# Supplementary material for: Clades of huge phages from across Earth’s ecosystems
Source: Nature. 2020 Feb 12;578(7795):425–31. doi: 10.1038/s41586-020-2007-4 (PMC7162821; doi:10.1038/s41586-020-2007-4)
Supplement: Supplementary file 6 — Genbank files for all genome. [file 41586_2020_2007_MOESM6_ESM.zip › genbank_genomes_SD-4/RIF_UNKNOWN_CIR_35_23.gbk]

LOCUS       rifcsphigho2_12_scaffold_16_prodigal-single     361263 bp    DNA     linear   BCT NOV-13-2019
DEFINITION  rifcsphigho2_12_scaffold_16_prodigal-single, contig.
ACCESSION   rifcsphigho2_12_scaffold_16_prodigal-single
VERSION     rifcsphigho2_12_scaffold_16_prodigal-single.1  GI:
KEYWORDS    .
SOURCE      RIF_UNKNOWN_CIR_35_23
  ORGANISM  RIF_UNKNOWN_CIR_35_23
            .
COMMENT     Data sourced from ggkbase. For additional details see
            http://ggkbase.berkeley.edu/organisms/405064
FEATURES             Location/Qualifiers
     source          1..361263
                     /organism="RIF_UNKNOWN_CIR_35_23"
                     /mol_type="genomic DNA"
     gene            <2..316
                     /locus_tag="rifcsphigho2_12_scaffold_16_prodigal-single_1"
     CDS             <2..316
                     /product="hypothetical protein"
                     /codon_start=3
                     /transl_table=11
                     /translation="FTNSPTITIDIIRTREEFTRQGNTRLLYKKLCQITKECKIKKIL
                     SSTRSKTIVNSQFNVFPNTSMHAANKRIFTLNDFKKYNEQYPTEFVDLESDVGGCDEK
                     TI*"
     gene            300..644
                     /locus_tag="rifcsphigho2_12_scaffold_16_prodigal-single_2"
     CDS             300..644
                     /product="hypothetical protein"
                     /codon_start=1
                     /transl_table=11
                     /translation="MKRRFKIENEEEDESISQQWEAPTDEGFWYRCYNIARESKNKKN
                     YWVFGKHGVVDKIVAKNDKEAIQILDEKINRYKQPDCDAQDNANKHGDRVIFTDEELK
                     LQKKIKLLRDFR*"
     gene            641..1222
                     /locus_tag="rifcsphigho2_12_scaffold_16_prodigal-single_3"
     CDS             641..1222
                     /product="hypothetical protein"
                     /codon_start=1
                     /transl_table=11
                     /translation="MTCKIPKLPEIEWLDKCATRNDSEFKFNINCEKERGLVNERLKK
                     LFVKNVVKFNKKCGSFRCVYLSKKCAIKVAEDYYGITSNRKEADTWELVKNTPLQEVF
                     TPVDDSTQSSVIITMPRVQTNFTELDKYKIIDEIKDKLKKYNLYCENLSGLNVGRLNH
                     KPVVFDYGGYPMSTCGLRTIPIPEKKVPSLDYK*"
     gene            1225..1482
                     /locus_tag="rifcsphigho2_12_scaffold_16_prodigal-single_4"
     CDS             1225..1482
                     /product="hypothetical protein"
                     /codon_start=1
                     /transl_table=11
                     /translation="MTKNISNRIIAAFNYAEKNRGHYLVYFKEGYGYEMSTNCNMANG
                     VNIFFEGIPKRKDLEIWKNLKWKELPKQIQKCILKRELESL*"
     gene            complement(1474..2418)
                     /locus_tag="rifcsphigho2_12_scaffold_16_prodigal-single_5"
     CDS             complement(1474..2418)
                     /product="hypothetical protein"
                     /codon_start=1
                     /transl_table=11
                     /translation="LNKNLLGLPENFYCEDDISMDIGEVVDHKPTPTGCSCGTKDCPG
                     VVSGTNSIHELIGILYKYSIYREDHGPCKIEEKEVNDSYVEISVNCPEPEYDGSLHYF
                     TNLKIRAKKERKCKTLINAISKQTQRKNKRFEKISSEYSIPTFLEFTPEEYQKVVYRH
                     GKWIDVLTGREIQQYKKEKVPRFLYHATIGNRLRGICEKGLRSQYQTDVKTWSPVGTA
                     LWDAVGPGTRVNLNYFFGSYNSAKQQARKTGNEIGQPGAVCKVDTTKLKNCPFLYDPE
                     YYYLRNHYTTPCVVPPKAMKCTIKGNVPDWKTCKQILK*"
     gene            complement(2415..2714)
                     /locus_tag="rifcsphigho2_12_scaffold_16_prodigal-single_6"
     CDS             complement(2415..2714)
                     /product="hypothetical protein"
                     /codon_start=1
                     /transl_table=11
                     /translation="MIEVIPKVRRIKCFKRLSPTLLLCRLYHSNAKFGPSDDVATNPS
                     WISISDKSPYVCTLEGITLKPRKIKKYKTGDPIVASGGPGPYGLGYRINCKGENS*"
     gene            complement(2755..3018)
                     /locus_tag="rifcsphigho2_12_scaffold_16_prodigal-single_7"
     CDS             complement(2755..3018)
                     /product="hypothetical protein"
                     /codon_start=1
                     /transl_table=11
                     /translation="LTEDIYQKGIRLLLDKNVYLDTSTKTTWYYRVIGDNERHDVMLK
                     SDNTFNCTCMWGSLKGVTTGALCSHVVASIMDRSIKTHNNTKS*"
     gene            complement(3376..4317)
                     /locus_tag="rifcsphigho2_12_scaffold_16_prodigal-single_8"
     CDS             complement(3376..4317)
                     /product="Subtilisin-like serine proteases (Peptidase S8
                     family) n=1 Tax=Methanocella conradii (strain DSM 24694 /
                     JCM 17849 / CGMCC 1.5162 / HZ254) RepID=H8I935_METCZ"
                     /codon_start=1
                     /transl_table=11
                     /translation="MIKSISILILFVVSLSSLGIASNALNCDVKIAVLDTGIEATHEQ
                     FYPGQVVAWKDFVDVWFTSEPRDDHGHGTATASLVAGKTLGTFPGAKLVVGKVLDSDG
                     TGSWADVQDGIRWAIKQNVSVISLSLGGLIPSTLGLDSDVDEAVEEAYRKNITVVVAA
                     GNQYAEPSELVAIGYSPYSFVAGAADVNKVPAYFSNLDPEIVANGVDVYTAYLGNSYT
                     IWSGTSFSTPQIAGWIGQMYNRYCGLITPNIAENAIKSTAKDSILPYTKEGHGFVNQT
                     SANIAIERAFDPSLKPEISNAWYNYGSDMIRYVWITG*"
                     /db_xref="UniRef100_H8I935"
                     /db_xref="mez:Mtc_0267"
                     /db_xref="H8I935_METCZ"
     gene            4414..4815
                     /locus_tag="rifcsphigho2_12_scaffold_16_prodigal-single_9"
     CDS             4414..4815
                     /product="hypothetical protein"
                     /codon_start=1
                     /transl_table=11
                     /translation="MESKTPENLTVENKNDLAFIQLSIPILVIFKKPNNYVMSPGISS
                     LIPIISRTIRDSFRGNYGDVIVLSAPPIPPLALPDAFTSLALQYHDAQPATIEESSAM
                     VSQFIVDNCDAALVYEMLGGIINKAKEQVGK*"
     gene            complement(4842..5141)
                     /locus_tag="rifcsphigho2_12_scaffold_16_prodigal-single_10"
     CDS             complement(4842..5141)
                     /product="hypothetical protein"
                     /codon_start=1
                     /transl_table=11
                     /translation="MLMSYIPPSKFRFIYQVVCIPDNNSWNCVLSSRDKSLKNVIVDG
                     FYFSSSDAGQVRGFKSKANYPEVKIVYKNAKCNINKENFEGKDVMMMECREDLNL*"
     gene            5174..5446
                     /locus_tag="rifcsphigho2_12_scaffold_16_prodigal-single_11"
     CDS             5174..5446
                     /product="hypothetical protein"
                     /codon_start=1
                     /transl_table=11
                     /translation="MEKFENLLKVTCEGLETDDLLIVQYHCELKFTGRGHRAVVLSDI
                     DSVKFKKQSNSIITDKYEIIKSNKNHYLLTSFVRTCTLEENKLTCE*"
     gene            complement(5671..6672)
                     /locus_tag="rifcsphigho2_12_scaffold_16_prodigal-single_12"
     CDS             complement(5671..6672)
                     /product="Predicted protein n=1 Tax=Monosiga brevicollis
                     RepID=A9V349_MONBE"
                     /codon_start=1
                     /transl_table=11
                     /translation="MDSNDIFLVSEDKSIDEEVEKLFQYWRNRGFPNYYINDYDKDEE
                     LQKLIKFDDGQIFYDNKLKQTMHSLGFLWTYFPHWVDVKFDDSNSLMDNWNNDKKLRD
                     LIRKTYIWQLKYGAGKFTINRLRQNAKVYCSKQSVSNFRPTVSKFIYNKFGNAGVVWD
                     MCGGWGGRLFGFLSSNCKKYIGTEPSIKTFEGLTKLSKDFTYVKKDVELYCTGSEDFK
                     PDLESLDLCFTSPPYFDTEKYSEESTQSFKKFPTKESWIEGFLQQTTKNCFHGLKRGG
                     HLIINISNTPKYKNLESEMIRVATEEGFILEDTYNLILSSISGRGIKYEPVFIFRKQ*"
                     /db_xref="UniRef100_A9V349"
                     /db_xref="A0A0F9MI35_9ZZZZ"
                     /db_xref="A9V349_MONBE"
     gene            complement(6751..7107)
                     /locus_tag="rifcsphigho2_12_scaffold_16_prodigal-single_13"
     CDS             complement(6751..7107)
                     /product="hypothetical protein"
                     /codon_start=1
                     /transl_table=11
                     /translation="MAWNRISGLRQFKKVQRVRCRTSKYGAYQCYIYGKYKDRLKQTG
                     PIYVDILDFPQEYKLEPIRDTILGTALSAKHKLRYKNMKEVIFDNALSCGITRNKKGR
                     GLFIVLRCYLPGEGRL*"
     gene            7160..7492
                     /locus_tag="rifcsphigho2_12_scaffold_16_prodigal-single_14"
     CDS             7160..7492
                     /product="Uncharacterized protein {ECO:0000313|EMBL
                     :KKN20131.1};  TaxID=412755 species="unclassified
                     sequences; metagenomes; ecological metagenomes.;"
                     source="marine sediment metagenome.;""
                     /codon_start=1
                     /transl_table=11
                     /translation="MKDSLSFDTCPVDEICESLGPDYEPMKARAEAKRTIELLRKKFG
                     EEPHRAHLGIKSNPHEFGSYLSIECYFDDEDDNSQQYCFSVESNWPNTWNDDKPINWK
                     QHKFSSEE*"
                     /db_xref="A0A0F9R4B2_9ZZZZ"
                     /db_xref="GWB1_scaffold_2757_28"
     gene            7538..7888
                     /locus_tag="rifcsphigho2_12_scaffold_16_prodigal-single_15"
     CDS             7538..7888
                     /product="hypothetical protein"
                     /codon_start=1
                     /transl_table=11
                     /translation="LTKINKNQDINNILEDNTIVQLQSFKLPKENYDDVIIRLLKIAS
                     LNSISESTRDKVLKIGQTGDSLDDVINLLAEYYYETTRSYGIRSYLQAREDWKRIKKA
                     IEAEKYNLNSNNKK*"
     gene            7964..8212
                     /locus_tag="rifcsphigho2_12_scaffold_16_prodigal-single_16"
     CDS             7964..8212
                     /product="hypothetical protein"
                     /codon_start=1
                     /transl_table=11
                     /translation="MNKKFFMAAILLLITWLGITIVSAKIMETIITTSVTISILPYVG
                     VICLVFGLAGLYILSKPLFQQITKLNILFKMIKGGGLI*"
     gene            8209..8448
                     /locus_tag="rifcsphigho2_12_scaffold_16_prodigal-single_17"
     CDS             8209..8448
                     /product="hypothetical protein"
                     /codon_start=1
                     /transl_table=11
                     /translation="MNIRSKRQPTKGKQIENIFIQLQNEVRALQVLFYQHMKDNHNLT
                     DEQVKEFYGKVLNPKKEEPKTELKTEIAKVTDLMK*"
     gene            8454..9692
                     /locus_tag="rifcsphigho2_12_scaffold_16_prodigal-single_18"
     CDS             8454..9692
                     /product="hypothetical protein"
                     /codon_start=1
                     /transl_table=11
                     /translation="MSEKLKTLFVSAPAHSATGYGIQTNNIVSHLIKNNYDVKVRGST
                     VKGDEYTWINEKGIPIHHVPNLSAYTHVDDTMLSQLQRLGVNTVITLFDQWLYSPDLV
                     RAATNSGITWVCYTPIDCENIPFKVLQTIRESSLIVTMSQFGLKLVNQVRGMPPSIHI
                     PHSIDTNVFKPYPRVRNPHKFVVTQVKTNSGERPNWPGLFESFKWFIEVTGLTPQEAE
                     LHLHTKPDPGVDAGTGMSTGYNLYLLAEFYGIREYLTFPRDWGHDLKISDEQMARELY
                     SQSDVMLSPTIEGFGVPIIESEASGCATLVCDRVGGQVENVPEESRIPVGWMIMTPNL
                     ARRPLIDPEKCKDMLVQLYEDEKYRKELARKGREIALQFDHQKVLPKWITVMKQIEEN
                     KKHRNLLKWCGYEPAELTVQ*"
     gene            9718..10788
                     /locus_tag="rifcsphigho2_12_scaffold_16_prodigal-single_19"
     CDS             9718..10788
                     /product="hypothetical protein n=1 Tax=Paenibacillus
                     terrigena RepID=UPI000377D979"
                     /codon_start=1
                     /transl_table=11
                     /translation="MKVACFGTFGGRTGYSSCTRGFTKFLRTMGIDVDIFPLQAPDQR
                     DQWWKTEEIIAEKIKNADGKNKYDIKLLFANPFALDNFEDPTEFVLHTVWETDRIPVQ
                     FVHRSMATRHVLVGSKFSQEVFAKDGIESDVSHEGYDEHVFYPEKLPHSRFRFVCVAE
                     WMPRKNLPKLIKVFADTFEGKNDVELFLKTWNSHGLPPGEIEQVIHYFNRSRARIIPL
                     FNPMPDSKMRDLYAQCDVSVSSTYGEGFGRTQLESMACGLPNIVTGWSAHTEFINNKN
                     GWLVDYNLEPVLPHFTEYSDDQMWAQIDDTDLSEKMLYAYEHQREVQEKGIKSIEDAK
                     PFTWPKVTRTLITNLEKICDKA*"
                     /db_xref="UniRef100_UPI000377D979"
                     /db_xref="M1Z7H6_9CLOT"
                     /db_xref="cau:Caur_1741"
                     /db_xref="UPI000377D979"
     gene            10865..11752
                     /locus_tag="rifcsphigho2_12_scaffold_16_prodigal-single_20"
     CDS             10865..11752
                     /product="dTDP-glucose 4,6-dehydratase (EC:4.2.1.46)"
                     /codon_start=1
                     /transl_table=11
                     /translation="VSGSDGFVGYNLSEYLSRKYDVFALSRSHKRKLNDKIVPILADL
                     NDYDRISHIFEDNNIDIVCHLAACAIVKKANDDPRYVINNNLNITTNLLEACRKHDVE
                     RFHLFSTDKVMGNNIIPTKETHPLLATGPYEVSKLISEKVSESYGKHYGLKIVITRSA
                     NIYGGNDKFNSRIIPNTIRRCLEGKSPIIYENDHALREYIHVSDICSSIEHVLDNKLI
                     GNYNVGTGETLDQEKVVLEILKHFKEIKPIYQKKPDLKEIADQMLDSSKLRQTGWKHK
                     INFETGIKMTVDEMVSIHD*"
                     /db_xref="dca:Desca_1427"
                     /db_xref="ACD7_262_2"
                     /db_xref="88987106"
                     /db_xref="C1I4J1_9CLOT"
                     /db_xref="4.2.1.46"
     gene            11727..12464
                     /locus_tag="rifcsphigho2_12_scaffold_16_prodigal-single_21"
     CDS             11727..12464
                     /product="hypothetical protein"
                     /codon_start=1
                     /transl_table=11
                     /translation="MKWCQYMTDKIVEIERILKYILYSSNIKENIQKETISYTSGLSV
                     QNFKYGDVSVLPYNNQNKDKDTINLSKYRCECPYKASFDKCTECWHDNHSNSEKCNVT
                     MNYRVIECGCENYETKDDKSKCVNCKHDKLNHRRELEESFEETSKCGCPESYKEDITN
                     KEKDLSTQCTQCLHYGYDHTTYNEELPITQCTREVNRKGIRKLGINKVPCFDLKDEII
                     PVETPWLELNAKKPETAPKEKSITFIS*"
     gene            12517..12717
                     /locus_tag="rifcsphigho2_12_scaffold_16_prodigal-single_22"
     CDS             12517..12717
                     /product="hypothetical protein"
                     /codon_start=1
                     /transl_table=11
                     /translation="MIIKINEIKECKHCGCAIIPRKLLYKSKKFPDWYHLNSFNYDKN
                     GLPLHFMIPECKPNGKTLAESK*"
     gene            12751..13245
                     /locus_tag="rifcsphigho2_12_scaffold_16_prodigal-single_23"
     CDS             12751..13245
                     /product="hypothetical protein"
                     /codon_start=1
                     /transl_table=11
                     /translation="MRIIKKNNVWIDEFTKKPLKRIETLPQYLYHGTKESNIREICKY
                     GLLSTRKTGKVEQWRVGEVEGISGSRENVIYFLMKMEAARAHAESVAYEIDTPVVFRT
                     ESKRLLERKCLLFADPEFADQAAPFAETESLLTSCFISPKDLSFSDYEGLQHENPKWQ
                     KCTD*"
     gene            13286..14266
                     /locus_tag="rifcsphigho2_12_scaffold_16_prodigal-single_24"
     CDS             13286..14266
                     /product="hypothetical protein"
                     /codon_start=1
                     /transl_table=11
                     /translation="LRIQIRHTPEQQNGVKLARQFVEETLIPNLKGIECNKIITVLLG
                     GSNAKNLNNSRSDLDLTLYYNTSIENLVKFNRKTLTVHNLKQLKQEREQVFYEWDGLE
                     VELGIHPWRRIGQGFDLAGALHSNNTKTLHDWVHHYPVYTSEDYKLIDNFIKGPNYEW
                     SLDLIVGYTQGYATSQLLMHKRRIDYADRERTAINKNDITPVIKHIMNGLYIGLSGLY
                     LLDNVAVSRDFLKLWQYYEHNFSKEEQEFVYDAWRRKTDLEHEPVSIGQYIQVAADLR
                     VSIFTKIKDLFITSTKDALENKRFNEHIDRAKNDKELDILQEKILFGRTS*"
     gene            14266..14364
                     /locus_tag="rifcsphigho2_12_scaffold_16_prodigal-single_25"
     CDS             14266..14364
                     /product="hypothetical protein"
                     /codon_start=1
                     /transl_table=11
                     /translation="MFPQNKECDTMFVGNAAPLFKIELVNILYIKV*"
     gene            14391..15173
                     /locus_tag="rifcsphigho2_12_scaffold_16_prodigal-single_26"
     CDS             14391..15173
                     /product="hypothetical protein"
                     /codon_start=1
                     /transl_table=11
                     /translation="LKSGITACIATPPDEKSLKYVFQSIDVLKNYVDEIHVQSEPFLS
                     KDLINSILNTGARFYESDWNENFATYKNKSISHVTTPWVLTFDHDEVPTEAMAAQLDI
                     LVQGSNKGRNYQMVRFRESLCVDEQHVLAPEPRKLLMHINSKNPYDGKLTVGIKPNMF
                     ARANDNHSIYLHFKTSTEILTNSIRNVVLGNDKNNLSSLLKDWMVSKNISTYNEFMKY
                     LNNGNIDIWLKNWMNKASEMESKDNTYKCFSLYYKQKHPGEV*"
     gene            15170..16144
                     /locus_tag="rifcsphigho2_12_scaffold_16_prodigal-single_27"
     CDS             15170..16144
                     /product="hypothetical protein"
                     /codon_start=1
                     /transl_table=11
                     /translation="MKFRLSAALSVARYNIHHIPYVLSSCYDFVDGISIVYTSPFPSK
                     EDVELINWYISQFPGHEKKVKFREIPWYYPNKQAARSRGYLTTNDVRFVGIAGPETQS
                     CLDALMFLPHRIIYGAGDQVYFEHWQNIKPWIKQHWHINPVLRCHIVNYYGPDLIASS
                     VTNPIEYEDLIARVQDQDAQVAIIEPGVVQAHTEGAVYFNDVPVQTQPVIRTLVMGHF
                     REWTPLANPSDVRFKRQLDRIRIRNMNEEYPTVLTEDEEYEKAKRDGGSGWTADGGIP
                     SGSTGYDLLTPPKMPLVMYSKQPWEFVGQGAELGKNAWQPNLFLRVNK*"
     gene            16141..16755
                     /locus_tag="rifcsphigho2_12_scaffold_16_prodigal-single_28"
     CDS             16141..16755
                     /product="hypothetical protein"
                     /codon_start=1
                     /transl_table=11
                     /translation="MITQFQKNPNKIYKNRNDLITNQPEDNGIIPVDTLRDIYIELEH
                     APSISFDEMWWLMRTLNNHKPIHRIFETWSGLGGNLRVWENIVSTKVENGGIIVTRPE
                     TINWNWQQSEKKIRATSLNYPSIKNIKTVLSSEFKQQQIDLIIQNGEEGCDLHKFDPI
                     LKNSGVICVFNLNKVEPWWDKLDNSKGNISKYKESSGIGVFIKV*"
     gene            16770..17807
                     /locus_tag="rifcsphigho2_12_scaffold_16_prodigal-single_29"
     CDS             16770..17807
                     /product="Glycosyl transferase family 2 n=1 Tax
                     =Sideroxydans lithotrophicus (strain ES-1)
                     RepID=D5CQ78_SIDLE"
                     /codon_start=1
                     /transl_table=11
                     /translation="MIDERDIDFFNPKLDNFFSIVIPSYVPGPPGHAERRLGYLKRCI
                     DSIHRFADMPFEIIVHNDSGKPLASEIKDKVSIVVENLGKNVGLAESANRAISLASSN
                     NILFLNDDIVMRTRCLKRFKLMLERPYVGMIGPYGEPPEYPKSGEYVLRYKGTGPLGP
                     ECTDFFVTFGVGGCAVMVFRKDFWRKTGGFARVDSGRSDTVVAFKAWLNGYFRARVFG
                     MMPFQNMSLVEQNNSDTTLGPYQELHLPTLFKVPPNEYEKMNHKRATGWKRFGKIEEY
                     KEEGLANLQYWHNFTQTIVPDRNPCNINWENARKYNQIQWKGELLADAYQIQPQDEEY
                     YNLMKKYEVEK*"
                     /db_xref="UniRef100_D5CQ78"
                     /db_xref="slt:Slit_2874"
                     /db_xref="D5CQ78_SIDLE"
     gene            17804..18616
                     /locus_tag="rifcsphigho2_12_scaffold_16_prodigal-single_30"
     CDS             17804..18616
                     /product="hypothetical protein"
                     /codon_start=1
                     /transl_table=11
                     /translation="MMKAGDNKYIPPSGTLDENGYTTYTIQDYPLIQKEKNPQRFKAG
                     DMHFDLDFPKFPPTKEMLLNIDDFFKIYYTLEHCPMQAPDEFFWLLQFVDYNRPFDSI
                     IEIGVQMGGSAKVWEQMLPKDGTYIGVDQALNFKWNYRDSDRKMILIEGDSQSVSTYN
                     MVKNCLKGKKVDVLFLDAAHGLGAKTECELFGSLVRDNGIIAVQDTRLKRNWWDEMTG
                     NGINGKHTQQPDGTHIPNRQETDRFIKYEFKSSMATGIFYKNKEQTVVKFFE*"
     gene            18623..19252
                     /locus_tag="rifcsphigho2_12_scaffold_16_prodigal-single_31"
     CDS             18623..19252
                     /product="hypothetical protein"
                     /codon_start=1
                     /transl_table=11
                     /translation="MNKETFDTLFVYGTTQQRLQDWHWCIDKIESTNPKIVIEIGVFT
                     GGSLRFWEHIVPSDGVIIGVDNVPQPIYYDWNKNGNVKLVNGDSTKIETAIEVENILN
                     NKKADFLLIDGGHLTLDGGIPERDFNNFAPLVKIGGLICVADLGADCASNVFLSLPNP
                     KETEPHAGMGFWTKTQEVEIQACNGSDKGACERMLKLFHSSYGGHPKHG*"
     gene            19245..19934
                     /locus_tag="rifcsphigho2_12_scaffold_16_prodigal-single_32"
     CDS             19245..19934
                     /product="methyltransferase n=1 Tax=Brevibacillus brevis
                     RepID=UPI0003787498"
                     /codon_start=1
                     /transl_table=11
                     /translation="MDERDWISLQRFRIPRKSVNDNGLIGDDSATDRLRELCETRCKV
                     TTWMSPRNYKKILNIGSSLGEAIALKKLGYDVTPIIVHDAISFEKFGIKAIENDACEM
                     LDIPDESIDAVLAIQAFEHIFMPWKALLECYRVLRVGGRLCINFPVFHAEEVVTLQHC
                     SLLEPKVFGPMITLTGFKLLHHEVETVQQNICAEKLSVEEMINYPDEKLLSAYQSAAN
                     MIRQYMAVGKK*"
                     /db_xref="UniRef100_UPI0003787498"
                     /db_xref="bbe:BBR47_16620"
                     /db_xref="C0Z9G9_BREBN"
                     /db_xref="UPI0003787498"
     gene            19931..20446
                     /locus_tag="rifcsphigho2_12_scaffold_16_prodigal-single_33"
     CDS             19931..20446
                     /product="Cephalosporin hydroxylase related enzyme n=1 Tax
                     =Thermoproteus tenax (strain ATCC 35583 / NBRC 100435 /
                     JCM 9277 / Kra 1) RepID=G4RK85_THETK"
                     /codon_start=1
                     /transl_table=11
                     /translation="MNDSDYENLVTMGFLSQESREFKWLVNIVDEINPAIIIEIGSSP
                     GSSLRFWCEIASKNNNNMIISVDLNNDREWCLTREKSNLHIVTGDSTHINTINEVETI
                     LNGRKADFLFIDGNHEYDYVKRDFENYSKFVRNGGIVGFDDLGNGDPQKFFLEIQGAK
                     QRIHRYGYLIK*"
                     /db_xref="UniRef100_G4RK85"
                     /db_xref="ttn:TTX_1343"
                     /db_xref="G4RK85_THETK"
     gene            20481..20873
                     /locus_tag="rifcsphigho2_12_scaffold_16_prodigal-single_34"
     CDS             20481..20873
                     /product="Cupin region n=1 Tax=Chlorobium ferrooxidans DSM
                     13031 RepID=Q0YTX2_9CHLB"
                     /codon_start=1
                     /transl_table=11
                     /translation="MEKSKFKLLEKPWGQEDWLESTLEHKQFLVKKIKINKGCRTSAH
                     AHKEKIETTHIIQGKIRLWTALKEQVVKNAELVGELIPNDFGPGDTFDIYPGLVHRLE
                     ALEDVIFIEVTTYHPNDVERFADDWNRI*"
                     /db_xref="UniRef100_Q0YTX2"
                     /db_xref="Q0YTX2_9CHLB"
     gene            20854..22431
                     /locus_tag="rifcsphigho2_12_scaffold_16_prodigal-single_35"
     CDS             20854..22431
                     /product="rma:Rmag_0897 hypothetical protein id=91856 bin
                     =ACD61 species=ACD61 genus=ACD61 taxon_order=ACD61
                     taxon_class=ACD61 phylum=OP11 tax=ACD61
                     organism_group=OP11 (Microgenomates) organism_desc=OP11"
                     /codon_start=1
                     /transl_table=11
                     /translation="MTGIEYKVCILTAGIGTRMHNTSKYVNKAILPVNFKGVISYIIE
                     KFPKNIEIVIPIRHLKHTVQNYVALAHPDRKFTFVEVDKYIGPGYSLLKCKDKLQCPF
                     IVSACDTIVTEDIPQPDCNWLGISPIEDNKTKNYCTVSVNNNFVSHINDKKQTNDEYA
                     FVGLSGVKDYDVFFSTLETNTELIENEIQLSNAFKYLIEKKLSTKKFTWYDTGTLENY
                     KKVNKILSGSTNFDFSKENEFIYFINDRVIKFFADDEIVKKRVRRAEILNPLTPKILE
                     VKENFYVYEKVPGETLYNILNDSIFRDFLKWAKINLWIRKDLNEEDKIQFYNKCRNFY
                     LDKTLERCNMFYGKTNIVDTSNNINGIHIPPLKEMLEKINWNDLSIGVPSNFHGDLQF
                     DNILSIEDTTKKFILLDWRQDFSGLDEYGDLYYDLAKLYGGLILSYQLVKQNMFFFES
                     NDSNIYFDFFNKNSLIESKEFFEEFIIKNGYDMNKVKILTALIFLNMAPLHNAPFDSM
                     LYYVGKYMLNKFQNGGK*"
                     /db_xref="ACD61_47_21"
                     /db_xref="K2ATB3_9BACT"
                     /db_xref="pmi:PMT9312_1328"
     gene            22428..23246
                     /locus_tag="rifcsphigho2_12_scaffold_16_prodigal-single_36"
     CDS             22428..23246
                     /product="L-sorbose 1-phosphate reductase n=1 Tax
                     =Klebsiella pneumoniae subsp. rhinoscleromatis ATCC 13884
                     RepID=C8TDD1_KLEPR id=91864 bin=ACD61 species=Klebsiella
                     pneumoniae genus=Klebsiella taxon_order=Enterobacteriales
                     taxon_class=Gammaproteobacteria phylum=Proteobacteria
                     tax=ACD61 organism_group=OP11 (Microgenomates)
                     organism_desc=OP11"
                     /codon_start=1
                     /transl_table=11
                     /translation="MTHKIIYISISEFPGKIGWTMHNAAYKELGLNCMYIPLKVNSEN
                     LENIIQIIKALGIRGCSVSMPHKSKIIKYLDKIDEKSKEIGAVNTVINYNGKLNGYNT
                     DYYGILTALNEIYDSKGKEAIVIGAGGIARAAVSALKDSGFKKISILNRTSSKAKNLA
                     KQFNVDFLEMKNLENIAGDIFINATPIGTNNIEQKSLINKKLLKKFEVVLDVAINQQE
                     TNLIKIGKELNLIVIPGHRIALLQAAKQFEMYTGQKAPLKVMEKSLMNLIGVKI*"
                     /db_xref="ACD61_47_20"
                     /db_xref="gac:GACE_1420"
                     /db_xref="86921314"
                     /db_xref="C8TDD1_KLEPR"
     gene            23243..23749
                     /locus_tag="rifcsphigho2_12_scaffold_16_prodigal-single_37"
     CDS             23243..23749
                     /product="putative 3-deoxy-D-manno-octulosonate
                     8-phosphate phosphatase; K03270
                     3-deoxy-D-manno-octulosonate 8-phosphate phosphatase (KDO
                     8-P phosphatase) [EC:3.1.3.45] id=91863 bin=ACD61
                     species=ACD61 genus=ACD61 taxon_order=ACD61
                     taxon_class=ACD61 phylum=OP11 tax=ACD61
                     organism_group=OP11 (Microgenomates) organism_desc=OP11"
                     /codon_start=1
                     /transl_table=11
                     /translation="LNNFVIDVDGVLTTTELIYSKKGKIFKTFGPDDHDALNILRQYM
                     KIIFVTGDKRGFDITKRRIDEMKFELLLLHPTERIDWIVNNLDTKNTIYMGDGIFDSL
                     VFKHVAYSICPNDGFYLTKEKADFVTRHDGGKRAVAEACVHILEKFFGINDLKFNKNY
                     GIWGEKNK*"
                     /db_xref="ACD61_47_19"
                     /db_xref="csr:Cspa_c45490"
                     /db_xref="86921315"
                     /db_xref="K03270"
                     /db_xref="3.1.3.45"
     gene            23746..24816
                     /locus_tag="rifcsphigho2_12_scaffold_16_prodigal-single_38"
     CDS             23746..24816
                     /product="Uncharacterized protein n=1 Tax=uncultured
                     bacterium RepID=K2DYC2_9BACT"
                     /codon_start=1
                     /transl_table=11
                     /translation="MIPKTPYPILFIGGMSLNVIETIAKYSHRTNNIIPIIVSRRQVD
                     AKELGGGYVENWNTEDFTKHISDLRQKYPRAKIPLCRDHGGPWQGYNENNLSYEKAIR
                     NAKLSYKTDILNGFDIIHIDTSKNFDTKTSLRRAFELLQFCQKIANKHEKNIEYEIGT
                     EDADGKIISPEEFEKFLKNIIKYTNVNDIPKPRFVVGRTGTLVKETKQVGKFDLPNTK
                     NLLDICNKYNIGMKEHNADYDSAKNLKTRKRIGLTALNVAPEFGVIETRTFINFCKQV
                     NRKDIVDKFVDLAYQSKRWEKWMIKSNGSRFKKSIIAGHYIFGTRDFKKLKNTIGHDV
                     DEVIQDVLYNKIDWYMKNLRGE*"
                     /db_xref="UniRef100_K2DYC2"
                     /db_xref="csr:Cspa_c45480"
                     /db_xref="87635812"
                     /db_xref="K2DYC2_9BACT"
     gene            24819..25430
                     /locus_tag="rifcsphigho2_12_scaffold_16_prodigal-single_39"
     CDS             24819..25430
                     /product="Putative uncharacterized protein n=1 Tax
                     =Cafeteria roenbergensis virus BV-PW1 RepID=E3T542_9VIRU"
                     /codon_start=1
                     /transl_table=11
                     /translation="MSRRVAVCLSGLPRNVNNSFNHIKEYVIDALRADVFCHFWNNNT
                     DRWCEPDKILLFNPIKYELENHLPVLRTQSMFYSIFKSNELKSNYESDNNFVYDIVVR
                     CRTDLHFRKRIREDINVDDGTVLVWSTTAPDGRYHEGFFPDTIGIGTSRTMNIYSQIF
                     NTIQTTDHIAVPEYLLYEYLKKHNIRDKHSEDLAHELSRLPFV*"
                     /db_xref="UniRef100_E3T542"
                     /db_xref="E3T542_CROVB"
                     /db_xref="E3T542_9VIRU"
     gene            25476..26318
                     /locus_tag="rifcsphigho2_12_scaffold_16_prodigal-single_40"
     CDS             25476..26318
                     /product="Marine sediment metagenome DNA, contig:
                     S03H2_S10238 {ECO:0000313|EMBL:GAH65451.1}; Flags:
                     Fragment;;  TaxID=412755 species="unclassified sequences;
                     metagenomes; ecological metagenomes.;" source="marine
                     sediment metagenome.;""
                     /codon_start=1
                     /transl_table=11
                     /translation="MTNNVKIFFCQCTHRLEEPNTIRTVKLFKDYVDGIIIIEDTLSD
                     NGRQELRNLGADVNTIRWIDKFSWYRNQYVKRVPEGAYLIQMDPDEHPSKPLLEGLRD
                     FVGQMRKENKGVGLIPVQDDFYHKDGTLTSHYTDWYKPLILLRTPNLKYKGEVHESVE
                     SDNPEPIKAPFDQRYIHTRFWWKTSRGGVRNDFIAESNRMTREYWNPMRRMFAKYGIH
                     TWYQLDEYYRGGNIAPEIKDWIISGKDKKDHEHKDHFIYYYEWLHSDELPEEIKKTHE
                     SIAL*"
                     /db_xref="X1H5N0_9ZZZZ"
     gene            26344..26931
                     /locus_tag="rifcsphigho2_12_scaffold_16_prodigal-single_41"
     CDS             26344..26931
                     /product="hypothetical protein"
                     /codon_start=1
                     /transl_table=11
                     /translation="MTSWMEVRENSTFQNLCKFIGERIGQNPICIETGCVYVDTTDNR
                     PHGSTFNIVDYIAAPNNGILYSYDNRQSSFDAAIKGLDNNSVYFRPVLGDSVEQLRTN
                     YNNYKSRNIKFAFLDSVEGDEEHMLNEFKIIEPYLSEDAIVLLDDVLNPSSVKWKKTV
                     PYVRSNVQFWDIIPTGGGVIGCFVGFYNKNKYGLN*"
     gene            26966..27850
                     /locus_tag="rifcsphigho2_12_scaffold_16_prodigal-single_42"
     CDS             26966..27850
                     /product="Uncharacterized protein {ECO:0000313|EMBL
                     :KKM71338.1};  TaxID=412755 species="unclassified
                     sequences; metagenomes; ecological metagenomes.;"
                     source="marine sediment metagenome.;""
                     /codon_start=1
                     /transl_table=11
                     /translation="LDNQLESNKGDDGEIFMPLPEIITACVISQRHGMELVKQSIDNL
                     YENVDYIFVQSEDNLDREFGDYFAKHEVQYFNHPWIETPIQSQHGPIGPFALYKNTLV
                     NRTKPGWVLSLDHDEIPTKEMAEGLKDIVKQSKWGTNHDSVVFHSAGIKDGIVTNPGI
                     GKMLLHVKLRDPWFGRCHNHFRPGLYRKEIVSDLVYIHYKTEEDLLYTTTRNVILGGG
                     SDNKENLSGLWTPLHEWMTKNNFTAYKDVHRYMERGNVDSWFKDWMQKAYELEWSDAN
                     EYKNFKRLYIKLHPEEAW*"
                     /db_xref="A0A0F9JNT2_9ZZZZ"
     gene            27858..28565
                     /locus_tag="rifcsphigho2_12_scaffold_16_prodigal-single_43"
     CDS             27858..28565
                     /product="O-methyltransferase-like protein n=1 Tax
                     =Ferroglobus placidus (strain DSM 10642 / AEDII12DO)
                     RepID=D3S225_FERPA"
                     /codon_start=1
                     /transl_table=11
                     /translation="MKKPFRDLRKNKAKGKQERDPAYVEANIDIPDVKQNLITRQKFS
                     ELIYQPEHCAMQRPSEFWRVIERIANINPRSILELGVCMGGSLYVFDHMLDKNGLLVG
                     VDYEPTNVNWNYEDSENEIHLVRGDTRDPKVYDKVKSVLNGRKVDVLFHDADHSHPTV
                     KNDIELYGSLVRDGGLIVISDLVYVYDWWKNLGVIKPEDAHGNSKKLWHKEEIMEFTG
                     TGFLTKIPEQTIIQFKE*"
                     /db_xref="UniRef100_D3S225"
                     /db_xref="fpl:Ferp_2404"
                     /db_xref="D3S225_FERPA"
     gene            28577..29350
                     /locus_tag="rifcsphigho2_12_scaffold_16_prodigal-single_44"
     CDS             28577..29350
                     /product="O-methyltransferase n=2 Tax=Haloarcula hispanica
                     RepID=V5TPG4_HALHI"
                     /codon_start=1
                     /transl_table=11
                     /translation="LGFKPGKQFKNLRTNNKKSINADWLNPQLDSSRRPRVGTLNSRL
                     TYNKFHEMWITSEYAPMQNPTEFIWLLEKLSKYQPIESMIEIGIAKGGTLLFWNEFLE
                     SGSKYYGLDLRNEINWNYWDSDIDIDITIGNTHDEQIYQKFKEKLNGKKVDFLFHDGD
                     HSPDGAKQDIEWYGSFVKDGGIIAIQDTRLIRSWWDDITGSGINATHPRLGIPVDINR
                     QETDIFVKEEFKTDQGTGIIYKIPGQTIVKFRDDLNETK*"
                     /db_xref="UniRef100_V5TPG4"
                     /db_xref="hhn:HISP_10845"
                     /db_xref="V5TPG4_HALHI"
     gene            29337..30221
                     /locus_tag="rifcsphigho2_12_scaffold_16_prodigal-single_45"
     CDS             29337..30221
                     /product="hypothetical protein"
                     /codon_start=1
                     /transl_table=11
                     /translation="MKPNRAGLYPTTIGTCIGTYRKWFKNTLDSIKILQNNVDEIHII
                     SDDFTKDEIEQVESFGTKYHHVPFESTPKYRNIGAQFLKTGWVLHLDADELPTEELCK
                     NLRNIVKQSYIGTKYQVVRFMSSLVLDEKEYEPCPDKLILHVNADEPYTGLHHAVFKE
                     GMFKNGVTAAYTYKHFKTTEDVLFNSARDVFCGGGGDDTQNKSGLWNPLKEWTTRQNM
                     HSWQDMKKYMLTGNADIWFKEWMDMAYEIKWHNHEYKTFALIYYTLHPEEDISKKYKG
                     QIQAKVVRQDGHVRVDVS*"
     gene            30225..31121
                     /locus_tag="rifcsphigho2_12_scaffold_16_prodigal-single_46"
     CDS             30225..31121
                     /product="hypothetical protein"
                     /codon_start=1
                     /transl_table=11
                     /translation="MATITIRPDRKDELLNGIYGCRDGETRLGCAIAESMATYGHQVN
                     LIVNDFKWGVHKPIDNITIYNTSELSNLNSDIYIDTHWNYWRGHTTSKITLFPLWSPI
                     HIPYANDIKNKIQDTETIPIIIYPYPHIRQNFNELLDSITDIPFPYYNELTPPNFNNS
                     ILLYIDKNNNENEFKTWKNIAEQYSLSFKSIHLGTNWEERDKLEKSRLTVRTFLSLIR
                     KSKLVICNGYPSGIPIESIVNGTAVISNNNSLWNEQFDINCIDDMDIYSKWILKLQNK
                     YNIYSFKNSVDKMESLMKTFKR*"
     gene            31142..31855
                     /locus_tag="rifcsphigho2_12_scaffold_16_prodigal-single_47"
     CDS             31142..31855
                     /product="hypothetical protein"
                     /codon_start=1
                     /transl_table=11
                     /translation="MSDISAIMMTFNCSSQNPGLEVFNRSLDSLTNFPEKLAIDGGST
                     DDTVYVLKQHGFKVIQRKNIGPDNPIPRQSNFALRNIENEFGFFLDSDETINPDIYSI
                     LKNNHEDAWMVWMPRITMKNDTYYYKPFVPDPQSRFMKVGYAFWNDIPEEQLHHTPYV
                     INGVDNNENVHTENEYTIKHWGYILTDENIIRIKRKYEWHNKLTSKAERNIFKNAELE
                     KLDPVDYLRSIDVEKDNFK*"
     gene            31830..32411
                     /locus_tag="rifcsphigho2_12_scaffold_16_prodigal-single_48"
     CDS             31830..32411
                     /product="Tax
                     =RIFCSPHIGHO2_02_FULL_RIF_OD1_13_47_11_curated"
                     /codon_start=1
                     /transl_table=11
                     /translation="MSKKIILNESDILEIPIICPNCKDKFGNCWFNNDLTLPQGKYKV
                     IVNVNWSCRKCETTGLIENPERCKSFVIKLNKLHTDKRGDISKILSYSGFKTFLRITT
                     NKGEIRGNHRHGNDIHGCYLENGKLEYKERLKGESEITTIILEPGDLVITPPLVDHAF
                     KALKNSIMITYSTEEERDHDSYEADTTRVTLIE*"
                     /db_xref="87798721"
     gene            32404..33618
                     /locus_tag="rifcsphigho2_12_scaffold_16_prodigal-single_49"
     CDS             32404..33618
                     /product="hypothetical protein n=1 Tax=Prochlorococcus sp.
                     W11 RepID=UPI0002F95FDB"
                     /codon_start=1
                     /transl_table=11
                     /translation="LNNYKEQLTCKLCYSINLTLIGDLGETPLANEYVNNTETKQEYY
                     PLQLMLCEKCGNVQIRHTINPDIIFDEYVYVTGSSPGLVKHFQNYADTIQNQIPKESL
                     IVEIGSNDGTLLMMLQNYGHSVVGIEPGNIPSKISLNRGIFTIKEYFTSESAMDVLNT
                     HGKADLVIANNVMAHIENINDVVDGIKILLEENGLFTMEIQYLRDVIEKKLIDTNYHE
                     HRFIHSIKSLASFFSNKDMKIEKVERINTHGGSIRLYVRNSRGIHGDSIIGMISEEKT
                     IKLHERETYDKLFIDAKITGAELRGYIRAMKDENKKIFGYGAPAKMTTLVHFLDVPKV
                     EGVFEDNPDKIGKYTPGQHVPIVSSKEIHNLNPDIIIVFAWNEKDAIIKKLKDINYKG
                     KILIPMPSLYIL*"
                     /db_xref="UniRef100_UPI0002F95FDB"
                     /db_xref="A0A075HVD1_9ARCH"
                     /db_xref="mag:amb0140"
                     /db_xref="UPI0002F95FDB"
     gene            33615..34397
                     /locus_tag="rifcsphigho2_12_scaffold_16_prodigal-single_50"
     CDS             33615..34397
                     /product="hypothetical protein"
                     /codon_start=1
                     /transl_table=11
                     /translation="MKIQAITYSWNDKSLLEYCINHYKRQNIPIHVFDNMSTDGTTDM
                     LKSINVPFTSYDTNETFDYLKFRRLATEKLHEEKPDWFLIVSPDEFIITEHEQGLHGI
                     IRDVNDVGFNRITTPNFVFYYTGNEIDNGYDPRLTYFFYEEFQGHDHERISKYDETID
                     LVKMGEPEIPGVHRNPIRNYKTILLHYQVRKDAPQKYRLWARRTLKAKVEHKIKPGDN
                     HHYMNRIENNDWIKNQCDLSDIRNHNLWDKLMRMTSSFNGDT*"
     gene            complement(34347..35513)
                     /locus_tag="rifcsphigho2_12_scaffold_16_prodigal-single_51"
     CDS             complement(34347..35513)
                     /product="Uncharacterized protein n=1 Tax=Haemophilus
                     parainfluenzae ATCC 33392 RepID=F0EV24_HAEPA"
                     /codon_start=1
                     /transl_table=11
                     /translation="MDLYNNSTIITVFYGNIDVFNTQIQYLSKFGSTEKHFIWDNTEG
                     TLKHHPYMQKENVIYHSSRNIGDLLAYNSAIFSKKIDTPYFIGMPPDTYPLKSDWLSI
                     YENYLPCDMLGVRGHLGPSIPSKIVSEYPNDVPWNHVRTIGFLMSTSALRSIGGFKDS
                     TPYGEVRCSLDLRNKGRIVKIVDDLPISNIESPYWHDFYVDYIKHIKLGEEIFVFAGD
                     IKSAVSENECRKLAEICSSKKVLEMGSHLGRSTVTIARVSKECHSVDTHAGDEYAGFG
                     NSLEEFKQNLRRYMVDDRVIIHVGTFEEKLSCMESKSFDVIFIDGSHSTDDVIRDTKL
                     AITLLKDNGIIAFHDYGRFGVKDAVHQLPIDIIDVVDTLCITVKRGSHPHKFIP*"
                     /db_xref="UniRef100_F0EV24"
                     /db_xref="riv:Riv7116_3856"
                     /db_xref="F0EV24_HAEPA"
     gene            35596..36420
                     /locus_tag="rifcsphigho2_12_scaffold_16_prodigal-single_52"
     CDS             35596..36420
                     /product="Uncharacterized protein {ECO:0000313|EMBL
                     :KKS76863.1};  TaxID=1618584 species="Bacteria;
                     Microgenomates.;" source="Microgenomates (Woesebacteria)
                     bacterium GW2011_GWC1_42_9.;""
                     /codon_start=1
                     /transl_table=11
                     /translation="MICKFCNSNTSTKWRIDYNIKLDFACFDCIMKYIAYDKNIYTFY
                     INDVFKIVKIRERKLVDYQDNNDSYAIQIFHKIIHHESSILHNTSWFGTQTIKYPTDM
                     WIYQEIINEIKPNIIIETGSYKGGSALFLAHMLDILDNDGVVISIDIEKRDKPHHERI
                     RYVYGDSISDETISNLRNIIQLTPEPKIMVILDSDHTKNHVKKELNIYSKFVSENSYL
                     IVEDTNINGHPVLKNFGPGPWEAVQEFILNNKEFIIDKSKEKFMLTANPSGFLKKV*"
                     /db_xref="A0A0G1EQI6_9BACT"
                     /db_xref="GWC2_PER_33_13_5_64"
                     /db_xref="bmet:BMMGA3_07020"
     gene            36423..38798
                     /locus_tag="rifcsphigho2_12_scaffold_16_prodigal-single_53"
     CDS             36423..38798
                     /product="NAD-dependent epimerase/dehydratase n=1 Tax
                     =Meiothermus silvanus (strain ATCC 700542 / DSM 9946 /
                     VI-R2) RepID=D7BC97_MEISD"
                     /codon_start=1
                     /transl_table=11
                     /translation="MIDNDFSEIIQKLGSDVNKFENTNVAITGSNGLLGRYLSLSFLE
                     MKNKCLIYGIDNGTFDKTKIIKNKNMKYFWKDISKKELKYDVDYIFNCASIASPVHYK
                     SKEMQILETAYQGTKNVLEWARKKDVKGVLNFSSSEVYSDPDVIPTPETYIGKINTLA
                     PRSAYDVGKLVVETLSHIYWKNYGIPVTIVRPFNSIIGSEPILVVADGKVIIDPIENI
                     YDKIERSVIETPCFNSNNNSDYLLASNIYKIPYSGEIYEITTSMGKNVTVTKDHSLFT
                     KNDEGNPIPIFAKDIKIGTKIAIPSKITIDAQDTKYIKITDIVKEDLTIKASNVPNFI
                     NKYNKEIKNDLLKSKNKINKRTNDIINNEINTWKKKCRIPISVAEKYKFDIQDDALIV
                     LKYTNTPIKNKITITNELLWLIGFFIAEGCNYTGERHDRFYKNGNKQRDYKIIFGSDI
                     YLLNKAIKIIKDTFGLDFTYRFKPGMQSPVIYKDSKIISLIISDVLQVGKIFPNWILK
                     LPLERLKYVLEGYKDGDGTHTGKLVGKELHFNTSNILLHRQITFILLRFGILSSTAKY
                     YTQFKKKYGDRKFPFYRNSIWSLSTFDILSWDSGIIQNQLHTTSNDITWAIVNKINKR
                     NYDGFVYDISVPGAENFIAGNFIFCHNTYGKFMRVDDGRAIPNMIFKALKHQPIVIHG
                     NGLQSRTFCYASDATAGFIQACINGKRGEAYNIGTQSPEISVVQLTEEIEKILGRKLQ
                     IEFIQDKDVYKYQPNRRCPDISKAIKDFGYESSVTLSDGLTRFVKWAEKSI*"
                     /db_xref="UniRef100_D7BC97"
                     /db_xref="msv:Mesil_2749"
                     /db_xref="82402719"
                     /db_xref="D7BC97_MEISD"
     gene            38836..39057
                     /locus_tag="rifcsphigho2_12_scaffold_16_prodigal-single_54"
     CDS             38836..39057
                     /product="hypothetical protein"
                     /codon_start=1
                     /transl_table=11
                     /translation="MSQGKLLLYCDICNSDTEYNRNNWYVVRGPEHYLDRHFCSKEHM
                     MEFYSGIKHEFNEQPTTGTNRRTKRFLFF*"
     gene            39063..39929
                     /locus_tag="rifcsphigho2_12_scaffold_16_prodigal-single_55"
     CDS             39063..39929
                     /product="Uncharacterized protein n=1 Tax=Magnetospirillum
                     gryphiswaldense MSR-1 v2 RepID=V6F5E2_9PROT"
                     /codon_start=1
                     /transl_table=11
                     /translation="MKFGLIGTNWGRTYLRIINGMNEHKVTHIATSKSQPIEYAGNSL
                     QINDWKKVVKSNCDAIIIATPTSTHKEILEYCIDEGKPTIVEKPMCIYYNDAKKIHDR
                     AIAKNVPILVNHIHLWNPRHELLKKIIEQDDFKIKFAYSEGGNWGPFRTDTPSTYDWL
                     PHDFSLLIDTLGSIKSLERNFGGEFNDIISISTKHNNNTKGWIYSGRMLPEKRRTFYV
                     YDGNEKIKWDDSAPYITYGKELIPITDETPMENMINCFINAVDKNIKDRRMGVELAVE
                     ITKNIEDVHVRN*"
                     /db_xref="UniRef100_V6F5E2"
                     /db_xref="mgy:MGMSR_3377"
                     /db_xref="87895708"
                     /db_xref="V6F5E2_9PROT"
     gene            39931..40650
                     /locus_tag="rifcsphigho2_12_scaffold_16_prodigal-single_56"
     CDS             39931..40650
                     /product="dTDP-4-rhamnose reductase-related protein n=1
                     Tax=Deinococcus radiodurans (strain ATCC 13939 / DSM
                     20539 / JCM 16871 / LMG 4051 / NBRC 15346 / NCIMB 9279 /
                     R1 / VKM B-1422) RepID=Q9RZB0_DEIRA"
                     /codon_start=1
                     /transl_table=11
                     /translation="MIYNEFYPTKIAITGSNGRLGSELLKLKWDGLEVIGWTRRDADL
                     SKEKEVETLVSRDLPDIIIHTAAATDLTKCENDKLFAWNNITIGTVNIVKYCNENHIK
                     LVHISTDYIFGGDEPVKPIPTWMRPNPLNYYSICKVASETAVMTTNNYAIIRLSVKNR
                     EPWKHDKAPTDMFQTICYYDEAAQFIQKVIMNEERGILHYGTKDVNVFEYAKSTKPDV
                     LPTTRDQIKTLRLPGDIRLEQ*"
                     /db_xref="UniRef100_Q9RZB0"
                     /db_xref="nir:NSED_00290"
                     /db_xref="Q9RZB0_DEIRA"
     gene            40650..41225
                     /locus_tag="rifcsphigho2_12_scaffold_16_prodigal-single_57"
     CDS             40650..41225
                     /product="dTDP-4-dehydrorhamnose 3,5-epimerase (EC:5.1.3
                     .13)"
                     /codon_start=1
                     /transl_table=11
                     /translation="MEIHSFTEVNGPLMLTNKIWYDNRGWFSEVYRTSEIEKTLGVKF
                     VQENISHSFKNVIRGLHYQTSPKEQGKLIRCINGIIHDVFVDIRKDSQTFGKWGGLIM
                     YGGDVINNTVKEDTYRMIWIPPGFAHGFSVVSESATVAYSVTSEYSKEHEKTLKWNDD
                     KINIMWACNGNPVVSGKDNEGLSIKDTNYAI*"
                     /db_xref="dte:Dester_1372"
                     /db_xref="F0S1K0_DESTD"
                     /db_xref="UniRef100_F0S1K0"
                     /db_xref="5.1.3.13"
     gene            41215..41766
                     /locus_tag="rifcsphigho2_12_scaffold_16_prodigal-single_58"
     CDS             41215..41766
                     /product="hypothetical protein"
                     /codon_start=1
                     /transl_table=11
                     /translation="MLFKELEGDAKQAYDTAASICWEEAQRRTGLTLDNLLFRDWFNP
                     EDFGLKTFSISGGPGNAVFKHIVPEISFYFVTGIAFTGNFDKVDYITVHGPSNYLYNG
                     FTNNQRIYHSSFAITVFENKPIEIRIHTIGKVKNLNVTPLGGVVTPRGNLEKIHPIPS
                     EKNVKPLKINKVELENYERIVEV*"
     gene            41768..42652
                     /locus_tag="rifcsphigho2_12_scaffold_16_prodigal-single_59"
     CDS             41768..42652
                     /product="Glucose-1-phosphate thymidylyltransferase {ECO
                     :0000256|RuleBase:RU003706}; EC=2.7.7.24
                     {ECO:0000256|RuleBase:RU003706};;  TaxID=1158614
                     species="Bacteria; Firmicutes; Bacilli; Lactobacillales;
                     Enterococcaceae; Enterococcus.;" source="Enterococcus
                     gilvus ATCC BAA-350.;""
                     /codon_start=1
                     /transl_table=11
                     /translation="LKGILLVGGSGSRLAPITEVLSKHMIPVFNKPLAFYSLSTIMLS
                     GIKEVLIISTKRDISGYQRLFGDGKQLGMRIYYAIQDEPNGIAEAFIIGEQFINGDNV
                     CLSLGDNIIYGQDLSKTLQDVHNSIEKSSGATIFGYRVKDPERYGVVETDDSGRVVSI
                     EEKPEKPRSNVAIIGLYFYDSNVVEIAKNLNPSARGELEITDVNKEYMMRGKLCLEVL
                     GRGCAWLDCGTTESLLEASNFVSTIEHRQNFKISAIEEVAYRMKFIDRNQLINLGNNH
                     RNKEYGSYLLSVANETKH*"
                     /db_xref="R2VDZ7_9ENTE"
                     /db_xref="UniRef100_R2VDZ7"
                     /db_xref="lmu:LBLM1_02080"
                     /db_xref="2.7.7.24"
     gene            42609..43640
                     /locus_tag="rifcsphigho2_12_scaffold_16_prodigal-single_60"
     CDS             42609..43640
                     /product="Replication factor C small subunit n=1 Tax
                     =Ferroglobus placidus (strain DSM 10642 / AEDII12DO)
                     RepID=D3RYD8_FERPA"
                     /codon_start=1
                     /transl_table=11
                     /translation="MVVIYFPLRTKRNIEITYNIHNTTMPFGAETWVEKHRPKTVDDI
                     VGNKKIVETFKNYVKIENFPNLLFVGPAGTGKTSSAIVLARTLLGENWKMNFLELNSS
                     DERGISVVRDRIKEFSRMAPFGSKFKITFLDECDALTTDAQNALRRIMEQYSRTTRFI
                     LSCNSSSKIIQPILSRCDVFTFSKIDDGSLFELIEKIAKKEELTLDIEASDTIISCAE
                     GDARKAINILQSSAAKTKHITQKDIRYIPAERFSLQVGRIIDSTLEGKYDDARKQTRV
                     FLKEMDVSAEKFVEEVHRYSYSMKSQRDKIELAKIVGDTDFRLVHGAHDLIQVDAMLA
                     RIASIRETK*"
                     /db_xref="UniRef100_D3RYD8"
                     /db_xref="fpl:Ferp_1350"
                     /db_xref="C5A2E5_THEGJ"
                     /db_xref="D3RYD8_FERPA"
     gene            43637..43945
                     /locus_tag="rifcsphigho2_12_scaffold_16_prodigal-single_61"
     CDS             43637..43945
                     /product="hypothetical protein"
                     /codon_start=1
                     /transl_table=11
                     /translation="MIKFTIITPSHREKLLPKCFEQIDNQTYNSYEHLVALDRPNMNY
                     YSNNTKRKIINCSKIHKSYGNVCRNMLSFYASGDIMVYLDAMLSLYMKDIDVITYLEN
                     *"
     gene            44306..45037
                     /locus_tag="rifcsphigho2_12_scaffold_16_prodigal-single_62"
     CDS             44306..45037
                     /product="Uncharacterized protein {ECO:0000313|EMBL
                     :KKM15224.1};  TaxID=412755 species="unclassified
                     sequences; metagenomes; ecological metagenomes.;"
                     source="marine sediment metagenome.;""
                     /codon_start=1
                     /transl_table=11
                     /translation="MINRQKNWSRERKIETFNKYGGCFCSCCDETNVDVLSIDHINGG
                     GNRHRKQNNISGGAQFYKWLRDNNYPSGFRVLCHNCNFSLGIHKYCPHDNMHSIRFFF
                     INISNFENDVIESSIETDIKQCVDCRLIKHISKFGINRRNKDLHKNYCNTCSYIKQKK
                     WINKIKMIVFNKYSNDEIKCRCCNEEKIEFLVLDHIYGNGGVERKQISQTFYKWIIDK
                     KFPTGYQILCQNCNWNRRFGACHIL*"
                     /db_xref="A0A0F9I6E1_9ZZZZ"
     gene            45022..45651
                     /locus_tag="rifcsphigho2_12_scaffold_16_prodigal-single_63"
     CDS             45022..45651
                     /product="hypothetical protein"
                     /codon_start=1
                     /transl_table=11
                     /translation="VPYIITFSILTPSHRPQLLTKCFEQIDKQTYGAYEHLVALDRKG
                     IHITTDNPRRKLIKCNTEHRNWGNTCRNMLGLYAKNNIIIYADDDDVFLPNCLERLAF
                     NIENNPEYVWGYSKTYINSNTIDEKKESFPNNLDSSNLLSSSLTLNQIFHRRIIDGKP
                     VRYYEGPEYIGDKLTIGQYLIYHKPLKINEILTLHGRYSMGKDVEEWRK*"
     gene            45639..46115
                     /locus_tag="rifcsphigho2_12_scaffold_16_prodigal-single_64"
     CDS             45639..46115
                     /product="Uncharacterized protein n=1 Tax=Streptomyces
                     violaceusniger Tu 4113 RepID=G2PHW8_STRVO"
                     /codon_start=1
                     /transl_table=11
                     /translation="MEEIEKKIREIWNRIPNIICKGLCYPSCNFWISSKAELDIIKQH
                     KNKTPTGIICPYLTDDNKCEIYNLRAASCRLWGVTESTSCPFGCKPKKYLTKDETNNI
                     IVELETLSGGNYSIWNKICPICNKTSENIVHNECINDFKKLLVKTFKERNTKQKSL*"
                     /db_xref="UniRef100_G2PHW8"
                     /db_xref="svl:Strvi_0144"
                     /db_xref="G2PHW8_STRVO"
     gene            complement(46107..46487)
                     /locus_tag="rifcsphigho2_12_scaffold_16_prodigal-single_65"
     CDS             complement(46107..46487)
                     /product="hypothetical protein"
                     /codon_start=1
                     /transl_table=11
                     /translation="MVEIEVGRDYDGYFEAYTNEALYKLELRNIKKIKVSSGPWRSYA
                     VSCKLQGEEPLISGWKEWLMNSKGGGGMSEEEYEREHTLNPDVCEVDYYAATREGFGD
                     LSMEMVRDCIEQCDIMSGRIKSLK*"
     gene            46521..46934
                     /locus_tag="rifcsphigho2_12_scaffold_16_prodigal-single_66"
     CDS             46521..46934
                     /product="Tax=CG_Elusi_02"
                     /codon_start=1
                     /transl_table=11
                     /translation="MLGNGNGHKKSKKRKLDLSGFTGTSEYHAGTFGLIQLTDGVHYV
                     REEGQAHWLITDIESYQPEIARSTPFQSWKLKKTGEITAILECTDGDYKPCIDSRGKQ
                     IANKKYKLTDFWKNTGLDEVKFYLYNRTLMLTSEY*"
                     /db_xref="32876348"
     gene            46936..47508
                     /locus_tag="rifcsphigho2_12_scaffold_16_prodigal-single_67"
     CDS             46936..47508
                     /product="hypothetical protein"
                     /codon_start=1
                     /transl_table=11
                     /translation="MSKCTFDESKIESFPKLNNCINSELQKNLNLQELFGKCHQEADE
                     VLGEMKKKYLFLGTGDFRNVFKLNKDCIVKIPANAAGAQSNLLEDDAWHIIKRTKNKK
                     IIRHFVPVISTTRNGSHLIMAKVLTNAETTQSHEELESDKQFLFKTLEEHKIRCMDIV
                     TDNIGYTKKGRPIIFDYGYGIQCKIGNNWI*"
     gene            47548..48333
                     /locus_tag="rifcsphigho2_12_scaffold_16_prodigal-single_68"
     CDS             47548..48333
                     /product="UTP--glucose-1-phosphate uridylyltransferase 
                     {ECO:0000256|RuleBase:RU361259}; EC=2.7.7.9
                     {ECO:0000256|RuleBase:RU361259};; UDP-glucose
                     pyrophosphorylase {ECO:0000256|RuleBase:RU361259}; 
                     TaxID=857293 species="Bacteria; Firmicutes; Clostridia;
                     Clostridiales; Clostridiaceae; Caloramator.;"
                     source="Caloramator australicus RC3.;""
                     /codon_start=1
                     /transl_table=11
                     /translation="MKAVILAAGSGTRFHPLTKSVPKELLPIINLPAIQYVVNELADS
                     GIDDITIVTSKGKNAICDYFDSQGIDMNYVRQQVPLGTGHALLSAKRHIGSENFCLLL
                     GDDIITSKIPCIEQMITQYNKTYSTILSVEKLPLEEMKKYGAVTGNLCDTRLYEVQDL
                     IEKPKTPVSNLALVGRYILTPEIFTAIEQTKPGYNNEIHITDSLKIVLKEQPVYAYQF
                     DGKRFDVGTPSGWLKCILSFVKNSSEYRPILDDFIQKELSSSS*"
                     /db_xref="G0V445_9CLOT"
                     /db_xref="UniRef100_G0V445"
                     /db_xref="gwc:GWCH70_3268"
                     /db_xref="2.7.7.9"
     gene            complement(48306..49130)
                     /locus_tag="rifcsphigho2_12_scaffold_16_prodigal-single_69"
     CDS             complement(48306..49130)
                     /product="hypothetical protein"
                     /codon_start=1
                     /transl_table=11
                     /translation="MIRKFFIENGLPVSFISIKPWKSLPEYDKKNICISVCASNWNRP
                     LELIIKSLESFLKQKMFSPENYEIILVDDASDDDNAKKSIEYLSDVYKNNRLKFYRTS
                     YSRCWSDAHVLNVAYKRARGKIILQNQTDVVQVGETLEASWRHHNQVDNLWLCPLSFR
                     QRDISLLQRPQILYPHELGASVKSKWITQIQGRNELIKVIPADVDFHLTLNKIGVVFG
                     IDWSINTIHADHESIPRIGSDKPEPTPWPGIGLRNNNLTWSEDWGVLTQEEELNSF*"
     gene            complement(49127..49999)
                     /locus_tag="rifcsphigho2_12_scaffold_16_prodigal-single_70"
     CDS             complement(49127..49999)
                     /product="Uncharacterized protein {ECO:0000313|EMBL
                     :KKM71336.1}; Flags: Fragment;;  TaxID=412755
                     species="unclassified sequences; metagenomes; ecological
                     metagenomes.;" source="marine sediment metagenome.;""
                     /codon_start=1
                     /transl_table=11
                     /translation="MGYIEKILAERQIGRRALYSDHARLEISENIHFHYRDSRFVLTP
                     ETMEVLGKMFQSAVSKWNELGRPVVGPNPYEQVDTLSESPLPDDGYHSTRLGVEEEKD
                     GTIHIHYRDLRIHLKPADFLLFVNEIRTAGLQYNKYRAKNINIKQISYHPVVDKYIEI
                     LKEYDTNGDKFDISRSGEIDSFLTIKEIGVRSPSLGLKRPNGLPTDVPGKIPDKLDTL
                     HLLKTYESFKKYGYAQGPYQYNYIRIYLEKDGTIKAKDSHRLACLLHLGYSDIKAMVV
                     ESESGWTECSSCGK*"
                     /db_xref="A0A0F9K9L8_9ZZZZ"
     gene            50074..51000
                     /locus_tag="rifcsphigho2_12_scaffold_16_prodigal-single_71"
                     /gene="acbB"
     CDS             50074..51000
                     /gene="acbB"
                     /product="acbB; dTDP-glucose 4,6-dehydratase (EC:4.2.1.46)"
                     /codon_start=1
                     /transl_table=11
                     /translation="MNAVVVGGAGFIGTHLTELLLSEGYNVTVIDKLTYASNEKFILD
                     LIPKVKLLRYDITDYDNIYSSLKSIKPDAIYHLAAESHVDNSIANSHPFIHTNIVGTH
                     SILESVRKLDIPLISYETDEVYGDIIEGSFSEKSNLNTRSPYAASKGSAHLLTNSYIE
                     TYGIKVIMTRPSNAYGQRQNTEKLIPKTITNAINNKKIPVYGNGNNVRDWLYVKDLCI
                     ATLMLYKKGSWGEIYNISGRNELRNLDVIKKILNIMNKPYDLIEYVQDRKGHDKRYSC
                     FSDKIEKLGWKPITSFDNGLKTTIDWYKSNYL*"
                     /db_xref="meth:MBMB1_0305"
                     /db_xref="U6E9R0_9EURY"
                     /db_xref="UniRef100_U6E9R0"
                     /db_xref="4.2.1.46"
     gene            50997..51680
                     /locus_tag="rifcsphigho2_12_scaffold_16_prodigal-single_72"
     CDS             50997..51680
                     /product="hypothetical protein"
                     /codon_start=1
                     /transl_table=11
                     /translation="MMTIGIVTYKIHLDNTIKSITEKCINSIINEKYPTIVLDSFSEP
                     PPIENNFTTIRCDGNLYKSWNIICRKAFYDNNHDYVMILNNDIILKSNLENILQDTID
                     SKSSFTSAYEQNGKACQPYSAFILKRHLYENIGPFEEKYTFLYGDIDYQKKIEEKKLK
                     QHISKKFIVDHFEHSTAMSDKMKNEINKIKLKDTETMKKLLGGWYEPLMLIDEKGKVI
                     TKSNYNKYT*"
     gene            51683..52600
                     /locus_tag="rifcsphigho2_12_scaffold_16_prodigal-single_73"
     CDS             51683..52600
                     /product="hypothetical protein"
                     /codon_start=1
                     /transl_table=11
                     /translation="MKIALVVKSLGTQCGIANYSSILSKHLNADIVSSASELKKKYDK
                     ILIAFDTNFYLFEDDFSNELSECYKKSEEVIFDLHTVLRGLLINTFPYRKLVKSPFSL
                     NRTTNATYIPHFIYPANNTGKLPPSKLKIGTFGFASPARRMKELLSWGRDNEIDVKII
                     ATINTSGITTEKSTRNYAEEISEEFPGQVDIGYFTHDEIVSKLEDCSHLIFCRNGDPT
                     IGVSGAVHLAYNAKRPIIVEHKALAPELKDIYVSRLESLNKDKIDKITKIPTGGISVE
                     DTTKTILNFLNNNKIKSKPNIEQLDLYES*"
     gene            52646..52876
                     /locus_tag="rifcsphigho2_12_scaffold_16_prodigal-single_74"
     CDS             52646..52876
                     /product="hypothetical protein"
                     /codon_start=1
                     /transl_table=11
                     /translation="MTDIIDETVIKGTCAGCGEEPNKEEGVFLELIEDKTGPKLAFIC
                     KKHRNEIVWDLNALRTQLIRLDKKSTKIVQAT*"
     gene            52877..53269
                     /locus_tag="rifcsphigho2_12_scaffold_16_prodigal-single_75"
     CDS             52877..53269
                     /product="hypothetical protein"
                     /codon_start=1
                     /transl_table=11
                     /translation="MKPADFLIKKTSGNFCNYLNTSFKNGTTLYNCKCPQGLLEGMDF
                     TEPCTNDVWNSCPMNRNFSAEEIIKKSSQLPDDGESLEAMLPTEMQFYGIKWIIEKKD
                     GNYSVYRIIIYPGTSLNKPPKIKTERIE*"
     gene            53329..54057
                     /locus_tag="rifcsphigho2_12_scaffold_16_prodigal-single_76"
     CDS             53329..54057
                     /product="hypothetical protein"
                     /codon_start=1
                     /transl_table=11
                     /translation="MPTQISSPYGLDKLPNVNPSSGQPNYSLATTYINMSNMNGPPLS
                     EVSDHYTNVRQGPGTGGSYPVDLNRGPMMGPSAVGLPMVHEGWSQGAPGSYSGGGALG
                     EATPPYMGTSGQTFNSPSWWPGVQRGDYPGNVSGSHGSVSVSSAPLAEISNQYAQKSP
                     WHASDGNVKGPAGSIYSVSQSGDAFDFNLSIAEFGIVAVALIATGLAVGQLMRESKWT
                     TPFYEQYRRGFKDVYEGEREGGLF*"
     gene            54227..54616
                     /locus_tag="rifcsphigho2_12_scaffold_16_prodigal-single_77"
     CDS             54227..54616
                     /product="hypothetical protein"
                     /codon_start=1
                     /transl_table=11
                     /translation="MFIRVTATAATTTTGSDTAPISGSIHDIEVSLPTHTAGDLEYAV
                     LRNSEAIYPTSGFAIRPSSGDDNVSLSNSNVHITEGDIINLIVKNNNTSTDYILTVKL
                     TLAGHEPSVEEGTEPYTRKYDYDMYNR*"
     gene            54622..55392
                     /locus_tag="rifcsphigho2_12_scaffold_16_prodigal-single_78"
     CDS             54622..55392
                     /product="hypothetical protein"
                     /codon_start=1
                     /transl_table=11
                     /translation="METIVISLTVDQKQSNTCSESVPFDGIVKFVRVSFPDSKNTVGA
                     RIIIDGQQILPSRGDTLIDNGVVEIPTNFPVSEGSQIVLFVGNKDKISSHTVVATIGV
                     EQIIQEQNSYGISQATIEGIPPEEGVYYEPVQEYPQQYPTTPGPVAQMMPGNGVSKNG
                     TIPPVPPKTFVSEDMTPLHQLPPPPGLQRIQSPAPMRHPPVFPPTVPFSSNNSSPQQF
                     VQKEPWLDQNQRFILLLILLVVLVVLAITALHLHYGNK*"
     gene            55432..55734
                     /locus_tag="rifcsphigho2_12_scaffold_16_prodigal-single_79"
     CDS             55432..55734
                     /product="hypothetical protein"
                     /codon_start=1
                     /transl_table=11
                     /translation="VTKLSVDGDDELEYETTCDECEKNLTYNHSAKHLKSSLIESANF
                     EYSLNVVIRKTAKELNIDKEDAMNIILEQIRDEMRKDGFDTFNLSRSEVIDEEDDN*"
     gene            complement(55731..56777)
                     /locus_tag="rifcsphigho2_12_scaffold_16_prodigal-single_80"
     CDS             complement(55731..56777)
                     /product="Putative uncharacterized protein n=1 Tax
                     =Bacillus sp. 2_A_57_CT2 RepID=E5WSS7_9BACI"
                     /codon_start=1
                     /transl_table=11
                     /translation="VKIIVFVVIITLLSVSLTSISEEPLQYKQWGLEVINAIEARNLV
                     PENHSRVVVAVLDTGVDMYHEELNNSVWDENGLYGFDLTTYSLVGCGYSLLLTKSCYV
                     EKIPPEYLIGPYDFAGHGSHVSGIISAQENGVGILGVSDAIILPIKVMATANTVYSNE
                     HIVAMGIYIAASIPEVRIISMSLGIGYNNSIVYSSVEYAWLNGKVLVAAAGNYNNSIP
                     IYPCAYEHVICVSAINENLKPWNEYNTLGTNFGPFVDLTAPGANITSVQSHYVLNFGE
                     LIYTGGGYRTGSGTSYSVPFVSGVLVLMYEINPELTNVQTVRILKESTTDIGLEGHGT
                     GLLNAKNAVMLSVN*"
                     /db_xref="UniRef100_E5WSS7"
                     /db_xref="E5WSS7_9BACI"
                     /db_xref="kfl:Kfla_4289"
     gene            complement(56803..57450)
                     /locus_tag="rifcsphigho2_12_scaffold_16_prodigal-single_81"
     CDS             complement(56803..57450)
                     /product="hypothetical protein"
                     /codon_start=1
                     /transl_table=11
                     /translation="VLLGDVHGSFDSINYIYKREKPDVILQVGDLAKQSIDDRGRWDI
                     GEYPTDLPPVPMIWNLGNHENLLTYKTVGKPLGFFGTEQLNGYKVVGVGGVPGSTKPI
                     HYKVNNALKKLSDVLKVEILMSHDTCSPFMKKLKSGRIKDVGSVELAEECRRLKPLLH
                     ISGHHHLFSLTRNDGTLHLRLGRSTEGYGIIENNMVYLIDISRDGEAFKLPLKNV*"
     gene            complement(57760..58029)
                     /locus_tag="rifcsphigho2_12_scaffold_16_prodigal-single_82"
     CDS             complement(57760..58029)
                     /product="hypothetical protein"
                     /codon_start=1
                     /transl_table=11
                     /translation="VKKSIAFRTLRETKIEICNLYKGKENKTAREACIKMAERCKEKL
                     KEAIEIAKNSPKKKHSGPPRPVHPNFAKYIRRKQGGSDHDNDFGF*"
     gene            58116..58670
                     /locus_tag="rifcsphigho2_12_scaffold_16_prodigal-single_83"
     CDS             58116..58670
                     /product="hypothetical protein"
                     /codon_start=1
                     /transl_table=11
                     /translation="MDGREERLNASKTLRNYLEKSPMRLRLNTLNACLDKVEDEGEQY
                     AKKRSSKPRSQRSVLGVLSEEDLPDFIEPETEELEYATKTGIERVLNTVRWRTDPFYV
                     VQAWDVDKYEDEFYSTVNGNREIGGYGLDGTYCRNEWEGTAGDVSACIAGFEWARPRV
                     NQCLFDVGGKPLKGNGTESLFGLL*"
     gene            complement(58653..59102)
                     /locus_tag="rifcsphigho2_12_scaffold_16_prodigal-single_84"
     CDS             complement(58653..59102)
                     /product="hypothetical protein"
                     /codon_start=1
                     /transl_table=11
                     /translation="VSIQLKIDKRIGIRRTTRFWKNEKWRVDKRFFTKQNDEDLDWAD
                     WIISSRRGAVFRSGKEGNNLFVLIPTMQTRRVYKKLILDGFSETEIYVTEGEVYVRTS
                     SDNLKMVMRKILRIKPKSDIKKRILTAEQKEKLRNNLKKYRKLKQTE*"
     gene            complement(59160..59624)
                     /locus_tag="rifcsphigho2_12_scaffold_16_prodigal-single_85"
     CDS             complement(59160..59624)
                     /product="hypothetical protein"
                     /codon_start=1
                     /transl_table=11
                     /translation="VNLNKCPIIGGYVAGIKNLFKNGEKTHQFYQWFEDKAECFRPTK
                     EELHADEKDWKKIEQIMKPRKQQCFYNSWQVALIDDSFKYYEGYSMGVIPTEHAWLVK
                     NGKVFDPTYRSISGFEPKEYLGVEIPIDFVTKKHFKEKWCTSRINEYWEETA*"
     gene            complement(59621..59992)
                     /locus_tag="rifcsphigho2_12_scaffold_16_prodigal-single_86"
     CDS             complement(59621..59992)
                     /product="hypothetical protein"
                     /codon_start=1
                     /transl_table=11
                     /translation="MSYSLIKVKKVKIRGKYEEIDASIAKYIRELNSIGIPTRWSCSA
                     MRRDGHRGNEYSYLVFLTKNSRYRSCLLKSAKKSNTTKIDSGYPDSELALFKKYSTDV
                     NIDAWFAKLLDQIKKNGCNNL*"
     gene            complement(60431..60910)
                     /locus_tag="rifcsphigho2_12_scaffold_16_prodigal-single_87"
     CDS             complement(60431..60910)
                     /product="hypothetical protein"
                     /codon_start=1
                     /transl_table=11
                     /translation="MKKKSIDEQLIDIDKKKTELRTKKQLLDILNSSPFKDRVEKLNE
                     EIDKSRRALELLSKDTAKGDQILSKAFEEGAESVFETVEKNTKIDSIDISDPAEARKA
                     FRMLLKAKREPASTPLPDICSSFLSVEEREMCKISMGLAKKRVNGALMKYNFREFKE*"
     gene            61228..61971
                     /locus_tag="rifcsphigho2_12_scaffold_16_prodigal-single_88"
     CDS             61228..61971
                     /product="hypothetical protein"
                     /codon_start=1
                     /transl_table=11
                     /translation="MNDKQYIIIKFLYYISMSDCGTPQDYGGDDAVDGGFDFVNSIEL
                     TKSYFSPIHNGYVFTSGAAMLPILIQEPLRSSSTFVSSSQSRLLQVDQRITSTTASGA
                     RTQRLGPLDDILGDVTSLFGGNLFAGLNITNSATTASQGLTALTTAERFSTEIKTFFV
                     DFINYGKLIIYIVNDLNVQVSARVVASVDNSFTVIKTIGQSSANPYNVAAGSSSSQTL
                     TDPYPLIQLRITPSSTPTSGTISAWAMMR*"
     gene            62030..62881
                     /locus_tag="rifcsphigho2_12_scaffold_16_prodigal-single_89"
     CDS             62030..62881
                     /product="Uncharacterized HNH endonuclease {ECO:0000313
                     |EMBL:ADO18080.1}; EC=3.1.-.-
                     {ECO:0000313|EMBL:ADO18080.1};;  TaxID=212035
                     species="Viruses; dsDNA viruses, no RNA stage;
                     Mimiviridae; Mimivirus.;" source="Acanthamoeba polyphaga
                     mimivirus (APMV).;""
                     /codon_start=1
                     /transl_table=11
                     /translation="MVWKKIENSNYVLNERGEVKNIRTGYKIKYQIDNKGYARVKIVC
                     NGKGKSYKIHKLVARYFIGETPIGCVVSHKDNDKLNNRLENLEYITQTENSKRAYDDL
                     LFDSILEKNDIKNIIILYVQGLSPHHIAKLYGVSRNTIRDILRGKTWKSVTKGNGYSQ
                     IRKIYIKNRDVLESVDIKDEVWKQIHSNPNYLISSVGRVKRISSSKILKPKISADGYL
                     IIGIGKKMYSLHNLVAREFIGPCPDKYQLNHKDGNKKNNKVDNLEYVTQSENIKHRFK
                     IKNGGVI*"
                     /db_xref="E3VZD3_MIMIV"
                     /db_xref="UniRef100_Q5UPT6"
                     /db_xref="bti:BTG_15115"
                     /db_xref="YL245_MIMIV"
                     /db_xref="3.1.-.-"
     gene            62881..63144
                     /locus_tag="rifcsphigho2_12_scaffold_16_prodigal-single_90"
     CDS             62881..63144
                     /product="hypothetical protein"
                     /codon_start=1
                     /transl_table=11
                     /translation="MIKWPVNNEEELSMEHISDDVKKKLLESHEKKIKKLCLIIKELS
                     DARNDNIQGIELLLKNSNKTSAYINVIIDNEIRQLLKDNGLVK*"
     gene            63147..64082
                     /locus_tag="rifcsphigho2_12_scaffold_16_prodigal-single_91"
     CDS             63147..64082
                     /product="Uncharacterized protein n=1 Tax=Pelagibacter
                     phage HTVC008M RepID=M1IDD1_9CAUD"
                     /codon_start=1
                     /transl_table=11
                     /translation="MPGLDEGTFGLGTLDEVNGKDISGATLTNPTIVGTITLSGTVNT
                     SGILQLIDSTTYIVNVNDLTKRIVFDLTNVTTAITGTLSAAFTTAKTLTLPDATDTLV
                     GRATSDTLTNKTLSSPSLSTPTINGLLTSGDNSDIGATGARFGVIFAEYLDMALGTIT
                     ADTPLFAGSATWNNATETFNAIEIDITNTNSSVNSTLIDLRVGGTTLFEVRRDGDQTW
                     GAPGGAAFVIVLSGSGVTIGSTSGEALAFFGQTPTTQRSNIVAITDNTGGSASSTIGD
                     TPTLYSETYFADALATLIQRINRIEQVFQDLGLTA*"
                     /db_xref="UniRef100_M1IDD1"
                     /db_xref="bra:BRADO0471"
                     /db_xref="87359906"
                     /db_xref="M1IDD1_9CAUD"
     gene            complement(64172..65122)
                     /locus_tag="rifcsphigho2_12_scaffold_16_prodigal-single_92"
     CDS             complement(64172..65122)
                     /product="hypothetical protein"
                     /codon_start=1
                     /transl_table=11
                     /translation="MLILSNPRTVIGCVESPINDSLFRYATGYAADITNNCTNCCDIK
                     LHTNCLTWYGKSYEQESEFVHICPNETKDIHLQIPECMERSSVELVAISNNDISNSVS
                     FNMQCHECFLIDDDCPCCSDTRPEEVMKRSMGLHLIAYRDRLTKEWIDISDPSLVEAP
                     VGHEPDAFKIGIGSAFCRRLGFTIEAFDSDWNPIVPLNGPETIDFPPPFSGGVTIPLP
                     YDTNKIPTGECSITENGLKCSNPFVLTNWVRLQDGCIETIVLANIQSHMIGRTVRGML
                     PSPFKIKFQVFTEYYKLSGPYIETIYRTKGNEISTNVPII*"
     gene            complement(65124..65426)
                     /locus_tag="rifcsphigho2_12_scaffold_16_prodigal-single_93"
     CDS             complement(65124..65426)
                     /product="hypothetical protein"
                     /codon_start=1
                     /transl_table=11
                     /translation="MINGCAYHAASTINALRRLEHGLRKRRETPYLREKMRLTSIHFN
                     SMLNECNDFDNEIKVKKLLEKLDNLEKCVLSLNLGGNYIPCIDNIPIREFFEVLEK*"
     gene            65540..66064
                     /locus_tag="rifcsphigho2_12_scaffold_16_prodigal-single_94"
     CDS             65540..66064
                     /product="hypothetical protein"
                     /codon_start=1
                     /transl_table=11
                     /translation="MNEIRIRVSEEYTSYVLNLYSTTVIHYPSWVGAIDPIGAILDCK
                     NPACGFLGRHGASAIVEVEGIPSYIPNPVRIQIVESNLWTGDQGRVIAAGSINHLAGQ
                     NSVAMPVRPGFNIPGVNISYSKYPHATLTINGIPQMYFNYLYMSDQVPYIQPGCDTPS
                     ICPWSPDGWGAGWL*"
     gene            complement(66124..67266)
                     /locus_tag="rifcsphigho2_12_scaffold_16_prodigal-single_95"
     CDS             complement(66124..67266)
                     /product="Putative uncharacterized protein n=1 Tax
                     =Desulfotomaculum reducens (strain MI-1)
                     RepID=A4J4D1_DESRM"
                     /codon_start=1
                     /transl_table=11
                     /translation="MRDNNFERSIFGETIIASRINDFDVSFNLNIPNTSITTTTANGG
                     SATSTNGQAVLSSSTASNGSVSIETKLAAGYRPGHETYFYFTAAFTTGVLGVDQFVGL
                     YDSQNGFMVGYKGTQFVVIKRKGGNDVIVNAFNVDSLDGTGPSRFTLDATKLNIYRIR
                     YGWLGASPILYELLTDYGTWIIFHIFKSANLTSDVTVNDPTLPGRAEIVKNSGSTNIQ
                     IKIGCFAGGSAGDVANTSYEYFSYNNTKTISANVHTNIFTLKNESIFINLTHHIVPLI
                     VFLGASTDGTKIASIRVIKNATLGGSPSYTSVSSNISVVSADTAGTTVTGGTTEYVLP
                     MAKSDTSALVTDRLGITISPGDTLTFSALSTAASDVEISVRWSESH*"
                     /db_xref="UniRef100_A4J4D1"
                     /db_xref="A0A0G0BA94_9BACT"
                     /db_xref="drm:Dred_1404"
                     /db_xref="A4J4D1_DESRM"
     gene            complement(67263..67613)
                     /locus_tag="rifcsphigho2_12_scaffold_16_prodigal-single_96"
     CDS             complement(67263..67613)
                     /product="hypothetical protein"
                     /codon_start=1
                     /transl_table=11
                     /translation="LSISRVIHIGVVANAAAGGTVIATGTVQSPYTGFITTIEIVLPE
                     SPIGKLQYAIVRNSEHIYPENGYAQRSLGGMDYTEMYTQILEGDNISLIVLNNDELTP
                     YEIIAKITIQKDVI*"
     gene            67725..67913
                     /locus_tag="rifcsphigho2_12_scaffold_16_prodigal-single_97"
     CDS             67725..67913
                     /product="Uncharacterized protein {ECO:0000313|EMBL
                     :KKN91201.1};  TaxID=412755 species="unclassified
                     sequences; metagenomes; ecological metagenomes.;"
                     source="marine sediment metagenome.;""
                     /codon_start=1
                     /transl_table=11
                     /translation="MNDSGRSEWIDNDEGLYNYWKSSRLSKKEFIKKHRAEIDDVIEL
                     IDTGKKRAHFLEYDRKRR*"
                     /db_xref="A0A0F9WXN7_9ZZZZ"
     gene            67951..68238
                     /locus_tag="rifcsphigho2_12_scaffold_16_prodigal-single_98"
     CDS             67951..68238
                     /product="hypothetical protein"
                     /codon_start=1
                     /transl_table=11
                     /translation="MKVYVRLPTNKGDEITVMDSEELKKKLDTHLLIGKRKVNKKQKV
                     MDVEVDVSNVERFAIQSIVELEEEMRKASVETGGEEAVSSAIEIMPRLIGG*"
     gene            68228..68641
                     /locus_tag="rifcsphigho2_12_scaffold_16_prodigal-single_99"
     CDS             68228..68641
                     /product="hypothetical protein"
                     /codon_start=1
                     /transl_table=11
                     /translation="LEDSEFLPKIKTEVGFIPNVYRIECEETGKKTVSRPLRCEFVGE
                     DGEKLGFVNTEHDLVNEIGRPPWLCRLTELQTGLFGSRLKTPMEVQHGPSFYERRVLR
                     PGEREFIVGRSWHSVDCSPMPGTLRLQSPPYYEYD*"
     gene            68628..68873
                     /locus_tag="rifcsphigho2_12_scaffold_16_prodigal-single_10
                     0"
     CDS             68628..68873
                     /product="hypothetical protein"
                     /codon_start=1
                     /transl_table=11
                     /translation="MNMIEKKSSIVDDALDFWFYGGALLGTLILISEEQVPQVSLRNP
                     ASLAPLARSLHALYKISNSNPRQFRGAAALEIEKLLR*"
     gene            complement(68870..70135)
                     /locus_tag="rifcsphigho2_12_scaffold_16_prodigal-single_10
                     1"
     CDS             complement(68870..70135)
                     /product="hypothetical protein"
                     /codon_start=1
                     /transl_table=11
                     /translation="MGRFDYLRREAEIEYQRQQDLLREQERKKSQFIIPALPKPEKPD
                     DRRPIEITTKSSHTFSGVPLYSQVTDEAYFNFPKTKKRGRRPEPTGNVKFYLCEEEDL
                     EPGGPRGIGGGCPIGKGKLVDTSYLTKHKDSWMSVSDTTIADQVGKYCWRAEYSGDEN
                     FKSAIHTTPSLKDECFITTRTSQVQLPEGYKPPLLKRRPPGRPRVITIENAKETIKNL
                     GIVTPTLLKDALDLRDESEALEYISKVESEEFIKHPIKDEWRYRPKQLVKHFEKLEEK
                     ELERRIRLEKEIQTQKIKFEEKVDGSNIEDPQILGIDISTEKRKWDTTKLFTKDIKRI
                     DFNLQRALERRIDRILDAPERGSQYGSTAFVNPLVKSLILSQCPTHFALHANVTGEYR
                     ILWCNVGDRVRFLRLFRIGDPEYDIGSRH*"
     gene            70191..70787
                     /locus_tag="rifcsphigho2_12_scaffold_16_prodigal-single_10
                     2"
     CDS             70191..70787
                     /product="hypothetical protein"
                     /codon_start=1
                     /transl_table=11
                     /translation="MFYALGGSNPEFKSSDTFYGVTSDGNTKCFRVFCNTYKCSCIPN
                     ISEVSRNQLILESYNQRNYKPEVPIEEEATPFEVPQSVANIDLNTPEEKSWQFAAEFI
                     GQDAVDRLRSGGYMDINASNGKIYRLTGDAQVYDLTSKYSYCVHPSNENEQIDFLLPK
                     GDKVALLSQWLKYRPYHVETITGGAHRRPCSSNEPCWE*"
     gene            complement(70793..71794)
                     /locus_tag="rifcsphigho2_12_scaffold_16_prodigal-single_10
                     3"
     CDS             complement(70793..71794)
                     /product="hypothetical protein"
                     /codon_start=1
                     /transl_table=11
                     /translation="MKYIIPPKDELQQLLETFETVLNVSKHTGIPKNTLHRYYSKYNI
                     PKPTRQTAPHLRYKSIPFSSEFMEFFDGIMLSDGHIKTLNESRTGSFSLSTPFVEYRD
                     AIKNVFDSYKIPSYTRERITDAYSTGTGYSIESTTTIEFGNEHKRWYRKGLDKENIFV
                     KIIPNDLRNAPMMWKWELIGDGCLSQSPKSPLSYQIVLSTDSFSKSEILFLIEKLAEH
                     KIKSHIFKRKNNHYRIAIYKDTRKFIKFIGNCPVDFFKYKFDAKDLPIIKCNQCNRNF
                     EQKYGFQKFCSKTCSQKSGNLRNNPRKHPHLNKEEIRVLRGLLISDYLLAKKIGTTD*"
     gene            71930..72205
                     /locus_tag="rifcsphigho2_12_scaffold_16_prodigal-single_10
                     4"
     CDS             71930..72205
                     /product="hypothetical protein"
                     /codon_start=1
                     /transl_table=11
                     /translation="MTEEVQTPSPQPSPNDARINDLTDKFLGGTSSHEEIFELYGLLE
                     TTLDEEKKKNPHLVRVAVLVTLFWTVRGILGVLQAQKEEHERPEKTK*"
     gene            72238..72648
                     /locus_tag="rifcsphigho2_12_scaffold_16_prodigal-single_10
                     5"
     CDS             72238..72648
                     /product="hypothetical protein"
                     /codon_start=1
                     /transl_table=11
                     /translation="VAISIGPGTRRTVGLIFKQFDEKYLKEKTFEKFNVKEESVIVDG
                     VTKISCKPSMTRGVGGSLTCDMKVRGGVTKQFRAYLVTIEGSQTTNILEITPQESSGN
                     SYTINSSEFKPMICFIRRFQSNEKVTRTHILCKE*"
     gene            72608..72841
                     /locus_tag="rifcsphigho2_12_scaffold_16_prodigal-single_10
                     6"
     CDS             72608..72841
                     /product="hypothetical protein"
                     /codon_start=1
                     /transl_table=11
                     /translation="MKKLPELIFCAKNKYICKIVQLSCAMMRKSMEMVFGRSNGGAYS
                     AYFITPHHVRRLLKQVRNCFISSNNLVRWSPNL*"
     gene            72912..72983
                     /locus_tag="rifcsphigho2_12_scaffold_16_prodigal-single_tr
                     na_1"
     tRNA            72912..72983
                     /product="Pseudo"
     gene            73088..73240
                     /locus_tag="rifcsphigho2_12_scaffold_16_prodigal-single_10
                     7"
     CDS             73088..73240
                     /product="hypothetical protein"
                     /codon_start=1
                     /transl_table=11
                     /translation="MPRIRMQMVECDGCGTLFPMQKQRGTSRMNGNYCTWECYDKIQT
                     VKDGSV*"
     gene            73252..73500
                     /locus_tag="rifcsphigho2_12_scaffold_16_prodigal-single_10
                     8"
     CDS             73252..73500
                     /product="hypothetical protein"
                     /codon_start=1
                     /transl_table=11
                     /translation="MQKLSNGDFVAGTIDYDFDEVISGFNNLDEFKKNIKLGLYFKYE
                     FCCVLQYSSESAGHVPIAWVRGNTKKKYVPCSNCYILN*"
     gene            73515..73856
                     /locus_tag="rifcsphigho2_12_scaffold_16_prodigal-single_10
                     9"
     CDS             73515..73856
                     /product="hypothetical protein"
                     /codon_start=1
                     /transl_table=11
                     /translation="MLGPIPEWENVISVRCNLVSGSSREVPGVRKMIRTDRLDNMFRC
                     IVTTKGNREHDVTVKDIMMKNSYGSELHSNMSSRWVFSGTYCKIVNDALLCSDSNDDV
                     GSILGFKHGLS*"
     gene            73861..74346
                     /locus_tag="rifcsphigho2_12_scaffold_16_prodigal-single_11
                     0"
     CDS             73861..74346
                     /product="Dual specificity protein phosphatase 14 
                     (Fragment) n=1 Tax=mine drainage metagenome
                     RepID=T0YXG2_9ZZZZ"
                     /codon_start=1
                     /transl_table=11
                     /translation="MSKRMSGIEKPTEIIENLFVGDQGDGYEWKGARICVMESKLDCG
                     LRKKDDYWAPLVEGYIDEEHVPEENLDKAAAKIDEEVKKGPTLLHCYQGIERSPLATA
                     WYLHKYKGMSLEDAYELIKKKRPIIQRREFWIRPTATKTDRAAYDDWMARYDRQKDWW
                     R*"
                     /db_xref="UniRef100_T0YXG2"
                     /db_xref="T0YXG2_9ZZZZ"
     gene            74343..74636
                     /locus_tag="rifcsphigho2_12_scaffold_16_prodigal-single_11
                     1"
     CDS             74343..74636
                     /product="hypothetical protein"
                     /codon_start=1
                     /transl_table=11
                     /translation="MIIPGIIVISCERSHRRNINKCMFADAEKHIYTRNVIGLQFKDQ
                     KSARVGPKNLVIQFEEKNPAVCNFFKDESRTDSYITVDCRPDVILISGELKSN*"
     gene            complement(74633..74917)
                     /locus_tag="rifcsphigho2_12_scaffold_16_prodigal-single_11
                     2"
     CDS             complement(74633..74917)
                     /product="hypothetical protein"
                     /codon_start=1
                     /transl_table=11
                     /translation="MKLLEEDTKNDKNTPIKINEVINWLVDNEDKNIPTAIKNILNHF
                     CLEVKCETCKVRQILSRTKEEFSIFRETGTMMKNGMLETLSNELENQKKN*"
     gene            75081..75332
                     /locus_tag="rifcsphigho2_12_scaffold_16_prodigal-single_11
                     3"
     CDS             75081..75332
                     /product="hypothetical protein"
                     /codon_start=1
                     /transl_table=11
                     /translation="MLHIKKGSNGEKLTWNYLLIESNIYSASFTCNDGHFGSLLDHVI
                     LDNGRVEPSVVCTYEDCTFHDYITLDGWNSNGPKSEGYV*"
     gene            75289..75903
                     /locus_tag="rifcsphigho2_12_scaffold_16_prodigal-single_11
                     4"
     CDS             75289..75903
                     /product="hypothetical protein"
                     /codon_start=1
                     /transl_table=11
                     /translation="MGGIPTDRNPKDMFKYVICCFIYVPGHNLYESISKKLEDFDYEI
                     KSTILLAVENNDNNDVVCPGGGNTSYAQSYDFYYTKDPADPPVRVEYYDELDGEMIEV
                     ADLYTETSVPIQIHYNTKVYKAKALGPARYSGIINARLITKSGINIDGCTWRVSDGRE
                     KFSITNPLKSIVRVAQSGLDNKYAPTGLAFLGIALIWFIVRKKK*"
     gene            75960..76343
                     /locus_tag="rifcsphigho2_12_scaffold_16_prodigal-single_11
                     5"
     CDS             75960..76343
                     /product="hypothetical protein"
                     /codon_start=1
                     /transl_table=11
                     /translation="MYGLRTSSKKKRGRKQKYSTNYKTLSASGLVCKPTKGQKGLRSI
                     NRLVCSSKGERVTGSSLRCNAASKMGGVGFCHVTILGHGAKASTGRKFRSKSGKVVGV
                     HKRRGRPSKAFLKKYRKTAQGWVRK*"
     gene            complement(76333..77235)
                     /locus_tag="rifcsphigho2_12_scaffold_16_prodigal-single_11
                     6"
     CDS             complement(76333..77235)
                     /product="hypothetical protein"
                     /codon_start=1
                     /transl_table=11
                     /translation="LALILSNVKIWKRNCCNCALNNSKQVLWGNDYYGEYITADVENP
                     HDGLVDNIHLKFWDGYREYDGALFYEIPPKTKINVGGYITCHSRGLGVFLWASDINNY
                     IPSNQIGFNLINFFDNDETNFASMSRYLRSIHDTIQDVTSVSVADAFRQFKVQVTNMS
                     CEYDSFALQFTSLDNGTVFASSVISEIAPLKCSYLTLDICPQIWVDTIKNNPDPLGRI
                     LGLNIVSSKRGIIKTYRLEANFAPPAISELSDIPEGCVQINPTSIPGAELLPIPNMCK
                     KPWCVLSQLGCSPCGAFCECIATS*"
     gene            complement(77236..77574)
                     /locus_tag="rifcsphigho2_12_scaffold_16_prodigal-single_11
                     7"
     CDS             complement(77236..77574)
                     /product="hypothetical protein"
                     /codon_start=1
                     /transl_table=11
                     /translation="MTITLHKTYDNIISVECKEFTLKNITICSLTREFLPKNIPKSLL
                     VEGVFIRHSTERKRKPPKIFIEVHTPPKIEGNSPYKCTIVSEVERGIDMSRKFFVSNI
                     KTTLTCIGGK*"
     gene            complement(77584..77715)
                     /locus_tag="rifcsphigho2_12_scaffold_16_prodigal-single_11
                     8"
     CDS             complement(77584..77715)
                     /product="hypothetical protein"
                     /codon_start=1
                     /transl_table=11
                     /translation="MDTKTIITGAALVAAIGLGYLWWQCKNQPAAQPPATQWFRPNQ*"
     gene            77994..78278
                     /locus_tag="rifcsphigho2_12_scaffold_16_prodigal-single_11
                     9"
     CDS             77994..78278
                     /product="hypothetical protein"
                     /codon_start=1
                     /transl_table=11
                     /translation="MTRILENNEKGPYKLNKSDIKGDSIFLCRCGLSSTVFCNGSHVI
                     TKNEPENVLVEYERDENGKLEMFELEEIDDEDFDDDDENCEDCKDCCRKD*"
     gene            78306..78578
                     /locus_tag="rifcsphigho2_12_scaffold_16_prodigal-single_12
                     0"
     CDS             78306..78578
                     /product="hypothetical protein"
                     /codon_start=1
                     /transl_table=11
                     /translation="MNNTTAIKCTGDPLRSISLIPDELENWNCKIYYETTGPSQHEYI
                     ENINIPLTFLKDINYNNRRRKVTFEFDEGIICNVNRENIACKPNHV*"
     gene            complement(78565..78825)
                     /locus_tag="rifcsphigho2_12_scaffold_16_prodigal-single_12
                     1"
     CDS             complement(78565..78825)
                     /product="hypothetical protein"
                     /codon_start=1
                     /transl_table=11
                     /translation="MMKKFNTKPQKCYIDRKHKWCKCQLNSPKRFDFIRSINRGGTLI
                     RIGCPKGKSKGKGKKLKCTVSSKTQSIWRRNLVGCTKRTKRG*"
     gene            complement(79432..79596)
                     /locus_tag="rifcsphigho2_12_scaffold_16_prodigal-single_12
                     2"
     CDS             complement(79432..79596)
                     /product="hypothetical protein"
                     /codon_start=1
                     /transl_table=11
                     /translation="MESKITGVKQVICTDIGVWSCNIINEEKDITDKQFLKINLHPRT
                     GSVAKPWDWR*"
     gene            complement(79622..79789)
                     /locus_tag="rifcsphigho2_12_scaffold_16_prodigal-single_12
                     3"
     CDS             complement(79622..79789)
                     /product="hypothetical protein"
                     /codon_start=1
                     /transl_table=11
                     /translation="MFAKKYCIVQKIRTSCDGCSKLIEPWFIGKTYTAFKCTGCGFHK
                     SGTIDEFLKKN*"
     gene            79840..80190
                     /locus_tag="rifcsphigho2_12_scaffold_16_prodigal-single_12
                     4"
     CDS             79840..80190
                     /product="hypothetical protein"
                     /codon_start=1
                     /transl_table=11
                     /translation="MIEIEYHNFTRYPNIELMATRMGNYTLLHLIDHRCPTEKTIVLS
                     SPPKSFTAGEDAGFILNEVDIFDKVPCKNKLYSIYLNEEERKNMCFLLTHSNVAKREK
                     YRKTTTRLKKLLEC*"
     gene            80192..80701
                     /locus_tag="rifcsphigho2_12_scaffold_16_prodigal-single_12
                     5"
     CDS             80192..80701
                     /product="hypothetical protein"
                     /codon_start=1
                     /transl_table=11
                     /translation="MSDRIINLDDTDSYFDVLGSGNWIFHGTSPITASKIRRDGICKF
                     KNDSGIYFSPFFSAASNYSITYPRRGHIPQKLSEYMFKYSGDIYGEHLPVAMFRVRRD
                     DEVLSNCKKSEHDGGWVWKYKCKTKCTKPSTLELCIIPARRKWKEEGLTGWTKTMRQC
                     EGRWRSIKW*"
     gene            80759..81334
                     /locus_tag="rifcsphigho2_12_scaffold_16_prodigal-single_12
                     6"
     CDS             80759..81334
                     /product="hypothetical protein"
                     /codon_start=1
                     /transl_table=11
                     /translation="MFPPQTNICNILKKRYKNELSDVRNTSLITASATLLGICTDGTP
                     TEVLIGKGSDVGLEGLECPTGEKLESIIYGAIPIKWQFDTLPEHIRRKSDFILKDKDT
                     MKAYEHAGIFPSKTMFDVAWIRQIDNVCSLNMELETLSCTGVTFDNYNNMIKHQQELR
                     QHLFKLDYKSIYKSVNKFMKDSNTCVVKTKG*"
     gene            81338..81736
                     /locus_tag="rifcsphigho2_12_scaffold_16_prodigal-single_12
                     7"
     CDS             81338..81736
                     /product="Marine sediment metagenome DNA, contig:
                     S03H2_L00451 {ECO:0000313|EMBL:GAH37473.1};  TaxID=412755
                     species="unclassified sequences; metagenomes; ecological
                     metagenomes.;" source="marine sediment metagenome.;""
                     /codon_start=1
                     /transl_table=11
                     /translation="MTCDVEKLNDKDAEAILALWEPINNLTTYGIRSDIAGKPSVQIQ
                     WSNAAAKWFVSGNRKRIESGTEIRMDASDIIVPFSPMRMDRIIDCLPKHPLYRLSLEA
                     GERGVTEDTEKRIHEWALTQRERLTREKWK*"
                     /db_xref="X1GWW7_9ZZZZ"
     gene            81849..82151
                     /locus_tag="rifcsphigho2_12_scaffold_16_prodigal-single_12
                     8"
     CDS             81849..82151
                     /product="hypothetical protein"
                     /codon_start=1
                     /transl_table=11
                     /translation="MTRKTKTGEWEIVVEFDVHNMNDWDKGNKSIETALENTKCEESG
                     AGTGFGVRDVSIICPTESMAKNTSEKIRTALKKSGWGKTDHPRNKQFSIEMNEYEE*"
     gene            82171..82569
                     /locus_tag="rifcsphigho2_12_scaffold_16_prodigal-single_12
                     9"
     CDS             82171..82569
                     /product="hypothetical protein"
                     /codon_start=1
                     /transl_table=11
                     /translation="MTTCPLSKAAMNWLNMYLWKPGQPKMPSKKIVNEFKKYLPSEPI
                     LVFRGVRPHMMKNTECIVPRLKSYAHIEEQAIAVGGVVGEYINPGESLGVLERRIICP
                     RNILVDTSLLPESCKDNIPPGGEVIVLEKC*"
     gene            82569..83108
                     /locus_tag="rifcsphigho2_12_scaffold_16_prodigal-single_13
                     0"
     CDS             82569..83108
                     /product="hypothetical protein"
                     /codon_start=1
                     /transl_table=11
                     /translation="MEKGKVKYRGTCDNPAFIRATGNQQSVRLEEHSPETQIKMEISP
                     RQWYCFYGFQANKRSWMTDVNIDSISKRREVNFVDVEKYNRVVQKMCERKPIDSTFFD
                     IDVKNRHVMGHEGRHRALAAYDLGIEKIPVTFFLERGVKVHGKRRWQRVPTLEMTTKE
                     RKNLNKIVRHCLFSKKYIE*"
     gene            complement(83111..83491)
                     /locus_tag="rifcsphigho2_12_scaffold_16_prodigal-single_13
                     1"
     CDS             complement(83111..83491)
                     /product="hypothetical protein"
                     /codon_start=1
                     /transl_table=11
                     /translation="MRIYSIIVLIVMIFVTTTATSISIDNDTSSCTTINWNTCAFECK
                     PLQFLHVKAERNISNGTFMIAGSASCNLTYIICVSEGGYSCEENNQIIIENTQGICSG
                     MYGVTVTCWTTDCFYTIVKIFNCE*"
     gene            complement(83518..83997)
                     /locus_tag="rifcsphigho2_12_scaffold_16_prodigal-single_13
                     2"
     CDS             complement(83518..83997)
                     /product="hypothetical protein"
                     /codon_start=1
                     /transl_table=11
                     /translation="MCNLCLTKYARFRTHLVPILRSCPKSKKNADTLDIGITPPEKSK
                     LLPKIIKTGIFIKGKIKNLDMEDYECHLNSGEYAYNRKNHCVFFGFGRSKLDGHWFQH
                     SWVVDMKGIIKETWWDEIDAYYGVPDKRGPKKYRQTCNKIEKILRKKDKTEGCKIKY*"
     gene            complement(84070..84375)
                     /locus_tag="rifcsphigho2_12_scaffold_16_prodigal-single_13
                     3"
     CDS             complement(84070..84375)
                     /product="hypothetical protein"
                     /codon_start=1
                     /transl_table=11
                     /translation="MEIDANWVSCENTVANVMQCDIGVEFERESFINTKYIKYKDRLV
                     TKKVNVSSLYVSKDTKHETTAVTRSPDPKLMSRMYIHIDGLTACKISRADEDILTCR*"
     gene            84414..84836
                     /locus_tag="rifcsphigho2_12_scaffold_16_prodigal-single_13
                     4"
     CDS             84414..84836
                     /product="hypothetical protein"
                     /codon_start=1
                     /transl_table=11
                     /translation="MRDVDVYDNIRYVECIQIGKSRKSGWLEEEDVWSCLLVRKDQYH
                     DTYKYAKEELNAVAPRQFFMFGTTVSYLESWGERLLTFHYKDKPARCTFNNEPWPDME
                     FGIDRKTGHLTLPISKSDNIIVKGEHRGQLKCKTSHAN*"
     gene            84826..85203
                     /locus_tag="rifcsphigho2_12_scaffold_16_prodigal-single_13
                     5"
     CDS             84826..85203
                     /product="hypothetical protein"
                     /codon_start=1
                     /transl_table=11
                     /translation="MPIEHRKYRKGDMYTLPIEIQMTAVTGITKIKCMNAGPDWGINL
                     GTGKKVPMGLSDLYRRYCDMYRGNEPVRQFIGGAPELMKFHGKPPWTCVQARMHYRPK
                     NFNELGEIVDDITCTTEEDEDDN*"
     gene            85203..85715
                     /locus_tag="rifcsphigho2_12_scaffold_16_prodigal-single_13
                     6"
     CDS             85203..85715
                     /product="hypothetical protein"
                     /codon_start=1
                     /transl_table=11
                     /translation="MGFGTLRNRTELCDIANVLSRLPGDFQSSAVSELRGVIKSHDVK
                     PCVKSSESYSVYTSDDDHLKNPDLLNVQYRLKYNALDAGTDLIYGYEPFCDLTKRKVF
                     GETLRELGKQIGEEDWSNKEDDYKRWVFKDFKEKNAWDLTSEELLESGQIVPWVWAKG
                     PPSPGVPKDD*"
     gene            85708..86184
                     /locus_tag="rifcsphigho2_12_scaffold_16_prodigal-single_13
                     7"
     CDS             85708..86184
                     /product="hypothetical protein"
                     /codon_start=1
                     /transl_table=11
                     /translation="MTEQIFEIKRISEPSDSNLCRLGRISTQLVDDTDYEPLHRTAFP
                     NEVGYLKYRKSQDNTIFISDVEVDENFQNRKIAIKMYKELCKIIKECNEDTKRIEYIK
                     GEVRHVAALKARNKIFGNPLEVFDYNKKQISNKNAIEMLKSIKTKVYVMNNTKRCR*"
     gene            86184..86555
                     /locus_tag="rifcsphigho2_12_scaffold_16_prodigal-single_13
                     8"
     CDS             86184..86555
                     /product="hypothetical protein"
                     /codon_start=1
                     /transl_table=11
                     /translation="MPIFHLVREVNCKRYIAFSSAPWQCKLIRDEKQPRIHTLIDKFL
                     LYDIALSQYYRVGGEEYLRWTWAEPTMPPVSCTLSKHEIKKEQDLFCTRHPGWVTAGH
                     TEFIDGELDGTTPMPKYDEVD*"
     gene            86556..87047
                     /locus_tag="rifcsphigho2_12_scaffold_16_prodigal-single_13
                     9"
     CDS             86556..87047
                     /product="hypothetical protein"
                     /codon_start=1
                     /transl_table=11
                     /translation="LGHLDLDDYMKQVTLPITKRMKRGRYTTEIHGNCDSGSIFMTKQ
                     NKRFGNLLFNRAGVQTKSGVLSLGNKSDTIVIGDIWISKDKRTRGFGTLLYAELCTYI
                     KNTCPDVKTIYGVMHDEYALRARRSVFGEPIGTSFENHMTELRHRGETYVESSVSKCK
                     LIE*"
     gene            87176..87415
                     /locus_tag="rifcsphigho2_12_scaffold_16_prodigal-single_14
                     0"
     CDS             87176..87415
                     /product="hypothetical protein"
                     /codon_start=1
                     /transl_table=11
                     /translation="MPRGKRRMRRGAKILIMNKKDNLSWVESASITAIVDSDSGKKFR
                     VKIDRTGEEPDRYFESGKEASMNITELVPDSGGAE*"
     gene            87575..88711
                     /locus_tag="rifcsphigho2_12_scaffold_16_prodigal-single_14
                     1"
     CDS             87575..88711
                     /product="hypothetical protein n=1 Tax=unclassified
                     Euryarchaeota (miscellaneous) RepID=UPI0003760CBB"
                     /codon_start=1
                     /transl_table=11
                     /translation="VFRTIKIKVEYDETLYNTALEFNKACQIVLDYCIKNKCYNKNLV
                     NSETYNKVRKEIPNLPSALVQTARDEATEMTKRMLKHDKQIKKIIKKRLSVRYDKRTF
                     KLFPDTNRVSLTTIHGRLNYSFKPFEYLNKYKGEYTNAQLVVRNKTIFLNVQVKMPDI
                     KSIKNENVKVLGIDTGIINISTCSDNTFYNSRHLRRIKGQYRYLRSKLQHLGTRSAKR
                     KLKRLSGRERRFVRDVNHRISKEIVNKQYNVFAMEKLQSSKMRKKKNGKKFNTKLGSW
                     SPKQLEEFIKYKSESLGKMVVFVNPKYTSQKCSKCGFTTKKNRKGNLFSCRNCRFSLN
                     ADLNASRNISILGKSEYTRLFVNQPIVTSLKDDSYKPINLLVGN*"
                     /db_xref="UniRef100_UPI0003760CBB"
                     /db_xref="mbu:Mbur_2016"
                     /db_xref="86924667"
                     /db_xref="UPI0003760CBB"
     gene            complement(88728..89081)
                     /locus_tag="rifcsphigho2_12_scaffold_16_prodigal-single_14
                     2"
     CDS             complement(88728..89081)
                     /product="hypothetical protein"
                     /codon_start=1
                     /transl_table=11
                     /translation="MIILSLYSTEYENAISPTCPIGSGQEYVACATVEDESLQPQENV
                     EILMSVKINGSYIFKNTEALTDENGQVAIQFDVSPDTKGILELNITTKDEEGLTWKAK
                     EKWNIDISADYRDCW*"
     gene            89132..89626
                     /locus_tag="rifcsphigho2_12_scaffold_16_prodigal-single_14
                     3"
     CDS             89132..89626
                     /product="hypothetical protein"
                     /codon_start=1
                     /transl_table=11
                     /translation="LEYLYHGTSALNLDRIKKLGICGKPRGSKVPWSFRNLISFSPYI
                     SYSNRYASGITKEMSVDIEKYKEKYKDVYDLPGMILRVKKSDVLQFCEELPAGKIIAA
                     SGWSHVEMKCKKNCIKISMDYCVLKSKRQVEFRKMHENDYSKTEKLLYKYCSNRWMPL
                     LFES*"
     gene            complement(89609..89899)
                     /locus_tag="rifcsphigho2_12_scaffold_16_prodigal-single_14
                     4"
     CDS             complement(89609..89899)
                     /product="Putative uncharacterized protein n=1 Tax
                     =Clostridium papyrosolvens DSM 2782 RepID=F1TEE0_9CLOT"
                     /codon_start=1
                     /transl_table=11
                     /translation="MEIRTEELCKRALETWGDGPEFIMVFEEIGELIEAISKWTRGRK
                     TDIQVIEEIVDVEIMLKQLMLIMEKNTGTNYKEIHDRIYTEKLNRLESRLEK*"
                     /db_xref="UniRef100_F1TEE0"
                     /db_xref="F1TEE0_9FIRM"
                     /db_xref="F1TEE0_9CLOT"
     gene            90011..93472
                     /locus_tag="rifcsphigho2_12_scaffold_16_prodigal-single_14
                     5"
     CDS             90011..93472
                     /product="ribonucleoside-triphosphate reductase (EC:1.17.4
                     .2)"
                     /codon_start=1
                     /transl_table=11
                     /translation="MQQNIVSKMQVQKRDGRVVPWDTSKISFAIWRAMESVGEGSKDE
                     ATRIASEVQDLISRKFTNGKAPTIEIIQNVVEEKLILSDLPRTSKAYILYRYKKQQER
                     EARKEIQIPDEVKYLVSESKNYFPDILSEFVYYSKYSRWLPEEGRRETWIETVDRYMN
                     FMRENLGNKLTEEEYNTVHYFILNMKVMPSMRLLWSAGDAARNNNVTCYNCAYIAPTK
                     IEHFAEIMFISMSGCGVGFSVESQSVQQLPIVKKQHQLEIPTHVISDSKEGWCDALTL
                     GLKSWWDGRDVKFDYSQIRPAGARLKTMGGRASGPEPLRNLLNFARNVILSRQGRRLR
                     SIEVHDLICKIGEIVVSGGVRRCLPKDTIIHTMRGGVPIENVKIGDVVITSKGKGEII
                     EKVYQGVQETIKIKHKFGSFECTAEHKIAVFTGINRIEFKLAADIVPGDLLVFDSSGY
                     YGNKTSLPNYVFSKKKGNNTSTEIKIPDLCEDVAWLIGVVHGDGYVELSKDGHGRISI
                     PVHKNHISERRKIISVFEKFGVVPTFTEYENYSVVRVHSTELAKYFYKNIKQPNTEIC
                     VPDWIRNAIPSIRSAYLAGVFDSDGSTKTRPINAVSTIYPKWLKELREIYISIGIMAR
                     DSLKRKSKVGKTKDWKSIFSLNISGNENLKLFEDIVSKHSTIYYNSRKIKEHSTNSFR
                     FPTDMVRNTFKGHWIVSANKYTTTYRITRNTNLQFEQFPLLVTGIETGRKIETYDIEV
                     SDIKSFVAEGILVHNSALISLSDMDDIEMRRAKQGAFYIKYPHRQLSNNSAVYEEKPS
                     AVTFMNEWLALAESGSGERGIFNRAAAAKHIPDRRKKVIRKDALKLGANPCCEILLRD
                     DGEFCNLSEVVCRDYDNLDSLKEKVRIATIIGTYQSMFTDFKYISSDWKKNCEEERLL
                     GVSLTGQWDCEAVRDESIEEELKLHAVEINRIYASRFGISQSTAITCTKPSGSVSKLV
                     NSSSGVHPRYAKYYIQRVRLDAKDPLFNMLKEQGYPYVPEIGQTEENATRFVFAFPIK
                     SPEGSITRHDLTAIQQLEYWRQVKRNYAEHTVSCTVYVRDDEWFKVGNWVYENFDDII
                     GVSFLPFDGGVYELAPNEEITEQQYNEMIASLPQVDFSRILVYEKEDETKGSKELACS
                     SGSCEII*"
                     /db_xref="nhl:Nhal_1612"
                     /db_xref="GWE2_OD1_42_8_34_1"
                     /db_xref="88226815"
                     /db_xref="1.17.4.2"
     gene            93522..94451
                     /locus_tag="rifcsphigho2_12_scaffold_16_prodigal-single_14
                     6"
     CDS             93522..94451
                     /product="DNA repair and recombination protein RadA n=1
                     Tax=Archaeoglobus veneficus (strain DSM 11195 / SNP6)
                     RepID=F2KNB0_ARCVS"
                     /codon_start=1
                     /transl_table=11
                     /translation="MASIKDIKGCGPATSERLKEHGMDDLVTLAVSTPADVAEKCEIG
                     LKVAESIISQARKLADVGSIKPASEILKKQLNVPRIKICKSIDELLGGGIELGSLTEL
                     HGDFSVGKSQVLFQAAVNVQLPVEKGGVNGDAIYIDTENTFNSSRILQIAKAKKLDEK
                     SLDRIHVARAYNSASQMLLIDSINEIAQTKNVKLLCVDSLTNLFRSDFISRSRLAERQ
                     QKLNIYIHALQRFADIHNAAVVYSNQMIANPDGHYVASKPVGGGVVAHAANARLHLKR
                     VTKNERKMVLVDSSYLPPGDAEFLITENGIEDV*"
                     /db_xref="UniRef100_F2KNB0"
                     /db_xref="ave:Arcve_0172"
                     /db_xref="F2KNB0_ARCVS"
     gene            94452..95096
                     /locus_tag="rifcsphigho2_12_scaffold_16_prodigal-single_14
                     7"
     CDS             94452..95096
                     /product="Uncharacterized protein n=1 Tax=Pantoea ananatis
                     BRT175 RepID=U4WA89_PANAN"
                     /codon_start=1
                     /transl_table=11
                     /translation="MYLLMFLNTMNKFVSDKNATVAAINLLREKYSPPEWGFLDNVWN
                     GDEEEKRYADGLAFSTFKRSNFEIHAFELKSSRNDWKREMNDPQKSQWFMDKCHRFWA
                     VSTKKNIIKKEELPMSWGLLEIDNNEIHTVVPALLKNNTEHVPIGLVGVILRHMVEQM
                     SRSPLGTELIDSFNKGYREGYEKGKEDYDYEVDRLKYRVKSLEKTLYSRKNKYG*"
                     /db_xref="UniRef100_U4WA89"
                     /db_xref="A0A0F9N7A3_9ZZZZ"
                     /db_xref="erj:EJP617_06310"
                     /db_xref="U4WA89_PANAN"
     gene            95100..95972
                     /locus_tag="rifcsphigho2_12_scaffold_16_prodigal-single_14
                     8"
     CDS             95100..95972
                     /product="Cytosine-specific methyltransferase {ECO:0000256
                     |RuleBase:RU000417}; EC=2.1.1.37
                     {ECO:0000256|RuleBase:RU000417};;  TaxID=999424
                     species="Bacteria; Firmicutes; Bacilli; Lactobacillales;
                     Streptococcaceae; Streptococcus.;" source="Streptococcus
                     sp. F0441.;""
                     /codon_start=1
                     /transl_table=11
                     /translation="MRFIDMCGGIGGFRLGINSANKNWKCVGYYDNDENAVKSYNAIF
                     EESNEPTDITKLKPEFVPEHDVICAEFPCQSFSISGRQLGFADTRGTIFFEIMRIAVA
                     KKTPYLFLENVKNLLSHDKGETFRTILRTLDECGYDVQWQVINSRYFRIPQHRERLFI
                     IANSRGKPRPKIFPIKQSSPTNEIKVVGNVYPSGGQNGMVYDVSGIAPTLRSGQGVVG
                     NGIGSSNAPKIIMNGKLRRLTPKECWRLQGFPDWAFNRASEVVSDTQLFRLSGNTVTV
                     PVIEQIVKCWSSFE*"
                     /db_xref="K8MNX2_9STRE"
                     /db_xref="efi:OG1RF_10790"
                     /db_xref="UniRef100_K8MNX2"
                     /db_xref="2.1.1.37"
     gene            95969..96337
                     /locus_tag="rifcsphigho2_12_scaffold_16_prodigal-single_14
                     9"
     CDS             95969..96337
                     /product="id=14627344 bin=bin7_NC10_sister tax
                     =bin7_NC10_sister organism_group=NC10"
                     /codon_start=1
                     /transl_table=11
                     /translation="MKVYAFDVDDTLDFAGGPIKLRDLIDLSVNGEYIGICGNWKHAA
                     QKINLVMFSFIGPARLGQSNNSTGSTYIEEKAKFLALVRSGIEADDYIMVGNVPMDSD
                     AAELAKWRFIKEKDFAERFR*"
                     /db_xref="CSP2_16ft4sub_bin7_scaffold_67_6"
                     /db_xref="14627344"
     gene            96361..96945
                     /locus_tag="rifcsphigho2_12_scaffold_16_prodigal-single_15
                     0"
     CDS             96361..96945
                     /product="hypothetical protein"
                     /codon_start=1
                     /transl_table=11
                     /translation="MVTSIQCCPEGRICAADQPKCIPGICGTYGYPCCDTQYQCDEGL
                     GCLNYEVTSYPPIYPVPPPNTTPQTSPITTEQNKTCLECGIGVNPPFVGSSFPPFKPC
                     CNGYDCAGGKCTEVLVVHPKNHTSQTGRTEVKMGPICLTDASNKYIEEMVEDNSWIYF
                     TEVKRPTIIPGIPNYITIGVPVVFVILAAAAIVL*"
     gene            97012..97257
                     /locus_tag="rifcsphigho2_12_scaffold_16_prodigal-single_15
                     1"
     CDS             97012..97257
                     /product="hypothetical protein"
                     /codon_start=1
                     /transl_table=11
                     /translation="MKHVEEIAQELALIFERNDWHWGGLNDDEHVPTVDDIVDTISEL
                     NKDLDKNTSEWVSSGRIKIERLENGKVLSLIAYSTAL*"
     gene            97272..98405
                     /locus_tag="rifcsphigho2_12_scaffold_16_prodigal-single_15
                     2"
     CDS             97272..98405
                     /product="Methyltransferase {ECO:0000256|RuleBase:RU362026
                     }; EC=2.1.1.- {ECO:0000256|RuleBase:RU362026};; Flags:
                     Fragment;;  TaxID=77133 species="Bacteria; environmental
                     samples.;" source="uncultured bacterium.;""
                     /codon_start=1
                     /transl_table=11
                     /translation="MVKFDLLHGDALEVLKKLPDESIQCCITSPPYFRLRNYGVDGQI
                     GLEDTPEEYVDKLVNVFREVRRVLHTTGVVYLNLGDTYSSSGGNGQSRHFDGRKKNFS
                     TQFIRTKSLPIKNLLMIPARVAIALQENGWILRDEIIWQKQNALPSSVRDRTTRSHEI
                     IYMLTKSSKYYYDYYAVLEPAKSLGKPRNFRKKETLRNDIGNVYIPISDGKRNLRSVW
                     DIPTKPFKGSHFSVYPESLVEIPVKASISEKGACTNCGAQWTRIIKRTTILERNDNGR
                     THSLESQRFGKTPVPEKGWQSIRESIGWKQNCKCGTNEVRPPVVLDPFCGAGTTGVVA
                     LKHGCDFIGIDLNKEYLDTIARPRLEKTLNNIAEKQKQKKLEI*"
                     /db_xref="A0ZV68_9BACT"
                     /db_xref="UniRef100_A0ZV68"
                     /db_xref="seu:SEQ_1262"
                     /db_xref="2.1.1.-"
     gene            98408..98998
                     /locus_tag="rifcsphigho2_12_scaffold_16_prodigal-single_15
                     3"
     CDS             98408..98998
                     /product="Cob(I)alamin adenosyltransferase PduO (EC:2.5.1
                     .17)"
                     /codon_start=1
                     /transl_table=11
                     /translation="LKHIYTKIGDLGTTLVSDSKVNKSSTVISSLGDLDELNAFIGYA
                     RAINKNKNGEREINRILHDIQRDIFIISGELSYIHKMSLRKNHKKKSLINIKKIERLE
                     KIIDEIESKIQSNKKFIYAAGSERSTLLNVIRTVTRRSERSIVVFSIYHEVNPYILSY
                     MNRLSSLFFMLFRLVNYMDGHSEEEWGKRQFFTYGK*"
                     /db_xref="fba:FIC_02267"
                     /db_xref="CSP2_16ft4sub_bin1_scaffold_50_7"
                     /db_xref="88587697"
                     /db_xref="2.5.1.17"
     gene            98943..100499
                     /locus_tag="rifcsphigho2_12_scaffold_16_prodigal-single_15
                     4"
     CDS             98943..100499
                     /product="Methyltransferase {ECO:0000256|RuleBase:RU362026
                     }; EC=2.1.1.- {ECO:0000256|RuleBase:RU362026};; 
                     TaxID=1227350 species="Bacteria; Firmicutes; Bacilli;
                     Bacillales; Paenibacillaceae; Paenibacillus.;"
                     source="Paenibacillus sp. FSL H8-237.;""
                     /codon_start=1
                     /transl_table=11
                     /translation="MDILKRNGAKDNSSPTESEIMTYKIINDDCINAMKQMKDNSVDS
                     IVTDAPYGLSSEPDIEEVLSKWLSNEEYSHNSSGFMGARWDSFVPGPRYWKEAFRVLK
                     PGGYLLCFSGTRTVDLMGISIRLGGFEIKDSIHFIFGSGFPKSRDISVDVDKKLGKNR
                     KVVGTVNVPGFAKTNVEMGAQNRSKYEFSVKSKEPITNEAKKLFGFGTALKPSHEIII
                     VARKPLSEKTIADNVLKWGTGAINIDGTRVTTNDNLNGGAYAENGSERDDGWGMQRGG
                     AGEYKQPTGRWPPNTLLQHSEGCNKIGFKKVKGHKGYKTGPGGSSVQFSQKGTKTNRT
                     EPWFGYSDEEGNETVEKWDCTIDCPISIMNEQSGNVKTRQSKPSFGNNGKIFNGSFQT
                     NRGVRGYNEEGGSSRFFPNFEYEPPFMYVSKPSQKERNAGVTSDVVHPTQKPIKLMRW
                     LMRLVTPPVGTAVDIFCGSGSSGCAAVLERLNFIGIEKDKDYAELARQRISYWESTLP
                     KTKQKTLEEL*"
                     /db_xref="W4DBG4_9BACL"
                     /db_xref="UniRef100_T2LLU4"
                     /db_xref="pth:PTH_2144"
                     /db_xref="T2LLU4_9BACL"
                     /db_xref="2.1.1.-"
     gene            100496..101197
                     /locus_tag="rifcsphigho2_12_scaffold_16_prodigal-single_15
                     5"
     CDS             100496..101197
                     /product="Dihydroorotate dehydrogenase (quinone) {ECO
                     :0000256|SAAS:SAAS00054567}; EC=1.3.-.-
                     {ECO:0000256|SAAS:SAAS00276934};; EC=1.3.5.2
                     {ECO:0000256|SAAS:SAAS00084821};;  TaxID=1123866
                     species="Bacteria; Proteobacteria; Gammaproteobacteria;
                     SAR86 cluster.;" source="SAR86 cluster bacterium SAR86A.;""
                     /codon_start=1
                     /transl_table=11
                     /translation="MISGIGVGAGYDKTGILVDILAKNGANFVEVGTVTPRPQDVKND
                     ARLELDWKSRTSKNSLGMPSPGYEIVVKNIQNRSSNIPILLSVASNRNNNDIKFLGQM
                     IDKSPCIAGVINPSSPNAPMKISIQDLSDVAGTVNKPVWLKISERIKVPQSFAGVITT
                     NSNPGGVAGEPLKQHAIDLLKYYVGESVPVISVGGVMSRDDAVERIDIGAVAVEVVTA
                     IYLYGPQWFSNLGEF*"
                     /db_xref="J4KS91_9GAMM"
                     /db_xref="UniRef100_J4KS91"
                     /db_xref="bbw:BDW_02490"
                     /db_xref="1.3.-.-"
                     /db_xref="1.3.5.2"
     gene            101197..102450
                     /locus_tag="rifcsphigho2_12_scaffold_16_prodigal-single_15
                     6"
     CDS             101197..102450
                     /product="adenylosuccinate synthetase (EC:6.3.4.4)"
                     /codon_start=1
                     /transl_table=11
                     /translation="MNGVKAILGMQWGDEGKGKFADILTQDADIVVRFQGGNNAGHTI
                     VINGKIFKLHHLPAAVLSPDKIAVIGNGTVINPQMLLQEIDNLRANGVTVNNLLISDR
                     AHVIMPWHIREDEESESGSRALGSTKRGIGPAYSDKISRNGMTVGEFIDSFIEENIDS
                     IYPKTELFDCARRLKPYIADTVNFLHEQYSIGKKIVLEGAQGTLLDIDHGTYPYVTSS
                     STTIGGACTGTGLPASSIKDVIGIVKAYSTRVGLGPFPTEEKVGPIKDHLVKVGNEFG
                     TTTGRQRRVGWLDTVALNYAMRINGVTELVITKLDVLGGLSTIKVATTYLHDGKKIIN
                     FPSTKVLENVEPQYVEFPGWNQFTDEEKNYILKNGINALPREAREYLDFISKSLNVKI
                     SMVSIGPGREETLAFPQTRTGMDVN*"
                     /db_xref="dku:Desku_3543"
                     /db_xref="F6CKP0_DESK7"
                     /db_xref="UniRef100_F6CKP0"
                     /db_xref="6.3.4.4"
     gene            102450..102713
                     /locus_tag="rifcsphigho2_12_scaffold_16_prodigal-single_15
                     7"
     CDS             102450..102713
                     /product="hypothetical protein"
                     /codon_start=1
                     /transl_table=11
                     /translation="MSDTNCKFCIRSGVTMNRCMVNLPDDENLPQGIIDNHCLRNSYC
                     RCCGLLDLFEDGRPKGLPSGSKFGFGKGNFNSKKRFFKQQKKD*"
     gene            102719..103273
                     /locus_tag="rifcsphigho2_12_scaffold_16_prodigal-single_15
                     8"
     CDS             102719..103273
                     /product="hypothetical protein"
                     /codon_start=1
                     /transl_table=11
                     /translation="MSISNFHDLLSHVGHEMACVKYGEDEDVQNVALECVDCSEVLID
                     FDATKEKTTEEQEIIAYFDGYGKSNSRDYCTYEIAVLLDGKEVNRFNSSFEGTFQTSQ
                     VSEYMGAINAVRYCNKKFPKVKKILRGDSKLVINQQGTWKTKEKHLVPLRDELKKLLS
                     EDNWELEWVESRRNYADLRKFKQF*"
     gene            103285..103986
                     /locus_tag="rifcsphigho2_12_scaffold_16_prodigal-single_15
                     9"
     CDS             103285..103986
                     /product="hypothetical protein n=1 Tax=zeta
                     proteobacterium SCGC AB-137-I08 RepID=UPI00037931BD"
                     /codon_start=1
                     /transl_table=11
                     /translation="MDKEFSKEEQELINIEPKWFVTDDPKRSLMCFGFCIGKGWFPLT
                     RALIWTAKSRQKRWNKDYKTYVEWANDGLIGALVKEHGYWYECNSRYDKDISEGKTPW
                     GKKQTSVELYKRLLRRFKWWFKEKKNYDNKFKSWNDRVSVGRPGNPFDPGNFEIVQVK
                     EKFASMRFYFNGGDEEYYSYVRAAELFSGYICEQCGKEGSPRKIGWILTLCDECVSKN
                     KTVSNVEAFELPSSW*"
                     /db_xref="UniRef100_UPI00037931BD"
                     /db_xref="A0A0F9V376_9ZZZZ"
                     /db_xref="ctes:O987_26530"
                     /db_xref="UPI00037931BD"
     gene            104154..104606
                     /locus_tag="rifcsphigho2_12_scaffold_16_prodigal-single_16
                     0"
     CDS             104154..104606
                     /product="hypothetical protein"
                     /codon_start=1
                     /transl_table=11
                     /translation="MKRSSWHYKLTRWFWGRIEDEGPISLCKYFWMWVVACVFSIPII
                     VLSAPVQIPLALYSEKKLFFDVNDFYDFWFFRIAFPFFGIVAYVVMYVIISEPLIVAM
                     ALGGILVVLGLPILFAYLYLNSRNSSNPLILMIKAKKKKICPVLKFED*"
     gene            104579..105214
                     /locus_tag="rifcsphigho2_12_scaffold_16_prodigal-single_16
                     1"
     CDS             104579..105214
                     /product="S-adenosylmethionine-binding protein n=1 Tax
                     =Burkholderia thailandensis RepID=UPI00016ADFB6"
                     /codon_start=1
                     /transl_table=11
                     /translation="MSSIEVRGLNLIKFKTVVLDCPWKFSSPRALIGNGGRGWQNGKA
                     ALRTQVDVSKKYPTMSIDELSKLPIKNLVDDNAHIYMWAPNSFICQAHDLVRTHGFKP
                     KTIISWIKIKKSKFEPSMSTGYWYRSATEHVVFGVRGKLRLKGVAPTAFLHERLPHSQ
                     KPEKFYTEIVEKQSQGPYLELFGRKPREGWIVLGNEIDGLDIFESMKKLEE*"
                     /db_xref="UniRef100_UPI00016ADFB6"
                     /db_xref="W4L3G6_9DELT"
                     /db_xref="nmu:Nmul_A2608"
                     /db_xref="UPI00016ADFB6"
     gene            105234..105545
                     /locus_tag="rifcsphigho2_12_scaffold_16_prodigal-single_16
                     2"
     CDS             105234..105545
                     /product="hypothetical protein"
                     /codon_start=1
                     /transl_table=11
                     /translation="MCLEFYSFGSMGPPACESCEKCGTHPIDDGHRYIYENKESYKKF
                     REKYIEMWKDTKHMEEIPPEEMTWPKPKPHEWVINYVSTDNGEQPLTTCRMCGEKKSA
                     V*"
     gene            105642..107021
                     /locus_tag="rifcsphigho2_12_scaffold_16_prodigal-single_16
                     3"
     CDS             105642..107021
                     /product="Transposase, IS605 OrfB family n=1 Tax=mine
                     drainage metagenome RepID=T0Z6K1_9ZZZZ"
                     /codon_start=1
                     /transl_table=11
                     /translation="LKVYKTELNPNNKQITLLRKSVGTARFAYNWGLERKQTVHLLNQ
                     LPIERVKYPTAIDLRKELNELKKTKFPWMYETSKCVPQEALRDLDASFKNFFEGRTNY
                     PKFKSKKSKKTFRVYGAIKLFDKSIQIPRIGKIRLKEIGYVPKDKRVISATISERAKR
                     WFVSVLVEEEVQQKSFIKNKENIIGVDLGINSYIHTSENKVYENIRVYNKFEKKLRQV
                     NKKVSRRVKSSKRWYRAVDELCKLHFRISNIRLDYIHKITTELTRTKSIIVVENLNVK
                     GMKKSNIAKSVSDVAFGMTLRFLEYKGKLYNCKILKADRFYPSSKTCSNCNWYNTNLQ
                     KSDRTFTCNICNLKIDRDLNAAINLKKLAASSAESINAHGVGTSGSNELSSGNEVRIE
                     RQKRYLGKFQGTGLEVRWYKHLGRSAKANKNVRKDEMFNIFMDCLESIKDIKSVYCGK
                     HLRWSCDND*"
                     /db_xref="UniRef100_T0Z6K1"
                     /db_xref="T0Z6K1_9ZZZZ"
                     /db_xref="hmo:HM1_3055"
     gene            107014..107439
                     /locus_tag="rifcsphigho2_12_scaffold_16_prodigal-single_16
                     4"
     CDS             107014..107439
                     /product="hypothetical protein n=1 Tax=Candidatus
                     Paceibacter normanii SCGC AAA255-P19 RepID=UPI00036E5578"
                     /codon_start=1
                     /transl_table=11
                     /translation="MIDKEYIKRSDLCYKEPMKYEESNITFTEYQNRTRETAVYPDVT
                     IHGRQDVRVNFIYPLIGISGEVGEIEEKFKKIIRDDNGIVSDSRRVEISKEIGDCLWY
                     ISEIANSLGLNLGKIAEQNLEKLKSRKDRNVIHGSGDNR*"
                     /db_xref="UniRef100_UPI00036E5578"
                     /db_xref="syc:syc1405_c"
                     /db_xref="89064463"
                     /db_xref="UPI00036E5578"
     gene            107448..107888
                     /locus_tag="rifcsphigho2_12_scaffold_16_prodigal-single_16
                     5"
     CDS             107448..107888
                     /product="hypothetical protein"
                     /codon_start=1
                     /transl_table=11
                     /translation="MGSFDSFWFKTICPWCEKEDKFEAQTKDLTCGYNSYSIGKKVKT
                     HENFIIDGDLTLKGLLAYHKCGPIEDTDCFVCSSRCERQEERCFTVDISIKNGIFKGV
                     KIGRKIDLKKERLKNKKKMDKLFGCLYCGGKNNKHKRTCPEFCG*"
     gene            107885..108199
                     /locus_tag="rifcsphigho2_12_scaffold_16_prodigal-single_16
                     6"
     CDS             107885..108199
                     /product="hypothetical protein"
                     /codon_start=1
                     /transl_table=11
                     /translation="VSNLIDKIKVTRGSKTLRIWNINPRGLRWKIIRLKLFLLRKLGL
                     YKEPDILYFDEPITIYPGQKLKIEYSGSKNNEKLTLIGRVIENSEGQKFSQIYGVEKD
                     KK*"
     gene            108207..108446
                     /locus_tag="rifcsphigho2_12_scaffold_16_prodigal-single_16
                     7"
     CDS             108207..108446
                     /product="hypothetical protein"
                     /codon_start=1
                     /transl_table=11
                     /translation="MKKYEFKPIIEQRVVQVSCDKCSKEITSSDSGGGINEYSNHFGC
                     NFGYSSKKDGQMWSFDLCDDCSDWLKTQIKITIEE*"
     gene            108452..110101
                     /locus_tag="rifcsphigho2_12_scaffold_16_prodigal-single_16
                     8"
     CDS             108452..110101
                     /product="Adenine-specific methyltransferase (EC:2.1.1.72)"
                     /codon_start=1
                     /transl_table=11
                     /translation="MSNYKVIQGDCIDEMKKLEENSIDSIVCDPPYAFINASRNGSLR
                     SNNPNNPAGRHGSKGGFMNLYWDAPGDGTLKGFQEWTETWAREAIRVLKPGGHMVCFG
                     APRTYHRMACGIEDAGWEIRDTLSWNFGQGFSKGQNIGKMMDKRNRGNPQGTEDPESK
                     NHGKYKGGSGQGAGASAFLENGQPYVIYDEEDCSKNSWYNWNSTLKPAHECIVLARKS
                     PSEKNIVENVLKWGTGGINISATRVLLEGENLEKEGDLGRYPPNFLLCHDVNCEFIGY
                     KEVTSDGHHSGRVPEGGGLYNLGLRPQEDLGNIHAENGLEKIEQWECINGCPIKLLDN
                     QSGVRKSGGNITDSGSSTTENVYGKYKSRSLVGHKDKGTASRFFPKFSVEDYDLFYYC
                     PKASRSERELGCETLIEGARTWLRNSYRDRIGPMAGRGAPGLKCKSCNKWKNSGNPCK
                     CEAPEFEQVQFEKKQVGNVHPSVKPIKLMKWLVKLITPPGGTVLDPFLGSGSTLCAAV
                     SEGFNCIGIEREEEYIKIANTRIEYWSKQFKEEKFEQKKLF*"
                     /db_xref="acz:Acaty_c1800"
                     /db_xref="A0A059ZS24_9GAMM"
                     /db_xref="UniRef100_C6NY59"
                     /db_xref="2.1.1.72"
                     /db_xref="2.1.1.-"
     gene            110124..110288
                     /locus_tag="rifcsphigho2_12_scaffold_16_prodigal-single_16
                     9"
     CDS             110124..110288
                     /product="hypothetical protein"
                     /codon_start=1
                     /transl_table=11
                     /translation="MVSKKYGPKIGSCHCKSKRGKIVWKLNKNTDCKLNRTSKRVTVS
                     CTRVKKKKKR*"
     gene            110321..110746
                     /locus_tag="rifcsphigho2_12_scaffold_16_prodigal-single_17
                     0"
     CDS             110321..110746
                     /product="hypothetical protein"
                     /codon_start=1
                     /transl_table=11
                     /translation="MARWKQIELLNARRYDKDGQRVSLSGSNNQQSSTRGDNILPNLP
                     FLFIEVKHGKRFSALLKLWKEYKKLAVAENKVPVIVVHPYGASSIDTLALLSRDRHAD
                     LENLVVLVKKIANGEAEPDAWDKAAKLANELTKFPNDKA*"
     gene            110795..112267
                     /locus_tag="rifcsphigho2_12_scaffold_16_prodigal-single_17
                     1"
     CDS             110795..112267
                     /product="hypothetical protein"
                     /codon_start=1
                     /transl_table=11
                     /translation="LGSTIRIDTPPNYFEPGEVGDTTFLGLFRKYIGNISDAPKSFVE
                     LSGLFCLSSIAKKISIQYDGKTNPNCFFMIIGPTTYGRKGTMSKAIRNMLSTYIRTEE
                     PVLPYKEIGISSSAEGFLRSIKDANEHAYIVAEEYHGELKSYLKREHYKSEMLQWLLK
                     IYDGVSLQHTRSSSEQSIHLQHPYVSLFSDIQPSPLADHMSSEFTTKGFFQRFIVSHD
                     KVWKEKPMHKFTEEDMDLALSAKYLLKMYKDDLVKMGTGSDEVVATLDDDAANSLIQY
                     HEEFKSLGSKYQEESDVNAFYTRAQENLKRIAALYALNDLDIGGVWETGKAKITIKGK
                     HVDCAYRVIINSIRSWEQFFPFISSDDINRNKKIMFFILKQSEARGESYISVRDIFAD
                     LGVKMTELDFGKMIDTVKVSDGLVAIDIEMISAGKLIEDSVIDIDNIRERAKKRLSKV
                     GLMTKTNFDRIIREREEKSNDELTESLTKQLDIKMLVEEE*"
     gene            112264..112494
                     /locus_tag="rifcsphigho2_12_scaffold_16_prodigal-single_17
                     2"
     CDS             112264..112494
                     /product="hypothetical protein"
                     /codon_start=1
                     /transl_table=11
                     /translation="MIQDLVLTVLQILIIINLIPQVFDKRTKIPWYSSLLNSFIMICI
                     GITVFSLGLWFTAIVDFLTAIIFLYLFKFRRI*"
     gene            complement(112491..112805)
                     /locus_tag="rifcsphigho2_12_scaffold_16_prodigal-single_17
                     3"
     CDS             complement(112491..112805)
                     /product="hypothetical protein"
                     /codon_start=1
                     /transl_table=11
                     /translation="LRNVVRNANKTCGRVTLGKFNTARDRIYINGYHGPISDEDWAEQ
                     DGRPMTMKKSKCIVNEALDTPFPDIEFEHPDFGEAKTNGNEVRKDILKFVYEIYGRYD
                     KI*"
     gene            112981..113370
                     /locus_tag="rifcsphigho2_12_scaffold_16_prodigal-single_17
                     4"
     CDS             112981..113370
                     /product="hypothetical protein"
                     /codon_start=1
                     /transl_table=11
                     /translation="MFGNKLLCREKCCIDKLLYNEKCFYCRNIVRFIKIFDFRKCINS
                     VPMTEDEFCKYHAPVAFGSEGSVVIGLYPVMKRVFLELFLPTSSKKYLHGTERIKDPI
                     INLGECCWICTCPMNKHCKLCRLNEKP*"
     gene            113397..113732
                     /locus_tag="rifcsphigho2_12_scaffold_16_prodigal-single_17
                     5"
     CDS             113397..113732
                     /product="hypothetical protein"
                     /codon_start=1
                     /transl_table=11
                     /translation="MNQEWIQLQKPFLLPSDATITTNDSGQRNYLFTYAGKKSYVPAE
                     YVKDGRVYSAPQTCSECELKAMTQKSNGFSTSSDFIGDLVKNPQIKEWAPVIVAGALL
                     AGIVLYGKS*"
     gene            113931..114164
                     /locus_tag="rifcsphigho2_12_scaffold_16_prodigal-single_17
                     6"
     CDS             113931..114164
                     /product="hypothetical protein"
                     /codon_start=1
                     /transl_table=11
                     /translation="VTGTAFVNEIRCTDITSTQISCKLIRDGHVRLEGIVEHGEIPSV
                     RTTKWNNTHKEWVFGIDDSECKISGTTLVCRKV*"
     gene            114169..114876
                     /locus_tag="rifcsphigho2_12_scaffold_16_prodigal-single_17
                     7"
     CDS             114169..114876
                     /product="hypothetical protein"
                     /codon_start=1
                     /transl_table=11
                     /translation="MPDDYDEFMRKFRAEEFAAGRVPFGKPGEWRLKTVDSDLTQRYT
                     QGVTCGTKKSKMSCIVAYSSEPHMPDRKPFESKVIRSSTFSDNVDTLSFKTVTTKDRE
                     LGFGVRFRPGAVDFDFIDHTRARALHPDMPTGRGIAKNIEREEFVYGEPHKWGDTSLP
                     ESEYKVKRKGKLIPGKLREYMLQRQTGEDAPEVEKLQHGALPFLIADPRISYTVCAFN
                     ARSRQLYCAPDESKLES*"
     gene            complement(114884..115843)
                     /locus_tag="rifcsphigho2_12_scaffold_16_prodigal-single_17
                     8"
     CDS             complement(114884..115843)
                     /product="Putative ATPase involved in replication control,
                     Cdc46/Mcm family (Fragment) n=1 Tax=Candidatus Nanosalina
                     sp. J07AB43 RepID=G0QEK1_9EURY"
                     /codon_start=1
                     /transl_table=11
                     /translation="MNDKINDSRLYRSPKLPNDETPKIVQAVEKHINSGGDAVSYWTP
                     HVAPTLYGNTIAKQASLLWASSLDNIGSHRGRINMLQYGEKGSGKSILLEFWTRELEC
                     ETVSNRSTKASLTVSLNGRNPQPGALARASAKGYLTVDELHEFGHDQRQAMLQAMESG
                     WYHVSGAGYNAKLPSKTRILSACNVIKKFTPEFLDRWDFKIKYHKYPKDELKRIMGTI
                     IDRGTEEVSQHNSGLGRYIYSLRSFIPEMDSDMKKRTKELIDWVIDETPDNELGVRDN
                     LTYYRAIYAVARLNMRNVTEQDVAIGVNICLDVKKTQENKYDF*"
                     /db_xref="UniRef100_G0QEK1"
                     /db_xref="G0QEK1_NANS0"
                     /db_xref="G0QEK1_9EURY"
     gene            115892..116236
                     /locus_tag="rifcsphigho2_12_scaffold_16_prodigal-single_17
                     9"
     CDS             115892..116236
                     /product="hypothetical protein"
                     /codon_start=1
                     /transl_table=11
                     /translation="MSIALDNFDLAILCSLLDREWVTLPVLFGSDLHGQFRQKAMDAC
                     RYRLGELESEGLVFSRRAMTIKKRIEYSINKQRVSRDSVVEVRFSNGQSSVLRNVLIV
                     DNDIYSHEHENK*"
     gene            116368..117603
                     /locus_tag="rifcsphigho2_12_scaffold_16_prodigal-single_18
                     0"
     CDS             116368..117603
                     /product="Transposase, IS605 OrfB family n=1 Tax
                     =Methanohalobium evestigatum (strain DSM 3721 / OCM 161 /
                     Z-7303) RepID=D7E9L3_METEZ"
                     /codon_start=1
                     /transl_table=11
                     /translation="LYITQKNRLKFNNKEYELILKLCRLSKNLYNVTLYETRQFYIRN
                     DSFLVYAKAYHIVKENENYKQMPKQTAQQTMKVIERNMRSFFGLLRERKKGNYNRQVG
                     LPRYLQKDGYFDLIFQKDQFKIIDNKVRLSLGNYFSKRFNSKYLYVPLSKNIIGKQIK
                     EVRINPKANGKRLYVEYIYKIESEKPELNSNEYLSIDLGLDNFATIVSTTTNEPPIIL
                     YGRGLKSFNRWWNKEKSRLDSIYENNKVKTGRKMLTLFDRRFGYINNIMNQYVNFIIK
                     YCIKNKIGNIVIGELQNIKQEQNHGKVNNQNFQTIPYGIFKRKLKGKCERYGIIYIET
                     DEAYTSKCDALSFEPIKKHEKYSGKRIHRGLFKSSIGKVINADVNGALNILRKVSGDS
                     VARRIIGSGFVYNPKRIYV*"
                     /db_xref="UniRef100_D7E9L3"
                     /db_xref="mev:Metev_1431"
                     /db_xref="D7E9L3_METEZ"
     gene            117721..117948
                     /locus_tag="rifcsphigho2_12_scaffold_16_prodigal-single_18
                     1"
     CDS             117721..117948
                     /product="hypothetical protein"
                     /codon_start=1
                     /transl_table=11
                     /translation="MARGNPRFGRAGKAALAACAGQGVGGTSQESVFRRLSSCMSTEF
                     AANLGVRKRKTRKTRRKSKKRKGRKGKRRSR*"
     gene            118014..118337
                     /locus_tag="rifcsphigho2_12_scaffold_16_prodigal-single_18
                     2"
     CDS             118014..118337
                     /product="hypothetical protein"
                     /codon_start=1
                     /transl_table=11
                     /translation="VYPLEILRHLYLVPIGGYSKLLNDNEIGINSRFLSISNLRNEKN
                     VVISSVVETAPFLFRDIYKVVPLVPKQYGAWIQSRRGEAVLSTNSEIEVGEIVKLNAV
                     LSKYS*"
     gene            complement(118338..118676)
                     /locus_tag="rifcsphigho2_12_scaffold_16_prodigal-single_18
                     3"
     CDS             complement(118338..118676)
                     /product="hypothetical protein"
                     /codon_start=1
                     /transl_table=11
                     /translation="MVKNTKKKLPYPKTRRIAIWSDDTENIRDIINVLKSFGIKAKST
                     HSVYVGHKLLSIPCYQRKEAAKIIRREIKDKYIADLYSDRYADFKCLFGFNPMELTKV
                     QRFKLPKRVP*"
     gene            complement(118766..119083)
                     /locus_tag="rifcsphigho2_12_scaffold_16_prodigal-single_18
                     4"
     CDS             complement(118766..119083)
                     /product="hypothetical protein"
                     /codon_start=1
                     /transl_table=11
                     /translation="VSRLSCDLKITRVGRPGKYFTTMGEYDAKSGKSTLYLNEIWNYF
                     GGEGVTHSSIIRAISELQCHEILHRMVRSGSPNTTIRTNREHTAIGKLMKASDMKHIY
                     TEK*"
     gene            complement(119348..119506)
                     /locus_tag="rifcsphigho2_12_scaffold_16_prodigal-single_18
                     5"
     CDS             complement(119348..119506)
                     /product="hypothetical protein"
                     /codon_start=1
                     /transl_table=11
                     /translation="MVNDLQKCADKHLSFDEVAPAAICFRTDLKYCKQAIKTLKKLKT
                     KCPIATSD*"
     gene            119617..119841
                     /locus_tag="rifcsphigho2_12_scaffold_16_prodigal-single_18
                     6"
     CDS             119617..119841
                     /product="hypothetical protein"
                     /codon_start=1
                     /transl_table=11
                     /translation="MPQKFMRKKKQKDKSKVIVNFGDVQEIADSREKDFELDIDASSF
                     RAKKGKVARVRANKDNCLSRFRKFYIFSII*"
     gene            119850..121421
                     /locus_tag="rifcsphigho2_12_scaffold_16_prodigal-single_18
                     7"
     CDS             119850..121421
                     /product="Uncharacterized protein n=1 Tax=Fibrisoma limi
                     BUZ 3 RepID=I2GKR4_9BACT"
                     /codon_start=1
                     /transl_table=11
                     /translation="VHSTEPNSPKDGDIWVKNGVKVVWKSCEDCGIFRWTNLYNKTKF
                     CQKCSMKRAHNISLSMTRGPNATYNINENYFSIIDNEKKAYILGFLMGDGSITNDLSG
                     FRINLQEDDVNILEKIRTNLSSNHPIKSIVFEERIYKGKKFATSYQKKYEIWSTTLIK
                     DLVRHGVVPRKSQRESLPEVPIDLQRHLIRGIVDSDGGLHKASSDGSWALYIEGSEQL
                     LNSCKEVFLRELEVWFPPKCVRWGNGCYEFRVNGVRARVIVEWLYRNSNIYLDRKYKL
                     FEQFSNEFDLEKAKIRAKMNEKELSSVITMEYFEKPINHNVFNNIDKESSAWALGFLA
                     GRGSIVNNKRSGNLRPSIRVISNEIDVLEAFKTALNSGHDIFESSKEKRITITSPEIC
                     RDLLQHFGSNSKREWHLPDVDEFNSHVMRGFFDANGLIEIYDDVPILIIKSQPGILVS
                     FCNFIQKLDVQINFGYTKTNKLFKVEIIGKDNVRKVLDILYDGSVFFSKRNKDKYLQI
                     VRGKSLHSNVGMFSL*"
                     /db_xref="UniRef100_I2GKR4"
                     /db_xref="88445024"
                     /db_xref="I2GKR4_9BACT"
     gene            121468..122148
                     /locus_tag="rifcsphigho2_12_scaffold_16_prodigal-single_18
                     8"
     CDS             121468..122148
                     /product="hypothetical protein"
                     /codon_start=1
                     /transl_table=11
                     /translation="MPYVPRELQRRIESEWERYKKTHENWQEYYPGWFLWHGTRKKSS
                     ISDLKREGFCYPLTHEAKSQIKSALKYFGKEYLLTHSGRTGERLRQMLWEVTSSHRMK
                     IWASSQGKDSACSWANRSPEIITLALDAAGVDKKIINKYLLDNFGRPLAVKIRHRVPP
                     HMAGPNENLGVRCLESNDIEEIYECPVYLSYTSSYLGPGVRPDGDIEKETGEKIPKKG
                     YVKRKEVL*"
     gene            122145..122597
                     /locus_tag="rifcsphigho2_12_scaffold_16_prodigal-single_18
                     9"
     CDS             122145..122597
                     /product="hypothetical protein"
                     /codon_start=1
                     /transl_table=11
                     /translation="MKECSLKELRQLSEEILKERKKYGIKHTPDSCVGKCIYVENAIT
                     EFLKKNGCNAEFLAVGWFIGDMSKVHPLWKKYRRISFNHNVTLAGDFIIDFTASQFNP
                     EHSPYRIVHASEFLKDWFSLTTSSVKWKKYKDNRRKKDVNKLKKLDEL*"
     gene            122630..123124
                     /locus_tag="rifcsphigho2_12_scaffold_16_prodigal-single_19
                     0"
     CDS             122630..123124
                     /product="hypothetical protein"
                     /codon_start=1
                     /transl_table=11
                     /translation="MFDVINGIFTTPSVEKCPSGWRYDSRFDRCTRGELPGDIPPYIC
                     NGQKVCPEGHSYNESLNLCISEESKQQVIPPSKRCPSGFTYQPKTDSCARSRCPDGYQ
                     FIEGGFHGGYFQSSKCIKVNPATVGPEEVCPECPECDDNKKYFVGGMVAILALGIIGF
                     IKLS*"
     gene            123169..123474
                     /locus_tag="rifcsphigho2_12_scaffold_16_prodigal-single_19
                     1"
     CDS             123169..123474
                     /product="hypothetical protein"
                     /codon_start=1
                     /transl_table=11
                     /translation="MLQVNSDDIKNTAKEFEKIFIKNSWTWLASQVPPNRYEIEETIR
                     RLVGNLNNNPDTIYSETGRIRVSRDDDNKSVSIICIADTQSIRTTEVLEVETNIGSE*"
     gene            123461..124213
                     /locus_tag="rifcsphigho2_12_scaffold_16_prodigal-single_19
                     2"
     CDS             123461..124213
                     /product="Uncharacterized protein n=1 Tax=Salinispora
                     tropica (strain ATCC BAA-916 / DSM 44818 / CNB-440)
                     RepID=A4X2A1_SALTO"
                     /codon_start=1
                     /transl_table=11
                     /translation="LAANKLKILILDVETAPHLSHVWDLWQQDVSLNQLIMPGYMLCW
                     AAKWLNDKEMFFCDSRNKKQMLIKLHSLMDEADVLLTYNGIKFDVPVINAEFVQANMK
                     PPSPFKHIDLCNVVKSKFRFASSKLAFVSEVLNIGSKMKHEGHELWIKCMNNDNKARS
                     RMEKYNKQDVLLLERAYLKILPWITNHPNVGLYIDTEKPVCPNCGSSKIQRRGFAYTT
                     TNVYSRLRCSNCGKWARGRKSEKKNTNSLVGL*"
                     /db_xref="UniRef100_A4X2A1"
                     /db_xref="stp:Strop_0517"
                     /db_xref="88040200"
                     /db_xref="A4X2A1_SALTO"
     gene            124210..124713
                     /locus_tag="rifcsphigho2_12_scaffold_16_prodigal-single_19
                     3"
     CDS             124210..124713
                     /product="hypothetical protein"
                     /codon_start=1
                     /transl_table=11
                     /translation="MKEEVVDFTLSYGSSYFGTGVVPSNLSACNNSTSNDTVTNIPSG
                     TASDTTGNYANTMGTIDNGVFWTSGTAGTSIPSMYPNHADRKIYEEISKEIIITYYQA
                     QKLVYSGIDSLEKLEKVDVPTLEDIEGLDVKSFKLIREWQQKRYEEMFGKKVGKDWFM
                     QREIDVE*"
     gene            124715..124990
                     /locus_tag="rifcsphigho2_12_scaffold_16_prodigal-single_19
                     4"
     CDS             124715..124990
                     /product="hypothetical protein"
                     /codon_start=1
                     /transl_table=11
                     /translation="MNSQNLSDDFAKAYEDSIGVIWAEAQKQLQLSNDNLVLKDLIVE
                     EDLIVNIVPETSIKKNELWYLDRYIEVGEVDEENKLELTNKILEEIK*"
     gene            124987..125511
                     /locus_tag="rifcsphigho2_12_scaffold_16_prodigal-single_19
                     5"
     CDS             124987..125511
                     /product="Uncharacterized protein n=1 Tax=Nitrolancetus
                     hollandicus Lb RepID=I4EMH4_9CHLR"
                     /codon_start=1
                     /transl_table=11
                     /translation="MTLVINLVGSPGTGKSTVAADLFAKLKWNNINCELVTEYVKGQV
                     FEGRNSIFHDQIYIFAKQLHAIKRVIDKVDVIVTDSPIILSLYYGKNLSDSFKKLVLE
                     EHHSVNSLNILLKRTKPYHKVGRNQTEEESNSIAVELKEILERNAIDYIEMDANKETA
                     EIICNMVKGRMLIT*"
                     /db_xref="UniRef100_I4EMH4"
                     /db_xref="A0A0F9HFP0_9ZZZZ"
                     /db_xref="sri:SELR_pSRC101910"
                     /db_xref="I4EMH4_9CHLR"
     gene            complement(125504..125650)
                     /locus_tag="rifcsphigho2_12_scaffold_16_prodigal-single_19
                     6"
     CDS             complement(125504..125650)
                     /product="hypothetical protein"
                     /codon_start=1
                     /transl_table=11
                     /translation="MATHQKALITGAAVGVLTWLVANQYNCRNILVPAVAGAAALGAC
                     YLIK*"
     gene            125712..127481
                     /locus_tag="rifcsphigho2_12_scaffold_16_prodigal-single_19
                     7"
     CDS             125712..127481
                     /product="Poly(A) polymerase id=4652099 bin
                     =GWF2_Clostridiales_38_85 species=Acetobacterium woodii
                     genus=Acetobacterium taxon_order=Clostridiales
                     taxon_class=Clostridia phylum=Firmicutes
                     tax=GWF2_Clostridiales_38_85 organism_group=Firmicute
                     organism_desc=a212"
                     /codon_start=1
                     /transl_table=11
                     /translation="MDKLPLCNDKNVKKICNILKNANKECHVVGGAPRDQLMGKPPSD
                     IDYTTNATPDEVIDIFKKARCGVKVGTGIKHGTVMVFCDKSGEKADITTYRKEGKYVD
                     GRRPEEVEFVKTLQEDLSRRDFTANSIAINPLTCEIIDPFGGQEDIKRKILRTVGNPV
                     DRFVEDGIRLLRAARFSARLGFVIDKETETAMKNDASYATFDKVPLETITDEIRKGLS
                     SNNPKDFIDILSRTNLLWRIIPEMKEMKGMPQPTEHHEHDVWGHSLTSAESIIPCKYK
                     KEIEEFLRSSQRNAWLEFDDVKVYVRKSKRLIEDKFVDALDMSNIDVPEHLWGRGIYT
                     LVSSAMEQVARENGLYIYTENVLDEKLKKSLERDNKYKRLFPPGGNDISPPSYYKKPE
                     DIERKVCVIPDELAFMRWMALVHDIGKPESYNNDPINPHFIGHDKNGAILIEKIMRRM
                     KGWNAKEIDVAKNLIKNHLVFYSKDWTDAQVRRWINKIGPENVQKQIDLARADLIGHG
                     DRKLEEITYYKHLEDRLAKTKEKGLAIKDLQLTGNDVMEIMGIPRGKEVGNILRAVLE
                     RVIDNPSLNTKEQLVELLKEMKK*"
                     /db_xref="gwf2_scaffold_958_34"
                     /db_xref="scu:SCE1572_07805"
                     /db_xref="86563793"
     gene            127478..127888
                     /locus_tag="rifcsphigho2_12_scaffold_16_prodigal-single_19
                     8"
     CDS             127478..127888
                     /product="hypothetical protein"
                     /codon_start=1
                     /transl_table=11
                     /translation="MKKKCTVHDIRKLIKKFNSQNKDIEACNDPELAVGVCEPVTVSL
                     TKFFNDYCSNVNVLRFSEAKFDIVDGAEEYQQMDSSDIGHTALKVGDYVVDLTSAQFG
                     KNYPQRNIVKLSEIEPLWEEIDIAGPTWGTHYYD*"
     gene            127845..128450
                     /locus_tag="rifcsphigho2_12_scaffold_16_prodigal-single_19
                     9"
     CDS             127845..128450
                     /product="hypothetical protein"
                     /codon_start=1
                     /transl_table=11
                     /translation="LILRDLRGVLIITTKKSVRRIRFIGDCHIGQFTAYSKTGKKIGY
                     LQFESNPSATDIWRAAIRALRRSGTYDSKRLREKWLRVNKIVVLPKYEGRGTATLMYS
                     ELCKFITEQCPIITTVSGTVLSKSTLKARTKVFGVPRRIRWQDPVKIEEDENYNEEFI
                     TYEQAMKLLPQRVTTKSLELIAHASKSIDVLSNAKGCRILE*"
     gene            128422..129084
                     /locus_tag="rifcsphigho2_12_scaffold_16_prodigal-single_20
                     0"
     CDS             128422..129084
                     /product="hypothetical protein"
                     /codon_start=1
                     /transl_table=11
                     /translation="MQRDVEFLNKCHFGLKLGSDNTFYHGTTKERYEKIRWEGFRVST
                     GINTPAAFGVGVYLTQSLKDAGVYAGAKSRDDTGFVNHDPESGRRLGGKGSKKCVIEV
                     KLKTDSKVVHVDSTPGYKQRLRMEKDPPDWLVALLKWKREKLNNDEYFEYWKTRYYSG
                     FIDGMDEFHRHEVSDFAKQSGCDLVHFYTTFWGIRKNKRDIWLLLNNSGIETISEKCK
                     IR*"
     gene            129100..129414
                     /locus_tag="rifcsphigho2_12_scaffold_16_prodigal-single_20
                     1"
     CDS             129100..129414
                     /product="Uncharacterized protein n=1 Tax=Vibrio
                     parahaemolyticus AN-5034 RepID=E1DNZ1_VIBPH"
                     /codon_start=1
                     /transl_table=11
                     /translation="MLQPEPKPNDSVPVWEQVIQDMRARDEQGFKTYGTRLQSHNGRN
                     SIVDMHDELLDAVVYSKTFLLEANDMKNELDIAIQMLKSGRYDECEKHLEVLKNWAPF
                     LK*"
                     /db_xref="UniRef100_E1DNZ1"
                     /db_xref="vvm:VVMO6_01584"
                     /db_xref="X7RF11_VIBPH"
                     /db_xref="E1DNZ1_VIBPH"
     gene            129363..129944
                     /locus_tag="rifcsphigho2_12_scaffold_16_prodigal-single_20
                     2"
                     /gene="pyrE"
     CDS             129363..129944
                     /gene="pyrE"
                     /product="pyrE; orotate phosphoribosyltransferase (EC:2.4
                     .2.10)"
                     /codon_start=1
                     /transl_table=11
                     /translation="MRKTSRSSKKLGAVPKVIFSGNKELCNEISRSGIKYGRFKTTSG
                     KYTNFYVDIKGLFSMPTFLNAVTKEIVDLVKYDFNYNYIAGMELGAIPIISTVSYETF
                     IPMLMIRKEQKKYGTKSQIEGYHDGGKVLVLEDVVNTGGSVIKTIDVLKKHGLQVITV
                     ICVVCRSDSVNFDEFNKRNIELVPLVTISGTKK*"
                     /db_xref="pho:PH1128"
                     /db_xref="PYRE_PYRHO"
                     /db_xref="UniRef100_O58855"
                     /db_xref="2.4.2.10"
     gene            130011..130418
                     /locus_tag="rifcsphigho2_12_scaffold_16_prodigal-single_20
                     3"
     CDS             130011..130418
                     /product="hypothetical protein"
                     /codon_start=1
                     /transl_table=11
                     /translation="MESNRGVCHFSNETMKTKLLRSTRFPWIDVQCYFSEDDAMMLYY
                     CHRCETSINKDNSKDQIEEFKEFEKEHEKCTAKISEDEIKIMTYLLEREKVTEELPTS
                     LEISKETKISEEDTKIALDRLNLIKFVELKYEK*"
     gene            130424..130555
                     /locus_tag="rifcsphigho2_12_scaffold_16_prodigal-single_20
                     4"
     CDS             130424..130555
                     /product="hypothetical protein"
                     /codon_start=1
                     /transl_table=11
                     /translation="MNKIEEVFNEWEEDARRKMKNGKTRRDRSKPEKDERRYSKRDY*"
     gene            130652..130939
                     /locus_tag="rifcsphigho2_12_scaffold_16_prodigal-single_20
                     5"
     CDS             130652..130939
                     /product="Uncharacterized protein n=1 Tax=Candidatus
                     Methanomassiliicoccus intestinalis Issoire-Mx1
                     RepID=R9T816_9EURY"
                     /codon_start=1
                     /transl_table=11
                     /translation="MTQTPQNTADRRFERKSNEEVKYETLTSAKYEWNNNWISVERRR
                     ATPKDGKPNTFIALSRGYYSREGSPKTKTSVTLPDSKEVRDFVAEKLMGLS*"
                     /db_xref="UniRef100_R9T816"
                     /db_xref="mer:H729_08345"
                     /db_xref="R9T816_9EURY"
     gene            complement(131021..131425)
                     /locus_tag="rifcsphigho2_12_scaffold_16_prodigal-single_20
                     6"
     CDS             complement(131021..131425)
                     /product="hypothetical protein"
                     /codon_start=1
                     /transl_table=11
                     /translation="MNARFGSDYKDEFFIVVEINIPISELSCKPNVLRSNFICNLNGR
                     IINIEELVIERKRLKPPNIKQVCREFKPEINCKLKTKEEIVNAETLFNELICYSGRRI
                     KHIGKIKKDTSFKNNCPWWPYPCKCPRTIHEN*"
     gene            complement(131391..131639)
                     /locus_tag="rifcsphigho2_12_scaffold_16_prodigal-single_20
                     7"
     CDS             complement(131391..131639)
                     /product="hypothetical protein"
                     /codon_start=1
                     /transl_table=11
                     /translation="MANWKCKIDISRYIEEYDGDNLKQTKSKIIEELRKCEDFRKNTG
                     KDLVEILDEMEDEESFDDMLNVIYDFADERKIWLGLQG*"
     gene            complement(131646..131981)
                     /locus_tag="rifcsphigho2_12_scaffold_16_prodigal-single_20
                     8"
     CDS             complement(131646..131981)
                     /product="hypothetical protein"
                     /codon_start=1
                     /transl_table=11
                     /translation="MTSRQKYINRKFSNIHIVRCRTSKYGAYKCSLYRKNRRIGFGPI
                     YVDVLDFPNKYVLKPIELTYQGIHLSKKRKLALKEHRESRFEPPLSCIVSKSDKDRIL
                     TTLQCKEKR*"
     gene            132032..132550
                     /locus_tag="rifcsphigho2_12_scaffold_16_prodigal-single_20
                     9"
     CDS             132032..132550
                     /product="hypothetical protein"
                     /codon_start=1
                     /transl_table=11
                     /translation="MRRRRGYDDRPLDIQIQEFLEKYGSGRDPKDLEGCILDMVQRGE
                     IGPAIVKKVITDETGKTKIEAEPIYPKLPFEKQVKIAKDFTKRIDEFIDRELERTKKP
                     GEKEYSWEDYERDYPLDERIKWKETSTLIALERVRTALKNNTRKQYIKNAQCVIWELQ
                     ELQEKKMKKERK*"
     gene            132499..133068
                     /locus_tag="rifcsphigho2_12_scaffold_16_prodigal-single_21
                     0"
     CDS             132499..133068
                     /product="Uncharacterized protein {ECO:0000313|EMBL
                     :KKN59255.1};  TaxID=412755 species="unclassified
                     sequences; metagenomes; ecological metagenomes.;"
                     source="marine sediment metagenome.;""
                     /codon_start=1
                     /transl_table=11
                     /translation="MGITGTSREENEEGTKMSWRDNCHPDTKRGRKITRYHGSRELKE
                     PIDKFKRKGKSYVSFGPLLGDFEVKRHGIFFTNKESFAKQFGIVHKYEIRVKNTIILT
                     DYIKDKFADSIGAWSKDREMWIRVKYGRKNWGMFDGELGERFIKWLIEKGYDSVEFEE
                     YADIEGKREMSAITTVVFDPCRINPKGSI*"
                     /db_xref="A0A0F9RS03_9ZZZZ"
     gene            133146..133316
                     /locus_tag="rifcsphigho2_12_scaffold_16_prodigal-single_21
                     1"
     CDS             133146..133316
                     /product="hypothetical protein"
                     /codon_start=1
                     /transl_table=11
                     /translation="LGGYDYKWGRFRDVMVGFECVFKIANTPRGARANLLEAKMWNQM
                     KDKPISNYFVPD*"
     gene            133346..133501
                     /locus_tag="rifcsphigho2_12_scaffold_16_prodigal-single_21
                     2"
     CDS             133346..133501
                     /product="hypothetical protein"
                     /codon_start=1
                     /transl_table=11
                     /translation="MPRVTTPPMDDEEKDLRSELRNLGIISEDIRDVNVGYHDGILKI
                     LDYQIPK*"
     gene            complement(133780..134040)
                     /locus_tag="rifcsphigho2_12_scaffold_16_prodigal-single_21
                     3"
     CDS             complement(133780..134040)
                     /product="hypothetical protein"
                     /codon_start=1
                     /transl_table=11
                     /translation="MILKNIVCESEYNKPKSEGGGNFFNCKSENLIFFTKRIRVSRKE
                     YTPQTHETFSKNILSDCEFLNRHSMYYEPLKDRIAIWEELRC*"
     gene            complement(134037..134243)
                     /locus_tag="rifcsphigho2_12_scaffold_16_prodigal-single_21
                     4"
     CDS             complement(134037..134243)
                     /product="Uncharacterized protein {ECO:0000313|EMBL
                     :KKN08707.1};  TaxID=412755 species="unclassified
                     sequences; metagenomes; ecological metagenomes.;"
                     source="marine sediment metagenome.;""
                     /codon_start=1
                     /transl_table=11
                     /translation="MAYAEGNPKTKKELKQWIESGRKVRIFSPGMFPPKMNGTEFIEG
                     PHYPQPHRFYAKVEIKDGYIIKVS*"
                     /db_xref="A0A0F9N9T6_9ZZZZ"
     gene            134290..134691
                     /locus_tag="rifcsphigho2_12_scaffold_16_prodigal-single_21
                     5"
     CDS             134290..134691
                     /product="hypothetical protein"
                     /codon_start=1
                     /transl_table=11
                     /translation="MYLYHGTNVFNLKSIRKLGICRYKPFNSIYVSTDMFVARLYSKK
                     YPRIETKVRITEDLLHKLPRTIIRFKETDSGLKECNIEIEPDDNLGYRRISILCPKVC
                     FKPNNAEVCILSTKTLTASVEEACEKRWRPL*"
     gene            134758..135306
                     /locus_tag="rifcsphigho2_12_scaffold_16_prodigal-single_21
                     6"
     CDS             134758..135306
                     /product="hypothetical protein"
                     /codon_start=1
                     /transl_table=11
                     /translation="MKESDSFFIRENYNRMTAKNISDILKVPVSSVYVSVRRMGIQKL
                     KYKNIYSHRTKQYPEKINFDISSYDIGWLTGLIDGEGCFSIHESNASIVAVLVITNVN
                     IVLLNRVRDILKCGKVYKSRERKNKKGGGQIFQYELQSPSHLLSLSKLLIEHFIVKHE
                     QAHLIEVFYKIRAGIINKVTRC*"
     gene            135384..135722
                     /locus_tag="rifcsphigho2_12_scaffold_16_prodigal-single_21
                     7"
     CDS             135384..135722
                     /product="hypothetical protein"
                     /codon_start=1
                     /transl_table=11
                     /translation="MKDVEKTNKIISMYKQGVSLDDIATYFGITIYSVKYHLRKTRKI
                     NSSEINKCVRCKRLFKSPESLAGHMGYCIPWKKSRKISGNIGKSVDFRGKSSGIRGPR
                     RDSDPASGVR*"
     gene            136247..136930
                     /locus_tag="rifcsphigho2_12_scaffold_16_prodigal-single_21
                     8"
     CDS             136247..136930
                     /product="hypothetical protein"
                     /codon_start=1
                     /transl_table=11
                     /translation="VAGFRERRFSVTVCIGAVSLPFEKSPDDGGKRRGTLLAALMGLW
                     AGVLVEPFPRSRREIYGFLPFEARKDSGNGAETSRENLRAKGAFDYMPRGKQKTKEQQ
                     IEELRQQLAAMETDVGNRQDIIDEAETSAAAIAEKAAEAGQAWAELKKEFDARNEAHK
                     KIMDGFNDQMGDLRGSLKERLGIVVAQCPQNLRVRFKTNGEPVPFGAMQPPAGTVPVS
                     PANVQGIAR*"
     gene            137035..137598
                     /locus_tag="rifcsphigho2_12_scaffold_16_prodigal-single_21
                     9"
     CDS             137035..137598
                     /product="hypothetical protein"
                     /codon_start=1
                     /transl_table=11
                     /translation="LTQLEPFKLIGLFRLEYQKARGRFPILPLEFPGVTITDGVGRIA
                     ACYPKFNEDGTRGIKRFTLSQHVVDSKIIDLMRHEIAHAIHWMSGYECSSHGEMWMKF
                     CLEIGGTPSRICHGGIEEDVRKEFLVSRNERRHSVKYEIVCNSCGKIWRKKHYSKQIR
                     AIEQNPAAFWCPFCGKNVRSLELRGVA*"
     gene            137896..138102
                     /locus_tag="rifcsphigho2_12_scaffold_16_prodigal-single_22
                     0"
     CDS             137896..138102
                     /product="hypothetical protein"
                     /codon_start=1
                     /transl_table=11
                     /translation="MDRKMISASKENLVWLLRNYMVPLAGMPDECPPTVRALLNEAAD
                     CIEGKLYPDIHRKIPDILFRRSIR*"
     gene            138212..138718
                     /locus_tag="rifcsphigho2_12_scaffold_16_prodigal-single_22
                     1"
     CDS             138212..138718
                     /product="hypothetical protein"
                     /codon_start=1
                     /transl_table=11
                     /translation="MKRSLHAKVRSLVSFWIESGSIPFLSSMECSVCHKEIERGTTCG
                     VRDRKIICNPCDGRPNVPDLMDDEILSCSIPLSEKKSDLGIISDFILQESVTLPVRKI
                     QVQTRSEKNGLQFHETVNAAFLAAEKDETIWKISFQSESGERVRMIRRGNNFFYESLE
                     KEIEKVLK*"
     gene            138856..138929
                     /locus_tag="rifcsphigho2_12_scaffold_16_prodigal-single_tr
                     na_2"
     tRNA            138856..138929
                     /product="Lys"
     gene            139680..141542
                     /locus_tag="rifcsphigho2_12_scaffold_16_prodigal-single_22
                     2"
     CDS             139680..141542
                     /product="Uncharacterized protein n=1 Tax=Myxococcus sp. 
                     (contaminant ex DSM 436) RepID=U2TN26_9DELT"
                     /codon_start=1
                     /transl_table=11
                     /translation="MAYVSRYQYRTPFVPVPVQKKTGLSIVLSGQQIAIKEAIRERFN
                     HVFVIARAGSGKSTTLALSVEGLQNVVIITFGKENTKDLQEKGAPALTSHSLGLQAIR
                     RAYSWYNQNCLNKNKTTLLSKKYLEEDEEYLASAIKQLVSLCKANLLGTFTKESDSGN
                     WILQEGTLSDEELSNLTDRHDVDLNESADRVFKIVRMILVDSLNCYIIDYDDMIWWTV
                     VKNLPVTRYNLLGVDEAQDINRAQQHLALMAIRGGGRLVVVGDPHQSMYSWRGALLES
                     MDKFRELISSQNDGKEIEHLPLTKSRRCCKAAIRLAQKIVPDIEYMEDAPEGLIESIT
                     TQKMVEIVSPGDMILSRTRAPLIKQAYSFLREEKKAVILGTDIGSHLESFIKKFNAAD
                     VQSLRKKLDEYEEKQTERLSGNKSSIMQLSLLKDRCECVRILMHNCDKISEVITKVHR
                     LFVDEDDKTQRAGAIILATVHKAKGLEAKNVFVIEPSKIPHPLAKRQHQIEEESHIAY
                     VAVTRAKETIRFVGPIPSIFGDGFVAPVPEPEPVYNPPVVKVVKVKKEGKKEFEPEPE
                     PFADESMLKQIHSMKLCSIAKEFIPNGSTVTISAVADAMTKISKHLRKCRECGK*"
                     /db_xref="UniRef100_U2TN26"
                     /db_xref="A0A0F9S7D0_9ZZZZ"
                     /db_xref="dgo:DGo_PB0015"
                     /db_xref="U2TN26_9DELT"
     gene            141626..141856
                     /locus_tag="rifcsphigho2_12_scaffold_16_prodigal-single_22
                     3"
     CDS             141626..141856
                     /product="hypothetical protein"
                     /codon_start=1
                     /transl_table=11
                     /translation="MPEKTCRNCGGITNSAVCDWLPDIEDETSEGLDSFQPRICYVKF
                     DFIEKKWVKGCSYNETPEWRKAYIDGLLGGSR*"
     gene            141853..142182
                     /locus_tag="rifcsphigho2_12_scaffold_16_prodigal-single_22
                     4"
     CDS             141853..142182
                     /product="hypothetical protein"
                     /codon_start=1
                     /transl_table=11
                     /translation="MTRSAADSIGGLRLLADAIYREDSEEELKLIEKELDESLDSWGK
                     EIAVEAYLKHGWMNGPSWKGCPDGKFWECFDCYILGEEFKSEAELLYWGRANSSLKHL
                     FPPSLFN*"
     gene            142227..142397
                     /locus_tag="rifcsphigho2_12_scaffold_16_prodigal-single_22
                     5"
     CDS             142227..142397
                     /product="hypothetical protein"
                     /codon_start=1
                     /transl_table=11
                     /translation="MNPTTIINMEQSSLSICKECSRPSIAVRIIVEHGTSNLTGHYRC
                     RIGHVEVKPLEM*"
     gene            142784..143131
                     /locus_tag="rifcsphigho2_12_scaffold_16_prodigal-single_22
                     6"
     CDS             142784..143131
                     /product="Tax=RIFCSPLOWO2_01_FULL_OD1_48_18_curated"
                     /codon_start=1
                     /transl_table=11
                     /translation="MRTDQYVGLKPEVQKLVAGLIRVKSERKYETAWNGTWELDDYVT
                     APIERLPHKCKDCGEIHFGPQPNLRKQTVVYREFLQAAPWSSGPMYFIALETHDGTKV
                     QESLWTEEEMSEM*"
                     /db_xref="88348935"
     gene            143101..143355
                     /locus_tag="rifcsphigho2_12_scaffold_16_prodigal-single_22
                     7"
     CDS             143101..143355
                     /product="hypothetical protein"
                     /codon_start=1
                     /transl_table=11
                     /translation="MDRRGNVGNVGVFSMARKIWFRQSIYVGHSAFITYRYTIARNGM
                     MRDDVVSAYLKILGSNPEVFSKTGLLFNINDNVSPGSDSG*"
     gene            143334..143419
                     /locus_tag="rifcsphigho2_12_scaffold_16_prodigal-single_tr
                     na_3"
     tRNA            143334..143419
                     /product="Pseudo"
     gene            143422..143586
                     /locus_tag="rifcsphigho2_12_scaffold_16_prodigal-single_22
                     8"
     CDS             143422..143586
                     /product="hypothetical protein"
                     /codon_start=1
                     /transl_table=11
                     /translation="MKKVTLEITCRDSANVNEMIASLLHVENVLDVTYVKSDRWDELD
                     TLGFSIPLPR*"
     gene            143590..143850
                     /locus_tag="rifcsphigho2_12_scaffold_16_prodigal-single_22
                     9"
     CDS             143590..143850
                     /product="hypothetical protein"
                     /codon_start=1
                     /transl_table=11
                     /translation="LPSYCGKICAWCKLHGREIPCENNMDWHISHICEPCSIKRGFSS
                     KTGKIIKRLSPQEIMAINESEYPKLHVEETLGQLAIAAKEWR*"
     gene            143877..144107
                     /locus_tag="rifcsphigho2_12_scaffold_16_prodigal-single_23
                     0"
     CDS             143877..144107
                     /product="hypothetical protein"
                     /codon_start=1
                     /transl_table=11
                     /translation="MFNMEELCYQRNLTGGVFLRLTSDKRGILCFSSFVETLFTDYRR
                     WLDMTIIQPEFTVHDIQKSWRKTPNGWKFVPN*"
     gene            144135..144311
                     /locus_tag="rifcsphigho2_12_scaffold_16_prodigal-single_23
                     1"
     CDS             144135..144311
                     /product="hypothetical protein"
                     /codon_start=1
                     /transl_table=11
                     /translation="MQNLNDLAQYLGMDGKSKNVEMFATNEGRVFIYVNMRNPKYLGS
                     IQLKEIEITQIKVN*"
     gene            144720..144917
                     /locus_tag="rifcsphigho2_12_scaffold_16_prodigal-single_23
                     2"
     CDS             144720..144917
                     /product="hypothetical protein"
                     /codon_start=1
                     /transl_table=11
                     /translation="MSGKSCVHDPNCLGNLVFVDSDTILLRDDDSKSPTWQILKSQRT
                     FRCSQCGKLTVFVGSSSNSLQ*"
     gene            145857..146174
                     /locus_tag="rifcsphigho2_12_scaffold_16_prodigal-single_23
                     3"
     CDS             145857..146174
                     /product="hypothetical protein"
                     /codon_start=1
                     /transl_table=11
                     /translation="MAIYRLDIPLENYEGDDTYKQKLYIESSFCPTKKQVLSVLQMLH
                     ERDSNFQGYLGTWKSAIELIEPINDFPYLDGPHMVLTNIFVDTKFGKRPLTMSIPEIL
                     YIP*"
     gene            146208..146366
                     /locus_tag="rifcsphigho2_12_scaffold_16_prodigal-single_23
                     4"
     CDS             146208..146366
                     /product="hypothetical protein"
                     /codon_start=1
                     /transl_table=11
                     /translation="MNKSIEEMSLSEVMERLVKKHGLMEVVSVVNGHRYTVTEPMNQQ
                     AEERFERV*"
     gene            146470..146925
                     /locus_tag="rifcsphigho2_12_scaffold_16_prodigal-single_23
                     5"
     CDS             146470..146925
                     /product="hypothetical protein"
                     /codon_start=1
                     /transl_table=11
                     /translation="MGNPRFESWAVHMSCNCPNGTVPCQSNTPKEICRNCRKKRCGHH
                     SNLSNFRTVLKTHDDWIKLQSLINKWMSFVESSHFRSFDSKQVPEKFPCLCYVRIKSE
                     SETYNLPGGSVSLFRGSDDSEDSWGTVTDTREYLELEFLYVDELKELLD*"
     gene            146958..147293
                     /locus_tag="rifcsphigho2_12_scaffold_16_prodigal-single_23
                     6"
     CDS             146958..147293
                     /product="hypothetical protein"
                     /codon_start=1
                     /transl_table=11
                     /translation="MVGFHQRPLFFSEKWNEWNSWERKNFLLSVPKLEVDGKELEKFS
                     KCIWDDVPILVKDLINDRNHQEYLDEMVEDYWEEFIVDATESTEELGSCYDEHDYLYW
                     KPEPMKSEI*"
     gene            147293..147457
                     /locus_tag="rifcsphigho2_12_scaffold_16_prodigal-single_23
                     7"
     CDS             147293..147457
                     /product="hypothetical protein"
                     /codon_start=1
                     /transl_table=11
                     /translation="MNLHDRLEVRKVVNHIQRIFQINSKFHRSGQILLKPEEIEFLEQ
                     ISERISSSVV*"
     gene            147443..147515
                     /locus_tag="rifcsphigho2_12_scaffold_16_prodigal-single_tr
                     na_4"
     tRNA            147443..147515
                     /product="Gln"
     gene            148005..148346
                     /locus_tag="rifcsphigho2_12_scaffold_16_prodigal-single_23
                     8"
     CDS             148005..148346
                     /product="hypothetical protein"
                     /codon_start=1
                     /transl_table=11
                     /translation="MRIKGVPLCEKCRSHHVRNICSKSRKAKESRLENAHEGERLKAR
                     RIAGFSRACKTYIWIPKLGRLDILIWIRYGEVETESFYFTPKEYVYHQRKRRKKLRRE
                     IENGAPPICSV*"
     gene            148318..148467
                     /locus_tag="rifcsphigho2_12_scaffold_16_prodigal-single_23
                     9"
     CDS             148318..148467
                     /product="hypothetical protein"
                     /codon_start=1
                     /transl_table=11
                     /translation="MARHRSVPFSSEKKRQDGQAEADRRHVERCKAAPGKCHVKICPK
                     YGGAK*"
     gene            149185..150375
                     /locus_tag="rifcsphigho2_12_scaffold_16_prodigal-single_24
                     0"
     CDS             149185..150375
                     /product="ATP dependent DNA ligase n=1 Tax=unidentified
                     phage RepID=G8GER3_9VIRU"
                     /codon_start=1
                     /transl_table=11
                     /translation="MVVIVFQTELQVAKSSTGDDKFWLGRVIKENGEFYTQTESWRVT
                     KSGDESKHVLSVPKRIHGKNLGKSNETTDEEQAIFDIESDLKKKQDNKYHNFGEKAPQ
                     TLMLPMLAMKFEERGHDIKFPCFGQPKLDGERSLSDGKIFWSRKAKLRISEVVAHLQC
                     TLPEGIILDGELILPKGIASFQGTTKAIKKFDPKISPKLEFWVFDLINLKNLNLSFQE
                     RYKLLVSLVGNGELPPNIKLVLTRVLNNENDVTKFHAENIVKLPDGKTKFEGTMLRNF
                     EGAYKEGPARSKDLQKLKDFKEDEFEIIDVTEGRGSAEDCAIFVCKTDDGHVFNSNPA
                     MTVEEKQELYKERRSLIGKKVTIRYQEYTDGKKCDPNEGCTGNPNNHRVPRFNNAMGI
                     RDDI*"
                     /db_xref="UniRef100_G8GER3"
                     /db_xref="A0A0F9P5Y4_9ZZZZ"
                     /db_xref="G8GER3_9VIRU"
     gene            150555..150695
                     /locus_tag="rifcsphigho2_12_scaffold_16_prodigal-single_24
                     1"
     CDS             150555..150695
                     /product="hypothetical protein"
                     /codon_start=1
                     /transl_table=11
                     /translation="MCRLNKDCIGIMVGVRTETKVFSSERELDSRDTQRCSQCNGLAV
                     YV*"
     gene            150714..150848
                     /locus_tag="rifcsphigho2_12_scaffold_16_prodigal-single_24
                     2"
     CDS             150714..150848
                     /product="hypothetical protein"
                     /codon_start=1
                     /transl_table=11
                     /translation="MESDIVYRKSTPRCIKCGYPFLSFLETDKCQDCRGDFNCQNAVG
                     *"
     gene            150967..151242
                     /locus_tag="rifcsphigho2_12_scaffold_16_prodigal-single_24
                     3"
     CDS             150967..151242
                     /product="hypothetical protein"
                     /codon_start=1
                     /transl_table=11
                     /translation="MRVTTKSGSEYLLSKEALTWERIPGESDPEKDNPLIINKGLLEF
                     FPSVKLGERLSITGFEDEGEQLRLFGERRRRRADCLFLSTEVVKIEE*"
     gene            151337..151411
                     /locus_tag="rifcsphigho2_12_scaffold_16_prodigal-single_tr
                     na_5"
     tRNA            151337..151411
                     /product="Glu"
     gene            151421..151870
                     /locus_tag="rifcsphigho2_12_scaffold_16_prodigal-single_24
                     4"
     CDS             151421..151870
                     /product="hypothetical protein"
                     /codon_start=1
                     /transl_table=11
                     /translation="VGSQLTRYLSLRGKIAYKINWWMTHGDKQEFVDKLHHFVGSGRD
                     CWICCSISFKDTFRTNYPYYRINNLVLCALELWFLKHKRSERKPLSDEENRIIKNTAD
                     KLAKNFAKESGYRTRIWLSSLCTNLFSYHLTLTMSSLVYKKKKKHKK*"
     gene            151877..152233
                     /locus_tag="rifcsphigho2_12_scaffold_16_prodigal-single_24
                     5"
     CDS             151877..152233
                     /product="hypothetical protein"
                     /codon_start=1
                     /transl_table=11
                     /translation="MKTRLLSEAIGSLDLAVFEVIESWSGAYPKDISRPTGASLEEIQ
                     RSIENLSRKNLIVPSILLEGKWIINVENPNAISIIRAMHHYTLNVCIDDFQREMKKEP
                     LKRKTKKTTKKTKTRK*"
     gene            152237..152683
                     /locus_tag="rifcsphigho2_12_scaffold_16_prodigal-single_24
                     6"
     CDS             152237..152683
                     /product="hypothetical protein"
                     /codon_start=1
                     /transl_table=11
                     /translation="MARGRHRTGCGVQFPCHTGAHLSAEQIQEKICQLERSDEVLLQS
                     RREEQKVFDAVPLKVEPVIEIAPKSTNVSTIKRELPVPNGMCQHRDHNGSNDSPGEYL
                     RGLGVVACKIHLPPVAPSNAMSLRQANEMSRLWKQWERGFVVFQEI*"
     gene            152730..152948
                     /locus_tag="rifcsphigho2_12_scaffold_16_prodigal-single_24
                     7"
     CDS             152730..152948
                     /product="hypothetical protein"
                     /codon_start=1
                     /transl_table=11
                     /translation="MTINNQNIENLAQMLEYASSVYASPSPALVADVRAYIEFLEKEN
                     ISLKEKLSKYPCPNSGSLDDIVQTGLTC*"
     gene            153045..153206
                     /locus_tag="rifcsphigho2_12_scaffold_16_prodigal-single_24
                     8"
     CDS             153045..153206
                     /product="hypothetical protein"
                     /codon_start=1
                     /transl_table=11
                     /translation="MGWIENLKESWREFWNPGEQDSPPTVEEVEPEQEELEQEELEQV
                     PPPPAPPVV*"
     gene            153253..153417
                     /locus_tag="rifcsphigho2_12_scaffold_16_prodigal-single_24
                     9"
     CDS             153253..153417
                     /product="hypothetical protein"
                     /codon_start=1
                     /transl_table=11
                     /translation="MIDMTINNRVFLLALADEMEGDKRVMSAEILRHIATIQLKTTFE
                     IVARKKNRRK*"
     gene            153438..153537
                     /locus_tag="rifcsphigho2_12_scaffold_16_prodigal-single_tr
                     na_6"
     tRNA            153438..153537
                     /product="Arg"
     gene            153642..154310
                     /locus_tag="rifcsphigho2_12_scaffold_16_prodigal-single_25
                     0"
     CDS             153642..154310
                     /product="hypothetical protein"
                     /codon_start=1
                     /transl_table=11
                     /translation="MQKYYCTSEKKYYEIDDTVVTIAESNVPTVHMLNAASSEEERAK
                     IVDEMFRMQFDSIRCPSCTVAGYPADNCGCVTVNRGSGAECDLIICKYHDGCSDAVNV
                     IIGNIPYELWKDFEPLKFSDLPKELPETPGLGVKGKCGCWIIKPERRNGSITTTYHCE
                     YHRGLRDGMRRYAPLVNKYRDVILSKYFEEKIRDVFLANEAVIIFPSDISVGLLLLEE
                     EFYC*"
     gene            154336..157374
                     /locus_tag="rifcsphigho2_12_scaffold_16_prodigal-single_25
                     1"
     CDS             154336..157374
                     /product="similar to DNA helicase n=1 Tax=Rhodothermus
                     phage RM378 RepID=UPI000018F668"
                     /codon_start=1
                     /transl_table=11
                     /translation="MLNKFASQCGRCSKRVEPGEGELRGGPPSSAWVTICSNCLNQPV
                     LPIDLIRSEESLEIGELCIDANVLNDTSFLRIKSIFDTMKSHGVHKEKGNYKVFAVPL
                     NNISTVIQILQSEGFDFSLTPAAKAAIEEKKQEIEEAFELAKLHLDVMEKKLGSFWER
                     VGLEVSGKPWKLRNYQREAVIYLRSNPDGMLLDQMGCVSGDALIQINRGGRSRKYKLR
                     DVFERFEKKWDSKIPTFTRSEHDGLMGLNKIENVLSKGIKDVVKVSLESGKEIVVTLD
                     HELLTPNGWVPASKLNQGDIVFVNGNSICNSCGSDENVVTGKYSKFRGYCKKCIYTKL
                     RRDNGDVDNRYLDKDGYIRLRGDTWKLHPRYTSGGVYEHIVIAESGLGRQLKPDEEVH
                     HRNRKRDDNRPENLEVLDGKVHSSLHGKSTHFLNLDGASGKRGTVTFVPKNDIVKSVV
                     PCGKIDVYDIVMSDPYRNFVANGIIVHNCGKTPATCVAIPANTGVLIVSTRNSKRVWY
                     DHVRWWRPDLKCILLKGKSDFCWPKPGEVLITTYDSLPSFITDDEFYANISMNQFAQP
                     DDWWQGISSDWVDIPENICVISDEIQKVKSPKTTRHRKYKALSNMVQSVGGFLWPLTG
                     SPMMNNPDELWTLLSVHGIAKKAYGSKARYTEIFQDYYAGKRGEEIKIIPEAYEGLRR
                     VSLRRSRADVLSELPGKITNTVLVEDLDKETKRVLDDAWDYVGPILDKMGDDAVNWLQ
                     KLMKNKNSEAYEHFMRARHALAIAKIPQMLELVEDFEENNEPCIVYSYHKSPIEILAE
                     RPGWEIITGDVSESRRAKIVKDFQAGKLKGIGITVTSGSESITLTKAHNAIFVDLAFN
                     PMTNEQAQDRLDRFGQEKVVVISLMVADHPIDARVTEILTRKKTIITATVDASAVKEL
                     PNPVAPYEFLLNLPVKTGKKIEFSPNPRREPISPLEKWAKESLSKIRVFSRLDMDAGS
                     KFLKLIKSGGLTERQWTYAIDICKRYPEDAGKPPESIRGT*"
                     /db_xref="UniRef100_UPI000018F668"
                     /db_xref="R7RQB0_9CLOT"
                     /db_xref="lfc:LFE_2359"
                     /db_xref="UPI000018F668"
                     /db_xref="COG0553"
     gene            157376..157561
                     /locus_tag="rifcsphigho2_12_scaffold_16_prodigal-single_25
                     2"
     CDS             157376..157561
                     /product="hypothetical protein"
                     /codon_start=1
                     /transl_table=11
                     /translation="MKIIEISVGGVTDGEARQREPRQGPNSNWWMHCFGPCIDMSGSM
                     QIVRGVSQKENDAGKRR*"
     gene            157702..157887
                     /locus_tag="rifcsphigho2_12_scaffold_16_prodigal-single_25
                     3"
     CDS             157702..157887
                     /product="hypothetical protein"
                     /codon_start=1
                     /transl_table=11
                     /translation="MHLFMGALPFIVIFFGVWWLFYNNYKYARSNSGPIWFVLVIIIL
                     VFFLIYELIQFLFVSGH*"
     gene            157912..158265
                     /locus_tag="rifcsphigho2_12_scaffold_16_prodigal-single_25
                     4"
     CDS             157912..158265
                     /product="hypothetical protein"
                     /codon_start=1
                     /transl_table=11
                     /translation="MGVVSDILFGEKARKDEVVRLQSEVVVLRKQHGDDVAKIELLSK
                     EKRELIDKMDKFRLEMEEAIKLLNHQRDTHREELKKITEEYSLLKANVKRAIKDLETS
                     EENQLDGSLPLLPIL*"
     gene            158298..158876
                     /locus_tag="rifcsphigho2_12_scaffold_16_prodigal-single_25
                     5"
     CDS             158298..158876
                     /product="hypothetical protein"
                     /codon_start=1
                     /transl_table=11
                     /translation="MSSDFFIDLAKRSAKKVAEESIRAANKGIREIDKIVEAAKNPPD
                     EPIIRDLVNVRRSFQSTIDRMTVTIENLREKNTNKIPCDEFVSQMKENMALLSKIERK
                     YGKDVLISAISSVPENIFYRVRHPACPDLFVWHVQGLNVQEQEMGKFAELKIVFAEYR
                     GPMTKESAEELAAQCGGTIEAVKYPKQKDILQ*"
     gene            158966..160882
                     /locus_tag="rifcsphigho2_12_scaffold_16_prodigal-single_25
                     6"
     CDS             158966..160882
                     /product="hypothetical protein n=1 Tax=Geminocystis
                     herdmanii RepID=UPI0003494F2A"
                     /codon_start=1
                     /transl_table=11
                     /translation="MHEENIRLCRATLRLFKSLPISTSKKKKLNDKLLTRTLEHGFLL
                     SPEVVYNYNDEIDNVVGVISNEFGIDSKSLNQTFHKSWKKVKDASIEQLVLEQLVHYI
                     TTYGFESVGIFTNESVYIPSEKLDIPKIDIDKFNFVVINGISKENLRESILDLINSGV
                     ALSDDTIKDVLEIIKFTGISEQEVSVVKNREVKVALFDYLGIVPEDSLEFLRYVVYKI
                     TGKSLLIKDDKTIGEIKKNVNGDTYKLFKKYQKQHGLEKLSETFYRFKPLFLAFRENG
                     DMKPIINRMRKLAQNNHKPLPSNYLNSITSMIKNDEEIDLQELRVELSKVTVFRKIRL
                     AYALNFRIKDSESILYRIRNGKGFATSFEFGNRHVNLTKKILKIVLESIRDDISKNVN
                     GKRIYIPNNIHYTLPATEKQFTDNLPSGSWVSVPKDIIFGIHWEDVNNNRIDLDLSII
                     STEKMGWDGLYRRGDGDILFSGDITSAPKPNGATELFYVKRQSDGCFIVFVNYYNYYQ
                     NDVDVPFKIVVAKEQVSNLSKNYTINPNNIVQSVNSSIKESQKIIGLLITTSKECRFY
                     FAESYVGNSITSSNKEFVKHSKQYLANYYKNTITLKEILEMAGAILVEDRESCDIDLS
                     PEKLQKNTILNLLI*"
                     /db_xref="UniRef100_UPI0003494F2A"
                     /db_xref="A0A0F9JBQ0_9ZZZZ"
                     /db_xref="zga:zobellia_3249"
                     /db_xref="UPI0003494F2A"
     gene            160896..161300
                     /locus_tag="rifcsphigho2_12_scaffold_16_prodigal-single_25
                     7"
     CDS             160896..161300
                     /product="hypothetical protein"
                     /codon_start=1
                     /transl_table=11
                     /translation="MESMKASEIHEIAVGLKPEKDEWYTFCISGDTLIFRDLSLGQDK
                     ISVYRLETSLPREEILKQCRDHEHCEYCGKVSDSLEGEQCKTCREWYKESLNWKYKCS
                     SCNTEYSNKVLHQTIFEQVGCACGSKEYEVEM*"
     gene            161313..161549
                     /locus_tag="rifcsphigho2_12_scaffold_16_prodigal-single_25
                     8"
     CDS             161313..161549
                     /product="hypothetical protein"
                     /codon_start=1
                     /transl_table=11
                     /translation="MHPIQYPFTIFVVWSSFLFLLYSFHKIYSKFILPIETDSIQSGE
                     LIGNGQVVSDNIDYSKSKTLNLFTNIILLCQEKL*"
     gene            161531..161818
                     /locus_tag="rifcsphigho2_12_scaffold_16_prodigal-single_25
                     9"
     CDS             161531..161818
                     /product="Uncharacterized protein {ECO:0000313|EMBL
                     :KKN18510.1};  TaxID=412755 species="unclassified
                     sequences; metagenomes; ecological metagenomes.;"
                     source="marine sediment metagenome.;""
                     /codon_start=1
                     /transl_table=11
                     /translation="VSREIVDVCNNCGEVPEEFEPYYKCNECGESFIKSNSFRGISNR
                     CPSCNLFGEKISDNGCTSCQSGYTEPQIKYRCVECDLISDLESESKNCCKL*"
                     /db_xref="A0A0F9NG27_9ZZZZ"
     gene            161838..162119
                     /locus_tag="rifcsphigho2_12_scaffold_16_prodigal-single_26
                     0"
     CDS             161838..162119
                     /product="hypothetical protein"
                     /codon_start=1
                     /transl_table=11
                     /translation="VSSVRRNGKVRKRLKRRVLKLQGNLCAFCNTELNNSVDSIEFQP
                     TLDHKFALSLGGDWSEDNLQILHGFCNQMKKLIYDEDFVSLVIQYEYII*"
     gene            162213..162656
                     /locus_tag="rifcsphigho2_12_scaffold_16_prodigal-single_26
                     1"
     CDS             162213..162656
                     /product="hypothetical protein"
                     /codon_start=1
                     /transl_table=11
                     /translation="LDAVLLSVVGTGALFGHFVGDFIVQSIYKNGWMGREKYRSLRAL
                     SFHVITYGIVLFYFTLFSSFMFVGFSQLIAVLIFVLLNTVLHFCIDFFTSKMTNKYVS
                     VVSSSEGFIPIKNENFVPWLLVIGCDQFLHMSIMFASLLLLVGGI*"
     gene            162672..163604
                     /locus_tag="rifcsphigho2_12_scaffold_16_prodigal-single_26
                     2"
     CDS             162672..163604
                     /product="Putative uncharacterized protein n=1 Tax
                     =Oscillochloris trichoides DG-6 RepID=E1ICZ2_9CHLR"
                     /codon_start=1
                     /transl_table=11
                     /translation="MITFNSGIFQYELGSRFHSGRNSAMFHAKAIPVKGKSKDAKVLI
                     RIPHEVTFNSSMQRESQSIRLLSLIARKISKQMELDSKEKENEVVTATDDTRIIEIDE
                     DFLSPLKRRFPNLIDEFELDDKSVNVFLLEEEFEDGWFSIEDIRNRYPNGVDSRHAIW
                     IFNRILETLMLSSTAEILHNRIVPNTVLLHVKTHVGQLVDWTNSCNIGSKSTIIDDKY
                     VDFYPPEVKRNNEIQSVASDIYMSAMCIVYLLGGDVKSLSIPKVEEPIRLLLNKCLQP
                     NSKLRYRDVSLLYSDVSSVAVECFGPRKFVELKI*"
                     /db_xref="UniRef100_E1ICZ2"
                     /db_xref="E1ICZ2_9CHLR"
                     /db_xref="sld:T261_7212"
     gene            163618..164043
                     /locus_tag="rifcsphigho2_12_scaffold_16_prodigal-single_26
                     3"
     CDS             163618..164043
                     /product="hypothetical protein"
                     /codon_start=1
                     /transl_table=11
                     /translation="MGRKQRIGNIKLRLAACDGKQAYTTFEEGMRIKRVMEIKRDLRF
                     NLYKCAFCSSFHIGKIQNQVEDISSHVERIRDMESWKDCSDFIRRRLASEWLEQRNDI
                     RELRSELKNSFFQLDKLNAIIRRQEIELAELKLKMEDET*"
     gene            164040..164354
                     /locus_tag="rifcsphigho2_12_scaffold_16_prodigal-single_26
                     4"
     CDS             164040..164354
                     /product="hypothetical protein"
                     /codon_start=1
                     /transl_table=11
                     /translation="MNTKLGIALVLSSVILISGCIRVGGGTGTDTIAQVDYRFINITT
                     VTFVHGGHGECNCYILPHELVSFTEEARMSQRQVVYTFNQELMTNLGDPTNYRVTSMR
                     YN*"
     gene            164354..164485
                     /locus_tag="rifcsphigho2_12_scaffold_16_prodigal-single_26
                     5"
     CDS             164354..164485
                     /product="hypothetical protein"
                     /codon_start=1
                     /transl_table=11
                     /translation="MSNRKRAFLMFGSFTLAMVIIGSPIGLLLGVLSIVYIFFRVRN*"
     gene            164521..164718
                     /locus_tag="rifcsphigho2_12_scaffold_16_prodigal-single_26
                     6"
     CDS             164521..164718
                     /product="hypothetical protein"
                     /codon_start=1
                     /transl_table=11
                     /translation="MTKWIVFFTDSSVCEIEAYKLIDSQPSCYDFKDENYDLIISIPS
                     DSIKMIVNSKFLNKIKFSQES*"
     gene            164734..165747
                     /locus_tag="rifcsphigho2_12_scaffold_16_prodigal-single_26
                     7"
     CDS             164734..165747
                     /product="hypothetical protein n=1 Tax=Streptomyces sp.
                     BoleA5 RepID=UPI000369B0F6"
                     /codon_start=1
                     /transl_table=11
                     /translation="MGGTGFDPISYHSAVVSLNASGSTFRTSSKAAATGDYKDTIAKH
                     LNPRKLKKGIREACFAAGFKDAMAIVVGVDATGSMRDVPYHIQQNLYKLISLLVEEGI
                     SDHPNVLFMCHDDETVVHAACFQMSQFETSDKELLDALNELIIPGMGGGNRGESYHLS
                     VYAGANHTRTDEYDKNGKKGFFFIIGDEEPCLDAEDPAIAGTSPEIAKELFGDVLQGT
                     VPMLDSMKKLVERYHVFVIRPGQTSNASRKEISKMWRDLLSTAGENPQNVLDIPETEA
                     IIPTMALSIGRISGVEVEELADVLKTQGSEGVETALAAVSAVPKPKKHKAKAKASSPI
                     ETK*"
                     /db_xref="UniRef100_UPI000369B0F6"
                     /db_xref="fri:FraEuI1c_7011"
                     /db_xref="E3IX78_FRASU"
                     /db_xref="UPI000369B0F6"
     gene            166006..166161
                     /locus_tag="rifcsphigho2_12_scaffold_16_prodigal-single_26
                     8"
     CDS             166006..166161
                     /product="hypothetical protein"
                     /codon_start=1
                     /transl_table=11
                     /translation="MEFKFWHFCAIVSFTCLLAVLFGPSDRVTFASNIGLLATIGAAV
                     SIFIFDK*"
     gene            166170..167459
                     /locus_tag="rifcsphigho2_12_scaffold_16_prodigal-single_26
                     9"
     CDS             166170..167459
                     /product="hypothetical protein n=1 Tax=Actinomadura
                     atramentaria RepID=UPI00037E2AAB"
                     /codon_start=1
                     /transl_table=11
                     /translation="LESAHIILGLGFGDEGKGLATDYFCRKENADLIVRYNGGSQAAH
                     NVVTPEGRHFTFSQIGSGSFLPKVKTLVSRFMFLDPITLEQEANLFDFKLGGNILARH
                     FIDARVPIITPYHVAINRIIEYLRGSSRHGSCGKGIGELGKDIAENRDILHAASLLES
                     RDSLESIIASIQENKQSTFESLSELPDGILELERKVLLDINSPAEIADYYKSIVTHFN
                     IIDEFESAELIRSSNVVFEGAQGILLDENYGFHPYTTWSTTTQKNALSLLKESNHPSC
                     SEPEVTGIIRTFLTRHGAGPFPTETTDFNVPKTEHNANNQWQEDFRIGYQDGVLLKYA
                     VEIAKLTGKFDNIFLTHCDRDRFESVRDYGWFNRIIHPRNLREQEANTRLLEDHSKPD
                     GKMVMSLVDFIDWMEIITNSSIKYMSFGQTYNDVKLK*"
                     /db_xref="UniRef100_UPI00037E2AAB"
                     /db_xref="sur:STAUR_7939"
                     /db_xref="88337374"
                     /db_xref="UPI00037E2AAB"
     gene            167522..167594
                     /locus_tag="rifcsphigho2_12_scaffold_16_prodigal-single_tr
                     na_7"
     tRNA            167522..167594
                     /product="Gly"
     gene            167608..167757
                     /locus_tag="rifcsphigho2_12_scaffold_16_prodigal-single_27
                     0"
     CDS             167608..167757
                     /product="hypothetical protein"
                     /codon_start=1
                     /transl_table=11
                     /translation="MWEYKLEEFNLSNYSIHKLNELGEQGWEVVQWVDYKCLLKRVKR
                     NSFYE*"
     gene            167750..167956
                     /locus_tag="rifcsphigho2_12_scaffold_16_prodigal-single_27
                     1"
     CDS             167750..167956
                     /product="hypothetical protein"
                     /codon_start=1
                     /transl_table=11
                     /translation="MSSRIIPPQQREFIYTMQILFAGLFFFSIFYVIISGISTIIGEP
                     DSVLILGTTVFLVLILTAPIAIRR*"
     gene            168191..168264
                     /locus_tag="rifcsphigho2_12_scaffold_16_prodigal-single_tr
                     na_8"
     tRNA            168191..168264
                     /product="Val"
     gene            168267..168665
                     /locus_tag="rifcsphigho2_12_scaffold_16_prodigal-single_27
                     2"
     CDS             168267..168665
                     /product="hypothetical protein"
                     /codon_start=1
                     /transl_table=11
                     /translation="MQSFSTSETNLFNLFKQNVGRMSPIDASGLFITSGNMYDAYAPT
                     NYQYKNNPVWKNWLKIVNLYAEEFGLPYPVAVVPFDIAAETWILAIDWSLKESRLRGN
                     PIHETYIFSALNIAVHFKWGDYYNDAKAPS*"
     gene            168631..168969
                     /locus_tag="rifcsphigho2_12_scaffold_16_prodigal-single_27
                     3"
     CDS             168631..168969
                     /product="hypothetical protein"
                     /codon_start=1
                     /transl_table=11
                     /translation="VIIITTQKHRHKYSQRNKQCGDLICVCGEHKYLEICFCKDFLKK
                     NVSKDIVYKIISKAKPINLTKRERALLSLIISGVKSEIPNGTKAIEVYLQTWIDANDI
                     VIGDVNVITE*"
     gene            168953..169138
                     /locus_tag="rifcsphigho2_12_scaffold_16_prodigal-single_27
                     4"
     CDS             168953..169138
                     /product="hypothetical protein"
                     /codon_start=1
                     /transl_table=11
                     /translation="MSSPNESVIHIVSLLLDKTGQGSIKGFVVKREVNSWLHKHPDTS
                     REILNEIREFFLKNGPW*"
     gene            169187..169921
                     /locus_tag="rifcsphigho2_12_scaffold_16_prodigal-single_27
                     5"
     CDS             169187..169921
                     /product="Putative tRNA-His guanylyltransferase n=1 Tax
                     =Bacillus phage vB_BceM-Bc431v3 RepID=M4HPC2_9CAUD"
                     /codon_start=1
                     /transl_table=11
                     /translation="MDDLGDRIKLYEHSFSQVLPIRLPVIIRVDGRSFHRFTRGMKKP
                     FDDDFRDAMAKTAMVLCKEISGAKIAYSQSDEISILLTNDDSIETQPWFRNEINKLVS
                     ISASLATVAFNRLIIEKWREKYPHFDSRVFIIPSDDINNYFVWRQKDWERNSLNMLAR
                     SHFSQKQIHGLKRDEIHEKLWKEKSVNWNDLPTKHKRGICVIPDVKGWKIDEEIPIFT
                     QDRKFISSLLVKDGELNGSRNDTRTT*"
                     /db_xref="UniRef100_M4HPC2"
                     /db_xref="M4HPC2_9CAUD"
                     /db_xref="ppy:PPE_03273"
     gene            169890..171074
                     /locus_tag="rifcsphigho2_12_scaffold_16_prodigal-single_27
                     6"
     CDS             169890..171074
                     /product="hypothetical protein"
                     /codon_start=1
                     /transl_table=11
                     /translation="MVAETTQEQRKPAITQANIDALFGLSGTFKDNETTQKFLQERTA
                     VRKDMQRDAERIRKEMEKDQAFMDQLREIQHQAGSKGFGVASRTAIGKLIAKIPGLDR
                     FRSKLDEAQWEHILTVQVNRYKGLRDDLAKKLGKEPSDGSMTLQEYIVLIRQEHDSAM
                     KELSAASKRHGELEVSVLKAKESVRDTALKYSISEEFTKKYADMDIALLDILTFEREA
                     VMAVPDSKTKQGIEFREKFTLAIRALRDLQGDLVKESQNINRLDSLGEFYRYEEASWS
                     MLKEGAERTYEIIEATIDDRERLVRASVEAGAMEAIVASAIKTGEQLREHTSQYLLLN
                     AKLTSATVQASRVQTTDVIDREKLKQAETVISNLRKSGEVRNVSDYKKAKVVLAKSDG
                     KQ*"
     gene            171049..172500
                     /locus_tag="rifcsphigho2_12_scaffold_16_prodigal-single_27
                     7"
     CDS             171049..172500
                     /product="hypothetical protein n=1 Tax=Chlorogloeopsis
                     RepID=UPI000308FCE2"
                     /codon_start=1
                     /transl_table=11
                     /translation="LQRATESSKRRQNPDFWFNSKSGYMQIETTDVLIVGGGVSGTAL
                     GFVLGKYTPIQKIVVLEKNDRLSAVNSHPLNNSQTSHDGGTETNYSLDHALKIKQAAI
                     YLRRYVESKVDSKLFRKTKRMVLGVGTTEIRKLEERFKIFSSHYPDLNLVYESSLKEI
                     EPKVMEGRSSEPVAAIVSDEGYAIDYQRLSKHFAVDAERTGRVEVRLKTKVLLVEKHE
                     HNDANKCICDGAKWYIRTANYDETEKTHVNYFAKVVVFAAGPYSLLFAQNLGYGLDFG
                     ILPVAGSFFSAGDILKNKVYRVQIEGRPFAEIHGDPDVLNEHDTRFGPTTKPLPLFER
                     HHYETIWDFLKLPMVSWRGLKATIKILYQNKLFGYVLKNFIYDLPGIGRILFLREARI
                     IVPSMRLRDIKLRRGVGGIRPQIVDLKTGNLLMGDATIIGENIIFNTTPSPGASVCLS
                     NAKRDSKEIVKFLVNSKFDEEKFESDLSEEIVC*"
                     /db_xref="UniRef100_UPI000308FCE2"
                     /db_xref="A0A0G1KEA4_9BACT"
                     /db_xref="scs:Sta7437_3734"
                     /db_xref="UPI000308FCE2"
     gene            172616..173848
                     /locus_tag="rifcsphigho2_12_scaffold_16_prodigal-single_27
                     8"
     CDS             172616..173848
                     /product="hypothetical protein"
                     /codon_start=1
                     /transl_table=11
                     /translation="METCKIKYIDSHVYYFNLNRCLSILLKAGAKPGAKFLAQRDLAS
                     LLINELSCLISEDDRLIIESHDSNDNSIKNVLLNKVSYEHHVPSLLRSVTISTRSGLP
                     DRSYLLKLKENKTDLLSSELKILDISLPKDLNEIDETIDSLVNEASISILSGNIDSAA
                     MARGLLMRLRHHNSIERLKNISISNKPLTHYDYNNLILYKNIIQELVNDKYVCLTISF
                     SLKKKKNIFENIGIINSIRTPLGNIIDSNFIPNVDEKFSNLVHKIIGCKSSDVYLVMS
                     TLNEHGIKRGNIITPDEVLSCTIGPYIFWGNAQYHSTESYMERFGVATESELLSKSPS
                     AFSRGFVGDQIIKYPHLFALFSSGDSTSIVDEVKNNEIYDNVYCHPNLELPKINVLGF
                     SIEKIPIKSYFSYEPTTI*"
     gene            173879..175429
                     /locus_tag="rifcsphigho2_12_scaffold_16_prodigal-single_27
                     9"
     CDS             173879..175429
                     /product="ATPase associated with various cellular
                     activities family protein n=1 Tax=Vibrio parahaemolyticus
                     VPCR-2010 RepID=T5JBQ7_VIBPH"
                     /codon_start=1
                     /transl_table=11
                     /translation="MNKTLLEIPKELQNHYKKQVSDQLFKLKFYEEVPKSHPYRFASM
                     DAQSLDMLEQIMVDALCIYDVFHTDFGIKTDIVKAFALFAAFRNAGFQPEITSDKTED
                     LFRINLSEDFTSLLFITIPIGFIDAYNNGPNYTKRFFNSICNTVYKFANVNNDSNMFD
                     NFTLKLSSTTITGFSLSKQTSSNLKIPSTSWTDIIGNSEVKMTLKTIIDDLLCYDINK
                     KQNPVTSVISLPTTVMIWGKPGTGKTIALRATSNYFLSKAERIGKSSHVKVLVLTTDI
                     FSKFKGESASNLSSMFNEAMDPNGICLLYIEDIDALFPSRDELKDEPEDKQVFQALIN
                     LIRGVSTETLGNYIIVATSNKPSLLDNALLQRFNVTIKVEGPKNSEEILQLIELHLKQ
                     KSNKIKISKETLRKCSEIMFSNNLVGRDVDNIVQSFISQMIKQSRTGERTEDFYKLTF
                     EEQTKRLVQDYTIHNQDTNFLNSVIEYSKMKEEQILRERQDRIDEIVERRKIEAAADI
                     ENKKSSKV*"
                     /db_xref="UniRef100_T5JBQ7"
                     /db_xref="86696075"
                     /db_xref="T5JBQ7_VIBPH"
     gene            175454..176287
                     /locus_tag="rifcsphigho2_12_scaffold_16_prodigal-single_28
                     0"
     CDS             175454..176287
                     /product="hypothetical protein"
                     /codon_start=1
                     /transl_table=11
                     /translation="MNKNSIGISTEWSFCNEVSSAFWKKYGMILQYLNDAKFNLSIKI
                     ESSKSNFIVRVSIEDDSEGKLSRTRKVFDALIDFDENALIRFSNVDTLKEHSKSLGEL
                     PINLWPNKSHLRLPLEISCELKTIVFNVNGKPALLFYKGNIITDEQINKLSIEVIDAL
                     PMGISILNVNSDEFLLELLSKRLATINLDDIEKRISNIEENLCVKLGILHSMKNFIID
                     DIIKNNQLKSKFSSELREWAVLVKYKYRGEIDEKNISILEQSVNIDAAINDFLKHKMV
                     P*"
     gene            176289..176846
                     /locus_tag="rifcsphigho2_12_scaffold_16_prodigal-single_28
                     1"
     CDS             176289..176846
                     /product="hypothetical protein"
                     /codon_start=1
                     /transl_table=11
                     /translation="MPQIITDPEDFKNNWFMVFKISIPLNGNILSCKDTINSQMNNLK
                     KELRTFVGNATRVFGSASEFSSWRYVIFLQPIEKNGLQATIRSWGSELSNRITIRCDV
                     YSSEDRDIEGINKILFSNVFRALKSLSLGKDSTSEVISSVPQRYIDEQLQSSDSEMIS
                     FIKEHLPEEYKKKIKVDLAEEILEM*"
     gene            176853..177203
                     /locus_tag="rifcsphigho2_12_scaffold_16_prodigal-single_28
                     2"
     CDS             176853..177203
                     /product="hypothetical protein"
                     /codon_start=1
                     /transl_table=11
                     /translation="MAASFPQVVRDSSHILSVIRKRSVCDEYDCFCDAYFVYDIVCTC
                     GSKKLGIWSSSNVVLSKTEIFLIQKIHKRHISKFKRQKRHRKPSLILSNGEYISKGIV
                     KRKKYSKKLRKYKS*"
     gene            177235..177477
                     /locus_tag="rifcsphigho2_12_scaffold_16_prodigal-single_28
                     3"
     CDS             177235..177477
                     /product="hypothetical protein"
                     /codon_start=1
                     /transl_table=11
                     /translation="MIVYASIILLLVQSLVRLNENTTIDCLEPRVVTFTDTNTNNDVK
                     KINCPSGEIGGFLSVIIVIFTIAFLFYCGYVFSEMN*"
     gene            177479..177700
                     /locus_tag="rifcsphigho2_12_scaffold_16_prodigal-single_28
                     4"
     CDS             177479..177700
                     /product="hypothetical protein"
                     /codon_start=1
                     /transl_table=11
                     /translation="MRDISNIPNSDKPNIPNIPNSNKTISDIIDILFLISFIILWLVF
                     IFEINIELSFLAILGILMITTFVLTIIRS*"
     gene            177706..177924
                     /locus_tag="rifcsphigho2_12_scaffold_16_prodigal-single_28
                     5"
     CDS             177706..177924
                     /product="hypothetical protein"
                     /codon_start=1
                     /transl_table=11
                     /translation="MNILNWYTDLESEFSIIDVMLFVAGLATLTSAAFRMMSPPESVY
                     TVLSVFLLMVIGGAFIVRSSCRFIQNHW*"
     gene            178006..178209
                     /locus_tag="rifcsphigho2_12_scaffold_16_prodigal-single_28
                     6"
     CDS             178006..178209
                     /product="hypothetical protein"
                     /codon_start=1
                     /transl_table=11
                     /translation="MGKITKFYDKNNVEILAKKCDVCGFYTSNEIRCLENHMANRYRS
                     STKNKVRDRIRGIISKSQTLRIK*"
     gene            178224..179519
                     /locus_tag="rifcsphigho2_12_scaffold_16_prodigal-single_28
                     7"
     CDS             178224..179519
                     /product="Uncharacterized protein n=1 Tax=Aneurinibacillus
                     aneurinilyticus ATCC 12856 RepID=U1WT58_ANEAE"
                     /codon_start=1
                     /transl_table=11
                     /translation="MARLSIKSTNPKLSFVLAKNPSTGLLVKQCRQGLLYGWFNADNP
                     QVYNIWFRDSDTEVSFKENAETSFEYLDTSRYNSPLFPISAISEILGSASKKRQDGDG
                     LGFEHELTINLVNITNTKYLEIFKQITDFNLGFNLVAPNNYKVVIKTNLSIYELLGYV
                     NLFCLFNALKNEIPIVLDEDFVKKYLTSLNAIDAPYLLRYVFKVNLLRHKETFNKYKS
                     LLETSNHSKIEMTFGSTTKAREDFVKSSIGADKLPILDVGCGEGNYIRLLARQMENVT
                     YYAVDTNSERIEDIKHLVQKKQIENVKTFASIESVISDGIAINDYNEKINVLLIEVLE
                     HMKQEDAELLLKKVLDEVNVNKVIITTPNNDFSKNFGFDEGDVRHDDHEFEFVQQSFI
                     EFLNKIVSTYDGKYSFETRQIGDIVNGTSMGLSSIISRC*"
                     /db_xref="UniRef100_U1WT58"
                     /db_xref="A0A0D1YJ47_ANEMI"
                     /db_xref="pdu:PDUR_03900"
                     /db_xref="U1WT58_ANEAE"
     gene            179645..180016
                     /locus_tag="rifcsphigho2_12_scaffold_16_prodigal-single_28
                     8"
     CDS             179645..180016
                     /product="hypothetical protein"
                     /codon_start=1
                     /transl_table=11
                     /translation="MNLIDDILSEYPKRVHNNLKKQLDLVINTSNIREAIVAPHDDVT
                     DVCIFYSNDMVALVEIDQSDDVTVYTFHISRLFYEIEPCGIDEDTHRVIFYLPNEDDY
                     EIILDGEKLRRLIQYNKDGSF*"
     gene            180033..180818
                     /locus_tag="rifcsphigho2_12_scaffold_16_prodigal-single_28
                     9"
     CDS             180033..180818
                     /product="Ribose-phosphate pyrophosphokinase n=1 Tax
                     =Escherichia hermannii NBRC 105704 RepID=H5V392_ESCHE"
                     /codon_start=1
                     /transl_table=11
                     /translation="MIRIELDESECLGWQSFDIIPTIFPDKTSQVWKLSPEYLDEDAL
                     VEIIWDFENESEFLHLAQLKMLLDHYGVKSRLKIMYLPYARQDKLIDNSNTFALHTFA
                     KLLNSLEFQSIEIEDPHSILAIEKIKNSRATYRLVSIHNAFSDTKSDIVCYPDKGAVS
                     KYVNIVGLEPWIHGEKERDQSTGKIIKYNLIGDVKDKKVLVVDDICDGGMTFVLLSKV
                     LYESGAREVHLFVSHGIFSKGIQILKDAGIQRIFTKDGEINDK*"
                     /db_xref="UniRef100_H5V392"
                     /db_xref="A0A0F9JUP9_9ZZZZ"
                     /db_xref="csi:P262_00457"
                     /db_xref="H5V392_ESCHE"
     gene            180766..180981
                     /locus_tag="rifcsphigho2_12_scaffold_16_prodigal-single_29
                     0"
     CDS             180766..180981
                     /product="hypothetical protein"
                     /codon_start=1
                     /transl_table=11
                     /translation="MLEYSVSSRKTVKSMTNKPRHRGNVGWIGWGIGIATMWIVSGYL
                     TSLAFTSGHYEMVGIMLGPTIVTWFTA*"
     gene            181228..181383
                     /locus_tag="rifcsphigho2_12_scaffold_16_prodigal-single_29
                     1"
     CDS             181228..181383
                     /product="hypothetical protein"
                     /codon_start=1
                     /transl_table=11
                     /translation="MISAYSFDSWEKMILFENRFAFLFMFWIWSFFGSVSLIDGIRKL
                     QSRRMMV*"
     gene            181385..182938
                     /locus_tag="rifcsphigho2_12_scaffold_16_prodigal-single_29
                     2"
     CDS             181385..182938
                     /product="nicotinate phosphoribosyltransferase n=1 Tax
                     =Brevibacillus laterosporus RepID=UPI000371F7A1"
                     /codon_start=1
                     /transl_table=11
                     /translation="MYQNDAKVWEDTTNSMKQYIAKLEKRIKDLTEDEIPAMILADFY
                     KLSHRIQYPKGTQVVYSTWTPRTSRIKGVEKIVVFGHQAFIKKYLIKFFNNHFFGRPK
                     EEIISEYKRIITHTLGVQNPETKHIEDLHDLGYLPLKIKSLPEGSVSPIRVPVLTIQN
                     TDPGFFWLTNYIETLASCSLWQASTSATISNQYRQMLERYARETVGNIDFVQFQGHDF
                     SFRGMSSVESAVSSGMGHLTSFVGTDTIPAIHGIEVYYNSRIEKTLIGTSIPATEHSV
                     ECAYDEDEEYFRRILTEIYPSGFISIVSDGRDFWDVIVRIIPNLKDIILKRDGKVVIR
                     PDSGDPVLILCGNPDGKTELERKGAVEALWDIFGGTVSSQGYKILDSHIGLIYGDAIT
                     FQRAEEICKRLKDKGFASINVVFGIGSFTYQYNTRDTFGWALKSTHVVINGKEKNIFK
                     DPKTDSGIKKSQKGCVAVLKDGNSFRFIDGLNLNDVVPGDQLVTIFENGKLLVDDDFV
                     SIRNRLRSF*"
                     /db_xref="UniRef100_UPI000371F7A1"
                     /db_xref="W7Z8L5_9BACL"
                     /db_xref="btn:BTF1_31597"
                     /db_xref="UPI000371F7A1"
     gene            182951..183244
                     /locus_tag="rifcsphigho2_12_scaffold_16_prodigal-single_29
                     3"
     CDS             182951..183244
                     /product="hypothetical protein"
                     /codon_start=1
                     /transl_table=11
                     /translation="MPWSGCSYYLSHNCEYGKIRIDDSGTMLCSHGFSYFYTDDGIIG
                     WPKIWCTIEMHLLFKVENPFNRWFLFAPPEMGWRNNMSSDALSRVEQVTNKKS*"
     gene            183255..183698
                     /locus_tag="rifcsphigho2_12_scaffold_16_prodigal-single_29
                     4"
     CDS             183255..183698
                     /product="Related to POA1-Phosphatase of ADP-ribose
                     1-phosphate, role in regulation of tRNA splicing n=1
                     Tax=Piriformospora indica (strain DSM 11827)
                     RepID=G4THL9_PIRID"
                     /codon_start=1
                     /transl_table=11
                     /translation="MTVIIVSGSLFDSPQESILIHACNTKGVWGTGIAKEFAERFPEA
                     YEQYKNHCRTHTADELIGTCFLIEDKEYSIACLFTSIGYGEYKDTPEKILINTKSAVD
                     DLITKNISSKELHSCRINSGRFAVPWEDTKRILEESKSLFVVYEV*"
                     /db_xref="UniRef100_G4THL9"
                     /db_xref="A0A0D7B666_9HOMO"
                     /db_xref="pmw:B2K_21820"
                     /db_xref="G4THL9_PIRID"
     gene            183815..184009
                     /locus_tag="rifcsphigho2_12_scaffold_16_prodigal-single_29
                     5"
     CDS             183815..184009
                     /product="hypothetical protein"
                     /codon_start=1
                     /transl_table=11
                     /translation="LFEELVVEGNKFTLCWVDGILWKEHGKIIVRILDDEYIFTLEKS
                     TIIVPKKNVKWLNVNWLSVK*"
     gene            184020..186620
                     /locus_tag="rifcsphigho2_12_scaffold_16_prodigal-single_29
                     6"
     CDS             184020..186620
                     /product="metallophosphoesterase n=1 Tax=Brevibacillus
                     brevis RepID=UPI00034CA69E"
                     /codon_start=1
                     /transl_table=11
                     /translation="LAKLNLKIHNVIILIGPTQCGKTTFSKDTLIPQLIEKLKGKTLT
                     SPNVQYIGSDDIRRELLGNASYHKYDKAMLQVSEKAFKTLHARLDAAMEWPHNSQFIV
                     IDTTGLAEEFRSKIIMQAKAAQYNVSAIVFDYKDKSEYEKFVPSEQIDRRLLFKHIDR
                     LHTTVWRTMKRDVYDTIFTIKNKDFSDIEVVVSDVDEYARSLLDKSLKYDVVGDTHGC
                     YAELIDLLIKNGYKFDEATSHLSPPDGRGLILLGDIIDKGPNSFEVLKLAYNHRNEPW
                     FRLIWGNHENFVNKFLNGEIKNASHEDYIEHFDTTELFKDNKDAQTMLNELRSIATNF
                     AQHPDFIATHAPCPARFFGKLDYISTKQMRGQYQRPKRKDYKTNSDYIAALEQSLSFI
                     KDESIHNAPYHVFGHVTTNFPIRYRNKIGIDTGCVSGGHLSMASFTERGVKTFRLQSL
                     QEQTEEFIDLFADRERIIDLAELEPREYGRMRWAARNKVSFISGTMAPADASDNNIES
                     LDRAFDYYRKHGIMKLTLQPKYMGSRCNVYLSENINECFAVSRNGFIIKPDKVNLENV
                     FKTLQNKFKDKLKECKLIVLDGELMPWRALGAGLIDEEFKVVESGVQTELDVLQSSGF
                     EKVLEQTKNELTSSGFVEEANSLSKDQLTKKFGQSKVGTFKNILERPLSPLVEIQSAL
                     DIYKEQIKLFGEDIVSTFKPFGILKTVSIDGSEKNYQSNGESNLEQFKTVSEDDYVVV
                     DLNDQKTIEDAHTFFSIITQDRKMEGVVVKPQIIESKVAPALKVRGQRYLTMVYGYDY
                     LMPKKYNRLLKSKHTRKKIETSIREFRIGQKMLSIRQDDIVENNQNYLHLVASMITEE
                     KFGKTLDPRL*"
                     /db_xref="UniRef100_UPI00034CA69E"
                     /db_xref="A0A0D1Y377_ANEMI"
                     /db_xref="bbe:BBR47_27370"
                     /db_xref="UPI00034CA69E"
     gene            186633..186914
                     /locus_tag="rifcsphigho2_12_scaffold_16_prodigal-single_29
                     7"
     CDS             186633..186914
                     /product="hypothetical protein"
                     /codon_start=1
                     /transl_table=11
                     /translation="MSSISPWAWKGDGVLLVRLYLIDSSTIEIFPKEVNEQLRIEVDA
                     GILRILKKSSPPYTNWCNVFVCLLDKILFFECKRKDVEEVVIKYNKSHF*"
     gene            186924..187376
                     /locus_tag="rifcsphigho2_12_scaffold_16_prodigal-single_29
                     8"
     CDS             186924..187376
                     /product="hypothetical protein"
                     /codon_start=1
                     /transl_table=11
                     /translation="VNEYISVIRSTRLKYILDIPNYKYLYLDEYKILEVPEDIAEKFE
                     IKFVFNQIGSKYIVFTFIRGYTPYTSDSEGRSICSKDDFFTACRGTLGDMYCTIKNEK
                     DVQDFIDSNIDAYETWCTGELIKTPHEIRTRLLEFVENNSSKFISIKW*"
     gene            187383..188186
                     /locus_tag="rifcsphigho2_12_scaffold_16_prodigal-single_29
                     9"
     CDS             187383..188186
                     /product="hypothetical protein"
                     /codon_start=1
                     /transl_table=11
                     /translation="MAKSKTKLTNGMFSCDVIIESAADEDKLKLDSICSCHGKPKLLG
                     LKCECGKVYANVKDPPMYGFPVRPSKHEGKFDYDVVLTKEKAKELFEVENSTIEVVKF
                     ITLDDLARNFAIVNTEYLIPDESVKNPASIKLYHAYVKVLSKNGWCLLAKFANRGKVR
                     RYALIGDKYRNVLMAQEIVNLKDMPVSITPVDLSASELEFVNKQFDSLISKDASLPEP
                     EDKLFKFIKNEKMTKKKSDKVKSDIEEKVKNVKGKSKEDNKLVNTLESK*"
     gene            188173..188526
                     /locus_tag="rifcsphigho2_12_scaffold_16_prodigal-single_30
                     0"
     CDS             188173..188526
                     /product="hypothetical protein"
                     /codon_start=1
                     /transl_table=11
                     /translation="LKASEWLSQDKLSTKRNEVRTVSEELLEEIKDKAEATINTLPKS
                     MRPEKVYEKVRPDIIQGLTSISLLAISAHDAAKERGFDASHDIEQMDKILRPALGIIM
                     EFVATWERAYRKKTR*"
     gene            188539..188895
                     /locus_tag="rifcsphigho2_12_scaffold_16_prodigal-single_30
                     1"
     CDS             188539..188895
                     /product="hypothetical protein"
                     /codon_start=1
                     /transl_table=11
                     /translation="MLQFETEIQSLLSIYSDKSTIEITTTADDDVMENLIEESDVRGL
                     SLKHKISKDGTKIIITLSGRAYALAMFLVYIKGLYSGAELNSSKRNKTENKEKDADEG
                     MSSLPDIDDLLDKRMC*"
     gene            188899..189228
                     /locus_tag="rifcsphigho2_12_scaffold_16_prodigal-single_30
                     2"
     CDS             188899..189228
                     /product="hypothetical protein"
                     /codon_start=1
                     /transl_table=11
                     /translation="MIFDKSKISSDAALEISNHLRRFQKDIDDFGLLMDKHGITISSE
                     NVEDMSLFKSATLRVSKLAGRDDLFVVFALLPVVKSSLTKLSSELEPLRVVEVKQDAD
                     LNLDKYR*"
     gene            189285..190226
                     /locus_tag="rifcsphigho2_12_scaffold_16_prodigal-single_30
                     3"
     CDS             189285..190226
                     /product="hypothetical protein"
                     /codon_start=1
                     /transl_table=11
                     /translation="MIPDFSLCEDFNENKLPLNGIIEIKEDGGLIRWTGTELISRRGE
                     IVTKRFPDVIPFLPKDCALDMEMCVFGSWEPIRASKFENGYQKRCLLKNSKSIELCSI
                     DYPCTAYVFDCLSWKGKDLRNLPFSERRKYLEKIGTIKDDDDTPRVIVAEQYPMSSFD
                     ELKRLIDKHKLEGVVVKDLDASYSGKRSFSMMKWKNYKDAVFKILRTEKTDDDGFVAY
                     VELQNGEEQRVVINDRSLQVKATVSGASLKVGYLNLTDDGKLRQPFTKDVIEPLVAIA
                     SSSKKKNTFCVECGATYQSDSVKFCSECGTKRMQVVN*"
     gene            190227..190373
                     /locus_tag="rifcsphigho2_12_scaffold_16_prodigal-single_30
                     4"
     CDS             190227..190373
                     /product="hypothetical protein"
                     /codon_start=1
                     /transl_table=11
                     /translation="MYPYDIIEIKRLANIPIDTCNHTSYDGYCHPCVNKAIEIAITET
                     TKRC*"
     gene            190389..191039
                     /locus_tag="rifcsphigho2_12_scaffold_16_prodigal-single_30
                     5"
     CDS             190389..191039
                     /product="Thiamine biosynthesis protein ThiF n=1 Tax
                     =Anaerofustis stercorihominis DSM 17244 RepID=B1CBK7_9FIRM"
                     /codon_start=1
                     /transl_table=11
                     /translation="MNVEMIRDVLYDRNKTLYNKDAVGRIHVVGVGGIGSWVSIFAAM
                     HGCRDIHVYDGDDLDLTNLNRLPFSIDDVGDKKTTVVSRFIERVRPKNSCGVVVTEHD
                     VVSDSNDLKDVRDGDVVVICVDSAEQNNLIMNSLKEKKNVKIIRGAYNGDKITVMDGG
                     EQWVIDGEVGGYGSVPSYLAPPTVVSSLIMEKIYRPGSAEIDINAVPLKNLNGKSE*"
                     /db_xref="UniRef100_B1CBK7"
                     /db_xref="A0A0F9GXK7_9ZZZZ"
                     /db_xref="mear:Mpt1_c03090"
                     /db_xref="B1CBK7_9FIRM"
     gene            191023..191460
                     /locus_tag="rifcsphigho2_12_scaffold_16_prodigal-single_30
                     6"
     CDS             191023..191460
                     /product="hypothetical protein"
                     /codon_start=1
                     /transl_table=11
                     /translation="MVRVNRKRYGDILTRIGFDLVGTLLVVQGRSPSVFRTAEPRYEI
                     INILKKEIELGTDIYIISARVGTVQTLKEARSALNRYGIPDTVPLLMQPYWNGVESAV
                     QFKTGMIKLLGIDKYYGDSERIDATACKNAGIKFVSVGGDRYG*"
     gene            191453..191605
                     /locus_tag="rifcsphigho2_12_scaffold_16_prodigal-single_30
                     7"
     CDS             191453..191605
                     /product="hypothetical protein"
                     /codon_start=1
                     /transl_table=11
                     /translation="MDNTFSDLLCHLWDNICINLGEIEYEDNLWNNLQRNLRTNLMVN
                     LWFILE*"
     gene            191630..192460
                     /locus_tag="rifcsphigho2_12_scaffold_16_prodigal-single_30
                     8"
     CDS             191630..192460
                     /product="Uncharacterized protein n=1 Tax=Sphingobium
                     yanoikuyae ATCC 51230 RepID=K9DDR7_SPHYA"
                     /codon_start=1
                     /transl_table=11
                     /translation="MAKVYEVEFDIEGTYQDIIHEVLSWCEERIERHVGTPIKLNKDS
                     TFEHEIGIDLTTRTIDNQSWVLEYKVPQQSDPRFDWKSCISLLELHNKVTFNLSLETT
                     NVYAFPSRPRIIPNLISKFNCSKNGWNLHRIPIIVSENNELLFLKQLKSDDRPLPFVA
                     VSQLADGSTYFDMDKLADVLCGISNVFLLDRETTFAISDTLGREWSVFNGAARVYMPR
                     LGNDMYKHPLYTPNYISEKGHEKVARKIFRDLIDNSLNRQKKNSIGLESAPLLLSKAV
                     *"
                     /db_xref="UniRef100_K9DDR7"
                     /db_xref="K9DDR7_SPHYA"
     gene            192514..192792
                     /locus_tag="rifcsphigho2_12_scaffold_16_prodigal-single_30
                     9"
     CDS             192514..192792
                     /product="hypothetical protein"
                     /codon_start=1
                     /transl_table=11
                     /translation="MSYVNNEHLQVFKSSGGGLVCATKPIRAGSFCFESSSRTKMIEH
                     LRGHAEKVSPISFARFERELKDFGDIVCDCQWDETTKTHSGCRVSQNI*"
     gene            192743..193006
                     /locus_tag="rifcsphigho2_12_scaffold_16_prodigal-single_31
                     0"
     CDS             192743..193006
                     /product="hypothetical protein"
                     /codon_start=1
                     /transl_table=11
                     /translation="MKPLRRTVVVELVKTYKISLKGSSSMGVYCTICNQSARPGFPVY
                     NPSGRIGSVVHKGKCPPSPSRKFVGKAKKVKIIRFGNTWDTDL*"
     gene            193028..193579
                     /locus_tag="rifcsphigho2_12_scaffold_16_prodigal-single_31
                     1"
     CDS             193028..193579
                     /product="UPI0003CEA669 related cluster n=1 Tax=unknown
                     RepID=UPI0003CEA669"
                     /codon_start=1
                     /transl_table=11
                     /translation="MIGTFEPFQKIPRLNRECFISEKIDGTNATVYVIHTPEGATVHA
                     ASRNKLITIDDDNHGFAKWVKEHEEELKQLGPGIHRGEWFGPGVNRRSYGLKQKQFAL
                     FNIGRWNSDNPPPKCCVVVPLLYKGIFSTEKCNELLDDLRKNGSRLDANTKAEGIVVY
                     HVAGDLYFKATCENDESHKGQSE*"
                     /db_xref="UniRef100_UPI0003CEA669"
                     /db_xref="A0A0E2NG80_9RHIZ"
                     /db_xref="hau:Haur_0323"
                     /db_xref="UPI0003CEA669"
     gene            193583..194083
                     /locus_tag="rifcsphigho2_12_scaffold_16_prodigal-single_31
                     2"
     CDS             193583..194083
                     /product="hypothetical protein"
                     /codon_start=1
                     /transl_table=11
                     /translation="MIHRHPKVDSKFNEIVDIIEKTPGISYSEIIKKSDTSSSNVLWH
                     INRARKLGLIVRVKISHRHQVTFFSTKKQISDDSRRILTSLYGRNKEIKFHILDILRT
                     QGPMRRVHLAKNIGVIPNVLDWHVKLLQNSGVVKIEKLSHNSSLISINEGKWMDELAG
                     LIGTKF*"
     gene            194129..194278
                     /locus_tag="rifcsphigho2_12_scaffold_16_prodigal-single_31
                     3"
     CDS             194129..194278
                     /product="hypothetical protein"
                     /codon_start=1
                     /transl_table=11
                     /translation="MSFLNIYILNPLVFLGIPLLLLIVTKSYWVAFLVFVILVIIDIS
                     ITESN*"
     gene            194280..194537
                     /locus_tag="rifcsphigho2_12_scaffold_16_prodigal-single_31
                     4"
     CDS             194280..194537
                     /product="hypothetical protein"
                     /codon_start=1
                     /transl_table=11
                     /translation="MSRDTPRECKWRALCKCHRWIRCSNPLWEGLKNNKHQHIWVCGA
                     HTFSKSRNILKPDLVTATIFSKLAKPNKVKNKKVVSPTIKR*"
     gene            194551..194970
                     /locus_tag="rifcsphigho2_12_scaffold_16_prodigal-single_31
                     5"
     CDS             194551..194970
                     /product="hypothetical protein"
                     /codon_start=1
                     /transl_table=11
                     /translation="MFIPDIGTSIRLTTDWTFQLRHEYRNMPLLKAAGFTPKQKIWDN
                     DKYIDDKNFDYGELTPIDYSAEFTTPFCVPKGTILVVDRVYIRRGLRDFSSLTFRTKS
                     SPQKELNKKGIKFWAKLSDVNRISYVLVEDKAIQYES*"
     gene            195024..195464
                     /locus_tag="rifcsphigho2_12_scaffold_16_prodigal-single_31
                     6"
     CDS             195024..195464
                     /product="Uncharacterized protein n=1 Tax=Streptomyces
                     aurantiacus JA 4570 RepID=S3ZPQ2_9ACTO"
                     /codon_start=1
                     /transl_table=11
                     /translation="MVNTSRGAYLEINSELFWNRVTKYENGCWIWNGNKYSNGYGLVS
                     ISPLNGRQRTLSAHRVSFFLHNNIIPLDDLDHLCRNRICVNPFHLEVVSRRENLIRGK
                     TIPAEKSKQTHCKYGHPLVSYIVRGMDIIRDDVVNVENIRITER*"
                     /db_xref="UniRef100_S3ZPQ2"
                     /db_xref="sve:SVEN_2147"
                     /db_xref="86113719"
                     /db_xref="S3ZPQ2_9ACTO"
     gene            195470..195904
                     /locus_tag="rifcsphigho2_12_scaffold_16_prodigal-single_31
                     7"
     CDS             195470..195904
                     /product="Uncharacterized protein n=1 Tax=Opitutaceae
                     bacterium TAV1 RepID=I6B1D7_9BACT"
                     /codon_start=1
                     /transl_table=11
                     /translation="MSHVTTTKTEINDLEALKNACKELKIEFIEGKKTYKWYGRFVGD
                     YPAPPNVPISELGKCAHAIRVPGIEYEIGVVQMKNGKYTLAWDFWGPGAGLQQKFGNN
                     CEKLVQTYAKYAATNTFQNSGYAVEQLPDENGEMLLRVSSGW*"
                     /db_xref="UniRef100_I6B1D7"
                     /db_xref="I6B1D7_9BACT"
     gene            195861..196091
                     /locus_tag="rifcsphigho2_12_scaffold_16_prodigal-single_31
                     8"
     CDS             195861..196091
                     /product="hypothetical protein"
                     /codon_start=1
                     /transl_table=11
                     /translation="MRMAKCFYGLVVDGRMRESFIRGNLWFNLRDNLWYNLGDNLRYN
                     LGDNLSDNPRANLGVNLGGLISGIIWGYRCLK*"
     gene            196088..196267
                     /locus_tag="rifcsphigho2_12_scaffold_16_prodigal-single_31
                     9"
     CDS             196088..196267
                     /product="hypothetical protein"
                     /codon_start=1
                     /transl_table=11
                     /translation="MTGHWIVRIKKDASIVVEGMNFEGKSCELPDAVKNALGPVVSEK
                     KKPEYFQEEKINQTA*"
     gene            196880..197053
                     /locus_tag="rifcsphigho2_12_scaffold_16_prodigal-single_32
                     0"
     CDS             196880..197053
                     /product="Putative uncharacterized protein n=1 Tax
                     =Cryptosporidium muris (strain RN66) RepID=B6ADN3_CRYMR"
                     /codon_start=1
                     /transl_table=11
                     /translation="MDNLRYNIRYNLWANLSDNLGFNLRDNLSNNLWFNLRDNLRNNL
                     RDNLRDNLRDNLG*"
                     /db_xref="UniRef100_B6ADN3"
                     /db_xref="A0A024VQ96_PLAFA"
                     /db_xref="B6ADN3_CRYMR"
     gene            197077..197313
                     /locus_tag="rifcsphigho2_12_scaffold_16_prodigal-single_32
                     1"
     CDS             197077..197313
                     /product="hypothetical protein"
                     /codon_start=1
                     /transl_table=11
                     /translation="MDDDLNDRTFTITIGAWARPHFDNFKNLGIIRLCLGWIALSYFK
                     GDVINIFEKGVDAGARKMKKEMIKHETSRGTNQS*"
     gene            197282..197740
                     /locus_tag="rifcsphigho2_12_scaffold_16_prodigal-single_32
                     2"
     CDS             197282..197740
                     /product="hypothetical protein n=1 Tax=Oscillatoria sp.
                     PCC 10802 RepID=UPI00034D9535"
                     /codon_start=1
                     /transl_table=11
                     /translation="MKLAEALINRKQLKDKIKTIENNLLQEIRVPEDENVEAEVNESM
                     TVLNNTYFELEDINKRIHKTNYETIVDGERLSDIILKRDIIKSKHFSKNGILIRAKTR
                     ERYTADDIKYKVTINVLDLKQEVNQLAAKFREFDVKIQQENWKVDLMEWG*"
                     /db_xref="UniRef100_UPI00034D9535"
                     /db_xref="R6IKH9_9PORP"
                     /db_xref="tep:TepRe1_0761"
                     /db_xref="UPI00034D9535"
     gene            198105..198389
                     /locus_tag="rifcsphigho2_12_scaffold_16_prodigal-single_32
                     3"
     CDS             198105..198389
                     /product="hypothetical protein n=1 Tax=Vibrio owensii
                     RepID=UPI00037496BB"
                     /codon_start=1
                     /transl_table=11
                     /translation="MPDGSIKCLGGDDFKELEKLGPINKERVSHILPVNSTKRFCFRL
                     LRKLFGETGRVSDWTRSWNGPWEVTILKTNEKFINQNRCDCIEWEKKKLE*"
                     /db_xref="UniRef100_UPI00037496BB"
                     /db_xref="A0A0C1W9Z2_9VIBR"
                     /db_xref="vcy:IX92_26740"
                     /db_xref="UPI00037496BB"
     gene            198396..198599
                     /locus_tag="rifcsphigho2_12_scaffold_16_prodigal-single_32
                     4"
     CDS             198396..198599
                     /product="hypothetical protein"
                     /codon_start=1
                     /transl_table=11
                     /translation="MPKPKLKEPFHTLEHQLVYTMMAGHKQWRPDLPFPQSYSDMEAC
                     ARAVLRMFKVERAPLPIELPEDE*"
     gene            198609..199085
                     /locus_tag="rifcsphigho2_12_scaffold_16_prodigal-single_32
                     5"
     CDS             198609..199085
                     /product="hypothetical protein"
                     /codon_start=1
                     /transl_table=11
                     /translation="MTRKDIIVFHILHPKMFRYSIPGYYYGFVAKTLRFIGYNGYAEK
                     YSKKYISSFSGAIEYVRTLFTKYDGYVSLESSKLAIKYVGYLLDLILVFVITNLLFIL
                     YRNPSSFTTFDVIDIIVMIIVFVVMLLFWNFFFQKIKSDAREIERKGIELGIIIKK*"
     gene            199103..199408
                     /locus_tag="rifcsphigho2_12_scaffold_16_prodigal-single_32
                     6"
     CDS             199103..199408
                     /product="hypothetical protein"
                     /codon_start=1
                     /transl_table=11
                     /translation="MSGGHYDYAYSKLLDFMVNLRIKGGCHTAPPVVRQAFKEHLLKV
                     SEAMKAIEWNDSGDGDRNEEELIMKCISNSDVLQLAIDDAKKSFEEFKKILEKIEKE*"
     gene            199424..199825
                     /locus_tag="rifcsphigho2_12_scaffold_16_prodigal-single_32
                     7"
     CDS             199424..199825
                     /product="hypothetical protein"
                     /codon_start=1
                     /transl_table=11
                     /translation="MPLLFWDRPEKKMSVEEWKKISFDGGPPGGYVPNISNKDVHKWR
                     AKIIGKSTKHPTIEVRHQTKRGSQITIIVSPGNGYKYKFYKPERTKGINIHIATNGPI
                     QFSFEEFEEFSKVIKEAKHFLKIVEKERNSK*"
     gene            199822..201354
                     /locus_tag="rifcsphigho2_12_scaffold_16_prodigal-single_32
                     8"
     CDS             199822..201354
                     /product="hypothetical protein n=1 Tax=Spirochaeta
                     alkalica RepID=UPI0003602B5D"
                     /codon_start=1
                     /transl_table=11
                     /translation="MNFIENVVNHAKAGYPGIIVNTSEWTRLEGDVKKAADRCERQFL
                     RWTVTNGWTDDFYKKGTPLPPGPKLFETIITSTEKTIFLMHVFPEFFRDPGMRQAIRE
                     TLIHCKSKRKTIVMVSPSIELPEDLEKEFSIIDFNYPTRNELESIIQALCKKVNEKKE
                     KIVEPTGDELHKIADAALGLTVQEGENAFALSIAMHKRLDIDTILQEKRQIVKKSGFL
                     ECYDTTDGIDSVGGLDYLKQWLEERSKGFTDEALKFGLLPPKGVLLVGVPGTGKSLVA
                     KVIAKWWQIPLLKLDMGKIFGSLVGASESNIRQALKMAEAVAPCVLFIDELEKGAAGL
                     NGSDSSDGGTTQRVLGTFLSWMQDRTAPVFVVATANNINALPPEMLRKGRWDEIFGID
                     LPTPEERVEIIKVHLKKCGRDKLITPQNVKKINESVDNFTGAEIEAVIHSAMWKAFGA
                     KQPDVTVQDIISAAKVTKPIHETMAMQINKIREFVATNARSASIKPEEEITKGRDIEM
                     VA*"
                     /db_xref="UniRef100_UPI0003602B5D"
                     /db_xref="U2M2C8_TRELE"
                     /db_xref="ccz:CCALI_02520"
                     /db_xref="UPI0003602B5D"
     gene            201351..201569
                     /locus_tag="rifcsphigho2_12_scaffold_16_prodigal-single_32
                     9"
     CDS             201351..201569
                     /product="CPSF (Cleavage and polyadenylation specific
                     factor), subunit A, putative n=1 Tax=Plasmodium
                     falciparum (isolate 3D7) RepID=O77380_PLAF7"
                     /codon_start=1
                     /transl_table=11
                     /translation="VNLGSNLSYNLGANLRNNLSDNLWFNLRDNLSNNLWFNLRDNLR
                     NNLRDNLRDNLGANLISGNNIKRTKEEC*"
                     /db_xref="UniRef100_O77380"
                     /db_xref="O77380_PLAF7"
     gene            201569..202150
                     /locus_tag="rifcsphigho2_12_scaffold_16_prodigal-single_33
                     0"
     CDS             201569..202150
                     /product="hypothetical protein"
                     /codon_start=1
                     /transl_table=11
                     /translation="MSGEFDTFKNKNRINRNRIALDLELSTSDGPILSIGMEHIVSGE
                     QFEMGIRYNSLLVEPEAMSVNKIDIREMLTPEYDKKFKNGADYIGKVDEAARKWIEER
                     IGSENIRMVAVGFQVGTVDVPLTKRYLKGTGSRIDWQVIDLNTYALIKDDEFGFEQGT
                     VRKRMLEGYEVTHKALDDSHIAAEKYRQIIAFG*"
     gene            202211..202906
                     /locus_tag="rifcsphigho2_12_scaffold_16_prodigal-single_33
                     1"
     CDS             202211..202906
                     /product="hypothetical protein"
                     /codon_start=1
                     /transl_table=11
                     /translation="LSTKVFDAYRIPLEKLNEEILRARTKVLDKIESCIRNSYIPLRI
                     SEDKLKELKLDKLSHESIACGLALFIAEKANKGNERQLGDLECWLNVWFYDGWVYIHP
                     GASSSPGLLESIGVPEYGEDYAYWNNSDVPEWVESPEDYDDKSTWPESFKKWESRGEF
                     WEDIADEVVPRLTVDLFSVKNYPLVTKLEERFNPIKDDALARDSYIAYLSFQLNDIEV
                     KNNAKRKEPEQNH*"
     gene            202872..203198
                     /locus_tag="rifcsphigho2_12_scaffold_16_prodigal-single_33
                     2"
     CDS             202872..203198
                     /product="hypothetical protein"
                     /codon_start=1
                     /transl_table=11
                     /translation="MQNEKSRNKIIDKGSVSVEEFEKIPREYFQENPPPITQCPYCSH
                     EIFLWHAGRPGYKIPPCFYPMSGVLERKFEEITTDSGFKYNKYLEQESCQCIGDYNEN
                     KSESQG*"
     gene            203170..203367
                     /locus_tag="rifcsphigho2_12_scaffold_16_prodigal-single_33
                     3"
     CDS             203170..203367
                     /product="Putative uncharacterized protein n=1 Tax
                     =Plasmodium knowlesi (strain H) RepID=B3LAY0_PLAKH"
                     /codon_start=1
                     /transl_table=11
                     /translation="MKINRNLRDNLRNNLRDNLRENLMDNIRDNLWDNLVDNLSDNLW
                     FNLGANLGDDLWAQIIELVAK*"
                     /db_xref="UniRef100_B3LAY0"
                     /db_xref="B6ADN3_CRYMR"
                     /db_xref="cla:Cla_0298"
                     /db_xref="B3LAY0_PLAKH"
     gene            203364..203672
                     /locus_tag="rifcsphigho2_12_scaffold_16_prodigal-single_33
                     4"
     CDS             203364..203672
                     /product="hypothetical protein"
                     /codon_start=1
                     /transl_table=11
                     /translation="MTWLKVESFRSKSNPKNSYWVSIHIETQTLGCNCKAWIFKKAGK
                     PRHCKHLDLVSPDTIRSILNLAPNSEEYNTRVIEFIEPDTSDIQHSKQWWMERKIEFI
                     *"
     gene            203685..203921
                     /locus_tag="rifcsphigho2_12_scaffold_16_prodigal-single_33
                     5"
     CDS             203685..203921
                     /product="hypothetical protein"
                     /codon_start=1
                     /transl_table=11
                     /translation="VCKILSNKNKQTLISILEYIIKARFPVILFGVFTGALVSNYLFG
                     YVESPFLFIIIGLIGLTLGEYIQYRYPKIKFNHH*"
     gene            203973..204308
                     /locus_tag="rifcsphigho2_12_scaffold_16_prodigal-single_33
                     6"
     CDS             203973..204308
                     /product="Thioesterase superfamily protein n=1 Tax
                     =Shewanella woodyi (strain ATCC 51908 / MS32)
                     RepID=B1KIZ7_SHEWM"
                     /codon_start=1
                     /transl_table=11
                     /translation="MHPHLNSTNNLFGGQLLSFIDVGAGMYAQCQMRTDRVVTRYFGP
                     VEFTRPIELGSIVHIYCKKIKEGETSLTVEVIVTKVSHDRKEEIDITKTEIVFVAVDE
                     NGRKRKWNT*"
                     /db_xref="UniRef100_B1KIZ7"
                     /db_xref="swd:Swoo_1353"
                     /db_xref="B1KIZ7_SHEWM"
     gene            204280..204681
                     /locus_tag="rifcsphigho2_12_scaffold_16_prodigal-single_33
                     7"
     CDS             204280..204681
                     /product="hypothetical protein"
                     /codon_start=1
                     /transl_table=11
                     /translation="MDENENGIPEEINDLKNRFSKVLFYIEKQYSVAINAFNINVMTK
                     NWLFANEDLKYRAANNYFYKISDNDEVFKCFVSDVSDFRNFYTMIVNKVNSIEKSRLL
                     LIKREIDFYETNEKILSDDDRMIIVDDSLKK*"
     gene            204695..205729
                     /locus_tag="rifcsphigho2_12_scaffold_16_prodigal-single_33
                     8"
     CDS             204695..205729
                     /product="hypothetical protein"
                     /codon_start=1
                     /transl_table=11
                     /translation="MMIPWTQKDGKVLEVKTSKGIVKVDPPIEIETLLKLQSKFETDE
                     LDAYMRLQIFIKDEINTDDLDGFIRVRSFLKGQTVNSGLKEIVKRYEPNSKSELVKTV
                     SESSRTVSKYSADEVFALPENLRGPYSNIPKTAADTAYKCLSNGGKSPADIMGFPEFT
                     YNAMVVTKLLQFWVSRGVVERIAKGIYKLSYPREILKNILVEKGVDITTIYVRESIWV
                     PEEVAKTWLDKLTDDGILKKHGVNDTWNVVSKYTISSPPPLQSSSSEFGEFGAQVVKV
                     KIPLPETFIEFREEFLCSSCNHHYVHGYKSGNFKLCGGCHQKNGGKTNNARGSMEHWR
                     AGNEVKLSQD*"
     gene            205704..205853
                     /locus_tag="rifcsphigho2_12_scaffold_16_prodigal-single_33
                     9"
     CDS             205704..205853
                     /product="hypothetical protein"
                     /codon_start=1
                     /transl_table=11
                     /translation="MKLNYLRTNLSGADIWDNLWFNLGDNLSDNLWDNLWFNLRDNLR
                     DNLVT*"
     gene            206146..206343
                     /locus_tag="rifcsphigho2_12_scaffold_16_prodigal-single_34
                     0"
     CDS             206146..206343
                     /product="hypothetical protein"
                     /codon_start=1
                     /transl_table=11
                     /translation="MRNRLENLWNKLESVEHSLWNVLLTNDHITYNLYYYIENCLSDN
                     LSNNFYNFGEDLNHIWVNFGE*"
     gene            206346..207239
                     /locus_tag="rifcsphigho2_12_scaffold_16_prodigal-single_34
                     1"
     CDS             206346..207239
                     /product="Isoleucine--tRNA ligase {ECO:0000256|HAMAP-Rule
                     :MF_02003}; EC=6.1.1.5 {ECO:0000256|HAMAP-Rule:MF_02003};;
                     Isoleucyl-tRNA synthetase
                     {ECO:0000256|HAMAP-Rule:MF_02003};  TaxID=304371
                     species="Archaea; Euryarchaeota; Methanomicrobia;
                     Methanocellales; Methanocellaceae; Methanocella.;"
                     source="Methanocella paludicola (strain DSM 17711 / JCM
                     13418 / NBRC 101707 /; SANAE).;""
                     /codon_start=1
                     /transl_table=11
                     /translation="MHKLPKSNFGEQCACGNWLRPNSTKRHVFVRHDFLCKFLIVKAN
                     KENEFLVVDKELENSMDVIRRISDACLSARSKSLDKKGIAVKIPVSECLVTGNDSIKK
                     LLEQDELVAIIRDVTNIDYIKYIGLKTKIKSVTPNKSKIGQSFKGLSKRILSDIESVE
                     NIKETIVNGNSYETKDYGLTPDMFNFEYEIPENTSHADFDGGTVFINTTISPNAKSRG
                     YTREFSRFVQELRRSEKLNPTQFTKVEIITLDLDKLSNLNMDIREIEKRTKTKISMKN
                     SQPTEPIYEIEDVKFSMKIVI*"
                     /db_xref="D1YV20_METPS"
                     /db_xref="UniRef100_D1YV20"
                     /db_xref="mpd:MCP_0220"
                     /db_xref="6.1.1.5"
     gene            207489..208460
                     /locus_tag="rifcsphigho2_12_scaffold_16_prodigal-single_34
                     2"
     CDS             207489..208460
                     /product="tyrosyl-tRNA synthetase (EC:6.1.1.1)"
                     /codon_start=1
                     /transl_table=11
                     /translation="LIHINTEKICSGTVEVVTKKELQDIFDSGKRRAYIGFEPSGKGH
                     IGWLILAKKIRDLNESGFSVDILLADTHAKINDKLGGDEKRIEEAGNYLVETFNRLGS
                     KFNVVKASDFISTEGYVKTLLKVCKSVNPARIRRAMDIMGRSGEDESLDFAKMLYPAM
                     QVADIFHNDWQVCLGGLDQRHAHMLARDVAVQNNWKPPVAIHTPLIPSLNGAGRMNPV
                     DKMGKSNIAGSIFLSDSRQEIEQKIKSALFPPKDTDNAIVSIAVNILFGVNNYKMKIE
                     RPIKYGGDIEISAVDEFLGLVRSGKLHPTDVKLTVSKDLHSVIINAT*"
                     /db_xref="iag:Igag_0537"
                     /db_xref="E0SS23_IGNAA"
                     /db_xref="UniRef100_E0SS23"
                     /db_xref="6.1.1.1"
     gene            208592..208870
                     /locus_tag="rifcsphigho2_12_scaffold_16_prodigal-single_34
                     3"
     CDS             208592..208870
                     /product="hypothetical protein"
                     /codon_start=1
                     /transl_table=11
                     /translation="MGFIANRSFVLVLKHMSYVWWLFLAASLLNIVARTLENPSSMGT
                     TLFDPITILLLVVVVVIMHFAMKYWINVIKRESEQIELDAYEMGLLKK*"
     gene            208985..209413
                     /locus_tag="rifcsphigho2_12_scaffold_16_prodigal-single_34
                     4"
     CDS             208985..209413
                     /product="hypothetical protein"
                     /codon_start=1
                     /transl_table=11
                     /translation="MADNIYYFTEGQLETFIECMTNAYSEPIIRSFGGCFGGSGASGA
                     YLMLKQHLDAYNKALKFAEYEIHTGRLTSEQVQFIKDSIKNIEKQMNELKSVIGDITT
                     YISSNLAANIWDELGYKLFMDTSNLRIGDYSYDLFLVNGN*"
     gene            209403..209741
                     /locus_tag="rifcsphigho2_12_scaffold_16_prodigal-single_34
                     5"
     CDS             209403..209741
                     /product="hypothetical protein"
                     /codon_start=1
                     /transl_table=11
                     /translation="MEIKELPEDRKHEAPEHFHSRMYGVCEGILDARRDLNIPWDKHT
                     RKAMHYIYLAQKHHANWLYKHGDNYYCDWSRWSHLKAVFSFKETDDWVKPESLRDRLY
                     HLKRSLGWYG*"
     gene            209734..209964
                     /locus_tag="rifcsphigho2_12_scaffold_16_prodigal-single_34
                     6"
     CDS             209734..209964
                     /product="CPSF (Cleavage and polyadenylation specific
                     factor), subunit A, putative n=1 Tax=Plasmodium
                     falciparum (isolate 3D7) RepID=O77380_PLAF7"
                     /codon_start=1
                     /transl_table=11
                     /translation="MDNIIQLDIGANLGYNLWFNLRDNLRDNLWYNLGANLRDNLRDN
                     LGTNLGVNLGDNLSDNLGYNPGDNLGDNLMNL*"
                     /db_xref="UniRef100_O77380"
                     /db_xref="O77380_PLAF7"
                     /db_xref="rec:RHECIAT_CH0002843"
     gene            210026..211012
                     /locus_tag="rifcsphigho2_12_scaffold_16_prodigal-single_34
                     7"
     CDS             210026..211012
                     /product="hypothetical protein n=1 Tax=Nocardia sp.
                     BMG111209 RepID=UPI000360E92F"
                     /codon_start=1
                     /transl_table=11
                     /translation="MTKKKLDKQTPEQEALGKKLLQQYRDWSYGSADNLQVPIPEIQE
                     TVSEVLKIAKVNPKQVIVMDGPFLAQLAANVLQGRLKETDNDLKNVKYENIDYFGISG
                     QYWACFYEHIATNLLPDVGKKFLPDILKIKRLFEVGVAGAITFENAIIVWRRPKYATY
                     DEQNRPHNANGPSVLWQDGFAQWAWHGVDMRTATWAFITKDLIEKPKESAQRILTEPN
                     TEVRRALAEMMGMDRFLSELNPEILDEDTFEVDTVVESENGFSNKKIGHKYRLLKVKF
                     PDYEDLVMLEGSTIHGKMFLEGVPPTIKNCREAEAWRRGVDVKDYNPKLVSY*"
                     /db_xref="UniRef100_UPI000360E92F"
                     /db_xref="cai:Caci_1175"
                     /db_xref="UPI000360E92F"
     gene            211015..211221
                     /locus_tag="rifcsphigho2_12_scaffold_16_prodigal-single_34
                     8"
     CDS             211015..211221
                     /product="CPSF (Cleavage and polyadenylation specific
                     factor), subunit A, putative n=1 Tax=Plasmodium
                     falciparum (isolate 3D7) RepID=O77380_PLAF7"
                     /codon_start=1
                     /transl_table=11
                     /translation="MIVYNLMDNLGDNLRDNFRDNLGDNLGYNLWYNLRNNLSDNLWF
                     NLRDNLSDNLWFNLGDNLGNNRGR*"
                     /db_xref="UniRef100_O77380"
                     /db_xref="O77380_PLAF7"
                     /db_xref="rec:RHECIAT_CH0002843"
     gene            211224..211565
                     /locus_tag="rifcsphigho2_12_scaffold_16_prodigal-single_34
                     9"
     CDS             211224..211565
                     /product="hypothetical protein"
                     /codon_start=1
                     /transl_table=11
                     /translation="MQTKSHYAQGDVTLVPVEKLPEGCTVAKDSPTVEYGEATGHHHT
                     FRNGAAQVLIAPDGRKFVKVNEGGAVLEHQEHPPLQVEEPQKAFGSNFVAYEYKPTRE
                     YRWGETLRVRD*"
     gene            211709..212242
                     /locus_tag="rifcsphigho2_12_scaffold_16_prodigal-single_35
                     0"
     CDS             211709..212242
                     /product="hypothetical protein"
                     /codon_start=1
                     /transl_table=11
                     /translation="VILIFRIEIIGDATVEKIPLGSDFNTLRKDDGSDISFSIDSRHT
                     GGWAPGDGVELSDYLHGEDEDELKKLVVGGFCQFLPNEDYKQPTWQCKTVYFSDVKLS
                     EKQMKMLVDYTRGQWSDGWGEWFEQHASKTIRQYVLKGQKCYDCNQIRIENLLNDRIL
                     RDANGNLSNKNYSRNLR*"
     gene            212193..212363
                     /locus_tag="rifcsphigho2_12_scaffold_16_prodigal-single_35
                     1"
     CDS             212193..212363
                     /product="hypothetical protein"
                     /codon_start=1
                     /transl_table=11
                     /translation="MRTVIFQTKIIQEILDKKDTKIVSFVKAKEFLAKIRNSSSKFMH
                     LQTGAEKLLVEY*"
     gene            212456..213022
                     /locus_tag="rifcsphigho2_12_scaffold_16_prodigal-single_35
                     2"
     CDS             212456..213022
                     /product="hypothetical protein n=1 Tax=Thioalkalivibrio
                     thiocyanodenitrificans RepID=UPI00036EB1E9"
                     /codon_start=1
                     /transl_table=11
                     /translation="MNKPVEYGYPPCGCTVNINVDEICEKCNHKGGHFSGICRYPNEF
                     KDGANHINVYSKGETELGRWLSNFAHTPIDVPGDGLFESVEGYWYWLKHKDDRLRRLY
                     GWEAKKFGNELSKQQTNIIENHEEFRTKICTAIDIKLDSDQRMRQIFIKSILPLEHYY
                     VFGGVKKDAGYKWILEYLEKRRRELQLT*"
                     /db_xref="UniRef100_UPI00036EB1E9"
                     /db_xref="K4IGG6_9CAUD"
                     /db_xref="UPI00036EB1E9"
     gene            213057..213452
                     /locus_tag="rifcsphigho2_12_scaffold_16_prodigal-single_35
                     3"
     CDS             213057..213452
                     /product="Uncharacterized protein n=1 Tax=Paenibacillus sp
                     . (strain JDR-2) RepID=C6CWZ4_PAESJ"
                     /codon_start=1
                     /transl_table=11
                     /translation="MKLSKMKISLVIGLLTFTLVTGCTSQADVASHNLSKSADQFEIM
                     RRVVFLNGITDTYLLSIEGLCSLGNNDQPDELSVTCKVGPNSYKKHFLGLSDNVSYFV
                     EQLDGSEQNVYHYRVLFRPSTIVPNITLD*"
                     /db_xref="UniRef100_C6CWZ4"
                     /db_xref="pjd:Pjdr2_1537"
                     /db_xref="88725993"
                     /db_xref="C6CWZ4_PAESJ"
     gene            213682..214461
                     /locus_tag="rifcsphigho2_12_scaffold_16_prodigal-single_35
                     4"
     CDS             213682..214461
                     /product="hypothetical protein"
                     /codon_start=1
                     /transl_table=11
                     /translation="MQIVMPIAFRFDEKHKWHLVKPGTSQNDVKGISSCRSRFIAWDT
                     TTFIELQDIENAEDVCNGCLGSFQIIDKNGFSNPESIAKKNDTLLSMVESINEMMSPY
                     IQNPNIIVEKPPLAGYGDTVKPGDYVRVYDKDGLRTFSADDGTGRIKEETDIVKIVKY
                     DVKNDTVSFSTGLWADRIGYCGVSVMKLSLVSFKKTTSPPERKNPHVPEFYNGKKLCK
                     SHKNGVRCCLEPGHGWLHYNDTQDIVGMWRKGDIGPPPKWP*"
     gene            214466..215539
                     /locus_tag="rifcsphigho2_12_scaffold_16_prodigal-single_35
                     5"
     CDS             214466..215539
                     /product="Uncharacterized protein {ECO:0000313|EMBL
                     :KKL82648.1}; Flags: Fragment;;  TaxID=412755
                     species="unclassified sequences; metagenomes; ecological
                     metagenomes.;" source="marine sediment metagenome.;""
                     /codon_start=1
                     /transl_table=11
                     /translation="MVELLSRETFRENVFRRDNYRCVVPKCSETVEKGYVGTKFSAHH
                     VIERRLWTNPLEKEGYIKSNGTSLCETHHQFGAETCVLQPQVLRKWAGIKTVVLPSGW
                     DKTKSYDKWGTQLKRPTRRSIKWPSTPYSHLSPGYDVNDINLPDLKPFLNIPLVLTLK
                     MDGSNAKVGRDIVAARNGSHAEHPSFDRLKAEHAKFRELIPNNILIFGENLTSVHSIH
                     YKDKLALDNFFQVFGVYDMDTMLFGGWNEVEEMAKRIGYPTVPIVEYIEPIAEEWKLE
                     QKITNHFERVVKQGHEGMVLRQNWPFHFSNFEGYTSKGPEKSGGIRVNAICKMVRANH
                     VQTNADHWSKGKIVRNEILTKAR*"
                     /db_xref="A0A0F9F8M5_9ZZZZ"
     gene            215577..215828
                     /locus_tag="rifcsphigho2_12_scaffold_16_prodigal-single_35
                     6"
     CDS             215577..215828
                     /product="hypothetical protein"
                     /codon_start=1
                     /transl_table=11
                     /translation="VRPHYNNIMITQVSFFNVVNKIGTATLSKGMCYCGSKVVKYPIA
                     EVSFDEAAERWDVKCDKCGNELMTLLDLQTLNIMGELVN*"
     gene            215839..216012
                     /locus_tag="rifcsphigho2_12_scaffold_16_prodigal-single_35
                     7"
     CDS             215839..216012
                     /product="hypothetical protein"
                     /codon_start=1
                     /transl_table=11
                     /translation="MRNDFILAVCFIAIIGFSVSISTEQYSRISYIGLLVFAIGFLVI
                     ISWFIYNLFIKRK*"
     gene            216133..216801
                     /locus_tag="rifcsphigho2_12_scaffold_16_prodigal-single_35
                     8"
     CDS             216133..216801
                     /product="Uridylate kinase n=1 Tax=Methanothermus fervidus
                     (strain ATCC 43054 / DSM 2088 / JCM 10308 / V24 S)
                     RepID=E3GZI0_METFV"
                     /codon_start=1
                     /transl_table=11
                     /translation="MKVVISIGGSLLSNPFTGDNIKKYIDIIHIIKPLCTKLVIVVGG
                     GTIARDYIEVAKKLNLSNEQQDNVAIRVTHANATLISESLSANREIPKSEEDIDKNID
                     YYNLFVCGGTKPGQSTDSVAAYVANKIDADLFINATNVDGVYNKNPLENNDAIKISKM
                     TYDEFKNIVKNNEQGPGKYQLFDINAIEMCSENKIKIVFVDGRDTNNILNVVLGYEIG
                     TCVT*"
                     /db_xref="UniRef100_E3GZI0"
                     /db_xref="mfv:Mfer_0914"
                     /db_xref="86706030"
                     /db_xref="E3GZI0_METFV"
     gene            216806..217201
                     /locus_tag="rifcsphigho2_12_scaffold_16_prodigal-single_35
                     9"
     CDS             216806..217201
                     /product="hypothetical protein"
                     /codon_start=1
                     /transl_table=11
                     /translation="MERKLLKNIQVRRVRKSDKLLLNRYEKYLVNQYANNGSKSYALL
                     ALYNGKIVGHITYDNGYLSIEVKYGYRNRGVGSKLIESMIKRNGKLCLEVSLDNHRAI
                     ALYEKFGFLPRRRSTGARYGNPYLSMSRK*"
     gene            217214..217483
                     /locus_tag="rifcsphigho2_12_scaffold_16_prodigal-single_36
                     0"
     CDS             217214..217483
                     /product="hypothetical protein"
                     /codon_start=1
                     /transl_table=11
                     /translation="MSIRKCGHDVDDYDIDFHGPGGAQFSCMKCGWVAYSGIGGSYEG
                     PKSGHPANKKDIYHNNLPDNTIAKHLGTHDLFISFERKYLLGGNG*"
     gene            217480..218172
                     /locus_tag="rifcsphigho2_12_scaffold_16_prodigal-single_36
                     1"
     CDS             217480..218172
                     /product="hypothetical protein"
                     /codon_start=1
                     /transl_table=11
                     /translation="MRQHKVDDKIIQWVPASFGIIIPQKSGVVWVHQTNGTSCHQVQI
                     EGVFVPLPDVEGQLKFHECEFHCREQQAANSWNLQQNPEYKFLEESEIHKHVNFYYNE
                     TLLHQLAHANYIYDPNSTLHEVYTTEDNKFNPGNHHISCGPCEECRKHCLKCNPDAFN
                     PNPEDIWRFYKEKTGLDWEPVYRPDESYPYSQEAFEWVKITKVPMEPKNCDPDFRPLL
                     GKVVALVYLNSD*"
     gene            218279..218389
                     /locus_tag="rifcsphigho2_12_scaffold_16_prodigal-single_36
                     2"
     CDS             218279..218389
                     /product="hypothetical protein"
                     /codon_start=1
                     /transl_table=11
                     /translation="MFLMKNLPPNELKKQYDEWQERVLSNMKKSGDFEEL*"
     gene            218399..218641
                     /locus_tag="rifcsphigho2_12_scaffold_16_prodigal-single_36
                     3"
     CDS             218399..218641
                     /product="hypothetical protein"
                     /codon_start=1
                     /transl_table=11
                     /translation="MDRRKVADTYIEIGEGTTLLVRTKFGEVLIKAGLNNVNESEPIR
                     VEVEGRHYSEMKSFIENNGDANEKAVVVTSFLKGRE*"
     gene            218653..219843
                     /locus_tag="rifcsphigho2_12_scaffold_16_prodigal-single_36
                     4"
     CDS             218653..219843
                     /product="glutamyl-tRNA synthetase (EC:6.1.1.18)"
                     /codon_start=1
                     /transl_table=11
                     /translation="MSDNIRNIAVAFALENANKYGSADINVVLGRVVSVTKYSHAECL
                     SLVVDVVNYVNLLDVDSRRNLTSSLHHILPPPPEKVRKELTLPNINGNIVVRFAPNPN
                     GPLSFGHSRGVSILHYFWKKYGGKFILRFDDTDPTNKPALLDAYSWIVEDIEWLTGDK
                     PSEIFIASDRQSIYVSHIFDCIKSGIAYSCTCEAETFKNFKRSGVECPHRYQIDTQSL
                     TDLVDMDNGAFKPGECVIRIKTDMKHNNPSIRDWVAMRIVKNNHPRESIGLEHSYLYP
                     TLDFQSAIDDYLLGITHIIRGKDLIASTLRQQYIYNALGWKYPNVAYWGKVQVMDFDK
                     TSTSKTKEKIESGEISGWDDDSLTTLRSLKKKGFSGKNIYDFWLTQGLSERDVTINLN
                     NIRK*"
                     /db_xref="fpl:Ferp_1501"
                     /db_xref="D3RYT9_FERPA"
                     /db_xref="UniRef100_D3RYT9"
                     /db_xref="6.1.1.18"
                     /db_xref="6.1.1.17"
     gene            219852..220268
                     /locus_tag="rifcsphigho2_12_scaffold_16_prodigal-single_36
                     5"
     CDS             219852..220268
                     /product="hypothetical protein"
                     /codon_start=1
                     /transl_table=11
                     /translation="MPEQNAAPPTISEAVAEKIASAGPEIRKRVIDHLAEEKVAKLSN
                     LVMKGYAALDDLEIQLRKLKPDNKTYAPDGSGALLQEGFSHGRMEERKKLQKRITKLT
                     SALNQMLEHNNSKSLEEYFRGGDKPDKPADESEDGN*"
     gene            220216..220527
                     /locus_tag="rifcsphigho2_12_scaffold_16_prodigal-single_36
                     6"
     CDS             220216..220527
                     /product="hypothetical protein"
                     /codon_start=1
                     /transl_table=11
                     /translation="VAEINPTSPLMNLRMEIDRKVAEKLPFVVLEEEKRLHGRRHAIK
                     CYCQYCKFLPSYVRAKVRYLYRVKKYNKFFIDEEEIRLYKLYQHLKKEKKVRQELLDG
                     E*"
     gene            220527..221051
                     /locus_tag="rifcsphigho2_12_scaffold_16_prodigal-single_36
                     7"
     CDS             220527..221051
                     /product="hypothetical protein"
                     /codon_start=1
                     /transl_table=11
                     /translation="MLEKGNTFEIIRPIKLRYIYKQSSSYIAAGRDVPVVPIPEDITL
                     NYNLHVTFIKIYDGRYNIHSFAVSGLSPWSHFRNRKINSSNKKVHELCTTAVNISKPI
                     TSEEDLELIMEKLQTSVESCCLPDLEELKYGIYDSTYENMDKDTDEKVISALIAFVYK
                     NDGIKLNWGEADYK*"
     gene            221032..221283
                     /locus_tag="rifcsphigho2_12_scaffold_16_prodigal-single_36
                     8"
     CDS             221032..221283
                     /product="hypothetical protein"
                     /codon_start=1
                     /transl_table=11
                     /translation="VKQIISKKHEKNVESISFNPQERRIKSSNKFYWMDNLFRAIDKQ
                     NKLTPGFKDGYLKTMREQVSKNRIKREQMERISKFLKGE*"
     gene            221280..222566
                     /locus_tag="rifcsphigho2_12_scaffold_16_prodigal-single_36
                     9"
     CDS             221280..222566
                     /product="PREDICTED: spermatogenesis-associated protein
                     5-like n=1 Tax=Ceratitis capitata RepID=UPI00032984D5"
                     /codon_start=1
                     /transl_table=11
                     /translation="VTRIPVHGKQQQKNDADSDVDIDELSEKQVRGYLKELMAKLKHV
                     PLAEVSVVGSEVFEGQKNLIVLEGAKRLMISNLVGEVPVGETVWQHPMGMVAVAKTGR
                     KAIGKVASIKAIKDGKALLVGSGSEERWVPFDVERFPGAKAGHRATVLDDHTIAATWR
                     EPSTTELGERPNVKYSDVGGQEDAIASIRRAIELPRKFKKGFERLKIRPSNGVLLHGP
                     PGCGKTLIAKAVAGETGSAFYSVKVSDILSKWVGESEANIRELFNTARESAPSIIFFD
                     EFDALGGERNEGDTTRVYSALVAEILSQMDGMDARGDLTIIAATNRLDMVDKAFRRPG
                     RFDSIIEIGKPNRAAAEQIVGIHLPNNFKYDGEADEIKKSMLDKIFASKVEISGAVIE
                     GYATAVKYACLERCGDSPKISIADVEKAGESFLKRD*"
                     /db_xref="UniRef100_UPI00032984D5"
                     /db_xref="gac:GACE_0415"
                     /db_xref="86935272"
                     /db_xref="UPI00032984D5"
     gene            222663..223490
                     /locus_tag="rifcsphigho2_12_scaffold_16_prodigal-single_37
                     0"
     CDS             222663..223490
                     /product="hypothetical protein"
                     /codon_start=1
                     /transl_table=11
                     /translation="MGKKSKYSYSLKETEDDVWTVDSTDEHQCKKYKEAKKIIDTHQQ
                     SSDGKETKIHIGGVALQKIQTMCIMLSDTEFLVYLLPGCKICTKVKTEHDADSKCKFV
                     PDERFVADVYVPKQEVGWGSVEMEGDENIPPGIIGALHKHPGDTKPSFSCTDDEKLNV
                     NHDMSIVISQSGRLDHWHGTVLEKQPCGCKSRVKADITFKILTADIKEAIEKRVKKTS
                     YVVSSSKGGNGGSWYEDPDYECGYCQKMFKSYKARRDHEKDAHKITDDEIKESYGMH*"
     gene            223692..223964
                     /locus_tag="rifcsphigho2_12_scaffold_16_prodigal-single_37
                     1"
     CDS             223692..223964
                     /product="hypothetical protein"
                     /codon_start=1
                     /transl_table=11
                     /translation="LDFCFHRNGSEIQMGKQLEIECEGKKTTLTAQNAEEMAEKVKAF
                     AEESGLKRFVVKAKDGKKITPSELGSVEKVTLLRTEVAGVAGEVLF*"
     gene            224003..224671
                     /locus_tag="rifcsphigho2_12_scaffold_16_prodigal-single_37
                     2"
     CDS             224003..224671
                     /product="hypothetical protein n=1 Tax=Salinispora
                     arenicola RepID=UPI00036B7E5A"
                     /codon_start=1
                     /transl_table=11
                     /translation="MEKNIETNEQVVERFVGMVIKKHPDNIYLHKSVRRLVNKIKFTD
                     NCWLWQGKIEKNGYGRIWIDGKSVLSHRFSYATFIGDIPENYTIDHRCHNDNTDTCSG
                     GWSCIHRRCFNPEHLEANKMKDNLLNSINNLVTVNVNKTHCHRGHEFTEDNTRVTKDG
                     RRHCRACARIHSHESIRRRGLVDSEYKPRYNAREFAVMDITELPLQKCGLKMKKRKWE
                     KLDV*"
                     /db_xref="UniRef100_UPI00036B7E5A"
                     /db_xref="A0A0F9NU71_9ZZZZ"
                     /db_xref="kra:Krad_1759"
                     /db_xref="UPI00036B7E5A"
     gene            224623..225345
                     /locus_tag="rifcsphigho2_12_scaffold_16_prodigal-single_37
                     3"
     CDS             224623..225345
                     /product="hypothetical protein"
                     /codon_start=1
                     /transl_table=11
                     /translation="MWIEDEEKEMGEIRRIIDVPVVFYENLTDSQKLEVYMMWSSGAT
                     QTLDDKFTLNTNEIPIISLIQADIEFPVKVQISGEFRKTQIGVRLIPILRGYIGYDRM
                     SSITTNKTNGLSTQILLADAKKLSKDDFDFIKEMMEDFVKVFGVPDATNSWRNPVRLE
                     SFIKMYRTNRNVYGRNETVRRMKYVKLHDSAYSKFGTSAAAISNILPRMKEHMDELNP
                     ETGQRYRSNGKGSTLLPGQFIL*"
     gene            225585..225743
                     /locus_tag="rifcsphigho2_12_scaffold_16_prodigal-single_37
                     4"
     CDS             225585..225743
                     /product="hypothetical protein"
                     /codon_start=1
                     /transl_table=11
                     /translation="MRRAQDKLHVGLSKFEDSITELARLAPWVQYPNLSDFVYNLQVN
                     LQDDFNDI*"
     gene            225733..225921
                     /locus_tag="rifcsphigho2_12_scaffold_16_prodigal-single_37
                     5"
     CDS             225733..225921
                     /product="hypothetical protein"
                     /codon_start=1
                     /transl_table=11
                     /translation="MTSKSIYGCGLIMLDTLCEEFGIITYGEFSGISENYSNFGFNLG
                     MNLYSCLRSDYGKSTEIQ*"
     gene            225896..225985
                     /locus_tag="rifcsphigho2_12_scaffold_16_prodigal-single_37
                     6"
     CDS             225896..225985
                     /product="hypothetical protein"
                     /codon_start=1
                     /transl_table=11
                     /translation="MVKVQKFNKKYYTIVESALKVRGIQEYLP*"
     gene            225985..226203
                     /locus_tag="rifcsphigho2_12_scaffold_16_prodigal-single_37
                     7"
     CDS             225985..226203
                     /product="hypothetical protein"
                     /codon_start=1
                     /transl_table=11
                     /translation="MFEFHSIMSQKIVVYDLMIELCVRLSNFCDDVLHRNLFPPNHTL
                     DGLIDIITYEDGYNLGDNIGDVLKDYLK*"
     gene            226240..227034
                     /locus_tag="rifcsphigho2_12_scaffold_16_prodigal-single_37
                     8"
     CDS             226240..227034
                     /product="Putative M50 family membrane-associated zinc
                     metalloprotease n=1 Tax=Vibrio scophthalmi LMG 19158
                     RepID=F9RP04_9VIBR"
                     /codon_start=1
                     /transl_table=11
                     /translation="LKSISGTIALAIKLGPKLLSFGVKLLKSAKGVQVGLGVVSFGAY
                     TLMFSWQFAVMILTLLIVHEYGHLWAMKRNGMKVKGMYMIPFIGAAAVPDEDFPSRKI
                     ETYCAMMGPIFGGVLSILVLGVWYLMGWPHFAAAAAWMATVNLFNLLPINPLDGGRIF
                     KSISFSIHSKLGLLFMIFGLIFSALLIFFAGLWLFMLLLVIGTIEFLIEYRWPNLQRK
                     SSAASMTHREIVFAGASYVFLAIVLYLVIIQGTTIGGAGNPIELFS*"
                     /db_xref="UniRef100_F9RP04"
                     /db_xref="gpb:HDN1F_09890"
                     /db_xref="87764520"
                     /db_xref="F9RP04_9VIBR"
     gene            227018..227242
                     /locus_tag="rifcsphigho2_12_scaffold_16_prodigal-single_37
                     9"
     CDS             227018..227242
                     /product="hypothetical protein"
                     /codon_start=1
                     /transl_table=11
                     /translation="LNYLVRVVLILDNFSLAMALWDGWQSIPSVREANAAAAAIGGLR
                     EEYNDLTLLSRMFAFDLTTDLILYLSDEGE*"
     gene            227229..227486
                     /locus_tag="rifcsphigho2_12_scaffold_16_prodigal-single_38
                     0"
     CDS             227229..227486
                     /product="hypothetical protein"
                     /codon_start=1
                     /transl_table=11
                     /translation="MKVNNLIIGRNIKDNHLDETLENCLSDISYNIIHNGDGLSNFYH
                     KCDSNCLDIDSSESDSDKEIYHSFSYSLEEDLKVTISGIIS*"
     gene            227506..227940
                     /locus_tag="rifcsphigho2_12_scaffold_16_prodigal-single_38
                     1"
     CDS             227506..227940
                     /product="hypothetical protein"
                     /codon_start=1
                     /transl_table=11
                     /translation="MENLQQEKGITGILKAVDIVDGLNNTKQVKFTISPTSYSGKDRF
                     EWYSIPAIKSAIPNSKYGQLVASLVKLDFYDVENNIIMKDKIIGKEFEWKYNNRNPSW
                     SAIRCKDCMFTATTTIEAFGHNKNTGHKINSGSYLTPTRMIK*"
     gene            228001..228219
                     /locus_tag="rifcsphigho2_12_scaffold_16_prodigal-single_38
                     2"
     CDS             228001..228219
                     /product="CPSF (Cleavage and polyadenylation specific
                     factor), subunit A, putative n=1 Tax=Plasmodium
                     falciparum (isolate 3D7) RepID=O77380_PLAF7"
                     /codon_start=1
                     /transl_table=11
                     /translation="VCELRGDNLGDNLRDNLRDNLGDNLGYNLWYNLRYNLMDNLRDN
                     LGDNLRDNLRDNLGDNLGDSWIRKGVNE*"
                     /db_xref="UniRef100_O77380"
                     /db_xref="B3LAY0_PLAKH"
                     /db_xref="rec:RHECIAT_CH0002843"
                     /db_xref="O77380_PLAF7"
     gene            228221..228655
                     /locus_tag="rifcsphigho2_12_scaffold_16_prodigal-single_38
                     3"
     CDS             228221..228655
                     /product="Putative uncharacterized protein n=1 Tax
                     =Anaeromyxobacter sp. (strain Fw109-5) RepID=A7H6U4_ANADF"
                     /codon_start=1
                     /transl_table=11
                     /translation="MTLFIVDCEAPMGVGSPAVGDMTEFGAVVYDTMQSFHGKDCSKE
                     TFINFEKWIKENNTKGRPIFVSDNPAYDFQWINYYFWKYFGYNPFGHSARRIGDFYAG
                     LTGSFYNSNKWKHLRITPHDHHPVHDAIGNVEALRRMVNGER*"
                     /db_xref="UniRef100_A7H6U4"
                     /db_xref="afw:Anae109_0222"
                     /db_xref="87787627"
                     /db_xref="A7H6U4_ANADF"
     gene            228652..228849
                     /locus_tag="rifcsphigho2_12_scaffold_16_prodigal-single_38
                     4"
     CDS             228652..228849
                     /product="hypothetical protein"
                     /codon_start=1
                     /transl_table=11
                     /translation="VIVIKQYLLLCDGILDNTRESRNELSCFCRDTSLDDVMYRLMIS
                     NGVNLGWSLKKSLECDFDVDL*"
     gene            228836..229114
                     /locus_tag="rifcsphigho2_12_scaffold_16_prodigal-single_38
                     5"
     CDS             228836..229114
                     /product="hypothetical protein"
                     /codon_start=1
                     /transl_table=11
                     /translation="MWICNANYDYIHCVAKINHAPGRHVWDWRCKALQHNQLLIYRTV
                     KNRRYQCKKQLISYAKSVRFAFGETSNTYMKLLKKLKITDRYVTSKRK*"
     gene            229138..229731
                     /locus_tag="rifcsphigho2_12_scaffold_16_prodigal-single_38
                     6"
     CDS             229138..229731
                     /product="hypothetical protein"
                     /codon_start=1
                     /transl_table=11
                     /translation="MVSHLLETLSPMQSSKDIHESIDKLKRIQINVSEKESKIIDSCI
                     SAIDKMLDELAKTRVTNMQLVKMAVTSEFMKEYGYQSQAQKWETLLDWARKNNNKEII
                     NIMANGTPDVNTPPTYAQQLNLAKHRAYRAEAHVQVLLEALGNGQLTIHGEHQLMHYL
                     YQARVQYEPKEGIEHYNRITEIIKQLEKAIEFKYNGL*"
     gene            229746..229949
                     /locus_tag="rifcsphigho2_12_scaffold_16_prodigal-single_38
                     7"
     CDS             229746..229949
                     /product="hypothetical protein"
                     /codon_start=1
                     /transl_table=11
                     /translation="MRDNTFYDKDKQSDRLCQKHQVNLLHFEAKSLCKNGFYHYFYCE
                     KCNESINAISMDEIGNGHLLWEL*"
     gene            229946..230377
                     /locus_tag="rifcsphigho2_12_scaffold_16_prodigal-single_38
                     8"
     CDS             229946..230377
                     /product="hypothetical protein"
                     /codon_start=1
                     /transl_table=11
                     /translation="MKINSHQLQFSLYDPKSLHHKTIRYLYRLSLRDGTIRDDLRGVL
                     NSKYEGYVIICKLNTKIIGWSLIYRSNKNHRFNVSVYVQNGYRFNGIGRNLVLKSKQF
                     AHEKKRNIKCNGWDINSCNFFSSVGLKKINKKSWYDHHYWH*"
     gene            230540..230881
                     /locus_tag="rifcsphigho2_12_scaffold_16_prodigal-single_38
                     9"
     CDS             230540..230881
                     /product="Uncharacterized protein {ECO:0000313|EMBL
                     :KKM95833.1};  TaxID=412755 species="unclassified
                     sequences; metagenomes; ecological metagenomes.;"
                     source="marine sediment metagenome.;""
                     /codon_start=1
                     /transl_table=11
                     /translation="LKLEKFITGEGQVLQVHRKNDSCKNCCVVHNPSNHSMISFPTYW
                     REDRQLMERICPHGVGHPDPDDLRFKESLGLLYEGIHGCDGCCIGPNATELLETTRDS
                     NLEHIREIDVD*"
                     /db_xref="A0A0F9LR25_9ZZZZ"
     gene            230890..231069
                     /locus_tag="rifcsphigho2_12_scaffold_16_prodigal-single_39
                     0"
     CDS             230890..231069
                     /product="hypothetical protein"
                     /codon_start=1
                     /transl_table=11
                     /translation="MKVTVLTKVQKAVIVDALSARCDSLMLSNQNDKMFLLQETKEIH
                     DLVLMSIIKDFGIEL*"
     gene            231101..231451
                     /locus_tag="rifcsphigho2_12_scaffold_16_prodigal-single_39
                     1"
     CDS             231101..231451
                     /product="hypothetical protein"
                     /codon_start=1
                     /transl_table=11
                     /translation="MTTISNDWICGSELIFDGYGTFICVLDSSNNHFKHKYDFTCSKF
                     KKLFGKYSYDFIESAIAARPHYNFEYMIKAVEILERRYLEHDIDFVNSEYYTTKFEIA
                     LYDKIGIVIRAEGL*"
     gene            231448..231942
                     /locus_tag="rifcsphigho2_12_scaffold_16_prodigal-single_39
                     2"
     CDS             231448..231942
                     /product="hypothetical protein"
                     /codon_start=1
                     /transl_table=11
                     /translation="MNRAIMKSVDDKYEDGQLCCPVCTTKTSLYDRKVNDSRVNAMFC
                     IKCGIIVTKYNISDSGKFGTFLPLSEIKIGEDIYGEQYQTLQSQSELLVMLEMSKVEN
                     SIPKLPFIVRWEDGKKGFRIYNYDPENGAIVVAIGNPPVIKGWISIADAKRLRRNEEL
                     PYIH*"
     gene            231917..232234
                     /locus_tag="rifcsphigho2_12_scaffold_16_prodigal-single_39
                     3"
     CDS             231917..232234
                     /product="hypothetical protein"
                     /codon_start=1
                     /transl_table=11
                     /translation="MKNYHTYTKTTRCENIMLCKNCGESEVVIGTNLCVSCSKEAIMG
                     ALGAMEDKLPRFNFEIRAVSKETIKKEGKFKIRASNVLPIGVDETNVYFVVNNPEKNV
                     VVR*"
     gene            232239..232694
                     /locus_tag="rifcsphigho2_12_scaffold_16_prodigal-single_39
                     4"
     CDS             232239..232694
                     /product="hypothetical protein"
                     /codon_start=1
                     /transl_table=11
                     /translation="MNKSSTVTKVTKNKKATKKTSITLSDSTLAVSRKAAERLNITVD
                     KFIEEAVLLVAEQTVATRIIGPGQRVRVKDGYGVKDLGEGTYLDNITVHVAVTPDSQI
                     LSAQDAEFELPKDAPPGSKIITIKDNPKIQLDDGNRIVYGCQVWWQPIE*"
     gene            232687..232863
                     /locus_tag="rifcsphigho2_12_scaffold_16_prodigal-single_39
                     5"
     CDS             232687..232863
                     /product="hypothetical protein"
                     /codon_start=1
                     /transl_table=11
                     /translation="LNEKVCWCGVTIEPDPLLPEERKDFFDKEGIEFCRVGWCCVAEQ
                     KWEEINWTDEDASV*"
     gene            232860..233159
                     /locus_tag="rifcsphigho2_12_scaffold_16_prodigal-single_39
                     6"
     CDS             232860..233159
                     /product="hypothetical protein"
                     /codon_start=1
                     /transl_table=11
                     /translation="MIREGKIIPGPPGSICISNGFLLKLSILTEHHSEQERKEIFDRM
                     FKCGIHFETKLISSFGKGGGTWFWCPECVKSPHDEWEWYADVECKIAPKSITVST*"
     gene            233180..233455
                     /locus_tag="rifcsphigho2_12_scaffold_16_prodigal-single_39
                     7"
     CDS             233180..233455
                     /product="hypothetical protein"
                     /codon_start=1
                     /transl_table=11
                     /translation="MNKDSIFYTFKEGTDLQTGIDRSETEWKYHVLKLDDEGLGYRMS
                     LCGHGHKKKYFQSWTNMNECKLMPLFTNGYCSKCIDKLQEMLDSDEI*"
     gene            233442..233930
                     /locus_tag="rifcsphigho2_12_scaffold_16_prodigal-single_39
                     8"
     CDS             233442..233930
                     /product="hypothetical protein"
                     /codon_start=1
                     /transl_table=11
                     /translation="VMKFRSLFNLKSNSRRKISESSILERTIDVRLKSLYYNNKIITV
                     PNDFSNKNTFKVKLVFYRLKLNDKKYMLQNINMLGNSPWHHFASDFNGWYFACIDNTQ
                     RFFSMHIEFKDELDYLISSIKELYENTGYVDTGYSSSCNYCNELLGIALSSNSNDCYW
                     DT*"
     gene            234124..234447
                     /locus_tag="rifcsphigho2_12_scaffold_16_prodigal-single_39
                     9"
     CDS             234124..234447
                     /product="hypothetical protein"
                     /codon_start=1
                     /transl_table=11
                     /translation="MCDTINPNDGFYQISICAYEIEHECPHKFIHKCVELQKLYGKYS
                     NEIVEFDLSHKKDINSKTMKKYEILARLIEEGYCSITESNYWCFYNDDRLFEELEKRQ
                     LRRMQ*"
     gene            234447..234902
                     /locus_tag="rifcsphigho2_12_scaffold_16_prodigal-single_40
                     0"
     CDS             234447..234902
                     /product="hypothetical protein"
                     /codon_start=1
                     /transl_table=11
                     /translation="MMKDVKSTNKILEEEAHEIWKMSALHLAKEIDEGVKSRISIEDA
                     NEPFDHEKFVTFLERYKSEFVTGLESTVCAVNLLRSYLESTKNLNSESDRMVRVLEKD
                     FNQTYNNLLGIMANVAVVEFSLRRGGYSKETPLYDKIKRSKDEVNISYS*"
     gene            234916..235092
                     /locus_tag="rifcsphigho2_12_scaffold_16_prodigal-single_40
                     1"
     CDS             234916..235092
                     /product="hypothetical protein"
                     /codon_start=1
                     /transl_table=11
                     /translation="MTTYYMIRNPSDNETLASQMVYGYIPALFLNAEAAVNWKSAHAP
                     NGEVVAVKIDIKGV*"
     gene            235085..236122
                     /locus_tag="rifcsphigho2_12_scaffold_16_prodigal-single_40
                     2"
     CDS             235085..236122
                     /product="hypothetical protein n=1 Tax=Stenotrophomonas
                     maltophilia RepID=UPI0002D733BC"
                     /codon_start=1
                     /transl_table=11
                     /translation="VCDIISGTLVLHHSDCNDGLTAAWAVKKVIPDAEFIPVQHGNSP
                     PDVAGKDIILVDFSYKEDVLNDLIEKSNSILLLDHHKTALDTIMFMSTHAMVSKSHFL
                     ETENNQRLIRGLLFGKMKVLLDMDRSGAGIAWDYFHPDEPRPKIIDHVEDGDLWRFAI
                     PNTKEFVEAVRMMPRTFESIEQVNSFCENQSLYKMFIGQGNVLLENKMQEVEISCKKS
                     QEVYILGHKVFAADVPFYRSSETANALIRDRPFGVTYYFDGETKKYHLSFRSDKNGLN
                     FNVAELAEKLGGGGHKNASGAQVEILPWMNCGWITNDVFHCGTSSENISIKKFSFKFC
                     PFCARIVETGK*"
                     /db_xref="UniRef100_UPI0002D733BC"
                     /db_xref="J3HGC7_9PSED"
                     /db_xref="pman:OU5_2082"
                     /db_xref="UPI0002D733BC"
     gene            236134..236403
                     /locus_tag="rifcsphigho2_12_scaffold_16_prodigal-single_40
                     3"
     CDS             236134..236403
                     /product="hypothetical protein"
                     /codon_start=1
                     /transl_table=11
                     /translation="MGVTEQMALAIEKYAKEINKPYSEMEKHILRCEGCWITPLDKNG
                     VKTNSINTVTNLIGVTFCQLHAKEYESKTGKSPTCYCCSKPALEI*"
     gene            236418..236903
                     /locus_tag="rifcsphigho2_12_scaffold_16_prodigal-single_40
                     4"
     CDS             236418..236903
                     /product="hypothetical protein"
                     /codon_start=1
                     /transl_table=11
                     /translation="MPRIFKDNVDRFTVIKRGIKLRYVNVGNRKAIELPKKFQMKGDI
                     RITFINLNNKGTYIPSKIEVRGNSPYAEARTGSVFNESCIGTISLSSKKVRNKNDLKK
                     VIIELSDAFESTNLYEQEDVFNQTNEFTDFIEDKLNSSETKEIIWTIYERNRAKNLSK
                     K*"
     gene            236919..237659
                     /locus_tag="rifcsphigho2_12_scaffold_16_prodigal-single_40
                     5"
     CDS             236919..237659
                     /product="Histidyl-tRNA synthetase n=1 Tax=Rhizobium sp.
                     CF142 RepID=J2KUE8_9RHIZ"
                     /codon_start=1
                     /transl_table=11
                     /translation="MENIYNYNGLPFWSEREIRHRNWISSSFYEEIKSVLLNLNSAWK
                     FFQIEAPILTPVDLINPNYTPNDVWMQERIGSAPQTVLRPETTPGSYAFAENLLRMQY
                     KLPLVVWQIGKSFRRENDQVLKNCRFKEFYQQEFQCLYTSDSKCDYQKEMMEPIRKTI
                     ESIIVMPTRIVESDRLPSYSKQTLDIEVDNGDKWMEVCSVSTRTDFKQKANFITNQTS
                     IKKDVLVLELALGLDRCVYNYEQRRNRG*"
                     /db_xref="UniRef100_J2KUE8"
                     /db_xref="J2KUE8_9RHIZ"
                     /db_xref="rtr:RTCIAT899_CH15140"
     gene            237634..237837
                     /locus_tag="rifcsphigho2_12_scaffold_16_prodigal-single_40
                     6"
     CDS             237634..237837
                     /product="CPSF (Cleavage and polyadenylation specific
                     factor), subunit A, putative n=1 Tax=Plasmodium
                     falciparum (isolate 3D7) RepID=O77380_PLAF7"
                     /codon_start=1
                     /transl_table=11
                     /translation="MNNEEIGANFRDNLGDNLGYNLWYNLRYNLMDNLGYNLWFNLGN
                     NLSYNLGDNLRENLVDNLINNSQ*"
                     /db_xref="UniRef100_O77380"
                     /db_xref="O77380_PLAF7"
     gene            237860..238144
                     /locus_tag="rifcsphigho2_12_scaffold_16_prodigal-single_40
                     7"
     CDS             237860..238144
                     /product="hypothetical protein"
                     /codon_start=1
                     /transl_table=11
                     /translation="MANKSRPECKTCGTKMNSLFKRRLRVEGFVRVENAYMCNKCDVV
                     AKRTGMNNIKYLSETEKKVKKKVKKANEIIQTDYPIKKIEINEELSEVKN*"
     gene            238147..238356
                     /locus_tag="rifcsphigho2_12_scaffold_16_prodigal-single_40
                     8"
     CDS             238147..238356
                     /product="hypothetical protein"
                     /codon_start=1
                     /transl_table=11
                     /translation="MITKIYIFPSDRYANIASQELEAAKLIGVEFATFKNEVAVNFPK
                     NKNVIEVLNAIVEKYKGKEREINAN*"
     gene            238346..238939
                     /locus_tag="rifcsphigho2_12_scaffold_16_prodigal-single_40
                     9"
     CDS             238346..238939
                     /product="Uncharacterized protein n=1 Tax=Deinococcus
                     geothermalis (strain DSM 11300) RepID=Q1IXA4_DEIGD"
                     /codon_start=1
                     /transl_table=11
                     /translation="MQTERVSLFVDSANMNHACKRVGFYIDWKKTREFFVKDREFGTA
                     YFYYAVQNNANTPSAASDNDRQRFLDFLSYNGYVVRVKNTKTFETEGGNSRYQKANLT
                     IEIATDMLTTSEHWDVAYVFSGDGDFERVVEILRARGKKIYIVTAEGMLARELAYAAD
                     KPIIWIDNIKNEIGRTDRRPEEDAPSENAPFIQATVK*"
                     /db_xref="UniRef100_Q1IXA4"
                     /db_xref="dge:Dgeo_1835"
                     /db_xref="88840929"
                     /db_xref="Q1IXA4_DEIGD"
     gene            238951..239175
                     /locus_tag="rifcsphigho2_12_scaffold_16_prodigal-single_41
                     0"
     CDS             238951..239175
                     /product="hypothetical protein"
                     /codon_start=1
                     /transl_table=11
                     /translation="MARKWKQKKKPIECKTCGMKAKSQRQLYFHTSKSHTVTASVRCN
                     SNKITHTHYTEIAKQICTGEYKYSSEIANG*"
     gene            239236..239718
                     /locus_tag="rifcsphigho2_12_scaffold_16_prodigal-single_41
                     1"
     CDS             239236..239718
                     /product="hypothetical protein"
                     /codon_start=1
                     /transl_table=11
                     /translation="MTKTCPKCNKQSRRLSYHKPGCGCRSCRGKSVWKCINLTCKVDT
                     FSSGRSNFKIHSLKEFAGEKCIKCAEHATWYNWRCHLCNATENISLPKRILKYVKQPL
                     LLRYILCWRIRRKFGGNNCDEVSKALREGKKHDVETCVKCSAWNFTNKVLNRLIYEME
                     *"
     gene            239724..239912
                     /locus_tag="rifcsphigho2_12_scaffold_16_prodigal-single_41
                     2"
     CDS             239724..239912
                     /product="hypothetical protein"
                     /codon_start=1
                     /transl_table=11
                     /translation="MLMPIDTSIVEILASNINNHLWSTIWLNLGDCLGAECRDKSYNL
                     GDNLVVFIGNTGELLSIG*"
     gene            239866..240102
                     /locus_tag="rifcsphigho2_12_scaffold_16_prodigal-single_41
                     3"
     CDS             239866..240102
                     /product="hypothetical protein"
                     /codon_start=1
                     /transl_table=11
                     /translation="LWCSSVIQESYFPLGKIAINLRDNLAVNLCDNFKVNFEIGVWNN
                     LWQDMRDNSLTELNNNLFNNLLYNLDNLMINLVN*"
     gene            240545..241240
                     /locus_tag="rifcsphigho2_12_scaffold_16_prodigal-single_41
                     4"
     CDS             240545..241240
                     /product="Peptide chain release factor subunit 1 n=1 Tax
                     =Methanothermus fervidus (strain ATCC 43054 / DSM 2088 /
                     JCM 10308 / V24 S) RepID=E3GZH7_METFV"
                     /codon_start=1
                     /transl_table=11
                     /translation="MISPTDAYGLMVIDRGECSIGVLRGERIECKWSETSLVPRKHSH
                     GGQSAQRMARIIQQIADAWFRECCEIASEIFLKENVKGVILGGPGGTVKYSVNKEDFH
                     YQIRDKIIDIIDVGDTTEQGLRELVNNAKPTLRKLGLTHERDLLEKFLREIICKDDLI
                     VYGIEQVKHALTIGAVDTLLISESLMEKEDWQNLSEQTGSKIELISNDTEESKQFVLG
                     FDGIAAFLRYKIS*"
                     /db_xref="UniRef100_E3GZH7"
                     /db_xref="mfv:Mfer_0911"
                     /db_xref="E3GZH7_METFV"
     gene            241253..241507
                     /locus_tag="rifcsphigho2_12_scaffold_16_prodigal-single_41
                     5"
     CDS             241253..241507
                     /product="hypothetical protein"
                     /codon_start=1
                     /transl_table=11
                     /translation="MDVIYTVSFDIRTEKECTADAFFETTKLKGPNGLACVMHLEQEL
                     YIKSYICGNSHHHRYFCKKCKSLTTVRETSDVYSNSIWSI*"
     gene            241532..241663
                     /locus_tag="rifcsphigho2_12_scaffold_16_prodigal-single_41
                     6"
     CDS             241532..241663
                     /product="hypothetical protein"
                     /codon_start=1
                     /transl_table=11
                     /translation="MKSRNYPTELRLLAKELDSTNPDGARLIRESAVEIERLKAKLS*"
     gene            241670..242077
                     /locus_tag="rifcsphigho2_12_scaffold_16_prodigal-single_41
                     7"
     CDS             241670..242077
                     /product="hypothetical protein"
                     /codon_start=1
                     /transl_table=11
                     /translation="MNDNPFEFCESKNSIGIKCGDVNYNPHPEYPGTMEPSKYKSKYG
                     ACCPGHHGIKRIFSPIFHNIFGKWYRTSFLWKFSKIECFNHYMASNYGLYAVETPNGT
                     AYIDSSLFFGDKEPIIKVEFGNYQWEKETNGFK*"
     gene            242064..242222
                     /locus_tag="rifcsphigho2_12_scaffold_16_prodigal-single_41
                     8"
     CDS             242064..242222
                     /product="hypothetical protein"
                     /codon_start=1
                     /transl_table=11
                     /translation="MDLSKLFLIWWNEIDVNVNNYDIVNYFEVVTMDELLGPSMENSL
                     IEAMSNDK*"
     gene            242212..242754
                     /locus_tag="rifcsphigho2_12_scaffold_16_prodigal-single_41
                     9"
     CDS             242212..242754
                     /product="Swarming motility protein YbiA n=1 Tax
                     =Salpingoeca rosetta (strain ATCC 50818 / BSB-021)
                     RepID=F2U0X9_SALR5"
                     /codon_start=1
                     /transl_table=11
                     /translation="MINNPKVIAVFDGTEYDFLSNFYYAPIIIDNERWSTSEHFYQAM
                     KSIDERVRKEIQESETPGDAKRLGRKCVLRPGWEELKFDVMLTVLRAKFSQHEDLRKK
                     LLDTGDSILVEGNKHHDNIYGVCFCKQNNCTGIGQNMLGNLLMKVRTEIKNNTDESDD
                     EIAEELETLEQISDIFSRIV*"
                     /db_xref="UniRef100_F2U0X9"
                     /db_xref="A0A0F5KQM5_9BACI"
                     /db_xref="jeo:JMA_38260"
                     /db_xref="F2U0X9_SALR5"
     gene            242780..242881
                     /locus_tag="rifcsphigho2_12_scaffold_16_prodigal-single_42
                     0"
     CDS             242780..242881
                     /product="hypothetical protein"
                     /codon_start=1
                     /transl_table=11
                     /translation="MPYSCYVREHSQNCWVTKNHEHIQLCDITNDVS*"
     gene            complement(242967..243305)
                     /locus_tag="rifcsphigho2_12_scaffold_16_prodigal-single_42
                     1"
     CDS             complement(242967..243305)
                     /product="hypothetical protein"
                     /codon_start=1
                     /transl_table=11
                     /translation="MSESLPPRRRVDRIQQILIERNIKGKVIRARYVNLFLGPVKCIG
                     CTGIIQPKESVWRIVVEKPTKFLEDDNVAKMKLRYLGMREYRLCLNCEPPPRVPLWMQ
                     KLQKQNQIPS*"
     gene            complement(243367..244602)
                     /locus_tag="rifcsphigho2_12_scaffold_16_prodigal-single_42
                     2"
     CDS             complement(243367..244602)
                     /product="Transposase, IS605 OrfB family n=1 Tax
                     =Methanohalobium evestigatum (strain DSM 3721 / OCM 161 /
                     Z-7303) RepID=D7E9L3_METEZ"
                     /codon_start=1
                     /transl_table=11
                     /translation="VYLTQKNCLKVSNKEYSLILKLCRLSKNLYNVTLYETRQFYIRN
                     DSFLKYAKVYHIVKENENYKQMPKQVAQQTMKVIERNMRSFFGLLRERKKGNYNRQIG
                     LPRYLPKNGYFDLIFQKDQFKIIDNKVRLSLGNYFSKQLSSKYLYIPLPENIKEKRIK
                     EVRINPRANGKRLYVDYIYKIEPEKTELNPTEYLSIDLGLDNFATTVSTTTNEPSIIL
                     DGRGLKSFNRWWNKEKARLDSIYEKNKVKTGRKMLTLYDRRFGYINNILNKYVNYIIK
                     YCIKNKIGNIVIGELQNIKQEQNHGKINNQNFQTIPYGIFKRKLKGKCERYGIIYTEV
                     DESYTSKCDSLSFEDIKKHEKYSGKRIHRGLFKSSIGKVINADVNGALNILRKVSDDS
                     VAKRIISSGFVYNPKRIYV*"
                     /db_xref="UniRef100_D7E9L3"
                     /db_xref="mev:Metev_1431"
                     /db_xref="D7E9L3_METEZ"
     gene            244661..245038
                     /locus_tag="rifcsphigho2_12_scaffold_16_prodigal-single_42
                     3"
     CDS             244661..245038
                     /product="hypothetical protein"
                     /codon_start=1
                     /transl_table=11
                     /translation="MCSRRKIKCVPKPGTINRLEILKNSSEEEQKYALVLLTLEIFYP
                     DIVSIEILHKKMHEITPILINPNHLVSLVERLVKTKHIVRIGEKYRIWANGMTVLDEG
                     SWKNIPLYVEKTGNTGYKIYPRG*"
     gene            245228..245563
                     /locus_tag="rifcsphigho2_12_scaffold_16_prodigal-single_42
                     4"
     CDS             245228..245563
                     /product="hypothetical protein"
                     /codon_start=1
                     /transl_table=11
                     /translation="LTRWMCGKYYDEDDDYDYNKLSRMCIRENKHRGVHIYGTVCSNM
                     TSVCDIFRIWHINTHTMYLTRSIRKEEIDLLEIVRKMYKNGCNCHKDKDCSFDIDKFM
                     EKYEKEEES*"
     gene            245565..245825
                     /locus_tag="rifcsphigho2_12_scaffold_16_prodigal-single_42
                     5"
     CDS             245565..245825
                     /product="hypothetical protein"
                     /codon_start=1
                     /transl_table=11
                     /translation="MPSVKLTEEELEQRNAELKIFFNHISRYKNGFTVLDIAGDLRWG
                     SDKVRKFLMTGLSRKHVFAEGRYFYLSSKFKKDMKEWYNLEV*"
     gene            245829..245972
                     /locus_tag="rifcsphigho2_12_scaffold_16_prodigal-single_42
                     6"
     CDS             245829..245972
                     /product="hypothetical protein"
                     /codon_start=1
                     /transl_table=11
                     /translation="MQKVRCPVCHRMCRLKKNGELGWHLADEYICNGYALEDTNPSLN
                     TCV*"
     gene            complement(246035..249739)
                     /locus_tag="rifcsphigho2_12_scaffold_16_prodigal-single_42
                     7"
     CDS             complement(246035..249739)
                     /product="DNA polymerase {ECO:0000256|RuleBase:RU000442};
                     EC=2.7.7.7 {ECO:0000256|RuleBase:RU000442};; 
                     TaxID=1227500 species="Archaea; Euryarchaeota;
                     Halobacteria; Natrialbales; Natrialbaceae;
                     Natronorubrum.;" source="Natronorubrum bangense JCM
                     10635.;""
                     /codon_start=1
                     /transl_table=11
                     /translation="MKGVILDVQSDHESNRLYTYIRVTLYDENRTFVLTDKEFRPYFY
                     VIVPSDKTIRDVESRVRELSRTSGKAYIEESKQMVLKDCGKQIQLIRIKCRSTRQIKS
                     LRDAVLRDGLDVREADIPFQYRYLIDKDLEPMNLYDVYETSYGLEFKKLDGFIKPKIL
                     AFDFEMYKKGTGFPQAKKDPIIIASFSDSADDRTLIHNSFDNKYDDKLLILEFIKKVK
                     QYSPQILTGYNTDAFDWPYLLERANIHGIELDLGTNNEPVTMEENWRGDFEVKIPGRV
                     NIDLYKLASRDHSNVKSKYGNLGLDVLAEELKVISVADRVNIPGNEISKVWDEDPYRL
                     LEYAADDAVSTWGIADKTFPAQYAMARMTKIPIGECAVTNRGKMVENYLMVATRKDGS
                     VVGNKQKDNEEDADYEGAIVLDPPRGLLEDIHVVDYNSLYPSIMSAYNISPDTYVDGE
                     TNEEVWASPTLKHKFKKSPNGFCKHVIDNLLRYRKEIRNKMKTLDKSSQEYILLDAEQ
                     LTVKVLVNSLYGTFGWIKSRFYKKEIAESVTDFGRELITKAKNEAEKDYGPGTVVAGD
                     SIPEYEPICIRIGNTIDIIEARELNNIKEPFEVWSDLGFTKVVSIIKKPNRKKMYTVR
                     TRTGIVHVTEDHSLLRANGDIIKPQESLSECLLHKDVGDIKISPGTDIDIDVAWLYGL
                     FIAEGSCGIYDCPSGQKRSWAINNLDDNLLLRAKEILEEKFNAYAKIDNVIDSSGVKK
                     LRLTNNGFGRTSSIIKQIVESFRKECYTQTGYKRIPTSILNCNNPKVLESFIEGYNAG
                     DGTKFPGRGVLYEFTTNSPVLASGLCVLIKRLGYGTFNVSARQRADPTGEHEYYRIRV
                     THGLYRNEPTKVTNVLSRKYDGNWVYDLETENHHFSAGIGNIVVHNTDSLFIKVRREQ
                     VDDFIKKINSMLPVTLAHDKSFKTIVFTGKKKKYAGIVVDNNGKERIEARGLEIRRGD
                     WAALSKTVQQNLLWKILRDKNPEGATKDVKDTIQRLRSGKYTIEELTLWKGISKELDE
                     YKTEQIHTKAIKKAQEEFEDYAPTIGSKVSYVVIKPKKITSDGILKNNDDFEARKKLN
                     KVKKNQIRCPVEICSIVCIGDTEDSFYQNEQNGLKTIANSSVEYRRCDNLLVDDTCIC
                     DCGKSSGLCNICKKTGHGKIEPIFQVPGVSDHGKLVAFLDASDEIDIEHYINTQIIIP
                     SLRILSVFDVNGVPIDRNYLEGKPVQMKLF*"
                     /db_xref="L9WK23_9EURY"
                     /db_xref="UniRef100_L9WK23"
                     /db_xref="ave:Arcve_1535"
                     /db_xref="2.7.7.7"
     gene            249780..249971
                     /locus_tag="rifcsphigho2_12_scaffold_16_prodigal-single_42
                     8"
     CDS             249780..249971
                     /product="hypothetical protein"
                     /codon_start=1
                     /transl_table=11
                     /translation="MVETLHEKSYYITFTWPARPRPCDVRGDCSCGKFSFVLGDSRLS
                     DVGVLICEHLEFHIKEDFR*"
     gene            249971..250183
                     /locus_tag="rifcsphigho2_12_scaffold_16_prodigal-single_42
                     9"
     CDS             249971..250183
                     /product="hypothetical protein"
                     /codon_start=1
                     /transl_table=11
                     /translation="MDGVWTKALKLHIIETPNGDVTFNVYSNYNNYGDAYTSNLKIKM
                     TGLGVLATRSKFLVWTNKNSENLDNS*"
     gene            250272..250460
                     /locus_tag="rifcsphigho2_12_scaffold_16_prodigal-single_43
                     0"
     CDS             250272..250460
                     /product="hypothetical protein"
                     /codon_start=1
                     /transl_table=11
                     /translation="MLGNDRVIYRQLTKEDKQILLVAYNIKREGFKLTNELISKRTRL
                     ERKIVDIKVENLHRLGLI*"
     gene            250463..250813
                     /locus_tag="rifcsphigho2_12_scaffold_16_prodigal-single_43
                     1"
     CDS             250463..250813
                     /product="hypothetical protein"
                     /codon_start=1
                     /transl_table=11
                     /translation="LDDNWYRLSEGNKQKSVAEAWGWHHIDRVGDRILGYHERLIPES
                     THHYMEIPSFRNADTMLRLIKETIKRNASVWIMGSTVRIRLENSRAFDVDINNYDGYD
                     EAFAHVFVLAFGEK*"
     gene            250891..251241
                     /locus_tag="rifcsphigho2_12_scaffold_16_prodigal-single_43
                     2"
     CDS             250891..251241
                     /product="hypothetical protein"
                     /codon_start=1
                     /transl_table=11
                     /translation="MKMTLSGDFCDFCNVRGKHPWTYKVKRFEMATIISDEGIEKHIS
                     GDWGACNICHDLIENNKWDDLINRVLDKQNIPHGPIRKEMFITIAELYETFRQHRVGT
                     VTKDYGSRADEEKF*"
     gene            251225..251545
                     /locus_tag="rifcsphigho2_12_scaffold_16_prodigal-single_43
                     3"
     CDS             251225..251545
                     /product="Putative uncharacterized protein n=1 Tax
                     =Brevibacillus brevis (strain 47 / JCM 6285 / NBRC 100599)
                     RepID=C0ZGS3_BREBN"
                     /codon_start=1
                     /transl_table=11
                     /translation="MKKNSRWYPKGWGYDELAERWGLPHEWKREGDDEKIAKRISEFM
                     LKSLNSKNEKQIAKDLRKFLLKLADCEDRVGYYAPLWRGLVAIENDECLLKAASLLVR
                     KMWS*"
                     /db_xref="UniRef100_C0ZGS3"
                     /db_xref="bbe:BBR47_40050"
                     /db_xref="C0ZGS3_BREBN"
     gene            251545..251667
                     /locus_tag="rifcsphigho2_12_scaffold_16_prodigal-single_43
                     4"
     CDS             251545..251667
                     /product="hypothetical protein"
                     /codon_start=1
                     /transl_table=11
                     /translation="MGLLDIFGIIPCNWNGTKVITTDRKCVHFNDNGTEVERHK*"
     gene            252165..253667
                     /locus_tag="rifcsphigho2_12_scaffold_16_prodigal-single_43
                     5"
     CDS             252165..253667
                     /product="Transposase-like protein n=1 Tax=Archaeoglobus
                     sulfaticallidus PM70-1 RepID=N0BIU2_9EURY"
                     /codon_start=1
                     /transl_table=11
                     /translation="VVEQFHIKDVPIKSGNSTIYNINYHIVFCPKYRKPILHDIKNDL
                     EIIFKSICSSSNWTIITMEIMPDHIHIFISSHPKYSPMDIVKKLKGVSAKLIFQKYPQ
                     FKQKEFWGSHLWSEGYYVGTAGVVTTEAIRKYIDAFLPRRSQQSSGSSRRRAGSAGRV
                     LSVTSPRRAQVGQARWVPVHDPRSIPSLHDGSQTAYFGSSEDMQEVPEGTVRLAFTSP
                     PYWDLKDYQHPGQIGQEPYEAYLARMNRVWDECYRVTASNGLLFINVGNRRVKKEFYP
                     LGMDIYRKMRELGSKWRLLENFIWYVPNALPQPNHYIERLFDNKYENVLCFAKNYDYD
                     YVFNKIRVKQKWQGVDPRQAKLNPKGRCISNVIRIPAYRPPPIKKMNYHVAAFPDELV
                     QVFIHAFSNRADIVLDPFLGSGTVLKVAKAMGRNGIGYEVNPDFRAVIEARLHEPWEP
                     VPFEKVDLIHSVIPDARTHIAIVGRRRPPQNGNGDTAEPARLDAWTKATP*"
                     /db_xref="UniRef100_N0BIU2"
                     /db_xref="A0A0F8YL08_9ZZZZ"
                     /db_xref="ast:Asulf_00009"
                     /db_xref="N0BIU2_9EURY"
     gene            253972..254406
                     /locus_tag="rifcsphigho2_12_scaffold_16_prodigal-single_43
                     6"
     CDS             253972..254406
                     /product="hypothetical protein"
                     /codon_start=1
                     /transl_table=11
                     /translation="MSKITTDKLAEVAETTATELRYNALNLIRNISFGEDIAIILEKC
                     ATELRNRDNELKSLHDLAFNVGTGGKLRPWVTPEQSQEVAMIGRYIEMISNENVKLKT
                     AFIDAYKILNGMLTDSQLDFRQPDGRTARERLNNYRDVLSLK*"
     gene            254416..254766
                     /locus_tag="rifcsphigho2_12_scaffold_16_prodigal-single_43
                     7"
     CDS             254416..254766
                     /product="hypothetical protein"
                     /codon_start=1
                     /transl_table=11
                     /translation="MFYHIDNIPSKIRNNAEKAARRQAEKSIMYFQHGATIISSSGYV
                     IVSACNTPSGHAENLVIQKLLLKPPHIISDAKYMVVVRINRSRKHFLLSKPCQVCESK
                     IFEYKHLIKAVYHS*"
     gene            complement(254896..255330)
                     /locus_tag="rifcsphigho2_12_scaffold_16_prodigal-single_43
                     8"
     CDS             complement(254896..255330)
                     /product="hypothetical protein"
                     /codon_start=1
                     /transl_table=11
                     /translation="MLKEHRISEAGNKIAEFFELLNLVCECGNLCDSIVEEGEIKLIT
                     TPSKYKIKNLRDWEKCISSVEKWIVSHEDDIMKHLSSSGTQMDTEDLDMILSLFDNDF
                     IGSRFYQRIHKSKKTRIVAVTYECSDEKCGDDTPHYHRFIDE*"
     gene            complement(255440..255718)
                     /locus_tag="rifcsphigho2_12_scaffold_16_prodigal-single_43
                     9"
     CDS             complement(255440..255718)
                     /product="hypothetical protein"
                     /codon_start=1
                     /transl_table=11
                     /translation="MKSCNICGSFVAKLQKHLGWHETKGDKIQTRERKTNGFCTDCGT
                     AIEFRDGGWKHANSDKNCTWRRGTDKRFWSHCGKCGQKMTDSHSCGEK*"
     gene            255800..255991
                     /locus_tag="rifcsphigho2_12_scaffold_16_prodigal-single_44
                     0"
     CDS             255800..255991
                     /product="hypothetical protein"
                     /codon_start=1
                     /transl_table=11
                     /translation="MVKIFKTVEIYTTNGAHFYHENVEMKLDSFGVRISDSNEIILYP
                     LNSVSRLKYNLDENETSGE*"
     gene            255993..256277
                     /locus_tag="rifcsphigho2_12_scaffold_16_prodigal-single_44
                     1"
     CDS             255993..256277
                     /product="hypothetical protein"
                     /codon_start=1
                     /transl_table=11
                     /translation="MVKVYSRIKCKKCEKIRKCKLVRLYYINTGHDNGNYKKDKLIEM
                     WNCPDNHIFRKSVRKNGSDLSNHTVWETGKRNVMKYRVAPTSKDLEDCKL*"
     gene            256294..256569
                     /locus_tag="rifcsphigho2_12_scaffold_16_prodigal-single_44
                     2"
     CDS             256294..256569
                     /product="hypothetical protein"
                     /codon_start=1
                     /transl_table=11
                     /translation="LTKEFRTLNCKVCEKRKKFQLLTRRYRNNHDDGYTNDIYMEMWK
                     CSIGHILEIKGKLDGSSLANHPVWDIDRDVDAYRVYPTNEDYDACNG*"
     gene            256605..257519
                     /locus_tag="rifcsphigho2_12_scaffold_16_prodigal-single_44
                     3"
     CDS             256605..257519
                     /product="Probable tyrosine recombinase XerC-like n=1 Tax
                     =Pyrococcus sp. (strain NA2) RepID=F4HK29_PYRSN"
                     /codon_start=1
                     /transl_table=11
                     /translation="MNLKQFESELEMRKFSEPTIEGYMQNLRDFFLYINKDDTKYSPT
                     KDDVRAFIVHLSEKKYSPATIHRAFWAIRRFFLHQERSHELNLLAETILPQNEAHEIE
                     YLTPEQIKHIFSVCDSLITNSIGKRQLMYVRDKIIIYTFFISGLRRNELLHLRTDDVV
                     LEKKMLRVERSKRREKSKVGFIPLKDEDIRLFSAWLKIKPQSEWLFPGRNTEEPVSES
                     TVWYTVNKIGKLSGLHTFPHRFRHSVGSLMASSGYRMEEIANFLGHQSIETTRHFYAA
                     LSPAYINRRMIEFREGFNIKNVDDDARV*"
                     /db_xref="UniRef100_F4HK29"
                     /db_xref="pyn:PNA2_0424"
                     /db_xref="F4HK29_PYRSN"
     gene            257750..258079
                     /locus_tag="rifcsphigho2_12_scaffold_16_prodigal-single_44
                     4"
     CDS             257750..258079
                     /product="hypothetical protein"
                     /codon_start=1
                     /transl_table=11
                     /translation="MYRQYSKFCNSEHTKRILDGKVINPGSYDGFRNTISMLHQLGLL
                     KRINEEDIPIDMLIPGRGAAFTGQKRHYYMLANNEPDIPFNQLPLDWKNPLKALGQKR
                     NWVSMRE*"
     gene            258102..258326
                     /locus_tag="rifcsphigho2_12_scaffold_16_prodigal-single_44
                     5"
     CDS             258102..258326
                     /product="hypothetical protein"
                     /codon_start=1
                     /transl_table=11
                     /translation="MPGPDFSVYSARAKVLAVGILSPCPEGHEVFLRDPWYAKDIPVL
                     LEEIERLKNTNIQLKKKLDEGPCGKCRKVM*"
     gene            258407..258637
                     /locus_tag="rifcsphigho2_12_scaffold_16_prodigal-single_44
                     6"
     CDS             258407..258637
                     /product="hypothetical protein"
                     /codon_start=1
                     /transl_table=11
                     /translation="MISKLSRLLNPVTYYRCYKLIRMMERSQKTDAKFTALKKMLNCR
                     TEDIVIQIEIRKFVNKVWLTSENKTFLLIYHR*"
     gene            258718..259080
                     /locus_tag="rifcsphigho2_12_scaffold_16_prodigal-single_44
                     7"
     CDS             258718..259080
                     /product="hypothetical protein"
                     /codon_start=1
                     /transl_table=11
                     /translation="MVGKGTVDEEVVPVLLRKFASATGIPRWRGKVGHGAGGADDDRV
                     LHRGEAMTKELIAQGRRAAEALSEEASIKQHQTDLPMGHFDRTFWPQSGIDELVGQAT
                     LLEALANALEQRTAERDA*"
     gene            259108..259443
                     /locus_tag="rifcsphigho2_12_scaffold_16_prodigal-single_44
                     8"
     CDS             259108..259443
                     /product="hypothetical protein"
                     /codon_start=1
                     /transl_table=11
                     /translation="MNADELKVAYENVQSKILEKAKSLEKSISDDKILTDEQAIEKLK
                     LTAEEGIGACIVLYNLLEDEAERRGASVNSEGRLSKSFDEIGWLIAKFELIQKRARGE
                     PEKIIEGYA*"
     gene            259444..259836
                     /locus_tag="rifcsphigho2_12_scaffold_16_prodigal-single_44
                     9"
     CDS             259444..259836
                     /product="hypothetical protein"
                     /codon_start=1
                     /transl_table=11
                     /translation="MLSRLFIIMLFLSLLSGCLNTPIDTTLHKELVSENLNIYCYRDI
                     NPNSKTYLKEWCVRDCGVWGGWKYAACKAQDTIMECNSQAPETFDYRTGYPNIVYQVF
                     EMKKWKVIAIEQDKAQEDIPYVVHGKCE*"
     gene            259977..260432
                     /locus_tag="rifcsphigho2_12_scaffold_16_prodigal-single_45
                     0"
     CDS             259977..260432
                     /product="hypothetical protein"
                     /codon_start=1
                     /transl_table=11
                     /translation="MGLFDNLIPVITGEELKSKQCLSCNSEYDKETIRQKIPTIQGRA
                     IGPCCQKCWNNSDNMERLDIIQKLEDFWKEIDVLDEKAIEYLTIARNHVKNNSWDKEK
                     QLVIQLSDQKMDIFLEKFGDDEKMRPMEGLNLLLDVIAFKDDNSEWLMN*"
     gene            260417..260692
                     /locus_tag="rifcsphigho2_12_scaffold_16_prodigal-single_45
                     1"
     CDS             260417..260692
                     /product="hypothetical protein"
                     /codon_start=1
                     /transl_table=11
                     /translation="MVDELMVEYPIKIGKTVKYRLVKHETSDGLMSIYTDVPIGKVYD
                     VIEGSEQNAEFFNMELKKKHTKKVVCVVDNDKRVYFPVECMERVRYE*"
     gene            260685..260813
                     /locus_tag="rifcsphigho2_12_scaffold_16_prodigal-single_45
                     2"
     CDS             260685..260813
                     /product="hypothetical protein"
                     /codon_start=1
                     /transl_table=11
                     /translation="MNRCNDCNGKILCGIEGNHMVENDSKQVCCACFEDKYCIICC*"
     gene            260819..261502
                     /locus_tag="rifcsphigho2_12_scaffold_16_prodigal-single_45
                     3"
     CDS             260819..261502
                     /product="hypothetical protein"
                     /codon_start=1
                     /transl_table=11
                     /translation="MDWHHSVDINFEEDRDCDAFGCDSYCRCSQIVSAMVESVNIDYC
                     IDNIIEHICIGNVPRSNKLIYTRALDRAHELRTDESSRYVVDRILRHYKIYDFTLFEV
                     NTRSGYYGEEIGSVSHKNSDEIIATCQKILSLKTLTEKINALLELEYGYVLPRLKGAT
                     WELIEIEKSSIIFPQNEYKKKIKNSVYSDYKLPVALVDEELKLIDGYHRVTSCNSERV
                     KVFKATVLP*"
     gene            261499..261957
                     /locus_tag="rifcsphigho2_12_scaffold_16_prodigal-single_45
                     4"
     CDS             261499..261957
                     /product="hypothetical protein"
                     /codon_start=1
                     /transl_table=11
                     /translation="MNIDNIEYCCNPYEDNPFPNKITAWIPDGISIIIPGNTGIVWHH
                     QVGNVSCDQYYIEGSIIPIGVNSELLEKLVQINSERGTQSENSEIWQNIKKQSGIDFD
                     IVAPPSNLPNTEGFWWVKFRKFPPDEHPFSIKNLSTIINKRVVLVYDNSD*"
     gene            261970..262308
                     /locus_tag="rifcsphigho2_12_scaffold_16_prodigal-single_45
                     5"
     CDS             261970..262308
                     /product="Uncharacterized protein n=1 Tax=Bacillus sp.
                     SG-1 RepID=A6CPV8_9BACI"
                     /codon_start=1
                     /transl_table=11
                     /translation="MTTEISSAETKTLEKPIDGVSLICRRHFKEILFTLNKKTYSFNQ
                     LCTELNIAAKVLSDALKLLENLQIVKREVQSSSPIRVNYSLTEKGMKVTEAIRNLKQT
                     LEGDLANVQS*"
                     /db_xref="UniRef100_A6CPV8"
                     /db_xref="A6CPV8_9BACI"
                     /db_xref="lgy:T479_21610"
     gene            262295..262504
                     /locus_tag="rifcsphigho2_12_scaffold_16_prodigal-single_45
                     6"
     CDS             262295..262504
                     /product="hypothetical protein"
                     /codon_start=1
                     /transl_table=11
                     /translation="MYNPEKILTKSGFEEYKAHIFNIKNAIFFICNHADDLHIGNKDI
                     EILENALGLMETGNLFTGDGEEHEQ*"
     gene            262592..262843
                     /locus_tag="rifcsphigho2_12_scaffold_16_prodigal-single_45
                     7"
     CDS             262592..262843
                     /product="hypothetical protein"
                     /codon_start=1
                     /transl_table=11
                     /translation="LTMHSQQEFTIIKCEGIKQNTTLGNVSFMIGEAITELLDRGARN
                     FQVKFDKDSIEIKCEKGFDGDEFVNQNGYDAERKYKNIW*"
     gene            262840..263139
                     /locus_tag="rifcsphigho2_12_scaffold_16_prodigal-single_45
                     8"
     CDS             262840..263139
                     /product="hypothetical protein"
                     /codon_start=1
                     /transl_table=11
                     /translation="VINITKELIEDLRSGTGTKVCWRCKKEASETFHCSQCEVETLNE
                     FMRPLRVENESLFVVARTLLQTYRPQARDDCRDNTCSLCRALAALSPETLKKLKE*"
     gene            263164..263571
                     /locus_tag="rifcsphigho2_12_scaffold_16_prodigal-single_45
                     9"
     CDS             263164..263571
                     /product="hypothetical protein"
                     /codon_start=1
                     /transl_table=11
                     /translation="MRDPNKPKEAVYIGRPSRYANPYSHRKGKYVDAIAGNLVSTREE
                     SIEKFKEYIKSVLEGNTTSYYTNEFISYDILLLDLKDKDLVCFCAPMGGLEYSKDRKK
                     ICHGEVLSEIIQTKSIDGKIIEGNHNVRYYKGY*"
     gene            263644..263970
                     /locus_tag="rifcsphigho2_12_scaffold_16_prodigal-single_46
                     0"
     CDS             263644..263970
                     /product="hypothetical protein"
                     /codon_start=1
                     /transl_table=11
                     /translation="MWTYEEIGTKYGLKDDRLKLFIDYMKTRWADQEGFDYCLDYTEE
                     WANRFSDHREFQASDGYGKRILLSLNIQNTDNRVCNQCGTLAKNIVYNDISWDAHDSN
                     CFGKYI*"
     gene            263967..265250
                     /locus_tag="rifcsphigho2_12_scaffold_16_prodigal-single_46
                     1"
     CDS             263967..265250
                     /product="Serine--tRNA ligase n=1 Tax=Methanoregula
                     formicica (strain DSM 22288 / NBRC 105244 / SMSP)
                     RepID=L0HI60_METFS"
                     /codon_start=1
                     /transl_table=11
                     /translation="MIDIKNIRNNEDFVRKNLTKRNDKSLLEEFEKLISYDKLTLLRR
                     REVDILRNNVNTLARDIAKEISETNEKSKIESMMDERKSLDVELNKIEGKFRTAELLR
                     NEILLKMPNLLQDEVPIGSSDKDNVEIRRFGIPNKKNVRSHGELIEELELADFEAARK
                     STGAGFVFLKGNLARLDIALQMFALENLHSKGYIPIQVPLMMNVESYEGVTDIKDFSS
                     VMFRVSDDSNDVDKRLIATSEHPIVAMMQDKVIEPDKLPLKFVGVSPCFRKEIGSSGV
                     DTRGLFRMHQFNKVEQVAFTTPESSNTMLEELIGNAEILFKELEIPYRTVAVCTGDIG
                     TVASKKYDIEAWSPRQNNWIEVVSGSNCTDYQSRRLNIKYGKRGGKTQLVHTLNCTAI
                     ATSRAMVAIIENNQENDKVIIPKVLRKYMGGIEFL*"
                     /db_xref="UniRef100_L0HI60"
                     /db_xref="mfo:Metfor_1727"
                     /db_xref="87216560"
                     /db_xref="L0HI60_METFS"
     gene            265247..265480
                     /locus_tag="rifcsphigho2_12_scaffold_16_prodigal-single_46
                     2"
     CDS             265247..265480
                     /product="hypothetical protein"
                     /codon_start=1
                     /transl_table=11
                     /translation="MIKRTERKVEWTSEGKWAISSLPNQDVFRISVMSGNSWYGIILN
                     RKQMEEFSSTLVEASREKTGDIKGENIDETIKS*"
     gene            265461..265775
                     /locus_tag="rifcsphigho2_12_scaffold_16_prodigal-single_46
                     3"
     CDS             265461..265775
                     /product="hypothetical protein"
                     /codon_start=1
                     /transl_table=11
                     /translation="MKQSNHESHSPEELGTILLVEQLRRKGHTIESAQSLNTPEESTK
                     WLQVIKWDSKEEAEDFRKWAIEQICKSTQYKGFSKKYRIRRAEEEFSWWDLDLGLSIK
                     SE*"
     gene            265842..266084
                     /locus_tag="rifcsphigho2_12_scaffold_16_prodigal-single_46
                     4"
     CDS             265842..266084
                     /product="hypothetical protein"
                     /codon_start=1
                     /transl_table=11
                     /translation="MTKELIAQARADAKALREEASIKQRQTDAPMGHLDRTFWPQSGI
                     DELVKQATLLEDLANALEQHEAEIERLRKRRSDNGV*"
     gene            266144..266842
                     /locus_tag="rifcsphigho2_12_scaffold_16_prodigal-single_46
                     5"
     CDS             266144..266842
                     /product="hypothetical protein"
                     /codon_start=1
                     /transl_table=11
                     /translation="MKILIAGDSHGEKGILWVDEQITKYNADCGIICGDVWDVWTRTK
                     NEIAIIRGNHEKEEAWTKKLFGPNIIPHQDYSTFTLGGKRFGVIGRMDEDAHQYMLKA
                     GWWLGDADNRAFTKYEMSQVKGLLKNIDVLLTHDAPFPFLIAEDGMMGGAPNTVGSHY
                     LRDVLFVTQPQYAWHGHMHAYQERRIADVKVFGLPCSDVSFNNRGFCILDTQDMSVET
                     ILINKPRSAEINEY*"
     gene            266832..267140
                     /locus_tag="rifcsphigho2_12_scaffold_16_prodigal-single_46
                     6"
     CDS             266832..267140
                     /product="hypothetical protein"
                     /codon_start=1
                     /transl_table=11
                     /translation="MSTKSETDEKIEIKVVEKKSYSQQDIQNMIGKSLEKQTEFLERP
                     PIKPKKTKIKLFAISKEKLRTSGVEFEISSSDFYGSRIEVIASDENFLYIKETSSEEL
                     *"
     gene            267137..267517
                     /locus_tag="rifcsphigho2_12_scaffold_16_prodigal-single_46
                     7"
     CDS             267137..267517
                     /product="hypothetical protein"
                     /codon_start=1
                     /transl_table=11
                     /translation="MIGNVIIRQPNLLRRKRVVGSSNLKSNDILIMCCDIFHWVYGTE
                     YDLTKKVFWENSKDVFTYGVPCPYHPDNDITVSTEMCLGYIVEKTHCVIVGCMVWGLS
                     MKIISEIPNNKNSIWENKNGMASS*"
     gene            267498..267875
                     /locus_tag="rifcsphigho2_12_scaffold_16_prodigal-single_46
                     8"
     CDS             267498..267875
                     /product="hypothetical protein"
                     /codon_start=1
                     /transl_table=11
                     /translation="MVWLPPKEWTPIAKIHALGSRRYQINKTAEWGHLSFECNELDYA
                     FEVGLIIAYSIDITEKGSSPLSEEDRNNISEWVIKTSNDWLLQKAKEENIEVKMCEGG
                     CGRITGKDEQGRFLCVCRYDGHG*"
     gene            267899..268435
                     /locus_tag="rifcsphigho2_12_scaffold_16_prodigal-single_46
                     9"
     CDS             267899..268435
                     /product="hypothetical protein"
                     /codon_start=1
                     /transl_table=11
                     /translation="MSFPLQLFVGQSEPTLKKFKPAEDDISKAFIRKPKHGLWTSKYR
                     PETNDSPWIEWCVANEFGDVENTPWWILEPKDDVKILEISDWKSFDEIIAKYGYNWME
                     NISKDKFLSQINIGIKFESIMKDGYDAVHLTENAAWKLHNGRKESPFLNLNGWDCEST
                     IWLKYSFKSVKELINAYN*"
     gene            268422..268766
                     /locus_tag="rifcsphigho2_12_scaffold_16_prodigal-single_47
                     0"
     CDS             268422..268766
                     /product="hypothetical protein"
                     /codon_start=1
                     /transl_table=11
                     /translation="MHIISCEQQGAQNMTQQQENQTSATNEWKIPDPTRHPQYKRITE
                     VRFERYGPTTVAFVTLVNTRNKFTEVMGTATRRGNDKEFPHIGKLVAIQKALDKEQER
                     VEKQRKKFGRLL*"
     gene            268916..269488
                     /locus_tag="rifcsphigho2_12_scaffold_16_prodigal-single_47
                     1"
     CDS             268916..269488
                     /product="Uncharacterized protein n=1 Tax=Nitrososphaera
                     gargensis (strain Ga9.2) RepID=K0IAQ5_NITGG"
                     /codon_start=1
                     /transl_table=11
                     /translation="MKIGLDFDDTVSNQMSVMLNLMNIIYKKTLKKEDITSWEFFQQD
                     EYKESFWKIVDLYDTTYLRRAIPPMDEFTTGVVKHLQKQGHEIFIVTMNLPKCIPSIE
                     GWLFVHGIDAPVIAVGRNSFAKVELPIDVLVDDSPKVIELFEKHPQKNIIVFDQPWNR
                     NIKMFKNYSRVKTWLEVLKEVENFERENNI*"
                     /db_xref="UniRef100_K0IAQ5"
                     /db_xref="A0A0F9U5M5_9ZZZZ"
                     /db_xref="nev:NTE_02330"
                     /db_xref="K0IAQ5_NITGG"
     gene            269466..269930
                     /locus_tag="rifcsphigho2_12_scaffold_16_prodigal-single_47
                     2"
     CDS             269466..269930
                     /product="hypothetical protein"
                     /codon_start=1
                     /transl_table=11
                     /translation="LKEKIIYKDIQINGIRKHGGTPFGNSCYAVRLPDDIKITSRIKI
                     TFIKDSSYESKWTVANIQKVFLDDSVSGFCLGEISTGGKFNDELECDKKADLISENLE
                     FPWDIFHDEYFYPLGGTIRGDVKKAKEFISLLINKDVSNDVIEWTVSMRSSI*"
     gene            269984..270640
                     /locus_tag="rifcsphigho2_12_scaffold_16_prodigal-single_47
                     3"
     CDS             269984..270640
                     /product="hypothetical protein"
                     /codon_start=1
                     /transl_table=11
                     /translation="MTIIVPEPAPSNRDAGNESAAPVRRATFKGILREIRKVSSNTYG
                     VVEQLKFSIEPTSYSGKIRYEWYNLSRDGKAVSENSKFGILLSKLKQMDLYDSNGIKD
                     ELMLNNEFEWEQVEFPAAWQMKGNFLLPKVAEVETNTEKPTKDAATTVVVSPTNDEIK
                     QIIIDVLKSHGSQGTTMTSLVEEVIKLSSSDRQVVFKLYRELRSQGKIKEENAKLIAV
                     *"
     gene            270683..270838
                     /locus_tag="rifcsphigho2_12_scaffold_16_prodigal-single_47
                     4"
     CDS             270683..270838
                     /product="hypothetical protein"
                     /codon_start=1
                     /transl_table=11
                     /translation="MIKRYKRTNFGWMRRSSRVYLANLNNSKILRIKSFIDNYNRVLA
                     KERVIND*"
     gene            270975..271445
                     /locus_tag="rifcsphigho2_12_scaffold_16_prodigal-single_47
                     5"
     CDS             270975..271445
                     /product="hypothetical protein"
                     /codon_start=1
                     /transl_table=11
                     /translation="MATNEFGATIAERLHRAALAMPDVAKTGKNAQFNYDYLEDKQLT
                     SIARMVLLDNGIVIIQSLESVEQKPHQTERSLRFATLAKWKFKILAPGLMEIIEVPWT
                     SESMDSGDKGISKCTTMARKDFFRTLLMVPGGAENEADKDEPISSGIAKYHQTK*"
     gene            271452..271781
                     /locus_tag="rifcsphigho2_12_scaffold_16_prodigal-single_47
                     6"
     CDS             271452..271781
                     /product="hypothetical protein"
                     /codon_start=1
                     /transl_table=11
                     /translation="MKVVINKCYGGFGISDTAVKWMRENKPCEHEETIVGETYKSGGI
                     KKYSDANYGHSSYRNCDSLVAAIENLGNEANGEHAKLYVTYADVNNYSIKNYDGKETI
                     CDHGCDC*"
     gene            271765..272061
                     /locus_tag="rifcsphigho2_12_scaffold_16_prodigal-single_47
                     7"
     CDS             271765..272061
                     /product="hypothetical protein"
                     /codon_start=1
                     /transl_table=11
                     /translation="MDVIVSMHDLEIKTTEQDAERIRKLREERDDEMMSAVKNLVNMS
                     INFRKWEEHLSIAQDAITVKDYEKANENLKLAHKEMKSVTKLIGQAYSLSNLVG*"
     gene            272066..272227
                     /locus_tag="rifcsphigho2_12_scaffold_16_prodigal-single_47
                     8"
     CDS             272066..272227
                     /product="hypothetical protein"
                     /codon_start=1
                     /transl_table=11
                     /translation="MALTELFIGEHFTKMYDELKSAQHRSYILFLYDDIVSVSNHIYL
                     EIDMKEFLR*"
     gene            272224..272517
                     /locus_tag="rifcsphigho2_12_scaffold_16_prodigal-single_47
                     9"
     CDS             272224..272517
                     /product="hypothetical protein"
                     /codon_start=1
                     /transl_table=11
                     /translation="MIIMETVKILRELKPSKGLKFVPMDYWNGATYAKLKRNIECFHE
                     KECNMIFRRNSIGPIDGHGMFLLNMEEDFTIGFGKHFVSVKRKDIVTLAQREK*"
     gene            272551..272883
                     /locus_tag="rifcsphigho2_12_scaffold_16_prodigal-single_48
                     0"
     CDS             272551..272883
                     /product="hypothetical protein"
                     /codon_start=1
                     /transl_table=11
                     /translation="MLRESEEIRNRIPLGYFNFNVRKIYIYCFDRHSWIPGYKKDMDT
                     NTYWDYDKKSSERGRKCPRCPRAKLLIVPRICSDILLHKYKCSECGNITSARGISHID
                     IRRVWTQP*"
     gene            272880..273038
                     /locus_tag="rifcsphigho2_12_scaffold_16_prodigal-single_48
                     1"
     CDS             272880..273038
                     /product="hypothetical protein"
                     /codon_start=1
                     /transl_table=11
                     /translation="MNTGTTYYESWEHFLSEMKRFHNEARESEDECGRQGDDAGEDSR
                     SRSSTQFC*"
     gene            273205..273534
                     /locus_tag="rifcsphigho2_12_scaffold_16_prodigal-single_48
                     2"
     CDS             273205..273534
                     /product="hypothetical protein"
                     /codon_start=1
                     /transl_table=11
                     /translation="MSLIKTRENKLVSYGYTKTATHRGDVEFWTKNGVEYVKIYVSKN
                     INGDKRTIIECPVADIFTDVKVTAQCEDCNIEATALITKGDHHGGVKTVCRDRDSCHE
                     REKLILR*"
     gene            273622..274311
                     /locus_tag="rifcsphigho2_12_scaffold_16_prodigal-single_48
                     3"
     CDS             273622..274311
                     /product="Uncharacterized protein n=7 Tax=Neisseria
                     meningitidis RepID=C6SN85_NEIME"
                     /codon_start=1
                     /transl_table=11
                     /translation="MPNWCNNVLIIKGPEEEIEKFTKEAKGEKTEFSISKFLPIPEDL
                     NIESGSLSSLALTFFGNEEHRKNNKSLFHKTSDDDWRKLSYIIDSLTEKRLPITFENA
                     KQLVLETHPGLETFSKKVISNIEKYGYTDWYDWCIANWGTKWDVEAELSQREKSIVHY
                     TFDSAWSPPLEAIKSISSKFPTLKFGIKYSEPGNCFAGEAVYKNGECVYERETEYDAF
                     YDVLDRDEEKE*"
                     /db_xref="UniRef100_C6SN85"
                     /db_xref="C6SN85_NEIME"
                     /db_xref="ngk:NGK_1056"
     gene            274330..274479
                     /locus_tag="rifcsphigho2_12_scaffold_16_prodigal-single_48
                     4"
     CDS             274330..274479
                     /product="hypothetical protein"
                     /codon_start=1
                     /transl_table=11
                     /translation="MLIEMEKYVFVKTHVIRVHFQTIEQLILFRQKLINSGVIPIENI
                     QVPNN*"
     gene            274489..275352
                     /locus_tag="rifcsphigho2_12_scaffold_16_prodigal-single_48
                     5"
     CDS             274489..275352
                     /product="hypothetical protein"
                     /codon_start=1
                     /transl_table=11
                     /translation="MGCDIHIYSEARLPDHSKERKKDWDKYQKKKGKMPFAWQSTDPW
                     GLYDINMDFGFYKKHEDGTYHLDYLAVPSHFRVYNGRNYTFFAALNNVRNYDNVPSYF
                     DEERELPDDMSEVIKNELSDEYYHSRCYATLKEFKEMIEWSKKQIIKMNGVISLEQKL
                     NLEKKEGYVFTQIDTEEIDEEEKSFGSGHEFEKQVLSAIVGNTRGGNGKNDAYKSNKP
                     LVSYSRGIWGPNLIPVNIEWETSLYDEIGHALSRIIENLEYRKKVYNYDWNNKDAISD
                     DDIRAIWWYDN*"
     gene            275352..275468
                     /locus_tag="rifcsphigho2_12_scaffold_16_prodigal-single_48
                     6"
     CDS             275352..275468
                     /product="hypothetical protein"
                     /codon_start=1
                     /transl_table=11
                     /translation="MTDKKELLSKDEFIVLRSLDEISKENSHGGDQITIKNC*"
     gene            275515..275742
                     /locus_tag="rifcsphigho2_12_scaffold_16_prodigal-single_48
                     7"
     CDS             275515..275742
                     /product="hypothetical protein"
                     /codon_start=1
                     /transl_table=11
                     /translation="MVLSRMPIKINRFNNKLYKLMESTLKSHDVLEYRPAYQEIYGKE
                     NVKISLDHIPKKCCVRYSLWVRKKLNPKQIP*"
     gene            275754..276260
                     /locus_tag="rifcsphigho2_12_scaffold_16_prodigal-single_48
                     8"
     CDS             275754..276260
                     /product="hypothetical protein n=1 Tax=unclassified
                     Euryarchaeota (miscellaneous) RepID=UPI00037B88F5"
                     /codon_start=1
                     /transl_table=11
                     /translation="MGYTTDFQGEFEIEPQLKPEQIVYLKKFSETRRMTRNAELTKNR
                     KDTIREAVGLSVGIEGEFFVGETGSYGQDHGKDVIDNNTGPNTQPGLWCQWIPTDDGY
                     KLVWNGAEKFYNYIEWLHYMIDNFFEPWGYKLNGTIKWSGEYPEDIGKIVVKNNKVKI
                     KTGKIVYR*"
                     /db_xref="UniRef100_UPI00037B88F5"
                     /db_xref="X0VAG6_9ZZZZ"
                     /db_xref="oni:Osc7112_2240"
                     /db_xref="UPI00037B88F5"
     gene            276355..277008
                     /locus_tag="rifcsphigho2_12_scaffold_16_prodigal-single_48
                     9"
     CDS             276355..277008
                     /product="tRNA synthetase, class-II (G, H, P and S) n=1
                     Tax=Pseudomonas syringae pv. japonica str. M301072
                     RepID=F3FQD9_PSESX"
                     /codon_start=1
                     /transl_table=11
                     /translation="VTGTELVRGTRLLIGDDAIDYSRAIEILKNIADFFGYEEIILPL
                     LWQQDTFTNKAGEEILNKMYTFKDKGDRNICLIPEATAIIQEVFKSDWDKTLPKPIKV
                     FYVTRCYRYDNPQQNRFREFTQFGMEILGPQTSESRKELEKISETILQTFGIKYQYQP
                     SVKRGLSYYVGDGFEYECKELGSQKQIIGGGSYDCGIGFALGIERLIAACKCDNCSD*"
                     /db_xref="UniRef100_F3FQD9"
                     /db_xref="F3FQD9_PSESX"
                     /db_xref="hch:HCH_01121"
     gene            277026..277241
                     /locus_tag="rifcsphigho2_12_scaffold_16_prodigal-single_49
                     0"
     CDS             277026..277241
                     /product="hypothetical protein"
                     /codon_start=1
                     /transl_table=11
                     /translation="MSKIVWGRYIHKTSKSHLFIKKGNGWMAFCSDEGWKNIKILPRY
                     SMRAAAENEICKRCNGFYLDIEILTMV*"
     gene            277275..277514
                     /locus_tag="rifcsphigho2_12_scaffold_16_prodigal-single_49
                     1"
     CDS             277275..277514
                     /product="hypothetical protein"
                     /codon_start=1
                     /transl_table=11
                     /translation="MNLKRMVIEFEVLYDADIDDLSDIGDLEEIHHQTMVGHASGSWK
                     LITNESVSKEKMKELLIAQGTDPEFLLSDDLLSDD*"
     gene            277697..277900
                     /locus_tag="rifcsphigho2_12_scaffold_16_prodigal-single_49
                     2"
     CDS             277697..277900
                     /product="hypothetical protein"
                     /codon_start=1
                     /transl_table=11
                     /translation="MNKCKILLTNGTILDIEYIKMEWTDDNKFINFFSEYKSKQIIAT
                     FIASNIVAVITDYSKVRIQNSFE*"
     gene            277922..278326
                     /locus_tag="rifcsphigho2_12_scaffold_16_prodigal-single_49
                     3"
     CDS             277922..278326
                     /product="hypothetical protein"
                     /codon_start=1
                     /transl_table=11
                     /translation="MNNTDLVKIALEHYIESGAKLTPDEEILSMKDFENFYNSIQVIS
                     PIYNEILGFPIRGIRWNFNGCICCENNEEKEVLLQRVLIVHPSVISATNGRALGTVLC
                     KQHAPLIGNGLDTIDNTVIIGALKRIKEEPPK*"
     gene            278333..278536
                     /locus_tag="rifcsphigho2_12_scaffold_16_prodigal-single_49
                     4"
     CDS             278333..278536
                     /product="hypothetical protein"
                     /codon_start=1
                     /transl_table=11
                     /translation="MIINLLRILKIDQAVAWLNIRLNYGKRCDTKDTEDFSDQDKIKP
                     HCNTCSCARCGVCVAWEEYDEIF*"
     gene            complement(278578..279384)
                     /locus_tag="rifcsphigho2_12_scaffold_16_prodigal-single_49
                     5"
     CDS             complement(278578..279384)
                     /product="hypothetical protein n=1 Tax=unclassified
                     Aminicenantes RepID=UPI000369B90B"
                     /codon_start=1
                     /transl_table=11
                     /translation="LELPRKTKIDGIEIPYISPSQINMLLTCQKKYEFKYVLNIPDEG
                     DQRDLVFGTSLHAAMEWASHSEKSGEQVRPEQVLVMSQEFFRKEMEAKKIPFTDEDEE
                     EIGTVSKFLWKQMTDKKIKPLLIEEQVIYKFQEENPWAVMGYLDLLGLQNNIPVLIDF
                     KTTKRSPPNGKEASRSHTFQLLLYVAALKAAGIDVQKAYIAYAVRKKYPEIIWAEVRI
                     TDNALKWALALAKSVKRIVDVGEFTPNPMSLLCSPKWCSYWNRCEGALQS*"
                     /db_xref="UniRef100_UPI000369B90B"
                     /db_xref="A0A0G1A9B2_9BACT"
                     /db_xref="dti:Desti_5646"
                     /db_xref="UPI000369B90B"
     gene            complement(279391..279825)
                     /locus_tag="rifcsphigho2_12_scaffold_16_prodigal-single_49
                     6"
     CDS             complement(279391..279825)
                     /product="Arabidopsis thaliana At5g66540/K1F13_21 
                     (Fragment) n=1 Tax=Plasmodium yoelii yoelii
                     RepID=Q7R971_PLAYO"
                     /codon_start=1
                     /transl_table=11
                     /translation="MSDNCAFCNIPIFGQSIELHPPCARRLAYLYGTVKKLADTGQKN
                     WAADSDELWSEISGILYDKNFNERVFKVKTGPNGKTEFVDVTEEYNNMWQILREAGQQ
                     EQEEDDEEDELDEDEDEDEDEEEEEEDDEHDHRHHSHGKRGR*"
                     /db_xref="UniRef100_Q7R971"
                     /db_xref="A0A078K4V4_9APIC"
                     /db_xref="Q7R971_PLAYO"
     gene            complement(279869..280267)
                     /locus_tag="rifcsphigho2_12_scaffold_16_prodigal-single_49
                     7"
     CDS             complement(279869..280267)
                     /product="hypothetical protein"
                     /codon_start=1
                     /transl_table=11
                     /translation="MKNRTIGKLRRPKARPINELMNLACRMGRDVADELRREDEISIA
                     EVDTSFVTVTKGQDAWLRVFKLSWLDEVRQRMRESGRLDDLKLKAGCTLHPDGKITCN
                     NTQQYIVSNRLNEEAYNCAKERLQTLYDNR*"
     gene            complement(280302..281186)
                     /locus_tag="rifcsphigho2_12_scaffold_16_prodigal-single_49
                     8"
     CDS             complement(280302..281186)
                     /product="Uncharacterized protein n=1 Tax=Clostridium sp.
                     CAG:628 RepID=R7MEE1_9CLOT"
                     /codon_start=1
                     /transl_table=11
                     /translation="VVKRMQKIHESIKMENRKFQEKICVSCNAKFSTKNPKKSKDGEY
                     RCKNCNNNKRTLDFFHLNKDKKLRKTFGITYNEYKNLLKEQNNVCAICKSPEIRKRKS
                     GVLYDLAVDHNHKTGKVRGLLCKNCNWALGQLKDNPNFLIDAHFYLSKHDNIPSWDEY
                     FMNMAILASTRSKDPSTKVGAILVKDKFVLSTGYNGLASKLNDDIKERWERPLKYRLV
                     IHAEMNAIIQGLRKRVDLTDATLYCTLYPCTECAKALIQSGIKEIIYLKRNNIRFEED
                     FKLSEKMFQECKVLVRSI*"
                     /db_xref="UniRef100_R7MEE1"
                     /db_xref="R7MEE1_9CLOT"
                     /db_xref="clb:Clo1100_1538"
     gene            281276..281599
                     /locus_tag="rifcsphigho2_12_scaffold_16_prodigal-single_49
                     9"
     CDS             281276..281599
                     /product="hypothetical protein"
                     /codon_start=1
                     /transl_table=11
                     /translation="MPSMEDELGVEGRIEVFEKILLGRTIRSIEFSKNDNGDYTNSLV
                     IKLNDGGYLKILESDVNLLLSPPIDSMKYGTSDNWRMIMPNSSIDMYNEAKKKLKEES
                     IGGVR*"
     gene            281596..281736
                     /locus_tag="rifcsphigho2_12_scaffold_16_prodigal-single_50
                     0"
     CDS             281596..281736
                     /product="hypothetical protein"
                     /codon_start=1
                     /transl_table=11
                     /translation="MSDEIETEEWLEYRRNIETTKKEIEDIFQSINSKMAEIDKIIGK
                     KD*"
     gene            281741..282052
                     /locus_tag="rifcsphigho2_12_scaffold_16_prodigal-single_50
                     1"
     CDS             281741..282052
                     /product="hypothetical protein"
                     /codon_start=1
                     /transl_table=11
                     /translation="MVAKEFECPRCLGTYYESSPIKKSMTCFSCPCKIKCMEISKSNR
                     GGNTTLLSAAPSGPSVAKNNAEQEWSSMWQSMISTLSQDPNLHEVVAWIENFKRQHLG
                     R*"
     gene            282094..282366
                     /locus_tag="rifcsphigho2_12_scaffold_16_prodigal-single_50
                     2"
     CDS             282094..282366
                     /product="hypothetical protein"
                     /codon_start=1
                     /transl_table=11
                     /translation="MELFGKNTGYTFGLVAIGALSLLAYQQYQKQKVAPQFLDTIIPA
                     EIQPYVIPATVVGILGLGTLMFLRYRRSQTAAAPSGLSRGFSFRFK*"
     gene            complement(282466..283560)
                     /locus_tag="rifcsphigho2_12_scaffold_16_prodigal-single_50
                     3"
     CDS             complement(282466..283560)
                     /product="hypothetical protein"
                     /codon_start=1
                     /transl_table=11
                     /translation="MVKISQIPGLPSIPGAALPVPGGAPPVTGEILGFIPPVESCVAR
                     IELTINGMKSGILGKTRQSQKIDVAIKFCRNEYEALFTQFVVKLTLNTDSPELDVILT
                     PSTGWYESVMMPFADNDGVWLPKGTYTYKAKIVDYKLVAGISVPELSITEPQYPNLPN
                     ITPETQEPQEPQVPQLPSAGTTVPNIPALPSLQKEVQLPSLGEIVSPEAYRPSNLGAV
                     KINETQFPPTVVNGTIKPQPTKIDTSSPVQYVDDGAIIYALMTAPEENTIDSRVNGTI
                     VFKYTDRTGNIKTINVSTSGVNETEVLGEVGRGTFYTTDMTYGKHSIDMTFDGYEVIG
                     TKRVETLESVTSKVNIELIRRPVSMSIDVI*"
     gene            complement(283560..287264)
                     /locus_tag="rifcsphigho2_12_scaffold_16_prodigal-single_50
                     4"
     CDS             complement(283560..287264)
                     /product="Uncharacterized protein n=1 Tax=Solanum
                     tuberosum RepID=M1D755_SOLTU"
                     /codon_start=1
                     /transl_table=11
                     /translation="VIKKNNTSNINQFPQVPPFPQIPNFNTTPIQFPQVPTIPELPHM
                     EPPTIPTVPQIPDPEIGLSPFPQIPVIKITPIILPEMPTIPAIPAIPSSIPNVWLTPI
                     YYPQIPPIPDFPELSPILGIPAIPYPNVPSVWLTPIRPVPTLPDIPLQEIPSIPHPNI
                     PNIWITPVTIPSDVPQVPQISFPQIPPISVPQIPIPNIPQLPNIQITPIPDIPQIEYP
                     QVPELGTTPFPQIPELRTTPIDIPQLEMPQIPNLPQIPSYPPSDIKRTLVRSPIGPIP
                     MPIEQIEQQLGIQISPKIRVYVDGIEVQDGTDLGIYGYPGEKIDVKVLFEVAGTSPYG
                     NHKAKVTFESDNDAIPNYHLQGEGKDEANFNANGNRVDFSWTPAAASGYSMLVEYRGD
                     LESLTWKPVKINWTTSTLSSNVSLEASYLRIPFGAVLPIKTKVSSAGVGIDAGRIYLR
                     INNSHLTNIGTQLMSYVQDLDSGGCEDIVKGCDCSPPGVGEICGDFCVKNPRIGNVDY
                     ILTSNGESQFVVLPSDYVSRGASISSLPAQIAVESIYDGNAIVRFEGFRCSDGNPYYC
                     SNCSGINYPCKVRCWSFGNVYNSDFKSINILVDKNKTQLNISSIPTQIETYQDINIEA
                     RLTHEDVTSPSFSQVLYTRQTANQIKIKVGQQEYPISSTNGVFNLTLLPRTLKPGTYN
                     VTVDYIGDADHYPANPVNSVLVVSPNQTTIDVTVTPASNFKTLTNGSINITLSDEVGP
                     LSGSVKVFLDNTLLTTVTTDSNGKKTIPISGTQLKVGPNTITVEYVPDEYHTTSSDAV
                     TFTVSKIITDITLGTTFSQINRLESVELSGKLIESDASAGFTNPLQTTVTFNIAGTTV
                     QKQTDSSGSFKLTVRGIDLPIGNNVIGVMFPESAIYLGDSASVTVDVIKITPEITFFA
                     EPVSISIFEQSIISGNIKDEIGPLANVPVKIQYLTTQQELQTDAGGNFQVTLLGSEAP
                     LGQIGFQAIFVENDIYTNATAAVTVTVRPANSVLEWVSPSQSVFTEKDVVFEGLLKAN
                     ELPLANATINVSINNNIGGNITSGADGRFQFVTNFDVPATYTVAATYDGTSDGRIIGD
                     SASFDVIAAIQPPDEYTSILDATYDDKTDVLDVTLKSEFGTCIKNVPIKLKIDGKPQS
                     DLTTDENGKVTKTLDLEAGTHTLVVTYEGSITPRLVCKMSTKSFDVSVSLYRALGKLV
                     PISSQHIIYGVGALVGIAVLMAILKRKDDF*"
                     /db_xref="UniRef100_M1D755"
                     /db_xref="A0A059BBD0_EUCGR"
                     /db_xref="M1D755_SOLTU"
     gene            complement(287270..288310)
                     /locus_tag="rifcsphigho2_12_scaffold_16_prodigal-single_50
                     5"
     CDS             complement(287270..288310)
                     /product="hypothetical protein"
                     /codon_start=1
                     /transl_table=11
                     /translation="MYGSRGVLFELYHKLFEVDKDINICITFLNYMVENVHNILIEMF
                     ISDVGYPFPNGLTPDMPGYARYSFGLGHNGFVRPHTWKNSLGYSLELSACANIEGAPR
                     ILPFPGGYQPPCIIDIARAVSVYEDPNHGPYFLHIWAWKQVSTPGTGTEPVWKPIEEE
                     EFKVRPYFGLIDPSTGSLTQRMKPILPDPVSVYNGLGIVPLTNEMLASVWTLLRQQGA
                     VPQLEELPGGFAIPGGTGLDLRFELPYAEITIPNIEGWKKFYNYQVPRADFVVNYLAG
                     INTDEYAQALCGQPALYNWCNCAEMLKDTLVPSTQCGGICKCIDPIGYYIAATNNGVF
                     PGCTVRLTDCSP*"
     gene            complement(288256..289047)
                     /locus_tag="rifcsphigho2_12_scaffold_16_prodigal-single_50
                     6"
     CDS             complement(288256..289047)
                     /product="hypothetical protein"
                     /codon_start=1
                     /transl_table=11
                     /translation="MPRVTLSVFVTSSDISEIPLVNTMPPEERATIALTNASFVRPLE
                     WQDSNENSISYHCSGLNLESRRWPPCIIDFQRLGSYLNPDGSPCSECGPYFIHIWAFK
                     DNYTPVTEFDGFFVRPKMKLYEIYNNNLFELTDGFVPLSSPQPFFNGLNALSLNRNAF
                     LAIQTAYNLSLSKNILMDIRIDTGRDSHDVVYPDESWEAYASPYTLQIGGFLTGINDS
                     LYVNSLCGVSSLYNYCDCRLLFNETICRCMDPAGYYSSYITNCLK*"
     gene            complement(289049..289897)
                     /locus_tag="rifcsphigho2_12_scaffold_16_prodigal-single_50
                     7"
     CDS             complement(289049..289897)
                     /product="hypothetical protein"
                     /codon_start=1
                     /transl_table=11
                     /translation="MSSGAFGSSIAVTNDETTLPPCIGARIRPNLLTGIPQFDVNSSC
                     LQSLLPLILDIDGWPTGLPRPRGIIFDDIVRVLGQDSISYINQGFNALNGKLGGFSTS
                     VLDNCDPTGASRIFSCKQGEVANQNFYVTPGNNKVLQPMSAGCTIYQQFCPLFSNISD
                     LYYRFWTYYPDGYRPSAANVKTNKIEMYLWPGIHNNECGNNISVLKKRSCNMDNNGAT
                     CFRISSQELGDIINQSLPGVPVVPLNIGIKWNIQGYNRVSSWQTYIVINESYAYGSEL
                     AECFRV*"
     gene            complement(289898..291301)
                     /locus_tag="rifcsphigho2_12_scaffold_16_prodigal-single_50
                     8"
     CDS             complement(289898..291301)
                     /product="hypothetical protein"
                     /codon_start=1
                     /transl_table=11
                     /translation="VLQFNGWRWRQDSFSSWQPIASGQTIRYFAEWGAAISNPDSIHY
                     TVLCDVTAANGVTFAAGGINDIRPGESVVVGIPIPSPESLNTTPSNLPGPYFFEWTWH
                     VKGDGDNGGYGKGTFFCAGCIDTESCWGPVQSGIGCCQNGLSYCSSLGACSSNCTPPC
                     ASEGQNCSRSNDCCYEQQRCYVGFGGVAKCRSCAPIGDWKPPDLQCCDNGVYCPQDQT
                     CHPMGTCCPNAPYRCPDNPLNGQCLTCITDGSNCAGACCNNRCADGMCRKCIDSGPLS
                     FCPGAQCCETSFTCQDNNCRTCIEDNNPQNFCSRNGTSAPCCNNKCDVNGLGNIQCRS
                     IINENERWDLCDKDTPCGPGLYKCADGYCKRKPPDGVCCIAPEQGCGYSIGSGGCQSG
                     ECGECAYCERFDTTGCWSCTPKGEYCNPPKECCDGLQRCADGYCKTCAVDFRNCSGPC
                     CCAWESWEVVDKSKVGF*"
     gene            complement(291332..291472)
                     /locus_tag="rifcsphigho2_12_scaffold_16_prodigal-single_50
                     9"
     CDS             complement(291332..291472)
                     /product="hypothetical protein"
                     /codon_start=1
                     /transl_table=11
                     /translation="MLMDNFDDIEFEETSAPVESLLEISIGMSVIVIITIVTKLIENI
                     YK*"
     gene            291502..291684
                     /locus_tag="rifcsphigho2_12_scaffold_16_prodigal-single_51
                     0"
     CDS             291502..291684
                     /product="hypothetical protein"
                     /codon_start=1
                     /transl_table=11
                     /translation="MKAKSALFPLIAGTGIGVLSFFVQKYNRPDCYERTPITCLPGPI
                     VLGISAAILTFVFTSE*"
     gene            291819..292070
                     /locus_tag="rifcsphigho2_12_scaffold_16_prodigal-single_51
                     1"
     CDS             291819..292070
                     /product="hypothetical protein"
                     /codon_start=1
                     /transl_table=11
                     /translation="MAAFENAANTIVGTVKNITVLLVAVLGTLLGLGTILLGAGFTLP
                     LIGGVATTTFGESIIAAFAIWVTTLLALAFASVLPDKVI*"
     gene            292319..292528
                     /locus_tag="rifcsphigho2_12_scaffold_16_prodigal-single_51
                     2"
     CDS             292319..292528
                     /product="hypothetical protein"
                     /codon_start=1
                     /transl_table=11
                     /translation="MQQHMDFNENDIVRLQGLTSNEAIHNQQLAKITSCDGHKYIVIF
                     EDGKTLTVFDTNMKLVMANAPEYGA*"
     gene            292806..293018
                     /locus_tag="rifcsphigho2_12_scaffold_16_prodigal-single_51
                     3"
     CDS             292806..293018
                     /product="hypothetical protein"
                     /codon_start=1
                     /transl_table=11
                     /translation="MSLKQISSALNPNIGNSMVERWGPLLIVICWLLATMALIFGMIP
                     PVETTVGGYGILSAYAGYYLKSNVDE*"
     gene            293018..293416
                     /locus_tag="rifcsphigho2_12_scaffold_16_prodigal-single_51
                     4"
     CDS             293018..293416
                     /product="hypothetical protein"
                     /codon_start=1
                     /transl_table=11
                     /translation="MHQIESKVIDNVIMVICEPTLTMKEDLLQSLSRAFGKPTTKPSG
                     FFKEKDVKISTCDIISNLSTKEGKITNIDTETVTVEDVRGWNTSFSMFSGENQNTMKW
                     NKGIKCEFNAATMSLWCNRPENISPSVRTW*"
     gene            complement(293422..293889)
                     /locus_tag="rifcsphigho2_12_scaffold_16_prodigal-single_51
                     5"
     CDS             complement(293422..293889)
                     /product="hypothetical protein"
                     /codon_start=1
                     /transl_table=11
                     /translation="MYISIIIYILVSMDLDFEFIGDCAWGAIEAKDYNGKPLGIIHFN
                     TSTHNNMMILMNLKVKQKHRRKGVANALARETCKLIRTQCKQYKRLWGDVRRAEALLA
                     INRTFGEPIEIYDSNQGKNITIKEALRLLPGRNRHYRKYKGIYVEWRTEKCNY*"
     gene            complement(294257..294484)
                     /locus_tag="rifcsphigho2_12_scaffold_16_prodigal-single_51
                     6"
     CDS             complement(294257..294484)
                     /product="hypothetical protein"
                     /codon_start=1
                     /transl_table=11
                     /translation="LDERQAIDAALTELSKVLSTDGNEPWWISTIVRPVVFDAENWNQ
                     MKARVALIKLSEILGVYLKSNNMGEVRFRQK*"
     gene            complement(294494..297229)
                     /locus_tag="rifcsphigho2_12_scaffold_16_prodigal-single_51
                     7"
     CDS             complement(294494..297229)
                     /product="Microbial serine proteinase n=1 Tax
                     =Oceanobacillus iheyensis (strain DSM 14371 / JCM 11309 /
                     KCTC 3954 / HTE831) RepID=Q8ETM4_OCEIH"
                     /codon_start=1
                     /transl_table=11
                     /translation="LPISRDILDRLLVEGKITQNLYDELIETGKFTLSTIVDKRIYVT
                     LILEHLLTEEMERYIEQTYNAKMLYTSEVAPIATVEIPVDLTPVLILDEKLYIVRAYE
                     TPSIEPLEYSPDSSGWYNRNSVRISALEKISLEEIKQALGIDELHKQGFLGEGVVIAL
                     IDSGIDANHPMLKGHIRNAYSVVDEEPTNDELGHGCISGDSYIFTNNFGMKTIKDVYD
                     ILNNEYESYKKETGEIIDLSNENLYTIGFDKKNKTAVKTRIRAIHKIPINGKVIKINT
                     GKGSWLVTPWHPYLLRHPEGYYYYKKSSELCFKNGLATVNKPISLNDEYQKIVIDSTS
                     MRSIQYLNDYNKVIEIYKSCKDVKEIAKMIKRHPTTIKRWINGNKQHTEVKRTIIIDE
                     KIGYFLGLVMADGHIDTKGTRSDIFCETKEEADMVSTFFMETFNHKTKSYWHGYCWQV
                     YIPIIGQKLCKKLGIKGDKRYSTFIPEIIFRSPSSVQFAFIAGMIDGDGCYGKYGVRI
                     SSSSRTMSNQMPALLSLLGTKSSVAYRKGGRKHTINGKKSIEHEGWQICVSGRYMREL
                     QKHINPYLLYKKNPEFHFTKSAMRTDKHVICVNNKKEIDFNGFFYDLTTDAENYAVGS
                     SEGYNHVTFIHNTHVGSIIAYLVPKAQIDSYKIFKTTEGSIDQAMWSIERAAISGVPI
                     VNMSWGASEFPPVDLLVETLNKQYGTIFIAAAGNVNLDGVTSPARSSGAVAVGSVSLR
                     NPKPFAIAEFSSKGPEVDIVGFGGSDGEVVEAAKVGGGLIGFRGTSQSTPEVSAAAAL
                     LYKKFGKDVKDRLIQSAIDLGSKGADTNFGFGLLNVIGALSGEVYREKVTDDEKAAQQ
                     EVFPPSSPPSIRERPPELDISKLILAGTGVWLLLGFIQSKENNIYSYLEDRDNLK*"
                     /db_xref="UniRef100_Q8ETM4"
                     /db_xref="A0A0F0H695_NOCAE"
                     /db_xref="oih:OB0236"
                     /db_xref="Q8ETM4_OCEIH"
     gene            complement(297232..297642)
                     /locus_tag="rifcsphigho2_12_scaffold_16_prodigal-single_51
                     8"
     CDS             complement(297232..297642)
                     /product="hypothetical protein"
                     /codon_start=1
                     /transl_table=11
                     /translation="MQFPKVQISKQWDPFRIPVQIMSHDCPEGQYDPGSGSCISCPLD
                     FEYNTQEGICVHKEICPTDFHWAGSHYQVDLDTTVGGGCILNNSECEKAFICPKCPSA
                     ATGSFLGTALALLIIPAILGGGYYIYKRKQKGLK*"
     gene            297643..299553
                     /locus_tag="rifcsphigho2_12_scaffold_16_prodigal-single_51
                     9"
     CDS             297643..299553
                     /product="hypothetical protein"
                     /codon_start=1
                     /transl_table=11
                     /translation="MKLNTIHTINKYLLNFIFHKCLVETLSIYTFSPFNFSMYSWLSY
                     RTATTPPGISTSGWQKGPPGTQYQPFICGSVINASDWMALVVTNNNSVSYNAYLVLQR
                     PGVPDIYGNIFTIAPNETKFVEIQVPENVSNINLTFKWIVYETGTTNAQFGDETCSGT
                     VGTVSTADLTLSLADATPDYQCNSIMTLAPTNLTFLVDNSNASVSYIVKLQAIDSSGT
                     VWYESSTQSISPFNAAAYLVVDFTWLPTTNGLLFFRAVSTEGHGQISNECRLDWQGAV
                     SNVVYNSKINRLRLVGADISEGGTVHYTEDIAQMDLELINTGNQNGNFRVDIIDGAGN
                     VAVELLGRDIVPNNSTWWEFDFQLPQFDTGYSVVSYQFIAGQWQSQDSFGFTIGKTKI
                     STDVITSGFHYTSGITKTSLEPCGSKTITTPISNIGVTIENTAVIPYTISLQLTSSDA
                     ETVLISKDFVVNNGQKVELQLPISISNSGTYFVKAVNKTISNAFIGDCNFIYSQCIQN
                     GSNSQGTCCSGLTRCSDGYCKDTCSGTGGCIPYGSNQQGTCCTGTTRCTDGYCKVTCD
                     TGSGGGTCSTSGEFATDTKQCCTGLTKCSDGKCSVTCQCSGIMMGTTCVPTVVLIGGG
                     VMFMMMMMSMMS*"
     gene            complement(299561..301465)
                     /locus_tag="rifcsphigho2_12_scaffold_16_prodigal-single_52
                     0"
     CDS             complement(299561..301465)
                     /product="hypothetical protein"
                     /codon_start=1
                     /transl_table=11
                     /translation="MPVEIVESSYITIKYSSSGSLTNVTCGGSASNFKVYDIGVVVYN
                     NSDTSKIVYLLITDTSESKNYGISNTVSLGPFTSQFIWLGSQPTLPTFNSTIRIIAVD
                     YDTNEKSNRCDFFHEGYGGYSIQSVTINGQSIVNNQNITFQLDNINGNNVKESIISMR
                     NNGNVPSKYFISVIHPNGYTYSGNVSLFYLDEIKSLSSLIDFNRGSGTYKISLQHKMS
                     DESVEISSDINVNVTVIQPAEPPPPPNDIALQWVDYYVGDVRVDTVQCGVKIFDEPPT
                     NIRAQIYNNTQTEKQIALRWIPPSPDIITTGDYESLPSGASAVRELLIGTNFNTDLLS
                     HRVEAISSDGIVSNGCDVRIQSKPIAEISYMNVNGVQAGSEIIQRGTTVSIEVGIKNL
                     SSYTRGFALGIIPGPSSESVFEVILQPGGTGELSLPRIIQDDTIFEITIWSNSIGVVA
                     SDSISITSCSGSGGSTPCCQGLLDCNGTCQTPTEDGCCSNDIVCDGTCTTPNEDGCCP
                     GLTLCPNGECEQSCGPAPCQSEFILCNNQCAQPTSEGCCPGETRCSDNICRAYCGTIA
                     THFECKDQKCVEVHGLGTDQCEGIGINVPCKCSGFMLDNFCVNQYMILGIGGIFTLMI
                     TLGIVKKILR*"
     gene            301549..302082
                     /locus_tag="rifcsphigho2_12_scaffold_16_prodigal-single_52
                     1"
     CDS             301549..302082
                     /product="hypothetical protein"
                     /codon_start=1
                     /transl_table=11
                     /translation="MGFVDFEEMCQNVNGNHTNDTRRDGMTCSLPGGESITASGRSPQ
                     NIDKITLNLPVTLKKSQKYSTEALKYGTDATRISISTAEYGETGNIEIGKNGIRGNKE
                     QTSPTLRSGCVIKTNFEYVILQGGALEAEIIMTIECSGQQDKSETLDIFRYHSDGYLP
                     WLEDGKHNTPYKSAITP*"
     gene            complement(302084..302311)
                     /locus_tag="rifcsphigho2_12_scaffold_16_prodigal-single_52
                     2"
     CDS             complement(302084..302311)
                     /product="hypothetical protein"
                     /codon_start=1
                     /transl_table=11
                     /translation="MSDANYKNICYPCENKGFNVNSELNYSLNDSYPEEPQPQYPAES
                     SSPFQIKLGDSAWILYVLVALLVIFLIIHSR*"
     gene            complement(302311..303462)
                     /locus_tag="rifcsphigho2_12_scaffold_16_prodigal-single_52
                     3"
     CDS             complement(302311..303462)
                     /product="hypothetical protein"
                     /codon_start=1
                     /transl_table=11
                     /translation="MNIAPKTKFKIVGYIESPVQSSSITGKVNLNLANSLSASTDIIN
                     GNFSFDVDGLNEGKYTAEIRYEGSDIYEPVTGNFTVNIVRSNSTIGNVNMYPHVGGIA
                     SNVTIIADVLVCPLKDSACLSPVYPVSGLNVAFFIGKTSIGSSKTENGKAVWSFRPKT
                     VGLGIGTYDVGISVTGNEQFKDVVLSLPGALRVTLSPIEIEMKEITDAKVGSVIKISG
                     KITSYKNPISAQIVVKINESVNRITAKRDGTFEVPFVPSTAGIYTVLVDVSATSEYEQ
                     MSTSSIVQVSPAESVLTTKLPETVKVGEKFRLSGTLSDVLLKGFQGDIFVSIKGPHQL
                     DEGSVPTNKHGVFNFDVTLLEEGLYTINLIYHGNEAYSPVNLTYELEAI*"
     gene            303521..303673
                     /locus_tag="rifcsphigho2_12_scaffold_16_prodigal-single_52
                     4"
     CDS             303521..303673
                     /product="hypothetical protein"
                     /codon_start=1
                     /transl_table=11
                     /translation="MNIWELETNPIVQVGAVIGVIAILTILSQRTTPSYSVSGENKAD
                     WVYTGP*"
     gene            303677..304402
                     /locus_tag="rifcsphigho2_12_scaffold_16_prodigal-single_52
                     5"
     CDS             303677..304402
                     /product="hypothetical protein"
                     /codon_start=1
                     /transl_table=11
                     /translation="MSIVTDHRDFYGDFFQGYTCRGKNLINLLKEIKSNEIGKKHGNN
                     LIGSLSSYSGTCKHHASADIDETPFNKTNWHPYSSIPAVFITDKKKLEEQGAFEVQYD
                     DDEWLDKNPDIVDAIQGIDTFKKRKKNEKILTVKYYKPEHEVMARTEKLIIPKYSRLN
                     IYLDSDHFKHFGVETHMWGYHGQEFADKMTLSVNKLKEFLKTELKQQLEDKTISDIRI
                     YGCHSTLQINEEKESACVLWDLV*"
     gene            304399..304536
                     /locus_tag="rifcsphigho2_12_scaffold_16_prodigal-single_52
                     6"
     CDS             304399..304536
                     /product="hypothetical protein"
                     /codon_start=1
                     /transl_table=11
                     /translation="MTASDIDFKLKVSEKKLIGAFMIGIAASLIANILYDEFKNKRRI
                     D*"
     gene            304564..304950
                     /locus_tag="rifcsphigho2_12_scaffold_16_prodigal-single_52
                     7"
     CDS             304564..304950
                     /product="hypothetical protein"
                     /codon_start=1
                     /transl_table=11
                     /translation="MYKPSQSRRAPADMMQGATPRNMLPPTRTTFDGKKYSTPYVPSS
                     FNPSQTTEYDLTIGENVPTVSYPWWGENQKVWNQQQYGNPYAYSTTQNNNNSTGFLSN
                     IPDSIKLLGTLAVLGTLGYLIYTRKI*"
     gene            complement(304947..305228)
                     /locus_tag="rifcsphigho2_12_scaffold_16_prodigal-single_52
                     8"
     CDS             complement(304947..305228)
                     /product="hypothetical protein"
                     /codon_start=1
                     /transl_table=11
                     /translation="MSNRKYTKVTGITCKSKAPTYQRPRHFECIIKNSRNRRVKTRYI
                     SIYKNGTRSDTYRASMFYGTFIHPFDTKKRCEATGLSNGVFADVVCSND*"
     gene            complement(305228..305767)
                     /locus_tag="rifcsphigho2_12_scaffold_16_prodigal-single_52
                     9"
     CDS             complement(305228..305767)
                     /product="hypothetical protein"
                     /codon_start=1
                     /transl_table=11
                     /translation="MKILSKLLNVGNGTRQTARIAGESLLYAGGSAALASALMSSIFS
                     VENFAKDNDTLNAAKKALDNYMIIGGAWALGSSAVMYGEYGHKGFVAGVLANGAMMAW
                     LWVSYQNAFKRASERHGLNVAVSPSWLSHPTERVFHPGELQDNIFVSGGEASPYYNGI
                     QKRNPTGPGYPVLNSWRKL*"
     gene            305822..306100
                     /locus_tag="rifcsphigho2_12_scaffold_16_prodigal-single_53
                     0"
     CDS             305822..306100
                     /product="hypothetical protein"
                     /codon_start=1
                     /transl_table=11
                     /translation="MNKKQISRYYQEAMNECEINFEERDKQLQCKSGVSAVIESMMPS
                     DEEGIPDYMSTKEIEESIGAAKIVCDIEYKKSEICRKGIEFLSRKLLL*"
     gene            complement(306077..306730)
                     /locus_tag="rifcsphigho2_12_scaffold_16_prodigal-single_53
                     1"
     CDS             complement(306077..306730)
                     /product="AAA family ATPase, CDC48 subfamily n=1 Tax
                     =Thermoplasmatales archaeon SCGC AB-539-N05
                     RepID=M7U4B6_9EURY"
                     /codon_start=1
                     /transl_table=11
                     /translation="MNYVLLKVSEASMEDVSKGICRIDFSSCKNLNLTVGDVISIEGK
                     KVTPAIVWRAHPSDEGKGFIKIDGLIRDNAGVSIGDDVKIKKSDVSPATKVILYSKED
                     KVVNKFGVGIEGVVKRGLFKRPVIKGDVLIVPGIAFAGRAVPFEVLDTEPKGIVQITE
                     NTEVIVNKDESKSERDIAIEYLNQAENLIHADNDAAIALATIGNTWALLALEKKFSR*"
                     /db_xref="UniRef100_M7U4B6"
                     /db_xref="M7U4B6_9EURY"
                     /db_xref="mer:H729_08215"
     gene            complement(306727..308049)
                     /locus_tag="rifcsphigho2_12_scaffold_16_prodigal-single_53
                     2"
     CDS             complement(306727..308049)
                     /product="hypothetical protein n=1 Tax=Treponema bryantii
                     RepID=UPI0003B7140C"
                     /codon_start=1
                     /transl_table=11
                     /translation="LITSSVLKIKQKYKLFNDTSSPVLGEIRRTGDYYVQYAVCISCN
                     RSFWRSNWRSKINKSLPIFCRNCNTSKYTPKLVEQICKRNNFKIVGNLRLKMNSKYRV
                     DVLCENGHIFNILLYRLEKIKKCRECKIYINEELCRKYFEYFLNVSFKKIRPKWLHLK
                     KRSYMELDGYNEKLKLAFEYQGIQHFMPVKYIGINTFEKIKARDELKRLLCEKNNVKL
                     VIIPYDIENIGKFIYDRLVEFGYKINSNIPKKESFVICNDFMEKFNNFIQNKNGKLLS
                     TTFLGIDKKYNIECEYGHKWSTSARHILERNHWCPYCSGRRQNISGIKEFCNDKPFEY
                     LSGEYKNNKSILTWKCKKCFTIFSANWGIVQAGHKGCPKCGCEKLSNLASDRVYKIGI
                     RNIFPLSDREKELIINMSNSGSEIKEISMHINRHPKTISKFLRGKLKL*"
                     /db_xref="UniRef100_UPI0003B7140C"
                     /db_xref="A0A0F9DEP7_9ZZZZ"
                     /db_xref="gei:GEI7407_1824"
                     /db_xref="UPI0003B7140C"
     gene            complement(308130..308396)
                     /locus_tag="rifcsphigho2_12_scaffold_16_prodigal-single_53
                     3"
     CDS             complement(308130..308396)
                     /product="hypothetical protein"
                     /codon_start=1
                     /transl_table=11
                     /translation="MIWEFLSNIYIVEYYYFMLDSQDDFEKLATSIGCKLVYNLQVRK
                     YDSATFLRCSEPQKIRLLEEIVKRNWCPNTYSKVENDLYRFWWD*"
     gene            complement(308374..308604)
                     /locus_tag="rifcsphigho2_12_scaffold_16_prodigal-single_53
                     4"
     CDS             complement(308374..308604)
                     /product="hypothetical protein"
                     /codon_start=1
                     /transl_table=11
                     /translation="MIWLPNQGSIQFYIRIWFDGKYNIILEEMDAGDIAYIVFETIIC
                     EKYEDKIKEDNILKVDVLNPDNSDDYDLGISK*"
     gene            complement(309003..309242)
                     /locus_tag="rifcsphigho2_12_scaffold_16_prodigal-single_53
                     5"
     CDS             complement(309003..309242)
                     /product="hypothetical protein"
                     /codon_start=1
                     /transl_table=11
                     /translation="MNFDVKSVVCKYRHKKWSCLLNRIDGRKKNAIVSAVWISGTDTK
                     IFSTGEVEADYSNGFCVIQPVGDETILKCVVNYHT*"
     gene            complement(309712..309843)
                     /locus_tag="rifcsphigho2_12_scaffold_16_prodigal-single_53
                     6"
     CDS             complement(309712..309843)
                     /product="hypothetical protein"
                     /codon_start=1
                     /transl_table=11
                     /translation="MYKVQQKLHKCIECDTELYPGKEGSCTECCDIYLEEEINNDDE*"
     gene            complement(309836..310093)
                     /locus_tag="rifcsphigho2_12_scaffold_16_prodigal-single_53
                     7"
     CDS             complement(309836..310093)
                     /product="Uncharacterized protein {ECO:0000313|EMBL
                     :KKN36247.1};  TaxID=412755 species="unclassified
                     sequences; metagenomes; ecological metagenomes.;"
                     source="marine sediment metagenome.;""
                     /codon_start=1
                     /transl_table=11
                     /translation="MQYPKIVGTTDYPLVQPIRYIYRHNKCNTITTIDKQIALTFAMK
                     PKFYTSTYCSNCNSNFKVDEFSWVNNDGTNTSEIVGRLNYV*"
                     /db_xref="A0A0F9QGW6_9ZZZZ"
     gene            310395..310535
                     /locus_tag="rifcsphigho2_12_scaffold_16_prodigal-single_53
                     8"
     CDS             310395..310535
                     /product="hypothetical protein"
                     /codon_start=1
                     /transl_table=11
                     /translation="MRFSISNTRLSDNPISEDELVQIVEDCRKLVQAASINVDNGTKR
                     TA*"
     gene            310504..310806
                     /locus_tag="rifcsphigho2_12_scaffold_16_prodigal-single_53
                     9"
     CDS             310504..310806
                     /product="hypothetical protein"
                     /codon_start=1
                     /transl_table=11
                     /translation="MSTTEPNGRLEEALRNLRDDLKDILQVVEKNEVRLRKLEEENIR
                     YKVLLDEILIPLREPIKEITSDHLATKKGISWIYQIIIVVLTILGTLAALKMAGLL*"
     gene            complement(310827..311867)
                     /locus_tag="rifcsphigho2_12_scaffold_16_prodigal-single_54
                     0"
     CDS             complement(310827..311867)
                     /product="Inositol-5-monophosphate dehydrogenase {ECO
                     :0000313|EMBL:KKQ33672.1};  TaxID=1618729
                     species="Bacteria; Parcubacteria.;" source="Parcubacteria
                     (Nomurabacteria) bacterium GW2011_GWA1_37_20.;""
                     /codon_start=1
                     /transl_table=11
                     /translation="MQCKCSSISDYDKYCLVPRRSSLKSRSEAEISSEMVKGFKTNIP
                     LIASPMLTCEVDMCIAMHRVGGFGTIHRYDTIENQSKMIKKLKDKKIPIRAASIGSNG
                     VEERISRLVDAGSNVLMLDSAHGHSDSCLSTMMFIKKEYPDIKVISGNIVTIDAARDY
                     EEAGADALRIGIGSGSSCETRTVAGCGYNTLDALIEISERTNIPLLADGGIKCAGHIA
                     KAIAAGASGVIIGNLFAATKESCARRVRRKDSDGKYKYYRQYSGMSSPEALLERKRRT
                     SENGFDHFVAPEGRTILIEDREETIEKITEQLGAGLRHALAYLGCRNIEELWKNAKWT
                     APDKPNPNVITM*"
                     /db_xref="A0A0G0GUD8_9BACT"
                     /db_xref="gwa2_scaffold_541_24"
                     /db_xref="bbac:EP01_05000"
     gene            complement(311920..312282)
                     /locus_tag="rifcsphigho2_12_scaffold_16_prodigal-single_54
                     1"
     CDS             complement(311920..312282)
                     /product="hypothetical protein"
                     /codon_start=1
                     /transl_table=11
                     /translation="MERKLAEYHNVSLITCSQLTKFPGQYSCVVKFNGTEIGVPQPIN
                     IEMGPKKYQFNVTEPSGTLVYGYRRGNCRLLENTETKKKTLVCGYERRRRSNKMSLSP
                     EPPAEQLPPPRRPRSLIG*"
     gene            complement(312315..312815)
                     /locus_tag="rifcsphigho2_12_scaffold_16_prodigal-single_54
                     2"
     CDS             complement(312315..312815)
                     /product="hypothetical protein"
                     /codon_start=1
                     /transl_table=11
                     /translation="MIFDDIDLDLLDRTNPSEELIKESKRRFGTTDSCDKAGWILPDG
                     TMLDFGWATNKVYYKSHADVGEVILNSKLMSHSANATITYFQRRANALRYVLRNNTHN
                     IDFSCYNKPTENQWSAIERCFLKTPGQFYYDISKKGYVLSSGSSLSTSIHLNRIRKSF
                     DILCSE*"
     gene            complement(312820..313146)
                     /locus_tag="rifcsphigho2_12_scaffold_16_prodigal-single_54
                     3"
     CDS             complement(312820..313146)
                     /product="Thioredoxin n=1 Tax=Alloiococcus otitis ATCC
                     51267 RepID=K9EV41_9LACT"
                     /codon_start=1
                     /transl_table=11
                     /translation="MEVITQKTFEEVTKNGLVLIDMTAAWCGPCKQLKPILIETEKEL
                     TSIKFIMVDIDENMGLAEKFDIVSIPALILFKDGKEIDRQVGGMSKNQLKKWLGKYLS
                     EKEVTK*"
                     /db_xref="UniRef100_K9EV41"
                     /db_xref="K9EV41_9LACT"
                     /db_xref="gct:GC56T3_0808"
     gene            313241..313972
                     /locus_tag="rifcsphigho2_12_scaffold_16_prodigal-single_54
                     4"
     CDS             313241..313972
                     /product="hypothetical protein"
                     /codon_start=1
                     /transl_table=11
                     /translation="MIPIAVTSYKIHKSSKLIDMTLKCLKSTARQKESKTFLFDDCSD
                     LSDSIREFSNNNNITIVKSDHNNLSKLLNDICNFGFYKYNSNWICIINNDIELVPNTI
                     SDVASYISKNTNELFIWATEICNPPHKFAAFSAFVINKSFYETIGVFDERFDFFYCDS
                     DYEARSYEKFGYIPFHQIDTFKVHHETSTSKHELMDFTTHKIKYLHAAGIFKQKWGEI
                     MYSPETKDIFFKKIRKQYLEKSTEP*"
     gene            complement(313959..315233)
                     /locus_tag="rifcsphigho2_12_scaffold_16_prodigal-single_54
                     5"
     CDS             complement(313959..315233)
                     /product="ATPase central domain-containing protein n=1 Tax
                     =Dehalococcoides mccartyi BTF08 RepID=M1RFQ8_9CHLR"
                     /codon_start=1
                     /transl_table=11
                     /translation="MTPSKSIQILTDAKLLVDYYLSTYWNKYKENDKTYIKNKTIEKH
                     IGETPKCSIVKIQNYLVPSCHKILMEKFKVERIWAVHDFISATSEPQYSVLEVDGKVI
                     QYLTTGIIDTYFNKIPIVIEVCMENDYSTKYCFYYQKNSSDSIETYISTLKEHVMKNN
                     IFKNKNNVFTGTGLEISKFRETSFDAIYMKEGLKSSIKENTLEYIKNLDDMKKNGMKT
                     HRGILLSGSPGNGKTFCARAIATELSGKATVIWVTGSSIERPSEVKYLFQMARGMSPS
                     LIIIEDIDGIGQSRESEGHGTNSLLSELLSQMDGANDNYGVFIIATTNYPTMVDSALR
                     DRPQRFDRHYKIDVPTYDEIVRYMKDKTGISTEEISRKLVGKSFAYIDEVVDTAKMRV
                     IKYKKKQLDLKCLNDALNDMDGEKNSSDVMVQ*"
                     /db_xref="UniRef100_M1RFQ8"
                     /db_xref="det:DET1513"
                     /db_xref="107271506"
                     /db_xref="M1RFQ8_9CHLR"
     gene            complement(315279..315668)
                     /locus_tag="rifcsphigho2_12_scaffold_16_prodigal-single_54
                     6"
     CDS             complement(315279..315668)
                     /product="hypothetical protein"
                     /codon_start=1
                     /transl_table=11
                     /translation="MNKTSERIFNIEEQSWCTGRNFLRSISTSEEGYIVPLVVYVSPF
                     DSNIALEVEYLNGVVEYFEICNEFTFLDELLENLRLWKHNKIVKISFTLLNRNGFSKN
                     LPPINIVVRYRTNEILTVVPDGKVIYR*"
     gene            complement(315661..315996)
                     /locus_tag="rifcsphigho2_12_scaffold_16_prodigal-single_54
                     7"
     CDS             complement(315661..315996)
                     /product="hypothetical protein"
                     /codon_start=1
                     /transl_table=11
                     /translation="VEHSDSECRELALQKPIIYDYLKPQLNRETGVYKLILRCGCIRM
                     MRDYPGDKKCDLCGHLAKQHLRSTKNPQLFCMVIVPKENSYVKIENEKAAKSLKLAEE
                     ILAEEILHE*"
     gene            complement(316036..316485)
                     /locus_tag="rifcsphigho2_12_scaffold_16_prodigal-single_54
                     8"
     CDS             complement(316036..316485)
                     /product="hypothetical protein"
                     /codon_start=1
                     /transl_table=11
                     /translation="MGNCYRYDSKTAVYDNDVDRLSTLQERPPLPSHVRNIINESFSN
                     LKKKKCKIRWTPLTDYKPDFQKKINIKGNHIHTFQIEESCVDLADIEEDRLGKLGITF
                     DSGTGFGWRDWELDCIVLKDKLEREDILLRDLNRKVTKKFLGNRKRR*"
     gene            complement(316490..316678)
                     /locus_tag="rifcsphigho2_12_scaffold_16_prodigal-single_54
                     9"
     CDS             complement(316490..316678)
                     /product="hypothetical protein"
                     /codon_start=1
                     /transl_table=11
                     /translation="MSKKDNTLLYIAGAIILVLLLKPKSKINIYCPDGQIFCATAQQC
                     YPREGFEYACPGFAKPGW*"
     gene            complement(316700..317086)
                     /locus_tag="rifcsphigho2_12_scaffold_16_prodigal-single_55
                     0"
     CDS             complement(316700..317086)
                     /product="hypothetical protein"
                     /codon_start=1
                     /transl_table=11
                     /translation="MPAEGFTTITVSNKTHELIEQMRKKLNDEFRIKVCGLKPLNNAE
                     SANYISIDAVIATIMEKSLGKNETSTEIILKDALHKTISSTGIPCSCINKASDLGAGK
                     CKECFHQQMRHLESGGCLFRTRVNNK*"
     gene            317189..317512
                     /locus_tag="rifcsphigho2_12_scaffold_16_prodigal-single_55
                     1"
     CDS             317189..317512
                     /product="hypothetical protein"
                     /codon_start=1
                     /transl_table=11
                     /translation="MLIHVDRQALQRNRVNDTNEPTIVIGTEENPHESVWHEVESFGT
                     HFTQYSDKTLLCGASVVASADKVQVRKIGGVWNDFPNTTNENVSMLKLLGRVVEPESK
                     VICRS*"
     gene            317509..317913
                     /locus_tag="rifcsphigho2_12_scaffold_16_prodigal-single_55
                     2"
     CDS             317509..317913
                     /product="hypothetical protein"
                     /codon_start=1
                     /transl_table=11
                     /translation="MTDVEFALKAAQIELGLRSHELITRETSMEDLQLSNDYYVENNI
                     SITGRIDDARFIVITGFYSDNDIKVNTMFSYNNNELIYQYVNAHIIGKTKFNYPIYAF
                     QGTPYHISFENVTKKTKIKILGKTIEPRNFPC*"
     gene            318074..318187
                     /locus_tag="rifcsphigho2_12_scaffold_16_prodigal-single_55
                     3"
     CDS             318074..318187
                     /product="hypothetical protein"
                     /codon_start=1
                     /transl_table=11
                     /translation="MQDKKWKCIDCKEEFETTLLGSWNAKLHNDSHELEFK*"
     gene            complement(318173..318883)
                     /locus_tag="rifcsphigho2_12_scaffold_16_prodigal-single_55
                     4"
     CDS             complement(318173..318883)
                     /product="hypothetical protein"
                     /codon_start=1
                     /transl_table=11
                     /translation="MFVGITSYKIHEDEKLLNLTKRCINVTNRQSSMTLVVDDSSKIP
                     NDFFKNVHIANVSFKNVAKSLNLILEIAFEWMDLDSCVIINNDVILQPLCLERLSSYV
                     KENPRLLFISAKEVCEHKNFPFSAFYMKKSLYEHIGKFDEGFSFSYVDTDYVLRMKEK
                     RPKGAILFNCGEFPIHHETSSTTKLIQKNGELDERNRKDDLYLLEKWGLEPIISDGNL
                     HRKGYFVDKSGNEFSLKF*"
     gene            complement(318883..319362)
                     /locus_tag="rifcsphigho2_12_scaffold_16_prodigal-single_55
                     5"
     CDS             complement(318883..319362)
                     /product="Uncharacterized protein n=1 Tax=Crinalium
                     epipsammum PCC 9333 RepID=K9VTT5_9CYAN"
                     /codon_start=1
                     /transl_table=11
                     /translation="MIISGTGHRLNKLGGYDKITFERLVELARISLKELKPDKTISGM
                     ALGWDQALTQASVDEKIPFVAAVPFKGQESIWPKESQGYYKSLLSEASEVKIVSDGGY
                     SNKKMQIRNEWMVNNSDLVLALWNGTSGGTDNCIKYAEKKDKPIKNVWNKWLEMRSM*"
                     /db_xref="UniRef100_K9VTT5"
                     /db_xref="cep:Cri9333_0392"
                     /db_xref="K9VTT5_9CYAN"
     gene            complement(319359..319472)
                     /locus_tag="rifcsphigho2_12_scaffold_16_prodigal-single_55
                     6"
     CDS             complement(319359..319472)
                     /product="hypothetical protein"
                     /codon_start=1
                     /transl_table=11
                     /translation="MCPCTGPIDCPKIPHSHIRCTEGHSAEHHGLFASGLL*"
     gene            complement(319477..320214)
                     /locus_tag="rifcsphigho2_12_scaffold_16_prodigal-single_55
                     7"
     CDS             complement(319477..320214)
                     /product="Thymidylate synthase ThyX {ECO:0000256
                     |HAMAP-Rule:MF_01408}; Short=TS
                     {ECO:0000256|HAMAP-Rule:MF_01408};; Short=TSase
                     {ECO:0000256|HAMAP-Rule:MF_01408};; EC=2.1.1.148
                     {ECO:0000256|HAMAP-Rule:MF_01408};;  TaxID=77133
                     species="Bacteria; environmental samples.;"
                     source="uncultured bacterium.;""
                     /codon_start=1
                     /transl_table=11
                     /translation="MWWKQPVLDKGYIVLENAMACDADVLNAAWASTDKYKNPDEITE
                     EEYERMLNLLLPKEGPIHAAPFRHTAFRFYVKCPLYVTFEWYKHVIGIKYSEPFESQG
                     NAWSQQSIRASLVKNPEFYYPDHLRKNIGRSTAYTFERIDNAEMVDEFNKELEEMNEN
                     STEFYKKWIERDITRELVGRAFNPFLYVNFVTTTNANSLMNFCGLRNESHAQYEIREY
                     AKHAERALKEVIPRTYKVWMARGRPRM*"
                     /db_xref="A0A059WP71_9BACT"
                     /db_xref="UniRef100_K2PMN0"
                     /db_xref="taf:THA_203"
                     /db_xref="K2PMN0_9THEM"
                     /db_xref="2.1.1.148"
                     /db_xref="2.1.1.14"
     gene            complement(320727..321002)
                     /locus_tag="rifcsphigho2_12_scaffold_16_prodigal-single_55
                     8"
     CDS             complement(320727..321002)
                     /product="hypothetical protein"
                     /codon_start=1
                     /transl_table=11
                     /translation="MDWKCKICGYEWKCRLSSIIRGSQCPKCVPLRFDMEYVKNFISD
                     APFELLSKEYISSLQKCNGNVKCVVTNGVLHLAVSTLEVVVINAMAT*"
     gene            complement(321061..321972)
                     /locus_tag="rifcsphigho2_12_scaffold_16_prodigal-single_55
                     9"
     CDS             complement(321061..321972)
                     /product="Transcription initiation factor IIB n=1 Tax
                     =Methanosaeta thermophila (strain DSM 6194 / PT)
                     RepID=TF2B_METTP"
                     /codon_start=1
                     /transl_table=11
                     /translation="MNINNSNSTCEECSGKILIDEKRGESVCQSCGLVSEINMIDNSQ
                     EWRAFDMDQQNSRSRVGPPSNVMVHDKGLPTDISWQNRDSSGKRIVNPAQIYRMRKWQ
                     KRIRANNATERNLAYALTELHRLASRLELSKNVQENAALIYRKAVKANLIRGRSIEGV
                     SAASLYAACRQCNVPRTLDEIAEGTHVNRKEIGRTFRFLSRRLSLKLSPTDPIEYVPR
                     FCSELKLSMEVQRIAIDILKQAVAKDLISGRGPTGIAAAAIYIASILAGERRVQKEIS
                     GISGITEVTVRNCASLLVDNLNLDITK*"
                     /db_xref="UniRef100_A0B5T8"
                     /db_xref="mtp:Mthe_0265"
                     /db_xref="TF2B_METTP"
     gene            complement(322014..322280)
                     /locus_tag="rifcsphigho2_12_scaffold_16_prodigal-single_56
                     0"
     CDS             complement(322014..322280)
                     /product="hypothetical protein"
                     /codon_start=1
                     /transl_table=11
                     /translation="MDEEYSGITRVECFDIGTSYSCDLSRRTIGSIIEDVPVVSLQLN
                     SPQNTYIGRGIQIFGSKSRFSILYRNATCKLEKSRLTCKESDVT*"
     gene            322320..322682
                     /locus_tag="rifcsphigho2_12_scaffold_16_prodigal-single_56
                     1"
     CDS             322320..322682
                     /product="hypothetical protein"
                     /codon_start=1
                     /transl_table=11
                     /translation="MNEKTCALAGWNLRDGINLVEVGMHNYTKLNLKKGTLEAELAED
                     LENAVNMSITFGTAMIRHEVEELKSKCNMNIDTLKIKNKVEKINQHIKNTELEEAKDE
                     LISIRDEIAFALRGFHGL*"
     gene            322672..323001
                     /locus_tag="rifcsphigho2_12_scaffold_16_prodigal-single_56
                     2"
     CDS             322672..323001
                     /product="hypothetical protein"
                     /codon_start=1
                     /transl_table=11
                     /translation="MAYNKDKLKTIFLKAWDNCSDAPSLHTRICKESVKSMFNAINTI
                     HDEKITTDEISRVLHSGIIFCNTYSKKSQTEQGRAMRSLYKKSCLLGINLTINELTKN
                     HIILDDF*"
     gene            323068..323535
                     /locus_tag="rifcsphigho2_12_scaffold_16_prodigal-single_56
                     3"
     CDS             323068..323535
                     /product="hypothetical protein"
                     /codon_start=1
                     /transl_table=11
                     /translation="MTARIIKIFKNVSEVICEPTRSSNRTIIQEEAIQSLTEELFGIS
                     HRKSFPVQRLPCEKGDICTIKAKEGYEKVRGKIRQINPKHGVFILEPDASAVFDNIMM
                     SKNWKELSTSGPAGRQPVHAHYNGDGCCIMRRLYGARAETDLYCHNMNRGCEI*"
     gene            323535..323870
                     /locus_tag="rifcsphigho2_12_scaffold_16_prodigal-single_56
                     4"
     CDS             323535..323870
                     /product="hypothetical protein"
                     /codon_start=1
                     /transl_table=11
                     /translation="MPWDPRFGLRRFKNVTSVKCKPSKYGNYKCEIHAIKSGKIHKTG
                     SIYTDILEFPTKYKLKSIKMNFREIASHQRTKFKNMKEVIFDNPLNCRIGKVITKNNR
                     FSVLKCYEV*"
     gene            323872..324372
                     /locus_tag="rifcsphigho2_12_scaffold_16_prodigal-single_56
                     5"
     CDS             323872..324372
                     /product="hypothetical protein"
                     /codon_start=1
                     /transl_table=11
                     /translation="LYINICQKILKRHKRKIKEIYKISKNQGIESGFEICKDMRSGPI
                     HTGTSEKMKFKKYCLYPLTYVHTHTEVTSERAGEYNVEVQTGNTIEQLPSLNDLKRAE
                     LNNHRYSCIISVPMKTLVCMEPTDDNIKIIDDFIKSLHSDGGNIGSKLSSRNSSAKYC
                     KIKLHV*"
     gene            complement(324373..324534)
                     /locus_tag="rifcsphigho2_12_scaffold_16_prodigal-single_56
                     6"
     CDS             complement(324373..324534)
                     /product="hypothetical protein"
                     /codon_start=1
                     /transl_table=11
                     /translation="MNDKIIAKCDRTAETEGGYYKGINCDIFVEGPTKGGRFTKKVSS
                     NIDIIIKKK*"
     gene            complement(324696..325406)
                     /locus_tag="rifcsphigho2_12_scaffold_16_prodigal-single_56
                     7"
     CDS             complement(324696..325406)
                     /product="hypothetical protein"
                     /codon_start=1
                     /transl_table=11
                     /translation="LIRLGYPSNSNIIERFILNIKCLKYGGVGALHSNTLCNKDEDCI
                     YLVSTRYDEYSVIDTLVHESVHHAINISKVPEVSMGPINAHALWDGIEYAWTSKETKV
                     IMPLCWYIHKTNSHVVHFSISSSWSGICNFCWKFMTKRMKFRAVEKWTMYCSLQSKDN
                     NGMKWDEVERRLKNAINREYGVLVDCKCKKSDIKSVYKRRNNTYWLCGNCFDATPPPK
                     DYIPPPDESDYESIGWNY*"
     gene            complement(325410..325853)
                     /locus_tag="rifcsphigho2_12_scaffold_16_prodigal-single_56
                     8"
     CDS             complement(325410..325853)
                     /product="hypothetical protein"
                     /codon_start=1
                     /transl_table=11
                     /translation="MKEVLDVNCPVCDVAIGSYCGETLSQFVEAKDLDYSNNDLLLYK
                     GGPWNHKARIDSPEREIMSRFTYVCDKHYESLLDIYTENTGTWHKITFAIYSQKIKCR
                     MCINNRADNATWVYLFKSESKSNIESDIQVLRTINESNDRYIEVD*"
     gene            complement(325850..326350)
                     /locus_tag="rifcsphigho2_12_scaffold_16_prodigal-single_56
                     9"
     CDS             complement(325850..326350)
                     /product="hypothetical protein"
                     /codon_start=1
                     /transl_table=11
                     /translation="MSVSIEQHKEMVEKGISIRKDGKFGFKKKCGNVICSKFVEACYC
                     TDSLEEALKEVEKRSERYHTLDCALEHDEHFSKHIWELISEYNSNKFYTSLQKRLQTI
                     VLDTLNIKIKDVVSNGEKELPNGKWMLVVKNKDYVLYSLLKDELQDEIDNWDHEPEDT
                     ECSCEL*"
     gene            complement(326353..326607)
                     /locus_tag="rifcsphigho2_12_scaffold_16_prodigal-single_57
                     0"
     CDS             complement(326353..326607)
                     /product="hypothetical protein"
                     /codon_start=1
                     /transl_table=11
                     /translation="MSSIKIIIDNGVDTPEIKEMTFSELHFLNHYKKYNAFHKDNTKY
                     GVYCQKCHSFYDESYKIDENRFCPKCGTKLFLVITPENWS*"
     gene            complement(326659..327678)
                     /locus_tag="rifcsphigho2_12_scaffold_16_prodigal-single_57
                     1"
     CDS             complement(326659..327678)
                     /product="hypothetical protein"
                     /codon_start=1
                     /transl_table=11
                     /translation="MNPLKNYVTGKKPAVEVKKVEDVRVPEGSSNGTRIEPKFEPRLE
                     QILVTRENVRSFREFARNRRIQDAHVKTLETVLRGGNSFEAPISITEHLNENDMRNAP
                     VRELTDGHHRMAAISNVLSDEKSGIESVKVHALVYTNLTKTEKSEVHTKTNLSRPHSA
                     PDLCYVNEDEIPAIARLRAELPFPILSYSPRKSDLGLPFIPLANGLLGYRFGGSYATI
                     SKRAVVDGTYSRLTADEVRRMKECAQMLYETFGTFDKDNQFRDSMMLEIVSKFYHANI
                     DVLGREELLRRFRAVGRAWGRISDGGSRFEERINRITRIMNEVSASGSPKTVTPGTDR
                     AKLLR*"
     gene            327819..327995
                     /locus_tag="rifcsphigho2_12_scaffold_16_prodigal-single_57
                     2"
     CDS             327819..327995
                     /product="hypothetical protein"
                     /codon_start=1
                     /transl_table=11
                     /translation="MKGELAFSAGLGAFLLTAAYFNKTRPCLLDYYPPTQCPFILPSL
                     AAFGIVFAAVKLLK*"
     gene            complement(328000..329664)
                     /locus_tag="rifcsphigho2_12_scaffold_16_prodigal-single_57
                     3"
     CDS             complement(328000..329664)
                     /product="hypothetical protein"
                     /codon_start=1
                     /transl_table=11
                     /translation="MTTYTIDDPLPSATPNIGTNGTLFENEFIVDLHYIPVFDSPTEG
                     SIGAILSLIRPPPEDYWLLQGSLPPGYPLLEYKVFSESKSLWIKIANEVWDLAKSADT
                     IFNNVSDALRQHVKVSLRSLEFVSRVYDCIIYPSPACAGSCAGTLHNQWLKTMKFESA
                     SCNLSKHSKILTTDVGIDKNDFWLSNSNIYTDSTNAQHDAPTFHGTITSKFAVGRYGV
                     TNGMNLFGPGASSDYNNTGSRLHLVYGESTRIEPPPPRHFNYHLTPSGYSHIRDSVVK
                     LAKSENIDVWYVAGSVGPYPFEFNRDLSVPMSYGNDSSEILEDGVGLVCGVNWRDGSR
                     PHYISNWGNGMVFSIPIDYQVPGTSFGTSVASPVIAGILSTSKQGIATNSIQRLHSLI
                     MSCDNYGSWNKYIGFGTPDLCKYADLLQPLSNVNFTMSPSVNINISSGQYNIPNFEVY
                     TNLSLSPTIWHGAPNAKCHIGYELNYASSSGDICIKTMRTYLVPQTHSGILHEVFGAP
                     SSAVLQSPNDAEFRLRLTGFVGFHRIFGEYYHPPSTIGDRLQGICY*"
     gene            complement(329661..330971)
                     /locus_tag="rifcsphigho2_12_scaffold_16_prodigal-single_57
                     4"
     CDS             complement(329661..330971)
                     /product="hypothetical protein"
                     /codon_start=1
                     /transl_table=11
                     /translation="LGYITDAGYLPQWNYGLLPVGGGGWTRIPCGYPRIPLISLQDIS
                     LTYYNDSNESQTVRLWVKIYPGLIEPGSGSITIGSGETKVVGFGIDAVRTAILNMLLY
                     STGKITAFVGLDDGWGTAVSSSCDLLSAVVPVVDPYGLLPGIGPLPELPEFEGPWIGP
                     PQLPVLPTIDVQDLPLVVPGAGVHITCQTGWGCVAVVNPNCSSCKRCPCDCINFCYCD
                     ANCQGGLNAGCCTAGTAGMNQDQWFAFWARGNIYDSYYSTMEDYCGIKPIFFGTELSN
                     SPPPQLTPNKRNFIIGSFGGHFLEYAAALFQYKSDSTFTSALDVTSSFEQHGLRAYLG
                     FRNGTCIPSCYDPTYFISEIEIPVTVLSVGTPAGHLGVMWFIMPSSLPGGYQLFRIEE
                     MYIRVESCYDINPIDSVVYFNEQTHPSTPNLQIPFPSPEEPLKL*"
     gene            331226..331879
                     /locus_tag="rifcsphigho2_12_scaffold_16_prodigal-single_57
                     5"
     CDS             331226..331879
                     /product="hypothetical protein"
                     /codon_start=1
                     /transl_table=11
                     /translation="MCIVLIAPAVQSDSSFSIIRWFEWNKTNLNIYMSPYFNQVQKNT
                     FLLATNHWKQTIQNADDEIVKSINLHISNDVISSDIVVVSGNATTANIPTGFDANLVY
                     SKDCIYNNTVCIITKYPKPVCIISLQYPSNATEFKLYNYASKQLGMCLGLYMSNVAID
                     VMSGIYVAPLSDSYYLCPSNLDIKGLSLVFSGTSQEITSVSEWIPYQVHENCQPELR*"
     gene            complement(331966..332583)
                     /locus_tag="rifcsphigho2_12_scaffold_16_prodigal-single_57
                     6"
     CDS             complement(331966..332583)
                     /product="hypothetical protein"
                     /codon_start=1
                     /transl_table=11
                     /translation="MLQQLHLKDAITGAISYPIFSNELPTGYLCGLWQSRTYYPIISG
                     FVPNTRYSLQWSKTANSSTIPCIWNLSSYEGRIDFKTDSNGDWYGELLNAGIEFQSNC
                     SIFGEYCSIPYVLEEMPGICFKIIDLDYPGLSVGIASNFQFLMPERGNTYTIFLCDYN
                     TGACFTPPIYLKKFPGYALVKIGDGDWVGLTPENPCLNVPILSPL*"
     gene            complement(332709..333824)
                     /locus_tag="rifcsphigho2_12_scaffold_16_prodigal-single_57
                     7"
     CDS             complement(332709..333824)
                     /product="Transposase, IS605 OrfB family, central region n
                     =1 Tax=Pleurocapsa sp. PCC 7327 RepID=K9T3G9_9CYAN"
                     /codon_start=1
                     /transl_table=11
                     /translation="MFIKNLYSLKTIKRSITVRSPINVIKFNELKQFLTDYSECLQYS
                     IDRLWSRKSDSKRFIEYYKEPLVKQRFNKLTTRLLQCAGKQASGIIRGHVETEHKGKP
                     DVRNLVAVLDQRFVTFQPEFNSFHWLRIHSGNYEFFVPYKHNEKLFNKFPNNGYALKK
                     TIRLRIVRDELFIDFIFEKPTQILKTEGKTIDIDLGYVNLTTCSDGTMVGKRMNDVIK
                     TLNKRKKNTHETITNYSYSELKKINYNEIKMIVIENLHSGKHGKRGMFPRKHNRRLSH
                     WQYAKVRTWLEQRCEETGIRLRVVSPAYTSQYCRKCNKWDRRNRRGEKFKCIHCRYET
                     HADYNASLNLELLGLAGVYSLRLLQKLIISGQMNICL*"
                     /db_xref="UniRef100_K9T3G9"
                     /db_xref="plp:Ple7327_1672"
                     /db_xref="K9T3G9_9CYAN"
     gene            complement(333935..337207)
                     /locus_tag="rifcsphigho2_12_scaffold_16_prodigal-single_57
                     8"
     CDS             complement(333935..337207)
                     /product="hypothetical protein n=1 Tax=Clostridium sp.
                     JC122 RepID=UPI000287CB4E"
                     /codon_start=1
                     /transl_table=11
                     /translation="MLSDISGTAIPIRGVVSEPNSTTTTLRAGEVFTGVFVSTLNFVS
                     IDLVVYSDASSDSNGIRIQWSSDGVVPTLSDTILDWKADNTNRDSTKNILIMAPYFRI
                     IYRNSTSQNQNVFRLTSRLNRKEQTGEQLSELLSDSRIANLVRSIIAARREDGTYVNL
                     AVDNSGNLRVTNNSIIDDTNSTSSISLGIGESYTGNISDCKDFAGIHFTTGYTGVGEG
                     FVDWYRSDSNGLNPIFNHTVNSGLFTGATSFDLPKGGTHYRVRFTSTTPGTFVLLVLK
                     TYFQVQPFFFPASAPPNATWGAMLVKNINTAQKPDGTYGDVGATTQGDLRVGQSAIIS
                     DSTTLTGPSVIATSGNSFKGTLDAGATYTGAWEDVKNFGQIEILSVTTNSSAVNGALA
                     QFSDDGISAIRTVPATIIGTAVGGAGIAFQFAPEGRFFRIKYTNGSIATSITNQILYK
                     YLPASPVSLPIGANITDVNLASLSRGVIAGKNPTNSYTNVGVTASSNLKISTEEIGMS
                     QRDKSVAGDRTIFGSLSVESLIDDFHIDFTNASPDKLVKIDTSNGGTALHVGGQAIFA
                     TGTNPLGSVRAKTRDSISYKPGHAIRIDFTAVFSTPISGANQLVGLFDDNTGFIFGVK
                     DNNEFSFFIRNDGIDVATPRSLWNGDSLDGSATSFFTRDNIPEAIDFTKNNVYRLEFG
                     WLGGAPARWEVLSPDNDWIILHEFKFPNLQLISSISDPNLPIIMEIVKTSGTTNVEMR
                     TGSWRGGSYNHSREVRLSTRNSTDVLLGANETFTGNFEDVLGYVNFELFLVADQSSAT
                     DGLQFHWSTDGLSSDLIEKETVSASFAPVGNGVFFSVPIKARFCKIVYVNGPSAQGTF
                     KIQLRFGVTAVQSGLRQIDTSIKAKNSAINTRSIVTAKSYELTDGVNLWNSVMMRNSR
                     LATIDYAPQRNISGIYTFKLSDVVGSTTASTRWLSLFNAIGSGKLFAILRITYSAYAT
                     ANTNTKNSQHVSLITSATGGTLQSTTTIGKHDSTYPNSVSNIRTGNPTVTLGAGMFSY
                     PPIVFTGDVVSSTGEFDWEPKNEFEEIILREGEGITFHQIVAGDVDQNFNFGITWLEF
                     TM*"
                     /db_xref="UniRef100_UPI000287CB4E"
                     /db_xref="A0A0G2BIU0_9BACT"
                     /db_xref="drm:Dred_1404"
                     /db_xref="UPI000287CB4E"
     gene            complement(337293..337829)
                     /locus_tag="rifcsphigho2_12_scaffold_16_prodigal-single_57
                     9"
     CDS             complement(337293..337829)
                     /product="hypothetical protein"
                     /codon_start=1
                     /transl_table=11
                     /translation="MKPVYQIPLDGQCVRACLASIFEIPIDVIPSFQCEGHTYSAEKG
                     QFICTIPEHKSKHSPDRYDCDDASEQDRRIQEWANQFGLKFVGMYMDSYGRECGPRRH
                     GDYHLLPPGYCIASGPSPRGPFHHAVVWDTRLRDFEHPYGRMVHDPNPDPEGNRPGIK
                     YVERFEWFEVEDPSKLHQ*"
     gene            complement(337826..337978)
                     /locus_tag="rifcsphigho2_12_scaffold_16_prodigal-single_58
                     0"
     CDS             complement(337826..337978)
                     /product="hypothetical protein"
                     /codon_start=1
                     /transl_table=11
                     /translation="MDTEKLNEIAGDFIDCLACGQPAQVRYNGPMTKAIFFHVFTTDC
                     NLEVLI*"
     gene            complement(337956..338849)
                     /locus_tag="rifcsphigho2_12_scaffold_16_prodigal-single_58
                     1"
     CDS             complement(337956..338849)
                     /product="Putative uncharacterized protein n=1 Tax
                     =Desulfotomaculum kuznetsovii (strain DSM 6115 / VKM
                     B-1805 / 17) RepID=F6CQV3_DESK7"
                     /codon_start=1
                     /transl_table=11
                     /translation="MQSTSNQPNRNKNGQFKPLIRETEVGIVEFYTSEIKPSRKATAE
                     KFGVSPACVTKVLQRNNIKMKTIVEANQVSRKYKVDFDFFKYIDSERKAYWLGVLAAD
                     GCVYKQRLVVGLSRVDREHLVLFLKDLNSTYPIIDYINNRGNECSGIDICARLAVEHL
                     KNLGIIERKTLVLQWPVSVPAELESHFIRGYFDGDGSVWYDNVNNINFSIASTLQVVE
                     EIQKRLMKYCSLDKTKIRFKNNAYELIYTGNLQVKRIMDYMYKDSAVWLSRKRNKFKQ
                     HFTDYDATYGDKSPYGYRKTQ*"
                     /db_xref="UniRef100_F6CQV3"
                     /db_xref="cbv:U729_3203"
                     /db_xref="A0A0A7G2V2_9CLOT"
                     /db_xref="F6CQV3_DESK7"
     gene            complement(338788..339369)
                     /locus_tag="rifcsphigho2_12_scaffold_16_prodigal-single_58
                     2"
     CDS             complement(338788..339369)
                     /product="hypothetical protein n=1 Tax=Chlorogloeopsis
                     RepID=UPI0002E8D512"
                     /codon_start=1
                     /transl_table=11
                     /translation="MIDKKMILVKYSAKLDENNVPYIVKRKMNEIEKVGYTLWGYNGV
                     FCDPINQVQPFCKNEKMKIYLVRTNSKYDDVQTGVKSTQYTRNRDTWVQVPEGINVYN
                     SSRAFIIEKFENVDIDLDIGQYEVAIGPSTGIPAIRYLQGRTDKVCLRPTVENRPLSK
                     ILHVSYVATLREPYAVYVKPTKQEQERAIQAAY*"
                     /db_xref="UniRef100_UPI0002E8D512"
                     /db_xref="xau:Xaut_2256"
                     /db_xref="A7IHK6_XANP2"
                     /db_xref="UPI0002E8D512"
     gene            complement(339366..340364)
                     /locus_tag="rifcsphigho2_12_scaffold_16_prodigal-single_58
                     3"
     CDS             complement(339366..340364)
                     /product="hypothetical protein n=1 Tax=Bacillus sp. ZYK
                     RepID=UPI0002D4983A"
                     /codon_start=1
                     /transl_table=11
                     /translation="MYSCGLCNQVEYRTRKGLSGHAQFCTNKPKDGFRYCYDCDLVKS
                     VSEFYSTIVKDKIVFSNLCKECKRKLQKKYKEIRGNDVKEVPKSLDTSIFKPDIKRRK
                     YWNNIVKDIEAKNHEDPYKSYGVFPGDLAEFAYNKWSDNNDLIIDPFSGRSTRALIAL
                     YLGRKYEGYEISPSTYNRTLSKIKDFTNGKLHLSDGCLMVETKDCTSDLVFTCPPYPF
                     GEKYESVPNQLSDIKHYDEFMKKIDICLKNCFRVLKSGKFCIFVVGDMRNRKTFYPYH
                     VDTILLMKKNGFELHDVVIIPISTPRILTHHDRTTRDKCTAKNHEYMIVAKKPGEL*"
                     /db_xref="UniRef100_UPI0002D4983A"
                     /db_xref="A0A0F9S1Q0_9ZZZZ"
                     /db_xref="chy:CHY_2212"
                     /db_xref="UPI0002D4983A"
     gene            complement(340576..341208)
                     /locus_tag="rifcsphigho2_12_scaffold_16_prodigal-single_58
                     4"
     CDS             complement(340576..341208)
                     /product="hypothetical protein"
                     /codon_start=1
                     /transl_table=11
                     /translation="MTFYDKLEGDARKAYEDSIGVIWAEAQRQLSLDEQALVLRDLLA
                     SEDMTLATESWLMPIPTTVGFNSWINTTIDDTRFVAIYGFAAVSAGHSGNITAGGAVD
                     AANSALRWPSSNLAHVTLLRVTRGGKQLRIWQVQPFTANVGIHASDDAGGGAQNGAYN
                     FYADDPVTVFQNIPIKVEFFSTASGAWQGATPVLPLLGKVAEPEGKTINR*"
     gene            complement(341219..341743)
                     /locus_tag="rifcsphigho2_12_scaffold_16_prodigal-single_58
                     5"
     CDS             complement(341219..341743)
                     /product="hypothetical protein"
                     /codon_start=1
                     /transl_table=11
                     /translation="MVRYLGDVKNMAITGLAVGTGAASANIVSAYAMAYIPVLNTLTG
                     TTRTIVHNGTKFLWGWFLVRASDRLAVQGNRAAGLVEYAGYGALGAAFADIIMGLFTK
                     ALPMPSYAYSRWGPMNAPAGARPYRPASHVTGARPSYGGGLPSMGASVGPASNGPPRP
                     VNATRPQMVRVSSR*"
     gene            complement(341798..342232)
                     /locus_tag="rifcsphigho2_12_scaffold_16_prodigal-single_58
                     6"
     CDS             complement(341798..342232)
                     /product="hypothetical protein n=1 Tax=Aliivibrio fischeri
                     RepID=UPI0002EC0F05"
                     /codon_start=1
                     /transl_table=11
                     /translation="MHPFSKDYGYFYLIQLQPESRPDEFKIGYSKNYERKMYECWIFC
                     PQAILVSVWPCKQEWESDAVIHATNDILQVSNRVYRGDINLIIEKLHNFFEDTFLNSD
                     TIMINEENLDVFNDYNNYMVSLLREVKLLNDRHSVEYLFRLE*"
                     /db_xref="UniRef100_UPI0002EC0F05"
     gene            342342..343142
                     /locus_tag="rifcsphigho2_12_scaffold_16_prodigal-single_58
                     7"
     CDS             342342..343142
                     /product="hypothetical protein"
                     /codon_start=1
                     /transl_table=11
                     /translation="MIRLNTMIGYFYMIQTCPDLDPLRIKFGFSKNPYDRLECFRTSL
                     PTAILVRSWEINNTYIEKFLIETLSTIKSRLGPEVVTISSIEDTISEITKTIDEIHNG
                     THLEFEAKNKEIRKTILLSEETIELISRFASKRLDDNEGYFSKDFIIRKALKESIERG
                     PFDKEIELKRIDWELQRATHDRELQKELQKQQFEQEMQKRRFEVEMREKEMELEEKRQ
                     SRMIEIQKEIMKDMVTGSGNNISPIEIKHMMELIKTMQNTIGEPTGEL*"
     gene            complement(343246..343968)
                     /locus_tag="rifcsphigho2_12_scaffold_16_prodigal-single_58
                     8"
     CDS             complement(343246..343968)
                     /product="hypothetical protein"
                     /codon_start=1
                     /transl_table=11
                     /translation="MGDDGSNILPMFMMIAMMGVGAYLLFEYVIKPTIKPGPVGGSCT
                     EPGTPCNAAIAPYQQQLNICAQRYAQYMDSFIQENAAANHGFTQAQLEVLDQLDRCID
                     ENAEKISEIAKQYTPADIGGVIAYAGAGAVLVATSAVGAAAYRKITGKAITSGISEFI
                     KNAISRKHVIQKTITPAYASTVQSDLGTMFTKNVSRTRTFWNRLAQRRLLTQQIAQRF
                     AAEEEAAMEADVSDALQFLRML*"
     gene            complement(344006..344491)
                     /locus_tag="rifcsphigho2_12_scaffold_16_prodigal-single_58
                     9"
     CDS             complement(344006..344491)
                     /product="hypothetical protein"
                     /codon_start=1
                     /transl_table=11
                     /translation="MTPSITSVTTIEQNGYCSQSYINLCNTVHLRIISMPIKICVYFI
                     NDAFNPYYQVFVKLTVVPYFGNGCSFTSQLFPVNYNGSSTSFNIDTFQCFPYGEYYVE
                     LIGVPVNGGSNADFDTCIFEISPVSAPVPSLPIIDVCKKPWCNQLGCKFCSGYCECFV
                     E*"
     gene            complement(344495..345370)
                     /locus_tag="rifcsphigho2_12_scaffold_16_prodigal-single_59
                     0"
     CDS             complement(344495..345370)
                     /product="hypothetical protein"
                     /codon_start=1
                     /transl_table=11
                     /translation="MSKSGPMIAMMGMLMMGGLAWWLWDSCYLGKFGFAPTKCPRHTK
                     CVDNKCSLVYEQGTNECTSDSNCTGTTQPPIDVPPPPDSCEITKTCSCGEVWDKVLCQ
                     CDVLIPEVVRIQNETTEAHWQVITDCAGGVKYTTTGLFPCPDYILAVDWYNFVKNRTD
                     SQTFELIGSVEDSAGTGICNQIIEISLSQYESPWEDSWGVAFGRFQYSHPASVTTDSI
                     GKFKIPITVNIVPIGHDGYKCFQSLIPGQSSEPNPDVTQILVDVRISKTQIVGGGSLV
                     INNFICDYRHWGLIF*"
     gene            complement(345375..345665)
                     /locus_tag="rifcsphigho2_12_scaffold_16_prodigal-single_59
                     1"
     CDS             complement(345375..345665)
                     /product="hypothetical protein"
                     /codon_start=1
                     /transl_table=11
                     /translation="MSLFDPPEYFEDSMPQRYWVSSAPIGWIQQDNQRVPVYINPPTA
                     PQTEGEKSASFIVNWQEVFSAALPSIISGLVLTVVSTYVTIKALDKQKQKSR*"
     gene            complement(345669..345887)
                     /locus_tag="rifcsphigho2_12_scaffold_16_prodigal-single_59
                     2"
     CDS             complement(345669..345887)
                     /product="hypothetical protein"
                     /codon_start=1
                     /transl_table=11
                     /translation="MSCGCNANSGVNNFSPSDVQGLEPPAWSYEPGPLVPSAFFPQMG
                     GNNILPVAIVGLLAVGAYYYFGGSKKKR*"
     gene            345988..347217
                     /locus_tag="rifcsphigho2_12_scaffold_16_prodigal-single_59
                     3"
     CDS             345988..347217
                     /product="Transposase, IS605 OrfB family n=3 Tax
                     =Desulfitobacterium hafniense RepID=B8FRD4_DESHD"
                     /codon_start=1
                     /transl_table=11
                     /translation="LFKRSLELKLYPTKIQKNILHSHLNSCRKLYNSLLDERRWGYRT
                     DRVSITAKYQSSELPKIREEFEEYGNIYSQVLQNVVTRLDRSFKNFFSKQSGFPKYKG
                     KYKFRSITYKQPGAPFGSGGFQFSNDKLKLSFVGNIRTFHKIKPSWFNDKCIPKTCTI
                     KLRSDNNWYAHIIFDVPEENINKRYFGPKPAVGNDLGLTTLSTLSDGTEIANKRFYKN
                     SGKKLARLQRKVSRKQKGSNNRRKSNKKVSKLHNNIANQRKDYLHKVSRNLAKNYGLV
                     AFEDNLDGLSRGFLSKYVLDAGWGTLKRYTKYKCAEEHSEYIEVNKNGTTTDCYKCGF
                     KVPKSLSERIHKCPRCKIEIKRDINSGKIVKQRAIESYLKAPTDCGELTPLEIEPLAA
                     SETKSLSFIVELGNSAL*"
                     /db_xref="UniRef100_B8FRD4"
                     /db_xref="A0A0F2N6S0_9FIRM"
                     /db_xref="dsy:DSY0923"
                     /db_xref="B8FRD4_DESHD"
     gene            complement(347232..347762)
                     /locus_tag="rifcsphigho2_12_scaffold_16_prodigal-single_59
                     4"
     CDS             complement(347232..347762)
                     /product="hypothetical protein"
                     /codon_start=1
                     /transl_table=11
                     /translation="MPCSYCEKDTLLQKFNCKTCGTNCCEKCFFPSDSTCDEHPTPLR
                     AVFLDHGSSVISRWKIKQPSNFISKTFKDECSRAREMLRLCLKQMKTDKNSFWLEYII
                     GEEDVEILRQFIRDQERIYFKSEKYETKLACITRVRSLANEISLDEKTAKEKSSYKMD
                     YINNELKDKLNCLKYM*"
     gene            complement(347770..347973)
                     /locus_tag="rifcsphigho2_12_scaffold_16_prodigal-single_59
                     5"
     CDS             complement(347770..347973)
                     /product="hypothetical protein"
                     /codon_start=1
                     /transl_table=11
                     /translation="MSNKITICTGECNGTCGNPTEAEFDALLIEWIRAGYLEDNLLEG
                     DEQGFTVTDKGNVYFTTYKKSKI*"
     gene            complement(347975..348352)
                     /locus_tag="rifcsphigho2_12_scaffold_16_prodigal-single_59
                     6"
     CDS             complement(347975..348352)
                     /product="hypothetical protein"
                     /codon_start=1
                     /transl_table=11
                     /translation="MLCDECTPKCENCNRPIKTLPTEIDTRHFQSKPPFVNVNLDKPQ
                     HIIRRVSSPKIVAVSVMNPTIFNPNPDGVFFNAGDDKSIKIHKRIEGSDVNIVPFSKS
                     TFNVTKEGGHVEVDPSKGRYYRL*"
     gene            complement(348362..350770)
                     /locus_tag="rifcsphigho2_12_scaffold_16_prodigal-single_59
                     7"
     CDS             complement(348362..350770)
                     /product="hypothetical protein"
                     /codon_start=1
                     /transl_table=11
                     /translation="LDDDNTSIEDDLEYNTLNDTVRAKKKSKDITENPVTREGVREDL
                     LADIVGKNSPEDRTVEDSSLDSKQNISIVDLIKNSQATVDGMGNDSVTNPPVPDDKSL
                     VCWGCEKKYDITKGALHVTPKKMIMSYCPYCGRTRLLYRLDKAPPDIKKLFKAEEIAE
                     AIKVTKVEEEDKITNLPPEIVFKSAQAQTELPLLDEPETEVNPKNVESIKTFLEKNRG
                     SNASIKKSTQVPDSEIDMSDEIQFTDDEIAAMQNVNKLREKFVETKKEFQQLKRKDEV
                     GSREEPGMPNRVKGILDNLGLKTMMDEMLAMQAMEAYGDMAKGFFGKFNKGQNYQQQR
                     GGGMDIDEIAKLMIMKQMFKEEVPRTPQPAQQNDSLVQMLILQQFMGGGKSDGTSGML
                     PILMELIKKQQQPQGQSTPAPDITPIILEVVRSLKETKSNPDDFVKMLTAIQALNPKE
                     SPPPPPQDSTEQFIKMLTTIQAMNPKKEVSSTEELVKLMVALKEASPPPQPHKDNSDD
                     MLKMLIALQTMNKPPPQQPQPTVTDLLNTVTKIVETSKPPPQQGLDPTAQMLLKLLEV
                     EKTNSKNTEVPMLMNFFDKIQAKDAEIRKAHDVMLYEKLGELAEAAGSRGGDFEDEFK
                     KITMNYLMNKLNDDKGGSSSSGGIGQEITGMLNGPFGKVLGRVAEAALQNKQNTGSFY
                     VPPDQVQGIQQDIMSQFQGGPREPQVDVGIPPEYAHLMQQQQPPQAPPQGFVPQNAQH
                     VHNNGNGNGSGPRIVRGVGKNRRELEGTDITIVPGTPTQDTEITRDGANSSASPSKGR
                     FWQL*"
     gene            350894..351244
                     /locus_tag="rifcsphigho2_12_scaffold_16_prodigal-single_59
                     8"
     CDS             350894..351244
                     /product="hypothetical protein"
                     /codon_start=1
                     /transl_table=11
                     /translation="MKNIDEFVEKSIIAGFKRCQSPIGDFSMHGCEEGIGYVRRYLKE
                     KGNLTVSNVDDVLHAGYLRCVTNYKNFPKSVPALSCVYAIDIINDEISKRGIKISTPF
                     FYNNYLKYVTERFR*"
     gene            complement(351263..351862)
                     /locus_tag="rifcsphigho2_12_scaffold_16_prodigal-single_59
                     9"
     CDS             complement(351263..351862)
                     /product="hypothetical protein"
                     /codon_start=1
                     /transl_table=11
                     /translation="MSDEQIFHGIDKVICRDFSKSSIFKSIAPSPATARKWRVLKCWL
                     WRYEDEVRRHHDEQKLDVLQLGVKLHPDKYFPSFVSQPKMVNVDYKRAFPSSPIPLPK
                     TEEVRVNVSGFIKGAQLTCVVKPTVKEHVLQFYSIDCFVEDFFEVEPEFDSLQKSPTI
                     PFTITERVEKRYISPEEKRKRKALARRKQRKKSKKRKRR*"
     gene            complement(351864..352295)
                     /locus_tag="rifcsphigho2_12_scaffold_16_prodigal-single_60
                     0"
     CDS             complement(351864..352295)
                     /product="hypothetical protein"
                     /codon_start=1
                     /transl_table=11
                     /translation="MRNCPVSDIRKHIKSFLKENPRMEECTFSRSAATGFCVAASQSF
                     TNYLKKNNCNAKTVCFINRWDSEYVNRRGVYHCVTRGGGSGTIIDFTSVQFDPDLKGP
                     IVKNINTYKKYWDEYLGDIENIDWLESHRKGPWFYSGIPGF*"
     gene            352334..352657
                     /locus_tag="rifcsphigho2_12_scaffold_16_prodigal-single_60
                     1"
     CDS             352334..352657
                     /product="hypothetical protein"
                     /codon_start=1
                     /transl_table=11
                     /translation="MKTFTGITALACEPLKNAQEWRGGKPLGFMGIPHYLCHFKHRGG
                     IGEVILGTEPVIKNVSIGPGLPREDIKLDFDESGVTYFDKPLRCQLTPGRGNRFWDFM
                     DCYQR*"
     gene            352659..353147
                     /locus_tag="rifcsphigho2_12_scaffold_16_prodigal-single_60
                     2"
     CDS             352659..353147
                     /product="hypothetical protein"
                     /codon_start=1
                     /transl_table=11
                     /translation="MKCKLPHIPELLAYERCLSRGETSCVKNRSRARKALRRRFVYLG
                     SGWSREVFAINDDCVLKFSGLYINNMELDFWNKIKQNKEASTFFAPIEFGSKSGGFLL
                     MHRSERKPTVEEFEKFRDDFYLFFGFNCTDSVFENVGIIDGKPVLIDYSDCYLDFKKR
                     NK*"
     gene            complement(353151..353468)
                     /locus_tag="rifcsphigho2_12_scaffold_16_prodigal-single_60
                     3"
     CDS             complement(353151..353468)
                     /product="hypothetical protein"
                     /codon_start=1
                     /transl_table=11
                     /translation="MVSEEEILGAFVSNKCGHCVQFKKDFAKEIKDGKIELLKVDDEK
                     GNPTEWMDVAAKHGVRGVPHLAKLKKNGNGKIKPDNIEISGACDIEEYRKTGSCKGKY
                     PFV*"
     gene            complement(353475..353717)
                     /locus_tag="rifcsphigho2_12_scaffold_16_prodigal-single_60
                     4"
     CDS             complement(353475..353717)
                     /product="hypothetical protein"
                     /codon_start=1
                     /transl_table=11
                     /translation="MTIFKNCDSPVNSMMNADFELNRLRREKAEKESECMASGAEKCE
                     TSGIDTKIEHAENTKKSAKQDMLKCTFSNLLKGSMK*"
     gene            complement(353717..354208)
                     /locus_tag="rifcsphigho2_12_scaffold_16_prodigal-single_60
                     5"
     CDS             complement(353717..354208)
                     /product="hypothetical protein"
                     /codon_start=1
                     /transl_table=11
                     /translation="MKKKRNNDVEEYMRRMIENMFGNMRDIKFGQPTFYSFSFSIDEN
                     GNMIANNDANDSGEDDEFYIDDYRRPNPNSLPGYTGREIQPAPKVDVIETSVEYNITM
                     EIGDIHESTITIYPTENGLFITSPRWKKSCPLPEPIDVDSIESTVVNSTLDIIVKKKT
                     AVQ*"
     gene            354534..354680
                     /locus_tag="rifcsphigho2_12_scaffold_16_prodigal-single_60
                     6"
     CDS             354534..354680
                     /product="hypothetical protein"
                     /codon_start=1
                     /transl_table=11
                     /translation="VQNVVTMKDRIYGTEVLLCETETDKLMHDLDMQESEDDIIVIDF
                     LFSI*"
     gene            complement(354655..355194)
                     /locus_tag="rifcsphigho2_12_scaffold_16_prodigal-single_60
                     7"
     CDS             complement(354655..355194)
                     /product="hypothetical protein"
                     /codon_start=1
                     /transl_table=11
                     /translation="MVLKECLKNRTGNVMTKITSIDCSLQKNNTIKCILNDKTENEYA
                     KIMIAGIDFDGRKLSYTNKQGVLCKESILSEEEQLTESNRILECNISSKRSIKLDRGG
                     GHIKIDTIEGIPIQGRGKYANLRKSLENLSFKKELKVSEISKSQILSIRVMIADKYKG
                     VYGTKVVGDGLFIWRIKNR*"
     gene            complement(355166..355279)
                     /locus_tag="rifcsphigho2_12_scaffold_16_prodigal-single_60
                     8"
     CDS             complement(355166..355279)
                     /product="hypothetical protein"
                     /codon_start=1
                     /transl_table=11
                     /translation="MISESSEEPEYDFVEIVGEHIDIEFENRNGSKGMFKK*"
     gene            complement(355359..356552)
                     /locus_tag="rifcsphigho2_12_scaffold_16_prodigal-single_60
                     9"
     CDS             complement(355359..356552)
                     /product="hypothetical protein"
                     /codon_start=1
                     /transl_table=11
                     /translation="MDTVSKEELETLLNECGTIQALSDKLGWTYITTMRRLDKLGINR
                     PVKITKEVKEFYSKTPEELESILIQYKNRDSISRTFNLSTTVISKAYKKAGVKLPTVK
                     EARDTWCDENSLRSKVSKENLQQMLNQYHSVNKIAEILEVDNSTVASLCDYYGLEKPT
                     LIEAVRAAKNISIPLTDDDIDFFDGMLLGDGHLRAESDITAAFSLGTTKKEYAEGILN
[truncated: 462,420 more chars]
