# Supplementary material for: Clades of huge phages from across Earth’s ecosystems
Source: Nature. 2020 Feb 12;578(7795):425–31. doi: 10.1038/s41586-020-2007-4 (PMC7162821; doi:10.1038/s41586-020-2007-4)
Supplement: Supplementary file 6 — Genbank files for all genome. [file 41586_2020_2007_MOESM6_ESM.zip › genbank_genomes_SD-4/PIG_PHAGE_COMPLETE_CIR-CU-CL_36_38_A.gbk]

LOCUS       pig_ID_3053_F12_scaffold_0_curated_closed_complete_prodigal-single     286080 bp    DNA     linear   BCT NOV-13-2019
DEFINITION  pig_ID_3053_F12_scaffold_0_curated_closed_complete_prodigal-single,
            contig.
ACCESSION   pig_ID_3053_F12_scaffold_0_curated_closed_complete_prodigal-single
VERSION     pig_ID_3053_F12_scaffold_0_curated_closed_complete_prodigal-single.1  GI:
KEYWORDS    .
SOURCE      PIG_PHAGE_COMPLETE_CIR-CU-CL_36_38_A
  ORGANISM  PIG_PHAGE_COMPLETE_CIR-CU-CL_36_38_A
            .
COMMENT     Data sourced from ggkbase. For additional details see
            http://ggkbase.berkeley.edu/organisms/405206
FEATURES             Location/Qualifiers
     source          1..286080
                     /organism="PIG_PHAGE_COMPLETE_CIR-CU-CL_36_38_A"
                     /mol_type="genomic DNA"
     gene            62..1126
                     /locus_tag="pig_ID_3053_F12_scaffold_0_curated_closed_comp
                     lete_prodigal-single_1"
     CDS             62..1126
                     /product="DNA ligase {ECO:0000256|HAMAP-Rule:MF_01588}; EC
                     =6.5.1.2 {ECO:0000256|HAMAP-Rule:MF_01588};;
                     Polydeoxyribonucleotide synthase [NAD(+)]
                     {ECO:0000256|HAMAP-Rule:MF_01588};  TaxID=1125725
                     species="Bacteria; Spirochaetes; Spirochaetales;
                     Spirochaetaceae; Treponema.;" source="Treponema socranskii
                     subsp. socranskii VPI DR56BR1116 = ATCC 35536.;""
                     /codon_start=1
                     /transl_table=11
                     /translation="MTRIDELKAKIEEASIAYGEANPIMSDKEFDQLVNELKTLDPTY
                     VDTVTYDDHTEGFPKAKHDLITGTLAKCKNEDDFKEWLRKHPGVYVMEQKMDGAGIEL
                     KFRNGKLVQAVTRGTGFEGDDITENAKLVKGVNSTLNLPMDCSIRGEILMSHSMFNKN
                     YKDKMKNCRNAAAGIMKHLDGSELDNLNFVAYDMQEVGEKTIKTEVQKLEFLSGNGFE
                     IPEHAVVKNLTEAFAFRTSQYNNRENIEYDIDGVVVKPEIIDYEDLKNRTPKNSCAIK
                     FELDVAVTKIIGFEWSQSGKYFSPVAILEPVELNGTTVKRASCSNTKWLASRGIEIGS
                     KVKIVKRGEIIPHIEGLADE*"
                     /db_xref="U2MA67_TRESO"
                     /db_xref="UniRef100_U2MA67"
                     /db_xref="scd:Spica_1480"
                     /db_xref="6.5.1.2"
     gene            1119..1433
                     /locus_tag="pig_ID_3053_F12_scaffold_0_curated_closed_comp
                     lete_prodigal-single_2"
     CDS             1119..1433
                     /product="hypothetical protein"
                     /codon_start=1
                     /transl_table=11
                     /translation="MNKFTPNGKQQCGFHPGDSWRTPNFTSDLTKCVSPKGDLDLTGF
                     YFLDGNEDLMVDTVTTQMTLTQYVVDAIKNSTVVSLNETVAEHFLDKNPELFDGKELY
                     IE*"
     gene            1426..1773
                     /locus_tag="pig_ID_3053_F12_scaffold_0_curated_closed_comp
                     lete_prodigal-single_3"
     CDS             1426..1773
                     /product="hypothetical protein"
                     /codon_start=1
                     /transl_table=11
                     /translation="LNNKNLEYVKKLHRDFDEMIRYTDIESCDKVVMTKEQLKRFEND
                     IQKLRLPARVIYMTSGTLRKVISGFYNKETGNSVCMHHKVVEELIRVDPTIFDGVNIN
                     IKEPQEEENGTKY*"
     gene            1757..2068
                     /locus_tag="pig_ID_3053_F12_scaffold_0_curated_closed_comp
                     lete_prodigal-single_4"
     CDS             1757..2068
                     /product="hypothetical protein"
                     /codon_start=1
                     /transl_table=11
                     /translation="MAQSTDSVRKMAAVLDTLLGSVQMPKQMFDLSSLENADTPKYDS
                     KKIPVKVKDIVFMRKYVEGGKLKITETNAEYLLEQNPNIFQGIDLDLIDEDDDDYFEE
                     S*"
     gene            2068..2760
                     /locus_tag="pig_ID_3053_F12_scaffold_0_curated_closed_comp
                     lete_prodigal-single_5"
     CDS             2068..2760
                     /product="hypothetical protein"
                     /codon_start=1
                     /transl_table=11
                     /translation="MTGFNSLGSAYTADLYYGDTTDNSTLRHQRINLGYNSLTSNNFN
                     YLASEFTGAVITYYNKGEIVGEEQYEFDEENNKKIEEIRKDLQKIKKEYAKKAVYRLT
                     DVDLIDWRLLIIRENSDGHSETVDVTSDVLNELKNGVKRTVYLSSQVLDFCSEQDPTI
                     FDGWEVVLTDEKADVSLTEMPKNLDGYKDETNEEYLQRIKNKTEEIRHNEKKAVKEAE
                     SNEEIDLLLRRM*"
     gene            2763..3068
                     /locus_tag="pig_ID_3053_F12_scaffold_0_curated_closed_comp
                     lete_prodigal-single_6"
     CDS             2763..3068
                     /product="hypothetical protein"
                     /codon_start=1
                     /transl_table=11
                     /translation="VNLICDTDGIVKGSYIYSKKEREKFIDKVADITEDEEILVVNID
                     YGYRKDIKCYYINFEYYWLFEVDDEEDVKQINAAFVQKEVDKVVNWETRKYESSSGA*"
     gene            3046..4068
                     /locus_tag="pig_ID_3053_F12_scaffold_0_curated_closed_comp
                     lete_prodigal-single_7"
     CDS             3046..4068
                     /product="hypothetical protein"
                     /codon_start=1
                     /transl_table=11
                     /translation="MKVLVVPDIHGSWSQALAFIRDNKDSVDKVVTLGDYVDDWEEYL
                     NGKPMQEGFLQLIEMARSEPNKFCICLGNHDHAYISSQTCSGHHFEYENMYSEMFKQN
                     MDIIYPAVLIDGVLFSHAGVSQHWYNRTVAWYNDKHKMDKVPNELKCEYNKWKYNYHH
                     IEEVFFDGMIRPLVNPKTKEDEDYIKEYREKQAYAKKMMDDAYAAMEPYFKDTFSSTF
                     KVETLKAILDEDTEYFCHCGYSSSGDSPGESCIWIRPSSLLKDNWPGHLKCQVVGHTE
                     CGLKKFKYRTHKLIVCDSHKHDCGFILDTENIGDDFEKVKYEKNPYYNMRSNESLLRL
                     LFGGEI*"
     gene            4065..4694
                     /locus_tag="pig_ID_3053_F12_scaffold_0_curated_closed_comp
                     lete_prodigal-single_8"
     CDS             4065..4694
                     /product="hypothetical protein"
                     /codon_start=1
                     /transl_table=11
                     /translation="LTKITQELFMKLANKFFSDSDNCKLFRKHCEDVGIKMDITIEEM
                     KTSIRKFHENKIIWASSTINEEKDSILPGIEKEIMILKKNGFDAIPKFGFKDFNTIDW
                     TGKPKTYTISTDTKHIHSHCWKHIKESKPNKVSFVIDDWSSLSKQMKKDFWRVQYTIL
                     KYDRFLHQKELANAKKQIAYSKRVIQKLDRLSEEEVRIYYKESFKESLK*"
     gene            4691..5236
                     /locus_tag="pig_ID_3053_F12_scaffold_0_curated_closed_comp
                     lete_prodigal-single_9"
     CDS             4691..5236
                     /product="hypothetical protein"
                     /codon_start=1
                     /transl_table=11
                     /translation="MIRVRILNKSKDGVILKSGKLEQKISWEDFNSAWTIDPKDKLYA
                     IMNKDKEDEAAKVNDIVQEAVLALMMRRGENPEAKLTSAMMLGSLVDKFVKLVPDGTP
                     ADFLYLVREAYQKQTNALLNAGVGFTHKDDNEHFNSRQRHQNKHNLERIAKEKADEDK
                     FTIGDAIKIQEQRDKNKKSSD*"
     gene            5242..5502
                     /locus_tag="pig_ID_3053_F12_scaffold_0_curated_closed_comp
                     lete_prodigal-single_10"
     CDS             5242..5502
                     /product="hypothetical protein"
                     /codon_start=1
                     /transl_table=11
                     /translation="MFVPQKVKSWRIKNGATDMSVELINAKGQIVGRATFSLDEIVNI
                     SKAVFEGYVVEFKNKTKYIISYHDIDECFDVELEELDGRRNN*"
     gene            5483..5728
                     /locus_tag="pig_ID_3053_F12_scaffold_0_curated_closed_comp
                     lete_prodigal-single_11"
     CDS             5483..5728
                     /product="hypothetical protein"
                     /codon_start=1
                     /transl_table=11
                     /translation="MEEETTEKEHWCFVSYQYTLKNDSTPRFGNITLPMTGRITNNDS
                     FQVLNQFITRAITENLKEHNLDIQGVPIILYFKELGV*"
     gene            5725..6018
                     /locus_tag="pig_ID_3053_F12_scaffold_0_curated_closed_comp
                     lete_prodigal-single_12"
     CDS             5725..6018
                     /product="hypothetical protein"
                     /codon_start=1
                     /transl_table=11
                     /translation="MNNFYKLERDVIRLDTIDIISKRERYVGPDRNGKDDWTPTNGEF
                     LIVINDDREYSYSSMQERDTVYNDLISKLIMSDEENADPGNVFTDKQALSMTY*"
     gene            6128..6301
                     /locus_tag="pig_ID_3053_F12_scaffold_0_curated_closed_comp
                     lete_prodigal-single_13"
     CDS             6128..6301
                     /product="hypothetical protein"
                     /codon_start=1
                     /transl_table=11
                     /translation="MNLGQNEIDALIDNCKNNKACLEDVKGFEDKQPTIDLLSIVASS
                     IDQEELIGGKDDW*"
     gene            6291..6629
                     /locus_tag="pig_ID_3053_F12_scaffold_0_curated_closed_comp
                     lete_prodigal-single_14"
     CDS             6291..6629
                     /product="hypothetical protein"
                     /codon_start=1
                     /transl_table=11
                     /translation="MTGKEFDFSFDLNWRKGDIGLRGKIASKDCDDSRSPEIICYQRG
                     DDGRETCYTLAFFEKTREGYDIRTVGNRLFDAMNEYHIDYNSFIDAVRYFHDILDKII
                     CLQKTAEEKW*"
     gene            6654..7346
                     /locus_tag="pig_ID_3053_F12_scaffold_0_curated_closed_comp
                     lete_prodigal-single_15"
     CDS             6654..7346
                     /product="hypothetical protein"
                     /codon_start=1
                     /transl_table=11
                     /translation="MSQFSDKSDFGDTCLMHYSPDRVSYATILIDDTPLKVNSPRDLI
                     PYYGNIVASMSCSEDHMYVNIAKISQPRHREIDTICLFIDEYVQKWRRAKRKKKQVCF
                     NDFEYPTLVTDRYIIWKRCEKYKDFLLKVFTPYAYNKEWMFNHINTEIIETLFSDIHT
                     STGNYYRRNLLAYAAEYWGEQYTLDKEHWLCWASASTDDADHNAALFRIQEATWDYEK
                     MYKEALEELKLC*"
     gene            7340..7819
                     /locus_tag="pig_ID_3053_F12_scaffold_0_curated_closed_comp
                     lete_prodigal-single_16"
     CDS             7340..7819
                     /product="hypothetical protein"
                     /codon_start=1
                     /transl_table=11
                     /translation="MLNLALTVAAITVGVCLATILGILVYYLVKLYRLNHPKSKKISI
                     EEATKLVEDAMFWDLVVKVATEKKSITKDEPLNDTGYVAVLEPCKCSECPCFESREDC
                     CHTGVEIEGSRYCKTLIDINKLCGLPSVKEKPDVSKMLTDEECKLFAKQYMDASTRG*"
     gene            7823..8764
                     /locus_tag="pig_ID_3053_F12_scaffold_0_curated_closed_comp
                     lete_prodigal-single_17"
     CDS             7823..8764
                     /product="hypothetical protein"
                     /codon_start=1
                     /transl_table=11
                     /translation="MKRFNIFRELKRIISQWVETEYWYRFRKRPGEHDRNVSILNDTW
                     NGHNTLLQWQILKVEHMYHNLRKYGCEATCYVDSPDFIDNCEAPDMFYALKYVQNRAK
                     ETGELQWYGGKYYYAYDKESSKPWVIFNKKVVDVIPANKIPKNKRFYRVNFDDDCNYI
                     GSTPCDKEVYEHIQIASFDTWEEMSEWVNNCKDEPDVSNFDRNAIMYAQSIHFETTDL
                     HNLSPRLRNVVRGQRRKLHDLYEYRKLLKKLNSLDYTYDEPWKSRSDEIYEKYKNDDD
                     ARAVAYNELWKEFKAYRRSIIDKIADLWNERADFWWD*"
     gene            8792..9358
                     /locus_tag="pig_ID_3053_F12_scaffold_0_curated_closed_comp
                     lete_prodigal-single_18"
     CDS             8792..9358
                     /product="hypothetical protein"
                     /codon_start=1
                     /transl_table=11
                     /translation="MSTLKSKVRFIIPLTMWQRFVNHEILLKRPFEVKEFEETFYEYE
                     PSDFISLEDYFNLVKKDVISLPHTVGYDWNELEDAAYECAKKLTFEDFKRIVFANYNE
                     NIYKLEKPITIDYTKYYRDDKDHHHTYRYLSARDIWDILFHWSLTKERPSVYFYDGEF
                     EKDIVEIREYTRGDGVTKDVFVVREEEV*"
     gene            9361..9510
                     /locus_tag="pig_ID_3053_F12_scaffold_0_curated_closed_comp
                     lete_prodigal-single_19"
     CDS             9361..9510
                     /product="hypothetical protein"
                     /codon_start=1
                     /transl_table=11
                     /translation="MNEELLMKTINFWRGKKNNPLNGKTFKEIVQLAEKYGYDLGGMN
                     VVTEE*"
     gene            9491..9631
                     /locus_tag="pig_ID_3053_F12_scaffold_0_curated_closed_comp
                     lete_prodigal-single_20"
     CDS             9491..9631
                     /product="hypothetical protein"
                     /codon_start=1
                     /transl_table=11
                     /translation="MLSLKSNYFHTRDELCDFVNNNETVITVVQIVASSTGFTLFYKE
                     GE*"
     gene            9631..10197
                     /locus_tag="pig_ID_3053_F12_scaffold_0_curated_closed_comp
                     lete_prodigal-single_21"
     CDS             9631..10197
                     /product="hypothetical protein"
                     /codon_start=1
                     /transl_table=11
                     /translation="MLNMIFNFDDFKHSEDLFAEFATVVGYPNLQASDIDKYQGLVNF
                     ENVRTGQTIFQGYDGIYIEFDEDEQSIRFYSGVNKRTVLFTYKEHITKLTEVKNAEDT
                     EKTQIADRFVDLQKYKPYDKLHRPAVGNIVIWCGGTYQITGVRPRKDCDLLDIVIGDM
                     TIRSDYLLENGRYANAEICGWKEDSKME*"
     gene            10201..10638
                     /locus_tag="pig_ID_3053_F12_scaffold_0_curated_closed_comp
                     lete_prodigal-single_22"
     CDS             10201..10638
                     /product="hypothetical protein"
                     /codon_start=1
                     /transl_table=11
                     /translation="MKTKSEQLELAARVSSDGYSLQFYCDKECQTYNVAIVNDKVKNK
                     EYYNQIIISRDSLEKIKLWLLKATEMEETNLPHLYVECVSHCEILSFSKLDNCIYVQL
                     YQVASFPRQKRGKTDDEFSMSEKVAGVLARTLLIYLHSSVPNS*"
     gene            10658..11098
                     /locus_tag="pig_ID_3053_F12_scaffold_0_curated_closed_comp
                     lete_prodigal-single_23"
     CDS             10658..11098
                     /product="hypothetical protein"
                     /codon_start=1
                     /transl_table=11
                     /translation="MGDWEELKDLATRLPPDVYASLQSMALSGMSMDMLKCAVIDAIA
                     KYNGGSIQMADNIVRPKKKIMDLSSYYIVPNDENDPDGPCGIFDDGGYEDETESIIKR
                     LEVFQYETIIVTEDVAAVLLDRNPNCFAGCPNLQMTDGKDNSHK*"
     gene            11073..11417
                     /locus_tag="pig_ID_3053_F12_scaffold_0_curated_closed_comp
                     lete_prodigal-single_24"
     CDS             11073..11417
                     /product="hypothetical protein"
                     /codon_start=1
                     /transl_table=11
                     /translation="MEKIIHINKNFGQSNIDLRNYRLVSFGVIDVLVSKEISPNGETV
                     RVDYSKLDPRKVNKTLAVIRQLKSNEWNICWVPECIFEFLAKIEPTAFVRVKQIMLYD
                     DKGNLIVEDENE*"
     gene            11410..11604
                     /locus_tag="pig_ID_3053_F12_scaffold_0_curated_closed_comp
                     lete_prodigal-single_25"
     CDS             11410..11604
                     /product="hypothetical protein"
                     /codon_start=1
                     /transl_table=11
                     /translation="MSEDFERILVIKPHLPASISHRSNVRERYGISNEQLDKLIESGD
                     ALEYNGKTVCFDLPIPEAYA*"
     gene            11604..11783
                     /locus_tag="pig_ID_3053_F12_scaffold_0_curated_closed_comp
                     lete_prodigal-single_26"
     CDS             11604..11783
                     /product="hypothetical protein"
                     /codon_start=1
                     /transl_table=11
                     /translation="METKSKEVDELKLSKYSLKLCKEVQMALPHISNVRAMKRLAGAL
                     NEYLKAYQKLGGKIE*"
     gene            11776..12324
                     /locus_tag="pig_ID_3053_F12_scaffold_0_curated_closed_comp
                     lete_prodigal-single_27"
     CDS             11776..12324
                     /product="hypothetical protein"
                     /codon_start=1
                     /transl_table=11
                     /translation="LSKLSDSVKEMQEEDKKKNLEHHFVTYENKAAFMKALYEKISNV
                     EFDVLQSSDAFYIEVYPFMNFDKTLVVKIKKARTTSYEIGLFPNGKQAAYLVGKYPIN
                     VDAIGTEEDGYVDIGELIYYCEKTAKDFTVSKEKSTLNKEIDEGFKNPKNRFNDNGRM
                     SLGGETLEEDVAFNEWMHKRYK*"
     gene            complement(12359..15313)
                     /locus_tag="pig_ID_3053_F12_scaffold_0_curated_closed_comp
                     lete_prodigal-single_28"
     CDS             complement(12359..15313)
                     /product="Uncharacterized protein {ECO:0000313|EMBL
                     :KKL96214.1};  TaxID=412755 species="unclassified
                     sequences; metagenomes; ecological metagenomes.;"
                     source="marine sediment metagenome.;""
                     /codon_start=1
                     /transl_table=11
                     /translation="MNIILPGESGISKYDEDPNSPLYTEDKDIVMTKDEKKHWMAGDD
                     VPVIQATNPWSMQVDDTNVDKDFYKQTLEMPQQPADQILTLGKADFNQNINNVASILR
                     DILAGDQKAMERPEFQALNFPAIKAYLEWAIKTNTLADAAKGDLMNNAWRLNFKCRPP
                     TPNEFLQEKFIGAQAEALHKPLIDIFCEFFDPLKPYRTLVLTQCIGWGKAEPYSAKVG
                     VGYEDDGCGGRRLVYKNMGDIKVGDSVMCPGTDKAKVVHINELGVSDIYKLTLSDGRS
                     FRTHAKHLTTVSFREEDNKRVWDSLTTEWMMSHPEYHFTVLTDEIYQNLTWDDIEKTL
                     PSHEAEPSDNIIPKTYDGIFIASIEKLDYQENCRCISLNNPEGFYYTDEAIITHNSTL
                     STLAQLYISVHYAMMWHPYRFFGMAMSSIFTQCLGGWNQKKASELLLEPFTQILEGAP
                     YFQRVRTHQDLVDASAEDISDCIHWTTSTPTSALAMQNGVNYKIINGAGSILGQNIIS
                     AVISELTMFSENGWSDDKIFTFFTKLRKRIDNRMKGNYYGRFIIDSQPNSLESPIDEW
                     IWDEGTKKNKKNYIVTGSRWKYFPKEFPTAWESPRTDWKQPVNLKKDFVHAFPVFKGG
                     DGQPPKVVETENELSTYNPQDIEWAPMNQITSNGVVSFKDNAEESPINFLRDQAGIPS
                     GAADRLIYNKEWIDHTFDNNLKNIYSTIIAKTEDEPEHLIWNQVKDKFFNKILGKYYF
                     YYEPSLPRAASIDLAISGDTAGIAISHVERDKVRLDTQGQPLKVYVTDMVVPVIPKGG
                     MINLDAFKFFILDLIRLGNMNIRHVSFDSFQSRAMMQALERAGIEVDYVSVDKNNAPY
                     LSLVDYVIHKRYYCGKSVMVKNNLLALQMVKRKTTGTTKIDHMNGENVYSDEFCLPGS
                     EYTEQSWQWSKVGSNAKDITDCIAGNLHLLDTYENEYIPFHVWDPLKEKERTYEGEKK
                     KQQLLIKNMGLH*"
                     /db_xref="A0A0F9GBI2_9ZZZZ"
     gene            complement(15319..16788)
                     /locus_tag="pig_ID_3053_F12_scaffold_0_curated_closed_comp
                     lete_prodigal-single_29"
     CDS             complement(15319..16788)
                     /product="Uncharacterized protein n=1 Tax=Enterobacteria
                     phage vB_KleM-RaK2 RepID=H6X3J6_9CAUD"
                     /codon_start=1
                     /transl_table=11
                     /translation="MIGSHSILSFLCEDCNNFYQFEKRRALTLKAKYNKFLCPSCRRT
                     YADASRKSANIKKYGATVACNSEENISKRDASNVNPEKAKNTLIEKYGSLEAAYKERN
                     KKTKETCLKKFGFENAMQNKSISKKAHQIRKDNNNGEIPSTVSLRRREQYAEQRNKIL
                     ENNNITWLDKDNFSATRNLSGNILYHFKCNICGNEFIAEMHSNEPKCKVCNPNLFSGR
                     SNVEKDMANYIKSIYAGEILENDRTLLEGKELDVYIPDLKIAFEMNGYYFHGYKNNTP
                     MSVSDFKNKVEEKRFLCKEKGVRLINIDDVDWNDRPDVFKRFIDDCILPRKRIFARQC
                     EVKNIDTKTAKTFCETYHVNGFRGGSTKLGLFFKDELVAVAIFGKHSIYENECIRLCY
                     KTSYTIVGGWEKLQKHFGKQFLHYVNLKYFLGENKTGCGYRMVFNKQVIGRRSLTKNK
                     LKLIFSDYDDSISDFRNCLNHGFVAIFDCGNDIRIYNKD*"
                     /db_xref="UniRef100_H6X3J6"
                     /db_xref="A0A0A8J947_9CAUD"
                     /db_xref="H6X3J6_9CAUD"
     gene            complement(16837..18012)
                     /locus_tag="pig_ID_3053_F12_scaffold_0_curated_closed_comp
                     lete_prodigal-single_30"
     CDS             complement(16837..18012)
                     /product="hypothetical protein"
                     /codon_start=1
                     /transl_table=11
                     /translation="MISNVDYLLSLVGKNNAEIRDTWVLTGTTIVSKQTRRYIKDSIF
                     QVSCTPGTPLNGAILYCKADYSVGDLWPLIDWDSYSIQDISGLIGSYQGVETPFFQVL
                     LTKEQLDEVEDIPVNEMLELYSGSQECGGVVIDDEQLCIILGELGVPFLRVDELELTG
                     NAIRQYCIKPAMDYYFGYFPIIKEESVGNISAGGSFKKEFPEGAFACVPYYVLGAAGS
                     NAGYGAGAFSLYREQMIYGGASGSSFGSGVSYRKPVPGFVGLHNRDAAMQALAAQQAY
                     LNYFRREHVKTIKENGKKYATGYSTTGGAVCIKWLCASYDFDDIKFSMRTDFRAICKA
                     YVLRNIGMLRSMVKSDLPGNIDYSMYTSRADSLEQKVAEKWEKCATSLALSVMRGGL*"
     gene            complement(18057..18806)
                     /locus_tag="pig_ID_3053_F12_scaffold_0_curated_closed_comp
                     lete_prodigal-single_31"
     CDS             complement(18057..18806)
                     /product="hypothetical protein"
                     /codon_start=1
                     /transl_table=11
                     /translation="MVDFDIKHYLTDDIEIEKDPHRFDNFYGDIDDKPDTEKLLFSLQ
                     HKYLNEGRSQEVWAKMFEICWSYMQSLIKKRQTGGKFIEKEELDDKTTSATLAFMSQY
                     LTKPEFEVGASFAGMMGWKIVEVMYKPSADDKAISMSLEIDDDGKNTLEDLIAAEEVG
                     GWKSPEDDVCRVDPIDIINEVLEELDEVVDDFYLRTIVRGYLTLCLKHPKNRHSKRMF
                     LNRWATDQKSEKLIEYTMLTIHNRLKEANNS*"
     gene            complement(18873..20093)
                     /locus_tag="pig_ID_3053_F12_scaffold_0_curated_closed_comp
                     lete_prodigal-single_32"
     CDS             complement(18873..20093)
                     /product="hypothetical protein"
                     /codon_start=1
                     /transl_table=11
                     /translation="MKFTLSKNELSKLSTLVKTSQTVSDVSIKASHYMFKLADKLYAS
                     IYGSGNVVDFSVEVTDVELSGNGYFNVDVTQLIQAFEKVYMASGADVATADVQANKII
                     VSNGKSRISVNLFDLLDEADFTEAFAALPSKKTEKFASNTVAATITPDVVSFMETVGK
                     FINMVGNDRVSGLSLKDNKILYCDQAFSIIDKTVPDQLTNGEKVYIPQNTFALLSAIS
                     KLAGTYNVTYSEDGQYMLIEVPQIGFNAIITVPETLCEYPEEEVLKQICPDETNMVEF
                     DVDIPTLLTKMNMFDGVFPSSQWRWKTIEFYNKNEDGEKSMNMRYSNMCAEVDTDLPV
                     MNLNEVGTIPEFSFRLASILVYDYLNKLVGGAKTVHVKVSPLEADQPNGVGVIFDVDN
                     FRLVTSKMVNEDSI*"
     gene            20538..20918
                     /locus_tag="pig_ID_3053_F12_scaffold_0_curated_closed_comp
                     lete_prodigal-single_33"
     CDS             20538..20918
                     /product="hypothetical protein"
                     /codon_start=1
                     /transl_table=11
                     /translation="MTKEMTRALNYEFGKMVEEFCRKHNLEKIQCGLTYTDTSFTWKV
                     SASALDANGERKVDPVMENRAKWFITKNGIKAPEKVLGTYVEVSGLGRCKIKDFNSRS
                     PKYAFSVETASGKIYRTTVWSLKF*"
     gene            20963..21526
                     /locus_tag="pig_ID_3053_F12_scaffold_0_curated_closed_comp
                     lete_prodigal-single_34"
     CDS             20963..21526
                     /product="hypothetical protein"
                     /codon_start=1
                     /transl_table=11
                     /translation="MSSVAFAWILAFATFLSVAAHIKIYKVKYNISSDECPKEIKEAY
                     FRKHPGAKWIFNMVASLDKVNKHMKDFALYLKNTEEFKERKISSLAAFEVMLVLSSGE
                     TILRNAYKKLNSISVRKADRIIKKYGTNAATEKYFGSFIEDFYYTTFIIDEMKERIEK
                     NEMDHISSDVLTSCKERAHDIRIKYAA*"
     gene            21516..21794
                     /locus_tag="pig_ID_3053_F12_scaffold_0_curated_closed_comp
                     lete_prodigal-single_35"
     CDS             21516..21794
                     /product="hypothetical protein"
                     /codon_start=1
                     /transl_table=11
                     /translation="MLHKIKTFIRSIFFSSDNLFGFYCPNCEKDFESPTAWFHKMWDE
                     KHRCYKKYIKCDSCSRTTPAYKNKVEAVRQWEDQWEIAQDPDDMLNKN*"
     gene            21809..22582
                     /locus_tag="pig_ID_3053_F12_scaffold_0_curated_closed_comp
                     lete_prodigal-single_36"
     CDS             21809..22582
                     /product="hypothetical protein"
                     /codon_start=1
                     /transl_table=11
                     /translation="MVVYTYDFDGRFFKNPVAKFCLDNLKKQLPNVEIKTFQEKDLPI
                     EECNHSKIAETYPFKLDQIRMKMAMDCKEDCLTVDGDVFFPDIKEIIKHKNTVFADAR
                     LTDKPYINNGTFMYTSRRNEWVRYYYDLYNIRPEELKNKSSIQVFDEYPHKGIRMNTN
                     AKCLHWLISKFDEFHRRYPNAKTIYYTYGAEEINDKVYWRLANCDVPVKYIDFADGGT
                     VFFFETVFPGLDQKEAFELWKQQLCYTYQKDLKFEEING*"
     gene            22575..22772
                     /locus_tag="pig_ID_3053_F12_scaffold_0_curated_closed_comp
                     lete_prodigal-single_37"
     CDS             22575..22772
                     /product="hypothetical protein"
                     /codon_start=1
                     /transl_table=11
                     /translation="MAKKKDSNPKGCRLCKFRVAPSKGPNNERVPCCCFGYAINDNER
                     PSECGELFTETDYYIRHPDEP*"
     gene            22841..24445
                     /locus_tag="pig_ID_3053_F12_scaffold_0_curated_closed_comp
                     lete_prodigal-single_38"
     CDS             22841..24445
                     /product="diguanylate cyclase n=1 Tax=Lachnospiraceae
                     bacterium NK4A136 RepID=UPI0003B47598"
                     /codon_start=1
                     /transl_table=11
                     /translation="MFFSAILLNGSGAVPLLTEAVAVTFNGCMTACQIFVFCLAMILS
                     NGKVFKLVFSLNITMLILALLNLLRDGFASCGAGVAFSILGCGLLYALRRYIKRLKKD
                     EEELDRAAYTDQLTGCLNRRGLLRELAMKSEMGKNFYLIFLDLDNFKQINDTLGHEAG
                     DKLLCEVATTWNNIPSKFPFTVCRLGGDEFAIIYETTNKDVTTEFIINVLHSITMLQS
                     NFAASVSASAGLALYDEDTSDLQQLLSYADTAMYKAKLGGKNDYYFFDQDMYQEIMKR
                     YLTEKDLKNALKNDSFEMLYQPQYEISSHKLVGFESLIRLRNKKGECINTQQFIQIAE
                     KSGLIYEIDMWVMRNVMKQTRDFVILHPEVEISINVSGKHITNKGFIETVIDSLFETN
                     FPPKNLKIEITESSYIRHIDEAAQIIQRLKILGVKTALDDFGTGYSSLSYLSKMTVDM
                     LKIDKSFVDKILIKESDKSFVDIIIKLGHLMNCKVIAEGVEDQDQLSTLAFLGCDYVQ
                     GYVWGKPTHLEDLSNCLGENQQFPKK*"
                     /db_xref="UniRef100_UPI0003B47598"
                     /db_xref="R7AYW4_9FIRM"
                     /db_xref="rch:RUM_05510"
                     /db_xref="UPI0003B47598"
     gene            complement(24435..24764)
                     /locus_tag="pig_ID_3053_F12_scaffold_0_curated_closed_comp
                     lete_prodigal-single_39"
     CDS             complement(24435..24764)
                     /product="hypothetical protein"
                     /codon_start=1
                     /transl_table=11
                     /translation="MTKSQLQDLGIVNEQLGLATQETDSLKIQIEANLRLASKMAEEI
                     AAYEKMKKRLRTTAYIELAVGVPCLVIGCLPIWTDEQQNVKNLFLGIGVTATAASGFT
                     FAFTITF*"
     gene            complement(24724..25224)
                     /locus_tag="pig_ID_3053_F12_scaffold_0_curated_closed_comp
                     lete_prodigal-single_40"
     CDS             complement(24724..25224)
                     /product="hypothetical protein"
                     /codon_start=1
                     /transl_table=11
                     /translation="VEIKIDKMFFIKLSCIALFGFACFCTGRFTRFKGISGSGEQLVS
                     GIILEGNTADTILDELGIARPAGQSASDTGYAVLKGIQELGKSNDAARLCISEIEREI
                     KYTQQNAEIIKQSFDGISDAIEYGWKLAENQSLAYERIVDTLQQFNKDSRKDDKESAS
                     GSRDSK*"
     gene            25280..25537
                     /locus_tag="pig_ID_3053_F12_scaffold_0_curated_closed_comp
                     lete_prodigal-single_41"
     CDS             25280..25537
                     /product="hypothetical protein"
                     /codon_start=1
                     /transl_table=11
                     /translation="MKDLKLNGFHYDDTMVEKLGEVYYERDDNEDDYIAIFPDTEDYE
                     RSVIIFYVGCQIAFVTTFINEAEHAGIEDYINDRISKYYKD*"
     gene            25545..25754
                     /locus_tag="pig_ID_3053_F12_scaffold_0_curated_closed_comp
                     lete_prodigal-single_42"
     CDS             25545..25754
                     /product="hypothetical protein"
                     /codon_start=1
                     /transl_table=11
                     /translation="MIVRKYNRETRQYFYFALYDTEQSDFCYWTTDKADARKLSEDSA
                     LKLINYLYINDKVDKVHKVEAIDGF*"
     gene            25744..26478
                     /locus_tag="pig_ID_3053_F12_scaffold_0_curated_closed_comp
                     lete_prodigal-single_43"
     CDS             25744..26478
                     /product="hypothetical protein"
                     /codon_start=1
                     /transl_table=11
                     /translation="MAFNQGPDNYFKNLFLKNYRTPEDAQEQASNTDEFAMWLIANPE
                     QFNPIFKWFINFYFNGLDENARAIAFEDDIVHCAKAGVTKPLFIDVTAQGSVENYSLF
                     GIMCLFFKEPYDFDQEEVDYVTKLFEDIRIKSELFTWKRCDWDYFLEKHWYVVCSDIL
                     NKLASDYNALKDSFLIKETTRVLEKKRFGVPVEFIAKDDNFDPPHSGYGIDLSKFFPN
                     QSIIIMSECTHHANSCDADLTKQSLA*"
     gene            complement(26408..26881)
                     /locus_tag="pig_ID_3053_F12_scaffold_0_curated_closed_comp
                     lete_prodigal-single_44"
     CDS             complement(26408..26881)
                     /product="hypothetical protein"
                     /codon_start=1
                     /transl_table=11
                     /translation="MKKYRKKIISPDEIDEIIDEQVDDACRLKHLEPVLTASGKMYHQ
                     QGHKGMAHGVKYDSQWEYAYSLYMTEKEGKIVERNTSESIEYIDDTGKVAKFYPDFIV
                     SGQYVEVKGWLRPKDRCKMDQCWQVQFVFGDEIKPMIAWLNQHHKNWRDEYIQTL*"
     gene            26957..27448
                     /locus_tag="pig_ID_3053_F12_scaffold_0_curated_closed_comp
                     lete_prodigal-single_45"
     CDS             26957..27448
                     /product="hypothetical protein"
                     /codon_start=1
                     /transl_table=11
                     /translation="MALTGKELQDKLIKDATRFFAFSEACPRDENPYRFKALLMVEAL
                     ASAKEEILTKNPKNRFLNDFIPSIIEQYKDKGYLSNRQVEVVEGVLAKNGFDVEAIRE
                     AAKRETEAAFLELQKAHAIEINGVFFQKAKFEYEAYCEQCKAQAARRWHRRPAGSYQY
                     KTY*"
     gene            27479..28291
                     /locus_tag="pig_ID_3053_F12_scaffold_0_curated_closed_comp
                     lete_prodigal-single_46"
     CDS             27479..28291
                     /product="hypothetical protein"
                     /codon_start=1
                     /transl_table=11
                     /translation="MDAEVISGTGLFTLISAHPVLFVILIIILVFLIFSLGYLLFKNA
                     KSLKLGDFQVDFSKAESVKGDTGVNAKELTEAKRQVEERTRYIISRQFSLIAPFLQSL
                     RPIFNRLIYSILEDAMVDSLGIEKETRKVTGRENLSEAAGGDSYYLVEEVKTYKNNPK
                     TRVFTNLVESAVDSLLRSLQIELYQMLVSNNIGKCKEEVQLYVKDRTPHIIGIIRNNL
                     CDAYNQLSNENLFDTHHYWKEIGITYPEDWIQDQVFQLLKSCMKMRYSDFDV*"
     gene            28305..29798
                     /locus_tag="pig_ID_3053_F12_scaffold_0_curated_closed_comp
                     lete_prodigal-single_47"
     CDS             28305..29798
                     /product="hypothetical protein"
                     /codon_start=1
                     /transl_table=11
                     /translation="MAENNDEFLKKVYDQYLGSDYEWGDADLNPKREIRKTGEEEWED
                     EQAAIIDIIEQRIKALKKEAANLPKYKKPEVVDNDNFLTTTSGINGGASPSNDISLSQ
                     LKTQSALGGDLGDNLFLPKSNFDDQINFLLNEIAGMVPSVIIQGPFPYSKVPEGVGLV
                     TEMFNPGCDTEDETAEEFESSNPEFNKLKKALLESDGDSDDDKDDSEDEAGVGGGSGA
                     AADQADKDAEDQMTAAIKAANAQEAKAKECIAKELGILQSILALLKVINTLKKVLLLI
                     LSIIVPVVKMIAFAAQCWINPPAAAQVAQMVAEKIAALLISVIGEIIQMIWDLLDMDC
                     KTEQVQKVLDEINETLSGVDSAVSMTKNLVSFGMKQYDSNKKSLVDSFNKFTNKGDKY
                     NNPIKEYSNKDAWKKAGDTFKDTMSTSLFGEGGIGENGVNGAGLKNILSAAMPDGIKS
                     AINNLMDSAQGILERTNDILNQAKVKDTVVNATITDMTDFLGPIRIK*"
     gene            29828..35401
                     /locus_tag="pig_ID_3053_F12_scaffold_0_curated_closed_comp
                     lete_prodigal-single_48"
     CDS             29828..35401
                     /product="hypothetical protein"
                     /codon_start=1
                     /transl_table=11
                     /translation="MNTEEFYNGSPYEVGTMDNLAQIKKEYNDLVKNVYDAAGGIGMT
                     LSEFLNLQNSSEGSSELVSYLDEKGYSVRSMGEDAKIFNDQINTQAALQTIQNFYDMY
                     ISPTQGDAQYRLGEVTGRALPGTVNSQTDAQGRLLTRSLYNTVLKYKVWRVDRLVDTE
                     EYYSVLWFPPFRPNSVKATSWKGAYLSDDGQTQMLSMGDYLSQAKAKRQKELDELNAK
                     LIEAGEEVTQTEADDTRLVKNASATNDSDRYYDTFDLNTFKAARASFTYRAPGFKAIN
                     DNINMIQWLLEGCSGIVSTYLTEWDISLYLQEGLISDYSGTMPNLILLTHRMDKDNPS
                     GYTDERAASYGVVNCAVSKLNSDYHKTWHINAYPYSSWHTSYPDPWKMAGWLDKIEQN
                     GQIVYVPNWFKFGREGVSNYLAGKDIGYKPRRDCISSRLLYQDFENAALSGYTDWSFD
                     KKIWKALYTGDDDGFTDVDLVYLSTSCGMFKKADLIDQVEMILYGVAADGVPYDGSEV
                     VGGDNGSGNGNITNDDYYYSWSEGSGGNKYCPGSVFKGALTFLNMFNKKDSKKDASMK
                     QAESRLKSGSGNTYGVMQDSLGITKQASTGQPAELRDDGYILGTEKAFTENSNGVGVP
                     QYNPTLYGGPHGYYRSPESYQSYYEENSVYLRNVPRIDRCPDNFSHDSWAGITWPSLP
                     NWQDDYYYKGNEKWCSNVSAVANGEKQSFEQSWSAGFARLKQGVHSYSMQTAYIRRRH
                     DTIIEGHLHRRNPWWYGWRGWYSWRYYGFDVGWDQNAHNGEELNRYGNYWWEWRESTL
                     FSNAWWWESLWSNWAYNDAYDRYYNFYFSWHWSWGWKCVLHRYVPCSYAWHYEWCYAD
                     FKRYVIHNGFHDYKWKIAMVQHYNATLDPQSNDKFRNRWAATFSKMFGFSTPLERAYL
                     SASTEDYELFIDDAGLQPGTLFQEYDDKYHEVISSYMTTKEHDVMDYLVDWGRGIGAH
                     NKLMFLTRGPGDAPDCLFRCEVYHNLKPIWYWCEHSKKYSSHKCKHWFERHCGWKHYL
                     SVRVDTTDRFYAGLYKPTFTNYGSDFGKISRSKAIQDSTVPVNGQLSSNIAKHSFFGS
                     GYGNNCAETRKSPYDLMENLGGRRFPYYNVNKDSDEMHNSFSGIRGKGILGDIPGLDF
                     VADDSDIEKFSDKTRITKGDPLNTAFGQLHFPLWKIASFTKGNVVLNGNTYRVPGGRM
                     NYVECGAPWWWDKMILNMSLRNTFYRGDMSGPKIATFSLKNFAIDVTSLDTGMGKQAI
                     EARKCKVRNNGNEFLITADNIRSYTTYQQWGGDGRLHDYVDKCTLKNAWVGAKYYFTS
                     YDIAPRFMYNLVSTQNGFLAGAKDLLCGHIKDSKGRDTGKYIMSFDYVRDIMVGTNRS
                     AALVSPRSYFLANPEGKFKDKDSGTIYNCEDIYGYNQFLVWARDWFDNDPQTNYNKHR
                     DLENAFNSRISTLASMNSKLEVYKDLDIKTMSYNTMVVSWRDMNAFIALKYDEGIEQF
                     FLAYLNVLYESRRYFINKRCNKQDGTLWACRHLEKMIPQMVASAVSSGAGVVPAEFNR
                     TVGKETVAFYEVQNTIEKKTETLQKIVNEESAALDSDMIKTVYVKVKYATEADYIKCQ
                     EKLKTGELSPNDETIIKIRPWNYIKKRDGSYKNRNAGDTINTARGEMWNNAGWAIKYG
                     KEKYIIKPTNGPYGIFSKEVKNEFKTRKKLQNNDTLKLTTHDYDMYINQVYSDENSLP
                     PFDINWDNLAASESGIIFNLFGGTAADKIRDLTKAGVTDPQALLCGAKQSTDYWRIPV
                     SGKLPKAEGYKSDITLEFCSQTESGLVMTIPAKNPAALSGAAAYAMWPIIEEQTDVIP
                     NSGDFAISLKDFGKN*"
     gene            35423..35866
                     /locus_tag="pig_ID_3053_F12_scaffold_0_curated_closed_comp
                     lete_prodigal-single_49"
     CDS             35423..35866
                     /product="hypothetical protein"
                     /codon_start=1
                     /transl_table=11
                     /translation="MTLNSKLPTYKEEASRIVEESKDYSYMKSQIINLAQRAFADGVV
                     SIMQKQKVKSKKEAVEKLNEDISDYYLDKNIEVLNEYFMSIIREYTKNGKLVMGYEEA
                     IVKDFRNVAKAIYDMGLISGVTVAQDPIKLEVFLKNKEKLEDGTY*"
     gene            35853..36131
                     /locus_tag="pig_ID_3053_F12_scaffold_0_curated_closed_comp
                     lete_prodigal-single_50"
     CDS             35853..36131
                     /product="hypothetical protein"
                     /codon_start=1
                     /transl_table=11
                     /translation="MEHTKRYSFTNYFYKVFYERVGIELDDDTRAYILSVCHNSEPHR
                     KIDNKGRNSEYFTMRVNDQLITVVCDGDTHKIITCVIETHHRKEFDTL*"
     gene            36149..36388
                     /locus_tag="pig_ID_3053_F12_scaffold_0_curated_closed_comp
                     lete_prodigal-single_51"
     CDS             36149..36388
                     /product="hypothetical protein"
                     /codon_start=1
                     /transl_table=11
                     /translation="MKMMFKEVNGKDEAMRFIILADDDGIEIKKFPIYINKETAAKLP
                     VLSETYGTLPELFKMVYQSGLNGEDIEFIEENVEI*"
     gene            36437..36694
                     /locus_tag="pig_ID_3053_F12_scaffold_0_curated_closed_comp
                     lete_prodigal-single_52"
     CDS             36437..36694
                     /product="hypothetical protein"
                     /codon_start=1
                     /transl_table=11
                     /translation="MVHTKYYKRTPDATERRGFLTETESLALACVDKLATNIKVSYFN
                     KTGTILMVEAEVDGDDNLRAINSLLADDGFSTDLETMLRKV*"
     gene            36694..37449
                     /locus_tag="pig_ID_3053_F12_scaffold_0_curated_closed_comp
                     lete_prodigal-single_53"
     CDS             36694..37449
                     /product="Putative uncharacterized protein n=1 Tax
                     =Eubacterium rectale M104/1 RepID=D4JPL0_9FIRM"
                     /codon_start=1
                     /transl_table=11
                     /translation="MKIINCKNERDIKKCLRQNRPYMANLMDFNDNIKPQLFEGAEKL
                     HFVLSGQQTETIGERAFANCWELERFDGLPKIIGPAAFTFCESLKDFNFTTINNLYPD
                     AFSYSGLQQIDLPPNIENIPPRCFQACLKLRNLNLNKVETIEEEAFQSSGIRVLDIPV
                     SLATVGKKAFEGCIYLSDIVCERFLPPKLSASSFYGCSIKNVWVFSEAQLEYYLKDRY
                     WSKFDGRFIIGTPKILKQRMEEIRNQKDLLWHI*"
                     /db_xref="UniRef100_D4JPL0"
                     /db_xref="era:ERE_32770"
                     /db_xref="D4JPL0_9FIRM"
     gene            37437..37541
                     /locus_tag="pig_ID_3053_F12_scaffold_0_curated_closed_comp
                     lete_prodigal-single_54"
     CDS             37437..37541
                     /product="hypothetical protein"
                     /codon_start=1
                     /transl_table=11
                     /translation="MAYLNVNNYALYRAFKYVILPAKLLFCITVLLIF*"
     gene            37543..39186
                     /locus_tag="pig_ID_3053_F12_scaffold_0_curated_closed_comp
                     lete_prodigal-single_55"
     CDS             37543..39186
                     /product="Gp73 n=1 Tax=Bacillus phage G RepID=G3MBE3_9CAUD"
                     /codon_start=1
                     /transl_table=11
                     /translation="MIDYKKYFPYDQIRPEQEAVLKEIASHWNDKKYFILQLDVGTGK
                     SGIAKSVANWSKDAFIITETKQLQEQYVHDFGKDKEFVSIKGKANYECNKNVRLNCEN
                     GPCTLKHTGHLPPCMATCKYYALRKRALASHTVLTSYAYIFRAFDCAGFWKPRQLMAF
                     DECHLLEDQLVNFASFEINPEELDRTYGLFDLCEDRKEYMAKFTEEGWEANKERFTKF
                     LNLIQCKRDELHTMMEEEMEGEDAENLDEDTLESLGKTHKLFYKIDKLYKKMDVFVSQ
                     RKDNWIIAPNATDGSLSFTPLFVDSLFNQFCNTWAEKFLFMSATILDIDGFIKDLGIN
                     KDDCLVIKMESTFDPAKSPIYYMPCGSMNYQNIEETLPKACAAIGKILDKKQNEKGII
                     HTGNYRIAEAIWNDFEHIDKDDHDRLLVKDKDNNEITNQNLLRVHERSKDTVLLSPSM
                     TTGVDLKDDLSRFQIVVKMPFSSLADPRIKRKSELSSDWYACQMLKTLVQACGRSTRS
                     ADDHSATFVLDSSFNYWINKYKKWLPKQFLARLKGVTLT*"
                     /db_xref="UniRef100_G3MBE3"
                     /db_xref="G3MBE3_9CAUD"
                     /db_xref="tra:Trad_0598"
     gene            complement(39178..40143)
                     /locus_tag="pig_ID_3053_F12_scaffold_0_curated_closed_comp
                     lete_prodigal-single_56"
     CDS             complement(39178..40143)
                     /product="hypothetical protein"
                     /codon_start=1
                     /transl_table=11
                     /translation="MFGLPVWATLIMFFGGCITVILISLYFIKKNVQSDVYINKDGVV
                     VKAKSPRSITTKQFINFMKEIVSYVEDSKESYVDDVIGIKNLYFKQSKDFAKSRMIEV
                     QNAIIEEYKMEYMKKYSGCLHPSLTKNGNELTIDATILLPTANQIGDKDEDDHTKQVS
                     PCHYLCASGCNSGLSFFESHLQKDFKPLLEEVFRIIENNHLVNRLDREYEEEIVTKAG
                     QLSSYLKNCVITYPVPIDNEIAKEVIYRKTPEVKEAIEDALRRSRTLSKEKREHIQKE
                     KEKYYRKRDTKISQIINILNDSDLEAILRRTDRRITDGNDMLPLS*"
     gene            40203..44903
                     /locus_tag="pig_ID_3053_F12_scaffold_0_curated_closed_comp
                     lete_prodigal-single_57"
     CDS             40203..44903
                     /product="hypothetical protein"
                     /codon_start=1
                     /transl_table=11
                     /translation="MSWLISDSANYNDTGHLSTYDSSLYYNQDSWRLCKNMMWVDPTN
                     QKWQQSFDLDRFYSTDKDFGFNKKFNGFTFNTSAEMPSLSQAQGSLPDEQESYKSISS
                     ATFYSKEDATATQKFYKSVAKYKKSFLGNFSFTANCDGMVEVSFYDDRNVNDTYAYLL
                     KNGSVVSETDSDNKTTTLSTSYVKGDKIQFKVVLYSAHSPNSSEVDNGFTVYATYDVE
                     DEHVSYYTLGYKADAGSWSGTNVGEAQNGPVIILWRYKRTVTENGYITLSYKTVSTVK
                     TYYAVYVGGVLSTSFISQTVHDYKYFEAKWSNAAPGSEIIFYERPYFDGTAPKKYLED
                     EVYWVMEYCGKNNITSWDTNFSYFSTSYNDLGGVNGYYTDTYEFGDVVTVSKTFPRTV
                     SRSGYSLTDATSSKSTLPKINGLPYKGTTVHKPSYSSSSDFISPNQHHRKSGHFVVTK
                     DGTVSVKCALQSLTSYINSYDNYQQINPTVTIKKNGNVVASYSNLNETKSYTTNIAVS
                     AGDLIDVTVGGIFTQNSYYELDYDYEVTDKCYLTGDKDETSFTMYKSGYNSSNTPAYD
                     MAFIVAESGSLEWTYNDVRSGTTSSSDDGILNIFVNGERQVRADNDSTTSSGSIQLSI
                     GDVVLIRYCTYSCSVGDKDSYVYAERGWDTPGGQCTISFSGETVPVAFNHTLSWKEYC
                     KLILAEARLWVDDNSLTNYALPIAIIDDAGNLERTNQFYTELSNSKLYTDLWVHADNL
                     TNLNESYVKCFNADMKNSPINADFTGASITQVRIKDATGGKRSFKNISGKISSLELVN
                     ISGDWTEAFRSSVSSGVRVGKFTTSGLTSAKDMFRGCEIRGTWNIDEDKLKAFFNDTY
                     NKWVAGEYNFRSAFVGSYHSGTVPESFMSAENQFAYNWDPTTLIQKVASTYDVSILPL
                     TDYYFAGVSAITSAYSNYLEYSKTVHTIKLVSRQFDESTAAAYIYIDDKAVKGWGSRG
                     HFIGVIDCKTMQFKYEGSADTYETPESADAVWTAAINAAGPNDIIIAISYDATSVTPS
                     ARSSINSCGGDGSTWTSARIAHTFIGKKGLASGQGYEGTASGSNYSTISAKFDEDRGL
                     VHRHWATEQTFGLSPIYEKDWQDAHFGNYPNIIIPEEDFWKWGPAFAQIKDTYDCALF
                     SITENNKANFNIDVYTSGDERQVNYNYDTSFRKAVEANAFDNLILHLRKVENATNKSI
                     SIEGMFKDIKNLHCVGEIKNIQNITSAFEGCSNIIEVSPNLNNVEIADYAFKDCHSLT
                     KAYVFSNSCYTAMHMFENCDNITDFDIKGMTALLDATSMFEGCTAIKTEYFTKVTEIP
                     ETLQIAKRMFAKCKITEISGNWVPPNSYTSYRNQDENGLGNMEDDFINETTKDGWSFP
                     KDLYSAYQMFAENPITKISNLKFTNANNSWIFQNCHDLTTIKYSFLDVDAYENDKCTG
                     MFDGCSLKKENVIWLPISISSDFDLDNLGFIDGSGNEKITYWIVDDHWCEVDHSGFIE
                     YQHIRRPAYLDVYRKNYDENVIIKFWSHPHIHSAENRGYNELHDTKVYYDPETLQGGA
                     TINYNEWLKGKQTK*"
     gene            44951..47038
                     /locus_tag="pig_ID_3053_F12_scaffold_0_curated_closed_comp
                     lete_prodigal-single_58"
     CDS             44951..47038
                     /product="Merozoite surface protein 3b (Fragment) n=1 Tax
                     =Plasmodium vivax RepID=Q64JW1_PLAVI"
                     /codon_start=1
                     /transl_table=11
                     /translation="MEIKIEDVKGKKVRYVEMADGRKLPHMTESALRMPNSTYELLSE
                     SELSTSLRESISRKVKSTHFTESDNDGALKAAIRMRESATESDKKEFDKIIKKLREGS
                     ASTERKLWKFPISRFGNVNGNGRVYTRELWENVINNQRDNWVGSYGLADHPMDDCDPG
                     QFKNAAIVWLDMMIDDANKLIWAIGTFVGTYGRLAQEIIEAGGRVGFSSSGFGETLSD
                     KKTINPETYILERPADIVTNPSQSVFGDASNESYNPGNVEYTKQTRESVEATSNLREG
                     APRSNILRGKQMNTVDAVKMDEGKKPNVGPVAIDKLTKKVIEKQVEAMMNDTDKATNP
                     ASKLSEVNELLKIVRESNDEDLIAKVEEKLVATRDELFALCESASKVQNEFGDLNEFA
                     ENTKKAVVTGKLLAEQVDDYKTLCEGLEEKVQSLSKENNILKAKLAIKENKEKTAAEA
                     AKLRENEDKKAAEEKAKKDKECEDLKEMVAKLNKANRKLESENGVLHTRGNHALAQIK
                     TLKEAVASAQADVEAAKAETKKMAESRNEYRQQTIRLQTKLRESASMLDAAKVEFEEY
                     KEAHQEKISFKPAEKDYVGKYLNMRENRGLDVENYWNDLVTQFGESVLPFERQIRGAK
                     TYNEAFAAFMKYRNRIDESAGVAAAATIDPSVSSIKERKAILEEAGMQKMSEDLEDIN
                     ALELERMKKMGLM*"
                     /db_xref="UniRef100_Q64JW1"
                     /db_xref="W6ZTM8_9APIC"
                     /db_xref="Q64JW1_PLAVI"
     gene            47099..47575
                     /locus_tag="pig_ID_3053_F12_scaffold_0_curated_closed_comp
                     lete_prodigal-single_59"
     CDS             47099..47575
                     /product="hypothetical protein n=1 Tax=Butyrivibrio sp.
                     AD3002 RepID=UPI0003B574C6"
                     /codon_start=1
                     /transl_table=11
                     /translation="MNEELTNLLEGIETANNFKQYDEGLADVVKGAGRAIANVFGTKA
                     GAAQRDLKAAQQNQQAAQNQAAAAQANANAQSVNNQTAQLSAPDAAQKIIDLLKQAFK
                     NDQKLQDKANKQAAKDQKKADVAAQTAKNAQAAADKANMTASNSNAAAKGDNNGQA*"
                     /db_xref="UniRef100_UPI0003B574C6"
     gene            47562..48143
                     /locus_tag="pig_ID_3053_F12_scaffold_0_curated_closed_comp
                     lete_prodigal-single_60"
     CDS             47562..48143
                     /product="hypothetical protein"
                     /codon_start=1
                     /transl_table=11
                     /translation="MDKLNEAISFCDIFNEGLGDAIKSGAQAFGANIKATSQVNKQNK
                     EADKAAALKNAQGNLNAVNSIVEKLQPIANEQSQFDAETIKDLMTDINKLNIDDKIKK
                     QINQLLNQQTQALDNANAQQKKPEDAKVDNTQDVSNETATDANNLHQQTEQKGNAANI
                     QQGDIDTIDAYLDAASKKIGKSKEDIIAYLKTK*"
     gene            complement(48197..48796)
                     /locus_tag="pig_ID_3053_F12_scaffold_0_curated_closed_comp
                     lete_prodigal-single_61"
     CDS             complement(48197..48796)
                     /product="hypothetical protein"
                     /codon_start=1
                     /transl_table=11
                     /translation="MRGSFGFDVPSLGVFGSPLFGEKILNALMTGECPEGTRTYQKDI
                     FDDDGNKVGKTIVRTYSSGRSNAPSSLVGSNYPPCNIYTDENKRKVYEFAIAGYDPKN
                     VTFAVDENNPSYINLVLKSGLTEVKESDEDEKKEEEQKVEKAIVYDYQKFVVKDHTCP
                     FYVDRDRYDIEQSTVEFKNGTVKISFEPKKIAFNPKVVN*"
     gene            complement(48920..49594)
                     /locus_tag="pig_ID_3053_F12_scaffold_0_curated_closed_comp
                     lete_prodigal-single_62"
     CDS             complement(48920..49594)
                     /product="hypothetical protein"
                     /codon_start=1
                     /transl_table=11
                     /translation="MGRTIVEKEAPVNQEATQTLYQPADEGIGSAEADLNNTSVSGVM
                     NFYEDQLIKFVSEQVTKMDQKLLFDGESSPPLPLIDKAIMQHEHVTMALTALYEQARW
                     AWNTAKESYAEWHAIKFLEVRMEVNKKEDARAKWFKDTEIEYMIIAKYTKEVADFKAR
                     IQLADAKVSLFRRLIESWNQYAFQLGQLSRNGIAEKNSSDMTDKYEDQDPVDTAALAL
                     AAMGKQ*"
     gene            complement(49604..49960)
                     /locus_tag="pig_ID_3053_F12_scaffold_0_curated_closed_comp
                     lete_prodigal-single_63"
     CDS             complement(49604..49960)
                     /product="hypothetical protein"
                     /codon_start=1
                     /transl_table=11
                     /translation="MANDKMTDEEKREQEERNQYGGYLLKELITPPTTESQLDVFLED
                     KYGVYIVDEAKFKPLFVESNHHCLTNKANTCMCKDFCLRDSEGKCACGRYEKRIRDED
                     DFIRMRIASMKRGKKC*"
     gene            complement(49972..50169)
                     /locus_tag="pig_ID_3053_F12_scaffold_0_curated_closed_comp
                     lete_prodigal-single_64"
     CDS             complement(49972..50169)
                     /product="hypothetical protein"
                     /codon_start=1
                     /transl_table=11
                     /translation="MDIKVKKSKDRTTVVFESSNREFNFQEVEGDAISTNDKMSFTDI
                     IKSLYLAGKNNDAVFIETENE*"
     gene            50326..50532
                     /locus_tag="pig_ID_3053_F12_scaffold_0_curated_closed_comp
                     lete_prodigal-single_65"
     CDS             50326..50532
                     /product="hypothetical protein"
                     /codon_start=1
                     /transl_table=11
                     /translation="MRAVVKVMLKGDAAKKILSVKDTLEDMYGLTVSKKGRVVEGLAE
                     DLDDAGQVCSVIREAMYDGETEYI*"
     gene            50510..50881
                     /locus_tag="pig_ID_3053_F12_scaffold_0_curated_closed_comp
                     lete_prodigal-single_66"
     CDS             50510..50881
                     /product="Putative uncharacterized protein n=1 Tax
                     =Eubacterium rectale DSM 17629 RepID=D6DZ96_9FIRM"
                     /codon_start=1
                     /transl_table=11
                     /translation="MAKRNTSDDIKIVDILGSQWTVKYVDDDPAFAQANGYANEAARE
                     IVIENVKMKNDPLSYDMQSQYNNQKRVLRHELIHAYLFESGLGDSSNSCDAWAVNEEM
                     VDWFARNIPKMIVTFKELKCL*"
                     /db_xref="UniRef100_D6DZ96"
                     /db_xref="ert:EUR_29830"
                     /db_xref="D6DZ96_9FIRM"
     gene            50872..51132
                     /locus_tag="pig_ID_3053_F12_scaffold_0_curated_closed_comp
                     lete_prodigal-single_67"
     CDS             50872..51132
                     /product="hypothetical protein"
                     /codon_start=1
                     /transl_table=11
                     /translation="MLVGKIIYFTFSFLMILIEIFWFTQRLSQLKAVNYIMGFLGLMD
                     SILTAFMLFDKNFTPNIVSIVTEPLFTITVGICAVILWRAKK*"
     gene            51129..51341
                     /locus_tag="pig_ID_3053_F12_scaffold_0_curated_closed_comp
                     lete_prodigal-single_68"
     CDS             51129..51341
                     /product="hypothetical protein"
                     /codon_start=1
                     /transl_table=11
                     /translation="MRFIIPYFAGAASTFLVIGGFIGDDPNQLGIGIALAIIVTGGAG
                     ITCFKRHKRKQKEYYNRFRSKNDLNS*"
     gene            51325..51660
                     /locus_tag="pig_ID_3053_F12_scaffold_0_curated_closed_comp
                     lete_prodigal-single_69"
     CDS             51325..51660
                     /product="hypothetical protein"
                     /codon_start=1
                     /transl_table=11
                     /translation="MILIHNRGEELSSEELMEIYNNLYISEHARKRLQERVPVNIKLL
                     FENPCVAYFNTDGSVNVALDEYNYLVVQYCEHFKNWKVVTWKEKSWNSKTVFDKQQMA
                     KAGYGRKIK*"
     gene            51657..51959
                     /locus_tag="pig_ID_3053_F12_scaffold_0_curated_closed_comp
                     lete_prodigal-single_70"
     CDS             51657..51959
                     /product="hypothetical protein"
                     /codon_start=1
                     /transl_table=11
                     /translation="MKIRFAYQTPEQEKELKHIVEVEAKKHFGRFISLYSNFGGNVPG
                     VKEDHFCLQIDIWESDFFDDLQRAKQEMYKNGRIVLPDFLSDVEDNLSFVSKVGCV*"
     gene            51956..52189
                     /locus_tag="pig_ID_3053_F12_scaffold_0_curated_closed_comp
                     lete_prodigal-single_71"
     CDS             51956..52189
                     /product="hypothetical protein"
                     /codon_start=1
                     /transl_table=11
                     /translation="MKKILTVLLVSGVVLITGCSVRLSEYDKNSDYYNTVYRGKNTHN
                     FIVLNNKLDKVLENQELIIKQNEKILEILNEKN*"
     gene            52189..52647
                     /locus_tag="pig_ID_3053_F12_scaffold_0_curated_closed_comp
                     lete_prodigal-single_72"
     CDS             52189..52647
                     /product="Hypothetical phage protein n=1 Tax=Campylobacter
                     phage CPt10 RepID=D5GVP6_9CAUD"
                     /codon_start=1
                     /transl_table=11
                     /translation="MTSKKSFNIEKKFKELQKKNGFLSHFHDFRSLMELSFLVRNENL
                     KLKSAEGMSIKYSNFAGTIRSYHPDFICDNVIFEIKPKHLCGAVDNKLKFAAAEKWCK
                     ENGFLFKVLTEDNIERLSFDEIKKLHDANEIKFLDRYELKYKEFIYDRSI*"
                     /db_xref="UniRef100_D5GVP6"
                     /db_xref="D5GVP6_9CAUD"
     gene            52883..53158
                     /locus_tag="pig_ID_3053_F12_scaffold_0_curated_closed_comp
                     lete_prodigal-single_73"
     CDS             52883..53158
                     /product="hypothetical protein"
                     /codon_start=1
                     /transl_table=11
                     /translation="MISDTNLHAKGINDIAKKFPYNDVEVFFITDSENVQLCKDRIAD
                     DLANGIDRSNVPDKVVDHQYENYMKMLDATFAENVHIHFVDTNGKVS*"
     gene            53187..53516
                     /locus_tag="pig_ID_3053_F12_scaffold_0_curated_closed_comp
                     lete_prodigal-single_74"
     CDS             53187..53516
                     /product="hypothetical protein"
                     /codon_start=1
                     /transl_table=11
                     /translation="MSEKKAPETPVDKYNKLTREIKHQKKVLETAQRNVEKSTKALND
                     LMKKLWFCPICNRPQLIPNKKEIKEIIESKLNDDGTNSFYKCRYAQCSICNKYALIGK
                     DFMGNDD*"
     gene            53535..57653
                     /locus_tag="pig_ID_3053_F12_scaffold_0_curated_closed_comp
                     lete_prodigal-single_75"
     CDS             53535..57653
                     /product="hypothetical protein"
                     /codon_start=1
                     /transl_table=11
                     /translation="VNETLFKAIREGGNMSIAGEDGTEVMATKLQVAKMTPEQFEEFK
                     TSFFSFLMELSDMYNERFGTPIWKDESLITKGKIYSGSTRAFFQKPFEEFTKYKKSVG
                     DFDVQLPESTMEHFPSFVEELTGKTVGDFTFYGSRTKSMQSHSLVTANPEKFAGIGAE
                     YMQFDWEYTQWDDEAGKPAEWNDVSHYSSWEDIENNVKGAFVKILLKAAVAVKTQRSD
                     KPFYSIKTGKPVKTPADAKEYSFHVDNGVTRLLKDVNDGYAKLDIGDRTSSHSMDFLF
                     EVLFDRKPEADEKRNLVSFVRLIKFMNKEYDDTLLRNIFTKFTKLLFDVHEQQISRDL
                     TEDREVKHAAEVKFIELCPAVADMKDYAADAEEDYYTSEFRKEGNRYGQADKRAARLA
                     AQQEGISFNGSHLKEEVAADGKTLYVYSSSKDQDLFKYYFGRNLKFGLNGGSAYGFAT
                     YAIMSDPFSGASDVGYSEAARDNLYGTNCFEFEIPTDKVFFFEYADYVKTSRGKNSTP
                     ADFVKQQVDFFKLPLSDEQIASLTPEEGAEFSSKAAQAFFRYMSRIYYQDKLGALITP
                     CAGFVYKGRNDGRTYVGWDGYALIPRRFTNDLGKTWKEVDRNSPEYKEYVEKANGERE
                     AADVFDGHKTPLKEAVYRLFMKFGSGDDTADKLVDGLFTDIVIHDDKTVDCTFKSNLP
                     YIDQDRHYLRLTNDNHLIRSLHKLGFKFGKLNAGIKIGKEALELYKDDLIESIDPSIW
                     PDSCTGGIKIAGGRIAKDTFQKIPTALGEHYAYIVNCQIDDDVLKGYELHGNPDKPNW
                     TTGEETKAELVAAYGEFAENCILPEKPLPKAKRQLKNPDAIAKAEARAKEKAEKEKAD
                     WERVTKNWDDDVEKAMKLTEAMAGKSHLPHLFNSGSSTQMKQKQFDELLNYIQESGNV
                     FDEEHFNVSEKIDGSTTLFGVDEKGIFVEKFGMKEIYRPADLQREDLSRKVRAFLEIA
                     NNPELVDFLDDTRREYNMQFIKVQIEMLLTGASKHEDKSLMQIVLVPYKREKFAEEGG
                     AFVVRVIGDDLQPLPGQEELLSAISSILTTPKFIVKPISDTDLDFAPIDLNEYIAEVL
                     PTLNVKDRSERKAAYEAAQEKLQTLLTSHFPEGKYGEVYEGLVVTCNNGFTFKMTSPQ
                     FKEWMAKHNERKPVTLSPDDPYGLVMKDYGEKKILLNHIGPGTELVGILIGHFAPFTG
                     PKGHGRMIEELRSKGCKKFIVGIPDSTAEFDDDRAMYTVEQRMEIVDDYLRQEGLEGK
                     AVKMRRGDIAITSRLLIWDVYNTFGSNVRPVYIVGPDRAELVQKNPEFGTDPNTTYPE
                     KIVMSDRGEGNVSGTKVRELIRKGDVDGIAEMTGYSKQIAQKLVDLREDNLM*"
     gene            57699..58403
                     /locus_tag="pig_ID_3053_F12_scaffold_0_curated_closed_comp
                     lete_prodigal-single_76"
     CDS             57699..58403
                     /product="Predicted alternative thymidylate synthase (EC:2
                     .1.1.148)"
                     /codon_start=1
                     /transl_table=11
                     /translation="MKEIKILEDYTTKTPLQLIGEMAGVCWGAKLDKDRNIARAIDCI
                     KSGHGRVEELPDVYLVIDGWSAKMMREAYTHVGGLPTRMQASTRYIDYEKGFDVITPP
                     SIEGNNEAMEVWCKAISDIKMAMGALKALGVPKEDYTNLLPLAYQSKMIWKVNLRTLV
                     NFMNLRTCSRAYWEIREFANMLKKALMEYSPEWEIICKELFVPKCDAVGYCTEAKCCG
                     RHKTKSEVIVEDVEQD*"
                     /db_xref="rim:ROI_22860"
                     /db_xref="UniRef100_R7N7F7"
                     /db_xref="R7N7F7_9FIRM"
                     /db_xref="2.1.1.148"
                     /db_xref="2.1.1.14"
     gene            58387..58752
                     /locus_tag="pig_ID_3053_F12_scaffold_0_curated_closed_comp
                     lete_prodigal-single_77"
     CDS             58387..58752
                     /product="hypothetical protein"
                     /codon_start=1
                     /transl_table=11
                     /translation="MLNKTDDKDDWEEEDTFLDKYHRQKELKKAAKAATASIAKSSPG
                     IIGTMERMSSANDYIVKALESSPQGWMITSINQIVTNPISYHDSQVVPLSGPEVEVNI
                     KVSDPRLIATLHHAMQGYC*"
     gene            58857..59075
                     /locus_tag="pig_ID_3053_F12_scaffold_0_curated_closed_comp
                     lete_prodigal-single_78"
     CDS             58857..59075
                     /product="hypothetical protein"
                     /codon_start=1
                     /transl_table=11
                     /translation="MLNINEIPKAWMNFKQIESGVAKYPILFRFRLMGSTYFGAVDKT
                     GKHWIRRAPISIKELTGCSAAKIKELQK*"
     gene            59072..59770
                     /locus_tag="pig_ID_3053_F12_scaffold_0_curated_closed_comp
                     lete_prodigal-single_79"
     CDS             59072..59770
                     /product="Deoxycytidylate deaminase n=1 Tax=Cyanophage
                     S-TIM5 RepID=H6WFU3_9CAUD"
                     /codon_start=1
                     /transl_table=11
                     /translation="MIQNLVFYRSSLRDDKVSRENFKEFNDITDVEVWIRHKENDDAV
                     YDFTDDLSTVSMLIDSLPEANIIGRVDSDKDLGAKITINLRQAKAFLGVTESMKQLSK
                     CTRLKVCCVIEKNGRIVSTGLNGTPSGFKNCNEVFTPMERLKKDYSTRHHEFSEAYEV
                     HAEMNAVLELGKNSSMDNYDDLTLYCSTCPCPGCAKMIAQAGIKYVFYRNEYDRLPEG
                     AKHLKEFGIYVFKC*"
                     /db_xref="UniRef100_H6WFU3"
                     /db_xref="A0A0B6VLB5_9VIRU"
                     /db_xref="sua:Saut_2029"
                     /db_xref="H6WFU3_9CAUD"
     gene            59780..60010
                     /locus_tag="pig_ID_3053_F12_scaffold_0_curated_closed_comp
                     lete_prodigal-single_80"
     CDS             59780..60010
                     /product="hypothetical protein"
                     /codon_start=1
                     /transl_table=11
                     /translation="MEDNKTFILSEDLANAAYRKAQEYADTYKEWRWGQCIFNAYYTF
                     FPEESNKLRGTDDDCFYRDDKVEKFLSHFNVE*"
     gene            60014..60553
                     /locus_tag="pig_ID_3053_F12_scaffold_0_curated_closed_comp
                     lete_prodigal-single_81"
     CDS             60014..60553
                     /product="hypothetical protein"
                     /codon_start=1
                     /transl_table=11
                     /translation="MAIKYVCDFCGQEAKTFHKEFSTGEIICDNCYEHLKNQTWRLAE
                     EPAELEKAKESIRQESKKIESQRKELEKEQSMDKIMSVRYRNGFYAVIRLYNQMVKAL
                     DDVVPKGFLFIRNPFRMISEAEVCNLEQRAIDDVIREVERNFHDNFDYLFERDPLRDR
                     EALRLNDIPTVNLPWDKDN*"
     gene            60665..62161
                     /locus_tag="pig_ID_3053_F12_scaffold_0_curated_closed_comp
                     lete_prodigal-single_82"
     CDS             60665..62161
                     /product="hypothetical protein"
                     /codon_start=1
                     /transl_table=11
                     /translation="MNETQFTASNDDDIFNSWVASEDERKKKEEERKKNSGNYQKREY
                     EAIKYVGLSKEHPTIVRFVGNFVAEDLKAHRPNPSDMKFMHISKVKSDDGKTVFYLYL
                     PLRADEPEQDHLMWKIIDKVYAKEWVKDPATGKNKPIETFKINHPDVYEKVNKGGYTE
                     ADGKWPYMYARGWKAPEMLLINVIDRRDDWCKTNKHTKLISKNVNVTPDGKEYADFGV
                     PAFGFFGPLTNLRNNFKMGWEKYDVVITKTGEKLDTVTNMFNGTAFTNPAAIKANLDK
                     SMGIDPAEYKFISQEPALTAEELNYARYDLDENFRVTSYHTIDKYLGKTIQLIDAACN
                     EDALKAGKKADSHFYEDLQALVKEESEQWAKEKAAKEAAAPAETPVQETAPVANEAPA
                     TQATPSFDNMAPVQEAAPVTRTVAQETPASGLTPEKLAVLKGYNELSAEQKSYIKDVI
                     LNSDGSLNHIEWTDTAPSLLDCPVDQKGCGQLSPNSFSLCPACGKHFM*"
     gene            62942..63337
                     /locus_tag="pig_ID_3053_F12_scaffold_0_curated_closed_comp
                     lete_prodigal-single_83"
     CDS             62942..63337
                     /product="hypothetical protein"
                     /codon_start=1
                     /transl_table=11
                     /translation="MEERLKMLSQQSIDAMNAEANDDNYEIASVGVSYERKVSYWERW
                     GGWYALLAGNLVADITLDIAKALGAKGAVAFIITSFITVAAFVAAALLYYKWFDNILK
                     RTYIVNLIKRRKKNVKKESEKVSESESNS*"
     gene            63288..63572
                     /locus_tag="pig_ID_3053_F12_scaffold_0_curated_closed_comp
                     lete_prodigal-single_84"
     CDS             63288..63572
                     /product="hypothetical protein"
                     /codon_start=1
                     /transl_table=11
                     /translation="MSKKKAKKFPKVKVILNAVLAFLFGGAAPLVGTFTQNNVQTAAV
                     LEGLRNGSNAVATYTANLPYIAGVICLIIAMCFAFRAASLVVKYYKDKAD*"
     gene            63615..64616
                     /locus_tag="pig_ID_3053_F12_scaffold_0_curated_closed_comp
                     lete_prodigal-single_85"
     CDS             63615..64616
                     /product="Gp65 n=1 Tax=Bacillus phage G RepID=G3MBD5_9CAUD"
                     /codon_start=1
                     /transl_table=11
                     /translation="MRKFSFAVALLFAVMLSFTGCIRPYDKPEYVEVGPNETAFVIPM
                     FTDENVKTEDQVHLNENVEFYQKNMVSSKLIQIPHKWIKTGRTARSGYYKGTVRVITV
                     DLTPRSGNWLSNDKNAIKVETSASQGITIPMSYTVRIKPEDAALYLSYYKAVDFQSVI
                     DTQINRYFAQEAGKAFHTVEYKDVAKQRDIILEAAVEKTKEHFKKQGITIDQLAIVDG
                     LVYDDESLQTNINEQAKIQAQIVLEEQKASLISKQKANKIAEANIEADVARAKASTLD
                     LELKRKRGEQEIENTKVIAQAQAEAIKQGKYAPVPNTVVVQDLKALGSVRDLMQPNE*"
                     /db_xref="UniRef100_G3MBD5"
                     /db_xref="G3MBD5_9CAUD"
     gene            64695..65519
                     /locus_tag="pig_ID_3053_F12_scaffold_0_curated_closed_comp
                     lete_prodigal-single_86"
     CDS             64695..65519
                     /product="Deoxycytidylate 5-hydroxymethyltransferase;
                     Short=Deoxycytidylate hydroxymethylase;; EC=2.1.2.8;;
                     dCMP hydroxymethylase; Short=dCMP HMase;;  TaxID=10666
                     species="Viruses; dsDNA viruses, no RNA stage;
                     Caudovirales; Myoviridae; Tevenvirinae; T4likevirus.;"
                     source="Enterobacteria phage T6 (Bacteriophage T6).;""
                     /codon_start=1
                     /transl_table=11
                     /translation="MRKFTVEEPIEKNRNNDDIVAGSFLYPLYNKIIRKDFVTTGTNA
                     SQTAGQEAYVEILAKQVQLDPYAPYIYLDKNFQTPKKYVKSELDWYKSMDLSIIGHEG
                     IESNPTWQSCCTKDEKKEINSNYGWCVFSEENGSQYDNCLEVLKKDKTTRNAIIMYNR
                     PEIYKDYKRNEMHDMICTFMSHFFIRNNKLYMIHNMRSNDIRYGFICSDLAWNCFVYQ
                     NMYEDLKSTYPDLEVGTIIWTSDSMHLYSRHFEDLKNFVECGQNFRAAQVNTFGGF*"
                     /db_xref="DCHM_BPT6"
                     /db_xref="UniRef100_P18030"
                     /db_xref="2.1.2.8"
     gene            65519..66268
                     /locus_tag="pig_ID_3053_F12_scaffold_0_curated_closed_comp
                     lete_prodigal-single_87"
     CDS             65519..66268
                     /product="Chromosomal replication initiator DnaA n=1 Tax
                     =Anaerococcus prevotii (strain ATCC 9321 / DSM 20548 / JCM
                     6508 / PC1) RepID=C7RGH3_ANAPD"
                     /codon_start=1
                     /transl_table=11
                     /translation="MEFVPCKKCNNGWLYKMTDDGMVAVECECHKKWDHENTVEKTYK
                     HNGFDIRHYNYNPRTYAGTKSVKDKDRIINYVEQFDKNPAVRSLVCYLYGPNGTQKTT
                     MMSWVGHQLLDKGYSVRYMLMNDLVKLLMDAEDFNQEKAEKAKAMVEKLEETDLIIVD
                     EAFDKEKMKLYRSGYQLSFIDAWIRRRVGALNKGIFFVSNVEIKNIEANGLSHSIQDF
                     VEREVVLHNCYLQFLDNYMQSTVKEFDGSLF*"
                     /db_xref="UniRef100_C7RGH3"
                     /db_xref="apr:Apre_0538"
                     /db_xref="C7RGH3_ANAPD"
     gene            66300..67721
                     /locus_tag="pig_ID_3053_F12_scaffold_0_curated_closed_comp
                     lete_prodigal-single_88"
                     /gene="dnaB"
     CDS             66300..67721
                     /gene="dnaB"
                     /product="dnaB; replicative DNA helicase (EC:3.6.1.-)"
                     /codon_start=1
                     /transl_table=11
                     /translation="MNRTIENLDEQNPVLIAEYRLLNALYLNPQNFLETGVERDVFVH
                     ETCKDTFDAMQKLNASGIPQSKNAIFQDASARNINVTPDFIQAFINVNTDPNVVIKDA
                     VEMLQDTVCSLKGLDYLEKVKKIINSNPLRSEADNEKIRNLLYQAENELMPIAKKARI
                     KTFDEVEQSYLENFEARKNGKQYKFGDPILDKAVKYGPAPGSGGLIAAATGMGKSAFC
                     LNLINRCINQRVPLMYYSLEMGETDTFDRMMALRSNIDMEDLVNPADQETWQMIKDQI
                     KAQFDILKQNLNFRFSECASISLTQVKQDIKKFQQDIGQEYCIIVFDLLSMVKEFMIT
                     DDKGMNFAQGIEVAINILNAMAKELGFHYIAVLQMNRKGEGEGRADDLDDLKKFRPVR
                     NQIKNSGAFLERVRWAIGLFRAKYYAELYIEDEDLWKDMPDYCEVSLLKQNQGTIGVV
                     GKYLFDPTVMSMVPVEDSNEDGE*"
                     /db_xref="caj:CIG1485E_0896"
                     /db_xref="A0A0F9KRQ5_9ZZZZ"
                     /db_xref="3.6.1.-"
     gene            67705..67890
                     /locus_tag="pig_ID_3053_F12_scaffold_0_curated_closed_comp
                     lete_prodigal-single_89"
     CDS             67705..67890
                     /product="hypothetical protein"
                     /codon_start=1
                     /transl_table=11
                     /translation="MKTENDDVKFESCSCGATLIPIWNDWWDGNKHIRGIDCFRCPEC
                     LQDYPAPPDYDTILETR*"
     gene            complement(67887..68072)
                     /locus_tag="pig_ID_3053_F12_scaffold_0_curated_closed_comp
                     lete_prodigal-single_90"
     CDS             complement(67887..68072)
                     /product="hypothetical protein"
                     /codon_start=1
                     /transl_table=11
                     /translation="MFKIVFSHNEYYLYDGFNFYGPYHSIADAEADRHNLNYKRVVHI
                     EQATELIGHKVIVSYLD*"
     gene            68116..68532
                     /locus_tag="pig_ID_3053_F12_scaffold_0_curated_closed_comp
                     lete_prodigal-single_91"
     CDS             68116..68532
                     /product="hypothetical protein"
                     /codon_start=1
                     /transl_table=11
                     /translation="MIVKKKENCREGGQKSFFIVTMDFASLQARLASIDTFLNECPDS
                     TFDSPEGQAAKADPVLYNVYRDGSDTSDLHSMTGFGTFVGSTHMKGIKVHDDVDNKDY
                     VFAPKSKCKVLRGGNEVTVFASELIPTDHIIEHLKK*"
     gene            68532..68933
                     /locus_tag="pig_ID_3053_F12_scaffold_0_curated_closed_comp
                     lete_prodigal-single_92"
     CDS             68532..68933
                     /product="hypothetical protein n=1 Tax=Treponema bryantii
                     RepID=UPI0003B425DC"
                     /codon_start=1
                     /transl_table=11
                     /translation="MVGVMVCGSRTITDVKWVETQIVNYLKEVYADQEKHFGQGDMDF
                     IIIQGLARGVDMIAKEWADKHNLGTWDSPAEWDKYGKSAGYRRNVDIVDRCDYCLILW
                     DGQSKGTKHDIDLCISKDKPHKVVIYITQER*"
                     /db_xref="UniRef100_UPI0003B425DC"
                     /db_xref="A0A023NG92_9CAUD"
                     /db_xref="synp:Syn7502_01430"
                     /db_xref="UPI0003B425DC"
     gene            68967..69863
                     /locus_tag="pig_ID_3053_F12_scaffold_0_curated_closed_comp
                     lete_prodigal-single_93"
     CDS             68967..69863
                     /product="hypothetical protein"
                     /codon_start=1
                     /transl_table=11
                     /translation="MAKMTEALGVENIESLDKNDYMEFRNELKANGSLSSKFDDEFFN
                     SVYPGSGYKAYVASVGEDLGKIIEDAKAGNEYAECYLIIAARKMCYYVFWKVFIGSAA
                     SAKVIKARLDNGDFSDFIGIMYIAFDKAIKSFKPKIYKDGTMKIGNWQYWFGQYLRMD
                     AISENIQRAKDPNENALNPDGMDDSEKGGATAWDKLTGENATEIDVDDFSADWRDFCN
                     DPEMNESASKKVNVPKRKILAMALRGKSIPEIASELGVAKNTIYAAMNVGDLMKKHSI
                     DQNELARKLHDDPDLVIGMLER*"
     gene            complement(69898..70089)
                     /locus_tag="pig_ID_3053_F12_scaffold_0_curated_closed_comp
                     lete_prodigal-single_94"
     CDS             complement(69898..70089)
                     /product="hypothetical protein"
                     /codon_start=1
                     /transl_table=11
                     /translation="MTKAMFQCPKCQKTVTKKFNVGELPVPPKCECGEEMNRIFGKVQ
                     VGDVVSDEMIDLGQKMLYS*"
     gene            complement(70031..70438)
                     /locus_tag="pig_ID_3053_F12_scaffold_0_curated_closed_comp
                     lete_prodigal-single_95"
     CDS             complement(70031..70438)
                     /product="hypothetical protein"
                     /codon_start=1
                     /transl_table=11
                     /translation="MGRKDNKPLYLEAKFNKDPSAFNLNRIEDHQAYYLDEFAKIPDA
                     VCYIALGVQWKRGETRSFIFDWHDISILYHKGFSIHKKELEKLPYNLIKKDVFTFDNI
                     ITKETLVSIYGESIYDESNVSVSEVSKDCNKEV*"
     gene            70687..71403
                     /locus_tag="pig_ID_3053_F12_scaffold_0_curated_closed_comp
                     lete_prodigal-single_96"
     CDS             70687..71403
                     /product="hypothetical protein"
                     /codon_start=1
                     /transl_table=11
                     /translation="MKESLFESIYIGSRLDETKVNAYRHHSKEEAEAVVATIKDSIKR
                     YKFDIINRDKNLDFMHNEKLDKKTSMYIIDKFLEPRSLIAVLQNRNNPNEELYVFSVM
                     VPVRDRKKYIYLKVSMRSDGVVKAISWHGQTEMMHPDYRMAVDKSDDDNRYFYRKLFQ
                     NWERVYNKFNDNKMVDVLPNGPEDVTIVFEHPIDDTEEWRKNFCKTVPKDYGYHYKDI
                     EHNMKVEDDCVRLHLKIGRF*"
     gene            71405..71770
                     /locus_tag="pig_ID_3053_F12_scaffold_0_curated_closed_comp
                     lete_prodigal-single_97"
     CDS             71405..71770
                     /product="hypothetical protein"
                     /codon_start=1
                     /transl_table=11
                     /translation="MNSNIDFDDIEDGLGDDYICADVDRDGYGGESLTHFKMYMDEIK
                     GQMYLIVAGRLNPKNGTWTLRCRKGRNVNGTQFVKNVVPELTSQAVEDVINDWFETNS
                     KAKAPALQYDDWDTGDQYL*"
     gene            72008..72208
                     /locus_tag="pig_ID_3053_F12_scaffold_0_curated_closed_comp
                     lete_prodigal-single_98"
     CDS             72008..72208
                     /product="hypothetical protein"
                     /codon_start=1
                     /transl_table=11
                     /translation="MDKARIASILIKGRKDQINSDQKIVHNIHGWNVTYNVAGKVFVA
                     EKGSQRVIRSNEAILAGVLESA*"
     gene            72226..72639
                     /locus_tag="pig_ID_3053_F12_scaffold_0_curated_closed_comp
                     lete_prodigal-single_99"
     CDS             72226..72639
                     /product="hypothetical protein"
                     /codon_start=1
                     /transl_table=11
                     /translation="MKDAVVKPGDTYQVFLVNDTNFIADVLSVDDVWIEFAVARPDGS
                     YGFETYQKSMIKKLTPDKKMDVYVLENDEDEARFSKRKMSSDEIVYSRSKSNVIILDT
                     RDEAIEFIKDLKDREQNKEKSYKVKTEEGFSYESF*"
     gene            72626..72781
                     /locus_tag="pig_ID_3053_F12_scaffold_0_curated_closed_comp
                     lete_prodigal-single_100"
     CDS             72626..72781
                     /product="hypothetical protein"
                     /codon_start=1
                     /transl_table=11
                     /translation="MKVFNSIIEWLGKDPVFPWFEGDGLTFILCCIILGGMIAICVSK
                     KLRNKFF*"
     gene            72808..73170
                     /locus_tag="pig_ID_3053_F12_scaffold_0_curated_closed_comp
                     lete_prodigal-single_101"
     CDS             72808..73170
                     /product="hypothetical protein"
                     /codon_start=1
                     /transl_table=11
                     /translation="MKAYKPNECDFLILNLLNEYDKESLMKSLLQDAKERQETFGDEF
                     ENCVQFAQTFSNAVFTQTARCLVNEKLIKEKVNEVGELSQFVNDYELTAAGAELWNSL
                     KQKFKDDVQKPGWTKFYR*"
     gene            74303..74373
                     /locus_tag="pig_ID_3053_F12_scaffold_0_curated_closed_comp
                     lete_prodigal-single_trna_1"
     tRNA            74303..74373
                     /product="hypothetical protein"
     gene            74741..74977
                     /locus_tag="pig_ID_3053_F12_scaffold_0_curated_closed_comp
                     lete_prodigal-single_102"
     CDS             74741..74977
                     /product="hypothetical protein n=1 Tax=Treponema bryantii
                     RepID=UPI0003B62137"
                     /codon_start=1
                     /transl_table=11
                     /translation="MAKAYKFEKQQINGKWYTVCVSHEHMPMIEHCKDGRYKVTGSDG
                     KARLEKEFVDAKKFAVQTFNKMKKFNKDWDKENA*"
                     /db_xref="UniRef100_UPI0003B62137"
     gene            74977..75318
                     /locus_tag="pig_ID_3053_F12_scaffold_0_curated_closed_comp
                     lete_prodigal-single_103"
     CDS             74977..75318
                     /product="hypothetical protein"
                     /codon_start=1
                     /transl_table=11
                     /translation="MSNNVEKILDKIEANLKLQQEKLKLFRENPSCIEYWEDHNDGGF
                     WKPLTEEKAKKFADDPWGINELRLNIWYLVKTDTGIRLLNKEEYSTYIGETHILYQGS
                     YQACKDFIKVG*"
     gene            75320..75544
                     /locus_tag="pig_ID_3053_F12_scaffold_0_curated_closed_comp
                     lete_prodigal-single_104"
     CDS             75320..75544
                     /product="hypothetical protein"
                     /codon_start=1
                     /transl_table=11
                     /translation="MADLPKAPEKDIKYGMLQHKCEENYKAWVVDLIEEAIKDPTKRI
                     DIAHEIYEEVLQLGYDYGRDSAEEDRAWEE*"
     gene            75750..76382
                     /locus_tag="pig_ID_3053_F12_scaffold_0_curated_closed_comp
                     lete_prodigal-single_105"
     CDS             75750..76382
                     /product="hypothetical protein"
                     /codon_start=1
                     /transl_table=11
                     /translation="MGRKEDAIAGLNALTEKTIENVKLVLNHYGFDSFERKAKVLEDM
                     LGIHIDWGDVDRKARFEMLAQYFIERQTSTPKSTNKKPKPAEKKSGAEVHIVKMPSGM
                     SRAEALRFIRDKIVEVTGQEIYEEESDEASVKVTREVRIKEINSMLKDFDDEEVEKIH
                     EVLSELHEKYEISEEEKAFRTLCRKLNIDEKDSTAKRLFIAGLSFARQDD*"
     gene            76384..76623
                     /locus_tag="pig_ID_3053_F12_scaffold_0_curated_closed_comp
                     lete_prodigal-single_106"
     CDS             76384..76623
                     /product="hypothetical protein"
                     /codon_start=1
                     /transl_table=11
                     /translation="MYDCILKEICEKFNLGNEDAIELVELIKSHNEKWLESMGIGCSV
                     CKFNKRNDPKAHCEGAEKSSPLPFCKDYWVSEGEW*"
     gene            76728..77264
                     /locus_tag="pig_ID_3053_F12_scaffold_0_curated_closed_comp
                     lete_prodigal-single_107"
     CDS             76728..77264
                     /product="hypothetical protein"
                     /codon_start=1
                     /transl_table=11
                     /translation="MYEEMEECCDKAENVDKEVLDIDSDKFDIDVWKVFTREKLMRQK
                     ERAEKEKACADAIKEIKEEIGFRDEDHERTSPAYKLKKECTESWLSKEELEKYKKRYK
                     DIRDEQDMIMSSLINLSFPNDFMKSSYVQQYKQLEAQKRIVVDTIMNSYGGSQGASHP
                     LWNDNLTEKDKNTVYAEY*"
     gene            77366..77710
                     /locus_tag="pig_ID_3053_F12_scaffold_0_curated_closed_comp
                     lete_prodigal-single_108"
     CDS             77366..77710
                     /product="hypothetical protein"
                     /codon_start=1
                     /transl_table=11
                     /translation="MNYNVIYEIKELQEDTVRIGHIVDIDMWISHTPWEVESYHWSGF
                     VYCASYRLFLKSLAIMLIIYQESECLKDIKKMSANDIIKNVESIDDCENYTYFAHRRR
                     HNYSDIKLNFLD*"
     gene            77774..78478
                     /locus_tag="pig_ID_3053_F12_scaffold_0_curated_closed_comp
                     lete_prodigal-single_109"
     CDS             77774..78478
                     /product="hypothetical protein"
                     /codon_start=1
                     /transl_table=11
                     /translation="MFQLKNTCKGWASMQAAIKKKKTVYHTIRIKIDGKPGDYYELVQ
                     ALSVKDSKLTPTEVEGIKNFDKNDKENYQTPSGEVAWNALNIFIRQRLMKFPETGRPD
                     SDAYERISYSEYHIYIDDEDRWDEFHRFFEKILKEGKYITGRDVNIDFETQGNVGIPK
                     AEPLMKELAYDKYGNKFEVGDFVARSRTNSAETFADVIIGTTEKSLRLLSGGNCNPES
                     TFVIKKGNGQPANIAY*"
     gene            78494..78883
                     /locus_tag="pig_ID_3053_F12_scaffold_0_curated_closed_comp
                     lete_prodigal-single_110"
     CDS             78494..78883
                     /product="Uncharacterized protein n=1 Tax=Bacillus phage
                     vB_BanS-Tsamsa RepID=U5J9Q6_9CAUD"
                     /codon_start=1
                     /transl_table=11
                     /translation="MTVAVDFDGTITQRNIYPDVGPFRKNAINVLKALQEKGNDICLW
                     TCRHGETLAQALSCLKAQGFTPNYVNCAPFTTGSQKIVANIYIDDAAWPNCCFPEETR
                     IDWNEIGKSFGLSEEEINATETKMDNK*"
                     /db_xref="UniRef100_U5J9Q6"
                     /db_xref="U5J9Q6_9CAUD"
     gene            78852..79172
                     /locus_tag="pig_ID_3053_F12_scaffold_0_curated_closed_comp
                     lete_prodigal-single_111"
     CDS             78852..79172
                     /product="hypothetical protein"
                     /codon_start=1
                     /transl_table=11
                     /translation="MPQRLKWTTSKTDENEFSSLSELLKIDFRKMVHAHLASQESELI
                     MQSYGMSSYWWNVIHDKKEVDEAHSAKLKHLKVVEGVPQVECPSCKALSPLTYKMSKL
                     WNAV*"
     gene            79186..79677
                     /locus_tag="pig_ID_3053_F12_scaffold_0_curated_closed_comp
                     lete_prodigal-single_112"
     CDS             79186..79677
                     /product="hypothetical protein"
                     /codon_start=1
                     /transl_table=11
                     /translation="MNEDTRVNHPSYYEKKVNDNRIHPECIELLEVITRGFPGILALD
                     AGQLKYCYRFGSKAEEGLSRKEKAAEDTRKIVWYMKDFAKRFFDYKIEEVDEDAYFKT
                     ITTLVAEEFAFDKPESIKPAVRNLITMIMRAKTKSYVLDDLVNAAENLVNAVEQSSES
                     EWN*"
     gene            79668..79931
                     /locus_tag="pig_ID_3053_F12_scaffold_0_curated_closed_comp
                     lete_prodigal-single_113"
     CDS             79668..79931
                     /product="hypothetical protein"
                     /codon_start=1
                     /transl_table=11
                     /translation="MELSIFENEKVPNSISYTEPPETGMYLILGTSMSGSTEFQIVYY
                     RTDTKKFYMNLDCPKDRDLLGFWRIEVEEWILLKKLPISAFEN*"
     gene            79992..80285
                     /locus_tag="pig_ID_3053_F12_scaffold_0_curated_closed_comp
                     lete_prodigal-single_114"
     CDS             79992..80285
                     /product="hypothetical protein"
                     /codon_start=1
                     /transl_table=11
                     /translation="MAKPKIIENFIPCTSRWGIRVQDEACWGYGKTILFIDRKYAEND
                     GGDWDKGQPTYSYGVKTIAAHKHNVPLCLDLGQEWFVDADAMNVAIEVAKSYL*"
     gene            80297..80536
                     /locus_tag="pig_ID_3053_F12_scaffold_0_curated_closed_comp
                     lete_prodigal-single_115"
     CDS             80297..80536
                     /product="hypothetical protein"
                     /codon_start=1
                     /transl_table=11
                     /translation="MDKYEVKLENTSDGQKFHIYRNGNRWVEFGNKEEVEHLLTFMVL
                     STLSGEPLEIEDEVANSNFEIVFDAVTQKASLIEK*"
     gene            80807..81163
                     /locus_tag="pig_ID_3053_F12_scaffold_0_curated_closed_comp
                     lete_prodigal-single_116"
     CDS             80807..81163
                     /product="hypothetical protein"
                     /codon_start=1
                     /transl_table=11
                     /translation="MVLQNHWVVSCNYNGEIYGVELMPGKRADLRIPKLSKEKTAIIR
                     YSTDKECKVNRHNQKLYNRVKELIIKSLKTKYKNFEIVVSRVGSATAPFKVEQLEKTI
                     QAGCWGNAKILWSERS*"
     gene            81496..83388
                     /locus_tag="pig_ID_3053_F12_scaffold_0_curated_closed_comp
                     lete_prodigal-single_117"
     CDS             81496..83388
                     /product="Uncharacterized protein {ECO:0000313|EMBL
                     :KFF26789.1};  TaxID=307480 species="Bacteria;
                     Bacteroidetes; Flavobacteriia; Flavobacteriales;
                     Flavobacteriaceae; Chryseobacterium.;"
                     source="Chryseobacterium vrystaatense.;""
                     /codon_start=1
                     /transl_table=11
                     /translation="MNWKLIQLFNKAPSCTCDLATFKAINEMAMKAGYLVHPDCCGSA
                     EIKEFLENETYNPNSTFYKTFEDVVSKDRLELAFDQWIHYASTYGTGHTQEGNGYVPN
                     DEPPVLEFKKYKVILPATEDEIFEECYGMLKSGIAINESTLQLLMEYIKDYDFLNKVD
                     VDEIANKEAQAIFAVQTGAYPKQPISVLRVIMYLLTHNTAMLVKSTDSIIRIKSLISA
                     LPPKQRQNLNKILSERDVALSTIFYRYKPLILAMKCAETHTTINHIRKLATKNHKPMK
                     VGFWERCFNPGDQQDAYLKEAAEKVDSLTAFKKGQLMQGIMERVNGQDVKGRMFVIRN
                     GKTFVREGYRVSCDEKYLAELYAILKDSYIDNLAKKAITKVTTKDAEGNDVVLERPTR
                     IKLPKGIELTIPTSEKNFVGNYPMGTAIPLAEKDNVIGIYWRNEWGVYDYDLHFVSKS
                     GQHYGWNGDYHGGKYGKIVYSGDMTSADPEAAECIYIEKGAPDGVISVNKFSGEMNSK
                     FKLFVAVDPDKSNMKKFQTFENAMVDPNKIVFEAELQHESYGMKVVAKIEDGKIFMSN
                     VEAGTARVPSVSMMRVIEAQGKVKANSYIKLNDLLVAAGFEFVEDEPDIDLTQMSKND
                     LIKLVE*"
                     /db_xref="A0A086BCX5_9FLAO"
     gene            83567..83800
                     /locus_tag="pig_ID_3053_F12_scaffold_0_curated_closed_comp
                     lete_prodigal-single_118"
     CDS             83567..83800
                     /product="hypothetical protein"
                     /codon_start=1
                     /transl_table=11
                     /translation="MKTFKTTSNWIIYGRQEGKFTSIELKEGEVFGVEESPKGNAIIH
                     KNGELPLKIAKGSGSSGVSYKNLIKFDFLKEVC*"
     gene            83823..85058
                     /locus_tag="pig_ID_3053_F12_scaffold_0_curated_closed_comp
                     lete_prodigal-single_119"
     CDS             83823..85058
                     /product="hypothetical protein"
                     /codon_start=1
                     /transl_table=11
                     /translation="MKHFEKLENFVKSNKNWEEILKPNMKSIYPVEGRNWVVLMYNLM
                     DMPKDKEIFDIMCQCRGTVIDKTTGEIICAPFTKFWNYKDEGVAADIDWPSAWVSHKR
                     DGWIFKAFKWHGDVYWMSNGRVITENEKGAPVDYVPGLPRLNNMSDVLMRALKNDMSS
                     AFFSDGFLFSDCEWAKRMPEGSTAMFELESPWNRIHTDLVKDAKLWLIGFRMPSGDEI
                     TFTEAKERFNFPFETPKMYDFKSAKEMLDVLADWNVKDNGEGVVVCDKYFNRVKVKID
                     DYIRVKFESRGEDFGDNRLFKYYCMNEVDDLCAADPKVKARVEEISHNVQLYKKWLEE
                     KVEYVNTVIATKYADKKEFFTSVDADFPEDASLFKQLYNKNAESLFNNFIEKGKVSKT
                     LYRDTLHLMGMEMTDGTEE*"
     gene            85063..85251
                     /locus_tag="pig_ID_3053_F12_scaffold_0_curated_closed_comp
                     lete_prodigal-single_120"
     CDS             85063..85251
                     /product="hypothetical protein"
                     /codon_start=1
                     /transl_table=11
                     /translation="MGEWEQKLFDKIKNQEKLNYDDLQVIERCLRMHSLWDELLETQI
                     GCVPNHLNLEYADKYIPQ*"
     gene            85262..85351
                     /locus_tag="pig_ID_3053_F12_scaffold_0_curated_closed_comp
                     lete_prodigal-single_121"
     CDS             85262..85351
                     /product="hypothetical protein"
                     /codon_start=1
                     /transl_table=11
                     /translation="MPEKMTETEFQELICDLWIKEGETWEKEY*"
     gene            85441..85737
                     /locus_tag="pig_ID_3053_F12_scaffold_0_curated_closed_comp
                     lete_prodigal-single_122"
     CDS             85441..85737
                     /product="hypothetical protein"
                     /codon_start=1
                     /transl_table=11
                     /translation="MRKFDKKEAWENAEVVYWRDNTKYRETLQHFFSRRPVYHFHKTM
                     KYMGIVIAFNPIYTDSESQLPKDCVTFSCTSLYWKNCKKVIKWGMKYDHKVNIN*"
     gene            85748..86374
                     /locus_tag="pig_ID_3053_F12_scaffold_0_curated_closed_comp
                     lete_prodigal-single_123"
     CDS             85748..86374
                     /product="hypothetical protein"
                     /codon_start=1
                     /transl_table=11
                     /translation="MFGKKKNFTDFVIRKYEGLDIYYSAPEYVDGERKGEKERDKLLK
                     EKFVKIWNHNISNLEQYYAQTESHEWNKSEKRFIIRCYDTNYEYYLKSEIETLGFVPL
                     TKNYENIIGDLGVKYYHIYDGDYYVSPIDLKRIERAAETEQKPLVLKGTDWPYWFKVE
                     GELIPSTTSNWFNFLYRDRKIVTEKMLEVYTGPDKCGEHENDRKRVAD*"
     gene            86349..86525
                     /locus_tag="pig_ID_3053_F12_scaffold_0_curated_closed_comp
                     lete_prodigal-single_124"
     CDS             86349..86525
                     /product="hypothetical protein"
                     /codon_start=1
                     /transl_table=11
                     /translation="MTGNELLIKVGMTVSKHPNAEVIIRDRYGNDYRISDVCDSKDVI
                     AIKLEQSICEDDGK*"
     gene            86632..87408
                     /locus_tag="pig_ID_3053_F12_scaffold_0_curated_closed_comp
                     lete_prodigal-single_125"
     CDS             86632..87408
                     /product="hypothetical protein"
                     /codon_start=1
                     /transl_table=11
                     /translation="MEKMIEDLLNRGYIYDTFREGETFHPYESFEADVDFWYGKYCED
                     VDAGVNDPDEGIAEYIAGKIDEDRPTESPEQFNSLIRWVREVLPKVEKNWSVNIREAQ
                     IGGAMFYRNGEASGRALAGALANKGIRDVTPGTNGRGQAEVDKTGVYVGIPMGPDKTA
                     WANPTAAKNALSPAAAVRVDKFQKAYQAAPAKEKAAMQDWSPEKPDMSLNKNAQVVDN
                     NTGTVMQTAPQPQAKSSILQKLGLKESLFENLIKLNTQQQ*"
     gene            87542..87853
                     /locus_tag="pig_ID_3053_F12_scaffold_0_curated_closed_comp
                     lete_prodigal-single_126"
     CDS             87542..87853
                     /product="hypothetical protein"
                     /codon_start=1
                     /transl_table=11
                     /translation="MKTIHLENIKKIDGKPCKIIYNGAGAFEIDVDDMDGRQNLNYII
                     DKTCETDTETFVIRSGDKIICSGRTGKIVKYDTFSYGVKFDDNWGEIDFEFLPKSFKI
                     I*"
     gene            88003..88230
                     /locus_tag="pig_ID_3053_F12_scaffold_0_curated_closed_comp
                     lete_prodigal-single_127"
     CDS             88003..88230
                     /product="hypothetical protein"
                     /codon_start=1
                     /transl_table=11
                     /translation="MTKTVTATWNFDLEAGKDKGIVLLVGINNDGTKGIGYGLWDNID
                     KVWNSAATLEPMPNFTPKAWMIDTDLIPAEM*"
     gene            88237..88309
                     /locus_tag="pig_ID_3053_F12_scaffold_0_curated_closed_comp
                     lete_prodigal-single_trna_2"
     tRNA            88237..88309
                     /product="hypothetical protein"
     gene            88423..88511
                     /locus_tag="pig_ID_3053_F12_scaffold_0_curated_closed_comp
                     lete_prodigal-single_trna_3"
     tRNA            88423..88511
                     /product="hypothetical protein"
     gene            88539..89138
                     /locus_tag="pig_ID_3053_F12_scaffold_0_curated_closed_comp
                     lete_prodigal-single_128"
     CDS             88539..89138
                     /product="hypothetical protein"
                     /codon_start=1
                     /transl_table=11
                     /translation="MIKQEDAQRCLDFLLDKLENAGISCPSLTVNVVDFDYTGMKAKY
                     NISDKSISVYNRIAKTDLPEYIAHEICHALERADSDPVITGSDLSDIYDTINTDSLRH
                     KFMQLMSLFSILSRVWTNFEAASNCVEKIDVILDSLYDTAEKGDPENEEFCKVFLSNY
                     DKIYDSVNYYADGGHNEKFLELKDKLSIILGIPIPTAED*"
     gene            89231..89353
                     /locus_tag="pig_ID_3053_F12_scaffold_0_curated_closed_comp
                     lete_prodigal-single_129"
     CDS             89231..89353
                     /product="hypothetical protein"
                     /codon_start=1
                     /transl_table=11
                     /translation="MTLLYSLTAEVLTTRSLLNNDVRTDITTNEYDYNEDMRLP*"
     gene            89528..89600
                     /locus_tag="pig_ID_3053_F12_scaffold_0_curated_closed_comp
                     lete_prodigal-single_trna_1"
     tRNA            89528..89600
                     /product="hypothetical protein"
     gene            89735..89811
                     /locus_tag="pig_ID_3053_F12_scaffold_0_curated_closed_comp
                     lete_prodigal-single_trna_2"
     tRNA            89735..89811
                     /product="hypothetical protein"
     gene            89871..89951
                     /locus_tag="pig_ID_3053_F12_scaffold_0_curated_closed_comp
                     lete_prodigal-single_trna_1"
     tRNA            89871..89951
                     /product="hypothetical protein"
     gene            90108..90180
                     /locus_tag="pig_ID_3053_F12_scaffold_0_curated_closed_comp
                     lete_prodigal-single_trna_1"
     tRNA            90108..90180
                     /product="hypothetical protein"
     gene            90343..90903
                     /locus_tag="pig_ID_3053_F12_scaffold_0_curated_closed_comp
                     lete_prodigal-single_130"
     CDS             90343..90903
                     /product="hypothetical protein n=1 Tax=Vibrio tasmaniensis
                     RepID=UPI0002F70391"
                     /codon_start=1
                     /transl_table=11
                     /translation="MICERCGKEHDGSVGSGRFCSKACANKREHSDEWKEKVRESLKQ
                     TYNRIEAEGRQCEKCGNTFHSKDMSRKLCFDCLPTTIKHTKGKENPKTLLEVSKRTVS
                     KILRRMDLPCSCCGFHISGVVLDIHHINPKAKGGKDDMSNLTYICPNCHRIVHTDTQL
                     LNKPLVSIEEQLKSCGKNWLDFYFGV*"
                     /db_xref="UniRef100_UPI0002F70391"
                     /db_xref="caq:IM40_09530"
                     /db_xref="86874924"
                     /db_xref="UPI0002F70391"
     gene            91112..91184
                     /locus_tag="pig_ID_3053_F12_scaffold_0_curated_closed_comp
                     lete_prodigal-single_trna_1"
     tRNA            91112..91184
                     /product="hypothetical protein"
     gene            91190..91262
                     /locus_tag="pig_ID_3053_F12_scaffold_0_curated_closed_comp
                     lete_prodigal-single_trna_2"
     tRNA            91190..91262
                     /product="hypothetical protein"
     gene            91430..91506
                     /locus_tag="pig_ID_3053_F12_scaffold_0_curated_closed_comp
                     lete_prodigal-single_trna_1"
     tRNA            91430..91506
                     /product="hypothetical protein"
     gene            91510..91592
                     /locus_tag="pig_ID_3053_F12_scaffold_0_curated_closed_comp
                     lete_prodigal-single_trna_2"
     tRNA            91510..91592
                     /product="hypothetical protein"
     gene            91792..92121
                     /locus_tag="pig_ID_3053_F12_scaffold_0_curated_closed_comp
                     lete_prodigal-single_131"
     CDS             91792..92121
                     /product="hypothetical protein"
                     /codon_start=1
                     /transl_table=11
                     /translation="MLNDYCESAFYKANFSYGEYTARRGTQKARRFWFRWGNPCDRYA
                     RRAMKEDSSEKKKDSRGHIRNLLILILRKRKLKTFLLNVSTAKSVVSNGGIIARESKL
                     FKTRGIV*"
     gene            92551..92635
                     /locus_tag="pig_ID_3053_F12_scaffold_0_curated_closed_comp
                     lete_prodigal-single_trna_1"
     tRNA            92551..92635
                     /product="hypothetical protein"
     gene            92732..92857
                     /locus_tag="pig_ID_3053_F12_scaffold_0_curated_closed_comp
                     lete_prodigal-single_132"
     CDS             92732..92857
                     /product="hypothetical protein"
                     /codon_start=1
                     /transl_table=11
                     /translation="MKTMMVCKSVKSVKLAGHISLPVSFAGFAPVAPISGQWCIK*"
     gene            92917..92990
                     /locus_tag="pig_ID_3053_F12_scaffold_0_curated_closed_comp
                     lete_prodigal-single_trna_1"
     tRNA            92917..92990
                     /product="hypothetical protein"
     gene            93090..93162
                     /locus_tag="pig_ID_3053_F12_scaffold_0_curated_closed_comp
                     lete_prodigal-single_trna_1"
     tRNA            93090..93162
                     /product="hypothetical protein"
     gene            93172..93247
                     /locus_tag="pig_ID_3053_F12_scaffold_0_curated_closed_comp
                     lete_prodigal-single_trna_1"
     tRNA            93172..93247
                     /product="hypothetical protein"
     gene            93254..93326
                     /locus_tag="pig_ID_3053_F12_scaffold_0_curated_closed_comp
                     lete_prodigal-single_trna_2"
     tRNA            93254..93326
                     /product="hypothetical protein"
     gene            93454..93530
                     /locus_tag="pig_ID_3053_F12_scaffold_0_curated_closed_comp
                     lete_prodigal-single_trna_3"
     tRNA            93454..93530
                     /product="hypothetical protein"
     gene            93809..93890
                     /locus_tag="pig_ID_3053_F12_scaffold_0_curated_closed_comp
                     lete_prodigal-single_trna_4"
     tRNA            93809..93890
                     /product="hypothetical protein"
     gene            93896..93969
                     /locus_tag="pig_ID_3053_F12_scaffold_0_curated_closed_comp
                     lete_prodigal-single_trna_5"
     tRNA            93896..93969
                     /product="hypothetical protein"
     gene            93974..94046
                     /locus_tag="pig_ID_3053_F12_scaffold_0_curated_closed_comp
                     lete_prodigal-single_trna_6"
     tRNA            93974..94046
                     /product="Pseudo"
     gene            94049..94121
                     /locus_tag="pig_ID_3053_F12_scaffold_0_curated_closed_comp
                     lete_prodigal-single_trna_1"
     tRNA            94049..94121
                     /product="hypothetical protein"
     gene            94139..94209
                     /locus_tag="pig_ID_3053_F12_scaffold_0_curated_closed_comp
                     lete_prodigal-single_trna_2"
     tRNA            94139..94209
                     /product="hypothetical protein"
     gene            94328..94400
                     /locus_tag="pig_ID_3053_F12_scaffold_0_curated_closed_comp
                     lete_prodigal-single_trna_1"
     tRNA            94328..94400
                     /product="hypothetical protein"
     gene            94410..94482
                     /locus_tag="pig_ID_3053_F12_scaffold_0_curated_closed_comp
                     lete_prodigal-single_trna_2"
     tRNA            94410..94482
                     /product="Pseudo"
     gene            94486..94557
                     /locus_tag="pig_ID_3053_F12_scaffold_0_curated_closed_comp
                     lete_prodigal-single_trna_3"
     tRNA            94486..94557
                     /product="Pseudo"
     gene            94563..94634
                     /locus_tag="pig_ID_3053_F12_scaffold_0_curated_closed_comp
                     lete_prodigal-single_trna_4"
     tRNA            94563..94634
                     /product="Pseudo"
     gene            94916..94991
                     /locus_tag="pig_ID_3053_F12_scaffold_0_curated_closed_comp
                     lete_prodigal-single_trna_5"
     tRNA            94916..94991
                     /product="Pseudo"
     gene            95114..95186
                     /locus_tag="pig_ID_3053_F12_scaffold_0_curated_closed_comp
                     lete_prodigal-single_trna_1"
     tRNA            95114..95186
                     /product="hypothetical protein"
     gene            95204..95288
                     /locus_tag="pig_ID_3053_F12_scaffold_0_curated_closed_comp
                     lete_prodigal-single_trna_1"
     tRNA            95204..95288
                     /product="Pseudo"
     gene            95339..95872
                     /locus_tag="pig_ID_3053_F12_scaffold_0_curated_closed_comp
                     lete_prodigal-single_133"
     CDS             95339..95872
                     /product="Uncharacterized protein n=1 Tax=Nitrolancetus
                     hollandicus Lb RepID=I4EMH4_9CHLR"
                     /codon_start=1
                     /transl_table=11
                     /translation="MENKNTIIVNLFAGPGAGKSTGAAYVFAKLKLAGIDCEYVSEFA
                     KDKVWENNFEVFKNQFYITGKQSFKISRCFGKVDVIITDSPIALGAVYADTEGLKLAS
                     LQEFNKYEKNNLNVFIERKKKYNPNGRNQTEDEAKEIDISVKKFLVNNNISFVSVYGD
                     EEGYDVLVKTVKELLKK*"
                     /db_xref="UniRef100_I4EMH4"
                     /db_xref="I4EMH4_9CHLR"
                     /db_xref="acr:Acry_3438"
     gene            95923..97314
                     /locus_tag="pig_ID_3053_F12_scaffold_0_curated_closed_comp
                     lete_prodigal-single_134"
     CDS             95923..97314
                     /product="metal dependent phosphohydrolase (EC:2.7.7.19)"
                     /codon_start=1
                     /transl_table=11
                     /translation="MMTKQQIIKDVIIPIEAAGFKAYFVGGCVRDELTGKTPHDYDIS
                     TNATPDEINKIFGVTGTRKANLYGVAMPIINGEQVEIATWRSDLTRGRHPTIKFSNKI
                     EDDAFRRDFTVNSLYEDKEGNIIDPTGCGIADIKSNTLSFVGNAVDRITEDPLRIFRY
                     VRFVASKGFKANENDVAAIEAHIKKITSEVAFADVSVERQCAELIKTFGGKDFTMEVF
                     EIMRRMEIFDAIHLTEIFEDMKTCEQNPKWHSEGNVFNHTMLVVKAAVARAPKIENEI
                     DRFVFIMGAILHDCGKPASGRKNGLSKNGFPAVKDHAEVGAPIAYKFLRNLKLDCATA
                     HRIEGLVANHMKMHQLGMMDKKFSIMSILNLPDFDLLCELCRSDSDGCIKTAVDDDEV
                     NIDEALSSPKIASLIGQPIPAPIVTGDDLIALGFKPSEKFRKALEVAHKDQVNNGKTD
                     KAILISNIKGLLK*"
                     /db_xref="sus:Acid_4618"
                     /db_xref="UniRef100_UPI0003B5C681"
                     /db_xref="89008410"
                     /db_xref="UPI0003B5C681"
                     /db_xref="2.7.7.19"
     gene            complement(97351..98145)
                     /locus_tag="pig_ID_3053_F12_scaffold_0_curated_closed_comp
                     lete_prodigal-single_135"
     CDS             complement(97351..98145)
                     /product="hypothetical protein"
                     /codon_start=1
                     /transl_table=11
                     /translation="MKRIEINNETLLVFTSDKGCGHFSQRNNELVWPSVKAKPKAQYR
                     TNWKNMCNVTSMVNALCKAGYSLPDGPYNQPEDNLGLFILTDKVLLDKWKNQAPAQYD
                     LFIKSQDGKLTKDQVDKYLYFPTELHDYLSLGVNRWLGTKATKFSTSFSFKKFLELEM
                     VFGNSPIVISTTFGGFGHIVCCTGVAYKDGTVFSDKEELPGPTPAGIYVDDPWGKYNP
                     ATNMYDAPNCGNDIFIPWDVVVKRVKPANSEDVKWMHLFYHGLATV*"
     gene            complement(98142..98546)
                     /locus_tag="pig_ID_3053_F12_scaffold_0_curated_closed_comp
                     lete_prodigal-single_136"
     CDS             complement(98142..98546)
                     /product="Vsr/MutH/archaeal HJR family nuclease n=1 Tax
                     =Marseillevirus RepID=D2XAU6_9VIRU"
                     /codon_start=1
                     /transl_table=11
                     /translation="MKKKTFDENKVYKSIDEIIKIGSCRRKCKFICERCNSEFSYAID
                     VILKKGALLCKECSAKSTNMKRLGVEHPAQSKTVQEKMRSTCLEKYGVEYGGQTQQSK
                     KNATRYEKSKKTLLEKYGVENAGQDLKNMGII*"
                     /db_xref="UniRef100_D2XAU6"
                     /db_xref="X1D2R6_9ZZZZ"
                     /db_xref="D2XAU6_9VIRU"
     gene            98594..99088
                     /locus_tag="pig_ID_3053_F12_scaffold_0_curated_closed_comp
                     lete_prodigal-single_137"
     CDS             98594..99088
                     /product="Tax
                     =RIFCSPHIGHO2_12_FULL_Burkholderiales_69_20_curated"
                     /codon_start=1
                     /transl_table=11
                     /translation="MKESLFKLIEGEEEKYVLSNDGKEISCALIVQNEAGEILACHST
                     GKGWGKTTYDLPKGHLNTTDAEAVDAAIRECREETGFDASKFKDKIEDLGEFKYTSYK
                     NIHLFRLVTEIPDLKTLHCDSTFTDGYGRERPEVNGFAKVKLSELDWFFKSIQKVLSE
                     AGIK*"
                     /db_xref="87966115"
     gene            99088..99513
                     /locus_tag="pig_ID_3053_F12_scaffold_0_curated_closed_comp
                     lete_prodigal-single_138"
     CDS             99088..99513
                     /product="hypothetical protein"
                     /codon_start=1
                     /transl_table=11
                     /translation="MNFKFFNTCEEFLTYYFEQGLTTCFELVMEQFEKDPCYLDDEWI
                     KWCVAEYETEDGVIPMAIIGFRKEESYNSDHISSFEVNIEYRGLGFGSLILNEFIKEY
                     CSMPYVTLYSEDKNAGFYTKLGFEKDTDVSPYFYFKENA*"
     gene            99506..99946
                     /locus_tag="pig_ID_3053_F12_scaffold_0_curated_closed_comp
                     lete_prodigal-single_139"
     CDS             99506..99946
                     /product="hypothetical protein"
                     /codon_start=1
                     /transl_table=11
                     /translation="MHRRSSEDIEWQKTKAVVDVRDKRFCRCCAILLPSEVKQQEELS
                     PPYQMLQQIDHAHVLPVGNNVTLTYDPTNVYCMCRWHHTHLDNLIHPLTNKPMTQNEQ
                     WYWWVRVRYRKTWPYDENLDYEDLYHAMAKQKEDTKKKDVMSWW*"
     gene            99958..100737
                     /locus_tag="pig_ID_3053_F12_scaffold_0_curated_closed_comp
                     lete_prodigal-single_140"
     CDS             99958..100737
                     /product="hypothetical protein"
                     /codon_start=1
                     /transl_table=11
                     /translation="MKNVNKSLMCMCIICAAVWLVVFLMIGYLYLNLTKQKVTTQTPV
                     EKEYEEPNKVVITSMLDKSISICKGEQATDIAHAVNTASKKYGIPHYVIYAIIATESG
                     KHRTEDITSSNVMMVNHKASSSCNCKGLMQVSCYAVEDYNKINLTEYTLDDMYDIYAN
                     IEVGTWYFSQFRNVATSWTEMYIIYNVGYGCYNKINNYWFYDLDGYWHSGYRNSFFFM
                     NSLYPPEDSNRGLCGKNALPKYNAKERFEKCLDLCYQHFYN*"
     gene            100762..101826
                     /locus_tag="pig_ID_3053_F12_scaffold_0_curated_closed_comp
                     lete_prodigal-single_141"
     CDS             100762..101826
                     /product="hypothetical protein"
                     /codon_start=1
                     /transl_table=11
                     /translation="MIGLSKYQEGQEVSAYTKKDEIFEGFVKSRDGIKYVVNSDNKAI
                     KLSELKLVKRIGRLIKEDIEQKISDVLGEYDLAAITDAHDEDNVSKALADQLRSIDSD
                     AQKVDNNELQSTIKSKIVGQSLEQEVEAGNIKQDDALEKYKKENSEDDNESSNDKLGE
                     SLNIKGIAPEKLFNNKKIQEKLLNEMELEFGTDAEYLQPSTNYGLGPDYREDAVEDCM
                     DMIENGEPKEKIIDRLQTEFEIAKEEAENMYNDLSQDDLDWEDNDITDDKEDEYDLYG
                     VTYSDISNDVDNEFEEELNSLSFDEVGFGDELVEHLARKFGGDAAKAIRESEDTQAAV
                     LNLAEQVKMIKVNLIRSKNR*"
     gene            101867..102253
                     /locus_tag="pig_ID_3053_F12_scaffold_0_curated_closed_comp
                     lete_prodigal-single_142"
     CDS             101867..102253
                     /product="hypothetical protein"
                     /codon_start=1
                     /transl_table=11
                     /translation="MNDPKEYIQRQIFTAGTRARVSAIQYYEDDEHTYCPFCGSEQEQ
                     RSENGVFHIGCKQNCAGFQEELKLLEEQANIKSELDEVQKRYETLKIKIKKHALDAGT
                     KTAAKHYMELAAERQAFDSEIEKLTK*"
     gene            102271..103980
                     /locus_tag="pig_ID_3053_F12_scaffold_0_curated_closed_comp
                     lete_prodigal-single_143"
     CDS             102271..103980
                     /product="60 kDa chaperonin n=1 Tax=Treponema
                     saccharophilum DSM 2985 RepID=H7EMR8_9SPIO"
                     /codon_start=1
                     /transl_table=11
                     /translation="LGKRLLFGSEARDKMLEGILLLERAVISTLGPRGRNVCFDRRTS
                     HPVITKDGVSVAREIKFSDPYMNTGASMIKEAAENTNAVAGDGTTTTVLLSSEMCKAG
                     VKLVAAGKQPTELQKGMDAACADLIEKIDNYKMSVRSDKDILSIATISANNDPVVGSV
                     VHQAFSMIGEGGIVDLQDSHTKSKETTIEFTDGLEFPRGIEDGRFATDKRTEKFELEN
                     ANILILGFSPVLEDLKDILNYCIAKGRNIVMIAPEYDEAVVSMCVNMVVTRQCKFACI
                     GAPGVGAYNQEEQLKDLAVMLGTKVVEHPDDIKDFVTEMKKIEDQKDAGPFGRCERIS
                     SSKFKTILQGGAGDDDAIQARANEIEEEIKKGQADKNLGISEEEVSVMRKRIARLTGG
                     MATIYVGGLSATRIKELRDRYEDAIHAVQAAISDGIVPGGGCTLLKAARDLRNEVREY
                     PNDSFSAGYEMMLDICRVPATLIIQSVSTDYAYIISDIEHNDKKEYGYDAKAERIEKD
                     MFKAGIIDPVKVEKTALAYSTSVAGIFITTECIITDELENISLTANDEISERTDFNYG
                     DIQ*"
                     /db_xref="UniRef100_H7EMR8"
                     /db_xref="H7EMR8_9SPIO"
                     /db_xref="hmr:Hipma_1268"
     gene            103980..104414
                     /locus_tag="pig_ID_3053_F12_scaffold_0_curated_closed_comp
                     lete_prodigal-single_144"
     CDS             103980..104414
                     /product="hypothetical protein"
                     /codon_start=1
                     /transl_table=11
                     /translation="MGTTHKIHSEKAINAGVMMVNSSQRMKEWQVPGSDLFQYGQAIA
                     KPAERLKTEYWQVRIIYKRTVKVGLLKKETIIPFEFASPMICRTHDEAVGYAPHYIYE
                     LIKAGDLPKDVILFGNEIDYDKIKVGIQKLEIALMERDVSDK*"
     gene            104706..105026
                     /locus_tag="pig_ID_3053_F12_scaffold_0_curated_closed_comp
                     lete_prodigal-single_145"
     CDS             104706..105026
                     /product="hypothetical protein"
                     /codon_start=1
                     /transl_table=11
                     /translation="MEESKRSYKGLNTITIPAGKELKKIAIFCSKHGDITDSCVKFET
                     TRVDIRGNKVLDRNCYCIACLNELLMKFQETGQVGKIGFVPIIGDPEIKQPELPFEEF
                     EKDK*"
     gene            complement(105077..106588)
                     /locus_tag="pig_ID_3053_F12_scaffold_0_curated_closed_comp
                     lete_prodigal-single_146"
     CDS             complement(105077..106588)
                     /product="hypothetical protein"
                     /codon_start=1
                     /transl_table=11
                     /translation="MKEIEVKVGDLYEFVLSQGGKPEDEGSIFIDVPFNLEIKDESGR
                     WISSSKVYKKEDALYEVEFEKDGKVKVGKYAAEHILPFDLEKKVHSYVKDLQVGDELP
                     NGFTVKSVKKIEEKADVYSPQADSESHCYQDVDGLIHHNTFSVKEAMKYDFPKGPLAR
                     KGYSIEFNAGDIGKAASAIVAFFYKNREKKVIILDDCDSFVLSKDQAIQNLLKGMLDL
                     DNTEKNPKMITVAPQIRKLASKIIAADNKALEEGVEVEINQNALREGRLAVSVNGEEV
                     YNEEASAEELAQFKLVEAAPAKKAIREHTDYSGLGLLYESEDDDEWEDMSEDDAEVAA
                     QFAELDNEDPESIPPKWRFTSRLIMISNLKKTDLNDAVLSRTLSYELRLTQEEFMARL
                     AQILPHMLTDVETEDSAEVVQYAKEAAYAYLLAAVELANKGGSVGGKPVRIVGKLQFR
                     IIAELAGKWMQRADDYAMKNNIDVSDRLAMDRINNAIKKKFFMYDVMPSLIID*"
     gene            106661..107647
                     /locus_tag="pig_ID_3053_F12_scaffold_0_curated_closed_comp
                     lete_prodigal-single_147"
     CDS             106661..107647
                     /product="Uncharacterized protein {ECO:0000313|EMBL
                     :AGS81079.1};  TaxID=1357714 species="Viruses; dsDNA
                     viruses, no RNA stage; Caudovirales; Myoviridae.;"
                     source="Caulobacter phage Cr30.;""
                     /codon_start=1
                     /transl_table=11
                     /translation="MTLRTRDINDNMKWKEYDFLSFEVFYIFIQKLVPTCDKLKSFKS
                     FNWESDIIKNKFKMFYNSHNKCSLSDIRNELHCKSDKCISIEFWTDRGWTEEDAKIKI
                     SERQKVNSSKVNPSNRCSNTQLKWWIKKGYTEEEAKKLISERQATFTKESCIEKYGKE
                     KGETIYKNRQQKWRKSIDEKYSKETQNQWRASGAFFSKQSSELFKFFYEKYKNIYTCF
                     LAPYTKEFFINVKDSNKFYLYDFCIKELKLIFEFNGSHVHANPDWPEEKLKKWRQCFT
                     KETAKENILNYNQKILAAKEQGFDVIIIWDSEKNPKEIICREIEAKLQKLQP*"
                     /db_xref="A0A067XQE8_9CAUD"
     gene            complement(107601..108281)
                     /locus_tag="pig_ID_3053_F12_scaffold_0_curated_closed_comp
                     lete_prodigal-single_148"
     CDS             complement(107601..108281)
                     /product="hypothetical protein"
                     /codon_start=1
                     /transl_table=11
                     /translation="MSDLVTKDTPSILDSEDMVGEAKQIIDSVPAADIEGMHSPEELA
                     EARNTFWKAYLTNGTNLQEANFNIGSFLKNYIQTHGNADLDGIIAALPDEKAGLYYKT
                     HTDALQQKVNEMVAKLGAQGTPVNAEPPKPFSVDDLTNDLAKELAGSEDEVDAVLTAA
                     DSAQDKFDTIRSVARTILQGKGIKHHAFIYGDPGCGKCVSYDEKIPVRMDDAMAEAFE
                     AWLQSRDK*"
     gene            complement(108339..109412)
                     /locus_tag="pig_ID_3053_F12_scaffold_0_curated_closed_comp
                     lete_prodigal-single_149"
     CDS             complement(108339..109412)
                     /product="hypothetical protein"
                     /codon_start=1
                     /transl_table=11
                     /translation="MIRFTEAVKQYSEEKKARGLSSVVTGKELAKIRQLYKEGKFNEE
                     AEPENKDDKKEEMNEAQKAEYNKTLEEFRAYKESKGLGRGVSTKQKRMIERTILCGTL
                     TSPVSLDENEKTILAGPSTKVEEGKKINKGAVIASIREARKQVFNAKRLLKENDLMGA
                     ADATQAAGDAINSADAAIAPAAEGAVPQNVVDAVSAIKTSVDDLATQCGIESPVDTGA
                     DPNAGVPAVDGSMQDPNAGAAAPAAAPVMESKRLDAAKARLAKREAMLKKVQEGTDGQ
                     DAITQAIAAMTNPQEFHDIDKKDSEELVKPTTKKSPEAANTWPTVKGSYKESVTEKMI
                     SDRIAENENAWDFNRILREGILG*"
     gene            109712..110269
                     /locus_tag="pig_ID_3053_F12_scaffold_0_curated_closed_comp
                     lete_prodigal-single_150"
     CDS             109712..110269
                     /product="hypothetical protein"
                     /codon_start=1
                     /transl_table=11
                     /translation="MAVVITDKAQMKEIMKDEAKALVVRFCQLNGYAVPKLSVEKRSA
                     RVCNFHTEGYYKNGGDVVAVVPGNTIFDNERSARYNVIDDTIYGAILHEVGHYIHEHY
                     LNWEAIPMGERSVSNYEPNNLEVFAETFRLYLSNPHLLSIWNPTRYAWMKARFKKVKK
                     TNWKATFNGVNPACVARLEKIIATF*"
     gene            110480..111769
                     /locus_tag="pig_ID_3053_F12_scaffold_0_curated_closed_comp
                     lete_prodigal-single_151"
     CDS             110480..111769
                     /product="transposase n=1 Tax=Desulfurobacterium sp. TC5-1
                     RepID=UPI0003B6D017"
                     /codon_start=1
                     /transl_table=11
                     /translation="MARKQLSEEEKQKIKDSLNATRERRKAQAIKIIEFKVNCHQTSK
                     ETFAKMDNCFKQAKWVENDMLAWSEKCDENNIFKYEYLDHKTVSRFDKEKNIIEETIN
                     LPVYFHRAIVKQVKQDIVNLHKSKLKGNKIGKLKFKSEVNCIPIITGGCKIIDNSHIT
                     IPGFSKLKVYGLNQLKKFENYEIADGRFIKKASGYYIHLSVCIEKKSIISKKNYKEVG
                     LDFGIKDNIITSDGEKFNCNVQESEQLKFLQKQLHRKQIGSKRYYKLRNQIQKEYEHL
                     SNKKKDETKKLISYLTKNYDIIYFQDESISEWKKKKHSKKTGKKCGFSFGRQVQSSYL
                     GRVKAELVSLENDKSFKISKWSPTTKFCPNCGTLNKIGLDERTYICDCGYSFDRDIHA
                     AKNVKLFGSTKRAECLEQASVETLASAALELNSNIVS*"
                     /db_xref="UniRef100_UPI0003B6D017"
                     /db_xref="dte:Dester_0692"
                     /db_xref="F0S3B7_DESTD"
                     /db_xref="UPI0003B6D017"
     gene            111852..112289
                     /locus_tag="pig_ID_3053_F12_scaffold_0_curated_closed_comp
                     lete_prodigal-single_152"
     CDS             111852..112289
                     /product="hypothetical protein"
                     /codon_start=1
                     /transl_table=11
                     /translation="MAQLELAQQELTKVGAALMKAIKTGEAAQLQVMPILKQLKKVNT
                     ALTSVINGDDEVEFSFDSIEESAPVARPAQSQRVQEQGDYGVDLGGFTDLLTPENNPD
                     SFDWKSTFKEGNKTKFGGVDVDMAAIANTEFTSDPLGRMVDRT*"
     gene            112299..112619
                     /locus_tag="pig_ID_3053_F12_scaffold_0_curated_closed_comp
                     lete_prodigal-single_153"
     CDS             112299..112619
                     /product="hypothetical protein"
                     /codon_start=1
                     /transl_table=11
                     /translation="MKDITFNELKSLVSKTSRYEIEDMGFADEDAFFQAANDRVAYLK
                     DFFSEIYFLEGKNEEIAYKKSDGHFSCFKFDPVEIPVNDEELIKIRDSVYDRGGDPNR
                     IRHL*"
     gene            112729..114093
                     /locus_tag="pig_ID_3053_F12_scaffold_0_curated_closed_comp
                     lete_prodigal-single_154"
     CDS             112729..114093
                     /product="hypothetical protein"
                     /codon_start=1
                     /transl_table=11
                     /translation="VDLNALIKNEYDKDVERNKQRLEIMTYSGQIYTDDYLIEHFPLK
                     LKVEERLKKLKELMFFLASSYNIGDVKQNHGIYFTKDTFLKAGLDISGMQQSNWIKGM
                     KNCGIIYVINKHYQFGHGDENFCKLYGLNQLGIIKSFPHEYQKYLEKHEDKPTANTVV
                     DIANNITVEVFNKKQKQTIRSGLSQFNNKLVDNFDKQAVIDFTKETISDFKRMLDEYN
                     EDKSEYNKKRLRFKCEGNKITGRAYSKYIATENDETRETDRTIWCQQNGLKYRYDIKS
                     AVPRISHLMSTGEWMDRDFDFYQEMADRSGLNLPREYMKSVHMRLRFGKSADKSFSEF
                     CFSNSDLIKAKYPSGEAYERWLTVVKPAMFEDWKKLYNICEELEGKDHSSSVFYFESY
                     LELYVVWKLKQMGITAYNIYDEFFYDKECDIASIIAEAANYMYNKVGTYYGSFRKGNV
                     SGNA*"
     gene            114053..114193
                     /locus_tag="pig_ID_3053_F12_scaffold_0_curated_closed_comp
                     lete_prodigal-single_155"
     CDS             114053..114193
                     /product="hypothetical protein"
                     /codon_start=1
                     /transl_table=11
                     /translation="MEVSEKEMFQAMLDKAEKTATATANEKEKKQIDECHNDNKKEEV
                     SE*"
     gene            114190..114702
                     /locus_tag="pig_ID_3053_F12_scaffold_0_curated_closed_comp
                     lete_prodigal-single_156"
     CDS             114190..114702
                     /product="hypothetical protein"
                     /codon_start=1
                     /transl_table=11
                     /translation="MSNELEQPKKILTTEELLSDFFFLIFCPNPNKNNVRVIIDDGTI
                     KLYTNIPKFIKIIEGTMDEKTATIVKSCCDTYGCYYVIDRCENSVRKLNISSEEGVIN
                     LQELHNDIQKAKESGETDDALREKYFDTLNSFVEPKLQRGSDSNIVAGNKYAATVVYG
                     QRIQRGYRPY*"
     gene            114735..115862
                     /locus_tag="pig_ID_3053_F12_scaffold_0_curated_closed_comp
                     lete_prodigal-single_157"
     CDS             114735..115862
                     /product="DNA primase {ECO:0000256|SAAS:SAAS00051044}; EC
                     =2.7.7.- {ECO:0000256|SAAS:SAAS00051045};;  TaxID=1177931
                     species="Bacteria; Proteobacteria; Epsilonproteobacteria;
                     Campylobacterales; Helicobacteraceae; Thiovulum.;"
                     source="Thiovulum sp. ES.;""
                     /codon_start=1
                     /transl_table=11
                     /translation="MTEREINEQIVLRLDISKSVKHNSIMGHCPFHTDKHPSFSVDLD
                     RALCHCFSCGYNGKLRGLFREITGHSINKELGIKWEAQDEATFVNPFKETIKEDLSAT
                     PDVHIALDGAFIPVDKDPDVCKYLMQRCIPISVAKSMHMSFATMARSFDTFEPNNKDQ
                     MVYFTKRLVIPIYERGKLLSCEGRDIYGKEYYYNMLRRKGMNPDEHEYKKCIYPRGAS
                     TSTLYDIDKLDSSRRLYFVEGIMDLAVLRTDSFFNTKNSTAVFGASISERQRYFLKQF
                     DFTYIIDNDLAGFLSLRRLMESLKEAPVKRDWKFVVPPFHDQGVKDVGDIPVKTGKTI
                     EQCRKAHWLDNSKDILANEKLINDTVALLQEEKKRCEQTQA*"
                     /db_xref="J1F6I1_9HELI"
                     /db_xref="mpx:MPD5_0804"
                     /db_xref="UniRef100_J1F6I1"
                     /db_xref="2.7.7.-"
     gene            115841..116260
                     /locus_tag="pig_ID_3053_F12_scaffold_0_curated_closed_comp
                     lete_prodigal-single_158"
     CDS             115841..116260
                     /product="hypothetical protein"
                     /codon_start=1
                     /transl_table=11
                     /translation="MRTNTGIKSGIDKDIMKDLKKGDVLYSAVYDNGCGRTSIEKFVF
                     DEYVKQPGNSKGVWAKYAEVVLENEDGTYELAKKVHRGEDGKETEEIAWRVNDISIGL
                     FLDPLSALKAWEKVAFNIYNSAKRAVSDQEAKEKKSN*"
     gene            116274..116567
                     /locus_tag="pig_ID_3053_F12_scaffold_0_curated_closed_comp
                     lete_prodigal-single_159"
     CDS             116274..116567
                     /product="hypothetical protein"
                     /codon_start=1
                     /transl_table=11
                     /translation="MTNVSYNELVGEFEAEMELEEKADALQSQIKMIKADIAERQKSF
                     AQDHEANKKDITKAYKYWKEVREQDDPAAASEDFFTLCVLIDGGVAAENSSEA*"
     gene            116568..117170
                     /locus_tag="pig_ID_3053_F12_scaffold_0_curated_closed_comp
                     lete_prodigal-single_160"
     CDS             116568..117170
                     /product="hypothetical protein"
                     /codon_start=1
                     /transl_table=11
                     /translation="MIAENFNGDKWKQTTMKKLISFCEKCPCVLSTRTASQNGQDGVF
                     IIHKNTGNEYFFPWDFTKDPQVFIHDIKEYIKPRHYPLLIETEYEEHQLTPQELAAMV
                     ECGKSIKELPKYERRVKSQKLWRIDKVILWKNIVIMERVPMKKDEVVPTSQFRFKYNK
                     NLVIFLKKYRSGEFNDLQEAGDVFFNENNSMLINEIVPKS*"
     gene            117280..118653
                     /locus_tag="pig_ID_3053_F12_scaffold_0_curated_closed_comp
                     lete_prodigal-single_161"
     CDS             117280..118653
                     /product="Putative uncharacterized protein n=1 Tax
                     =Treponema primitia (strain ATCC BAA-887 / DSM 12427 /
                     ZAS-2) RepID=F5YMN2_TREPZ"
                     /codon_start=1
                     /transl_table=11
                     /translation="MGTNKIRDTIITAFEVTRATENKVPMLLLSNPGLAKTSIVNEIG
                     EHYGYHVVSLIGSGFENNEILGFQVNEPGKECLTTKNPTWYQTIINKQKEGIPCILFI
                     DELSVCPSLVQGALYRLIFERTIGNGNTLPDDCVIISAGNFKENLPSYCDITSPSLNR
                     FCVINLCPDNYMDFLDEFSQDEEERIADWPEFKDPFPTMTDAFKKNARAEVKNMMMEI
                     FECYANERDSGKGMLDITNKNFAEMFEGNFSKTGEVYNFISGRTYEYMQRVMWACAAL
                     DVPLNPKRNQFIDKMVQGLIGAGTGSFEDVAQTQSYLKAVQERTRQVLKRLKSGEAPV
                     IGGQDIFQGATSIADKVAKLSLFLDGTHANAVDTRKGLGEIYTQIMQTYADKNPHETL
                     NTLVGQGVDEKTRAVNFAKLTADITAVEQLIRITQALPQNPEVEIAQQGMEKVLENYK
                     FYAEFSA*"
                     /db_xref="UniRef100_F5YMN2"
                     /db_xref="tpi:TREPR_3073"
                     /db_xref="F5YMN2_TREPZ"
     gene            118719..118958
                     /locus_tag="pig_ID_3053_F12_scaffold_0_curated_closed_comp
                     lete_prodigal-single_162"
     CDS             118719..118958
                     /product="hypothetical protein"
                     /codon_start=1
                     /transl_table=11
                     /translation="MGRLKMEYYINVKPRTGSKYARGNEIVSAGFRKGTFYVEGDISK
                     VLSQSDIEKVFVIKDQTYQPVTIDTFLQITRGRRA*"
     gene            119060..122212
                     /locus_tag="pig_ID_3053_F12_scaffold_0_curated_closed_comp
                     lete_prodigal-single_163"
     CDS             119060..122212
                     /product="hypothetical protein"
                     /codon_start=1
                     /transl_table=11
                     /translation="MKEWTSIINEENLNNPYWNIYFYKFFDQRGWGFKIGKADSSSAY
                     RYNGAGENGHFIMRLAHQDIVIGKDADTEIKKHFENDPRFEFKSKLNANSDETFFPVA
                     GHTIYEAIEKFESLFNKENTVLYHLSKEELDTVNEIDKKNINVGYICPRYHKTALILN
                     LIDKRNCNFNIMISYAHTVKQSYINDVKNYGLNIEVVDIDEISKDDLYELFTLGQKVL
                     VVFFMTGTEDGTHARRLSKLPNYEANVYIDEGDIGLATDISKNKIDALRKTIKLEKLF
                     IASGTGLEKMTDVVKTFGIKKPKVIVRSYIQDVLIPRGDKATNIEFIKFRNTYPLLEK
                     LYPDCVFENWNDDTIRNNRNSIENLLKMFFKQDNFFNFLQLAALKDPAALQRVGNLKS
                     FVEKHFNKDAASIIFVGNKNETHIFIKDVLTSIGVNAFIIDGNNTNGGDAEDYAKDII
                     DGCPNAVFIATNMANRSFSVSKIKNEIILMNDPAEASYTQKAYRIATNDDEFKTGYIW
                     DFTLGSTDDNLFGIIKPELDRGETLGLSAEKVLERILETKRVNFIFEALDNPDAFNKI
                     PLENLSRQLIMTTSFFDIKVDELAAADDHEFVSSCSGQRQTNNRKGKGDRAEKTVNTH
                     TKSEGLDEDIEEGPVDNRKIFKTLVKFILGSKTFFEDFDRNNIPNSFEDIGFHKDDII
                     YVYDTLCNNFGESLIKSKLNDEYRIVSKKDKNAVIAYNLRTFDYNNISQIKSWVSSWK
                     KGDTVLALCLKSKPYIEYLKSCGFNVTVFEDNDFNKDAITFKTVEDFVNIIKNMNFDH
                     IIMNPPYDKNLHLKILSEAIKHSDDVVNLSPIRWLQDPLAEYKKNSDWKTYKDTREKI
                     ENIEAVPKDDVFRFFNITNSEDLGIYHITKNGGWQNFDTKLLCKKCYDKIKNNLCTID
                     HNKKDGWRIRISSISNSNHRTGGLNNLGKLLIFKDGIKDGKPWYDFYQKNKWSKTTPE
                     ITDSIRFNSEDEAKNFIDSVENTKFGRWYEGHIITDMNICNMNILWVDDYTHPWTDEM
                     LYEYFDLTEDEVNEIEQDIK*"
     gene            122215..123036
                     /locus_tag="pig_ID_3053_F12_scaffold_0_curated_closed_comp
                     lete_prodigal-single_164"
     CDS             122215..123036
                     /product="hypothetical protein"
                     /codon_start=1
                     /transl_table=11
                     /translation="MNFDHIIMNPPYDKNLHLKILSEAMKHSDDVANLSPIRWLQDPL
                     AEYKKNSDWKKFEDIRNHIETLEVIDPKVVKEAFGADFVSDIGIYHITLKGGWKRDEN
                     TIIEKIVKKTTDVLNNHIEFDTNDGWRVRVSEMRPCPVGRPDTQILVKNMKFETTHHT
                     LSWVYKDGFTPDGKLYWTENTLNGGHGLKEFAADEKLPMSIPFDTQEEAVNFENSTKT
                     KFHRYMISKMKTDAHFPFKFVPYLGDYTHPWTDETLYDYFGLTEEEIKEIEQEIK*"
     gene            123036..123428
                     /locus_tag="pig_ID_3053_F12_scaffold_0_curated_closed_comp
                     lete_prodigal-single_165"
     CDS             123036..123428
                     /product="Uncharacterized protein n=1 Tax=Eubacterium
                     plexicaudatum ASF492 RepID=N2A3T2_9FIRM"
                     /codon_start=1
                     /transl_table=11
                     /translation="MFTGYFAKLKEYKQAGLIPVSISGEAPEWYDGLEYKKLAPKWAF
                     FQEWKYGSHKGDNEYYISQFDEQVLKPITVESVLTDIANLSGGDLDKVILLCYEKPAD
                     FCHRHLVADWINKHKGDNFIVEYSKDVI*"
                     /db_xref="UniRef100_N2A3T2"
                     /db_xref="N2A3T2_9FIRM"
     gene            123425..124147
                     /locus_tag="pig_ID_3053_F12_scaffold_0_curated_closed_comp
                     lete_prodigal-single_166"
     CDS             123425..124147
                     /product="hypothetical protein"
                     /codon_start=1
                     /transl_table=11
                     /translation="MKERLKQLFMSREQIIYLLFLFVNCIAYGMFTATFTYYEIGLGT
                     RFYSLIICTGCIVGVIHAFVSADVKKKRWVFCHYKAIDLGESIFYTCTELGFAAYYFA
                     NNLNPLVDEVPVLNLFFFWSIFYRVVNGIVSVVIPSIGDVFEQSLYKNQIDYQNHSNA
                     ENLMCSFGAALGAGACFLVGDFFKNRPYYIFFLVIFDWIGLWSRWQFYFKPSNYSIIK
                     RNFAKDSGEKLRKIVKEKSKLI*"
     gene            124164..124631
                     /locus_tag="pig_ID_3053_F12_scaffold_0_curated_closed_comp
                     lete_prodigal-single_167"
     CDS             124164..124631
                     /product="N-6 DNA methylase n=1 Tax=Saccharomonospora
                     paurometabolica YIM 90007 RepID=G4J0A8_9PSEU"
                     /codon_start=1
                     /transl_table=11
                     /translation="MTLTNEQVENIKSEFNQWKDKMYANKTLSERQDFGQFFTPPELT
                     IKMLEKFQDIKGSVLDPTCGAGNLLAAAIMAGADPKFVYGIELDPEILEIARSRLEVL
                     GVPKINLHQGNALYEECYNFSKDYDYEKAVAKAEKRLAAPELPVTGFANFFKK*"
                     /db_xref="UniRef100_G4J0A8"
     gene            124683..126665
                     /locus_tag="pig_ID_3053_F12_scaffold_0_curated_closed_comp
                     lete_prodigal-single_168"
     CDS             124683..126665
                     /product="Uncharacterized protein n=1 Tax=Sphaerulina
                     musiva (strain SO2202) RepID=M3DDF1_SPHMS"
                     /codon_start=1
                     /transl_table=11
                     /translation="MEELELQQKKEELIARIPLLEPIHSPNYEEVMDQMNTLVWEEME
                     DPMTMAPGCSCKTASGVYNIFATDAANGLAKEQLMMHEAGHCVLQHFKDNWYKDMQAS
                     RQIKSKWPKFREHIEMEGNEEDEISESFIHMIRNITQDLEINGKYWPDPKDFEDVRER
                     ISDASLVRFITNANEEQLESIEKWMDEKPDEIHQFGRGVYPADFGFPNGLTWMGYLHL
                     ILTQPNEFMEKLNEQVDEMQRQQAQQQQQQGQNGQQQQGGQSQGQGSSQAGGQQSSSG
                     QQGGNSQGGQQGNNSQQQNNGLNEDQTSIFDHKSKDGEGGNNGQDGQNGNQQGQSGNN
                     GNQQGQDGQNGNDKDQNGNGKNGDKDEAGKGGKSKVKGDGKGKPQQGNGNDGNGNKMK
                     ASVIKANAQNGDKGNEIAQAMAQAAEDRRNAENGQQGAVAASGSGGDDADDWSAPGDG
                     ESTNLVDATPTMRLDRSVLKFIEKNCIGKTVQRDRQDPLYNYNRGKTSGGVMRTRITT
                     VEEYRPGNLVALIDVSGSVDIELVKALLSEILKYKSKFGTKSRIILWDTRLVDDLPLK
                     RSNLEAICCGGGTSIARGIRYAKEKYLKSEQDKLCVISDFEDCLGDWAEELAEVKGET
                     FAVCWGGFDGGKALVNAASTKREEIAAQKMKVINVR*"
                     /db_xref="UniRef100_M3DDF1"
                     /db_xref="M3DDF1_SPHMS"
                     /db_xref="bthu:YBT1518_18605"
     gene            126715..127002
                     /locus_tag="pig_ID_3053_F12_scaffold_0_curated_closed_comp
                     lete_prodigal-single_169"
     CDS             126715..127002
                     /product="hypothetical protein"
                     /codon_start=1
                     /transl_table=11
                     /translation="MMESEVRDLSDEALINQSLKTGMKELQTLVNQGHQVPMSEFAKL
                     LIWTKEQKEAIFASELEKDKRDGWKIVDRTWCGVPMGEFEIPSLGIFKQNR*"
     gene            complement(127066..129228)
                     /locus_tag="pig_ID_3053_F12_scaffold_0_curated_closed_comp
                     lete_prodigal-single_170"
     CDS             complement(127066..129228)
                     /product="hypothetical protein"
                     /codon_start=1
                     /transl_table=11
                     /translation="MANKKHYNNIKIARGTRANWLAGANPSYGEMFYDKNTKGVYIAI
                     PNADAENGIELKRFGGFDSVVLKGTIQSSNFAHICGIAEPGDAYIVTGKINVEQPEVT
                     FDNAGNVIRNATSVRTYDNYFKNGQVIIFTSEDVSSIPNSYIFNESEIAANPEGSKGI
                     ITLAGTAEAVDLEYDPSLTEVASDKGMGVGKAITDVQTALDTLFNEKMEYIGSFNEIT
                     ITSTDDLTEADNYTPATAADKAWAIIAKQKQLLMGQSLVYSGPTSKVTTVDGDVVLRT
                     NTMIVNNAGTIYTIPLGASEARDIVFAPSGELKSDESVPTFTTTQADGTKVTLTHDQI
                     ATVQHALDFLHQNKADLNSNGKLPLSQMPSTMIGALQYVGTVQIGNDVSTLTVEELAT
                     LMRTAKEGGDSWETDTDSKEGNKKANAYDNLDSGDYVIISIPLATTEGEDHPLSRQIS
                     ITDGAKTLFTISNGDHVIVNKADESGYVFDHLDTSAAVDAVNAIIGSVNIVDKERVVT
                     KSFEADGTKTTEEIQETQITTTPADHTIRVESPNAVLEHTDIAAHNIPQAGGSRSLVA
                     SDLSINDVQHDSNYKTGEDKTHNTELIGKKTDGTSVTVEFPNKDGIIQVIGEGDGTKD
                     VLPKFDEEGALIDSEVSQTNDATTRKGTLHLGENLDINYDELAKLLQYLRGEVKITRL
                     FDHDDENINSESQTARTHDENTLVVLDEDSAIDGGEWE*"
     gene            complement(129268..132252)
                     /locus_tag="pig_ID_3053_F12_scaffold_0_curated_closed_comp
                     lete_prodigal-single_171"
     CDS             complement(129268..132252)
                     /product="hypothetical protein"
                     /codon_start=1
                     /transl_table=11
                     /translation="MAAKIQVARGDLVGKQSEKPLVPAELFWQARTSDDNNKDDSYTK
                     WDEGTLYIGRPSLNMNKIAEKPIPIAGARTYFSVVPRGYLSEESSIADPIFKHASVGD
                     LYIFANDAKEGQFHNVDDFRKDDLLLILDIDESNKSPYTGEIINQSLIKYKRINSSGG
                     YADDVYFTQNGKEDGDKWVDFDATNVQDALLELNWEKGQYCGTIGSNAQIPVFPKVVI
                     GGVYLVTADQLAFNTGIEGKEFSPDKGDFVFWRQPVNTDPTTGYWVQIPSGYTNADEI
                     DYYDHDDDIDLYISKLFSTFTDEHKEHFKESSSNVREMLDFLMAEKAQLDEQGKIPLS
                     QLHDTVLGALQFRGVWNPLKTDIKIEDNLDTIDGKQYVKEGKESIINPLPMLKEYTDG
                     DTTGITYQGLNDGDYYVVQTQDDVLNLQYKVYGVDFELNSGDWIVWQSSQVEDNVSEG
                     TIHTTGFWSKIDNTDRISAMQYKIDVSNRNNFFVTRAVDESILTLVGTPKLIGQNKIG
                     LEFLGNNTVAITGRGLIDQLEYENPLPNFLVRYDNDTGTVKNSFIEEIGGQYDNLPNN
                     QRTDHIKDINSDNLTLIHSNLQVGDVNEVRHQKVFGNITLAPHITTTLDKITWDKSVF
                     QFEVDAAGEDGKVKRRTVSLVAPNGLRNDLGYGVNEDIADVETNIILPEHTSTLVGKL
                     AGVEFEETRLLKSTTEGYAESTSIEEHINAEDSTENYHDSIHNVIEFHSQVSAPIQNS
                     YEYYFGDWNTTEEGPYYDNDDFDENGKLSRKWAKEFFSARLVKNTHQINSNITVMLPT
                     KSGSLITEEFVQDLLGKDDDTYLTMFGVSRILDTGNKMNTLQKSPLRQIQNALRTRLL
                     ASKVERENEEEKAIQQQIIAEATADELAPSKDDGTFKPTTDVKVADTVVENDLIAGVF
                     NEDGSIKEKKSIFATRALGVSDPEYGTGIIQAARQDFPDAEQYFDPVTGEPTVPTDVV
                     VDMPNESGVLLTSNSVISGGLW*"
     gene            complement(132270..133118)
                     /locus_tag="pig_ID_3053_F12_scaffold_0_curated_closed_comp
                     lete_prodigal-single_172"
     CDS             complement(132270..133118)
                     /product="hypothetical protein"
                     /codon_start=1
                     /transl_table=11
                     /translation="MDKKYTSDVEDKRLNIEEQPTMGQHILPQQIWRDGALIPGSPDD
                     VKFKSPELIDGVAVQTSYFNDGQTVHQLIQKINRLPLSKVRGTKNVYFNEELKNTIGR
                     EFDDDPTDKKKSWQYIIYSSKGELAYGLGDPIVDVATGHLFFRNKDFVEAIEPDELFY
                     ITFYKYVGRFGFIGSGDNEQDIYGGLDLPFRDDIKHFKDADNDNRTATFQLQGSEGNT
                     IYVLPNAAEVYNEDNVVIDEYGKSTSINKNLGTVMLQENYQEIDWNIGWHNGGVWLPD
                     GTVRKN*"
     gene            complement(133122..137981)
                     /locus_tag="pig_ID_3053_F12_scaffold_0_curated_closed_comp
                     lete_prodigal-single_173"
     CDS             complement(133122..137981)
                     /product="hypothetical protein"
                     /codon_start=1
                     /transl_table=11
                     /translation="MLSTKQKSDLLFKHYLGAGSTRDNREFFEEAIKSSFVVRPDQLW
                     TYSDRIPDGTEATGGMDNIEYIINMGLEGKDPIFYHYISEDQDKVPLVKRYIDLPLTM
                     IDKGTDNAFLIADENGNQIKDIIPFNYYEEYYNYVLKTADGKRIPFGVGDWNVDTYSG
                     IVTFYGELPDGVDHEHPPLISFYQYVGGNGFRQDTYGYDGAILPLDNVEIAAGSCAVT
                     NGSEGRTLYQHIVDKANEIQNDFVDVFGWDGADKNEGIALSFEKVIPLTYTSNQDAVK
                     GYDQASNSEIGTLLSNKTTNFEADDNYEIVFASQKLDATAIYRIEIADGVATGFENDV
                     AQDPVNIAGNEWGLYKVWLNDHAFVVLKVKNVEDEVLTFKVSSKDKVVTALLLYWSDQ
                     DKQYQPFLPKEDLLGNFGFPVVTINGRLPPSVQLGTAALATFSDVITPDYYGPRTFAV
                     VIANENGTDVKSADYIVKNKEDWYLNDILEQIKIKYGKDLKGTIYLRAGHYITNGDLD
                     ISMFSNAIIEGDHFATTIDLGGHTLIVKPEEGEIAELCHAKLDNVSGVDISAKGVAIL
                     SDLDLTGVDIELEAYNSGKVLVRSVSANNVHIFGEQDAELPNVDLKSCFFNKVTVEKN
                     KTYLSNNTINEVSVVIPPADTEDNTMVLRGNVINTLATKYDDLFIDNNMIFRYKGIAG
                     SAANQIPVGTPEDHTILNSNKDELTTTGRFPIFNKDDFLHMKYAEFASPFYYNKTENI
                     IELLYDTEVLKIVDGKLTTVIKSDRIAMSDVVFDRHENSELDPVAYNNSHTINDVFRH
                     IYMWKADLDPNGKIPLQELPDSVAYGGLLFVGTWSFVNNNGKYPTFNDAQISLSEDKV
                     VNELQPGWFFIVSEAVDTTDTDADNDTPVAEQIAEDGVKFTAGDWVIYEGKEKSTKTV
                     DWTKAVTFRIGDYIITNKNMLATLGQTDVFQILTADTVDNADDETNGGVIIKKGIVST
                     TLNAVEEVGSVLVKDFDISTLELDCTYNTTEGKAKWVKIDRAYSDPTYSPLPYYAKVP
                     EVENLDWYWKKNRKGGALDLSGDTIIEAFKKVNDELRKLQPKKPMYIGAVPFVMMKDY
                     DTVSYRNYRNGVMGTAVTRLDSTKVKSFDIQTRCLPDGTRTYQELIFFGDEAKLTVNV
                     DNTEYEFIVGVDRPAQEQGPVYVSKATEAMTYADHGEGYWQGIYIVVKNDNLKDGVHT
                     VHATIDDVKVIYDDRTDTWQFQNDYAGSSNVVTYNTFTPYFPANVVRVDNTYVGIAEV
                     PIADLATADMCSGIRKINLANFKKISGIELRLDKIYKDWNVPTDKLAEVKVLLNDDPE
                     KVFCETTIADDYIELEDSGDGVHQNLHLENFEIPVTYENKDDILPYSTTLDFYITVYD
                     LYNEPHEIKFYSYTGIRFDPTTEDERCKAGNLDENSSFKDLPDSFGGLWYSSATCVEE
                     LTKIGELVDGKPVGVYQQPQETYWVGIGSPAPFNPKTSWKGHQYGEDFYGVACFNIGH
                     IEDATGFVFKIEGLEKDLKNYTFDKLSGSTNDVILQICLVDPDELEHSNAKVTAFLDA
                     DNPYDGFTPVKETVFETPVMYAGNSTATEKRVTFGRNKILSGDIYVRIGIKKDSGLRF
                     TGIKLVEEI*"
     gene            138181..138480
                     /locus_tag="pig_ID_3053_F12_scaffold_0_curated_closed_comp
                     lete_prodigal-single_174"
     CDS             138181..138480
                     /product="hypothetical protein"
                     /codon_start=1
                     /transl_table=11
                     /translation="MAKTVKIVRKFNTVLAIQEGSGNYKNDLTLKEAAAELGVSRYNL
                     YKNYINTSVDREGLSRFPMASGKTLLVINSEKAAPAAKAPKAKKSAKTATVKVEA*"
     gene            138563..138805
                     /locus_tag="pig_ID_3053_F12_scaffold_0_curated_closed_comp
                     lete_prodigal-single_175"
     CDS             138563..138805
                     /product="hypothetical protein"
                     /codon_start=1
                     /transl_table=11
                     /translation="MKKILISLSLVLTSFAFAEQVDWETFQQRIFKEYPSVEYVAYST
                     YERWNGDAEKLISYLKENGQCLVVEDEDEDSLTLEN*"
     gene            138915..139676
                     /locus_tag="pig_ID_3053_F12_scaffold_0_curated_closed_comp
                     lete_prodigal-single_176"
     CDS             138915..139676
                     /product="hypothetical protein"
                     /codon_start=1
                     /transl_table=11
                     /translation="MAQAKDFYDYQMAVDYVTAKEKGDTKRVVELQHQTYNQYMDLAH
                     KMKWDLVHRLEKTYFTTDQIFDITESYESDVYSELIKAMDSIKLEKIPAKTNKQGKRT
                     WTFYAAYWGYLMTYNRDRTKQLIEQSKNEMLTDYSQSSGKNDMQGDTNAYITQNKAAL
                     LVDELTTNSPEKVYEEQTEKKIFWTAVNNCLTKRFNATQVKIWNTRARFSEGKRESVA
                     TICENLKISPKDYHREMRGIKEIFDNEIKTLSNIY*"
     gene            139717..140958
                     /locus_tag="pig_ID_3053_F12_scaffold_0_curated_closed_comp
                     lete_prodigal-single_177"
     CDS             139717..140958
                     /product="hypothetical protein"
                     /codon_start=1
                     /transl_table=11
                     /translation="MFLVSNSDNLTIPNFLQALGFMPPAGMSVEEIIIQQDNQSQAQK
                     TLENSGFEVKEINPNYKTVRYQRKDPKLSHSFSDNYVVPEVAAAELAEFPKHIQANGQ
                     IPDGQPTPQLTVIKSPVKGVTILEGKKGFLLRIDEEGGVLPKGSFLKLIENEEDLSTS
                     DINDDTLTEDGTAGVEDKDVGKIAKAAMFANLFANDLKFMHWHASGTEFDKIHTITEE
                     LYDEAFDEADDLAEIAIAAGEKVANVSDIKSFVETGESGEWEVVSEEAITWPAFVDYL
                     KDRGEKFIDALKDIEDEDPVISDYIHFWNKEINYKNAARAILDQPMEADYVDAAAEAA
                     AYLGPRDEDEINGDDLSDEVVDMFTYADAKANNSTWNGFETMSSDMIVSGGQEVSEDE
                     LSDSDEFDFNDVDDDEENKDE*"
     gene            140951..141493
                     /locus_tag="pig_ID_3053_F12_scaffold_0_curated_closed_comp
                     lete_prodigal-single_178"
     CDS             140951..141493
                     /product="hypothetical protein"
                     /codon_start=1
                     /transl_table=11
                     /translation="MNNENFDKILACEHKPLKEGYAVQNIDEKNQKVIEALRTGLKGN
                     IEKCLKEIDSLKSAVSLYRDSITDYVDLSIEKSDIVAKYSKVNNGGTYNLPGVFASSA
                     GAYDIDAMRADNQRIEQVKSLYDVAEGQKDTYFKMIVRAQNEMKLYLTAIARINNDLE
                     IYLEQLAQETSWESNKQIKK*"
     gene            141505..141885
                     /locus_tag="pig_ID_3053_F12_scaffold_0_curated_closed_comp
                     lete_prodigal-single_179"
     CDS             141505..141885
                     /product="hypothetical protein"
                     /codon_start=1
                     /transl_table=11
                     /translation="MQTKYFRFNMSDDREDTLWGYATGSGEYLGSDSEDISPDMIQKI
                     PYDEATGVLRSWLKNCETDTTTLEIDEAVAAAFSKGSTHAVFRYDDGEKYKMTIETAD
                     DPTTEWEEFEDDFSEDINAANDYE*"
     gene            complement(141998..142411)
                     /locus_tag="pig_ID_3053_F12_scaffold_0_curated_closed_comp
                     lete_prodigal-single_180"
     CDS             complement(141998..142411)
                     /product="Transposase n=1 Tax=Methanosarcina mazei (strain
                     ATCC BAA-159 / DSM 3647 / Goe1 / Go1 / JCM 11833 / OCM
                     88) RepID=Q8PZS0_METMA"
                     /codon_start=1
                     /transl_table=11
                     /translation="MSSYEHCNHEKFKIRYHIIFSTKYRKKLLGPIIDDIKASMKRVE
                     AMQDKWSIEVMEIDSVKTDHIHFLIRATPTCQVSEIIHKLKQISTYDMWQKHNSYLSK
                     FYWSGKHYLWTRGYFCTSIGDVSEKTLQAYIENQG*"
                     /db_xref="UniRef100_Q8PZS0"
                     /db_xref="mma:MM_0422"
                     /db_xref="Q8PZS0_METMA"
     gene            142540..143829
                     /locus_tag="pig_ID_3053_F12_scaffold_0_curated_closed_comp
                     lete_prodigal-single_181"
     CDS             142540..143829
                     /product="Probable transposase n=1 Tax=Hydrogenivirga sp.
                     128-5-R1-1 RepID=A8UWK0_9AQUI"
                     /codon_start=1
                     /transl_table=11
                     /translation="MTNEERLAKNKQISQTKRDTIERHKNMLVKTFDVKIQENQLSKT
                     QKEALQKIFLEQKWYKNYILNWCEQDENNRITKFNTKLNDITKKDKNMNDIPIHIQYL
                     SAQSKQCLISRMYANIKTLHALKVKGLQKPGRLQFSKEETIVDLKQYGISHKIVSSKR
                     VKLAGLPKTFIVNGLDQFINIQNIEFANARLLHRATGYFVQFVCYIPKENKIENKIDK
                     ILGIDFGCSTAFTTSEGRKVSANVPESERLKKCQKSMARKQKGSKNWLREVGKVKKEY
                     QKITNRKNDLANKIVHGFSQYKTVVIQDEQLKNWHKNGHGKAVQHSVLGRVKSKLLLS
                     PNTVVLGKTVPTTKLCTKCGVWHDEIHVWDRTFKCECGVEMDRDVHAAKNMVWFYENN
                     VGVEHTKVKRMEMKALVDQALAKENQLLSAKYEDSSL*"
                     /db_xref="UniRef100_A8UWK0"
                     /db_xref="A8UWK0_9AQUI"
                     /db_xref="dte:Dester_0571"
     gene            complement(143842..145110)
                     /locus_tag="pig_ID_3053_F12_scaffold_0_curated_closed_comp
                     lete_prodigal-single_182"
     CDS             complement(143842..145110)
                     /product="Cytosine methylase n=1 Tax=Cyanophage S-TIM5
                     RepID=H6WG05_9CAUD"
                     /codon_start=1
                     /transl_table=11
                     /translation="MSYFGKVRYAAFQPLIGGALIGAQQSFGCPPTCVIDYDGVANSD
                     LYLNYMSNVKKTPLKHFVIDGGAYSLAKDLKKDEEGNPIYSWSDPELQNLDVVVGVPI
                     CAGLSSANTQNSSSSKMGRGSDAMQNNNMLGMLDITLNTIKPKVYIFENAYKLATPLG
                     AGIKEKLIKLANEAGYATNIIKVNTINHGLPQNRTRTFFVAYRGDVAPLMTYEPSPCP
                     TIMDVLEGLPPQQSAFQERNSDDGWIQYLKDKWGPNYREEWAKHASAADFVADECGDM
                     EMAKKYFDEKGQRIIDYCIGKKAQGKGWMSGAPLYYGPSKLPSLYGRSMGRCWHPTEE
                     RGYSLRECMRLMAMPDDFECPPKGKAGMIGQNVPVCTAAYYTNQVLKYLDGELKLSEQ
                     KNVEQDFCSTGAIKKESKIPKTGFGTILNK*"
                     /db_xref="UniRef100_H6WG05"
                     /db_xref="H6WG05_9CAUD"
                     /db_xref="rto:RTO_32080"
     gene            145176..145592
                     /locus_tag="pig_ID_3053_F12_scaffold_0_curated_closed_comp
                     lete_prodigal-single_183"
     CDS             145176..145592
                     /product="hypothetical protein"
                     /codon_start=1
                     /transl_table=11
                     /translation="MGVDFKNAYKTFIQTLDEGAQPLDAENPYKFQLTKMVSLRDAKE
                     KFNKENATVYYKPKEGAWKELPTETKSGGGGESSFAAHNHRIPDESQPGDVWSADAEA
                     NAPNAVYDVAIDPDLVLWVWTEDGPNKVVSKDEPQV*"
     gene            complement(145589..146071)
                     /locus_tag="pig_ID_3053_F12_scaffold_0_curated_closed_comp
                     lete_prodigal-single_184"
     CDS             complement(145589..146071)
                     /product="Anaerobic ribonucleoside-triphosphate
                     reductase-activating protein
                     {ECO:0000256|PIRNR:PIRNR000368}; EC=1.97.1.-
                     {ECO:0000256|PIRNR:PIRNR000368};;  TaxID=658085
                     species="Bacteria; Firmicutes; Clostridia; Clostridiales;
                     Lachnospiraceae.;" source="Lachnospiraceae bacterium
                     5_1_57FAA.;""
                     /codon_start=1
                     /transl_table=11
                     /translation="MGNYSVIKEFCTSNGPGVRTSIYLSGCNLHCKGCFNYEAWDFTS
                     GEPVTKEVVNQLIKSIEPEFIQGISILGGEPLDAKNQETTLEIIKAVKKAYDDKKDVW
                     IWTGYVVDKNLPQTSSTKEIFKNADVIVDGPFIIEEQDVTLPYAGSKNQRVLHRGKDF
                     *"
                     /db_xref="F7KPW6_9FIRM"
                     /db_xref="UniRef100_B0NBS9"
                     /db_xref="tsu:Tresu_0144"
                     /db_xref="B0NBS9_CLOSV"
                     /db_xref="1.97.1.-"
     gene            146114..146905
                     /locus_tag="pig_ID_3053_F12_scaffold_0_curated_closed_comp
                     lete_prodigal-single_185"
     CDS             146114..146905
                     /product="hypothetical protein"
                     /codon_start=1
                     /transl_table=11
                     /translation="MANYRGPVAFSFDPPDAFWTDENTFEKFVIATFKGTDTYDEDYS
                     VYEGSGFELADNKDTAGCYGKADSVEDFVNDNLDLSTCPDTSVLDAYVNVDEARLVVK
                     VLSSDADIAEIKHWELTPYETMTLERVDNIGDDTYELIFKIDGLNRMYKELYDEGKVE
                     LFKNVLREGTMKRNTLRESARARLSVELRQFVARFVQDMETAREGIKDYDEMMDALAE
                     LAIREANWVGLPVEVLRNLNFILSDDCLNCDMWDLINHIIKLTNH*"
     gene            complement(146957..150331)
                     /locus_tag="pig_ID_3053_F12_scaffold_0_curated_closed_comp
                     lete_prodigal-single_186"
     CDS             complement(146957..150331)
                     /product="anaerobic ribonucleoside triphosphate reductase 
                     (EC:1.17.4.2)"
                     /codon_start=1
                     /transl_table=11
                     /translation="MKVYKRNGAEQDFCLDKIINAIKKANNAVSDDGKLTDEQFDKVV
                     ATVEKFLEPFDTVKVEDIQDLVEKALMKHNRYEIAKAYILFRDKKQNQKLYDDVDEQV
                     LAITKGESAELRGDNANKHIDVNSSIRDYIAGTECKSLAQKMLDKSIITAHKKGWLHY
                     HDMDYSPVMPLHNCFSGNTKVVTEYGTLPFSSFKEGETITVLDYKGVRRKAIVHLFEK
                     QPFNIVTLVARGKNRKVEIECTADHRWMLEDGSITTSLKVGDRIKRFERHCNTITNEE
                     QAKYWCFGFIVGDGCDNYNLSHVRLCGYKNQYLENFKKAGCFYNLTPDFGKDACPVTS
                     HFRKQDFLNSKGWKFLNAEQKAFLFEGLMAADHWGENSITTSDERELNLIKECAPIAG
                     YVISSIKEVTRNTNYKENALQYEIRFISPMKENYGYVVKCIKPKYKDNRPQQTYCVEE
                     PDTHTFTLEKGVVTGNCDVFNIEDMLDNGFMMNDTKITRPRRFSTAANLAAQINLIIS
                     GSQYGGQTFSWAPLAKYVESTRVDCKIELLTILSVLPKWLALILKPWYNKMVEVMVKR
                     DVHVGIKTYQYQVLCHQSSNGQTPFVSNVINLREAMGELEQKDLAFIIEEILKRRTKG
                     VLDKLGKPMPPLFPKLLYYTCDGLNVKKGDPYFYLTELAAKCITVRMQPDIISEKKNR
                     EVKKGQMIPAMGCRSFLAPVWEERRYPRNTMFYWQYVTSNNIQYEGAPGRNIDFNRKI
                     EYGYLPSFDANCEIAINFRGNTGWLREVTEDEVVILQPIVYGRFNMGVITINLPHCAL
                     SAVKNMKDNNMDSKYLKDEFYRILDERLEICHKALLTRWESVKNIKAKNSPILWQHGA
                     LARLNEDDTIGDWVMKHEPAFTSISLGYVGLYETCMALTGESNTSVKGQKASSKILQY
                     LNKKCEEWKEEDHLGYSIYGTPEEALTYKFASALAKDFGLIEHITDKEYVVNSYHVDP
                     REDIDAFLKLKIEGQYLALSSGGAVSYIETPDMQKNPEAIISVIQYMHDHIMYAEVNT
                     KLDTCYNCGYQGELKMIKTENGDFRFVCPVCGCDDPDKQLVTRRICGYMGVVNAGNVN
                     KGRGDDIFNRTLHLDSESNIRYVGNMKPTPKSCLCS*"
                     /db_xref="apv:Apar_1124"
                     /db_xref="UniRef100_R6Y139"
                     /db_xref="R6Y139_9FIRM"
                     /db_xref="1.17.4.2"
     gene            complement(150393..150824)
                     /locus_tag="pig_ID_3053_F12_scaffold_0_curated_closed_comp
                     lete_prodigal-single_187"
     CDS             complement(150393..150824)
                     /product="hypothetical protein"
                     /codon_start=1
                     /transl_table=11
                     /translation="MKTELFEAVYNLANDTYVPINQRTMGATTAKIDRQIEEPRGDTA
                     DEILKNVRDDAAEIVARADIPDSSKAQVVTQVVYDKMTEPRNDRFQAAILDKVITENK
                     KKLFDYLLEDCCAGDFAGFVPEHIIGEKQKKEQDDGNSSCC*"
     gene            complement(150900..151808)
                     /locus_tag="pig_ID_3053_F12_scaffold_0_curated_closed_comp
                     lete_prodigal-single_188"
                     /gene="clpP2"
     CDS             complement(150900..151808)
                     /gene="clpP2"
                     /product="clpP2; ATP-dependent Clp protease proteolytic
                     subunit (EC:3.4.21.92)"
                     /codon_start=1
                     /transl_table=11
                     /translation="MRILRHNSCCTFDPRSTVDVKPYCGNYFFSKNGRKYGDDDGDDD
                     GAVIKRNLSRSGNHIYFYDVIDTQTQMWLQTQMTAAYEEYVISNAKELAHSHSITENI
                     YLHINSPGGSVTSALALYDFIKSFPMVCVGIVEGMAASGASIMLCACAMRQMTKTSVV
                     LCHELRHIGFGYVHETWRNIQDQYENDKFFMEKLKEIYLEETKIPAETIDEALSHDIY
                     WGIDKCKEYELCDFVCGTDMTDDIVKMIDERVERRIKDNDELCDCEVCTEVVEEPTGK
                     TVEENTPADTKKTRAKKSKKVEEKSK*"
                     /db_xref="rdn:HMPREF0733_12097"
                     /db_xref="UniRef100_U2Q2A8"
                     /db_xref="A0A0F9PNG0_9ZZZZ"
                     /db_xref="U2Q2A8_9FUSO"
                     /db_xref="3.4.21.92"
     gene            complement(151826..152227)
                     /locus_tag="pig_ID_3053_F12_scaffold_0_curated_closed_comp
                     lete_prodigal-single_189"
     CDS             complement(151826..152227)
                     /product="hypothetical protein"
                     /codon_start=1
                     /transl_table=11
                     /translation="MNIINKNIIRSNVSAAQLTDGINLSRKEFASVGIVVRNLAKKHG
                     EGKFQDETLLVNDFRAEMRQIFDVHITFEDLKTKENKPSSMKIVACRFKKKRPLIFLG
                     YETDNKTWFILDEKRFPVLEDPNSPFLGVNI*"
     gene            152399..154459
                     /locus_tag="pig_ID_3053_F12_scaffold_0_curated_closed_comp
                     lete_prodigal-single_190"
     CDS             152399..154459
                     /product="chromosome partitioning protein Smc n=1 Tax
                     =Amycolatopsis nigrescens RepID=UPI0003751DCB"
                     /codon_start=1
                     /transl_table=11
                     /translation="MRITEADLDLSSAITILEGDNGQGKSAVMEAIAVCLAERKRADS
                     VKEFVQKGFDHAKIVLEMKYNSVPIIFNVVLNVRGGTPLERDVEYEGKHYINSEVTDL
                     IKELDFTFYSDIILSMQGQDDIATMTPVQRANLLQRLFQFDFTEKVKGINDKIDEANE
                     AIKLDNSKIEYLNKELVAKRARRDSVVLKEPPFDSSTYYAKQAEQDKLFEELTHIKNI
                     MGEANELHDKRNEIVEKSNNLGYKIQDLKQRKETAQAAKTELETFDFGGKSSALTSEI
                     ENLRKEIDNQNATLQMFDESIKVNQAKQTEVLQNIATCQYKETEFAKKLSLIEKGVCP
                     ECGQLTCNMDHSVIENDKSINDDKIIHLKTEEGNIGFAIADDIRKKEEVRQNISSLIS
                     KKATAEANLTSLRSTYNVLKSKVMPLEVYEQLEDNLKVAEADQVALQDDYNKVMSELD
                     KRKDAWTKQDEIERKYEAIKADIKMFDNAMVFNNAAQKQIEQYDEDIKNSEMNIEEIK
                     NSAASLAKDIDCYNEVKKVLDKELPNFLIVKTCSKLETEMNTFVQEVFPEFRIRLLQS
                     KRGVEFFYTTDPNNDMEDVKSLINSKMASGYERSVLGIAFKVALCRAYGLTFAALDEI
                     DAAASDDNSMKTFSSLINSNVFDQMIFITHKEPTKEMIRSLADDVTCYHVENGVFTNE
                     TIEN*"
                     /db_xref="UniRef100_UPI0003751DCB"
                     /db_xref="W7IJE9_9PSEU"
                     /db_xref="svi:Svir_09570"
                     /db_xref="UPI0003751DCB"
     gene            154440..154817
                     /locus_tag="pig_ID_3053_F12_scaffold_0_curated_closed_comp
                     lete_prodigal-single_191"
     CDS             154440..154817
                     /product="hypothetical protein"
                     /codon_start=1
                     /transl_table=11
                     /translation="MKLSKIKMFFKFNKYSIIETVWSIGSLIMDILMLHHWGWTFAPV
                     LYLNVIFAFCVFITFYGFFRAFISWKTYKVRKEDYIRATDMFEKYGVKKSILYNMQTE
                     PCSQEVAKQLAKDFDVKLDKIND*"
     gene            154883..155098
                     /locus_tag="pig_ID_3053_F12_scaffold_0_curated_closed_comp
                     lete_prodigal-single_192"
     CDS             154883..155098
                     /product="hypothetical protein"
                     /codon_start=1
                     /transl_table=11
                     /translation="MEFRMSYRGHTCGWFRECGCLFFAHDVRKADYEQYDSRALTGLK
                     KIFKENVDKIEGPKVKGQKYPTEQWKC*"
     gene            155111..155500
                     /locus_tag="pig_ID_3053_F12_scaffold_0_curated_closed_comp
                     lete_prodigal-single_193"
     CDS             155111..155500
                     /product="hypothetical protein"
                     /codon_start=1
                     /transl_table=11
                     /translation="MFYVITDNGINITEVGRSPLFIGKDHENFNKIKENIRNLTYNQI
                     QQMTDIKSKIVGYINENAETYFNDDDDLEMKIDVNENCAKDLKLLARDQIMGNKDEDE
                     LNEKEKYLIKLLDGGSLNIVGIKLIFE*"
     gene            155508..155831
                     /locus_tag="pig_ID_3053_F12_scaffold_0_curated_closed_comp
                     lete_prodigal-single_194"
     CDS             155508..155831
                     /product="Uncharacterized protein n=2 Tax=Bacteroidetes
                     RepID=F3XVH3_9FLAO"
                     /codon_start=1
                     /transl_table=11
                     /translation="MKIYISGPITIDPEHWREHFADAEEALRFKYPEAEIINPLTLEN
                     DPDYIEAQEHFEGEELYNWVMKRDIRYVTECTHIYALKCWEASKGARLEIFVGTSLGL
                     KVLFE*"
                     /db_xref="UniRef100_F3XVH3"
                     /db_xref="G5SW60_9BACT"
                     /db_xref="F3XVH3_9FLAO"
     gene            155849..156139
                     /locus_tag="pig_ID_3053_F12_scaffold_0_curated_closed_comp
                     lete_prodigal-single_195"
     CDS             155849..156139
                     /product="hypothetical protein"
                     /codon_start=1
                     /transl_table=11
                     /translation="MKSYVKEFKYHDTPRKLFVMRETTVMSKDEDGNEKDIGAVDGIE
                     LTYLSDEEAQKVVEALKDHEVKNVFTKGEPIEGYDLAWGKAWRRYDKSKFQE*"
     gene            156143..156889
                     /locus_tag="pig_ID_3053_F12_scaffold_0_curated_closed_comp
                     lete_prodigal-single_196"
     CDS             156143..156889
                     /product="hypothetical protein"
                     /codon_start=1
                     /transl_table=11
                     /translation="MEKKYKMDIRKAARFIEQTDCSLDEFAKKNNALSADEAKELFNA
                     ANNLIESRKYLDDIRKQTKICVDTFRYGYIGKTISDANGSEYTQTRRGKPYGYLAAIQ
                     DGDKLYAGYTLLSDKEKFPHPIIGQAIALKNAYANKEDGLTFEDVLKREKQGEGRNPY
                     LNGESVSMLKHFYDRARRYFFPNKYSFSRGSDPIQDPKFIGIHLQQFAQAVINATDQD
                     EFEWALNRLAQMIKQANPHLLVDEVIQIKA*"
     gene            156941..158287
                     /locus_tag="pig_ID_3053_F12_scaffold_0_curated_closed_comp
                     lete_prodigal-single_197"
                     /gene="dnaX"
     CDS             156941..158287
                     /gene="dnaX"
                     /product="dnaX; DNA polymerase III subunit gamma/tau (EC:2
                     .7.7.7)"
                     /codon_start=1
                     /transl_table=11
                     /translation="MANKSINWSISLRPTKLKDVYGLDKLKTFAYKAAKKNEWPEAML
                     LQAKYGTGKTTAAKILAQMMVCQHPDADGEPCCECPSCKAIVDETWSRDVINLDGAKD
                     KSEDIMEKLDAFTATAPFKDKTKVVILDEMQALSAQCKSKLLKLLESKRGNVHYIFTS
                     MVDESSNSKMAEASIKALTSRLMTFKYPQFGEIDIMKYLYSIIKKLNIEAPIEFKTYG
                     LQLIAQNCDGSLRRATMILQQCVETETFDLEGIKQSFGLANVEDFYQTLLRLLNGETS
                     KELFDTLINVNDYDGHIRLSVLAFANAETYRLFGTINEYNGNGKKVDDKLECELIDLF
                     TRVNTQKDAAKTMSDWQKNKTIADLEPLIKHPNYFKVRDMFADFYKDNSVYTTKASYI
                     LGMTRIIDACRNNKPAKMVEQTAPQPTPQPAAPKYAAADEGPLPQPATAGRRIIRS*"
                     /db_xref="sng:SNE_A05700"
                     /db_xref="UniRef100_F8L6U8"
                     /db_xref="A0A0A2EJW9_PORCN"
                     /db_xref="F8L6U8_SIMNZ"
                     /db_xref="2.7.7.7"
     gene            158299..158586
                     /locus_tag="pig_ID_3053_F12_scaffold_0_curated_closed_comp
                     lete_prodigal-single_198"
     CDS             158299..158586
                     /product="hypothetical protein"
                     /codon_start=1
                     /transl_table=11
                     /translation="MPMKKKEDVPQGKNELTATIEKIMQDFSGTKYKAYTVSSFLQEV
                     NGRLDACMMVAKGPIKVLTANLKRRINKKTKVEDILMELNETLFAFFEGGD*"
     gene            158586..159209
                     /locus_tag="pig_ID_3053_F12_scaffold_0_curated_closed_comp
                     lete_prodigal-single_199"
     CDS             158586..159209
                     /product="Uncharacterized protein n=1 Tax=Mycoplasma sp.
                     CAG:956 RepID=R5MB58_9MOLU"
                     /codon_start=1
                     /transl_table=11
                     /translation="MDYSKKTLNELLSYEVAQIDDGEIRNFVKMTLDSVDPIHRIKPA
                     SSTGKYHPKYAAGEGGLIRHTKVVVRNIIELIRATPAIECEKDELIAAAIIHDMWKYP
                     EGRDHEFTAFDHPALGGQWCKDHGFETIGRLVAAHQGIWTTSRQMPGFENEQPRKFDE
                     WCLHFADYFASRAYLACDFDEMGDVVLDPWATRKEDTAKTVGRTIKD*"
                     /db_xref="UniRef100_R5MB58"
                     /db_xref="R5MB58_9MOLU"
                     /db_xref="dku:Desku_0910"
     gene            complement(159440..160522)
                     /locus_tag="pig_ID_3053_F12_scaffold_0_curated_closed_comp
                     lete_prodigal-single_200"
     CDS             complement(159440..160522)
                     /product="hypothetical protein"
                     /codon_start=1
                     /transl_table=11
                     /translation="MEVFNKTLDEQAKEIAEQPSIPIGYMTMELSTKGKFGAPKVFHV
                     RNFKTEDLIGLAIEDEDKMQEAAADMLQELIFEKDVDVKKFHQKEVVETFLRLYRRYY
                     QNVLKNLPWELTEEDKEIIAKEEGGKDTDAYRRRLAAIKRGDEKQFFDIDLKQVDYYE
                     IPDNVTGTVRVTQKDPETGKDFVVEYTYPRYGDAILLKKFIMNIPEIKEGERRFASIT
                     ENVKFRQKMENAWKEGENVPLERIPRFTQQDMEAFYEFQKKKARFATRAVKALHLKSI
                     DGVDISDLPLDKKLAYADDPRLDHATFEQVNKLYEEMKIGPVEDVKVIDPYTKKVTKI
                     HYTFRLFTILQTIRDNKPDGTVIEFV*"
     gene            complement(160545..160826)
                     /locus_tag="pig_ID_3053_F12_scaffold_0_curated_closed_comp
                     lete_prodigal-single_201"
     CDS             complement(160545..160826)
                     /product="hypothetical protein"
                     /codon_start=1
                     /transl_table=11
                     /translation="MILDVICGFDAAYENVRSNLDFNLDYSLTENLIKGKAILNPFLR
                     SAMLDCFTKGDSGAYSNLIFENKEYLNFFKTKHTKKEFNEFISNLNKVI*"
     gene            complement(160832..167422)
                     /locus_tag="pig_ID_3053_F12_scaffold_0_curated_closed_comp
                     lete_prodigal-single_202"
     CDS             complement(160832..167422)
                     /product="hypothetical protein"
                     /codon_start=1
                     /transl_table=11
                     /translation="MNYALDISSELNEYNRKIKKLQSSYGSSYSKTDVVDKVQALKTD
                     LGLSSVDIEKSNTFIRFNLKNSEDVNCVEVKAIPVSKTEKVVVKFAEHKYFKNLKYLF
                     GAYKTEYNQEEGSSDLTKEAYIRSIIGANFHATDLSPSDKFVSVEEVDLRSPYLEALN
                     NIIFESTRDLEGEIYGINDDGELYVCGKRTTAFQRLYDNKLISSIDDIVPAVIVNNTV
                     VKAVDDNAVDFRDGEYEKPKYMNINVKKPMNDTYDVGNDPSFKYFKNLLVFEAKLNLA
                     SPRLVEKSDFDNGEFQLVCNALAQGDEIISGIALDGNGTKTHTILTNVKKKCRYLAAQ
                     GDDLVAIMADGMVYTAKNINFESAKSIDMQTDGKEFSVEGAQLIDMIYDDAEGWVGTF
                     GYEETQGEDFYGDKYYRFMISKSLNSVTQAGSEAASMYASPFEIDESPVALTFAARSD
                     DNLIMSPVTTRLEVVDTYGGVFGTPETSYVSPKDIAIKSYTETDVTGGAYNDLADVGP
                     IVTTDDNKKILQSILEGPYVVNPSEYEEDGSKMYQKIFSDGDMDIVLQQDYIFIKTKL
                     YTVDENGDYERTMTRGKHWLGAKLPITLDTTMLKLRSMPVNGTTSCYNFIIDEIKTFC
                     SWALDTAQVEEIGDKYTFTNLSLEDSFTEDELNCYKNAIKPLSENYKGSATEGRGLLT
                     YAQFLSLGVTYYSGNKKLNVTNDSFAVAPEAIDKVVFETGLPLTNDLKVDDTARFQLV
                     GTKDNNVIIISKEYANAIDFEEAYRLYLLHAFTYVRGIREYDAFGAKVVTNIYSFGSK
                     IYFRCYTGDMFFIDKKYLHKAEDIETVSNWRVSQQPGLSHINGWDVEDLKNISGYETV
                     TLKDGKLFPINSKEHAVYFFKLTSPLFTLPDNQHMFFGGYAFPSKTIYDKYASMGGGQ
                     FDKTQDWWKINLENWIAADEGSGKTPVVVYSNDGGATFNMLPVRQYLPENFFNDGIDR
                     QVAYFTETEDGKVAGFVKENDNGAESYTTNQIIIDFDDFNKVDSTATKWEQIGIPRDG
                     EVRSFNNDAGKITYTTGRLGFGVDVDVSQMLGSDTFNFDFTGNNTLVIPDDLKVAKVE
                     SGNAIKFNKAITDEVTTGTYRVLLAAYTKADIPFQEDYLSKDSSILSDYLRSNGALKV
                     DSVKAVTNALTANRAYFENFPTIQEDTSKTYYEYDGDEVVELKNNYNERIIKCTEDGE
                     NFAFSNSKDSDGNPLESWVDFASSLGNGLQASQLVAQGKPANTLKEFLSNAECMEDDT
                     EFTSLVKGTKSYAYMKEFDEASVLAMFDVNTALATLLEKEGIIEDTEDTSKYDSVVKF
                     VETMEDQFGGPDNNFADASARFVFKEVGSKKYLYDNKYQVFVLKSRRFIRGTLLIPYT
                     FYNGGNGMTVIPNPLIEYSKETGNMIKAGALASGIYYHPMGYGGLRNNASITKTTPWK
                     RDPAAFTDDYLKNSVGDYVFLTDNVGSRIRTYDAIQLIEDGGYDITYDSFLNDGANEV
                     TVKSGDIETTHNYYKLHKTGIKQYHSCDYVRKDSKVLLRFYKNAQRITDFELVDNYLF
                     NYNGERCYEASINNGFLIVGDCIGTPSSTVTAKFKVHYTANGVAFTDEVESTFTVNGS
                     NSVPWVNAVEGDDTTVVYYKDYGLISKPDEGSITNTKTVSYKLTLNDADNSFNYEGAD
                     IKTTECSCSVEDNKLVITFVAGNDFIERSVSVNGTTVWKAAIIQLDCEITKQVVTLSK
                     KDGDVDTRTDFYFGDMLASDNIIIPSDLITSQDGTLLYLGYKEHNTVPENSIVTGAYG
                     YSISKKPKYSTFQNLLYGEGVMINKGITYDESVLTSMKVSSTAEDNSEIKLNAPITFN
                     EAYNDGIEHYFKFKILTVSEQSLAPKHMNDESYYYELSKEQMSLYTPNRIWYNPKGSP
                     VPPIKVGSKIFNSENNYAYYDEDYRNSNDINIYMCDEEGHYVNFDENGVEYRLDSKVD
                     GTYTGDCSANVYMGVDNRYVSPKPINPTCQDWYYENIYTPNNEVNPLWQIIHISPKIE
                     NKKWVQKVNICRYKKSGASQLLVDDVEHPYVSMNELNKIIAEGGNLIVKKNFLNFNAD
                     DGDIELLLSEGDEHYKNLINSNDGDMTLYGLNFSVNKLKNMFNNDRSELSATLQASYS
                     VNTLRDFTTNVQDDSTIANITEMGIFDKNHKLIAYAQFPPIEYRTEKQHAAFTAVIYH
                     GNMTGN*"
     gene            complement(167455..172398)
                     /locus_tag="pig_ID_3053_F12_scaffold_0_curated_closed_comp
                     lete_prodigal-single_203"
     CDS             complement(167455..172398)
                     /product="hypothetical protein"
                     /codon_start=1
                     /transl_table=11
                     /translation="MALYTSNSEFDLETRVQLTNEMPTTRDYEYLHHSLRNDTWKWLI
                     GTEDVTYDLPVGGSESHNLEAPVKIVNGKQAENYGPSKQQVWDPTTESYVEKTPTFYK
                     MEINGVLAAEHDLFLHEIYRYLSCLYPDHPDWLNLLTRNEILDAFNNAAAMVDYKPNN
                     EFFRLVAETIQSDDPDVEEFKLNLRNLTSNAARRKFYGSMLGYRMYGHDAFENVSIFP
                     VGKTLTLDSVNEDEWRENKKKSFDVKKYIIDTFDEHYQTLFRRIDWLGNNRDTSFTKT
                     NGYTIPSYSIPGYEDIQFEFVSSDTGAFTSDVYNLSKDSAYSFYDLTTNGQTSIGSIS
                     DSVELNTYEPFITETDLTYYSSDDKLIGLQTSISSPIVYNQLTKYKPFEEIIATFKEN
                     DIDGELFGVYMSQMPFNANGDVIPSNSHWFSTFISTAASFISSYGGTSKLFEKVDYSY
                     NPVIKDTIMLPIDIMRDCYPTTVEFDEYEKVENRTAELDISSATLNKGDIISILEHTD
                     FPTPYKVAGGTCGQLRCHITTPSKSYMQYNAITKYEPFDTSNDYITSDDNYCALIKLK
                     DGSYGVLYGSLNLTWQISSESGHAFTCPKDITFNIRAIPEKKSEDIYKYVYGSDADNL
                     IEETKNEIILKTRELEKHYNLVVQDCNGDSKYIDLYVGLPSKIKEQKDLIEELFKVLE
                     ELPETATPEERAAAKEAYESAVEQLDVYKDAYSTAVEKLEDVAYSNFEHYKDAESDLE
                     DLNEELDEYLAKKSELMENRSLFVDNERCFTATRGCKVEFFIFSSSNVFSKLPYIIDD
                     TYISEISLGNISIQPMFLSDENHIKMVTVDRFIFADYDPITLRDDKFYQLYSLMEDRA
                     RKISFVGHNSLKIYNESEFDVSAQVYIDKSICNACYEMQFLTDDARTKFESLSIGSKV
                     SGPGISSNTFVTKLSNYVATVNNSLPKGGTQIYTFKCPVTTAPASIKDDPFNYKRVMY
                     ANSEYEKESFFDHGVYGTSEWPSIEKAVMNGDLNDKQILNKSTFFNVVKYLYEDKLTD
                     DKNLLIPSVAKNTRNVFVEVNIDKIIKAKNHSGNIENLMNVEWLDYISNNDELDLAKE
                     SVNVGSNLILNADTSGYASLIPKTEYTDPNLKVLFQTNNWTDATIPAYVQIGTGGSGL
                     RDYFKLVSNIQYPNVYGATFWDHTVEPYEDLNHKIVDDWIKEGPEGQKVNKRATWANV
                     DNRMSEQTDYNTYENIDKPLFEIPLNEYNINLHTIANGRKYSTIDIMFYEQNFKNISK
                     EYNLNIGLHKTLSNKLLASDEYISIDSEDYPRNTPEDKNLKNIYYFYDDGSKTSSSKG
                     KFKVAVNNEDFIEYGIVVGGLLGYTPWYFNKMTNKLTNTPFGLNIASFPGLVEAKNNG
                     DDITEFLRRLMIVKTIFDFSAYNATVLDEYSKNLLGYGDEEYNGFFDDLSEYEDIFKD
                     KLIMFTYFRGNFENGENDIFGLKDFDMLALFWANDKVNFVKINKNYTLCTAVYPKNTN
                     TNYNEYLVFHGYFTYPLIKREYVEKYDENPEEFRQIMATSDKYKMDCSDSVIEYTSQV
                     FNSIKLPRNHIADGSYDFKLFIDPHFVSTGYRYDDYVKQGVNAATVDYCISQSAIRYD
                     KKHEVFYTNATIVEDGVLDNSMDNDFEVMKAKLSNNQ*"
     gene            complement(172423..173088)
                     /locus_tag="pig_ID_3053_F12_scaffold_0_curated_closed_comp
                     lete_prodigal-single_204"
     CDS             complement(172423..173088)
                     /product="hypothetical protein"
                     /codon_start=1
                     /transl_table=11
                     /translation="MSDTNNIAAVLSNGPEETAAAEQLARQVEADKAINELQTLEKLA
                     TMPSENVAVAKLNESPIRDVEKSLGDFTKHTFEIINKEYKFQETIEAEIAARLQLDAK
                     DGGFTAKELIALHTNNSVNLNDRVSKVLGPTFTLMTEEVKAEIAARTAEKQQQQAQVN
                     IAIGGNTSPEQMKGLNETVGDNRDEAQAILQGAFMFQQFLQQLGVKTPTETIASAQQE
                     NQN*"
     gene            complement(173072..173518)
                     /locus_tag="pig_ID_3053_F12_scaffold_0_curated_closed_comp
                     lete_prodigal-single_205"
     CDS             complement(173072..173518)
                     /product="Uncharacterized protein {ECO:0000313|EMBL
                     :KKN06853.1};  TaxID=412755 species="unclassified
                     sequences; metagenomes; ecological metagenomes.;"
                     source="marine sediment metagenome.;""
                     /codon_start=1
                     /transl_table=11
                     /translation="MGKKLFNEPMTLFQQNVNEIMKESASKELIEDLIRLNMFKNAEK
                     DEKQLVLVELYNLLGAEKFMDVMDLLEGKTIKFPHKSDFKETIQIALCYYYRQFKDYS
                     WEEIKELIKDDDLSSVKLGVRVQQLQRFINKFGELRYRRELNERHK*"
                     /db_xref="A0A0F9QNH9_9ZZZZ"
     gene            173572..174855
                     /locus_tag="pig_ID_3053_F12_scaffold_0_curated_closed_comp
                     lete_prodigal-single_206"
     CDS             173572..174855
                     /product="hypothetical protein"
                     /codon_start=1
                     /transl_table=11
                     /translation="MAIEETQKGYYDDAKKKWIDINLSVKCCVSKFLAEVLFKNDYSR
                     VVYAMPDSVFRRRIETLDKGKTGEELLVNKFRPTSLELPFGAFNQSDDWQADDRPYAQ
                     NASQAIYGIYDMTIYRRLRILPCKSKWKVTLYYSRRDDVKQAAQRLYWEQEPKHPVWM
                     YCVFNWKGNPVAIPANITIESINTKPEWEELKFLESQRIFPIEVELTVRSYQVIIPTS
                     EAVVTLPYRWQHLKHDDDADVYITEETVLEFVNERWSSIDVKGEVDTSDAELNAIARK
                     YFESDSYTEEQIIQLGKSLVNGTTYDIIKGFYTETTEVALNSFIYYEPTSTPTKAVIK
                     YAVKPADYKFFEEIVFIIPGQENIVVKDCKQKEVVIEGLQPSSTYDIVILTKSTTGNI
                     TTFNLSFTTKDDPNNQAPTPEKINKKIPGLIGMNI*"
     gene            174948..176174
                     /locus_tag="pig_ID_3053_F12_scaffold_0_curated_closed_comp
                     lete_prodigal-single_207"
     CDS             174948..176174
                     /product="hypothetical protein"
                     /codon_start=1
                     /transl_table=11
                     /translation="LNIVLGKLGGIGTSFLDGYKEYGGDLIAKMFIDFAKRHPENKYY
                     LASTNDMDKSFTGFNASKKPSNLIDYYKRQKQWCADHGIKHQRGEAYRMLEASLEEDN
                     IKVDKIIVLAASCANATLWDLTYTFDGTRMRSPLASCRNGSQIIYFASMHSDVEFDWI
                     LDDPRIFLTYPVDLIKCPDNVASQSNAEYDVSVCSGYGEASKTMKTNHIKCSYTHLEK
                     YFLKGKKKIDWRNDKRNNKFIMTLHGLPDRAKLFKKWIYDFDPTIKAYGKNWSENAST
                     RGTVERLKLPFDSFVNKPILEMEDLMWDSKYTFIPPVSLKHTTFVTQKVWTMLYYGIV
                     PFWCKSEYDTSNIYYDFPKYLKVASPKEMWNKINFLEANPEEYNKIRNELFSLLDDKY
                     FSSDFVLEEIEKVIKQ*"
     gene            complement(176164..177117)
                     /locus_tag="pig_ID_3053_F12_scaffold_0_curated_closed_comp
                     lete_prodigal-single_208"
     CDS             complement(176164..177117)
                     /product="hypothetical protein"
                     /codon_start=1
                     /transl_table=11
                     /translation="MEIKTGDIFENKNGIRIGIVEVEPEVDYVYFKIGRNLTKDKLNS
                     VHFETRDASLEGLENCLEVNGYEKLPDVLTESVHLKEDDTANQEEDPNAQQDQNDAGR
                     DDAAAQPEEPENPMAAKVDPNVQSDEQVELNNDLQQGEAPLKMPSSAPIPNGSGPAID
                     AQGDPLRLADGTDTQVAQDSSLQFDAINPEGQASISFESGNFNQLAQMPQQIMTKIAT
                     IQKTIMPLAEVALIELLGNNKAFKGESFNAVFNMLDNTPKFECNATYSVELFIGTDIE
                     QADIQHDAKYILDRLQAVPNVQWNRCEIDCTEGKVNLGFIV*"
     gene            177167..177541
                     /locus_tag="pig_ID_3053_F12_scaffold_0_curated_closed_comp
                     lete_prodigal-single_209"
     CDS             177167..177541
                     /product="hypothetical protein"
                     /codon_start=1
                     /transl_table=11
                     /translation="MSSKAKKLGKTICKDQSLKATKEISENLIMMGHCACGAPIFSYV
                     DLTDSKDRYNMYCMGKDCGYVSDIRFPRSKDQFFMQRPHSPLEMLQAAYKEKGVDISE
                     EIKTAPQSELVGKYLVKKDEAK*"
     gene            177541..178356
                     /locus_tag="pig_ID_3053_F12_scaffold_0_curated_closed_comp
                     lete_prodigal-single_210"
     CDS             177541..178356
                     /product="hypothetical protein n=1 Tax=Butyrivibrio
                     fibrisolvens RepID=UPI0003B56D83"
                     /codon_start=1
                     /transl_table=11
                     /translation="MSREENIKIFENTASMYHCDKELAGNIIQQNNYTQVIPEGKEIK
                     YVRPADEDLESMKVVVTQSKTFDAARKYTNGKTAVLNFASATTPGGGVTKGATAQEEC
                     LCRCSTLYPTLSSKRCWDEFYKPHRDNLNALHNDDIIWTPDVIVFKDDDYNLLDRKDW
                     KKISVITCAAPNMFNVDKPLNKSISNEELYQIHYKRAMSIFAVAAKKQVVNLVVGAFG
                     CGAFKNDPETVAKAWKKATEDFNFPGMVIEFAVYDGPYSNNFEIFKKVFELSK*"
                     /db_xref="UniRef100_UPI0003B56D83"
                     /db_xref="R7BKK7_9FIRM"
                     /db_xref="bprl:CL2_12780"
                     /db_xref="UPI0003B56D83"
                     /db_xref="TIGR02452"
     gene            178400..179290
                     /locus_tag="pig_ID_3053_F12_scaffold_0_curated_closed_comp
                     lete_prodigal-single_211"
     CDS             178400..179290
                     /product="hypothetical protein"
                     /codon_start=1
                     /transl_table=11
                     /translation="MEAKKYPWSASRIGCFAECSLKYKLNYVEGWKSDAPVNTQLADK
                     GSAFHKAAESYHTGMSEEDFRKNLAKYAEAYHVNTTDPEKEFYYNYEPAIKKFFAFWK
                     HFVEPREQHGYKVGQEQKVDNVINGEAFTGSLDLCIENDMEILIFDYKTGRSINVNNY
                     KDQQLLYAYMKGLERGWDIPEIAKKVRCFIFGPLIEDLKTKTVEQNMLRGVKEIEYTE
                     EDLRHIIEDYYMKNIDDIHSMNWARARGKTQDFHACQWCPYLGSKENPETGFCGCKVT
                     ADLGFSTPEGVSFHSKKLGK*"
     gene            complement(179340..180044)
                     /locus_tag="pig_ID_3053_F12_scaffold_0_curated_closed_comp
                     lete_prodigal-single_212"
     CDS             complement(179340..180044)
                     /product="hypothetical protein"
                     /codon_start=1
                     /transl_table=11
                     /translation="MAVNPDQLWTTLDKIEQKLLSIVDDFDAVSQAAVALNGDIAKVL
                     PVQLNASADAVLDLVNGAGQNSIKNLKDYVDNIPLGDLRTKSSAEAIRNGQKAAPTAG
                     NAPTAPAVDLTPRTSAPQSAIAQESVDLEKYKKNKIEENKTEEPKKKLNENNEFSFDA
                     ILDEEGIDGEGYNSEIPEADTDYLDDNYAEDFNDDFEEDDAFDFDKMEDERINSENPT
                     PEEIFSFNDELFDDAI*"
     gene            complement(180116..182197)
                     /locus_tag="pig_ID_3053_F12_scaffold_0_curated_closed_comp
                     lete_prodigal-single_213"
     CDS             complement(180116..182197)
                     /product="hypothetical protein"
                     /codon_start=1
                     /transl_table=11
                     /translation="MSADNYIKHIAEAAYKNTVKNKSHTDNNLTWYEEPETVTPRVDA
                     KAIWLDSEHIPEDPTKVTFRGNIYFKTINNSSVGIVEKFENEQVSKVNDRAVFYSKAL
                     VDVIQNENYHLTIKDAAGDIVPFGLKKWTVDSGVGYLSFTDGMPEGYELPFSVTGYRY
                     CGRKLPEHMITTDGSQQMLPDYVPTEDQSVATKSYVDQELGKLNVDVDKMLPPKPGTF
                     EGKDITFICDDKFDGIDIVTLEHYDNIVLPHYEWTLDVPEFHNPGFGRVSLLVNTGDS
                     WQEFAYIELDKPGKSVVTGGITIDYDGDAYANTLASRGFFNSMKIHFTSSFDNLSGLF
                     KSHTAPMRFLARYQYFDVMYYSNELVVCEEPEQEEMNHLDGQAMVLNSTDMKYRHVSG
                     IITPTAESTLNLSAVKYNVLKKYCKKGHIIHKLINDSQDYASIKIEQTPYEKYSPLLE
                     VTEKIPILPNKYTENFNLKIETFDIFGNLNGELENTYNFRIDTISDESNRVKSGNVYK
                     NTIEGACLEWDPTEDLRENNELQLLGGIYRWPEIDHSVNGNGNLINGTWSNTAWLRTG
                     LDYSKCPKTGVRYVTFKHDMSIANGVYVSFVDAENLLQNKDTHAFNVDSMYIKVKGST
                     DWLDAKEPYDGIGINNGWMQGCLAVQDSKDGKIYCTFGPKPLEGTLYVRIGITYNSHT
                     RFKGIIVEENI*"
     gene            complement(182184..184763)
                     /locus_tag="pig_ID_3053_F12_scaffold_0_curated_closed_comp
                     lete_prodigal-single_214"
     CDS             complement(182184..184763)
                     /product="hypothetical protein"
                     /codon_start=1
                     /transl_table=11
                     /translation="MNTFYGVWTPTSGALPDVKDLDFAAYYITESGSVPGNSTSFVKD
                     NWLIYICEARGTLSERSYWRVTNGIVLFNPDSHKNVPDPGFYTKVRLDNAGNIVAATD
                     IEYDDLPQEVLDKFEQITDENLNKLIANQLSSIFKNNTLNPVQLKYDEKTGKIGAELK
                     VDEETISVNEFGQLCAIGVPEGGGSVSVEIDTTELKELKEKVTSLENEVARIKPIEGN
                     GINLSFKKGGIVYSINIDENSLGFDANGKLCVNPDILSEYINEGSGGQCANHEHTVSQ
                     IEGLEDFVKEIINNTSIYNTLVKNISNLVDEETIIINNDGKLEAIATHVQKHQHIMDD
                     ITDLNQDIANVWASNQRLHKGNDNQDFNKGAILMSSLTIGEVLIAFNELLKEYKEDIE
                     NFGNKVGTIEPIEPGLIDTATFTDVSKKMDAFDVDLKEYTKVNSGATIIQTTDVIYLD
                     GSIIHAFIDDVEVGSLKAFDDDEKTFTVGQYNNFNVTYVGDAYPKFKTFQGYYKGFSF
                     TYLAKDLTEGKHTIYFTQENVNSDIITKSDVIEFSTYQDFTPTCEFNIIEQPTPNGYV
                     SGVKVFKGEPKLSIKVAAKTFNKRFAPISTNYFKCLGKEYELELEAVSGGLMIYKAIT
                     IDIDDYFGYVTFSAKISNWTDYKTFEGQSDYINIDNSTEEAYRVVQESGPMAPVDNGT
                     DEFSVYDPAVHLIDKYVDEAQVKDHKAILAKTNYELFNIGPNYSNKASPQMLTLRFEC
                     PKMNNFYFDLEDDEGNAFNKNKDGTLRDINIYAGIAPSTVVTRWVDCNNPYEGYGHWE
                     SGIIFKALDLFRCDGKRIYVTFGKDGDTDAGYLYIKLILSGKSVNLEKLVSSIKESLN
                     ERR*"
     gene            complement(184795..186006)
                     /locus_tag="pig_ID_3053_F12_scaffold_0_curated_closed_comp
                     lete_prodigal-single_215"
     CDS             complement(184795..186006)
                     /product="hypothetical protein"
                     /codon_start=1
                     /transl_table=11
                     /translation="METFKFIKSKYTNEKVVADTGVIKAVLSNGTDVTNSVNNEDFQT
                     AALASGNVSDKEVKVYTLRESLSNINPTGEVDKNNTVKILSLGVTKSPSGVVLPEAAA
                     TELSETPATATLPNEINWNISSGDSTTNVNVDVDKATIGKIAKFTISGNVSVKKFVKA
                     SGNLNGTNVYTKGTLASGGSTGTGYYDNGKKCVAIEKYFTKETDIKTPDTLGSGQYYN
                     LVVNCKADWKLGIDRSENFGDTISNGSVLQDSFNINDASFSGKIKSVKVSAWQKTAGT
                     SYKKISEAKVICDPTVYYQGYRLPDGGCFDINGNELNTGSALTNVNTVYKEQRDVVSG
                     GIPYKYDSEDTNIYYTYASEESVQSSSENCNISKNMLVANQKSFTKVGDENSIYLNAR
                     VDDVQKKVEFQ*"
     gene            complement(186022..193137)
                     /locus_tag="pig_ID_3053_F12_scaffold_0_curated_closed_comp
                     lete_prodigal-single_216"
     CDS             complement(186022..193137)
                     /product="hypothetical protein"
                     /codon_start=1
                     /transl_table=11
                     /translation="MKRGLTYISERTGQWRYANNQETEEWVQQLSTYIPLVKIKRGQP
                     VSVATIKDLEIIAKGDDALFEALKNSSDSYVVLTNPSRHESTIGLALEYTDGAFSFEN
                     GELVTSEKIHILTNGKYIEDRDYYANAFTEADEEAVDVTNEEYWPEFFNDYENSIGKK
                     IYIKGDSDGILTLEPEEAYLAYNNVIVLGFVSDANIKNGEKQLNIGAIEVQILGDDRG
                     SLDSTIFEGILGEDVTIGYQHSQINGEVCSYTKLFALGADDDEKFKFSFNFFEDQNKT
                     LPRGFIAIQRLDGATAYVCVNGEVTEEEVINGESWSAKDRAFVQVAQYYSAISKKPNT
                     VLGVLDGDPTAKVEAPAGLETFLSNAFAAVSAGKIKSLKDGAIHEAKALNLIPSQDVG
                     VYKLEADDVGGTYEVYVSSNLLEVITGLYIASRGANYNKGYAVLADIRFATRQNLIGV
                     YNSGKTGLIKQGTRAIFLKQGLFTDPTAPYEPGATYYLGSHGNIFQVPQEFYNSIVQV
                     GVAQTDKTLVVACDSPRKFNIGDLPVGYMKPSVHGHAEFGFWLMDGKTPHKVDDAPHL
                     LKNLLEFYDKSELDIKVRAFGADGNSDFAESFIIPQVNYKSRFSEENTTGYVAAQIKW
                     LPEAVYKEMPRTPFVRRLVTLEGDDKKSTIPDIDITSLMIYGPDEDRMQVPDLEALDI
                     KLFVDVDKTSTSRNWVQLEPGFHTVNNFEYYGFKWTVKQIDKVDASHPYGTYVLRAVY
                     SGTENEDTEHLDDSVLGVCMQADPFAPPVPLAGYEAKVFITKHDYYSRQFDVENLFGD
                     YVKESVTDAAGNPWEGNAVSGSAVRKDIKYKVSTDRLAISDAESNEGTVDAYLKSIYV
                     QSAKDDIDETNVKSIDSQVRNKFLNLRKVQSDIRFSNPTGNDVWNLDYFRGALEYFTS
                     DETVNENHLEARIANRPFALMPYFIFGKHEGAKVAEDELLKALGAQDSVEYPHGIVNK
                     GFRGTLNARQLQGAHLGYGEYIFSQNADDTVNTEDSGAELGHTTITIPYIQKYDNKYT
                     MRVGNVLKQYHGTNLLDTEELSLDASAGILSKKHTFYPNVNTYKETFGGLTLKVDNER
                     EEFDFLVGNSDDDFATVKALNLTPSSIRYKYLLHSYQNDNADTTYLTDYSAKDKTSTF
                     DEPMNEALQAIYELPLATFQYNRNFEKVADYDKDSYFKRFFGIIVEQTANTSKKFKTE
                     ETIKNATSVDDVEYTYTDAEKESISEYIKLLTDDKDASLNTNNAVGILLKAAKETQER
                     LLNLEVSTYGKDSPTLPGADEKNENFTANDQKSTVAGLNRLVKALCREVFQDADPSNI
                     DGKGAWSEDSENYSRLDMLDKEVNGENAKDDDGQSTRITLADVITYPDDASVTQEVET
                     PRAVVKDAANDDDFDTAQEFINEVNYSEVDGTSDKFDGLNDAVNRIVAKLNTLTADVK
                     GSDNIKNRPLKLDYIRQTLETILREIYDDSNATSEALEEGAYKKTNVSRIDRLVQSLF
                     NFDLDTVTKEGTFKNFNGKDLKYKVTSETKDNNPTEVAALSPENLEELNETASIIDVI
                     IQLLTGDEKTLVRTDYKTWSDRNITSDGYKVTVTGENGEGVSYNPTSEGFFDNNKLTL
                     NHESIVSRLDTIEKVLQLLSLKVQNKLDFRTISVRTDASPYHNVTSIDDFFNYVENVF
                     GITFEKNGFYATERKSSIKAESIKEIQGKDNKKETLDLYNIIYDAVKRIKNNEWALKY
                     NEVVLGSDYDDYLDTNRTKDTYENLEETAPTHTKDYTVTSDMKAILKLLYGADKEPDA
                     NDNNNHTTYDHFKVANEKADNFVHSSVDNGVSVLDELYTKLYTVPTINGADGKATTGD
                     YNSRSGYSTLRYDPMSPRGVVPSSDENPSLLGMGRRNKFIAQNGEDAPLSRIDILENE
                     VKAIYRLVGFGSTAHNSYYDGKLVFGLGSNAVPSELWGSNVISSNPADNNGKVISING
                     SEDDGVHNRYHEIDLTTSEAKIFHLSAIAVQAYYNTVDIADLLAEKDPSGKHVASIYE
                     KAAQPDDKANTNYQNVEGNLKETVITSSYKNAYKSYSIFESIKTLLKYAADIDKDLMN
                     FKKDVLQDRDVRIENDKQIWAAIGTDYKFDIEAKKNTISKRLTDIEEAIGDDTTQNTI
                     KFRIKTNEEDIDKLRAELGKSDDTPGSYTVYGRVKALEDAEQAITKSLENTDTAAGVT
                     FVDKTDADGVYKKLQGSSVEDDPNDKEDVVLATKASVESLVQKAVTELQLEMTAAIQN
                     NRKLAAMMAYMKCDDINANENAVQFVRSGGDWSGYDMQEKELAFIIGNGTTGRLAAGD
                     HKKYCGEGMIEIELEDYVDHLKFKAYVPYKADITANELYANQTFNYGSGNHATSLDDD
                     SFTVIID*"
     gene            complement(193157..195427)
                     /locus_tag="pig_ID_3053_F12_scaffold_0_curated_closed_comp
                     lete_prodigal-single_217"
     CDS             complement(193157..195427)
                     /product="hypothetical protein"
                     /codon_start=1
                     /transl_table=11
                     /translation="MAEEGLELQRKPWKVWMSSAPQPTAVLTTAYDLLKQGGSKLKHN
                     LVILNENVYAASVFNGNFEQFYRYALDISPSTFDKRSKTRVEKIDVRETLGITANFTQ
                     LDPKIEFYVQDKDAALYPTDIKTSFAVNSTWKAYFRNISSLSDQDTTVSYRVDEMFTA
                     SVDTDASPSTSDIYVRDTDEVFTATMVFEDGKKAYTSVGVNRTIKILKLILGAIYFNS
                     NKSQDLVSLSEYINTLNEAQRENIFSLLINAKIGDKPLLSYIYLWVKAPFCADYIDPE
                     DFNQDLNQDADVVHRNLLLANNYNSVRNNFNRYNEDTDYIGKASNDMLEKMSRPYCPM
                     TSPMKDILSEKLMLLSGVSGSSIREKAQKLLEDSLKDDSIIGSVLVSPKGTDVTDLAR
                     FTPFTFYDPESREEADYYNELGKLPTLIGRDGNLTTDGRIMSPTIDELWYIIYKTILG
                     HSNESSNVISFPKSNNYGSGDTSLFEAIKEYNWTDNKAGNVKGNPLSFLFKTNDKGEV
                     NGIDVDEWVANPDEHFINVHTQIQRISTDITKFFDEQNPDIEHSRDIFHTGDDIALGN
                     SATHTKDEITAKDREYGPRNVPLSLRELEAAMMGIKYNVDNNFIFDSKTYAVTGKFGK
                     VEKDDEGVIIAGGSLYQMHRDYNANVTNPNTVFKMGADNNGNNGRDATFGDLNNQKEY
                     HKNKVKVYLLDKKNKRTNIEKTSGMPLLVENYGKSVTLTSEQGEYNGSDVYMAADGTW
                     RYKAEHMRTPILRSRY*"
     gene            complement(195469..195837)
                     /locus_tag="pig_ID_3053_F12_scaffold_0_curated_closed_comp
                     lete_prodigal-single_218"
     CDS             complement(195469..195837)
                     /product="hypothetical protein"
                     /codon_start=1
                     /transl_table=11
                     /translation="MSKLQIDRATKELLEDIADYFGCKPDTIRDVWEATLIVWLLKYS
                     QDDRTLKSLPLPFMGSIGLRPQGESINNETNKIESNFDVFVSLNDQFKELLKEASNNG
                     SSKIAELYQEKIKKIASLTM*"
     gene            complement(195860..196651)
                     /locus_tag="pig_ID_3053_F12_scaffold_0_curated_closed_comp
                     lete_prodigal-single_219"
     CDS             complement(195860..196651)
                     /product="hypothetical protein"
                     /codon_start=1
                     /transl_table=11
                     /translation="MISEQEVLESLDRLGEKLQQLRYENNQQKSKIEELENANKFLAA
                     NNIDSTRDADEYYEKWQGAVGSIEGKYEPLIEKLKQENKALGERCIQLTKDKGDLVDK
                     VQVLKADIERLKASANAKDRSLEAINNRLKSFSKAPSSDLDIDSMITRIHNNDVKDSE
                     VDEKLKEIKNERFTIQYEWGRATKETERKFVEFIKRLWDGYVVVGNYKVLNKIADVRG
                     DLDDGTMNTFLRFLLDRKLIERRDNGEVVSSSELERILAVITKVC*"
     gene            complement(196648..198159)
                     /locus_tag="pig_ID_3053_F12_scaffold_0_curated_closed_comp
                     lete_prodigal-single_220"
     CDS             complement(196648..198159)
                     /product="hypothetical protein"
                     /codon_start=1
                     /transl_table=11
                     /translation="MKNKQKSKIKIFFPKWVKGRGFVANKIDNSTILINGLLLTCIGL
                     SIASGFVDIVCYSGLSVSLFHLGTLALPAAILYTLISIFLTSGKFWFGMKIGMLKELR
                     TRLKVQNFQWYKNITKALVPWQLLHKLLICISLLTAMSMSVNSIGAGIRAMQQNIDNM
                     TRDAETLIELNKSVNSGVKEKREAAKSNITGAITAKDDARQEVDRYYSRLVQYQEEYF
                     ATPEDDIDARQAVINKIVREIPGATSKNAIYFTKADLQKSIQKTASRNETVNDTSLYE
                     EAVSYDKNQIEETLIAISDKEYKMPDGTPIKFIDNDGKPINVQLAISRLQNGISMWQA
                     DTGDVGESSKVFTLLAMYIKADETAGGIGAAEWMIMLFIFFTGIIQECMIALCTPSAT
                     IDRKTLSSVSRHCEWKDEEEKERFLLKVYKSYVGDGVFSQEDYEEKCRKCVELMEETE
                     EDIIAKYSKKHKMESKAVRARTIKEDVPVAETKEIPTGYSDVVARKIREVESI*"
     gene            198380..200086
                     /locus_tag="pig_ID_3053_F12_scaffold_0_curated_closed_comp
                     lete_prodigal-single_221"
     CDS             198380..200086
                     /product="Putative dna topoisomerase i n=1 Tax
                     =Rhipicephalus pulchellus RepID=L7M625_9ACAR"
                     /codon_start=1
                     /transl_table=11
                     /translation="MSKIKTSLTHKGPLFPKKYEYKGIYKINGVTLNPMLEKLVWHWA
                     ALGEDYKKDSMYSINARPTIKRWANPELKNLEFPKDYLSVMEKMTADREAEKEAKKLA
                     NTKEAREAKKAENEKIKAEYGFGEIDGQQQQLGGYVLEPEGWYIGRGQSPIRGLWKYE
                     IEPEDVTINYISNDMSNAPQPPAGHKWKAVVSNKNAFVATYYDIRLGENVVTLHKKFG
                     FGALSTVKQDADIHKYEKAQNLTKEWSKIEKWIDDGVAAGKQEAIVSWLILRTGIRVG
                     TGHAEVFENGTVGASTLLVENATVNGTNLKLKFSGKDSVPYVNEFEVPQEIADAIKNC
                     QAGKKPKDKLFDKASSGTVNAFLSECIPYCTAKLFRTAYGTKLLAETLQQYWTEGKIA
                     KGMPEWKIRSLYDNACLVVSTKLNHQRNVAKNFSAQMDKTDDNIKKAKEAAKKRKEKA
                     TEQLKKIAKDIKTAKQVYTGDMLAEKLEKLKEKKDKIQAQVEKSEGRIEKLEANKDLK
                     KATKNIALGTAKGAYSSPRVAFSFCKDLGVDIGIIYNKTMQNKFAWAANTPANFWRKY
                     PN*"
                     /db_xref="UniRef100_L7M625"
                     /db_xref="L7M625_9ACAR"
                     /db_xref="nkr:NKOR_07485"
     gene            200099..200224
                     /locus_tag="pig_ID_3053_F12_scaffold_0_curated_closed_comp
                     lete_prodigal-single_222"
     CDS             200099..200224
                     /product="hypothetical protein"
                     /codon_start=1
                     /transl_table=11
                     /translation="MPNAGDKVELSIEMNASSFTYVGIFAGYDAVTENYIIEDCY*"
     gene            200325..200846
                     /locus_tag="pig_ID_3053_F12_scaffold_0_curated_closed_comp
                     lete_prodigal-single_223"
     CDS             200325..200846
                     /product="hypothetical protein"
                     /codon_start=1
                     /transl_table=11
                     /translation="MAEKNEYSYKLNEVYHAAEVHTSRLMETYAEEYAYRASEEEGEG
                     EQKKVLKFFAETILSGVAGALREYFDDNEIYEMLDSTEFLREGKKMDKPTLKEAQERV
                     ALIAGKKKLNELFSSVEEENDARTKFCILMDWEVEPEDVLHCVKNSDGNFTMQLNDGT
                     QFTYDPVNDCLTD*"
     gene            complement(200843..201139)
                     /locus_tag="pig_ID_3053_F12_scaffold_0_curated_closed_comp
                     lete_prodigal-single_224"
     CDS             complement(200843..201139)
                     /product="hypothetical protein"
                     /codon_start=1
                     /transl_table=11
                     /translation="MKEEFRMTPEWWAMRKELIAEQKIDPVTKAKLSPKANCHHTDLR
                     DENYTSTDKSRYLMLQPLTHKVVHFLYRLYKKQGEHLFDTLRNIFKLMDKNSTD*"
     gene            complement(201172..201894)
                     /locus_tag="pig_ID_3053_F12_scaffold_0_curated_closed_comp
                     lete_prodigal-single_225"
     CDS             complement(201172..201894)
                     /product="hypothetical protein"
                     /codon_start=1
                     /transl_table=11
                     /translation="MQRIDDELHLYRAVIVDNVKAGDDRLQVRILPWQAEVTGEDEEN
                     LPRFPPFIKGQVIRGYTEKDPGPEGLPTSVWVLSNVDFNFGFVLGPVNEFNGALNGAL
                     TTSWNYQGAKSILTSAGGIPESFLYEDCEIRTNEAQTFIDITSYKSPFRVMMTDKGTM
                     FVMKETEIYMMARAGTEPGDQASYIRMTPTKVECKAKTFDLSKSDAVILGHHGLNVLG
                     TFSDTPVPCEGINLTPCGKIKL*"
     gene            complement(201912..203249)
                     /locus_tag="pig_ID_3053_F12_scaffold_0_curated_closed_comp
                     lete_prodigal-single_226"
     CDS             complement(201912..203249)
                     /product="hypothetical protein"
                     /codon_start=1
                     /transl_table=11
                     /translation="MKLIPGVVPEIHKPELRIIAGIYPIPNDAVESFDFVVDEFSHLP
                     RCVIRFKDFGEKRIAGMMGLGIGAPLTFNIVEADVANKKYKVGKMQSGLTNLELTPLS
                     ISKIHSSGDAGNLGHVELLLEHPWKMFMDFSSHAYAGEANSEIIRKLVENAEGRGFDF
                     EDIDSNMFFSSDEDGSIPRYKCGEGDYDFILNRVLPYTTINKYPAEFWVDELNRVHLD
                     TYKNMYQSDPKAVIFFGAEGDVDDNVIAAGASTNGLAFAKSKLIKIGTDDPNEIISIM
                     KPCVSIDDVSHLLTYTGNLFPKIAGGKFKKGLADKSHIPIMFEPMAMNDATAKKVYRN
                     RPLSDLKALAMREQEPFNSLFTIEVETTFCGNFVQTGDNVQLYVPNDKTQTPPAKHWA
                     NGKWHVRAIRYTYDRGTLQNTLTLCRPSFDINKLNTSVTNIDDYYAVGMVFDR*"
     gene            complement(203249..203575)
                     /locus_tag="pig_ID_3053_F12_scaffold_0_curated_closed_comp
                     lete_prodigal-single_227"
     CDS             complement(203249..203575)
                     /product="hypothetical protein"
                     /codon_start=1
                     /transl_table=11
                     /translation="MRSRYDYMKESNTVDIDNEKFPDPLSTTFNDIQLTKVPPQIRVT
                     DPDITKFWLFMNKYYGMQEMDDILLNINGIHYLGSLRPGDALYLIDSNDIENFNEQKL
                     GDAEDF*"
     gene            complement(203578..204573)
                     /locus_tag="pig_ID_3053_F12_scaffold_0_curated_closed_comp
                     lete_prodigal-single_228"
     CDS             complement(203578..204573)
                     /product="hypothetical protein"
                     /codon_start=1
                     /transl_table=11
                     /translation="MDDKFGGYDRRFTGISQVLENDGNSKSIGEPKLIGSGTGVIDWK
                     TVEFWMGSATGDKTESYQGRTNWRKISLGRIDFSKKPVSSNVVLIPEQTEFKVESEVK
                     WKDESENVGGGAGGILDALKTGVEIFTGATARPEWSARTFEDLGPMQLGGEYTFKFAY
                     GKFGLFNAFEEVVKPILALTLFFGIEALGDDWNGHLLNSAASNISNPAPTHAQFLAER
                     VAGGVKTLKNKNWSTLADGDLAKAMKEANALIQSALAEGAHNVATSNAYRNCYMSWGR
                     FMFGPFNYGKVTYSFDQKNMDSNGWPTLGQFTISDIKSMRRSTTQAMISPLVRGV*"
     gene            complement(204588..208013)
                     /locus_tag="pig_ID_3053_F12_scaffold_0_curated_closed_comp
                     lete_prodigal-single_229"
     CDS             complement(204588..208013)
                     /product="hypothetical protein"
                     /codon_start=1
                     /transl_table=11
                     /translation="MGEGQSMDIAGFGQSLDQTAAAAQETNNNLAKSQQTLEGFTPAV
                     KDTALIEAHTKSIANAVGEGTGWFHKTLTQILGYYESEEEDNVEAKSLQESMAESLSS
                     ILDFNGEISTENKLDKKEKTKKPKMNGQFNDLKELPFVYGTLGAVIANAINDKNKGEK
                     KSISGFFKGLMEGIGGIAALGVALFAFAGATLLFNFVDWGSAVIGMLAFTVFTIGMVA
                     LAKTLSSEQKDLTKFAESSLIMSAALGAFAVSLYIASTLMSMKPINIGSISLPAFDVG
                     GAILALVTFGIFEMGMASLAKKINKENGDFANFALGSLLMTAALVTFSVGLVIASNIF
                     ANGINVGSFAKYINGGADNTVLKVDPIGAIAAVGTFLVFEMGLALVAKIMGKEVGNFT
                     KFALASIVMSGALVAFSVALVVVSNVLTNGINMDVFGQKVSLPKVDMGAAIAGVATFI
                     VFLASIAILANVAGSLIGQIALFGAVSILLSASLIAFSVAMIMAGTAVFGGKAVVFGQ
                     VIDVPVATGPKSLLALPIMVGFLAAFAALGIAAAYVGGPAALAAGVMIVIAGATILMA
                     KAMMLAGLAITGGEAEIEGKKYQLAPYDAPAVDMMFEVMGVFIEKFSVIAGEIGVKGA
                     VAVAILGVALFPIIGAMKDMVDVVIKAGENHEAMMKIVSGDGNLLDHLMDPVLYVILG
                     HNLDGKGGLSSVADKMGLWGAIILRQVTKSLIPIIDAMGKMIDVVIKASNNYDSIIKI
                     ANGNSSVLDHLMDPVLYVILGSKLDGTGGLSYVADQLGYWGAKTLVVVTEAMIPIIEA
                     MDKMIDVVAKAATLGTPDMPIETLVSISMYNLGLIMEGAPGLRGFIPMFVSTAESLQN
                     TSKNAVAAISAMPPMVQALGDLVGVVAKAGELDPQKISTGIFGLNAMTNFLENFIDTI
                     GRIIPGGVGGFFKKLGGGDPIEKLKDAHKYLQPGGEFYVLFQDLANIAKNFDGKGFEN
                     LGKVSVVSSFTTGMLESSVNFKDIMSNISKGLKEFTNPAPIDAITNSLQKLTEVQDIG
                     NKFDPLYELANKQVALHSVASDLEKIANSYQKLGAADKLGRLNTDFSGNIQGPTVAEQ
                     RGSSEGEQKVQPVKKGEELAVIANILNEWNAKGVKVYGIDTGDKKKAVKTINI*"
     gene            complement(208099..208287)
                     /locus_tag="pig_ID_3053_F12_scaffold_0_curated_closed_comp
                     lete_prodigal-single_230"
     CDS             complement(208099..208287)
                     /product="hypothetical protein"
                     /codon_start=1
                     /transl_table=11
                     /translation="MKKTEFFESLLKIKNKPMNETMDGKYAAACFRAGRVIASFYKDY
                     GKEMTKMAFEHELEDIDF*"
     gene            complement(208284..209828)
                     /locus_tag="pig_ID_3053_F12_scaffold_0_curated_closed_comp
                     lete_prodigal-single_231"
     CDS             complement(208284..209828)
                     /product="HD domain protein n=1 Tax=Bacteriovorax sp.
                     BSW11_IV RepID=T0STV0_9DELT"
                     /codon_start=1
                     /transl_table=11
                     /translation="MGKLNEKMIDIPNPYPVKMEEIIDLVERSTRLIHTTTDSKTIQL
                     YIYSTGRDRPDYLAEVEITSAGYILHDDDGFYYQGSTFKEFQNDLREVVFHFEAVVFK
                     RLGENVINKEQFFNKIINESSLKEYFFYAPPHHEEDEDNTIIGYIAAVRDYQTQKTKY
                     VDDEGKVCNSKSQAKVFDTKGKADNYSYEHCPEGWTHFVVALKKSDILNEYDDNYKAK
                     RLKELTQDEFNRLARRRDEFRTQTAISPAEKNNLYADIKDFEEEFRDLQDTAERLPDS
                     YINQVCDTASYPFEVAIDEVQNVEDWCSEAEEFLKNDINNWGIVKEANTSKKRLKETF
                     DSTSAALFDRLLEAIEDFPKNTRAMYRFAKRRHDDTGAIRKVSKEPYWVHPEGVAKIV
                     MEHGGSDIEIKAAMAHDVLEDTGDTFEDIAEKFGEEVASIVKEVTNDNDEIAKIGKER
                     YISEELCRLSPEALTVKLADMLYNMKDSPTEKNYERMRKNVAFLMMNRHLDGKHLELA
                     QEIMEV*"
                     /db_xref="UniRef100_T0STV0"
                     /db_xref="A0A060UUY4_9GAMM"
                     /db_xref="paj:PAJ_3279"
                     /db_xref="T0STV0_9DELT"
     gene            209866..210198
                     /locus_tag="pig_ID_3053_F12_scaffold_0_curated_closed_comp
                     lete_prodigal-single_232"
     CDS             209866..210198
                     /product="hypothetical protein"
                     /codon_start=1
                     /transl_table=11
                     /translation="MNVSADFLQQVRDECYNKSLKCLEATDIIGEHQEIPIINFCKAN
                     DISPDDLSFEQQAVIFNSTVDKLCADADFFAGVADELDKQAYMKSLTDVGLKNIPSNR
                     NYGLKQKY*"
     gene            complement(210182..210808)
                     /locus_tag="pig_ID_3053_F12_scaffold_0_curated_closed_comp
                     lete_prodigal-single_233"
     CDS             complement(210182..210808)
                     /product="Uncharacterized protein n=1 Tax=Deinococcus
                     peraridilitoris (strain DSM 19664 / LMG 22246 / CIP
                     109416 / KR-200) RepID=L0A1A1_DEIPD"
                     /codon_start=1
                     /transl_table=11
                     /translation="MEQIETEEYIKGHISRVRRHINTFIQLLIRRAEKHDKSKLEEPE
                     LSWWKEMDKEPRYPYGSEEYKQKIKRWSKVFKHHYQYNRHHPEHYEYGVSEMTLIDIV
                     EMMCDWLGYKDTITITEALKVCDEQMVRYNISEELRQVIFNTLLRYYSLMGGKNPNYD
                     DNSYVNTPQGVIEELNPITSEEKEKETYIYGGRKRKYDKVGTIINISV*"
                     /db_xref="UniRef100_L0A1A1"
                     /db_xref="A0A081C2F1_9BACT"
                     /db_xref="trm:JO41_08220"
                     /db_xref="L0A1A1_DEIPD"
     gene            210964..211215
                     /locus_tag="pig_ID_3053_F12_scaffold_0_curated_closed_comp
                     lete_prodigal-single_234"
     CDS             210964..211215
                     /product="hypothetical protein"
                     /codon_start=1
                     /transl_table=11
                     /translation="MKKLNISLGVESVKHLEDKSCYNCNYYELEPYGNWCVFFNGNNI
                     IEAICHEDDDFYTYSLGHFEGDEFVGVVQWDGEYGEKLF*"
     gene            211355..211537
                     /locus_tag="pig_ID_3053_F12_scaffold_0_curated_closed_comp
                     lete_prodigal-single_235"
     CDS             211355..211537
                     /product="hypothetical protein"
                     /codon_start=1
                     /transl_table=11
                     /translation="MVKRIELGTSYIVPKGVLGFYTTRLFWIFEEKRVKPFVHFDKHT
                     FYTMCRKDWEWGVKQV*"
     gene            211537..211704
                     /locus_tag="pig_ID_3053_F12_scaffold_0_curated_closed_comp
                     lete_prodigal-single_236"
     CDS             211537..211704
                     /product="hypothetical protein"
                     /codon_start=1
                     /transl_table=11
                     /translation="MNIMEDLQRLIDELGTNEHTHECALVYCYIRRIREIRNILTDRA
                     VKRPIYAYVES*"
     gene            211749..211961
                     /locus_tag="pig_ID_3053_F12_scaffold_0_curated_closed_comp
                     lete_prodigal-single_237"
     CDS             211749..211961
                     /product="hypothetical protein"
                     /codon_start=1
                     /transl_table=11
                     /translation="MAKKAKEVVAEATEKVTTAAKETAAENGESVKKEAGEAKVATKS
                     FLKEVGEMFVAIFKAIWKFFRKLIKK*"
     gene            212021..212356
                     /locus_tag="pig_ID_3053_F12_scaffold_0_curated_closed_comp
                     lete_prodigal-single_238"
     CDS             212021..212356
                     /product="hypothetical protein"
                     /codon_start=1
                     /transl_table=11
                     /translation="MVVNNGLRKGEHYPATQEDFNDDITALCVLCQDIVNGIVIDKGS
                     EDICITDIVNAFERLKTVDPSLISRLDAKLGKVTVKSETEVNIPGIEYGVIIHNEKDQ
                     QKITFSICC*"
     gene            212389..212982
                     /locus_tag="pig_ID_3053_F12_scaffold_0_curated_closed_comp
                     lete_prodigal-single_239"
     CDS             212389..212982
                     /product="Protein containing DeoxyUTP pyrophosphatase
                     domain protein {ECO:0000313|EMBL:EKC70116.1}; EC=3.5.4.13
                     {ECO:0000313|EMBL:EKC70116.1};;  TaxID=408170
                     species="unclassified sequences; metagenomes; organismal
                     metagenomes.;" source="human gut metagenome.;""
                     /codon_start=1
                     /transl_table=11
                     /translation="LIKFFLTRDVAAPERENGNAGFDFFVPKFNEAFKLTCAKEAEKN
                     PKAGCYFKTDENGKEYIDFPAGSRVCIPSGVKSYLSLSMPLCSYGLQMDLYVENKSGV
                     ATKKGLDVGACEIDPSYKGEIHLSLTNASKEDVRIYEDDKITQLVPRVYVTDEAQIFT
                     DVAIGSDTGISEEQFWDGFEYNNRGSGWAGSTGTKAK*"
                     /db_xref="K1UF43_9ZZZZ"
                     /db_xref="UniRef100_K1UF43"
                     /db_xref="3.5.4.13"
     gene            213027..213353
                     /locus_tag="pig_ID_3053_F12_scaffold_0_curated_closed_comp
                     lete_prodigal-single_240"
     CDS             213027..213353
                     /product="hypothetical protein"
                     /codon_start=1
                     /transl_table=11
                     /translation="MVMYEDDGKGNLLLKYEVVPSVSEVIRDVLEAPIESGETFQNKK
                     KGVKAILDKYILIDANLGKKAEETVVAEVTAKMNWKAIRSKEKNLFGFELPESAESEQ
                     KSLMGA*"
     gene            213355..213867
                     /locus_tag="pig_ID_3053_F12_scaffold_0_curated_closed_comp
                     lete_prodigal-single_241"
     CDS             213355..213867
                     /product="hypothetical protein"
                     /codon_start=1
                     /transl_table=11
                     /translation="MAEEKKEKLTAAQKLILSKVIAKRDNSTFVLCVNEDQEAQIEEY
                     RRIAKQINGRQLTPEQNEEVTKMKQDVFNIHAENVYCPHCGKLAIVKGDIDNMQLSCE
                     CEGAKKELADKQAIEAQQAALDKEFYETQIAATNKAMKLYKEKYKDIVEFRRKAFENL
                     DNDIMNAASL*"
     gene            213936..214496
                     /locus_tag="pig_ID_3053_F12_scaffold_0_curated_closed_comp
                     lete_prodigal-single_242"
     CDS             213936..214496
                     /product="hypothetical protein"
                     /codon_start=1
                     /transl_table=11
                     /translation="MNIVIEGCDAMGKGTQIAFIEEEFEKLSAAVHIIHYSNIKLDTN
                     DAIKVASQIRYREMFKLMSSVPDNNVLIFDRSHIGEAVYSPMYRNYNGDFIFDFEKDY
                     VKREHPETKLIVFTDTPEAVIERDKKRGDGLSFSLDVDKKKQELEAFERAYNMSCLDK
                     KLIHLNGRTPEQIWKEDVYPFIFGAQ*"
     gene            214496..215014
                     /locus_tag="pig_ID_3053_F12_scaffold_0_curated_closed_comp
                     lete_prodigal-single_243"
     CDS             214496..215014
                     /product="Low specificity phosphatase (EC:3.1.3.45)"
                     /codon_start=1
                     /transl_table=11
                     /translation="MEKKRLIVVSDVDGVLTDGSFYYDETGKCMKKFGRDDADSLKML
                     RKNLPDAEVHFCSSDFHGFAITEKRIKDMGYEVDKVSVKDRPQWIEDNFRKDPNNFVV
                     YIGDSFVDIPVYRKADMSCCVNNGHYLAQSEADYVSEMNGGDGGFADCILEVMSMFTN
                     KQKEDLMYEYIS*"
                     /db_xref="csr:Cspa_c45490"
                     /db_xref="M1N4E1_9CLOT"
                     /db_xref="UniRef100_M1N4E1"
                     /db_xref="3.1.3.45"
     gene            214998..215399
                     /locus_tag="pig_ID_3053_F12_scaffold_0_curated_closed_comp
                     lete_prodigal-single_244"
     CDS             214998..215399
                     /product="hypothetical protein"
                     /codon_start=1
                     /transl_table=11
                     /translation="MNTYLSAEDQLRESGCTDEDIAIMKQLFGDEAFNEVKSLKSNKD
                     DDYGKVVESWRSPNITYKEHDPDVETMYVDLEEVQYFGDLPHYCNFIRSQIDIAIKKQ
                     EALVIRCTEETADILTRANPNIFKDATVDYL*"
     gene            215430..217058
                     /locus_tag="pig_ID_3053_F12_scaffold_0_curated_closed_comp
                     lete_prodigal-single_245"
     CDS             215430..217058
                     /product="Putative uncharacterized protein n=1 Tax
                     =Prochlorococcus marinus (strain MIT 9312)
                     RepID=Q319Q8_PROM9"
                     /codon_start=1
                     /transl_table=11
                     /translation="MRVRPLGSSPRTVLIPSAGTGSRLGSFTAEVNKGQMSVGDKPVI
                     SYVIEKFKPTDKIIICVGYKGDLLKQVIKACYPNWNIQFVEVDKFSGEGSGPGYSIIK
                     ARDLIKEPFYFFCNDGIIDDDISQIPTTSNTILGYPCDTVSNPEAYRNLKVVDGKVVE
                     VLPKGDPTPHAYPYIGIAYVKDWEDFFAAYDKNPELFTNAGEAVGLNNLKNSDFYLCP
                     SWCDTGNIKDLEAAKKKFSKDGRAILEKPDEAIWFFEDKVVKFHIDSNFIKDRVARWK
                     NVEERTNDAFVLPKLIANSDNTYTYKYVDGRVMSEEKSLPLFKHLVRSYLEGIVPLNV
                     SDETSAEGYKNFYYKKTMDRIQQYLVKFEDKDEDCLINGMRCKPARDILKSLDWDELS
                     KDAIWSKNFHGDFQMENIINVDNYSFALIDFRQNFGSMKDVGDIYYDIGKLWHSFYIN
                     DHMIKDGHFSIDCVGENAYELDIHRSMVYTEFENVLIHILREKNVNIEKAELIMCVVI
                     LSFAALHTQPYSKFAFYTGKYLLNRWYKKYREVK*"
                     /db_xref="UniRef100_Q319Q8"
                     /db_xref="pmi:PMT9312_1328"
                     /db_xref="Q319Q8_PROM9"
     gene            217059..218378
                     /locus_tag="pig_ID_3053_F12_scaffold_0_curated_closed_comp
                     lete_prodigal-single_246"
     CDS             217059..218378
                     /product="hypothetical protein"
                     /codon_start=1
                     /transl_table=11
                     /translation="MNIAIGKFGRSCFFDKSRWSIYAGDDSPYIFYTTLAKRFPEHKF
                     YFIGGNDINKCREKEQPPKQVGFGGFINTRKIVENPNVTVPANIIDLYHPAADMAKTE
                     KMEKHDALVKIMERDGIKIDFGIFLQGPDQSTTMNNKGIVCKTDFNRLATPMQMATNY
                     SAPIVHCLNYFGFPWVSVNEDPRYVPINTRDIYNNELEILSQINKTCRVERCKGYFED
                     SKVFLQHDLKYRYAGIEKMFLADKKKVDFSDPDHIVVGDKVYQKKNDFIMTLNGSPDR
                     FDYLKRWVLDIAKDQVIYGKWPEETIKGYEKNFECKGIVEIEDQMWESKFTYVPCFER
                     RLTNFVTQKVWKMIYYGIIPFWDKYSYDTDGYYKDMPDYFKVSSPKEMWDKIKYLNEH
                     PDEYKKYLKQYYDLLEDKYFNGDFIVETFKPYFDKYGPQPTRRIIQN*"
     gene            218391..218963
                     /locus_tag="pig_ID_3053_F12_scaffold_0_curated_closed_comp
                     lete_prodigal-single_247"
     CDS             218391..218963
                     /product="hypothetical protein"
                     /codon_start=1
                     /transl_table=11
                     /translation="MATDAFAAALGTIQKKIGNAIKPVNQNLLCKKLITDSPRLNYEY
                     GGGIKIGCFHRYIGPESGGKSTICTYIAGQFQKHLAEQYPELADHNIVVYMDFERSFD
                     PDHAHENGLNVTSMYDEDGKYNKDGKFVLLQPDCLEDGALALEEMIKTNRVSVVIFDS
                     ESMAPTRTVMQDEFNKACVSPNTLVEFELL*"
     gene            219009..219899
                     /locus_tag="pig_ID_3053_F12_scaffold_0_curated_closed_comp
                     lete_prodigal-single_248"
     CDS             219009..219899
                     /product="endodeoxyribonuclease n=1 Tax=Acetivibrio
                     cellulolyticus RepID=UPI0001E2C29F"
                     /codon_start=1
                     /transl_table=11
                     /translation="MEKHYIYLTKNIVNGKSYVGKHTYRGKDSFDKNYLGSGYLLKRA
                     IKKYGKDNFIQEILEYNSSKEENAEREVFWIKELNTLVPNGYNIDKGGTGGGVYLSSE
                     NSKFIQLYTWENYTDEERNERIEKMKNGLKRPEVLAKISQKSKEWHESLTEEERLELV
                     KKQKDGWTEDARESHRKQMSEYNKSFKMKDKLILKYGNDAGLQKYEEWKSKISNSVKS
                     NSDLQVKAKAVIALQKKTPTWPLYQKKKAEALHLRSMLKKQLITEDEFNHMYEALKLE
                     LKKLNETVKLEVLEIERDNG*"
                     /db_xref="UniRef100_UPI0001E2C29F"
                     /db_xref="E5EYK1_9CAUD"
                     /db_xref="UPI0001E2C29F"
     gene            219880..221001
                     /locus_tag="pig_ID_3053_F12_scaffold_0_curated_closed_comp
                     lete_prodigal-single_249"
     CDS             219880..221001
                     /product="Uncharacterized protein {ECO:0000313|EMBL
                     :KKN06847.1};  TaxID=412755 species="unclassified
                     sequences; metagenomes; ecological metagenomes.;"
                     source="marine sediment metagenome.;""
                     /codon_start=1
                     /transl_table=11
                     /translation="LKGTMAELFKAAGFEDFKSMEVGKFYKPKNKIGIASYENNKKVV
                     KEIEYLVYKGESKGGYKIITPTSVFMATGIHKLYDAENDVFVEVEKIQNKENFIGLDI
                     NGNKVSVIIEKCDDAFSILDMQVKDTHTYFSGGILSHNTFGAGAKALKEFCNRFNILC
                     ANYNTTMFIISQERAQMAAMSHAIATTGGYSLKYTASTLNRVRKIENLTEGSKIVGIH
                     MQVRNYKNKTGIPFRECEMDLYYKGGFDSTGEFVDFLYEFAEDPRLLKLVDCRSKGYY
                     NSKNNFGWNFHGKDAFVAAINNGEVKPTEWEQIKQTIQDIISHEIEGKEFTGDEDQIA
                     EQDLTKEKAEELSKAEIEAEESELKQKTTFVKADEASEE*"
                     /db_xref="A0A0F9N4Y4_9ZZZZ"
                     /db_xref="GWE1_ACD58_39_12_536"
                     /db_xref="mpe:MYPE6390"
                     /db_xref="K03553"
     gene            221072..223276
                     /locus_tag="pig_ID_3053_F12_scaffold_0_curated_closed_comp
                     lete_prodigal-single_250"
     CDS             221072..223276
                     /product="hypothetical protein"
                     /codon_start=1
                     /transl_table=11
                     /translation="MADNFRIKIEDLEGTGSLHSSKEKEEQSSALPNKEPASGSQSFN
                     GSKLYSNSSGNSSIITLESSSSSLSRDVSKETYETDIHTDIYSEDPALSYNLSESDAE
                     YAEMVAALGDAYGKIFNIETEDVNTATCVDGICIYNRTLDPNKMNVLAKQLIYGTLKE
                     VLSDMNANGNGSTGPGSNDGGSGNGTGDGYSGINEEGSNSSNSATKPFDINIPISNLG
                     VGTDPYVKVLPAIDNAIDELYSTEVDYQNTNENVDATDILDVNPSYGKVEHTEADLDH
                     TGKWDLRAMPDAMSNMYDVYFRIVDNDTDVDGIHLTPGLAGVDNLFSSRLLSARISSI
                     EIPAYERQTTEVSAWGGKVERPTDVINTPGQSSFSIRGDTRLLYIDFMNILSGTPMAD
                     YLNVGSAVFDLKDKLSCSRTANYIKEASKDVKDAKEKMAEAIAAIKKKEDEELEDVRN
                     KIISEYSNNLKDEQQRNEFMRQAEERSKKTGIPLYAAELEMIEESGNAQVAALKKKLK
                     EVKAKENDGGADNFWAVQKEKKKQMSEIKAEIKKLQKEQEARDKKISDVTKEAAKALR
                     NAKAKKNATVISAYLRNRPVAVEQNWTEASAYVTGAIARNMSIRGTAAPFSSFEDLSN
                     HSRVDIIVRRVPQGERFNSIATPKKDERFIFEDVKLLGTSNAIQFKRENADTQDFTYN
                     FIYKRFYKLDYYADNPADWVSSQLDSLANWCVDWTNDKIKNGASELKSLLKG*"
     gene            223287..225191
                     /locus_tag="pig_ID_3053_F12_scaffold_0_curated_closed_comp
                     lete_prodigal-single_251"
     CDS             223287..225191
                     /product="DNA/RNA helicase, superfamily II, SNF2 family n
                     =1 Tax=Sphaerochaeta pleomorpha (strain ATCC BAA-1885 /
                     DSM 22778 / Grapes) RepID=G8QTI1_SPHPG"
                     /codon_start=1
                     /transl_table=11
                     /translation="MISISFDSAEDDLHITIGGDNFRDLVDFVKLQGCRWNPDLKCWT
                     LSVTKYDDFKAAAQSFDSVDIDMLTKTEVIRWKNSLVELKVYRRAFKQELMNLSPLVG
                     KHPFEDYQIADITRGLCQNRFLFHHEMGLGKSYILTALIEHKRYYGEIDKCLIFSTPI
                     GTRNIKSELLKHGKNMREEDIITFTSAGAIPFEDRDIFNTEKYPQTIIILSYDALKSI
                     SNYYYDKKYGTKTKKHPSTGKAYRANCMPIKEWLGDKPGGLFLDENHSLAVPSSRRTQ
                     VMNWIVPYFDQRFLFTGTLADKYEKLYEPCWILDKALVDGMDYSTWCAAYNELGNKYS
                     AYAINPDKWNLEKLEQLNIEMLRKYCSKRKMTDCLDLPLNYEVPTIYCDMSPLQRKIY
                     ERFSNFTAQEQADLAGEGGKSFSERMMNLFQYLQGAVDNPTCLINSSKFDKFPEDLKQ
                     DILKFDWNKHSTKAELVDDIVEERSGEEGEKGIIWYFHPQTKDSLVERYKKYNPTVIS
                     ADVPMDDRVNIINKFLKDPKQKLIIASINVMNTSVTLIECKYEIYVEKTYNFVVYTQS
                     RGRIFRPAQDSITRTYSMRFKDSIDNLQELNLKTKGETLNSLFNQQYISAGVWKKLFS
                     LANAENPSFL*"
                     /db_xref="UniRef100_G8QTI1"
                     /db_xref="sgp:SpiGrapes_2459"
                     /db_xref="G8QTI1_SPHPG"
     gene            225214..226191
                     /locus_tag="pig_ID_3053_F12_scaffold_0_curated_closed_comp
                     lete_prodigal-single_252"
     CDS             225214..226191
                     /product="Hef n=1 Tax=Campylobacter phage vB_CcoM-IBB_35
                     RepID=H6SU54_9CAUD"
                     /codon_start=1
                     /transl_table=11
                     /translation="MKKIQEEPIYISSYDDLILKKKDFVRHQSVKFICCDCEKEMIAQ
                     LRHIEQYPIRCGKCKIKKTNLEHFGVTCNLLEENTRKKIVEAAHTKEANEKRRNSIDY
                     EKACKKREETFYKKYGVKTNFQLEDTKQKTRATCKEKYGTNWTTTKESLEKNRNTCKE
                     KYGKEFYFQTQEFRERSKAKMLEKYGVENSMQSPEVRSRSRAKYFYDDVYFDSSWELA
                     YYIWLKHNKKDFEYHPKKYFEYGQNNRYFPDFLVDGNYIEIKGNQYFDENGEFFDFYG
                     NHKNDERFKEKFKCMKENNVIILKKEECESFINFAKDLFKNFPKCFKLI*"
                     /db_xref="UniRef100_H6SU54"
                     /db_xref="A0A097I228_9VIRU"
                     /db_xref="H6SU54_9CAUD"
     gene            226210..226575
                     /locus_tag="pig_ID_3053_F12_scaffold_0_curated_closed_comp
                     lete_prodigal-single_253"
     CDS             226210..226575
                     /product="hypothetical protein"
                     /codon_start=1
                     /transl_table=11
                     /translation="MQIAIAVLLSLILISNLFILAKASRLNPKKFMELFTTQNAESVE
                     TAIITELIQYCETKGIHGAYFDTKGTTAGLSYEKDGETIHIIDLAFPMTKVGSAEYLS
                     SLEYQKELIDNFCGGTNNA*"
     gene            226568..227299
                     /locus_tag="pig_ID_3053_F12_scaffold_0_curated_closed_comp
                     lete_prodigal-single_254"
     CDS             226568..227299
                     /product="hypothetical protein"
                     /codon_start=1
                     /transl_table=11
                     /translation="MLKLNKLEVGVFPSSQMQGMPVIHFDIIDDGKDYELDAEGKPTQ
                     EGLVKCSETILNDIKTELENNHWEEEWVDFLLAKKYGVFTGDEMASEKNVDCSDILFR
                     MISHISHDMQNDIEEVEFRKRPPMFVFSGTPKYYTGLKQFYENFNVLFCKVTPELPEN
                     MFAFLEMQKHTFCNVETAATCADDVKKFYENYLENPDAGADPNRTTVLIEKADKADEI
                     FNKAKELKIRVIASLKAVTSGALDL*"
     gene            227299..227523
                     /locus_tag="pig_ID_3053_F12_scaffold_0_curated_closed_comp
                     lete_prodigal-single_255"
     CDS             227299..227523
                     /product="hypothetical protein"
                     /codon_start=1
                     /transl_table=11
                     /translation="MKVGDHCFLKNSSAETSVFYQRIKNTGLPLICPCGLKNTDELEI
                     TDKLTEKFFLLKVLRNNQLTVAKFSDLVIK*"
     gene            complement(227509..228801)
                     /locus_tag="pig_ID_3053_F12_scaffold_0_curated_closed_comp
                     lete_prodigal-single_256"
     CDS             complement(227509..228801)
                     /product="hypothetical protein"
                     /codon_start=1
                     /transl_table=11
                     /translation="MTGICYFTERPTEYLAEMQVDAVVRYTEDDSVTLKMEGNFSPEK
                     ADKLIEKAISDKCDNLVFITENKNVNILNRLIPQEYGKYFENITVLEENYDRLTENDA
                     VAVAAPQGQNVAPAQGTNTQVNQTGTENTAATGGDKVVFICNAAAPDAEQLNKFMTER
                     NSMIKSNPAYQNAETWFCNVDNAGLTAANILHLYKNHPSDAIRKAIGLANISVEGFDA
                     NPQDLLTMALSSKTVQEGNKYIFILPKSIATQSPKPGVVDIVPMNNDFENPNNKQILP
                     LISEVAKMIQNPKAEIKKRNDVPQEEEEFNKQFKKDEAKIKFIIEYAKAFEWWTKNKD
                     KRLKTKEAESQFAKAVKEFVMADFKNAWNSLKNDSDKGIQFMARSIDNMVKGIVNDVK
                     GKKDDDKKDKELKKEETNSRNVFSWEKYPQLCKLLFNN*"
     gene            228958..229125
                     /locus_tag="pig_ID_3053_F12_scaffold_0_curated_closed_comp
                     lete_prodigal-single_257"
     CDS             228958..229125
                     /product="hypothetical protein"
                     /codon_start=1
                     /transl_table=11
                     /translation="MFRVIRYGGSIGEVNHPYECATKEEAQAKAKAWKNSYSPAARKY
                     YGVHYRIVEVK*"
     gene            229125..229961
                     /locus_tag="pig_ID_3053_F12_scaffold_0_curated_closed_comp
                     lete_prodigal-single_258"
     CDS             229125..229961
                     /product="hypothetical protein n=1 Tax=Treponema bryantii
                     RepID=UPI0003B64D81"
                     /codon_start=1
                     /transl_table=11
                     /translation="MTEHYKLISDMNELKWYFDHIIAKPNYDEAYAFCMSSRHKKLTK
                     EEREELGQSSDDEMLDPQVVFPGHNGEWDFLRWAKGIMKYEVPKLAYTTRKGCPFFEK
                     TLVVYSTPNPSDERGVIKDLKSYIAVHEQELVDSALKGSRTGVNESLYKLCHSLIKFK
                     RLQFDHTGSRNWVDFDLDLNDEGKKRRLEVYKAVHSDFLSKFGRNAFAAVQTTGGYHF
                     LVMKSKINFNPHKFCKDILESHGYTECADEFKYNNNGMLPTPGTYQYGTPVIVVNKED
                     FN*"
                     /db_xref="UniRef100_UPI0003B64D81"
     gene            229981..230250
                     /locus_tag="pig_ID_3053_F12_scaffold_0_curated_closed_comp
                     lete_prodigal-single_259"
     CDS             229981..230250
                     /product="hypothetical protein"
                     /codon_start=1
                     /transl_table=11
                     /translation="MTVKDIFNAIKGYEDLDIWIDNGDQIWAADGTRETAREMLDAIE
                     DGARVEARIYYDENGNRVPSSEYSSDVDVETVFDSDDFISGEYSG*"
     gene            complement(230623..231204)
                     /locus_tag="pig_ID_3053_F12_scaffold_0_curated_closed_comp
                     lete_prodigal-single_260"
     CDS             complement(230623..231204)
                     /product="hypothetical protein"
                     /codon_start=1
                     /transl_table=11
                     /translation="MELFLEATIDSLSLNAVSGLTQKHLDKRYQNDFNIDLAQAAYYT
                     KQDFLEMIFFANSTYGATGFIAATNLPQGKNGQYTLCIRWYNVKQYLKEEKNMGYSQL
                     EQALKQVVHNCDAKFYSDDPSWFYQGGWEACDKNGLSIYKFPGPEGKGIWAERHKASG
                     GLSGDAYLSKHLAQVIFEIDNYIRPAAQNLQVI*"
     gene            complement(231204..233396)
                     /locus_tag="pig_ID_3053_F12_scaffold_0_curated_closed_comp
                     lete_prodigal-single_261"
     CDS             complement(231204..233396)
                     /product="Putative uncharacterized protein n=1 Tax
                     =Trichophyton rubrum (strain ATCC MYA-4607 / CBS 118892)
                     RepID=F2T0U2_TRIRC"
                     /codon_start=1
                     /transl_table=11
                     /translation="MADDIYKSGKAPASSILKSSYINRLSSVFGFRAKKGTPGGQDLP
                     SKIGMEFVRVDLNNDAYRFKNAALGSVFKSEKLTENLEKYFDAYMTETTLSYNDIQDR
                     QRRLNELSFFYYNDNFGYRVVELCAAEATQLDVQDRILTVESPNANFSAKCYELFARW
                     GITQPRLQQVCHDIELYGESFWSHKIGMNGVESIKPLKVNSIMERLEFNPVHMAEYLA
                     QKNGYLAANKNRQQKIQALVDIIQNKKTMDLDENLADSFDSKLIGYELYDGMMCPPWE
                     ITHFRYNAENSEFYPYGRPPLLGCIAPFKQCFSSMMLQGLARQMSFPITMYKVKGAEG
                     MGPDVQFEHVNTVREEYDNLGVAADVAGGEVYTVNTKMWIPDGLIDVDVKESKCDIDF
                     VGDIELYQDRVAIASGVPKAYLDQEFGGFGNSGISLTEQYKPFARHVYTIQSACLEGI
                     GELIRLHFAITGEFDYNTPFILSMRFPAEEMGQEKREARQASLEMAGGVMDLITRALG
                     LEEGEPLPEDVVTDILSKYSFLDPTDIQKWMRLSSFLKPVGGDEDSEGGDDDGGDDFD
                     FGGGDDMGGDDDMGGDDVMEAKKDAKARLRERKARLTELQQKRLREVSKRYKESKEQL
                     FFQFMESNHFTEWQGKDWKPNNTNMGGTVSHSMYVPKIYESSPLNDSIQVLKSIREGG
                     LTKLHEESEAAAVAEKMYEAKMSNLTDDEAEQQRKVQEQIAEDILGGV*"
                     /db_xref="UniRef100_F2T0U2"
                     /db_xref="A0A0F9J2F1_9ZZZZ"
                     /db_xref="F2T0U2_TRIRC"
     gene            complement(233526..234728)
                     /locus_tag="pig_ID_3053_F12_scaffold_0_curated_closed_comp
                     lete_prodigal-single_262"
     CDS             complement(233526..234728)
                     /product="Transposase, IS605 OrfB family n=4 Tax
                     =Hydrogenobaculum RepID=M1QIF8_9AQUI"
                     /codon_start=1
                     /transl_table=11
                     /translation="MLKAYEYRIYPTSQQEAIFNQTLGLCRLYWNIVIFNKNQNHSML
                     IQGYKPTFEKFKPEALEWTKEASCSIPLAQMWSDVRAAYTNFFKSCKGQRKGKFSNPP
                     RFKSKKSPKDSFRYSCSNCTPKIDENGLYLTKKLGYIKISASCRFAEGKWKNITFRRT
                     ATGKWFVKICVEKKEEPKNNNKKIIAIDWNCRDEDFIVRSDGVKIKCPRYFRNSLKQL
                     QHWQKIMSKRYVKGLSEQSQGYEKAKRKVALIHEHIAWQRKDWLHKESRKLVNQFETV
                     VVEDINLQTMSKMNHGKVVSDQGFGMFRQMISYKGHLEKVSPRNTSKTCHTCGFVNPK
                     VKVGINYWKCPVCSTEHDRDINAALNILSKYVTSRSIVGWELTESTNACGEPRSSVKQ
                     ENELTSAF*"
                     /db_xref="UniRef100_M1QIF8"
                     /db_xref="hys:HydSN_0686"
                     /db_xref="M1QIF8_9AQUI"
     gene            complement(234839..236065)
                     /locus_tag="pig_ID_3053_F12_scaffold_0_curated_closed_comp
                     lete_prodigal-single_263"
     CDS             complement(234839..236065)
                     /product="hypothetical protein"
                     /codon_start=1
                     /transl_table=11
                     /translation="MEDYSKVLTLADAQPELTIYENVQNIKTDIKDTSYKAKEANVVF
                     NEATSYTFDYSAENTYKPSTDYEKKSISDDLDEKEEVEYNVKKIKVEKDSYNYSKVKD
                     IKPTKPTDFKEEETRFDRLISKAVKKYNDLKDDVSPIEVLQSSEPDFMANMYNIYLLE
                     VPAEYRDYPEQAYKTGTTLGTYIGPETDTGRNFLGTDTNDLFSIIGMRTEGIEIPNKS
                     LNTTDIKVAGQLVKKIVGNVNMPNKASFTIELDQSMFILDAFHRLNGDWWAKEYAAYS
                     AIDAGLLKGNASSSNHITGKQFLLNYGTLPFHSSSDKVGGKKSIIDVIVEYDAAYQIM
                     SRYDNKFGGGSKKVEDDRFLTKRGRVQRYILHDCRFLGRSSALTFQNSSAEPMKATFP
                     FTFRRVLKVTDKGFII*"
     gene            complement(236128..236736)
                     /locus_tag="pig_ID_3053_F12_scaffold_0_curated_closed_comp
                     lete_prodigal-single_264"
     CDS             complement(236128..236736)
                     /product="hypothetical protein"
                     /codon_start=1
                     /transl_table=11
                     /translation="MADENNALTALIEAGADAQANMYDVELEFADWNATVRAEGFEIP
                     VVEAPTYTNKYHGVGYDRVKTEQTFERKFSMTFRMDAKYGLYQAFTSLLAWHVDPNTG
                     GVANANIDKVGTVTVRTINSAVVAAGDSDGQAYSVKGIESYDNSAKTGIKKDNGMEWK
                     FKGCFVTKVDMPKFKTDGADLVTFAVDFHFGDVEYPGFKVNQ*"
     gene            complement(236759..237298)
                     /locus_tag="pig_ID_3053_F12_scaffold_0_curated_closed_comp
                     lete_prodigal-single_265"
     CDS             complement(236759..237298)
                     /product="hypothetical protein"
                     /codon_start=1
                     /transl_table=11
                     /translation="MRNWQARLAMKQDRIKRKIIDLQIEHEGVPTDCIRIRLKKDDEG
                     DIQTRTIEMADVIPVIFPPLTDVPYRRLGPKLDGGWEITSLPDAAGEEAKKFYEIVVP
                     HNAYLRPDDLIIRVMLDDDAPEHPVILALQVLESTGDFGGSMLIKSKYKTNLYNEDLS
                     QNALSIIAAMAERRLKLGY*"
     gene            237365..239824
                     /locus_tag="pig_ID_3053_F12_scaffold_0_curated_closed_comp
                     lete_prodigal-single_266"
     CDS             237365..239824
                     /product="hypothetical protein"
                     /codon_start=1
                     /transl_table=11
                     /translation="MGDKKHRNPIRIATTTQVRENEAINALLSRELLYNRNNKTLGIV
                     LEDEEGNKYRQIVSGLVDEVNITKNENYETKLKEDIIIDSVTTQADHKGVDWKSQYKI
                     AETTSERTVILLCKQDTDSKTDMGVIGGEVLEVGASVFGHYQISLTSTGSRLIKGATT
                     FDKKARLVLAKYNGTYYYGIKFKSAAPANIYFAGWSKIPDGLSAPLYTTYNDGDLSEV
                     IELDDDSDTGTEVIDYEFLSYDDITWEFFIAPYIRNVQTSSAQYYPTQSNVTRRTDFY
                     GVGTVPFGTGYAHNQRYYGLHWYDNVNYTYNGVTLTASHKITFGKDNRGGYLQQGSAG
                     LAGYISIPGNDKGEIGFYVYNSTNSTRNIRLFNIKSDRHIGDQIGNPVEVPAYTLQWV
                     MFTDLPAGEYYWRQSGAFRYYSVYESYNNVTETIRDPSWNQNGDNNGYSLTNGLRITS
                     SKATSWYEDTLAGNAGYIEFAERTGLTNPAMTLTVLGKAFIKVGFTSVNGKSSNIRIS
                     ETLDISDEKWSSSVSVDNASTTSIKECVYDYNSGLGEVYIMNESNPIRIFYVEIDYDN
                     STSDGSYIYEIINGLPDTGEDGSPHIIRLSGEITKAAILKIATSLDDPTKQVILDLSK
                     CTMESQYVDWTADTDLHSAFASCVSLREFYYPMNVTSSGGNTFKNCSFLRKVVFNNEM
                     KIVGGNDSAWSWENNAMFAGARIKTLFIPKSVNKFGGYPFSYSNIVNLFIEEGSVLLT
                     PINTAFGQWNTWVAVKESLRLRVPQSIYDVAKNTNTTFEGYGADGDGINTISANCKIA
                     DHVSLWDGDYESIDYTAKYDL*"
     gene            239833..240135
                     /locus_tag="pig_ID_3053_F12_scaffold_0_curated_closed_comp
                     lete_prodigal-single_267"
     CDS             239833..240135
                     /product="hypothetical protein"
                     /codon_start=1
                     /transl_table=11
                     /translation="MTVKDYVNIWKNPAYVFCNGFTGKCMFFIPICEYDDVIINPKFN
                     AFSYSQIVKDGEVICDIKDLVHKYFLTGSDKIFIVPIEFDDNSLPEENVIYPDEKS*"
     gene            240307..241983
                     /locus_tag="pig_ID_3053_F12_scaffold_0_curated_closed_comp
                     lete_prodigal-single_268"
     CDS             240307..241983
                     /product="Uncharacterized protein {ECO:0000313|EMBL
                     :KKM07551.1};  TaxID=412755 species="unclassified
                     sequences; metagenomes; ecological metagenomes.;"
                     source="marine sediment metagenome.;""
                     /codon_start=1
                     /transl_table=11
                     /translation="MALTNAMTAQKEGAALREATRKHLARTEREFRGAKFVESWSRIP
                     KIGAGLTQLPEAVARNTAINLQTQAASMSKMTEAQLSTSFQGFTPENMLRLVRLAMPN
                     TCRNKVFTEFAMESAKDSIKYIKPVYSKTVHDGDLHDKHTANEAGAYGDASQYKDTYN
                     DINEDDFQRALYENTEDRFTQELINIPGTSGVFTIPAKAAEGGNPAVYAAKLIKGYMK
                     VYDGDETHPIAEENKRTGNFFVNTAEYPEAKVKVEKQVDGSIKITVTGVESENVKVFA
                     RFDLEDDFLGDNLGEIELVMSDYKFEPRPTTIGVTWSQLAEITLDASFGLSAQDMLVT
                     YAGDAIRINLDLRSFKLAYGVARSNKDYVVEFDAAYGNGENIEGYFHTAQTFPSAVDT
                     VTDIMVNDINRGGVSRMVAGFSAGSYLKLVKGTFSEKGRQSAKGIYQIGEFGGIPTFK
                     APSSIIPTNEIMCVWKDDENEGDVAIAFGTLVPFFNTGIIQRKNFYKEAGLATYGDWA
                     VMNRRYLALIRIKGLKDTTAKVVGGMLKYSNPKAKATLEVSSPAADVKGE*"
                     /db_xref="A0A0F9JPG3_9ZZZZ"
     gene            242096..244591
                     /locus_tag="pig_ID_3053_F12_scaffold_0_curated_closed_comp
                     lete_prodigal-single_269"
     CDS             242096..244591
                     /product="hypothetical protein"
                     /codon_start=1
                     /transl_table=11
                     /translation="MKRFDTESKLARMLTGLRKDSNWPLILQKGTVGNVLKAIAESGA
                     EDDRYMEQLYREKKWKTAMDFSSLEAQGDLLSYKRQLPNSAIGYVIVSHTDEEGKDRL
                     SYYGSYYYDLDAESDYDDITKAATADESARHALVPWTCDKGYSIPKGTRFVTGSGVEF
                     FSTEVVSSKTLKKKYSEMNDVDLEAFKSRGGWKGIKYLKIPVMQGIQKTVSIGRTTAN
                     SRFQSFVLPTLDVDAASNEVSCNYFSVYIQPQNGEPVIFTEIDKLSSASSIDNVFEKS
                     ILKDESGIKIKFGDGLSGAIPPEGVVYVKYVETLGSSGNINAKYQVNTMILPTGYKIK
                     DPRTDTYATFLSCTNVCAISGGRDIEAVEDYKVNAPTSYLKSYTIATNKAYLNAVDKY
                     SPLNLLHCKIFPDESITSEQVDTTIGEDVREEVANELNTISSNINITAMLSNGEEIPD
                     EEVDDTFLNPLQTSIYDMKGPSDTIKFIQPNLIELVTSFKITSSSYDYTEDEIAERIK
                     EIIAEDYDIFNQDFNEPIYTSKLIALAKTYKFTDTVSVITEAVAKVDDDNIDTTYVSN
                     MNDYIVSIPFNFDKVYMSDLINQGFKDCTVNADYLLKVDLEFINDSTKTNKNRTFFLY
                     DNRIDESGATTIFDAKTKLLDGTTSEYVTQSNEIDYTMYDKAGTDFDSLQCRVAQFDT
                     IDRITDAAYMKQLKDFSKAPTEIRPYETTSSGAYKEYSSSTDDSIVEVDSRYYKQNTK
                     FVNGVDIDFNMNEDEKTLTGTFYIPLSYFEFSSIKNFDKDSDMEKLRSLIKQYVNLRV
                     YAQPKIQDIAPQNINDIIYVDKDYIKVEKVQTN*"
     gene            244607..245416
                     /locus_tag="pig_ID_3053_F12_scaffold_0_curated_closed_comp
                     lete_prodigal-single_270"
     CDS             244607..245416
                     /product="hypothetical protein"
                     /codon_start=1
                     /transl_table=11
                     /translation="MNNFDDVYALNRDERQISNLETYRRFISRGDKPLECINDEDAKA
                     IKDVLSGKGKLLAVVDGRRSLAGNHKYVLFVKEEGGVKVYLYTVLNGLYNEMGPYKDL
                     DTAMSNADCYGLFEECKQVANTKVLENNMNKKLFEEIIEDWDDDDVMTYDGDEMEDWS
                     WDDFDDEYGGPNPHQEMEDHLADSFPTRDSEYQDDEGDYDPFTYTQMGDDSGGIGART
                     KTAAYASNLKGGDYAPTFDDGTVLGGNFDNDDNSDFAMSDDADLDAWAREA*"
     gene            245732..246403
                     /locus_tag="pig_ID_3053_F12_scaffold_0_curated_closed_comp
                     lete_prodigal-single_271"
     CDS             245732..246403
                     /product="hypothetical protein"
                     /codon_start=1
                     /transl_table=11
                     /translation="MADIKAGLAGEEFLAYQQKALDYLYDMPLGNDSLFVAKPDIGGK
                     ELPPYRVKKVTFNTPKLKMQFDEKIRHSMIDGIEYSDTVTIEWYEDAFNSVQKMHLSI
                     IDSIVDLNYGLFRVGGGLRMNLDLWHFAYVEGNKDVSSPFDSVAVPQCTEYFSIRGMI
                     PEGISETSYDNEAGGSVKTVSVTYHCDDIHFVNQGSADSNWIKDDIPGLLGSNGSTDS
                     PMHLI*"
     gene            246414..246863
                     /locus_tag="pig_ID_3053_F12_scaffold_0_curated_closed_comp
                     lete_prodigal-single_272"
     CDS             246414..246863
                     /product="hypothetical protein"
                     /codon_start=1
                     /transl_table=11
                     /translation="MANSIIARNIKQLEKSLQKNIDYLDLDYRGVDPNVGDIEITKGS
                     VVLNAYKMWLQSRSTSYIREAGYGGFFTETIHQYEFTPESEPIIENDLRAATQEEWPD
                     IELMEVEVKCMSPKKFWKVRVAVRDKITGLLAYDMFLTDNSIITPVS*"
     gene            246949..247992
                     /locus_tag="pig_ID_3053_F12_scaffold_0_curated_closed_comp
                     lete_prodigal-single_273"
     CDS             246949..247992
                     /product="RIIA n=1 Tax=Vibrio phage KVP40 (isolate Vibrio
                     parahaemolyticus/Japan/Matsuzaki /1991)
                     RepID=Q6WI10_BPKVM"
                     /codon_start=1
                     /transl_table=11
                     /translation="MIMNAKLSNVETNIEDEEVMGMEMNAQLYSVLSDKMYTNPIQSI
                     IREILSNAIDANIAAGVQKPVQVHFANPVEPVFYIKDFGIGMTEEEIIKVFGTYGASN
                     KRNDNTQIGGLGLGAKTPFAYKENGRMFTVESCKNGIKSTVVFYKNAKDLPCKKRLGT
                     EPCDNDTGTKVSFSVAEKDFSSFIRESVPVFLFAMQMPEILGGVEKWLSAAGFNSLDD
                     AMVVREYLKNTIDIPELSYYADKKDYEEAGVPYEFKAFNRNVSSQFSNNMVAEMGGVP
                     YDIDLAQVFPDDIKTRDYVRRNRFKVLHFPIGSLDFQSSREKLNYTENTINLLQRELI
                     NLTLNTYREKVSA*"
                     /db_xref="UniRef100_Q6WI10"
                     /db_xref="Q6WI10_BPKVM"
                     /db_xref="nml:Namu_2668"
     gene            248078..249376
                     /locus_tag="pig_ID_3053_F12_scaffold_0_curated_closed_comp
                     lete_prodigal-single_274"
     CDS             248078..249376
                     /product="hypothetical protein"
                     /codon_start=1
                     /transl_table=11
                     /translation="MINYEKQYKDLHGAEVETIMYIADKYASVLNESNAGISSDLKTR
                     QAAFDNELKKIADKDFMIVYGMRNNNKRLIRKYRSSKLMRTKSTESFAESITFKFPEN
                     LFFMTMDKKNYDRFTLDEDMRYLPGVPSTILELDAMNNGHGDDPHITYILGPDAVKLA
                     KLLGVEDSKISSYESYKNVKVAKNDESAPHQSAINLPLFTVNNDGNKTYQECVDAGMI
                     MCITRGNENYTRILDKSTSIWRKESIGEKFRDMASWTNADVFKKKIAYIKMGDYKRLQ
                     KYIKDTTELPNWDEYLTSVFTKDKSLVEKMFSLGTKRSVKDATSIFSSYTEACYEQAK
                     HCIETYFNNTPSEKQKTFIEDLKICADIRNSSCNYKAGDTADAINNWLKLGVADPRRS
                     ATNYIDLNLKTKYPWVEVLNTYYCDEEAAMKEILKIVDRY*"
     gene            249421..250254
                     /locus_tag="pig_ID_3053_F12_scaffold_0_curated_closed_comp
                     lete_prodigal-single_275"
     CDS             249421..250254
                     /product="Uncharacterized protein n=1 Tax=Coprobacillus sp
                     . 3_3_56FAA RepID=G9R6T5_9FIRM"
                     /codon_start=1
                     /transl_table=11
                     /translation="MSSKLLFIPVIQNYQYIKDEMQKDFEYRMNERNDSTEFGRPLYY
                     NINCQIIMTRECPYHCPFCLERQNPMKGIKNFDAQIEALKKVLKNHPTARVSVTGGEP
                     SLYIEHVKKLYDTFCENGERKFFSVNTTLYNPDILKLDIPVINISSNDYVHPNIELFD
                     DRCCLQTIFDNNTMTVENVKKAMDKYENVKSFSFRFLTEIGNDEYSVDVWNQLREDPE
                     IEVGTFRIGDFFVYCTFRYKGKWARVCLGDMTRQTSVDYKDGYSNIIIHPDGKIVTNW
                     K*"
                     /db_xref="UniRef100_G9R6T5"
                     /db_xref="G9R6T5_9FIRM"
     gene            250259..250471
                     /locus_tag="pig_ID_3053_F12_scaffold_0_curated_closed_comp
                     lete_prodigal-single_276"
     CDS             250259..250471
                     /product="hypothetical protein"
                     /codon_start=1
                     /transl_table=11
                     /translation="MYWNHSQPPKKTRNQMNVPYYILVNDKIAKERNIPYYNLKIVRV
                     TKCNTLTFKKIKNGELTEINFESVWE*"
     gene            complement(250659..252677)
                     /locus_tag="pig_ID_3053_F12_scaffold_0_curated_closed_comp
                     lete_prodigal-single_277"
     CDS             complement(250659..252677)
                     /product="hypothetical protein"
                     /codon_start=1
                     /transl_table=11
                     /translation="MAGFMFGGIRENAKAKDLKKAEDMIDTIVLDHQSDVGDYYIFLL
                     DKQPTDAIKQLILNRIRDEGYTNYMVLNAVECKYHKEDLKGEGLTDFMVKHRSSWRTY
                     LNDYEGKHCKAIMCFGSAMYSINASSDIMTGDFYDTQMLHPYYYMGHEIFKYDTFVFP
                     VDGIDDLYPVLKNSSNTVNFKTRFFFEQLKNMKKERYSWLPNLNEPKYVVINSKEEAD
                     DMFRRNMNMKLVAFDTETNGLKFYKNYIHCLTICWDGITGYYVPWKFVDPVLFEENVM
                     SCEHRTGANPKFDLKFFWKHGVSRRVNVTDATDRLAHCITSEVKSGLKPLAYRYTPFG
                     GYDIKLDKWKKETKCDDYTKIPTEILSKYATMDAIATWRIQVELWLLVDEIDRKFPNE
                     KYPEWTIRRWYETQCMEIYKEICNVEWRGIYVNKELMDKYRDELTKDLDEKEAELRKI
                     WGVGPDFNIGSTTEVGKLFERLGWECFGRNDAGVYLTNDEAMGAWIRQNMPGAALLAE
                     WRTERTSRNSFLGIIDDKGQETGWLQYIYHDESDGNPEEGGSYKVQQSYLVMGTETYR
                     FIGKDPNFQNIPTRNKYAGYVKKCIDTPPADLYTIVGDSGKEYNIAEFELVYTNEGYK
                     TAKECFSNMRRLSFIENDPEHPAVLRCGFDKQEDGSFKTPDPKIWFEA*"
     gene            complement(252677..253417)
                     /locus_tag="pig_ID_3053_F12_scaffold_0_curated_closed_comp
                     lete_prodigal-single_278"
     CDS             complement(252677..253417)
                     /product="Protein TolA n=1 Tax=Pseudomonas fulva (strain
                     12-X) RepID=F6AGX1_PSEF1"
                     /codon_start=1
                     /transl_table=11
                     /translation="MAKEKKTPVKAEAKVQSRRQSKAKTTENKDISAVDSNTSKRRSK
                     AEIEAAKREKLERKLERERKKAALEAKRKERADKKAAREAKAQAKIEAAAAKEAQKSE
                     DAKIQKIIDGLKIDTSKYCAATPMTAKEKALVKKCLTSPNLVMSRCYQAVGGTEFHLL
                     NWGVNEFIISIDNTYFFYNKEKNTGINFGSVFYTWLDTDKKNVHLFTEPEISKVNIIK
                     QEAAPAAPKIVVTDEQKKAIMRKMRGRK*"
                     /db_xref="UniRef100_F6AGX1"
                     /db_xref="pfv:Psefu_1533"
                     /db_xref="F6AGX1_PSEF1"
     gene            complement(253449..254144)
                     /locus_tag="pig_ID_3053_F12_scaffold_0_curated_closed_comp
                     lete_prodigal-single_279"
     CDS             complement(253449..254144)
                     /product="GIY-YIG catalytic domain-containing endonuclease
                     n=1 Tax=Paramecium bursaria Chlorella virus CvsA1
                     RepID=M1I1W6_9PHYC"
                     /codon_start=1
                     /transl_table=11
                     /translation="MNYRHIYCKIISYAKSQEKLGLRKKGNGEYYERHHILPKSLFPL
                     WAKDKRNMVLLTSREHFFCHQLLYKIYPCKEMNYALFYMSICKKDGMKLSSKQYEKVR
                     LVHSKYKSEDMKGENNAFYGKHHSEENKKHWSELRKGTVCGKDNPMFGKTHSDEAKQK
                     LREANLGPNNPMFGKHLSEEAKRKISEKHKGLKPVLGRKWYTNGVECVIANECPEGFW
                     PGRIIKRRSKSKC*"
                     /db_xref="UniRef100_M1I1W6"
                     /db_xref="M1I1W6_9PHYC"
                     /db_xref="bcv:Bcav_0098"
     gene            complement(254242..255282)
                     /locus_tag="pig_ID_3053_F12_scaffold_0_curated_closed_comp
                     lete_prodigal-single_280"
     CDS             complement(254242..255282)
                     /product="hypothetical protein"
                     /codon_start=1
                     /transl_table=11
                     /translation="VLTIDNSQELTVHDFIKNKEHQPFKGWRTTAKVENFGLIFGCTA
                     PTFAGMLKQANFTEAECDEFIQLTNNTQAYNAALANNMGSKHPMKTSDVKFIVVADAM
                     RTSFFQTYQGLMGRIKREQVFALAHGYVRSWHGPVRHLAELRYLSISPKGELQGADRS
                     LYSKMFSHLLNNACNSTIQTMESRIAFATWVNIAKYLALWELKSYCWNNIHDSLDFYI
                     YKPELELVVALANACAAWEREPVKGIHMSFDAEISDVQDYEHRCNTYYKAGVGVDVLP
                     IEEAIEHYNKKNGTNLKWYGCEWPLDRYMTERNDYYNHYCNLYGKLDVDNMIKKIGGY
                     LPEEVKSRMIKN*"
     gene            255388..256212
                     /locus_tag="pig_ID_3053_F12_scaffold_0_curated_closed_comp
                     lete_prodigal-single_281"
     CDS             255388..256212
                     /product="hypothetical protein"
                     /codon_start=1
                     /transl_table=11
                     /translation="MRYYIYKLTFKSGATYIGQHIEKVENDGYVSSSVYMQRHPEDEL
                     VNREILIKVKDKETLDIMETLCIRADKCENPKNVNGTMGNWHFRFTFSGCKHSEKKKK
                     DTSEFFKQKWKEEEFRNKMIAKHIGRKNTEETKQLMSESAKASWTEERRKSASESGNY
                     SHPHNEETKKLLSDNQKDRVKINNGIIEKSVRNPEKYLNSGWTLGKLPISNETRQKMS
                     ESAKKRKCNTVGKKKIHKGDIGKFVSIEELQKYLDDGWELGVSEKRKEFLRNVNKK*"
     gene            complement(256244..257227)
                     /locus_tag="pig_ID_3053_F12_scaffold_0_curated_closed_comp
                     lete_prodigal-single_282"
     CDS             complement(256244..257227)
                     /product="hypothetical protein"
                     /codon_start=1
                     /transl_table=11
                     /translation="MLYIFGDVHLSAMNPWNVDVGENFIKWFEEFCKETARKDITERN
                     ILWLGDITEKDVNPGDVIDQEYRIFKLCSDYFANTYVIMGNHDLKLYKKRIQHSLKFL
                     RNLPNVKIIESPCDIKINETTVRMLPYLRVEGKSLSDYYSQLRFRTDADLVVGHWAKI
                     DPNHPNWGGVDVSNMRAKDFCLGHIHTRVEPCYTGSVFANKSTEAGERVYKVYNNGHE
                     VQSVALPNFLEYRNVKYPEDPNTSVSSPYTTLVFDVENVVSVQQARVQYPNIYVRGTV
                     KKKIDRELTESVKSSDVFLYKNNLQAYNDWLKETKYPIGRRASAMINELLK*"
     gene            complement(257246..258223)
                     /locus_tag="pig_ID_3053_F12_scaffold_0_curated_closed_comp
                     lete_prodigal-single_283"
     CDS             complement(257246..258223)
                     /product="hypothetical protein"
                     /codon_start=1
                     /transl_table=11
                     /translation="MQYDVIAVDMFNLYYRKKNNSLEKDPISIARNMVTFINNEVMQH
                     LTDDGKLFLLYDPIPKTDLGLSKTFKYTERQEIVHAYKKNRTHDRNCLTVVDLVRKNF
                     IHRGSKIISVISDKYEADDFMESIVKENENKDILMITSDEDWCRYLSPKVVMMNTDNW
                     LNLFTVDSFREKYNFIPSITGVCVWKACFGDGSDNIKGALQTKGLKKANDVKLKAFEY
                     VKYIGNNKDVTIEHIEKLKNISHSELFKKKDKTVEEEFIYAINMFDPKYEVASTFFSN
                     LLVIQSRCDDYSKFATAKDVDEKYNILIEKTLGFIKKEDRTFKFGMIKG*"
     gene            complement(258245..258415)
                     /locus_tag="pig_ID_3053_F12_scaffold_0_curated_closed_comp
                     lete_prodigal-single_284"
     CDS             complement(258245..258415)
                     /product="hypothetical protein"
                     /codon_start=1
                     /transl_table=11
                     /translation="MAESECTKPSETVTLVKNGNEIVMDKQEYEEGVSSGKLKVTEGS
                     DGKKHLLERMNG*"
     gene            complement(258438..258701)
                     /locus_tag="pig_ID_3053_F12_scaffold_0_curated_closed_comp
                     lete_prodigal-single_285"
     CDS             complement(258438..258701)
                     /product="hypothetical protein"
                     /codon_start=1
                     /transl_table=11
                     /translation="MDNKKILSSKITFIKNYLGGVKGSSCLSLPFDWFYVSTPLSDKD
                     MYGHQSFRIVDLFKEYKDYIIKELKEVNISVETSQKMHIFKMC*"
     gene            258905..259045
                     /locus_tag="pig_ID_3053_F12_scaffold_0_curated_closed_comp
                     lete_prodigal-single_286"
     CDS             258905..259045
                     /product="hypothetical protein"
                     /codon_start=1
                     /transl_table=11
                     /translation="MKELLSRKKGRWCKYFENGELYASNLSLSDATNLYFQRRREMKA
                     EK*"
     gene            259123..259425
                     /locus_tag="pig_ID_3053_F12_scaffold_0_curated_closed_comp
                     lete_prodigal-single_287"
     CDS             259123..259425
                     /product="hypothetical protein"
                     /codon_start=1
                     /transl_table=11
                     /translation="MKKELFESILNEAKVKRLNEDYSNDTRTSVKIAFSGRDKDEVES
                     IVEDVNEMYNTVFFTHELGNKIYVESSVLITSVALLEDILEEFLKHGANEIRFIKA*"
     gene            259498..260349
                     /locus_tag="pig_ID_3053_F12_scaffold_0_curated_closed_comp
                     lete_prodigal-single_288"
     CDS             259498..260349
                     /product="Flagellin domain protein n=1 Tax=Treponema
                     brennaborense (strain DSM 12168 / CIP 105900 / DD5/3)
                     RepID=F4LPA6_TREBD"
                     /codon_start=1
                     /transl_table=11
                     /translation="MVVNHNMSSIFAARQEGLNSAALKNSMEKLSSGEKINRAGDDAA
                     GLAISEKMRSQIRGLNQASRNVSNGVSFIQTTEGFLQETSDILQRIRELAVQSSNGLY
                     SDEDRAMIQVEVSQLIAEVDRIASSAQFNGMNMLTGRFGKDGGTEMTFQVGANADQRI
                     SINIESATSAALGLTGIQGDESNTISIASADEANAAIATIDEALKTVNRQRADLGAVQ
                     NRMELTQKGIDVAAENLTSSESIIRDEDMATAMVDYTKNSILQQASTAMLGQANAQSA
                     NVLALLK*"
                     /db_xref="UniRef100_F4LPA6"
                     /db_xref="tbe:Trebr_1545"
                     /db_xref="F4LPA6_TREBD"
     gene            260376..260678
                     /locus_tag="pig_ID_3053_F12_scaffold_0_curated_closed_comp
                     lete_prodigal-single_289"
     CDS             260376..260678
                     /product="hypothetical protein"
                     /codon_start=1
                     /transl_table=11
                     /translation="MKKELILCKVRFYINNSVAADLVAAVSLDDKNPKETLVKELYGN
                     YTADNDLAYTEQALKDAINSSAYTQLGYLEPTDSLIEDVDDFYFIQLHRTENWKIK*"
     gene            260663..261001
                     /locus_tag="pig_ID_3053_F12_scaffold_0_curated_closed_comp
                     lete_prodigal-single_290"
     CDS             260663..261001
                     /product="hypothetical protein"
                     /codon_start=1
                     /transl_table=11
                     /translation="LENKIANEYGENWINVTDNDVIDKVTKSLAGCECSNLKLDFVAK
                     VEESEHLVIHLYGGKNGSGQWNEYFVDLLSTFNKLKDESIGGFKEVWLISLKNDCADD
                     VFDVYIGVRQ*"
     gene            260998..261822
                     /locus_tag="pig_ID_3053_F12_scaffold_0_curated_closed_comp
                     lete_prodigal-single_291"
     CDS             260998..261822
                     /product="hypothetical protein"
                     /codon_start=1
                     /transl_table=11
                     /translation="VKRFLSFLCVMFATMMLLCAQEQVLFSSAAKADVDGYDYVSNFE
                     IDSKSGYFNKSQLTILEPNERGLRFLATKVPKDISTSYDILTAYPSFLNENVDGAGVI
                     QNAGAIKSIKVTATTNRPYDEIILLYSTSPMGQIKSIKMPQDFNAIKSMEEFTLTFEN
                     PLYESDYKKREVVTSPVLGTDADGLYLRGFRIKTNAPSGYSTYSEYSVFYLKSVVVVC
                     DKAFTDEQLEAAKTLKEEFGIKETENVEKRVKADIAERNRIREVEKTLMASEEEVK*"
     gene            261885..262262
                     /locus_tag="pig_ID_3053_F12_scaffold_0_curated_closed_comp
                     lete_prodigal-single_292"
     CDS             261885..262262
                     /product="hypothetical protein"
                     /codon_start=1
                     /transl_table=11
                     /translation="MGFFRTLKEIVSPVPSFGDTGQIKFRSMSFGTTDSLKAYLDATL
                     EQEENGKIIVTYDDANQIIDYFPTYFEDKKVEYCDSYDEYYLKEFSKKMTDINTLSYG
                     TVIPNMTTGLPKRVTGYLSGYGL*"
     gene            262275..263078
                     /locus_tag="pig_ID_3053_F12_scaffold_0_curated_closed_comp
                     lete_prodigal-single_293"
     CDS             262275..263078
                     /product="hypothetical protein"
                     /codon_start=1
                     /transl_table=11
                     /translation="MQRDDANEKSKDFRPILTIDNFTIKDASVGDLKADDSSAWTMQF
                     DFLDFDKIKKELAEKYKLTPSEEAQNKAVELGKKWGTNPNGKKITPYTKAMEAGEEHA
                     HLLMDDSDEAPSIPLTLVPWGSASIKDVVKKFSTKEELKRFLKESDIDVSKDLKEETV
                     VEIIDKFPDFFEDIELSFTEKEEKRVENLPHLARDTPMQLASDSVFYSKPMIINVSTM
                     EMSSDESMKRMQTLLDKLDKDEEPKPVKTKMSYKQQQRMRKNNPMWKPN*"
     gene            263126..264274
                     /locus_tag="pig_ID_3053_F12_scaffold_0_curated_closed_comp
                     lete_prodigal-single_294"
     CDS             263126..264274
                     /product="hypothetical protein n=1 Tax=Treponema primitia
                     RepID=UPI0002555875"
                     /codon_start=1
                     /transl_table=11
                     /translation="MYIISDNEATYFEGESLRTVDQLPAGAWGIGYRPMTNAPYFYKI
                     GDYKTFHGKIYGDAESFAKHVWESYDIEKDKNVGTLFSGNKGLGKSLTIRLIVEHYIK
                     TKPIIIVDQYTNLLPNVLGDLKDCVVVLDEFEKMFKKNDDEGGMTPQESLLSVLDGTK
                     SLSHNLYLLSVNDIFALDENLISRPGRIRYHFRYENISESAIKEYCKDNLIKSRWNDI
                     ENVVDVLRGSRVQSLDIVQSIVKEMNAFTTMSVDDIASIMNISENKLEIDINAVFSLD
                     GHQFTESHTWTVSKGLCKGWFDELCYLRFKIKDVSFKPTIIPSSNIQIDRWSSFYPDV
                     SANDPFWAQFKDDEGDVWIPADDPAFRKKHELKLETMTVSKHIDFGAF*"
                     /db_xref="UniRef100_UPI0002555875"
                     /db_xref="A0A0E3DES0_9CAUD"
                     /db_xref="btn:BTF1_31282"
                     /db_xref="UPI0002555875"
     gene            264327..265844
                     /locus_tag="pig_ID_3053_F12_scaffold_0_curated_closed_comp
                     lete_prodigal-single_295"
     CDS             264327..265844
                     /product="hypothetical protein"
                     /codon_start=1
                     /transl_table=11
                     /translation="MGMELFFENLIKIEEATFQNKEITKVSSNYGDYFEKVVNDILSL
                     NPIRLDGGKTFAFDDKDDDKYKEFEAKLDELRSETDYTKKCNMFKALTGIKWNDIDKD
                     PYSVNKSAGKTMTTEMQECIQGVFIAAMITENFELLNTSKGTSKKPYWIMDGHKVDIY
                     DNSIYQGKVNGLHCNAIKDSTNLREFTRQMEMLGMVLNSGLPKEIANLTDFAILHPDM
                     TCDKLKGVVSNPDKFTKSLFINNYIKLTPSTPKDAFAPADIYIIDLSNHENVKAIEEQ
                     LNIFCEHGTSPNDFSDFTNRWLEAKVLFPVSLKMGKAPQWHLLINSNPEALKKYSPDD
                     IVDVKFNQYGNSTILLSDDSLFEFRCKGQTKWQCTAKLKSSTTAYDGGGAKVYMKVAF
                     EGKDLDRHLSDEEIDLLYQWPVINRFLKEEDKILMKGDDEYFEAHKKPTQKNPHSAAQ
                     GCLGMANFLFELMICQEPNEKFTYVVQHSFKKADDVQNTYKLMDGSSDIEVENLI*"
     gene            265905..266726
                     /locus_tag="pig_ID_3053_F12_scaffold_0_curated_closed_comp
                     lete_prodigal-single_296"
     CDS             265905..266726
                     /product="hypothetical protein"
                     /codon_start=1
                     /transl_table=11
                     /translation="MFASELAKKYNWGLPTVCPCCGVNLEVNDSGEVFCPNDSCAKKI
                     EHAIIKMSNKWNVLEIGPRIVEDFVKEANIKSLAQFLREIDNPILDNVAGKNAEKIRK
                     NLKAAMSTKRTLANFISAFDIEDFGERRLQTLVDAGYNTIESFFERANARDISNIKGW
                     TLDSGIKVLQALSEIKKDLLELSKLCNIGEEEKKEGKFSGFSFCFTGPNDYEPSEKRK
                     LLEEKVVQLGGTVESVKNGLSYLVSSETGTAKMIKAEKLGISTITYEEFYKMMEA*"
     gene            266728..266925
                     /locus_tag="pig_ID_3053_F12_scaffold_0_curated_closed_comp
                     lete_prodigal-single_297"
     CDS             266728..266925
                     /product="hypothetical protein"
                     /codon_start=1
                     /transl_table=11
                     /translation="MKLFENCIVQSKSFPELNGKRVTKTVRWCYCGNKDSTLYEVILD
                     DGKHYELYEDEMTVDTNWRPE*"
     gene            266922..267248
                     /locus_tag="pig_ID_3053_F12_scaffold_0_curated_closed_comp
                     lete_prodigal-single_298"
     CDS             266922..267248
                     /product="hypothetical protein"
                     /codon_start=1
                     /transl_table=11
                     /translation="MKSTMYDTLVEAISDYLGKGIELGKNASYFSHNGCYIFRLWSED
                     EKFVWVIIAYPLASADNRFHTFFNLYKSEDAPEIMQTTIKTDGAIDKSDILIVIKSDG
                     TWKFFD*"
     gene            267309..267776
                     /locus_tag="pig_ID_3053_F12_scaffold_0_curated_closed_comp
                     lete_prodigal-single_299"
     CDS             267309..267776
                     /product="hypothetical protein"
                     /codon_start=1
                     /transl_table=11
                     /translation="MDKLEALKKQYEGDIKQIDDTTFAINGNTYKCYDDDELEDAARE
                     DIREIWEDLSEVDAEREAFLQRCGGIENFYNEEYINDFRIEDSDTFGDMSDDEIIDYL
                     KDNDYFVNAIPKEAFDTDKVVDYIYDTDGARGLSRVDGEITWVDGGYNLIKED*"
     gene            267778..268053
                     /locus_tag="pig_ID_3053_F12_scaffold_0_curated_closed_comp
                     lete_prodigal-single_300"
     CDS             267778..268053
                     /product="hypothetical protein"
                     /codon_start=1
                     /transl_table=11
                     /translation="MDFNDLKFNPEFKSEYVLTLNNGIGHKRNLACYCEKHRCFVTQK
                     QIQSGNRHCFDKKVEGFDHCIHCVLITDENFEELKAKSALEEKLKEY*"
     gene            268069..268638
                     /locus_tag="pig_ID_3053_F12_scaffold_0_curated_closed_comp
                     lete_prodigal-single_301"
     CDS             268069..268638
                     /product="Putative uncharacterized protein n=1 Tax
                     =Lachnospiraceae bacterium 7_1_58FAA RepID=H1CC53_9FIRM"
                     /codon_start=1
                     /transl_table=11
                     /translation="MSKEFYISDLHFSHANAISFDNRPWKDINEMNEEIIRIWNERVT
                     DEDDVWILGDISWAGPYETRCLIARLRGKKHWVTGNHDYKLLKNEELCRQFVDVYECY
                     HKHIDKAGNTVILSHFPIFMFDGVYHGHTVHLYGHVHTNPYDCDMIEKWKKEYEGVVG
                     HEVKMYNVGIMCPGMEWGPRTLDEIIGGK*"
                     /db_xref="UniRef100_H1CC53"
                     /db_xref="H1CC53_9FIRM"
                     /db_xref="esu:EUS_13650"
     gene            268638..269147
                     /locus_tag="pig_ID_3053_F12_scaffold_0_curated_closed_comp
                     lete_prodigal-single_302"
     CDS             268638..269147
                     /product="Isochorismatase family protein n=1 Tax
                     =Anaerotruncus sp. CAG:390 RepID=R7EM90_9FIRM"
                     /codon_start=1
                     /transl_table=11
                     /translation="MKHFIVIDMQNDFCTGALANKDAVAIIPRIKAELQAAKAEKANI
                     IFTRDSHSEDYLETGEGKHLPVKHCVKDTEGWQVVPELMEETDEDTLFIDKLHFGYDN
                     WSEFIKEGDEVYMCGTCTSICVSANVSALKMIEGVEVKVLCDCCADINEEAHKAGLKV
                     MEMQQAVLI*"
                     /db_xref="UniRef100_R7EM90"
                     /db_xref="R7EM90_9FIRM"
                     /db_xref="coo:CCU_14160"
     gene            269204..269362
                     /locus_tag="pig_ID_3053_F12_scaffold_0_curated_closed_comp
                     lete_prodigal-single_303"
     CDS             269204..269362
                     /product="hypothetical protein"
                     /codon_start=1
                     /transl_table=11
                     /translation="LERYYIYKLYFESGATYIGEHIQRIENDGYITSSKYYKNHPEDK
                     LLKRDYFR*"
     gene            269382..270026
                     /locus_tag="pig_ID_3053_F12_scaffold_0_curated_closed_comp
                     lete_prodigal-single_304"
     CDS             269382..270026
                     /product="Uncharacterized protein n=4 Tax=Chlorovirus
                     RepID=Q84603_PBCV1"
                     /codon_start=1
                     /transl_table=11
                     /translation="MNILEIICIMDDKANNSKNVNGNLGGWITPKFSGWNKGKHLTEE
                     AKQKLSKQRKGISYVERYGEERALEIKKKIGAASKGNQYLLGKKFSEETKRKQSESHK
                     GKKHSEEWNKKVGDAQRGKKKPRESVEKMRKTKTGKSLSEEHKQNISKAQCGSSYWNN
                     GTICKRFKKGEEPGEGWVRGRLDTAWNKGKKLSDEQKQKISESMKGRVPWNKGK*"
                     /db_xref="UniRef100_Q84603"
                     /db_xref="M1HYR4_9PHYC"
                     /db_xref="nop:Nos7524_3219"
                     /db_xref="Q84603_PBCV1"
     gene            270117..270296
                     /locus_tag="pig_ID_3053_F12_scaffold_0_curated_closed_comp
                     lete_prodigal-single_305"
     CDS             270117..270296
                     /product="hypothetical protein"
                     /codon_start=1
                     /transl_table=11
                     /translation="MSIAITKYKVVARDKDGNIVCQGITTNEDAMIAVAAELRKNGYD
                     VRSYDIIPTVGFGGL*"
     gene            270297..271043
                     /locus_tag="pig_ID_3053_F12_scaffold_0_curated_closed_comp
                     lete_prodigal-single_306"
     CDS             270297..271043
                     /product="NH(3)-dependent NAD(+) synthetase {ECO:0000256
                     |RuleBase:RU003812, ECO:0000256|SAAS:SAAS00094448};
                     EC=6.3.1.5 {ECO:0000256|RuleBase:RU003812,
                     ECO:0000256|SAAS:SAAS00094492};;  TaxID=1262856
                     species="Bacteria; Firmicutes; Erysipelotrichia;
                     Erysipelotrichales; Erysipelotrichaceae; Coprobacillus;
                     environmental samples.;" source="Coprobacillus sp.
                     CAG:698.;""
                     /codon_start=1
                     /transl_table=11
                     /translation="MLDPKDFEPKLEKWFKDWFEKNGKDSPMVIGVSGGKDSTVCLKL
                     GIKYLGKDRVIPVLMPNGTQTDIQDSIDICKEFGVEPITVNIGTAYNALFDAINIGKD
                     LNECKVFTTNTPARLRMTTLYGIAAVVNGRVVNTCNYSEDYVGYSTKWGDATGDFSPL
                     AKLTKTEVVALGDYLGISEKWTHKTPSDGMCGKTDEDNLGFTYETLDAYIRDGLPPKS
                     LETKMNIDRMHNHPNTAKKLVVFDVFDPEK*"
                     /db_xref="R5FUE4_9FIRM"
                     /db_xref="UniRef100_R5FUE4"
                     /db_xref="ral:Rumal_1633"
                     /db_xref="6.3.1.5"
     gene            271121..271342
                     /locus_tag="pig_ID_3053_F12_scaffold_0_curated_closed_comp
                     lete_prodigal-single_307"
     CDS             271121..271342
                     /product="hypothetical protein"
                     /codon_start=1
                     /transl_table=11
                     /translation="MKYYIYWDEDYNGSDRDELLEIVNSVEEKENFIDDWCTIKAGAL
                     LSGLNDESKEVIKNQFRKQLFVMNEPRYK*"
     gene            271360..272667
                     /locus_tag="pig_ID_3053_F12_scaffold_0_curated_closed_comp
                     lete_prodigal-single_308"
     CDS             271360..272667
                     /product="Nicotinate phosphoribosyltransferase {ECO
                     :0000256|HAMAP-Rule:MF_00570,
                     ECO:0000256|RuleBase:RU003838}; Short=NAPRTase
                     {ECO:0000256|HAMAP-Rule:MF_00570};; EC=6.3.4.21
                     {ECO:0000256|HAMAP-Rule:MF_00570,
                     ECO:0000256|RuleBase:RU003838};;  TaxID=1263105
                     species="Bacteria; Firmicutes; Clostridia; Clostridiales;
                     Lachnospiraceae; Roseburia; environmental samples.;"
                     source="Roseburia inulinivorans CAG:15.;""
                     /codon_start=1
                     /transl_table=11
                     /translation="MWKINGKLTADEAEVMKAFNLKYAPMCKSLLDTDQYKDSMRQCY
                     LHQFSSDHATWDFKARNVGDAASHEKYTAEDREEIINQLKAYCALRYDEDELEWLCDS
                     EKRPWIHHNYIETIRDWRPHIEDITVEDDPVSGLAIHTKGVQWKVSFYEIPILEIAAE
                     TYYRNHYDYEKLVKDFKEKTEEKLRFMRDGIFEPGIFSEFGARRRVSFELQDWLIGRL
                     VEEKKNNKIGPIQGFIGTSNMYLAKKYGITAVGTMAHEFIQTVGQGRLYHNPAYSNWF
                     ALDAWVKEYGTMNGIALTDTIGTDVFLKDFRHTFATLFSGVRHDSGDPYAWGDKMIAH
                     YKSLGIDPMTKTLMFSDGLDLKKATELNKYFKGKAKVAFGIGTDWSGPQGIEALNIVC
                     KVAIVNGLDVAKLSDAPGKNMCRNPEAIERLHREIEWRMTYEK*"
                     /db_xref="R5HSI2_9FIRM"
                     /db_xref="bpb:bpr_I2138"
                     /db_xref="UniRef100_UPI0003B5DDAB"
                     /db_xref="6.3.4.21"
                     /db_xref="2.4.2.11"
     gene            272710..273270
                     /locus_tag="pig_ID_3053_F12_scaffold_0_curated_closed_comp
                     lete_prodigal-single_309"
                     /gene="nadD"
     CDS             272710..273270
                     /gene="nadD"
                     /product="nadD; nicotinate-nucleotide adenylyltransferase 
                     (EC:2.7.7.18)"
                     /codon_start=1
                     /transl_table=11
                     /translation="MAKIGIFGGTFDPFHQGHLKIAVEAAKKLDKVIIVPTICDYHRP
                     DSRKLFTFDEKVAIITKMISNAPMNITVDCLEKDKDSKWRTINTVQYFKEKYPNDELY
                     LIIGEDSYKNFPTWFRYEDILLMATLMVVQRGNDSRDDVEKDVPCEELYIGKDFLEAS
                     SSKVRNKLISELIEMYLDDADWYNNL*"
                     /db_xref="mpe:MYPE5200"
                     /db_xref="gwf2_scaffold_1151_6"
                     /db_xref="86588195"
                     /db_xref="2.7.7.18"
     gene            273282..273785
                     /locus_tag="pig_ID_3053_F12_scaffold_0_curated_closed_comp
                     lete_prodigal-single_310"
     CDS             273282..273785
                     /product="hypothetical protein"
                     /codon_start=1
                     /transl_table=11
                     /translation="MDTGLIIKCFCFLLIPGAVLVGLHYLIAYILERLYVSDKVKSDG
                     IIKKLRDASVMWRQEKLWQKLWYWTFFVIRLTVCFFGIIFSLFMINYVLDASAFIKDN
                     QEIVTKYEAIEYPTVQEYIEAYNYNKKYESARLLATDEVGKNLKKIDDVKMLGKILEN
                     AKNAQKD*"
     gene            273760..274407
                     /locus_tag="pig_ID_3053_F12_scaffold_0_curated_closed_comp
                     lete_prodigal-single_311"
     CDS             273760..274407
                     /product="hypothetical protein"
                     /codon_start=1
                     /transl_table=11
                     /translation="MQKMLKKTKENTKLKTPVFTVVEKEFDDVPNFKPVGLNCNDWCM
                     LIAADASSRENPVCVFVEQTRWGAEAKTIEFPCGTVEDYEMKDLPLEGYDNALKEVRK
                     NAAIREFEEETGIDLGPYKERVGLLGTFNPNPAYFNNHMSIFCVKVPDLLERFQNRNK
                     QNLDENEDCRVFVDRVLNRYWDLSSHAMGIAALQKMAITPVDALEYCEAIPKQPK*"
     gene            complement(274454..274750)
                     /locus_tag="pig_ID_3053_F12_scaffold_0_curated_closed_comp
                     lete_prodigal-single_312"
     CDS             complement(274454..274750)
                     /product="hypothetical protein"
                     /codon_start=1
                     /transl_table=11
                     /translation="MISLREVADNNSEISSTRWAFGLIIVFDIVIITLSIAAFLVAHF
                     IGMPLDGSFFGYVATLLGVVTTLVTTGKALQGFETKRDDKSRREKFEPDIIEEK*"
     gene            complement(274774..276537)
                     /locus_tag="pig_ID_3053_F12_scaffold_0_curated_closed_comp
                     lete_prodigal-single_313"
     CDS             complement(274774..276537)
                     /product="Vsr/MutH/archaeal HJR family nuclease n=1 Tax
                     =Cannes 8 virus RepID=T2AYA2_9VIRU"
                     /codon_start=1
                     /transl_table=11
                     /translation="MTEHLKVGVNILIDMSDKKYYSDRVLTKEEIINAPNSLLYYKAI
                     CENCGCVFETRLRNKGFMCKRCKCSLSQKEMYKNNPNLAKERLDKRTRYNIEHYGVKN
                     PFQRDDVKVKIKNHMLEVYGVDNISKTNECKEKIKKTCLKKYGVEYSFQSENNKTKSK
                     KTFIEKYGVDHPMKNQEIVDKVTEKNKLNREAAAEKAKQTCLAKYSVEHQMQNIDIQN
                     SIKKKYIYMGTAFDSSWELAFWIFNIDKGNNIKRCNKSFEYFYNNKKHTYTPDFEING
                     KLYEIKGLQFFEIKDASRRMINPYDRSQDGLFEAKHQCALQNNVIFITDCKEYIDYVN
                     NTYTKDFLNLFYRQLDFPYPNQDLKDKSYDGVIRHFHKSIYEASRKGQKCPLEAWEDK
                     NLILKSALNRLKYVKRCSPEDVLRGFSVAKIAQRVSLFSSSLADKLIKKYLSEYDIIV
                     DPFSGFSGRMIGAEMNGKTYIGKDINKKHVQESNEIIEYLKFRKSKVEVEDILNKKDI
                     TKADALFTCPPYGGKEHWNKNNDEVEKSCDEWIDICLEKYKCKNYLFVVDETEKYKNY
                     IVETLKKKSHFGNVTEYIILI*"
                     /db_xref="UniRef100_T2AYA2"
                     /db_xref="T2AYA2_9VIRU"
     gene            276622..279534
                     /locus_tag="pig_ID_3053_F12_scaffold_0_curated_closed_comp
                     lete_prodigal-single_314"
     CDS             276622..279534
                     /product="Uncharacterized protein {ECO:0000313|EMBL
                     :KKL64820.1}; Flags: Fragment;;  TaxID=412755
                     species="unclassified sequences; metagenomes; ecological
                     metagenomes.;" source="marine sediment metagenome.;""
                     /codon_start=1
                     /transl_table=11
                     /translation="MGSKNSWRLLFVDIDSSFSVSTESSTIKGYMVVRAPKGETSPYY
                     FEKGNMTAIYAMIGVPTANWPDLYEAEAFNQEYGLYISAPAGSSKKYPSYFGGAYITS
                     KGLIDFYNVTGKDVIDYTQMVQVGFEDAQGYKKTTVNVIVNPKGVGGSSGYALNGKID
                     GTKDNIALYITGIEAKQWASIQEIGINYWGDETSGFNEGTYYYSVNKVDHKLYIENAE
                     DEAVTDYYCGVWVKAADGTYSVIIGGNSWILAESSLTTQTAVLAELENLGIKATSTNT
                     YENTDAPLLTLTDLFTNIENLCANGGAKAPKWSEVVAYLESGNKLVVTNTEADGTETT
                     VADFDESKFFNVEFIVTDALGNKTAYTTAESYTSPFNRYQGLTWLLNVKPFTYGYIVQ
                     KSAAEVTTKVSISSIGYDKWLYDVAVPVIFGPKLKDVSRDLLNSIDFNNDDNLFLYCE
                     VSYDSSTPIMPEEKAVSKKLKLYQYNSDAEESLTTLAKTCTDVGEAYETQSLLIYGDY
                     IVSMNDGKAVGITPTNTTSLQIDHEILYVVSASNFQIEKEDDENYPLKKDINYNTMTF
                     KVMEEVYPGEMMNGGEFTGSFNEKGKDSYGANIYWPNVLNDDDMSFIEIHPDKTFDED
                     LDSHGIYTGTRIVDDKLTYDLTSTLVPTTFDLKLKGQRYVTHAVEQNIKDGTTGGSWR
                     DEFQMVVKQGWTEAFDSQYDDVYIFMDPTGEEFVHTQHASLVMTHKLAIAISPKNITK
                     AEFTNPSKITVTGRSKQTAQFAGEFQYYDAYTGKSFWMKPIGDVGLMCARIYEFKMGG
                     WPPAWYNYNDMGGQLPRAVLKARWNFSDTATKIMDEKGINPIVYNSDDGLMVTSSKTT
                     QDPNNLTDWSYLEHVMAFLLCKRDIRDNVMRQQIKKPIDEYWMGVRQTQVEAILAKRT
                     TGSNKIWTKAVCDIAGVNNDITKAARKFVIYVKVKVTPFSEYVELQFENVNQTTNL*"
                     /db_xref="A0A0F9G5K0_9ZZZZ"
     gene            279785..280270
                     /locus_tag="pig_ID_3053_F12_scaffold_0_curated_closed_comp
                     lete_prodigal-single_315"
     CDS             279785..280270
                     /product="hypothetical protein"
                     /codon_start=1
                     /transl_table=11
                     /translation="MTLYSKDEPFIIGIDFDGTVTTTPAGGNDFPKPQKGFVDFYNHI
                     HEHNYQDPENPIYMVIHTARNLDNADNWTYVKDYLCRYQLNEVFLPKRDGITIKNNLN
                     KKITFPVRYTINSKIPCSCYVDDLNIGTPRIDEFNLDWPKIEEMVFDQINKIKVMWEK
                     A*"
     gene            280290..280550
                     /locus_tag="pig_ID_3053_F12_scaffold_0_curated_closed_comp
                     lete_prodigal-single_316"
     CDS             280290..280550
                     /product="hypothetical protein"
                     /codon_start=1
                     /transl_table=11
                     /translation="MIEADLGRIITSKKYASGTVYISDLTNNMWAVTVLDRDNIIISS
                     RTFAFSNETEKKVWEECRKYYKQVKECIYQKKLELIDALEDL*"
     gene            280547..281935
                     /locus_tag="pig_ID_3053_F12_scaffold_0_curated_closed_comp
                     lete_prodigal-single_317"
     CDS             280547..281935
                     /product="Uncharacterized protein n=1 Tax=Treponema
                     maltophilum ATCC 51939 RepID=S3KIT1_TREMA"
                     /codon_start=1
                     /transl_table=11
                     /translation="MSIISYSLGAVEEVTGSKHILEIDGLPYMIDCGAWQGAEGAQKR
                     NREFTFPVDKLQAVFLTHAHYDHCGLLPKLIKDGYTGSIRSTPATRDLASIVMLDSAK
                     IQKYEKGGPAYEESDVVEAINHFRCHAYRKEKVLDERVTYTMYDAGHILGSSMIDISI
                     LRKRNFLQKLIKKEDERMHILYTGDLGRNSNPITRKPDTDMPAPEYIFLESTYGNRTH
                     ESLEHCYEELTTVINETVKRGGKVIIPSFAVERAQEIIYYIKRLTAVDAIPRVPVYVD
                     SPMASNATGVFNIHPECFNEKIVNEFISKGKNPFSVRSLRFISDFCESQAVAKSKDPS
                     IIIAANGMCEAGRIINHLKEGIENPKNTILIVGYMGEGTLGRKILEREELLTIDNKEY
                     HLKAEVHKINAFSAHADYNEITDWLKEVDTSKLKKIFLVHGYKDAQEYLQQHLTEKGY
                     KVEIVTGDPIKL*"
                     /db_xref="UniRef100_S3KIT1"
                     /db_xref="S3KIT1_TREMA"
                     /db_xref="scd:Spica_2827"
     gene            281932..282183
                     /locus_tag="pig_ID_3053_F12_scaffold_0_curated_closed_comp
                     lete_prodigal-single_318"
     CDS             281932..282183
                     /product="hypothetical protein"
                     /codon_start=1
                     /transl_table=11
                     /translation="MITYVTNTSDLSLEQVMMEHSGASNDVFNQAVYDWLKEHNQNDK
                     QLGFNEDHKPNIPKCCQHCANNKNPFCNCTLPSMEMITY*"
     gene            complement(282228..283094)
                     /locus_tag="pig_ID_3053_F12_scaffold_0_curated_closed_comp
                     lete_prodigal-single_319"
     CDS             complement(282228..283094)
                     /product="hypothetical protein"
                     /codon_start=1
                     /transl_table=11
                     /translation="MGNNAYHKKDELEFFPTQEWVKEALYSMMNGTEKKILDPCCGDG
                     GLEYFGKYEYKLMDIEDRGLDNVELCDFLKREPKEGEHYDCAVINPPFGLTDEFITQA
                     FKYTDDIYLIAPFKSVFKKWNSAIVDSILDWRIPYQCFAILTSVGLMHLRNKKQFTFG
                     AVKNIADAFWSQELPYEKSWKQTFFVADKAPDKWFIVNRLTKARVQRNEELIQEKDIY
                     SPNDESAFIVEKGNTNTKAGDKIKRDIMLFDSKEDAYAFRQKYLGNSDYVRNYCYLYG
                     GTILDTRKIPLL*"
     gene            283245..283751
                     /locus_tag="pig_ID_3053_F12_scaffold_0_curated_closed_comp
                     lete_prodigal-single_320"
     CDS             283245..283751
                     /product="hypothetical protein"
                     /codon_start=1
                     /transl_table=11
                     /translation="MEKLDISKFKSPEDIPIGTILVQHWCNSSTFFKVIGTSKRSVLI
                     IKMPSKQTHFEHEGGGTGYSYKVPDEETLKSVEVAYKACNKKYGFDVLKGTRDQFDEA
                     KKIAEANKENFWDDFEIVSNYRDCLTPKRIMVKFLEDGLCIPGYFKGSWCGPMQLWNG
                     EEVSDYYN*"
     gene            283763..283930
                     /locus_tag="pig_ID_3053_F12_scaffold_0_curated_closed_comp
                     lete_prodigal-single_321"
     CDS             283763..283930
                     /product="hypothetical protein"
                     /codon_start=1
                     /transl_table=11
                     /translation="MLKTRAIQNLKDSVYDAINAGLFFDEIFQIIAKTLNSYNKENKD
                     ERQSCCNQKSN*"
     gene            283893..284015
                     /locus_tag="pig_ID_3053_F12_scaffold_0_curated_closed_comp
                     lete_prodigal-single_322"
     CDS             283893..284015
                     /product="hypothetical protein"
                     /codon_start=1
                     /transl_table=11
                     /translation="MKDKVAAIKKAIKNKTYDWESAIKHTAERICEHPESLLWK*"
     gene            284040..284753
                     /locus_tag="pig_ID_3053_F12_scaffold_0_curated_closed_comp
                     lete_prodigal-single_323"
     CDS             284040..284753
                     /product="hypothetical protein"
                     /codon_start=1
                     /transl_table=11
                     /translation="MEYVDKQFPLEYVENDWDNFLSEKSNGERVRYFKFYRLIPYDDT
                     TEGCINAFKKLQVLSKELVKGVVDINYGRTFFNISYKVVDGFKYLYNGYSYTYNEDYV
                     KRHYPNTYIDCKLVCFNLKIASFTDDKEVGFAGYKNQPITVLESHIAETFGFERFAKV
                     NSALTKVRNKDEYIKAHPLTDKFGVPIEIGDYVASGSGSGATIFKVSKLTPSTINYGV
                     SSKGCIIVRAKDPNKKLGW*"
     gene            284755..284952
                     /locus_tag="pig_ID_3053_F12_scaffold_0_curated_closed_comp
                     lete_prodigal-single_324"
     CDS             284755..284952
                     /product="hypothetical protein"
                     /codon_start=1
                     /transl_table=11
                     /translation="MRAEVFLKNGKKITVDKVVKIESCNGDVILEFERDTSGGEFTTC
                     DMPSMGFEEAKIDMIKLVGFE*"
     gene            284949..285617
                     /locus_tag="pig_ID_3053_F12_scaffold_0_curated_closed_comp
                     lete_prodigal-single_325"
     CDS             284949..285617
                     /product="hypothetical protein"
                     /codon_start=1
                     /transl_table=11
                     /translation="MIDKDDLNRNESMMELEIDDKKVTDVAATFNKDDAIKRTMALIS
                     ERKKNRDERIKNRDVHSIGMRLFNPPKDDTGEHYTSYDDHIKLLDKEIEDQKALILLG
                     IERLELLIEKEALVMEEANAMTQENFQLPKQYKTDDEFFDSLIKEHILHKHPKVIGDY
                     FGEYRFSSHAGTIHFEHIYNKEGKLVKVRCMDCYRKWLLNNNNGSPSKDDGEMTTYDK
                     VGGD*"
     gene            285595..286077
                     /locus_tag="pig_ID_3053_F12_scaffold_0_curated_closed_comp
                     lete_prodigal-single_326"
     CDS             285595..286077
                     /product="hypothetical protein"
                     /codon_start=1
                     /transl_table=11
                     /translation="MTKSAETEYKEWNEILKKLCPDVRLSISYSWAENYIDFEYNFSK
                     YKVVLDAITKLTKVGFIQRLTTDADFIQKVCMMSKILFRSELNKITKEYDRHMYPPEY
                     NNLSFTLVYIKALRTAVPFVFRRNFPVYVFESVADVILDWSPDYFDGINIQIIKNTWE
                     *"
ORIGIN      
        1 GAACTTTTAA TCAACATCTT TTATATTATT ACTGTAAAAC TGAATTGATA TGGAGTAACT
       61 TATGACAAGA ATTGATGAAC TCAAAGCAAA GATAGAAGAA GCCTCAATCG CATACGGCGA
      121 AGCAAATCCT ATTATGTCAG ATAAAGAATT CGACCAACTT GTCAATGAAT TGAAAACTCT
      181 TGACCCAACT TATGTTGATA CTGTAACATA TGATGATCAT ACAGAAGGCT TTCCAAAAGC
      241 AAAACACGAT TTGATTACAG GAACACTTGC AAAATGTAAG AACGAAGATG ATTTTAAAGA
      301 ATGGCTCCGC AAACATCCTG GCGTGTATGT TATGGAACAG AAGATGGACG GTGCAGGAAT
      361 TGAACTTAAG TTTCGCAACG GAAAACTTGT TCAGGCAGTA ACACGCGGTA CAGGTTTTGA
      421 AGGTGATGAT ATCACTGAAA ATGCAAAGCT TGTTAAAGGT GTTAATTCAA CTTTGAACTT
      481 GCCAATGGAC TGTTCAATTC GCGGCGAAAT CCTAATGTCT CACTCAATGT TCAACAAAAA
      541 CTACAAGGAC AAGATGAAGA ACTGCCGCAA TGCTGCTGCA GGAATTATGA AACATCTTGA
      601 CGGAAGCGAA CTTGACAATC TCAACTTTGT TGCTTATGAT ATGCAGGAAG TTGGCGAAAA
      661 GACAATCAAA ACTGAAGTCC AGAAATTGGA GTTTCTTTCA GGAAACGGAT TTGAAATCCC
      721 AGAACACGCT GTCGTAAAGA ACTTGACAGA AGCTTTCGCC TTCCGTACAT CTCAGTACAA
      781 CAATCGCGAA AACATTGAAT ATGATATTGA TGGTGTGGTT GTGAAGCCTG AAATAATTGA
      841 TTATGAAGAC CTTAAGAACA GAACTCCTAA GAACTCTTGT GCTATTAAGT TTGAACTTGA
      901 TGTTGCAGTT ACAAAAATTA TTGGTTTTGA ATGGTCTCAG TCTGGGAAGT ACTTCTCACC
      961 TGTAGCAATT CTTGAGCCTG TTGAGTTGAA TGGCACAACA GTTAAAAGAG CTTCTTGTTC
     1021 AAATACAAAA TGGCTTGCAT CCCGTGGAAT TGAAATTGGC TCAAAAGTAA AGATTGTAAA
     1081 AAGAGGTGAA ATCATCCCGC ATATCGAAGG ACTTGCTGAT GAATAAGTTT ACACCGAATG
     1141 GAAAACAACA GTGTGGGTTT CATCCAGGAG ACTCTTGGAG AACTCCCAAC TTTACATCAG
     1201 ACTTGACAAA GTGCGTTTCT CCAAAAGGTG ATCTTGATCT TACTGGGTTT TATTTTCTCG
     1261 ATGGGAATGA AGACTTGATG GTTGACACTG TAACAACTCA GATGACTTTG ACACAGTATG
     1321 TTGTTGATGC AATTAAAAAC AGTACAGTTG TTTCATTGAA TGAAACAGTA GCAGAACATT
     1381 TTCTCGACAA GAATCCTGAG TTGTTTGATG GTAAGGAGTT GTACATTGAA TAACAAAAAC
     1441 TTAGAATATG TAAAAAAGCT ACACAGGGAC TTTGACGAAA TGATTCGTTA CACTGACATT
     1501 GAGTCTTGTG ATAAAGTTGT TATGACAAAA GAACAGCTCA AAAGATTTGA AAACGACATC
     1561 CAAAAACTTA GGCTTCCTGC AAGAGTTATT TATATGACTT CAGGAACCTT AAGAAAAGTG
     1621 ATAAGTGGCT TTTACAATAA AGAAACAGGT AACAGCGTTT GTATGCATCA TAAAGTTGTT
     1681 GAAGAATTGA TAAGAGTTGA CCCAACAATT TTTGATGGAG TTAATATCAA TATAAAAGAA
     1741 CCACAGGAGG AAGAGAATGG CACAAAGTAC TGATTCTGTA CGCAAAATGG CTGCAGTGTT
     1801 GGACACTCTA TTAGGCTCTG TGCAGATGCC TAAGCAAATG TTTGACCTGT CAAGTTTAGA
     1861 AAATGCAGAC ACTCCTAAGT ATGACTCAAA AAAGATTCCT GTAAAAGTTA AAGATATTGT
     1921 GTTTATGCGA AAATATGTTG AAGGCGGTAA ATTAAAAATC ACTGAAACGA ATGCAGAGTA
     1981 TCTTCTCGAG CAAAATCCAA ACATTTTCCA GGGAATTGAT CTTGATTTGA TTGATGAAGA
     2041 TGATGACGAT TATTTTGAGG AGTCATAATG ACAGGATTTA ATAGTTTAGG AAGTGCATAC
     2101 ACAGCTGATC TTTATTACGG TGACACAACA GATAATTCAA CTCTTCGCCA CCAGCGCATA
     2161 AACTTGGGCT ATAACAGTTT GACTAGTAAT AATTTTAATT ATCTTGCAAG TGAATTCACA
     2221 GGAGCAGTTA TAACATATTA CAACAAAGGT GAAATTGTCG GTGAAGAGCA GTATGAGTTT
     2281 GATGAAGAGA ACAATAAGAA GATTGAAGAA ATCCGAAAAG ATCTTCAGAA GATAAAGAAA
     2341 GAATACGCAA AGAAAGCAGT TTATCGCTTG ACTGATGTTG ATCTGATTGA CTGGCGTTTA
     2401 CTTATAATTA GAGAAAACTC TGATGGACAC TCTGAAACAG TTGATGTTAC AAGTGATGTT
     2461 CTTAATGAAC TGAAAAACGG TGTAAAGAGA ACTGTGTATC TTTCATCACA AGTTCTTGAC
     2521 TTTTGTTCAG AGCAGGATCC AACAATCTTT GATGGTTGGG AGGTAGTTTT AACTGATGAA
     2581 AAAGCTGATG TAAGTTTGAC TGAAATGCCA AAAAATCTTG ACGGCTACAA AGATGAAACA
     2641 AATGAAGAAT ATCTCCAGCG TATCAAAAAT AAAACAGAAG AGATTCGTCA TAACGAAAAG
     2701 AAAGCTGTTA AAGAAGCAGA AAGTAATGAA GAGATAGACT TATTATTGAG GAGAATGTGA
     2761 AAGTGAACTT GATTTGTGAC ACAGACGGCA TTGTAAAAGG CTCGTATATT TACAGTAAAA
     2821 AAGAGCGTGA GAAGTTTATT GATAAAGTTG CTGACATTAC TGAAGATGAA GAGATATTGG
     2881 TGGTTAATAT TGATTATGGT TATCGTAAAG ATATAAAATG TTATTACATC AATTTTGAAT
     2941 ATTATTGGTT ATTTGAAGTT GATGACGAGG AAGATGTAAA GCAAATAAAT GCTGCATTTG
     3001 TACAGAAAGA AGTTGATAAA GTTGTAAATT GGGAGACAAG AAAGTATGAA AGTTCTAGTG
     3061 GTGCCTGATA TTCACGGAAG CTGGAGTCAA GCTCTTGCCT TCATAAGAGA CAATAAGGAC
     3121 AGCGTCGATA AAGTAGTGAC TCTTGGCGAC TATGTTGATG ATTGGGAAGA ATATCTTAAT
     3181 GGCAAACCTA TGCAGGAGGG ATTTTTACAA CTTATAGAAA TGGCGCGGTC AGAGCCTAAC
     3241 AAGTTTTGTA TTTGTTTAGG CAATCACGAT CACGCATACA TCTCAAGTCA AACTTGCAGC
     3301 GGTCATCATT TTGAATATGA AAATATGTAT AGTGAGATGT TCAAACAGAA TATGGACATC
     3361 ATTTATCCTG CTGTTCTTAT TGATGGCGTT TTGTTCTCAC ACGCTGGAGT TTCACAGCAT
     3421 TGGTATAACA GAACAGTAGC TTGGTACAAT GACAAACACA AAATGGACAA AGTGCCAAAT
     3481 GAATTGAAGT GCGAGTACAA TAAGTGGAAG TACAATTACC ATCATATTGA AGAAGTTTTC
     3541 TTTGACGGTA TGATTCGTCC TCTTGTAAAT CCAAAAACAA AGGAAGACGA AGATTACATA
     3601 AAAGAATATC GTGAAAAGCA GGCTTATGCA AAGAAAATGA TGGATGATGC TTACGCCGCA
     3661 ATGGAACCTT ATTTCAAGGA TACTTTTTCT TCAACTTTTA AGGTTGAAAC GTTGAAGGCA
     3721 ATTCTTGATG AAGATACTGA GTATTTTTGC CATTGTGGGT ATTCAAGCAG TGGTGATTCG
     3781 CCTGGTGAAT CTTGTATTTG GATTCGTCCG TCTTCATTGC TTAAAGATAA TTGGCCTGGA
     3841 CATTTGAAGT GTCAGGTTGT AGGACATACA GAATGTGGAT TGAAAAAGTT TAAGTATCGT
     3901 ACACATAAGT TGATTGTTTG TGATAGCCAT AAACACGACT GTGGTTTCAT TCTTGATACT
     3961 GAAAACATTG GAGATGACTT TGAGAAAGTG AAGTATGAAA AGAATCCATA CTATAATATG
     4021 CGGTCAAATG AGTCATTATT AAGACTTCTT TTTGGAGGTG AAATTTGACA AAGATAACAC
     4081 AAGAATTGTT TATGAAGCTT GCAAATAAGT TTTTCTCAGA CTCTGATAAT TGTAAACTGT
     4141 TCAGAAAGCA CTGTGAAGAT GTTGGCATTA AAATGGATAT TACCATTGAA GAAATGAAAA
     4201 CATCAATACG AAAGTTTCAC GAGAACAAGA TTATATGGGC GTCAAGCACA ATCAATGAAG
     4261 AAAAAGACTC AATTCTTCCT GGAATTGAAA AAGAAATTAT GATTCTTAAG AAAAACGGAT
     4321 TTGATGCTAT TCCAAAGTTT GGCTTTAAAG ATTTCAATAC GATTGATTGG ACAGGGAAGC
     4381 CTAAGACATA CACTATTTCA ACTGATACAA AACATATACA CTCCCACTGT TGGAAACATA
     4441 TAAAAGAGAG TAAGCCAAAT AAAGTTTCAT TTGTTATTGA TGATTGGAGT TCGCTTTCAA
     4501 AGCAAATGAA AAAAGACTTT TGGAGAGTGC AATACACAAT TCTGAAGTAT GACCGCTTTT
     4561 TACATCAGAA AGAACTTGCA AATGCAAAGA AACAGATTGC ATATTCAAAA AGAGTCATTC
     4621 AGAAGCTTGA CAGATTATCT GAAGAAGAAG TTAGAATATA TTATAAAGAG TCTTTTAAGG
     4681 AGTCATTAAA ATGATAAGAG TACGGATTCT TAATAAGTCT AAAGACGGCG TCATTCTTAA
     4741 ATCAGGCAAG CTTGAACAAA AGATTTCTTG GGAAGATTTT AACTCTGCTT GGACAATCGA
     4801 CCCAAAAGAC AAACTTTATG CAATTATGAA TAAAGACAAA GAAGATGAAG CTGCAAAAGT
     4861 GAATGATATT GTACAGGAAG CGGTTCTTGC TCTTATGATG AGAAGAGGTG AAAACCCAGA
     4921 AGCTAAACTT ACTTCTGCAA TGATGCTTGG CAGTTTAGTC GATAAGTTTG TGAAGCTTGT
     4981 GCCTGATGGA ACTCCTGCTG ACTTCCTTTA CCTTGTTCGT GAAGCTTATC AAAAACAAAC
     5041 AAATGCATTG CTTAATGCAG GTGTAGGCTT TACTCATAAA GATGATAACG AACATTTCAA
     5101 CAGTAGACAG CGCCATCAGA ATAAACATAA TCTTGAAAGA ATTGCAAAAG AAAAAGCTGA
     5161 TGAAGATAAG TTTACAATCG GCGATGCAAT AAAGATACAG GAACAGCGTG ATAAAAATAA
     5221 GAAATCATCT GACTAATTAT TATGTTTGTT CCTCAAAAGG TAAAGTCTTG GAGAATTAAA
     5281 AATGGCGCAA CTGATATGTC AGTTGAACTT ATCAACGCAA AAGGACAGAT AGTAGGCAGA
     5341 GCTACTTTTT CACTCGACGA AATAGTTAAT ATATCTAAAG CGGTATTTGA AGGCTATGTA
     5401 GTTGAGTTTA AGAACAAGAC GAAATATATA ATTTCATATC ACGACATTGA TGAATGTTTT
     5461 GATGTTGAAT TGGAGGAACT TGATGGAAGA AGAAACAACT GAAAAAGAAC ATTGGTGTTT
     5521 TGTTTCATAT CAATATACAT TAAAGAATGA CTCTACTCCT CGCTTCGGAA ACATTACTCT
     5581 TCCTATGACA GGCCGCATTA CTAATAATGA TTCATTCCAA GTACTTAATC AATTCATAAC
     5641 AAGAGCAATT ACTGAAAATC TCAAAGAACA CAATCTTGAC ATACAAGGCG TACCAATTAT
     5701 ACTTTATTTT AAGGAGTTGG GCGTATGAAC AACTTTTACA AACTTGAACG AGATGTAATT
     5761 CGCCTTGACA CAATCGACAT CATATCAAAA AGAGAAAGAT ATGTAGGACC TGACAGAAAC
     5821 GGCAAAGATG ACTGGACTCC TACAAATGGA GAGTTTCTTA TTGTTATCAA TGATGACAGA
     5881 GAATACTCCT ACAGTTCAAT GCAAGAACGT GATACAGTTT ATAATGATCT GATTTCAAAA
     5941 CTTATAATGT CTGATGAAGA AAACGCGGAT CCAGGTAACG TATTTACTGA TAAGCAGGCT
     6001 CTTTCTATGA CATATTAAAT TGAACTTTTC CAAATCATCT TTTATATTAT TACTGTAACC
     6061 GAATAAAAGT AGAAGTTAGC CTAAATGAAT CCTGATGATT GGAGAGATGA TTCTTGGGAG
     6121 GTACTCGATG AATCTGGGAC AAAATGAAAT TGATGCACTA ATTGATAACT GCAAAAATAA
     6181 TAAAGCATGC CTTGAAGATG TAAAAGGCTT TGAAGATAAG CAGCCAACGA TTGACCTGCT
     6241 TTCCATCGTT GCCTCTTCAA TAGATCAGGA AGAACTAATA GGAGGTAAAG ATGACTGGTA
     6301 AGGAGTTTGA CTTTTCTTTT GATTTGAATT GGCGAAAAGG TGACATTGGA CTTCGAGGAA
     6361 AAATTGCATC TAAAGACTGT GATGACTCTC GAAGTCCTGA GATAATTTGT TATCAGCGTG
     6421 GAGATGACGG CAGAGAGACT TGTTACACAC TTGCATTTTT TGAAAAGACT CGTGAAGGAT
     6481 ATGATATTCG TACAGTAGGA AATCGTTTGT TCGATGCAAT GAATGAGTAT CACATTGACT
     6541 ATAACAGCTT TATTGATGCT GTTAGATACT TTCACGACAT TCTTGATAAA ATTATTTGTT
     6601 TGCAAAAAAC CGCTGAAGAG AAGTGGTAAG TTAATATTTT ATTTGGAGGA TATATGAGTC
     6661 AGTTTTCAGA CAAAAGTGAT TTTGGCGATA CTTGTTTGAT GCATTATTCT CCAGATAGAG
     6721 TTTCTTATGC AACCATCTTA ATTGATGATA CTCCATTGAA AGTAAACAGT CCTCGAGACT
     6781 TAATTCCTTA TTATGGAAAT ATTGTTGCAA GTATGTCTTG TTCAGAAGAT CATATGTACG
     6841 TCAACATTGC AAAGATTTCA CAGCCTCGTC ATCGAGAAAT TGATACGATT TGTCTTTTCA
     6901 TAGATGAATA TGTTCAAAAA TGGCGAAGAG CAAAAAGAAA GAAGAAACAA GTTTGTTTTA
     6961 ATGACTTTGA ATACCCAACT CTTGTAACTG ACAGATATAT TATTTGGAAG CGTTGTGAGA
     7021 AATATAAAGA TTTTCTTCTT AAGGTGTTTA CTCCATACGC TTACAATAAA GAGTGGATGT
     7081 TCAATCATAT AAACACTGAA ATTATTGAAA CTTTATTCAG TGACATTCAC ACAAGTACAG
     7141 GAAACTACTA CCGAAGAAAC TTACTTGCTT ATGCAGCTGA ATACTGGGGT GAACAGTACA
     7201 CTCTTGACAA AGAACATTGG CTTTGTTGGG CGTCTGCTAG CACTGATGAT GCAGATCACA
     7261 ATGCAGCTCT TTTCCGAATA CAAGAAGCAA CTTGGGATTA TGAAAAAATG TATAAAGAAG
     7321 CTTTGGAGGA ATTAAAATTA TGTTAAACTT GGCATTGACT GTCGCAGCAA TTACTGTAGG
     7381 TGTTTGTCTT GCAACTATTT TAGGAATACT TGTATATTAC CTTGTAAAGT TGTATCGCTT
     7441 GAATCATCCT AAATCAAAAA AGATTTCCAT TGAAGAAGCA ACAAAACTTG TTGAGGACGC
     7501 AATGTTCTGG GATCTTGTTG TAAAAGTTGC AACAGAAAAG AAGTCTATTA CCAAAGATGA
     7561 ACCTCTTAAT GATACTGGAT ATGTTGCAGT CTTGGAGCCT TGTAAATGTA GTGAATGTCC
     7621 TTGCTTTGAA AGTCGGGAAG ATTGTTGTCA CACAGGTGTA GAAATTGAAG GTAGTCGTTA
     7681 TTGCAAAACA CTGATTGACA TCAACAAACT TTGTGGACTT CCAAGTGTAA AAGAAAAGCC
     7741 TGATGTAAGT AAGATGCTTA CTGATGAAGA ATGTAAGTTA TTTGCTAAAC AATATATGGA
     7801 TGCATCTACA AGAGGTTAAA CTATGAAAAG ATTTAACATT TTTAGAGAGT TAAAAAGAAT
     7861 AATTTCCCAG TGGGTAGAAA CAGAATACTG GTACAGATTC CGTAAAAGAC CTGGTGAACA
     7921 CGACAGAAAT GTTTCAATTT TGAATGATAC TTGGAACGGA CATAACACTT TACTTCAGTG
     7981 GCAGATTTTG AAAGTTGAAC ATATGTATCA TAATCTTCGC AAATATGGTT GCGAAGCAAC
     8041 GTGTTATGTT GACTCTCCTG ACTTCATTGA TAATTGTGAA GCGCCTGATA TGTTTTATGC
     8101 ATTAAAGTAT GTTCAAAATA GAGCTAAGGA AACAGGTGAA CTGCAGTGGT ATGGCGGTAA
     8161 GTACTATTAT GCATATGACA AAGAAAGCAG CAAGCCTTGG GTGATCTTCA ACAAGAAAGT
     8221 TGTCGATGTT ATCCCTGCTA ACAAAATCCC AAAAAATAAA CGCTTTTACA GAGTCAACTT
     8281 TGACGATGAC TGCAACTATA TTGGCAGCAC TCCTTGTGAT AAAGAAGTTT ATGAACATAT
     8341 TCAGATTGCA AGTTTTGATA CTTGGGAAGA GATGTCAGAA TGGGTAAACA ACTGTAAAGA
     8401 TGAGCCAGAT GTTTCCAACT TTGACCGCAA TGCAATTATG TATGCACAGT CAATTCATTT
     8461 TGAAACAACA GACTTGCATA ATCTTTCTCC TCGCCTTCGC AATGTCGTTC GTGGACAAAG
     8521 AAGAAAGCTT CACGATTTGT ATGAATACCG TAAGCTCTTA AAAAAGCTCA ATTCGCTTGA
     8581 CTACACATAT GATGAACCTT GGAAGTCTCG TTCTGATGAG ATTTACGAAA AATATAAGAA
     8641 CGATGATGAT GCAAGGGCCG TTGCTTACAA TGAACTTTGG AAAGAGTTCA AAGCTTATCG
     8701 TCGTTCAATC ATTGATAAAA TTGCAGATCT TTGGAATGAA AGAGCAGATT TTTGGTGGGA
     8761 TTAAGTTAAT ATAATTTCAG AGGTTGAAAA AATGAGTACA CTTAAAAGTA AAGTTAGATT
     8821 TATTATTCCT CTTACAATGT GGCAGCGTTT TGTCAACCAC GAAATCTTGC TTAAGCGTCC
     8881 ATTTGAAGTT AAAGAGTTTG AAGAAACTTT TTACGAGTAT GAGCCGTCTG ATTTCATATC
     8941 ACTTGAGGAC TACTTCAACT TGGTTAAAAA AGACGTCATT AGTTTGCCAC ATACTGTTGG
     9001 ATATGACTGG AATGAACTAG AAGATGCTGC CTATGAGTGT GCAAAGAAAC TGACTTTTGA
     9061 AGATTTCAAA AGAATTGTAT TCGCTAATTA TAATGAAAAC ATTTACAAAC TTGAAAAGCC
     9121 CATAACAATC GACTACACAA AATACTACCG CGATGATAAA GATCATCATC ATACTTATAG
     9181 GTATTTGTCT GCAAGAGATA TTTGGGATAT CTTGTTTCAT TGGTCTCTTA CAAAAGAACG
     9241 CCCATCAGTT TACTTTTATG ATGGTGAATT TGAAAAAGAT ATAGTTGAAA TCCGTGAATA
     9301 CACAAGAGGC GACGGTGTAA CAAAAGATGT TTTCGTCGTC CGTGAAGAAG AGGTGTAAAA
     9361 ATGAATGAAG AGTTGCTTAT GAAAACAATC AACTTTTGGC GAGGTAAAAA GAATAATCCT
     9421 CTGAATGGTA AAACATTCAA AGAGATTGTG CAGCTTGCTG AAAAGTATGG ATATGATCTT
     9481 GGAGGAATGA ATGTTGTCAC TGAAGAGTAA TTATTTTCAT ACTAGAGATG AGCTTTGTGA
     9541 CTTTGTAAAC AATAATGAAA CTGTAATTAC AGTTGTTCAG ATTGTTGCAA GTAGCACAGG
     9601 TTTTACTCTC TTCTATAAAG AGGGCGAATA ATGCTTAATA TGATTTTTAA TTTTGATGAC
     9661 TTCAAACATA GTGAAGATCT ATTTGCTGAG TTTGCAACGG TCGTCGGCTA TCCAAATCTT
     9721 CAGGCATCAG ATATAGATAA ATACCAGGGT CTTGTCAATT TTGAAAATGT TAGAACAGGA
     9781 CAAACAATAT TCCAAGGCTA TGATGGCATT TATATTGAGT TTGATGAAGA TGAGCAATCA
     9841 ATAAGATTTT ACTCAGGTGT CAATAAAAGA ACTGTTCTTT TTACTTATAA GGAACACATA
     9901 ACTAAACTAA CAGAGGTAAA AAATGCTGAA GATACTGAAA AAACTCAAAT TGCGGATCGT
     9961 TTTGTGGATT TACAAAAATA TAAACCCTAC GACAAGTTAC ATCGCCCAGC AGTGGGCAAT
    10021 ATTGTTATTT GGTGTGGCGG TACATACCAA ATTACTGGGG TAAGGCCTCG TAAAGATTGC
    10081 GACTTACTCG ACATAGTTAT TGGTGATATG ACTATTCGTT CAGACTACTT ACTTGAAAAT
    10141 GGTCGATACG CCAATGCTGA AATCTGTGGA TGGAAAGAAG ACTCAAAAAT GGAATAAAAT
    10201 ATGAAAACGA AAAGTGAACA ACTTGAATTA GCAGCGAGAG TTTCAAGTGA CGGCTACTCA
    10261 TTACAGTTTT ATTGTGATAA GGAATGCCAA ACTTACAATG TTGCCATTGT CAATGATAAA
    10321 GTAAAGAACA AAGAATACTA CAATCAGATT ATTATATCAA GAGACTCGCT CGAAAAAATT
    10381 AAGCTATGGC TGCTTAAAGC AACAGAGATG GAAGAAACGA ATTTGCCTCA TCTATATGTT
    10441 GAGTGTGTTT CTCATTGTGA AATACTTTCA TTCAGCAAAC TTGATAACTG TATTTATGTT
    10501 CAACTGTATC AGGTTGCTTC TTTCCCAAGA CAAAAACGTG GAAAAACAGA TGATGAGTTT
    10561 TCAATGTCAG AAAAAGTTGC AGGTGTTTTA GCACGAACTC TTTTAATTTA TTTACATTCA
    10621 AGCGTGCCTA ACAGTTAATA TTAAATTGAG GCAGGTGATG GGTGACTGGG AAGAGTTAAA
    10681 AGATCTTGCA ACAAGATTGC CACCTGATGT ATATGCTTCA TTACAGTCAA TGGCATTAAG
    10741 CGGTATGTCT ATGGATATGC TAAAATGTGC AGTTATCGAT GCTATTGCTA AATATAATGG
    10801 AGGCAGTATT CAAATGGCTG ATAATATTGT AAGACCGAAG AAAAAGATTA TGGATCTTTC
    10861 AAGCTATTAC ATAGTACCTA ATGATGAAAA TGATCCTGAC GGTCCTTGTG GAATATTTGA
    10921 TGATGGAGGT TATGAAGACG AAACGGAGTC AATCATAAAA CGGCTTGAAG TTTTTCAGTA
    10981 TGAAACAATT ATTGTAACAG AAGATGTTGC AGCTGTTTTA CTTGACAGAA ATCCAAATTG
    11041 CTTTGCAGGT TGCCCAAATC TTCAAATGAC AGATGGAAAA GATAATTCAC ATAAATAAAA
    11101 ACTTTGGACA GTCAAATATT GATTTAAGAA ACTATCGTCT TGTTTCTTTC GGAGTAATTG
    11161 ATGTTCTTGT GTCAAAAGAA ATCTCTCCAA ATGGGGAAAC TGTTAGAGTT GATTATTCAA
    11221 AACTTGACCC AAGAAAAGTT AACAAAACTT TAGCTGTTAT AAGACAGTTG AAAAGTAATG
    11281 AATGGAATAT TTGTTGGGTA CCTGAATGTA TATTTGAGTT CCTTGCAAAA ATAGAACCCA
    11341 CAGCTTTTGT GCGGGTTAAA CAAATAATGT TATATGACGA TAAGGGTAAC CTTATTGTGG
    11401 AGGATGAAAA TGAGTGAAGA TTTTGAAAGA ATACTTGTAA TTAAACCACA TCTGCCTGCT
    11461 TCAATTTCAC ACAGAAGTAA TGTGCGCGAA CGATATGGCA TTTCAAATGA ACAGCTTGAC
    11521 AAGTTGATTG AAAGTGGAGA CGCTCTTGAA TATAACGGAA AAACAGTTTG CTTCGACTTG
    11581 CCAATTCCTG AAGCATACGC TTAATGGAAA CAAAAAGTAA AGAAGTTGAT GAGCTTAAGC
    11641 TCAGTAAGTA TTCCCTTAAA CTTTGTAAGG AAGTACAAAT GGCCTTGCCT CATATTTCAA
    11701 ATGTTCGCGC TATGAAAAGA CTAGCAGGTG CGCTTAATGA GTATTTGAAA GCTTATCAAA
    11761 AACTTGGAGG AAAAATTGAG TAAATTATCG GATTCTGTAA AAGAAATGCA GGAAGAGGAC
    11821 AAAAAGAAAA ATCTTGAACA CCACTTTGTA ACATATGAAA ACAAAGCTGC ATTTATGAAA
    11881 GCACTTTATG AAAAGATTTC AAATGTTGAG TTTGACGTAC TTCAGTCTTC TGATGCTTTC
    11941 TATATTGAAG TTTATCCATT TATGAACTTT GATAAAACTT TGGTTGTAAA AATCAAAAAA
    12001 GCAAGAACAA CATCTTATGA AATTGGTTTG TTCCCAAATG GAAAGCAGGC TGCGTATCTT
    12061 GTTGGCAAAT ATCCTATCAA TGTTGATGCT ATCGGCACTG AAGAAGATGG CTATGTTGAT
    12121 ATTGGTGAGC TTATTTATTA CTGTGAAAAG ACAGCAAAGG ACTTCACAGT TTCAAAAGAA
    12181 AAGTCAACAT TAAACAAAGA AATTGATGAA GGCTTCAAAA ATCCAAAAAA CAGATTTAAT
    12241 GACAACGGCC GAATGTCTTT AGGTGGTGAA ACACTTGAAG AGGATGTTGC TTTCAACGAA
    12301 TGGATGCATA AACGTTACAA ATAAAAACAA GGCGGCATTT GAGCCGCCTT TATTATTTTT
    12361 AATGAAGTCC CATATTTTTA ATTAAAAGTT GTTGCTTTTT CTTTTCGCCT TCATATGTTC
    12421 TTTCTTTTTC TTTTAATGGG TCCCAGACGT GGAATGGAAT GTATTCATTT TCATAAGTAT
    12481 CAAGTAAATG CAAATTACCA GCGATACAGT CAGTAATATC TTTTGCATTA CTTCCAACTT
    12541 TACTCCACTG CCAACTTTGT TCTGTGTATT CTGAACCTGG GAGACAGAAC TCATCACTAT
    12601 AAACATTTTC ACCGTTCATA TGATCTATCT TTGTAGTTCC CGTTGTCTTT CGCTTAACCA
    12661 TCTGTAAAGC AAGCAAATTG TTCTTAACCA TAACGGATTT GCCACAGTAA TATCTTTTGT
    12721 GAATTACATA GTCAACAAGC GACAAGTAAG GCGCATTGTT TTTATCAACT GAAACATAAT
    12781 CAACTTCAAT GCCTGCACGC TCCAATGCCT GCATCATAGC TCTTGATTGG AATGAGTCAA
    12841 ATGACACGTG ACGAATGTTC ATATTACCAA GTCGAATTAA GTCGAGAATG AAGAACTTGA
    12901 AAGCGTCCAA GTTAATCATA CCGCCTTTAG GAATAACAGG AACAACCATA TCAGTAACAT
    12961 AAACTTTCAA AGGCTGCCCT TGTGTATCAA GTCGCACTTT ATCTCTTTCA ACGTGACTTA
    13021 TAGCAATGCC TGCAGTATCG CCTGAAATAG CCAAGTCGAT TGATGCAGCG CGAGGTAAAG
    13081 AAGGCTCATA ATAGAAGTAA TACTTACCAA GAATCTTGTT GAAGAACTTG TCTTTAACTT
    13141 GGTTCCAAAT CAAATGTTCA GGTTCGTCTT CAGTCTTTGC AATAATAGTT GAGTAAATGT
    13201 TTTTAAGATT ATTGTCAAAT GTATGATCTA TCCATTCTTT ATTGTAAATC AAACGGTCAG
    13261 CTGCACCTGA AGGAATGCCT GCTTGGTCTC GTAAGAAGTT GATTGGAGAT TCTTCAGCGT
    13321 TGTCTTTGAA TGAAACGACA CCATTTGAAG TAATCTGATT CATTGGAGCC CATTCAATAT
    13381 CCTGTGGATT GTAAGTCGAT AATTCATTCT CTGTTTCAAC AACTTTAGGA GGCTGTCCAT
    13441 CGCCGCCCTT AAACACTGGG AATGCGTGAA CAAAGTCTTT CTTAAGGTTG ACAGGCTGTT
    13501 TCCAATCTGT TCGAGGTGAT TCCCAAGCTG TCGGGAACTC TTTTGGAAAA TACTTCCATC
    13561 TTGAGCCTGT AACGATATAA TTCTTTTTAT TCTTTTTTGT ACCTTCGTCC CAAATCCATT
    13621 CATCAATAGG GCTTTCAAGT GAGTTTGGCT GAGAGTCAAT AATGAATCGT CCGTAGTAGT
    13681 TGCCTTTCAT ACGGTTATCA ATTCTCTTAC GAAGTTTTGT AAAGAATGTA AAAATTTTAT
    13741 CATCGCTCCA CCCGTTTTCT GAGAACATTG TCAATTCTGA AATTACTGCT GAAATGATAT
    13801 TCTGTCCTAA GATAGAACCT GCACCATTGA TAATTTTATA GTTTACACCA TTTTGCATCG
    13861 CAAGAGCAGA TGTTGGTGTT GATGTTGTCC AGTGAATGCA GTCACTTATG TCTTCAGCCG
    13921 AAGCATCAAC CAAGTCTTGG TGTGTACGAA CGCGTTGAAA ATAAGGAGCG CCTTCAAGAA
    13981 TCTGAGTAAA CGGCTCAAGC AACAATTCTG ATGCTTTCTT TTGGTTCCAA CCGCCCAAAC
    14041 ATTGTGTAAA GATTGAAGAC ATAGCCATAC CAAAGAAACG ATACGGATGC CACATCATTG
    14101 CATAGTGAAC TGATATGTAA AGCTGTGCAA GTGTAGATAA TGTTGAGTTG TGTGTTATTA
    14161 TAGCTTCATC AGTATAGTAA AATCCCTCTG GATTGTTTAA TGAAATGCAT CTACAATTTT
    14221 CTTGGTAATC AAGCTTTTCG ATTGATGCAA TAAAAATACC ATCATATGTT TTTGGTATTA
    14281 TGTTATCAGA AGGCTCAGCT TCGTGTGAAG GCAGAGTTTT TTCAATGTCG TCCCAAGTGA
    14341 GATTTTGATA TATCTCATCA GTAAGTACTG TAAAGTGGTA CTCTGGGTGA CTCATCATCC
    14401 ATTCAGTTGT CAATGAATCC CAAACTCTTT TGTTGTCTTC TTCACGAAAG CTTACAGTTG
    14461 TAAGATGTTT TGCGTGAGTT CTAAATGATC TTCCATCAGA AAGTGTTAGT TTATAAATAT
    14521 CTGAAACGCC AAGTTCATTT ATATGTACAA CTTTTGCTTT ATCAGTGCCA GGACACATAA
    14581 CAGAGTCGCC TACTTTAATA TCACCCATAT TTTTATAGAC AAGTCTTCTA CCGCCGCAAC
    14641 CGTCATCTTC ATATCCAACG CCAACTTTTG CTGAATAAGG CTCCGCCTTC CCCCAACCAA
    14701 TACATTGTGT AAGAACTAAA GTTCGATAGG GCTTAAGTGG GTCGAAGAAC TCACAGAAAA
    14761 TGTCAATAAG AGGTTTGTGC AAAGCTTCAG CCTGAGCACC GATAAACTTT TCTTGTAAGA
    14821 ACTCATTAGG TGTTGGCGGT CTACATTTGA AGTTGAGACG CCAAGCATTG TTCATCAAGT
    14881 CACCTTTAGC TGCATCAGCC AAAGTATTTG TTTTAATCGC CCATTCAAGA TATGCTTTAA
    14941 TAGCAGGGAA GTTTAATGCT TGGAACTCTG GACGCTCCAT CGCTTTTTGG TCACCTGCTA
    15001 AAATGTCTCT TAAGATGCTT GCAACGTTGT TTATGTTTTG ATTGAAGTCG GCCTTACCTA
    15061 AAGTAAGAAT CTGATCTGCA GGCTGCTGTG GCATTTCAAG AGTTTGCTTA TAAAAATCTT
    15121 TATCAACATT TGTGTCATCT ACTTGCATTG ACCAAGGATT AGTTGCTTGA ATAACAGGTA
    15181 CATCATCACC TGCCATCCAA TGCTTCTTTT CATCTTTGGT CATTACAATA TCTTTGTCTT
    15241 CAGTGTAAAG TGGTGAGTTT GGATCTTCAT CATACTTACT TATGCCTGAC TCACCAGGAA
    15301 GAATAATGTT CATATTATTT AGTCTTTATT ATAGATTCTT ATGTCATTCC CACAGTCAAA
    15361 TATAGCAACA AATCCGTGAT TTAGACAATT TCTAAAGTCA GATATGCTAT CATCATAATC
    15421 TGAAAAAATA AGCTTAAGCT TATTTTTTGT TAAAGATCTT CTTCCTATAA CTTGTTTATT
    15481 AAAAACCATC CTATATCCGC AGCCAGTTTT ATTTTCACCT AAAAAGTATT TAAGATTAAC
    15541 ATAATGAAGA AACTGCTTCC CAAAATGTTT TTGTAATTTT TCCCAACCAC CAACAATTGT
    15601 GTAAGATGTT TTATAGCAAA GGCGTATACA TTCATTTTCA TAAATTGAAT GTTTTCCAAA
    15661 AATAGCAACT GCTACAAGTT CATCTTTAAA GAAAAGACCA AGTTTTGTAC TACCACCTCT
    15721 AAAGCCGTTC ACGTGATAAG TTTCACAGAA TGTTTTAGCT GTTTTAGTGT CAATGTTTTT
    15781 GACTTCACAT TGTCTTGCAA AAATTCTTTT TCTAGGTAAA ATGCAGTCAT CAATAAATCT
    15841 TTTGAAAACA TCAGGTCTAT CATTCCAGTC AACATCATCT ATATTTATAA GTCGTACGCC
    15901 TTTTTCTTTA CAAAGAAATC TTTTTTCTTC AACTTTATTT TTGAAGTCTG AAACACTCAT
    15961 AGGTGTATTA TTTTTATAAC CGTGAAAATA GTATCCATTC ATTTCGAAAG CAATTTTCAA
    16021 ATCTGGGATG TACACATCAA GTTCTTTGCC TTCAAGAAGC GTTCTGTCAT TTTCAAGAAT
    16081 CTCCCCAGCA TAAATAGACT TAATATAATT CGCCATATCT TTTTCAACAT TACTTCTTCC
    16141 TGAAAAAAGA TTTGGATTAC AGACTTTACA CTTAGGTTCA TTTGAATGCA TTTCTGCTAT
    16201 AAATTCATTT CCACATATAT TACACTTAAA GTGATAGAGT ATATTTCCTG ATAAGTTTCT
    16261 TGTTGCAGAA AAATTATCTT TATCTAACCA AGTTATATTA TTATTTTCTA AAATCTTGTT
    16321 TCTTTGTTCT GCATATTGTT CTCTTCTTCT TAATGAGACA GTTGACGGTA TTTCACCATT
    16381 GTTGTTATCT TTTCTTATTT GATGCGCCTT TTTGCTTATG CTTTTATTTT GCATAGCATT
    16441 TTCAAATCCA AACTTTTTTA AGCAAGTTTC TTTTGTTTTT TTATTTCTTT CTTTATAAGC
    16501 TGCTTCTAAT GACCCATATT TTTCGATAAG AGTATTTTTC GCTTTTTCAG GATTTACATT
    16561 AGAAGCATCT CTTTTTGAAA TATTTTCTTC AGAATTACAA GCAACTGTTG CACCGTACTT
    16621 TTTAATATTG GCACTTTTTC TTGATGCATC AGCATATGTC CTTCTGCAAG AAGGACATAA
    16681 AAACTTGTTG TATTTAGCTT TCAATGTTAA AGCTCTTCTT TTTTCAAATT GATAAAAATT
    16741 ATTACAATCT TCGCATAAAA ATGATAATAT TGAGTGTGAT CCAATCATAT ATAATTAGTA
    16801 TATTAACACT TTAATTATAG TGCATAACAT ACCAAATTAT AGACCACCCC TCATAACACT
    16861 TAGAGCGAGG GATGTAGCAC ACTTCTCCCA CTTTTCTGCA ACTTTCTGTT CAAGGCTGTC
    16921 TGCACGAGAT GTGTACATAG AATAGTCAAT GTTTCCAGGA AGATCACTTT TAACCATTGA
    16981 ACGCAACATA CCAATGTTTC TTAAAACATA AGCTTTACAA ATAGCGCGGA AGTCGGTTCT
    17041 CATTGAAAAC TTAATGTCAT CAAAGTCATA TGATGCACAT AACCACTTTA TACATACGGC
    17101 TCCACCGGTT GTTGAGTATC CTGTAGCGTA TTTTTTGCCA TTTTCTTTTA TTGTTTTCAC
    17161 GTGCTCGCGA CGGAAGTAAT TCAAATATGC TTGCTGTGCT GCAAGTGCTT GCATAGCAGC
    17221 ATCTCTGTTG TGAAGTCCTA CGAATCCTGG GACAGGTTTT CTATATGAAA CACCTGAGCC
    17281 AAAGCTGCTT CCTGAAGCTC CACCATAAAT CATTTGTTCA CGGTACAATG AAAAGGCACC
    17341 TGCCCCGTAA CCTGCATTAC TTCCTGCAGC ACCTAATACA TAATAAGGAA CACAAGCAAA
    17401 AGCTCCTTCT GGGAATTCTT TTTTGAATGA ACCGCCCGCA CTTATATTGC CAACTGATTC
    17461 TTCTTTTATA ATTGGGAAAT ATCCAAAGTA ATAGTCCATT GCAGGCTTAA TGCAGTACTG
    17521 ACGAATAGCA TTTCCTGTAA GTTCAAGTTC ATCAACGCGA AGGAAAGGAA CACCAAGTTC
    17581 ACCAAGAATA ATGCAAAGTT GCTCATCATC AATAACAACC CCGCCGCATT CTTGAGAACC
    17641 ACTATACAGT TCAAGCATTT CATTCACAGG AATGTCTTCA ACTTCATCAA GCTGCTCTTT
    17701 TGTCAAAAGT ACTTGGAAGA ATGGTGTTTC AACTCCTTGA TATGAACCAA TGAGTCCTGA
    17761 AATATCTTGT ATGCTATAAG AGTCCCAGTC AATTAAAGGC CATAAGTCGC CTACAGAGTA
    17821 ATCTGCCTTA CAGTAAAGGA TTGCTCCATT AAGTGGAGTG CCAGGCGTAC AAGAAACTTG
    17881 AAAGATTGAG TCTTTTATAT ATCTTCTTGT TTGCTTTGAT ACAATAGTTG TACCTGTAAG
    17941 AACCCAGGTA TCTCTTATCT CTGCATTGTT CTTGCCAACG AGGCTTAACA AATAATCGAC
    18001 ATTACTAATC ATATTCAATT AGTAAAAAAG GCAGCCTAAT AAGCTGCCTT ATATGATTAA
    18061 CTGTTGTTTG CTTCTTTTAA TCTGTTGTGA ATTGTCAACA TCGTGTATTC AATCAACTTT
    18121 TCAGATTTCT GATCTGTTGC CCAACGATTT AAGAACATTC GTTTTGAATG TCGATTTTTC
    18181 GGGTGTTTAA GACAAAGTGT TAAGTAGCCT CTTACGATAG TTCTTAAATA GAAATCATCA
    18241 ACAACTTCAT CGAGTTCCTC AAGTACTTCA TTGATTATGT CAATTGGGTC CACTCGACAA
    18301 ACATCATCTT CAGGAGACTT CCAACCACCA ACTTCTTCAG CAGCAATCAA ATCTTCAAGT
    18361 GTATTCTTTC CATCATCATC AATCTCTAAT GACATTGAAA TAGCTTTATC ATCAGCAGAT
    18421 GGTTTGTACA TAACCTCAAC AATTTTCCAT CCCATCATAC CAGCGAATGA AGCGCCAACT
    18481 TCAAACTCAG GCTTTGTCAG ATACTGTGAC ATAAATGCAA GTGTTGCAGA AGTAGTCTTA
    18541 TCGTCAAGTT CTTCTTTTTC AATAAACTTA CCACCTGTCT GTCTTTTCTT AATTAAAGAC
    18601 TGCATATAAG ACCAGCATAT TTCAAACATT TTAGCCCACA CTTCCTGAGA GCGTCCTTCA
    18661 TTCAAATATT TGTGCTGTAG TGAAAATAGC AACTTTTCCG TATCGGGCTT ATCATCTATA
    18721 TCACCATAAA AGTTGTCAAA GCGATGGGGA TCTTTTTCAA TTTCAATATC ATCAGTCAAA
    18781 TAGTGCTTTA TATCAAAATC AACCATATTT TTATATTAAC ATAAAAAAGC GTGATCACAA
    18841 AGACCACGCC TTAAAGGTAT TAAAATGATA GATTAAATAC TATCTTCATT TACCATTTTT
    18901 GATGTTACAA GACGGAAGTT ATCAACATCG AAGATTACAC CTACGCCGTT TGGCTGATCT
    18961 GCTTCAAGAG GTGATACTTT CACGTGAACA GTTTTTGCAC CGCCAACAAG TTTGTTGAGG
    19021 TAATCATAAA CCAAAATTGA AGCAAGGCGG AAACTGAACT CAGGAATTGT TCCTACTTCA
    19081 TTCAAGTTCA TAACAGGCAA GTCAGTATCA ACTTCAGCAC ACATATTGCT GTAACGCATA
    19141 TTCATTGACT TTTCGCCGTC TTCATTTTTG TTGTAAAACT CGATTGTCTT CCATCTCCAC
    19201 TGTGATGATG GGAAAACGCC ATCGAACATA TTCATTTTTG TAAGCAATGT TGGAATGTCA
    19261 ACATCAAACT CAACCATATT TGTTTCATCA GGGCAAATCT GCTTGAGTAC TTCTTCTTCA
    19321 GGGTATTCAC AAAGTGTTTC AGGAACGGTG ATGATTGCAT TGAATCCAAT CTGTGGAACT
    19381 TCAATCAACA TATACTGTCC ATCTTCAGAA TATGTTACAT TGTAAGTACC TGCAAGTTTT
    19441 GAAATTGCAG AAAGCAATGC AAATGTATTC TGTGGAATGT AAACTTTTTC ACCATTTGTC
    19501 AACTGATCTG GGACTGTCTT GTCGATGATT GAGAATGCCT GGTCACAATA AAGGATTTTA
    19561 TTGTCCTTCA ATGACAAGCC TGAAACGCGG TCATTACCAA CCATATTGAT GAACTTACCA
    19621 ACTGTTTCCA TAAATGAAAC AACATCTGGT GTAATTGTTG CAGCAACTGT GTTTGATGCA
    19681 AACTTTTCAG TTTTCTTTGA AGGAAGAGCA GCAAATGCTT CAGTAAAATC TGCTTCATCA
    19741 AGTAAGTCAA ATAAGTTTAC AGAAATGCGT GACTTGCCAT TTGATACGAT AATCTTGTTT
    19801 GCCTGAACAT CTGCAGTTGC AACATCTGCT CCAGAAGCCA TATAAACTTT TTCAAAAGCC
    19861 TGAATAAGCT GTGTCACATC AACATTGAAG TAGCCGTTTC CAGAAAGTTC AACATCAGTA
    19921 ACTTCAACTG AGAAGTCAAC AACATTTCCG CTTCCATAAA TTGAAGCATA AAGTTTGTCA
    19981 GCAAGCTTGA ACATATAATG TGAAGCTTTG ATAGAAACAT CAGAAACTGT CTGAGATGTT
    20041 TTTACAAGTG TACTGAGCTT TGAAAGCTCA TTCTTTGAAA GTGTAAATTT CATTTCAATA
    20101 CCTCTATTTA TAAATTGTGT CCATAAACTT GAACTTAATT TTATATTAAC TTATTATCCA
    20161 CCATTTTCTT CAGCAGATCT TGACTGTTGA AAATCTTTTA AATCTTTCAA GCATTGTTCA
    20221 TATCCTGCGT TGAAAATATC TTCAAGAGTC ATAGCAAGCC ATTTGAGAAG ACTTTCCCAT
    20281 CTTTGCGGAA TACTTGTTCG CTAGGCCGCA TTGTAAGACC TATTTCAAGT CCATTTTCAT
    20341 TCAACCATTT TTTGAAGTTC TTCATATATC AATATTAACA TAAAGTTTAT TGTTATGAAT
    20401 ATAACAGTAT GTTATAGACT TTTTTAGCTA TATGGGACAA TAATAAATAT GAAATACAAG
    20461 GATTTATTTA TTTTTGAACT TTTTGAATTA TTCTTTTATA TTATTTTTGT AAAAACAAAC
    20521 AAATTAAGGA GTAACTTATG ACTAAAGAAA TGACTCGTGC ATTAAATTAT GAATTTGGAA
    20581 AAATGGTTGA AGAATTCTGC CGCAAACACA ATCTTGAAAA AATACAGTGC GGTCTTACTT
    20641 ACACTGATAC AAGTTTTACT TGGAAAGTAT CAGCAAGTGC ACTTGATGCA AACGGTGAAC
    20701 GCAAAGTTGA CCCAGTAATG GAAAATCGTG CAAAATGGTT CATTACAAAG AATGGCATCA
    20761 AGGCTCCTGA AAAAGTTCTT GGAACTTATG TTGAAGTTTC TGGACTTGGA CGTTGCAAGA
    20821 TCAAAGACTT CAATTCTCGT TCTCCAAAGT ATGCCTTCTC TGTTGAAACA GCTTCAGGAA
    20881 AGATTTATCG TACAACTGTT TGGAGCTTAA AGTTTTAATT GAAAACGGGC TTCGGCCTGT
    20941 TAATATAATA TTGAGGTAAA AGATGAGTTC AGTAGCGTTT GCTTGGATAT TGGCATTTGC
    21001 AACATTTTTA TCTGTGGCTG CACATATTAA GATTTATAAG GTTAAGTACA ACATTTCAAG
    21061 TGATGAATGT CCCAAAGAAA TAAAGGAAGC ATACTTTCGA AAGCACCCTG GCGCAAAGTG
    21121 GATTTTTAAT ATGGTAGCTT CACTTGACAA AGTGAATAAG CATATGAAAG ACTTTGCACT
    21181 TTATTTGAAA AATACTGAAG AATTCAAAGA ACGAAAGATT TCAAGCCTAG CTGCTTTCGA
    21241 AGTTATGTTG GTGCTCTCTT CAGGAGAAAC GATTTTGAGA AACGCTTATA AAAAACTTAA
    21301 CAGCATATCA GTACGAAAAG CTGATCGTAT TATCAAAAAG TACGGTACAA ATGCTGCAAC
    21361 TGAAAAGTAT TTTGGCAGTT TTATTGAAGA CTTCTATTAC ACAACGTTTA TTATTGATGA
    21421 AATGAAAGAA AGAATTGAAA AGAATGAGAT GGACCATATA TCAAGCGATG TTTTAACTTC
    21481 TTGTAAAGAA AGAGCACACG ATATAAGGAT AAAATATGCT GCATAAGATT AAAACATTTA
    21541 TAAGAAGCAT TTTTTTTTCA TCTGACAACC TTTTTGGATT TTATTGTCCT AACTGTGAAA
    21601 AGGACTTTGA AAGTCCAACA GCTTGGTTCC ACAAAATGTG GGATGAGAAA CATAGATGTT
    21661 ACAAAAAGTA CATTAAATGT GATTCTTGCT CAAGAACAAC TCCTGCATAC AAAAACAAAG
    21721 TTGAGGCAGT TAGACAATGG GAAGACCAGT GGGAAATTGC TCAAGACCCA GATGATATGC
    21781 TTAATAAGAA TTAAGTTAAT ATAATTTTAT GGTTGTTTAT ACATACGATT TTGATGGACG
    21841 CTTTTTCAAA AATCCAGTAG CGAAGTTTTG CTTGGATAAT TTGAAAAAGC AGTTGCCCAA
    21901 TGTTGAAATA AAAACTTTCC AAGAAAAAGA CTTACCTATT GAAGAGTGCA ATCATTCAAA
    21961 GATTGCAGAA ACATATCCAT TCAAACTTGA CCAAATCAGA ATGAAAATGG CAATGGACTG
    22021 TAAAGAAGAT TGCTTGACAG TTGATGGAGA TGTTTTCTTT CCTGATATTA AAGAGATAAT
    22081 CAAACATAAG AATACTGTTT TCGCAGACGC ACGCTTAACT GATAAGCCTT ATATCAACAA
    22141 TGGCACTTTT ATGTACACTT CAAGAAGAAA TGAATGGGTT CGTTATTACT ACGACTTATA
    22201 CAACATCCGT CCTGAAGAAC TTAAAAACAA GTCAAGCATT CAAGTGTTCG ATGAATACCC
    22261 ACATAAAGGC ATAAGAATGA ATACTAATGC AAAATGTTTG CATTGGCTTA TATCAAAGTT
    22321 TGATGAGTTT CACAGAAGAT ATCCAAATGC AAAGACAATT TATTATACTT ACGGGGCAGA
    22381 AGAAATCAAT GATAAAGTTT ATTGGCGTCT TGCAAACTGT GATGTTCCTG TAAAGTACAT
    22441 TGACTTTGCA GATGGTGGAA CTGTTTTCTT TTTTGAAACA GTGTTCCCAG GACTTGACCA
    22501 AAAAGAAGCA TTCGAGCTGT GGAAACAACA ACTATGTTAT ACATATCAAA AAGATTTAAA
    22561 GTTTGAGGAG ATAAATGGCT AAAAAGAAAG ATTCTAATCC TAAAGGATGC CGTCTTTGTA
    22621 AGTTCCGTGT TGCTCCGTCT AAAGGACCTA ACAATGAAAG AGTTCCTTGT TGCTGTTTCG
    22681 GGTATGCAAT AAATGATAAT GAAAGACCTA GTGAATGTGG AGAACTATTT ACAGAAACAG
    22741 ATTACTACAT CAGACACCCT GATGAGCCAT AAACTAAATT GTTATGAGAA CAACATATAG
    22801 AAAACGCTTA TTATCAAAGA TTTTAGTCAT TCTTGGAACT ATGTTTTTTT CAGCTATTTT
    22861 ACTTAATGGC TCAGGTGCCG TGCCACTTCT CACTGAAGCA GTAGCTGTAA CATTTAATGG
    22921 CTGTATGACT GCTTGTCAAA TATTTGTGTT TTGTCTCGCG ATGATTCTTT CAAACGGCAA
    22981 AGTTTTCAAA TTAGTATTTT CATTAAATAT AACAATGCTT ATTTTAGCAT TGCTTAATTT
    23041 ACTTCGTGAC GGATTTGCAA GTTGTGGTGC AGGAGTTGCA TTTTCAATAT TAGGTTGTGG
    23101 TTTACTTTAT GCATTACGGC GTTATATTAA AAGATTAAAG AAGGATGAAG AAGAACTTGA
    23161 CAGAGCTGCA TACACTGACC AACTTACAGG TTGTTTGAAC AGACGAGGCC TTTTACGCGA
    23221 ACTTGCAATG AAAAGCGAGA TGGGAAAAAA CTTTTATCTT ATATTCCTTG ATCTTGATAA
    23281 CTTCAAGCAG ATTAATGATA CTTTAGGACA CGAAGCAGGT GATAAACTAC TTTGTGAAGT
    23341 AGCTACAACG TGGAATAACA TTCCGTCAAA GTTTCCTTTT ACAGTTTGCC GTTTAGGCGG
    23401 AGATGAGTTC GCAATCATTT ATGAAACAAC TAATAAAGAT GTAACAACAG AGTTTATCAT
    23461 AAATGTTCTA CATTCAATTA CAATGTTGCA ATCAAATTTC GCTGCATCTG TTTCTGCATC
    23521 TGCAGGTTTA GCATTATATG ATGAAGATAC TTCAGATTTA CAGCAATTAC TCTCTTATGC
    23581 AGACACTGCG ATGTATAAAG CAAAACTTGG CGGTAAAAAT GACTATTATT TCTTTGACCA
    23641 AGATATGTAT CAAGAAATAA TGAAGCGCTA CTTAACTGAA AAAGACTTGA AAAACGCTCT
    23701 CAAGAATGAC TCCTTTGAAA TGTTATATCA GCCTCAGTAT GAAATCAGTT CACATAAGCT
    23761 TGTTGGTTTT GAATCTTTAA TAAGATTGAG AAATAAAAAA GGAGAATGTA TCAATACACA
    23821 GCAATTTATT CAAATTGCAG AAAAAAGTGG ACTTATATAT GAAATTGATA TGTGGGTAAT
    23881 GCGAAATGTA ATGAAACAGA CAAGAGATTT TGTCATTTTG CATCCTGAAG TTGAAATATC
    23941 AATAAATGTT TCAGGAAAGC ACATTACTAA TAAGGGTTTT ATTGAAACAG TTATTGATTC
    24001 TCTTTTTGAA ACAAACTTCC CACCTAAGAA CTTGAAAATT GAAATAACAG AAAGTTCGTA
    24061 TATTAGACAT ATTGATGAAG CTGCTCAAAT TATTCAAAGA TTAAAAATTC TTGGTGTTAA
    24121 AACTGCTTTG GATGACTTTG GAACAGGATA CTCTTCATTA AGTTATTTAT CAAAAATGAC
    24181 TGTAGATATG TTAAAGATTG ATAAGTCTTT TGTTGATAAA ATACTTATTA AAGAAAGTGA
    24241 CAAATCATTT GTTGATATAA TTATCAAACT TGGACATCTT ATGAACTGTA AAGTTATTGC
    24301 TGAAGGAGTT GAAGATCAAG ACCAACTTTC TACTTTAGCA TTTTTAGGTT GTGATTATGT
    24361 TCAAGGATAT GTTTGGGGTA AACCAACACA CCTTGAAGAT TTAAGCAATT GTTTAGGAGA
    24421 GAATCAACAA TTTCCTAAAA AGTAATTGTA AATGCAAATG TAAAACCACT TGCAGCAGTT
    24481 GCAGTTACAC CAATTCCTAA GAACAGATTT TTAACATTTT GCTGTTCATC AGTCCAAATT
    24541 GGTAAACATC CTATAACAAG ACAAGGTACA CCAACTGCAA GTTCAATATA AGCAGTTGTA
    24601 CGAAGTCTTT TTTTCATTTT TTCGTATGCA GCAATTTCTT CAGCCATTTT TGAAGCTAAT
    24661 CTTAAGTTAG CCTCAATTTG TATCTTCAAA CTATCTGTTT CTTGAGTAGC TAAACCTAAT
    24721 TGCTCATTTA CTATCCCGAG ATCCTGAAGC TGACTCTTTG TCATCTTTTC TAGAATCCTT
    24781 ATTAAATTGC TGTAATGTGT CAACAATTCG TTCATATGCG AGAGACTGGT TCTCTGCGAG
    24841 TTTCCAACCA TACTCGATTG CGTCAGATAT TCCATCAAAA GACTGTTTGA TAATTTCTGC
    24901 GTTTTGTTGA GTATACTTAA TTTCTCGCTC AATTTCGCTG ATGCAAAGTC TGGCTGCGTC
    24961 ATTTGATTTG CCAAGTTCTT GTATTCCTTT AAGGACTGCA TATCCAGTGT CACTTGCGGA
    25021 CTGTCCTGCA GGTCTTGCAA TACCAAGTTC GTCCAATATT GTATCTGCTG TATTTCCTTC
    25081 GAGTATGATT CCTGAGACAA GCTGTTCGCC AGATCCTGAA ATTCCTTTAA ATCTGGTGAA
    25141 ACGTCCTGTG CAAAAACAGG CAAAGCCAAA CAAAGCAATA CAACTGAGTT TAATAAAAAA
    25201 CATTTTATCG ATTTTAATTT CCACATTTCT GCCTCTTATC AAAATTAGTA GTTAATATAG
    25261 AATTACGAGG TATCAAAATA TGAAAGATTT GAAATTGAAT GGATTTCATT ATGATGACAC
    25321 TATGGTAGAA AAGCTTGGTG AAGTTTATTA TGAACGTGAT GACAATGAAG ATGACTATAT
    25381 CGCAATCTTT CCAGATACAG AAGACTATGA AAGAAGCGTA ATTATTTTCT ATGTAGGTTG
    25441 TCAAATTGCA TTCGTTACAA CCTTCATTAA TGAAGCAGAA CACGCAGGAA TTGAAGACTA
    25501 CATTAATGAC AGGATTTCAA AGTATTACAA AGACTAAATT ATAAATGATA GTCAGAAAAT
    25561 ACAACAGAGA AACAAGACAA TATTTTTACT TTGCATTATA TGATACTGAG CAATCAGACT
    25621 TTTGCTATTG GACAACAGAT AAAGCAGATG CAAGAAAACT ATCTGAAGAC AGTGCATTAA
    25681 AACTTATAAA TTATTTGTAC ATAAATGACA AAGTGGATAA AGTACATAAA GTGGAGGCTA
    25741 TAGATGGCTT TTAATCAAGG ACCTGATAAT TATTTCAAAA ACTTATTCCT TAAAAATTAT
    25801 CGAACACCAG AAGATGCCCA AGAACAGGCT TCAAACACTG ATGAGTTTGC GATGTGGCTT
    25861 ATTGCAAATC CTGAACAGTT TAATCCTATC TTCAAGTGGT TTATCAATTT TTATTTTAAT
    25921 GGTCTCGATG AAAATGCAAG AGCTATCGCT TTTGAAGATG ACATTGTTCA TTGTGCAAAA
    25981 GCAGGCGTTA CAAAGCCTTT ATTCATTGAT GTTACTGCAC AGGGTTCTGT TGAAAATTAT
    26041 TCATTATTTG GCATTATGTG TTTGTTCTTT AAAGAACCTT ACGACTTTGA CCAGGAAGAA
    26101 GTAGATTATG TTACAAAACT TTTTGAAGAT ATAAGAATTA AATCCGAGTT GTTTACTTGG
    26161 AAAAGATGTG ATTGGGACTA CTTTCTTGAA AAGCATTGGT ATGTAGTTTG TTCAGACATC
    26221 TTAAATAAAC TTGCAAGTGA CTATAATGCT TTGAAAGACT CTTTTCTTAT TAAAGAAACA
    26281 ACAAGAGTTC TTGAAAAGAA AAGATTTGGT GTTCCAGTTG AGTTTATTGC AAAAGATGAC
    26341 AACTTTGATC CTCCGCATTC AGGTTATGGC ATTGACTTAA GTAAGTTTTT TCCAAATCAA
    26401 TCTATAATTA TAATGTCTGA ATGTACTCAT CACGCCAATT CTTGTGATGC TGATTTAACC
    26461 AAGCAATCAT TGGCTTAATT TCATCGCCGA AGACAAACTG CACTTGCCAA CATTGGTCCA
    26521 TTTTGCATCT GTCTTTCGGT CTTAACCACC CTTTGACTTC TACATATTGC CCAGATACGA
    26581 TAAAGTCTGG GTAAAACTTT GCAACCTTTC CGGTGTCATC GATGTATTCA ATACTTTCAG
    26641 ATGTGTTTCT TTCAACAATC TTTCCTTCCT TCTCAGTCAT ATAGAGCGAA TACGCGTATT
    26701 CCCATTGAGA GTCATACTTA ACACCGTGTG CCATACCTTT ATGTCCTTGC TGATGATACA
    26761 TCTTTCCTGA TGCAGTTAAA ACAGGTTCAA GATGCTTCAA ACGGCAGGCG TCATCTACTT
    26821 GTTCATCGAT AATTTCATCA ATTTCATCAG GACTAATAAT TTTCTTTCGA TATTTTTTCA
    26881 TATTATTTAG TGCAAAATTG AACTTTTCAC TAGTGTCTTT TATATTATTA TTGTAAATTG
    26941 CTGAAAGGAG GATACTATGG CACTTACAGG AAAAGAACTT CAGGACAAAC TTATTAAGGA
    27001 CGCAACTCGT TTTTTCGCTT TTTCAGAGGC TTGTCCTCGT GATGAAAATC CATACCGCTT
    27061 CAAAGCACTT TTAATGGTTG AAGCTCTTGC TTCCGCAAAG GAAGAAATCC TTACAAAAAA
    27121 TCCAAAAAAC AGATTCTTAA ATGACTTCAT TCCATCAATC ATTGAACAGT ACAAGGATAA
    27181 AGGATATCTT TCAAACCGTC AGGTAGAAGT TGTTGAAGGC GTTCTTGCAA AGAATGGTTT
    27241 TGATGTTGAA GCAATTCGTG AAGCAGCAAA GCGCGAAACA GAAGCTGCAT TCCTCGAACT
    27301 TCAGAAAGCT CACGCTATTG AAATCAATGG TGTTTTCTTT CAGAAAGCAA AGTTTGAATA
    27361 TGAAGCATAT TGTGAACAGT GCAAAGCTCA GGCTGCTCGC CGCTGGCATC GCCGTCCTGC
    27421 TGGTTCTTAT CAGTACAAAA CATATTAAAA ACAAGCATTC ATAACAAACT AATTTGTTAT
    27481 GGACGCAGAG GTAATTTCAG GAACAGGATT ATTTACTTTA ATAAGTGCGC ATCCTGTTCT
    27541 TTTTGTGATT TTAATAATAA TCTTAGTATT TTTAATTTTC TCATTAGGAT ATTTACTTTT
    27601 CAAAAATGCA AAAAGTTTGA AGCTTGGTGA CTTTCAAGTT GACTTTTCAA AAGCGGAATC
    27661 TGTAAAAGGC GACACAGGCG TTAACGCAAA AGAATTGACA GAAGCAAAGC GTCAAGTTGA
    27721 AGAAAGAACT CGTTATATCA TATCAAGACA GTTTTCTTTG ATTGCTCCAT TCTTGCAGTC
    27781 TCTTCGTCCA ATATTCAATC GTTTAATTTA TTCAATTCTT GAAGATGCTA TGGTTGACTC
    27841 ATTAGGAATT GAAAAAGAAA CCCGTAAAGT GACAGGAAGA GAGAATCTTT CTGAAGCTGC
    27901 TGGTGGTGAT TCATATTATC TTGTAGAAGA AGTAAAGACA TATAAAAACA ATCCAAAAAC
    27961 TCGTGTGTTT ACTAATCTTG TTGAAAGTGC GGTTGACTCA TTGCTTCGTA GTCTTCAAAT
    28021 TGAATTGTAC CAAATGCTTG TAAGCAACAA CATTGGCAAA TGTAAAGAAG AAGTTCAACT
    28081 TTATGTAAAA GATCGTACAC CACATATTAT TGGTATTATT CGCAACAATC TTTGTGATGC
    28141 ATACAATCAA CTTTCAAATG AAAACTTATT TGATACTCAT CATTATTGGA AAGAAATTGG
    28201 AATTACTTAC CCAGAAGATT GGATTCAAGA CCAAGTGTTT CAGTTACTGA AAAGCTGTAT
    28261 GAAGATGAGA TATTCCGACT TTGATGTTTA AGAACTAATT GAATATGGCA GAAAACAATG
    28321 ATGAGTTCTT AAAGAAAGTT TATGACCAAT ATCTCGGCTC CGATTATGAA TGGGGCGATG
    28381 CTGACTTAAA CCCAAAACGA GAAATCAGAA AAACTGGTGA AGAAGAATGG GAAGACGAAC
    28441 AAGCTGCCAT TATTGACATA ATTGAGCAAC GAATTAAAGC TCTTAAGAAA GAAGCTGCCA
    28501 ATCTTCCAAA ATACAAAAAA CCTGAAGTTG TTGATAATGA CAACTTCTTG ACAACAACAT
    28561 CAGGCATCAA TGGCGGTGCG TCTCCTTCAA ATGATATATC ATTAAGTCAA CTTAAAACCC
    28621 AGTCTGCTTT AGGCGGTGAT CTTGGCGATA ACTTATTTTT ACCAAAAAGC AACTTTGACG
    28681 ACCAAATCAA TTTCTTATTA AATGAAATTG CAGGAATGGT TCCTAGTGTA ATCATTCAAG
    28741 GTCCTTTTCC ATATTCAAAA GTACCAGAAG GTGTTGGACT TGTAACTGAG ATGTTCAACC
    28801 CAGGGTGTGA TACTGAAGAT GAAACTGCTG AAGAGTTTGA ATCATCTAAT CCAGAGTTTA
    28861 ATAAGCTTAA AAAAGCATTG CTTGAAAGCG ACGGTGATAG TGATGATGAC AAAGACGATA
    28921 GTGAAGATGA AGCAGGAGTA GGCGGCGGTT CAGGCGCAGC TGCTGACCAA GCAGATAAAG
    28981 ATGCTGAAGA CCAGATGACT GCAGCAATTA AAGCAGCAAA TGCCCAAGAA GCTAAAGCAA
    29041 AAGAATGTAT CGCAAAAGAA CTTGGCATTC TTCAGTCGAT TCTTGCTTTG TTGAAAGTTA
    29101 TAAATACATT AAAGAAAGTA CTTCTCTTAA TTCTTTCTAT AATCGTTCCT GTAGTTAAGA
    29161 TGATTGCATT TGCTGCACAG TGTTGGATAA ATCCGCCTGC AGCTGCTCAA GTTGCACAAA
    29221 TGGTTGCAGA GAAAATTGCT GCATTACTCA TTTCTGTTAT TGGTGAAATC ATTCAGATGA
    29281 TTTGGGATTT ACTTGATATG GACTGTAAGA CTGAGCAGGT TCAAAAAGTT CTTGATGAAA
    29341 TCAATGAAAC GCTTTCTGGT GTTGACTCTG CAGTTAGTAT GACAAAAAAT CTTGTTTCAT
    29401 TTGGTATGAA ACAGTATGAT TCCAATAAGA AAAGTCTTGT TGATTCATTC AATAAGTTTA
    29461 CAAATAAAGG CGACAAATAT AACAATCCAA TCAAAGAATA CAGCAATAAA GATGCTTGGA
    29521 AGAAAGCAGG TGACACATTC AAAGATACGA TGAGCACATC ATTATTCGGC GAAGGTGGCA
    29581 TTGGCGAAAA CGGAGTAAAT GGCGCAGGTC TCAAAAACAT TCTTTCAGCT GCTATGCCTG
    29641 ATGGAATTAA GAGTGCAATC AATAATCTTA TGGATTCTGC ACAAGGCATT CTTGAAAGAA
    29701 CAAACGATAT TCTTAATCAA GCTAAAGTTA AAGATACTGT TGTTAATGCG ACAATCACTG
    29761 ATATGACTGA CTTCTTAGGT CCTATCAGAA TTAAGTAATT CTTACTAATT ACTTATTAGA
    29821 GGTTTTGATG AATACAGAAG AATTTTATAA TGGCTCACCC TATGAAGTGG GCACTATGGA
    29881 TAACCTTGCA CAAATAAAGA AAGAATACAA TGACCTTGTA AAAAATGTGT ATGATGCTGC
    29941 AGGCGGGATA GGAATGACTC TTTCAGAGTT CCTCAACTTG CAGAACTCTT CAGAAGGATC
    30001 ATCTGAACTT GTTTCATATC TCGATGAAAA AGGATACTCT GTTCGCTCAA TGGGCGAAGA
    30061 CGCAAAGATA TTTAATGACC AAATAAATAC ACAAGCAGCT TTACAAACAA TTCAAAACTT
    30121 CTATGATATG TACATTTCTC CAACACAAGG AGATGCTCAA TACCGTTTAG GAGAAGTTAC
    30181 GGGTCGTGCA CTCCCTGGTA CAGTGAACAG CCAAACAGAT GCGCAAGGTC GTTTGCTTAC
    30241 AAGATCTTTA TACAACACTG TACTTAAATA TAAAGTTTGG AGAGTTGACC GTCTTGTTGA
    30301 TACTGAAGAA TACTATTCAG TTCTTTGGTT CCCTCCTTTT AGACCAAACA GCGTTAAAGC
    30361 AACATCTTGG AAAGGCGCCT ACCTTAGTGA TGATGGACAA ACGCAAATGC TGTCTATGGG
    30421 AGATTACCTT TCACAAGCAA AAGCAAAGCG CCAAAAAGAG CTTGATGAAC TTAATGCAAA
    30481 GTTGATTGAA GCCGGTGAAG AAGTAACTCA AACAGAAGCT GATGATACGC GTCTTGTTAA
    30541 AAATGCATCA GCTACAAATG ATAGCGATAG GTACTATGAT ACTTTTGACT TGAATACTTT
    30601 TAAGGCAGCT CGTGCTTCAT TTACATATCG TGCACCTGGC TTCAAAGCAA TCAATGATAA
    30661 CATCAATATG ATTCAGTGGC TTCTTGAAGG CTGTTCGGGA ATCGTTTCAA CATATCTTAC
    30721 AGAATGGGAT ATTTCATTAT ATCTTCAGGA AGGTCTCATC TCAGATTATA GTGGCACAAT
    30781 GCCAAATCTT ATTTTGTTGA CTCATCGTAT GGATAAAGAC AATCCTTCAG GATATACTGA
    30841 TGAGCGTGCA GCTTCTTACG GTGTAGTAAA CTGTGCGGTT TCAAAACTTA ATTCAGACTA
    30901 TCACAAAACT TGGCATATCA ACGCTTACCC ATACTCATCT TGGCACACAT CATACCCTGA
    30961 CCCTTGGAAA ATGGCAGGTT GGCTCGATAA GATTGAACAG AATGGCCAAA TCGTTTATGT
    31021 ACCAAACTGG TTTAAGTTCG GTCGTGAAGG TGTAAGCAAC TATCTTGCTG GTAAAGACAT
    31081 CGGTTATAAG CCACGTCGTG ACTGTATCAG TTCACGATTA CTTTATCAAG ATTTTGAAAA
    31141 TGCAGCTCTC TCAGGATACA CTGATTGGTC TTTTGATAAA AAGATTTGGA AAGCTTTGTA
    31201 CACTGGTGAT GATGACGGCT TTACAGATGT TGACTTAGTT TACTTATCAA CTTCTTGTGG
    31261 TATGTTCAAA AAAGCCGACT TAATCGACCA AGTTGAAATG ATACTCTACG GTGTTGCTGC
    31321 TGATGGTGTA CCTTATGACG GTTCAGAAGT TGTCGGTGGT GACAATGGCT CAGGTAACGG
    31381 TAACATCACA AATGATGATT ACTATTATTC TTGGTCTGAG GGTTCTGGTG GAAATAAGTA
    31441 CTGTCCTGGA AGCGTATTCA AAGGTGCTTT AACATTCTTG AATATGTTCA ACAAAAAGGA
    31501 TAGCAAAAAA GATGCTTCAA TGAAACAGGC AGAAAGCCGT TTGAAAAGTG GAAGCGGTAA
    31561 TACTTATGGA GTAATGCAAG ATTCACTTGG TATTACAAAA CAGGCATCTA CAGGTCAGCC
    31621 AGCAGAATTA AGAGATGATG GTTACATTCT TGGAACAGAG AAAGCATTTA CTGAAAACTC
    31681 AAACGGTGTT GGTGTTCCTC AGTACAATCC TACATTATAT GGCGGACCTC ACGGATACTA
    31741 TCGCTCACCT GAGTCATATC AATCTTATTA TGAAGAAAAC TCTGTTTACT TAAGAAACGT
    31801 TCCTCGTATT GATAGGTGTC CTGACAACTT CAGTCACGAT TCTTGGGCAG GGATTACTTG
    31861 GCCATCACTT CCAAACTGGC AAGATGACTA CTATTACAAA GGAAACGAAA AGTGGTGTTC
    31921 AAATGTTAGC GCAGTTGCAA ACGGTGAAAA GCAGTCATTT GAGCAGTCTT GGTCAGCAGG
    31981 ATTCGCTAGA CTTAAGCAAG GCGTTCACTC TTATTCAATG CAAACTGCAT ACATCAGACG
    32041 CCGTCACGAT ACGATCATTG AAGGTCACTT ACATAGAAGA AATCCTTGGT GGTATGGCTG
    32101 GCGAGGTTGG TACTCTTGGC GTTATTACGG CTTTGATGTT GGTTGGGATC AGAATGCTCA
    32161 CAATGGCGAA GAACTTAATC GTTATGGCAA TTATTGGTGG GAATGGCGTG AATCAACATT
    32221 GTTCAGCAAT GCTTGGTGGT GGGAATCACT TTGGTCAAAT TGGGCGTACA ATGATGCCTA
    32281 TGACAGATAC TATAATTTTT ACTTCTCTTG GCACTGGAGT TGGGGCTGGA AATGTGTATT
    32341 GCATCGTTAT GTGCCTTGCA GTTATGCTTG GCATTATGAG TGGTGTTATG CTGACTTCAA
    32401 GAGATATGTT ATTCATAATG GCTTCCACGA TTATAAGTGG AAGATTGCTA TGGTTCAGCA
    32461 CTATAATGCA ACTCTTGACC CACAGTCAAA TGATAAGTTC CGCAACAGAT GGGCAGCAAC
    32521 GTTCTCAAAG ATGTTTGGCT TTTCAACACC TCTTGAAAGA GCATATCTTT CTGCATCAAC
    32581 TGAAGATTAT GAATTGTTTA TTGATGATGC AGGTCTGCAG CCAGGGACTC TGTTTCAAGA
    32641 ATACGATGAT AAGTATCACG AAGTAATTTC TTCATATATG ACAACAAAGG AACACGATGT
    32701 AATGGACTAT TTAGTTGACT GGGGACGAGG CATCGGTGCT CATAACAAAC TTATGTTCTT
    32761 GACTCGTGGC CCAGGTGATG CTCCTGACTG TTTGTTCCGT TGTGAAGTTT ATCATAATCT
    32821 TAAGCCTATT TGGTATTGGT GTGAACACTC TAAAAAGTAC TCATCGCATA AATGTAAACA
    32881 CTGGTTTGAA AGACATTGTG GATGGAAGCA TTATCTTTCA GTAAGAGTTG ATACAACAGA
    32941 TAGATTTTAT GCGGGTCTTT ATAAGCCTAC ATTTACAAAC TATGGTTCAG ATTTTGGTAA
    33001 GATTTCAAGA TCAAAAGCAA TTCAAGACTC AACTGTTCCT GTAAACGGAC AATTAAGTTC
    33061 AAACATTGCA AAACATAGTT TCTTCGGTTC AGGTTATGGC AACAACTGTG CAGAAACTCG
    33121 TAAATCACCT TATGACCTTA TGGAAAATCT TGGTGGTCGT CGTTTCCCTT ACTACAATGT
    33181 TAACAAGGAC TCTGACGAAA TGCATAATTC ATTCAGCGGC ATTCGTGGTA AAGGCATTCT
    33241 TGGTGATATC CCAGGCCTTG ACTTTGTTGC TGACGACTCT GATATTGAAA AGTTTAGTGA
    33301 TAAAACTCGC ATTACAAAAG GTGACCCGCT TAACACAGCA TTTGGGCAGC TGCACTTTCC
    33361 ATTATGGAAG ATTGCATCAT TCACTAAAGG TAATGTTGTT CTTAATGGCA ATACATATCG
    33421 TGTCCCAGGC GGACGTATGA ATTATGTTGA ATGTGGAGCA CCTTGGTGGT GGGATAAAAT
    33481 GATTCTTAAT ATGAGTTTAA GAAACACTTT CTACCGTGGT GATATGTCAG GTCCAAAGAT
    33541 TGCAACATTC TCATTAAAGA ACTTTGCTAT TGATGTAACA AGCCTTGACA CTGGCATGGG
    33601 CAAACAAGCT ATTGAAGCAA GAAAATGCAA AGTTAGAAAC AATGGCAACG AGTTCCTTAT
    33661 TACAGCTGAC AATATTCGTT CATATACAAC TTATCAGCAG TGGGGCGGAG ACGGAAGACT
    33721 TCACGATTAT GTAGATAAAT GTACATTAAA GAATGCTTGG GTTGGAGCAA AATATTATTT
    33781 CACATCATAT GATATTGCTC CAAGATTTAT GTACAATCTT GTTTCAACTC AAAATGGATT
    33841 CTTAGCAGGC GCAAAAGACT TGCTCTGTGG ACATATAAAA GACTCAAAAG GTCGTGATAC
    33901 AGGTAAGTAC ATAATGTCGT TTGACTATGT TCGTGACATT ATGGTAGGTA CTAATCGTTC
    33961 GGCTGCTCTT GTTTCACCTC GTTCATACTT CCTTGCAAAT CCTGAAGGAA AGTTTAAGGA
    34021 TAAAGACTCA GGAACAATTT ACAACTGCGA AGACATATAC GGTTACAATC AGTTCTTGGT
    34081 ATGGGCAAGA GACTGGTTTG ACAATGATCC ACAGACAAAC TATAATAAAC ATAGAGATCT
    34141 TGAAAATGCA TTCAATTCAA GAATCAGTAC TCTTGCAAGT ATGAATAGCA AACTTGAGGT
    34201 TTATAAAGAT CTTGACATTA AAACAATGTC ATATAACACA ATGGTTGTAA GTTGGCGAGA
    34261 TATGAATGCA TTCATTGCAT TAAAGTATGA TGAAGGCATT GAACAGTTCT TCCTTGCATA
    34321 CTTGAATGTG TTGTATGAGT CAAGAAGATA TTTTATCAAT AAGAGATGTA ACAAACAAGA
    34381 TGGTACATTA TGGGCTTGTC GTCATCTTGA GAAAATGATT CCTCAAATGG TTGCTTCTGC
    34441 TGTTTCATCT GGTGCGGGTG TTGTACCAGC TGAGTTTAAC AGAACTGTAG GAAAAGAAAC
    34501 TGTTGCATTC TATGAAGTTC AGAATACAAT CGAAAAGAAA ACTGAAACAT TACAGAAGAT
    34561 TGTAAACGAA GAATCTGCTG CTCTTGACTC TGATATGATT AAGACAGTTT ATGTAAAAGT
    34621 AAAATATGCA ACTGAAGCTG ATTACATTAA ATGTCAAGAA AAGCTCAAAA CTGGTGAATT
    34681 GTCCCCAAAT GATGAAACTA TTATTAAGAT TCGTCCTTGG AACTATATCA AGAAAAGAGA
    34741 TGGATCTTAT AAGAACCGTA ATGCAGGTGA CACAATAAAT ACTGCAAGAG GCGAGATGTG
    34801 GAATAACGCT GGTTGGGCAA TCAAGTATGG TAAAGAGAAG TACATCATCA AACCTACAAA
    34861 CGGTCCTTAT GGTATCTTCT CAAAAGAAGT AAAAAACGAG TTCAAAACTC GTAAGAAGTT
    34921 GCAGAATAAT GATACATTAA AACTTACAAC ACACGATTAT GATATGTACA TAAATCAAGT
    34981 TTATTCTGAT GAAAACTCAC TTCCACCATT TGACATCAAC TGGGACAATC TTGCTGCAAG
    35041 CGAGTCAGGA ATCATATTCA ACTTGTTTGG CGGTACTGCA GCAGATAAGA TTAGAGACCT
    35101 TACAAAAGCT GGTGTTACAG ATCCTCAGGC ATTACTTTGT GGAGCTAAAC AAAGTACAGA
    35161 CTATTGGAGA ATTCCTGTAA GTGGAAAGCT TCCTAAGGCT GAAGGATATA AATCAGATAT
    35221 AACACTTGAG TTCTGCAGTC AAACTGAAAG TGGACTTGTA ATGACAATAC CTGCTAAAAA
    35281 TCCTGCTGCT TTGTCAGGCG CAGCTGCTTA CGCAATGTGG CCAATCATCG AGGAACAAAC
    35341 TGATGTTATT CCAAACTCAG GAGATTTTGC AATTTCATTA AAAGACTTTG GTAAAAACTA
    35401 ATTAAAAAAC GGAGGTTATA AGATGACACT TAATTCAAAG TTACCAACTT ATAAAGAAGA
    35461 GGCTTCAAGA ATCGTTGAAG AGTCAAAAGA CTATTCTTAT ATGAAGTCTC AAATTATAAA
    35521 TCTTGCACAG CGTGCATTCG CTGACGGTGT AGTTTCAATT ATGCAGAAGC AAAAAGTAAA
    35581 GTCAAAGAAG GAAGCTGTTG AAAAACTTAA CGAGGATATT TCTGACTACT ATCTCGATAA
    35641 GAACATCGAA GTGTTGAACG AATACTTTAT GTCAATCATT CGAGAATATA CAAAAAACGG
    35701 AAAGCTTGTT ATGGGCTATG AGGAAGCTAT CGTAAAGGAC TTCAGAAATG TTGCTAAAGC
    35761 AATTTATGAT ATGGGACTCA TAAGTGGCGT TACAGTTGCA CAAGACCCTA TCAAGCTTGA
    35821 AGTATTCTTA AAGAATAAGG AGAAGCTTGA GGATGGAACA TACTAAACGA TATTCATTCA
    35881 CAAACTATTT CTATAAAGTA TTTTACGAGC GAGTGGGTAT TGAGTTAGAT GATGACACAA
    35941 GAGCTTATAT TCTTAGTGTT TGTCATAACA GTGAACCACA TCGCAAAATC GACAATAAAG
    36001 GTCGTAACTC TGAATACTTT ACAATGCGTG TGAATGACCA ACTGATTACT GTTGTATGTG
    36061 ATGGAGATAC ACACAAAATT ATTACTTGTG TTATTGAAAC GCACCATAGA AAAGAGTTTG
    36121 ATACTCTTTA ATCCTTTTGG AGGTTTTTAT GAAAATGATG TTTAAGGAAG TCAACGGCAA
    36181 AGATGAGGCA ATGCGCTTTA TTATTTTGGC TGATGATGAC GGCATTGAAA TAAAAAAGTT
    36241 TCCAATTTAC ATAAATAAAG AGACGGCCGC CAAGTTACCA GTTCTTTCTG AAACGTATGG
    36301 AACACTTCCT GAGTTGTTCA AAATGGTTTA TCAGTCAGGA CTGAATGGCG AAGATATAGA
    36361 ATTTATTGAA GAGAATGTTG AAATATAATT GAACTTTTGA GAAAAGTCTT TTATATTATT
    36421 TACGGAGGAG CTGAGTATGG TACATACAAA ATACTACAAG AGAACTCCTG ACGCCACTGA
    36481 AAGAAGGGGT TTTCTGACAG AGACTGAGAG TCTTGCTCTC GCTTGTGTAG ATAAACTCGC
    36541 CACAAACATT AAAGTAAGCT ACTTCAACAA AACGGGCACG ATTCTTATGG TGGAAGCAGA
    36601 AGTTGATGGT GATGATAACC TTCGGGCTAT CAATTCATTA CTTGCTGATG ATGGCTTCAG
    36661 CACAGATCTT GAAACAATGT TGCGGAAGGT CTAATGAAGA TTATCAACTG TAAGAACGAA
    36721 CGTGACATAA AGAAATGTCT CAGACAGAAT CGTCCATATA TGGCAAACCT TATGGACTTT
    36781 AATGATAACA TAAAACCTCA GCTTTTTGAA GGAGCAGAGA AACTTCACTT TGTCTTGAGC
    36841 GGTCAGCAAA CAGAAACAAT CGGCGAACGC GCTTTTGCAA ACTGTTGGGA ACTCGAAAGA
    36901 TTTGACGGAC TTCCAAAGAT CATTGGTCCT GCTGCATTTA CTTTCTGTGA ATCATTAAAA
    36961 GACTTTAACT TTACGACAAT AAACAACTTG TATCCTGATG CATTTTCTTA CTCAGGATTG
    37021 CAACAAATTG ACTTACCGCC GAACATTGAA AATATCCCAC CTAGATGTTT TCAAGCTTGT
    37081 CTTAAGCTGA GAAATCTTAA TCTTAATAAA GTTGAAACAA TCGAAGAAGA AGCTTTTCAA
    37141 TCATCTGGGA TTAGAGTACT AGATATTCCT GTGTCTTTAG CAACAGTCGG AAAGAAAGCT
    37201 TTTGAAGGTT GCATTTATCT TAGCGACATT GTTTGTGAAA GATTTTTGCC TCCTAAACTT
    37261 TCTGCATCAT CTTTTTATGG TTGTTCAATC AAGAATGTTT GGGTTTTCTC AGAAGCTCAA
    37321 CTTGAATATT ATTTGAAAGA TCGTTATTGG TCGAAGTTTG ACGGGCGTTT CATAATTGGC
    37381 ACGCCTAAGA TTTTGAAACA AAGAATGGAA GAGATTCGTA ATCAAAAGGA CTTATTATGG
    37441 CATATTTGAA CGTAAACAAC TATGCTCTTT ATAGAGCATT TAAGTATGTA ATTTTACCTG
    37501 CAAAATTACT TTTCTGTATT ACAGTACTGT TAATATTTTA ATATGATAGA TTACAAGAAG
    37561 TATTTTCCTT ATGACCAAAT TCGCCCAGAG CAGGAAGCTG TACTTAAAGA AATCGCCTCG
    37621 CACTGGAATG ATAAGAAGTA TTTCATTTTG CAACTTGATG TAGGTACAGG AAAGTCGGGT
    37681 ATTGCAAAAT CAGTTGCCAA TTGGAGCAAA GACGCCTTCA TCATTACAGA AACAAAACAA
    37741 CTTCAGGAAC AGTATGTTCA CGACTTTGGA AAAGACAAAG AGTTTGTTTC AATTAAAGGC
    37801 AAAGCGAACT ATGAATGCAA CAAGAATGTA CGTTTGAATT GTGAAAATGG ACCTTGTACT
    37861 TTGAAGCATA CAGGTCATCT TCCACCTTGT ATGGCAACTT GTAAGTATTA TGCTTTAAGA
    37921 AAAAGAGCAC TTGCATCTCA TACAGTTTTG ACATCCTATG CATACATTTT CCGCGCGTTT
    37981 GATTGTGCAG GCTTTTGGAA GCCTCGTCAG TTGATGGCTT TTGATGAATG TCATCTTCTT
    38041 GAAGATCAAC TTGTCAACTT TGCCTCATTT GAAATCAATC CTGAAGAACT TGACCGAACT
    38101 TATGGATTGT TTGATCTTTG TGAAGACAGA AAAGAATATA TGGCAAAGTT TACTGAAGAG
    38161 GGATGGGAAG CGAATAAAGA ACGCTTTACA AAGTTTCTTA ATCTTATTCA GTGTAAACGC
    38221 GATGAATTAC ACACAATGAT GGAAGAAGAG ATGGAAGGTG AAGATGCTGA AAATCTCGAT
    38281 GAAGATACAC TTGAGTCATT GGGTAAAACA CATAAGCTTT TTTACAAAAT TGATAAACTT
    38341 TACAAAAAGA TGGATGTCTT TGTAAGTCAA AGAAAAGATA ATTGGATAAT TGCGCCTAAT
    38401 GCAACAGATG GTTCACTGTC ATTTACTCCA CTTTTCGTTG ACTCTTTGTT TAATCAGTTC
    38461 TGTAACACTT GGGCTGAAAA GTTTTTGTTT ATGTCAGCAA CAATTCTTGA CATTGACGGG
    38521 TTCATTAAAG ACTTGGGCAT AAATAAAGAT GACTGCCTAG TGATTAAGAT GGAATCTACT
    38581 TTTGACCCTG CAAAGTCTCC GATATATTAT ATGCCTTGTG GTTCAATGAA TTATCAAAAC
    38641 ATTGAAGAAA CTCTTCCTAA AGCTTGCGCT GCAATCGGAA AAATCCTTGA CAAGAAACAA
    38701 AATGAAAAAG GCATTATTCA CACAGGAAAT TATCGTATCG CAGAAGCAAT TTGGAATGAC
    38761 TTTGAACATA TTGACAAAGA TGACCACGAT CGTTTACTTG TAAAAGACAA AGATAATAAT
    38821 GAGATAACAA ATCAAAACTT ATTGAGAGTT CACGAACGCT CAAAAGATAC AGTTTTGCTT
    38881 TCTCCTTCAA TGACAACTGG TGTTGACTTA AAAGATGACT TATCAAGATT TCAAATTGTT
    38941 GTAAAGATGC CTTTCAGTTC TTTGGCAGAT CCGCGCATAA AAAGAAAGTC GGAATTGTCT
    39001 TCCGACTGGT ATGCTTGTCA AATGTTGAAA ACTTTGGTTC AGGCGTGTGG TCGTTCAACT
    39061 CGTTCAGCTG ATGATCATTC TGCAACTTTT GTACTTGACT CATCTTTCAA TTATTGGATA
    39121 AACAAATACA AAAAGTGGCT ACCTAAACAG TTTCTTGCAC GCCTTAAAGG TGTTACATTA
    39181 ACTTAATGGT AACATATCAT TTCCATCAGT AATGCGGCGG TCTGTACGGC GTAAAATCGC
    39241 TTCAAGATCG CTGTCATTCA AAATGTTTAT AATTTGAGAG ATTTTTGTAT CTCTTTTTCT
    39301 GTAATACTTT TCTTTTTCTT TTTGAATATG TTCGCGTTTT TCTTTTGATA GTGTTCTTGA
    39361 TCTTCTTAAT GCGTCTTCAA TAGCTTCTTT AACTTCTGGA GTTTTTCGAT AGATAACTTC
    39421 TTTAGCAATT TCATTATCAA TAGGGACTGG ATATGTAATA ACACAATTTT TTAAGTAAGA
    39481 AGACAACTGT CCTGCTTTTG TAACAATCTC TTCTTCATAT TCACGGTCAA GACGGTTTAC
    39541 TAAGTGATTG TTTTCGATTA TTCTAAATAC TTCTTCAAGA AGTGGCTTGA AGTCTTTTTG
    39601 TAAATGTGAC TCAAAGAAAG ACAAGCCTGA GTTACATCCA CTTGCACAAA GATAGTGGCA
    39661 AGGTGAAACT TGTTTAGTAT GGTCATCTTC ATCCTTATCA CCAATTTGAT TAGCAGTAGG
    39721 AAGAAGTATC GTTGCATCAA TAGTCAATTC ATTTCCATTT TTTGTCAATG ACGGATGAAG
    39781 ACAGCCTGAA TACTTCTTCA TATATTCCAT TTTATATTCT TCAATTATAG CATTTTGAAC
    39841 TTCAATCATT CTTGATTTTG CAAAGTCTTT TGATTGCTTG AAGTAAAGAT TCTTTATTCC
    39901 AATTACATCA TCAACATAGC TTTCTTTTGA GTCTTCAACA TATGAAACAA TCTCTTTCAT
    39961 AAAGTTGATA AACTGCTTTG TTGTAATGCT TCTTGGTGAT TTAGCCTTTA CTACAACTCC
    40021 ATCTTTGTTG ATATACACAT CTGACTGTAC ATTCTTTTTA ATAAAGTACA GACTTATTAA
    40081 AATAACAGTA ATACATCCTC CGAAAAACAT AATTAAAGTA GCCCACACTG GAAGACCAAA
    40141 CATAATACAA TTCTCCTTAT GTAATTAGTC AATGCATTAG TCATATCATT TGACTAATTG
    40201 ATATGAGTTG GTTAATTTCA GATAGTGCAA ACTATAACGA TACAGGTCAT CTTTCAACTT
    40261 ATGATAGCAG TCTTTATTAT AATCAGGACA GCTGGAGACT TTGTAAGAAT ATGATGTGGG
    40321 TTGATCCCAC AAATCAAAAA TGGCAGCAAA GTTTTGATCT TGATAGATTT TATTCAACAG
    40381 ATAAAGATTT TGGATTTAAT AAGAAGTTTA ATGGCTTCAC TTTTAATACA TCAGCTGAGA
    40441 TGCCGTCTCT TTCTCAAGCG CAAGGTTCAC TTCCAGATGA GCAAGAATCT TATAAAAGCA
    40501 TCTCTAGTGC AACCTTTTAT TCAAAAGAAG ATGCTACAGC AACACAGAAG TTTTATAAAA
    40561 GTGTTGCAAA ATATAAAAAA TCTTTCCTTG GAAACTTTTC TTTTACAGCA AATTGTGACG
    40621 GTATGGTAGA AGTTTCATTT TATGATGATA GAAATGTAAA TGATACATAT GCATATCTTT
    40681 TGAAAAATGG TAGTGTTGTA AGTGAAACTG ATAGTGATAA TAAAACAACC ACACTTTCAA
    40741 CATCTTATGT TAAAGGCGAT AAAATCCAAT TTAAGGTAGT GCTTTATTCA GCACATTCAC
    40801 CAAACAGTAG TGAAGTTGAT AATGGATTTA CAGTATATGC AACTTATGAT GTAGAAGATG
    40861 AACACGTATC ATATTACACT TTAGGGTATA AAGCTGATGC TGGAAGCTGG AGTGGCACAA
    40921 ACGTTGGTGA AGCTCAAAAT GGTCCTGTTA TTATTCTTTG GAGATATAAA AGAACAGTAA
    40981 CTGAAAATGG TTATATAACA CTGAGTTATA AAACAGTTAG CACAGTAAAA ACGTATTATG
    41041 CTGTTTATGT TGGTGGAGTT CTTTCAACAA GTTTTATTTC TCAAACTGTT CACGACTATA
    41101 AATACTTTGA AGCAAAATGG TCTAATGCAG CGCCTGGTTC AGAAATAATT TTTTATGAAC
    41161 GTCCATACTT TGATGGAACT GCACCTAAAA AATATCTTGA AGACGAAGTT TACTGGGTAA
    41221 TGGAATACTG TGGTAAAAAC AACATAACAA GTTGGGACAC AAACTTTTCT TATTTTAGTA
    41281 CAAGTTACAA CGACTTGGGC GGCGTAAATG GATATTATAC CGATACATAT GAATTTGGAG
    41341 ATGTCGTAAC AGTAAGTAAG ACATTTCCAA GAACAGTAAG TAGAAGTGGC TACAGCTTAA
    41401 CTGACGCAAC AAGCAGTAAA TCAACTTTAC CAAAAATAAA TGGGCTCCCT TACAAAGGAA
    41461 CAACTGTACA TAAACCAAGT TACAGTTCAA GCTCTGACTT TATTAGCCCA AATCAGCATC
    41521 ACAGAAAAAG TGGACATTTT GTTGTAACAA AAGATGGAAC TGTTTCAGTT AAATGCGCGC
    41581 TCCAGTCTTT AACTTCATAT ATCAACAGTT ATGACAATTA CCAACAAATA AATCCTACTG
    41641 TTACTATTAA GAAAAATGGT AATGTGGTTG CATCTTACTC AAATCTTAAT GAAACAAAGT
    41701 CTTATACAAC AAATATAGCA GTTTCAGCAG GTGATCTTAT TGATGTAACT GTGGGCGGCA
    41761 TATTTACTCA AAATTCTTAC TATGAACTTG ACTATGACTA TGAAGTAACA GACAAGTGCT
    41821 ATCTTACAGG TGATAAAGAT GAAACAAGCT TCACTATGTA CAAAAGCGGT TATAACAGTT
    41881 CAAACACGCC TGCTTATGAT ATGGCTTTCA TTGTGGCAGA ATCAGGCTCA TTGGAATGGA
    41941 CTTACAATGA TGTAAGAAGT GGAACAACAT CTTCAAGTGA TGACGGCATT CTTAATATTT
    42001 TTGTAAATGG TGAAAGACAA GTTAGAGCTG ATAATGATAG CACAACATCA AGTGGCTCAA
    42061 TACAACTTTC CATTGGTGAT GTTGTACTTA TTCGTTACTG TACATACAGT TGCTCAGTAG
    42121 GTGATAAAGA CAGTTATGTT TATGCTGAAA GAGGCTGGGA TACTCCTGGT GGACAATGTA
    42181 CAATTTCATT CAGCGGTGAA ACAGTGCCTG TTGCATTCAA TCATACACTA TCTTGGAAAG
    42241 AGTATTGCAA ACTTATTCTT GCTGAAGCTC GTTTATGGGT TGATGATAAT TCATTGACTA
    42301 ACTATGCTTT ACCTATTGCA ATCATTGATG ATGCTGGAAA TCTTGAAAGA ACAAATCAAT
    42361 TTTATACAGA ATTAAGTAAC TCAAAACTTT ATACTGACTT ATGGGTTCAC GCTGACAACT
    42421 TAACAAATCT TAATGAATCT TATGTTAAGT GCTTTAACGC TGATATGAAA AACTCACCTA
    42481 TCAATGCAGA CTTTACTGGA GCAAGCATTA CACAAGTTCG CATTAAAGAC GCAACTGGGG
    42541 GTAAAAGATC TTTTAAGAAC ATATCAGGAA AGATAAGCTC TCTTGAACTT GTCAACATAT
    42601 CTGGTGATTG GACAGAAGCA TTTAGAAGCT CAGTTTCATC AGGTGTAAGA GTCGGCAAGT
    42661 TTACAACAAG CGGACTTACA TCAGCAAAAG ATATGTTCAG AGGTTGTGAG ATACGAGGTA
    42721 CTTGGAACAT TGATGAAGAC AAACTTAAAG CATTCTTTAA TGATACTTAC AATAAGTGGG
    42781 TTGCAGGTGA ATACAACTTC CGCTCAGCTT TTGTTGGCTC TTATCATAGC GGAACAGTCC
    42841 CTGAGAGTTT TATGTCAGCA GAAAATCAGT TTGCTTACAA CTGGGATCCT ACAACTCTTA
    42901 TCCAAAAAGT AGCATCAACA TATGATGTTT CAATATTGCC ATTGACAGAC TATTATTTTG
    42961 CGGGTGTTTC AGCGATAACA AGCGCGTATT CAAATTATTT AGAGTATTCA AAAACTGTTC
    43021 ATACCATAAA ACTTGTTTCA AGACAATTTG ATGAGTCAAC AGCTGCTGCA TACATTTATA
    43081 TTGATGATAA AGCAGTAAAA GGCTGGGGAA GCAGAGGCCA CTTCATTGGT GTTATCGACT
    43141 GTAAGACAAT GCAGTTCAAG TATGAAGGAA GCGCAGATAC TTATGAAACG CCTGAATCTG
    43201 CTGATGCAGT TTGGACAGCT GCCATCAATG CCGCAGGTCC GAATGACATT ATTATTGCTA
    43261 TTTCATATGA TGCAACCTCA GTGACACCTT CTGCAAGAAG CAGCATCAAC AGCTGTGGCG
    43321 GTGATGGAAG CACTTGGACG TCAGCAAGAA TTGCTCATAC GTTCATTGGT AAGAAAGGCC
    43381 TCGCAAGTGG ACAGGGGTAT GAAGGCACTG CAAGTGGTAG CAATTATTCA ACTATTTCAG
    43441 CTAAGTTTGA TGAAGACAGA GGACTTGTTC ATCGACATTG GGCTACAGAA CAGACTTTTG
    43501 GACTCTCTCC TATATATGAA AAAGATTGGC AAGATGCTCA CTTTGGTAAT TATCCAAATA
    43561 TCATTATTCC TGAAGAAGAC TTCTGGAAGT GGGGTCCTGC ATTTGCTCAA ATAAAAGATA
    43621 CTTATGACTG CGCTCTTTTC TCAATAACTG AAAACAATAA AGCAAACTTC AACATTGATG
    43681 TTTACACATC TGGCGATGAA AGACAAGTAA ATTATAATTA TGATACATCT TTCAGAAAAG
    43741 CAGTTGAAGC AAATGCATTT GATAATCTTA TTCTTCATTT AAGAAAAGTT GAAAATGCAA
    43801 CAAATAAAAG CATCTCGATA GAAGGAATGT TTAAGGACAT TAAAAACTTA CATTGTGTGG
    43861 GTGAAATTAA AAACATCCAA AACATCACAT CTGCATTTGA GGGATGTAGT AATATTATTG
    43921 AGGTTAGTCC TAACCTCAAT AACGTTGAAA TTGCTGATTA TGCATTCAAA GACTGTCACT
    43981 CATTAACTAA AGCATATGTC TTCTCAAACA GCTGCTACAC TGCAATGCAT ATGTTTGAAA
    44041 ACTGTGATAA CATTACCGAC TTCGATATTA AAGGAATGAC AGCTCTGCTT GATGCAACTT
    44101 CAATGTTTGA AGGATGTACT GCTATAAAAA CGGAGTATTT TACAAAAGTA ACAGAGATAC
    44161 CTGAGACATT ACAAATTGCA AAAAGAATGT TTGCAAAATG CAAAATCACA GAAATAAGCG
    44221 GCAACTGGGT TCCGCCAAAC TCATATACAT CATACCGCAA TCAAGATGAA AATGGACTTG
    44281 GAAATATGGA AGATGACTTC ATAAATGAAA CAACAAAAGA TGGTTGGTCA TTCCCTAAAG
    44341 ATCTTTACAG TGCATATCAA ATGTTTGCAG AAAATCCAAT TACAAAGATA AGCAACTTGA
    44401 AGTTTACTAA TGCTAACAAC TCTTGGATAT TCCAAAACTG TCACGACTTG ACAACAATTA
    44461 AGTATTCATT CTTAGATGTT GACGCATATG AAAATGACAA ATGCACTGGT ATGTTTGATG
    44521 GATGTTCACT TAAAAAAGAA AATGTAATTT GGCTGCCTAT TTCAATAAGC TCAGACTTTG
    44581 ACTTAGACAA TTTAGGCTTT ATTGATGGTT CAGGTAATGA AAAGATTACT TATTGGATAG
    44641 TTGATGACCA TTGGTGTGAA GTTGACCACT CAGGATTTAT TGAATATCAG CATATCAGAC
    44701 GACCTGCTTA TTTGGATGTT TATAGAAAGA ACTATGATGA AAATGTCATT ATTAAGTTTT
    44761 GGTCACATCC TCATATTCAT TCTGCTGAAA ATCGTGGCTA TAATGAATTG CACGATACTA
    44821 AAGTTTATTA TGATCCTGAA ACTTTGCAGG GTGGCGCAAC AATAAACTAC AATGAATGGT
    44881 TAAAAGGAAA GCAAACTAAA TAATAACTTC GTGGAGATAA TAAATATCTC GATAAATGGG
    44941 AGAAAAAAAA ATGGAAATTA AGATTGAGGA TGTAAAAGGC AAGAAAGTCC GCTATGTTGA
    45001 AATGGCAGAC GGTCGTAAAT TGCCACATAT GACTGAGTCA GCACTTCGTA TGCCCAACTC
    45061 AACATATGAA TTACTTTCTG AGTCGGAATT GTCTACAAGC TTAAGAGAGT CAATTTCAAG
    45121 AAAAGTCAAG TCAACACACT TTACAGAATC AGATAATGAT GGCGCATTAA AAGCTGCTAT
    45181 TCGTATGCGT GAAAGCGCAA CTGAATCTGA TAAGAAAGAG TTTGATAAGA TTATCAAAAA
    45241 GCTTCGTGAA GGTTCTGCAT CAACAGAAAG AAAACTTTGG AAATTCCCTA TTTCAAGATT
    45301 TGGTAATGTA AACGGCAATG GTCGTGTTTA CACAAGGGAA TTGTGGGAAA ATGTTATCAA
    45361 CAATCAGAGA GACAACTGGG TAGGTTCTTA TGGTCTTGCA GATCACCCTA TGGACGATTG
    45421 TGACCCAGGT CAGTTCAAGA ATGCGGCAAT CGTATGGCTT GATATGATGA TTGATGATGC
    45481 AAACAAATTG ATTTGGGCTA TTGGTACATT CGTTGGTACT TATGGACGTT TGGCACAGGA
    45541 GATTATTGAA GCAGGTGGCC GTGTAGGTTT CTCTTCTTCA GGTTTCGGTG AAACTCTTTC
    45601 TGATAAGAAA ACAATCAATC CTGAGACTTA CATTCTTGAA AGACCAGCAG ACATTGTTAC
    45661 TAATCCATCA CAATCAGTAT TCGGCGATGC TTCTAATGAA TCATACAACC CAGGGAATGT
    45721 TGAATACACA AAACAAACAA GAGAATCAGT TGAAGCAACT TCAAACTTGA GAGAAGGCGC
    45781 TCCAAGATCA AATATTTTAA GAGGAAAACA GATGAACACA GTAGACGCAG TTAAAATGGA
    45841 CGAAGGCAAA AAGCCTAATG TAGGACCTGT CGCTATTGAT AAACTTACAA AGAAAGTTAT
    45901 CGAGAAGCAG GTAGAAGCAA TGATGAACGA TACAGACAAA GCAACAAATC CTGCTTCAAA
    45961 ATTGTCTGAA GTAAATGAAT TACTCAAAAT CGTTCGTGAG TCAAATGATG AAGACCTTAT
    46021 TGCTAAGGTT GAAGAAAAAT TAGTTGCAAC TCGTGATGAA TTGTTCGCTC TTTGTGAATC
    46081 TGCATCAAAG GTTCAGAATG AGTTCGGTGA CTTGAATGAG TTTGCTGAAA ACACAAAGAA
    46141 AGCAGTTGTA ACTGGCAAGT TGCTTGCTGA ACAGGTTGAC GACTATAAAA CACTTTGTGA
    46201 AGGTCTTGAA GAAAAAGTTC AGAGCCTCAG CAAAGAAAAC AACATCTTGA AAGCAAAACT
    46261 TGCAATCAAA GAAAATAAAG AAAAGACTGC TGCTGAAGCT GCTAAACTCC GTGAAAACGA
    46321 AGATAAAAAA GCTGCTGAAG AAAAAGCTAA AAAAGATAAA GAATGTGAAG ATCTCAAAGA
    46381 AATGGTTGCT AAACTCAACA AAGCAAACCG CAAACTTGAG TCTGAAAATG GTGTATTGCA
    46441 TACACGTGGT AACCACGCTC TTGCTCAGAT AAAAACATTG AAAGAAGCAG TTGCTTCTGC
    46501 ACAGGCTGAT GTTGAAGCTG CTAAAGCTGA AACAAAGAAA ATGGCAGAAA GCCGCAATGA
    46561 ATACCGTCAG CAGACAATTC GTCTCCAGAC AAAGCTCCGT GAATCTGCTT CAATGCTTGA
    46621 TGCTGCAAAA GTTGAGTTTG AAGAATATAA AGAAGCTCAT CAGGAAAAGA TTTCATTCAA
    46681 GCCTGCTGAA AAAGATTATG TTGGCAAATA CTTGAATATG CGTGAAAACC GCGGTCTTGA
    46741 TGTTGAAAAC TATTGGAATG ACTTGGTAAC TCAGTTTGGT GAGTCTGTTC TTCCATTTGA
    46801 ACGCCAGATC CGTGGTGCAA AAACATACAA TGAAGCATTT GCTGCATTTA TGAAATACCG
    46861 CAACCGCATT GATGAATCTG CTGGTGTTGC AGCTGCTGCA ACAATCGATC CAAGCGTTTC
    46921 TTCTATTAAA GAAAGAAAAG CAATCCTTGA AGAAGCAGGA ATGCAGAAGA TGAGTGAAGA
    46981 TCTTGAAGAC ATCAACGCTC TTGAACTTGA AAGAATGAAG AAAATGGGAT TGATGTAATC
    47041 CTGAAATAAT CAAACCCATT CCACTTCGGA ATGGGTTATT TTCTTTTAAG GGGAACATAT
    47101 GAACGAAGAA TTGACAAACC TTCTTGAAGG TATAGAAACA GCAAACAACT TTAAACAGTA
    47161 TGATGAAGGT CTTGCTGATG TTGTTAAAGG TGCAGGTCGC GCTATTGCAA ATGTTTTTGG
    47221 AACAAAAGCT GGTGCTGCGC AGAGAGACTT AAAAGCTGCA CAACAAAATC AACAAGCTGC
    47281 GCAAAATCAA GCTGCTGCAG CTCAAGCTAA TGCAAATGCA CAATCAGTAA ATAATCAGAC
    47341 TGCACAACTT TCTGCTCCAG ATGCCGCTCA AAAAATTATT GATTTACTTA AACAAGCATT
    47401 TAAGAATGAT CAGAAGCTTC AGGATAAAGC AAATAAGCAA GCTGCTAAAG ATCAGAAAAA
    47461 AGCTGATGTA GCAGCACAAA CTGCAAAGAA TGCACAAGCA GCAGCTGATA AAGCAAATAT
    47521 GACTGCAAGT AATTCAAATG CTGCAGCAAA AGGAGATAAC AATGGACAAG CTTAATGAAG
    47581 CAATTTCTTT CTGTGACATT TTTAATGAAG GACTCGGTGA TGCTATTAAG TCAGGAGCAC
    47641 AAGCTTTTGG CGCAAATATT AAAGCAACAA GTCAAGTTAA TAAGCAAAAT AAAGAGGCAG
    47701 ATAAAGCTGC TGCTCTTAAA AATGCACAAG GAAATCTTAA TGCAGTAAAT TCTATTGTTG
    47761 AAAAGTTGCA GCCTATAGCA AATGAGCAGT CACAATTTGA TGCAGAAACT ATTAAAGACT
    47821 TGATGACAGA CATAAATAAA TTAAATATTG ATGATAAGAT TAAGAAACAG ATAAATCAAC
    47881 TTCTTAATCA GCAAACACAA GCTTTGGATA ATGCAAACGC TCAACAGAAA AAACCTGAAG
    47941 ATGCAAAAGT AGATAATACA CAAGATGTTT CAAATGAAAC TGCTACTGAT GCAAACAATC
    48001 TGCATCAACA AACTGAGCAA AAAGGCAACG CTGCAAACAT TCAACAAGGT GATATAGATA
    48061 CCATTGATGC GTATCTTGAT GCTGCATCAA AAAAGATTGG TAAGTCTAAA GAAGATATAA
    48121 TTGCTTATTT GAAAACAAAA TGAAATCTAT AAAGGCGAGC TTCTTGCTCG CCTTTTTTGA
    48181 CCTCCGAAAA ATTATTTTAG TTTACAACTT TAGGATTGAA AGCAATCTTC TTTGGTTCAA
    48241 AAGAAATCTT TACAGTGCCA TTCTTAAACT CAACGGTTGA CTGTTCAATG TCGTAACGGT
    48301 CACGGTCAAC ATAGAATGGG CAGGTATGAT CTTTTACAAC AAACTTCTGA TAGTCATAAA
    48361 CGATCGCCTT CTCAACTTTC TGCTCTTCTT CTTTCTTTTC ATCTTCATCT GATTCTTTAA
    48421 CTTCAGTTAA GCCTGACTTT AGAACAAGAT TGATGTAAGA TGGATTGTTT TCATCTACAG
    48481 CAAATGTAAC ATTTTTAGGG TCATAGCCTG CGATTGCAAA CTCATAAACC TTTCTTTTGT
    48541 TTTCATCAGT GTAAATGTTA CAAGGTGGGT AATTGCTGCC AACAAGACTT GATGGCGCAT
    48601 TAGAACGGCC TGATGAGTAT GTGCGAACAA TAGTCTTTCC AACTTTGTTG CCATCATCAT
    48661 CAAAAATGTC TTTCTGATAA GTACGAGTTC CTTCAGGGCA CTCACCTGTC ATCAAGGCAT
    48721 TCAAAATCTT TTCTCCGAAT AGTGGAGAAC CAAAGACTCC CAAACTTGGG ACGTCAAATC
    48781 CAAATGATCC ACGCATAGTG CGATCTCCTA TAAAAAATAT ATTCTATCCG CTTTCGCGGC
    48841 ATAGTGGCAA ATTGAAAACA AAACCGAGCC GAAGCTCGCG TTTGTTTATC CATTTAGTAC
    48901 ATTATAAGAA AATGTAAACT TATTGTTTTC CCATTGCTGC AAGTGCAAGT GCTGCAGTAT
    48961 CTACTGGGTC TTGATCTTCG TACTTGTCAG TCATATCAGA AGAGTTCTTT TCTGCAATAC
    49021 CATTTCTTGA CAACTGACCG AGCTGGAATG CATATTGGTT CCAACTTTCA ATAAGTCTTC
    49081 TGAACAAAGA AACTTTTGCA TCAGCAAGTT GGATTCTTGC TTTGAAGTCG GCAACTTCTT
    49141 TTGTGTATTT TGCAATAATC ATATACTCAA TTTCAGTGTC CTTAAACCAC TTTGCTCGAG
    49201 CATCTTCTTT CTTATTAACT TCCATACGGA CTTCAAGAAA CTTTATTGCG TGCCATTCTG
    49261 CATAAGATTC TTTCGCAGTG TTCCAAGCCC AACGAGCTTG TTCATAAAGA GCAGTTAATG
    49321 CCATTGTGAC GTGCTCGTGC TGCATAATAG CTTTATCAAT CAATGGTAAT GGTGGAGATG
    49381 ACTCTCCATC AAAGAGCAGC TTTTGGTCCA TTTTTGTAAC TTGTTCAGAA ACAAACTTGA
    49441 TAAGCTGATC TTCATAAAAG TTCATTACGC CTGAAACGCT TGTGTTGTTC AAGTCTGCTT
    49501 CTGCTGAGCC AATACCCTCA TCTGCAGGTT GATATAATGT TTGTGTAGCT TCCTGATTAA
    49561 CAGGTGCTTC TTTTTCAACA ATAGTTCTTC CCATAATGAT ATATTAACAT TTTTTGCCGC
    49621 GCTTCATTGA TGCAATTCTC ATCCTGATGA AGTCATCTTC ATCGCGGATT CTTTTTTCGT
    49681 ATCTTCCACA AGCGCACTTT CCTTCGCTGT CACGCAAACA GAAATCTTTA CACATACAGG
    49741 TGTTTGCTTT ATTTGTCAAA CAATGATGAT TGCTTTCAAC AAACAAAGGC TTAAACTTGG
    49801 CTTCATCAAC GATGTAAACA CCATACTTAT CTTCAAGAAA AACGTCAAGC TGACTTTCAG
    49861 TTGTTGGAGG CGTTATCAAC TCTTTGAGCA AATACCCGCC ATACTGATTT CTTTCTTCCT
    49921 GTTCTCGTTT CTCTTCATCA GTCATCTTAT CATTTGCCAT TTTAACACCT CTTATTCGTT
    49981 TTCTGTTTCA ATAAACACAG CATCATTATT TTTACCTGCA AGGTAAAGTG ACTTGATAAT
    50041 GTCAGTAAAA CTCATCTTAT CATTTGTTGA AATAGCATCA CCTTCAACTT CCTGAAAGTT
    50101 GAACTCACGA TTTGAACTTT CAAAAACGAC AGTTGTTCTA TCTTTTGATT TCTTTACTTT
    50161 AATGTCCATT TGACAATCCT CCAATAAAAA TATTAACATA AATAAAATAT CCTTTCTTAT
    50221 TATTTATTAT TGTCCCATAT AGCTAAAAAA GTGGGAAATT ATTTGAACTT TGATTTAGTT
    50281 TCTTTTATAT TATTTTTGTA AAACTGAAAT AATAGGAGGA AGAATATGAG AGCAGTTGTA
    50341 AAGGTAATGT TGAAAGGTGA TGCAGCAAAG AAGATTTTGT CTGTAAAAGA CACTCTTGAA
    50401 GATATGTATG GCTTGACTGT ATCAAAAAAG GGCCGCGTGG TTGAAGGTCT TGCTGAAGAC
    50461 CTTGATGACG CAGGTCAGGT TTGTTCAGTT ATAAGGGAGG CAATGTACGA TGGCGAAACG
    50521 GAATACATCT GATGATATAA AAATTGTTGA CATTCTTGGG TCACAGTGGA CAGTAAAATA
    50581 TGTTGATGAT GACCCAGCTT TTGCACAGGC GAACGGCTAC GCTAACGAAG CTGCTCGTGA
    50641 GATTGTAATT GAGAATGTCA AAATGAAAAA TGATCCTCTT TCATATGATA TGCAGTCACA
    50701 ATACAACAAT CAGAAAAGAG TTCTCCGTCA CGAACTTATT CACGCATATC TTTTTGAAAG
    50761 CGGACTGGGT GACAGTTCAA ACAGCTGTGA TGCTTGGGCT GTAAATGAAG AGATGGTTGA
    50821 TTGGTTTGCG AGAAATATAC CTAAAATGAT TGTAACATTT AAGGAGTTAA AATGCTTGTA
    50881 GGAAAAATCA TTTATTTTAC TTTTTCATTT TTGATGATTT TAATCGAAAT CTTTTGGTTC
    50941 ACACAGAGAT TGTCGCAGCT AAAAGCAGTA AATTACATTA TGGGATTTTT AGGGCTAATG
    51001 GATTCCATAC TTACTGCATT TATGCTGTTT GATAAAAACT TTACACCAAA TATAGTTAGC
    51061 ATTGTAACAG AACCGCTGTT TACAATTACC GTTGGTATCT GTGCAGTAAT ACTTTGGAGG
    51121 GCAAAGAAAT GAGATTTATT ATACCTTATT TTGCTGGTGC AGCTTCGACT TTTTTGGTAA
    51181 TTGGTGGTTT TATCGGAGAC GATCCTAATC AACTTGGAAT TGGAATCGCT CTTGCAATCA
    51241 TCGTTACAGG CGGTGCAGGC ATTACTTGTT TCAAAAGACA TAAGCGTAAG CAGAAGGAAT
    51301 ACTACAATCG CTTTAGGAGC AAAAATGATC TTAATTCATA ACAGAGGTGA GGAACTCTCT
    51361 TCTGAAGAAC TTATGGAGAT TTACAATAAT CTCTATATTT CCGAACATGC TCGCAAACGA
    51421 CTTCAAGAAA GAGTTCCTGT TAATATTAAA TTGTTGTTTG AGAACCCTTG TGTCGCTTAT
    51481 TTCAACACAG ATGGTTCTGT AAATGTTGCA CTTGATGAAT ACAATTATTT GGTTGTTCAG
    51541 TATTGTGAGC ATTTCAAAAA TTGGAAGGTT GTTACTTGGA AAGAGAAGTC TTGGAACAGT
    51601 AAGACAGTTT TTGACAAGCA ACAAATGGCA AAAGCAGGTT ATGGACGAAA GATTAAATGA
    51661 AGATAAGATT TGCGTATCAA ACACCTGAGC AGGAAAAAGA ACTCAAACAT ATTGTTGAAG
    51721 TTGAAGCGAA GAAACACTTT GGAAGATTTA TTTCTTTGTA TAGCAACTTT GGTGGTAACG
    51781 TCCCAGGCGT AAAAGAAGAT CATTTCTGTC TTCAAATTGA TATTTGGGAA AGTGACTTCT
    51841 TTGATGATTT GCAACGGGCA AAACAAGAAA TGTACAAAAA CGGAAGAATT GTGCTTCCCG
    51901 ATTTTTTATC AGATGTTGAA GATAATTTAA GTTTTGTTTC AAAGGTAGGA TGCGTATGAA
    51961 AAAGATTTTA ACTGTTTTAT TGGTTTCAGG AGTTGTGTTG ATTACAGGTT GTTCAGTAAG
    52021 ACTTTCAGAA TATGATAAAA ACTCAGATTA CTACAACACT GTTTACAGAG GCAAGAACAC
    52081 TCACAATTTC ATCGTTCTTA ATAACAAATT AGATAAGGTT CTTGAAAATC AGGAACTGAT
    52141 TATTAAACAG AACGAAAAAA TATTGGAGAT ATTAAATGAA AAGAATTGAT GACATCAAAA
    52201 AAGTCGTTCA ACATCGAAAA GAAGTTCAAA GAATTGCAAA AGAAAAATGG CTTTCTTTCC
    52261 CACTTTCACG ATTTTAGGTC TTTGATGGAA TTAAGTTTTC TTGTAAGAAA TGAAAACTTA
    52321 AAATTAAAAT CAGCAGAAGG AATGTCAATT AAATATTCTA ACTTTGCTGG TACTATAAGG
    52381 TCTTATCATC CAGACTTTAT TTGTGACAAT GTAATTTTTG AAATTAAGCC AAAGCATTTA
    52441 TGCGGAGCTG TGGATAACAA ATTAAAGTTT GCTGCAGCAG AAAAATGGTG TAAAGAAAAT
    52501 GGTTTTTTAT TCAAAGTTCT TACTGAAGAT AACATAGAAC GGTTGTCATT TGATGAGATT
    52561 AAAAAATTAC ACGATGCAAA TGAGATAAAG TTTCTTGATA GATATGAACT TAAATATAAG
    52621 GAGTTTATAT ATGACAGAAG CATATAATAC AAAACGGTCA AATGCACCTA AAGTGTATAT
    52681 GACCGTTGGT TAAGGAATCT CAGGATCGGG AAAGAGTCAT TTTGCAAAAA GATATTGCTC
    52741 TGCTTTTAAT GCAGTTGAAC TTAATCTTGA CAATTTCCGT AAAAAGATAA GCGGAGACAT
    52801 CTCTAATCAG AATGTTACAT TTGAAGCAGT TAAGCTTCGT GACAAAGAGT TGATTGCTCA
    52861 TTTAGCAGGC GGGCACAATG TAATGATTTC TGATACAAAC TTACACGCAA AAGGCATAAA
    52921 TGACATTGCC AAAAAGTTTC CTTACAATGA TGTTGAAGTT TTCTTCATCA CTGACTCTGA
    52981 AAATGTTCAG CTTTGTAAAG ACCGCATTGC TGATGACCTT GCAAACGGGA TTGACCGTAG
    53041 CAATGTACCT GATAAAGTAG TCGACCATCA GTATGAAAAC TATATGAAGA TGTTGGATGC
    53101 AACTTTTGCT GAAAACGTTC ACATTCATTT TGTTGATACA AACGGCAAAG TATCTTAAAA
    53161 GACTAATTTA ATCAATAGGA GTTCGTATGA GTGAAAAGAA AGCTCCCGAA ACTCCCGTTG
    53221 ATAAGTATAA CAAACTTACT CGGGAAATAA AGCATCAAAA GAAGGTTTTA GAAACTGCTC
    53281 AACGCAATGT TGAGAAGTCA ACTAAAGCCT TAAATGATTT AATGAAGAAG TTGTGGTTTT
    53341 GTCCTATCTG CAATAGGCCA CAGCTTATCC CAAACAAAAA AGAAATAAAA GAAATCATTG
    53401 AAAGTAAATT GAATGATGAC GGCACTAACT CTTTTTATAA GTGTCGTTAT GCCCAATGTT
    53461 CAATATGCAA TAAGTATGCT CTTATTGGAA AGGACTTTAT GGGCAATGAT GACTAAATAT
    53521 TAGGAGTAAC GAAAGTGAAC GAAACATTAT TCAAGGCAAT CCGCGAAGGC GGTAATATGT
    53581 CAATAGCAGG TGAAGATGGA ACTGAAGTAA TGGCAACAAA ACTTCAAGTT GCAAAAATGA
    53641 CACCTGAACA GTTTGAAGAA TTCAAGACGT CGTTCTTTTC ATTTTTGATG GAATTGAGCG
    53701 ATATGTATAA TGAAAGATTT GGAACTCCAA TTTGGAAAGA TGAATCTTTG ATAACAAAAG
    53761 GAAAGATTTA CTCAGGCTCA ACAAGAGCTT TCTTTCAAAA GCCTTTTGAA GAGTTTACAA
    53821 AATATAAGAA ATCAGTTGGC GACTTTGATG TACAGTTGCC TGAAAGTACA ATGGAACACT
    53881 TCCCAAGTTT TGTTGAAGAA CTTACAGGAA AGACTGTTGG CGACTTTACT TTTTATGGAA
    53941 GTAGAACGAA GTCAATGCAG TCACATTCTT TAGTAACAGC AAATCCTGAA AAGTTTGCAG
    54001 GCATCGGCGC AGAATATATG CAGTTTGACT GGGAATACAC CCAATGGGAC GATGAAGCAG
    54061 GTAAGCCTGC AGAATGGAAC GATGTATCAC ATTACTCTTC TTGGGAAGAC ATTGAGAACA
    54121 ATGTTAAAGG CGCATTTGTA AAGATACTTC TTAAAGCAGC TGTTGCTGTT AAGACACAGC
    54181 GTTCTGATAA GCCATTTTAC TCAATTAAGA CGGGAAAGCC TGTTAAAACT CCTGCTGATG
    54241 CAAAAGAGTA CTCATTCCAC GTTGACAATG GTGTAACACG CTTACTTAAA GATGTAAATG
    54301 ATGGCTATGC AAAACTTGAC ATCGGTGACA GAACATCATC ACATAGTATG GACTTCTTGT
    54361 TTGAAGTTCT TTTTGACAGA AAACCTGAAG CTGATGAAAA GCGCAATCTT GTTTCTTTTG
    54421 TTCGTTTGAT TAAGTTTATG AACAAAGAGT ATGATGACAC TCTTTTAAGA AACATCTTTA
    54481 CAAAGTTTAC AAAACTTCTT TTTGATGTTC ACGAACAGCA GATATCTCGT GACCTTACAG
    54541 AAGATCGTGA AGTTAAGCAC GCCGCTGAAG TTAAGTTTAT TGAATTGTGT CCTGCAGTTG
    54601 CTGATATGAA AGATTATGCT GCAGATGCTG AAGAAGATTA TTATACTTCT GAGTTCCGCA
    54661 AGGAAGGCAA CCGTTATGGA CAAGCTGATA AGAGAGCTGC TCGTCTTGCA GCACAACAGG
    54721 AAGGCATATC TTTTAATGGA AGCCATTTGA AGGAAGAGGT GGCTGCTGAT GGAAAGACAT
    54781 TATATGTTTA CTCTTCATCA AAAGACCAAG ACTTATTCAA ATACTATTTT GGAAGAAATC
    54841 TTAAGTTTGG TTTGAACGGC GGTTCTGCTT ATGGTTTTGC AACATACGCA ATTATGTCTG
    54901 ATCCTTTTAG TGGCGCATCT GATGTAGGCT ATTCTGAAGC TGCTCGTGAT AATCTTTATG
    54961 GCACAAACTG CTTCGAGTTT GAAATTCCTA CAGATAAAGT TTTCTTCTTT GAGTATGCTG
    55021 ACTATGTAAA GACATCAAGA GGAAAGAACT CAACACCTGC CGACTTTGTA AAGCAGCAGG
    55081 TTGACTTTTT CAAACTTCCG CTTAGTGATG AACAGATTGC AAGTCTTACT CCTGAAGAAG
    55141 GTGCTGAGTT TAGTTCAAAA GCAGCTCAGG CATTCTTCCG CTATATGAGC CGCATTTACT
    55201 ATCAAGATAA GCTTGGTGCT CTTATTACAC CTTGTGCAGG TTTTGTTTAT AAAGGAAGAA
    55261 ACGACGGCCG AACATATGTA GGATGGGATG GTTATGCTCT TATACCAAGA CGCTTTACAA
    55321 ATGATCTTGG AAAGACTTGG AAAGAGGTTG ATAGAAACTC TCCTGAGTAC AAAGAGTATG
    55381 TTGAAAAAGC AAATGGCGAG CGTGAAGCAG CAGATGTGTT TGATGGACAC AAAACTCCAT
    55441 TGAAAGAAGC AGTTTACCGC TTGTTTATGA AGTTTGGCTC AGGTGATGAT ACAGCAGACA
    55501 AACTTGTAGA TGGATTGTTT ACTGACATCG TAATTCACGA TGATAAGACA GTTGACTGTA
    55561 CATTCAAAAG CAACTTACCA TACATTGACC AAGACAGACA TTATCTTCGC TTGACAAATG
    55621 ACAATCATCT TATTCGTTCG CTTCACAAAT TGGGATTTAA GTTTGGTAAG CTTAACGCAG
    55681 GTATCAAGAT TGGTAAAGAA GCACTTGAAC TTTATAAAGA TGACTTGATT GAGTCTATTG
    55741 ACCCAAGCAT CTGGCCTGAT AGTTGTACAG GCGGAATTAA GATTGCAGGT GGTCGAATTG
    55801 CAAAAGATAC TTTCCAAAAG ATTCCAACTG CACTTGGTGA ACACTATGCT TATATTGTAA
    55861 ATTGTCAAAT TGATGACGAT GTACTTAAAG GATATGAACT TCACGGAAAT CCTGACAAGC
    55921 CAAACTGGAC TACTGGTGAA GAAACAAAAG CTGAATTGGT TGCTGCTTAT GGAGAGTTTG
    55981 CAGAAAATTG TATCTTGCCT GAAAAGCCGT TACCAAAAGC AAAAAGACAG TTGAAGAATC
    56041 CTGATGCTAT TGCAAAAGCT GAAGCAAGAG CAAAAGAAAA AGCTGAAAAA GAAAAAGCAG
    56101 ATTGGGAAAG AGTTACAAAG AACTGGGACG ACGACGTTGA AAAAGCAATG AAACTTACTG
    56161 AAGCAATGGC AGGAAAATCT CATTTGCCAC ATTTGTTCAA CTCAGGTTCT TCAACACAGA
    56221 TGAAACAGAA ACAGTTTGAT GAACTATTGA ACTACATCCA AGAAAGCGGC AATGTTTTTG
    56281 ATGAAGAGCA CTTCAATGTA TCTGAAAAGA TTGATGGTTC AACAACTTTA TTTGGCGTTG
    56341 ATGAAAAAGG CATCTTTGTT GAAAAGTTTG GTATGAAAGA AATCTACCGT CCTGCTGATT
    56401 TACAGCGAGA AGACCTTTCA AGAAAAGTAC GTGCATTCCT TGAGATTGCA AACAACCCAG
    56461 AACTTGTTGA CTTTCTTGAT GACACAAGAA GAGAATACAA TATGCAGTTC ATTAAGGTTC
    56521 AAATTGAGAT GCTTTTGACT GGAGCTTCAA AACACGAAGA CAAGTCATTA ATGCAAATCG
    56581 TACTTGTACC TTATAAGCGT GAAAAGTTTG CAGAAGAAGG CGGCGCTTTT GTTGTAAGAG
    56641 TTATCGGTGA TGATCTTCAG CCACTTCCAG GACAGGAAGA ATTACTTTCT GCAATTTCTT
    56701 CAATTCTTAC AACACCAAAG TTTATTGTAA AGCCAATTTC TGATACAGAT CTTGACTTTG
    56761 CTCCAATCGA CTTAAATGAA TACATTGCTG AAGTTCTTCC TACTTTAAAT GTAAAAGACA
    56821 GAAGCGAAAG AAAAGCTGCT TATGAAGCCG CTCAAGAAAA GTTGCAAACA CTTTTGACAT
    56881 CACATTTCCC AGAAGGAAAG TATGGTGAAG TTTATGAAGG TCTTGTTGTT ACTTGCAACA
    56941 ATGGATTCAC TTTCAAGATG ACTTCTCCAC AGTTTAAGGA ATGGATGGCA AAACATAACG
    57001 AAAGAAAGCC TGTAACATTA AGTCCTGATG ATCCTTACGG ATTGGTTATG AAGGATTATG
    57061 GTGAAAAGAA AATACTTCTT AATCACATCG GCCCAGGCAC TGAACTCGTA GGCATTTTGA
    57121 TTGGACACTT TGCACCATTC ACTGGTCCTA AAGGCCACGG ACGAATGATT GAAGAACTTC
    57181 GCTCAAAAGG ATGTAAAAAG TTTATAGTCG GCATTCCTGA TAGTACAGCA GAGTTTGATG
    57241 ATGACAGAGC TATGTACACA GTCGAACAGA GAATGGAAAT TGTAGATGAC TACCTTAGAC
    57301 AGGAAGGCCT TGAAGGTAAA GCTGTTAAGA TGAGAAGAGG TGACATCGCA ATTACATCTC
    57361 GTTTACTTAT CTGGGATGTT TACAATACAT TCGGCAGCAA TGTTCGTCCT GTTTACATCG
    57421 TGGGTCCTGA CCGTGCTGAA TTGGTTCAAA AGAATCCTGA GTTTGGTACT GATCCAAATA
    57481 CAACATATCC TGAAAAGATT GTAATGTCAG ATCGTGGTGA AGGTAACGTT TCAGGTACAA
    57541 AAGTTCGCGA ACTGATACGA AAAGGCGATG TTGATGGAAT TGCTGAAATG ACGGGCTACT
    57601 CCAAACAAAT TGCACAAAAA CTTGTTGACT TACGAGAAGA CAATTTGATG TAAAATATAA
    57661 AGGCAGCGGT AAGCTGCCTT CTTTGTTAAT ATATCAATAT GAAGGAAATT AAGATTCTTG
    57721 AAGACTATAC TACTAAAACT CCTCTTCAGT TAATTGGAGA GATGGCCGGC GTTTGTTGGG
    57781 GAGCAAAACT TGATAAAGAT AGAAACATAG CTCGTGCTAT TGACTGCATT AAGAGCGGCC
    57841 ACGGTCGTGT AGAAGAGTTA CCTGATGTTT ATCTTGTTAT TGACGGGTGG TCAGCAAAAA
    57901 TGATGCGAGA GGCATACACC CACGTTGGCG GTTTACCAAC TCGTATGCAA GCATCAACAC
    57961 GTTACATTGA TTATGAAAAA GGATTTGATG TTATAACTCC GCCTTCTATT GAAGGCAACA
    58021 ATGAAGCAAT GGAAGTTTGG TGTAAAGCTA TAAGTGACAT CAAAATGGCT ATGGGTGCAT
    58081 TGAAAGCTTT GGGCGTTCCT AAAGAAGACT ACACCAACTT GCTGCCACTC GCTTATCAGT
    58141 CAAAAATGAT TTGGAAAGTC AACTTAAGAA CATTAGTCAA CTTTATGAAC TTAAGAACCT
    58201 GTTCTCGCGC CTATTGGGAA ATCCGCGAGT TTGCAAATAT GTTGAAGAAA GCTCTTATGG
    58261 AATACTCACC TGAATGGGAA ATCATTTGTA AAGAACTTTT CGTTCCTAAG TGTGATGCTG
    58321 TAGGTTATTG TACAGAAGCA AAATGCTGTG GAAGACACAA GACAAAGTCG GAGGTTATTG
    58381 TAGAAGATGT TGAACAAGAC TGACGATAAA GACGACTGGG AAGAAGAAGA CACATTCCTT
    58441 GATAAATACC ACAGACAAAA AGAACTGAAA AAAGCAGCTA AAGCAGCTAC TGCATCTATT
    58501 GCAAAAAGTT CTCCTGGCAT TATTGGCACT ATGGAAAGAA TGTCTTCTGC AAATGACTAC
    58561 ATAGTAAAAG CATTAGAGTC AAGTCCTCAA GGTTGGATGA TTACATCTAT AAACCAAATA
    58621 GTTACGAATC CAATAAGTTA TCACGACTCC CAAGTTGTAC CACTGTCTGG TCCCGAGGTA
    58681 GAAGTAAATA TAAAAGTTTC TGATCCCCGA CTTATAGCGA CATTACATCA CGCAATGCAA
    58741 GGATATTGTT AATAATTTTT GAACTTTTTA ATTACTTCTT TTATAGAAAG ATGAGTAAAT
    58801 ATGAATCATA CAACACACGC CAACAGCAGC AAATGGAGGA GTGTTAATAT AAAAATATGT
    58861 TAAATATAAA CGAAATACCA AAAGCCTGGA TGAACTTTAA GCAGATTGAA AGTGGTGTTG
    58921 CAAAATACCC AATTCTTTTT CGTTTTCGTC TTATGGGCTC AACCTACTTT GGTGCAGTTG
    58981 ATAAGACAGG TAAACATTGG ATAAGACGAG CACCAATATC AATAAAAGAG CTTACAGGTT
    59041 GTTCAGCAGC AAAAATTAAG GAGTTGCAAA AATGATTCAG AACTTGGTAT TCTACAGATC
    59101 AAGCTTACGA GACGACAAAG TTTCTCGTGA AAACTTCAAA GAGTTTAACG ACATAACTGA
    59161 TGTTGAAGTT TGGATTCGTC ACAAAGAAAA CGATGATGCT GTCTATGACT TCACTGATGA
    59221 TTTATCAACT GTTTCAATGT TGATTGACTC ACTACCTGAA GCAAACATTA TTGGAAGAGT
    59281 CGACAGTGAC AAAGATCTTG GTGCAAAGAT TACAATAAAT CTTCGTCAGG CAAAAGCTTT
    59341 TCTTGGTGTT ACTGAGTCAA TGAAGCAACT TTCAAAATGT ACACGCCTTA AAGTTTGTTG
    59401 CGTTATCGAA AAGAATGGAC GAATCGTTTC TACAGGACTC AATGGTACTC CTTCAGGCTT
    59461 CAAAAACTGT AATGAAGTTT TCACTCCTAT GGAACGTCTT AAGAAAGACT ACAGTACAAG
    59521 ACATCACGAG TTTTCTGAAG CTTATGAAGT TCACGCAGAA ATGAATGCTG TTCTTGAACT
    59581 TGGTAAGAAC AGTTCAATGG ATAACTATGA TGATTTAACT TTATACTGTT CAACTTGTCC
    59641 TTGCCCTGGT TGTGCTAAAA TGATTGCACA GGCAGGCATT AAATATGTAT TCTATCGAAA
    59701 TGAATATGAC CGCTTACCTG AAGGCGCAAA GCATCTCAAA GAGTTTGGCA TTTATGTATT
    59761 CAAATGTTAG GAGACCAGTA TGGAAGATAA TAAGACTTTT ATATTAAGCG AAGATCTTGC
    59821 AAATGCAGCT TATCGTAAAG CGCAGGAGTA TGCAGATACA TACAAAGAAT GGCGATGGGG
    59881 CCAATGTATC TTTAATGCAT ATTACACTTT TTTCCCAGAA GAAAGCAACA AGTTGCGTGG
    59941 CACTGATGAT GACTGCTTTT ATCGAGACGA TAAAGTTGAA AAGTTTCTTT CTCATTTCAA
    60001 TGTGGAGTAA AATATGGCAA TAAAATATGT TTGTGACTTT TGTGGACAAG AAGCAAAAAC
    60061 CTTTCATAAG GAGTTTTCAA CAGGCGAAAT AATTTGTGAT AACTGTTATG AACATCTTAA
    60121 AAATCAAACT TGGCGACTTG CAGAAGAACC TGCAGAACTT GAAAAAGCCA AAGAAAGTAT
    60181 TAGACAGGAA TCAAAAAAGA TTGAAAGTCA AAGAAAAGAA CTTGAAAAAG AACAGTCAAT
    60241 GGATAAAATA ATGTCAGTTC GTTATCGTAA CGGCTTTTAC GCAGTTATAC GACTTTATAA
    60301 TCAAATGGTA AAAGCTTTAG ATGATGTTGT ACCTAAAGGC TTTTTATTCA TAAGAAATCC
    60361 TTTTAGAATG ATTTCTGAAG CTGAAGTTTG TAACTTGGAA CAGCGAGCAA TCGATGATGT
    60421 TATACGAGAA GTTGAAAGAA ACTTTCACGA CAACTTTGAC TATCTTTTTG AGAGAGATCC
    60481 GTTACGCGAC AGAGAAGCTT TGCGTCTCAA TGATATTCCA ACAGTGAACT TACCTTGGGA
    60541 CAAAGATAAC TAAATATTGT TCATAAAACA CAAGTAAGTG TTAATATTAA AATTGCAAGT
    60601 AACTGCATAG CAGTTATAAA TAAATTATAG ATGCCAAGTT CAAGGCGTCA AATAGGAGAA
    60661 ACAAATGAAC GAAACACAAT TCACTGCATC GAACGACGAT GACATCTTCA ACTCTTGGGT
    60721 TGCCTCTGAA GACGAAAGAA AAAAGAAAGA AGAGGAACGC AAGAAAAATT CCGGAAATTA
    60781 TCAGAAACGC GAGTATGAAG CAATCAAGTA TGTTGGTCTT TCAAAAGAAC ATCCAACTAT
    60841 CGTACGCTTC GTAGGCAACT TTGTTGCAGA AGATCTTAAA GCTCACCGCC CAAATCCTTC
    60901 TGATATGAAG TTTATGCACA TCTCAAAAGT TAAGTCTGAT GACGGAAAAA CCGTTTTCTA
    60961 TCTTTACCTT CCACTTCGTG CTGATGAGCC TGAACAGGAC CACTTGATGT GGAAAATCAT
    61021 TGACAAGGTT TATGCAAAGG AATGGGTAAA GGATCCTGCT ACAGGAAAGA ACAAGCCTAT
    61081 TGAAACATTC AAAATCAATC ACCCAGATGT GTACGAAAAG GTAAACAAAG GCGGCTATAC
    61141 AGAAGCTGAC GGTAAATGGC CTTATATGTA TGCACGCGGT TGGAAAGCTC CTGAAATGTT
    61201 ACTCATCAAT GTTATCGACC GCCGCGACGA TTGGTGTAAA ACAAATAAAC ATACAAAGTT
    61261 GATTTCAAAG AATGTAAATG TTACACCTGA TGGAAAGGAA TATGCTGACT TTGGTGTACC
    61321 TGCATTTGGA TTCTTTGGTC CACTTACAAA TCTTCGCAAC AACTTCAAAA TGGGTTGGGA
    61381 GAAGTATGAC GTTGTAATTA CAAAGACAGG TGAAAAGCTT GATACTGTAA CAAATATGTT
    61441 CAACGGTACA GCATTTACAA ATCCTGCTGC AATAAAGGCA AATCTTGACA AGTCAATGGG
    61501 TATTGACCCT GCTGAGTACA AGTTCATTTC TCAGGAACCT GCTTTGACAG CTGAAGAACT
    61561 GAACTATGCT CGTTACGACC TCGATGAAAA CTTCCGCGTA ACATCTTATC ATACTATTGA
    61621 TAAGTACCTT GGAAAGACAA TTCAGTTGAT TGATGCTGCT TGTAATGAAG ATGCTTTGAA
    61681 AGCAGGAAAG AAGGCAGACA GTCACTTCTA TGAAGACCTT CAGGCACTTG TGAAAGAAGA
    61741 GTCTGAACAG TGGGCAAAAG AAAAGGCTGC TAAAGAAGCT GCTGCTCCTG CAGAAACACC
    61801 TGTACAGGAA ACAGCTCCAG TTGCTAATGA AGCTCCTGCA ACACAGGCTA CTCCTTCATT
    61861 TGACAATATG GCTCCAGTAC AGGAAGCTGC TCCAGTGACA AGAACTGTTG CTCAGGAAAC
    61921 ACCTGCTTCA GGTTTGACTC CTGAAAAGCT TGCAGTTCTC AAAGGCTATA ATGAACTTTC
    61981 TGCAGAGCAG AAGTCTTACA TCAAGGATGT AATTCTCAAT TCTGACGGTT CGCTCAACCA
    62041 TATTGAATGG ACTGACACAG CTCCTTCACT TCTCGATTGT CCAGTAGATC AAAAAGGATG
    62101 TGGACAGCTG AGTCCCAACT CATTTTCGCT ATGTCCTGCG TGCGGAAAGC ACTTTATGTA
    62161 ATAAGTTGAA ATAAATCTGA TTAAAACGCC CTATCTTAAT GGTAGGGCGT TAATATTTTA
    62221 ATATGAAAAA TAATATTATT AAAGCTATTG ATTTTATGAC TCCCTTGCAT CAACACGGAC
    62281 TTATTACAGA TAAAGAATTC TCAAAACTTC AAAAATGTGA CCCACCTGCA CTTGATGAAT
    62341 TTAAGTGCAT AGTTTATACA CCTGACAGAT AGTTTGCTTT GTCTTATGAA TATGACCGTT
    62401 TTAATTATCT TGTTATGGGC CTTTTTACAG CAGACGGAAT AAAAATGTAC GGAACATATG
    62461 ATAAAATAAA AAGTTGTATT GAATTTAATG TATTTGCAGA CGGTGACCTT TTAGAAGATT
    62521 TTTGCATAAA TATTTGAACT TTCAAATATT TGCTTTTATA TTATTTTTGT AAATTAAAAA
    62581 TAAGGAGCAA ATTATAGCTA AAGCACAGTA TGATGAAGAA CAGTTCAAAA ACTTTGGAAA
    62641 CTTCTATGCA TACACTGATG TTTTCGACTG GCATTATGTA AATATCCTTG AATGAAAGAA
    62701 TGGAATTGCT CTTGTTGAAC TTGAGAATGG TAAGGCAATT TTCAATGGTC ACAACAATAA
    62761 AGCTTACTTC TTCAGTGAAG GCAAAGTTCC TGAAGAATGG ATAAAAGATC AGTTTGACAA
    62821 ATGCGCAATC AAATACAGCT GCGCTTATAC CGTTGCAAAG ATGATTGAAG ACAAAGCTTA
    62881 CAAAGAACTT CAGGAAATCT TGGAAGCAAA AAGAAGAGCT GATTACTAGG AGGAAGTATA
    62941 AATGGAAGAA AGACTTAAGA TGCTTTCACA ACAATCGATT GATGCTATGA ATGCAGAAGC
    63001 AAATGATGAT AATTATGAAA TCGCATCAGT TGGAGTATCA TATGAACGAA AAGTATCATA
    63061 TTGGGAACGC TGGGGCGGGT GGTATGCGCT TCTTGCTGGC AACCTTGTTG CAGACATAAC
    63121 ATTAGATATT GCAAAAGCGT TAGGCGCTAA AGGAGCTGTA GCATTCATTA TCACATCATT
    63181 TATAACTGTT GCAGCTTTTG TTGCTGCAGC TCTTTTGTAC TACAAATGGT TTGATAATAT
    63241 CTTAAAGAGA ACATATATTG TTAATTTAAT TAAGAGGAGA AAAAAGAATG TCAAAAAAGA
    63301 AAGCGAAAAA GTTTCCGAAA GTGAAAGTAA TTCTTAATGC AGTTCTTGCT TTTCTTTTTG
    63361 GAGGTGCAGC TCCGCTTGTT GGAACATTTA CACAAAACAA TGTTCAGACA GCTGCAGTCC
    63421 TTGAAGGCTT AAGAAATGGC AGCAATGCAG TTGCAACTTA TACTGCAAAC TTGCCATACA
    63481 TAGCAGGTGT TATTTGTTTG ATTATCGCAA TGTGTTTTGC ATTCAGAGCA GCAAGTCTTG
    63541 TAGTAAAATA TTATAAAGAC AAAGCTGATT AAAAGCTCAA AATAAAGAAT AAAATAATTT
    63601 TTGGAGGTTT GTAAATGAGA AAGTTTTCAT TTGCAGTTGC ATTGCTTTTC GCAGTGATGC
    63661 TATCTTTTAC AGGTTGTATT CGTCCTTACG ATAAACCTGA ATATGTTGAA GTTGGTCCTA
    63721 ATGAGACTGC CTTCGTAATT CCTATGTTCA CTGATGAAAA TGTGAAGACA GAAGATCAGG
    63781 TTCATCTGAA CGAAAATGTC GAGTTTTATC AGAAGAATAT GGTTTCAAGT AAACTTATTC
    63841 AGATTCCCCA TAAGTGGATT AAGACAGGCC GTACTGCGCG TTCAGGTTAT TATAAAGGAA
    63901 CAGTTAGAGT AATTACAGTT GATTTGACAC CGCGTTCAGG AAACTGGCTA TCAAATGATA
    63961 AAAATGCAAT TAAAGTTGAA ACATCTGCTT CACAGGGTAT TACTATTCCT ATGTCATACA
    64021 CAGTACGAAT TAAGCCTGAA GATGCAGCTC TATATTTAAG TTATTACAAA GCAGTTGACT
    64081 TTCAGTCAGT AATTGATACA CAGATTAACC GTTATTTTGC TCAGGAAGCA GGAAAGGCTT
    64141 TCCATACAGT TGAATACAAA GATGTTGCTA AACAGCGTGA TATAATTTTG GAAGCTGCAG
    64201 TTGAAAAGAC TAAAGAACAC TTCAAAAAGC AGGGTATTAC TATTGACCAG TTGGCAATCG
    64261 TTGATGGTTT AGTTTATGAT GATGAATCAT TACAGACAAA CATTAATGAA CAGGCTAAAA
    64321 TTCAGGCACA GATTGTTCTT GAGGAACAGA AAGCAAGTCT TATATCTAAA CAAAAAGCAA
    64381 ATAAAATTGC AGAAGCAAAT ATTGAAGCAG ATGTTGCTCG TGCAAAAGCG TCTACACTTG
    64441 ATCTTGAATT AAAGCGTAAG CGTGGTGAGC AGGAAATTGA AAATACAAAA GTTATTGCAC
    64501 AAGCTCAGGC TGAGGCTATT AAGCAGGGTA AGTATGCGCC TGTTCCTAAC ACAGTTGTAG
    64561 TTCAGGATTT GAAAGCACTC GGTTCGGTTC GAGATTTGAT GCAGCCAAAT GAATAATAAA
    64621 TAAATCTTAA ATTAAGGCCA GGCCAAAAAA GCCTGGCCTT AAATGTTTTT GTTAATATCT
    64681 TATTGGAGGC TTAAATGAGA AAGTTTACGG TTGAAGAACC GATTGAAAAG AATCGTAACA
    64741 ATGATGATAT CGTTGCAGGA TCTTTTCTTT ACCCACTTTA CAACAAAATT ATTAGAAAGG
    64801 ACTTTGTTAC CACAGGCACT AATGCTTCAC AAACTGCAGG ACAGGAAGCT TATGTTGAGA
    64861 TACTTGCGAA GCAAGTTCAA CTTGATCCTT ATGCTCCTTA CATTTATCTT GACAAAAACT
    64921 TTCAAACACC AAAGAAGTAT GTAAAATCTG AACTTGACTG GTATAAGTCA ATGGACTTAA
    64981 GCATCATCGG TCACGAAGGA ATTGAAAGCA ATCCTACTTG GCAGTCGTGT TGTACAAAAG
    65041 ACGAAAAGAA AGAAATCAAT AGCAATTATG GTTGGTGTGT TTTCAGTGAA GAAAATGGAT
    65101 CACAGTATGA CAACTGTCTT GAAGTTTTGA AAAAAGACAA GACAACAAGA AATGCTATCA
    65161 TTATGTATAA CCGCCCAGAA ATCTATAAAG ATTATAAGCG TAACGAAATG CACGATATGA
    65221 TATGCACTTT TATGTCACAC TTCTTCATTC GCAACAACAA ACTTTATATG ATTCACAATA
    65281 TGAGAAGTAA CGACATTCGT TATGGCTTCA TTTGTTCAGA TCTCGCTTGG AACTGTTTCG
    65341 TTTATCAGAA TATGTATGAA GACTTGAAAT CAACATATCC TGATCTTGAA GTTGGAACAA
    65401 TTATTTGGAC AAGTGACTCG ATGCATCTTT ACTCAAGACA CTTTGAAGAT CTTAAAAACT
    65461 TTGTTGAATG TGGACAAAAC TTCAGAGCGG CTCAGGTAAA TACTTTTGGA GGCTTTTAAT
    65521 GGAATTTGTA CCTTGCAAAA AGTGCAATAA TGGCTGGCTT TATAAAATGA CAGATGATGG
    65581 TATGGTTGCG GTTGAATGCG AATGCCACAA AAAGTGGGAT CACGAAAACA CAGTTGAAAA
    65641 AACTTACAAG CACAACGGCT TTGACATAAG ACACTACAAT TACAATCCTC GCACTTATGC
    65701 GGGTACAAAG TCAGTTAAAG ATAAAGACCG CATCATCAAC TATGTTGAGC AGTTTGATAA
    65761 AAATCCTGCA GTTCGTTCTT TGGTTTGTTA TCTTTACGGA CCAAATGGAA CTCAGAAAAC
    65821 AACAATGATG TCTTGGGTAG GACATCAGCT GCTTGACAAA GGCTATTCAG TTCGTTATAT
    65881 GCTGATGAAT GATCTTGTAA AGTTGCTGAT GGATGCTGAA GACTTCAATC AAGAAAAAGC
    65941 AGAAAAAGCA AAAGCAATGG TTGAAAAGCT TGAAGAAACA GACTTGATTA TCGTTGATGA
    66001 AGCTTTTGAT AAAGAAAAGA TGAAGCTTTA CAGAAGTGGC TACCAATTGA GCTTCATCGA
    66061 TGCTTGGATT CGCCGCAGAG TTGGAGCATT GAATAAAGGC ATCTTTTTTG TAAGTAATGT
    66121 TGAAATCAAA AACATTGAAG CAAACGGCCT GAGTCATTCA ATTCAGGATT TCGTTGAAAG
    66181 AGAAGTTGTA TTGCATAATT GCTATCTTCA GTTCTTGGAC AACTATATGC AGTCAACAGT
    66241 AAAAGAGTTT GATGGCTCAC TTTTTTAACT TGGGAGTTAA TATAATTTAA GAGGATAAAA
    66301 TGAACCGAAC TATTGAAAAT CTTGATGAGC AGAACCCAGT ACTTATTGCT GAGTACCGTT
    66361 TATTGAATGC TCTTTACTTA AATCCACAAA ACTTCCTTGA GACTGGTGTT GAAAGAGATG
    66421 TCTTTGTTCA CGAAACTTGT AAAGACACTT TTGATGCAAT GCAGAAGTTG AATGCATCAG
    66481 GTATTCCACA GTCAAAAAAT GCAATCTTTC AGGATGCATC AGCTCGTAAC ATTAATGTTA
    66541 CACCAGACTT TATTCAGGCT TTTATAAATG TAAACACTGA CCCAAATGTT GTTATCAAAG
    66601 ATGCAGTTGA AATGTTACAA GATACTGTTT GTTCTTTGAA AGGACTTGAC TATCTTGAGA
    66661 AAGTTAAAAA GATTATCAAT TCAAATCCTT TAAGAAGCGA AGCTGATAAT GAAAAGATTC
    66721 GTAATTTGCT TTATCAGGCA GAAAATGAAT TGATGCCGAT TGCAAAGAAA GCAAGAATCA
    66781 AAACTTTTGA TGAAGTCGAA CAGTCATATC TTGAAAACTT TGAAGCTCGT AAGAATGGTA
    66841 AACAGTATAA GTTTGGTGAT CCTATTTTGG ATAAAGCAGT TAAGTATGGA CCTGCACCAG
    66901 GAAGTGGCGG CTTGATTGCA GCAGCAACAG GTATGGGTAA GTCTGCATTC TGTCTTAACT
    66961 TAATCAACCG TTGTATCAAT CAAAGAGTTC CATTGATGTA CTATTCATTG GAAATGGGAG
    67021 AAACAGATAC ATTTGACCGT ATGATGGCTT TAAGAAGCAA CATCGATATG GAAGATCTTG
    67081 TAAATCCTGC AGATCAAGAA ACTTGGCAAA TGATTAAAGA TCAGATTAAA GCGCAGTTTG
    67141 ACATTTTGAA ACAGAACCTC AACTTCCGCT TTTCTGAATG TGCTTCAATT TCTTTAACAC
    67201 AAGTTAAGCA AGACATCAAA AAGTTTCAGC AGGATATTGG GCAGGAATAC TGCATTATTG
    67261 TATTTGACCT TCTTTCAATG GTTAAAGAAT TTATGATAAC TGATGATAAA GGTATGAACT
    67321 TCGCACAGGG CATTGAAGTT GCAATCAACA TCCTTAATGC TATGGCAAAG GAACTTGGTT
    67381 TTCATTACAT TGCTGTTCTT CAGATGAATC GTAAGGGTGA AGGTGAAGGC CGTGCAGATG
    67441 ATCTTGATGA CCTGAAGAAG TTCCGTCCTG TAAGAAATCA AATCAAAAAC TCAGGCGCAT
    67501 TCCTTGAACG CGTTCGTTGG GCAATTGGTT TGTTCCGTGC AAAGTACTAT GCTGAACTTT
    67561 ACATTGAAGA TGAAGACCTT TGGAAAGATA TGCCTGACTA TTGTGAAGTA TCTTTATTAA
    67621 AGCAAAACCA AGGGACGATA GGCGTTGTGG GCAAGTATCT CTTTGATCCA ACTGTAATGT
    67681 CAATGGTTCC TGTGGAGGAT TCAAATGAAG ACGGAGAATG ATGATGTAAA GTTTGAAAGT
    67741 TGCAGCTGTG GTGCAACTCT AATTCCTATA TGGAACGATT GGTGGGATGG CAATAAACAC
    67801 ATCAGAGGCA TAGACTGCTT CCGTTGTCCT GAATGTTTAC AAGACTACCC AGCACCGCCT
    67861 GACTATGACA CTATTTTGGA AACTCGTTAG TCAAGATATG ACACAATAAC TTTGTGCCCA
    67921 ATAAGTTCAG TAGCTTGCTC TATATGAACT ACACGCTTGT AGTTAAGATT ATGTCTGTCT
    67981 GCTTCTGCAT CTGCTATTGA ATGATACGGG CCATAAAAGT TGAAGCCGTC ATATAAGTAG
    68041 TATTCATTAT GGGAAAAAAC AATTTTGAAC ATACAATTTA GTTAATATAT TTAGAAAAAA
    68101 ATCTTTGGAG TTGTTATGAT TGTAAAGAAA AAGGAAAACT GTCGTGAAGG AGGCCAAAAA
    68161 TCATTCTTCA TCGTAACTAT GGACTTCGCC TCACTTCAGG CTCGTCTTGC TTCTATTGAC
    68221 ACATTCTTAA ATGAGTGTCC TGACTCAACA TTTGATTCAC CAGAAGGTCA AGCTGCAAAA
    68281 GCAGACCCAG TTTTGTATAA TGTTTATCGT GATGGTAGTG ACACATCAGA CTTGCACTCG
    68341 ATGACAGGCT TCGGAACATT CGTTGGCTCA ACACATATGA AAGGCATAAA AGTTCACGAT
    68401 GATGTTGATA ATAAAGATTA TGTTTTTGCT CCAAAATCAA AATGTAAAGT TCTCCGTGGT
    68461 GGAAATGAAG TAACAGTATT TGCTTCAGAA TTGATTCCTA CAGATCATAT CATTGAACAC
    68521 CTTAAGAAAT AATGGTCGGT GTTATGGTAT GCGGCTCACG AACTATAACT GATGTTAAGT
    68581 GGGTTGAAAC ACAAATTGTA AATTATCTCA AAGAAGTTTA TGCTGACCAA GAAAAGCACT
    68641 TCGGACAAGG TGATATGGAT TTTATTATCA TTCAAGGCCT TGCTCGTGGT GTTGATATGA
    68701 TTGCAAAAGA ATGGGCAGAT AAGCATAATT TAGGAACTTG GGACTCCCCT GCTGAATGGG
    68761 ATAAGTATGG TAAGTCTGCA GGTTATCGTC GCAATGTTGA TATAGTTGAT AGATGTGATT
    68821 ACTGTTTAAT CTTATGGGAC GGGCAGTCAA AAGGGACAAA ACACGACATT GACCTATGTA
    68881 TTTCAAAAGA TAAACCTCAC AAAGTAGTCA TTTATATAAC ACAAGAAAGA TAGTGTCATA
    68941 ACTAATTTAT AAGAGGAAAT TAAAGTATGG CAAAAATGAC TGAAGCTCTC GGTGTTGAAA
    69001 ATATTGAGAG CCTTGATAAA AATGACTATA TGGAATTCCG CAACGAACTT AAGGCAAACG
    69061 GTTCACTTTC ATCAAAGTTT GATGATGAGT TCTTTAACTC AGTTTACCCA GGAAGCGGAT
    69121 ATAAAGCATA TGTTGCATCG GTTGGTGAAG ACCTTGGTAA AATTATTGAA GACGCAAAAG
    69181 CGGGTAACGA ATACGCAGAA TGTTATTTGA TTATTGCTGC TCGTAAGATG TGCTATTATG
    69241 TCTTCTGGAA GGTATTCATT GGTTCTGCTG CTTCAGCAAA AGTTATTAAA GCTCGTCTTG
    69301 ACAATGGCGA CTTCAGTGAC TTTATTGGAA TTATGTATAT TGCTTTTGAT AAGGCAATTA
    69361 AGAGTTTCAA ACCAAAGATT TACAAAGATG GTACAATGAA GATTGGTAAC TGGCAGTATT
    69421 GGTTCGGTCA GTACCTTCGT ATGGATGCAA TTTCTGAAAA CATTCAGCGT GCAAAAGATC
    69481 CTAATGAAAA CGCTTTGAAT CCTGATGGAA TGGACGACAG TGAAAAAGGT GGTGCAACTG
    69541 CTTGGGACAA GCTGACAGGA GAAAATGCTA CAGAAATCGA TGTTGACGAC TTCTCTGCTG
    69601 ATTGGCGCGA CTTCTGTAAT GATCCTGAGA TGAATGAATC TGCATCAAAG AAAGTAAATG
    69661 TGCCAAAAAG AAAGATTCTT GCAATGGCTC TTAGAGGAAA GTCAATTCCT GAAATTGCTT
    69721 CTGAACTTGG TGTTGCAAAA AACACAATTT ATGCTGCAAT GAATGTTGGA GATTTGATGA
    69781 AAAAGCATAG TATTGACCAA AACGAGTTGG CAAGAAAACT TCACGATGAT CCTGACCTCG
    69841 TAATTGGTAT GTTGGAAAGA TAAAAATAAA AAGGCAGCTT TCAAGCTGCC TTCTTTTTTA
    69901 AGAGTATAAC ATCTTTTGTC CTAAGTCAAT CATTTCATCA GAAACAACAT CGCCAACTTG
    69961 AACTTTTCCA AAAATGCGGT TCATTTCCTC ACCACATTCA CATTTTGGCG GTACGGGTAA
    70021 TTCTCCTACA TTAAACTTCT TTGTTACAGT CTTTTGACAC TTCGGACACT GAAACATTGC
    70081 TTTCGTCATA AATTGATTCT CCATAAATAG AAACAAGTGT TTCTTTTGTA ATTATATTAT
    70141 CAAAAGTAAA GACATCTTTC TTAATAAGAT TATAAGGCAA CTTTTCCAAT TCCTTTTTAT
    70201 GGATTGAAAA GCCTTTATGA TACAGAATTG AGATGTCATG CCAATCAAAA ATGAATGACC
    70261 TTGTTTCGCC TCTTTTCCAC TGAACGCCTA AAGCAATGTA ACAAACTGCA TCTGGGATTT
    70321 TTGCAAACTC ATCAAGATAA TATGCCTGAT GATCTTCAAT ACGATTAAGG TTGAACGCAG
    70381 AAGGATCTTT GTTAAACTTT GCTTCAAGAT ATAAAGGCTT GTTGTCTTTT CTTCCCATTA
    70441 TGTCAAAAAC ACGAATTGAT GTAGCCCAGT TTCCAGAACT ATCCGGCTAC GGTATCTTAT
    70501 AAGCAAGATC ACCAACGCTG TTCAAAGACT TAACGATACA AGTACAATAC TGCGCTTCAC
    70561 TTCTCATAAG ATGATTACCT CCTATCATCT AGATATGTAT AGTTCATCCA GACGATATAA
    70621 CAAAAATTTA GTATGATAAA TTATTTTTTA AGTTTCTCTT TAGTCAAAAA ACAACTAAAT
    70681 ACTAATATGA AGGAATCTTT GTTTGAAAGT ATTTATATCG GCTCAAGATT AGACGAAACA
    70741 AAAGTGAATG CGTATCGTCA TCATTCAAAA GAAGAGGCCG AAGCTGTTGT CGCTACAATT
    70801 AAAGATTCGA TTAAAAGATA TAAGTTTGAC ATCATAAACC GAGATAAGAA TCTCGACTTT
    70861 ATGCATAATG AAAAACTTGA CAAGAAAACA TCAATGTACA TTATTGATAA GTTTCTTGAG
    70921 CCTCGTTCTC TTATTGCAGT TCTCCAAAAC CGCAACAATC CAAATGAAGA ACTTTACGTG
    70981 TTCTCCGTTA TGGTTCCTGT TCGTGACAGA AAGAAATACA TTTATTTGAA AGTTTCTATG
    71041 AGAAGTGACG GCGTTGTAAA AGCAATCAGC TGGCACGGAC AGACTGAAAT GATGCATCCT
    71101 GACTATCGTA TGGCAGTTGA TAAAAGTGAT GATGATAACA GATACTTCTA TCGTAAGCTG
    71161 TTCCAAAATT GGGAAAGAGT TTACAACAAG TTTAATGATA ACAAGATGGT AGACGTTTTG
    71221 CCTAATGGAC CTGAGGATGT TACGATTGTG TTTGAACATC CAATAGACGA TACAGAAGAA
    71281 TGGCGGAAAA ACTTCTGTAA AACGGTACCT AAAGATTATG GGTACCATTA CAAAGATATT
    71341 GAGCATAATA TGAAAGTTGA AGATGATTGT GTTCGACTTC ATCTTAAAAT AGGGAGATTT
    71401 TAATATGAAT AGTAACATTG ATTTTGATGA CATCGAAGAT GGCCTCGGCG ATGACTACAT
    71461 CTGTGCTGAT GTAGATCGTG ACGGTTATGG TGGAGAATCT CTCACACATT TCAAGATGTA
    71521 TATGGATGAG ATTAAAGGAC AAATGTACCT TATAGTTGCA GGTAGATTGA ATCCTAAAAA
    71581 TGGCACTTGG ACATTAAGAT GCCGAAAGGG AAGAAATGTT AATGGCACAC AATTTGTAAA
    71641 GAATGTTGTT CCTGAACTTA CTTCACAGGC AGTTGAAGAT GTAATCAATG ACTGGTTTGA
    71701 AACAAACTCT AAAGCTAAAG CTCCTGCTTT ACAGTATGAT GACTGGGATA CTGGAGATCA
    71761 ATACTTATAA TTTTACCGAA CGGTAAAATA TAATTGAAAG ATAATACTTT TTAAGAAAAT
    71821 TATTACCGAA CGGTAAAAGT TTTGAAAAAT ATGCGGACAA ATTGAACTTT GTCCGCTTTT
    71881 CTTTTATATT ATTATTGTCT GGTGCTAAAC CAGCGTTGAA CTGAGGAAGT TCCTCAGGGG
    71941 ATTCGGGGTT TGTAGGTTGA CCCAAGGAGT GGGAAACCTT CACTACTTTT CAAATAAGGA
    72001 GTACACTATG GATAAAGCAA GAATTGCATC AATTCTTATT AAAGGTCGCA AAGATCAAAT
    72061 CAATTCAGAT CAGAAGATTG TTCACAACAT TCACGGCTGG AATGTAACAT ATAATGTTGC
    72121 AGGAAAAGTA TTTGTTGCAG AAAAAGGCTC GCAGAGAGTA ATCCGCTCTA ATGAAGCAAT
    72181 CTTGGCAGGA GTTCTTGAAA GCGCATAACA TTTAATGGAG GAATGATGAA AGACGCAGTT
    72241 GTAAAGCCTG GAGACACTTA TCAGGTATTT CTTGTAAATG ACACCAACTT TATAGCAGAT
    72301 GTTCTTTCTG TTGATGACGT TTGGATTGAG TTTGCAGTTG CAAGACCTGA TGGGTCTTAC
    72361 GGATTTGAAA CATATCAAAA GTCGATGATT AAGAAGCTTA CACCTGATAA AAAGATGGAT
    72421 GTTTATGTAC TTGAGAATGA TGAAGATGAA GCGAGATTTT CAAAAAGAAA AATGTCTTCA
    72481 GATGAAATTG TTTACTCTCG TTCAAAGTCA AATGTTATTA TTCTTGACAC TCGTGATGAA
    72541 GCTATTGAAT TCATCAAAGA TCTGAAAGAT AGAGAACAAA ACAAAGAAAA GTCGTATAAA
    72601 GTAAAAACAG AAGAAGGATT TAGCTATGAA AGTTTTTAAT TCAATTATTG AATGGCTTGG
    72661 AAAAGATCCT GTGTTTCCGT GGTTTGAAGG AGACGGACTT ACATTCATAC TTTGTTGCAT
    72721 AATCTTAGGT GGTATGATTG CAATTTGCGT AAGTAAAAAA CTTCGCAATA AGTTTTTCTA
    72781 ACTAACTTCT TATATGGAGG TTAGGTAATG AAAGCGTACA AGCCTAATGA ATGTGACTTC
    72841 CTTATTCTCA ATCTTTTGAA TGAGTATGAT AAGGAATCAT TAATGAAGTC TCTTTTGCAG
    72901 GATGCGAAAG AAAGACAGGA AACTTTTGGA GATGAGTTTG AAAACTGCGT TCAGTTTGCT
    72961 CAAACTTTTT CAAATGCGGT ATTTACACAG ACAGCTCGCT GCCTTGTAAA TGAAAAACTT
    73021 ATAAAAGAGA AAGTTAACGA AGTTGGAGAA CTTTCACAGT TTGTCAATGA CTATGAATTG
    73081 ACAGCTGCAG GTGCTGAACT TTGGAACAGT CTTAAACAGA AGTTTAAGGA CGATGTTCAG
    73141 AAGCCTGGGT GGACAAAATT CTATCGGTAA TTCTTCAATA TCAGTTAATA TAAAATTACA
    73201 GTTTAATCGG GCGTGAGTAA TGGAATCGAT TGGCTGAATA GTTCTTTAAC ATCAGGTAAA
    73261 GGTGCCGACC TTAATACGGA AACAAATAAC TGCAACTAAA CGTTCAGTTG TTGCTCGTGG
    73321 TTCACGCGCA GCTTTCGCTC GCGCTGCCTA AGGCAACACC TAGTTGGACC CATTGAGGAC
    73381 CAACTGCGAC TTTCACGACT CAGATAGTGG AATGTTCGTA TCGCCCATCT GATAAGTTGA
    73441 ACAAGAGTTG GGTTGCTTGC TCAGTTCAAT CGAAAATCAA AAGTAAGCAT AGGTTGTGAC
    73501 CGTCCCTACC GTCAATTCGG TTTTAAGCCT GTAAAGAGTG TTACTGAGCA GCAGAGCAAG
    73561 ACTTGGGTTC GACACCCAAC ACGTCCAGAT CCGCAATATT ATGAGATTTC GGTTTTGCGG
    73621 AGCCGACGAT TTGAAGTGGA CTTATTGTGA GGTTTTATCC GGAGAAACAA TTCTCAGAAT
    73681 AAGCTGCGTT CAAATAACTT TTAATATCGT TTTAATGATA ATAAAAATGG CTGGCGATAT
    73741 TGAAAGATAC TAATGAGTTA TAAGCCATTT GCTCAATGGA TGAAATAGTA GTTGAAATTG
    73801 AGCGCAAACT TACGGAGCTT GCGGGCACTA GGATTGAGTT GGTCGCATTA AAAAATGGAA
    73861 CTGCACGGGT CCAACGGGAT AGGGACGCTC GGAAACGAGA GAACTGGGTT CGACTCCCAG
    73921 GTGCGGAAGT TGGATATTCT TTGTTCACCG TCTAAAAAGA ATAAAGTGGT GGAAGGTATG
    73981 TTTGAGAAAT CGGGCATCCC CAATAATGAA CAAGAGCTTG TAGACAATCA ACCTAGTATG
    74041 CCTTATTGCT GCAGGATTGA TATGAGAGTT CCACGCGGAA AGTTTCCACA TAAGAAGTTT
    74101 GTGGTTTAGG TTCCGCACAT GTAGGCTAAT CGGGGTTTCT TAGGAGAATC CGAGGACGCC
    74161 TTCCCCGTCA TAAAATGTGG GTAACAACAC TAAGACGAAA AATAATAGAT TGTTACAAAG
    74221 AGTTACGGTT TGTCCGCTTC TAGGATTGAG AAACGCGGAT GGAATTGCGG GGAAGCATAT
    74281 CCCGTTGAAT GAGGCAACTC ATACTTCAAT GGTGTAACGG TAAGCATACT GCCGGTGAAG
    74341 GCGGCGATGC AGGTTCAAAT CCTGCTTGGA GTTTTAAGTT TTCAATTTCT TTCAAAAATT
    74401 GATGGTGGAG GATTCACTTC GGTGCATCCC TAGTTGAAAG CAGATTAGGT CGCAAGCTTC
    74461 TGTAAGACCC TACAGTTTTC AACTTTTTGC GGAAATGGAA TACTTGCGAA TAAGCAATTT
    74521 CCGCACATGT TATGCGGGTC TGATAAAGGT AGCGGTTAAC CGTGATCCAT AGGAAAGTGG
    74581 CCATAGTACT TTGGATGTTA TGTCCCGTTC GACTCGGGAG ACCCGCTTTA TAAAGGAGAG
    74641 AATTAGGGGA AATTTTTATT GATTTCCCCT ATTTTTTTTG AACTTTTAAT GAAAGTCTTT
    74701 TATATTATTT TTGTAAATTA AAAAATAAAA GGAGCAAATT ATGGCAAAAG CTTACAAGTT
    74761 TGAAAAGCAA CAAATCAATG GAAAGTGGTA CACAGTATGT GTAAGCCACG AACATATGCC
    74821 AATGATTGAA CATTGTAAAG ACGGCCGCTA CAAAGTAACA GGTTCTGATG GAAAAGCTCG
    74881 TCTTGAGAAA GAGTTCGTTG ACGCAAAGAA GTTTGCGGTA CAGACTTTTA ATAAAATGAA
    74941 AAAGTTTAAT AAAGACTGGG ATAAGGAGAA TGCATAATGT CAAATAATGT TGAAAAGATT
    75001 CTTGATAAGA TTGAAGCAAA TCTGAAGCTG CAGCAAGAGA AACTGAAACT CTTTCGTGAA
    75061 AATCCATCTT GCATTGAATA TTGGGAAGAC CACAATGACG GTGGTTTTTG GAAGCCTCTT
    75121 ACTGAAGAAA AAGCAAAAAA GTTTGCAGAT GATCCTTGGG GCATTAATGA ACTTCGTCTT
    75181 AACATTTGGT ATCTTGTCAA AACTGACACA GGCATCCGCC TTTTGAACAA AGAAGAATAT
    75241 TCAACTTATA TAGGTGAAAC ACACATCCTG TATCAAGGTT CATATCAGGC TTGTAAAGAC
    75301 TTTATAAAGG TGGGCTAAAA TGGCAGATTT ACCAAAAGCT CCTGAAAAAG ATATAAAGTA
    75361 TGGAATGTTG CAGCATAAAT GCGAAGAAAA TTATAAAGCT TGGGTTGTAG ACCTAATTGA
    75421 AGAGGCAATA AAAGATCCTA CAAAAAGAAT TGATATTGCC CACGAGATTT ATGAAGAAGT
    75481 GCTTCAGCTT GGTTATGACT ACGGAAGAGA CTCTGCCGAA GAAGACCGAG CTTGGGAGGA
    75541 ATGATTATAA ATCACTGCTT GATGATGACT AAATTGTATT ATGTGGGAAC TTGTTATTCA
    75601 TTATAAAAAT GGCAAAGTTT GCAGCGAAAA GTTCAACTTT GAAACAGACG CTTATAAGTT
    75661 TCTTGCTGAA GTAAAAAAGA AGCGTAAAGT GAAAGATTTT GACATAACTT TCTTTTTACA
    75721 AAGTTAATAT ATTTTTTGGA GGTATTCCTA TGGGAAGAAA AGAAGATGCT ATTGCAGGAC
    75781 TCAATGCATT GACAGAAAAA ACAATCGAAA ATGTAAAGCT CGTTCTTAAT CATTATGGAT
    75841 TTGATTCATT TGAACGCAAA GCCAAGGTAC TTGAAGATAT GCTTGGCATT CATATAGACT
    75901 GGGGAGATGT TGACCGCAAA GCTCGCTTTG AAATGCTTGC GCAGTATTTC ATCGAAAGAC
    75961 AGACATCCAC TCCAAAGTCG ACAAATAAAA AGCCAAAGCC TGCTGAAAAG AAAAGCGGTG
    76021 CTGAAGTTCA TATTGTTAAA ATGCCGTCTG GAATGTCACG TGCAGAAGCT CTCCGCTTTA
    76081 TCCGTGACAA AATTGTTGAA GTTACTGGTC AGGAAATCTA CGAAGAAGAG AGTGATGAAG
    76141 CTTCAGTAAA GGTAACACGC GAAGTTCGTA TCAAAGAAAT CAATTCAATG TTGAAAGACT
    76201 TCGACGATGA AGAAGTTGAA AAGATTCACG AAGTGCTTAG TGAACTCCAC GAAAAGTATG
    76261 AAATCTCTGA AGAAGAGAAA GCTTTCCGCA CTCTTTGCCG CAAACTCAAC ATCGACGAAA
    76321 AAGACAGCAC AGCAAAACGC CTTTTCATCG CAGGTTTGTC TTTTGCAAGA CAGGATGACT
    76381 AATATGTATG ACTGCATCCT CAAAGAGATT TGTGAAAAGT TTAATCTCGG AAATGAAGAT
    76441 GCCATTGAAC TTGTCGAGTT GATAAAAAGC CACAATGAAA AGTGGCTTGA GTCAATGGGT
    76501 ATTGGTTGTT CAGTCTGCAA GTTCAACAAA CGAAACGATC CAAAGGCGCA TTGTGAAGGT
    76561 GCTGAGAAAA GTTCTCCACT TCCGTTTTGC AAAGATTATT GGGTTAGTGA AGGTGAATGG
    76621 TAATGCAAGA CTTTAGCAAA AATAGTCCTT TATTAAATAT GGTTAATAAC TGGGCAAAAT
    76681 GGATGCGGCC AATGCCTTTT CAACAATTTA TAAAGAGGTT ACATAATATG TATGAAGAAA
    76741 TGGAAGAATG CTGTGATAAA GCAGAAAATG TAGATAAAGA AGTTCTTGAC ATCGACAGTG
    76801 ACAAGTTTGA TATTGATGTT TGGAAAGTAT TTACACGCGA AAAGTTGATG CGTCAGAAAG
    76861 AACGCGCTGA AAAAGAAAAA GCTTGTGCAG ATGCAATAAA AGAAATCAAG GAAGAAATTG
    76921 GCTTCAGAGA TGAAGATCAC GAAAGAACAT CACCAGCTTA TAAATTGAAA AAAGAGTGTA
    76981 CAGAGTCTTG GCTATCAAAA GAAGAACTTG AAAAGTATAA AAAGAGATAT AAAGATATCC
    77041 GCGATGAGCA AGATATGATT ATGTCATCTC TTATCAATTT AAGCTTCCCA AATGACTTTA
    77101 TGAAATCATC TTACGTTCAG CAGTATAAAC AGTTGGAAGC ACAAAAAAGG ATTGTTGTCG
    77161 ATACAATTAT GAATTCATAC GGAGGTAGTC AAGGTGCTAG TCATCCTCTC TGGAATGACA
    77221 ATCTGACTGA AAAAGATAAA AATACAGTTT ACGCAGAATA TTGATAAAAT ATAAGGCAAC
    77281 ACTTCGTTGC CTTTTTATTT TTCAAACTCG AGTTTTTTAG CTATATGGGA CAATAATAAA
    77341 ATACAAAAAG ATTATTGTTT AAATTATGAA TTATAATGTT ATTTATGAGA TAAAAGAATT
    77401 ACAAGAAGAT ACTGTCAGAA TTGGACATAT TGTAGATATT GATATGTGGA TTTCTCATAC
    77461 TCCTTGGGAA GTTGAATCAT ATCATTGGAG CGGCTTTGTT TATTGTGCTA GTTATCGTCT
    77521 GTTTCTCAAA TCATTAGCAA TTATGTTAAT TATTTATCAA GAAAGCGAAT GTTTGAAAGA
    77581 TATTAAGAAA ATGAGTGCTA ATGATATTAT TAAAAATGTT GAAAGTATAG ATGATTGTGA
    77641 AAACTATACT TACTTTGCTC ATAGAAGAAG ACATAATTAT TCTGACATAA AATTGAACTT
    77701 TCTTGATTAG TCTTTTATAT TATATTTGTA AATACAAATG GTGGAGAACC ACTCAAAACA
    77761 CTGGAGGATT TTAATGTTTC AGCTTAAGAA CACTTGTAAA GGTTGGGCTA GTATGCAGGC
    77821 TGCGATCAAA AAGAAGAAAA CTGTTTACCA TACAATCCGA ATTAAAATTG ATGGAAAGCC
    77881 TGGTGATTAC TATGAACTAG TGCAGGCTTT AAGTGTAAAA GATTCAAAGC TTACACCTAC
    77941 AGAAGTTGAA GGCATTAAAA ACTTCGACAA AAATGATAAA GAAAATTATC AGACGCCTTC
    78001 AGGAGAAGTT GCTTGGAATG CATTAAACAT TTTCATTCGT CAACGACTGA TGAAGTTTCC
    78061 TGAAACAGGA AGACCAGACT CTGATGCATA TGAAAGAATC TCATACTCAG AGTACCATAT
    78121 TTATATTGAT GATGAAGACA GGTGGGATGA GTTCCACAGA TTCTTTGAAA AGATCCTTAA
    78181 AGAAGGCAAA TACATCACTG GAAGAGATGT TAATATTGAT TTTGAAACGC AGGGAAATGT
    78241 AGGCATTCCT AAAGCCGAAC CTCTTATGAA AGAGTTAGCT TACGACAAAT ATGGAAATAA
    78301 GTTTGAAGTA GGCGACTTTG TTGCAAGAAG CAGAACAAAC TCTGCAGAAA CTTTTGCTGA
    78361 TGTAATCATT GGAACAACAG AAAAGTCACT TAGGCTTTTA AGCGGTGGAA ACTGTAACCC
    78421 AGAAAGTACT TTTGTTATCA AAAAAGGTAA CGGACAGCCG GCTAATATTG CATATTAAGG
    78481 TTAATATATA CATATGACAG TAGCAGTTGA TTTTGATGGA ACAATAACAC AGCGAAATAT
    78541 ATACCCTGAT GTAGGGCCTT TTAGAAAGAA TGCTATCAAT GTTTTGAAGG CTTTACAGGA
    78601 AAAAGGAAAT GATATCTGTT TATGGACTTG CCGTCACGGA GAAACTCTTG CTCAAGCTCT
    78661 ATCTTGTTTG AAAGCACAAG GCTTCACACC CAACTATGTA AACTGCGCTC CATTCACAAC
    78721 AGGTTCACAG AAGATTGTTG CAAACATTTA CATTGATGAT GCTGCTTGGC CAAATTGTTG
    78781 TTTTCCTGAA GAAACAAGAA TTGATTGGAA TGAGATTGGA AAGTCTTTTG GACTGTCTGA
    78841 GGAAGAGATA AATGCCACAG AGACTAAAAT GGACAACAAG TAAAACAGAT GAAAATGAGT
    78901 TCTCAAGCCT TAGTGAGTTG CTTAAAATTG ATTTTCGTAA AATGGTTCAC GCACATCTTG
    78961 CTTCTCAAGA ATCAGAACTC ATTATGCAGT CTTACGGAAT GTCATCTTAT TGGTGGAATG
    79021 TAATTCACGA TAAGAAAGAA GTTGATGAAG CACATAGTGC AAAACTTAAA CACTTAAAAG
    79081 TTGTTGAAGG AGTTCCTCAG GTTGAATGTC CGAGTTGCAA AGCTCTTTCA CCTTTAACTT
    79141 ACAAAATGTC CAAACTGTGG AATGCAGTTT GAAAATGGAG TATAGATGAA CGAAGATACA
    79201 AGAGTAAATC ATCCTTCTTA TTATGAGAAG AAAGTAAATG ACAACAGAAT ACATCCTGAA
    79261 TGTATTGAAC TGCTTGAAGT CATTACAAGA GGCTTCCCTG GCATTCTTGC ACTTGATGCA
    79321 GGCCAGTTGA AGTACTGTTA CCGTTTCGGC TCAAAAGCAG AGGAAGGCCT ATCGAGAAAA
    79381 GAGAAAGCTG CCGAAGATAC TCGAAAGATT GTTTGGTATA TGAAAGACTT CGCAAAGCGC
    79441 TTCTTCGATT ACAAGATTGA AGAAGTTGAT GAAGATGCAT ACTTCAAGAC GATTACAACT
    79501 TTGGTTGCAG AAGAGTTCGC TTTTGATAAG CCAGAGTCTA TTAAGCCTGC TGTAAGAAAT
    79561 CTGATTACAA TGATTATGCG TGCAAAGACA AAATCATACG TTCTTGATGA TCTTGTCAAT
    79621 GCAGCAGAAA ATCTTGTGAA TGCTGTGGAA CAGTCAAGTG AAAGCGAATG GAATTAAGTA
    79681 TTTTTGAGAA CGAAAAAGTT CCTAATTCTA TATCTTATAC AGAACCGCCA GAAACGGGAA
    79741 TGTATTTGAT ACTTGGGACT TCTATGTCAG GAAGTACTGA GTTTCAAATC GTTTATTATC
    79801 GTACAGATAC AAAAAAGTTT TATATGAATC TTGACTGTCC AAAAGATCGT GACTTACTGG
    79861 GATTTTGGCG GATTGAAGTA GAAGAGTGGA TTTTGTTGAA AAAATTACCA ATTTCTGCCT
    79921 TTGAAAATTG AACTTCTTGA CGGCGTCTTT TATATTATTA CTGTAAAAAC GCCGTAAAGG
    79981 AGGATTAAAT TATGGCAAAA CCAAAAATCA TTGAAAACTT CATTCCTTGT ACATCACGCT
    80041 GGGGAATCCG TGTTCAGGAT GAAGCTTGCT GGGGATATGG AAAGACAATT CTTTTCATCG
    80101 ATCGCAAATA TGCAGAGAAT GATGGCGGTG ACTGGGATAA AGGGCAGCCA ACATACTCTT
    80161 ACGGAGTTAA AACAATCGCT GCTCACAAGC ACAATGTTCC ACTTTGTCTT GACTTGGGAC
    80221 AAGAGTGGTT TGTTGATGCT GATGCAATGA ATGTTGCCAT TGAAGTTGCA AAAAGTTACC
    80281 TTTAAGGAGA AACTTTATGG ACAAATATGA AGTAAAGTTG GAGAACACTT CCGACGGACA
    80341 AAAATTCCAT ATCTACAGAA ATGGAAATCG TTGGGTTGAG TTTGGTAACA AAGAAGAAGT
    80401 CGAACATCTT TTAACATTTA TGGTTCTTTC AACATTATCT GGAGAGCCTC TTGAAATTGA
    80461 AGATGAAGTT GCTAATTCAA ACTTTGAGAT TGTGTTTGAT GCGGTTACAC AAAAGGCTTC
    80521 ACTTATTGAA AAGTAAGTTA CTTTTTGATA ATTAAAACTA AATAAAATAT ATCGGCATAA
    80581 GAGGTTCCTA TTTTACACAA AAGGGTTTTG TTTTTTTTAC TTCTCGCCGA ACACATGTTT
    80641 ATTGGGCATA GGAATGTTCC TATCTTAAAG CAAATTTCTA ATGAACAGGC TCGGAGCATC
    80701 GAAAAACGCT AAGTGGATTG CTACACTTTC CCGAGCTAGG GAGAAGCCGC TGAGTACGGG
    80761 CTTCAATAAT TCCCGCTCTG ATAAACGCTA TCTTTTGGAG GTTTTTATGG TTCTACAGAA
    80821 TCACTGGGTT GTAAGTTGCA ACTACAATGG TGAAATCTAC GGTGTTGAAC TTATGCCTGG
    80881 GAAACGGGCT GATTTAAGAA TCCCAAAACT TTCAAAAGAA AAAACTGCTA TCATTCGTTA
    80941 TTCTACAGAT AAAGAATGTA AAGTAAACAG ACACAATCAG AAGCTTTACA ACAGAGTAAA
    81001 AGAACTCATA ATAAAAAGTC TTAAAACAAA ATACAAAAAC TTTGAAATTG TTGTTTCCAG
    81061 AGTCGGTTCG GCCACCGCCC CTTTCAAGGT TGAACAGTTG GAAAAAACTA TTCAGGCTGG
    81121 ATGTTGGGGA AACGCAAAAA TACTATGGAG TGAACGGAGC TAGTTTCTGC CCATTGGCCG
    81181 TGGGACTTGA ATTCTAGTTA AAGTGGAATC TAAAGTAAGA CTTTAGGCAT TCTGACTGGG
    81241 CTTGTTAGTA GGTGGTATGC AGACCAATGA ATACAGGCTA AGGGTTGGGT GTTGCTTGCG
    81301 AAAGGCTGAT GGCAAGACTG CAAAGAACTC ACATCAGTAA TCAAAAGCTG CACGAATTAA
    81361 GATTGCTCCG TAAGGAGTTG TCTAGGGAGG TTCGACTCCT TCCCACTTCG CTACTTAGGC
    81421 AACGGTTGTT CCTATCAAAG GAATATGAAA GTTTTTCAAA TTACAACCCG CCTGTTATTT
    81481 TTAAGAGGTT CTTAAATGAA CTGGAAACTT ATTCAGCTTT TTAATAAAGC TCCTTCTTGT
    81541 ACTTGTGATC TTGCAACATT CAAAGCCATA AATGAAATGG CTATGAAGGC AGGTTATCTT
    81601 GTCCACCCAG ACTGCTGCGG AAGTGCAGAA ATCAAAGAGT TTCTCGAGAA TGAAACTTAC
    81661 AATCCAAACT CAACTTTCTA CAAAACATTC GAAGATGTTG TATCAAAAGA CCGTCTTGAA
    81721 CTCGCTTTTG ACCAGTGGAT TCATTACGCT TCTACTTACG GTACGGGCCA CACACAAGAA
    81781 GGCAATGGCT ATGTTCCAAA TGATGAGCCT CCTGTACTTG AGTTCAAAAA GTACAAAGTT
    81841 ATTCTTCCTG CAACAGAAGA TGAAATCTTC GAAGAATGCT ACGGAATGTT GAAGTCAGGT
    81901 ATCGCAATCA ATGAAAGTAC ACTTCAGCTT TTGATGGAAT ACATCAAAGA CTATGACTTC
    81961 TTAAACAAAG TTGATGTTGA TGAAATTGCA AACAAAGAAG CACAGGCAAT CTTCGCCGTT
    82021 CAGACTGGCG CATATCCTAA GCAGCCTATT TCAGTATTGC GTGTTATTAT GTATCTTTTG
    82081 ACACATAACA CAGCAATGCT TGTTAAGTCA ACAGATTCTA TTATTCGCAT CAAAAGTTTG
    82141 ATTTCTGCAT TACCTCCTAA ACAGAGGCAA AACTTGAACA AGATCTTAAG CGAAAGAGAC
    82201 GTTGCTTTGT CAACAATTTT CTATCGTTAT AAGCCGCTTA TTCTTGCAAT GAAATGTGCT
    82261 GAAACACACA CAACAATCAA CCACATCCGT AAGTTGGCCA CTAAGAATCA TAAGCCAATG
    82321 AAAGTTGGAT TCTGGGAAAG ATGTTTCAAT CCTGGCGATC AGCAGGATGC TTATCTCAAA
    82381 GAAGCTGCAG AAAAAGTTGA TTCTTTGACT GCTTTTAAGA AAGGCCAGCT TATGCAAGGT
    82441 ATTATGGAAC GCGTAAACGG TCAGGATGTA AAAGGCCGTA TGTTTGTTAT TAGAAACGGA
    82501 AAGACTTTCG TTCGTGAAGG CTATCGGGTT TCTTGCGATG AAAAGTACCT TGCTGAGTTG
    82561 TATGCAATCC TTAAGGACTC ATACATCGAC AACTTAGCAA AGAAAGCTAT CACAAAAGTA
    82621 ACAACAAAAG ATGCTGAAGG GAATGATGTT GTTCTCGAAA GACCTACAAG AATCAAACTT
    82681 CCTAAAGGAA TTGAGTTGAC AATTCCAACA TCTGAAAAGA ACTTTGTTGG TAATTATCCT
    82741 ATGGGTACTG CGATTCCTCT TGCAGAAAAA GACAATGTAA TTGGTATTTA TTGGCGTAAT
    82801 GAATGGGGCG TATATGATTA TGACCTCCAC TTTGTCAGCA AGTCAGGTCA GCATTATGGT
    82861 TGGAATGGTG ACTATCACGG CGGTAAGTAT GGAAAGATTG TTTACTCTGG TGATATGACA
    82921 AGCGCGGATC CTGAAGCAGC AGAATGCATT TACATTGAAA AGGGTGCTCC TGACGGCGTG
    82981 ATTTCAGTCA ACAAGTTTTC AGGAGAGATG AATTCAAAGT TCAAACTTTT CGTTGCAGTT
    83041 GACCCAGATA AGTCTAATAT GAAAAAGTTT CAGACATTTG AGAATGCAAT GGTTGACCCA
    83101 AACAAGATTG TGTTTGAAGC AGAGCTTCAG CACGAGTCTT ATGGTATGAA GGTTGTTGCA
    83161 AAGATTGAAG ACGGTAAAAT CTTTATGTCA AATGTTGAAG CAGGCACTGC TAGAGTACCA
    83221 TCTGTATCAA TGATGAGAGT CATTGAAGCA CAGGGAAAAG TAAAAGCAAA CAGTTACATC
    83281 AAGTTGAATG ATTTACTTGT AGCTGCAGGT TTTGAGTTTG TCGAAGATGA ACCTGATATT
    83341 GATCTTACTC AGATGAGCAA GAATGATCTT ATTAAACTTG TTGAGTAATC AGTAAATAAG
    83401 TCGAGAACCC GAGATTTGAT TCTCGGGCTT TTTGCATAAA AATAACAGTA TGTTATCGAC
    83461 TTTTTTAGCT ATATGGGACA ATAATAATAT GAAATACAAG GATTTATTTA TTATTTTTGA
    83521 ACTTTTATCG AGTATCTTTT ATATTATTTT TGCAAAGGAG CAAATTATGA AAACATTTAA
    83581 AACAACTTCA AATTGGATCA TCTATGGCCG CCAGGAAGGC AAGTTTACAT CGATTGAACT
    83641 TAAAGAAGGA GAAGTTTTTG GCGTTGAGGA ATCTCCTAAA GGAAACGCAA TTATTCACAA
    83701 AAATGGTGAA CTTCCTTTGA AAATTGCAAA AGGATCAGGT TCATCAGGAG TATCTTATAA
    83761 AAATCTTATC AAGTTCGACT TCCTTAAAGA AGTTTGTTAA TATTTATACG GAGGTTTCAT
    83821 AAATGAAACA CTTTGAAAAG CTTGAAAACT TTGTAAAATC AAATAAAAAT TGGGAAGAAA
    83881 TTCTTAAGCC AAATATGAAA TCAATTTATC CTGTTGAAGG CCGTAACTGG GTTGTACTTA
    83941 TGTACAATCT TATGGATATG CCTAAAGATA AGGAAATTTT TGATATAATG TGTCAGTGCC
    84001 GTGGTACAGT AATTGACAAA ACTACTGGTG AAATAATCTG CGCTCCTTTT ACAAAGTTTT
    84061 GGAACTATAA AGATGAAGGT GTTGCTGCTG ACATTGACTG GCCATCTGCT TGGGTTTCAC
    84121 ATAAGCGTGA TGGTTGGATT TTCAAAGCAT TCAAATGGCA CGGCGATGTT TATTGGATGT
    84181 CAAATGGCCG TGTAATTACT GAGAATGAAA AAGGTGCTCC TGTTGACTAT GTTCCAGGCT
    84241 TACCAAGATT GAACAATATG TCTGATGTTC TTATGAGAGC ATTAAAGAAT GATATGTCAT
    84301 CTGCTTTCTT TTCAGATGGA TTCTTGTTCT CAGATTGTGA ATGGGCAAAA AGAATGCCTG
    84361 AAGGTTCAAC AGCAATGTTT GAATTGGAAT CACCTTGGAA CAGAATCCAT ACCGACTTGG
    84421 TAAAAGATGC TAAACTTTGG CTTATCGGTT TCCGTATGCC AAGCGGCGAT GAAATAACTT
    84481 TTACAGAAGC AAAAGAAAGA TTCAATTTTC CTTTTGAAAC ACCAAAGATG TACGATTTCA
    84541 AGTCCGCAAA AGAAATGCTT GATGTACTTG CTGATTGGAA TGTAAAAGAC AATGGTGAAG
    84601 GCGTTGTTGT ATGTGACAAA TACTTCAACC GTGTAAAGGT CAAAATTGAT GATTACATTC
    84661 GTGTAAAGTT TGAGTCAAGA GGTGAAGATT TTGGTGATAA CCGCTTGTTC AAATACTACT
    84721 GTATGAATGA AGTTGATGAC CTCTGCGCAG CTGATCCAAA AGTAAAAGCT CGTGTTGAGG
    84781 AAATCTCTCA CAATGTTCAA CTTTACAAAA AGTGGCTTGA AGAAAAAGTT GAATATGTCA
    84841 ACACTGTAAT TGCAACAAAA TATGCAGACA AGAAAGAGTT TTTCACTTCT GTTGACGCTG
    84901 ACTTCCCTGA AGATGCGTCT TTGTTCAAGC AACTTTACAA CAAGAATGCA GAAAGTCTTT
    84961 TTAATAACTT TATCGAAAAG GGTAAAGTGT CAAAAACTTT ATACCGTGAT ACTCTCCATC
    85021 TTATGGGTAT GGAGATGACT GACGGAACAG AGGAGTAACA AAATGGGCGA ATGGGAACAA
    85081 AAACTTTTTG ACAAAATCAA GAATCAAGAA AAACTTAACT ACGATGACTT GCAGGTTATC
    85141 GAAAGATGTT TGAGAATGCA TTCATTATGG GATGAATTGT TGGAAACTCA AATTGGTTGT
    85201 GTTCCTAATC ACCTTAATCT TGAATACGCA GACAAATATA TTCCACAGTA AGGAGAAACG
    85261 AATGCCAGAG AAAATGACAG AAACAGAGTT TCAGGAATTG ATTTGTGACC TTTGGATTAA
    85321 AGAAGGCGAA ACTTGGGAAA AGGAATATTA AAAACAGCAT CAGATGGACC CAACTCGTTT
    85381 CAAAACATTT TCTTGGGGCG CCCGTTTGAT GTTAAAACAC TTAGGAATTG AGATAGAAAG
    85441 ATGAGAAAGT TTGATAAGAA AGAAGCTTGG GAAAACGCTG AAGTTGTTTA TTGGAGAGAC
    85501 AACACAAAAT ACCGCGAAAC ATTACAGCAT TTCTTTTCAA GAAGGCCTGT GTATCACTTT
    85561 CATAAGACGA TGAAATATAT GGGCATCGTT ATTGCTTTCA ATCCAATTTA CACTGACAGT
    85621 GAATCACAAC TTCCAAAAGA TTGTGTTACA TTTTCTTGTA CAAGTCTTTA TTGGAAGAAT
    85681 TGCAAAAAAG TTATAAAATG GGGTATGAAA TATGACCACA AAGTTAATAT AAATTAAAGG
    85741 AGTCAGTATG TTTGGAAAGA AGAAAAACTT TACAGATTTT GTAATCAGAA AATATGAAGG
    85801 ACTTGACATT TATTATTCTG CGCCTGAGTA TGTTGACGGC GAGCGAAAAG GAGAAAAAGA
    85861 AAGAGACAAA CTGCTTAAAG AAAAGTTTGT TAAGATTTGG AATCACAACA TTTCCAATCT
    85921 TGAACAGTAT TATGCACAAA CTGAATCACA CGAATGGAAC AAGAGTGAGA AACGCTTTAT
    85981 AATAAGATGC TACGATACCA ATTATGAATA TTATTTGAAA AGCGAAATTG AAACTTTGGG
    86041 ATTTGTTCCG CTCACAAAAA ACTATGAAAA TATCATTGGT GATTTGGGCG TAAAGTATTA
    86101 TCATATTTAT GATGGTGATT ATTATGTATC ACCTATAGAT TTGAAAAGAA TTGAAAGAGC
    86161 AGCTGAAACA GAACAGAAGC CGCTGGTATT AAAAGGTACT GATTGGCCTT ATTGGTTTAA
    86221 GGTTGAAGGC GAACTTATTC CAAGTACAAC ATCAAATTGG TTCAATTTCC TTTACAGAGA
    86281 CCGCAAAATT GTTACAGAAA AAATGCTTGA GGTTTACACA GGCCCTGATA AATGTGGAGA
    86341 GCACGAAAAT GACAGGAAAC GAGTTGCTGA TTAAAGTTGG GATGACTGTT TCAAAACATC
    86401 CTAATGCAGA GGTAATTATT CGTGATCGCT ATGGTAATGA TTATCGTATT AGTGATGTTT
    86461 GTGATAGCAA AGATGTAATT GCTATCAAGC TCGAGCAATC AATTTGTGAG GACGACGGAA
    86521 AATGAACGAT CATTGTCGTG TTATAGACTC AGCATTTTTT TCTGGCTAAC TTTTAATAAA
    86581 AATAAGGCGA GCTTTTTGCT CGCCTTTACT AATTTATAAG AGGATAATTT AATGGAAAAG
    86641 ATGATTGAAG ACCTCCTTAA TAGAGGATAC ATATATGACA CTTTCCGTGA GGGAGAAACA
    86701 TTTCATCCGT ATGAAAGCTT TGAAGCTGAT GTTGACTTTT GGTACGGTAA GTATTGCGAA
    86761 GATGTTGACG CAGGCGTAAA TGACCCAGAT GAAGGAATTG CAGAATACAT CGCAGGAAAG
    86821 ATTGATGAAG ATCGCCCAAC AGAAAGTCCT GAACAGTTTA ATAGCTTGAT TAGATGGGTA
    86881 AGAGAAGTTC TTCCAAAAGT TGAAAAGAAC TGGTCAGTAA ACATTCGTGA AGCACAGATT
    86941 GGCGGAGCAA TGTTTTATAG AAACGGAGAA GCATCAGGTC GCGCTCTTGC AGGTGCACTT
    87001 GCTAACAAAG GCATTCGTGA TGTAACACCC GGTACTAACG GAAGAGGACA AGCAGAAGTT
    87061 GATAAAACAG GCGTTTATGT AGGTATTCCT ATGGGACCTG ACAAGACTGC TTGGGCTAAT
    87121 CCAACTGCAG CAAAGAATGC ATTGTCTCCT GCGGCAGCTG TTCGTGTGGA TAAGTTTCAG
    87181 AAAGCTTATC AAGCAGCACC TGCAAAAGAA AAGGCAGCAA TGCAAGATTG GTCTCCTGAA
    87241 AAGCCTGATA TGTCTTTGAA CAAGAATGCT CAGGTTGTTG ACAATAACAC TGGAACTGTA
    87301 ATGCAAACTG CTCCACAGCC ACAGGCAAAA TCTTCAATTC TTCAGAAGCT TGGCTTAAAA
    87361 GAAAGTTTGT TTGAAAATCT TATTAAATTG AATACACAGC AACAGTAAAA ACTAATGTGT
    87421 TAATATAATA CCTGCGGCTG TTGCTGCAGG TATTTTTTTT CAAAAATATT TGAACTTTCC
    87481 AAAACATTCT TTTATATTAT TACTGTCAAA ACGCAATATT ATTTTTATAA AGGAGTAAAA
    87541 TATGAAAACA ATTCACTTGG AAAACATTAA AAAAATTGAT GGTAAGCCTT GCAAAATTAT
    87601 TTACAATGGA GCTGGTGCTT TTGAAATTGA TGTCGATGAT ATGGACGGCA GACAAAACCT
    87661 TAATTATATC ATTGATAAAA CCTGTGAAAC CGATACAGAA ACTTTTGTTA TTCGTTCAGG
    87721 AGACAAAATT ATTTGTTCAG GCAGAACTGG TAAAATTGTA AAATATGATA CTTTTTCTTA
    87781 CGGTGTTAAG TTTGATGATA ACTGGGGTGA AATTGACTTT GAGTTTTTGC CTAAATCTTT
    87841 CAAGATAATT TAATTGCTCC TTATAATTTG TTGTTTAGTT CGAGAAAACG AGAAAACTTG
    87901 TTTCTTGAGC TAAGTATTGA CAAAAATATT TAAGAATTTT TGAACTTTTT CAAACATTCT
    87961 TTTATATTAT TATTGTAAAA AACAACAAAC AAGGAGGAAG ATATGACAAA GACAGTAACA
    88021 GCAACTTGGA ACTTTGATTT GGAAGCAGGA AAGGACAAAG GGATTGTTCT TCTTGTAGGC
    88081 ATCAATAATG ATGGTACAAA AGGTATCGGA TATGGCCTTT GGGACAATAT TGATAAAGTT
    88141 TGGAATTCTG CTGCAACTCT TGAGCCAATG CCAAACTTCA CTCCTAAAGC TTGGATGATT
    88201 GATACAGATC TCATTCCTGC TGAAATGTAA TTTATTGGTT CCTTCGAATA ATTGGTTAAT
    88261 TCACGAGCCT CTCAAGCTCG AGAAACGGGT TCAAATCCCG TAGGAACTAG AGGTTGGCAG
    88321 CCAAATCTTT AAGGCTCCGT TAGGTGAATA TTGTTGGATG CGGGAAGCCC ACAAGGCCGG
    88381 AGTACTGTCA AGGTTCAAGT CCTTGATTCA CCTATAATTC ACTCGGAAGT AAAGAGTAAT
    88441 TGGTATCTCC CCAGACTTTG ATTCTGGTGA CACATATCAG TGTCGTGCAG GTTCGAATCC
    88501 CGCCTTCCGA ATTATTATAA TAGGTAGTAC TAAATAATAT GATTAAACAA GAAGATGCAC
    88561 AGAGATGCTT AGATTTTTTA TTGGACAAAC TTGAAAATGC AGGTATTTCC TGCCCAAGTT
    88621 TAACTGTTAA TGTGGTTGAC TTCGATTATA CTGGAATGAA GGCGAAGTAC AATATTTCAG
    88681 ATAAAAGTAT TTCTGTTTAT AACAGAATTG CTAAAACAGA TTTGCCAGAA TACATTGCGC
    88741 ACGAAATATG TCACGCATTG GAAAGAGCAG ACAGTGACCC AGTTATTACT GGCAGTGATC
    88801 TTTCTGACAT ATATGATACA ATCAACACTG ATTCTTTGCG TCATAAGTTT ATGCAGTTGA
    88861 TGAGTTTGTT CTCAATTCTC TCAAGAGTTT GGACCAATTT TGAAGCAGCA TCAAATTGTG
    88921 TAGAAAAGAT TGATGTAATT CTTGACAGCC TTTATGATAC TGCTGAAAAA GGAGATCCCG
    88981 AGAACGAAGA GTTCTGCAAA GTTTTCTTAT CAAATTATGA TAAGATTTAT GACAGTGTGA
    89041 ATTATTATGC AGATGGTGGT CACAATGAAA AATTCCTTGA ATTGAAAGAC AAATTGTCAA
    89101 TAATACTTGG AATTCCAATT CCCACAGCAG AAGACTAAAA TCTGTTAAAT AAAAATATGA
    89161 AAAATAAATT ACCACTCTTA TATTTTCAAG AGTGGTACTA ATTGAAATAA TTAAGGAAGG
    89221 ATTACTAAAG ATGACTTTAT TGTATTCATT GACAGCAGAA GTTCTCACAA CAAGATCATT
    89281 ATTGAATAAT GATGTTAGAA CTGATATCAC TACAAATGAA TACGATTATA ATGAAGATAT
    89341 GAGGTTGCCT TAGAGAACTG AGAAAAGTTT CCCTGAGGCA AACCGATGAA GGTTTGCCTT
    89401 TTTTATTTTA TAGCAAAAAT TGCAAAAAAA AATTAAAAAT TTTTTGAACT TTGAAAAAAC
    89461 TTCTTTTATA TTATTACTGT AAAACCGATA CAAAAGGTTT ACAACAAAAG AAGGAAACTT
    89521 CAAATATGGT TCCGTAGATC AACTGGTTAG ATCGCGGCCC TTTCAAGGCT GAAATCCGAG
    89581 TTCAAGTCTC GGCGGAACTA AGAACGTTAA ACGGAATAAA ATAACAGCTT GGTTGCTGCC
    89641 ACCTCGTGGT ATCGTTCGGT GGAAGGTTCA AATCCTTAAA AAGGCATACG GATAATTCCT
    89701 TTCCTTGCAA AAGGTTCCTT ATATCCATAA TTTTGGGGTA TTGGTGGAGT TGGCTACCAC
    89761 GCTAGCCTGT CACGCTAGAG GTCGCGAGTT CGATGCTCGC ATATCCCGCT ACCGACAATA
    89821 TGAACCGACG ATAATGTTTT GACAATAGGT TCCGACGATA GGGAATATAT TGGGCAGGTG
    89881 TTGAATGGGG AAACAGCGGC CTGTTAAGCC GCCACCGAAA GGTCGAGCCG GTTCGATTCC
    89941 GGCCTGCCCA GATAAAGTTT GAAAGTAAAA TATTTTGAAC TAGCTACTTC CTTTCTGAAA
    90001 CGTGTTGGAA GCAGTTTCAG ATAAACATAG ATGCGGATGT TCCAACTCTT AAACTCTATG
    90061 GTCAGTGAAA TCAACTCGGT TGGTTATTGG ATGAACTGAC AGTTTATGCT ACAATAGCTC
    90121 AGTTGGTAGA GCGCTGCGCC TGTAATGCAG ATGTCGTGGG TTCAAGTCCT ACTTGTAGCT
    90181 TACATTGAAG AGGACTATAC TAATTTTATA CAGTGTAGTT CAAGTTATGG GTGAACAGCA
    90241 GCGATTGGCG GTGCTGCCCG AGACTGTAAA TCTCGTCCCT TGTGGTAAAC ATTGGGGGGT
    90301 TCGAATCCCT CTTCACCCAA AATTGAACTT CAAGGAGTTC AAATGATTTG TGAACGTTGT
    90361 GGAAAAGAAC ACGATGGTTC AGTTGGTAGT GGAAGATTTT GTAGTAAGGC TTGTGCAAAT
    90421 AAGAGAGAAC ATTCTGATGA ATGGAAAGAA AAAGTCAGAG AATCCTTAAA ACAAACTTAC
    90481 AACAGAATCG AAGCTGAAGG AAGACAGTGT GAGAAATGTG GAAACACTTT TCATTCAAAA
    90541 GATATGTCAA GAAAACTTTG TTTTGATTGT CTTCCTACAA CAATTAAACA TACAAAAGGG
    90601 AAGGAAAATC CTAAGACACT TTTGGAAGTC AGTAAAAGAA CTGTTTCAAA AATCTTAAGA
    90661 AGAATGGACT TGCCTTGTAG TTGCTGTGGA TTTCATATAA GTGGTGTTGT ACTTGACATA
    90721 CATCATATAA ATCCTAAAGC AAAAGGCGGA AAAGATGATA TGAGCAATTT GACTTATATT
    90781 TGTCCAAATT GTCATAGAAT TGTTCATACA GATACACAGC TTTTGAATAA GCCTCTTGTT
    90841 TCAATAGAGG AACAGTTAAA AAGTTGTGGT AAAAATTGGT TAGACTTCTA TTTTGGAGTA
    90901 TAAAAACTTT CAACTTCATT CTAGGCAGAA GTTGGTAAAA AGTACAAACC TATGTGAGAC
    90961 GAGCTCGCAT TTGTCGGCTT AATCGTAATA AGCCTATGCA CCTGTAGCTC CTTAACCCCT
    91021 GAGAGTTTCT CGCGCGAAAT GAAACTCTTG GATAAGTGCG GACATTAAGA TCAAGTATCG
    91081 GGCGTTCCGT TTGAAAGGTG GTTTGTTTAT TGGTCTATTA GTGAAGCAGC TAACACGCCG
    91141 CACTGTCACT GCGGAGATGA CCGGGGCAGC ACCGGTATAG ACCGTACGAC GCGGGGTATA
    91201 ACAATTGGCA GTTTGTCGGG CCCATAACTC GACGGTTGAA GGTTCGAGTC CTTCCCCCGC
    91261 TATCGAGAGG AGACTCGTAA AAAACATAAG TTGTTGCTTT TGCTTACCTT CAAAGCAAGA
    91321 TAATACAACT CGTTTTTTGT CTTCGGACTG TGTAGGCAAT TGGATGCCAA ATTGTCCTCT
    91381 AAACAATTAT TTTATGCAGG TTCGAGTCCT GTCAGTCCGA CAATTACATA GCAGGGTAGA
    91441 GCAGTTGGTT AGCTCGTTAT GGTATCAACG TAAAGGTCGT GGGTTCGAGT CCTACCCCTG
    91501 CAATCATTTG GGCTAATGGC GGAATTAGGT GTACGCAGCT GCCTCAAAAG CAGCCTCCGA
    91561 AAGGATTAGG AGTTCGAGTC TCCTTTGGCC CATCTTAGTT TTATAGCATT CGATGTTGGC
    91621 TGTACAAGTA ATGTTGTTGC CATCTCGTTC AGCAATAAGC AACATCGCCC TGTGTGGGTT
    91681 AAAACGGGTA GGCTCTAAAG GCTTATACGG TTGCAGTTCG ATCCTGTGAA CGATGATGCT
    91741 ATGATAGGAG GATTCGCGTA TGACTTACGG ATAGTGTAGG AGATACACTA TATGTTAAAT
    91801 GATTATTGCG AGAGCGCCTT TTATAAGGCA AACTTCAGCT ACGGTGAATA TACTGCAAGA
    91861 CGCGGTACAC AGAAAGCTAG AAGATTCTGG TTCCGTTGGG GAAATCCTTG CGATCGTTAC
    91921 GCTCGCCGTG CGATGAAGGA AGACAGTTCC GAGAAGAAGA AAGATTCTCG TGGACATATC
    91981 AGAAATCTGT TAATATTGAT ACTGCGGAAG AGGAAATTGA AAACATTCTT ACTGAATGTT
    92041 TCGACAGCGA AGTCTGTCGT ATCAAATGGT GGAATTATTG CTAGAGAAAG CAAACTCTTT
    92101 AAAACTCGTG GGATAGTTTA GGTCGCGTGA AAACCTAAGA GTACTTGGGG AAAGGAAGTA
    92161 TGGGCCCAAG GTAAGGCGGG TGTGAAAAGA TCACCGAGAC ATCAGCTTGC TAAATGACTG
    92221 GCAGCAAGGT CAACAAGCAT AAAGGCCTTT ACAACGGTTA CTGTATGATG AATGCGGGTA
    92281 GAAAGTTTTA CCAAATGCTG CAATGTAGGT TGTTACTTGT TTGTGGCAAC TGAAAGAAAA
    92341 ACTTCGGACT TTGCTGCGTT GTCTTTTTGA TATGATGCAG CACGGCCAAA TGTAGCTCAG
    92401 ATTGCCCTAA GAGCACTGAC CTTATAAGTC AGAGTGCGGA GAAGTGGCAA AGCTCCCTGC
    92461 GGCCGCACAT GTTAGGCATA AGTTGTTCCT ATTCTGCTGA TGAAGCAATA CACTGATAAT
    92521 GTATTTTGTT ACAACTCGCC AAACACTATT CGGCTAGTGC GGGAACTGGT AGACAGACTG
    92581 GACTTAAAAT CCAGGGACCG TAAAGGTCGT GAGAGTTCGA ATCTCTCCTG GCCGATAATT
    92641 CTTACAGTTT TTGCAACTGT ACTAACTAAA TAATAATTTT TCAGAAACTT CTGAAAAGTT
    92701 GTTAATATAA AATTATAGGA GAAAGGACAA TATGAAAACA ATGATGGTTT GTAAATCAGT
    92761 TAAGTCAGTA AAACTTGCCG GCCACATTAG TCTCCCAGTT TCTTTCGCCG GTTTTGCACC
    92821 CGTTGCTCCT ATTTCAGGAC AGTGGTGTAT AAAGTGAGCC TTGTAAAAAC TTAGATTTTA
    92881 CGGGCTCAAC TAAAAGTTGA GCCTTTAATG ATTTAAAGGC GTTTGGCACA GTGGCTACTG
    92941 CACTGGTCTC CAAAACCAGC ATTTCGCAGG TTCGAGTCCT GCAGCGCCTG AGAACTTAAA
    93001 CTACAATGGG TATTAGTAGT AATTGGTTAG CTACCCGCTC TGATAAGGCG GAGGTCTCTG
    93061 TTCAAATCAG AGATACCCAA TAAAAATATG TTGCAGTATC TCAGCTGGTA GAGAGCTTGC
    93121 TTGCCAAGCA AGAGGTCACG GGTTCGAGCC CCGCCTGCAG CTTTCATATT ACTGGCATTC
    93181 GGATAGCGGC GATTCCACTT GATTTGGGGT CAAGTATTCA ACAGAGGTTC GAGTCCTCTA
    93241 TGCCAGAAAT TACTTCTCTG TGGTGTAAGT AGGTAGCACT CAAGATTCTG GTTCTTGTTG
    93301 TCTGGGTTCG AGTCCTAGCA GAGAAAAAAT CTTCTGTGAA TTCCTAACGC AACACAGAGG
    93361 CGTTAAGCCG GAGCGGGAGA ATAAACATAG CAGTTCCTCT TGGGGGAAAG AAGAATTGGC
    93421 AACAATCTTC ACGGATAAGC AGAAGATTTT TATGGGGCTG TGGCACAGTG GTCAACTGCA
    93481 CTGGTTTTGC ATACCAGCAT TTATCGTGGG TTCGAATCCC ACCAGCTCCA CTTACTTTAT
    93541 TGAATTGTTT ACTAACTATT CAATAAGAAA ACATTTTGGG TAGCAACCTG ATAGCTAAGG
    93601 ATAACGAATA TGAATTTTTC AAAGATGTCG AACATAGTTA AACATTCCTC ATTTGTTAGT
    93661 TTTGTATTGG GATGCAGTAT GTGTTCGAAG AAAGTCCTTC ATTCTTTCTT TGGAAAACAT
    93721 TTCGTATTAG AGCCTTGAAG TTGTAAGCAG AAACAGTTTA CAGATTTTTC AAGGCGGCTC
    93781 TTAGGAGTTG CCTTTTTTTG TTAATATTGG GTTTGTGGTG GAACGGGGAT ACACGCTAGC
    93841 TTAAGGTACT AGTTCCGAAA GGATTGAGAG TTCGAATCTC TCCAAGCCCA TTTATCCAAA
    93901 CTTGGTGTAG AGGTAGCACA GTTGGCTGAA GACCATCTAG CTGGGGTTCA AATCCCTGAG
    93961 TTTGGGCTAT TATGTTGAAG AAGTTCATAC GGTTGAACGC TGCCCTCATA AGGCAGATGT
    94021 AGTAGGTCCG AATCCTGCCT TCAGCAATGT ACCTATAGTG TCAGTGGTTA GCACGGGAGA
    94081 TTGTGGATCT CCAGGGTCGG GTTCAAGTCC CGATAGGCAC CTAGCATTAA GAAACGAAAG
    94141 TTGGATAGTG CAATTGGTAG CACGCCAAAT GTTAAGTTGG AAATATGGGT TCGAGTCCTG
    94201 TTCTTGCGAA GGTAGTTTCT TAATCTTTTG GAGCAGTAAG TTAGCGGCTA TACAGGTGGT
    94261 CCTGAAAACC ATTTACGAGG TGCTGAGCCT TGGCGCGAGT TCGAGTCTCG CCTGCTCCGT
    94321 AAATTATACC GCGTTGGTTC ATCGGCTGGA ACGGCACCCT TACAAGATGT TTTAGGAAGG
    94381 TTCAACTCCT TCACGCGGTA GAACAATATG ATGAGGTAGT CAAATTGGTG AGACATCAGT
    94441 CTGCAAAACT GTTATAGGTG GGTTCGAGTC CCATCCTCAT CTTATGGGCT GTTAGGAAAG
    94501 CGGTTTATCC CGCAGACTTT TAATCTGCTG AGACGGGTTC AACTCCCGTA CAGCTCATTC
    94561 CAGGGCCATT GGTAGATCGG TTTATACAGC GGACTCTTAA TCCGCGGAGA GAGGTTCAAC
    94621 TCCTCTATGG CTCAAAAATT GTTAATATAA AACAAGAGAG ATCGTTGTAC CAAGTGTACA
    94681 ACGATTAAGG AGGCGCCTAA CTCGCGCTGT CCTTTTATGA ACGAACCTGC ATCACTTAGA
    94741 GGCGATAAAA GTTTTGAACT CGTCAAGCAA AACTGCTGCT CAAAGGATGA TGAAGCCCGT
    94801 GCAACACTGC AGGTCTATCA ATGGCAATTC ACAGTAGCTG CTCAACTTCA TTAGTGAAAA
    94861 GAATCCTGCC GAGTACGACG TTCGATACAG ATTCTGAGTA CTGTGAAACT TTTATGCGTC
    94921 ATTAGCTCAG TTGGTAGAGT ATCTGCCCTC CAAGCAGAAT GTCATCGGTT CGAGACCGAT
    94981 ATGGCGCTCT ATAAGGCAAA AGTTGTTCCT ATTATCGTAA GTGGGTTCGA CTCCCACCAT
    95041 CAGGACTTCC TGATGAGGTG AAACGGTGAC ACACGAGACT TGAAATCTTG CACTTACAAC
    95101 AGGCCTATTT TATGCGAGTA TGGTATATCA GATAGTGCGC TGGTCTACGG AACCAGTTTA
    95161 GGTGGGTTCG ACTCCTGCTA CTCGCAAAAT GTTTTGGAGC CTTGGTTAGA TGCGCGAGCG
    95221 GTTGATGCGG CTTCCCTGCT AAGGAAGAGT ACCTTCGGGT ATCGCGGGTT CGAATCCCGC
    95281 TCTAACCGTA TCAGTCATAG GTTGCTTTTT AGCAACCTAT TTTTGTTAAT ATCCAATTAT
    95341 GGAAAATAAA AATACAATTA TCGTAAATCT TTTCGCTGGC CCAGGTGCTG GAAAATCTAC
    95401 AGGTGCAGCT TATGTTTTTG CAAAACTTAA ACTTGCAGGA ATTGATTGTG AGTATGTTTC
    95461 TGAGTTTGCG AAAGACAAAG TTTGGGAAAA TAATTTTGAA GTTTTCAAAA ATCAATTTTA
    95521 CATTACAGGT AAGCAGTCAT TCAAAATAAG CAGATGCTTT GGTAAAGTTG ATGTAATCAT
    95581 TACTGACAGT CCTATTGCTC TTGGTGCAGT TTATGCGGAT ACTGAAGGAC TTAAACTTGC
    95641 ATCTCTTCAA GAGTTCAATA AATATGAAAA GAACAACTTA AATGTTTTCA TTGAACGAAA
    95701 AAAGAAGTAC AATCCAAATG GCAGAAATCA AACAGAAGAT GAAGCAAAAG AAATCGACAT
    95761 AAGTGTTAAA AAGTTTCTTG TAAATAATAA CATTTCGTTT GTTTCTGTAT ATGGAGATGA
    95821 AGAAGGATAT GATGTACTTG TTAAAACAGT TAAAGAATTA CTTAAGAAAT AATTGAACTT
    95881 TCATCAAACA TCTTTTATAT TATTTTTGTA AGGAGTTACC TGATGATGAC AAAACAGCAA
    95941 ATTATAAAAG ATGTAATTAT CCCAATCGAA GCCGCAGGAT TTAAGGCATA CTTTGTTGGT
    96001 GGTTGTGTTC GTGATGAACT GACTGGAAAA ACTCCTCACG ACTATGATAT TTCAACAAAT
    96061 GCAACACCTG ATGAAATCAA CAAAATCTTT GGTGTTACAG GAACAAGAAA AGCAAACTTG
    96121 TACGGCGTTG CAATGCCAAT CATCAATGGT GAACAGGTTG AGATTGCAAC TTGGAGATCA
    96181 GATTTGACAA GAGGCCGCCA TCCGACAATT AAGTTTTCAA ACAAAATTGA AGATGATGCT
    96241 TTCCGCAGAG ACTTTACAGT AAACTCTCTG TACGAAGATA AAGAAGGAAA CATTATTGAC
    96301 CCAACAGGCT GCGGTATTGC TGACATCAAA TCAAACACAT TAAGTTTTGT TGGAAATGCA
    96361 GTTGACCGCA TTACTGAGGA TCCATTAAGA ATCTTCCGTT ATGTTCGCTT TGTTGCTTCA
    96421 AAAGGCTTTA AGGCAAATGA AAACGATGTT GCTGCAATCG AAGCACACAT CAAAAAGATT
    96481 ACATCAGAAG TTGCTTTTGC AGATGTTTCT GTTGAAAGAC AGTGTGCTGA GTTAATCAAA
    96541 ACTTTTGGCG GCAAAGACTT CACAATGGAA GTTTTTGAAA TTATGAGAAG AATGGAGATC
    96601 TTCGATGCAA TTCATTTAAC TGAAATCTTC GAAGATATGA AAACTTGTGA GCAGAATCCA
    96661 AAATGGCACA GTGAAGGTAA TGTTTTCAAC CACACAATGC TGGTTGTGAA AGCTGCAGTC
    96721 GCTCGTGCTC CTAAAATTGA AAATGAAATT GACCGTTTCG TTTTCATAAT GGGCGCAATT
    96781 CTGCACGACT GTGGAAAGCC TGCTTCAGGC CGTAAAAACG GTTTAAGCAA AAATGGTTTC
    96841 CCTGCAGTTA AAGATCACGC AGAAGTCGGT GCTCCTATCG CTTACAAGTT CCTGAGAAAC
    96901 TTGAAGTTAG ATTGTGCAAC TGCTCATCGT ATCGAAGGCT TAGTTGCAAA TCATATGAAG
    96961 ATGCATCAGT TAGGTATGAT GGATAAAAAG TTTTCAATTA TGAGCATTCT GAATCTGCCT
    97021 GACTTCGACT TACTGTGCGA ACTGTGCAGA AGTGATAGTG ACGGTTGTAT CAAAACTGCA
    97081 GTTGATGACG ATGAAGTAAA CATCGATGAA GCTCTGTCTT CTCCAAAAAT TGCAAGTTTA
    97141 ATTGGTCAGC CAATTCCTGC GCCTATCGTA ACTGGTGATG ATTTGATTGC TTTAGGTTTC
    97201 AAGCCTAGCG AAAAGTTCCG CAAGGCTCTG GAAGTTGCCC ATAAAGATCA GGTAAACAAT
    97261 GGGAAAACTG ATAAAGCAAT TCTGATTTCA AACATTAAAG GACTGTTAAA GTAAAAAAGT
    97321 AAGGTGGGTA TCAAGCCCAC CTTTTTGTTT TTATACTGTT GCAAGTCCGT GATAGAACAA
    97381 ATGCATCCAT TTCACATCTT CTGAATTGGC TGGCTTAACT CTTTTTACAA CAACATCCCA
    97441 AGGAATAAAG ATATCGTTGC CGCAGTTAGG AGCATCATAC ATATTTGTTG CTGGATTATA
    97501 CTTTCCCCAA GGATCATCAA CATAAATACC TGCAGGTGTA GGTCCTGGGA GTTCTTCTTT
    97561 ATCGCTGAAT ACTGTTCCAT CTTTGTATGC AACGCCTGTG CAGCAAACAA TATGGCCAAA
    97621 GCCACCAAAT GTTGTTGAAA TTACAATAGG TGAGTTTCCA AAAACCATCT CAAGTTCAAG
    97681 AAACTTCTTA AAACTGAATG ATGTTGAAAA CTTTGTCGCT TTTGTGCCAA GCCATCTGTT
    97741 TACGCCTAAG CTCAAATAAT CGTGCAACTC TGTTGGGAAG TAAAGATATT TATCAACTTG
    97801 ATCTTTTGTA AGTTTTCCAT CCTGAGACTT GATAAACAAA TCGTACTGTG CAGGAGCCTG
    97861 ATTCTTCCAT TTATCAAGAA GTACTTTATC TGTCAAAATG AAAAGACCAA GATTGTCTTC
    97921 AGGCTGATTG TAAGGTCCAT CTGGGAGTGA GTAGCCAGCT TTACATAAAG CATTAACCAT
    97981 ACTTGTTACA TTACACATAT TTTTCCAATT TGTTCTATAC TGTGCTTTTG GTTTGGCTTT
    98041 TACTGACGGC CAAACAAGCT CATTATTTCT TTGAGAAAAA TGGCCGCATC CTTTATCAGA
    98101 TGTAAAAACT AAAAGTGTTT CATTGTTAAT TTCAATTCTT TTCATATTAT CCCCATATTT
    98161 TTTAAGTCTT GCCCAGCATT TTCTACTCCG TATTTCTCAA GAAGTGTTTT CTTGGACTTT
    98221 TCATAACGCG TTGCATTTTT TTTTGACTGC TGTGTTTGTC CACCATATTC TACACCATAT
    98281 TTTTCTAAAC AAGTACTTCT CATTTTTTCT TGAACTGTTT TCGACTGAGC TGGATGCTCA
    98341 ACACCTAAGC GTTTCATATT AGTCGATTTT GCACTGCACT CTTTACAAAG TAATGCGCCC
    98401 TTTTTAAGAA TTACATCTAT AGCATACGAA AACTCGCTAT TACAGCGTTC ACAAATAAAC
    98461 TTACATTTTC GTCTACAGCT TCCTATTTTT ATTATTTCAT CGATTGACTT ATAAACTTTA
    98521 TTTTCATCAA AAGTTTTCTT TTTCATAATA ATTAGTAACA TTACACATAA TATAAAACAT
    98581 AACTAAATAT ATTATGAAGG AAAGCTTATT CAAACTTATT GAAGGCGAAG AAGAAAAATA
    98641 TGTTCTTTCA AATGATGGAA AGGAAATATC TTGTGCTTTA ATAGTTCAAA ATGAAGCAGG
    98701 TGAAATACTT GCTTGTCACT CTACAGGAAA AGGTTGGGGT AAGACAACTT ATGACTTACC
    98761 AAAAGGGCAT TTGAACACAA CAGATGCAGA AGCAGTAGAT GCAGCAATCC GTGAATGCCG
    98821 TGAAGAGACT GGCTTTGATG CATCTAAGTT CAAAGATAAG ATTGAGGATC TTGGAGAGTT
    98881 CAAGTACACA TCTTATAAAA ACATCCACTT GTTCAGACTT GTTACAGAAA TCCCAGATCT
    98941 TAAAACATTG CATTGTGATT CAACATTTAC AGATGGTTAT GGAAGAGAAA GACCTGAAGT
    99001 AAATGGCTTT GCAAAAGTAA AACTAAGTGA GCTTGATTGG TTCTTCAAGT CAATTCAAAA
    99061 AGTACTTAGT GAGGCAGGTA TCAAATAATG AATTTTAAGT TTTTTAATAC TTGTGAGGAG
    99121 TTTCTTACAT ATTATTTTGA GCAAGGTTTG ACAACTTGCT TTGAACTTGT TATGGAACAG
    99181 TTTGAAAAAG ATCCTTGCTA TCTTGATGAC GAATGGATAA AATGGTGCGT TGCTGAATAT
    99241 GAAACAGAAG ACGGTGTCAT TCCTATGGCT ATCATTGGAT TCCGCAAAGA AGAATCTTAT
    99301 AATTCTGATC ATATTTCTTC TTTTGAAGTT AATATAGAAT ATCGCGGACT AGGATTTGGT
    99361 TCTTTGATTT TGAATGAGTT TATTAAAGAG TATTGTTCAA TGCCTTATGT AACATTATAT
    99421 TCGGAAGACA AGAATGCAGG CTTTTATACA AAACTCGGAT TTGAAAAAGA TACTGATGTA
    99481 AGTCCATATT TCTACTTTAA AGAAAATGCA TAGAAGAAGT TCAGAAGATA TTGAATGGCA
    99541 AAAGACAAAA GCAGTCGTTG ATGTTCGTGA TAAACGATTT TGCAGATGTT GTGCAATTCT
    99601 TTTGCCATCA GAGGTTAAAC AACAAGAAGA GTTAAGTCCA CCTTACCAAA TGTTACAACA
    99661 AATAGATCAC GCCCACGTTC TTCCTGTAGG CAATAATGTA ACATTGACTT ATGATCCCAC
    99721 TAATGTTTAC TGTATGTGCA GATGGCATCA CACTCATCTT GACAATCTTA TTCACCCTTT
    99781 AACTAATAAG CCTATGACCC AAAATGAACA GTGGTATTGG TGGGTAAGAG TTCGCTATAG
    99841 AAAAACTTGG CCGTACGATG AAAATCTTGA TTATGAAGAT CTTTACCACG CAATGGCTAA
    99901 ACAAAAAGAG GACACCAAGA AAAAGGATGT AATGTCTTGG TGGTAGGTAC AAAATAAATG
    99961 AAAAATGTTA ACAAATCACT TATGTGTATG TGCATTATTT GTGCAGCAGT TTGGTTAGTA
   100021 GTCTTTTTAA TGATTGGCTA CTTATACCTA AATCTTACAA AGCAAAAAGT TACCACACAA
   100081 ACACCAGTAG AAAAAGAATA TGAAGAGCCA AATAAAGTCG TAATTACTTC AATGCTTGAT
   100141 AAGTCAATTT CAATATGTAA GGGAGAACAA GCAACTGATA TAGCTCACGC AGTTAATACG
   100201 GCTTCAAAGA AGTATGGTAT TCCGCATTAT GTTATTTATG CAATCATTGC AACAGAAAGT
   100261 GGCAAGCATA GAACAGAAGA CATCACATCA TCAAATGTAA TGATGGTAAA TCATAAAGCA
   100321 AGTTCAAGTT GCAACTGTAA AGGACTAATG CAAGTTTCTT GTTATGCTGT TGAAGATTAT
   100381 AATAAAATAA ATCTTACAGA ATACACTCTT GATGATATGT ATGACATTTA TGCCAACATT
   100441 GAAGTTGGTA CTTGGTATTT CAGTCAATTC CGAAATGTTG CAACTTCTTG GACTGAAATG
   100501 TACATAATTT ATAATGTTGG GTATGGCTGT TATAACAAAA TAAATAATTA TTGGTTTTAT
   100561 GATTTGGATG GATATTGGCA CAGTGGGTAT CGTAACTCAT TCTTTTTTAT GAATAGCTTA
   100621 TACCCTCCTG AAGACTCAAA TAGAGGTCTT TGCGGTAAAA ATGCTTTGCC AAAATATAAC
   100681 GCAAAAGAAA GATTTGAAAA ATGTCTTGAT CTTTGTTATC AACATTTTTA TAACTAATTA
   100741 AATAACGAGG TTAATAAAAT AATGATAGGA CTTTCAAAGT ATCAAGAGGG GCAAGAAGTT
   100801 TCAGCTTATA CAAAGAAAGA TGAGATTTTT GAAGGATTTG TAAAGTCTCG AGATGGCATT
   100861 AAATATGTTG TTAATAGTGA CAATAAAGCT ATAAAGTTGT CTGAACTTAA ACTTGTTAAA
   100921 AGAATTGGCC GCTTGATTAA AGAAGATATA GAGCAGAAAA TTAGTGATGT TCTTGGTGAA
   100981 TATGATCTTG CAGCAATCAC TGATGCACAC GATGAAGATA ATGTATCAAA AGCTCTAGCT
   101041 GACCAATTGC GCTCCATAGA TAGTGATGCT CAAAAAGTTG ATAACAATGA ACTTCAATCA
   101101 ACAATTAAAA GTAAAATTGT TGGTCAGTCA CTTGAGCAGG AAGTTGAAGC AGGCAACATC
   101161 AAACAGGACG ATGCTCTAGA AAAATATAAA AAAGAAAACA GTGAAGATGA TAACGAAAGC
   101221 AGTAATGATA AGTTAGGTGA AAGCCTCAAT ATTAAAGGCA TTGCTCCTGA AAAGTTGTTT
   101281 AATAATAAAA AGATACAAGA AAAATTACTT AATGAGATGG AACTTGAGTT CGGGACTGAT
   101341 GCTGAGTACT TACAGCCATC AACAAATTAT GGATTAGGTC CTGACTATCG TGAAGATGCA
   101401 GTTGAAGACT GTATGGATAT GATTGAAAAT GGCGAGCCTA AAGAAAAAAT TATTGACCGA
   101461 TTGCAAACTG AGTTTGAGAT TGCAAAAGAA GAAGCTGAAA ATATGTACAA TGATCTTTCA
   101521 CAGGATGACC TCGACTGGGA AGATAACGAT ATAACTGACG ATAAAGAAGA TGAATATGAT
   101581 CTTTATGGAG TAACATATTC AGATATATCA AATGATGTTG ACAATGAGTT TGAAGAAGAA
   101641 CTTAACTCGC TGTCTTTTGA TGAAGTAGGT TTCGGCGATG AGTTGGTTGA ACATCTTGCA
   101701 AGAAAGTTTG GCGGAGATGC TGCAAAAGCA ATTCGTGAGT CTGAAGATAC ACAGGCTGCA
   101761 GTTCTTAATC TTGCAGAACA AGTAAAGATG ATTAAAGTCA ATTTAATAAG AAGTAAAAAT
   101821 AGATAAGTTA AAAAAGTTGA TTTAAAAAAG TAGTTAATAT ATCAATATGA ATGATCCTAA
   101881 AGAATATATC CAAAGACAGA TTTTTACTGC AGGGACTAGG GCTCGTGTAT CAGCAATTCA
   101941 ATATTATGAG GATGATGAAC ATACATATTG TCCATTTTGT GGTTCTGAAC AAGAACAGCG
   102001 CTCTGAAAAC GGAGTTTTCC ATATAGGATG CAAACAAAAT TGTGCTGGCT TTCAAGAAGA
   102061 GCTAAAGTTG CTTGAAGAGC AAGCAAATAT TAAGTCTGAA CTTGATGAAG TTCAAAAAAG
   102121 ATATGAAACA CTCAAAATCA AAATTAAGAA ACACGCTTTG GACGCAGGTA CTAAAACGGC
   102181 AGCAAAACAT TATATGGAAT TAGCTGCTGA AAGACAAGCG TTTGACTCAG AAATCGAAAA
   102241 GCTGACTAAA TAATAAATTG GAGGTTTATT TTGGGTAAAC GATTACTCTT TGGTAGTGAA
   102301 GCTCGTGATA AAATGCTTGA AGGTATCTTA CTTCTTGAAC GAGCAGTTAT TTCAACATTA
   102361 GGTCCTAGAG GACGCAATGT TTGCTTTGAT AGACGCACTT CACATCCTGT TATCACAAAA
   102421 GACGGCGTAT CAGTTGCTCG TGAAATTAAG TTTTCAGATC CTTATATGAA TACAGGCGCT
   102481 TCAATGATTA AAGAAGCAGC TGAAAATACA AATGCAGTTG CTGGTGATGG CACTACAACG
   102541 ACAGTTCTGT TATCATCAGA AATGTGTAAA GCTGGTGTTA AACTTGTTGC TGCAGGAAAG
   102601 CAGCCAACTG AATTACAAAA AGGTATGGAT GCTGCTTGTG CTGACTTAAT TGAAAAGATT
   102661 GACAATTACA AGATGTCAGT AAGAAGCGAT AAAGATATTT TATCAATCGC AACAATTTCA
   102721 GCTAATAATG ACCCAGTTGT TGGAAGTGTT GTACATCAAG CTTTCTCAAT GATTGGTGAA
   102781 GGCGGTATCG TTGATCTCCA GGATTCTCAT ACAAAGTCAA AAGAAACAAC TATTGAGTTT
   102841 ACTGATGGAC TTGAGTTCCC TAGAGGTATT GAAGATGGCC GCTTTGCAAC AGATAAAAGA
   102901 ACAGAAAAGT TTGAACTTGA AAATGCAAAT ATTTTAATTC TTGGTTTCTC TCCTGTTCTT
   102961 GAAGACTTGA AAGACATCTT GAATTACTGT ATCGCAAAAG GTAGAAACAT TGTAATGATT
   103021 GCTCCTGAGT ATGATGAGGC AGTTGTTTCA ATGTGTGTAA ATATGGTCGT TACAAGACAG
   103081 TGCAAGTTTG CTTGTATTGG TGCACCTGGT GTCGGAGCAT ATAATCAGGA AGAACAGTTG
   103141 AAAGACCTTG CAGTTATGTT AGGTACAAAA GTTGTTGAAC ATCCTGATGA CATTAAAGAC
   103201 TTTGTAACAG AAATGAAGAA GATTGAAGAT CAGAAGGATG CAGGTCCTTT TGGTAGATGT
   103261 GAACGCATTT CATCTTCAAA GTTTAAGACA ATTCTTCAGG GTGGAGCCGG AGATGATGAT
   103321 GCTATTCAAG CTCGTGCAAA CGAAATCGAA GAAGAAATCA AAAAGGGACA AGCAGATAAG
   103381 AACTTAGGTA TCTCTGAAGA AGAAGTCTCA GTTATGAGAA AACGCATTGC TCGTCTTACA
   103441 GGTGGTATGG CAACTATTTA TGTTGGTGGC TTGTCTGCAA CTCGCATTAA AGAGTTAAGA
   103501 GATCGTTATG AAGATGCAAT TCACGCAGTA CAGGCAGCAA TATCTGATGG TATTGTCCCA
   103561 GGTGGTGGTT GTACTTTATT AAAAGCAGCA AGAGACCTCC GTAATGAAGT TCGTGAATAC
   103621 CCAAATGACT CATTCAGTGC AGGTTATGAA ATGATGCTTG ACATTTGCCG TGTTCCTGCT
   103681 ACATTGATTA TTCAGTCAGT GTCAACTGAT TATGCTTACA TTATCTCTGA CATTGAACAC
   103741 AATGATAAAA AAGAATATGG ATATGATGCA AAAGCTGAAC GAATTGAAAA AGATATGTTC
   103801 AAAGCAGGCA TCATTGACCC AGTAAAAGTT GAAAAGACAG CACTTGCTTA TTCAACTTCA
   103861 GTTGCAGGCA TCTTTATTAC AACAGAATGT ATCATAACTG ATGAACTTGA AAATATAAGT
   103921 TTGACAGCAA ATGATGAAAT ATCTGAAAGA ACTGACTTCA ACTATGGAGA TATTCAATAA
   103981 TGGGAACAAC CCATAAAATA CATAGTGAAA AAGCGATTAA CGCAGGAGTA ATGATGGTAA
   104041 ACAGTAGTCA AAGAATGAAG GAATGGCAGG TCCCAGGCTC TGACTTGTTT CAGTACGGAC
   104101 AAGCCATTGC TAAGCCTGCT GAACGACTTA AGACAGAGTA TTGGCAGGTA AGAATTATTT
   104161 ATAAGCGTAC TGTAAAAGTA GGTTTACTTA AAAAAGAAAC TATTATTCCT TTTGAGTTTG
   104221 CATCACCTAT GATTTGTCGT ACACACGATG AAGCTGTTGG GTATGCACCA CATTACATTT
   104281 ACGAACTTAT CAAAGCAGGT GACTTACCTA AAGATGTTAT TCTTTTTGGT AATGAAATTG
   104341 ATTATGACAA AATCAAAGTT GGTATTCAGA AGCTTGAAAT TGCTTTAATG GAGAGAGATG
   104401 TATCAGATAA ATAACAGATT CTTTATAGGA CTTTTAATTG TGACTGCCAT TGCAAGTTTG
[truncated: 230,056 more chars]
