# Supplementary material for: Clades of huge phages from across Earth’s ecosystems
Source: Nature. 2020 Feb 12;578(7795):425–31. doi: 10.1038/s41586-020-2007-4 (PMC7162821; doi:10.1038/s41586-020-2007-4)
Supplement: Supplementary file 6 — Genbank files for all genome. [file 41586_2020_2007_MOESM6_ESM.zip › genbank_genomes_SD-4/FFC_PHAGE_CIR_38_15.gbk]

LOCUS       FFC_09252017_16_scaffold_4_prodigal-single     214014 bp    DNA     linear   BCT NOV-13-2019
DEFINITION  FFC_09252017_16_scaffold_4_prodigal-single, contig.
ACCESSION   FFC_09252017_16_scaffold_4_prodigal-single
VERSION     FFC_09252017_16_scaffold_4_prodigal-single.1  GI:
KEYWORDS    .
SOURCE      FFC_PHAGE_CIR_38_15
  ORGANISM  FFC_PHAGE_CIR_38_15
            .
COMMENT     Data sourced from ggkbase. For additional details see
            http://ggkbase.berkeley.edu/organisms/404939
FEATURES             Location/Qualifiers
     source          1..214014
                     /organism="FFC_PHAGE_CIR_38_15"
                     /mol_type="genomic DNA"
     gene            complement(<3..137)
                     /locus_tag="FFC_09252017_16_scaffold_4_prodigal-single_1"
     CDS             complement(<3..137)
                     /product="hypothetical protein"
                     /codon_start=1
                     /transl_table=11
                     /translation="MTNSTFNNVAFFANVWDSFPTATFNSQWPNGTGYFDGAVTDGSI
                     K"
     gene            complement(312..1199)
                     /locus_tag="FFC_09252017_16_scaffold_4_prodigal-single_2"
     CDS             complement(312..1199)
                     /product="Major virion structural protein n=1 Tax
                     =uncultured bacterium RepID=K2CA78_9BACT"
                     /codon_start=1
                     /transl_table=11
                     /translation="MSTLVRNLLKTDATLNGQAYSSNLPNAAGMLDLQYGGQFGWAPD
                     LTQWVSNQAYVRRNLVCILLEAPGFFQMMPNPDKWVQSLKALVELHAKTIDGLKGGLE
                     VDVDSHAVGGAGELQEEVVNVKRERSNVTFSFTEKYGMPIQTFLYNWITYGMMDPDTK
                     YALVATVPGANPTDMLADMYSMTCLFFEPDPTHTKVMKSWITTNLFPKATGEIEGKRD
                     LPGTAELLELSIEFGGISQFNLGSNIMAQNILHSISITNANPYLRPGFVQKQSGYVTA
                     ATDGYADGIANLSKIAVPY*"
                     /db_xref="UniRef100_K2CA78"
                     /db_xref="K2CA78_9BACT"
     gene            complement(1212..3314)
                     /locus_tag="FFC_09252017_16_scaffold_4_prodigal-single_3"
     CDS             complement(1212..3314)
                     /product="Tail sheath n=1 Tax=uncultured bacterium RepID
                     =K1XCA1_9BACT"
                     /codon_start=1
                     /transl_table=11
                     /translation="MSTEYIIDAAPMVIEYGTQDLSTVQLPIQPENVPQHLPKFYLYT
                     QKGPTNPQLVQGVSRTNMYGIDSFDPRKKYANYATVMANLIDAQANATMIQRIQPDDA
                     GPNSNIILYMDVLPTTVTTTQRNPDGSIMLSAGGVPVPGPTTQGYLVKFVFAYDAVNN
                     NTFGLKTTIAGDQIDTTATPNVTSQRYPILEIAASSFGEWANNIGIRLWAPTSVTNPD
                     IPMQVLQKNRVYPYYISAISRPDIYSSAKQTPTIFGDNFVKVTFEQNVINPANDAQMY
                     IGDVFLNSYQNLNNPGFAPVIGDFGSIFVYNNNIDTLLQQFYAAEISFANSQWSDFAT
                     SPTNPADYRLFNFIGGTSSFNVPYQSFQFVDSATSVSLTNITNIYASGGFDGTMNDAN
                     FAASVSKLVVAYADPNDPIQDLAENVESIMYDPGYPLQTKYDIMSFIAQRKDTFVALS
                     VFDVNGPVMQAAEEYSTAIALRTRLQMYPESDFFGTPVMRGMIIGRSGYLVNSQYNKP
                     VPFTNEVAVMAAKYMGASNGKWTSGAKFDGAPGSIVRSMYNANITFVPGSVRNINWSV
                     GLNWVQKYDRSSLFFPALKTIYNDDTSVLNSFITAMAICQLNKISHAAWREFSGVSGI
                     TNATLIEKVNTFISKRTSKIFDNRFIVVPAAFISDADLQRGFSWTTPIKLYAPNMKTV
                     MTTYVQAYRMDSLQTTTA*"
                     /db_xref="UniRef100_K1XCA1"
                     /db_xref="K1XCA1_9BACT"
     gene            3372..4307
                     /locus_tag="FFC_09252017_16_scaffold_4_prodigal-single_4"
     CDS             3372..4307
                     /product="Uncharacterized protein n=1 Tax=uncultured
                     bacterium RepID=K1XQD7_9BACT"
                     /codon_start=1
                     /transl_table=11
                     /translation="MSIKLTAADTTMGSTFTKPGVEKNLEFLYIGYRENLSSFYHNKT
                     NILYIDNKVLSFYPDAPSLVHPYLLTRNNDEKILFSDIRLFINKRESDKTNTLVSNNP
                     TELAFTTLRTQLNALWIDGKQDNLRRDLLLSNKVFAGWISDTITKRFGLNPEDQLAIF
                     VIAHFYYKTLFFKESVFDEETKLEFSYHTIKDSRLPAKFVLGIFDQIGEMGGIGDFID
                     NVKNIVTSRRISDLNLGTLITIIGTTWYGTNAKEILTVALEHPPTFAAIVAVAVTQRF
                     YKKSSMYSLITKFGKSGEIEDYITNTMRLVEPSGD*"
                     /db_xref="UniRef100_K1XQD7"
                     /db_xref="K1XQD7_9BACT"
     gene            4310..6781
                     /locus_tag="FFC_09252017_16_scaffold_4_prodigal-single_5"
     CDS             4310..6781
                     /product="PHIKZ027 n=2 Tax=Viruses RepID=Q8SDD5_BPDPK"
                     /codon_start=1
                     /transl_table=11
                     /translation="MIDFIKQDALNEVWCGPRQDNQYIFRLGEITDKTGLIGKVDLFG
                     EVINLPNATDTWHIFQIGQLNPVILNLDLTQAQFVNLPSVMQNNNVFVDVYNDNGLQI
                     SKSDIYYAFTCSKDLLVAIRENPYVNIDYGMDNIFLKVYSSSFFELGVLPTTIGNIQV
                     FSALLTSNALITQATNYYTTRKVQGGDLFVYKNGYLCNIENIGIEDQVDIIHDASVKN
                     IIEFDLSDLNVFTSKLDKCRKYTIHYSANNNPGDFDYFDDIDFYVVGYNGNDFTGLYY
                     SRNDPAAVRQLTYRDYSLKTYNVNNLVSRLPYGLNYKIRMVVRNSGFVRDLLSTELRL
                     PTLYRLNEPAVKTTICGIDSNIDLWKAENLEVSSYVNFLNTPEDQVQFTDVASMYGYN
                     AMATRSRPSFFKINNTLRDYPLPATYSYNLTIYEYDIDGLLLGSYVHHDGYVYSISNV
                     GRTFYLELIPGIKSESPVIFTDTMTLPSAYSDYRVYSSTDNVTWVDSTDSLNIYGTQN
                     GVLTKPPGATYSIIIRTDDSIYETTQSLNYTNGILVLTLDPIAGSLPYGKIDVFLNGR
                     SLAEKIDFVYLNNYVYIFNLKYINNGQSQIVTARLYGFCNKDLTRTVIQDAGFVINGV
                     LSENNTFNLRDDRPYRVTVDGCVKDKTEVTFAEDSATGTLVNGDIYCVTDYVPNVKEY
                     SGVDNKYLKDLSVSKDMTLSKYLTMKNKILQSNGSSAATYPLLSLFLSAVVDSVINGG
                     LVDSEFHYNYNDYQVIEKCKPFEYLLLIDPVINQVVNFNDVLITPTLVAYETNVFNYN
                     FIVRVFNIYYNGVIDYNSVINLEVF*"
                     /db_xref="UniRef100_Q8SDD5"
                     /db_xref="A0A0A8J960_9CAUD"
                     /db_xref="Q8SDD5_BPDPK"
     gene            6782..8491
                     /locus_tag="FFC_09252017_16_scaffold_4_prodigal-single_6"
     CDS             6782..8491
                     /product="Virion structural protein n=1 Tax=uncultured
                     bacterium RepID=K2CV88_9BACT"
                     /codon_start=1
                     /transl_table=11
                     /translation="MASFQTVVGTDGIAPYYNPTDKWAIWSTKDLYVGKEGNNKVIPK
                     IEDYVIDPPTFTVYIVTAIDLSTYLTTMVQINITQPSSLIAMSDRLLSGNVTNIANTY
                     RLYYDDSVTPATITVDNRLNIYGTRTTSAKFFLGTDVTSAGTVISVSYDNSGNVLSDG
                     VALETLSQDNTTGYYLKTIPTVFTNRTLNNGDIVTVVLYNDVGGVVSMQELIVTVTSG
                     YMQVNAPKKIITGITLDSPFMSNSLVDTLEYPNNLNISDLNLVGQISYSDGTTAFMPV
                     VAGSNFKVFGIEQFNKLAIDQSTPLVLKYIFANNETAIQNVTYDNQAITNTISLLSVN
                     PVTSYTFKLYCVPLYVNPVAGYKLGWYLMSMTRNAFYNVTNDITLSSGSNFNGTLYKA
                     HQPLKATINTGAVSSSVVDLTLTQVVDVYLNSEAQTNVWPYLVCQDIVGNPSTSFGLG
                     VFARSLDTSYKTIDVSMGLTDINAWLDMVYYKNQPLVNNAIEAISPVPTHFEIWYSPS
                     FITDVSDWLDGMISNRYMIQQWNTPITLSTNLTQYSNIVIKFLNINGTTNSVLGISSM
                     VIV*"
                     /db_xref="UniRef100_K2CV88"
                     /db_xref="K2CV88_9BACT"
     gene            complement(8555..9055)
                     /locus_tag="FFC_09252017_16_scaffold_4_prodigal-single_7"
     CDS             complement(8555..9055)
                     /product="hypothetical protein"
                     /codon_start=1
                     /transl_table=11
                     /translation="MFGDLFVFGVQTQLVTEEAVKPVAHAEGFPIYHLSDMELLRPEI
                     KAQVGISPAFAAVGAIWLKKDWVEKTNPRHIELVVAHELGHLALKHLDCITRPGAAQE
                     IAADRFAIEWCAASGAEMVDAIRSAIKGANPPLAKSIFVDAAFWLFTNMVARKGSRFE
                     ALKRAM*"
     gene            complement(9222..10646)
                     /locus_tag="FFC_09252017_16_scaffold_4_prodigal-single_8"
     CDS             complement(9222..10646)
                     /product="Uncharacterized protein n=1 Tax=Asticcacaulis
                     benevestitus DSM 16100 = ATCC BAA-896 RepID=V4PR20_9CAUL"
                     /codon_start=1
                     /transl_table=11
                     /translation="MIDIFAVDIANPETLAMLQALYSRSHTSVLKHLEGIDLAAQRVS
                     ETELKLQEKMKKFYIGYGHESIGDCGSTTLFIENVSIIAAKAIQNTPLYSGQESSTRY
                     IDFSSKHIDLKETLLAYHSDSYLPVKQRVDEIIDALFELYQFIHKTIVAEKTKGITDI
                     TQQELSAINAYAFDIARGFLPSGTNTQLSFHGSLRDIRTHLLTLKRHVLPEVRHLALY
                     ALRVLNAKYPNSFDLLDGHLPAEQDDILTMEECYVLVLNEEIKDKEDEYLTHINNETG
                     INQLISDGLFDGKPKSSQLSYSAGVINVDSSFGSKTLDYGAWRDLQRHRNGFCAATIP
                     VVRDYFITEWQWHQIVPYPEIVEKVASISRMMTALHSERAFCTPSKFELDDPFISYIL
                     PLATPICVQLSYNVQQLEYVFNLRLRETVHPSLVEYLSMVCEEVAEEIPYFKKYDSII
                     EMLKTRDVSLKRGSQTILVDGKPI*"
                     /db_xref="UniRef100_V4PR20"
                     /db_xref="V4PR20_9CAUL"
                     /db_xref="thal:A1OE_186"
     gene            complement(10673..11611)
                     /locus_tag="FFC_09252017_16_scaffold_4_prodigal-single_9"
     CDS             complement(10673..11611)
                     /product="Putative uncharacterized protein n=1 Tax
                     =Dyadobacter fermentans (strain ATCC 700827 / DSM 18053 /
                     NS114) RepID=C6VUD4_DYAFD"
                     /codon_start=1
                     /transl_table=11
                     /translation="MKKYKPIESPKFKGWFIIPGVNNILANPLGEIINVLTKTITKGS
                     FVGHYLRYRFQGKNYYIHRLVCTAFHGEQPKGKPFVNHIDGNKFHNAATNLEWVSVKD
                     NVQHGYDNGLYKNKGISRSKESLDDGFVSIFGYGSLINLNSLEETIDRELIYGEDYNY
                     NVLNSFKRVWRAKVPMMFENIDSISNGVFLDIVNSNEGYVNGIVFKVTKEEFNLLIER
                     EVNYSVICVTNNLELSLTKDTYAFISKPEKRLTKYDTDVFIPEEYERLVLKGCKDASD
                     IFYEDFIRTTEVSELPRVKGKYFYIENITPAIKNMY*"
                     /db_xref="UniRef100_C6VUD4"
                     /db_xref="dfe:Dfer_5423"
                     /db_xref="C6VUD4_DYAFD"
     gene            complement(11710..12162)
                     /locus_tag="FFC_09252017_16_scaffold_4_prodigal-single_10"
     CDS             complement(11710..12162)
                     /product="hypothetical protein"
                     /codon_start=1
                     /transl_table=11
                     /translation="MAVKKHTLDLSDKIMKDIVFKKADNAIEGPDAFENNLPEGMTME
                     VVNSVNSYETDFIAASTHAFGVMALDALKDDNSLESVSGVFPMGEKNNVSHTMARTAE
                     RHVPGSDESVTKYGVVTSTYYVHGSKGSKGQLAQVRKELSEIAEAALK*"
     gene            complement(12282..12464)
                     /locus_tag="FFC_09252017_16_scaffold_4_prodigal-single_11"
     CDS             complement(12282..12464)
                     /product="hypothetical protein"
                     /codon_start=1
                     /transl_table=11
                     /translation="MQTKYKDKRGREWELFLDIGYYDLYCVRVVGERDFDSQLSFHFE
                     TEEKAIQFAELVSESR*"
     gene            complement(12530..12652)
                     /locus_tag="FFC_09252017_16_scaffold_4_prodigal-single_12"
     CDS             complement(12530..12652)
                     /product="hypothetical protein"
                     /codon_start=1
                     /transl_table=11
                     /translation="MCEEWEDLEDELIDTATEDDDDESSLEGQDNVEELNFNTD*"
     gene            complement(12616..12969)
                     /locus_tag="FFC_09252017_16_scaffold_4_prodigal-single_13"
     CDS             complement(12616..12969)
                     /product="hypothetical protein"
                     /codon_start=1
                     /transl_table=11
                     /translation="MFQEELTAKLKEKGFAPYKSKKILTKTESFLKHKENDRLYMLEL
                     DSTENKYYVSVSVGGCGYILKKPDKNYMVVLEKIRLKNFIDLIDTAECVESYFANKEK
                     ERLACVKNGKTLKTN*"
     gene            complement(12980..13288)
                     /locus_tag="FFC_09252017_16_scaffold_4_prodigal-single_14"
     CDS             complement(12980..13288)
                     /product="hypothetical protein"
                     /codon_start=1
                     /transl_table=11
                     /translation="MAVRDVVAKFTFRDTPVEVIEYSDIPFPGVEVLDGVIYIDDLIY
                     SGLSSEKFKNVLWLGKVLLLGKSHQTPDTLWKIVIGETEWEETILAVMALHQLTPNQA
                     *"
     gene            complement(13371..13724)
                     /locus_tag="FFC_09252017_16_scaffold_4_prodigal-single_15"
     CDS             complement(13371..13724)
                     /product="hypothetical protein"
                     /codon_start=1
                     /transl_table=11
                     /translation="MKNKNDIVEITKDLARTYKLELGDLIVKSNTALVMQGYIENCFI
                     VSYKVSEETLNAIQKATRGNIEIFNDSLTILDGIYSFTFNQKKVETTAIDGIFCQSFT
                     NSDLEFTKHGILIKL*"
     gene            complement(13807..14757)
                     /locus_tag="FFC_09252017_16_scaffold_4_prodigal-single_16"
     CDS             complement(13807..14757)
                     /product="Predicted protein n=1 Tax=Physcomitrella patens
                     subsp. patens RepID=A9SDT9_PHYPA"
                     /codon_start=1
                     /transl_table=11
                     /translation="MTNSTTRTTIIGTHSGIFHADEVVACSIFRLAWGSGVTVVRSRD
                     PAVLRTADVLVDVGLTHNGVDRFDHHQRGGVVVEGRQMASAGLVWNAYSFMAIRAHLE
                     PYEGQPETYAKELAKITEEDVRRVHSMIDEKIMQGVDDVDLAGGRRFGPEEQEVPTVH
                     LSHLVSSFNPPAAEPLTEETRARLSDVQFEAALSVATSFLSREITTAIWTVLEEKKLL
                     ELEIGEDGIVVLPEFTPWQGVFTEETHPQLRRVVFPALGGGYRVQQTPWAELLPAEWR
                     GLEKGALRTLTGLEGVVFVHPNGFIGGADTLDDAMAMARA*"
                     /db_xref="UniRef100_A9SDT9"
                     /db_xref="A9SDT9_PHYPA"
                     /db_xref="tcx:Tcr_0856"
     gene            complement(14936..15862)
                     /locus_tag="FFC_09252017_16_scaffold_4_prodigal-single_17"
     CDS             complement(14936..15862)
                     /product="Putative uncharacterized protein M491R n=1 Tax
                     =Paramecium bursaria Chlorella virus MT325
                     RepID=A7IUM1_PBCVM"
                     /codon_start=1
                     /transl_table=11
                     /translation="MSDILYVVTCISNPKEYKSRYDLYHAFKKYINKHDNVKLYTIEL
                     AIGDQEFMVTEANDEFATQVRGSQEIWHKENLMNIAIANLPEEAKYVAWVDADIQFAN
                     PNWAQDTIDALQTHNVVQMFSEYVDLGPEHQIINKTPSFVARWLEEKSQGIDPAYESK
                     FKGATGLAWAAKRDVLINTNYLLDWCIIGSSDWYMAYTMTGAGSKLYEPWMSDGYVLA
                     LLYYRELCDKYVGGKVGCVNGAAIHYWHGPKSKRGYNWRWNILKENKFDPIRDLEYNE
                     DGLLVLRETQSKMHEQIKHYFVTRDEDSKELV*"
                     /db_xref="UniRef100_A7IUM1"
                     /db_xref="M1GY62_9PHYC"
                     /db_xref="bid:Bind_1700"
                     /db_xref="A7IUM1_PBCVM"
     gene            16004..17218
                     /locus_tag="FFC_09252017_16_scaffold_4_prodigal-single_18"
     CDS             16004..17218
                     /product="oxidoreductase n=1 Tax=Pseudomonas fluorescens
                     RepID=UPI0003037849"
                     /codon_start=1
                     /transl_table=11
                     /translation="MLDLKRLLELCINDKQRETIQALISEGNQHKAAEKLGVDVSTIR
                     RRVGSIKSLLPNMEKAIDKEAGVNFPLMDWEKLKGRSALKNERSGEILLQWYKTKEDH
                     ERTKEIMISVAKTLSEDINRVHVLEAPKQVLEDLLSCYILTDYHLGSMAWHKESGEDW
                     NLEIAEKQLMKWVMEAVGLVPASKYAVFAQIGDFLHFDGLVAATPTSGHPLDTSVRFA
                     NLVSAATRVIRYVIDILLTKHEKVYVLLMEGNHDIASSVWLRELFYNLYMNEPRVMVE
                     LSPRPYYCIEHGQTSLFFHHGHLKKTNELSMSMAAMFRQVFGRTRYSYAHTGHLHHLL
                     AKEDDLMVVEQHQTLSPKDSYSARRNLNSDRSSQIITYHRDKGEISRSRITVARKIHT
                     EDDNITTNFKTS*"
                     /db_xref="UniRef100_UPI0003037849"
                     /db_xref="A0A010SSN5_PSEFL"
                     /db_xref="rir:BN877_I1830"
                     /db_xref="UPI0003037849"
     gene            complement(17257..18342)
                     /locus_tag="FFC_09252017_16_scaffold_4_prodigal-single_19"
     CDS             complement(17257..18342)
                     /product="Uncharacterized protein n=2 Tax=Chlorovirus
                     RepID=M1I302_9PHYC"
                     /codon_start=1
                     /transl_table=11
                     /translation="MFKWAVLYLTLMKSYTASVYKTTNRTITGVKNKIMKKDKNHLYV
                     IAVISNAAKFESRYRIYKEFEKHISTFQNVTLVTAELAYGDAKHMVTSEFNKNHIQVR
                     TEDAIWHKENLINVAIKKLPADWEYVAWVDADLTFINPNWVQDTIDSLQKSTVTQMFT
                     SLVDMDADCNIMYIAQSFGKMFHDNKYQIPPDPVNPLTKKVNYTGGIYTAGEFWHPGY
                     AWAARRDFIDHMDGVFDLSILGSGDHLMALSFIGAVSRLDGGTLPRSYMSKIKEWEKR
                     IFEFDFKGVGYVNGILAHHFHGKKSDRGYETREKIYEENKFDVDTDLSRDRDGLLHLV
                     VKDERQVKLRDDIMEYFKSRKEDSKES*"
                     /db_xref="UniRef100_M1I302"
                     /db_xref="A7K8A4_9PHYC"
                     /db_xref="bid:Bind_1700"
                     /db_xref="M1I302_9PHYC"
     gene            18494..19177
                     /locus_tag="FFC_09252017_16_scaffold_4_prodigal-single_20"
     CDS             18494..19177
                     /product="hypothetical protein"
                     /codon_start=1
                     /transl_table=11
                     /translation="MSTIVKLLFNKATTASVVVAAIMKTHFEGQGLAVDLREVYNDTD
                     LARFEWDELVYLANLYPSLLQPEHYVHIRIADVGKYVMHEHDVPGTVPSKVYIPVIKD
                     WEEAERLTKKELALVHEVRKQAYLTVGGRAGKFSVAATAVENNGYRNYEILQAKAKSL
                     METFGDVHSSGVSLNVHPEMFEYVTYAAINILKMKRVELYYFYKKVKLEWNVEWEEND
                     GLTFTFCHI*"
     gene            complement(19224..20027)
                     /locus_tag="FFC_09252017_16_scaffold_4_prodigal-single_21"
     CDS             complement(19224..20027)
                     /product="Uncharacterized protein n=1 Tax=uncultured
                     bacterium RepID=K1XC51_9BACT"
                     /codon_start=1
                     /transl_table=11
                     /translation="MNPITKALDDIKFRIPRFILEQTFQPPASEWRNSLTSLDERITN
                     AVIRPRVLIDCNLVGGTEAFIYIEGVEMELVNPYTAIYRIPKERTQGRTIISVSSVYN
                     FLGGMLTSPGTISPFITNDLTMAGNAMINAVSAPPAISTAYVQLIAENTVMVKENTRI
                     SAINYLRCTLADDENMNHLQLRSYPAFVKLVELAVKSYIYNTMIIRIDSAFLQGGQEL
                     GAFKSTVEGYADSEEMYQDYLKNQWSAVALMNDGEAIRRILKLMIGGMK*"
                     /db_xref="UniRef100_K1XC51"
                     /db_xref="K1XC51_9BACT"
     gene            20136..20423
                     /locus_tag="FFC_09252017_16_scaffold_4_prodigal-single_22"
     CDS             20136..20423
                     /product="hypothetical protein"
                     /codon_start=1
                     /transl_table=11
                     /translation="MDKNPTFKIKVCGATLKVAMVPYDPNTVIKAGWLCSTHLYQEYR
                     ENPETFLENNYEKVKLIPFAETRTVGDTMGEHQERIYLEVLSKFWQPSINN*"
     gene            20452..20724
                     /locus_tag="FFC_09252017_16_scaffold_4_prodigal-single_23"
     CDS             20452..20724
                     /product="hypothetical protein"
                     /codon_start=1
                     /transl_table=11
                     /translation="MNKEATFVDELGEKKKYLIKTVFPKGRLGLGYYETYDLDTDRWV
                     GIKSTKDDALREAESDAKYHLIDAKSRLTGAIWLDDIKNIKGGREQ*"
     gene            20721..21413
                     /locus_tag="FFC_09252017_16_scaffold_4_prodigal-single_24"
     CDS             20721..21413
                     /product="hypothetical protein"
                     /codon_start=1
                     /transl_table=11
                     /translation="MKDYLMKTLALARYQLNNYKRDAIVGGNNDEIDMADLDQVIYMA
                     LTKSGGATIEAPDIDGVVDVEDGLLLDKISIEGSPVLKYLVDSVNSFLYDKNCTFQQQ
                     QYVWKTYSDARSYLLGMTKVFFLSQSIYPIIKMGGDVTTKSDYYDFLEEIKYQCKNLI
                     VEKINDMPVAVIYCYEKDAPFVARFLLNRYDVVITYNVVQDSHIHKVHSRKPSEVAWF
                     NEMLKKKSLAVV*"
     gene            21424..21744
                     /locus_tag="FFC_09252017_16_scaffold_4_prodigal-single_25"
     CDS             21424..21744
                     /product="hypothetical protein"
                     /codon_start=1
                     /transl_table=11
                     /translation="MVNLNVSVAESQSLLKTFGPWVYSVKTEWCLAALRKVAEQKKLA
                     TFIKMSPDKKQLLIRIKGELDEAATYKFDQDTSKIMINTGVVENEMQYFDKLVRLMWL
                     LRTI*"
     gene            21845..22126
                     /locus_tag="FFC_09252017_16_scaffold_4_prodigal-single_26"
     CDS             21845..22126
                     /product="hypothetical protein"
                     /codon_start=1
                     /transl_table=11
                     /translation="MVVKAQTIVTSQTEVGGGTMTVTQPYVQSPLDKYGGRKFVITVA
                     MFLMTFVALAFGWVKEDVYKYITYAIIIVYVGGNVVQKVGLNLTSVPKG*"
     gene            22133..23332
                     /locus_tag="FFC_09252017_16_scaffold_4_prodigal-single_27"
     CDS             22133..23332
                     /product="hypothetical protein"
                     /codon_start=1
                     /transl_table=11
                     /translation="MSIPAQRFQFQDNQNIVPVQNFYSIDDAGVLNGAIAGVTATKQA
                     LSGSLFGLVNGNRPAAINGIISSALGLDNVNLATKLGVGGLLPGLNLPSFNLASALSG
                     NGVNTDTMLNFAFGGNSTFKNIMKTFSAECLSGIFGNMKCPTNSGMFSLNGLNRFGNM
                     GACNLSSFTNLLNAYTNGNMLPNYSNLCAQSSILRSVTGTAGNMGYPGFFSTLVANNT
                     DLSPVSVVNSGSLAMGDSIFNNDPYTFMDISNAGTLSNSPLAGNVLYNMSPSVINNAA
                     SNLSTPTTLANTQTNGFFKSLTQSFTNLKNGWDTTLAGNPSLAVLAGNKVISSDNAGI
                     QNFTTLAKGDLDRGNTASANDFVASAVDASGLSSSQTGTGFGFYNALSTPLTSSDFSM
                     SMLTDIT*"
     gene            complement(23380..25830)
                     /locus_tag="FFC_09252017_16_scaffold_4_prodigal-single_28"
     CDS             complement(23380..25830)
                     /product="Uncharacterized protein n=1 Tax=uncultured
                     bacterium RepID=K2CV49_9BACT"
                     /codon_start=1
                     /transl_table=11
                     /translation="MSSSTFSARPYFSTSGSVVTSDKTLPLDNDWVRSSFLITLSDFS
                     SSSNFVTDQYVLKYVYWSTAELKFTNTSMGGNLGVNAKPQFCRYSDIRIKGIMPGRND
                     VSITSMVGNNGMGRFYSEAFDDNAQRIYMQFGVPQFNSMLNFLSTMFDSNLSALATTG
                     SGPSILYYASKTIASISSIIYFFPMSALFIGVNMVMSTITNKSISSFYSMRPTMPTYW
                     SAVNEMVNAISVLRGILPPSMMNATHLSPGTNDFTLNQQVLESLRDLMPDVINKDYGI
                     DVFAMQGRIQSLQNAIKIKYAGSAYDIPPQTTDASGYYTDALSSGLTTDQFLTDARTA
                     IASAPARKNLAQFIQKYNETVSQTAIGSQAPKLMRDSPMLMWTLDPNKIDGSNQSTAG
                     SINTPTADQTQTATNSYQQGADNNATGADGGGISASIQQTGAVVDGYGPDKASKTYID
                     STGSFAEKIKDYFMAQAESGGGYACFIVEHTGSISDSFSNDFQDSGLATSLNSISSAA
                     RSLTFNVADGNVIPGLGSLISGAKDVLYGTLDGIHLGGLARLLLGTYMVDIPKFWSGS
                     AASLGKSDYTLDLVSPYGNAMSQLQNLYIPLAMVLTGGLPLSAGRQTYTSPFLCQLFD
                     RGRSHVTLGMIDSVNITRGTTNLAFNKEFRPLGFKVSFSVVNLNNIMHVPITKGTFFG
                     AVQSAIAAGVSDLVTNLSGSLTAGEIAGGFVATSLTDDDGILFNYLAAVTGLSAQDSL
                     YKISKARISLAMSYKSRDTLTSPAAWANRFVDLANSNFISGPIMSFLSAVNVAAMIQA
                     PANLNGSSPATGPTLFPG*"
                     /db_xref="UniRef100_K2CV49"
                     /db_xref="W8CZY5_9CAUD"
                     /db_xref="K2CV49_9BACT"
     gene            25901..26527
                     /locus_tag="FFC_09252017_16_scaffold_4_prodigal-single_29"
     CDS             25901..26527
                     /product="hypothetical protein"
                     /codon_start=1
                     /transl_table=11
                     /translation="MSGEMETELVVFCKIGNMNGLNKAKGKIHMLQYETPIGLEDRYC
                     RIRRTEENGKVDLVFTFKLVVKSDDNSKTRIEYNNEVTEDFFEGFKKICERYNNKTRY
                     KFIANDMLVRLNINGKEVDKNVEEVVYEVDVFTDRNGKISEWCKIDVELDSIKKQLKN
                     MYSDEVEADILLNLESLPIEPYSIMLEEYNKENKKLFDAIYAEHSIKL*"
     gene            complement(26569..27489)
                     /locus_tag="FFC_09252017_16_scaffold_4_prodigal-single_30"
     CDS             complement(26569..27489)
                     /product="Uncharacterized protein {ECO:0000313|EMBL
                     :CDP24287.1};  TaxID=515849 species="Eukaryota; Fungi;
                     Dikarya; Ascomycota; Pezizomycotina; Sordariomycetes;
                     Sordariomycetidae; Sordariales; Lasiosphaeriaceae;
                     Podospora.;" source="Podospora anserina (strain S / ATCC
                     MYA-4624 / DSM 980 / FGSC 10383); (Pleurage anserina).;""
                     /codon_start=1
                     /transl_table=11
                     /translation="MTTDFLLGKAVTIANTYVSVATVPTTDNYASITINATNTGSVDA
                     TLSIYVSSSATPGSFDIIESNADIIATGVLERTCILVSPGETIFVMGNTDTVVVRCYG
                     ILQSNTLDPATSLTVNNINNTLIPALQAKDTDLQTQVTALQTGLANAGVGLASSADLT
                     TETSNRTAADTDLQNQINVITGNDTTFTSELTTLLNTTIPTLQADDTLLQAHVSTLDG
                     EVAALQTSTNLSTVATNLKNLGVSAYIVATVNTALGTNVAVGTSVDMTVAPAGFFYIA
                     ATPNIAPAGVWYVVSLISATDNTWLCIRTS*"
                     /db_xref="A0A090CG02_PODAN"
     gene            complement(27502..27861)
                     /locus_tag="FFC_09252017_16_scaffold_4_prodigal-single_31"
     CDS             complement(27502..27861)
                     /product="hypothetical protein"
                     /codon_start=1
                     /transl_table=11
                     /translation="MSSVISQANVFVLLLDYQAAEVLVNISAVNTGEVSSKISICITS
                     QAVVNNNALPPPESYIEFNKHLMPSEVHERGLMSVKPGDAVYVKADSDFVSFRENIQN
                     NTLGGTSTSASSVMIQW*"
     gene            complement(27887..28219)
                     /locus_tag="FFC_09252017_16_scaffold_4_prodigal-single_32"
     CDS             complement(27887..28219)
                     /product="Uncharacterized protein {ECO:0000313|EMBL
                     :KJD20839.1};  TaxID=29570 species="Bacteria;
                     Proteobacteria; Gammaproteobacteria; Oceanospirillales;
                     Halomonadaceae; Halomonas.;" source="Halomonas
                     meridiana.;""
                     /codon_start=1
                     /transl_table=11
                     /translation="MSGGLLGKGSPQPNQFLTLYTMPTGEMYATVDITCVNLNASDAK
                     IRVAITSNPAPSQVDFIEFDATVKGGGGGYDKKAQLLSPGESIIVYSDTSQVVFRAMG
                     VEEDYVLV*"
                     /db_xref="A0A0D7V1R8_9GAMM"
     gene            complement(28290..35024)
                     /locus_tag="FFC_09252017_16_scaffold_4_prodigal-single_33"
     CDS             complement(28290..35024)
                     /product="Uncharacterized protein n=1 Tax=uncultured
                     bacterium RepID=K2D7J7_9BACT"
                     /codon_start=1
                     /transl_table=11
                     /translation="MFFKKNKIKIGKGNLDDDLDFNLDNLDLEYDPGKENKNRSPVTR
                     LLVGSVKGAKDKLFDKSFIKKQILKNLPEEFGETSDFISDLSNSTVDQFRESIGKIKP
                     QAAGLTRQLDRLVPDEMKRLKKITGGLNKLTGEDENESYGGTDPERLREESITNGIAQ
                     IFSAHQSDNLKVEAHKLAREKVKDHIEGERFVNQQALLSSINSNVTGINSYNLKVNAA
                     FQKKSLELQFRSYFVQAETLKIISEDNKVFKEQLTGILKNTGLPDYSKLTETERWANI
                     SKNNLMDKFNKKVFSKDGYIEGVKQKIVNKIRDISDSASEGFNMGGLALDQLSDIFSQ
                     DMGADIYEMVGKFGGGAAAEKVLDKIFKAGANKYAGKGSKIRNGALKLAMKMTNPAAF
                     ANELKKSEFIQNGEFDPNFFKGKASILAKHALDIFSPDGKSTRVKDSFTPGELNKPSI
                     FDNATKNSIINVIPGYLSRILRESMYASMYFRESASKRGLVLGDKPDTLMFSHRDNSF
                     KSKKDYTADILGDVDKYGNSRETARNIDEFLQLATTGVNSAKTKKDIKSKARPTLNNA
                     IKFLKSLQKILKDLAAPTDEEKSTLHTVGILIDEGKGLLETARDETAEVDSRTLSTYL
                     RKVNDISNTYSSLESIKAERETLDKNSREINPLLEKDKLPPTIDLHNDHIKIARSMLG
                     EYINNSDDIMDIPALLSNKNVLKALYEDHGYQKAEVDSFMRTFKGKTKKADLDTLLPM
                     LQGLGRVRESSTDIRGPLLEMANNDSEVQEILLKNGIIRREKDGSLTVSKTQTPSSLK
                     RTFVILEKEKRDRESAAAGMAASDYRVKKDIKPYSSSLEKLGNLPSYKWQYKHGVGDG
                     GKHIGPMAQDVYNVFGDKAAPGGKKIDLVTLNGINMEAIGELGKNQSRLMSVLDKQLS
                     DIKGILGRTFDFTLKTSGLDKDQIKAYATGKYDQAKGLYSVGVTKAKSLLEKTKKGGK
                     KSKDKVFGKSAEIINAFKKELGSDFKELDFKKKLKRVNQARRKLTPEYFKELQVSASD
                     IATALDDYLKRDYPKVAEALGRISDYAGKASGFISDNAKKLADKVANNKYVKASREKF
                     TNLADKFKDTEYGGYLAEQAKKITEGASEEIRREGLLNLLGVLVGKGADGAGDAAKEG
                     RTKVQQAFHAGKKFIDSRCEVDVYILDEKTGLGGDPILTAIGFRNGFYKDKKTGLPIK
                     NACAIKGSVLDNSGHVLLTKEQLLQGIYDGKGNRIKVGYGTLGLLKRSIFGGGRGIKG
                     IFRNLKKGNRTLHASWHKDKGIGELRALLPNWVDKTLTGAIDVNYKLGRKFKGKRKTP
                     LHHNPGDADFVDPAPEPAPTNAPENKPGFFKKMANAFKAHFAYNDKDHSGHRDGSVAD
                     QESKAKDKEKHKHLSVLGNATQKKTGLFGMLKIGLGIIGAGIMGLTRGIFAIPKMLAD
                     LTVGLTKPLLWLGKLSHWGFTGVIKAIEWASTVSGLSGLLGKSKLGRFALRAGRGIKG
                     LVAAAPEFLSKGAGLAKGLIKGGVYGALAYGGATVANHFMSEHDKDVNPSGNPENDGL
                     LEASAKKVTNAVVNHPFVSAAAIQLLPRLAPLLLDNPVGLAVLALGVTAFAIYKGYEY
                     FKNKPYMREITNYRMAQHGVNPLLDKNKDKLNMIANLEYYFMTKCMGLKESRLVALPE
                     KADPRIIYKILKLGDATKDQQTKVMQWLLLRFIPVLNYSVNAYIIVNPKLRLIDIDQD
                     TKENKSKYFNLAQYPNGPYGLLVSPFKDDPALDANKMVVDNIYQSSVTYMQNDLHDTK
                     KVSNTPDHKDKLKGMDKSLDKSINKTKPSPNVPDKDKGLNKYKDTRGGIDASGKNPGQ
                     ISVNSAHPYNSKGDVKNKLPSIHSFKDNEDYSNVTPVKLTGNKANVKSQVEEVAKKYG
                     FDPSLIETMIAIESKFNPDAIPRDRKGRILSSATGLMQFLDKTWGQMAERYGSKFGIT
                     PGTPRQNVEASTIMGGLFAAENMKVLHKRIPNPTAVDIYAAHFLGAEGAGALFNYMQS
                     SPNAPADRGFPDQAAQNVSVFYNRDKTPKSYVEVYQELARRVYSAARAYNTGLNPGDT
                     FTVTGSGASMKIAKTGKSSVTPDSAKKDTIDKAMTALTPSASSPISKSTTKPIDNSSN
                     VKSAVGNNPNNKPTATEQSTPKTTPVDNNQGVANFDTSGIEDKLKDQSKISNKAVDIH
                     QQQLDIARKHLEATNTLNQHMRNLANSSNNKPNSLSDPTPLPAPGPALGMQRTF*"
                     /db_xref="UniRef100_K2D7J7"
                     /db_xref="K2D7J7_9BACT"
                     /db_xref="bbt:BBta_5181"
     gene            35080..36699
                     /locus_tag="FFC_09252017_16_scaffold_4_prodigal-single_34"
     CDS             35080..36699
                     /product="Putative RNA polymerase beta' subunit n=1 Tax
                     =uncultured bacterium RepID=K2CUJ2_9BACT"
                     /codon_start=1
                     /transl_table=11
                     /translation="MSKKLLPFNITLLNLTDDLVRGITPITTLDTFNKATKNFHDDGL
                     FSTVIFGKVGDEARDRRFSFIPLNTVVIHPIIYKVITKMKAFYEDIMSGKQFAEWDKI
                     TRQFIKSTPVDGRTGYSFFMEHFNDLDFEETGSDLRQLYTDLYLKYKKISLVNKIIVI
                     PAGMREFEVDEDGRSSEDEVNNIYRKILSKSNLLDKNTLKNSPDLLDGVVYAIQQSFN
                     ELFDYYQTLLEGKKKLILGKWAGRKIFNGTRNVITVAVVGIEDLDSKKNIEMDMTQVG
                     LYQFMKATMPITIHKIKNEFLNKIFIGNNDTAYLVNVKTLKKESITVNVDELDMWVTN
                     AGLEKTITGFAEREIRDRPVMVADHYLGLLYRDKESYCFIQDIGEALDEWDKSKIQPI
                     TYAELFYLSVYDGSDKYPSFVTRYPITGFGSIYPSYSYVKTTVESEMLDELDLSGQKT
                     GRTAINMPIKGFDYFDTISPSEFHLVLLGADFDGDTCSLNITYSPESRDEVSEYLNSA
                     RFYLNSRGKIVFTAKSDNISLVLKSFTSRAG*"
                     /db_xref="UniRef100_K2CUJ2"
                     /db_xref="K2CUJ2_9BACT"
     gene            36705..41072
                     /locus_tag="FFC_09252017_16_scaffold_4_prodigal-single_35"
     CDS             36705..41072
                     /product="PHIKZ178 n=2 Tax=Viruses RepID=Q8SCY4_BPDPK"
                     /codon_start=1
                     /transl_table=11
                     /translation="MLLSYDVFYRKHGVRNISQFRTPRVMKIDEVILPKESLYHFYTL
                     EDGQMGPFDKDVLFSGTKRKIPIEFMSKLTSEEMVMRAKPFSLKTHAQKYIKDNKKFV
                     YHTNMVEDGYDFGDVGVLSYGAINDIYLYKHLPLADYYRWFNLRKTICENINAYASKN
                     PTKQSFLFLDVPKIIPGISNFKVFSNENKFAMLKKFSRDDDFNILDLWRWLDPETRPM
                     STLNSIAKENFKSVNLIFKYEDIVYMINLEKLSSFSEVSLDDEDGKTSGILGPFTVQK
                     LFIRSMMYMHEYKEQELSQEFVLEEIPVETSDDELRLDRNTEDEDDVDVSPDETSSDL
                     EIENYGVKKDNNVEGFLDKNDENFIKEVKNDNFLNDLDNDLDDLDELDKYDKVMSIGE
                     EPDDNSLPEDIVTETPIDINAEFEATPEENSAILEHIFSNKTDEEKLDLTIEKYKGAQ
                     LLSSAEYKKIKGVLEKFKNSKSPYANENIISYSTIKNEDLVITNEEADLTVNESTVDP
                     RMAQSKTKAFEDRYVKEFINKDKVAFVRSVQKAGILIDSYDVEKVVSALGEYEMHTLK
                     VKPILGPSSIIRFKMPIVNKDGEFVINNKAYYSRKQRADLPIRKINKSTVALTSYFGK
                     TFVDRDSRVANDSITWLNNYITKLAYSDVHSSINRIVPSNMFIKDIKVPFIYSSLSQA
                     FNTIVFDKIELHFDYLKRGENLDPKTLSKIEKDGKVVCGWTIKDKTPIVVDKDNNFFI
                     VGDKEDVLIGDFFAISNIDRNKEPVDFVNLRVFSKEVPICICICHKLGFFETFKYLGV
                     KPRIIESNKRSNLEPYEYELKFKDYKIILDKRDRKATLIFGGFYKFTELNKTITLEQM
                     KNKDVYFDYFKEIGLNSIYIKELDLYYDMFVDPITEGILVDMKEPITFMGLLFRSVEL
                     LTSDRHPNSTDMRFMRIKGYEKMNGAIYKELVTSVRELRVKSVIGKSQLNMSPYAVWK
                     DIATDESNVIVSDINPIEYLKQRDAVTFTGMGGRSKDSIMGNDRIFGDNEVGFISETS
                     PDSSDVGINTFLTANPAIKNIRGVLGKFDYEEVGSAGVLSISAAASAGATNDDPKRVN
                     FISVQQSHTVGCDDYHQAQVRTGYESIIPQRTKGIFAVTANKDGKVISLNEKGIIVEY
                     NDGEKVGVTLGRTYGHAEGSVYPHDIVTEMKLGGKVKKGEAIAYNTAFFEPDFFNKKQ
                     IVWKSSVSAKTVLYESPYTIEDSSSLSKSLAQSLSNRTTIVRSIVVNFNQNIRKVFAT
                     GKKIDMMDILCYIEDEVTSSTDIFNEENIDTLKALANKSPKAKYSGVLDKIEVLYHGA
                     KEDMLPTLRKIADASDKDMMSTQKSKGAEGYTGSVDFNYRVGGNPLLLDTAEIKFYIT
                     VDHPSSVGDKGVVGHQIKTVFGGVMNEDMVTENNEKIECVFGARSIAARIVRSVDIIG
                     TTATVLNKIAELAVKTYKG*"
                     /db_xref="UniRef100_Q8SCY4"
                     /db_xref="A0A0A8J846_9CAUD"
                     /db_xref="Q8SCY4_BPDPK"
     gene            41078..41695
                     /locus_tag="FFC_09252017_16_scaffold_4_prodigal-single_36"
     CDS             41078..41695
                     /product="Thymidylate kinase {ECO:0000256|HAMAP-Rule
                     :MF_00165}; EC=2.7.4.9 {ECO:0000256|HAMAP-Rule:MF_00165};;
                     dTMP kinase {ECO:0000256|HAMAP-Rule:MF_00165}; 
                     TaxID=1520703 species="Bacteria; Tenericutes; Mollicutes;
                     Acholeplasmatales; Acholeplasmataceae; Candidatus
                     Phytoplasma; Candidatus Phytoplasma asteris.;"
                     source="'Chrysanthemum coronarium' phytoplasma.;""
                     /codon_start=1
                     /transl_table=11
                     /translation="MFIVVEGIDGSGKTTVSKHILEHLNKNGKDAVLGLGLGSGIGSA
                     KRRLLLKTNKNISLDEKQDLLTESLVACSETFVKPNLALGNIVLLDRYTPSFYAYQTT
                     EENSECALENWNNYLSEDAKVVAKPDLIIHCDVNIDISFCRIQERVGIDIMDQYFIRR
                     CSEIKKGYYDFFENTSIPTKVIDANLDLTSVLKQVENIIDNIFPR*"
                     /db_xref="A0A081D4L6_9MOLU"
                     /db_xref="UniRef100_B1V9L7"
                     /db_xref="pal:PAa_0304"
                     /db_xref="B1V9L7_PHYAS"
                     /db_xref="2.7.4.9"
     gene            41716..41913
                     /locus_tag="FFC_09252017_16_scaffold_4_prodigal-single_37"
     CDS             41716..41913
                     /product="hypothetical protein"
                     /codon_start=1
                     /transl_table=11
                     /translation="MLNTPEKQSAFVNNAIIIANIVEVVQCVVRDISFKDSGQSIDSA
                     SLNSEVIRNIVVSKLNHNINV*"
     gene            41926..43401
                     /locus_tag="FFC_09252017_16_scaffold_4_prodigal-single_38"
     CDS             41926..43401
                     /product="hypothetical protein"
                     /codon_start=1
                     /transl_table=11
                     /translation="MLNQGSIVSASSLAFELADKGLSLKVLDNTMLYELVRTSPGSGN
                     MFYGLGKITEGLGSNPDPKMITDLLSSNISFENPEQHNCAQDSVIEILTKSVAKQLNF
                     IKNQVVPAIDETIEDTYKVLDSYIGHDVSGSFNIIQVSLPKYLLSDEFGTVIEPYIKR
                     QSVPFNISGKLRYGEPGILAPVLSKIVAELYSNRGNDIESFFTEVEAGLAYIDLATNG
                     NDISSVNSVERTRRAFGLYLLANAMDSNKELSNSILKDNSDAAVTSFVREIYTFALPL
                     ITANLSFRLINDQLDATKIVVVDTYKQEKTAYVDSDNYAKFLEAGGKPEAIFGLLVSD
                     KVDFTLNSLGGLLRNSDNLIAIFKKYVDLNSSFSQLELFNKFKMYFKQVFFEHMTKLT
                     DVEKDFYQKNSAAMNTVRDLLDKELKALTIADVSSKETMYNTCYKIIAKTRFYFTQSY
                     YILEAINKESKDGTEDPVTLATTATIYYLTDFFFSQVRLSK*"
     gene            43398..44117
                     /locus_tag="FFC_09252017_16_scaffold_4_prodigal-single_39"
     CDS             43398..44117
                     /product="Uncharacterized protein n=1 Tax=uncultured
                     bacterium RepID=K1WY89_9BACT"
                     /codon_start=1
                     /transl_table=11
                     /translation="MTDVALKRDPGFVLSKLKETATGSVITTVDAKIQIPERFSKKKM
                     LFVGEETFAVGIFAIIIGDKYAVMNVNSMININPATTNIVTVNGSNYYEFGFPAGSVL
                     IKNTTVVKDDFLIYNIFDELLSNGNVPWYMTYEDMAKIYSTAREYAASKIGDNTTVIH
                     LLVSILARNREDRMKYYRHQLRTYKDLDISPSFVPLKSVMYIASNTLNKFAGSYFSEA
                     IVSALVYPADKVEKIETLLRE*"
                     /db_xref="UniRef100_K1WY89"
                     /db_xref="K1WY89_9BACT"
     gene            44122..44907
                     /locus_tag="FFC_09252017_16_scaffold_4_prodigal-single_40"
     CDS             44122..44907
                     /product="Virion structural protein n=1 Tax=uncultured
                     bacterium RepID=K1XQI3_9BACT"
                     /codon_start=1
                     /transl_table=11
                     /translation="MSVIRFSSFKINNVKEGQIQASGDGYYEAIIGGLNIHNSAGAFY
                     TYEGARELFEGSGTLRRRIQSGSLKGEVGHPIKEPGMTGDQFLERWIEIRDTNICVQY
                     ADIWLDTDRIKDEQGRGIIAVVARLTPSGVHGDMLKKSLENNKENVAFSVRGFTEDKQ
                     IGNTKMRTLRTVITYDNVNEGGISVANKFKTAQSGLGNLSGESLIATPMFDKILTEND
                     LRCIERRLNDQGNGLTGENLLNSLQDDLRQILPRNSKPIFTKW*"
                     /db_xref="UniRef100_K1XQI3"
                     /db_xref="K1XQI3_9BACT"
     gene            complement(44994..45896)
                     /locus_tag="FFC_09252017_16_scaffold_4_prodigal-single_41"
     CDS             complement(44994..45896)
                     /product="hypothetical protein"
                     /codon_start=1
                     /transl_table=11
                     /translation="MAKNKPFNTQISNQLSSIRMSSQNNNNSPYAIQVPLDHSLEENV
                     HFINISLHSSLELGKMLSPDHFSYDKKNPNKLKTFSHPIFGEFTSITNLRCYLNSFER
                     NEYYRHCTPMQASTTAYKNKNDHIENVENANALLAYAIWIKVSSDQKVCELLRNSELP
                     FDCFKLRTRVEKIGGEDVKVITRHRQKFSPFYVTVYDRIRSALLLKTEPSFEDLRDNP
                     NGNIYAKYASFELCTPKVVEKKPEPKQWHYDGCVAEDMEIGAEEQVLSEEELNALDER
                     VNGNIAPVEDILPEHDEDDLSEPK*"
     gene            complement(45900..46541)
                     /locus_tag="FFC_09252017_16_scaffold_4_prodigal-single_42"
     CDS             complement(45900..46541)
                     /product="hypothetical protein"
                     /codon_start=1
                     /transl_table=11
                     /translation="MVIEGNTLNNKFDIHRDYHDRLQYEIQQRRQITSEVVSTVKENY
                     ALGEFATLAVMDSFEKALYFTSNAAALRVLTECESRAIFHLFSSRTINEVEENLFNTA
                     GGDEASFLYAFIVNMNLYFKTNSTFTIQSYIAHIGESFASINRALKDVNPNLLLKTSN
                     TFLSEGTHNITSKAVNNIPAECNPWYIYFVIIFLHAQKIAINFSDVLYVQVKE*"
     gene            complement(46504..46983)
                     /locus_tag="FFC_09252017_16_scaffold_4_prodigal-single_43"
     CDS             complement(46504..46983)
                     /product="Uncharacterized protein n=1 Tax=uncultured
                     bacterium RepID=K1WY19_9BACT"
                     /codon_start=1
                     /transl_table=11
                     /translation="MIVKKRNDLARMLANIKSGISGGEQKIRYYIDEYIGDPINGIPS
                     NRRDKSSARGNIVKELNRDNITWLVFIRAMRVFQITNFKITIEFDSKTPGAPPGTKDV
                     YETVVDLGGNYVTEDNEDLLDAINEDYANNVTKSITIESIKRHKENGDRRQHPEQQV*"
                     /db_xref="UniRef100_K1WY19"
                     /db_xref="K1WY19_9BACT"
     gene            complement(47051..47557)
                     /locus_tag="FFC_09252017_16_scaffold_4_prodigal-single_44"
     CDS             complement(47051..47557)
                     /product="hypothetical protein"
                     /codon_start=1
                     /transl_table=11
                     /translation="MRYSFNNVKENKNVLKTIAEKINSYCGIYQEISIQNKLNMNNTH
                     LKIKTIYATLDEYITKLKHINQCLRTDSKLDPNIFHRDQKEMYLSDFLTPNIYSDKSQ
                     TDFHIKEFLNEVVMLQVFYFYLRAKEEVTSLEEYNFIMIGKIFLDSNELLDELYKISD
                     YLNKEKNN*"
     gene            47609..47983
                     /locus_tag="FFC_09252017_16_scaffold_4_prodigal-single_45"
     CDS             47609..47983
                     /product="Uncharacterized protein n=1 Tax=uncultured
                     bacterium RepID=K1XC03_9BACT"
                     /codon_start=1
                     /transl_table=11
                     /translation="MKEIIDQDLDYTRSLRLKIIEDLTQEKLPSDKDDRAFLLAAIDG
                     IDRAALNRAKLKTEESSVKLQEQTAGIIANVLNKINKNSLHQGTKTNRILDVEYDGLT
                     IVEGETDIGLHSLSFDEFFKDS*"
                     /db_xref="UniRef100_K1XC03"
                     /db_xref="K1XC03_9BACT"
     gene            complement(48032..48730)
                     /locus_tag="FFC_09252017_16_scaffold_4_prodigal-single_46"
     CDS             complement(48032..48730)
                     /product="Uncharacterized protein n=1 Tax=uncultured
                     bacterium RepID=K1WY15_9BACT"
                     /codon_start=1
                     /transl_table=11
                     /translation="MRMRTLLTDLDSILDTRLAVLYKEFGQDIEKIMPNYKDRQINSF
                     LPLVDNKGFLELYAKRDIDVLRDSIKTESFNILRSFVMRVMTEMSMSPTPSPPKIILN
                     VFPYELDQNTLKTLINLIITFVGEFVDVEVINKPECEITPKYLDDEIELYLKYDFSSW
                     LDEQARLFTFKKYKCPDVIMMTAGVLNMEEETYNALLNDEQAKVLSPTESISLLCISL
                     INIQFAATSLFSCG*"
                     /db_xref="UniRef100_K1WY15"
                     /db_xref="K1WY15_9BACT"
     gene            complement(48727..49392)
                     /locus_tag="FFC_09252017_16_scaffold_4_prodigal-single_47"
     CDS             complement(48727..49392)
                     /product="Virion structural protein n=1 Tax=uncultured
                     bacterium RepID=K1XQ80_9BACT"
                     /codon_start=1
                     /transl_table=11
                     /translation="MAKNRKAAEALILKHINEILPDKSNEKLYVNLFASMNDSEFDKF
                     MSDLETGKQKLCVIVPNFTNSLNVERNLNLGKKLGVNFFQKIWMPNTKESPRYLTPMP
                     HLVMDLPIRKASQILDKKMRVPENNNTIDNLTGQPTGGSAAARVSYPELQVMAGMGLD
                     NSITELFKYRGGDVRGYQAMVQSIDKTGDVSLAEMAKYQSGVESTKTLKVYLTGMHLQ
                     NNL*"
                     /db_xref="UniRef100_K1XQ80"
                     /db_xref="K1XQ80_9BACT"
     gene            complement(49392..49739)
                     /locus_tag="FFC_09252017_16_scaffold_4_prodigal-single_48"
     CDS             complement(49392..49739)
                     /product="hypothetical protein"
                     /codon_start=1
                     /transl_table=11
                     /translation="MNVLENKKREYGAERTATDFDLVNYVYERLISVGLVKNAEFFIN
                     NMGLNDAINKKPEVQRYILNKFFFTQLVTTSEPSFEERFCLVPDGSVQEWVDLFDKKI
                     LNFLIRNDLPRPL*"
     gene            complement(49756..51171)
                     /locus_tag="FFC_09252017_16_scaffold_4_prodigal-single_49"
     CDS             complement(49756..51171)
                     /product="Putative uvsX n=1 Tax=uncultured bacterium RepID
                     =K1XC76_9BACT"
                     /codon_start=1
                     /transl_table=11
                     /translation="MINILKPNLEQTKSVKPLINIGATFDVPTGYYVTGKHGESIMNG
                     GLGIITGIIGIGNNFKTTMEHYQSLSAMDRIYTSFLTSLATYDTELNVHEHRLSALAE
                     KFDSFRGKDIIGDGTWTITDGSIYYGNQWFEKLKEFIKIKTDNIKALTVEYPFLDRDG
                     VNLIKGLVPSFGEVDSLSEMITEDVVKMQHENEIGESGANTMHMKLGLAKTRLFMELP
                     NIIVPNNHYLIFTGQLGKDIPMNTGPMPAPAVKKLGFLKNGDKIKGVSDKFFFSTSNV
                     WHNYNAVPLINQSTKTAEYPKTGIELQNFDTDLNLVSVRQLRSKTGKTGIVLEIIISQ
                     TEGVLPTLTEFHYIKNSGRFGLGGTAINFNLELYPEVNLTRPSIRSKIDADPKLRRAI
                     NITSELCQIKEFWHDFDQDLLCDPKDLYKDLKNMGYDWNVLLETRGWWTVNNDKHPIK
                     FLSTLDLLKMRKGLYKPYWMK*"
                     /db_xref="UniRef100_K1XC76"
                     /db_xref="K1XC76_9BACT"
     gene            complement(51283..51723)
                     /locus_tag="FFC_09252017_16_scaffold_4_prodigal-single_50"
     CDS             complement(51283..51723)
                     /product="hypothetical protein"
                     /codon_start=1
                     /transl_table=11
                     /translation="VKKLEKDAVARHIVSLEKEIYAGVTGIDAMYDLVDDVSEFGWQM
                     LKVYCEAEPTVILFEGGYLLLIEDEIVDLGSVKKVTMSRLLWLKNKLKGFYGERVFSA
                     RLRTSTSWVLMRRLIKNKDVVLLSDELETYSNESFHCTTLKFNK*"
     gene            complement(51735..53363)
                     /locus_tag="FFC_09252017_16_scaffold_4_prodigal-single_51"
     CDS             complement(51735..53363)
                     /product="hypothetical protein"
                     /codon_start=1
                     /transl_table=11
                     /translation="MKKQLNKNTLINEGLEEHFLPSLDVGVHIPDMYRIPGLPFSAWV
                     DLYFSITKSRDYKKEFEENVVIIAKRIMKMITSLGIYVPPRDPAYLIRWVARVAYTNP
                     NTRYLRDYLKHCKNRNLDPTVISQLSAKEWRNWKTSLALSFARPNAVERLPKGYDYCK
                     DTDPNALLLPRPNMWYWGKYVGIYPRKHWYSLCFVPTDDIQDLGPHLVGALSVLKSMD
                     AVIVSHVVMYMASLAKFFNGEKKVYKPLIPMLMQNVMELTLHDALQPFYQLPRPQNHK
                     FTNKWLIDKLKVRNTQSPTNMLETKKIFQALRQFDILVSENGWDPLKSNAIEEAHKII
                     SAKLYQNVKDNNFAMEAAATGKMNERDFERAQNLWLRLTADLNYQSVPAPGGKDGITV
                     NGFTLVQLDKKDPKTFFIGDYTGCCQTFGGAGESSMRYSVSKSNSAVWVVKKGETILA
                     QSFVWQNENVLILDNIEAMGHEKYVPEIKNVFMEGVKSTLGKFGITEIYQGATSNDIV
                     LHDDLYPTCVINQHTRVLDINTYTDARNIFRVAP*"
     gene            complement(53601..54686)
                     /locus_tag="FFC_09252017_16_scaffold_4_prodigal-single_52"
     CDS             complement(53601..54686)
                     /product="hypothetical protein"
                     /codon_start=1
                     /transl_table=11
                     /translation="MIKLVLNIMKVTWIVGLLVPVMACGSSSTVVTKTQPTNMITPIV
                     TALCSDNTMQQPLYFSAVPDALPSTLKKSTATSLQPYWDVRYTNTISPLYQYANHLPY
                     SGVNSTTGVYNKGVLAEGETTDWGTIAASYDPSGSNVQTTCIGGYLTASAMINGWDAL
                     DVKTFGGPQATWGYVFDTDNTHIQTDPKPWDSNGGNLMLQGIFKESYHNNPNAIGGQL
                     NFNVFLSNPKVPGSLINFVISVSRSNNDMTEGAKVGVDPTTGAAWVSTLIKDGAKWVT
                     KSPYSESTALTNDKASDTQSWTHFYRVNISYADLSTVLVDMGSKTSPADWVLTQVSVQ
                     TEITGDMDQSMGTSVRAFEVYKTRMTM*"
     gene            complement(54832..56076)
                     /locus_tag="FFC_09252017_16_scaffold_4_prodigal-single_53"
     CDS             complement(54832..56076)
                     /product="Putative uncharacterized protein n=1 Tax
                     =Ralstonia phage RSL1 RepID=B2ZXQ4_9CAUD"
                     /codon_start=1
                     /transl_table=11
                     /translation="MFNNSAETKTFINTMVRGIYDLQKLRIQFGNRVVANFKRKFHVS
                     GVFKAVIISPKDYSAVEDFALTPEELEKMIKKIMNIIKADYARVADAVSEGEKNKIIP
                     LNKFKPDGLISDYNEYILVRQYMTLLASEEEAFTQLGRVLDNIPIYQEFLKEVVGLGP
                     AMAGVIISEIDIHKSKTSSALWRYAGLDTVLVGEYVDSNGKVQIIDHLDFMSMYGMEE
                     EENQLFFKGHLVTRRHMARGMKTHTMQLTTYVDKDGEEQIKKTIGFNPFLKTKLLGVL
                     AGSFLKAGTAYLDGKRAGAAKRLEVAVSEGFNIKDFETGELATEVIKFLRSKGHEVIV
                     EPSHYGKVYYNYRERLNQMPEHESKSVKHRHNMALRYALKRFMVDLYVKWRTLEGLEV
                     VEEYSVRKLGLIHHDEDYSQVD*"
                     /db_xref="UniRef100_B2ZXQ4"
                     /db_xref="B2ZXQ4_9CAUD"
                     /db_xref="sbu:SpiBuddy_1829"
     gene            complement(56931..57158)
                     /locus_tag="FFC_09252017_16_scaffold_4_prodigal-single_54"
     CDS             complement(56931..57158)
                     /product="hypothetical protein"
                     /codon_start=1
                     /transl_table=11
                     /translation="MFTIVKHASDLYWTFYFEKDPKETGVDVDMSMHSTYTGRTLGVR
                     ERYNSLEEAESTCKTLNKLNPSGGYGVCLIN*"
     gene            complement(57402..57782)
                     /locus_tag="FFC_09252017_16_scaffold_4_prodigal-single_55"
     CDS             complement(57402..57782)
                     /product="Uncharacterized protein {ECO:0000313|EMBL
                     :KKN60725.1};  TaxID=412755 species="unclassified
                     sequences; metagenomes; ecological metagenomes.;"
                     source="marine sediment metagenome.;""
                     /codon_start=1
                     /transl_table=11
                     /translation="MKTLNRLEVKCVVSLDGGEHDAETYIKQLYSEKNGAYKQRNECV
                     AMMAKMAIQLGYDVWQHKTTIEGWDKAWHNCVYIELPTGQVSWHFHDSEAQLFSFVSE
                     KSNKLWDLHDNEIKLLRMKRYLAT*"
                     /db_xref="A0A0F9RWA6_9ZZZZ"
     gene            58444..58767
                     /locus_tag="FFC_09252017_16_scaffold_4_prodigal-single_56"
     CDS             58444..58767
                     /product="hypothetical protein"
                     /codon_start=1
                     /transl_table=11
                     /translation="MKNQSTPTRNTPVKKATVKVILNLMHTPVMDEYMSSAPSNKFNG
                     KKPILQTVMDAFEDSDLYVLTLEQILPFTNYENKNDLRAWLSTKTKYFKKIKTNEYML
                     IKDIN*"
     gene            complement(58813..59067)
                     /locus_tag="FFC_09252017_16_scaffold_4_prodigal-single_57"
     CDS             complement(58813..59067)
                     /product="hypothetical protein"
                     /codon_start=1
                     /transl_table=11
                     /translation="MKKLFLMLFVLSTMPMVAQAHDEDYMVVEVDRTIMLYSKHTCTY
                     KDKHLEKTIRRNKENGYVYGGCVPLNNKWHSVFVFQQLDD*"
     gene            59176..59973
                     /locus_tag="FFC_09252017_16_scaffold_4_prodigal-single_58"
     CDS             59176..59973
                     /product="PHIKZ161 n=2 Tax=Viruses RepID=Q8SD01_BPDPK"
                     /codon_start=1
                     /transl_table=11
                     /translation="MSLPLSAYTIGLSGLFCFSAPFDTFFKDRNDLLTIGSLNTLGEL
                     YSNNVDPYQLYYAPYGVSDADYKKSVQNNDMIVGFKNSMDTWLYVPTSYITGLPNTNG
                     LNYQITGISINLGALRVGSDLTSLMTAITGQIQSVLGITPKIEQTFLSSVRMISHDDA
                     KKMESARNANKQNIPTVFQLQNLLITYRNQITLLEKFISCTACGDGTAKVFDSRTNLD
                     CSGAYVNTNQTRIATSIPDTLSGADCDKPTLDAGEIFISENKTANNQ*"
                     /db_xref="UniRef100_Q8SD01"
                     /db_xref="Q8SD01_BPDPK"
     gene            complement(60018..60431)
                     /locus_tag="FFC_09252017_16_scaffold_4_prodigal-single_59"
     CDS             complement(60018..60431)
                     /product="hypothetical protein"
                     /codon_start=1
                     /transl_table=11
                     /translation="MDLTDNLSENVSVVISGNTLTVLGKSYILPKPVIQKQTSYNASK
                     SVYVTATVSGAVTEAVEVDISVGVGYVLQATVSYNRYFTVPDGTTFTATSATVTSGNI
                     TVVPEPVSTQAMGYQGNTFALNGSLLTSYTVIVGQ*"
     gene            60693..62900
                     /locus_tag="FFC_09252017_16_scaffold_4_prodigal-single_60"
     CDS             60693..62900
                     /product="PHIKZ025 n=2 Tax=Viruses RepID=Q8SDD7_BPDPK"
                     /codon_start=1
                     /transl_table=11
                     /translation="MILFREDWDRFPEAIVNNKTDNETFKRMAALYRSMGVKNNVFML
                     SLLNKDLVGIDPFSPNLTEDEMLAIATECYFNFWFFMREILMAPGNSGGDAIRIRANR
                     GNLAVYWLFFNHIMTFLIQIRQTGKSFSVDALMVYLLNVGAKGTQINLLTKDDNLRTK
                     NLDRIKNIESNLPIYLKQRKKSDISNTEEIYVSALGNSYTGHLPNKSEKAALNIGRGL
                     TSPVFHIDEAAFLYNIGISLGAALSGGGAARDIARENNAPHGTILTTTAGKLDDRDGK
                     FIYGLLQQSATWSEKFFDAKNLKDLEKIISHSSEGGVIRVNCTFSHRQLGFTDEWLRK
                     TIQDSTAVGDDADRDFFNKWTSGSLTSPLTIAILNKIKESEKEPTFTKLYDEGYVMRW
                     YIPEEDVDRRLNTESFIMGVDTSDAGGSDDITIIIASVATGKTIGAASINETNLINFS
                     QWLCSLLVRYKKVTAIIERRSSGPTIIDYLLLMLPTYDEDPFRRLFNRVVNDKDEFKD
                     RFKEVATPALSHKDKDIFVKYKKYFGFSTSGSGLTSRSDLYGITLQNCAKQVGDRAYD
                     SKLINQIMGLIVKNGRVDHDTGQHDDMVISWLLSFWLMTMGKNLEFYGINTREILIDT
                     KTEKKVNSAAEYYDQVMQNQNKIEIENLLTQLSTEQDENMSLVYERKLVYLNSRLTSE
                     EKTHLAIDDVINKIRDTKRLNRINNKYNHNQNNQYYGGNQYISNSSMFGFRSR*"
                     /db_xref="UniRef100_Q8SDD7"
                     /db_xref="Q8SDD7_BPDPK"
     gene            62967..64427
                     /locus_tag="FFC_09252017_16_scaffold_4_prodigal-single_61"
     CDS             62967..64427
                     /product="Putative RnhA (Fragment) n=1 Tax=uncultured
                     bacterium RepID=K1YBM4_9BACT"
                     /codon_start=1
                     /transl_table=11
                     /translation="VETENLGLVLYTDGSANPNPGHTGWSCHGYIFQESEKVKKYDLY
                     DSLLTNQGYVPLTEVTDESKPVTPLKFVNFYGSSEKLDSNNSAELTAMKNALKFFVEN
                     EYKFKRVVVHTDSSYVQKGINEWSKGWIKNGWKRQDGLDVNNKGLWLEILDAIEKYMD
                     KGIELEINWIKGHNGHLGNIIADSLASNGSFNSSRGIYHDEYSLIDAKEYLINKVDVN
                     PILDQPRMIFNSDSSKTTTGLYYMVKPSVPDNQIGVNDINTAYSIVYLKEPNSLLESI
                     RNRQSVISDNQGGIFLARTDSIFSKKYFQWLRNSIYHNLKRNSAKNNSDNSLLFFNNE
                     PITVELKPMGLSIRVVEYISYLEYLFNLYLENDFSLSKDFTVVDITDKFFNVEEKKTK
                     TEVKTNKVLKPEVKPGFKNTSIEINIDGVSFKIPMSLGLDIPDRNVLKRLEVENPVIS
                     LILRKDSDHLYRYFVIIETSESTSVWSNMSSASIYV*"
                     /db_xref="UniRef100_K1YBM4"
                     /db_xref="K1YBM4_9BACT"
                     /db_xref="net:Neut_2176"
     gene            64511..65497
                     /locus_tag="FFC_09252017_16_scaffold_4_prodigal-single_62"
     CDS             64511..65497
                     /product="hypothetical protein"
                     /codon_start=1
                     /transl_table=11
                     /translation="MSSGLLNKGIPKVFSYFKMYTVPNDLAYAILNINCLNLSSTNAR
                     IRLAVTTNPTLPPLSDFIDYDLKLDAVGGNLVKSDLVLSPGESFISYSDTDLVAFRLT
                     GVEVSTSAPYFELTNGFGLPIINPIVISNPPQAVNITVLNNLSADKYFQASFSPDFSG
                     LLYIVNAYQDLGNNTTNVNVNLSQTGTYYFRTSNDNVHWSPTLAINTIVQTNYNPVIA
                     PVDLSTYIPGTGYMLNQGGSVTDYNYAIHVENQAISLVNIFIQFPTTIILISNDINFQ
                     DTTTTVNNNYNNLDINTYFFNLVPGLTYYIKCINAMTPDHSQPESNVLTITL*"
     gene            65508..65678
                     /locus_tag="FFC_09252017_16_scaffold_4_prodigal-single_63"
     CDS             65508..65678
                     /product="hypothetical protein"
                     /codon_start=1
                     /transl_table=11
                     /translation="MSDKEELLGHYIEELSRLDAEIELAVSNNMRTDEVYFRQVKKVL
                     EAKVEKLRASIK*"
     gene            complement(65720..66574)
                     /locus_tag="FFC_09252017_16_scaffold_4_prodigal-single_64"
     CDS             complement(65720..66574)
                     /product="hypothetical protein"
                     /codon_start=1
                     /transl_table=11
                     /translation="MKILSGETVVISAESAYERLQMCAEFDRGSDRLLGNALPSFINK
                     ITSLGQGFGEISNMVDLVKNKLSALHGENEHSLKKQLDKYSFVSMSSVVINVPEGFNG
                     NLLDYGIFLGHSLTDTRTTVVEALVTLRSDAASFLTNKDDRISTVLNLSTYEKVKDKI
                     ETSKKEYSRFFNDGSNVTKSTLGACFKNNDDIAASYLKNKMILDTLVKMNLRQIESLL
                     KESVDILSDIEKAIKSGEFDDVSKQASLKLGSASFIVGGAIEYLVTLLYVAEVYINVI
                     SEVKKILK*"
     gene            66722..67015
                     /locus_tag="FFC_09252017_16_scaffold_4_prodigal-single_65"
     CDS             66722..67015
                     /product="hypothetical protein"
                     /codon_start=1
                     /transl_table=11
                     /translation="MKTDCPDEEVQNRVVCAAIKIHENIILGVRSRDHHMALHIELLE
                     ELHKPADEIHGFVDRYGNFLTREEAWVIANAAKQIIKFVSGNELGKLYSANLY*"
     gene            67038..67151
                     /locus_tag="FFC_09252017_16_scaffold_4_prodigal-single_66"
     CDS             67038..67151
                     /product="hypothetical protein"
                     /codon_start=1
                     /transl_table=11
                     /translation="MVYVTSGKFLHHLCIMCRKEYLNELASVVKLVDTTDL*"
     gene            68407..68483
                     /locus_tag="FFC_09252017_16_scaffold_4_prodigal-single_trn
                     a_1"
     tRNA            68407..68483
                     /product="Met"
     gene            68490..68577
                     /locus_tag="FFC_09252017_16_scaffold_4_prodigal-single_trn
                     a_2"
     tRNA            68490..68577
                     /product="Ser"
     gene            68688..68912
                     /locus_tag="FFC_09252017_16_scaffold_4_prodigal-single_67"
     CDS             68688..68912
                     /product="hypothetical protein"
                     /codon_start=1
                     /transl_table=11
                     /translation="MTYIPIYSRPPNTFIRYEDRPFNHGNGLTGIYRVALYLDRKGKP
                     CEEVAQVKWDEGVISDFYKKINGYNNDQDY*"
     gene            68896..69195
                     /locus_tag="FFC_09252017_16_scaffold_4_prodigal-single_68"
     CDS             68896..69195
                     /product="hypothetical protein"
                     /codon_start=1
                     /transl_table=11
                     /translation="MIKTIREHVPGFVDLDRERYVSVFETTEDLLKIDWVQRAGSALK
                     DSEFMISPNDDDSKKGHLMTVKKDNSTWWVVGYISDLEGIDLPEWVHPSKQKERP*"
     gene            69218..69547
                     /locus_tag="FFC_09252017_16_scaffold_4_prodigal-single_69"
     CDS             69218..69547
                     /product="hypothetical protein"
                     /codon_start=1
                     /transl_table=11
                     /translation="MRIVKRDEFLKLPAGTVYQKYKPCVNFFEEICVKERTISEYDFC
                     HYIVPAVLDADSNDYAPIVDTSAKLDFNSTVRDGFFEEDQLFAVWEKEDVSGLVTLLQ
                     TCLIEAY*"
     gene            69564..69974
                     /locus_tag="FFC_09252017_16_scaffold_4_prodigal-single_70"
     CDS             69564..69974
                     /product="hypothetical protein"
                     /codon_start=1
                     /transl_table=11
                     /translation="VELTLTKPKRDPEDPHSSIDTYRMSYLFMHWMMFNGISIGEPEF
                     QAKEGNFRLAYNSVWEHYDVTLFMLKGNRNSKGHWVKAETFLKEQGYRVGVRYSFRWV
                     RDKNGPSVDEETCLLTIYPKELVTLLQTCLIEAY*"
     gene            69976..70455
                     /locus_tag="FFC_09252017_16_scaffold_4_prodigal-single_71"
     CDS             69976..70455
                     /product="hypothetical protein"
                     /codon_start=1
                     /transl_table=11
                     /translation="MTDFRITEPPKDPINPEWTGELVVGNGWIVNWDLHLAEHSCFNQ
                     RLKSGVLMGEICNPSHTGVPIDRFLTIDASRVSHQFTNIWKEGDKIFATVKPAGPHGE
                     MLKEILEKDSGQFVGRALVNRSRELGDDVEIVHLITFDLSGEENGCSKSDLDKLNSL*"
     gene            70581..70802
                     /locus_tag="FFC_09252017_16_scaffold_4_prodigal-single_72"
     CDS             70581..70802
                     /product="hypothetical protein"
                     /codon_start=1
                     /transl_table=11
                     /translation="MNHVLKSCLVYISTFLTCLLIAYILGAFVNWNLNPGWWDAIYRL
                     ETGLWVFLITITSGTVFTIALWSTGKLED*"
     gene            70836..71075
                     /locus_tag="FFC_09252017_16_scaffold_4_prodigal-single_73"
     CDS             70836..71075
                     /product="hypothetical protein"
                     /codon_start=1
                     /transl_table=11
                     /translation="MNAVSLTIAIVLAIILFIFGHPWLAIVSLMGPVVAVLVTMAGIS
                     GSAMLVLLSAGGSIPMVAGLWFIVIICLGIYSFFI*"
     gene            71193..71522
                     /locus_tag="FFC_09252017_16_scaffold_4_prodigal-single_74"
     CDS             71193..71522
                     /product="hypothetical protein"
                     /codon_start=1
                     /transl_table=11
                     /translation="MKKATKFPIAMIVIVLMSTTTLMLFLAFHDEKILNSKEVEESIR
                     TSPDPKLFSKCLLDHIDKQRGGVDVKDAHICRSLVDNYVLDKTNDMKVAEIKALLEKE
                     INPQPNK*"
     gene            71543..71833
                     /locus_tag="FFC_09252017_16_scaffold_4_prodigal-single_75"
     CDS             71543..71833
                     /product="hypothetical protein"
                     /codon_start=1
                     /transl_table=11
                     /translation="MAIDSKSLHSTLTKNPEVVRDKKYFHHMVNISHKNSGYSVAAAA
                     TAKTMRVCFNIIARPGGFFYEQLSPRNTPLEKKRKKDAERHEMLKKLNKSKW*"
     gene            71841..72497
                     /locus_tag="FFC_09252017_16_scaffold_4_prodigal-single_76"
     CDS             71841..72497
                     /product="hypothetical protein"
                     /codon_start=1
                     /transl_table=11
                     /translation="MKIKSPFKDYYDHVEYLYSPEGGDTSIVYNRTKFEGEFFLYVPT
                     NKVKVDLSRMNTNFENAKWLVIMDKLYLVKYAFVNGRWAYRLINKEDLRERGFYSTRR
                     STPDEKLEEHINDWYRGVNGKTKELSKFIGAPVYLIDHHDYRATRIDVNIPILDRIGI
                     PSIISAEQMYQELSLYMANVLRTSPDNVPPVEVSDLVKIEKHGFDLKRSFRHRPKIRT
                     *"
     gene            72555..72848
                     /locus_tag="FFC_09252017_16_scaffold_4_prodigal-single_77"
     CDS             72555..72848
                     /product="hypothetical protein n=1 Tax=Geopsychrobacter
                     electrodiphilus RepID=UPI0003736511"
                     /codon_start=1
                     /transl_table=11
                     /translation="MPIMRAKMKVTEVHDYGSRMNLKMSAVCKSDGYPEDGTDEDNTF
                     ARWTPSADLIMNITNPDLFGKFSVGQTFYVDFTEVYVDFTEVEIASSDVTSVN*"
                     /db_xref="UniRef100_UPI0003736511"
                     /db_xref="86284426"
                     /db_xref="UPI0003736511"
     gene            72863..73339
                     /locus_tag="FFC_09252017_16_scaffold_4_prodigal-single_78"
     CDS             72863..73339
                     /product="hypothetical protein"
                     /codon_start=1
                     /transl_table=11
                     /translation="MTTENYPNIQLNLRFNEFKFEPSKQILLSPEGTTDEDIKGALFR
                     DRVVWQTNFNVPLDLISIVRLRRENIKAVDARVVGALNIIYKIETSEFMFDLATSYLC
                     YMTEEEKWVDVSIGDDTNFVTVDILKKKEQDIVYVQPLYNNINNLNLSLVGVSLSQ*"
     gene            73410..74006
                     /locus_tag="FFC_09252017_16_scaffold_4_prodigal-single_79"
     CDS             73410..74006
                     /product="hypothetical protein"
                     /codon_start=1
                     /transl_table=11
                     /translation="MFPETNVCEDGVFIQTPWPSFNVNFGGGIRMGSLLKINGDYSSA
                     NTALLKRFQEIAKQACCIPSTARHIFIDVRHNDRLDDIFRKVVFMYNCGQNIGSVAIN
                     NIQRIYPTPESHMVRNFAFYLRARRITGFISERQFGAWTDQPSMAAKDYSQQSDIEVG
                     IEPLLNTRADELIVRLHPLKGRTEVIVNKVDRDIVIRV*"
     gene            74011..74322
                     /locus_tag="FFC_09252017_16_scaffold_4_prodigal-single_80"
     CDS             74011..74322
                     /product="hypothetical protein"
                     /codon_start=1
                     /transl_table=11
                     /translation="MNKSKELERIKKRGSRDKSFNEIYRARKILIDRFKEKVFDSDDL
                     QSLINVLTHHLVLDGYTQIRAFKVARQFFNPRNIDMYFTDLHHIANRLDFRLMTPWGM
                     G*"
     gene            74405..75022
                     /locus_tag="FFC_09252017_16_scaffold_4_prodigal-single_81"
     CDS             74405..75022
                     /product="hypothetical protein"
                     /codon_start=1
                     /transl_table=11
                     /translation="VSDNTFHYSLFTPGTTFIAHPFIHDIIGEATKVVNNGVRSYVVY
                     FKPIGGETPSYIDEDGLGFINIFHVTKILERKPGIATLSSEPLDTHHFAHPAWVGGKL
                     KHPNNYRTFSPHHLIVTILEKFNKHEFVDIVELVGDAIESGVLRREYYGESALYTANK
                     KKLNRWVRQRHCSRIIPVKQALEEEAKSRQEMYDDMEDEMDDWPW*"
     gene            75079..75750
                     /locus_tag="FFC_09252017_16_scaffold_4_prodigal-single_82"
     CDS             75079..75750
                     /product="hypothetical protein"
                     /codon_start=1
                     /transl_table=11
                     /translation="MFKLTAPEFSHLDGNIKQGDLILIYGQRFGYKTTTAVKLAADIA
                     TNNYIDEDSSCKHKTMIISHRNPMYDMYDYVSGIISGEYPLFADTIDFRSWGLDKRRA
                     LTFINNAIPEMDNIKTVVIEDIDSYLDQKILIELIKKLRSLGQFTIILTGTINGQIPT
                     ISFHFSVDKLIQLNIKRVYDDADDVSDIFELSTTGDFNAVLINRCHRNKNAPSETETI
                     IPIAN*"
     gene            75824..76216
                     /locus_tag="FFC_09252017_16_scaffold_4_prodigal-single_83"
     CDS             75824..76216
                     /product="hypothetical protein"
                     /codon_start=1
                     /transl_table=11
                     /translation="MTMHIWRLEHITTKRGPFEHVVSPDFKKAQRLAAKPAKDPVLYI
                     RWMRDVITADEENIFNRHPEAVFGWSSIEEMKNMIKEPDPLDEMSFRVALYEAEPIFH
                     SIIDAQVVFNPLTQPKQVYTCKEFMRIV*"
     gene            76216..76692
                     /locus_tag="FFC_09252017_16_scaffold_4_prodigal-single_84"
     CDS             76216..76692
                     /product="hypothetical protein"
                     /codon_start=1
                     /transl_table=11
                     /translation="MSYFEELADGTLVGYHIEGGETLDGSGLPPLSMETLTDSRTLYM
                     CNNPIEWFADHLLGKINQRVLKVTFRKVTSQEYPWEHYMSMRPRTANLLDGEEATSFD
                     PCGCETYIRTGIYLHYTLGEPKGELTEGFLIQPKQHVISIEEIPAQLRETLDGTGK*"
     gene            76707..77012
                     /locus_tag="FFC_09252017_16_scaffold_4_prodigal-single_85"
     CDS             76707..77012
                     /product="hypothetical protein"
                     /codon_start=1
                     /transl_table=11
                     /translation="MSKFRKKNLSNRHKMISRHTKRIWRLMVELMPNPDKWVQSLKAL
                     VEPHAKTIDIMKEGGVKRGELTLFSAHTSESRIGTQTAEFPVRNRLPHPTIERIDLK*"
     gene            77009..77239
                     /locus_tag="FFC_09252017_16_scaffold_4_prodigal-single_86"
     CDS             77009..77239
                     /product="hypothetical protein"
                     /codon_start=1
                     /transl_table=11
                     /translation="MRKQIIKDTLATYLVVFFVLSVLSYIAGAFNNWSLNPLFWDPSN
                     RTDISWFVLWVTLIGGSILAAILATLRPGELA*"
     gene            77270..77587
                     /locus_tag="FFC_09252017_16_scaffold_4_prodigal-single_87"
     CDS             77270..77587
                     /product="hypothetical protein"
                     /codon_start=1
                     /transl_table=11
                     /translation="MEKLIGEELLFSKQKSISVNGKEKEFTLCIYIKYKGVVYRIQMM
                     GTLAGKTFDTNYLSHPPVDTSKWEWESMEQFLSNYPLQKEPMVKSIDAVINCINTPFS
                     FQR*"
     gene            77766..78203
                     /locus_tag="FFC_09252017_16_scaffold_4_prodigal-single_88"
     CDS             77766..78203
                     /product="hypothetical protein n=1 Tax=Pseudomonas putida
                     RepID=UPI0003767FE6"
                     /codon_start=1
                     /transl_table=11
                     /translation="MKMKFKPKLVSCNIKKTTKEKVVEKMEINTTVSTRRSRVDQVGN
                     LLIVDIIDMPGETLTVASLALQLVEYADERIKQIGFDFVKSERWRFSVYTLDGDEPET
                     ERSYTVRYTNHVEGYIEVVGILISDGRPSLDHGFYVGSENDYG*"
                     /db_xref="UniRef100_UPI0003767FE6"
                     /db_xref="X6AP55_9RHIZ"
                     /db_xref="UPI0003767FE6"
     gene            78215..78430
                     /locus_tag="FFC_09252017_16_scaffold_4_prodigal-single_89"
     CDS             78215..78430
                     /product="hypothetical protein"
                     /codon_start=1
                     /transl_table=11
                     /translation="MIQSKACDICGEGKSELKCVFDTFYILGAAVEVPVYFYACDTCG
                     CEYGDVATTRRNKEDAKKTRSELGKSL*"
     gene            78427..79170
                     /locus_tag="FFC_09252017_16_scaffold_4_prodigal-single_90"
     CDS             78427..79170
                     /product="GTP-binding protein n=1 Tax=Thioalkalivibrio
                     RepID=UPI00036EB293"
                     /codon_start=1
                     /transl_table=11
                     /translation="MTPDLVYHEKDFIYVFGSNLKGIHGAGAAKHAATHRGAHHLVPE
                     GLSGTSYALPTKKGPYEDMSLNELRLHVDNFLQYATDHPHDMFQVTRVGCGRAGFKDM
                     DVAPLFREAPDNCHLPGVWLKQQNKLLYRIIIAGSRGITDTDLIFKQMNYLLRNLPDG
                     AIIEIVTGLAKGVDTLALEYGIVSKFKTIGFPAEWDDYKLSAGYIRNNFMNWYGTHLV
                     AFWDGESKGTKSMIEMAKGVLASKVIRPL*"
                     /db_xref="UniRef100_UPI00036EB293"
                     /db_xref="M4PMS3_9CAUD"
                     /db_xref="mpt:Mpe_B0254"
                     /db_xref="UPI00036EB293"
     gene            79272..79775
                     /locus_tag="FFC_09252017_16_scaffold_4_prodigal-single_91"
     CDS             79272..79775
                     /product="hypothetical protein"
                     /codon_start=1
                     /transl_table=11
                     /translation="MNPIEEVKAMAKIGLPTYIVTQPNGEGLFNNGKAVVYKDEYGKL
                     HIHTATGFVDLSDGDVEQFPTIREIIESAGPSFPWWDDFERALITALSKKGGEYVDDF
                     NTVMDIVDDGLFTNKEALVIDPEGDKLFTFICKRCKGKTFNVGTSQVLTTVKCTTCKW
                     ETVVHCG*"
     gene            79897..80208
                     /locus_tag="FFC_09252017_16_scaffold_4_prodigal-single_92"
     CDS             79897..80208
                     /product="hypothetical protein"
                     /codon_start=1
                     /transl_table=11
                     /translation="MIDRAAIIAADGKIITVPRPGRHHNVIWYMVGELGYHPPIIGEQ
                     GFVNEKGEFLNRIEAKAEAIRCNQIIPGQGRGEYPELYSEDVWLGVLDPDLPGGSHRD
                     K*"
     gene            80321..80512
                     /locus_tag="FFC_09252017_16_scaffold_4_prodigal-single_93"
     CDS             80321..80512
                     /product="hypothetical protein"
                     /codon_start=1
                     /transl_table=11
                     /translation="MLKYRSKNHTYVFVDELGYYTELIFNSTDHSVDRRPLTPLEKKR
                     ENDENRREMLRKISKSKKW*"
     gene            80519..80740
                     /locus_tag="FFC_09252017_16_scaffold_4_prodigal-single_94"
     CDS             80519..80740
                     /product="hypothetical protein"
                     /codon_start=1
                     /transl_table=11
                     /translation="MKKYVGVLVRQYQDFDPVVTKIELFEYDPQRFDDEDSAERYFTE
                     EMESHKQDFIKRFPEFVKARWTIHVEAVF*"
     gene            80758..81234
                     /locus_tag="FFC_09252017_16_scaffold_4_prodigal-single_95"
     CDS             80758..81234
                     /product="hypothetical protein"
                     /codon_start=1
                     /transl_table=11
                     /translation="MTIKQTPDFSKAPEGATHYSKNMWLKLKGTHCADDPMHWSHDDQ
                     AWYRFMYISSDVVKILVMANPIPHEEKTEMLPPLLENVTIPTPPVFETVVLSADNVRH
                     LLQALLGAPHEIRELQVLAKSSLPGSNPIRVLVEQYNEQAVAFNETLKEFNRGVTE*"
     gene            81234..81737
                     /locus_tag="FFC_09252017_16_scaffold_4_prodigal-single_96"
     CDS             81234..81737
                     /product="hypothetical protein"
                     /codon_start=1
                     /transl_table=11
                     /translation="MSTNKPTISISCREKYSRLVYWPVKLVVDEKDRTSSFEQLSKEE
                     AEKYPDQVDAWGIYGKLVEGDPLFEHIADVSSEEDAKLIIATNGLDNLNDVLEMSGVV
                     SNDLFVEMQKNHIKFVEKLVAQLDALMLEYCPDEMTPEQIEEWGKNQKPVEEDDWSNC
                     QPIHQGV*"
     gene            81788..82192
                     /locus_tag="FFC_09252017_16_scaffold_4_prodigal-single_97"
     CDS             81788..82192
                     /product="hypothetical protein"
                     /codon_start=1
                     /transl_table=11
                     /translation="MMGLRETTEDIDIQLKPDTFLRIAREEGIVPSKDMISGNVIMKM
                     TFGNVEFVTFLIGDKFSNNSAFGAHGQVRPMYIPNTIDVLSCKETMVMDGVRISTPTE
                     TLRLKKRLNREKDQPDIIVLEAFLDFRVECLY*"
     gene            82243..82680
                     /locus_tag="FFC_09252017_16_scaffold_4_prodigal-single_98"
     CDS             82243..82680
                     /product="hypothetical protein"
                     /codon_start=1
                     /transl_table=11
                     /translation="MIINTKVSSKEETLELVTNENNHYINSKSTIPELNRDEFKDVDE
                     LDAIVMKFFNMADLNEENKKVFYVDSGPDKPKTTFTVDDEGCDVGFGTLDSYENSVDP
                     NAGHMVDLFDDDDPAEAFISELYTNEEVLHNIFKEMQREDNEK*"
     gene            82677..83048
                     /locus_tag="FFC_09252017_16_scaffold_4_prodigal-single_99"
     CDS             82677..83048
                     /product="id=3602010 bin=GWC2_Nitrospirae_57_13 species
                     =unknown genus=unknown taxon_order=unknown
                     taxon_class=unknown phylum=unknown
                     tax=GWC2_Nitrospirae_57_13 organism_group=Nitrospirae
                     organism_desc=Same as C1_57_7 and D2_57_8"
                     /codon_start=1
                     /transl_table=11
                     /translation="MSTSVATFESNVKDKLMGIISDLIPEEKLDQLIKMQVAEFERNE
                     LPKLVRKLLSEYYTEVIKQQMLDGKYLEIVYNPDGTPIATEAIKKLIVEMAPDILANM
                     IGVNIQYAVEHMKNTMGALRY*"
                     /db_xref="gwc2_scaffold_17090_8"
     gene            83089..83283
                     /locus_tag="FFC_09252017_16_scaffold_4_prodigal-single_100"
     CDS             83089..83283
                     /product="hypothetical protein"
                     /codon_start=1
                     /transl_table=11
                     /translation="MLHPDDLAVDVFATKLKAKLKFAREERGKEGWQMSKCDPIDVAL
                     YCMFFSARNENIKGDFNGQV*"
     gene            83270..83902
                     /locus_tag="FFC_09252017_16_scaffold_4_prodigal-single_101"
     CDS             83270..83902
                     /product="hypothetical protein"
                     /codon_start=1
                     /transl_table=11
                     /translation="MDRFNIILDLTERYCGYGRFYHNLNHITTMLCAMNSHLSHLDQN
                     TKTNLTTAIWYHDAVYTMGAPKGENEKESVLLFLEHHQTPRTELEIQNCDEISDAILS
                     TINHDPTNELSKYLIDLDLHSLAAHPNVFARQNDDLYREFTNTLPGGIHPAEAMFKWC
                     KGRIKFLEGFISKKTIYHTLPFIHRYETDARFNIQEEITRCKRKICNDFS*"
     gene            84313..84567
                     /locus_tag="FFC_09252017_16_scaffold_4_prodigal-single_102"
     CDS             84313..84567
                     /product="hypothetical protein"
                     /codon_start=1
                     /transl_table=11
                     /translation="MDKENWERRAGKAGARIMHTVDGHEVICFRPDDLEKFTSQPPPI
                     LFDVFAVLQALDENAKGRTSVENVNDVLNAVVSLMRSNTN*"
     gene            84592..84744
                     /locus_tag="FFC_09252017_16_scaffold_4_prodigal-single_103"
     CDS             84592..84744
                     /product="hypothetical protein"
                     /codon_start=1
                     /transl_table=11
                     /translation="MKYVIWFLMVVGWLMGLVYAKGIETLAALLIAPYAWYLAVKHLM
                     IMWGMV*"
     gene            84741..85088
                     /locus_tag="FFC_09252017_16_scaffold_4_prodigal-single_104"
     CDS             84741..85088
                     /product="hypothetical protein"
                     /codon_start=1
                     /transl_table=11
                     /translation="MINIYLNIIMLLVGFLGIIISFFEMTSRPLNKYQMKRLIGSNYN
                     VIIGLTDGMIFGGFISAVVGIVVKLPGTDGFAVVQVISIVGMTLSVGILLVFYKLNTN
                     PIEMPPRTNSFLD*"
     gene            85322..85504
                     /locus_tag="FFC_09252017_16_scaffold_4_prodigal-single_105"
     CDS             85322..85504
                     /product="hypothetical protein"
                     /codon_start=1
                     /transl_table=11
                     /translation="MLSEPTEEKKTKPYLDEEDLKKNQFLDNVFLLIRQFTLGQWKDM
                     AYTLETLQTLLKHIKK*"
     gene            85507..86103
                     /locus_tag="FFC_09252017_16_scaffold_4_prodigal-single_106"
     CDS             85507..86103
                     /product="hypothetical protein"
                     /codon_start=1
                     /transl_table=11
                     /translation="MSADILKIREDVDSFLVLSKGREEWCQLAITDLMKLGLTPYLIV
                     GRRNDVSWGRKEGIKLCKKKYFLWADDDDRYPDTGALAALVEALDADQSLPFAFTQEL
                     KIDANGELITRTPNVNEYDLETQKKRASHIHGLILFRREYVTDAVVDMFSAKLNYDYF
                     LKLYLVEKYGPPVLVKLIGRYWRQHDKQTHTKITSMDS*"
     gene            86122..86679
                     /locus_tag="FFC_09252017_16_scaffold_4_prodigal-single_107"
     CDS             86122..86679
                     /product="hypothetical protein"
                     /codon_start=1
                     /transl_table=11
                     /translation="MFKGLIDKLMMFYLINVYHLFHKKETLVIPKQPQPVKTLLAAPP
                     NFQIFKYSSPEKDLYKIEVKDEIIYDDNNSIVGFFNKSAISDYRVVSEEHAMATLELM
                     SHFQSNSLPANVSINLLKSTVAEVEERLMSYGAPKNIITKLAVIAGMTVLENDDLRVN
                     YNYESNNFAVVYKSDDWRYSNISLN*"
     gene            86739..86981
                     /locus_tag="FFC_09252017_16_scaffold_4_prodigal-single_108"
     CDS             86739..86981
                     /product="hypothetical protein"
                     /codon_start=1
                     /transl_table=11
                     /translation="MYAIMSSVRKHPDSYFVSTVLAILFLSYFYVTNIKTLTEFMYYL
                     IPLIIVMLQLTLMWCCVDLGSKHFKKYSNWSPRREK*"
     gene            complement(87024..87599)
                     /locus_tag="FFC_09252017_16_scaffold_4_prodigal-single_109"
     CDS             complement(87024..87599)
                     /product="Oxidoreductase, 2OG-Fe(II) oxygenase family n=1
                     Tax=Acidithiobacillus ferrooxidans (strain ATCC 23270 /
                     DSM 14882 / NCIB 8455) RepID=B7J8P3_ACIF2"
                     /codon_start=1
                     /transl_table=11
                     /translation="MKSYRELCKNPDIRLYNSPLLYNLTNNLIALAEPLLTRATITTP
                     DGEIKVDEVWRACEIAHVDQTDPSIKTLREIVCAITESPDDRLEPIQIVKYGVGGHFL
                     PHHDCYGDDETDNNRQFTVIFYLNAPEKGGATTFPLLNIRVTSLPGNVLMFNNLCDDG
                     KLNNLSLHSGENVEEGVKYIATCWVRQKKYT*"
                     /db_xref="UniRef100_B7J8P3"
                     /db_xref="afr:AFE_1210"
                     /db_xref="B7J8P3_ACIF2"
     gene            complement(87586..88605)
                     /locus_tag="FFC_09252017_16_scaffold_4_prodigal-single_110"
     CDS             complement(87586..88605)
                     /product="hypothetical protein"
                     /codon_start=1
                     /transl_table=11
                     /translation="MCSIKLGFNDLTYKLKLATPLSFNNDLSKSFNLFAKSLRVDLND
                     GLPLCMNEGAETIKGFLSDLAWLIQTKESLSELNSNSFIKKNASTIEDYDNFKKDLTD
                     EYLNGVQPIKFVGTVGANPGELLRKSIKTTPLTMLDLNIPLARDFSASILDGVLRDDT
                     IFYDTMSDDEKRKLVIELEQGFKSAILDPLTLSLFEIKNNLYTNKIINMWSIDKKPLP
                     GANERFNPFLMRQTKATNILNLEFYTLNDTLNLTFTQREMNVLDMPFYEINLMGILLF
                     SMAKLAGKKVGVLNVNINRVFCGEDEACNILDDKKLRYYKLELDEIAVDVTDIVEDNF
                     SYEIL*"
     gene            complement(88687..89037)
                     /locus_tag="FFC_09252017_16_scaffold_4_prodigal-single_111"
     CDS             complement(88687..89037)
                     /product="hypothetical protein"
                     /codon_start=1
                     /transl_table=11
                     /translation="MSDEQQVKFPPRLELSVGTIIRIVAGLVAIASALVSVTSFVVKT
                     SFPSDLAREAMQQSLDNKSRIDNMQQNLGNASIPERLTKLETEQVQEQGSRQQIQNSL
                     DKITDILLKRNNQR*"
     gene            complement(89129..89878)
                     /locus_tag="FFC_09252017_16_scaffold_4_prodigal-single_112"
     CDS             complement(89129..89878)
                     /product="Small-conductance mechanosensitive channel n=1
                     Tax=Pseudomonas sp. GM17 RepID=J2M0E6_9PSED"
                     /codon_start=1
                     /transl_table=11
                     /translation="LFIGEYDFFIKLSILALIVFIGMQLMSRCTKRLMMSLGELNKDD
                     TLKGFIFTAGKWLLFISILLLVMNFMGINTTSLGTLISATIISVGLVLKESISNLAYG
                     ILISYFKPFKVGDIITVNDVKGAVIKIDLLQTTLVNHHNTTYVVSNYNIYNGVIANHT
                     VNNNHFFEIKLKLPFDTDTLLLNNVVLKIISESDKFNIADHGGPNYCFVDNALIFSVL
                     ISVETFKYQEDRTEFTIKLRDRLLTTTISVL*"
                     /db_xref="UniRef100_J2M0E6"
                     /db_xref="J2M0E6_9PSED"
                     /db_xref="orh:Ornrh_2085"
     gene            complement(89945..90157)
                     /locus_tag="FFC_09252017_16_scaffold_4_prodigal-single_113"
     CDS             complement(89945..90157)
                     /product="hypothetical protein"
                     /codon_start=1
                     /transl_table=11
                     /translation="MADIGLPGAFQTSLFGVPQKSTMVNFFAEKSIIPNTANRGATIT
                     YFTSFNYLYKCPAASSGIRNTQVLWF*"
     gene            complement(90171..91172)
                     /locus_tag="FFC_09252017_16_scaffold_4_prodigal-single_114"
     CDS             complement(90171..91172)
                     /product="Uncharacterized protein n=1 Tax=Magnetococcus sp
                     . (strain MC-1) RepID=A0L734_MAGSM"
                     /codon_start=1
                     /transl_table=11
                     /translation="MYVRYTYNATTQLALMNDLVTLLTSATAPTLSALPTCISASSVI
                     NTSLTLGGWTLHDTPDANSVVLKAPVFDNVNNFKYLYINAATAGYLVTHLFDTWDAVA
                     HTGTYPAIAGGVSAAVSNLNGIPIVLSAQSTLYIYASPRAVIIYSLIGTTWTGPYGCS
                     ERSRIGAWDTVTNAFNNTIQWVNCTVNSGYPTNRIYAPYVINAATAGQPKVASFVLGF
                     TTIWGYFYNAGVSSGSGSYYCPYIDARGYAGANIGHLPPANTSSSNALLGSCYALTRL
                     NVSSIYNYSNEGGSLSDASGIYVLPLNVGNPEDTVSAEGNMFILMGTAYARLVVPMG*"
                     /db_xref="UniRef100_A0L734"
                     /db_xref="mgm:Mmc1_1266"
                     /db_xref="A0L734_MAGMM"
                     /db_xref="A0L734_MAGSM"
     gene            complement(91362..91511)
                     /locus_tag="FFC_09252017_16_scaffold_4_prodigal-single_115"
     CDS             complement(91362..91511)
                     /product="hypothetical protein"
                     /codon_start=1
                     /transl_table=11
                     /translation="MAVIALSGVTTVTPSSPPKAAKYTPKAVVFVPNNTSTSSSSGTP
                     KQVWY*"
     gene            complement(91513..92430)
                     /locus_tag="FFC_09252017_16_scaffold_4_prodigal-single_116"
     CDS             complement(91513..92430)
                     /product="hypothetical protein"
                     /codon_start=1
                     /transl_table=11
                     /translation="MYCKYTYNDASATAILANLVNLLTDQVTSMSTITDCIVANSSIT
                     NTWSPSGWVVHDQVSASVVVLKAPIYDIPTKFKYLYLDVLTAGFINTKVYETWDAVAH
                     TGTYPTNSAVIVFYVIPIVLNAQGTIYFSSSPRHAVFYTLLGTTINGPYGVTERTRVG
                     AWDTTANAFCNTFQLNSTSFAGSTTSGYAPYIVNVAAAGAAKISAAAATCFLATQYNT
                     CLVNGIYVGTAGLYTSLDANLNQVYGLRDLGVVYPVAYNNEGGDITSLTNIYVAPYNL
                     GNHEDTYTVGANSFVQLGINSSRLTFMVG*"
     gene            complement(92453..92842)
                     /locus_tag="FFC_09252017_16_scaffold_4_prodigal-single_117"
     CDS             complement(92453..92842)
                     /product="Putative uncharacterized protein n=1 Tax
                     =Desulfobulbus propionicus (strain ATCC 33891 / DSM 2032 /
                     1pr3) RepID=E8RIG0_DESPD"
                     /codon_start=1
                     /transl_table=11
                     /translation="MTIAYTDQPGLIDYIQAQGQWIAEINGMWYTSDDAAVTALIAGF
                     VPPAPPVPTIVSMRQARLALLAAGMLTTVDNAVAAMTGTAGQEAQVEWGYAPMIDRSS
                     PLVASMAGILNLTSAQLDSLFTAAIAL*"
                     /db_xref="UniRef100_E8RIG0"
                     /db_xref="dpr:Despr_0180"
                     /db_xref="E8RIG0_DESPD"
     gene            complement(92865..93335)
                     /locus_tag="FFC_09252017_16_scaffold_4_prodigal-single_118"
     CDS             complement(92865..93335)
                     /product="hypothetical protein"
                     /codon_start=1
                     /transl_table=11
                     /translation="MSGLSFAKVTALPTTLTPDTVYFKVVDASNLEIYVSDATGQTTR
                     KAGGTAGSTSYINSFFSGTLAVMTGTVKWYPPAPITISNIELFVSTDSVGAGITISLN
                     KNGASTGTYTLAANTGYVSTAIALSLIVGDYLTIDITSVGSTTPGSDLQVRLSY*"
     gene            complement(93349..95874)
                     /locus_tag="FFC_09252017_16_scaffold_4_prodigal-single_119"
     CDS             complement(93349..95874)
                     /product="UPI0003CFB516 related cluster n=1 Tax=unknown
                     RepID=UPI0003CFB516"
                     /codon_start=1
                     /transl_table=11
                     /translation="MSNIVISKVNTLPATIDPNIVYLVKNNDSFDIYATDELGSQVFK
                     GFNSKADFTNIMNLLDAKANITDLANVASGGTVTLTAAAVGLGNVDNTHDTDKPVSTA
                     TQTALDLKANLTDLNQNTVGLGNVDNTADLNKPLSNDAIAALALKANAADISNVNNTS
                     DLNKPISTATQAALDLKTNGTDFISLKNSISTALNSQNTLIGAKASELELTTHVNNTN
                     NPHNVTKAQLGLGNVSNTADTDKPLSTAAINALALKADKTYVDGKIATITSGTLTFDK
                     NSVGLGNVDNTSDVNKPISTATQTALDLKVNVADMASYVASGTITFDKASLGLGNVDN
                     TADLTKPLSIAAQAALAGKADAGAFQTFQNTMATSLSAKLNIADLVTVGKAGMGLDQV
                     DNTSDINKPVSTATQNALALKANTLDVATELSYKLNISDLPAITKSSLGLGNVDNTSD
                     LSKPLSTATTFALASKTDVTTFNTSISALNAALSAKLNIADLTAQSKTALGLDQVDNT
                     RDLDKPISTAVTNALTLKADKTYVDSLNTNVVSSITPTTLGLGNVNNTADANKPVSAA
                     TLTALSLKADIAYVDTKIAGVVSGNPNITFNKNSVGLGNVDNTADINKPVSIATAAAL
                     ALKANLADVQNLSNSILSSVTATSLGLGSVDNTSDINKPVSTAQAAAIALRAPLSAVS
                     DLLTYVNNNLALKLNIADMATQSKTQLGLDQVNNTSDANKPVSTATAAALALKADQTY
                     VDTNLGLKLNIADLGTVGKTQLGLDQVNNTSDANKPISTATQTALDLKANETEIGTLN
                     TALTNGLSGKVDTSTYNAFVTATNTALSLLSATSITTIIPNQW*"
                     /db_xref="UniRef100_UPI0003CFB516"
                     /db_xref="arc:ABLL_1880"
                     /db_xref="89629875"
                     /db_xref="UPI0003CFB516"
     gene            complement(95950..96162)
                     /locus_tag="FFC_09252017_16_scaffold_4_prodigal-single_120"
     CDS             complement(95950..96162)
                     /product="hypothetical protein"
                     /codon_start=1
                     /transl_table=11
                     /translation="MADVGLPGNDQVSLLATKQNTGLMVYTSSKQGVSIIPQNTGVLR
                     MVTSYNYLYKCPAADNGIKNTQILWF*"
     gene            complement(96440..96919)
                     /locus_tag="FFC_09252017_16_scaffold_4_prodigal-single_121"
     CDS             complement(96440..96919)
                     /product="hypothetical protein"
                     /codon_start=1
                     /transl_table=11
                     /translation="MANILAFEKVTALPGTLTPSTVYLLKNGTGFDLYISDSTGAATV
                     PLNIPTSTPQPSYINSITAGTLTLASGENRWYSPVALTINTLEMFISAPATGADIHVT
                     VNKNGVAQGSYILTAATYYMTQAITGFTMAAGDYLTYDITQIGSTTPGTDLQIRLTY*"
     gene            complement(97186..98343)
                     /locus_tag="FFC_09252017_16_scaffold_4_prodigal-single_122"
     CDS             complement(97186..98343)
                     /product="Uncharacterized protein n=1 Tax=Phaeospirillum
                     molischianum DSM 120 RepID=H8FYD6_PHAMO"
                     /codon_start=1
                     /transl_table=11
                     /translation="MATWVKSGPNSFRMAREYPEFFQNIPTDVYILREVQLDLKTTTL
                     ELVLSDRIGHTGKYYGDMEQRAERILSAYDSRTQNTGILLTGVKGTGKTELTKYLAKK
                     MLGRNAATIIIDTKIDLGFVESFLEEIKQPLLVVFEEFEKNYPLKTGENDEQTGLQNK
                     MLQLLENTPMSGKRLFVLTSNDRFGISPFLFGRTARIYYHFTYDYLELDVVQEVCKDN
                     GLTHEQTQMVMKESLHNSFNMDALRALIVEMKRLPNQNFDDVIKYLNIDTGDSPSQIV
                     VQPKLYKNGVLYAQKDRDKERKYHYTGKLLTLAGESLVEVNFHFDQITHCEPDSVTFE
                     SGEYKLVVTHIKTRMIFTDGSVNTKTLKTKEEEGDSMGKIIFNQMTKQNHK*"
                     /db_xref="UniRef100_H8FYD6"
                     /db_xref="H8FYD6_PHAMO"
     gene            complement(98422..98799)
                     /locus_tag="FFC_09252017_16_scaffold_4_prodigal-single_123"
     CDS             complement(98422..98799)
                     /product="hypothetical protein"
                     /codon_start=1
                     /transl_table=11
                     /translation="MSSVLNNNKQNDYLGKKQMTESTNQAPLPPPCACDIYNDGKIVA
                     ILTGLPPEIEQLVKGASKLEPVMDWHYFGGRALVKTLGEGVQAYKNLVKYHEDNKHTL
                     PTVKFYIMEVESRNGFLYEVFIA*"
     gene            complement(98753..99193)
                     /locus_tag="FFC_09252017_16_scaffold_4_prodigal-single_124"
     CDS             complement(98753..99193)
                     /product="hypothetical protein"
                     /codon_start=1
                     /transl_table=11
                     /translation="MKTIKEVLNEDILKKIHEAIHPDLRPETAGVDDILAAIEKLNKS
                     HTLYRFIRDDGYNRKFHGSVFMSEGRGPYIRLDVPSVNPTYMVISGEYADYVIGETII
                     NTENQRNKNIQWYIEHDQPIPDDLKGYRNYVECLKQQQTERLLG*"
     gene            complement(99267..99872)
                     /locus_tag="FFC_09252017_16_scaffold_4_prodigal-single_125"
     CDS             complement(99267..99872)
                     /product="hypothetical protein"
                     /codon_start=1
                     /transl_table=11
                     /translation="MSEEVDLTKVRLDEFNGYKIVYLDKDCPFANISGLFTSIGLPMK
                     LGNQHSIAVYADIWDKLDINARKVVLVTVLTKMLLDKLKPPKVSVFEYPTIIHRVCSQ
                     ILGYLSYTSGVRLTYNMLLDDLDWHDDAAYSAWLREIGTIDDALLNKSVNLDAAIKHI
                     LLQIPNKESFAGQSTQTVGYTVYYVGVDEPLMSKVRKLYEI*"
     gene            complement(99888..100394)
                     /locus_tag="FFC_09252017_16_scaffold_4_prodigal-single_126"
     CDS             complement(99888..100394)
                     /product="hypothetical protein"
                     /codon_start=1
                     /transl_table=11
                     /translation="MDKGDIYNGDYVAVPKYILDLIKNSLQRDLENGLLIRGEILNDL
                     NQMVKEIPTLEEPTPIASASVYEYCQDDKGDVKGECWKTARVAFTVGFLESYSEGDNI
                     DLYVKSRQPPLQLTNEELVDSLVTNIKDKVNAYLESIPKDKIYIPPQTHVHVCSCGIM
                     SFTIPNQQ*"
     gene            complement(100431..100724)
                     /locus_tag="FFC_09252017_16_scaffold_4_prodigal-single_127"
     CDS             complement(100431..100724)
                     /product="hypothetical protein"
                     /codon_start=1
                     /transl_table=11
                     /translation="MSLEDTTARIQFLREGVNNKTNHQKFYKISPPLVIEPYGEVEEI
                     CVSLYKGVGFREPEVAIFDKDTRNYLIYRFVGETNIEDALKNFEQIFSPVTTG*"
     gene            complement(100715..101029)
                     /locus_tag="FFC_09252017_16_scaffold_4_prodigal-single_128"
     CDS             complement(100715..101029)
                     /product="hypothetical protein"
                     /codon_start=1
                     /transl_table=11
                     /translation="MNNEKRSNAVLLEAATTFITRHEFKTPAGLRFVDGALDKLRGAL
                     GDDDSSTISYGKGYQSLIIERVDTPETIKGGGFRIADDLVEPIPVSETIDNPVYGVKP
                     CL*"
     gene            complement(101026..101622)
                     /locus_tag="FFC_09252017_16_scaffold_4_prodigal-single_129"
     CDS             complement(101026..101622)
                     /product="hypothetical protein"
                     /codon_start=1
                     /transl_table=11
                     /translation="MNTPITVYCAHNMVLMDSPLEHIGGRSLWKCSRCGKIGFDDEVN
                     RIEPQPKEIKGFSPYAGVVFLYVRLFGESVDSVNPLNKAAMIRRLAGVIITQKYLLNP
                     TEINFIEKRLGVTSERMAGLIGVHIDEYLKWSCGEETICPTADRLLRVLLIAELRDEA
                     CNWELELPNTLELLRSLIGITASETRPILRLFIGEMKI*"
     gene            complement(101675..102832)
                     /locus_tag="FFC_09252017_16_scaffold_4_prodigal-single_130"
     CDS             complement(101675..102832)
                     /product="hypothetical protein"
                     /codon_start=1
                     /transl_table=11
                     /translation="MNMNIFVIFDGENAVFVRAQNYADASRLTNQIALNREGMELLYI
                     GVAKPRSPRSLKSFESSFDIATIVTSVLVNDIDKTFLRLMGGLSETHNSRLSEKEYHF
                     APPDGNLPFVNRSLVKLIESIYCYITTLPQHQCARNSVSIESRRLLQWSYWLITEFIM
                     LPNAPIAAHQWLRQRVFVSDANRDFIPTWTPQFEAPPVWSAPPSTDKTPTFSGLVNDI
                     KIATMNDFKELMTLILDDTDKPGGDVLLDYLKFKVARNPSCDSYMLETVIALEKKKWE
                     KEKAGEQETDEVEARSEVDKPCSPVRILYPAFLAKGFVVPVVTYGDALAEVVLKAIKF
                     NKKVDVLNPGFVTSDGEWVTREGARVIAIAACQIVDDGLSDILTTSDLYMN*"
     gene            complement(102970..103446)
                     /locus_tag="FFC_09252017_16_scaffold_4_prodigal-single_131"
     CDS             complement(102970..103446)
                     /product="hypothetical protein"
                     /codon_start=1
                     /transl_table=11
                     /translation="MANTLLIAKVSALPGTLTASTMYLIPSATAGFLDIYVTDSLGTV
                     ANRIVTKSDISSAAGSVNVVYATYAAMTAVTPTSTEIAYVKDASGDTNVAHAGGAMYI
                     WDTSLATPAWSLMEKQDTFWADIMSVPAAVSGLSVVGSFLAFNGSVIPTYLAQEQW*"
     gene            complement(103463..104218)
                     /locus_tag="FFC_09252017_16_scaffold_4_prodigal-single_132"
     CDS             complement(103463..104218)
                     /product="Uncharacterized protein n=1 Tax=uncultured
                     bacterium RepID=K2C9S4_9BACT"
                     /codon_start=1
                     /transl_table=11
                     /translation="MQPLLDKFYRVIIVAYLALFAGIAHAVDYSPNTYIPYNAHTYLP
                     LLKYEQGLMWRGLVEPWYLGALIEKESCYTLRSIRCWNPRSQLKTSREEGAGLIQLTR
                     AFNLNGTVRFDMLNTMAKKYSYYLKDLSWSDIYQRPDLQIRAGILLSKENYDALYSIT
                     DAKERLYFTDASYNQGIGNTFKQARLCGLVSNCNPRIWFNNVAKMCTGTRVLYGNRSA
                     CEINRDHVNDIFNIRMPKYKKLWPDIEPKPFSN*"
                     /db_xref="UniRef100_K2C9S4"
                     /db_xref="K2C9S4_9BACT"
     gene            complement(104199..104540)
                     /locus_tag="FFC_09252017_16_scaffold_4_prodigal-single_133"
     CDS             complement(104199..104540)
                     /product="hypothetical protein"
                     /codon_start=1
                     /transl_table=11
                     /translation="MKTGFFRKRNNYLYSAGLLVLVLYFLTDPYFGLIQHLPVGGGTV
                     ATILILLKGLLYVSLLHFTRKFIFDYNEADFQKLALKGAETSVGAAVTLVGFSIMMIA
                     FAIVIYAATIG*"
     gene            complement(104547..105257)
                     /locus_tag="FFC_09252017_16_scaffold_4_prodigal-single_134"
     CDS             complement(104547..105257)
                     /product="Uncharacterized protein n=1 Tax=Lottia gigantea
                     RepID=V3ZPQ7_LOTGI"
                     /codon_start=1
                     /transl_table=11
                     /translation="MSTFANNNATGVAISQLPSVPTGATVTAALFPMSLGGVTYNFSI
                     AALLTEIQTALSINPTVDASQVTNLTSFVNSLITATLGTFNIDVSKVTGLDAYVNGKL
                     ATLTVSTSAVTGLATYVSNAVTSALAGFAVTPSQITGLQSYITSLIAAALTTATIPST
                     NVTGLDANISAAISTALTNLSTTTAHITDIGTYVTGAINTALSTLTVTTGQVTGLQTF
                     VNSAIANANVVTITQAQW*"
                     /db_xref="UniRef100_V3ZPQ7"
                     /db_xref="V3ZPQ7_LOTGI"
                     /db_xref="cfu:CFU_3729"
     gene            complement(105260..105793)
                     /locus_tag="FFC_09252017_16_scaffold_4_prodigal-single_135"
     CDS             complement(105260..105793)
                     /product="hypothetical protein"
                     /codon_start=1
                     /transl_table=11
                     /translation="MASTISTPFDALIHEVLDKVQYTLGLSYDAKSMAIIRIPAAPNF
                     FAALEFYTTETSDDVRVHVYLQQGYDDLSSKLTLEKQGQFYCSQYSVLYPQYGSTTNV
                     FSYVRTINSSLIMDEILLLPTACSSGLEFLTAENGQYLLLDNGDSISVNQVYTNLFTE
                     SGLILTTESNQPFNLEV*"
     gene            complement(105801..106310)
                     /locus_tag="FFC_09252017_16_scaffold_4_prodigal-single_136"
     CDS             complement(105801..106310)
                     /product="hypothetical protein"
                     /codon_start=1
                     /transl_table=11
                     /translation="MLALDKGFLISYNKKIPYEIRGDLKVKTMCELDHSFLTGTIQLL
                     ERYDQYNLGRDILKLQIYFIREHDDSSEFRFTYVDKNKFVFFEEYSIPVMNYFKIEDI
                     FISNNISVADCKLFLLYDDSRDETRNNVALIISKNEMSDTLTKNDTVSKELKSKKIKD
                     ANWVKLFLE*"
     gene            complement(106315..107682)
                     /locus_tag="FFC_09252017_16_scaffold_4_prodigal-single_137"
     CDS             complement(106315..107682)
                     /product="Uncharacterized protein n=1 Tax=uncultured
                     bacterium RepID=K2CVJ5_9BACT"
                     /codon_start=1
                     /transl_table=11
                     /translation="MEIEKSAIWSEVSKIQASGYKTGTQSSFSAWSMIIHTTDLDFYV
                     NKVVNVDIKSDFVNNISDIFTVSFSIAANDYKTKLYPYVKNLEATIIKTYLPGYSTAK
                     DKPVTFKQRFKMVFLPGSNIKVKGTVLDSATDATASYLGFVTAHAQLVNRGVEPLRLK
                     TFSGVIRGYKNDDILRSIIPDNLNKILVDGKPAISNLDVINADNQQPSKHVIIPSGTT
                     VLNLPTFIHEKMNGLYNAGVGTYVTTYNNNNTFFVYPTHDINKTDATKPTLNIFAVPE
                     NKLGFNDVTYRIDGKSIYILGHTLDSFGENADTHFMNSGVGFRMANAKPFMEKPVDMT
                     ADGPVGSRAKLNYEVATEDRADNFNYAPKVVSTSSNNPFVRYSEINKKSGNVVRFVWQ
                     SANDTLLYPAMPVILYTTTEMKVVKYKGTLISVDTVVMFEGTGVKDGRYRTTCVLSFY
                     VESKS*"
                     /db_xref="UniRef100_K2CVJ5"
                     /db_xref="K2CVJ5_9BACT"
     gene            complement(107673..108287)
                     /locus_tag="FFC_09252017_16_scaffold_4_prodigal-single_138"
     CDS             complement(107673..108287)
                     /product="Uncharacterized protein n=1 Tax=uncultured
                     bacterium RepID=K1XC52_9BACT"
                     /codon_start=1
                     /transl_table=11
                     /translation="MLMEDTSKYIFDYLYTCRVPIYATLTENELRTFGTVYTGNPDID
                     RGTREQLITVMWPISKMAIHFAKGDIVRVSKYSDTKEIYERVQAHLLAWQERLNFAVN
                     VGDAPLQDLIILDEFANSVYEHAKFTFTTEYVENLLVRDMKAISAINMGNIFKPRPTQ
                     TTGNVKEVNSGNIAINGDIPIAEREREALSDVFKNRLVGGSRWR*"
                     /db_xref="UniRef100_K1XC52"
                     /db_xref="K1XC52_9BACT"
     gene            complement(108293..109705)
                     /locus_tag="FFC_09252017_16_scaffold_4_prodigal-single_139"
     CDS             complement(108293..109705)
                     /product="Uncharacterized protein n=1 Tax=uncultured
                     bacterium RepID=K2CA48_9BACT"
                     /codon_start=1
                     /transl_table=11
                     /translation="MAIASLKPIVGHDNKNDLPRIEPDSYKSIVTDSKYVPYSSLLVF
                     VEGSIWTCNFYTQVTNRDSDLRVQDPTQSPVYQQYNKIVKLELKVDSPLSTSQEDDTK
                     FMVVTGSAYINPFSVPQAGDMFIADVGNGNDALFVINNTERKSMLKDSVFLIEYTLID
                     YVKNIEDRILDLENKVINTTFFRKDYALKGQNPFLTKTENEEVISLDVMKDRLISYYF
                     DEFYNYELSTLVLPGQAFYIYDHYVMDFVTKLVDTFDSDKIRLLRKLNIDGDVNIKKP
                     TLYSALLKWDNNILKNANRYMGTTYSKAFNKDPMLEGIAYSGVALVVYPVTPDTFNLP
                     LAFINSGNMAYTDDIRYSNYVNDSGMLSGDYLGLPLSDITPVNELALYGSINIAGVNT
                     PIAKPIGVDTSYVLSNSFYDGLNDMSVLEALVCQYLNTEALDKSVLLKVCLDYSGWSR
                     LDKFYYIPILILLIKYSSRR*"
                     /db_xref="UniRef100_K2CA48"
                     /db_xref="A0A0A8J9G3_9CAUD"
                     /db_xref="K2CA48_9BACT"
     gene            complement(109722..111386)
                     /locus_tag="FFC_09252017_16_scaffold_4_prodigal-single_140"
     CDS             complement(109722..111386)
                     /product="Uncharacterized protein n=1 Tax=uncultured
                     bacterium RepID=K2CA31_9BACT"
                     /codon_start=1
                     /transl_table=11
                     /translation="MPSVNITVPETLETVSRPIIYTILNQVKEITRIPDTTPIIFLGD
                     MDKNIQSSATLEDTNRESKFSSKSLLKIEVEEEVNEEYLVTTAISRLENPPIFYDKSI
                     GVMARPIYSSSKVVISIKYRSTSKTEATRWYNDNRINISNMRDINLHSIPYHYTIPEV
                     VMDLIADSYEMKQAINGDGMEFLPYLQTFLCNKATIVSSLDGANKQFAIADTQTRIVG
                     MFGFDPLPSKPEKEDGIETWQCTFTYTFNYDKPVGLNVIFPVMIHNQLMPNKYIDYSI
                     DPYKLDSVPKSFSLSLGSLNQFEIEEVGSRASPINPVLRLPKVDHFIPLSRVSGTAAI
                     FYALTVLAVDDMKTLLNLTDLDYIVLDPDFIQFFKDVEYQYLTMPYQSFFNLSIYSNA
                     AMINYEKLVCSPDLTVSYTDDLNLSYNNRIRFSVVTDVQLLNPKAMDRLYGYSPALFG
                     KVIKVINDALRNFPGIPDLGPASLTEDYINKVYRVLTGKNLINNSSTTNSGLNNLNAA
                     YGNQYGKTYNGLYNSGINNPLIGQMNNNEDIGFKTVMSAGILAFRS*"
                     /db_xref="UniRef100_K2CA31"
                     /db_xref="K2CA31_9BACT"
     gene            complement(111474..112724)
                     /locus_tag="FFC_09252017_16_scaffold_4_prodigal-single_141"
     CDS             complement(111474..112724)
                     /product="hypothetical protein"
                     /codon_start=1
                     /transl_table=11
                     /translation="MCTYFYLISHNNIVVCNNYLYGDNMRFSVAEKTASEFVFNENDL
                     DLAGEGIDNTVNIFNENLNRVADLQDLHFAVRKLDDSDWNDLKTTVNNTARLITNRLG
                     IEDVGVVLSGESLTSERMMTAEGIGNAIKKSWDAIKKFFMSIWNAVKSFFAVTFKSIN
                     GLRAKIKELDEKLDNVGDIGEDSTFTNGKIMSALGDEGGHLNAELVLNGFNTNLALLG
                     KINGFKDSMEKNVAKSLLGKATESIFGTFDKQLHHDLENLATGFKNEGDDENKAVIQL
                     TEKPLLGNKYLKIELHRHSGITTSVKLIVADAYEKNEDAGKDEIDVADTNQIKQILSK
                     AGYLAQALEKFGEKAQNFDNLARVIKKYSDGDEEAAAGVVAIMKVVLNIEGSASKLPV
                     STSLKGAFLALKYVEVSISKHKKK*"
     gene            complement(112782..114077)
                     /locus_tag="FFC_09252017_16_scaffold_4_prodigal-single_142"
     CDS             complement(112782..114077)
                     /product="hypothetical protein"
                     /codon_start=1
                     /transl_table=11
                     /translation="MKFRNVGVVAAAEDLEEVTTVEGDGDVGLEPEAEVVEQEATIDS
                     AEDAGDAAADDVGTLEEIKDILEEAADNGDGIDATAAKVVEVAVESIMNRLGMEYNGL
                     VGSAESFSNTRSRVSATRMAAEAIGETVSRAWEAIKKFFKNIWENIKSFVKSIFTSVG
                     RLKSAAAAMQNKIATMPKHKKEDSFTNSTLANYFSSSKTAVYAANEIADQVKKTADSI
                     NGLASIKKLIENSFKGEESERNGALIGILSTLHLSKMEGNKSAASLGLTADEQAFGLM
                     TGIGGNDVYIVTRKSAADTDSKKVADSSAVAKVMITTKDFSIEKDIEIKVAEAQTLRQ
                     IASNVELMANNIDRYNKDNKYLDRIDKTIEKMTKINDTDTTTAKAAKYGRRNERFAVM
                     RAMLGLAGGISTKPVSLAVKGGFMALKFVQASMAQYGTE*"
     gene            complement(114168..115724)
                     /locus_tag="FFC_09252017_16_scaffold_4_prodigal-single_143"
     CDS             complement(114168..115724)
                     /product="DNA topoisomerase IV subunit A n=1 Tax
                     =Mycoplasma penetrans (strain HF-2) RepID=Q8EVB9_MYCPE"
                     /codon_start=1
                     /transl_table=11
                     /translation="MRFIRFSREDNGLDQTTDETVETNDEDEDDENKIPLVDMVYNRN
                     KLESEGETEKFGFKLLNNEVTTRVKEAKAEGDTNEENTEENPDASEGDSDFGDTDENS
                     SDEGSDSELDDDDGENEEFNSDDEPDDDSLDSSDADNAGADDEKKGDEDTAAESISFV
                     NYSGEAGIGGKKLVNSEQQAFEQGLSNLGSKLTDVKNSWAVQKVGNGLKASGASAIGL
                     LGLAVKNSYKSSKKLLRVGEETPHRFNKLMSAIIKLERNIDVLGKDFKSYEVNKPELL
                     NKILSSGQGNLSVMLADQIELNKNLFNSTLAKLDVNDKQIKDIINFAIKGNIKIKANT
                     LYEDPAFTNFSKSGSVLYEHDYGLDDYAYKKQLPGNKLLIGVFAAETESLEDYSANLA
                     KSKMMLFPIKGDRMVSSIKIKDTNELKNMLRLMHVLCTSYIQSDKFYKSLSKGKKELS
                     KNIGFRTKMLNIIQKEKRDTIKGLDALIQNKVVYFDRTFISACVTVQNNHYNFLSNCI
                     KLIEGILRTS*"
                     /db_xref="UniRef100_Q8EVB9"
                     /db_xref="W7JGR8_PLAFA"
                     /db_xref="mpe:MYPE6470"
                     /db_xref="Q8EVB9_MYCPE"
     gene            complement(115736..116413)
                     /locus_tag="FFC_09252017_16_scaffold_4_prodigal-single_144"
     CDS             complement(115736..116413)
                     /product="hypothetical protein"
                     /codon_start=1
                     /transl_table=11
                     /translation="MSTFMQMQILSNILENSNPAIIKAVDGNDINMDSGYRVLNNHKF
                     SRRVLIDNQDDVIKKLSISKNLTEETEGLGYSSITTELFDYYKKDSNIVGNFEFRESL
                     FVNFIENMAGATFHELAMNQLENVYLTQTHVDYLIETFHYLFLDRARQVNNNSWITIL
                     YHRKAQPLKAYEKLADFFRFQVMLDPKKDRAPELVRRWMIKDGGVVDLLFFNKLVFGL
                     TQLNRIS*"
     gene            complement(116410..117309)
                     /locus_tag="FFC_09252017_16_scaffold_4_prodigal-single_145"
     CDS             complement(116410..117309)
                     /product="Virion structural protein n=1 Tax=uncultured
                     bacterium RepID=K1WY75_9BACT"
                     /codon_start=1
                     /transl_table=11
                     /translation="MTIMQFVKSLIPGIERNELKEDIRITRKELSEKAIPLFNDANNY
                     FIGAGFKSKEAIAINADFMNAFGKNLKYKNMIDVIARSMPTIETNLGFLEGMSDSLFS
                     EKIMTSTITYKKTVLIRASDYIGFASIYSLNLLTLIYFYENKNYDKDGYQSAEMPKVR
                     IEKIRNNVTNFARILATYSIKPSEFEKDYKEIPDVKIDDDFINTLESMKEKQFDKFDV
                     PLTSQFEGNPIYHYRLMFAEWQANRYKTNKEKKKYLELRLMQLKMKANGETDPGLEKE
                     IDYLESRISKLDYWLHKQEDSVK*"
                     /db_xref="UniRef100_K1WY75"
                     /db_xref="K1WY75_9BACT"
     gene            complement(117325..118515)
                     /locus_tag="FFC_09252017_16_scaffold_4_prodigal-single_146"
     CDS             complement(117325..118515)
                     /product="Uncharacterized protein n=1 Tax=uncultured
                     bacterium RepID=K1XC83_9BACT"
                     /codon_start=1
                     /transl_table=11
                     /translation="MYVISDVVNGFLQGLGRVGSAIVRVGTNHQTTSLIDVTRASNVE
                     PLTIVSKDSATVDYLPDIMQGLLNTFIGYYLQAVALIARVDNIQVVRMLDKLNPNRDF
                     SDILLFESITNKVGVAGESFEFSLPMGSESLSQETHKTLIRFAMEKAIYDATVIEGTD
                     NPDEYEMREGTYAAHRDTQSTLSENVNLSVGKLINVMLHINEQELTVPVNFRLSSTIA
                     NFEVIKNIFTYRKEDNTFIERFHAWRSGRIAMIKDLILCQDLIDASRKTMMNDREGIF
                     SEVIKRANNGKKYGLLAGNPSLATASNMFVITEEEARQIGQELGGKFNSKLTLRKIFD
                     NTYAMIVVVIDRDWDMVTFYHRGISAVTTVSVKDIKAGNKRNSSTEILEMFKSYNLGN
                     APSF*"
                     /db_xref="UniRef100_K1XC83"
                     /db_xref="K1XC83_9BACT"
     gene            118557..119795
                     /locus_tag="FFC_09252017_16_scaffold_4_prodigal-single_147"
     CDS             118557..119795
                     /product="Uncharacterized protein n=1 Tax=uncultured
                     bacterium RepID=K2DSA7_9BACT"
                     /codon_start=1
                     /transl_table=11
                     /translation="MSNNGGSILNHTLDDYFKTTMIGSIRQSITNNLYGINHRKIPNM
                     VPSNKDTYGYTFFVRPQLNLTAPNIANNRLFFPLLTREPNSLHSFVRNTLDPRSPVSN
                     VVDNTFPFIPVLTNNLVSISGWDDLMLPTQTTSEGNYGESYSYVDGTIANYKTYDIDA
                     TFKNTRGDPIMYLFYVWLLYSSAVFEGTMAPYPDFIIENEIDYNTRIYRLVMDQTNTY
                     VRKILASGVSFPITLPTGGFFDFNSDKPYNDQVGDFSIKFRCIGMTYQDNILTKEFNE
                     CVSIFNADMRVVNETHGAYSYSDVVMIPPYLLPIFNNRGYPRINPSTSRLEWWVSSTV
                     YNDRITSLLGAGNITENYQLLKDAQAAMGKDGALNKGPTQTTDAGGYIENVMGLGESA
                     VNKTIVTSTQTVTTPKTILV*"
                     /db_xref="UniRef100_K2DSA7"
                     /db_xref="K2DSA7_9BACT"
     gene            119821..122745
                     /locus_tag="FFC_09252017_16_scaffold_4_prodigal-single_148"
     CDS             119821..122745
                     /product="Uncharacterized protein n=1 Tax=Pseudomonas
                     phage PA7 RepID=I7CDP7_9VIRU"
                     /codon_start=1
                     /transl_table=11
                     /translation="MSSVTTFNSVLATALMTDIAKYKNNPSAIQQVILNYLQSVTNGT
                     VDIIDPTNPFVFLLEAGTVTSAAAINEINTLTSRLYPTLSTSMSDLYLHMSDKDYIGV
                     FSSPSYATFNFLFNKQDLSNRAVPVLGTNYSKVTIPRNSSVSVSTYTFTLEYPIDIFF
                     YDTGDVIVSWDATIVSPLRSISSYIINFSTTTDNTGSQWLIFNVDIDQFSVSSTQFTL
                     TSTDYFTETVNYTNNYYYARVYYNSNASSGQWVEIKTTYTDQVFDPATPTALLAVYNG
                     YITMSIPQVYISSGLISGTVRIDVYQTLGTVDVNFSNFTIDAFSTSFNAIDQVRDINQ
                     YTSALQNAQYFVYSTDVMAGGSNAISFSQLRSDVINNATGSRLLPITNTQLTSHGSFE
                     GYDIVENVDLITNREFIASKNAPASSNDYDVPSLLTSVETITVNGSQLSTDSSVMNNG
                     NNFVVTPKSLFINQNGNISIVKDADKISLFTNQNSSLVDAFNSNEYLYTPFYYLIDNS
                     SNSFDVRVFHLDSPKVQNLNFISNNATTGYKVSTNVYTITKNDTVYTLTIICSSDDNF
                     IALPDSQVFCQMAFIPAGQQSYAYQNGVLTGKDSNNNRIFTFTFNTNYNFDESNTLDI
                     TSFAFQGINTISPRSLLSGEFEILYIVNQKPIGYTPDIAQSKLNESLVPGNATVVTNE
                     TINIVFGYFLENLWTRSRSIVDTNKYLKYTQDIPLTYTEDVFLTDPLTGGILTINDCT
                     ATYQKLASVGDIVYDNSGNIVYKYRAGDTVLDANGNPIVISTSGNLYTFDMVFYDGSY
                     LISTDTDVKAYVALATDSMVDWIINDIPNLEQNLLEQSIMYFYPRNTPFQISCNANGA
                     NNVQVNSKQSVTLTVYLTDTNFKNINLQTAIVEHCASIIRGYLDNSSISSSELVSLLK
                     TSVTDAKALTVNSFLNGYDLVIINNPKDRLMFNRVSYLRPDNTISIREDLNVKFVNID
                     PQ*"
                     /db_xref="UniRef100_I7CDP7"
                     /db_xref="I7CDP7_9VIRU"
     gene            complement(122787..123266)
                     /locus_tag="FFC_09252017_16_scaffold_4_prodigal-single_149"
     CDS             complement(122787..123266)
                     /product="hypothetical protein"
                     /codon_start=1
                     /transl_table=11
                     /translation="MNNEPFVEVHQEHQEPASKQAVARFPTVISRVDWQPYIEDEDHN
                     YYDPKNSKWPIRAEALLKALKGCEGSEFMTLKVSEIKVCMEADEEVYFLLTNDVYWRE
                     ECFQTYNELLEMTQEAIIRTRSILCSARSNFSGSIMVYVGGKENPLTGTDVSAWLGK*"
     gene            complement(123439..125916)
                     /locus_tag="FFC_09252017_16_scaffold_4_prodigal-single_150"
     CDS             complement(123439..125916)
                     /product="Putative SbcC n=1 Tax=uncultured bacterium RepID
                     =K1YB93_9BACT"
                     /codon_start=1
                     /transl_table=11
                     /translation="MYFKKLTLIGYKRLLLNNTDYFSIEPNEKIQLILGTNGSGKSSI
                     LKELTPLPAQSSDYRKGGKKEVVIVNGADNYTLTSDFTGTAKHSFIKNGEELNQSGTI
                     SIQKVLVEQEFGITFDLHEIMISLTGFCDMSGMERRKWFTKFSNNDYTFAFNTYNKVR
                     TDIRDIVGAIKLQDSRLATESKNLLTKDEKIEIEKEVFILRSNIDKISSLKKNVDRPI
                     SAMKGELSDIDNILENKVNHLNKLLASMCDGIEYFDVCTLSEKISEMLGRKTYLESML
                     SASVETFNKLKLNIDNNYVADNQNIDSEIEKLTQTVAQLKKTLGDRIVNNNAEMMLSA
                     LESVEAGIVDILMNMDSEISSMATVDVFEKLDPDIYSLKEELGRDLNNQIRYNNFIIK
                     QEEILKGDDISCPKCDYVWKEGFQKDKFERAKVLFSEGEKKISVLEDKIKALNDTKEK
                     IHKWLYDFKSLNSIFNRFGILIDLWVRFGEDLRGNPRKCINKISFFKSDLKYNIELQN
                     REKELEELLETKRRVDASDKEEVDGMKNRLALEDNKISDLTHEVRVLNGEINRFKQKL
                     NTRRNLDALNLELINFNETRESIINEMFISNINFILDKLNNNYVEPLLQLEKKLANYE
                     NQESIVNNIQSYRNELKFKLDNLVRIEKALSPKDGIIATALINFINFILSQMNTFIKK
                     VWVYPLEISLVEIDEGLDAELDYKFLLAVGENRNIVPDISKASSAMKEIIDLSFKIVT
                     MKFFGLSDYPVYLDEFGSSFDTGHRLAAMHVISELMQNSSFSQLFIVSHYEESYGSLT
                     NSEICVLSQTNITMPKNSIFNRHVKIE*"
                     /db_xref="UniRef100_K1YB93"
                     /db_xref="K1YB93_9BACT"
     gene            125994..127349
                     /locus_tag="FFC_09252017_16_scaffold_4_prodigal-single_151"
     CDS             125994..127349
                     /product="hypothetical protein"
                     /codon_start=1
                     /transl_table=11
                     /translation="MNNGCRRYNVDPIEKDIETRLTLLQTNMTTALNVINSLGCLNGS
                     GGGVTPTPTPSTTVPVITGNVNNNICGGSQCTFTVTANNYNANTVVTASTDSGFQSNL
                     QIATSVPSVPGSYILVMTTNVTYYIRATNDNVNYSNVITMKMFPSSVTPPPTNVPSIL
                     TPTQNQILTSTVYPYTFQWSCSGGIADNFGYAPYNKISLTPTFNSNDGVIGTYAQNAG
                     SITVSKPGTYYIKASNDNLTWSNTVVFTVNNTGSVQPPATQTPPTLTLPVANQTFSAV
                     SYPYTFQWSTDASGTTLQVSLKSDFSTVDGNAQSWVSSGGDITVNSPGKFYIRASLDG
                     TTWSTPISVTVITKDISTISLLTPTLSVSPYSATTIIMTLPQLAQTPPYGVAYSNVQG
                     QLFTDSALTNLVGDQTYTNASSTTISFAKAGVGTTYYGIARAQVDGVWAAWSQPISFT
                     L*"
     gene            127363..127530
                     /locus_tag="FFC_09252017_16_scaffold_4_prodigal-single_152"
     CDS             127363..127530
                     /product="hypothetical protein"
                     /codon_start=1
                     /transl_table=11
                     /translation="MTRPCISYARDQELDKRLKELTDMENNLNLALLALQIYKCPDAT
                     TGVTPTPTPTI*"
     gene            127618..128025
                     /locus_tag="FFC_09252017_16_scaffold_4_prodigal-single_153"
     CDS             127618..128025
                     /product="hypothetical protein"
                     /codon_start=1
                     /transl_table=11
                     /translation="MATTTPTTKTLYMKQGDGPLKTIVPVTVDIGTIITEVKQHFTEN
                     GAGFINNLLNQEAIKYGYTNILTACSYASTPNPYQTESQAFVAWQGALWQAFYTYVNS
                     IDSTNYNTIDISTVVASLPQLITFLPTTVTPVV*"
     gene            128038..129066
                     /locus_tag="FFC_09252017_16_scaffold_4_prodigal-single_154"
     CDS             128038..129066
                     /product="Virion structural protein n=1 Tax=uncultured
                     bacterium RepID=K2CUQ9_9BACT"
                     /codon_start=1
                     /transl_table=11
                     /translation="MQQTKYQIDPSGVNPNNLVVGEVHTVLTTKNSTVVPMYGAYFTD
                     SLIIYDVNNLSNPLTRGVDYICLELVEEATAKYGQEICQLILVIANPLTTTVSINYQV
                     LGAYYSYQTDNIETLYNSALSTNQGVDWYNVLNKPLAFVPSEHINMLEDIYGFEPVIY
                     ALERIKDSINLANSISYQALIDYISGQTTEVTKQQVDLGVPANNYVGYDMLLYFIANF
                     IGDSTLNVGLVVASDVFTINITSTNLPTGFRIYWDMSDRLTNQIYSVSSGVFNIKNDT
                     ASFTFTVNGSLSSNSLINFRFFSSVGPVLATFNLNSAQTSINIVDCFAGNLLTANSAF
                     LNSNTTTI*"
                     /db_xref="UniRef100_K2CUQ9"
                     /db_xref="K2CUQ9_9BACT"
     gene            129084..129662
                     /locus_tag="FFC_09252017_16_scaffold_4_prodigal-single_155"
     CDS             129084..129662
                     /product="hypothetical protein"
                     /codon_start=1
                     /transl_table=11
                     /translation="MGRYISPDSGTSSSSLLPRLVADEASIQTNATNIATLQAMVATL
                     NSDDTLSKSEIAALQAAVANLQPNNAVAYKNIAPVMNSVLPQYMQAGVTYNTATNRIT
                     APAAGYILTNLSFICGSCSGGWATLRVNGVPPAFNNGQASGWAGNILDYKIVTAGTSY
                     SSVGSFYLANNCGGMSYITLEMTLLSYFIPTA*"
     gene            129678..130223
                     /locus_tag="FFC_09252017_16_scaffold_4_prodigal-single_156"
     CDS             129678..130223
                     /product="hypothetical protein"
                     /codon_start=1
                     /transl_table=11
                     /translation="VFYFFITDINGNITGCGNSNVPIDPSDPNAIPCTEVQYNNPNYF
                     RIDVTKNPFVVVPLDPTSILGNYKKAQKGIIKKAANVLFNQPVTDAAGRTWNGGKDSG
                     SSIYFKVITSQHNKFPTCKLYDINNDPYTVTIDDGLYIASLISDEYTKILDRKQDLYA
                     AIDAIKDTSEIGINAVKNIVW*"
     gene            130242..130865
                     /locus_tag="FFC_09252017_16_scaffold_4_prodigal-single_157"
     CDS             130242..130865
                     /product="Uncharacterized protein n=1 Tax=Synechococcus
                     phage S-CAM1 RepID=M4QFF2_9CAUD"
                     /codon_start=1
                     /transl_table=11
                     /translation="MIGGLLAKGSPSPSQFLKLYTLPLTESFVNMDIKCINLSSSPIK
                     VRIAITNNSTVGLVDHIEYDAEVVGNGELVRSCVMMGGGESVFVYSDSGNVVFRLMGA
                     EPRVQTNVVWTNSTDNKTCNIKITDSVSLTGVYQTSAQYDVNGVMVYILRDALLGLTD
                     NSGSLPGTIFFNPSAGAVTETVWTYVGGNTVDVKSFTLNPDGTITQI*"
                     /db_xref="UniRef100_M4QFF2"
                     /db_xref="M4QFF2_9CAUD"
     gene            complement(130908..131246)
                     /locus_tag="FFC_09252017_16_scaffold_4_prodigal-single_158"
     CDS             complement(130908..131246)
                     /product="hypothetical protein"
                     /codon_start=1
                     /transl_table=11
                     /translation="MQSLANNKFVKLVLLITAILTISACTTLTKEIPVYKTNTVFIAP
                     PKNLMSPIVPPPPPDQSVYLGMDYQQKENSLTDYATLLLNLIKNSNIQMTGLNNYVQQ
                     QQQIESSTNK*"
     gene            complement(131224..131763)
                     /locus_tag="FFC_09252017_16_scaffold_4_prodigal-single_159"
     CDS             complement(131224..131763)
                     /product="hypothetical protein"
                     /codon_start=1
                     /transl_table=11
                     /translation="MFGIFTVFKSLFTGPKLFSTTAIIAVGVAIIVALMSINGIMSKL
                     GFLNTKDKLLVENTSQENVIKTLTAENLAYKQKLDQCNALSTLNNSITNTVNSSITAN
                     NQHTQNILTDKENQINAIMQEPDVVLSPSSPDQSAAKKSIAAPVPKETNISVAKQREI
                     SQVQINSLWSSYNAVIGKQ*"
     gene            complement(131774..132376)
                     /locus_tag="FFC_09252017_16_scaffold_4_prodigal-single_160"
     CDS             complement(131774..132376)
                     /product="hypothetical protein"
                     /codon_start=1
                     /transl_table=11
                     /translation="MENEIGSLVNMLAIDPGTNCMGLCYMTLNIKTLEVISTRAETIM
                     VKTSLLNKDTILFYSERQAKLDYLTNRLTTIVSEFKPITIACEGPFYNGRRPGAFAPL
                     LELLLQFKLALRDLYPLVGFVIYEPSTVKRGVDAKGNADKDQIRSKVLVMKDIMKYNS
                     PIPIEELDEHSIDSIAVAFTHVNNLRVNLTPFDNKACLKF*"
     gene            complement(132376..133218)
                     /locus_tag="FFC_09252017_16_scaffold_4_prodigal-single_161"
     CDS             complement(132376..133218)
                     /product="Virion structural protein n=1 Tax=Pseudomonas
                     phage PhiPA3 RepID=F8SK31_9CAUD"
                     /codon_start=1
                     /transl_table=11
                     /translation="MENIQRTVYASYIQSFMVMQMPMVYLPFTTLNEKFNVALNKTID
                     PTVYPSIKLCVIGNGGHKMQVDAKGFYTPAPVQHASTDAALFNAIPFVLRAANNDLTP
                     AEAANYRLRTTVTYNNLPYIAYYGKLLDVTNTEPTLFSKTINNGVVTNTPFTPTVNNL
                     TPTPVDLTVTAPNLVNNNYVNVTTLANLTLVASDVTEILNACTIIYGNPNYAIISEIG
                     VCSGIDVQAQGSFGGVPSTYTESVGVQINTFENTFYPMAFINSGLTLTFNVGATEPLL
                     DLIS*"
                     /db_xref="UniRef100_F8SK31"
                     /db_xref="F8SK31_9CAUD"
     gene            complement(133237..135324)
                     /locus_tag="FFC_09252017_16_scaffold_4_prodigal-single_162"
     CDS             complement(133237..135324)
                     /product="Uncharacterized protein n=1 Tax=Pseudomonas
                     phage PA7 RepID=I7CNS4_9VIRU"
                     /codon_start=1
                     /transl_table=11
                     /translation="MSLEYDIYLQDVFTLAKTLVIKSSVTANAMNTSLIFKYGGLSVD
                     FNTPTTWKYYLNISGEYHKSDTQMFIQSLDTQETILFSKDNLSANIATQESYMYGTSY
                     YNSLVAKYPSQELLILGILYPVDINFAIDAKDRQILNYPKYLVEDQEYTLMRDLQTWV
                     YNFNSRWDVPAFNYSDTLYAAAQLGIMYLNVVPKILNLRIARCKTIEAHSYHVNTYLA
                     SHNNLNVYIDYLTLKQKLFLYRNIVYLQKRSGFTSSFDTLVQKMLTDIGMPLHEANVK
                     KLTADPDTFTSMPVISTKSINGIPSFNNKTEYSLGEIIDKELPMAYDNAFYYQKNSKV
                     MSDKLTYTLNNFYKTKILLSSVVNLDNLTGTNLEEVLFSNLVYLSYFNKFNATVNLNL
                     GNNVIVSMSGLEAVYLMIYINCKIAGFTLDKLPFIYISKALLFDRPALSDVLYLIDPG
                     FISINTVYSDVVSTLPTSQIVNSINQFNTYGKAIFTAITNQMLYTSNISSSTKRAMTA
                     QVIDRFYGDFKLGPTDINVTYATWLNSKGIYLDNYKPNSLNDLYTSLFLAATGYDITS
                     EHALARTQKAVMSVINNLSSYSIQTIYDTVSDIVNVGSLAIRISEPFTTILGSSNYAL
                     PDLLGMDTILGEPKLSANGSNYTDTNNNPVFSYIVGVSDENISVNVENYPDYYSYFNV
                     VPTASVNDLVSIY*"
                     /db_xref="UniRef100_I7CNS4"
                     /db_xref="A0A0A8J9E9_9CAUD"
                     /db_xref="I7CNS4_9VIRU"
     gene            135358..138033
                     /locus_tag="FFC_09252017_16_scaffold_4_prodigal-single_163"
     CDS             135358..138033
                     /product="Virion structural protein n=1 Tax=uncultured
                     bacterium RepID=K2D7Y6_9BACT"
                     /codon_start=1
                     /transl_table=11
                     /translation="MSEKFKTPIINFVRSNPNAAALTSKLVQDKHNNRLGNDIGFNNN
                     TILNQGSMELISKDIGESANDFENIISLFPDMELSIQILISSILSPKDMMGEEIIYRV
                     NDNFLTPKITSGLLDIVKSHIDNHYKLKDNLYEIIKEILFISGSYAQAIIPESELDAV
                     INSSTNISSESLINAKLINTEYEFVNLGFLGASKKETAGKETILEKAFESLNRTHDFT
                     FSSKRVAEKVPDLEIMVSDNPDLLKLHLVHKKKIEQNSDSVIKSRFGIKSAEGITDYN
                     ELNKIKNALYKNNYTKVENIQTIGTDSKLTRRSIGRPLLLKLPSESILPVHTPGNPND
                     HVGYFILLDSSGNPVSISNDPSMYTNMDVDLNNQGNGMTSFLTNKVKNSIEGKNVKGA
                     NIQDYTKIYADIVETELLQRLKSGIYGDDVEVANVNDIYRIMLARSLKNKMTRLLYMP
                     KKMISYITYNTHKNGVGKTLTDNIKILTSLRAMMLFSRLMASVKNSIGITEVKLKLDE
                     RDPDPTKSIEVAMHEIVKTRQQNFPLGISTPMDLVDWVQRAGFQFTFSGHPKIPDMEM
                     EFEQRGSSNIMPDNDLDEDLRKRTIMAMGLSPETVDAGFGAEFATTVVQNNLLLSRRV
                     QQIQTSITKQLKDLAVKLCNYDGVINAELTKFLKENVAEIKNNFKEEKIEVDDKILID
                     YVLEEFLVNLELELPKPNGISIDNQSDSFGKYSDFLDKAIEAWISSEIFNEDMAGELS
                     SKMDGVKSSIKSYFLRKWLADNNILPELNDISLMELEGNFAKDIFSEQKDYLMTIIKK
                     AVDFVKQMDDMHVAVDADLQEAGITESEGSYSSSSSDSPSGDDTSDDGGFDDMFSGGD
                     GDDTEDGTDDNTTDEGGGDETSKSKPDGGFDENFG*"
                     /db_xref="UniRef100_K2D7Y6"
                     /db_xref="K2D7Y6_9BACT"
     gene            138229..139122
                     /locus_tag="FFC_09252017_16_scaffold_4_prodigal-single_164"
     CDS             138229..139122
                     /product="Uncharacterized protein n=1 Tax=Methylomicrobium
                     album BG8 RepID=H8GJF8_METAL"
                     /codon_start=1
                     /transl_table=11
                     /translation="MKSNYTAEAIRYLDKGFISNNPYARIKVNYIKSLMTTGTHFSLP
                     DDGKIFEDNLKGLDQVRLRLPYPIITIECHISNHSPKAEANTHESDKRVILCLEVDRD
                     TAIANFQADMNGYVDKDDKYIVLFSIYHISSGWQINPIGLVIPCDVFEVGGVSTRATI
                     KLGGYINLVSGYQSPLDERTIAKLISEASSEAAIMFEMLEALSCKNVRSEVIDPVKPS
                     VNAKRIAKGKLPLFEIRELIITNESKGSGHEGNGTHSSPRMHLRRGHIRRLSTGNIWV
                     NACVVGSAEKGVISKTYRVSK*"
                     /db_xref="UniRef100_H8GJF8"
                     /db_xref="H8GJF8_METAL"
                     /db_xref="gem:GM21_2399"
     gene            complement(139176..139901)
                     /locus_tag="FFC_09252017_16_scaffold_4_prodigal-single_165"
     CDS             complement(139176..139901)
                     /product="hypothetical protein"
                     /codon_start=1
                     /transl_table=11
                     /translation="MVKLNEINDPDLKAFLTVANAKILNNTTLVTPETLGKSTLHHIA
                     YRKMYKLVPNISKRANQFEDNTFIRVHTAPTLIGCITGFGDLFIDILFSQNKKYTTLI
                     NNTIYLYTIPFQYGLKPNDKLVPDAKETDETWLFPYSKDTRLITPSFIEELVVLNVRV
                     KPEHDKHYEMQATFRLSVSKGNEVELDKGIVLGEGDWNIVIKKNFNNTHALVDYHKSK
                     INKAYLSLEDKYKPVWANWGYTE*"
     gene            complement(139913..140749)
                     /locus_tag="FFC_09252017_16_scaffold_4_prodigal-single_166"
     CDS             complement(139913..140749)
                     /product="Uncharacterized protein n=1 Tax=uncultured
                     bacterium RepID=K1XPZ4_9BACT"
                     /codon_start=1
                     /transl_table=11
                     /translation="VDIKRASDFNFYSIGVVTVDKLRNTTYIKVTPIENLSDVNGPLN
                     NQTQTITSNSKDASNVSKQAMVKTDVTIYAKWLPLSNSNRTTAPDVIKNETVMIYRYA
                     DSDDYYWTTMFDENNIRRLETVRYSYGNDPNPLVPYTGDTSYWLEVSTHDQIITLHTS
                     NNNGESAKYDIIINTKKGMISIEDNLNNSYYLDSVNRKFTVNTGTGELNFDVEATVNT
                     PKITVNTQAAIINSNSTTVNCPTNTVNGDLDVNGVLKVSGDITAPRLIGKADSAATAD
                     CC*"
                     /db_xref="UniRef100_K1XPZ4"
                     /db_xref="A0A0A8J864_9CAUD"
                     /db_xref="K1XPZ4_9BACT"
     gene            complement(140761..142443)
                     /locus_tag="FFC_09252017_16_scaffold_4_prodigal-single_167"
     CDS             complement(140761..142443)
                     /product="Uncharacterized protein n=1 Tax=Danio rerio
                     RepID=E7F7M3_DANRE"
                     /codon_start=1
                     /transl_table=11
                     /translation="MAGGLLGKAISVSGVDTKVALINSDVNYVLASLNLVNTGTTQTT
                     FNIAITSTSSVSPVDLIDYNLTLDPNNSLIRTCMLMNAGESVYVNADSNNLVARLYGV
                     EQNGAGQTAPPPVSNPTPTPTPSPTPTPVNTTVASSLFMNVIGSLPSSLSASIDITVT
                     KSSGATFNQSISTSNIGSTDITNMIVALGHTVDVGDTLTVDRVYMSGTNSSSYTVTAS
                     PMSATFGTGGLVINCTVAAVTVAPTPSPTLSISVSWSPSVIPTGTTHTLTISNASPNQ
                     PVSIQINQLNSTGTQIYNSGMTNIGTTDSSGNFTYSDTAQWNVNAVSGTIWTYINGTL
                     VDTSTTTPSPTPTPSPTPSPTPSPTPTPSAGVPSIVSPTNGQVFSWYTYPYSIGVTLS
                     SGVAAYAQMSSNSSFTDSVGSISFSTTFGSLSVNNAGTYYIRASNDGINWSNVVSFTV
                     NTTPISGAQLITSINAVPSNISGVSGISVSLPDIMLGAPVGLTYTGTQVAVSTSASFA
                     TLTASQTKMVANGAIIDYFFGPLASGAYYVTAQVMANGVWSAWANPVSVIVP*"
                     /db_xref="UniRef100_E7F7M3"
                     /db_xref="A0A0C6A6S6_YEASX"
                     /db_xref="paef:R50345_14755"
                     /db_xref="E7F7M3_DANRE"
     gene            complement(142445..143059)
                     /locus_tag="FFC_09252017_16_scaffold_4_prodigal-single_168"
     CDS             complement(142445..143059)
                     /product="Uncharacterized protein n=1 Tax=uncultured
                     bacterium RepID=K1XPY7_9BACT"
                     /codon_start=1
                     /transl_table=11
                     /translation="MSAITYMFDYTGTFGQNLVQNEVHPLTEANFRDFFYVIPKYAPF
                     FTNNLSITYKTGNTVIPLVVDVDYYLALPFYGATRSIGVPVYGAIAFNNKYTHGSVSI
                     SYQTIGGTWVCNTDDLYTALANLAYNPRIVPYDQIANTPTTFPPINHNQGLTSVMGQD
                     ALVAAIEGVGAAIVNKVIDYQNDLAVVQANLKQYIDNYLISRGI*"
                     /db_xref="UniRef100_K1XPY7"
                     /db_xref="K1XPY7_9BACT"
     gene            143111..144292
                     /locus_tag="FFC_09252017_16_scaffold_4_prodigal-single_169"
     CDS             143111..144292
                     /product="hypothetical protein"
                     /codon_start=1
                     /transl_table=11
                     /translation="MYHYTSSYCLSRQPDSQFQNVDISAVEMSFLYLNYTKIYVVLAY
                     DFSINPVYIDLNIFKHKYINSSMLLSNFISSIPDGTLTSIDPSYLKNKINYVKYGDAA
                     QAGYKVSGDNINLSLSRGSEDLTLLNNTSLLTVNGYIHASSVVNGSVNIANGFLSAKR
                     TQSMNVGILTFADVGVITKTPISQGNLNLDPGTDPLSLLYIQANVDDTRNVFMLSLGG
                     YLLTQQDNLFWYMGNGIFALSLNNFGYQNKLIESYKYIDMGNVNNLYDAQGNIDMSVA
                     SQYSNIINYITNPNTFIISIPAKNTVIKKLNVIKTPLFNSFIEYTPPNNPLFTGEGRM
                     VDYYYIEEDGRYLVSSTNLSSDNYNILSLGSNSTGNIDQKRNPSNPILKRMEFKQYGF
                     Y*"
     gene            complement(144349..145947)
                     /locus_tag="FFC_09252017_16_scaffold_4_prodigal-single_170"
     CDS             complement(144349..145947)
                     /product="hypothetical protein"
                     /codon_start=1
                     /transl_table=11
                     /translation="MYVNHNQLNLPAEVNRVTELGFNGRAPNLDYASFGLPQEWSGVL
                     VALASEIAKQSSEATSFNNLRVFAYNLLAQNGYNNKNFYAVLSTVLNDFMNYPNKNMP
                     GAIAGIVDNCLVVWTATLVMAYPSLANVIDRDIYQQSIQIANNGPGQAQQMPMMAPRQ
                     NMYGPGNMAHRDMPRHGSSMMSNNVPDRYGNRAPTPSAMPFVDARVSHNSARVNQQPG
                     RFEENIVNREQHRTVLKPEDFQVNNRGQVPHVANTAPAQPVAPMGFEPVIQRNNQTKS
                     LLVNIVKSEESPVPFTSMLGIIDDIKGLYAEELIDKHYDLNGVYYEGFVSQKYLTDKP
                     MSDNIVTYFTNYIRDGVQFSLSFGDCYASMLNKFCKEMTVLCNKHLFESGLTDVTIDD
                     FMIDYFKLRAHLLGAEHTEIIYVGLVTKLISLLEDNFVKIEIEEEIDSEPENEENLPE
                     GVVRVKVEKTVSYEEIAKRVKVLYVNKPTDAFELILSKSEGINVWLDNVPDWYKLLVV
                     TSDLFMYKMDDRASPGLDFISELH*"
     gene            complement(146015..147724)
                     /locus_tag="FFC_09252017_16_scaffold_4_prodigal-single_171"
     CDS             complement(146015..147724)
                     /product="Uncharacterized protein (Fragment) n=1 Tax
                     =uncultured bacterium RepID=K2CA59_9BACT"
                     /codon_start=1
                     /transl_table=11
                     /translation="MDKYLKEYIAGVTPKMNPDVMNGLATKYLPKAEEYIDNVFKYAF
                     SKTTDMCGLTYLGYERCTPREEFNESTKPRSGKRTVNLGDSYIFLVKYFFEFRDKVTG
                     VVEPLPTVYLYIPFVGEAGAFYLGGSRYFIYPVLSNKVISATAKGIFVALLRDKINFT
                     RMHHTYVVNGDREMGQIIRAPLYRKDKKKSTASATTKAEITNIHYLLTKNGFTEFYRK
                     YFNVVPVAGNSKEITTDNYPRERWTIFESIRIKPRTCINVVYNPTNVRFAVENQYVTP
                     ELKNSIANVFYLIDNFPDRLNEKHLDNKNLWSILLGHIIFSGLHNEVKLYEDIKKHFA
                     SLDEYLDEIISIKLIEIGYPCNDFYDLLFLIHKNFSMWHSDTESINTMYGKELTILYN
                     TLYHLITAIFTASFKVKSKVQSKPNATAAEITALLNKYIRKGAIFDNVKTSNSKIKNN
                     NSSVQYSGDHKFFKITSTIIPQESRANTNGKGSINDPNNKLHPSYAECGGYLAISKTQ
                     PIGNGKINPYVMLDNKGTITRDPAKIELIERTKTLMFGQNGDFNATMFETEVIEILKD
                     EDL*"
                     /db_xref="UniRef100_K2CA59"
                     /db_xref="A0A0A8J9C3_9CAUD"
                     /db_xref="K2CA59_9BACT"
     gene            complement(147786..149255)
                     /locus_tag="FFC_09252017_16_scaffold_4_prodigal-single_172"
     CDS             complement(147786..149255)
                     /product="Uncharacterized protein {ECO:0000313|EMBL
                     :BAQ02644.1};  TaxID=1585840 species="Viruses; dsDNA
                     viruses, no RNA stage; Caudovirales; Myoviridae.;"
                     source="Ralstonia phage RSL2.;""
                     /codon_start=1
                     /transl_table=11
                     /translation="MIRTVDHSANQTNYYYKNKIRQNGNVNYSSDREFSFNVSKSYYN
                     FTQRDLTIVGRDGMRFTAKPTPSSNFTPPVNSPEFTGMANTHDFNNKVFNKFVIRKTY
                     YIKYADYEIFKNFIEVTNPNKNSELYILYLEFNSLVMDRKMTGPTTDNYFPGQAYLSI
                     TADLVLDIHANNETNEDVYFIDEDIVISFQSMVDASNHPLANGLRNVILDETSYKKSD
                     IFITYDLISNNSAIVLHVNNGGDIFPIKSRRDIALKEGLYKFIYKTNPDGGKHVEVDN
                     KYVPVTQCNELGVYETREKAVSGGNIDESRKERIKELEYETTILKNTYDTEILALKAE
                     LERLKKEGVEASIKLNLEADKIKNVSMEEGLVKKDYYEDRSYSRKDTSEAMKYVPGII
                     GGLAASLVAVKALGITAGVATVAGVGVMKLAGVAAMAASVLILAKSIFSNGSGMGAKV
                     SGFLGGVAGAVAGVARWGGNVVSSVVGGISSFVGGIFSW*"
                     /db_xref="A0A0A8J9G9_9CAUD"
     gene            complement(149342..149641)
                     /locus_tag="FFC_09252017_16_scaffold_4_prodigal-single_173"
     CDS             complement(149342..149641)
                     /product="hypothetical protein"
                     /codon_start=1
                     /transl_table=11
                     /translation="LSGVSKKVLMAYKKRCENADSLREYLSGDSWEAKEEGYLKLISG
                     THYLVKINKKRFTLNTAVVTKHGIETFNVTTFTLSDDESIKEFKNTIERFSSNVV*"
     gene            complement(149762..151933)
                     /locus_tag="FFC_09252017_16_scaffold_4_prodigal-single_174"
     CDS             complement(149762..151933)
                     /product="Major capsid protein n=1 Tax=uncultured
                     bacterium RepID=K2D7Z7_9BACT"
                     /codon_start=1
                     /transl_table=11
                     /translation="MSILHKLLTKKTERGVDAIVSHLATLQATNQLSSPDIAKLVISG
                     EAISNADENMLARKVNELNVGIETIIAQLGLSAEGFTEAQKKAAVIAGLVSANIPAYM
                     QAKTYMTMAPDANSVLAPMSGVDDGTFTRAYSSEAYDEVENREANLYSITYNLQAARQ
                     DEFGETFFPTITVSPDQVGIGVTVRLLMVFNDLTRNISGALDQYNKINVIRALADHTI
                     LKNELTRIIPVNRAQSVSMFVDPTLVPPYNYNLEGEIIQTAPLAVGKRLSLLGISATD
                     ALLNAGTMDVTDSIVPSVKLAKLYVTFTDGTHTDVLSFDVKELPYASFTYSTQQNYRL
                     MTLNFSTNSLLINKNTLTVAGGPLTVSYLANLVTNNQIARLQLDATGSVNIEMGDTTV
                     FGNSIVAYTLQDSTGTPIDMTAGSGLTFATGIGAGVIIGYDLDGYRANLNRRQRGQLF
                     NVNYFTQLYNVPMRSPITSLHPVNYDATGEASDLGALIAATRIRTSNYAVTTLLNGAD
                     ILSSYVDARDSSGNWPEVLGVGRYLVKPTYNYTQIDMAAFTDSIKSSERIADMQAVIV
                     NKIRDEAYNMYRDSEYLAASLVMSGGGVPPSPTVIIGTDPVLARYLQITGDLRTLGND
                     FNVRVVSSLDSRIAGNIYITFGVFDGDVNNGPNPLHFGNMAWKTEMTINLPISRNGQI
                     SKELTVQPSFLHFINLPVLAVINVINIPNILTKVPVNMHSV*"
                     /db_xref="UniRef100_K2D7Z7"
                     /db_xref="A0A0A8J8A7_9CAUD"
                     /db_xref="K2D7Z7_9BACT"
     gene            complement(152022..152513)
                     /locus_tag="FFC_09252017_16_scaffold_4_prodigal-single_175"
     CDS             complement(152022..152513)
                     /product="hypothetical protein"
                     /codon_start=1
                     /transl_table=11
                     /translation="MFNDRGVGVVNHDEVAFIYTRLYGRLKAAGYDFNRILETNSLDG
                     YLSDEDAVTLYQLNRVLAKFSNRFAVDILYKFGVNSNIIIPEHVIKQEYEWEFKLVGE
                     NTLLVLVDDDFIRDMITGYEFKDKFVISITRYMHKYLSIKEVAMKPFYIDYLNALVRN
                     NQN*"
     gene            152600..154144
                     /locus_tag="FFC_09252017_16_scaffold_4_prodigal-single_176"
     CDS             152600..154144
                     /product="Uncharacterized protein n=1 Tax=uncultured
                     bacterium RepID=K2DSJ5_9BACT"
                     /codon_start=1
                     /transl_table=11
                     /translation="MDNKLLLVKSITLLYRESVGEYSDSNSSDLVNNLLNYIKVSDIS
                     LGINTEKEIIQGLKSTAKEMAANDPGYKYNRETLLQQLRLNTVNDDRLFEILKKAIEE
                     EYNETNNKRAITNLIKDLNNFFVEEQIGEILSKAAFTFKTGREKIKDVNTYIAELVGQ
                     LEPLQTNVKLKDPAITASIDLGDTENINLLLKEAKSSGEESLIMRLGWQDLNKALQGG
                     VRRGDFGMIGALQHKYKTGFTLSLFKQIAVYNKPYMLDPTKKPLLLRISFEDDLKDNI
                     FFLYQQLKTDETSAPINMDLVDTEEATKYIRERMEINGYHVKFMRVDPTRWSYKNICN
                     KVIELEAQGYEIHVLMLDYLAHVPTTGCINSGAQGTDLRDMFRRMRNFCSPRKIALIT
                     PHQLSSDAKSLSRGGIPDEQFVKEINEKGYYAGSKQLDQEVDWELYIHIAKENRRSYL
                     TVQRGKHRIPSIIDDEDKYFMLPFPKKTPIPDDINGKNIGLKKYPDGSVSENEDSENE
                     SFGFGF*"
                     /db_xref="UniRef100_K2DSJ5"
                     /db_xref="K2DSJ5_9BACT"
     gene            complement(154210..154560)
                     /locus_tag="FFC_09252017_16_scaffold_4_prodigal-single_177"
     CDS             complement(154210..154560)
                     /product="hypothetical protein"
                     /codon_start=1
                     /transl_table=11
                     /translation="MNKFETFANNLTVYFRRAGVVATPGQMVEAVDWAKTFNRSLVSR
                     EAAIFAVLMVILGNELEVRIIDNGANVLYGKWYGTAKDINSLPTQLKSLIKDMNGRRE
                     EEYLARRISPAWLD*"
     gene            complement(154598..154984)
                     /locus_tag="FFC_09252017_16_scaffold_4_prodigal-single_178"
     CDS             complement(154598..154984)
                     /product="hypothetical protein"
                     /codon_start=1
                     /transl_table=11
                     /translation="MNKLTIIHRDDLALLLKEEWVAGSQNKLPTFPEELEKKIWALRS
                     NRIDAAHDTYHEKSFKQEGANFIVGDELMYSTDLDDLGYMIEYTVDGRLYSSSVVDWT
                     EGPQMDEETNPKLVSIGLWMDDNCVT*"
     gene            complement(154994..155443)
                     /locus_tag="FFC_09252017_16_scaffold_4_prodigal-single_179"
     CDS             complement(154994..155443)
                     /product="hypothetical protein"
                     /codon_start=1
                     /transl_table=11
                     /translation="MNSNLFELGVPARRIEEYRKHAQNLRVYSRRAGLKQPDDGYAVA
                     VGHMLVANGYQIGSRKATLTGLFFLVMLENATSATTAESIWDTAKWTAIQLYSVWYDG
                     ETFNPYVIPLSLREIVVTMVRSRENDYAGTSIADAILANARQQVRDQ*"
     gene            complement(155703..156119)
                     /locus_tag="FFC_09252017_16_scaffold_4_prodigal-single_180"
     CDS             complement(155703..156119)
                     /product="hypothetical protein"
                     /codon_start=1
                     /transl_table=11
                     /translation="MAIVNQPTTANQFTVMSALNFGWQEDNTYTYKVFYIETATPLNL
                     SNYYSGGTYDPTKTVTVFRSNEALVAGISDAANPPSFLVVTDSVTINTTDSTMVDISS
                     ATYVATGANFTVGVSLMKGDTLVKLDSNVWDLTPRA*"
     gene            complement(156134..158014)
                     /locus_tag="FFC_09252017_16_scaffold_4_prodigal-single_181"
     CDS             complement(156134..158014)
                     /product="hypothetical protein"
                     /codon_start=1
                     /transl_table=11
                     /translation="MSNMMLFERVKGVPTTPETNVIYFVKPLGGSSYKFYTGDNNAGL
                     NQFKKYIALTNVNVYNITDTSFSVSVNLFSTYGMPIDSTFMINALCTGPGSINVIMPM
                     GNVLLTGNVDYSTSIVGLLPSSDYTLSFNIIDSNQNVVYSTPPQIVTTMMPAGVGDYM
                     LTLSGTDLSSANVYFRNVDISAGTAIALTDNSSVNTNPIASPGGQFGQLNIVASIIPN
                     TGNVNNCIYNNTAFSTDLAGIKVGDGLGFLAKANNVTRLYQNSVASITTKTSNISVPS
                     NQNLNMIGCYGPLNNQFVNETPNSLVGVNTAFPIVTSSRVYLLGGGDMPMPHDNLINM
                     GATTTTSVLYADINGRGDIASWVTEQSNILPTPNNNFIVVKTINRIYTIGGDDASVIM
                     TAPINPDGTLGAITTTALDILSIYNANVQTTVGLTTFSSLYGARYAIVGNQLYIFGGV
                     VYSSVDFVYTESNLILVSTINTDGTLTPFTLYGNKLITAVSYPNVVCTPTKIYLLYGY
                     VSGNNATVVTDVQSMTINNDNTLGLCVIENDNFTNTVTTPVFGASVTVRNKDVMLISG
                     LDSNGATTTDSIYFTIDANGNLTNPVTTPTNVYNMLNIGGAMLKNKYYIFGNLVAGTY
                     GR*"
     gene            complement(158027..160237)
                     /locus_tag="FFC_09252017_16_scaffold_4_prodigal-single_182"
     CDS             complement(158027..160237)
                     /product="Putative uncharacterized protein n=1 Tax
                     =Salpingoeca rosetta (strain ATCC 50818 / BSB-021)
                     RepID=F2U0A2_SALR5"
                     /codon_start=1
                     /transl_table=11
                     /translation="MSGSMLFEYLNQTPTTSTADNVLFVANADNTTQMLVTGSDNSIT
                     SLYSNTPSPTVSVYMTTDTSTTIYFSDVGVDSNFQDATLNISIYHKLSTDTVWTLDNT
                     YTYSPISIYVLNNLVANTSYDIKAIVTSNLDSAYSATSPVTTFVTLMTIAPANYTFDF
                     VGSTINNSDIVINSSATLTNASVNATADGAVAETVEMASQVTPGAFASADACATIKPK
                     PYSVFNTSSGLNLTLGLENGLLAVNDTVHTFENGSTYTYTVQSLTSTATSMTLVLDKP
                     LTALPTYSVRGGQKIKMYISPTPLQPVTVTVGNDATYGNSYSNPNFITTDTPTTIPQP
                     TIVTYDCSKFAGTTNQGYWSSVVQVKDKIYIFNFNVNTATNLTTYLETQINPDGTLAP
                     LTDSTLTLPSTSSGSMPIVTNTRVYLIGGYDSSSSTTVSSNNVYYSVYDSNGVLGAWV
                     PDTSLPLGVQATAMVSTKSYVYILGGYDASLNQISATNTPQNYFYKAPINPDGSLGVW
                     TQYTDPLLLSYYNELTSLYPNNQVIVTDTMVYIPYQNVVNSGGTVNTWHDLYAPINPD
                     GTLGAWVDKTITVNATTPNTSTVALFVYTKNLVLMFGDGTTDVYVLTTNSDGTINYTG
                     VDLTAASTLVSLGVGYPTMPIVTPYYIYNLYGTTATNSAETFAFNGWPLSSTKPAFTV
                     ETDYTDTGIQNADLLDGNLYLCSNVLTAAGNYTSTLVDLNNGDQLVELSGKLYI*"
                     /db_xref="UniRef100_F2U0A2"
                     /db_xref="A0A0G1N1G9_9BACT"
                     /db_xref="F2U0A2_SALR5"
     gene            complement(160293..162518)
                     /locus_tag="FFC_09252017_16_scaffold_4_prodigal-single_183"
     CDS             complement(160293..162518)
                     /product="hypothetical protein"
                     /codon_start=1
                     /transl_table=11
                     /translation="MSMMKFARVTSLPTIPDQDTMYLVKSENAGDAFDLYISGNTPGI
                     LKRVAQYPSITSFTTTNVDSAAITLSTTVSFLAGFSYERTSVYFYYKKVIDTAWTAVN
                     NDMTFINGTTFGTIVYPLDPNVAYQFKCKFVDNLDPNMEIDSQVIQVTTLNPQMDANS
                     QLYLGGYSLNAGSLILDANATLNTNANGQNYIIASDQSLVKSIPFNQQVGENDFTGIQ
                     VGVTLKELVCYLQPYQGLLNEMIVCDCPKVPAFMASGKSITITDVSGVNTSANITGVA
                     VQQLEVPGNSIFNSYYCDKNTLTGLTYTTSPTSPNVLNGSTYFTTNSKVYCIGGINTG
                     NVGVNTIWSCNINPDGTLDNVWVTDTNTFPITYLQDAQVFINNNIVYVVGGYTAQNYS
                     TYTSLGSYGTFSNAIYTATLNPDGTVGVFTLKATLTLAVAANYAISFNNGMFYYLQKG
                     STGNVNGSYTMNYFTVTVNPDSSLTQSTSATPYVTLTPSAYYSFNLPLFFKSGLAYTY
                     ANTNNNNNVYSILKFSVAVDGTLTTSSILDNIPCPANIMGGIIPLFNLNDVIMSTKNT
                     LYFFYTGAQVLTFNDDLTFNDIASLPNPSATQLCNANGRVFTNNFIYFFNQYASGYYG
                     MATATSATSSLPLNTWYNQTNYGLTPVTVATLDVTLTNNPVYARTNYLSVFADYGADS
                     LSMARAILTNPVITVNENNGYSTYEYAFLPITGRTFDVGAMIDDQTTILEIKADLKNT
                     A*"
     gene            complement(162519..162866)
                     /locus_tag="FFC_09252017_16_scaffold_4_prodigal-single_184"
     CDS             complement(162519..162866)
                     /product="Uncharacterized protein n=1 Tax=Acinetobacter sp
                     . ANC 3994 RepID=N8QCU7_9GAMM"
                     /codon_start=1
                     /transl_table=11
                     /translation="MAIYVYGTSTSGNFANDYARAASAEYGADYKIIRGRNGNSYAIP
                     YLDSKLNLLPIAAIKKEIDEFKQFCIDNPTELFIISPIVCYKKIDTHGLYVLPLFKDL
                     PPNCFKQPIDRKK*"
                     /db_xref="UniRef100_N8QCU7"
                     /db_xref="N8QCU7_9GAMM"
                     /db_xref="acd:AOLE_04630"
     gene            complement(162919..163197)
                     /locus_tag="FFC_09252017_16_scaffold_4_prodigal-single_185"
     CDS             complement(162919..163197)
                     /product="hypothetical protein"
                     /codon_start=1
                     /transl_table=11
                     /translation="MFIFFKNRKIKKLKIEITQKEFDLRIEKKMLECLKGKLESLKEK
                     ISNEIDYDISMKITNMERIIIHEEDTISGLGYELERLKFKLDTLQTDY*"
     gene            complement(163275..163466)
                     /locus_tag="FFC_09252017_16_scaffold_4_prodigal-single_186"
     CDS             complement(163275..163466)
                     /product="hypothetical protein"
                     /codon_start=1
                     /transl_table=11
                     /translation="MTTVKDVENVVETVVADAFIGAEALGKGIVDVTEGVMHKVATHS
                     HTAPATSDATVPTPATPAQ*"
     gene            complement(163508..163873)
                     /locus_tag="FFC_09252017_16_scaffold_4_prodigal-single_187"
     CDS             complement(163508..163873)
                     /product="RyR domain containing protein n=2 Tax
                     =Cellulophaga phage phi38:1 RepID=R9ZXF7_9CAUD"
                     /codon_start=1
                     /transl_table=11
                     /translation="MSTEKQYNAIAIAKIAHTMNKQFCELMGDTSQVDWDEAPFNIRN
                     SAIDGVVYVIEHPSAKEGEMHENWLRFKEADGWVYGDVKDPVKKTHPSMVPYSQLSKE
                     DKIKDYLFLSVAKGLLGYL*"
                     /db_xref="UniRef100_R9ZXF7"
                     /db_xref="A0A0F9BM30_9ZZZZ"
                     /db_xref="hba:Hbal_1538"
                     /db_xref="R9ZXF7_9CAUD"
     gene            complement(163870..164880)
                     /locus_tag="FFC_09252017_16_scaffold_4_prodigal-single_188"
     CDS             complement(163870..164880)
                     /product="hypothetical protein"
                     /codon_start=1
                     /transl_table=11
                     /translation="MTNFVNLINYLTFVKSYRGKRVVPHYVFECKGDKAPVFNFTKEK
                     FEDILRSLLWSIRIYDGPADPSVLPKDLQDVAITEEDANLYFEKYKYICRENPIEEER
                     FKDQVYSHIGYIGSQYKTLRRFNNIYNHPLTQANFVELAKDRSDYIEKEYMKIESQSR
                     DFAQKDLEAFDGNRYIDQLFNLITELKFEPFGKRLAINLWSPGDDFYDVTLTKENIIR
                     GGVSSPPTELLLQFSVTPDEYKGKLNMVLSSSNVDIVNARETSLKYKLLLNMIAYAAN
                     TEVGKFIWNMTDIYLKDEDFTPMFTATDFQENFKEVEIIEHGKEIFELNVCDFNVNWG
                     KK*"
     gene            complement(164985..166163)
                     /locus_tag="FFC_09252017_16_scaffold_4_prodigal-single_189"
     CDS             complement(164985..166163)
                     /product="hypothetical protein"
                     /codon_start=1
                     /transl_table=11
                     /translation="MKSNLQLAMETIAAGEPDDRFLTMVSESIKELEALDEYVVDFMV
                     TQSLRETASNMTNISAESLSAVDGKTELSAEDFSDFLDTAGKKLHKLAETTIKNIGFQ
                     FSFFDGQVKKLENNLRRIENLKSSHNVHISLKDSRYLSYAGGKRIANLAEYSNQTKVT
                     FDVLKNTLSATSNLMKDVRFINVKTNLSFLPVAFDVWGWFRKNFGFFLDFAETAIKST
                     HLKKSDTRGRVDVYSSPTILGNIEVLVNKPKLFDDPDHIKRSDLASMFKEFDFTINTE
                     IYTPRGTLNISGVNAKELKNILNNALGAADEFEKLNTLTNKLFSALNDGDAQYMTAYA
                     AMGGIIPMGIGYMVSARIRAHIKIKTTLYSIVGMIYYATKNNYNEVNRVVEASIRELH
                     *"
     gene            complement(166160..166585)
                     /locus_tag="FFC_09252017_16_scaffold_4_prodigal-single_190"
     CDS             complement(166160..166585)
                     /product="Uncharacterized protein n=1 Tax=Pseudomonas sp.
                     HPB0071 RepID=N2IFU9_9PSED"
                     /codon_start=1
                     /transl_table=11
                     /translation="MSVRAAFYVADGNIGDKLIRFRTNSDTSHVELIVNNRMYSSSPR
                     DGGVRSTNVPLNKDNWRFIDLPHVNGDNVLEFFGDTRGMGYDWVGVTVGQFLYFNIDE
                     KKKWFCSEWCSAALGFTDPWRFTPGLLEVVLKNTAGTLK*"
                     /db_xref="UniRef100_N2IFU9"
                     /db_xref="N2IFU9_9PSED"
                     /db_xref="psc:A458_06985"
     gene            complement(166649..166984)
                     /locus_tag="FFC_09252017_16_scaffold_4_prodigal-single_191"
     CDS             complement(166649..166984)
                     /product="hypothetical protein"
                     /codon_start=1
                     /transl_table=11
                     /translation="MNCVDARIVLNEMYESKYGIYNHFASGTPQRPLAGVAMHPAEDI
                     NQGSLLEEAINTYTNRNIKDTFGLNFLEFISLPMDVCEMLTGAALAILKDKNKQATAV
                     QEQMEGDLT*"
     gene            complement(167071..168654)
                     /locus_tag="FFC_09252017_16_scaffold_4_prodigal-single_192"
     CDS             complement(167071..168654)
                     /product="Uncharacterized protein n=1 Tax=uncultured
                     bacterium RepID=K2CV52_9BACT"
                     /codon_start=1
                     /transl_table=11
                     /translation="MTSENTNDIPEQPIPVSPELTATPEDITTPPKNTNIYDGTGKLI
                     EDNEPPLLQVEVKDKYSYQENNWKDNDVTVNIPSKTAMKELLVAAQVNDEINRGTIDK
                     SFIVDNQEWGTTLGDAQDRLMKDNLFIEKINDPETDFEQSVHFNGKSLQMTELKSKKI
                     ENSNLKGARAKLAFSKHIGLGTIIQVPLWHSGIWVNIMTPTELDIIELNRNISKDKIE
                     LGRQTLGLSFESITVYTVDRLVSFAIDHIQSSSIAVAANQEIDFKDIIVSQDIPILVE
                     GLASAMFPRGFQYKRACINNYKECRHVVHERINLNKLQWTDNKALSEKNKNHMADRQP
                     NIRSLESIKEYQNDILQLAEKQFDLVDQATGSVQQVTLKTPTIKQYVEMGYKWISGIT
                     EIVEKTISTEAPIAEKNELIENYAQATLLRQYGHWIKSIGFDDNIVDDADSIEELLDV
                     ISQHDNMREEIKKRIIKYINDSTISIIGIPTYECEACAAPQSEKDSKPVFANIIPLDP
                     INVFFNLLGQKLGLILLRV*"
                     /db_xref="UniRef100_K2CV52"
                     /db_xref="K2CV52_9BACT"
     gene            complement(168644..169255)
                     /locus_tag="FFC_09252017_16_scaffold_4_prodigal-single_193"
     CDS             complement(168644..169255)
                     /product="hypothetical protein"
                     /codon_start=1
                     /transl_table=11
                     /translation="MSSKKRTFQKSDIATAVKQNLNPTTGVPAPVDLSSFMDKTWDDV
                     KSLHQELSDGMGSTALSIIELSRAATQPTILGNMTVEEQKEVGVLVEAFSKDIDLLKT
                     QLDAIHSTHVEKTGKVTTEEEIIECVGVIENYKEFGEIFIALTDPVATGLADIVGGVA
                     ERNQRAAILSVPPVSDITDVAHSDIQTNIFAEDFLKVSNTNDK*"
     gene            169393..170235
                     /locus_tag="FFC_09252017_16_scaffold_4_prodigal-single_194"
     CDS             169393..170235
                     /product="hypothetical protein"
                     /codon_start=1
                     /transl_table=11
                     /translation="MDVLIECFIDDNYSEDLAVLIKESFELFTLFNLEDYQDQFLDIT
                     MSQNLYDPTTTTSRFLHNVKEKLRYMLEIQGITLTEAATLEDINKILKSFHTIQNSVD
                     IDFIENLLYDNESQPEEIITEVILNFTYFQQTYLFSIIESVDSNLIDSLKEILGKIED
                     KTPLQTNPNQIAANYIKFEQLVEKELTVESGDLMGTMIINSSFTLGLSFSEYLPFIEN
                     ALNRDDADLYSINIISVYILTSDNLNGEMESLSNYIVNDLQDKFREKVEQNILQVMNL
                     YKSI*"
     gene            170239..171507
                     /locus_tag="FFC_09252017_16_scaffold_4_prodigal-single_195"
     CDS             170239..171507
                     /product="Uncharacterized protein n=1 Tax=Pseudomonas
                     phage PA7 RepID=I7CNW5_9VIRU"
                     /codon_start=1
                     /transl_table=11
                     /translation="MNKFEYLKEYADRYSLYKKQAWVLSLFALTMPQDLPPFPGKIIY
                     ELGYPKFYDNELLKFVSFDDGVKNTPLFKLQEEITIEDPISKNIINTTIGIYLANLIC
                     IVLPFKGKIPYINGVMDVNAIKDIIAPRLRDNPKPGEIESKEFIYVYEYKLFIKSLNY
                     MGGLTQISVVAYTEKTLLPAPGIQKYKKELLAANKDNLDDPIVISDIEKKLNEYDQEF
                     LKGDPLMRFRTMVRKRLFQMYGAEKGIGDTTKRKLSTNSLDEGWELSSLPDYVNASRA
                     GSFNRGSETQLGGELVKWLLRASSNISVDMDDCGTALGYRRFIGERDYGEIVGLNIIS
                     GNNILAIASDEDAKKYIGKTVTVRSPLYCKNPGINYCKKCLGERLTLNERGISIAVAD
                     LGSTIMLSFMGAMHGKDLQVAKLDLGKLVS*"
                     /db_xref="UniRef100_I7CNW5"
                     /db_xref="A0A0A8J8G8_9CAUD"
                     /db_xref="I7CNW5_9VIRU"
     gene            171536..172261
                     /locus_tag="FFC_09252017_16_scaffold_4_prodigal-single_196"
     CDS             171536..172261
                     /product="Ribonuclease E n=1 Tax=Pseudoalteromonas citrea
                     NCIMB 1889 RepID=U1KSJ0_9GAMM"
                     /codon_start=1
                     /transl_table=11
                     /translation="MTDAQTTTTTETPVAETPIVETPVVETTVTATAPEVPVEAPPQP
                     EAAPVPAEPVLEVAPEPTPVVEAPVAQVAPEPVAPAPVVETAPANPGPVFATAPVQTQ
                     AASLMVMTVNETLAKYLDVMAPGKPMDSKTGARNQFAIHRLLSNVCNMTSGFKEAWDA
                     VLAVFLANKDGAMNERYIFRFAEELPGSVEDHNAFQRLLNLIILTADPATRQENLLKV
                     SVTRTTQEGFTEVARSNIQNYYK*"
                     /db_xref="UniRef100_U1KSJ0"
                     /db_xref="A0A0F8BJS6_LARCR"
                     /db_xref="pfw:PF1751_v1c42220"
                     /db_xref="U1KSJ0_9GAMM"
     gene            complement(172313..172972)
                     /locus_tag="FFC_09252017_16_scaffold_4_prodigal-single_197"
     CDS             complement(172313..172972)
                     /product="hypothetical protein"
                     /codon_start=1
                     /transl_table=11
                     /translation="MALNTPETRAQAQQHNHRKPPATVKAGPPPHINVVASSIGHMIN
                     EGTPYERFVPQGEEGVSVAEMHTPSSTPSMEERLVVMEKSISQLSEIVGHLAGAVECI
                     INTNKAAHVEVREQALSIHNEGEHEVSVRSEEYHRLMEYADVCHLSLATAVASSASKQ
                     VFELTIETFIVKWGLEKLKDAYLVEALALLVFYSGEKPNMAMFVANFDSIVSATVKPQ
                     K*"
     gene            complement(172994..173326)
                     /locus_tag="FFC_09252017_16_scaffold_4_prodigal-single_198"
     CDS             complement(172994..173326)
                     /product="Uncharacterized protein n=1 Tax=Acinetobacter
                     baumannii OIFC111 RepID=K6KZI5_ACIBA"
                     /codon_start=1
                     /transl_table=11
                     /translation="VAYLPNQVIPLPKSESACHCEDHPDRIAVMQIVGETDSFGSEFI
                     YACQECLDNHREMMKKDGGAMDYICDRCKKPLACLPARDPNEGNAGPVYWVCASCARI
                     MAECDLYF*"
                     /db_xref="UniRef100_K6KZI5"
                     /db_xref="A0A013S3G3_ACIBA"
                     /db_xref="K6KZI5_ACIBA"
     gene            complement(173416..175074)
                     /locus_tag="FFC_09252017_16_scaffold_4_prodigal-single_199"
     CDS             complement(173416..175074)
                     /product="Uncharacterized protein (Fragment) n=1 Tax
                     =uncultured bacterium RepID=K2D7P7_9BACT"
                     /codon_start=1
                     /transl_table=11
                     /translation="MAEKIFVGKECRFAVHVPGATPRSEDYHLVKEVINYSDKSQETN
                     LRIIKNFKRSFWITNKANQNHKSKKEWEDIKKVTEFRTTQTALGFSVASALGLGYLDR
                     YHLRDLSNSPYLYGSDLLSTSLIKNDYREKAPDLNTPFSVCALDTETDVLYGTGEIIL
                     ITVYMNDKVVQIATDGYIKNTPNYKDRLLAAADKYIKEYLVKRDIKITFHSAKDEMSL
                     LFKAFEYLHKWKPDLVAIWNIKFDINKIIEACTRAGVDPKNLFSDPEIPDYVRYFKFK
                     EGPNKKKKANGDIVTISPANQWHTVFSTSSFYIIDAMCVYRLVRLALPEEQSYMLDAI
                     LDKELGIRKLSFKEADNYVKLEWHRFMQQNYKVEYGVYNIFDVISMMELEYKTTDLSV
                     ALPVFAATTDFCKFNSQPRRVVDDLHFETLKDGKVIGSTGGDMVEEIDSKTLPLTNWI
                     VTLSAHSMVDNGIECIVEDYALKTNIRLYNGDVDVGAAYPTNQCVFNVSKETTKREVI
                     KVEGVEQEIFTMQNINLLSGEVNAVDYCTTMFNFPSLLQLSESF*"
                     /db_xref="UniRef100_K2D7P7"
                     /db_xref="K2D7P7_9BACT"
     gene            175166..176500
                     /locus_tag="FFC_09252017_16_scaffold_4_prodigal-single_200"
     CDS             175166..176500
                     /product="Uncharacterized protein n=1 Tax=uncultured
                     bacterium RepID=K2DSB4_9BACT"
                     /codon_start=1
                     /transl_table=11
                     /translation="MRFNLAAELIKFQDGNFGKSIEDILNKIREIILGDGTTMDHSDY
                     VYKITKDKKSNLYTLGQKLSVMIATRTGIKNIINYDSMCPGAVMIFPFNRNHTLLKDY
                     FRDKYHLPGEIEILRKSLNKKGTVDLEKGTIGGIFSEYEHEIFLDLYLNFALIDLTVE
                     ECTAILMHELGHAFTYYELSDRLNTTNMMLSELDENIRNGNDTPSKREYIFKEISGSL
                     NLSNDEFVDLINEKNKVIMGRKLFSLYVRGVKSLRDTHKYDETSSEYLADNFAVKQGY
                     GRYLLTGLDKLYVGSAEKSNAVYYLSNTFDSLFNFVLMPVMLISSIGTFVFPVLAFFA
                     VVNFLSNDLFIKDMTYDELKTRYERIRFTLVGKLKDSKLSKTKIKDTLDDLEIIDKII
                     SETRNYETLFSKFVNFILPGGRKVRDRISMDNKLENLANNDLYVFSAKLKTM*"
                     /db_xref="UniRef100_K2DSB4"
                     /db_xref="K2DSB4_9BACT"
     gene            176513..176986
                     /locus_tag="FFC_09252017_16_scaffold_4_prodigal-single_201"
     CDS             176513..176986
                     /product="hypothetical protein"
                     /codon_start=1
                     /transl_table=11
                     /translation="MFTKTNTMSTESRTFISYLQAYGRNKNEVTSLALARALAFGVNI
                     DTDYTTVKDAEELRLLVRRNTKLGIDEKLDFLNSYVAIDFGLIGNLTENMIMTRVVTA
                     YPAIKVSSIEYSVNLFNLYAFIPAATYKLYSENSGDAIYVESSFIRFLNEFSTSV*"
     gene            176998..178011
                     /locus_tag="FFC_09252017_16_scaffold_4_prodigal-single_202"
     CDS             176998..178011
                     /product="hypothetical protein"
                     /codon_start=1
                     /transl_table=11
                     /translation="MANLNEMMEDELSEEEITKMSKIDFSVINDLEKLTESSESLREK
                     ISIRDMIVKKNKMSKEIADSVNDTFVGLFSSRLSAESFSELETKTNLDVTKVFMDNAI
                     IKELDSTNENLKRIFSEGLDEVLNYVDKFVNEFKPDLEEKYFEVQSQVSANELSSKNS
                     YLLADSVSNKIVDIYTMPFKDLAMCNLTDDSKESINLADLRQSIIGMTDLIKENPKLG
                     TFISVTSSDRKTVITAIYSTYADTSSLCIKDIINFFTDTKGLYYIESIKSLLDKVVNF
                     ISFKKMEFDGSSSQTGTLSGFVYNIKDEAKEAIDMMEYVRALVNGLPELFKISKLLTG
                     VLK*"
     gene            complement(178053..178340)
                     /locus_tag="FFC_09252017_16_scaffold_4_prodigal-single_203"
     CDS             complement(178053..178340)
                     /product="hypothetical protein"
                     /codon_start=1
                     /transl_table=11
                     /translation="MNISTSNFAMCMLRNEFLVAGYDNLTSANLADLVMTGHFAPEEF
                     YLPGEEGVDKMYATHVHEYLSSSGRMAKEDKLLMEERFPKLRVLRDKGIRV*"
     gene            complement(178502..180040)
                     /locus_tag="FFC_09252017_16_scaffold_4_prodigal-single_204"
     CDS             complement(178502..180040)
                     /product="Uncharacterized protein n=1 Tax=Pseudomonas
                     phage PA7 RepID=I7CDR0_9VIRU"
                     /codon_start=1
                     /transl_table=11
                     /translation="MIKVLVSTHNFCVLNPQGNIRQQVIQFIGRLIYRNAMRNSKGQV
                     ISDNSKTFATTTKSRKEFRFHINVLEDFIAFMSDVGINVSEFNFVTVPLKEPVVIALN
                     PNKDVVPRDNQVSVVDFIIDKEKTNCKLVPLPTGQGKTICALLGITHIPYRTIMILKL
                     SYINRWIPDTKKVLGLEDEDILTVTGGGQLRALISRVMSGELNFKVALISNKTYQSYI
                     SEYELYGEDLLNMGYDCLPQDFFDSLGVGWRIIDEVHQDFHFNFKLDLYTNVKHSVSL
                     SATLMNNDPFLEDMYKIAYPTKLRYQGSKIVKYVNSTAVIYTIEDGVNVRTNFRGTKS
                     YSHIAYEESIIKNKLLLSNYLKMIDDIVFEGYIQKKSEGDKLAVFAASIDMCKKITAF
                     LKETYPELTVEKYTAEDDYKNLIDSDIRVTTIQSGGTAHDIPNLTTVILTVSIDSIQA
                     NVQTFGRLRDLGDRQTRFYYLVNDNVKKHFMYHLNRKKMLESRAKTYRETRYASPLKG
                     YKNR*"
                     /db_xref="UniRef100_I7CDR0"
                     /db_xref="A0A0A8J9Q4_9CAUD"
                     /db_xref="I7CDR0_9VIRU"
     gene            complement(180113..182101)
                     /locus_tag="FFC_09252017_16_scaffold_4_prodigal-single_205"
     CDS             complement(180113..182101)
                     /product="Uncharacterized protein n=1 Tax=uncultured
                     bacterium RepID=K2C9L1_9BACT"
                     /codon_start=1
                     /transl_table=11
                     /translation="VKEEEIHVRDIINNTTDNLWHTLPRKFTIVFDDGEKLSTDNKRT
                     IYTSYYWDVIREYPRIVIRAKHHVHGLIVNKPFNSNTHNELFETFYTDIIAAYGLTEP
                     IMRDQLNKLIYSVNNKAYNALSVKLSRFVTSIDILDFIEVVDTQPIKDIISNIEKNHT
                     SIEEAYKNVLATVMTDPSLNNNALAKATRFNIVKSNQVLQCIVARGYNSDVDSIIFPI
                     PVTSSYLTGMRTLYDSMVESRLAAKSLIYSTAPLEQTEYFARRIQILNMQVEKIHYGD
                     CGSTKYSTWAVRGPMYNDGGSLVYKGDLPLMVGKYYLDEESNTLKVIRGDEKHLIGRV
                     LRLRSVLAGCNHPDKTGICSVCFGELSQNVQPGANIGHLCTATINRIISQSVLSVRHV
                     ESSANVEGVTIDSFKAKYFHTDAEKDKYYINQPVTRDGTILEISKDDIVGLSDLMNDT
                     NISYFDISRVTSVKEVAFINSGYENIITISVNNRHGMLTKDFIKFIKQKGWQINSRNN
                     YVFSLEGWDHKLPIFILPRRQFNSSDHADQIARSIEGNNEDYNFRSNEENISEIFYEI
                     FNKINSKLSINMSVIETVMYGSMTRNNAIGDSRLPRGDTTQSVGVRSDTMGKRSTGAL
                     MALQGVTANIVNPRTFSKLHRQNHPMDTFLMPKEVLEG*"
                     /db_xref="UniRef100_K2C9L1"
                     /db_xref="K2C9L1_9BACT"
     gene            complement(182098..184209)
                     /locus_tag="FFC_09252017_16_scaffold_4_prodigal-single_206"
     CDS             complement(182098..184209)
                     /product="Uncharacterized protein n=1 Tax=uncultured
                     bacterium RepID=K2DS11_9BACT"
                     /codon_start=1
                     /transl_table=11
                     /translation="MSERNELNIELLSIVGLNPWIGNNSGAREYMFTSHIGQHLLIKG
                     ANEKRVQTGMEIEFAKYTFNSSIPVDANVIKIIQKYPKTLSNDIKHNTKVTVIYEDVD
                     SKKIDVLDIPLYKSYHQSFGYMLKENPIMASMHPGMFIPKGTVLADSPAVSDVGGYMF
                     GIELNAAFTSHPAAADDGILICEDVLPRLAFNKIETRVIEFGQDNFPLNIYGDDTNYK
                     PFPDIGEYLREDGILSVLRRYDDILSPALMGKDDVRKIDHVFDDCIYVNNPKARVLDI
                     NVIYNKTTEGGLPNGIEKQLEKYITASRLYYNSLLDTEREIWKNRHSKYGITKLDLGP
                     ALHRLLYEANVMTNDGGDRANDVIKKLYRKSPIDIYRVEITVEYEVTPNHGFKLSGQH
                     GNKGVICYIEKPENMPVDKNGVRADIVADDISTINRMNLGRAFEHYMGSACNHIEFML
                     REHFGLERFKKYELDDIINHIKDKNIALARNKLIRFYSMVNDGQGLYFSDLPEEQFIE
                     HLASVIQKGPYLYLPPDTQKEHADIVREIEREFKPLYDRVYIRDENGNQVETEDKIRI
                     APVYMMLLEKVADTWSAISSGKLQHFGVLSPSNRSEKYAYPFKNTAVRAVGETEGRIY
                     ASYTSKLNVAEVMDRNNNPHAHREVVKSIINADKPGYIENAVDRSLVEFGGNKPNQIV
                     NHIALCSGWKFSYFNSEKEQS*"
                     /db_xref="UniRef100_K2DS11"
                     /db_xref="K2DS11_9BACT"
                     /db_xref="sehc:A35E_00321"
     gene            184324..184680
                     /locus_tag="FFC_09252017_16_scaffold_4_prodigal-single_207"
     CDS             184324..184680
                     /product="hypothetical protein"
                     /codon_start=1
                     /transl_table=11
                     /translation="MILSTIDKLMVGQANDAFSDPYFVNTILGSYINFFFTNNLYNNL
                     ILSPLDFHKYQGDFYGLLDKNNVPKKYHSFILRFNGGVDTSTFNFGNKTTILIPEYNS
                     LEQIASAYETNNKNFI*"
     gene            complement(184745..186112)
                     /locus_tag="FFC_09252017_16_scaffold_4_prodigal-single_208"
     CDS             complement(184745..186112)
                     /product="Putative uncharacterized protein 064 n=1 Tax
                     =Pseudomonas phage PhiPA3 RepID=F8SJU6_9CAUD"
                     /codon_start=1
                     /transl_table=11
                     /translation="VNEKNRVFNFYKAILAYCNMIVDSEGYVYTYHEGTKSPKMIGGK
                     RLVLPFSNQLSSRDIDDNIVFHPIPENIARGESDVIKSLLTALNVRLNYSIGVVMKTL
                     YLVSTNTDQHKNLTPEQTEFMLTVGVIDKTALNTFIKIMLHGIKEGPTKFFTNIYLKR
                     GGTLNGKRYSRVGIVRFPLYDEIIGDGHTVFGIKVREKDREILKNVYEYIFPNIEVKD
                     KYSYGSDSDFIPYLESMLLSSLNIASKLNDVIAVFEDQIDQPEFINFNSEFFEQLTSD
                     IDNIISEARRIPSQPGNSADAPGMPATQAQAPEYIPRGTAPATPQYNSPAYQTPRIHE
                     TERGLDINSIIANSPSMQNTAMAFGMNPMNMPGAMLNPNMVPMNNNFGFNQMMPPAPQ
                     MPVMNPNMAHQPWNQPIGQATTQPALNQWGQPMYPPMAPTMPYAHNNVNTMPNTGFVN
                     PFMHR*"
                     /db_xref="UniRef100_F8SJU6"
                     /db_xref="W6ASC2_9CAUD"
                     /db_xref="F8SJU6_9CAUD"
     gene            complement(186131..187612)
                     /locus_tag="FFC_09252017_16_scaffold_4_prodigal-single_209"
     CDS             complement(186131..187612)
                     /product="Uncharacterized protein n=1 Tax=uncultured
                     bacterium RepID=K1XBX2_9BACT"
                     /codon_start=1
                     /transl_table=11
                     /translation="MNGGFFRSNNPEVSVISLVLHQTGTYNTQVLRPYVTNVNGFTTE
                     ALVNAVNNAGGSKITPSSLGGVAGSIVSVSTEPTNSIYIPGGWGENRLRFILAVQVNH
                     NIADGPLIHYFQGYTDNYGASSSGLLDPTMRFFINSFLTVSKVKQVTPYGVTMVDRVV
                     SSSNVIQSRPNFDNRQIALMRPSDIFRTIQTNHVSAFGESNGYGALHDTRLNVVGSNS
                     YSSNRTNANPTNYVSGIMNAYSTVINAGGVNSDYGDLIGDAINLADDPSLPNNPFIRT
                     LCNVMGSPSAISDFTLRELAEIDRDIQYKTKLISPPTREANNMPSAGQSEYWETRTRE
                     TVAMTIIFNSLSAIMMEMFITSIGINSTNMSVNGQIMSFVTHANSPGTQDYSQGIEIL
                     LRRFEIEIMNDITFGNQDTYSLEINIDLFGSSSGFISLGGNPNIYYSQASFADSLYQP
                     VVTDNLIDKNNIVSDFESVMNVVHQNRDVFAAPQMLQTPQRRF*"
                     /db_xref="UniRef100_K1XBX2"
                     /db_xref="K1XBX2_9BACT"
     gene            complement(187609..189159)
                     /locus_tag="FFC_09252017_16_scaffold_4_prodigal-single_210"
     CDS             complement(187609..189159)
                     /product="Uncharacterized protein n=1 Tax=uncultured
                     bacterium RepID=K1XQ45_9BACT"
                     /codon_start=1
                     /transl_table=11
                     /translation="MIFTINNFDNASSGLPFEAILEHNGHTINWKLTPLGRSTIRSPA
                     IFNQLNIYVGLFTDEVRDNLFELYKDAYEIIYNNSDQHSKHTQLTNKLNEILKYFDYD
                     SLVKWCSYNPILPVPHNFDNTYVENIDKFTTRDRTYTKPDYVELLAMTIGLRSILPIW
                     TEYLEIAVNFVGKKHKEDYVFKTISKNFYYTCPAMLKLTRYIEASTKGLSETKESILN
                     GISSEDFINIMLAIVVIRRVCVADLGDSSVSHNLVTYLFKFIDQKKKEIEDSNKANTK
                     PKDANEGSGDKKDKLSNLELFKIKEETSIGDLVCIEKSFSDFNKIIASVSPDIDVELL
                     KNSIRTSSALSSLPLYDTQITMLQWFYKNIITPKSFMHLPKPTIVMLIALAEATLLQN
                     ELYFPAILISMTPIRNKETLTTESGSRARLTAEILTKLNELFPFNKVVRMNGREKKNI
                     NYAVEAIDLMVEKLVEVPWKSTMGINTFRQITGSTSANNTRFLIPHTIKLDLANLIIF
                     SSKIGSQK*"
                     /db_xref="UniRef100_K1XQ45"
                     /db_xref="K1XQ45_9BACT"
     gene            complement(189277..190011)
                     /locus_tag="FFC_09252017_16_scaffold_4_prodigal-single_211"
     CDS             complement(189277..190011)
                     /product="Uncharacterized protein n=1 Tax=uncultured
                     bacterium RepID=K1YBD0_9BACT"
                     /codon_start=1
                     /transl_table=11
                     /translation="MADSAAPAVPKNVFDFEKLTITTQGSTAKLKFGIYNNNPRVVVY
                     TNDKNDKQDYGRITAALDPYILNTFLDMLAKVANSKEPVEYMIDNKGHEWANGQRSEE
                     LTVLTTLRFGKNEQGVVWLCVEKANRPRIVFEFGNNLFHVFARADGSVLPKAEVSKLV
                     ALATARTLADLYNTYLATNYTHIAPPPKTGGFNKGGNNSGGYNRGGNSGGYNRGGNGG
                     GNNSGGYNNYKQNTPAPQLDEEDVPF*"
                     /db_xref="UniRef100_K1YBD0"
                     /db_xref="K1YBD0_9BACT"
                     /db_xref="mau:Micau_3434"
     gene            complement(190084..190938)
                     /locus_tag="FFC_09252017_16_scaffold_4_prodigal-single_212"
     CDS             complement(190084..190938)
                     /product="Uncharacterized protein n=1 Tax=uncultured
                     bacterium RepID=K2CVE2_9BACT"
                     /codon_start=1
                     /transl_table=11
                     /translation="MFNVFNERMVSAFPLSIGTSLAFESIFEGRQDPYDPERIIPNKI
                     KMSDYTDFLINVDTLIRNLLGSIKAEDLDKVSKDMALETIKQELETIRDIMFIEGSNT
                     ANLTFYARDYNKTHRLFSNRFTKFREPVTQRQKFVYDIHVEVLRLLREDSKELILQCG
                     EHIVDRGTGTSLIITHHAVDLLEANRFKDLHLLESNTGELKKKDKWYTKYYAGNTLTN
                     IPFQRKLMFVFGDKELLHPQPMKVRKNVIDIANNLKWSSVTTEAKVNHDIEYHMADRF
                     FAEEFKKI*"
                     /db_xref="UniRef100_K2CVE2"
                     /db_xref="K2CVE2_9BACT"
     gene            complement(190931..192067)
                     /locus_tag="FFC_09252017_16_scaffold_4_prodigal-single_213"
     CDS             complement(190931..192067)
                     /product="Uncharacterized protein (Fragment) n=1 Tax
                     =uncultured bacterium RepID=K1XBS9_9BACT"
                     /codon_start=1
                     /transl_table=11
                     /translation="MPMISTSVDKRILVISDIHLGHKNTSSEFIVKNLYHELNKYKGI
                     EDLDVIFIAGDIFDRLLTLPSDDISHITIWAFSLLKLCSRHKIKLRILEGTPSHDWTQ
                     SELFVTLVKANEIDIDFEYVSVLSIEKIKDLNLTVLYIPDEWTSSTDTTLKQVKNLMQ
                     AEGLEKVDIAIMHGMFDYQVPQNKNEDVKHSSTEYLSLVNYYIFIGHVHKFSFYDRII
                     AQGSFDRLTHGEEEEKGFVVATLSPAGNRYDFVINKNAKVYKTLEIKTDNREKELNKL
                     RKALDKLPRESAVRFKIRSDNPLVNVLEEFKKEYIFLTFSRLFTDKDEVVQKTLNDIT
                     VESYTITSITMENIESLVKDRLDGRYEQPDVISTLTLLREYINV*"
                     /db_xref="UniRef100_K1XBS9"
                     /db_xref="K1XBS9_9BACT"
     gene            complement(192042..192635)
                     /locus_tag="FFC_09252017_16_scaffold_4_prodigal-single_214"
     CDS             complement(192042..192635)
                     /product="hypothetical protein"
                     /codon_start=1
                     /transl_table=11
                     /translation="MTQPAQPTLTQINAQKTNHYIEQIRQKAEEAIEDSYNALVRNVI
                     YNKLPEDIFVNKFLPYFCGEKTLNETDDPIMALWIGIAGTPTLPVTIINAAGEPLYNV
                     PALFSTNIINTLDPNSKSFKDIVNNYLIRRENMPMMANGFLAGALEEKSKSLINTKED
                     PETIAQWEMIFNRYGKGGAKITTKPADELDADDFDFS*"
     gene            complement(192687..193091)
                     /locus_tag="FFC_09252017_16_scaffold_4_prodigal-single_215"
     CDS             complement(192687..193091)
                     /product="hypothetical protein"
                     /codon_start=1
                     /transl_table=11
                     /translation="MSNIFFPSLSEDGWVTGYVQIADYSLADFFESQYSQSQLYFGCV
                     TSLSYILQSNNGDMAASATAIQSSLKVYLGRYLNNVDVSCGVVQATPDTSATGLTLYV
                     SFTDEQNKTITLSKLLQISNGKLTKVVNTVNG*"
     gene            complement(193169..193798)
                     /locus_tag="FFC_09252017_16_scaffold_4_prodigal-single_216"
     CDS             complement(193169..193798)
                     /product="Uncharacterized protein n=1 Tax=uncultured
                     bacterium RepID=K1XBT8_9BACT"
                     /codon_start=1
                     /transl_table=11
                     /translation="MFQATVISGDSLEFNSLIYPPQHSNTFNYIRSNLSQIPQQLIGA
                     GKELFQRAVQTYNNHYNDRDAQRTRNAIKASGSTYFDNVVLPLLDINQIQQASLFMQR
                     WVMAEPTIREIYQDQRCDGYSATYVDAFPGKVGDDHYDYRRVMDGVVLNDPEDTLVAK
                     FYMDDIYEGDREELSHGEKVDILSTWEIVKIALQSTDRDPTSLFDGRLG*"
                     /db_xref="UniRef100_K1XBT8"
                     /db_xref="K1XBT8_9BACT"
     gene            complement(194051..195028)
                     /locus_tag="FFC_09252017_16_scaffold_4_prodigal-single_217"
     CDS             complement(194051..195028)
                     /product="Uncharacterized protein n=1 Tax=uncultured
                     bacterium RepID=K2CV76_9BACT"
                     /codon_start=1
                     /transl_table=11
                     /translation="MREDLYEIIPFAKEFSINRLGMIKGPTGLKKHYRNGNGYPTVGI
                     KLNDGRFTTMGVHRLLATVFLNPPQNYEELHVNHIDSNKDNFSLNNLEWVLPTENNIH
                     AALSSKLTKPKIISIDPTGEQKLHLNLEDVANYLSCTNSEVWVALNNGIKLKGHELKL
                     RGKHLPASLKKITYHKIMTKRKLKVIDLETDEISHYNSLNECAKSLGVVSSCIHSRIS
                     DSNTVKLLKSRWLILDECSELPDLEKHDIQRKSGKKDVVALNITNKELWIYSSATEFW
                     YENNLSKKAVTIALKRDVIREVGGWIFLYLTSKNIERISLYVKCPDLHT*"
                     /db_xref="UniRef100_K2CV76"
                     /db_xref="K2CV76_9BACT"
                     /db_xref="sik:K710_0915"
     gene            complement(195372..196649)
                     /locus_tag="FFC_09252017_16_scaffold_4_prodigal-single_218"
     CDS             complement(195372..196649)
                     /product="DNA-directed RNA polymerase {ECO:0000256
                     |RuleBase:RU004279}; EC=2.7.7.6
                     {ECO:0000256|RuleBase:RU004279};;  TaxID=77133
                     species="Bacteria; environmental samples.;"
                     source="uncultured bacterium.;""
                     /codon_start=1
                     /transl_table=11
                     /translation="MAIYQELINFNDVFAKLKEPPIIVNDVAFSTDEEKEELMEQYLT
                     TYSSDKISTVPSCDCGVTKGEYAIGSVCPECNTRVRSSTLEDIEPILWFRKPYKIEKL
                     INPIFWIMLKDKFTNGKFCVLSWVCDTKYENTAVEPSAKAKEIIEELKGMGIVRGYNN
                     FVKNFDEIISMLLATKGFRAKNKEMEFLYELIQNNRERLFSDYIPLPNKMLIVLEKQR
                     GVSEFEDGSVTAADAFNAIAGIDKKITEFNLTTRMDRTIRSIDKLCTYYQFFYGRYLA
                     SKESISRHHIYSTRCHFSFRAVIISITGPHEYDELYIPWGVACGLLKIHLVNKLFTYG
                     YDYNQALSFIYGHIHKYHPLIAQMLDEIIDESPDKSIHTLFNRNPSLLMGSVQRMRVT
                     RVKKDPSDTTISMPILATVPYNADFDGKFYCCH*"
                     /db_xref="K2C9Q3_9BACT"
                     /db_xref="UniRef100_K2C9Q3"
                     /db_xref="2.7.7.6"
     gene            complement(197379..197726)
                     /locus_tag="FFC_09252017_16_scaffold_4_prodigal-single_219"
     CDS             complement(197379..197726)
                     /product="hypothetical protein"
                     /codon_start=1
                     /transl_table=11
                     /translation="MDQIARAAKLAGDWWATRLNNEFGDKREAFAASVTKRVDDELRL
                     MKTKQPYVFTECDYDPKGLMLNSLLDVFDPKVVLRSDNVLPTKHELLIFPEKLVPKEG
                     YGNWTEEIVVSAE*"
     gene            complement(197827..199698)
                     /locus_tag="FFC_09252017_16_scaffold_4_prodigal-single_220"
     CDS             complement(197827..199698)
                     /product="hypothetical protein"
                     /codon_start=1
                     /transl_table=11
                     /translation="MALNVGNPSNVDNSKNMSGAWSILGGANGLMNSPISRGVNAENI
                     TRMRDALVRYLSEINDDMRCNIITIEDETLAYKVIVVTLAEKAELKVVSYHTLIIDDM
                     DKKPDPLVIIENGQTIQHSRVVSDAYDMDMIAVILKRLNKEFPGATMLRAGATVVRKD
                     MQVFTAVTNNENALSDKFKEFIYYVINFCNTELIMHKPQYQDISIPNLVKAANNGNSN
                     GVLTMVLNARQERSNIETRSALQARSDIDITFKTKTVNTGNSLSLNNGQRSDEVGKIN
                     GFVDLINNGTMNTTFAAYNQNQMQQHYTARLVITHLESKVALTPASLLLVLSMSSILS
                     YGSNWLSMFKSKVVGRNEIDFSDIGALGIEINLTPNIPDSSFKHIDTKSESVTPGALM
                     ALITGLIRPGLVVSMDVVDSDCDSGHLEIFAEAARADSNRGARDLIYQSAEQLTGGIF
                     GRYFSMNDRMFVEPDNRVHIGYYVRGDEKRDIREIDYLAVANYASATKDPGILLRWAQ
                     TFNDMSVNIYTRLNERAAILSAMTNGSFVLQGYADRLTFSGMFINALIAAVSEAGLLV
                     ELEGSINNNNNTGGVSPATFVNEAISNPNSSFFRQNAATQNARYANVGYAPYVGRRF*"
     gene            200068..201162
                     /locus_tag="FFC_09252017_16_scaffold_4_prodigal-single_221"
     CDS             200068..201162
                     /product="Uncharacterized protein n=1 Tax=uncultured
                     bacterium RepID=K2D7L0_9BACT"
                     /codon_start=1
                     /transl_table=11
                     /translation="MFDLFEGDRDPSIPLYKFPAWLFIKRNMLLELKRVYDYFHTNVR
                     PLAGAHILKNLINSLNVPVEYSIDKYVELASQRAMNYAKMAQFSTPYNDGKIFHGVFY
                     GEGSNEIIMLTDEYINVFDEYKNWRDLESIRVLLHPISDLALIPPDGIKQSTANGLCV
                     IEINIAKLAMQYHGFCASEKIKLIENKEGIRLGLEHFLKMYVLPNMLPSHLDMVIYNR
                     MKNLFYGEPMSTPLRRLPFTIRDYETRIDRVLGSILDILGKKKLLYSNALYMMPAITE
                     ADMYDVMKMPDNPLTRQINWVYAVGRVSVYRFLVEVCGGASVGMNLNDIVIVKRNLRY
                     LKYESILAIKLSPDDLYDITDDIKFIEHLI*"
                     /db_xref="UniRef100_K2D7L0"
                     /db_xref="K2D7L0_9BACT"
     gene            complement(201206..201496)
                     /locus_tag="FFC_09252017_16_scaffold_4_prodigal-single_222"
     CDS             complement(201206..201496)
                     /product="hypothetical protein"
                     /codon_start=1
                     /transl_table=11
                     /translation="MIKTSYTAEEVAKLSLEDLIEIRKAVKSKIDNTTILSMPFTNRV
                     KNVLTDNNIHFMCELYELSALELWVLPFMTPSLMDEIKLKLKEVGMPPLRES*"
     gene            complement(201502..201750)
                     /locus_tag="FFC_09252017_16_scaffold_4_prodigal-single_223"
     CDS             complement(201502..201750)
                     /product="hypothetical protein"
                     /codon_start=1
                     /transl_table=11
                     /translation="MDKKKVIRFFVTPCIPGFVVASLIVAAMAAIAAILITATDPTYV
                     ERNVDMADLQRKSVVVTAVLGILLTPVFYSWIFGIFGG*"
     gene            complement(201771..202361)
                     /locus_tag="FFC_09252017_16_scaffold_4_prodigal-single_224"
     CDS             complement(201771..202361)
                     /product="hypothetical protein"
                     /codon_start=1
                     /transl_table=11
                     /translation="MNSILKPGMTFWVLAAGVAMLLLLSSVIRMGDMKTAPGIIPGVD
                     KAVVLPWHFHIREVDTTRVVTPLQTSLAKKFGPRVYKYAKDIREVNAGNKFPSNNLLL
                     AIAATESSFRSDAESSSSAGLLQINYKAHNLEKHTLFDVKTNVKHSVAILQKLDHVCA
                     GNMKCTLLSYNVGHKAYMNGQYDINYYNKVVNYLNL*"
     gene            complement(202476..202850)
                     /locus_tag="FFC_09252017_16_scaffold_4_prodigal-single_225"
     CDS             complement(202476..202850)
                     /product="Uncharacterized protein n=1 Tax=mine drainage
                     metagenome RepID=T0Z1F4_9ZZZZ"
                     /codon_start=1
                     /transl_table=11
                     /translation="MKDYVCIFLAISTLASSVVFIRALYLGYKDGEITIDQLFDMAKH
                     GTLPKSFKDWHLTKGDGITVAHVAAEYGNIPIDFDQWDLVDNRGITVHTLYTNRLLQK
                     AIEELRGPLFLTTLFSTEQLKK*"
                     /db_xref="UniRef100_T0Z1F4"
                     /db_xref="T0Z1F4_9ZZZZ"
     gene            complement(202907..203254)
                     /locus_tag="FFC_09252017_16_scaffold_4_prodigal-single_226"
     CDS             complement(202907..203254)
                     /product="hypothetical protein"
                     /codon_start=1
                     /transl_table=11
                     /translation="MAIDITVPTTFFTDGLTTITTLDPNGQYTAMSLAVYCQDGQTVP
                     CAGQYTAPTGEFITPQNVNDICKAVYNNLTTANDFFIRRYQDGLNLPSGDQVRMMFYN
                     TKLSMYGIIATLK*"
     gene            complement(203256..205400)
                     /locus_tag="FFC_09252017_16_scaffold_4_prodigal-single_227"
     CDS             complement(203256..205400)
                     /product="Uncharacterized protein n=1 Tax=uncultured
                     bacterium RepID=K1XQ93_9BACT"
                     /codon_start=1
                     /transl_table=11
                     /translation="LDNPFLLRPEEYKRDIDPIAHYVKQASLYISKTKGLPLEECEAK
                     IIEMIKTNTGAFNQAKPRTIVFAERQKNGDREIKKQPILEYIKTILVNEDIVAPTLTV
                     YCNPRVKRSFLTPIVINNKKIRSQAKKKKFELTVLKDFVNADIYGKIDTNKKIANNSH
                     SGAMSSSSTPLYNKTGHSTLTSGCRNTSSYGNSNNEKLLTGNRHYFNLSIVLNNITFI
                     ISKLDADVFQYVVNKYNLYMPTVDDVMSVIKRSSDLYYRDTLADKIVRSYVEKLTEYE
                     LAWFTYCNDFYHLAIFNETLIKNFIKAATEMVNDDGVYTADDVHKLDENYIFLGHQIC
                     SSKVIGLGKKYEEMGEKGILNYLVPTIKNSQKVVYSLSDLLSTIFRNSVVPHNVADIP
                     HSIRRAVLVSDTDSSIFTSQELVFWYKGGKKVFDEEGKCVHAFLVLLVSETIAHILCQ
                     MSKQFGIENENLKDIYMKNEYTFDIFVPTEVSKHYYASMSVQEGNIYDKLKREYKGVQ
                     LINGKLPKYITATAKEMMNDIMDNILSNKKLSMVKYLNQVYEIEQKIKNSILSGDTTF
                     YKNVTVKEKTSYTADNFNAYKHYVLWEGVFAQKYGSIQPPPYESIKIPTILNNKTQIA
                     AWLNSITDSELRIRASNWMVEHKRDSMEIIILSKDYVRSNGIPEEIKPIINVNKTIIE
                     LCHVFYMILDTIGYQIKDDFILSDFYAPGVIT*"
                     /db_xref="UniRef100_K1XQ93"
                     /db_xref="K1XQ93_9BACT"
     gene            complement(205501..205803)
                     /locus_tag="FFC_09252017_16_scaffold_4_prodigal-single_228"
     CDS             complement(205501..205803)
                     /product="hypothetical protein n=1 Tax=Sulfobacillus
                     thermosulfidooxidans RepID=UPI000312E2CA"
                     /codon_start=1
                     /transl_table=11
                     /translation="MVRGILSPYLSMSEEKLNTGEHASPPKGYPTDPDLYAVPEFYMF
                     PIDTKEHVHSAISYFSKHEWLEHQNKKKAAKRILAAAKKFDIHVSEDSEVYKAAHA*"
                     /db_xref="UniRef100_UPI000312E2CA"
     gene            complement(205886..206737)
                     /locus_tag="FFC_09252017_16_scaffold_4_prodigal-single_229"
     CDS             complement(205886..206737)
                     /product="Uncharacterized protein n=1 Tax=uncultured
                     bacterium RepID=K1XBX9_9BACT"
                     /codon_start=1
                     /transl_table=11
                     /translation="MSKKNFKMALVVESYPVFDMGLDRQKLNDLLNSDLSFGLMDRKF
                     CETDQNYLQLIPYITLWDSANNKFFVYTRGDVGDENRLHGMCSLGLGGHIDYILPLVE
                     EATYNDILYNTIVSTAIRELSEEVGAFEVETIGTNHQLAETEANRVMFDKLMRAISNA
                     TLIHTDLDEVGSVHLGISIVCPIDPSTLGEHENGVIIKGQWLSMEEIKTRTQLDEGNE
                     ERLTLETWSEILIQTLETTVADIALQDESSKIVDDEVEDGLKTVVEGMDEESDSACDP
                     VQPVDIV*"
                     /db_xref="UniRef100_K1XBX9"
                     /db_xref="K1XBX9_9BACT"
     gene            complement(206766..206954)
                     /locus_tag="FFC_09252017_16_scaffold_4_prodigal-single_230"
     CDS             complement(206766..206954)
                     /product="hypothetical protein"
                     /codon_start=1
                     /transl_table=11
                     /translation="MRSMKTSDAALCNAIPFVLRATNKVLVVCPNGAHYKKWKMTRNG
                     SCCSRIVFIKTETIHFVC*"
     gene            complement(207219..207791)
                     /locus_tag="FFC_09252017_16_scaffold_4_prodigal-single_231"
     CDS             complement(207219..207791)
                     /product="dcd; deoxycytidine triphosphate deaminase (EC:3
                     .5.4.13)"
                     /codon_start=1
                     /transl_table=11
                     /translation="MTILNDAQITNINATQEFIRPFIPETVSSDERGKVISYGCSSFG
                     YDIRCSNQFYLVGIKDGGIINPKNFHTDLIKKDHYRSPNTPFFMPPHSFVLTSSLEYF
                     KMPDDVVGVCVGKSTYARCGIIVNVTPIEPGWEGNITIELSNTTDSPALIYPEEGIAQ
                     IMFYRGERPITSYADRNGKYQGQTGITLPR*"
                     /db_xref="ssdc:SSDC_01460"
                     /db_xref="UniRef100_UPI0003C7EB42"
                     /db_xref="88523628"
                     /db_xref="UPI0003C7EB42"
                     /db_xref="3.5.4.13"
     gene            complement(207807..208241)
                     /locus_tag="FFC_09252017_16_scaffold_4_prodigal-single_232"
     CDS             complement(207807..208241)
                     /product="Uncharacterized protein n=1 Tax=uncultured
                     bacterium RepID=K2CA55_9BACT"
                     /codon_start=1
                     /transl_table=11
                     /translation="MASPYLGMNLSSIYNFTTIAPGILQLVYTNAKLVSISAYEIAIK
                     TKVVNGLWASIYPYMSNDGVNQYPNDPTAYNYYTFKQESGEIVVLAEPWINASSIKLV
                     SSLSLTISMNGLPDNSDISNIVSILKSSGYVDFTTIANNPGA*"
                     /db_xref="UniRef100_K2CA55"
                     /db_xref="K2CA55_9BACT"
     gene            complement(208241..208660)
                     /locus_tag="FFC_09252017_16_scaffold_4_prodigal-single_233"
     CDS             complement(208241..208660)
                     /product="hypothetical protein"
                     /codon_start=1
                     /transl_table=11
                     /translation="MRIIHPWVVLENQENSQVFFNILTRHDWKVDKKSFSLEFIYTQL
                     LKLIFDRLNLGVSELGMPINVRHILLAYHDTYRYEENAMLIDAALNEAYRYLSVSIAH
                     QLQNYELLEGGCLNNYIMSDVKSGFIYRVIMLKGVLS*"
     gene            complement(208664..208969)
                     /locus_tag="FFC_09252017_16_scaffold_4_prodigal-single_234"
     CDS             complement(208664..208969)
                     /product="hypothetical protein"
                     /codon_start=1
                     /transl_table=11
                     /translation="MEDVKTIRNIIVLSIDKIDYEECLKILTKEELEVCLTNAFKLNA
                     EKELMFHLNVKLMNLSEMFLRRVDQALAQVEGCENWYVTRVKIKGFSTVIFEFLEYI*"
     gene            complement(208947..209345)
                     /locus_tag="FFC_09252017_16_scaffold_4_prodigal-single_235"
     CDS             complement(208947..209345)
                     /product="hypothetical protein"
                     /codon_start=1
                     /transl_table=11
                     /translation="MDSFYQENKSDLAIVNNEMTLAYLYENVEDFILTFFPPAEIIGM
                     IQMPKKHMDQSDFCMEYIEANLVDRLHLLTDSFYCTLELAIYTNNTEISRQLNTILEP
                     FYAPCGFVKWVDDRCTLIEVDVNNGRCENY*"
     gene            complement(209314..209649)
                     /locus_tag="FFC_09252017_16_scaffold_4_prodigal-single_236"
     CDS             complement(209314..209649)
                     /product="hypothetical protein"
                     /codon_start=1
                     /transl_table=11
                     /translation="MVRIVVDLEITYTVIANLLALVKMHDSKEIVGLINLTLNTMTEE
                     VPEIELVNKIRKYNLNMPADRLAYSLTKHLTSELGNVTGMDFKSLVPGMRLTRMGETY
                     GFILSREQI*"
     gene            complement(209642..210238)
                     /locus_tag="FFC_09252017_16_scaffold_4_prodigal-single_237"
     CDS             complement(209642..210238)
                     /product="hypothetical protein"
                     /codon_start=1
                     /transl_table=11
                     /translation="MLTEILILNLKDQMYHELSNYDDYVSESNALYKGVDQIQDPIYK
                     TKLCELIKTREDIIEGVNLNRKIVDKRTAELYRRNYMIDNEIYTNIHKYLVFLIKKEI
                     DLTVKHHIRLSDISQPYDVLTDVGFEKLKNDYIPRSMRYAFNELDKFTCDCDWRIYSV
                     QVNGFDLIIKKNNDFRIMDWERIQEEKKAKFEERINNG*"
     gene            complement(210242..210610)
                     /locus_tag="FFC_09252017_16_scaffold_4_prodigal-single_238"
     CDS             complement(210242..210610)
                     /product="hypothetical protein"
                     /codon_start=1
                     /transl_table=11
                     /translation="VLAIINIEILRHQIDSCVFSSENISDIRVAGNYHLENSFKERKN
                     FLEWLFKKYFDHRGYHVGGFVCYEDYEFVIRNLEFSIYSLLDRLFINNGFTLDRINVY
                     NKYISLLISENNLILSIEDL*"
     gene            complement(210773..211741)
                     /locus_tag="FFC_09252017_16_scaffold_4_prodigal-single_239"
     CDS             complement(210773..211741)
                     /product="Uncharacterized protein n=1 Tax=uncultured
                     bacterium RepID=K1XQA5_9BACT"
                     /codon_start=1
                     /transl_table=11
                     /translation="MKIYACGGTGLNIGNKFEDLRGDRGSILSSFDITYIDTSDSNSK
                     FLKDISPHHYFRISDVNGSGKKRDENYAVIREHVKSIILKHPPEKFNIIVHSGSGGSG
                     SVIGPVLTSELLKMDVVVVVIMVGSSDSVIEARNTIKTFASYESISKKAEKPVPLIYH
                     ENSAITKRITVDEHIRSEIFILSAIFSGKNQELDDTDIYNFFNYNRVTSSPPMLVAIE
                     NYTNGVSLPDTCQPISCLTIAKEGQDTDLDVMVEYKTDGYLPAGAEETDFAHILPIHY
                     LVVDGLIFNMIRGLEKKIEDAAKIQSAKVVKKPTHNFNTEDDGLVL*"
                     /db_xref="UniRef100_K1XQA5"
                     /db_xref="K1XQA5_9BACT"
     gene            211862..212383
                     /locus_tag="FFC_09252017_16_scaffold_4_prodigal-single_240"
     CDS             211862..212383
                     /product="hypothetical protein"
                     /codon_start=1
                     /transl_table=11
                     /translation="MLFKNTTMKEKDSEQNDLEKGDVVDATVVGNNAEPTLEAKTGDE
                     AVDNQVINLKTITINGSLGRDITGILNKLYKIKEEVVAEKSVKISSESNVKNNKFLSV
                     IDDASSRKDVLDSIGELVKAKESGDYDSFGVVANLKDGMVPYTMYSLEEFCKKENIKV
                     IVGEIGLENFLVG*"
     gene            212390..213610
                     /locus_tag="FFC_09252017_16_scaffold_4_prodigal-single_241"
     CDS             212390..213610
                     /product="Uncharacterized protein n=1 Tax=uncultured
                     bacterium RepID=K1XC82_9BACT"
                     /codon_start=1
                     /transl_table=11
                     /translation="MHTIKEVFDDHFTHLKFNKNLAHEIYRFKMGFMSKNEESIEFFG
                     GNLMGVHVVRFLPKEENEFFDIFDTDKPVVKHLVAQIPGINKSFIIASDPFNVLITYL
                     IYKFFNSPYLSDKLKEETAVDLAMIMNIRFLTGLMNHYYKYPIDKATAEAVYASLSFK
                     YIIKQKGSWGAAMESRSYDSVCKDSIHYKTLTKLDSEEAVTYFLNDSQGRIRDTMKNI
                     YREFKKVKDSGIKFNKNSGTEIGLDGEESFKDKAHGLMTFNKYLYTILPDRRSFIRIE
                     LLNIIYDLVPSVQEKHLVSVLEWLSENFMMADKQYIKQYLDLTLVYSFNYMLTRTNIL
                     HNPQDLGMFLTEMRGGYLSSKSTEPDLLELRVLGDKIVTESIKIKTKSVITSVRLAAF
                     LYVCLRTYTKNHYR*"
                     /db_xref="UniRef100_K1XC82"
                     /db_xref="K1XC82_9BACT"
     gene            complement(213656..>214012)
                     /locus_tag="FFC_09252017_16_scaffold_4_prodigal-single_242"
     CDS             complement(213656..>214012)
                     /product="hypothetical protein"
                     /codon_start=3
                     /transl_table=11
                     /translation="MTNSTFNNVAFFANVWDSFPTATFNSQWPNGTGYFDGAVTDGSI
                     KTVVTFVDPKGRRGIIIPGDRGNLVVFQRYSPGNGPDVLVYNAPAWWDGPTSGKVGGD
                     GNPDFDEMIDLMGVIL*"
ORIGIN      
        1 GTTTTGATGG AGCCGTCAGT GACGGCTCCA TCAAAATAGC CCGTCCCGTT GGGCCATTGG
       61 CTATTAAAAG TGGCAGTGGG GAAAGAATCC CAAACGTTTG CGAAGAAAGC CACGTTGTTG
      121 AATGTTGAGT TTGTCATGTG CTGCTTTTTC TCGCACTTCG GTCAATTTTG CCATGTTAAT
      181 TCTCCTAGTA AAAGATAAAA CCATCATCCC ATAATAGTTA TATATGATTG TTTTTATTTC
      241 TGACATAAAA TAAAACATAG ACGTAAATAA TAGATACACC AGGTTTTATC CTGGTGTATC
      301 TATTTTAATA GTTAATAAGG AACGGCTATT TTTGACAAGT TAGCAATACC ATCAGCATAA
      361 CCATCGGTTG CTGCTGTGAC ATAGCCGCTT TGTTTCTGTA CGAAGCCAGG GCGCAGATAT
      421 GGGTTGGCAT TTGTAATGCT GATGGAGTGA AGTATGTTTT GTGCCATGAT ATTTGAACCA
      481 AGGTTAAACT GACTAATCCC ACCAAATTCA ATTGACAATT CCAAAAGCTC TGCGGTACCA
      541 GGCAGATCAC GTTTACCTTC GATTTCACCT GTAGCTTTAG GGAACAGGTT GGTTGTGATC
      601 CAAGATTTCA TCACCTTGGT GTGAGTTGGA TCAGGTTCGA AGAATAAACA TGTCATGCTG
      661 TACATGTCTG CCAGCATATC TGTTGGGTTT GCACCAGGCA CAGTAGCCAC CAAGGCGTAT
      721 TTTGTGTCTG GGTCCATCAT GCCATAGGTG ATCCAATTAT ACAGGAACGT TTGGATTGGC
      781 ATACCATATT TTTCTGTAAA GCTGAATGTA ACGTTTGATC TTTCACGTTT AACGTTCACG
      841 ACCTCTTCTT GCAGTTCGCC AGCACCGCCA ACGGCATGCG AGTCTACGTC TACTTCCAAC
      901 CCACCTTTGA GACCATCAAT GGTTTTTGCG TGGAGTTCAA CTAGAGCTTT TAATGACTGC
      961 ACCCATTTGT CTGGGTTTGG CATCATCTGG AAGAAGCCGG GAGCTTCTAA CAAAATACAC
     1021 ACCAGATTTC TTCTTACGTA GGCCTGGTTA CTCACCCATT GGGTAAGGTC CGGGGCCCAA
     1081 CCGAATTGAC CACCATACTG TAAGTCAAGC ATCCCTGCAG CATTTGGTAA ATTACTGCTA
     1141 TAAGCTTGAC CGTTCAGGGT GGCGTCTGTT TTTAATAAAT TACGAACCAA TGTGCTCATA
     1201 TTTTTTCACC CTTAAGCTGT TGTAGTTTGC AAGCTATCCA TGCGGTAAGC TTGTACGTAT
     1261 GTGGTCATGA CAGTCTTCAT ATTAGGAGCA TACAGCTTAA TAGGAGTTGT CCATGAGAAA
     1321 CCGCGTTGCA AATCAGCATC GGAAATGAAA GCTGCTGGCA CCACAATAAA TCTGTTGTCA
     1381 AAAATCTTCG ATGTTCTTTT TGAAATGAAA GTATTAACTT TCTCAATTAG TGTTGCGTTG
     1441 GTTATACCTG ACACACCGCT AAATTCTCTC CACGCAGCGT GAGAGATTTT GTTTAATTGA
     1501 CAAATAGCCA TAGCAGTAAT GAAACTGTTA AGAACTGAAG TGTCGTCATT GTAAATAGTT
     1561 TTCAGTGCTG GGAAGAACAG CGAACTTCTG TCGTACTTCT GTACCCAGTT AAGACCAACA
     1621 GACCAGTTAA TATTTCTAAC CGAGCCGGGC ACAAATGTGA TGTTAGCATT GTACATAGAT
     1681 CTAACAATAG AACCCGGAGC ACCATCGAAT TTAGCACCAG AAGTCCATTT ACCGTTAGAT
     1741 GCACCCATGT ACTTAGCGGC CATAACAGCT ACTTCGTTTG TGAAAGGTAC AGGCTTATTG
     1801 TATTGGCTAT TCACGAGATA GCCAGATCTA CCGATAATCA TACCACGCAT AACTGGTGTA
     1861 CCGAAGAAAT CAGATTCTGG ATACATTTGT AAACGTGTGC GCAAAGCAAT TGCTGTAGAA
     1921 TATTCTTCAG CAGCTTGCAT TACAGGGCCA TTTACATCAA AGACGGAGAG GGCCACGAAT
     1981 GTGTCTTTGC GCTGTGCAAT GAATGACATT ATGTCATATT TGGTTTGAAG CGGGTAACCT
     2041 GGATCATACA TGATCGACTC AACGTTTTCA GCCAAATCTT GAATTGGGTC ATTTGGATCT
     2101 GCGTATGCCA CTACAAGCTT GGATACTGAT GCAGCAAAAT TAGCATCGTT CATTGTGCCG
     2161 TCAAAACCAC CAGAAGCATA AATGTTTGTG ATGTTGGTCA AGCTAACAGA AGTAGCAGAA
     2221 TCCACAAACT GGAATGACTG ATATGGCACA TTGAAAGAGG ATGTACCACC AATGAAGTTA
     2281 AACAATCTGT AATCAGCAGG GTTTGTAGGT GATGTGGCAA AATCTGACCA CTGGCTATTA
     2341 GCGAAGCTAA TTTCAGCAGC ATAGAACTGT TGCAGCAATG TGTCAATGTT GTTGTTGTAA
     2401 ACGAAAATTG AACCAAAGTC ACCAATCACT GGCGCAAAGC CTGGGTTGTT GAGATTCTGG
     2461 TACGAATTTA AGAATACATC ACCGATATAC ATCTGTGCAT CATTGGCTGG GTTAATTACG
     2521 TTTTGTTCAA ACGTTACCTT GACAAAGTTG TCACCAAAAA TAGTTGGAGT TTGTTTAGCG
     2581 CTGCTATAAA TATCTGGTCT GCTGATTGCA GAAATATAGT ACGGATAAAC TCTGTTCTTT
     2641 TGGAGGACTT GCATTGGGAT ATCGGGGTTT GTGACCGAGG TCGGTGCCCA CAATCTGATA
     2701 CCAATGTTAT TAGCCCATTC CCCGAATGAC GATGCAGCAA TTTCCAAGAT AGGGTAGCGT
     2761 TGTGACGTTA CGTTTGGAGT TGCTGTTGTA TCTATCTGGT CGCCTGCTAT GGTTGTTTTC
     2821 AAACCAAATG TGTTATTGTT AACGGCATCG TATGCGAATA CAAACTTAAC CAAATAACCT
     2881 TGAGTGGTAG GGCCAGGTAC AGGTACACCG CCAGCGCTCA ACATAATGCT ACCATCTGGA
     2941 TTTCTTTGTG TGGTTGTTAC CGTGGTCGGT AAAACATCCA TATAAAGAAT GATGTTTGAA
     3001 TTTGGACCAG CATCATCTGG TTGAATGCGC TGAATCATTG TTGCATTAGC CTGGGCATCA
     3061 ATGAGGTTAG CCATAACTGT TGCGTAGTTG GCATACTTCT TTCTGGGATC AAAACTGTCA
     3121 ATACCATACA TGTTAGTGCG GCTAACACCT TGCACTAACT GCGGGTTGGT TGGGCCTTTC
     3181 TGAGTGTACA AGTAAAACTT AGGTAAGTGT TGTGGTACAT TCTCTGGCTG AATGGGTAAT
     3241 TGAACTGTAC TGAGGTCTTG TGTACCGTAT TCAATTACCA TAGGCGCGGC ATCGATGATA
     3301 TATTCTGTCG ACATGTCTTC AAATCCTATA GTTGAGTTAA GAAAAAATAT TTTTTAGTTT
     3361 AGGAGTTAAT GATGAGTATT AAACTGACTG CTGCCGATAC CACCATGGGT TCGACTTTTA
     3421 CCAAACCCGG TGTGGAAAAA AATCTCGAAT TTCTGTATAT CGGTTATAGA GAAAATTTGT
     3481 CTTCTTTTTA TCACAATAAA ACAAATATAC TTTACATTGA TAATAAAGTT TTGTCATTTT
     3541 ATCCTGATGC ACCGTCGCTG GTACACCCAT ATCTTTTAAC AAGAAATAAT GACGAAAAAA
     3601 TTCTTTTCAG TGATATCAGA TTATTTATAA ATAAAAGGGA ATCTGATAAA ACAAATACCT
     3661 TGGTTTCCAA TAACCCAACA GAGCTGGCAT TCACTACTTT GAGGACACAA TTGAACGCCT
     3721 TGTGGATAGA TGGTAAACAA GATAATTTAA GACGGGATTT ATTGTTATCC AACAAGGTCT
     3781 TTGCTGGATG GATTAGCGAC ACAATAACTA AACGTTTTGG TCTAAATCCT GAAGATCAAT
     3841 TGGCTATTTT TGTGATAGCA CATTTCTATT ATAAAACCTT ATTTTTCAAG GAGTCTGTTT
     3901 TTGATGAGGA AACAAAGTTA GAGTTTTCGT ATCATACAAT AAAAGACTCT AGATTACCAG
     3961 CAAAATTCGT TTTAGGTATT TTCGATCAAA TAGGTGAGAT GGGTGGCATC GGTGACTTTA
     4021 TAGATAATGT AAAAAACATC GTTACTTCTA GACGTATTTC TGATTTGAAT TTGGGTACCT
     4081 TAATTACAAT TATTGGTACT ACGTGGTACG GCACTAACGC TAAAGAAATT TTGACTGTAG
     4141 CTTTAGAACA CCCACCTACT TTCGCAGCTA TTGTGGCAGT GGCTGTAACG CAGAGATTTT
     4201 ATAAAAAATC ATCTATGTAT TCTCTAATCA CTAAATTCGG TAAGTCTGGA GAGATTGAAG
     4261 ATTACATCAC TAACACAATG AGGTTAGTTG AACCATCTGG AGATTAAATA TGATTGACTT
     4321 TATCAAGCAA GATGCTTTAA ATGAAGTTTG GTGTGGGCCT AGACAGGATA ACCAATATAT
     4381 TTTTAGGTTG GGTGAAATCA CAGATAAAAC AGGTTTGATT GGTAAGGTTG ATTTATTTGG
     4441 TGAGGTTATT AATTTACCTA ATGCCACAGA CACATGGCAT ATATTTCAAA TAGGCCAGTT
     4501 GAATCCTGTA ATTTTGAATC TTGATTTAAC ACAAGCCCAG TTTGTTAATC TGCCATCTGT
     4561 AATGCAGAAT AACAATGTGT TTGTAGATGT GTATAACGAC AATGGTTTAC AGATTAGTAA
     4621 GTCTGATATT TATTATGCGT TTACATGTAG TAAAGATCTG TTGGTAGCCA TAAGAGAAAA
     4681 TCCATACGTG AATATTGACT ACGGTATGGA TAATATTTTT CTGAAGGTAT ACAGTAGTTC
     4741 ATTTTTTGAG TTAGGCGTGC TACCTACCAC CATTGGTAAC ATTCAGGTAT TTAGTGCTCT
     4801 GTTAACATCT AATGCGCTAA TAACACAAGC TACGAATTAT TACACCACAA GGAAAGTTCA
     4861 GGGTGGTGAT TTGTTTGTTT ATAAAAATGG ATACTTGTGC AATATAGAAA ACATTGGAAT
     4921 TGAAGACCAG GTAGACATAA TACACGATGC ATCAGTTAAA AACATTATCG AGTTTGATTT
     4981 GTCTGATCTA AATGTGTTTA CCAGTAAACT TGATAAATGT AGAAAATACA CCATTCATTA
     5041 CTCCGCCAAT AATAATCCTG GAGATTTTGA TTATTTCGAC GACATAGATT TTTATGTGGT
     5101 GGGTTACAAT GGTAATGATT TTACCGGACT CTATTACAGT AGAAACGATC CTGCTGCTGT
     5161 TAGACAGTTG ACATATAGAG ATTACTCCCT TAAAACTTAT AACGTGAATA ATCTTGTATC
     5221 TAGATTACCT TATGGTTTAA ATTATAAAAT AAGAATGGTT GTTAGGAATT CTGGTTTTGT
     5281 GAGAGATTTG CTTAGCACGG AACTAAGATT ACCTACGCTG TATAGATTAA ACGAACCTGC
     5341 TGTTAAAACT ACCATCTGTG GTATAGATTC AAATATTGAT TTATGGAAGG CTGAGAACTT
     5401 AGAGGTTAGC AGTTATGTTA ACTTCTTAAA TACCCCTGAA GATCAAGTGC AATTTACGGA
     5461 TGTAGCTAGT ATGTATGGTT ACAATGCCAT GGCTACTAGA TCAAGACCTA GTTTTTTCAA
     5521 AATAAATAAC ACGTTGAGAG ATTACCCTCT GCCGGCTACG TATTCTTATA ACTTAACCAT
     5581 TTATGAATAC GATATAGATG GTTTGTTGCT AGGTAGTTAC GTTCATCATG ACGGATATGT
     5641 TTATAGCATA TCCAATGTTG GCAGAACATT TTACTTAGAA CTCATACCTG GGATTAAAAG
     5701 TGAAAGCCCA GTTATATTCA CTGACACTAT GACATTACCT AGCGCTTATA GCGACTATAG
     5761 GGTATACTCA AGCACAGATA ATGTAACTTG GGTAGATAGC ACAGATTCTC TTAATATATA
     5821 CGGCACACAA AATGGTGTAT TGACAAAACC ACCCGGAGCT ACTTACAGCA TAATTATTAG
     5881 AACAGATGAT TCAATCTACG AAACTACACA GAGTTTGAAT TATACAAATG GTATTTTGGT
     5941 TTTAACACTA GATCCTATTG CTGGTAGTTT ACCGTATGGT AAGATTGATG TTTTTCTAAA
     6001 CGGGCGTAGC CTCGCAGAGA AAATAGATTT TGTATATTTA AATAACTATG TTTATATATT
     6061 CAATCTTAAA TACATAAATA ACGGTCAATC TCAAATAGTC ACAGCTAGGC TGTATGGCTT
     6121 TTGCAATAAA GATTTAACCA GAACTGTAAT TCAAGATGCG GGTTTTGTTA TTAATGGAGT
     6181 GTTATCTGAA AACAACACGT TTAACTTAAG AGATGACAGA CCATACCGAG TAACAGTCGA
     6241 TGGTTGTGTT AAAGATAAAA CAGAAGTGAC CTTTGCCGAG GATTCTGCTA CGGGTACATT
     6301 GGTAAATGGT GATATTTATT GCGTAACTGA TTATGTTCCA AATGTTAAGG AATACAGCGG
     6361 GGTCGACAAC AAATACTTAA AAGATCTGAG TGTTAGCAAA GATATGACGC TGAGCAAATA
     6421 CCTAACAATG AAAAACAAGA TTTTACAGAG CAACGGGTCT AGTGCTGCCA CATATCCTCT
     6481 TTTGAGTTTA TTCTTATCTG CCGTGGTGGA CTCTGTGATT AATGGTGGGT TGGTGGATTC
     6541 TGAATTTCAC TATAATTATA ACGATTATCA GGTGATAGAA AAGTGTAAGC CGTTCGAGTA
     6601 TCTGTTGTTA ATCGATCCTG TAATTAATCA AGTTGTTAAT TTTAACGATG TTTTAATTAC
     6661 ACCGACTTTG GTGGCATATG AAACAAACGT ATTTAATTAC AATTTTATTG TTCGTGTATT
     6721 TAACATTTAT TACAATGGGG TTATTGATTA TAATTCTGTG ATTAATCTTG AGGTATTTTA
     6781 AATGGCTAGT TTTCAAACAG TGGTGGGAAC TGATGGTATA GCCCCCTACT ATAATCCCAC
     6841 AGATAAGTGG GCAATATGGT CAACTAAAGA CTTGTATGTG GGTAAGGAAG GCAATAACAA
     6901 AGTAATCCCC AAGATAGAAG ATTATGTAAT AGACCCACCT ACCTTCACAG TGTATATCGT
     6961 AACAGCGATT GATCTTAGCA CATATTTAAC CACAATGGTG CAGATTAATA TTACACAGCC
     7021 ATCTTCTCTG ATTGCGATGT CGGACAGATT GTTATCTGGC AACGTAACCA ATATAGCAAA
     7081 CACATACAGA TTGTATTACG ATGACTCGGT CACGCCGGCA ACAATCACAG TAGACAATAG
     7141 GCTAAACATC TACGGCACCA GAACAACTTC TGCTAAATTC TTTTTAGGCA CTGATGTAAC
     7201 TAGTGCTGGC ACAGTAATTT CTGTGTCATA TGACAACTCA GGTAATGTAC TAAGCGATGG
     7261 AGTGGCATTA GAAACACTAT CTCAAGATAA CACAACCGGG TATTACCTTA AAACAATACC
     7321 GACTGTATTC ACTAATCGCA CCCTGAATAA TGGCGACATC GTGACTGTAG TTTTATACAA
     7381 TGATGTCGGT GGTGTGGTAT CAATGCAAGA ATTGATTGTA ACTGTAACTT CTGGTTATAT
     7441 GCAAGTAAAT GCGCCTAAAA AAATAATCAC CGGGATTACT TTGGATAGTC CTTTCATGTC
     7501 AAACTCTTTG GTTGACACTT TAGAGTACCC TAACAATTTA AATATTTCTG ATTTGAATTT
     7561 AGTGGGACAA ATATCATATT CCGATGGCAC AACTGCTTTT ATGCCCGTTG TGGCTGGATC
     7621 TAATTTTAAA GTGTTTGGTA TCGAACAGTT TAATAAATTA GCAATAGATC AAAGTACGCC
     7681 ACTTGTCTTG AAATATATTT TCGCTAACAA CGAAACAGCC ATTCAAAATG TAACGTATGA
     7741 CAACCAAGCA ATAACAAACA CCATAAGCCT ATTATCTGTT AATCCAGTTA CATCTTATAC
     7801 ATTTAAGCTT TACTGTGTAC CACTTTATGT GAATCCTGTC GCCGGTTATA AGTTGGGTTG
     7861 GTATTTGATG TCTATGACAC GAAATGCCTT CTATAACGTA ACTAATGATA TAACACTTAG
     7921 CAGTGGTAGT AATTTTAATG GAACGCTGTA TAAAGCACAC CAGCCATTGA AAGCAACTAT
     7981 AAACACAGGA GCTGTATCAA GTTCGGTTGT AGATTTAACA CTCACACAAG TTGTTGATGT
     8041 GTATTTAAAT TCTGAGGCAC AAACTAATGT GTGGCCTTAT CTAGTGTGTC AAGACATAGT
     8101 TGGTAATCCC AGCACCAGTT TTGGTTTAGG TGTATTTGCC AGGTCTCTAG ATACTTCTTA
     8161 CAAAACTATC GATGTCAGTA TGGGTTTGAC AGATATAAAC GCCTGGTTGG ATATGGTGTA
     8221 TTACAAAAAC CAACCTCTTG TCAATAATGC AATTGAAGCT ATATCACCTG TGCCAACACA
     8281 TTTTGAAATT TGGTATAGTC CAAGTTTTAT TACGGATGTA AGTGATTGGT TAGATGGAAT
     8341 GATAAGTAAT AGATACATGA TTCAACAATG GAACACTCCT ATTACGTTGA GTACCAACTT
     8401 AACTCAATAT AGCAATATAG TGATTAAGTT TTTAAACATC AATGGCACTA CTAACTCTGT
     8461 GTTGGGTATA TCCAGCATGG TAATAGTGTA AACAAAAAAA AAATAACCTA ACATCTATTT
     8521 TCACACAGAC AGGATGTCTG TGTGAAAACT TTGTTTACAT TGCCCGTTTG AGGGCCTCGA
     8581 ATCTAGACCC TTTTCTGGCT ACCATATTCG TGAATAGCCA AAACGCAGCA TCAACGAAGA
     8641 TGCTCTTAGC GAGGGGAGGA TTAGCCCCCT TAATAGCGGA TCGTATAGCA TCCACCATCT
     8701 CGGCGCCGCT CGCCGCACAC CACTCAATCG CAAATCGGTC TGCTGCTATC TCTTGTGCCG
     8761 CACCCGGCCG GGTGATGCAG TCGAGATGCT TTAGCGCGAG ATGGCCCAGC TCGTGGGCTA
     8821 CCACGAGTTC TATATGGCGC GGATTGGTTT TCTCCACCCA ATCCTTTTTG AGCCATATGG
     8881 CTCCAACCGC CGCGAAGGCG GGGGAAATCC CCACCTGGGC TTTGATTTCT GGTCTGAGTA
     8941 ACTCCATGTC GCTCAGGTGA TATATAGGGA AACCCTCTGC ATGAGCCACG GGTTTTACGG
     9001 CTTCCTCGGT AACCAGTTGG GTCTGCACCC CAAACACGAA TAAATCTCCA AACATGATAA
     9061 TTCTCCTTAA GAATTCATTA ATCGATAGAT GATATACGAA ATGTATATCT ATAAACTAAA
     9121 GATTAATGTG CATGATTCAA TATAGCAATA TATGACTGAA AAAAAATACA TATAAATATC
     9181 AGAGCATCTA TTAAGATGCT CTGATATATT TGCTTTTTTA TTTAGATTGG TTTACCATCT
     9241 ACGAGAATTG TTTGTGATCC TCGTTTCAAA CTCACGTCTC TGGTTTTGAG CATTTCGATA
     9301 ATACTGTCAT ATTTCTTAAA GTAAGGAATT TCCTCAGCTA CTTCCTCACA GACCATACTT
     9361 AAGTACTCCA CCAGGGATGG GTGTACAGTT TCCCGCAATC TCAGATTAAA CACATACTCA
     9421 AGCTGTTGTA CGTTATATGA CAACTGCACA CAGATAGGTG TGGCTAGGGG CAGTATATAT
     9481 GAAATAAACG GGTCATCGAG TTCAAATTTC GATGGTGTGC AAAAAGCTCT TTCAGAGTGC
     9541 AGCGCGGTCA TCATTCTAGA AATAGAAGCG ACTTTTTCTA CGATTTCTGG ATATGGTACG
     9601 ATTTGATGCC ATTGCCATTC GGTAATAAAG TAGTCTCTTA CCACTGGGAT TGTGGCTGCA
     9661 CAAAATCCAT TTCGATGACG CTGTAAATCT CGCCATGCGC CATAGTCAAG TGTTTTAGAA
     9721 CCAAAAGAAG AATCGACGTT GATTACGCCA GCACTATAAC TCAGCTGCGA GCTTTTTGGT
     9781 TTACCATCAA ACAGACCATC TGAAATTAGC TGGTTGATCC CTGTTTCATT GTTGATGTGT
     9841 GTCAAATATT CATCTTCTTT ATCTTTGATT TCTTCGTTTA AAACCAGAAC GTAACACTCC
     9901 TCCATAGTTA GGATGTCATC TTGCTCCGCT GGCAGATGCC CGTCCAGTAG ATCAAAAGAG
     9961 TTCGGATATT TTGCGTTCAG CACTCTAAGT GCGTATAGGG CTAAATGTCT TACTTCGGGC
    10021 AAGACATGTC GTTTGAGGGT TAGTAGATGA GTCCTAATGT CTCGCAGGCT GCCATGAAAA
    10081 CTCAATTGGG TGTTTGTGCC CGATGGCAAG AACCCACGAG CTATATCAAA GGCATACGCA
    10141 TTGATCGCAG AAAGTTCTTG CTGTGTGATA TCTGTGATAC CTTTAGTTTT CTCAGCCACG
    10201 ATAGTCTTGT GGATGAATTG ATACAACTCA AATAATGCAT CGATAATTTC GTCCACCCTT
    10261 TGTTTTACAG GCAGATAAGA ATCTGAGTGA TAAGCAAGCA GGGTTTCTTT TAGGTCGATG
    10321 TGTTTACTGC TGAAATCGAT GTATCTCGTG GAGGATTCTT GGCCAGAATA CAGTGGGGTG
    10381 TTTTGAATAG CTTTAGCTGC GATGATAGAT ACATTCTCAA TAAAGAGAGT TGTGCTACCA
    10441 CAATCACCGA TGCTTTCATG CCCATAACCA ATATAAAACT TTTTCATTTT CTCTTGGAGT
    10501 TTTAATTCGG TTTCGCTGAC GCGCTGGGCT GCTAAGTCGA TACCCTCTAG GTGCTTTAAC
    10561 ACAGAGGTGT GGCTACGACT GTAAAGAGCT TGCAGCATGG CCAGTGTTTC TGGGTTTGCA
    10621 ATATCGACTG CAAAAATATC TATCATTTTT CATTTCTCCA AATGTTTTTA ACTCAGTACA
    10681 TATTTTTAAT GGCAGGTGTA ATATTTTCAA TATAGAAATA CTTACCTTTC ACTCTAGGTA
    10741 ATTCAGACAC TTCGGTTGTT CTGATAAAGT CCTCGTAGAA AATATCACTT GCGTCTTTAC
    10801 ATCCTTTCAG TACCAATCTC TCGTACTCTT CTGGTATAAA AACATCAGTA TCGTATTTTG
    10861 TTAATCTTTT CTCTGGCTTA CTTATGAAAG CATAGGTGTC TTTAGTTAGT GAGAGCTCTA
    10921 GGTTGTTAGT TACACAGATG ACGCTATAGT TTACTTCTCT TTCAATTAGT AAATTAAATT
    10981 CCTCTTTGGT TACTTTGAAT ACTATGCCGT TTACATATCC TTCGTTTGAA TTAACTATGT
    11041 CAAGAAATAC GCCGTTGCTG ATTGAATCTA TGTTTTCAAA CATCATTGGT ACTTTAGCCC
    11101 GCCACACACG TTTAAAGCTA TTTAAGACAT TATAATTGTA ATCCTCACCG TATATCAACT
    11161 CTCTGTCGAT AGTCTCCTCA AGGCTGTTTA AATTGATCAG AGACCCATAT CCGAAGATAG
    11221 ACACAAAACC ATCGTCTAAA CTCTCTTTGG ATCGACTAAT GCCTTTGTTT TTATACAGAC
    11281 CATTATCATA TCCGTGCTGT ACATTATCCT TGACGGATAC CCATTCTAGG TTGGTGGCTG
    11341 CGTTGTGAAA TTTGTTACCG TCAATATGGT TAACGAACGG TTTCCCTTTG GGTTGTTCGC
    11401 CATGAAAAGC TGTACAAACT AATCTGTGTA TGTAATAGTT TTTACCTTGA AATCTATATC
    11461 TTAGATAATG CCCAACAAAG CTACCCTTTG TTATTGTTTT TGTTAAAACA TTAATAATCT
    11521 CACCAAGAGG ATTAGCTAAG ATATTATTTA CGCCGGGGAT AATAAACCAC CCTTTAAATT
    11581 TCGGTGATTC AATAGGTTTA TATTTTTTCA TTGTCTATCC CTTAATTAAA AATTGATTCA
    11641 AATGATAAAA GCTTGTAAAA AAATATACAC GCTACCAGTT TAACTGGTAA CGCATATATT
    11701 TCATTTAACT TACTTCAATG CAGCTTCTGC AATTTCAGAG AGTTCTTTAC GGACTTGGGC
    11761 CAGTTGGCCC TTGCTGCCCT TGGAGCCATG CACATAATAC GTGCTTGTGA CTACACCATA
    11821 CTTGGTCACT GATTCATCAG AACCCGGCAC ATGTCGTTCT GCGGTGCGCG CCATTGTGTG
    11881 TGATACATTG TTTTTCTCGC CCATTGGGAA CACACCAGAT ACAGATTCAA GTGAGTTGTC
    11941 ATCTTTCAGT GCATCAAGGG CCATGACGCC AAACGCATGG GTACTAGCTG CGATAAAGTC
    12001 AGTTTCGTAA GAGTTAACAC TGTTAACTAC TTCCATGGTC ATGCCTTCTG GCAGATTGTT
    12061 CTCAAAAGCG TCAGGGCCTT CAATTGCGTT GTCTGCTTTT TTGAAAACGA TATCTTTCAT
    12121 GATTTTGTCA GAAAGATCTA AGGTGTGCTT CTTAACAGCC ATTTTTTGCT ACTCCGGGAA
    12181 AAATTACACT TTAAAAACAT TACTACTAGC TAGTAGGACT AACATCTGTG TCAATCCATA
    12241 TAAGTTATGT AGTGCTGTAA TTTTTTACAA ATCGTTTTTA ATTATCTCGA TTCCGACACT
    12301 AGTTCGGCAA ATTGAATGGC TTTCTCTTCT GTCTCGAAGT GGAAAGATAA CTGACTATCG
    12361 AAATCTCTTT CACCAACTAC CCTTACGCAG TATAAGTCGT AATAACCGAT ATCTAGGAAA
    12421 AGTTCCCATT CCCGGCCTCT TTTATCTTTG TATTTGGTTT GCATTAATCA CCTCGAATAA
    12481 AAAAAAATAT ACACCAACAC ACAATAAAGC ATGTTGGTAT AAATTTATAT CAGTCCGTGT
    12541 TGAAGTTGAG TTCTTCAACA TTATCTTGGC CTTCTAATGA TGACTCATCG TCATCATCTT
    12601 CGGTCGCCGT ATCGATCAAT TCGTCTTCAA GGTCTTCCCA TTCTTCACAC ATGCAAGCCT
    12661 CTCTTTTTCC TTGTTAGCAA AATAACTTTC TACACACTCG GCAGTGTCGA TAAGGTCAAT
    12721 GAAATTCTTC AATCTTATCT TTTCGAGCAC CACCATATAA TTCTTGTCCG GCTTCTTCAG
    12781 AATATAACCG CACCCACCCA CAGAAACACT CACGTAGTAT TTATTTTCTG TGGAATCTAA
    12841 CTCCAGCATA TATAGTCTAT CATTTTCTTT GTGTTTAAGA AAACTTTCGG TTTTCGTTAA
    12901 AATCTTTTTA GACTTGTATG GGGCGAATCC CTTTTCCTTG AGTTTAGCGG TCAGCTCTTC
    12961 TTGAAACATT TTGTCTTCCT TACGCTTGGT TCGGGGTTAA TTGGTGGAGG GCCATGACTG
    13021 CGAGAATGGT CTCTTCCCAT TCCGTTTCAC CAATCACTAT TTTCCATAGT GTGTCTGGCG
    13081 TCTGGTGTGA CTTACCCAAC AGCAGGACTT TTCCGAGCCA TAGGACATTT TTGAACTTCT
    13141 CAGAGGACAA CCCAGAGTAA ATTAGGTCGT CGATATAAAT CACTCCGTCC AGCACCTCAA
    13201 CGCCAGGGAA TGGAATATCC GAGTATTCAA TTACTTCGAC CGGTGTATCC CGGAATGTGA
    13261 ATTTCGCAAC GACATCTCTG ACAGCCATTT TCATTATCTC CTCTAGATAT TTAATACGAA
    13321 ATGTACTAAA TTACACAATA GTTATATGTG ATCGAAAAAA TTTACAATCT TTATAGTTTT
    13381 ATTAATATCC CGTGTTTAGT AAACTCTAAA TCAGAATTTG TGAATGATTG GCAGAAGATA
    13441 CCATCTATAG CTGTTGTCTC TACTTTTTTC TGATTAAAAG TAAAGCTGTA AATGCCGTCG
    13501 AGTATGGTTA AACTATCATT AAAAATCTCG ATGTTACCTC GTGTGGCCTT TTGTATCGCA
    13561 TTTAATGTTT CTTCTGATAC CTTATAGCTC ACTATAAAAC AATTTTCAAT ATACCCCTGC
    13621 ATTACTAGTG CTGTGTTGCT TTTAACAATT AAATCACCTA GTTCTAGTTT ATATGTTCTG
    13681 GCTAAGTCTT TGGTAATTTC CACTATGTCA TTTTTATTTT TCATTTAATA CCCCGTTGTT
    13741 TAATTAAAAA AAATACCTTG TCAGGGTATT TTTATTAAAC TAAACCGACA TCCTTGTCAG
    13801 TCTAGCTTAT GCTCGCGCCA TGGCCATGGC GTCATCGAGG GTATCCGCCC CCCCGATGAA
    13861 TCCATTGGGG TGCACGAACA CCACCCCCTC AAGCCCCGTT AGGGTGCGTA GCGCACCCTT
    13921 CTCGAGACCG CGCCATTCAG CGGGGAGGAG TTCTGCCCAT GGGGTCTGCT GGACCCGGTA
    13981 CCCGCCCCCT AGGGCGGGGA ACACCACCCG GCGGAGCTGG GGGTGGGTCT CCTCTGTGAA
    14041 CACCCCCTGC CATGGGGTGA ACTCCGGCAG CACGACAATG CCATCCTCCC CGATCTCGAG
    14101 CTCGAGGAGT TTCTTCTCCT CGAGCACGGT CCAGATGGCA GTCGTGATCT CTCTGCTCAA
    14161 AAAGGAGGTC GCGACGGAAA GCGCCGCTTC GAATTGCACG TCGGAGAGGC GCGCGCGCGT
    14221 CTCCTCCGTC AGCGGCTCGG CCGCTGGAGG GTTGAAAGAA GAGACGAGGT GGGACAGGTG
    14281 AACAGTTGGG ACCTCCTGTT CCTCCGGTCC GAACCGGCGT CCACCAGCGA GATCGACATC
    14341 GTCGACCCCC TGCATGATCT TTTCATCAAT CATGCTGTGT ACCCGCCTAA CGTCCTCTTC
    14401 AGTGATCTTG GCCAGCTCCT TGGCGTATGT CTCCGGTTGG CCCTCGTAGG GCTCGAGGTG
    14461 GGCCCGTATA GCCATAAAGC TATACGCGTT CCACACTAAC CCTGCTGACG CCATTTGGCG
    14521 CCCTTCGACC ACCACACCAC CACGCTGGTG GTGGTCGAAA CGGTCGACCC CGTTATGGGT
    14581 CAAGCCGACG TCCACGAGGA CGTCGGCTGT CCTCAGGACA GCCGGGTCCC GTGACCGAAC
    14641 CACTGTCACG CCGCTACCCC ACGCAAGGCG GAAGATAGAG CAGGCCACCA CCTCGTCAGC
    14701 ATGGAATATG CCGCTGTGAG TGCCGATGAT GGTTGTGCGG GTTGTTGAAT TTGTCATGAT
    14761 GTATCTCCTT GTAGATAACC TAATCTGATA GCCACACTAC GATATGTAAT GTAATAAAAT
    14821 ACTATTCAGA TAGGTACATG ATTCAATTTA GTAATATATG ACTGAAAATA AATGCAAGTA
    14881 GATACTAATC ACCTACGAAG TGATTAGTAT TTATACTTAA TTAATGTTGG TGATCTTAGA
    14941 CTAGTTCTTT GCTGTCTTCA TCTCGAGTTA CAAAGTAATG TTTGATTTGC TCGTGCATCT
    15001 TGGATTGTGT TTCTCTGAGC ACCAGCAAAC CGTCTTCGTT ATATTCTAAA TCTCTGATTG
    15061 GGTCAAATTT ATTCTCTTTC AGAATATTCC AGCGCCAGTT ATAACCACGC TTAGATTTAG
    15121 GACCGTGCCA GTAATGAATG GCCGCACCAT TAACACAACC AACCTTGCCA CCGACATATT
    15181 TATCACATAA CTCTCTGTAA TACAAAAGCG CCAGCACATA ACCATCACTC ATCCATGGTT
    15241 CGTATAACTT AGACCCCGCA CCGGTCATTG TGTACGCCAT ATACCAATCA GAAGATCCGA
    15301 TAATGCACCA ATCTAAAAGA TAATTGGTGT TTATAAGCAC ATCTCTTTTA GCAGCCCAAG
    15361 CTAAACCTGT AGCGCCTTTG AATTTGCTTT CATATGCTGG ATCAATGCCT TGTGATTTCT
    15421 CTTCCAGCCA TCTAGCCACA AAGCTTGGAG TTTTATTGAT GATTTGATGT TCTGGACCTA
    15481 AATCCACATA TTCAGAGAAC ATCTGTACAA CATTGTGTGT TTGCAAAGCA TCGATGGTAT
    15541 CCTGCGCCCA ATTTGGGTTA GCAAATTGAA TATCTGCATC TACCCAAGCG ACATACTTGG
    15601 CTTCTTCAGG TAGGTTTGCA ATGGCAATAT TCATGAGGTT TTCTTTGTGC CAGATTTCTT
    15661 GTGACCCACG AACCTGTGTA GCGAACTCGT CGTTAGCTTC TGTCACCATG AACTCTTGGT
    15721 CACCGATGGC TAATTCGATT GTGTACAATT TAACATTATC GTGTTTGTTG ATATATTTCT
    15781 TAAAAGCATG GTATAAATCG TATCGTGATT TGTATTCCTT GGGGTTAGAA ATGCAAGTTA
    15841 CTACGTATAG AATATCGGAC ATTTTTTGGG TATCTCCATT GTAAAAAGCG ATTATTGTTC
    15901 GAGTCATTTT ATTTACACAG GAAATATTTT TTTAATCATA TGGTTTTATT ATCTCCTAAT
    15961 AAAATCTTAT AAAAAATACA ACCCAATATA GGTAAGATTG TATATGCTGG ACTTAAAAAG
    16021 GTTATTAGAA TTATGTATAA ACGATAAACA ACGTGAAACA ATCCAGGCAT TGATTAGTGA
    16081 GGGTAATCAG CATAAGGCTG CTGAAAAATT GGGTGTGGAC GTAAGCACTA TCAGAAGGAG
    16141 AGTTGGTTCG ATTAAATCTC TTTTACCTAA TATGGAAAAA GCCATTGATA AAGAAGCAGG
    16201 TGTAAATTTC CCATTGATGG ATTGGGAGAA ACTCAAAGGT AGATCAGCTT TAAAGAATGA
    16261 GCGCAGTGGT GAAATTCTGC TACAGTGGTA TAAAACAAAA GAAGACCACG AGAGAACCAA
    16321 AGAGATAATG ATAAGTGTGG CTAAAACACT ATCAGAAGAT ATTAATAGAG TGCATGTGTT
    16381 AGAAGCACCA AAACAAGTAT TAGAAGACCT TTTATCCTGT TATATATTAA CAGATTACCA
    16441 TTTGGGGTCG ATGGCATGGC ATAAGGAAAG CGGTGAAGAT TGGAATCTTG AAATCGCTGA
    16501 GAAACAATTA ATGAAGTGGG TGATGGAGGC TGTTGGTTTA GTGCCTGCAT CCAAGTACGC
    16561 TGTATTCGCA CAGATTGGTG ATTTTTTACA CTTTGACGGA TTAGTGGCAG CCACGCCTAC
    16621 AAGCGGACAT CCTTTAGACA CCAGTGTTAG GTTTGCAAAT TTGGTATCAG CAGCCACTAG
    16681 AGTGATACGT TATGTTATTG ACATTTTATT AACAAAACAC GAAAAGGTAT ATGTGTTATT
    16741 GATGGAAGGT AATCACGATA TTGCTTCAAG TGTGTGGTTA CGAGAGCTAT TTTATAATTT
    16801 ATACATGAAT GAACCTAGAG TTATGGTGGA GTTATCACCA AGACCTTATT ACTGCATCGA
    16861 ACATGGTCAA ACAAGTTTAT TTTTCCATCA CGGACATTTA AAAAAGACAA ATGAGTTGTC
    16921 TATGTCGATG GCAGCAATGT TTAGACAGGT ATTCGGTAGA ACTAGATACA GTTATGCCCA
    16981 TACAGGACAT TTACATCACC TGCTAGCTAA AGAAGATGAT TTAATGGTGG TAGAACAACA
    17041 CCAAACACTT TCACCCAAGG ATAGCTATTC TGCAAGACGA AATTTAAATT CTGATAGATC
    17101 CTCACAGATA ATAACTTATC ACAGAGATAA AGGTGAGATA AGTAGATCCA GAATAACGGT
    17161 GGCTAGGAAA ATACACACGG AAGACGATAA TATAACTACA AATTTTAAAA CATCATAGAG
    17221 TAATACCCTA CATACAGATG TATGTAGGGT ATTATTTTAG CTTTCTTTAC TATCTTCTTT
    17281 TCGAGATTTG AAATACTCCA TTATATCATC TCTTAATTTA ACCTGTCTTT CATCTTTAAC
    17341 AACTAAATGT AAAAGACCAT CTCGATCTCT AGACAAGTCT GTATCTACGT CAAATTTATT
    17401 TTCCTCGTAG ATTTTCTCTC GAGTCTCATA TCCTCGATCA CTTTTCTTAC CATGAAAATG
    17461 ATGAGCCAGG ATACCATTAA CATAACCTAC ACCTTTAAAG TCAAACTCAA AGATACGTTT
    17521 TTCCCACTCT TTGATTTTAG ACATATAGGA TCTAGGTAAA GTACCACCAT CCAGTCTGGA
    17581 TACAGCACCA ATGAAACTGA GAGCCATCAG ATGGTCACCA GAGCCGAGAA TAGACAAATC
    17641 GAATACACCA TCCATGTGAT CGATAAAGTC TCTCCTAGCA GCCCATGCGT AGCCTGGGTG
    17701 CCAGAATTCA CCAGCCGTGT AAATACCTCC GGTATAATTC ACTTTCTTAG TAAGTGGGTT
    17761 GACTGGATCT GGGGGTATTT GATATTTGTT ATCATGAAAC ATTTTACCAA AGCTTTGAGC
    17821 GATGTACATG ATGTTACAAT CAGCATCCAT ATCTACTAGG GATGTGAACA TCTGGGTGAC
    17881 TGTTGATTTC TGTAATGAAT CAATAGTATC TTGTACCCAG TTAGGATTAA TGAAAGTTAA
    17941 GTCAGCATCT ACCCACGCCA CATATTCCCA GTCAGCAGGC AATTTCTTAA TTGCTACGTT
    18001 AATTAAGTTT TCTTTGTGCC AGATAGCGTC TTCTGTTCTA ACTTGGATAT GGTTTTTATT
    18061 AAACTCACTT GTCACCATGT GTTTAGCATC ACCATAGGCC AGCTCTGCTG TGACCAACGT
    18121 TACATTCTGA AAGGTGGAGA TATGTTTTTC GAATTCTTTG TATATTCTAT ATCTACTTTC
    18181 GAATTTTGCG GCATTAGAAA TTACTGCAAT AACGTAAAGG TGATTTTTGT CTTTTTTCAT
    18241 AATTTTGTTT TTTACCCCAG TAATCGTTCT GTTTGTTGTT TTGTAAACAC TTGCCGTATA
    18301 ACTTTTCATT AAAGTTAAAT AAAGTACCGC CCATTTAAAC ATATAAGTCT CCGAAATCTC
    18361 TCATCATTTT CACTCATAAA ATTAACAGAG AAATAAGATT TTGCAATATT TTTCAGATAT
    18421 ATATAACTAA GTTGTTCCAT AGGCATTTTG GTTTAGAAAG ATATATTTGG ATTTCCTAAA
    18481 GGAGGAAATA ATCATGAGCA CTATAGTTAA ATTGCTGTTC AACAAAGCTA CCACAGCCAG
    18541 CGTGGTGGTC GCGGCCATAA TGAAAACGCA TTTCGAGGGA CAGGGGCTGG CTGTAGACCT
    18601 GCGCGAGGTC TACAACGACA CAGACCTCGC ACGTTTCGAG TGGGACGAGT TGGTGTATCT
    18661 GGCCAACTTG TACCCGAGCC TGCTCCAGCC GGAACATTAT GTGCACATAA GGATAGCCGA
    18721 CGTGGGCAAG TACGTCATGC ATGAACATGA CGTACCCGGC ACAGTGCCAT CAAAAGTATA
    18781 TATCCCAGTT ATCAAAGACT GGGAGGAGGC TGAGCGGCTG ACAAAGAAAG AGCTGGCTCT
    18841 CGTCCACGAG GTACGTAAAC AAGCCTACCT CACAGTGGGT GGTAGGGCTG GCAAGTTCTC
    18901 TGTGGCCGCC ACGGCCGTGG AGAACAACGG CTATCGGAAC TACGAAATTC TTCAAGCTAA
    18961 GGCAAAGTCT TTGATGGAGA CTTTCGGTGA TGTACATAGT AGCGGGGTAT CATTGAACGT
    19021 GCATCCTGAG ATGTTTGAGT ACGTAACATA CGCAGCCATC AACATCTTAA AGATGAAACG
    19081 AGTGGAACTT TATTATTTTT ATAAGAAAGT GAAACTGGAG TGGAATGTAG AGTGGGAAGA
    19141 AAACGATGGT TTGACTTTTA CATTCTGTCA TATCTGATAA ATATAAATAG TGCCTACCCT
    19201 TAATAGGGCG ACACTATTTT TTTTTATTTC ATACCACCAA TCATTAATTT AAGTATTCTT
    19261 CTTATTGCTT CGCCGTCGTT CATGAGCGCC ACAGCAGACC ATTGATTTTT CAAATAATCC
    19321 TGATACATTT CTTCAGAATC AGCATATCCT TCTACAGTGC TTTTAAATGC GCCTAATTCC
    19381 TGACCACCCT GTAGGAAAGC GCTATCTATT CTAATAATCA TTGTGTTATA GATGTAAGAC
    19441 TTAACTGCTA ATTCTACAAG TTTAACAAAT GCGGGATATG ATCTTAACTG TAGATGATTC
    19501 ATATTTTCGT CGTCGGCTAA TGTGCATCTT AGATAATTAA TAGCTGAAAT TCTAGTGTTT
    19561 TCTTTTACCA TCACTGTGTT CTCTGCTATC AGCTGAACAT ATGCAGTGCT AATAGCTGGG
    19621 GGTGCTGATA CTGCGTTGAT CATGGCGTTA CCAGCCATGG TTAAATCATT GGTTATAAAT
    19681 GGCGAAATAG TCCCAGGGCT AGTTAACATA CCACCTAAGA AATTATAAAC AGAGCTCACA
    19741 GATATTATAG TGCGCCCCTG AGTTCTTTCT TTCGGTATTC TATAAATAGC TGTGTATGGG
    19801 TTAACTAACT CCATTTCCAC ACCTTCGATA TAGATGAATG CTTCTGTACC ACCAACTAAG
    19861 TTGCAATCGA TAAGCACTCT TGGTCTTATT ACAGCATTTG TTATTCTCTC ATCTAATGAT
    19921 GTTAAGCTGT TTCTCCACTC GGAGGCTGGA GGTTGAAAAG TCTGCTCGAG AATAAATCTA
    19981 GGTATTCTGA ATTTAATATC ATCCAATGCT TTTGTGATCG GGTTCATAAT TATACCTATT
    20041 AATTTAACTT TGTATATGCG TCACATGATT AATTACTATT TAATTATGGT CATATATAAC
    20101 TAATTTGCTA TTTGTTGAAT CTTAAGGAGA ACGATATGGA CAAAAATCCC ACATTTAAAA
    20161 TAAAGGTTTG TGGAGCCACG CTTAAAGTAG CGATGGTACC GTATGACCCA AATACGGTCA
    20221 TTAAGGCTGG GTGGTTATGT TCCACACACC TGTATCAAGA GTACAGGGAG AATCCAGAAA
    20281 CCTTTCTGGA AAATAATTAT GAGAAGGTGA AGTTGATACC TTTCGCCGAA ACACGGACAG
    20341 TTGGGGATAC GATGGGTGAA CATCAGGAAC GTATTTACCT TGAAGTGTTG TCTAAATTTT
    20401 GGCAGCCTTC AATAAACAAT TAATTCATTA TTTATTCTCA AGGAGGATAT CATGAACAAA
    20461 GAAGCGACTT TCGTAGATGA GCTCGGTGAG AAGAAGAAAT ACCTCATTAA AACAGTATTT
    20521 CCTAAAGGGC GGCTAGGTTT AGGTTATTAC GAAACTTATG ATCTAGACAC TGATCGGTGG
    20581 GTTGGTATAA AATCTACCAA AGACGATGCC CTACGCGAAG CTGAGTCAGA TGCAAAATAT
    20641 CATTTAATTG ATGCAAAGTC TCGTTTAACA GGGGCTATTT GGTTAGATGA TATAAAAAAT
    20701 ATTAAGGGTG GGAGAGAACA ATGAAAGACT ATCTCATGAA AACGCTGGCG CTCGCCCGGT
    20761 ATCAACTCAA CAATTACAAA AGAGACGCCA TTGTGGGTGG TAATAATGAC GAGATCGATA
    20821 TGGCAGACCT CGATCAGGTT ATTTATATGG CGCTCACAAA AAGCGGTGGT GCCACCATCG
    20881 AAGCGCCTGA TATTGATGGG GTGGTGGATG TAGAGGATGG TTTGTTGTTA GATAAGATTT
    20941 CCATCGAGGG GTCCCCAGTT CTGAAATATC TGGTTGACTC AGTTAATTCG TTTCTGTACG
    21001 ATAAAAATTG CACCTTTCAA CAACAACAGT ATGTTTGGAA AACATACAGT GACGCGAGAT
    21061 CATACCTTTT GGGTATGACG AAAGTCTTCT TTCTATCACA ATCGATTTAC CCGATTATTA
    21121 AGATGGGTGG TGACGTTACT ACGAAGAGTG ATTACTATGA TTTCTTAGAG GAAATCAAAT
    21181 ATCAGTGTAA AAACCTGATA GTTGAAAAAA TAAATGATAT GCCAGTAGCT GTCATTTATT
    21241 GTTACGAGAA AGATGCGCCA TTCGTGGCGC GGTTCTTACT CAATCGTTAC GATGTGGTAA
    21301 TCACATATAA CGTTGTGCAG GATTCGCACA TACACAAGGT GCATTCGCGT AAACCATCCG
    21361 AAGTGGCGTG GTTTAACGAA ATGTTGAAGA AGAAAAGTCT GGCTGTGGTA TAAGGAGAAA
    21421 GTTATGGTAA ACTTAAATGT AAGTGTCGCA GAAAGCCAAA GCCTACTAAA GACTTTTGGC
    21481 CCATGGGTCT ATTCGGTGAA AACTGAATGG TGTCTGGCTG CTCTTAGAAA GGTGGCTGAA
    21541 CAAAAAAAAT TGGCTACCTT TATCAAGATG TCTCCTGATA AGAAACAATT GTTGATTCGT
    21601 ATTAAGGGCG AACTTGATGA GGCGGCGACA TACAAGTTCG ACCAAGATAC ATCTAAAATC
    21661 ATGATCAACA CTGGCGTTGT TGAAAATGAA ATGCAGTATT TTGATAAACT GGTGCGCTTG
    21721 ATGTGGTTGC TGCGCACCAT CTAATCTAAT AAATATGTCT TACCTTTATG GTAGGGCATA
    21781 TTTTTTTTTG TTTATTTAGT AAAATAATTT GTAATCAAGA CAAAATAAAT AAGTGAGGTT
    21841 TTTTATGGTC GTTAAAGCAC AAACTATAGT GACTTCTCAA ACTGAGGTTG GTGGTGGAAC
    21901 TATGACTGTT ACACAACCTT ATGTTCAATC ACCCCTAGAT AAATATGGTG GACGTAAATT
    21961 TGTTATAACT GTAGCGATGT TTCTTATGAC ATTTGTGGCT CTTGCCTTTG GTTGGGTTAA
    22021 AGAAGACGTA TACAAATATA TCACATACGC AATCATTATT GTTTACGTTG GTGGTAACGT
    22081 AGTACAAAAG GTAGGACTAA ATTTAACTAG CGTTCCAAAA GGATAAATAA AAATGTCTAT
    22141 TCCTGCTCAA CGGTTTCAAT TTCAAGATAA TCAAAACATA GTGCCTGTAC AGAACTTTTA
    22201 TTCCATAGAT GATGCCGGAG TATTAAACGG CGCTATCGCT GGCGTAACGG CCACTAAGCA
    22261 GGCTTTAAGT GGATCTCTGT TCGGATTGGT TAATGGTAAT CGCCCTGCCG CCATAAACGG
    22321 GATCATTAGT AGTGCTCTGG GGTTAGATAA TGTTAATTTA GCAACTAAGT TAGGCGTGGG
    22381 TGGTCTTTTA CCGGGATTGA ACCTACCTAG TTTTAATTTA GCAAGTGCGT TGTCTGGCAA
    22441 CGGTGTTAAC ACAGACACAA TGCTGAATTT TGCTTTTGGT GGAAATTCTA CCTTTAAAAA
    22501 TATAATGAAG ACGTTTTCAG CAGAATGTCT CTCTGGTATT TTTGGTAATA TGAAATGTCC
    22561 CACTAACTCT GGGATGTTTT CTCTGAATGG GTTAAACAGA TTCGGTAATA TGGGTGCTTG
    22621 TAATTTAAGT AGTTTTACAA ACTTACTTAA TGCGTATACC AATGGCAACA TGCTCCCCAA
    22681 TTATTCGAAC TTATGCGCGC AATCTTCTAT ACTGAGGTCG GTTACTGGTA CAGCTGGCAA
    22741 TATGGGTTAT CCTGGTTTCT TTAGCACGCT GGTGGCTAAT AACACTGATT TATCTCCAGT
    22801 GAGCGTTGTT AATTCTGGCA GTTTAGCCAT GGGTGATTCT ATATTCAACA ACGACCCATA
    22861 CACCTTTATG GATATCTCAA ATGCTGGTAC ATTATCTAAT AGCCCGTTAG CTGGTAATGT
    22921 TTTATATAAC ATGAGCCCAT CTGTTATAAA TAATGCCGCT AGTAATTTAT CAACTCCAAC
    22981 TACTCTGGCT AACACACAAA CAAATGGATT TTTTAAAAGT CTAACACAAA GTTTCACTAA
    23041 TTTGAAAAAT GGATGGGATA CAACACTGGC TGGCAATCCT AGTCTGGCGG TGTTGGCTGG
    23101 TAATAAAGTT ATATCTTCAG ATAATGCGGG TATACAAAAT TTCACCACTC TAGCTAAAGG
    23161 TGATCTCGAT CGTGGTAATA CCGCATCCGC CAACGACTTT GTAGCATCCG CCGTAGATGC
    23221 CTCTGGACTA TCTAGTTCTC AAACTGGTAC TGGGTTTGGT TTTTATAATG CACTAAGTAC
    23281 ACCTCTGACA TCTAGTGATT TTAGTATGTC AATGCTCACA GACATAACTT AAAATATTAC
    23341 ACATACTCGA ATATTCGAGT ATGTGTAATC GTTATGATTT TATCCAGGGA AAAGTGTTGG
    23401 TCCGGTAGCG GGAGATGATC CATTCAAGTT AGCTGGAGCC TGTATCATTG CTGCTACATT
    23461 AACAGCGCTA AGAAAACTCA TTATTGGTCC GCTAATGAAA TTACTATTTG CCAAGTCAAC
    23521 AAATCTGTTT GCCCATGCCG CTGGTGACGT TAGCGTGTCT CTAGACTTGT AAGACATAGC
    23581 CAGAGATATT CTGGCTTTAG ATATTTTATA CAGACTATCT TGAGCACTTA AACCAGTGAC
    23641 TGCTGCCAAG TAGTTGAATA AAATACCATC GTCGTCCGTA AGGGATGTTG CCACAAAACC
    23701 ACCAGCTATT TCGCCGGCTG TTAAACTGCC ACTTAAGTTT GTAACTAAAT CGCTGACACC
    23761 GGCTGCGATT GCAGATTGTA CAGCGCCAAA GAATGTGCCC TTGGTGATAG GTACGTGCAT
    23821 GATGTTATTT AAATTAACAA CACTGAACGA CACTTTAAAA CCTAGGGGTC TGAATTCTTT
    23881 GTTGAATGCT AAGTTTGTGG TGCCTCTTGT TATGTTTACT GAATCTATCA TGCCTAATGT
    23941 AACGTGTGAT CTGCCACGAT CAAATAGCTG GCATAGGAAA GGGCTTGTGT ATGTCTGCCT
    24001 ACCGGCCGAA AGAGGTAAAC CACCAGTCAA TACCATGGCT AGTGGTATAT ATAGATTTTG
    24061 CAGCTGGGAC ATAGCATTGC CATAGGGGCT CACCAAATCT AGGGTATAAT CCGACTTACC
    24121 TAAACTGGCT GCCGAACCAC TCCAGAATTT AGGAATGTCC ACCATGTATG TACCCAAGAG
    24181 CAGCCTAGCC AATCCCCCTA GGTGTATGCC ATCCAAAGTA CCATATAGGA CATCTTTTGC
    24241 ACCGCTAATT AAACTACCTA GCCCAGGTAT AACATTGCCA TCTGCCACGT TAAATGTTAG
    24301 GGATCTAGCA GCAGAAGAAA TGCTATTTAA AGATGTCGCT AATCCAGAAT CTTGAAAATC
    24361 ATTACTGAAC GAATCAGAAA TAGATCCAGT GTGTTCTACA ATAAAGCATG CGTATCCCCC
    24421 ACCACTCTCT GCCTGCGCCA TAAAATAATC TTTAATTTTT TCAGCGAAAC TACCGGTGCT
    24481 GTCTATATAT GTTTTACTTG CTTTATCTGG CCCGTATCCG TCTACTACAG CGCCTGTTTG
    24541 TTGGATTGAT GCTGAAATTC CACCACCGTC AGCTCCAGTT GCATTATTGT CTGCCCCTTG
    24601 TTGATATGAA TTTGTTGCCG TTTGTGTTTG GTCTGCTGTT GGTGTATTAA TAGATCCAGC
    24661 TGTGCTTTGG TTTGAGCCAT CAATTTTATT AGGATCTAGA GTCCACATCA ACATTGGTGA
    24721 GTCTCTCATC AACTTTGGTG CCTGCGAACC AATTGCTGTC TGACTCACGG TCTCGTTATA
    24781 TTTCTGAATA AACTGAGCTA GGTTTTTTCT AGCTGGCGCG CTAGCTATAG CTGTTCGTGC
    24841 ATCAGTTAAA AATTGGTCTG TTGTTAATCC CGATGAGAGT GCGTCTGTGT AATAACCGCT
    24901 GGCATCCGTG GTTTGTGGCG GTATATCATA CGCGCTACCC GCGTATTTTA TTTTAATCGC
    24961 ATTTTGCAAG GATTGTATTC TGCCCTGCAT TGCAAATACA TCAATACCAT AATCTTTATT
    25021 AATTACATCG GGCATTAGAT CTCTAAGTGA TTCCAATACT TGTTGGTTTA GTGTGAAATC
    25081 ATTAGTGCCC GGTGATAGAT GGGTTGCATT CATCATGCTC GGTGGTAGTA TACCACGCAA
    25141 AACAGAAATG GCATTTACCA TTTCATTTAC AGCTGACCAA TAGGTCGGCA TTGTGGGGCG
    25201 CATTGAATAA AACGAGGATA TTGATTTGTT GGTGATTGTG CTCATCACCA TATTCACACC
    25261 AATAAACAAT GCCGACATAG GGAAAAAATA AATAATGCTA GATATACTAG CAATGGTTTT
    25321 TGATGCATAA TAAAGAATAG ATGGACCACT ACCAGTGGTG GCCAGGGCTG ACAAATTAGA
    25381 ATCAAACATA GTGGACAGGA AATTTAACAT TGAGTTAAAT TGTGGTACAC CAAACTGCAT
    25441 ATAAATGCGT TGAGCATTAT CATCGAATGC TTCTGAATAA AATCTACCCA TCCCATTATT
    25501 ACCAACCATG CTAGTAATAG ATACATCATT TCTACCAGGC ATAATACCTT TAATTCTGAT
    25561 ATCAGAATAT CTACAGAACT GCGGTTTAGC ATTTACACCA AGGTTACCAC CCATCGAGGT
    25621 GTTAGTGAAT TTTAATTCAG CTGTAGACCA ATAAACATAT TTTAATACGT ATTGGTCAGT
    25681 TACGAAATTA GAAGATGACG AGAAATCACT AAGAGTGATT AGAAACGACG ATCTAACCCA
    25741 ATCATTGTCA AGGGGGAGCG TTTTGTCTGA TGTAACTACA GACCCACTAG TACTGAAGTA
    25801 TGGTCTCGCC GAAAAAGTGC TAGATGACAT TTTATACTCC ACGTAAATAA TTTAGTTATC
    25861 TATATAATTT TATGAATTCT CTTTGTTAAA GGTAAAAATT ATGTCAGGCG AAATGGAAAC
    25921 TGAGCTAGTT GTGTTTTGTA AAATAGGTAA CATGAATGGT TTAAATAAAG CAAAAGGCAA
    25981 AATTCATATG TTGCAATATG AGACACCTAT AGGGTTGGAA GATCGTTATT GTCGCATAAG
    26041 AAGAACTGAG GAAAACGGCA AGGTAGATTT AGTCTTTACA TTTAAACTAG TTGTTAAAAG
    26101 CGATGATAAC TCTAAGACCA GAATAGAATA TAACAATGAA GTAACAGAAG ATTTCTTTGA
    26161 GGGTTTTAAG AAAATCTGTG AGAGATATAA CAATAAAACC AGATACAAAT TTATTGCCAA
    26221 CGATATGTTA GTGAGGCTGA ATATTAATGG TAAAGAAGTA GATAAAAATG TAGAAGAGGT
    26281 TGTTTATGAG GTAGACGTAT TTACCGATAG AAATGGCAAA ATATCTGAAT GGTGTAAGAT
    26341 AGATGTAGAA TTGGATAGCA TTAAGAAACA ACTTAAAAAT ATGTACAGTG ATGAAGTAGA
    26401 GGCTGACATA TTGTTAAATT TGGAATCTTT ACCAATAGAA CCATACTCTA TAATGCTAGA
    26461 GGAATACAAC AAAGAGAATA AAAAGCTATT TGATGCTATC TATGCTGAAC ATTCAATAAA
    26521 GTTATAAAAT ATACATCACT CGATTAATCG AGTGATGTAT ATGGTGTTTT ATGAAGTTCT
    26581 AATACATAAC CATGTATTAT CTGTTGCTGA AATGAGAGAT ACTACATACC AGACGCCAGC
    26641 GGGAGCGATG TTTGGCGTGG CTGCAATGTA AAAAAATCCA GCCGGAGCTA CAGTCATGTC
    26701 TACGGATGTA CCCACTGCGA CATTAGTGCC CAATGCTGTA TTTACTGTAG CCACTATGTA
    26761 AGCAGATACA CCAAGATTTT TTAGATTAGT AGCCACTGTA GACAAGTTTG TACTTGTTTG
    26821 TAAAGCAGCA ACCTCGCCAT CAAGTGTTGA AACATGTGCT TGTAAAAGAG TATCGTCGGC
    26881 TTGTAAAGTC GGGATAGTGG TATTTAACAG CGTTGTTAAC TCCGATGTAA ATGTGGTGTC
    26941 ATTGCCAGTT ATTACATTTA TCTGGTTTTG CAGGTCTGTG TCCGCCGCTG TTCTATTGCT
    27001 TGTTTCTGTG GTTAGGTCGG CAGATGAGGC CAAACCCACA CCAGCATTAG CTAAACCGGT
    27061 TTGCAGAGCG GTGACTTGAG TTTGTAAATC AGTATCTTTG GCTTGCAAAG CTGGTATGAG
    27121 TGTGTTGTTG ATGTTATTAA CAGTCAGCGA AGTAGCAGGA TCTAAAGTGT TGCTCTGCAA
    27181 TATACCATAA CACCGGACCA CAACTGTATC GGTATTACCC ATCACAAATA TAGTTTCGCC
    27241 AGGACTAACA AGAATACAAG TTCTTTCTAA AACCCCGGTG GCAATTATAT CTGCATTACT
    27301 TTCGATAATA TCGAAACTGC CCGGGGTCGC ACTAGAACTA ACATAAATGC TTAGTGTCGC
    27361 ATCCACAGAG CCGGTGTTGG TTGCATTGAT TGTGATTGAA GCGTAGTTGT CTGTTGTGGG
    27421 CACTGTAGCT ACACTCACAT AAGTGTTAGC TATGGTGACC GCTTTACCCA GTAAAAAATC
    27481 TGTAGTCATT TCAACCCCCA ATTACCACTG GATCATCACA GAAGATGCAG AAGTGCTTGT
    27541 GCCGCCGAGG GTGTTGTTTT GGATATTTTC TCTGAATGAT ACGAAATCTG AATCTGCTTT
    27601 CACATAAACA GCATCACCCG GTTTAACACT CATTAGACCT CTCTCATGAA CCTCGCTAGG
    27661 CATAAGGTGT TTATTAAACT CAATATACGA TTCAGGTGGT GGTAATGCGT TATTGTTAAC
    27721 AACCGCTTGA CTGGTTATAC AAATTGAGAT CTTAGAACTG ACCTCGCCTG TATTAACAGC
    27781 GCTTATGTTA ACTAAAACTT CTGCTGCTTG GTAATCTAAC AACAAAACAA ATACGTTCGC
    27841 TTGACTTATA ACACTGCTCA TATTTATCCC CTCAAATTAA AAATATTTAT ACAAGAACGT
    27901 AATCTTCTTC TACGCCCATA GCTCTAAAAA CTACCTGTGA TGTATCAGAG TACACTATAA
    27961 TGCTTTCGCC AGGAGATAAT AGCTGAGCCT TTTTATCATA TCCACCACCA CCACCTTTAA
    28021 CTGTGGCGTC GAATTCTATA AAGTCTACTT GTGATGGTGC TGGGTTAGAT GTTATAGCTA
    28081 CTCTGATTTT GGCATCGGAT GCATTTAAAT TTACACATGT AATATCTACG GTAGCATACA
    28141 TTTCCCCGGT AGGCATAGTG TATAAAGTTA AAAATTGATT TGGTTGTGGT GAACCTTTAC
    28201 CTAATAATCC GCCTGACATA AAACTTACCT CTAAAGTAAA ATAACTATAG CACTCTCAAA
    28261 GTATTGAGAG TGCTATGATT TGTTATGTTT TAAAATGTTC GCTGCATACC TAGGGCTGGG
    28321 CCCGGGGCTG GCAACGGGGT TGGGTCTGAT AATGAATTGG GTTTATTATT AGAGGAGTTT
    28381 GCTAAATTAC GCATATGTTG ATTCAGCGTG TTGGTTGCCT CTAGGTGTTT TCTAGCTATA
    28441 TCTAATTGCT GCTGATGTAT ATCAACTGCT TTGTTAGAAA TCTTGCTCTG ATCTTTAAGT
    28501 TTGTCTTCGA TACCCGAGGT ATCAAAGTTT GCAACACCTT GGTTATTATC TACTGGTGTA
    28561 GTTTTAGGTG TTGACTGTTC TGTGGCTGTT GGTTTGTTAT TTGGATTATT ACCCACAGCA
    28621 GATTTAACAT TTGATGAATT ATCAATAGGT TTAGTTGTAG ACTTACTGAT AGGCGATGAT
    28681 GCCGACGGTG TTAGCGCGGT CATAGCTTTA TCAATAGTAT CTTTCTTAGC TGAGTCTGGA
    28741 GTTACTGACG ACTTACCTGT TTTGGCGATC TTCATTGATG CACCAGAACC AGTTACTGTA
    28801 AATGTATCGC CTGGGTTCAA CCCTGTGTTA TAAGCTCTAG CTGCGCTATA CACTCTCCTC
    28861 GCTAGCTCTT GATACACCTC AACATAACTT TTAGGTGTTT TATCTCTGTT GTAAAAGACA
    28921 GATACATTTT GTGCAGCTTG ATCTGGAAAA CCCCTATCCG CCGGGGCATT TGGTGATGAT
    28981 TGCATGTAAT TAAACAAGGC TCCAGCACCT TCAGCCCCTA AGAAGTGAGC TGCATAAATA
    29041 TCCACTGCCG TCGGATTGGG TATGCGTTTA TGTAATACTT TCATGTTTTC AGCAGCGAAT
    29101 AAGCCACCCA TGATGGTGCT AGCTTCCACG TTTTGTCTAG GTGTGCCTGG TGTTATACCA
    29161 AACTTACTAC CATATCTTTC TGCCATTTGA CCCCATGTTT TATCAAGAAA CTGCATTAAC
    29221 CCCGTAGCAC TAGATAGAAT TCTACCTTTC CTGTCGCGGG GTATTGCGTC TGGATTAAAC
    29281 TTACTTTCAA TAGCTATCAT TGTTTCTATT AAGCTAGGAT CAAATCCATA TTTCTTAGCT
    29341 ACTTCTTCTA CCTGACTCTT AACATTGGCT TTATTGCCTG TCAATTTTAC AGGGGTGACA
    29401 TTTGAATAAT CTTCATTGTC TTTAAACGAA TGTATAGAAG GTAACTTATT CTTAACGTCG
    29461 CCTTTTGAGT TATATGGGTG GGCGCTATTC ACACTTATCT GACCTGGGTT TTTACCAGAT
    29521 GCATCTATCC CGCCGCGCGT ATCTTTGTAT TTGTTCAGAC CTTTGTCTTT ATCTGGTACG
    29581 TTTGGTGATG GTTTAGTCTT ATTAATACTC TTATCGAGGG ACTTATCCAT ACCTTTAAGT
    29641 TTGTCTTTGT GATCTGGTGT GTTTGATACT TTTTTAGTAT CGTGCAAATC ATTCTGCATG
    29701 TATGTGACGC TTGATTGGTA AATATTATCT ACCACCATTT TATTGGCATC TAGGGCTGGA
    29761 TCATCCTTAA ACGGACTCAC TAAAAGACCA TAAGGTCCAT TTGGGTATTG TGCCAAATTA
    29821 AAGTATTTTG ATTTATTTTC CTTAGTATCT TGATCGATGT CAATCAATCT TAACTTAGGA
    29881 TTAACAATGA TGTATGCATT TACGCTATAG TTGAGGACTG GGATAAATCT CAGTAATAAC
    29941 CACTGCATTA CTTTTGTTTG TTGATCTTTT GTTGCGTCAC CTAATTTCAA TATCTTGTAT
    30001 ATGATTCTAG GGTCTGCCTT TTCTGGTAAT GCAACTAATC TACTTTCTTT TAACCCCATG
    30061 CACTTTGTCA TGAAATAATA TTCGAGATTA GCAATCATGT TTAATTTGTC TTTGTTTTTA
    30121 TCTAATAGAG GATTTACTCC GTGTTGAGCC ATCCTATAAT TAGTTATTTC TCTCATGTAA
    30181 GGTTTATTTT TAAAGTATTC ATAACCCTTG TATATGGCAA AAGCGGTTAC CCCCAAAGCG
    30241 AGCACAGCAA GACCAACAGG GTTATCTAGT AACAGTGGCG CTAACCTAGG CAGTAGTTGT
    30301 ATAGCCGCTG CTGACACGAA TGGGTGGTTA ACAACAGCGT TAGTTACTTT CTTTGCCGAG
    30361 GCTTCTAAAA GACCGTCGTT TTCGGGATTG CCTGATGGGT TGACATCTTT GTCGTGCTCT
    30421 GACATGAAGT GGTTAGCTAC TGTAGCGCCA CCATATGCCA GCGCCCCATA AACCCCACCT
    30481 TTGATTAATC CCTTGGCCAG GCCAGCGCCT TTGCTTAAAA ACTCTGGGGC TGCTGCAACG
    30541 AGACCTTTAA TGCCTCTGCC AGCGCGAAGT GCGAATCTAC CAAGCTTTGA TTTACCAAGC
    30601 AAACCAGATA AACCTGATAC AGTAGACGCC CATTCGATAG CCTTGATGAC TCCGGTGAAT
    30661 CCCCAGTGTG AAAGTTTACC AAGCCACAGT AAGGGTTTAG TTAAACCAAC TGTTAAATCG
    30721 GCTAACATTT TAGGTATAGC AAAGATACCT CTTGTCAACC CCATTATGCC AGCACCAATT
    30781 ATACCCAACC CTATTTTAAG CATACCGAAC AGGCCGGTCT TTTTCTGAGT GGCGTTACCC
    30841 AACACACTTA AGTGTTTGTG TTTTTCTTTA TCTTTTGCTT TTGATTCTTG GTCAGCTACG
    30901 CTGCCGTCTC TATGACCAGA GTGATCTTTA TCATTATAAG CAAAATGCGC TTTAAATGCA
    30961 TTAGCCATCT TCTTAAAGAA CCCGGGTTTA TTTTCGGGCG CATTGGTTGG TGCTGGCTCG
    31021 GGAGCCGGAT CAACGAAATC TGCATCGCCT GGGTTATGAT GGAGTGGTGT TTTGCGTTTA
    31081 CCTTTGAATT TCCTACCCAA TTTATAATTG ACATCTATTG CGCCTGTCAA TGTTTTATCA
    31141 ACCCAATTGG GTAGCAATGC TCTAAGTTCG CCTATGCCTT TATCTTTGTG CCAAGAGGCA
    31201 TGTAACGTTC TATTACCTTT CTTAAGATTT CTGAAAATAC CCTTGATGCC GCGACCACCA
    31261 CCAAAGATAG ATCTTTTTAA TAATCCCAGG GTTCCGTAAC CCACTTTGAT TCTATTGCCT
    31321 TTGCCATCAT AGATGCCTTG TAGCAATTGT TCTTTGGTCA ATAAAACATG ACCCGAATTA
    31381 TCCAGCACGC TACCTTTGAT AGCGCATGCA TTTTTAATGG GTAATCCTGT TTTCTTATCT
    31441 TTGTAGAAAC CGTTTCTAAA ACCAATTGCG GTTAAAATGG GGTCGCCGCC CAAACCAGTT
    31501 TTTTCGTCCA ATATGTAAAC ATCTACTTCA CATCTAGAAT CTATAAACTT TTTACCGGCG
    31561 TGGAAAGCTT GCTGGACTTT AGTTCTGCCC TCTTTAGCTG CATCGCCAGC ACCGTCAGCC
    31621 CCTTTACCTA CTAAGACACC TAATAAGTTA AGTAAACCTT CTCTTCTGAT TTCTTCTGAT
    31681 GCACCCTCGG TAATCTTTTT AGCTTGTTCA GCTAAGTAAC CACCATACTC GGTATCTTTA
    31741 AATTTATCAG CAAGGTTTGT GAACTTTTCT CTGGACGCTT TAACGTATTT ATTATTAGCC
    31801 ACTTTGTCAG CTAATTTTTT AGCATTATCG CTAATGAAAC CAGATGCTTT ACCGGCGTAA
    31861 TCGCTTATTC TACCTAGTGC TTCAGCTACT TTGGGATAAT CCCTTTTGAG GTAATCGTCA
    31921 AGAGCTGTAG CTATATCGCT GGCCGATACT TGTAGTTCTT TAAAGTATTC TGGAGTTAAC
    31981 TTGCGTCTAG CTTGGTTAAC ACGTTTTAAT TTCTTTTTGA AATCCAGTTC TTTGAAATCA
    32041 GAACCTAGTT CTTTCTTAAA AGCGTTAATT ATTTCGGCAG ATTTACCAAA GACTTTATCT
    32101 TTAGATTTTT TGCCACCTTT TTTAGTTTTC TCAAGTAAAG ACTTAGCTTT TGTGACACCC
    32161 ACGCTGTACA AACCTTTCGC TTGATCATAT TTACCTGTTG CATATGCCTT TATTTGATCT
    32221 TTATCTAAAC CGCTGGTTTT TAAAGTGAAA TCGAAAGTTC TGCCAAGAAT ACCTTTGATG
    32281 TCTGAAAGTT GTTTATCCAG AACACTCATT AGTCTGCTCT GGTTTTTACC TAATTCACCA
    32341 ATAGCCTCCA TGTTAATGCC ATTGAGTGTA ACTAGATCAA TCTTTTTACC ACCGGGTGCG
    32401 GCCTTATCAC CAAATACATT ATAAACGTCC TGGGCCATAG GACCAATGTG TTTACCACCG
    32461 TCCCCGACAC CATGTTTATA TTGCCATTTG TAGCTAGGTA GATTACCCAA CTTCTCTAAA
    32521 GAACTACTGT AAGGTTTGAT GTCTTTCTTT ACTCTATAGT CGGAAGCCGC CATCCCAGCC
    32581 GCAGCGCTCT CTCTGTCACG TTTTTCTTTT TCTAATATCA CGAAAGTTCT TTTTAAAGAA
    32641 CTAGGAGTTT GGGTTTTACT TACTGTAAGA GAACCATCTT TTTCTCTACG GATGATACCA
    32701 TTTTTAAGTA ATATTTCTTG TACTTCAGAA TCGTTATTGG CCATCTCTAA AAGAGGACCA
    32761 CGAATATCGG TAGAAGACTC CCTCACCCTA CCCAGACCTT GGAGCATTGG TAATAAAGTA
    32821 TCTAAATCTG CTTTTTTAGT TTTACCTTTA AATGTCCTCA TAAAACTATC TACTTCGGCT
    32881 TTTTGATAGC CGTGGTCCTC ATACAAAGCT TTTAAAACAT TCTTATTGCT TAATAGAGCA
    32941 GGAATATCCA TGATGTCGTC AGAGTTATTA ATGTACTCGC CCAACATACT TCTTGCTATT
    33001 TTGATGTGAT CGTTGTGTAA ATCAATGGTT GGGGGCAGTT TATCTTTTTC TAATAATGGA
    33061 TTTATCTCTC TGCTATTTTT GTCCAAAGTT TCTCTTTCGG CTTTAATACT TTCTAAAGAA
    33121 GAGTAAGTGT TTGATATATC GTTCACTTTC CTTAAATACG TACTCAAAGT TCTTGAGTCT
    33181 ACTTCGGCTG TCTCATCTCG TGCTGTTTCT AATAAACCCT TGCCTTCGTC AATTAAAATT
    33241 CCCACAGTGT GAAGAGTTGA TTTTTCTTCA TCTGTAGGAG CTGCAAGATC TTTTAATATT
    33301 TTCTGTAAGC TCTTGAGAAA CTTAATTGCA TTATTTAGGG TTGGTCTTGC TTTACTCTTT
    33361 ATATCTTTCT TCGTCTTTGC AGAATTAACA CCAGTGGTCG CTAGTTGTAG AAACTCATCG
    33421 ATGTTTCTGG CTGTTTCTCT TGAATTGCCG TATTTGTCTA CATCACCCAG AATGTCGGCG
    33481 GTGTAGTCTT TCTTACTTTT AAAAGAATTA TCTCTGTGAC TAAACATTAA TGTATCTGGC
    33541 TTATCGCCTA GGACTAATCC TCGCTTACTT GCAGATTCTC TAAAGTACAT GCTAGCATAC
    33601 ATACTCTCTC TGAGAATTCT GCTTAAGTAT CCAGGTATCA CATTAATGAT GCTATTCTTA
    33661 GTAGCATTAT CGAAAATAGA AGGTTTGTTT AATTCCCCAG GAGTAAAAGA ATCTTTCACT
    33721 CTTGTGCTTT TACCATCTGG TGAAAAAATA TCCAGAGCAT GTTTAGCTAA TATTGATGCT
    33781 TTGCCCTTGA AGAAGTTAGG GTCGAACTCG CCATTCTGAA TGAATTCAGA TTTTTTTAAT
    33841 TCGTTGGCGA ATGCCGCAGG GTTAGTCATC TTCATTGCTA ATTTTAATGC GCCGTTCCGT
    33901 ATTTTACTAC CTTTGCCAGC ATATTTGTTA GCCCCGGCTT TAAATATTTT ATCCAAGACT
    33961 TTTTCGGCGG CTGCACCACC ACCAAACTTA CCAACCATCT CGTAAATGTC GGCACCCATG
    34021 TCTTGGCTGA ATATATCTGA CAATTGGTCG AGGGCTAGGC CGCCCATATT AAAACCTTCG
    34081 CTAGCGCTGT CGCTGATGTC TCTTATTTTG TTAACTATTT TTTGTTTAAC GCCCTCGATA
    34141 TATCCATCTT TACTGAATAC TTTCTTGTTA AACTTATCCA TTAAGTTGTT TTTACTGATA
    34201 TTTGCCCAGC GTTCAGTTTC TGTTAACTTG CTGTAATCTG GCAAGCCTGT GTTTTTAAGA
    34261 ATACCGGTGA GTTGTTCTTT GAATACTTTA TTATCTTCGC TGATAATTTT TAAAGTTTCC
    34321 GCCTGCACAA AATAACTTCT GAATTGTAAT TCTAAAGATT TCTTTTGGAA TGCCGCGTTT
    34381 ACTTTTAAGT TATAACTGTT TATACCAGTT ACGTTGCTAT TTATTGAGGA TAACAGAGCT
    34441 TGTTGGTTAA CAAACCTTTC TCCCTCGATG TGGTCTTTAA CCTTTTCTCT AGCTAACTTA
    34501 TGTGCTTCTA CTTTTAAATT ATCGCTTTGG TGTGCTGAGA AAATCTGGGC TATGCCGTTG
    34561 GTTATACTTT CTTCGCGCAG TCTCTCGGGA TCCGTCCCAC CATAACTCTC GTTTTCATCC
    34621 TCACCAGTTA ACTTATTAAG ACCGCCTGTG ATCTTTTTAA GTCTTTTCAT TTCATCGGGC
    34681 ACTAATCTAT CTAGCTGCCT TGTCAGACCT GCCGCCTGTG GTTTGATTTT ACCAATACTT
    34741 TCTCTGAATT GGTCTACAGT GGAGTTAGAT AAATCAGAAA TAAAATCAGA AGTTTCACCA
    34801 AACTCTTCTG GTAAATTCTT CAGGATTTGT TTCTTGATAA ATGACTTATC AAAGAGTTTA
    34861 TCCTTGGCAC CCTTTACACT ACCGACTAAT AATCTGGTTA CCGGCGATCT ATTTTTGTTC
    34921 TCTTTACCCG GGTCGTATTC CAGGTCTAGA TTGTCCAGGT TAAAATCTAA ATCATCATCT
    34981 AGATTGCCTT TGCCAATCTT GATTTTATTC TTTTTGAAGA ACATAAAAAA GTCCTCTTTT
    35041 TAACTAACAT AACTCATCTC ATTTGAGGAG TAAAGCATAA TGTCTAAGAA ACTATTACCT
    35101 TTTAATATCA CGTTATTAAA TTTAACGGAT GATTTGGTGA GAGGTATTAC GCCCATAACT
    35161 ACACTTGATA CATTTAATAA GGCAACTAAG AATTTTCACG ATGATGGTTT ATTCAGCACT
    35221 GTTATTTTTG GTAAGGTGGG CGATGAGGCT AGGGATAGAA GATTCTCATT TATACCACTT
    35281 AACACCGTAG TGATACACCC TATCATCTAT AAAGTAATAA CAAAAATGAA GGCATTTTAC
    35341 GAAGACATTA TGTCTGGTAA ACAATTTGCA GAGTGGGATA AGATAACTAG GCAGTTCATT
    35401 AAATCGACAC CAGTTGATGG TAGAACAGGT TATAGTTTTT TCATGGAACA TTTCAACGAT
    35461 CTCGATTTTG AAGAGACTGG TAGTGATCTG CGGCAGTTAT ACACGGATTT ATACCTCAAG
    35521 TATAAAAAAA TAAGCCTGGT GAATAAAATT ATTGTTATTC CTGCAGGTAT GCGGGAGTTT
    35581 GAAGTGGACG AGGATGGTAG ATCGTCTGAA GATGAAGTAA ATAACATCTA TAGAAAAATA
    35641 TTATCTAAAT CTAACTTGCT AGACAAGAAC ACACTTAAGA ACAGCCCTGA CCTGCTTGAT
    35701 GGTGTAGTAT ATGCTATTCA ACAGAGTTTC AATGAACTGT TTGATTATTA TCAGACCCTA
    35761 CTAGAAGGTA AGAAAAAATT AATTTTAGGT AAGTGGGCTG GTAGAAAGAT ATTTAACGGC
    35821 ACACGCAACG TAATCACAGT TGCTGTTGTA GGCATTGAAG ACTTGGATAG CAAAAAGAAT
    35881 ATTGAGATGG ATATGACCCA GGTTGGTTTG TATCAGTTCA TGAAAGCTAC TATGCCTATT
    35941 ACAATACACA AAATCAAGAA TGAATTCCTA AATAAAATAT TCATTGGCAA CAACGATACT
    36001 GCCTATCTAG TAAATGTGAA AACATTGAAA AAAGAAAGCA TTACTGTAAA TGTCGATGAG
    36061 CTAGATATGT GGGTAACTAA TGCGGGATTA GAGAAAACTA TAACCGGTTT TGCTGAGAGA
    36121 GAAATTAGAG ACAGACCCGT TATGGTGGCA GATCATTATC TTGGTCTTTT ATATAGAGAT
    36181 AAAGAATCGT ATTGTTTCAT TCAGGATATA GGTGAAGCCC TAGATGAATG GGATAAAAGT
    36241 AAGATACAAC CTATAACGTA CGCTGAATTA TTTTATCTCA GTGTGTATGA TGGTTCTGAT
    36301 AAATACCCGT CATTTGTTAC GCGTTACCCC ATCACTGGGT TCGGTAGTAT TTATCCATCT
    36361 TACTCGTATG TTAAAACCAC TGTAGAATCT GAGATGTTGG ATGAGTTAGA CTTAAGTGGG
    36421 CAAAAGACTG GTAGAACGGC TATTAACATG CCAATCAAGG GTTTTGATTA CTTTGATACA
    36481 ATCTCGCCGT CTGAATTTCA TCTGGTCTTG TTGGGTGCTG ACTTTGATGG TGACACATGT
    36541 TCTTTAAATA TCACATACTC ACCAGAATCT CGAGATGAGG TATCTGAATA TTTGAATAGT
    36601 GCTAGGTTCT ATTTAAATAG CCGAGGTAAG ATTGTATTCA CCGCTAAGTC AGATAACATT
    36661 AGTTTGGTAT TAAAAAGTTT CACTAGCAGG GCAGGGTAAA TAAAATGCTT CTTAGTTATG
    36721 ATGTTTTTTA TAGAAAACAC GGTGTGCGTA ATATATCACA GTTTCGTACA CCTAGGGTGA
    36781 TGAAAATAGA TGAAGTAATT CTACCTAAAG AATCTTTATA CCATTTTTAT ACACTTGAAG
    36841 ATGGGCAAAT GGGTCCGTTT GACAAAGATG TTTTATTCAG TGGTACAAAA AGAAAAATAC
    36901 CGATTGAATT TATGTCTAAG TTAACAAGCG AAGAAATGGT GATGAGAGCT AAGCCATTTA
    36961 GCTTGAAAAC ACATGCGCAA AAATATATTA AGGACAATAA GAAATTTGTT TATCACACAA
    37021 ACATGGTAGA GGATGGTTAT GACTTTGGCG ATGTTGGTGT TTTGTCATAC GGTGCTATCA
    37081 ACGATATTTA TTTATATAAA CATCTACCTC TGGCTGACTA TTACAGATGG TTCAACTTAA
    37141 GAAAAACTAT CTGTGAGAAC ATCAACGCTT ACGCTAGCAA GAACCCCACT AAACAGAGTT
    37201 TCTTGTTTTT GGATGTGCCT AAGATTATAC CGGGTATAAG TAATTTCAAG GTATTTTCTA
    37261 ACGAAAACAA ATTTGCTATG TTGAAGAAAT TTAGCAGAGA TGATGATTTC AATATTTTAG
    37321 ATTTATGGAG ATGGTTAGAT CCAGAGACCA GACCGATGTC CACTCTGAAT TCAATCGCTA
    37381 AAGAAAACTT CAAAAGTGTA AATTTAATCT TTAAATATGA AGATATTGTT TATATGATAA
    37441 ACTTAGAGAA ATTATCTAGT TTTTCTGAAG TATCTCTAGA TGACGAGGAT GGCAAGACAA
    37501 GCGGTATTCT AGGACCCTTC ACGGTGCAGA AGCTTTTCAT CAGATCCATG ATGTACATGC
    37561 ACGAATATAA AGAACAAGAA CTCAGTCAAG AGTTTGTTTT AGAAGAAATC CCAGTCGAAA
    37621 CTTCTGACGA TGAATTAAGG TTAGATAGAA ACACCGAGGA TGAAGATGAT GTTGATGTAT
    37681 CGCCAGATGA AACATCCTCT GATTTAGAAA TAGAAAATTA TGGCGTAAAG AAAGATAATA
    37741 ACGTCGAAGG TTTTCTAGAT AAAAATGACG AGAATTTTAT CAAAGAAGTC AAAAACGACA
    37801 ACTTTCTAAA TGATCTCGAT AATGACTTAG ATGACTTAGA TGAGTTAGAT AAGTATGATA
    37861 AAGTAATGAG CATCGGTGAA GAGCCGGATG ATAATTCGTT ACCTGAAGAC ATTGTAACTG
    37921 AAACACCCAT AGATATAAAT GCCGAGTTTG AAGCGACGCC TGAAGAAAAC AGTGCTATCT
    37981 TAGAACATAT TTTCTCAAAC AAAACCGATG AAGAAAAATT AGATTTAACC ATCGAGAAGT
    38041 ATAAGGGCGC GCAACTGTTA AGTTCTGCGG AATATAAAAA GATCAAGGGT GTTCTTGAAA
    38101 AATTCAAAAA TTCAAAGAGT CCATATGCTA ATGAAAACAT TATTAGCTAT AGCACAATAA
    38161 AAAATGAAGA CTTAGTAATC ACAAATGAAG AAGCTGATTT GACAGTCAAC GAATCCACAG
    38221 TAGATCCGAG AATGGCTCAG AGTAAAACTA AAGCCTTCGA GGATAGATAT GTTAAAGAAT
    38281 TTATCAATAA AGATAAAGTC GCTTTTGTGA GATCTGTACA AAAGGCCGGC ATTTTAATTG
    38341 ATAGTTACGA TGTAGAAAAA GTAGTTAGTG CTCTGGGTGA GTATGAGATG CATACCCTGA
    38401 AAGTTAAACC TATTTTAGGT CCTTCTAGCA TTATTAGATT TAAAATGCCT ATTGTGAATA
    38461 AAGATGGCGA GTTTGTTATC AATAACAAGG CTTATTATTC ACGTAAGCAG CGAGCTGACC
    38521 TTCCTATTCG TAAGATTAAC AAATCTACCG TAGCTTTGAC TAGCTACTTT GGTAAGACTT
    38581 TCGTAGACAG AGATTCGCGT GTAGCTAACG ATTCTATAAC ATGGCTAAAT AACTACATTA
    38641 CAAAACTAGC ATATTCCGAT GTGCACTCAT CTATCAATAG AATTGTGCCT TCTAATATGT
    38701 TCATAAAAGA TATCAAAGTG CCTTTCATTT ATTCGTCGTT AAGCCAGGCA TTTAACACAA
    38761 TTGTTTTTGA TAAAATTGAA TTACATTTCG ATTATTTAAA ACGTGGTGAA AACTTAGATC
    38821 CCAAAACACT TTCCAAAATA GAAAAGGATG GTAAGGTAGT TTGTGGTTGG ACAATTAAAG
    38881 ATAAAACTCC GATTGTGGTC GATAAAGATA ACAATTTCTT CATTGTTGGC GATAAAGAAG
    38941 ATGTGTTAAT TGGTGACTTC TTCGCTATCA GTAATATAGA TAGAAATAAA GAGCCAGTGG
    39001 ACTTTGTTAA CCTGAGGGTA TTCTCCAAAG AGGTGCCTAT TTGTATTTGT ATCTGCCACA
    39061 AGTTAGGTTT TTTTGAAACA TTTAAATACC TCGGTGTGAA ACCAAGGATT ATTGAAAGTA
    39121 ACAAAAGATC TAATTTAGAA CCGTATGAGT ACGAACTTAA ATTTAAAGAT TACAAAATCA
    39181 TTCTAGATAA GAGAGATAGA AAAGCGACAT TGATTTTTGG TGGGTTCTAT AAATTCACCG
    39241 AGCTTAACAA GACTATCACT TTAGAACAAA TGAAAAACAA AGATGTTTAT TTCGATTACT
    39301 TCAAGGAGAT AGGTTTAAAC TCGATCTATA TCAAGGAACT GGATCTTTAC TACGATATGT
    39361 TCGTCGATCC GATCACCGAA GGTATTTTGG TAGATATGAA AGAACCGATC ACATTTATGG
    39421 GATTGTTATT TAGATCTGTT GAATTATTAA CAAGTGATAG ACACCCTAAC TCTACTGACA
    39481 TGCGTTTTAT GCGTATTAAG GGGTATGAGA AAATGAACGG TGCTATATAC AAGGAATTGG
    39541 TAACTTCAGT TAGAGAACTG AGAGTGAAAT CGGTAATCGG TAAGTCCCAG TTAAACATGA
    39601 GTCCTTATGC GGTGTGGAAA GACATTGCTA CGGACGAATC AAATGTTATT GTATCCGACA
    39661 TTAATCCTAT CGAATATTTG AAGCAGAGGG ACGCTGTTAC ATTTACAGGT ATGGGTGGCA
    39721 GATCGAAAGA TTCAATCATG GGTAATGATC GTATCTTCGG CGATAATGAA GTAGGGTTTA
    39781 TTTCCGAAAC ATCACCAGAC AGCTCTGACG TTGGTATTAA TACGTTTTTA ACAGCTAACC
    39841 CAGCCATCAA GAATATTCGG GGGGTGTTAG GTAAATTCGA TTACGAAGAA GTGGGTAGTG
    39901 CTGGCGTATT ATCTATATCA GCGGCTGCAT CTGCCGGGGC CACTAACGAC GACCCCAAAC
    39961 GAGTCAACTT TATTTCTGTT CAGCAGTCGC ATACCGTGGG CTGTGATGAC TACCATCAGG
    40021 CACAGGTAAG AACTGGATAT GAAAGTATAA TACCTCAGAG AACTAAAGGT ATCTTTGCTG
    40081 TTACTGCTAA CAAAGATGGT AAAGTTATAT CTTTAAATGA AAAGGGTATT ATCGTAGAAT
    40141 ACAACGACGG TGAAAAAGTG GGTGTCACTC TAGGTAGAAC ATATGGTCAT GCCGAAGGTA
    40201 GTGTTTACCC GCACGACATA GTCACAGAAA TGAAACTTGG TGGTAAAGTA AAGAAAGGCG
    40261 AGGCCATAGC CTATAACACC GCATTCTTTG AACCTGATTT CTTTAATAAA AAACAGATCG
    40321 TCTGGAAGAG CTCGGTATCG GCCAAGACTG TTTTATACGA GTCACCGTAC ACCATTGAAG
    40381 ATTCCAGCAG CTTGTCTAAA AGTCTAGCTC AGAGTTTAAG CAATAGAACG ACTATAGTTA
    40441 GATCGATTGT GGTTAATTTT AATCAAAATA TCAGAAAGGT TTTTGCCACT GGTAAAAAAA
    40501 TAGATATGAT GGATATCTTG TGTTATATTG AGGATGAAGT AACGTCTTCT ACCGATATAT
    40561 TTAACGAGGA AAATATCGAT ACATTGAAAG CACTGGCTAA TAAATCGCCT AAGGCGAAAT
    40621 ACAGCGGAGT GTTGGATAAG ATAGAAGTTC TGTATCATGG CGCGAAAGAA GACATGCTGC
    40681 CAACTTTAAG AAAAATAGCA GATGCCAGTG ATAAAGACAT GATGAGTACT CAGAAGTCTA
    40741 AGGGTGCTGA AGGGTATACG GGTTCTGTTG ATTTCAACTA TAGAGTGGGA GGTAATCCTC
    40801 TTTTACTGGA TACTGCGGAA ATCAAGTTTT ATATAACAGT AGACCATCCA TCATCTGTCG
    40861 GTGATAAAGG CGTGGTAGGT CACCAAATCA AAACTGTTTT TGGTGGCGTT ATGAACGAGG
    40921 ATATGGTAAC AGAAAATAAC GAGAAAATAG AATGTGTGTT TGGGGCGAGA TCAATCGCTG
    40981 CCCGTATTGT TAGGTCTGTT GATATCATTG GTACAACAGC TACTGTTTTA AATAAAATTG
    41041 CTGAGTTAGC AGTTAAAACT TACAAGGGAT AATAGAAATG TTTATAGTTG TTGAGGGTAT
    41101 TGATGGTTCT GGTAAAACAA CGGTATCAAA ACACATCCTT GAACACCTAA ACAAAAATGG
    41161 CAAGGATGCC GTTTTAGGTT TGGGTTTAGG TTCTGGCATT GGTAGTGCAA AGAGGCGTTT
    41221 ACTACTTAAG ACCAATAAAA ATATTTCTCT CGATGAGAAA CAAGATTTAC TGACGGAATC
    41281 TCTTGTGGCT TGTTCCGAGA CTTTTGTTAA ACCTAACTTA GCATTGGGCA ACATTGTTTT
    41341 GTTAGATAGA TACACACCAT CTTTTTATGC GTATCAAACG ACTGAAGAAA ATTCAGAATG
    41401 CGCATTAGAA AATTGGAATA ATTATTTATC GGAGGATGCT AAAGTCGTAG CAAAACCCGA
    41461 TCTAATTATT CATTGTGATG TAAACATAGA TATATCCTTT TGCCGAATTC AAGAGAGAGT
    41521 TGGTATTGAT ATTATGGATC AGTACTTTAT AAGAAGATGT AGTGAAATTA AAAAAGGTTA
    41581 CTATGATTTC TTTGAAAATA CTTCAATTCC TACTAAGGTA ATAGACGCAA ATTTAGATTT
    41641 AACCTCCGTC CTCAAACAAG TAGAAAATAT AATTGATAAT ATTTTTCCAC GCTAATCTTT
    41701 TATAGGTATT AATATATGTT AAATACGCCA GAAAAACAAA GCGCGTTTGT CAATAACGCT
    41761 ATTATCATTG CCAACATTGT CGAAGTTGTG CAATGTGTAG TAAGGGATAT TTCTTTCAAA
    41821 GACAGCGGGC AGTCCATCGA TAGCGCTAGT CTGAATTCAG AAGTTATTAG AAACATTGTT
    41881 GTTTCTAAAT TAAACCACAA CATCAACGTT TAAGGGGTTA TTTAAATGTT AAATCAAGGA
    41941 TCAATTGTGT CTGCCAGCTC GCTGGCATTT GAATTAGCCG ATAAAGGTTT ATCCCTTAAA
    42001 GTTTTAGATA ACACCATGTT ATATGAACTT GTTAGAACTT CTCCTGGTTC TGGCAATATG
    42061 TTCTACGGGC TGGGCAAGAT CACTGAGGGC CTTGGTAGTA ACCCAGATCC AAAAATGATC
    42121 ACTGATCTTT TAAGTAGCAA TATTTCTTTT GAAAATCCCG AGCAGCATAA TTGCGCTCAA
    42181 GATTCAGTCA TTGAAATCCT CACCAAGTCA GTTGCTAAAC AGTTGAACTT CATTAAGAAT
    42241 CAAGTGGTAC CAGCGATTGA TGAGACTATC GAAGACACTT ACAAAGTTTT AGATTCGTAT
    42301 ATCGGGCATG ATGTTTCTGG ATCATTTAAT ATTATCCAAG TATCTTTGCC TAAGTATTTG
    42361 CTCAGTGATG AGTTCGGCAC AGTAATTGAG CCCTACATTA AAAGGCAATC TGTTCCATTT
    42421 AATATTAGTG GTAAGCTGAG ATATGGCGAA CCTGGTATAC TTGCTCCAGT TTTGAGTAAG
    42481 ATTGTAGCTG AACTGTACTC AAATAGAGGC AATGACATCG AAAGCTTCTT CACTGAAGTA
    42541 GAAGCTGGTC TTGCATATAT AGATCTAGCT ACCAACGGCA ACGATATTTC TAGTGTGAAT
    42601 AGCGTCGAAA GAACCAGAAG GGCTTTTGGT CTTTACCTCT TGGCCAATGC CATGGATTCC
    42661 AATAAAGAAT TATCTAACAG TATTTTGAAA GATAACAGTG ATGCAGCAGT GACTTCTTTT
    42721 GTTAGAGAAA TCTATACATT TGCATTACCT TTGATCACAG CAAACTTATC TTTCAGATTG
    42781 ATCAACGATC AACTTGACGC TACTAAGATT GTGGTGGTCG ATACATATAA ACAAGAAAAG
    42841 ACAGCGTATG TGGATTCTGA CAACTATGCT AAATTCCTAG AAGCTGGCGG TAAGCCCGAA
    42901 GCTATCTTTG GTTTGTTGGT TAGTGATAAG GTCGATTTCA CTTTAAATAG CTTGGGTGGG
    42961 TTGCTTAGAA ATTCTGATAA TTTAATCGCT ATCTTTAAAA AGTATGTTGA TTTAAACAGT
    43021 AGTTTCAGCC AGCTCGAACT CTTTAACAAA TTCAAAATGT ATTTCAAACA AGTGTTCTTT
    43081 GAACACATGA CAAAATTAAC TGATGTAGAA AAAGATTTCT ACCAAAAAAA TAGCGCTGCT
    43141 ATGAATACCG TGAGAGATTT ATTAGATAAA GAACTGAAAG CTTTAACTAT TGCAGATGTG
    43201 TCATCGAAAG AAACCATGTA CAATACATGC TACAAAATAA TTGCAAAAAC ACGTTTCTAC
    43261 TTTACACAGA GTTATTACAT CCTCGAAGCT ATAAATAAAG AAAGCAAGGA TGGTACAGAA
    43321 GACCCAGTAA CATTGGCTAC CACGGCCACT ATCTATTATT TAACTGACTT TTTCTTTAGT
    43381 CAGGTAAGAC TGTCTAAATG ACTGATGTAG CTCTTAAACG GGATCCTGGG TTTGTTCTAT
    43441 CTAAACTGAA AGAAACAGCC ACAGGATCCG TTATAACTAC TGTGGATGCC AAAATACAAA
    43501 TACCAGAGAG ATTTAGTAAA AAGAAAATGT TGTTTGTTGG TGAAGAGACA TTTGCTGTAG
    43561 GTATTTTTGC TATCATTATT GGTGACAAAT ATGCTGTGAT GAATGTTAAC TCAATGATTA
    43621 ACATCAATCC CGCCACCACT AATATTGTTA CCGTAAATGG CAGCAACTAC TATGAGTTTG
    43681 GATTCCCTGC TGGTAGTGTA TTAATTAAAA ATACCACTGT GGTGAAAGAT GATTTTCTGA
    43741 TTTACAATAT TTTTGATGAA CTGTTGTCCA ATGGTAATGT TCCTTGGTAC ATGACCTACG
    43801 AGGATATGGC AAAAATCTAT TCCACAGCTA GGGAATATGC TGCATCTAAA ATAGGTGACA
    43861 ACACAACAGT TATCCATCTT CTGGTATCTA TCCTAGCTAG AAATAGAGAA GATAGAATGA
    43921 AATATTATAG GCATCAATTG AGGACATACA AAGATTTAGA TATCAGCCCC TCTTTTGTGC
    43981 CTTTAAAGAG TGTGATGTAT ATAGCATCAA ACACACTGAA CAAATTTGCC GGTTCATATT
    44041 TCAGCGAAGC GATTGTGTCC GCTTTAGTAT ACCCTGCCGA TAAAGTAGAA AAAATAGAAA
    44101 CATTGCTCAG GGAGTAAAAT TATGTCAGTA ATCAGATTTA GTAGTTTTAA AATAAACAAT
    44161 GTAAAAGAAG GTCAGATACA AGCCAGCGGG GATGGATACT ACGAAGCGAT TATTGGCGGC
    44221 CTTAATATCC ACAACTCTGC TGGCGCTTTT TATACTTACG AGGGTGCTAG GGAGTTATTT
    44281 GAGGGGTCGG GTACACTGCG TAGAAGAATA CAGAGTGGAT CTCTCAAGGG CGAAGTAGGT
    44341 CACCCAATAA AAGAACCCGG TATGACTGGA GATCAATTCC TAGAAAGATG GATTGAAATC
    44401 AGAGATACTA ATATCTGCGT TCAGTATGCA GATATCTGGT TAGACACGGA TAGAATTAAA
    44461 GATGAACAGG GTCGAGGTAT AATCGCTGTA GTGGCACGAC TAACGCCAAG TGGTGTACAT
    44521 GGAGACATGT TGAAGAAATC TTTGGAAAAC AACAAGGAGA ATGTAGCATT CTCTGTCAGG
    44581 GGTTTCACAG AAGATAAACA GATTGGTAAT ACCAAGATGA GAACTCTTCG GACTGTCATC
    44641 ACGTATGACA ATGTAAACGA AGGTGGTATC TCTGTTGCTA ATAAATTTAA AACAGCGCAA
    44701 AGCGGTTTAG GTAATTTATC TGGTGAATCT CTTATCGCTA CACCTATGTT CGATAAGATA
    44761 CTCACAGAAA ACGATCTACG ATGCATTGAG AGGCGTTTAA ATGATCAAGG CAATGGATTG
    44821 ACAGGGGAGA ACCTACTTAA CAGCCTACAA GACGATTTGA GACAGATTCT GCCTAGAAAT
    44881 AGTAAACCTA TTTTCACAAA GTGGTAACAA AAAAAAAACA ATTACTCACA GGTACTAGTT
    44941 GTACCTGTGA GTAATTTACA TTTAAAGCTT TACACTGTCC CGTTTATTTA CCCTTATTTA
    45001 GGTTCTGATA AGTCGTCTTC ATCATGTTCG GGCAAAATAT CTTCGACAGG TGCTATGTTT
    45061 CCGTTAACTC TTTCATCGAG AGCGTTCAAT TCCTCTTCTG ACAATACTTG CTCTTCGGCA
    45121 CCAATTTCCA TATCCTCTGC TACACAACCA TCGTAATGCC ACTGTTTGGG TTCTGGCTTT
    45181 TTCTCAACCA CTTTAGGTGT GCACAGCTCA AAACTAGCAT ACTTAGCGTA AATGTTGCCA
    45241 TTCGGATTAT CACGTAAGTC TTCAAAACTA GGTTCTGTTT TCAACAACAA GGCACTACGA
    45301 ATTCGATCGT ACACAGTAAC GTAGAAAGGT GAAAACTTCT GGCGATGTCT AGTGATAACT
    45361 TTAACATCTT CTCCACCAAT TTTTTCAACT CGCGTTCTGA GTTTAAAGCA GTCAAATGGT
    45421 AGTTCTGAAT TTCTCAGGAG CTCACACACT TTTTGATCTG ATGATACTTT AATCCAGATT
    45481 GCGTATGCCA GGAGCGCATT TGCATTTTCT ACGTTTTCGA TGTGGTCATT TTTGTTTTTG
    45541 TATGCTGTTG TTGACGCTTG CATTGGAGTA CAGTGTCTGT AGTACTCATT CCTTTCAAAC
    45601 GAGTTCAAAT AACACCGAAG GTTAGTAATG CTCGTAAATT CACCGAAGAT TGGATGACTG
    45661 AATGTCTTGA GTTTGTTTGG ATTTTTCTTA TCATAAGAAA AATGATCAGG TGATAACATC
    45721 TTACCCAGTT CCAAACTACT ATGCAGGCTG ATATTGATGA AGTGTACATT CTCTTCTAAT
    45781 GAATGATCCA GCGGCACTTG AATTGCGTAG GGGGAGTTAT TATTGTTCTG ACTTGACATT
    45841 CTGATGCTAC TCAATTGGTT ACTAATTTGT GTGTTGAAGG GTTTATTTTT GGCCATTTTT
    45901 TATTCCTTTA CTTGAACATA TAAAACATCT GAAAAATTAA TCGCGATTTT TTGCGCGTGC
    45961 AAGAAAATGA TCACGAAATA AATATACCAA GGGTTACACT CGGCCGGTAT GTTATTAACA
    46021 GCTTTGGATG TGATGTTGTG CGTACCCTCT GATAAAAATG TATTAGATGT TTTTAATAAC
    46081 AAATTTGGAT TTACATCCTT GAGTGCTCGG TTGATTGATG CGAATGACTC GCCTATGTGA
    46141 GCGATGTAAC TCTGGATAGT AAACGTAGAA TTTGTTTTGA AGTACAAATT CATATTTACG
    46201 ATAAAAGCAT ATAAGAAACT AGCTTCATCC CCACCTGCTG TATTGAAGAG ATTTTCCTCT
    46261 ACCTCGTTTA TTGTCCTCGA AGAAAACAAG TGGAATATAG CCCTAGATTC ACACTCCGTC
    46321 AACACTCTTA ATGCAGCAGC GTTACTTGTG AAGTAAAGTG CTTTCTCAAA GGAATCCATT
    46381 ACGGCCAAGG TTGCAAATTC ACCTAGTGCA TAGTTTTCTT TCACTGTGCT AACGACCTCC
    46441 GATGTTATTT GGCGTCTCTG TTGGATTTCA TATTGTAATC TATCGTGGTA ATCGCGATGA
    46501 ATATCAAACT TGTTGTTCAG GGTGTTGCCT TCTATCACCA TTCTCTTTGT GCCTTTTTAT
    46561 TGATTCGATT GTGATACTCT TGGTCACGTT GTTAGCGTAG TCTTCATTGA TTGCGTCTAA
    46621 CAAATCTTCG TTATCTTCTG TTACGTAATT GCCACCCAGA TCAACTACTG TCTCATAAAC
    46681 GTCTTTTGTG CCTGGTGGTG CCCCTGGTGT TTTGCTGTCA AACTCAATGG TTATTTTGAA
    46741 GTTTGTAATT TGAAATACTC TCATAGCTCG TATAAAAACT AGCCATGTGA TGTTATCTCT
    46801 ATTCAGCTCC TTAACAATAT TTCCTCGAGC CGATGATTTA TCTCTTCGGT TTGATGGTAT
    46861 GCCATTGATT GGATCGCCGA TATATTCGTC GATATAGTAC CTGATTTTTT GTTCGCCGCC
    46921 GCTGATTCCG GATTTTATAT TAGCTAGCAT CCTAGCTAAG TCGTTTCTCT TTTTCACAAT
    46981 CATAAAGTTT ACTCATTGTG ATGTTGCTTG TCTTTGGTTT CTTTAGTGAT AGTTTGATTA
    47041 ACGTAATGCG CTAATTGTTT TTCTCCTTGT TTAAATAGTC GCTAATTTTA TAAAGTTCAT
    47101 CCAATAATTC ATTGGAGTCT AGAAATATTT TACCGATCAT TATGAAGTTA TATTCTTCTA
    47161 AAGATGTAAC CTCTTCCTTC GCTCTCAGAT AGAAATAAAA GACTTGAAGC ATGACTACTT
    47221 CATTTAAGAA TTCCTTTATA TGAAAATCTG TTTGCGATTT ATCAGAGTAA ATGTTGGGTG
    47281 TTAGAAAATC ACTGAGATAC ATTTCTTTTT GGTCTCTGTG AAATATATTT GGGTCTAACT
    47341 TTGAATCTGT TCTTAAACAC TGGTTAATAT GTTTGAGTTT TGTTATATAC TCATCTAAAG
    47401 TCGCGTATAT TGTTTTGATT TTTAGGTGAG TGTTATTCAT ATTGAGTTTG TTCTGTATAG
    47461 AAATTTCTTG GTAAATGCCA CAGTAGGAAT TGATTTTTTC AGCTATGGTT TTAAGCACAT
    47521 TTTTGTTTTC CTTTACGTTA TTAAATGAGT ATCTCATATA AGTTATATAG TGCTGTAAAA
    47581 TTTTCAAAAC AGCAAGTGAA GGTAAAAAAT GAAAGAGATT ATTGATCAAG ATCTGGATTA
    47641 CACAAGATCA TTGCGCTTGA AGATCATTGA AGATTTAACA CAAGAAAAAT TGCCATCCGA
    47701 CAAAGATGAC AGGGCCTTTT TATTGGCTGC AATTGATGGT ATTGATAGGG CTGCTTTAAA
    47761 TAGGGCTAAG TTAAAGACCG AGGAAAGTTC CGTTAAGCTG CAAGAACAGA CGGCTGGTAT
    47821 CATTGCTAAC GTGCTTAATA AGATCAATAA AAACAGTTTA CATCAAGGCA CCAAAACAAA
    47881 CCGAATCTTA GATGTTGAAT ATGACGGCTT GACTATAGTT GAAGGTGAAA CCGATATCGG
    47941 TTTACACTCC TTATCATTTG ATGAATTTTT CAAAGATTCA TAAATATTCT ATACGTGACC
    48001 TCTTTTGGTC ACGTATAGAA TTAAAACATA TTTAACCACA AGAAAATAAT GAAGTGGCTG
    48061 CGAATTGAAT ATTGATTAAA CTAATGCATA GCAGACTGAT ACTTTCAGTT GGTGATAACA
    48121 CCTTAGCTTG TTCGTCGTTT AATAAAGCAT TATATGTTTC TTCTTCCATG TTTAAAACGC
    48181 CAGCAGTCAT CATAATAACA TCAGGGCATT TGTATTTTTT GAAAGTGAAT AGTCTTGCTT
    48241 GTTCATCTAG CCATGATGAA AAATCATATT TGAGATATAA TTCTATTTCA TCATCTAGGT
    48301 ACTTGGGTGT AATTTCACAT TCTGGTTTGT TGATAACTTC AACATCCACA AACTCACCAA
    48361 CAAAAGTTAT GATTAAATTA ATCAGCGTTT TTAATGTATT TTGATCTAAC TCGTATGGAA
    48421 AGACATTTAA AATAATCTTT GGTGGGGATG GGGTGGGAGA CATTGACATC TCTGTCATTA
    48481 CCCTCATAAC AAAAGATCTT AATATATTAA AAGATTCCGT TTTAATTGAA TCTCTTAGCA
    48541 CATCAATATC TCTTTTAGCA TAAAGCTCTA AGAATCCTTT GTTATCCACC AAAGGTAGAA
    48601 AACTGTTGAT TTGCCTATCT TTGTAATTAG GCATGATCTT TTCTATATCT TGGCCAAATT
    48661 CTTTATATAA AACAGCTAGC CTGGTATCTA AAATACTATC TAGGTCTGTT AAAAGGGTGC
    48721 GCATTCTCAT AGGTTATTTT GCAGATGCAT GCCAGTTAAA TAAACTTTGA GTGTTTTCGT
    48781 GGATTCTACC CCGCTCTGAT ATTTAGCCAT TTCTGCAAGA GATACATCGC CAGTTTTATC
    48841 GATGGATTGA ACCATAGCCT GATATCCTCT CACATCACCA CCTCTGTATT TAAATAGTTC
    48901 CGTGATAGAA TTATCTAAAC CCATACCAGC CATAACCTGT AGTTCTGGAT ACGACACTCT
    48961 AGCCGCCGCA GAACCACCGG TTGGTTGCCC AGTTAGATTA TCGATGGTGT TATTGTTTTC
    49021 TGGCACTCTC ATCTTTTTAT CTAATATCTG CGATGCTTTA CGGATTGGTA AATCCATAAC
    49081 TAAATGTGGC ATAGGAGTTA GGTATCTTGG CGACTCCTTT GTATTTGGCA TCCAGATTTT
    49141 CTGGAAGAAA TTCACGCCTA GTTTTTTACC TAGGTTTAAA TTACGTTCTA CATTGAGACT
    49201 GTTAGTGAAA TTAGGAACAA TCACGCAGAG TTTTTGTTTT CCAGTTTCTA AATCTGACAT
    49261 AAACTTATCA AACTCGCTAT CATTCATAGA AGCAAATAAG TTTACATACA GTTTTTCATT
    49321 ACTTTTGTCA GGCAGAATTT CATTGATGTG TTTTAATATC AGTGCTTCTG CCGCCTTTCT
    49381 ATTCTTAGCC ATTACAGCGG TCTCGGTAAA TCGTTTCTGA TTAAGAAGTT AAGAATCTTC
    49441 TTATCAAATA AATCCACCCA TTCCTGAACC GAGCCATCGG GCACTAAACA AAATCTTTCT
    49501 TCGAAACTTG GTTCTGATGT TGTTACTAAC TGAGTAAAGA AGAATTTGTT CAGGATGTAT
    49561 CTTTGTACTT CTGGTTTTTT ATTTATGGCA TCATTTAAAC CCATGTTGTT GATAAAGAAC
    49621 TCTGCATTCT TTACCAGCCC CACAGATATA AGTCTTTCAT AAACATAATT TACCAGATCA
    49681 AAATCAGTGG CTGTTCTTTC CGCACCATAT TCTCTTTTCT TATTCTCTAA AACATTCATA
    49741 ATTCACCTGT TATAGTTATT TCATCCAATA AGGTTTATAC AAACCCTTAC GCATTTTAAG
    49801 CAAGTCCAAT GTAGATAAAA ACTTGATTGG GTGCTTGTCA TTATTGACTG TCCACCACCC
    49861 TCTAGTTTCT AGCAAAACAT TCCAGTCGTA ACCCATATTT TTTAGGTCTT TATATAGATC
    49921 TTTAGGGTCA CACAACAGAT CCTGATCAAA GTCGTGCCAG AACTCTTTAA TTTGGCATAG
    49981 CTCTGATGTG ATATTGATAG CCCGCCGCAA TTTAGGGTCT GCATCAATTT TTGATCTAAT
    50041 AGAAGGTCTA GTTAAGTTTA CCTCTGGGTA TAACTCCAAG TTAAAGTTAA TCGCGGTGCC
    50101 ACCCAAACCA AATCTACCAC TATTTTTGAT ATAGTGAAAT TCTGTAAGGG TAGGTAACAC
    50161 ACCCTCTGTC TGAGAGATAA TGATCTCGAG CACAATTCCA GTTTTACCAG TTTTGCTACG
    50221 AAGTTGCCTC ACTGATACTA AATTAAGATC CGTATCGAAG TTCTGTAACT CAATGCCTGT
    50281 TTTAGGGTAT TCTGCTGTCT TGGTACTTTG GTTGATCAAT GGTACCGCAT TATAATTATG
    50341 CCATACGTTG CTTGTGCTAA AGAAGAACTT ATCACTAACA CCTTTAATCT TATCACCATT
    50401 CTTAAGGAAG CCTAGTTTCT TAACTGCTGG TGCTGGCATG GGTCCGGTAT TCATCGGTAT
    50461 ATCTTTACCG AGCTGACCAG TGAAAATCAA GTAATGATTA TTAGGCACAA TGATATTTGG
    50521 TAATTCCATA AAGAGTCTGG TTTTAGCCAA ACCTAACTTC ATGTGCATGG TGTTAGCGCC
    50581 ACTTTCACCA ATCTCGTTTT CGTGTTGCAT CTTCACAACA TCTTCAGTAA TCATTTCCGA
    50641 CAAGGAATCC ACTTCACCAA AGCTAGGCAC TAAACCTTTA ATTAGATTTA CACCATCTCT
    50701 GTCCAGGAAA GGATATTCAA CAGTAAGTGC TTTAATATTA TCTGTTTTAA TCTTAATAAA
    50761 TTCTTTTAAT TTCTCAAACC ACTGATTTCC ATAATAAATG CTACCATCAG TAATGGTCCA
    50821 TGTACCATCA CCAATAATGT CTTTGCCTCT GAAGCTGTCG AATTTTTCAG CTAACGCAGA
    50881 CAGTCTGTGT TCATGCACGT TTAACTCTGT GTCATATGTA GCAAGACTCG TGAGGAAAGA
    50941 TGTATAAATT CTATCCATGG CAGATAAGGA TTGGTAATGT TCCATTGTTG TTTTGAAATT
    51001 ATTACCTATG CCGATAATCC CCGTGATAAT ACCCAACCCA CCATTCATGA TAGATTCGCC
    51061 ATGTTTACCA GTAACATAGT AACCTGTGGG CACATCAAAC GTAGCGCCGA TATTAATAAG
    51121 TGGCTTTACC GATTTAGTTT GTTCTAAATT AGGTTTAAGT ATGTTAATCA TTTATGTTCT
    51181 CTTTTTTTAT AAAAGTGTCT ATGTCAGATT ATATATACCT AATGTAAAAT TAAGAAAAAA
    51241 AAATAACAAT ACGTACCACA CTAGTGTGGT ACGCAATTCT TGCTATTTAT TAAACTTGAG
    51301 CGTGGTGCAA TGAAATGATT CGTTGCTATA AGTTTCAAGC TCATCACTCA AAAGAACCAC
    51361 ATCCTTGTTC TTTATGAGTC GTCTCATTAG CACCCATGAG GTAGATGTCC GTAGTCGAGC
    51421 TGAAAACACT CTCTCACCAT AGAACCCCTT GAGTTTGTTT TTTAACCATA AGAGTCTCGA
    51481 CATTGTGACC TTTTTAACAC TACCAAGATC CACTATCTCA TCTTCTATGA GAAGTAGATA
    51541 CCCCCCTTCA AACAAGATCA CTGTGGGTTC TGCTTCACAG TACACTTTAA GCATCTGCCA
    51601 GCCGAACTCA GACACATCAT CCACGAGGTC GTACATGGCA TCGATACCAG TTACTCCAGC
    51661 ATAAATCTCC TTTTCCAGAG ACACTATGTG TCTTGCCACA GCATCCTTTT CAAGCTTCTT
    51721 CACTATGTAC CTCCTTAAGG CGCCACTCTA AAAATATTGC GGGCATCCGT GTATGTATTA
    51781 ATATCCAAGA CACGCGTGTG TTGGTTTATG ACACACGTCG GGTATAAATC GTCATGTAGA
    51841 ACTATATCGT TGGATGTAGC ACCCTGATAT ATTTCTGTTA TTCCGAATTT ACCCAGTGTG
    51901 GATTTAACTC CCTCCATAAA TACATTTTTA ATCTCGGGCA CGTATTTCTC ATGCCCCATG
    51961 GCTTCGATGT TATCCAAGAT TAAAACATTT TCATTCTGCC AAACGAACGA TTGGGCCAGT
    52021 ATCGTTTCTC CTTTCTTTAC CACCCAAACA GCAGAATTAC TTTTAGACAC CGAGTAACGC
    52081 ATGGACGATT CACCAGCACC ACCGAAAGTC TGACAGCACC CGGTGTAATC GCCGATGAAG
    52141 AAAGTTTTTG GATCTTTCTT GTCAAGTTGC ACCAATGTGA ATCCATTCAC AGTTATGCCA
    52201 TCTTTGCCAC CCGGAGCCGG AACACTCTGG TAGTTTAGGT CTGCTGTCAG CCGCAACCAA
    52261 AGATTTTGCG CCCTTTCAAA ATCCCTTTCA TTCATCTTGC CTGTAGCAGC TGCTTCCATT
    52321 GCAAAATTGT TATCCTTTAC ATTTTGATAA AGCTTAGCCG AAATTATCTT GTGCGCCTCC
    52381 TCAATCGCGT TAGACTTTAA TGGGTCCCAC CCATTTTCTG ACACCAGGAT GTCAAACTGT
    52441 CGTAACGCTT GGAATATTTT CTTTGTTTCC AACATGTTCG TTGGAGATTG TGTATTGCGC
    52501 ACCTTCAACT TATCAATCAA CCACTTATTC GTGAACTTGT GGTTCTGTGG TCTGGGTAAT
    52561 TGATAAAATG GTTGTAATGC ATCGTGTAAC GTGAGTTCCA TTACATTTTG CATCAGCATT
    52621 GGAATGAGAG GTTTATATAC CTTTTTCTCC CCATTGAAAA ATTTTGCCAG CGAAGCCATA
    52681 TACATAACTA CGTGGCTTAC GATTACAGCG TCCATGCTCT TAAGCACAGA CAAGGCACCT
    52741 ACTAGATGAG GGCCCAGGTC TTGTATGTCG TCGGTTGGGA CGAAGCATAG TGAGTACCAG
    52801 TGCTTTCTCG GGTAGATACC CACATATTTC CCCCAATACC ACATGTTTGG TCTGGGCAAA
    52861 AGTAGTGCGT TGGGATCCGT GTCCTTGCAG TAATCATACC CCTTTGGTAA TCTTTCAACC
    52921 GCATTCGGCC TCGCAAAAGA CAGCGCCAAA CTGGTTTTCC AGTTACGCCA TTCCTTGGCG
    52981 GAAAGTTGAG AAATAACAGT TGGATCCAAA TTTCTATTTT TACAATGTTT CAGGTAATCG
    53041 CGCAGATAAC GCGTGTTGGG GTTGGTGTAG GCTACTCTCG CAACCCAACG GATAAGATAC
    53101 GCAGGATCGC GTGGCGGCAC GTAAATCCCT AGGGATGTGA TCATTTTCAT TATCCTCTTG
    53161 GCAATGATCA CCACATTCTC CTCAAACTCC TTTTTATAAT CTCTTGATTT GGTGATGGAA
    53221 AAATATAAAT CTACCCAGGC TGAGAATGGC AACCCGGGTA TCCGATACAT ATCAGGAATA
    53281 TGTACCCCGA CATCAAGACT TGGAAGAAAG TGTTCTTCCA AGCCCTCGTT TATAAGGGTA
    53341 TTTTTATTTA ACTGCTTCTT CATTCTATTG TCTCCTTTAA GACTAAAACT AAATGTACTT
    53401 TATTGGATGT TTGTTTGTCA GACTCGAACT GACAACATTG TTATAGTAAC ACTGTTTTTG
    53461 CTGGGTCTAC ATTCCCCTAA AACAAACACC CATCAAAAAA CACTTAACGG ATTCCAATAT
    53521 AGCAATATAT GACTGAAAAA CAATGCAATT AAAAAATATA TCATCCGTAA TTAAAACAGA
    53581 TGATATATTA ATTTTAATTG TCACATAGTC ATACGGGTCT TATATACCTC GAATGCTCTC
    53641 ACGCTAGTAC CCATGGATTG ATCCATGTCA CCAGTGATTT CTGTTTGTAC TGAAACCTGT
    53701 GTGAGAACCC AATCTGCTGG TGATGTTTTT GAACCCATAT CCACAAGCAC AGTTGATAAA
    53761 TCAGCATATG AAATATTCAC TCTGTAGAAA TGTGTCCACG ATTGAGTATC TGACGCTTTA
    53821 TCGTTAGTTA ACGCGGTGGA CTCCGAGTAT GGAGACTTAG TTACCCACTT TGCCCCATCC
    53881 TTAATCAGAG TACTCACCCA AGCCGCTCCT GTGGTTGGGT CCACACCTAC CTTGGCACCT
    53941 TCTGTCATGT CATTATTGCT TCTTGATACA CTAATGACAA AATTTATCAA TGAACCAGGT
    54001 ACTTTCGGAT TGGACAAAAA TACATTAAAG TTTAATTGTC CACCAATGGC ATTTGGGTTG
    54061 TTGTGATAAC TCTCCTTGAA GATACCCTGC AACATTAAGT TACCGCCATT GCTATCCCAA
    54121 GGTTTGGGGT CTGTTTGGAT GTGTGTGTTA TCTGTATCAA ACACATAACC CCAAGTTGCT
    54181 TGAGGCCCAC CAAACGTCTT TACATCCAAA GCATCCCAAC CATTAATCAT AGCTGACGCG
    54241 GTGAGATAAC CGCCAATACA TGTGGTTTGC ACATTAGACC CAGATGGATC ATAAGATGCG
    54301 GCTATAGTGC CCCAGTCGGT AGTTTCACCC TCAGCTAAAA CACCTTTGTT ATACACCCCT
    54361 GTTGTTGAAT TAACTCCAGA GTATGGTAGA TGGTTGGCAT ATTGATAAAG TGGCGATATA
    54421 GTGTTAGTGT ATCTCACATC CCAATATGGC TGAAGGCTGG TCGCTGTTGA TTTCTTCAGT
    54481 GTGGACGGCA ATGCATCAGG CACCGCACTA AAGTACAGTG GTTGTTGCAT TGTGTTATCT
    54541 GAGCAAAGCG CAGTTACAAT AGGTGTTATC ATATTGGTCG GCTGGGTCTT GGTCACTACA
    54601 GTAGAACTAG AACCACAAGC CATAACAGGT ACTAGTAATC CCACTATCCA TGTAACCTTC
    54661 ATGATATTCA ATACCAATTT TATCATTTCT GCAACACCTC TATAAATGTA GTAAGCCATT
    54721 ACATTTACTG GTGTAAATAA TTTTTTCATT TTGTTATTCT ATTAAGTTAA AAAAAAACAC
    54781 AGTATAAAGT ATATCACACA CCCGAAAAGA GTGTGTGACA ATTCTATATA GTTAATCTAC
    54841 TTGGCTATAG TCTTCATCGT GGTGTATCAG GCCCAATTTA CGAACTGAAT ACTCTTCCAC
    54901 CACTTCGAGA CCTTCAAGGG TGCGCCACTT AACATACAAG TCAACCATGA ACCGCTTCAA
    54961 GGCGTAACGC AAGGCCATGT TGTGGCGATG CTTGACTGAT TTACTCTCGT GCTCTGGCAT
    55021 TTGGTTCAGA CGTTCACGGT AGTTGTAGTA CACTTTACCG TAATGCGAGG GTTCCACAAT
    55081 AACTTCGTGT CCTTTTGAAC GAAGGAATTT AATTACCTCT GTGGCTAATT CCCCCGTTTC
    55141 AAAGTCCTTG ATATTAAACC CTTCACTTAC TGCAACTTCC AAACGTTTAG CGGCACCCGC
    55201 TCGTTTACCA TCCAAATAAG CTGTGCCTGC CTTCAGAAAA CTACCAGCCA GTACACCAAG
    55261 TAGTTTAGTC TTGAGAAATG GATTGAACCC GATTGTCTTC TTAATCTGTT CTTCTCCATC
    55321 TTTGTCGACA TAGGTAGTCA ACTGCATGGT GTGTGTCTTC ATGCCGCGCG CCATATGTCT
    55381 ACGAGTCACA AGATGACCCT TGAAGAATAA TTGATTTTCT TCTTCTTCCA TACCATACAT
    55441 GCTCATGAAG TCAAGGTGGT CGATGATTTG CACCTTTCCA TTGCTGTCGA CATATTCGCC
    55501 AACCAGAACT GTATCCAAAC CAGCATACCG CCAAAGTGCG CTGCTGGTCT TGGATTTGTG
    55561 AATATCAATT TCTGAGATGA TCACCCCTGC CATCGCCGGA CCAAGCCCTA CCACCTCTTT
    55621 CAAGAATTCT TGGTAAATGG GGATATTATC AAGCACACGC CCCAGTTGTG TGAATGCTTC
    55681 TTCTTCAGAA GCAAGTAATG TCATGTATTG TCTCACCAGG ATGTACTCAT TATAATCGCT
    55741 GATGAGGCCA TCTGGCTTGA ATTTGTTCAA GGGAATGATC TTGTTCTTTT CCCCCTCGGA
    55801 TACTGCATCC GCCACTCGAG CATAATCGGC CTTGATAATA TTCATGATTT TCTTTATCAT
    55861 TTTCTCAAGT TCTTCCGGGG TAAGAGCAAA ATCTTCTACT GCGGAATAAT CTTTAGGAGA
    55921 TATTATCACG GCTTTGAATA CACCAGAGAC ATGGAACTTT CTTTTGAAGT TAGCAACTAC
    55981 TCGGTTACCA AATTGGATAC GTAATTTTTG GAGATCATAA ATACCTCGTA CCATCGTATT
    56041 GATAAAAGTC TTGGTCTCAG CGGAGTTGTT AAACATTTTG TCTTCCTTTT GTGGGGGGGG
    56101 GGTTGAAAAT AACTGGGGTC TGGTTAAATC AATATTAATG GGTTAATGGG GCCTCTTGAT
    56161 TAAATTCTTC TCTATGGGAT AATAGATAGT GATGATTAAA TGCACTTGGT TGGGTTAATT
    56221 TGGCGAAATG GTTAAATATC ACTTTTTGGT TTGAGTTTCG CTCATATGGT CAAATGACAT
    56281 AGATCGGGTT TGTCTAGTGT GGCGGTTAAA TATCCCTCTT GGGTTAATCA CTTTATCACT
    56341 TGGTTAAATA GCAATGGTGG GGTTAATTCA TTTTGTTGAT TAAATACTCT TTCGTGGGTT
    56401 TATTGGTTTG ATTGATTAAA TAGTGATCCT ATGGGTTTGT TTTGTCGTGT GGTTAAATAT
    56461 TACGTTATGG GTTAATGCGA ATTGATGATT AAATATACAC CTTTGGGTTT ATTTGCTCGT
    56521 TATGGTTAAC TAATCATTTA TGGGTTAGTT TTGTCAATTG GTTAATAGCA GTTACTGGGT
    56581 TGATTCTGAG AGTTGATTAA ATGTAGCCAA TTGGGTGCAT TCCATTCGAT GGTTAAGAAC
    56641 AAGGTTAATA CAAAGATACA TGTTAGTGTA TCCTTATAGT TATATATGGT TATTTTTTAT
    56701 TCCATACGAT TCATTTTGTC ATATACCTTA TATTGAAAAG AAAAATCACA GTCATGTAAA
    56761 ATAGCGCGAG GGCGCTATAA TAGACAGGGA TATACAATGT TACCATAATG CAAACAAATG
    56821 TAAACAATGG TAAAGCTAGG TGGGTTTTCG TATTAAAAAA CATTTTCACC ATCAAAAATG
    56881 AATTTAATGA GATGACTAAA AATAACAAAT ACTTCATTCC ACCACCCAAT TTAATTAATT
    56941 AAGCAAACAC CATACCCACC AGATGGGTTA AGTTTGTTTA ATGTTTTACA CGTACTCTCC
    57001 GCTTCTTCCA GAGAATTATA TCTTTCTCTA ACCCCCAGCG TTCTACCAGT GTAGGTTGAG
    57061 TGCATTGACA TATCCACGTC AACACCAGTT TCTTTTGGAT CTTTTTCGAA ATAAAAAGTC
    57121 CAGTATAAAT CACTGGCATG CTTAACTATC GTGAACATTT CTACCTCTTT GTTTATAGCT
    57181 GGAGTATCCG CGTATATCGT AAACATATTG GGTGATGCAC ACTCCTTCAC CAATAGGCTT
    57241 TTCCTGTTTC TCGAAGATCT TTTCTTTATT TTTGTCGAAA TTCATCATAT TCTTAATTTC
    57301 AGAAAAAATT GCCATCTCGC ACCCCATATT AGTTAAACAG ATATATAAAA TTAACAAACT
    57361 ATATACACTA CCTGATATTC AGGTAGTGTA TATAAATGTA TTTAAGTAGC TAAGTAACGC
    57421 TTCATCCTCA GAAGCTTGAT TTCGTTGTCA TGCAAATCCC ACAGCTTGTT AGATTTTTCT
    57481 GACACAAATG AAAACAACTG CGCCTCACTA TCATGAAAAT GCCATGACAC CTGCCCTGTT
    57541 GGCAATTCGA TATATACGCA ATTATGCCAG GCTTTATCCC ACCCTTCTAT GGTTGTCTTG
    57601 TGCTGCCATA CATCATAGCC TAATTGAATG GCCATTTTAG CCATCATAGC CACACATTCA
    57661 TTCCGTTGTT TATATGCTCC ATTCTTTTCA GAATAAAGTT GTTTGATGTA TGTTTCTGCA
    57721 TCATGTTCCC CGCCATCCAG AGATACCACA CACTTGACTT CTAGCCTATT CAGCGTTTTC
    57781 ATATATTATT GCCCCAGAGA GATTTAACAA ACGTGCCGCA CATTAGTTAT ATATCATCTA
    57841 AAATTATTAC AAAACATATA TAGATATACT CCAATTGAGG AGTATATCTT TTTGTAAAGT
    57901 TGAAATATAT AATTAGGAGT GTAAGTATTT TTTTACTAAC CCCCCCAGGC CCCCCCGTAC
    57961 ACCTCTCCGC TCTCTTATGA GAACAGATTG ATTAATTGAT TGTATACTAA GAGAGCTACG
    58021 AGCCTTTCCT CACTATGATA TATATTCTTG TCTATTCTTC GTTCTTACAA ACTCATCATA
    58081 TCCAATAATA TCTATCAAAT TCTCTACACT GCGTTCCGAT AATTCGTTCG TCAAGTTTGA
    58141 GTTTCTTTTT TTGTTTCAAA TTATTATGTA TGTAAAATAA AAAAATATAT TTTAGATAGT
    58201 TATAGTTAGA GTTAATATAG TTTTAAAAAA ATATGAATGT ATATGAATAT TTTTATTTAC
    58261 ACAGTTAAGA ATAGAAAAGA TAGATAGAGA TAGATTGGTT ATATAAGATA AAAACTAATA
    58321 TACTAAACGA CTCATAAAGA AAAAGCAAAC TATATTACCC GCGCGTGCGT GCGCGCGAAT
    58381 ATTATTTAGG AGATAAATAT AATTTTCATA AGTGGTGTGT TTTATATTTT TATGCATACT
    58441 AATATGAAGA ATCAATCAAC CCCGACAAGG AATACACCTG TGAAAAAAGC AACAGTAAAA
    58501 GTTATATTGA ATTTAATGCA CACGCCAGTG ATGGATGAAT ATATGTCATC GGCACCATCG
    58561 AATAAATTTA ATGGTAAGAA ACCAATTTTA CAAACAGTGA TGGATGCCTT TGAAGATTCT
    58621 GACTTATATG TACTTACATT GGAACAAATA CTACCATTTA CTAACTACGA AAACAAAAAT
    58681 GATCTGAGAG CTTGGTTATC CACAAAGACC AAATATTTTA AAAAAATAAA AACCAACGAA
    58741 TATATGTTAA TAAAAGATAT AAACTAGACA TTTCATTCAC CCCAGTACAT CATTAGTACT
    58801 GGGGTGAATA TTTTAATCGT CTAACTGCTG AAAGACGAAT ACCGAGTGCC ATTTATTGTT
    58861 AAGCGGTACA CAACCCCCAT ACACATACCC GTTTTCCTTG TTTCTCCGGA TAGTTTTTTC
    58921 CAGATGTTTG TCCTTATAGG TGCAGGTATG TTTCGAGTAC AGCATGATCG TTCTATCCAC
    58981 TTCCACAACC ATGTAATCCT CATCGTGGGC CTGAGCCACC ATAGGCATCG TGGACAATAC
    59041 AAACAACATT AAAAATAACT TCTTCATTCT ATTCTCCTTA AGATTCAACA AATAGCAAAT
    59101 TAGTTATATA TGACCGAAAA GATATAGAAT TCCTAAATCA TATAGTGAAA CATCCACAAA
    59161 AAAGGTACAT AGCAAATGTC ATTACCACTC AGTGCATATA CGATAGGTCT AAGTGGCTTA
    59221 TTTTGTTTTT CAGCTCCTTT TGATACATTC TTTAAAGATC GAAATGATTT ACTTACCATT
    59281 GGCAGTTTAA ATACCCTGGG CGAGTTATAT TCCAATAACG TAGATCCTTA TCAGCTCTAC
    59341 TATGCACCTT ATGGCGTAAG TGATGCCGAC TATAAAAAGT CTGTACAGAA CAACGACATG
    59401 ATTGTTGGTT TTAAGAACTC TATGGATACG TGGTTATACG TGCCTACAAG CTACATTACA
    59461 GGCCTACCCA ATACCAACGG GTTAAATTAC CAAATCACGG GCATCAGCAT CAATTTGGGG
    59521 GCTTTAAGAG TGGGTTCTGA TCTTACTTCT CTAATGACTG CCATAACTGG GCAAATACAG
    59581 AGTGTGTTAG GTATCACTCC TAAAATAGAA CAGACTTTTT TATCATCTGT GAGAATGATA
    59641 AGTCACGATG ACGCCAAAAA AATGGAATCA GCCAGAAATG CTAATAAACA AAACATTCCC
    59701 ACAGTTTTTC AATTACAGAA CTTGTTAATC ACGTACAGAA ATCAAATAAC CCTATTGGAG
    59761 AAATTTATAT CGTGCACAGC TTGCGGTGAT GGTACAGCAA AAGTATTTGA TTCGCGGACT
    59821 AACTTGGATT GTAGTGGTGC TTACGTCAAT ACCAATCAGA CAAGAATAGC TACGTCTATA
    59881 CCAGACACAT TATCCGGTGC AGATTGTGAT AAGCCTACAT TAGATGCCGG TGAAATTTTT
    59941 ATATCGGAAA ACAAGACAGC TAATAACCAA TAAAGTATTC ACTATATCGA GTTATAACTC
    60001 GATATAGTGA ATTTATTTTA TTGACCTACT ATGACAGTAT AGCTAGTTAA CAAACTACCA
    60061 TTCAAAGCGA ATGTATTGCC CTGGTATCCC ATAGCTTGTG TGGAAACTGG TTCTGGTACT
    60121 ACGGTGATAT TACCAGAGGT AACTGTTGCG CTAGTGGCTG TGAATGTTGT TCCGTCTGGA
    60181 ACGGTGAAAT ACCGATTATA TGAAACAGTA GCCTGTAAAA CATAACCGAC ACCCACACTG
    60241 ATATCAACTT CAACTGCTTC GGTAACTGCA CCGCTTACAG TGGCTGTGAC GTATACGCTT
    60301 TTGGAAGCAT TGTAAGATGT TTGTTTCTGA ATTACCGGCT TAGGTAAAAT GTAGCTCTTA
    60361 CCCAAAACTG TTAAGGTATT ACCGCTAATT ACGACAGATA CGTTTTCGCT TAAATTATCC
    60421 GTGAGATCCA TAATGAATAC CTATTATATA GTAAAATGTA AAAAATAGAT GGCCGTGACC
    60481 ATCTATTAAT GATTGGGTGG ACGTAAACAA ATAAAAATAA ACAAGTTACC TAGGAGCAGA
    60541 GGTAATCATT GCGAGCACAC AAGCTGCGAG CAACATTGAG GGAGAATAGC TACGAGCAAC
    60601 AAATCCGATC TTTATGAAAA TGACAAAGTT ATTACATCAG ACCCTATTTA CTTAAACATA
    60661 TTCACGTCCA TATTATAACA GGGGATCGAT ATATGATACT TTTTAGAGAA GACTGGGATA
    60721 GATTCCCAGA AGCCATTGTT AATAATAAGA CAGACAACGA AACCTTCAAA AGAATGGCTG
    60781 CCTTATATAG AAGCATGGGT GTTAAAAATA ATGTTTTTAT GCTATCATTA TTAAATAAAG
    60841 ATTTAGTGGG CATTGACCCA TTTAGTCCAA ATTTAACAGA AGATGAAATG TTAGCAATTG
    60901 CCACTGAGTG TTATTTTAAT TTCTGGTTCT TTATGAGAGA AATATTGATG GCTCCAGGTA
    60961 ATTCTGGCGG CGATGCAATT AGGATTAGAG CAAATAGAGG TAACTTAGCC GTTTACTGGT
    61021 TATTCTTTAA CCACATCATG ACTTTCTTGA TTCAGATTCG CCAGACGGGT AAATCATTCT
    61081 CTGTAGATGC TCTCATGGTA TACCTTTTAA ACGTAGGTGC TAAAGGCACA CAAATAAACC
    61141 TACTGACCAA AGATGATAAC CTGCGAACTA AAAACCTAGA TCGTATTAAG AATATTGAAA
    61201 GTAATCTACC CATATACCTT AAACAAAGAA AGAAAAGTGA TATTTCTAAC ACCGAAGAAA
    61261 TTTATGTGTC AGCTTTGGGC AACTCATATA CGGGCCACTT ACCCAACAAA TCAGAAAAAG
    61321 CAGCACTGAA CATTGGTCGT GGTTTAACTA GCCCTGTGTT CCATATCGAC GAGGCAGCTT
    61381 TTCTATATAA CATTGGTATT TCTTTAGGTG CGGCATTGTC GGGCGGTGGT GCCGCCAGAG
    61441 ATATTGCTAG AGAAAACAAT GCACCACATG GCACCATCCT AACTACCACG GCTGGTAAGT
    61501 TGGATGATAG GGACGGTAAA TTTATTTATG GTCTGTTACA ACAATCTGCA ACATGGTCAG
    61561 AGAAATTCTT CGACGCTAAG AACCTTAAAG ATCTTGAAAA GATTATTTCT CATTCTTCGG
    61621 AAGGCGGCGT CATACGTGTT AACTGCACAT TCAGTCACAG ACAGTTAGGT TTCACTGATG
    61681 AATGGCTGAG AAAAACAATT CAAGATTCAA CCGCAGTCGG TGATGATGCA GACCGCGACT
    61741 TCTTTAACAA ATGGACTTCT GGTAGTTTAA CCTCGCCTTT GACTATTGCT ATTTTGAATA
    61801 AGATTAAAGA ATCAGAGAAA GAACCAACAT TCACTAAGTT GTATGATGAA GGTTATGTGA
    61861 TGCGCTGGTA TATACCAGAA GAAGATGTAG ACAGAAGACT AAACACAGAA TCATTTATAA
    61921 TGGGTGTGGA TACTTCCGAT GCTGGTGGCA GTGATGATAT CACTATCATT ATAGCTAGTG
    61981 TAGCTACTGG TAAAACAATA GGTGCTGCAT CTATCAATGA AACTAATCTG ATCAATTTCT
    62041 CTCAGTGGTT GTGTTCTCTT TTGGTGAGAT ATAAAAAAGT AACAGCTATC ATAGAAAGAC
    62101 GTTCTAGCGG CCCAACAATT ATTGATTATT TATTATTAAT GTTGCCTACA TATGACGAAG
    62161 ACCCATTTAG ACGTTTATTT AACCGAGTGG TAAACGACAA AGATGAATTC AAAGACAGAT
    62221 TCAAGGAAGT TGCTACGCCA GCTCTCAGCC ATAAAGACAA AGATATCTTT GTTAAATATA
    62281 AAAAATATTT CGGGTTCTCT ACATCTGGTA GTGGTTTAAC TAGCAGATCT GATTTGTATG
    62341 GTATCACTCT ACAGAACTGT GCTAAACAAG TAGGTGATAG AGCATACGAC TCAAAACTAA
    62401 TAAACCAGAT AATGGGTTTA ATTGTTAAGA ATGGTCGCGT AGATCATGAT ACAGGCCAGC
    62461 ACGATGACAT GGTGATATCG TGGTTGCTGT CTTTCTGGTT AATGACAATG GGTAAAAATC
    62521 TTGAGTTCTA CGGCATTAAT ACCAGAGAGA TTCTGATTGA TACAAAAACA GAAAAGAAAG
    62581 TAAATAGCGC CGCCGAGTAT TACGACCAAG TGATGCAAAA CCAAAACAAG ATAGAGATTG
    62641 AAAATTTACT AACTCAATTA TCAACAGAAC AAGATGAAAA TATGTCTCTT GTATATGAAA
    62701 GAAAACTGGT ATACCTTAAT AGCAGGTTAA CATCAGAAGA AAAAACACAT CTGGCTATCG
    62761 ATGATGTGAT TAACAAAATC AGAGATACTA AGAGATTGAA TCGAATAAAT AATAAATACA
    62821 ACCATAATCA AAACAACCAA TATTACGGCG GTAACCAATA CATATCAAAC TCTTCAATGT
    62881 TTGGATTTAG GAGTCGCTAG TCTTGTATAT TTTACATGGG TATTATACTC TATGAGTAAA
    62941 GTATATTTAT ATAAAAGGTA TTAAATGTGG AAACCGAGAA TTTAGGTTTA GTTTTATATA
    63001 CCGATGGTAG TGCAAACCCT AACCCGGGTC ACACTGGGTG GAGTTGCCAT GGTTATATTT
    63061 TTCAAGAATC AGAAAAAGTA AAAAAGTACG ACTTATACGA TAGTCTTTTA ACAAACCAAG
    63121 GATATGTACC TTTAACAGAG GTCACTGACG AATCTAAACC AGTTACCCCG TTGAAGTTTG
    63181 TCAACTTCTA TGGCTCTAGT GAGAAACTAG ATAGCAACAA CTCAGCAGAA CTGACAGCGA
    63241 TGAAAAATGC GCTTAAGTTT TTCGTTGAAA ATGAATATAA GTTCAAGAGA GTAGTTGTGC
    63301 ACACTGATAG CAGTTATGTG CAGAAAGGAA TTAACGAGTG GTCTAAGGGT TGGATCAAAA
    63361 ACGGTTGGAA ACGTCAAGAT GGTTTGGATG TAAACAATAA GGGATTGTGG TTAGAGATCC
    63421 TCGATGCCAT CGAAAAATAC ATGGATAAAG GTATAGAACT TGAGATCAAT TGGATCAAAG
    63481 GTCACAATGG ACATCTAGGA AATATCATCG CTGATTCTCT GGCCTCTAAT GGTAGCTTTA
    63541 ATTCTTCGCG GGGAATTTAC CACGACGAAT ACAGTCTGAT AGATGCAAAA GAGTATTTGA
    63601 TAAACAAGGT CGATGTAAAC CCAATTCTCG ATCAACCCAG AATGATCTTT AACTCAGACA
    63661 GCAGCAAAAC TACTACTGGG TTATATTACA TGGTGAAACC ATCGGTGCCA GATAACCAAA
    63721 TTGGCGTAAA CGATATTAAC ACAGCATATT CGATTGTGTA TCTGAAAGAA CCTAATAGTC
    63781 TCTTAGAGTC TATCAGAAAT AGACAATCAG TCATTTCTGA TAACCAGGGT GGTATTTTTC
    63841 TAGCCAGAAC AGATAGTATT TTCAGTAAAA AGTATTTTCA GTGGCTAAGA AATAGCATTT
    63901 ACCATAATCT CAAAAGAAAT TCAGCTAAAA ATAACTCTGA TAACTCCCTA CTGTTTTTCA
    63961 ACAATGAACC AATCACTGTT GAATTAAAGC CGATGGGTCT TTCTATCAGA GTGGTTGAAT
    64021 ATATTTCATA TCTCGAATAT CTTTTTAATC TGTATTTAGA AAATGATTTC AGCTTATCTA
    64081 AGGATTTTAC AGTCGTAGAC ATAACTGATA AGTTTTTTAA TGTCGAAGAA AAGAAAACAA
    64141 AAACAGAAGT TAAAACGAAC AAAGTTTTGA AACCTGAAGT AAAACCCGGG TTTAAGAATA
    64201 CATCGATAGA AATTAATATC GATGGTGTTA GTTTTAAAAT ACCTATGTCC TTGGGTTTGG
    64261 ATATACCGGA CAGAAATGTG TTAAAAAGAT TAGAAGTGGA AAACCCAGTT ATTTCACTTA
    64321 TCTTGAGAAA AGACAGTGAT CATTTGTACA GATATTTTGT GATAATTGAA ACATCAGAAT
    64381 CCACGAGCGT GTGGTCAAAT ATGTCATCAG CCAGCATTTA CGTTTAAACC AAAATATTAT
    64441 TAGACCACCT TTTATGGCGG TCTAATAATT GATTCTAATC TTTTGATAAA TAAACAACGA
    64501 GGTCACTACA ATGTCAAGCG GATTATTAAA TAAAGGGATA CCAAAGGTGT TCTCTTATTT
    64561 TAAAATGTAC ACGGTACCAA ATGACCTAGC ATACGCCATT TTAAATATAA ACTGTTTAAA
    64621 CCTATCGTCA ACCAACGCTA GAATAAGATT AGCTGTCACC ACAAACCCAA CACTGCCCCC
    64681 GCTCTCTGAT TTTATAGATT ACGATCTAAA ACTAGATGCC GTGGGGGGAA ACTTAGTTAA
    64741 ATCAGATCTA GTGCTATCAC CTGGCGAATC GTTCATATCC TACTCAGATA CTGATCTAGT
    64801 GGCATTCAGA TTAACAGGGG TTGAAGTATC CACCTCTGCA CCATATTTTG AATTAACAAA
    64861 TGGGTTTGGG TTACCCATTA TAAACCCAAT AGTAATCTCC AACCCACCCC AAGCAGTTAA
    64921 CATCACTGTT TTAAATAACT TGTCCGCTGA CAAATACTTC CAAGCATCAT TCAGTCCAGA
    64981 CTTCTCTGGG TTGCTGTATA TTGTTAATGC TTATCAAGAT CTCGGTAATA ACACCACAAA
    65041 CGTAAATGTA AACTTGAGTC AGACAGGTAC ATATTACTTT AGAACTAGCA ACGATAATGT
    65101 ACACTGGTCA CCTACATTAG CAATCAATAC CATTGTGCAA ACTAACTATA ACCCTGTTAT
    65161 AGCGCCTGTA GACTTATCCA CATATATTCC AGGCACTGGA TATATGCTAA ACCAAGGAGG
    65221 ATCTGTAACC GACTATAATT ACGCCATCCA CGTAGAAAAT CAAGCAATAA GTTTGGTTAA
    65281 CATATTCATT CAATTCCCAA CGACCATCAT TTTAATATCC AACGATATTA ACTTCCAAGA
    65341 CACCACAACA ACCGTAAATA ACAATTACAA TAATCTGGAT ATAAATACAT ATTTCTTCAA
    65401 TCTGGTGCCG GGATTAACAT ATTACATTAA GTGCATCAAT GCAATGACCC CCGATCACTC
    65461 ACAACCAGAA TCCAATGTTT TAACCATAAC TTTATAAAGA GGTATATATG AGCGATAAAG
    65521 AAGAACTACT AGGCCACTAT ATCGAGGAAT TGAGTAGGTT GGATGCAGAA ATAGAACTAG
    65581 CTGTATCCAA CAACATGAGA ACTGATGAGG TTTACTTCAG ACAAGTGAAG AAAGTGCTAG
    65641 AAGCTAAAGT AGAGAAACTG AGAGCATCTA TCAAATAAAC AGATATTACA CGTTACCATG
    65701 ATTGGTAACG TGTAATAGAT TATTTTAAAA TTTTCTTAAC TTCAGAAATA ACGTTAATGT
    65761 ATACCTCTGC CACATATAAC AATGTAACCA GATATTCGAT AGCACCACCA ACAATAAAAC
    65821 TAGCACTCCC TAATTTCAGA CTGGCTTGTT TACTAACATC ATCAAACTCA CCAGACTTAA
    65881 TTGCTTTTTC AATATCACTC AATATATCCA CAGACTCTTT TAACAAACTC TCGATTTGTC
    65941 TTAAATTCAT CTTCACTAAC GTATCTAAGA TCATCTTATT TTTCAGATAG CTAGCCGCGA
    66001 TATCATCGTT GTTTTTAAAA CATGCACCTA ATGTACTTTT TGTTACATTG CTACCATCAT
    66061 TAAAGAAACG AGAATATTCC TTCTTACTGG TTTCAATCTT GTCTTTCACC TTTTCATAAG
    66121 TGGACAAGTT AAGAACAGTG CTGATTCTGT CGTCTTTGTT TGTCAAAAAA CTAGCAGCAT
    66181 CACTTCTCAA AGTAACTAGG GCTTCAACGA CAGTAGTTCT CGTGTCGGTC AAAGAGTGAC
    66241 CTAAAAAAAT ACCATAATCA AGTAAATTAC CATTAAAACC TTCAGGTACA TTAATGACAA
    66301 CACTAGACAT AGAAACAAAA CTATATTTAT CTAACTGCTT TTTAAGCGAG TGTTCATTCT
    66361 CGCCATGTAA AGCACTCAGT TTATTCTTGA CTAAATCCAC CATGTTAGAG ATTTCACCGA
    66421 ACCCCTGACC CAGGCTAGTG ATTTTATTAA TAAACGAAGG TAATGCATTA CCTAACAGTC
    66481 TATCGCTACC ACGGTCAAAT TCAGCACACA TCTGCAATCT TTCATATGCA CTTTCAGCGC
    66541 TAATAACTAC AGTTTCGCCT GATAATATCT TCATAAATTT AAACCCCTGC AAAAAAATTA
    66601 GTTGATGAAT GTGAATACCT TCTATCTATA GGATAAAGTA AAAACGAGTT ATAAGCTAAA
    66661 ATAATCATAT ATAACTTTAA TGAGTTGATT ATCTTAATGT ACCTAAAGGA TAAATTTTAA
    66721 AATGAAAACA GATTGCCCAG ATGAAGAAGT GCAGAACAGA GTAGTATGCG CAGCTATTAA
    66781 AATCCATGAA AATATAATCC TGGGTGTTCG ATCCCGGGAT CACCACATGG CCCTCCACAT
    66841 TGAACTCCTT GAAGAACTAC ACAAACCAGC CGATGAAATT CATGGGTTTG TTGATAGGTA
    66901 TGGTAATTTC TTAACTCGTG AAGAAGCTTG GGTAATAGCT AATGCAGCAA AACAAATCAT
    66961 CAAGTTCGTA AGTGGTAATG AGTTGGGTAA ACTGTATTCT GCAAATCTAT ACTGATATAA
    67021 CTTCATTGGA TTAATCTATG GTTTATGTTA CCAGTGGTAA ATTTTTACAC CACCTGTGTA
    67081 TCATGTGCAG AAAGGAGTAT TTAAATGAAT TAGCCTCGGT GGTGAAATTG GTAGACACAA
    67141 CAGACTTATG AGAAATCATC ATCCTAGATG ATAAATTTGA GCACTACCGA AAAATGTGAT
    67201 AGTAGTCAAA CAGGCGCATT GGCCTTAACT TGGCGTAATA TCACAATCGA AAGACGGTAA
    67261 AACATTCCAG TTGGAGACTG ATCTTACTTG ACACCACTTT GTCAGTGGAA TAATGGGTAG
    67321 GTAGGAGTAC GTCTTGAAAT AAAGTGGGTA AGCTAGTTAG AGCAATAGCT CGGAGTGAGT
    67381 GACAACACCA CCAGTTATTG TTGGCCAGTT TATCTTAGAA CCCAACTTCG GAGTGAGTGA
    67441 ATCCTTTCAA ATTCGGCGAA CACTTCGTAA TCCTTAATTA CTGATTGACG GGTTTTCCCG
    67501 CCAAGATGAT GTAATGAGGG CAAGTACATG TCAACGCCGA GCCAAGCCTG TTACAAGAGG
    67561 AAATGTAGTC CGCACGAAAC GTATCGAAAG ATATACCCTC AAACGTTGGG AACGTATAAA
    67621 CCGCAGGAAG GTGTAGAGAC TAAACGGAAG GTACCTAATT CAAGAGAGTC TGGATGAGGC
    67681 GACCAATCCT CATCTCGCTT CGAAATCTTG ATATGGTAAA GACATAGTCC AGACCACAAA
    67741 CAGTCTGTCA ATGACTGGTA GTGAAAACTA TAGTGGTAAG AAAATCTGTT GATCGAAAGG
    67801 TCGTGCGGGT TCGAGTCCCG CCCGAGGCAC CAAATTAACA CGAAGTCTCT GATGATTCGC
    67861 CGTGTATAAA TAAAAGCGAT GAAACCAATG GATTGGTAAG ATAGCCGACC TAGTGATGTA
    67921 GGCAACCTTT CGTCTCCCAC ACGATAGGAT ATAATTCAGG ATGTGACTTG CACTCACATA
    67981 AATCACAACG ATCGTATAGA GTGTATGCAA AACATCTATA TGGTAAGCTG TTCAAATAAC
    68041 ACTATGAAAC GTGTTATGCG CGCAACGCTC TCGGATAGCA AAATGGTCCG TTGCTAAAGA
    68101 GAGTTACCTA GTAAGGATTT GGTGATTAAC TTACTTGGTG AAATGATATC ACACTTCGCA
    68161 GATCCGATAC TAGATAGGTA TGTGTCGTAT TTAAAGGAAG CCTTACCTGA TACTTAGTTA
    68221 CATATGGTAA ACCTCGGAGA TTGTGAGCTT GCACTGGTTG GGTCTGGTTG TAGGCACTTT
    68281 TCACAATAGT CTTTGGGGCA GGGTTAGCAG CGTATAAATT GCGTTGCCTA CTGGATCTTT
    68341 AATCTTGGCA TTATTTGCCA TAAGAGAGAG AGAGGGTTCA GTGGGAAATG TAATATCATT
    68401 TCAAAAGGGC CGGTAGCTCA GTTGGTTAGA GCAGTCGACT CATAATCGAT TGGTCACTGG
    68461 TTCAAGCCCA GTTCGGCCCA CCACACATAG GAAGATTGGC AGAGTGGTTA TTGCAACGGT
    68521 TTGCTAAACC GTGATTCAGT AATGGGTCCG TAGGTTCGAT TCCTACATCT TCCGCCAAAA
    68581 AATATTAGCC CGTGTCCCGA CATCGGTCTT CTACACCGAT CTTTAACGTC GGATGGAAGT
    68641 ATGGGGTTCG ATTCCTCCAC GGGCTACCAA ATTAGTTAGG GGTAAAAATG ACCTACATAC
    68701 CCATATATAG TCGCCCACCC AACACCTTCA TCCGGTACGA GGATAGACCT TTTAACCACG
    68761 GAAATGGTCT AACTGGTATA TACCGTGTTG CTCTATACCT CGACCGAAAA GGCAAGCCAT
    68821 GCGAAGAGGT CGCTCAGGTC AAGTGGGACG AAGGTGTTAT TTCCGATTTT TACAAAAAAA
    68881 TAAATGGGTA TAATAATGAT CAAGACTATT AGAGAACATG TTCCAGGATT TGTTGATCTG
    68941 GACAGAGAAA GGTATGTCTC AGTATTCGAG ACAACTGAAG ATCTTTTGAA AATCGACTGG
    69001 GTACAGCGTG CAGGATCTGC ACTAAAAGAC TCAGAGTTCA TGATCAGCCC TAATGATGAT
    69061 GATTCTAAAA AAGGGCACTT GATGACAGTG AAGAAAGATA ACAGCACTTG GTGGGTAGTA
    69121 GGATACATAT CCGACCTTGA AGGTATTGAT TTACCTGAGT GGGTACATCC TTCAAAACAA
    69181 AAAGAACGAC CCTAACCTTG TTACGGAGTT TTATTAAATG CGAATAGTAA AACGCGATGA
    69241 GTTTCTGAAA CTTCCAGCTG GAACAGTCTA TCAGAAATAC AAACCATGCG TTAATTTCTT
    69301 TGAGGAAATT TGTGTTAAAG AACGCACAAT ATCCGAATAT GACTTTTGTC ACTACATTGT
    69361 ACCAGCTGTG TTGGATGCTG ATAGCAACGA TTATGCACCA ATAGTTGACA CTAGCGCTAA
    69421 ATTGGATTTT AACAGCACTG TTCGCGATGG TTTTTTTGAA GAGGATCAAC TCTTTGCAGT
    69481 CTGGGAAAAA GAAGATGTAT CTGGGTTAGT CACACTACTT CAAACATGTT TAATCGAGGC
    69541 TTACTAAATA AAGGAATTGA ATTGTGGAAC TCACACTTAC GAAACCAAAG CGAGATCCTG
    69601 AAGACCCACA CTCTAGCATC GACACATACC GCATGTCCTA TCTGTTCATG CACTGGATGA
    69661 TGTTCAATGG TATCTCCATT GGGGAGCCTG AATTCCAGGC TAAAGAAGGT AATTTCCGTC
    69721 TGGCCTACAA TAGCGTGTGG GAACACTATG ACGTCACCTT GTTTATGCTG AAAGGTAATC
    69781 GCAATAGCAA GGGTCATTGG GTTAAGGCAG AGACATTCCT GAAGGAACAA GGGTATAGGG
    69841 TGGGTGTCAG ATACAGTTTC AGGTGGGTTA GGGATAAGAA TGGCCCATCC GTAGATGAAG
    69901 AGACCTGTTT ATTGACTATT TACCCTAAAG AATTAGTCAC ACTACTTCAA ACATGTTTAA
    69961 TCGAGGCTTA CTAGAATGAC TGATTTTAGA ATCACAGAAC CTCCGAAAGA CCCAATAAAT
    70021 CCAGAGTGGA CAGGAGAGTT AGTTGTAGGT AATGGTTGGA TTGTTAACTG GGACCTCCAT
    70081 CTGGCAGAAC ATTCGTGTTT TAATCAACGA TTAAAGTCTG GGGTATTGAT GGGTGAAATT
    70141 TGCAACCCAT CACATACCGG GGTTCCTATA GATAGGTTTC TCACTATAGA TGCTAGTAGA
    70201 GTCTCCCATC AATTCACCAA TATTTGGAAA GAAGGTGATA AAATCTTCGC AACAGTAAAA
    70261 CCAGCTGGAC CACATGGTGA AATGCTGAAA GAAATTCTAG AAAAGGATTC TGGTCAGTTC
    70321 GTGGGTCGGG CCTTGGTTAA TAGGAGTCGT GAGTTGGGTG ATGATGTTGA GATCGTTCAT
    70381 TTGATCACTT TTGATTTAAG TGGAGAAGAA AATGGCTGTT CTAAATCAGA TTTAGATAAA
    70441 TTGAACAGTT TATAACTATT TTACAACACA GGTTTATTAC TTGTGTTGTA AAATTATTTT
    70501 TTTTCTTTAA GTATAGAACA TAAAATAATC ATATATAACT ATTATGGAAT TAGTTATTAT
    70561 TAACAACGTA GGAGTTTGAA ATGAACCATG TATTAAAATC CTGTCTGGTG TATATCTCTA
    70621 CATTTTTGAC TTGTTTGTTA ATCGCATATA TTCTAGGCGC GTTCGTTAAT TGGAATTTAA
    70681 ATCCTGGATG GTGGGATGCT ATTTATAGAC TAGAAACAGG ATTATGGGTT TTCTTAATTA
    70741 CCATAACTTC TGGCACTGTA TTCACTATTG CATTATGGAG TACTGGTAAA CTTGAAGATT
    70801 AAATAAAACA CAACTGAAAT AGAAGGTAAT TAATTATGAA CGCAGTAAGT CTCACAATCG
    70861 CTATTGTTTT GGCTATCATT CTTTTCATAT TCGGCCACCC GTGGTTGGCG ATAGTGTCAT
    70921 TGATGGGTCC TGTGGTGGCT GTGCTCGTCA CTATGGCTGG TATTTCAGGA TCCGCCATGT
    70981 TGGTGCTCCT GAGTGCTGGT GGCAGCATAC CAATGGTTGC TGGACTATGG TTCATTGTGA
    71041 TCATTTGTCT CGGCATTTAC TCATTCTTTA TTTAAGTTTT GTAACTTAAA TAAATTGAAA
    71101 TATAGATACC TTCGCAGTAT CTATATTTTT TTAATTACAT ATCACTAAAA TGAACTAACC
    71161 CTGTAAAAGG ATAAGAAGAT GGAACCAAGT AAATGAAAAA AGCAACCAAA TTCCCAATAG
    71221 CCATGATTGT TATTGTTTTA ATGTCCACCA CCACTCTTAT GTTATTCTTG GCTTTTCATG
    71281 ATGAAAAGAT ATTAAATAGC AAGGAAGTTG AAGAATCTAT TAGAACATCA CCAGATCCAA
    71341 AACTATTTTC TAAATGCCTA TTGGATCACA TAGATAAACA AAGAGGTGGG GTCGACGTGA
    71401 AAGATGCACA CATTTGTAGG TCGCTAGTTG ATAATTATGT TCTAGATAAA ACCAACGATA
    71461 TGAAAGTAGC GGAAATTAAA GCGTTGTTGG AAAAAGAGAT TAACCCCCAA CCAAACAAAT
    71521 AATAAAAACT GAGTAAAACA AAATGGCAAT CGACTCTAAA TCACTTCATT CGACCCTTAC
    71581 AAAAAATCCA GAGGTAGTTA GGGATAAGAA ATATTTTCAC CATATGGTGA ACATTTCACA
    71641 TAAGAATAGC GGGTACTCAG TAGCTGCAGC AGCTACTGCT AAAACAATGC GTGTGTGCTT
    71701 TAATATAATT GCAAGACCGG GAGGCTTCTT TTATGAGCAG TTGTCACCCA GAAACACCCC
    71761 TCTGGAAAAG AAAAGAAAGA AGGATGCAGA GCGACACGAA ATGCTCAAGA AATTAAACAA
    71821 ATCAAAATGG TAAAGAGAAA ATGAAAATCA AATCTCCATT CAAAGACTAC TACGACCATG
    71881 TAGAATACCT ATACTCACCA GAAGGTGGGG ATACATCTAT CGTGTATAAC AGAACCAAGT
    71941 TCGAGGGCGA GTTTTTCCTA TACGTACCCA CCAACAAAGT GAAAGTTGAT CTATCCCGCA
    72001 TGAACACCAA TTTTGAAAAT GCAAAATGGT TAGTCATCAT GGATAAACTG TATTTGGTGA
    72061 AGTATGCATT TGTTAATGGG CGCTGGGCGT ATAGATTAAT CAATAAAGAG GATTTACGTG
    72121 AAAGAGGGTT TTACTCTACA AGACGGTCAA CCCCAGACGA GAAATTGGAG GAACATATAA
    72181 ATGACTGGTA CCGTGGAGTA AATGGTAAAA CCAAAGAACT TTCAAAGTTT ATTGGAGCTC
    72241 CAGTATATTT GATTGACCAT CATGATTATC GCGCGACTAG GATAGATGTG AATATCCCTA
    72301 TTCTGGATCG CATTGGGATA CCTTCAATTA TATCAGCAGA GCAAATGTAT CAAGAGTTAT
    72361 CGCTGTATAT GGCTAACGTA TTGAGAACGT CGCCTGACAA TGTCCCGCCA GTGGAAGTTA
    72421 GCGATTTGGT TAAAATTGAA AAACACGGTT TTGATCTTAA ACGGTCATTT AGACACAGAC
    72481 CCAAAATTAG AACATAAAAA AAAATACATC CAGTATTTAT GATTTAGCTA TTAACAACAA
    72541 ACGAGGAAAT TGATATGCCC ATTATGCGCG CTAAGATGAA AGTTACTGAA GTTCATGATT
    72601 ATGGGTCTCG TATGAATTTG AAGATGAGTG CTGTGTGTAA AAGCGATGGT TATCCTGAGG
    72661 ACGGCACCGA TGAGGACAAT ACCTTTGCTC GTTGGACACC TAGTGCCGAT CTGATCATGA
    72721 ACATCACTAA TCCAGACCTG TTTGGTAAGT TTTCTGTTGG TCAGACGTTC TATGTTGACT
    72781 TTACTGAAGT CTATGTTGAC TTTACTGAAG TTGAGATAGC CTCTTCAGAT GTAACTTCCG
    72841 TTAACTAGTT GGTATAAAGA AAATGACAAC TGAAAATTAT CCAAACATAC AACTCAACTT
    72901 GAGATTCAAT GAGTTTAAAT TTGAGCCATC AAAACAAATA CTCTTGTCTC CAGAAGGGAC
    72961 AACGGATGAA GATATAAAGG GGGCGTTGTT TCGTGACAGA GTTGTATGGC AAACCAACTT
    73021 CAATGTACCT TTAGATCTAA TTAGTATTGT CAGATTGCGC AGAGAAAACA TCAAAGCAGT
    73081 TGATGCGCGA GTGGTAGGTG CTTTAAACAT CATTTATAAA ATAGAAACTA GTGAATTCAT
    73141 GTTTGACCTA GCTACTAGTT ATCTGTGTTA TATGACAGAG GAAGAAAAAT GGGTAGATGT
    73201 GTCAATCGGC GACGATACTA ACTTTGTTAC TGTTGACATA TTGAAGAAAA AAGAACAAGA
    73261 TATTGTTTAT GTACAACCAT TGTATAACAA TATCAACAAT CTCAACCTAT CCTTGGTTGG
    73321 GGTTAGTTTA AGTCAATAAA CATCCCAAGA AATACATAGG CACACCCTAT GTATTTCTAT
    73381 GTATTTAACT TTTTATTAAA GGGTCATATA TGTTCCCAGA AACTAATGTG TGTGAAGATG
    73441 GGGTTTTTAT CCAAACCCCA TGGCCTTCTT TCAATGTCAA CTTCGGTGGT GGAATAAGAA
    73501 TGGGGTCTCT TCTAAAAATT AACGGTGATT ATAGTTCGGC TAATACCGCC TTATTAAAAA
    73561 GATTTCAAGA AATAGCCAAG CAAGCCTGTT GTATCCCAAG CACCGCTCGC CACATTTTCA
    73621 TTGATGTCCG ACACAATGAT AGACTTGATG ATATATTTAG AAAGGTAGTG TTCATGTACA
    73681 ATTGCGGACA AAATATTGGG TCTGTGGCTA TCAATAACAT TCAACGCATT TATCCGACAC
    73741 CCGAATCACA CATGGTGAGA AACTTCGCCT TTTATCTCAG AGCTCGGAGA ATCACGGGTT
    73801 TCATTTCTGA AAGACAATTC GGGGCTTGGA CTGACCAACC ATCAATGGCG GCTAAAGATT
    73861 ATTCCCAGCA ATCCGATATA GAGGTTGGGA TCGAACCACT ATTAAATACA AGGGCGGATG
    73921 AACTAATTGT CCGACTACAT CCCCTGAAAG GTCGTACCGA AGTGATTGTT AACAAAGTAG
    73981 ATAGGGATAT CGTTATTAGG GTATAAAATC ATGAACAAGT CAAAAGAGTT AGAAAGAATC
    74041 AAAAAACGTG GTAGTCGCGA TAAATCATTC AACGAAATTT ACCGAGCTAG GAAAATCTTA
    74101 ATTGATAGAT TCAAAGAAAA AGTCTTTGAT TCAGATGATC TACAAAGTTT AATTAACGTA
    74161 CTAACCCACC ACTTAGTGCT GGATGGTTAT ACACAAATAA GAGCTTTTAA AGTGGCAAGA
    74221 CAATTCTTCA ACCCAAGAAA TATTGATATG TATTTTACAG ATCTTCATCA TATTGCAAAT
    74281 AGGTTGGATT TCAGACTCAT GACACCGTGG GGTATGGGGT GACAAGCTCC CTCGTATTTA
    74341 TTTTCAGGTA CATATTACTA TTATGGAAAA CTATCCAATT TTAAATATGA CTTAGGAGGT
    74401 CATCGTGTCT GATAACACAT TTCATTATTC ACTGTTCACA CCAGGCACTA CATTCATTGC
    74461 CCACCCATTT ATTCACGATA TTATTGGTGA AGCCACTAAA GTGGTAAACA ATGGGGTGCG
    74521 CAGCTATGTG GTTTATTTTA AACCAATTGG CGGAGAAACC CCATCATACA TCGATGAAGA
    74581 TGGTTTAGGT TTTATTAACA TTTTCCATGT GACGAAAATT CTTGAACGCA AACCAGGCAT
    74641 TGCTACTCTT TCATCTGAAC CACTAGATAC ACACCACTTT GCACACCCTG CATGGGTTGG
    74701 TGGTAAACTG AAACACCCTA ATAACTATCG TACTTTCTCA CCACATCATC TCATAGTTAC
    74761 CATACTAGAA AAGTTCAACA AACACGAATT TGTTGATATA GTTGAACTAG TTGGTGATGC
    74821 TATTGAATCT GGGGTATTAA GACGCGAGTA TTATGGTGAA TCGGCTTTAT ACACAGCTAA
    74881 CAAGAAAAAG CTGAATCGCT GGGTACGTCA GCGACATTGT TCAAGAATTA TACCAGTAAA
    74941 GCAGGCCCTC GAAGAAGAGG CAAAATCCAG ACAAGAAATG TATGATGATA TGGAAGATGA
    75001 GATGGACGAC TGGCCTTGGT AATCAGCCTT CAGTAGTTAA GTGTAGCACA AAACCTCAAA
    75061 CAACAGAAGA GTAAAGAAAT GTTTAAATTG ACCGCACCTG AATTTTCCCA CCTCGACGGC
    75121 AATATCAAAC AGGGGGATCT TATTTTAATT TATGGCCAAC GTTTTGGATA CAAAACAACA
    75181 ACTGCTGTCA AATTAGCGGC AGATATAGCC ACGAATAATT ACATTGATGA GGATAGTTCT
    75241 TGTAAACACA AAACAATGAT TATCAGTCAC CGTAACCCAA TGTACGATAT GTATGATTAT
    75301 GTGTCAGGCA TCATTTCTGG TGAATACCCC CTATTCGCAG ATACCATCGA TTTCAGATCA
    75361 TGGGGTTTGG ATAAACGACG CGCTCTCACA TTTATCAACA ACGCTATACC AGAAATGGAT
    75421 AATATCAAAA CCGTGGTTAT AGAGGATATA GATTCGTACT TAGATCAAAA GATCTTAATA
    75481 GAACTAATTA AAAAGTTGAG GAGTTTAGGT CAATTTACCA TAATTTTAAC AGGAACAATA
    75541 AATGGACAAA TACCAACGAT TAGTTTTCAT TTCTCTGTTG ATAAACTTAT TCAACTAAAT
    75601 ATAAAACGTG TATATGATGA TGCAGATGAC GTTAGTGACA TATTCGAGTT AAGTACCACT
    75661 GGTGACTTTA ATGCCGTCTT AATAAACAGA TGTCATAGAA ATAAAAACGC TCCATCAGAA
    75721 ACAGAAACAA TAATACCAAT TGCAAATTAA CAGCCCCTTT AACCAAACAT CAGGTGTGTG
    75781 AGTTAATTCT CACACTACTT TATTTACATT CAGGGTATAT GTAATGACAA TGCATATTTG
    75841 GCGCTTGGAA CACATCACTA CTAAAAGGGG ACCTTTCGAA CATGTGGTTT CACCAGATTT
    75901 TAAAAAAGCA CAGCGGCTCG CAGCAAAACC TGCTAAAGAC CCAGTTCTTT ATATTCGCTG
    75961 GATGAGAGAT GTTATTACAG CCGATGAAGA AAACATATTT AATCGCCACC CCGAAGCTGT
    76021 CTTTGGTTGG TCTTCAATCG AAGAGATGAA GAATATGATT AAAGAACCCG ACCCATTGGA
    76081 TGAGATGTCA TTTAGAGTGG CGCTCTATGA AGCTGAACCC ATTTTCCACT CCATCATTGA
    76141 TGCCCAAGTA GTTTTTAATC CACTCACCCA ACCAAAACAA GTTTATACTT GTAAAGAGTT
    76201 TATGAGGATT GTATAATGAG TTATTTTGAA GAGTTAGCTG ATGGCACATT AGTTGGGTAC
    76261 CACATTGAGG GAGGTGAAAC TTTAGATGGT AGCGGTTTAC CGCCACTGTC CATGGAGACA
    76321 TTGACTGATT CTAGAACTTT GTACATGTGT AATAACCCAA TCGAGTGGTT TGCAGATCAC
    76381 CTATTAGGTA AAATCAACCA GCGAGTTCTA AAGGTAACAT TTCGTAAAGT TACATCCCAG
    76441 GAGTACCCAT GGGAACATTA CATGAGCATG AGACCCAGAA CAGCTAACTT GTTGGATGGT
    76501 GAGGAAGCAA CTTCATTTGA TCCATGTGGT TGCGAGACCT ATATACGCAC TGGCATTTAT
    76561 TTACATTATA CGTTAGGTGA ACCAAAGGGT GAATTAACAG AAGGGTTTTT AATACAACCC
    76621 AAACAACACG TAATTTCAAT AGAGGAAATC CCTGCCCAAC TAAGGGAAAC GCTTGATGGT
    76681 ACAGGTAAAT AAAAGGAAGA CTAACAATGT CTAAATTCAG AAAGAAGAAT CTAAGTAATC
    76741 GACACAAAAT GATCAGTCGT CACACTAAGA GAATTTGGCG ACTGATGGTT GAGCTGATGC
    76801 CAAACCCAGA CAAATGGGTG CAGTCATTAA AAGCTCTGGT TGAACCTCAT GCAAAAACCA
    76861 TCGATATTAT GAAAGAAGGA GGGGTCAAAC GTGGAGAGCT AACCCTTTTT TCTGCGCATA
    76921 CCTCAGAATC AAGGATTGGA ACACAAACAG CAGAGTTCCC CGTAAGGAAC AGATTACCCC
    76981 ACCCAACAAT AGAAAGGATT GATTTAAAAT GAGAAAGCAG ATTATAAAAG ACACTCTCGC
    77041 GACTTATCTT GTTGTGTTCT TTGTACTTTC AGTATTATCT TACATTGCAG GTGCATTTAA
    77101 CAACTGGAGT CTAAACCCAT TATTCTGGGA CCCAAGTAAT CGAACAGACA TTAGTTGGTT
    77161 TGTCTTGTGG GTTACATTAA TCGGTGGCTC AATATTAGCT GCGATTTTGG CAACGTTGCG
    77221 ACCAGGAGAA TTAGCGTAAG GTAAAGTCTA AAATAAAGTG GGTTTTGTGA TGGAAAAATT
    77281 GATCGGGGAA GAGTTGCTTT TCTCCAAACA AAAAAGCATC TCTGTAAATG GCAAAGAAAA
    77341 GGAGTTCACT CTTTGCATCT ACATTAAATA TAAGGGGGTT GTTTACCGTA TTCAGATGAT
    77401 GGGTACATTA GCCGGTAAAA CATTCGACAC CAACTACTTA AGCCACCCAC CCGTGGACAC
    77461 GAGTAAGTGG GAATGGGAGA GCATGGAGCA GTTCCTATCG AATTACCCCC TGCAAAAAGA
    77521 GCCGATGGTA AAAAGCATTG ATGCTGTAAT AAACTGCATC AATACACCGT TCAGTTTTCA
    77581 AAGATAGACA GATAGACCCA TTAGAAAGAT TACACATCAT CAATTGATGA TGTGTATGTA
    77641 ATTTCATTTT CAAAAAATAA TTTTTTGTTG TCATGATTTG TAAGTGGTGA TGTTGTATTA
    77701 TTTTTTAGCA GTATATAACT TAAATGTAGT TATGTTGATT TAATCTTTTT TAAAAAGGAA
    77761 GGGCGATGAA AATGAAATTT AAACCGAAGC TGGTTTCATG CAATATTAAG AAAACAACTA
    77821 AGGAGAAAGT TGTTGAGAAG ATGGAAATCA ACACAACAGT AAGTACAAGA AGATCTAGGG
    77881 TGGATCAGGT TGGTAATCTA CTCATTGTCG ACATAATTGA TATGCCTGGT GAAACTTTAA
    77941 CGGTCGCTTC TTTAGCTCTC CAACTTGTTG AATACGCAGA CGAACGAATC AAACAAATTG
    78001 GTTTTGACTT TGTTAAAAGT GAAAGATGGC GTTTTAGCGT TTATACTCTC GATGGGGATG
    78061 AACCAGAGAC CGAACGTAGT TACACAGTTA GATACACAAA CCATGTTGAA GGTTACATTG
    78121 AAGTGGTTGG TATTTTAATC AGTGATGGTC GACCTTCGCT GGACCATGGT TTTTATGTCG
    78181 GGAGCGAGAA CGATTATGGT TGAGGTGGTT TTCTATGATT CAAAGTAAAG CTTGTGATAT
    78241 TTGTGGGGAA GGTAAATCTG AACTCAAATG TGTCTTTGAC ACATTTTATA TATTGGGCGC
    78301 AGCAGTAGAA GTGCCAGTAT ATTTTTATGC GTGTGATACA TGCGGTTGTG AATATGGTGA
    78361 TGTAGCAACA ACAAGAAGAA ATAAGGAAGA TGCGAAAAAA ACCAGAAGTG AATTGGGAAA
    78421 ATCATTATGA CACCAGACTT AGTATACCAT GAAAAGGATT TCATATATGT CTTTGGTTCT
    78481 AACTTAAAAG GCATCCATGG TGCAGGTGCA GCTAAACATG CCGCTACTCA TAGGGGTGCA
    78541 CATCATCTTG TTCCTGAAGG ATTATCGGGA ACAAGTTATG CTTTGCCGAC TAAAAAAGGA
    78601 CCATATGAAG ATATGTCCTT AAACGAACTC AGACTCCATG TAGACAACTT TCTTCAGTAT
    78661 GCAACCGATC ACCCGCACGA TATGTTTCAA GTCACTAGAG TGGGTTGTGG GCGTGCTGGA
    78721 TTCAAGGATA TGGATGTAGC CCCTCTTTTT AGAGAAGCAC CTGATAATTG TCATCTACCA
    78781 GGGGTCTGGT TAAAACAACA AAACAAGTTA TTGTACAGAA TAATCATAGC AGGTTCTCGT
    78841 GGAATAACAG ACACTGACTT AATCTTCAAA CAGATGAACT ACCTACTTAG AAATCTACCA
    78901 GACGGAGCTA TAATAGAAAT AGTTACTGGG TTGGCTAAAG GTGTTGATAC GTTAGCTTTA
    78961 GAGTATGGTA TTGTTAGTAA ATTTAAAACT ATAGGTTTCC CTGCCGAGTG GGATGATTAC
    79021 AAACTGTCTG CTGGTTACAT AAGAAATAAC TTTATGAATT GGTATGGCAC TCATCTAGTT
    79081 GCTTTTTGGG ATGGAGAATC CAAAGGAACT AAATCAATGA TTGAGATGGC TAAGGGAGTA
    79141 TTGGCTAGTA AGGTAATTAG ACCTTTGTAG TATACACTAT AACCATTGGT TGTAGTGTAT
    79201 ATGTATTTTG TTTTCAAGTA TATATTACTA TATTGAATTA ATTTGATTCA ATATCTTAAA
    79261 GGAGAGTATT AATGAACCCC ATCGAAGAAG TTAAGGCAAT GGCAAAAATT GGTTTGCCTA
    79321 CATACATAGT CACCCAACCG AATGGTGAAG GATTATTTAA CAACGGCAAA GCTGTTGTCT
    79381 ATAAGGATGA GTATGGTAAA TTACATATCC ATACAGCAAC AGGTTTTGTT GACTTGAGTG
    79441 ATGGTGATGT AGAACAATTC CCCACTATCA GAGAGATCAT CGAGAGTGCA GGCCCGTCAT
    79501 TCCCTTGGTG GGATGATTTT GAGAGGGCGT TGATCACAGC ACTATCAAAG AAAGGTGGTG
    79561 AGTATGTAGA TGACTTTAAC ACCGTCATGG ATATTGTCGA CGATGGTTTA TTTACCAATA
    79621 AAGAAGCTTT GGTAATAGAT CCCGAAGGGG ACAAACTGTT TACATTTATT TGCAAAAGAT
    79681 GTAAAGGTAA AACATTTAAC GTGGGTACTT CCCAAGTGTT AACCACAGTC AAATGCACTA
    79741 CGTGTAAATG GGAAACTGTC GTACATTGTG GTTAATCAAG TTAGTTGCGC GAGGGCACAA
    79801 GATAAAGTAG TTAGGCAGCA CTTGTTGTGG TGCCTAATAT TTTTTGTTTT CAAAATATTA
    79861 TTTTTTACAT TCATTATTTG TTTATTGGAG GTAATCATGA TTGATAGAGC GGCTATTATT
    79921 GCAGCAGATG GAAAAATTAT AACAGTACCT AGACCAGGTC GTCACCATAA CGTCATTTGG
    79981 TACATGGTTG GTGAACTTGG TTACCATCCA CCTATTATTG GTGAACAAGG TTTTGTTAAT
    80041 GAAAAGGGTG AATTCCTAAA TCGCATTGAG GCTAAAGCCG AAGCCATTCG TTGTAATCAA
    80101 ATAATCCCTG GACAGGGAAG AGGAGAATAC CCCGAGTTGT ATAGTGAAGA TGTTTGGTTA
    80161 GGTGTATTAG ACCCAGATTT ACCGGGTGGT TCACACAGGG ATAAATAGAA AAAAAGATAA
    80221 CAATATATAA CTATAATGTC TGATCGGGTT TTTTAAACAA AGATAATCGG GGTATTTTGA
    80281 TTTATTTTAA TAATCACAGA AATAGTAGGA AAGTTAGTTA ATGCTTAAAT ACCGATCTAA
    80341 AAATCATACT TATGTTTTTG TGGATGAGTT GGGCTACTAT ACGGAGTTAA TATTTAATTC
    80401 CACTGATCAT TCAGTGGATA GAAGACCCCT AACCCCTTTA GAGAAGAAAA GGGAAAACGA
    80461 TGAAAACCGT AGAGAAATGC TGCGTAAAAT TAGCAAGTCT AAAAAATGGT AAATAAACAT
    80521 GAAAAAATAT GTTGGTGTCT TGGTAAGGCA ATATCAAGAC TTCGATCCAG TAGTTACGAA
    80581 AATAGAGCTT TTCGAATATG ACCCCCAAAG ATTCGATGAT GAAGATTCAG CAGAAAGATA
    80641 TTTTACAGAA GAAATGGAAA GTCATAAACA GGATTTTATT AAGCGTTTCC CTGAATTTGT
    80701 CAAAGCGCGC TGGACGATCC ACGTGGAAGC AGTATTTTAA TCTAGGAGTA TATAAAAATG
    80761 ACAATCAAAC AAACACCAGA CTTCAGTAAA GCACCAGAAG GAGCTACCCA CTATAGTAAA
    80821 AATATGTGGT TAAAACTAAA AGGCACTCAC TGTGCCGATG ACCCCATGCA TTGGAGTCAT
    80881 GATGATCAGG CGTGGTATCG GTTTATGTAC ATATCATCGG ACGTAGTTAA AATACTAGTA
    80941 ATGGCAAATC CCATCCCCCA CGAAGAGAAA ACAGAAATGT TACCCCCGCT ACTTGAAAAT
    81001 GTAACAATCC CAACACCCCC AGTCTTTGAA ACTGTAGTGC TGTCTGCTGA TAATGTTAGA
    81061 CACTTGTTAC AAGCTCTTCT TGGTGCACCT CACGAAATTC GTGAATTACA AGTGTTGGCA
    81121 AAATCATCGC TACCAGGTTC AAACCCAATC AGAGTGTTGG TAGAGCAGTA CAATGAACAA
    81181 GCCGTCGCTT TCAATGAGAC ATTAAAAGAG TTTAATCGAG GGGTTACAGA ATAATGTCTA
    81241 CTAATAAACC GACTATTTCA ATTTCATGTC GTGAAAAATA TTCCCGCTTG GTTTACTGGC
    81301 CTGTAAAACT AGTAGTAGAT GAAAAGGATC GAACTAGTTC ATTTGAACAA CTCTCAAAAG
    81361 AAGAAGCCGA GAAATACCCA GACCAAGTGG ATGCCTGGGG TATATATGGT AAACTTGTAG
    81421 AAGGTGATCC ACTATTTGAA CATATCGCTG ATGTGTCTTC AGAAGAAGAC GCTAAACTGA
    81481 TTATCGCAAC CAATGGTTTA GATAATCTGA ATGACGTGCT TGAAATGAGT GGTGTTGTTT
    81541 CTAACGATCT GTTTGTGGAG ATGCAAAAGA ATCACATCAA ATTTGTCGAA AAACTCGTGG
    81601 CACAGTTAGA TGCGTTGATG CTGGAATACT GTCCAGATGA AATGACACCT GAACAGATAG
    81661 AAGAGTGGGG TAAAAATCAG AAGCCAGTTG AAGAAGATGA TTGGTCTAAT TGCCAGCCAA
    81721 TACACCAGGG AGTTTAGTCT TGAGGAATTG ATTGAACCCG GTAGTGATAT CTGGTGGCGC
    81781 TATGCTTATG ATGGGTCTGA GAGAGACCAC CGAGGACATA GACATTCAGT TAAAGCCCGA
    81841 CACATTTCTT AGAATAGCAA GAGAGGAGGG TATCGTTCCA TCCAAAGATA TGATATCCGG
    81901 TAATGTTATC ATGAAAATGA CTTTTGGTAA TGTGGAATTT GTAACATTTC TCATTGGGGA
    81961 TAAATTTTCA AACAATAGTG CGTTTGGGGC GCATGGCCAA GTAAGACCTA TGTATATACC
    82021 TAATACGATA GATGTTTTAT CGTGTAAAGA AACAATGGTT ATGGATGGGG TTAGGATATC
    82081 CACACCCACG GAAACTCTCA GGTTGAAAAA GAGACTAAAC CGTGAAAAAG ATCAACCAGA
    82141 TATAATTGTA TTGGAAGCAT TTCTTGATTT TAGGGTTGAG TGTCTTTATT AACTCTAATC
    82201 TGTATTTGAA TTCAATCGTT TACCATGTAG GAAAGAAATA ACATGATTAT CAACACAAAA
    82261 GTATCTTCAA AAGAAGAGAC ATTGGAATTA GTAACAAATG AAAACAATCA TTACATTAAC
    82321 TCTAAGAGCA CTATCCCTGA ATTAAATCGA GATGAATTTA AAGATGTAGA TGAACTTGAT
    82381 GCCATAGTAA TGAAATTCTT TAATATGGCT GATCTTAATG AGGAAAACAA GAAAGTTTTC
    82441 TATGTTGATA GCGGTCCAGA TAAACCGAAA ACAACGTTTA CTGTGGACGA TGAAGGGTGC
    82501 GACGTAGGGT TTGGTACGTT AGACTCTTAT GAGAACAGCG TCGATCCCAA TGCAGGGCAT
    82561 ATGGTGGATT TATTTGACGA TGATGACCCT GCCGAGGCCT TTATAAGCGA ACTTTACACT
    82621 AACGAAGAAG TGTTGCATAA TATATTCAAA GAGATGCAAA GAGAGGATAA TGAAAAATGA
    82681 GTACGTCAGT CGCCACGTTT GAATCCAATG TAAAAGATAA ATTGATGGGC ATTATTTCAG
    82741 ATCTGATACC AGAAGAAAAA CTGGATCAAC TGATCAAAAT GCAAGTAGCT GAATTCGAAA
    82801 GAAACGAATT ACCGAAGCTT GTACGTAAAC TTCTTAGCGA GTATTACACT GAAGTTATTA
    82861 AACAGCAGAT GTTAGATGGT AAGTACCTTG AAATCGTATA TAATCCAGAT GGCACGCCTA
    82921 TTGCAACTGA AGCTATTAAG AAGCTGATAG TTGAAATGGC CCCAGATATT CTTGCTAACA
    82981 TGATTGGTGT TAATATTCAG TATGCTGTTG AACATATGAA AAACACAATG GGGGCTTTAA
    83041 GGTACTAATA TGGATTTACA AACACACTTG TTAACGAGGG AGAAAGAAAT GCTTCATCCA
    83101 GACGACCTAG CTGTGGATGT ATTCGCAACT AAATTAAAAG CTAAACTAAA GTTCGCTCGT
    83161 GAAGAAAGGG GTAAGGAAGG TTGGCAAATG TCAAAGTGCG ACCCTATTGA CGTAGCATTG
    83221 TATTGCATGT TCTTTTCGGC CCGCAATGAA AATATAAAAG GTGATTTTAA TGGACAGGTT
    83281 TAATATCATA CTTGACTTGA CCGAGAGATA TTGTGGATAT GGTAGATTCT ACCATAATTT
    83341 AAATCACATA ACCACCATGC TGTGCGCTAT GAATAGCCAT CTTTCGCACC TCGATCAAAA
    83401 CACAAAAACA AACCTAACCA CAGCTATCTG GTATCACGAC GCTGTTTATA CAATGGGTGC
    83461 GCCGAAAGGA GAAAATGAAA AAGAAAGTGT GTTACTATTT CTAGAACACC ATCAAACGCC
    83521 TCGTACCGAA TTGGAAATTC AAAATTGTGA TGAAATATCG GACGCTATTC TGAGCACAAT
    83581 AAATCACGAC CCTACAAACG AGTTGTCGAA ATACTTAATA GATTTGGACC TACACTCACT
    83641 TGCAGCGCAC CCGAATGTCT TTGCTAGACA AAACGATGAC CTATATCGTG AATTCACCAA
    83701 CACATTACCA GGGGGGATAC ATCCTGCGGA AGCAATGTTT AAGTGGTGTA AGGGCAGAAT
    83761 TAAGTTTCTC GAGGGTTTTA TTAGTAAAAA AACAATTTAT CATACCCTTC CCTTCATTCA
    83821 CAGATACGAG ACTGACGCTA GATTTAACAT CCAGGAAGAA ATTACAAGAT GTAAAAGAAA
    83881 AATATGTAAT GATTTCTCAT GAAAATAAGA AAACACATAA AAAACAGACT CTGTGACGTC
    83941 AGAGTTAAAT CGAGGCATAA ACACATCCCA AATCACCCAT ACATCATGAG TAGATATTTT
    84001 TGGTTTATGC CATATCTTGT TAACCCAACC CCTTCATTTC GAGTTTGTTA AATCATGAAA
    84061 TTAAGATGCG CGAGCCAAAA CAAATGAAAG TTAGAACCAT CATAAAAAGA AAAGCTGTGC
    84121 ACATAAAACG TAATTGGTAC GATCACATTG GTAAACCAAT AAAGAAGCAT GGGTTTTCAT
    84181 CCAGAGCTAC TTTAACTTTC ACAGAGCAAT CATGTAATAA CGTACTACCA TTTTTAAGAT
    84241 CTTGGGCGAA TTGGATTCGC TCGTCACAGG TCACGTAGTT TCTAATTAAT CTTTTTCAAC
    84301 TAGGGGAGAA CAATGGACAA AGAGAATTGG GAGCGCCGCG CAGGCAAGGC TGGAGCGCGG
    84361 ATTATGCACA CAGTAGATGG GCATGAGGTG ATTTGCTTCA GGCCGGATGA TCTTGAGAAA
    84421 TTCACATCCC AACCACCGCC CATTCTTTTC GATGTCTTTG CAGTATTGCA AGCGCTGGAC
    84481 GAGAATGCAA AAGGCCGAAC CAGCGTCGAG AATGTGAACG ACGTGCTGAA TGCTGTGGTG
    84541 AGCTTGATGC GCTCTAATAC AAACTAGGCA CCAATAGAGG TATGGTTTTA AATGAAATAT
    84601 GTGATTTGGT TTTTGATGGT TGTTGGTTGG TTAATGGGAC TTGTTTATGC AAAAGGAATC
    84661 GAGACTCTTG CCGCGTTATT AATTGCACCA TACGCGTGGT ACTTAGCGGT TAAACACTTG
    84721 ATGATTATGT GGGGGATGGT ATGATTAACA TATATCTGAA TATAATCATG TTGCTTGTTG
    84781 GATTTCTTGG CATCATCATT TCTTTCTTTG AAATGACAAG CAGACCCTTA AATAAATACC
    84841 AAATGAAACG TTTGATTGGT AGCAATTATA ACGTCATAAT TGGTTTAACA GATGGAATGA
    84901 TATTCGGTGG TTTTATTTCT GCTGTGGTTG GTATAGTAGT GAAATTGCCA GGCACCGATG
    84961 GGTTTGCTGT AGTGCAAGTG ATATCGATTG TTGGTATGAC TTTATCCGTT GGTATTTTGT
    85021 TAGTGTTTTA CAAACTCAAC ACAAACCCGA TAGAAATGCC GCCGAGGACG AACAGCTTCT
    85081 TAGACTAAGA AATAAAAAAT TACACAGTAC CTTAATTAAT TGAGAGAAGA GTCACACTTC
    85141 TTAAAAAATC TAGGTACTCA GGTTACGTTT GCTTCATCGC GATACTTCCT CCTGATATCA
    85201 AGAGAACAGT GCCTAATGTT GATTTGGCCC GCAGAATACT AGAGTTCTGC TAAACTGTGT
    85261 TATCGCCCAG GTGTATTGGC CTAGGCGATA ACCTTTTTTT AATTTAATAG GAGTTGTAAT
    85321 TATGTTGTCC GAACCCACAG AAGAAAAGAA AACCAAACCA TATTTGGATG AGGAAGATCT
    85381 GAAAAAAAAT CAATTTTTAG ATAATGTATT CTTACTCATC AGGCAATTTA CACTGGGACA
    85441 GTGGAAAGAT ATGGCGTACA CATTAGAGAC GCTCCAAACA TTGTTGAAAC ACATCAAGAA
    85501 GTAATCATGT CTGCAGACAT TTTGAAAATC AGAGAAGACG TTGATTCATT TTTAGTATTA
    85561 TCTAAAGGAC GAGAGGAATG GTGTCAGCTA GCAATCACTG ATCTAATGAA ACTCGGTTTG
    85621 ACACCTTATC TGATAGTTGG CAGAAGAAAT GATGTTTCTT GGGGTAGAAA AGAAGGAATA
    85681 AAACTCTGCA AGAAGAAGTA TTTCCTATGG GCCGATGACG ATGACAGATA TCCTGACACA
    85741 GGGGCTCTAG CAGCCCTTGT GGAGGCCTTA GATGCCGATC AGTCATTACC CTTTGCATTC
    85801 ACTCAAGAAT TGAAAATAGA CGCTAATGGA GAGCTTATAA CAAGGACACC AAATGTTAAC
    85861 GAATACGATC TAGAGACACA GAAAAAAAGA GCTAGCCACA TCCACGGACT CATTCTCTTC
    85921 AGGAGAGAAT ACGTCACGGA TGCAGTGGTT GATATGTTCA GCGCTAAACT AAATTATGAT
    85981 TACTTTTTAA AGTTGTATCT TGTTGAAAAA TACGGCCCAC CGGTTCTAGT CAAGTTAATC
    86041 GGCAGATATT GGCGACAACA TGACAAACAA ACACATACAA AAATAACAAG TATGGATTCT
    86101 TAAATCACAG AGAGGTTCAC CATGTTCAAA GGTCTTATTG ACAAACTAAT GATGTTTTAT
    86161 CTGATCAATG TATACCATTT ATTCCACAAG AAGGAAACAT TGGTAATACC TAAACAACCC
    86221 CAACCAGTTA AAACGCTGTT AGCTGCGCCA CCCAATTTCC AAATATTCAA ATACTCATCT
    86281 CCTGAAAAAG ATCTATATAA GATCGAAGTA AAAGATGAGA TCATATACGA TGATAATAAT
    86341 TCAATAGTGG GCTTTTTCAA TAAGAGTGCC ATCAGTGATT ATCGTGTCGT TTCTGAAGAA
    86401 CACGCCATGG CTACATTAGA ATTAATGTCG CATTTCCAAT CCAATTCATT ACCCGCCAAT
    86461 GTCAGTATAA ACTTATTAAA ATCAACGGTT GCTGAAGTTG AAGAAAGACT AATGTCGTAC
    86521 GGCGCACCCA AAAACATCAT AACAAAATTA GCTGTTATAG CGGGGATGAC AGTTTTAGAA
    86581 AATGACGACC TGAGGGTTAA TTACAATTAT GAGAGTAATA ATTTTGCGGT GGTTTATAAA
    86641 AGCGACGACT GGAGATACTC TAACATATCC CTAAATTGAT CTTTAATAAT TTGGAACCAA
    86701 AATTATCTTT TAACCAATTA TACACTCGGA GTTTATATAT GTATGCCATT ATGTCATCGG
    86761 TGCGCAAACA TCCGGATTCA TACTTCGTAT CTACAGTTTT AGCAATTTTG TTTTTATCTT
    86821 ACTTCTATGT AACTAATATA AAAACACTGA CGGAGTTTAT GTATTACCTG ATCCCATTAA
    86881 TCATTGTCAT GCTACAGCTA ACTTTGATGT GGTGCTGCGT AGATTTAGGG TCTAAACATT
    86941 TCAAGAAGTA TTCAAACTGG TCTCCTAGAA GAGAAAAATG ATGTATAGGT ATACACACAG
    87001 GCAATGACCT GTGTGTATAC TGGTTATGTG TATTTTTTTT GTCTCACCCA ACAAGTAGCG
    87061 ATATATTTAA CGCCCTCTTC CACGTTCTCT CCAGAATGCA ATGACAGATT ATTTAGTTTG
    87121 CCATCGTCGC ATAAATTATT AAACATCAAA ACATTCCCAG GTAGAGATGT TACCCTGATA
    87181 TTCAGAAGAG GGAAAGTTGT AGCCCCTCCT TTCTCAGGTG CATTCAAATA AAAGATAACT
    87241 GTGAATTGTC TATTGTTATC AGTTTCATCG TCCCCATAAC AATCATGATG CGGTAGAAAG
    87301 TGCCCCCCTA CGCCATACTT GACTATCTGA ATTGGTTCTA ATCTGTCGTC TGGTGATTCG
    87361 GTGATAGCGC ACACTATCTC TCGTAGTGTT TTAATGCTGG GGTCTGTTTG ATCCACGTGC
    87421 GCTATCTCAC ACGCCCTCCA CACCTCATCT ACTTTGATTT CGCCATCGGG GGTTGTGATA
    87481 GTAGCCCTAG TCAGCAATGG TTCTGCCAAC GCAATGAGGT TATTTGTTAA ATTATATAGC
    87541 AAAGGGCTGT TATATAATCT TATATCTGGG TTCTTACATA ACTCTCTATA GGATTTCATA
    87601 ACTGAAATTA TCCTCCACAA TATCGGTTAC ATCGACAGCT ATTTCATCTA ACTCTAACTT
    87661 GTAGTAGCGT AACTTTTTAT CATCCAATAT ATTACAAGCT TCATCCTCTC CGCAGAACAC
    87721 TCTGTTAATA TTTACATTTA AAACACCGAC CTTCTTACCA GCCAATTTAG CCATTGAAAA
    87781 TAATAGAATA CCCATTAAAT TAATTTCATA AAATGGCATA TCCAAAACAT TCATCTCTCT
    87841 TTGTGTGAAT GTTAAATTCA ATGTATCATT AAGAGTGTAA AACTCCAAGT TTAATATATT
    87901 GGTTGCCTTA GTTTGCCTCA TTAGGAAAGG ATTAAATCTT TCATTAGCTC CGGGTAATGG
    87961 CTTCTTATCT ATAGACCACA TATTGATGAT CTTATTTGTG TATAGGTTAT TTTTAATCTC
    88021 AAACAAAGAC AAAGTTAATG GATCTAAGAT AGCGGATTTA AATCCCTGTT CTAACTCAAT
    88081 GACAAGCTTT CTTTTTTCAT CGTCACTCAT TGTGTCATAA AAAATAGTAT CATCTCTTAA
    88141 AACACCGTCC AATATCGACG CACTAAAATC TCTAGCTAAT GGTATATTCA AATCCAACAT
    88201 AGTCAGAGGT GTTGTTTTTA TACTTTTTCT TAAGAGTTCA CCAGGGTTAG CACCGACAGT
    88261 CCCGACAAAT TTTATTGGTT GCACACCATT TAAATATTCG TCTGTTAAAT CTTTTTTAAA
    88321 ATTGTCATAA TCTTCTATGG TTGATGCATT TTTCTTTATG AAACTATTGG AGTTTAATTC
    88381 ACTCAAAGAT TCTTTAGTTT GTATCAGCCA CGCAAGATCA CTTAAGAAAC CCTTGATAGT
    88441 TTCCGCACCT TCATTCATAC ATAGTGGTAA ACCATCGTTT AAATCAACCC TAAGGCTCTT
    88501 AGCAAAGAGA TTAAAACTTT TTGATAGATC GTTATTAAAA GAGAGCGGAG TCGCTAATTT
    88561 AAGCTTATAG GTTAAATCGT TGAATCCCAG TTTAATACTA CACATTTCAC ACCCCTTGTT
    88621 TATAATTCAA AGAATATGTA TACAAAATAT ATTACACACC ATGCAACAAT ACATGGTGTG
    88681 TAATATTTAA CGCTGATTGT TTCTTTTTAA CAAGATGTCC GTTATCTTAT CTAGTGAGTT
    88741 TTGTATTTGC TGTCTACTCC CCTGCTCTTG AACTTGTTCC GTTTCTAATT TAGTCAATCT
    88801 TTCAGGTATA CTAGCATTAC CTAAGTTTTG CTGCATATTA TCAATTCTTG ATTTATTGTC
    88861 AAGAGATTGT TGCATAGCTT CTCTAGCCAG GTCTGATGGA AATGAAGTTT TAACAACAAA
    88921 AGAAGTGACG CTGACTAATG CACTGGCAAT TGCGACTAAA CCAGCTACAA TGCGGATGAT
    88981 TGTACCTACG GACAGTTCTA GACGAGGGGG AAATTTTACT TGTTGTTCAT CAGACATATT
    89041 TGATTCACCT CTGCTTTTTT TTATTTTTAT ATGAGTTATC TATACGACTT TTATTTTTTT
    89101 ATCTAAAAGT CATATGATAT ATATTTATTT ATAACACAGA TATGGTAGTT GTTAATAAAC
    89161 GATCCCTGAG TTTGATTGTA AATTCTGTTC TATCTTCTTG ATATTTAAAA GTTTCCACAG
    89221 AAATTAGAAC ACTGAAGATC AATGCATTAT CTACGAAACA GTAGTTTGGT CCACCGTGAT
    89281 CAGCTATGTT AAACTTATCG CTTTCTGAAA TTATTTTCAA AACAACATTG TTTAATAGCA
    89341 ATGTATCTGT GTCGAATGGT AGTTTCAATT TGATTTCAAA AAAATGATTA TTGTTCACTG
    89401 TGTGGTTAGC TATAACTCCG TTGTAGATAT TATAGTTGCT CACAACGTAA GTGGTATTAT
    89461 GATGGTTAAC TAGGGTCGTC TGTAAAAGAT CTATTTTTAT TACAGCGCCT TTAACATCAT
    89521 TCACAGTTAT AATATCACCC ACTTTAAAAG GTTTAAAATA ACTAATCAGA ATACCATATG
    89581 CTAAGTTAGA AATAGATTCT TTCAGGACTA AACCTACGGA TATGATTGTA GCCGATATTA
    89641 AAGTTCCCAG CGACGTTGTA TTTATACCCA TGAAATTCAT AACTAACAAA AGTATGGATA
    89701 TAAACAGTAA CCACTTCCCA GCCGTAAAAA TGAAACCTTT GAGTGTATCA TCTTTATTCA
    89761 ACTCGCCCAA ACTCATCATA AGTCTTTTAG TGCACCTGGA CATCAGTTGC ATCCCAATGA
    89821 AAACTATGAG TGCTAGAATA GACAACTTAA TGAAAAAATC ATATTCGCCA ATAAACAAAA
    89881 TAGATACCTC GTGTGAAAGT AATACCCACA TAACACTAAT TAGTGCTATA TGGGTATAAA
    89941 TTAATTAAAA CCAAAGAACC TGAGTATTTC TAATGCCAGA ACTAGCTGCA GGGCATTTGT
    90001 ATAAATAGTT GAAAGAAGTG AAATAAGTGA TAGTAGCCCC ACGATTAGCG GTGTTGGGTA
    90061 TTATACTTTT TTCAGCAAAG AAATTAACCA TGGTGCTCTT CTGCGGTACG CCAAATAACG
    90121 ACGTTTGAAA AGCACCAGGT AAACCTATGT CGGCCATATC GACCCCCTAA TTAACCCATG
    90181 GGTACAACTA ATCTAGCGTA AGCAGTCCCC ATTAAAATGA ACATATTACC TTCTGCACTC
    90241 ACGGTATCTT CTGGATTACC AACATTCAAA GGTAATACAT AGATGCCAGA TGCATCTGAT
    90301 AATGAACCAC CTTCATTTGA GTAATTATAA ATAGAAGACA CATTCAGTCT GGTCAATGCA
    90361 TAGCAACTAC CGAGCAGCGC ATTACTAGAA GATGTGTTTG CTGGTGGTAG ATGTCCAATA
    90421 TTAGCACCAG CATATCCTCT CGCATCAATA TATGGGCAGT AATAGGAACC ACTACCACTA
    90481 CTAACACCAG CATTGTAAAA ATAGCCCCAA ATAGTTGTAA ACCCCAATAC AAAGCTGGCT
    90541 ACTTTTGGTT GACCAGCAGT GGCAGCGTTG ATGACATATG GCGCATAAAT TCGGTTTGTT
    90601 GGATACCCAC TATTCACAGT ACAATTCACC CACTGGATAG TGTTATTAAA TGCGTTAGTG
    90661 ACGGTATCCC ATGCACCGAT ACGAGAACGC TCGGAACAGC CGTATGGACC AGTCCAGGTG
    90721 GTACCAATCA AACTATAAAT AATCACAGCT CGTGGTGATG CATAAATATA TAGTGTCGAT
    90781 TGAGCAGAAA GAACAATTGG GATACCATTC AAATTACTCA CAGCCGCACT AACACCGCCA
    90841 GCAATAGCGG GGTATGTACC TGTGTGTGCC ACAGCATCCC AGGTGTCAAA AAGATGTGTT
    90901 ACTAAATATC CTGCTGTAGC GGCATTGATA TACAAGTATT TGAAATTGTT AACGTTATCA
    90961 AAAACAGGAG CTTTTAATAC AACGCTGTTC GCGTCGGGGG TGTCATGTAA TGTCCACCCA
    91021 CCAAGTGTAA GACTAGTATT TATTACCGAG CTAGCTGAAA TACAAGTAGG TAAGGCACTT
    91081 AAAGTTGGGG CCGTTGCACT TGTGAGTAAC GTTACCAAAT CGTTCATCAA CGCTAATTGT
    91141 GTTGTAGCGT TGTAAGTATA ACGTACATAC ATTATTATTA TCCTCTAGTT AATAAAAAAA
    91201 CAATTAAACA CACTAAAAGG TCGGTGTGTG TCATACAATA TGCTGGTAAA TTATCCTATC
    91261 TCAGACCTTG ATCTGCAATA GGATAAATGT GTAATTTTAT ATTTATGTAA ACTAAAAAAT
    91321 AATCAGTTCA CCCCAAACTA TGGATGAACT GATTAGTGTA TTTAATACCA AACCTGTTTA
    91381 GGTGTACCAG AGCTACTACT CGTGCTAGTA TTATTAGGTA CAAATACTAC AGCTTTAGGT
    91441 GTGTATTTAG CAGCCTTGGG GGGGCTGCTA GGTGTTACCG TAGTCACACC GGATAGAGCT
    91501 ATAACTGCCA TATTAACCTA CCATGAAAGT GAGTCGTGAC GAATTGATAC CCAGTTGCAC
    91561 AAATGAGTTA GCACCCACTG TATAAGTATC CTCGTGATTA CCCAAGTTGT ATGGTGCCAC
    91621 ATAAATATTG GTGAGACTTG TGATATCTCC GCCTTCATTG TTGTATGCTA CGGGGTATAC
    91681 GACACCAAGA TCTCTGAGCC CGTAAACCTG ATTTAAATTT GCATCTAAAG ATGTGTATAA
    91741 CCCGGCAGTA CCCACATATA TACCATTAAC CAAACAAGTG TTATATTGTG TTGCTAGAAA
    91801 ACACGTGGCC GCAGCAGCCG AGATTTTGGC TGCTCCAGCC GCCGCCACAT TAACTATGTA
    91861 CGGGGCATAA CCAGATGTTG TAGACCCAGC AAAGCTAGTG CTATTTAATT GAAAAGTATT
    91921 ACAGAATGCA TTAGCAGTGG TATCCCACGC CCCCACACGA GTTCTTTCGG TTACACCATA
    91981 TGGTCCATTA ATTGTAGTGC CTAAAAGTGT ATAGAAAACG GCATGTCTTG GTGAGGAACT
    92041 AAAATAAATA GTACCCTGCG CGTTTAAAAC AATTGGAATA ACATAAAATA CGATTACTGC
    92101 GCTATTTGTT GGGTATGTAC CTGTGTGTGC CACAGCATCC CAAGTCTCAT ATACCTTTGT
    92161 ATTAATAAAA CCAGCAGTTA ATACATCTAA ATATAAATAT TTAAATTTAG TTGGTATATC
    92221 ATAGATTGGT GCTTTCAAAA CCACGACGCT GGCGCTGACC TGATCATGTA CCACCCAACC
    92281 GGATGGAGAC CATGTATTTG TGATAGAAGA GTTAGCTACA ATGCAGTCTG TGATAGTCGA
    92341 CATACTTGTA ACTTGATCAG TTAATAAATT AACTAGGTTA GCTAAGATGG CTGTAGCCGA
    92401 TGCATCGTTA TAAGTGTATT TACAATACAT TTTTATGAAC TCCAGTTTCT TATTAGAGTG
    92461 CGATAGCAGC AGTGAATAAA CTATCCAACT GAGCCGACGT TAAATTCAGA ATGCCAGCCA
    92521 TAGATGCAAC CAATGGTGAT GATCTATCTA TCATTGGCGC GTATCCCCAC TCTACTTGTG
    92581 CCTCTTGCCC AGCGGTACCA GTCATGGCAG CCACCGCGTT ATCAACGGTA GTCAGCATCC
    92641 CGGCAGCCAA CAGAGCCAGT CTAGCTTGAC GCATACTCAC AATGGTGGGC ACTGGTGGTG
    92701 CAGGTGGTAC AAACCCAGCA ATAAGAGCTG TTACAGCAGC ATCATCAGAT GTATACCACA
    92761 TTCCATTAAT CTCAGCGATC CACTGACCTT GAGCCTGAAT ATAATCAATT AAACCTGGTT
    92821 GGTCAGTATA TGCAATAGTC ATGTTTGTAT ATCCTCAAAA AAAATTAATA AGACAGTCTA
    92881 ACTTGTAAGT CAGAGCCCGG TGTAGTAGAA CCAACCGAAG TTATATCTAT AGTAAGATAA
    92941 TCCCCCACAA TTAATGAGAG GGCAATAGCT GTAGATACAT ACCCAGTATT AGCAGCTAGT
    93001 GTATAAGTAC CTGTGCTAGC GCCATTTTTA TTCAAGCTGA TAGTTATACC GGCACCAACA
    93061 CTATCTGTGC TAACAAACAG TTCTATGTTG CTAATTGTGA TAGGTGCAGG AGGATACCAC
    93121 TTAACTGTAC CTGTCATAAC AGCTAAAGTA CCAGAGAAGA ATGAGTTTAT GTATGAGGTA
    93181 GATCCAGCAG TCCCACCAGC TTTACGTGTA GTTTGCCCAG TTGCATCACT AACATAAATT
    93241 TCAAGATTAG ATGCATCCAC CACTTTAAAA TAAACTGTAT CTGGTGTTAA TGTGGTGGGT
    93301 AGTGCCGTTA CCTTGGCGAA AGAAAGACCT GACATAATAT TTATCCCCTT ACCACTGGTT
    93361 TGGAATTATT GTTGTTATAG AGGTAGCCGA TAGCAAACTA AGTGCAGTAT TAGTGGCTGT
    93421 TACAAACGCG TTGTAAGTGG ACGTATCCAC CTTACCACTT AACCCATTAG TGAGAGCCGT
    93481 GTTTAATGTA CCTATCTCTG TTTCATTTGC CTTCAAATCC AAAGCCGTTT GAGTAGCTGT
    93541 AGAAATTGGT TTGTTAGCAT CACTTGTATT GTTTACTTGA TCTAACCCTA ATTGGGTTTT
    93601 ACCAACAGTG CCGAGATCTG CTATATTAAG CTTGAGGCCC AAATTAGTAT CTACATATGT
    93661 CTGATCAGCT TTGAGGGCTA ATGCAGCAGC AGTGGCTGTA GAAACTGGTT TATTGGCATC
    93721 ACTCGTGTTA TTTACTTGGT CTAACCCTAA TTGGGTTTTA CTCTGCGTGG CCATATCGGC
    93781 GATGTTAAGT TTTAACGCTA GGTTATTATT AACATACGTC AATAGATCAG ACACAGCAGA
    93841 TAATGGTGCC CTCAATGCGA TTGCAGCGGC TTGTGCTGTT GACACAGGCT TATTTATATC
    93901 ACTTGTGTTA TCAACACTAC CTAAACCTAG ACTTGTGGCT GTCACGCTGG ACAGTATGCT
    93961 GTTACTTAAG TTTTGCACAT CTGCTAAATT AGCTTTCAAT GCCAAAGCAG CCGCAGTGGC
    94021 TATAGATACC GGTTTATTAA TATCAGCAGT GTTATCAACA TTACCTAATC CAACACTATT
    94081 TTTATTAAAT GTGATATTTG GATTACCAGA TACAACACCA GCTATCTTAG TATCGACGTA
    94141 AGCGATATCT GCCTTTAACG ACAAAGCTGT AAGTGTAGCA GCACTGACAG GTTTGTTAGC
    94201 ATCGGCTGTA TTGTTTACAT TACCTAAACC TAGAGTAGTA GGAGTGATAG AACTAACAAC
    94261 ATTTGTATTG AGTGAATCTA CGTAAGTTTT ATCAGCCTTC AGTGTCAACG CATTAGTGAC
    94321 TGCGGTGCTA ATAGGTTTAT CCAGATCTCG GGTATTGTCT ACTTGATCTA ATCCCAATGC
    94381 TGTTTTACTT TGCGCAGTTA AATCAGCTAT ATTCAACTTG GCTGATAGCG CTGCATTTAA
    94441 AGCGCTGATA CTCGTATTGA ATGTTGTTAC ATCTGTCTTG CTGGCCAGTG CAAACGTGGT
    94501 AGCAGTAGAA AGTGGTTTAC TCAAATCACT GGTGTTATCC ACATTACCAA GTCCAAGAGA
    94561 ACTCTTGGTG ATGGCAGGTA AGTCAGAAAT ATTTAACTTG TAACTCAGCT CGGTTGCAAC
    94621 ATCTAGTGTG TTAGCTTTCA ACGCCAGAGC ATTTTGTGTA GCAGTGGATA CCGGTTTATT
    94681 AATATCAGAA GTATTATCCA CCTGATCTAA TCCCATACCG GCTTTACCAA CAGTAACCAG
    94741 ATCAGCAATA TTTAATTTAG CTGATAAGGA AGTGGCCATT GTGTTTTGGA ATGTCTGGAA
    94801 TGCGCCAGCA TCCGCTTTAC CCGCCAGAGC TGCTTGTGCT GCGATAGATA AAGGTTTAGT
    94861 TAGATCTGCT GTATTATCTA CGTTACCCAA ACCTAATGAC GCCTTATCAA AAGTTATTGT
    94921 GCCGCTGGCT ACATAGCTTG CCATATCTGC CACATTAACT TTTAAATCCA AAGCAGTTTG
    94981 CGTAGCTGTG CTGATAGGTT TGTTAACATC ACTTGTGTTA TCAACATTAC CTAATCCAAC
    95041 ACTATTCTTA TCGAATGTCA ATGTTCCACT TGTAATAGTT GCGATCTTAC CATCAACATA
    95101 CGTCTTATCA GCTTTCAATG CCAATGCATT GATGGCTGCT GTGCTCAGTG GTTTATCAGT
    95161 ATCGGCAGTG TTGCTAACGT TACCTAAACC AAGTTGCGCT TTTGTGACAT TGTGCGGGTT
    95221 GTTGGTATTG TTTACGTGGG TAGTTAACTC TAGTTCGCTA GCCTTGGCAC CAATCAAAGT
    95281 GTTCTGTGAA TTTAATGCAG TGCTAATGGA ATTTTTCAGA GATATAAAAT CAGTACCATT
    95341 AGTTTTCAAA TCAAGCGCGG CTTGCGTAGC TGTGCTGATA GGTTTATTCA AGTCACTAGT
    95401 ATTATTTACA TTTGAAATGT CTGCTGCGTT AGCCTTGAGC GCCAAGGCGG CTATGGCATC
    95461 ATTACTGAGG GGTTTGTTTA AATCTGCCGT ATTATCTACG TTACCTAAGC CTACAGTGTT
    95521 TTGATTTAAA TCTGTTAAGT TAGCTTTCAG ATCCAGCGCT GTTTGCGTGG CTGTGCTGAC
    95581 AGGCTTGTCT GTATCGTGTG TGTTATCCAC ATTACCCAAA CCAACAGCTG CTGCGGTTAA
    95641 TGTAACAGTA CCACCACTAG CCACATTTGC AAGATCTGTA ATGTTAGCCT TGGCATCCAA
    95701 CAAATTCATT ATATTAGTAA AATCGGCTTT GCTATTAAAG CCTTTAAATA CTTGACTGCC
    95761 TAATTCATCT GTAGCGTATA TATCGAAACT GTCATTATTT TTAACTAAGT AAACAATGTT
    95821 TGGATCTATA GTAGCAGGTA ATGTATTAAC TTTTGATATG ACTATATTAG ACATTTATTT
    95881 ACCTCTTATC ACGATATTAA ATTATCCATA TGATAGTCAC CGTTTAGTGA CTATCATAGG
    95941 ACAAGTGTTT TAGAACCAAA GAATCTGAGT ATTTTTAATA CCATTATCAG CAGCCGGACA
    96001 TTTATATAAA TAATTATACG ATGTCACCAT CCGCAGCACC CCGGTGTTTT GTGGGATAAT
    96061 GGAAACACCT TGCTTAGAGC TAGTGTAAAC CATCAAGCCG GTGTTTTGCT TGGTTGCTAA
    96121 TAAAGATACT TGGTCGTTGC CGGGCAAGCC TACATCAGCC ATATATCACC CCTTAACCCA
    96181 TAGGTACAAC TAATCTACCG TTATTGATAC CAAGTAGAAC ATATGTGGTA GTGCCTGACA
    96241 CAATTGTGTC TTCCGAATTA CCTGTGTTGT AAGGTATTAC AAAAACATCA CAGATATCTG
    96301 AAATTGACCC ACCCTCATTA CTATAGGTTT GCAAACCACC AGCATTGATT CTAGTTAACG
    96361 CATAAGAGTT ACTTAAAGAA GCATTAGAGG ATGTTCTGTT GTTGGGTTGT ATGTGTATTT
    96421 TGTATACATA ATTTTCTCCT TAATAAGTCA AACGAATTTG TAAATCTGTT CCGGGGGTAG
    96481 TGCTACCGAT CTGCGTGATA TCATAGGTTA AGTAATCGCC AGCAGCCATG GTAAAACCTG
    96541 TAATGGCCTG GGTCATGTAA TAGGTGGCAG CCGTTAAGAT GTATGATCCT TGAGCAACAC
    96601 CATTCTTATT GACAGTTACA TGAATGTCTG CTCCAGTAGC GGGGGCACTA ATAAACATTT
    96661 CAAGTGTATT TATAGTGAGA GCCACAGGCG AGTACCAGCG ATTCTCACCG CTAGCTAAAG
    96721 TTAATGTGCC TGCGGTGATG CTGTTGATAT AACTTGGTTG CGGTGTTGAT GTAGGGATAT
    96781 TCAAGGGTAC GGTAGCAGCA CCCGTTGAAT CCGAAATATA TAAATCAAAT CCAGTTCCAT
    96841 TTTTCAGCAG GTAAACTGTC GAGGGTGTTA ATGTGCCGGG TAACGCTGTG ACTTTTTCAA
    96901 AAGCTAATAT ATTTGCCATG TCATAACTCT CTCTTTATTA GTTGGTTAAT GAATCATAGT
    96961 ATTGACAGTT TGAGCACACA ACAAAAAAAA AATCACCCCC CACAATAGGG GGTGATATAA
    97021 TTAATCAGGA TGTTTTAGGT AACCGCGCCA AATATTTATA AAACTTTCTA TATTGTTGGC
    97081 GGTAGGGGGA CAATCAATGA ATCTTTGGCA CTCCCCACTC CATGCCAGTG GCTATGTCTG
    97141 GTTAATTATT CCTTTCTGGT TGTGTTTCTA TACGTGATTA ACTAATCATT TATGGTTTTG
    97201 TTTCGTCATT TGGTTAAAAA TGATCTTTCC CATTGAATCA CCTTCTTCCT CCTTTGTTTT
    97261 TAATGTTTTT GTATTAACAC TACCGTCAGT AAAAATCATT CGTGTTTTAA TATGAGTTAC
    97321 TACCAGTTTA TATTCACCAC TCTCAAAGGT AACACTATCT GGTTCACAGT GCGTTATTTG
    97381 ATCAAAATGA AAATTAACTT CGACTAATGA TTCCCCGGCC AGTGTTAATA ACTTCCCTGT
    97441 GTAATGGTAT TTTCGCTCCT TATCTCGATC CTTTTGTGCA TACAGCACAC CATTTTTGTA
    97501 CAACTTTGGT TGTACAACAA TTTGGCTTGG TGAATCACCT GTATCGATAT TCAGGTATTT
    97561 AATAACATCG TCGAAGTTTT GGTTTGGTAA CCGTTTCATC TCCACAATGA GTGCGCGCAG
    97621 TGCATCCATG TTGAACGAAT TGTGCAGACT CTCCTTCATA ACCATTTGGG TTTGTTCATG
    97681 AGTCAACCCA TTGTCTTTAC AGACCTCTTG CACCACATCC AACTCCAAGT AATCGTAGGT
    97741 GAAGTGGTAA TAAATGCGGG CTGTGCGACC GAACAGGAAG GGGCTGATAC CAAAACGGTC
    97801 GTTGCTGGTT AATACAAATA AACGCTTACC CGACATAGGG GTATTTTCCA GAAGTTGGAG
    97861 CATCTTGTTC TGGAGTCCCG TTTGTTCATC ATTTTCCCCC GTTTTAAGTG GGTAGTTCTT
    97921 CTCAAATTCT TCAAACACCA CCAACAAGGG TTGCTTGATT TCTTCAAGAA ATGATTCAAC
    97981 AAAACCAAGA TCAATTTTTG TATCGATGAT GATTGTAGCA GCGTTCCGTC CCAACATCTT
    98041 TTTGGCAAGA TATTTAGTCA GTTCTGTCTT ACCTGTACCT TTTACGCCCG TTAACAAAAT
    98101 GCCGGTATTT TGAGTGCGGG AATCGTAAGC ACTCAAAATC CTTTCGGCGC GCTGTTCCAT
    98161 GTCACCGTAA TACTTGCCGG TATGGCCGAT ACGGTCACTC AGCACCAGTT CCAGGGTGGT
    98221 CGTTTTTAGG TCGAGTTGTA CTTCCCGCAA GATGTATACA TCTGTTGGGA TGTTTTGGAA
    98281 AAACTCAGGA TATTCCCGAG CCATACGAAA TGAATTTGGA CCACTTTTAA CCCATGTTGC
    98341 CATGTTAGGT TCTTCCTTTT TGTTGTTGTG TTTGGACTTC GATATTGTCG GAGATCTTTC
    98401 TCTTATTATC GGCAATTCTT TTCACGCAAT AAATACTTCA TATAAAAATC CATTACGACT
    98461 TTCTACTTCC ATGATATAGA ACTTTACGGT CGGCAGCGTG TGTTTGTTAT CTTCGTGATA
    98521 TTTCACTAAG TTTTTATACG CCTGCACGCC CTCGCCCAGT GTCTTTACTA ATGCCCTACC
    98581 ACCAAAGTAA TGCCAGTCCA TTACAGGTTC GAGTTTTGAT GCGCCCTTCA CCAACTGTTC
    98641 TATTTCTGGT GGCAGACCAG TCAATATCGC TACTATCTTT CCATCGTTGT AAATATCACA
    98701 GGCGCACGGT GGGGGTAAAG GCGCTTGATT TGTTGATTCA GTCATTTGTT TTTTACCCAA
    98761 GTAATCGTTC TGTTTGTTGT TGTTTAAGAC ACTCGACATA GTTGCGATAA CCCTTCAAGT
    98821 CATCTGGTAT TGGTTGGTCG TGCTCAATGT ACCACTGAAT ATTCTTATTC CTTTGATTTT
    98881 CAGTATTGAT GATGGTTTCA CCTATGACAT AGTCAGCATA TTCGCCACTA ATTACCATGT
    98941 AGGTTGGGTT CACTGAAGGA ACATCCAGAC GTATATAGGG TCCCCGACCC TCCGACATGA
    99001 ACACTGAACC GTGAAACTTT CTATTGTATC CATCGTCGCG AATGAAGCGG TACAACGTGT
    99061 GGCTTTTATT GAGCTTTTCT ATTGCTGCAA GTATGTCATC CACGCCTGCT GTTTCGGGAC
    99121 GTAGATCTGG GTGAATTGCT TCATGGATCT TCTTGAGAAT ATCTTCATTT AAAACTTCTT
    99181 TTATAGTCTT CATCACTTAC CCTACTAAAT AATACTCTAA GCTATTAACA CTAGCCAAAA
    99241 CCTTAATGTT TTCCTGTCTA CCATGTTTAA ATCTCGTAAA GTTTTCTTAC TTTTGACATT
    99301 AGTGGTTCGT CTACACCCAC GTAGTAGACG GTGTACCCAA CTGTTTGTGT TGACTGACCA
    99361 GCAAAGGATT CTTTATTGGG TATTTGTAGC AAGATGTGCT TAATTGCCGC ATCTAGGTTA
    99421 ACACTTTTAT TAAGTAAAGC ATCATCAATT GTACCAATCT CTCTTAGCCA GGCACTGTAA
    99481 GCGGCATCAT CGTGCCAATC AAGATCATCT AACAACATGT TGTAAGTCAA CCTTACGCCA
    99541 CTTGTGTAAC TAAGATACCC TAAAATTTGA CTACATACAC GATGAATGAT CGTGGGGTAT
    99601 TCAAAAACGC TAACTTTTGG TGGTTTTAGC TTATCCAGTA ACATTTTGGT TAACACTGTA
    99661 ACCAGAACGA CCTTTCTAGC ATTGATATCT AATTTATCCC AGATATCAGC ATATACTGCA
    99721 ATTGAATGTT GATTACCAAG TTTCATAGGT AATCCAATAG AGGTAAATAA ACCACTAATG
    99781 TTAGCAAATG GACAATCTTT ATCTAGATAT ACAATCTTAT AACCATTAAA TTCATCCAGC
    99841 CTTACTTTTG TGAGGTCAAC TTCTTCAGAC ATATTTATAC TCCGGTTTCA CTGTTGATTC
    99901 GGTATTGTAA ATGACATAAT GCCACAAGAA CACACATGAA CATGGGTTTG TGGTGGTATG
    99961 TATATTTTAT CTTTAGGTAT GGACTCAAGA TAAGCATTAA CCTTGTCTTT TATGTTAGTT
   100021 ACCAGAGAAT CAACCAACTC TTCATTAGTT AGCTGTAGGG GTGGTTGTCG GGACTTAACA
   100081 TAAAGATCAA TATTATCACC TTCCGAATAA GATTCCAAAA AACCTACAGT AAAAGCCACT
   100141 CTTGCTGTTT TCCAGCATTC CCCCTTTACA TCACCTTTGT CGTCTTGACA ATATTCATAA
   100201 ACGCTAGCTG ATGCGATTGG GGTTGGTTCT TCTAAAGTAG GGATCTCTTT TACCATTTGA
   100261 TTCAAGTCAT TTAGTATCTC CCCACGAATA AGCAGACCGT TCTCCAGATC TCTTTGTAGC
   100321 GAATTCTTGA TCAAATCCAA TATGTACTTA GGAACAGCAA CATAGTCACC GTTGTATATG
   100381 TCACCCTTAT CCATAACTAC CTCAGTATTT TGCCGCACGA AACCCCTCTA CTACCCAGTG
   100441 GTTACTGGGG AAAATATTTG TTCAAAATTT TTCAAAGCAT CCTCAATGTT TGTTTCACCG
   100501 ACGAAACGGT AGATGAGATA ATTCCGAGTA TCTTTATCAA ATATGGCAAC TTCCGGCTCG
   100561 CGGAAACCAA CACCTTTATA TAAACTCACA CAGATTTCTT CGACCTCGCC ATAAGGTTCG
   100621 ATAACCAGTG GTGGGGAAAT TTTGTAGAAT TTCTGATGGT TAGTTTTGTT ATTAACACCT
   100681 TCTCTGAGAA ATTGGATTCT GGCTGTGGTG TCTTCTAAAG ACATGGTTTT ACTCCATACA
   100741 CAGGGTTGTC GATAGTTTCA GAAACAGGGA TCGGTTCTAC GAGATCATCT GCAATTCGAA
   100801 AGCCGCCACC TTTGATTGTT TCTGGCGTAT CAACCCGCTC GATGATGAGG GATTGGTAAC
   100861 CTTTACCATA GGAGATAGTT GAGCTATCAT CATCACCAAG CGCTCCCCTT AGTTTGTCAA
   100921 GTGCGCCATC GACGAAGCGT AAACCGGCTG GTGTTTTAAA CTCATGTCGA GTAATAAAGG
   100981 TTGTGGCGGC TTCGAGGAGC ACTGCATTGG ATCTTTTTTC ATTGTTCATA TTTTCATTTC
   101041 TCCAATAAAT AATCTCAGAA TGGGTCTAGT TTCACTCGCA GTTATACCAA TCAGACTGCG
   101101 AAGTAATTCG AGCGTGTTTG GTAGTTCTAA TTCCCAGTTA CAAGCCTCAT CGCGCAACTC
   101161 CGCAATCAAC AACACTCTTA AGAGTCTATC AGCTGTAGGG CAGATTGTTT CTTCGCCACA
   101221 ACTCCACTTC AGATATTCAT CGATATGAAC ACCTATGAGG CCAGCCATGC GCTCGGAGGT
   101281 CACACCTAAC CTTTTCTCGA TAAAATTTAT TTCTGTTGGA TTGAGGAGAT ATTTCTGTGT
   101341 GATTATTACA CCAGCCAAAC GTCGTATCAT CGCAGCTTTA TTAAGTGGGT TAACAGAATC
   101401 TACGCTTTCC CCAAACAAAC GGACGTATAA AAACACAACA CCCGCGTATG GGGAGAACCC
   101461 TTTTATTTCC TTTGGTTGTG GCTCAATCCT GTTGACTTCA TCGTCAAACC CAATCTTACC
   101521 ACACCGCGAA CATTTCCACA AAGAGCGGCC GCCAATATGT TCTAGAGGGC TGTCCATAAG
   101581 CACCATGTTG TGGGCGCAAT ACACTGTAAT AGGTGTATTC ATTTTTTATA TTCCCCAAAA
   101641 AAGCGCACCC CTAAAAAAGG TGCGCGCGGT TTATTTAATT CATATACAGG TCAGAGGTTG
   101701 TTAAGATATC AGACAATCCG TCATCGACGA TTTGGCATGC AGCGATAGCG ATGACTCTCG
   101761 CTCCCTCACG GGTAACCCAC TCGCCATCTG ATGTTACGAA CCCGGGATTT AAAACGTCTA
   101821 CTTTCTTGTT GAATTTAATT GCCTTCAGCA CGACCTCCGC TAAAGCATCG CCATAAGTCA
   101881 CAACCGGAAC GACGAAACCT TTAGCTAAAA ATGCTGGATA CAAAATTCGT ACCGGTGAGC
   101941 AGGGCTTGTC AACTTCAGAA CGGGCTTCCA CCTCATCGGT TTCTTGCTCG CCTGCTTTTT
   102001 CCTTTTCCCA CTTTTTCTTT TCAAGAGCGA TTACAGTCTC GAGCATATAA GAATCGCATG
   102061 ATGGATTCCT AGCTACTTTA AACTTCAAAT AATCGAGCAG CACGTCTCCA CCTGGTTTGT
   102121 CGGTGTCATC GAGAATTAAT GTCATCAGCT CTTTAAAGTC GTTCATTGTT GCGATTTTAA
   102181 TATCGTTCAC CAAACCCGAA AACGTCGGGG TTTTATCAGT AGATGGGGGG GCTGACCACA
   102241 CTGGCGGGGC TTCAAATTGC GGTGTCCAAG TTGGAATAAA ATCCCGATTA GCATCTGAAA
   102301 CAAAAACCCG CTGCCGAAGC CATTGATGCG CTGCGATTGG CGCATTAGGC AACATAATAA
   102361 ATTCAGTAAT CAACCAATAC GACCATTGAA GAAGTCTCCG GCTTTCAATA CTTACCGAAT
   102421 TTCTGGCACA TTGGTGTTGA GGTAAAGTTG TAATATAGCA ATAGATTGAC TCAATCAATT
   102481 TGACCAGAGA TCTATTCACA AACGGCAGAT TTCCATCAGG TGGCGCGAAG TGATATTCCT
   102541 TCTCGGACAA TCGAGAATTG TGTGTTTCAG ACAACCCACC CATTAATCTG AGAAACGTTT
   102601 TATCTATGTC ATTAACAAGC ACACTTGTAA CAATCGTAGC AATATCAAAT GAAGATTCAA
   102661 ATGACTTTAG TGAACGGGGC GAACGGGGCT TAGCAACACC GATGTACAGT AGCTCCATAC
   102721 CCTCCCGGTT TAGCGCAATT TGGTTGGTCA ATCTAGATGC ATCTGCATAA TTTTGTGCCC
   102781 GCACAAAAAC AGCATTTTCA CCATCAAAAA TAACAAAAAT ATTCATATTC ATTTGATACC
   102841 CTCTCTAAAA TTAACGCAAT CACTTCAATC CATATAAGTC ATATGTAATT AAAATATAAT
   102901 GCAAGTTATA TTCACACACC TAGCAATGCT AGGTGTGTGA ATATATAAGT ATATTACTTA
   102961 TTTAAAAAAT TACCACTGTT CCTGCGCCAG ATAAGTAGGA ATAACTGACC CATTAAATGC
   103021 CAAGAACGAG CCAACTACAG ACAAGCCACT AACAGCAGCT GGGACGCTCA TTATGTCTGC
   103081 CCAGAAAGTA TCTTGTTTTT CCATCAGTGA CCATGCGGGG GTAGCAAGAC TTGTATCCCA
   103141 GATATACATA GCGCCACCGG CATGTGCTAC GTTTGTGTCG CCAGATGCAT CTTTGACATA
   103201 TGCGATTTCA GTGCTAGTGG GCGTAACTGC TGTCATTGCT GCGTAAGTTG CATAAACAAC
   103261 GTTTACGCTG CCTGCAGCTG ACGAGATATC AGATTTGGTA ACGATACGGT TAGCTACAGT
   103321 GCCCAGCGAA TCAGTCACAT AAATATCCAA AAATCCAGCA GTAGCACTAG GAATTAAGTA
   103381 CATCGTGGAC GCAGTTAACG TACCAGGTAG TGCACTCACT TTAGCAATCA ATAATGTATT
   103441 AGCCATTTAA TAAATCTCCA AGTTAATTAG AAAAGGGTTT CGGCTCTATA TCGGGCCATA
   103501 GTTTTTTATA CTTAGGCATT CTTATATTAA AAATATCGTT GACGTGATCT CTATTGATTT
   103561 CACATGCAGA TCTATTGCCA TACAGGACTC TTGTGCCTGT ACACATTTTG GCCACATTAT
   103621 TAAACCAGAT GCGGGGGTTA CAGTTAGATA CTAACCCGCA CAACCTAGCC TGTTTAAACG
   103681 TGTTACCTAT ACCTTGGTTA TAAGAAGCAT CTGTGAAATA TAATCTTTCC TTGGCATCGG
   103741 TTATAGAATA TAATGCGTCG TAGTTTTCTT TGGACAATAA AATACCAGCT CTTATTTGTA
   103801 AGTCAGGTCT CTGATAAATA TCAGACCAAC TAAGATCTTT CAAATAGTAA CTATATTTTT
   103861 TTGCCATTGT ATTCAACATA TCAAATCTAA CAGTACCGTT AAGATTGAAC GCTCTGGTTA
   103921 ATTGTATTAA ACCCGCACCT TCTTCCCTAC TGGTTTTTAA TTGGGATCTA GGATTCCAAC
   103981 ATCTGATACT TCTCAATGTG TAGCACGATT CTTTTTCTAT CAATGCACCT AAATACCAAG
   104041 GTTCTACTAA ACCTCTCCAC ATAAGCCCTT GTTCGTATTT TAACAAGGGT AAGTATGTGT
   104101 GTGCATTATA CGGTATGTAT GTGTTAGGCG AGTAATCAAC AGCATGCGCA ATACCAGCAA
   104161 ATAGAGCCAA GTACGCAACA ATGATCACTC TATAAAATTT ATCCAATAGT GGCTGCATAT
   104221 ATAACTATTG CAAATGCAAT CATCATGATG GAGAAACCAA CCAAGGTAAC AGCAGCACCT
   104281 ACGGAAGTCT CAGCACCTTT TAATGCCAGT TTTTGGAAAT CTGCTTCATT ATAATCGAAA
   104341 ATAAATTTCC GAGTAAAATG CAACAATGAC ACATACAACA ACCCCTTAAG TAGAATCAGG
   104401 ATTGTAGCAA CTGTGCCGCC ACCTACCGGT AAATGCTGGA TTAAGCCAAA GTAAGGATCT
   104461 GTTAAAAAAT ACAAAACCAA AACTAAAAGA CCAGCGCTAT AAAGATAGTT GTTTCTTTTT
   104521 CTAAAAAAAC CCGTTTTCAT ATTTTGTTAC CATTGTGCCT GGGTGATAGT CACTACGTTA
   104581 GCATTGGCAA TGGCTGAGTT TACAAATGTC TGCAAACCAG TTACTTGCCC TGTAGTAACA
   104641 GTTAGGGTAG AAAGAGCGGT GTTGATAGCT CCTGTTACGT ATGTACCAAT ATCAGTGATG
   104701 TGTGCCGTAG TGGTAGACAA ATTTGTCAGA GCTGTGGAAA TTGCTGCGGA AATGTTGGCA
   104761 TCCAAACCAG TCACGTTAGT GGATGGGATA GTAGCTGTTG TCAGTGCAGC GGCGATTAAA
   104821 CTAGTGATGT AACTTTGCAG GCCGGTGATC TGACTAGGAG TTACTGCGAA ACCCGCCAGA
   104881 GCAGATGTGA CCGCATTACT TACATAGGTT GCTAAACCAG TAACAGCGCT GGTGCTGACT
   104941 GTAAGGGTGG CTAACTTGCC ATTCACATAT GCATCTAAAC CAGTGACTTT AGAAACATCG
   105001 ATGTTGAATG TCCCCAAGGT TGCAGTAATC AGACTATTGA CAAAAGACGT GAGGTTGGTT
   105061 ACTTGGGATG CATCCACGGT TGGGTTGATA CTTAAAGCAG TTTGAATTTC GGTAAGCAAT
   105121 GCTGCGATAC TGAAATTATA AGTTACACCA CCCAAACTCA TGGGGAAAAG AGCCGCCGTT
   105181 ACGGTCGCAC CAGTTGGCAC TGAAGGCAGT TGAGAGATAG CTACACCAGT AGCGTTATTG
   105241 TTAGCAAAAG TAGACATATT TATACCTCTA AGTTAAATGG TTGGTTAGAC TCTGTTGTTA
   105301 AAATGAGACC AGACTCCGTG AAAAGATTGG TGTATACCTG ATTAACTGAA ATTGAATCAC
   105361 CGTTATCAAG TAACAGGTAT TGACCATTTT CGGCTGTTAA GAATTCTAAC CCGCTACTGC
   105421 ATGCAGTAGG TAATAAAAGA ATTTCGTCCA TGATCAAGGA CGAGTTGATG GTACGAACAT
   105481 ACGAGAAAAC GTTAGTGGTG GAGCCGTACT GCGGATATAA AACACTATAC TGGGAACAGT
   105541 AAAACTGACC TTGTTTCTCT AGCGTTAGTT TGGATGATAA ATCATCATAG CCTTGCTGCA
   105601 AGTAGACATG TACGCGCACG TCGTCACTGG TTTCTGTTGT GTAAAACTCC AATGCTGCAA
   105661 AAAAGTTAGG CGCAGCAGGT ATCCTGATGA TTGCCATGCT TTTTGCGTCA TAGGATAACC
   105721 CCAAGGTATA CTGCACCTTA TCTAACACCT CGTGAATTAA GGCGTCAAAA GGCGTTGAAA
   105781 TAGTGCTGGC CATAAATACC TCATTCTAAA AATAACTTAA CCCAGTTGGC ATCTTTAATT
   105841 TTTTTACTTT TTAACTCTTT ACTAACGGTA TCGTTCTTTG TAAGAGTATC TGACATTTCA
   105901 TTTTTTGATA TGATGAGGGC GACATTGTTT CTAGTTTCGT CCCTGCTATC ATCGTATAAC
   105961 AAAAAGAGTT TACAATCTGC AACACTTATG TTATTGGAAA TGAAAATATC TTCTATTTTG
   106021 AAATAATTCA TCACAGGTAT TGAATACTCT TCGAAAAACA CAAATTTGTT TTTGTCGACA
   106081 TAGGTGAATC TAAATTCACT GCTGTCGTCG TGTTCTCTTA TGAAGTAGAT CTGTAATTTG
   106141 AGAATGTCTC TACCCAAATT ATACTGGTCA TATCTCTCCA ACAACTGAAT AGTGCCAGTT
   106201 AAAAATGAGT GATCTAACTC ACACATTGTT TTAACTTTGA GGTCACCCCT AATCTCATAA
   106261 GGGATTTTTT TATTGTAACT TATTAAAAAA CCTTTATCCA GTGCCAACAT AATTTTAACT
   106321 CTTTGATTCC ACGTAAAAAC TTAAAACACA GGTAGTTCTA TATCTACCAT CTTTTACACC
   106381 AGTACCTTCA AACATTACAA CAGTATCGAC TGATATTAAA GTCCCCTTAT ATTTGACTAC
   106441 TTTCATTTCA GTTGTAGTGT AGAGAATAAC GGGCATAGCA GGATACAGCA ACGTGTCGTT
   106501 AGCTGATTGC CACACAAATC TTACAACGTT CCCACTTTTC TTATTTATCT CACTATATCT
   106561 AACAAATGGA TTATTAGAAC TAGTGCTCAC TACCTTGGGA GCATAATTGA AATTATCAGC
   106621 TCTGTCCTCG GTAGCTACCT CGTAGTTTAA TTTTGCTCTT GATCCCACCG GGCCATCCGC
   106681 AGTCATGTCT ACAGGTTTTT CCATGAAAGG TTTAGCATTA GCCATTCTAA AACCAACGCC
   106741 ACTATTCATA AAATGAGTAT CAGCATTCTC ACCGAAGCTA TCTAGGGTGT GACCTAATAT
   106801 ATAAATGGAC TTACCATCTA TTCTGTAAGT CACGTCGTTG AATCCCAGTT TATTCTCTGG
   106861 TACCGCAAAA ATATTCAGTG TTGGTTTAGT TGCATCTGTT TTGTTTATGT CGTGTGTCGG
   106921 GTAAACAAAG AACGTATTGT TATTGTTGTA TGTGGTAACA TAAGTACCTA CGCCAGCATT
   106981 ATATAACCCG TTCATTTTTT CATGAATGAA TGTAGGTAGA TTCAACACCG TTGTACCGCT
   107041 AGGTATTATG ACATGTTTAC TAGGTTGCTG GTTATCTGCA TTAATAACGT CTAAGTTACT
   107101 GATAGCGGGT TTGCCGTCTA CTAATATTTT ATTTAAATTG TCAGGAATGA TACTTCTTAA
   107161 AATATCATCG TTTTTATATC CTCTAATTAC ACCCGAGAAT GTTTTTAACC TCAGAGGTTC
   107221 TACCCCACGG TTCACCAGTT GTGCGTGGGC TGTTACAAAC CCAAGGTATG AGGCTGTAGC
   107281 GTCTGTGGCT GAATCCAGTA CAGTACCTTT CACTTTTATA TTAGATCCTG GCAAAAACAC
   107341 CATCTTGAAT CTCTGTTTAA AAGTAACTGG TTTATCCTTA GCTGTGCTGT ATCCGGGCAA
   107401 ATATGTTTTT ATTATGGTGG CTTCTAGGTT TTTCACATAA GGATATAATT TTGTCTTGTA
   107461 GTCATTAGCA GCAATACTGA ATGAAACAGT AAAAATATCC GAAATATTGT TAACGAAGTC
   107521 GCTCTTGATA TCTACGTTCA CTACTTTGTT AACGTAGAAA TCTAAATCGG TAGTGTGTAT
   107581 TATCATAGAC CATGCACTGA AACTAGACTG TGTGCCTGTT TTATATCCGC TGGCCTGTAT
   107641 TTTACTCACC TCAGACCAGA TAGCACTTTT TTCTATCTCC ATCTAGATCC ACCAACCAGT
   107701 CTATTCTTAA ACACATCTGA TAATGCTTCA CGTTCTCTTT CTGCGATTGG TATATCGCCA
   107761 TTGATAGCGA TGTTACCTGA ATTAACTTCT TTCACATTAC CCGTGGTTTG TGTTGGTCGT
   107821 GGTTTAAAAA TATTACCCAT GTTAATAGCT GAGATGGCCT TCATATCTCT AACCAGGAGA
   107881 TTCTCAACAT ACTCTGTTGT GAATGTAAAT TTAGCATGTT CATATACGGA GTTTGCGAAC
   107941 TCATCCAAGA TAATTAAATC TTGTAATGGT GCATCACCCA CATTGACAGC GAAATTTAAT
   108001 CTCTCCTGCC AAGCCAGTAA ATGAGCCTGT ACTCTTTCAT ATATCTCTTT TGTGTCGCTA
   108061 TATTTAGACA CCCGCACAAT ATCGCCTTTA GCGAAATGTA TAGCCATTTT ACTGATAGGC
   108121 CACATAACAG TAATGAGCTG TTCTCTAGTG CCTCTATCTA TATCTGGATT ACCCGTATAC
   108181 ACTGTACCGA ATGTACGTAA CTCATTTTCT GTGAGTGTAG CATAAATAGG TACTCTACAG
   108241 GTATAGAGGT AATCAAAAAT ATATTTGCTA GTATCTTCCA TTAACATTTC AGTTATCTCC
   108301 TAGAGGAGTA TTTAATCAAT AAAATTAAAA TAGGTATATA GTAGAACTTG TCTAATCTAG
   108361 ACCATCCACT ATAATCCAAA CACACCTTGA GCAGAACACT CTTGTCTAGG GCTTCTGTGT
   108421 TCAAATACTG ACACACCAAA GCCTCTAATA CAGACATGTC ATTCAAACCG TCGTAAAAGC
   108481 TGTTTGAGAG CACATAAGAT GTATCTACAC CTATGGGCTT AGCTATGGGA GTATTCACTC
   108541 CAGCGATGTT TATACTGCCG TATAAAGCCA GTTCATTTAC TGGTGTTATA TCACTCAATG
   108601 GTAAACCCAA ATAATCACCA CTCAACATGC CACTATCATT GACATAATTA CTGTATCTGA
   108661 TATCGTCGGT GTAAGCCATA TTACCTGAGT TAATAAAAGC CAGTGGCAAA TTGAAAGTAT
   108721 CTGGTGTCAC AGGATAAACA ACTAAAGCCA CGCCGCTATA AGCAATGCCT TCTAACATCG
   108781 GATCTTTATT GAAAGCTTTG CTATAGGTTG TACCCATGTA TCTATTTGCA TTTTTCAAAA
   108841 TGTTGTTATC CCATTTTAAC AAAGCAGAAT ACAATGTAGG TTTCTTTATA TTCACGTCAC
   108901 CATCAATATT GAGTTTCCGT AACAAACGAA TCTTATCGGA ATCAAAAGTA TCTACGAGTT
   108961 TAGTAACAAA ATCCATGACA TAATGATCAT AGATATAAAA TGCCTGCCCA GGTAACACCA
   109021 ACGTGGACAA CTCGTAATTA TAAAACTCAT CAAAATAATA ACTAATCAAA CGATCCTTCA
   109081 TAACGTCCAA GGAAATAACT TCTTCGTTTT CTGTTTTAGT TAAGAAGGGG TTTTGTCCTT
   109141 TTAGGGCATA ATCTTTTCTA AAGAAAGTTG TGTTGATTAC CTTGTTTTCT AAATCGAGAA
   109201 TTCTATCTTC GATATTTTTA ACGTAATCTA TCAGCGTGTA TTCAATAAGA AATACAGAAT
   109261 CCTTCAACAT CGATTTTCTT TCGGTGTTGT TGATAACAAA CAGAGCATCG TTACCATTAC
   109321 CCACATCAGC GATAAACATA TCGCCAGCCT GCGGTACAGA GAATGGATTT ATGTATGCGC
   109381 TACCAGTCAC CACCATGAAT TTGGTATCGT CCTCCTGACT GGTGGATAAA GGACTATCTA
   109441 CCTTAAGCTC CAGTTTAACT ATCTTGTTAT ACTGCTGATA TACTGGCGAC TGTGTGGGAT
   109501 CTTGTACTCG CAGGTCAGAG TCTCTGTTAG TTACCTGCGT ATAGAAATTA CAAGTCCAGA
   109561 TAGAACCTTC TACAAACACT AACAAAGAGC TATATGGTAC ATACTTGCTG TCTGTGACAA
   109621 TGCTTTTATA CGAATCCGGC TCTATTCTGG GTAAGTCATT TTTATTGTCG TGACCTACAA
   109681 TAGGCTTGAG TGATGCAATA GCCATTTAAA ATTACCTCTA GTTAACTTCT AAACGCAAGT
   109741 ATGCCCGCAG ACATTACTGT TTTGAAACCA ATATCTTCAT TGTTATTCAT TTGTCCTATC
   109801 AGAGGGTTGT TAATTCCTGA GTTATATAAA CCGTTATATG TTTTACCATA CTGATTACCA
   109861 TACGCCGCAT TCAGATTATT CAAACCACTG TTCGTGGTGG AAGAATTATT GATCAGGTTC
   109921 TTACCAGTTA AAACTCTGTA TACCTTATTG ATATAATCTT CTGTTAAACT AGCCGGACCT
   109981 AAATCAGGGA TACCTGGAAA ATTTCTTAAA GCATCATTTA TAACTTTTAT CACCTTACCA
   110041 AACAAAGCAG GTGAGTAACC ATACAGCCTA TCCATCGCCT TGGGGTTTAA TAGCTGTACA
   110101 TCAGTGACTA CAGAAAATCT AATTCTGTTG TTATACGACA AATTCAAATC ATCGGTATAC
   110161 GAAACTGTCA GGTCTGGCGA GCACACCAGT TTCTCGTAAT TGATCATGGC TGCATTTGAA
   110221 TAAATTGACA AATTGAAAAA GGACTGATAA GGCATTGTTA GATACTGGTA TTCCACATCT
   110281 TTAAAAAACT GAATAAAATC AGGATCCAAA ACTATATAAT CCAAGTCTGT TAAGTTAAGC
   110341 AATGTTTTCA TGTCATCTAC AGCCAAAACG GTGAGAGCGT AAAAAATTGC TGCTGTACCT
   110401 GATACACGAG AGAGTGGTAT GAAATGATCC ACCTTAGGCA AACGTAACAC AGGGTTGATA
   110461 GGTGATGCTC TGCTACCAAC TTCCTCTATC TCAAACTGGT TTAGAGAACC TAATGATAAA
   110521 CTAAAACTTT TAGGCACACT ATCCAGCTTA TAAGGGTCTA TACTGTAATC AATATATTTG
   110581 TTTGGCATCA ACTGGTTATG TATCATCACA GGAAATATAA CATTCAAGCC AACTGGTTTG
   110641 TCATAATTGA ATGTGTATGT GAATGTGCAC TGCCAGGTCT CTATGCCGTC TTCTTTTTCT
   110701 GGTTTACTAG GCAGTGGATC AAACCCAAAC ATACCAACTA TTCTGGTTTG TGTATCTGCA
   110761 ATGGCAAATT GTTTATTAGC ACCATCGAGA CTGGATACGA TAGTGGCTTT GTTACATAAG
   110821 AATGTTTGTA GGTAAGGTAG AAATTCCATA CCATCACCAT TAATAGCCTG TTTCATTTCG
   110881 TAACTGTCTG CTATTAAATC CATCACTACT TCAGGTATAG TGTAATGGTA AGGTATACTG
   110941 TGCAAATTAA TATCTCTCAT ATTGGAGATA TTAATCCTGT TGTCGTTGTA CCACCTCGTA
   111001 GCTTCAGTCT TACTTGTGGA TCTATACTTG ATGGAGATCA CTACTTTGCT AGAAGAATAA
   111061 ATGGGCCTTG CCATTACACC TATTGACTTA TCATAAAAGA TAGGTGGGTT TTCCAATCTC
   111121 GATATAGCCG TGGTGACTAA ATATTCTTCG TTTACTTCTT CCTCTACTTC TATCTTAAGT
   111181 AAACTTTTAC TGGAGAATTT ACTCTCTCTA TTTGTATCCT CTAGGGTAGC ACTAGACTGG
   111241 ATATTCTTAT CCATGTCACC TAGAAAAATA ATGGGTGTGG TATCAGGTAT TCTGGTTATT
   111301 TCTTTTACTT GATTTAAAAT GGTATAGATG ATGGGTCGTG ATACCGTCTC AAGTGTCTCT
   111361 GGTACGGTTA TATTAACACT AGGCATAAAA GGTACCTTTT ATAAATTAAA TTACTCTCAA
   111421 ACAATTAAAA CAATTATCTA TATTACACCG GCGTGTGTAA TATAGATAAT AAATTATTTC
   111481 TTTTTATGTT TCGATATAGA GACTTCTACA TATTTCAATG CCAAGAAAGC ACCTTTGAGC
   111541 GACGTAGACA CAGGGAGTTT AGAGGCAGAA CCCTCAATAT TCAATACCAC CTTCATAATT
   111601 GCCACAACAC CTGCAGCGGC TTCCTCATCG CCATCGGAGT ATTTTTTAAT CACCCTAGCA
   111661 AGATTATCAA AGTTCTGAGC TTTCTCACCA AACTTCTCTA AAGCTTGCGC TAAATAACCA
   111721 GCCTTAGATA GTATTTGTTT GATCTGATTT GTATCTGCCA CATCTATCTC GTCTTTGCCA
   111781 GCATCTTCAT TCTTCTCGTA TGCATCCGCC ACAATCAATT TAACACTAGT TGTAATTCCG
   111841 CTATGTCTGT GCAATTCAAT TTTTAAATAT TTATTACCCA ACAACGGTTT TTCAGTCAGC
   111901 TGGATGACAG CTTTATTTTC GTCGTCTCCT TCATTTTTAA AACCAGTCGC CAAATTTTCT
   111961 AGGTCATGAT GGAGTTGTTT ATCAAATGTG CCGAATATGC TTTCGGTCGC CTTACCCAAC
   112021 AAGGACTTAG CTACATTTTT TTCCATCGAG TCTTTAAACC CATTAATTTT ACCTAATAGG
   112081 GCTAGATTTG TATTGAAGCC ATTCAACACG AGTTCAGCAT TTAAATGACC ACCCTCATCA
   112141 CCCAAAGCTG ACATAATTTT ACCATTAGTG AAAGTGCTAT CTTCGCCTAT ATCACCGACA
   112201 TTATCTAATT TTTCATCGAG TTCTTTTATT TTAGCTCTTA ACCCATTAAT AGACTTGAAG
   112261 GTAACGGCAA AAAAACTCTT CACCGCATTC CATATACTCA TGAAGAATTT CTTAATTGCA
   112321 TCCCATGACT TTTTGATAGC GTTACCTATG CCTTCGGCTG TCATCATTCT TTCAGATGTT
   112381 AAAGATTCAC CAGAAAGAAC TACGCCAACA TCCTCAATCC CCAATCTGTT AGTTATTAGT
   112441 CTTGCCGTAT TATTTACTGT AGTTTTTAAA TCGTTCCAGT CGGAATCATC AAGCTTTCTA
   112501 ACAGCGAAAT GTAAATCTTG TAAATCAGCA ACGCGATTCA GATTTTCATT AAATATGTTT
   112561 ACGGTGTTGT CAATGCCTTC GCCAGCTAAG TCCAGATCGT TTTCATTGAA AACAAACTCG
   112621 CTCGCTGTTT TTTCTGCCAC ACTAAATCTC ATATTGTCAC CATATAAATA ATTGTTACAT
   112681 ACCACAATAT TGTTGTGTGA GATCAGATAA AAATAAGTAC ACATGCACCG CGTTTAGCGG
   112741 TGCATGTGTA CCTAATAATC AAACTACTTC GTTAGAAGTA ATTATTCTGT GCCGTATTGG
   112801 GCCATGCTAG CTTGAACAAA TTTCAATGCC ATGAAGCCAC CTTTAACTGC CAGAGAAACA
   112861 GGTTTAGTGG AGATACCACC AGCCAGACCC AACATAGCTC TCATCACAGC AAATCTTTCG
   112921 TTACGACGAC CGTACTTCGC GGCTTTAGCA GTAGTGGTGT CGGTATCGTT AATTTTGGTC
   112981 ATCTTTTCAA TCGTCTTGTC GATACGGTCA AGATATTTGT TATCTTTGTT GTAACGATCG
   113041 ATGTTGTTAG CCATCAGTTC AACATTGCTA GCAATTTGAC GCAATGTTTG TGCTTCAGCA
   113101 ACTTTGATCT CGATATCTTT TTCGATAGAG AAATCTTTAG TTGTGATCAT AACTTTAGCC
   113161 ACCGCGCTAC TATCAGCAAC TTTCTTGCTA TCAGTGTCAG CTGCAGATTT GCGGGTAACT
   113221 ATGTAAACAT CATTACCACC AATACCAGTC ATAAGACCAA ACGCTTGTTC GTCAGCGGTC
   113281 AGGCCCAGTG ACGCAGCACT CTTATTGCCT TCCATTTTGG ATAAATGAAG AGTGCTGAGG
   113341 ATACCGATTA AAGCACCATT TCGTTCGCTT TCTTCACCTT TAAATGAATT CTCGATGAGT
   113401 TTCTTGATGG ACGCCAAACC ATTGATAGAA TCGGCAGTCT TTTTAACTTG GTCGGCAATT
   113461 TCGTTCGCAG CATAAACCGC AGTTTTACTT GAAGAGAAAT AGTTAGCCAG AGTAGAGTTG
   113521 GTGAAAGAAT CCTCTTTCTT GTGTTTTGGC ATTGTAGCGA TTTTGTTCTG CATTGCGGCA
   113581 GCGGCAGACT TCAGACGACC AACAGAAGTG AAAATAGATT TAACAAAAGA CTTGATGTTT
   113641 TCCCAGATGT TCTTGAAGAA CTTCTTGATA GCTTCCCAAG CACGAGATAC TGTTTCACCA
   113701 ATGGCTTCGG CAGCCATGCG GGTAGCAGAT ACGCGTGAAC GAGTATTAGA GAATGATTCA
   113761 GCAGAACCCA CCAGACCGTT GTATTCCATG CCCAGACGGT TCATGATTGA CTCAACAGCA
   113821 ACTTCCACAA CCTTTGCAGC AGTAGCATCG ATGCCGTCGC CGTTATCGGC GGCTTCTTCT
   113881 AAAATGTCTT TGATTTCTTC CAGGGTGCCA ACGTCATCAG CGGCGGCGTC GCCAGCATCT
   113941 TCAGCTGAAT CAATTGTGGC TTCTTGTTCA ACAACTTCGG CCTCTGGTTC CAGACCTACA
   114001 TCGCCATCCC CTTCAACCGT GGTTACTTCT TCCAGATCTT CAGCAGCAGC AACTACACCA
   114061 ACATTACGAA ACTTCATATA CGTATCCTCA AAAAATAAAT AAAACAAATT ACCGTCGACG
   114121 GAGTGTCTTA AGCTCCAAAT TATTATAGGG TAAAAAACCA CAAGGTTTTA CGACGTTCTT
   114181 AAAATACCCT CTATCAGTTT GATACAATTG CTAAGAAAAT TGTAGTGATT ATTCTGCACG
   114241 GTGACACATG CAGATATGAA GGTTCTGTCA AAATACACTA CTTTGTTTTG TATCAAAGCA
   114301 TCCAAACCTT TTATTGTGTC TCTTTTCTCT TTTTGAATTA TGTTCAGCAT CTTGGTTCTA
   114361 AAACCAATGT TCTTAGATAA TTCCTTTTTA CCTTTAGACA AACTCTTATA AAACTTATCG
   114421 CTTTGTATAT AACTAGTGCA CAATACATGC ATTAATCTCA ACATGTTTTT GAGTTCATTT
   114481 GTGTCTTTAA TTTTAATGCT ACTTACCATT CTATCTCCCT TTATGGGAAA TAACATCATT
   114541 TTGGATTTAG CTAGATTTGC AGAATAATCC TCTAAAGATT CAGTCTCAGC AGCAAAAACC
   114601 CCAATCAGTA GTTTGTTGCC AGGTAGTTGT TTCTTATAAG CATAGTCATC TAAACCATAA
   114661 TCGTGCTCAT ATAAAACACT ACCTGATTTA GAAAAATTAG TGAACGCTGG ATCTTCATAG
   114721 AGCGTATTGG CTTTAATTTT TATATTGCCT TTTATAGCAA AGTTTATGAT GTCTTTTATT
   114781 TGTTTATCAT TCACATCTAG TTTAGCTAGA GTGGAGTTAA ACAGATTTTT ATTTAACTCT
   114841 ATCTGATCAG CCAGCATAAC ACTTAAGTTA CCTTGTCCGC TGGATAAAAT TTTATTCAAA
   114901 AGCTCTGGTT TGTTCACCTC GTAACTCTTG AAATCCTTAC CTAACACATC TATGTTTCTT
   114961 TCTAACTTGA TGATAGCAGA CATAAGTTTA TTAAAACGGT GCGGTGTTTC TTCACCTACT
   115021 CTGAGTAGTT TTTTAGATGA CTTATAAGAA TTCTTTACAG CCAATCCTAA TAACCCAATA
   115081 GCACTAGCAC CACTAGCCTT TAAACCATTA CCCACCTTTT GTACAGCCCA ACTATTTTTA
   115141 ACATCGGTCA GCTTACTACC CAGGTTAGAT AGACCTTGTT CAAAAGCCTG TTGTTCGCTG
   115201 TTTACTAGTT TTTTACCACC AATCCCAGCT TCACCAGAAT AGTTTACAAA TGAAATACTT
   115261 TCAGCAGCAG TATCTTCGTC ACCTTTTTTC TCATCGTCGG CACCGGCATT ATCTGCGTCG
   115321 GAGCTATCTA AAGAATCATC ATCCGGTTCA TCGTCGGAAT TAAATTCCTC ATTTTCACCA
   115381 TCGTCGTCAT CTAATTCGCT ATCAGACCCT TCATCAGACG AATTCTCGTC GGTGTCCCCG
   115441 AAATCAGAAT CGCCCTCAGA AGCGTCCGGA TTCTCTTCAG TATTCTCTTC ATTTGTATCA
   115501 CCCTCGGCTT TAGCTTCTTT TACCCTGGTG GTAACCTCGT TGTTCAATAA CTTAAAACCA
   115561 AACTTCTCAG TCTCACCCTC AGACTCAAGT TTATTTCTGT TATAAACCAT ATCGACTAAG
   115621 GGTATCTTGT TTTCGTCATC TTCATCTTCG TCGTTGGTTT CAACCGTTTC ATCGGTTGTT
   115681 TGATCTAAAC CATTATCCTC TCTAGAAAAT CTAATAAAAC GCATATAAAT GCCCCCTATG
   115741 AAATTCTATT GAGCTGAGTT AAACCAAATA CTAATTTATT AAAGAACAAC AGATCCACCA
   115801 CACCACCATC TTTAATCATC CAGCGCCTGA CAAGTTCTGG CGCACGATCT TTTTTAGGAT
   115861 CCAGCATTAC TTGGAATCTG AAAAAATCAG CTAACTTTTC ATACGCCTTC AGCGGTTGTG
   115921 CTTTTCTGTG GTAGAGGATG GTGATCCATG AATTGTTGTT TACCTGTCTA GCTCTATCTA
   115981 AGAATAAATA ATGAAATGTT TCTATTAAAT AATCCACATG AGTCTGAGTC AGGTAAACGT
   116041 TCTCTAATTG GTTCATGGCA AGTTCATGAA ATGTGGCCCC TGCCATATTC TCTATGAAGT
   116101 TAACAAACAA AGATTCCCTA AACTCAAAGT TACCCACTAT GTTGGAGTCC TTCTTATAGT
   116161 AGTCAAAGAG TTCAGTTGTT ATGGAGGAAT ATCCCAGACC TTCAGTTTCT TCTGTTAGGT
   116221 TTTTCGAGAT TGACAGCTTT TTAATCACGT CGTCTTGATT ATCAATCAAT ACTCTGCGTG
   116281 AGAATTTATG GTTATTTAAA ACACGGTATC CGGAATCCAT ATTGATGTCA TTACCATCAA
   116341 CGGCCTTAAT AATTGCCGGA TTAGAATTTT CCAGTATGTT ACTTAATATT TGCATCTGCA
   116401 TAAATGTGCT CATTTAACAG AATCCTCTTG TTTGTGCAGC CAGTAATCTA GTTTGCTGAT
   116461 TCTACTTTCC AGATAATCAA TTTCCTTTTC CAAACCGGGA TCTGTTTCAC CGTTTGCTTT
   116521 CATTTTGAGC TGCATCAAAC GTAACTCAAG ATACTTTTTC TTCTCTTTGT TAGTTTTGTA
   116581 TCTGTTAGCC TGCCATTCTG CAAACATCAG TCGGTAGTGA TAAATAGGGT TGCCTTCAAA
   116641 CTGCGAAGTT AAAGGAACAT CAAACTTATC AAATTGTTTT TCTTTCATGG ATTCTAAAGT
   116701 GTTGATAAAA TCATCATCGA TCTTAACATC TGGGATTTCT TTATAATCTT TTTCAAATTC
   116761 GCTAGGTTTT ATGCTATAAG TAGCTAAAAT TCTGGCGAAG TTTGTTACAT TGTTTCTAAT
   116821 CTTTTCAATT CTAACCTTAG GCATCTCTGC AGACTGATAC CCGTCCTTGT CATAATTTTT
   116881 ATTTTCATAG AAATAGATTA GTGTCAACAA GTTAAGAGAA TATATTGACG CAAAACCAAT
   116941 ATAATCGCTA GCTCTAATCA ACACCGTCTT TTTGTAAGTG ATGGTCGATG TCATAATTTT
   117001 TTCAGAGAAT AAACTATCAG ACATACCTTC AAGAAATCCT AAGTTGGTTT CTATTGTTGG
   117061 CATTGAACGT GCAATGACAT CAATCATATT CTTATATTTA AGATTTTTAC CAAAAGCATT
   117121 CATGAAATCG GCATTGATAG CTATGGCTTC TTTTGATTTA AAACCTGCGC CAATAAAATA
   117181 GTTATTGGCA TCATTGAAAA GAGGAATTGC TTTTTCAGAT AATTCTTTTC TTGTAATCCT
   117241 AATATCTTCT TTGAGTTCGT TGCGCTCGAT ACCGGGGATT AAACTTTTTA CAAACTGCAT
   117301 AATAGTCATT GTTTTATACC TTTTTTAGAA TGACGGAGCG TTGCCTAAGT TGTAAGACTT
   117361 AAACATCTCT AAAATTTCAG TTGACGAGTT TCTCTTATTG CCAGCCTTAA TGTCTTTAAC
   117421 GGACACTGTG GTGACTGCCG AGATACCACG ATGGTAGAAA GTCACCATAT CCCAATCTCT
   117481 GTCAATCACA ACCACAATCA TAGCGTAGGT GTTATCAAAG ATTTTACGCA GGGTGAGTTT
   117541 GCTATTAAAC TTACCACCCA ACTCCTGACC AATTTGACGA GCTTCTTCTT CTGTGATTAC
   117601 AAACATATTA GAAGCAGTAG CCAGAGATGG GTTACCAGCC AATAGACCAT ATTTCTTACC
   117661 ATTGTTCGCA CGTTTAATTA CTTCAGAGAA AATACCCTCC CTGTCATTCA TCATTGTTTT
   117721 GCGCGATGCA TCGATCAGAT CTTGACAAAG AATCAAATCC TTAATCATTG CAATGCGACC
   117781 AGATCTCCAA GCGTGGAATC TTTCGATGAA TGTATTATCT TCCTTTCTGT AAGTGAAGAT
   117841 ATTTTTAATT ACTTCGAAGT TAGCAATGGT GGAACTCAAT CTAAAGTTAA CTGGCACTGT
   117901 GAGTTCTTGC TCGTTGATGT GTAACATTAC ATTAATCAAC TTGCCAACAG ACAGGTTTAC
   117961 GTTTTCAGAA AGTGTGCTTT GGGTATCCCT GTGAGCGGCA TAGGTGCCTT CTCTCATTTC
   118021 GTATTCATCT GGGTTATCAG TGCCTTCGAT CACAGTGGCG TCATAAATGG CTTTTTCCAT
   118081 AGCGAATCTA ATTAATGTCT TATGTGTTTC TTGTGAGAGA CTCTCGCTAC CCATGGGCAG
   118141 AGAAAACTCA AATGACTCAC CAGCTACACC CACTTTGTTT GTGATTGACT CAAAAAGTAA
   118201 AATGTCGCTG AAATCTCTAT TTGGATTTAA CTTATCCAGC ATTCTAACTA CCTGGATATT
   118261 ATCAACCCGC GCAATCAATG CTACGGCTTG TAAATAATAA CCAATAAAGG TGTTGAGCAG
   118321 ACCCTGCATA ATGTCGGGTA AGTAATCAAC CGTCGCACTA TCTTTTGATA CGATGGTGAG
   118381 TGGTTCCACA TTAGATGCTC TTGTAACATC TATAAGGGAA GTGGTTTGGT GATTGGTACC
   118441 TACTCTAACG ATAGCGCTAC CAACTCTGCC TAAACCTTGC AAAAAACCAT TTACAACGTC
   118501 ACTAATAACA TACATTTTGA TTACCTTTAA AAGTTGAAGA AAGTTGAGGA CAAAAAATGA
   118561 GTAACAACGG CGGTTCTATT CTTAATCATA CACTGGATGA TTATTTTAAA ACTACGATGA
   118621 TTGGGTCTAT CCGACAATCG ATAACAAACA ACTTGTATGG TATCAATCAC CGTAAAATAC
   118681 CGAATATGGT GCCTTCTAAT AAAGATACCT ATGGGTATAC TTTCTTTGTA AGGCCGCAAT
   118741 TAAATTTAAC AGCTCCTAAC ATAGCCAACA ATAGATTATT TTTCCCATTG TTAACGAGAG
   118801 AACCTAACTC GTTACATAGT TTTGTTAGAA ATACACTTGA CCCAAGATCA CCTGTTTCAA
   118861 ATGTGGTGGA TAATACTTTC CCATTTATAC CAGTGCTCAC CAATAACCTT GTATCTATAT
   118921 CTGGTTGGGA TGATTTAATG TTACCCACTC AAACTACGAG TGAGGGTAAT TACGGAGAAT
   118981 CATACAGTTA TGTAGATGGC ACAATTGCCA ATTACAAGAC TTATGATATC GACGCGACGT
   119041 TTAAAAATAC TCGCGGCGAT CCAATTATGT ATTTGTTCTA TGTGTGGTTG TTATATAGTT
   119101 CCGCCGTATT TGAAGGCACT ATGGCCCCCT ATCCAGATTT CATCATAGAA AATGAGATAG
   119161 ATTACAACAC TCGTATATAT AGGTTGGTTA TGGATCAAAC TAACACGTAT GTTCGTAAAA
   119221 TACTGGCATC GGGAGTATCC TTCCCTATAA CATTACCGAC CGGCGGGTTC TTTGATTTCA
   119281 ATTCAGACAA GCCATACAAT GACCAGGTGG GTGATTTCAG CATTAAATTT AGATGTATAG
   119341 GCATGACATA TCAGGACAAT ATCCTAACCA AAGAGTTTAA CGAGTGCGTT AGTATTTTTA
   119401 ATGCAGATAT GAGAGTTGTG AATGAAACTC ATGGGGCTTA TTCTTATTCT GACGTAGTTA
   119461 TGATACCTCC TTACCTACTA CCCATTTTTA ATAATAGAGG ATATCCTAGG ATTAATCCTA
   119521 GCACGTCGAG ACTTGAGTGG TGGGTGAGTT CTACCGTGTA TAATGATAGA ATAACTTCGT
   119581 TGTTGGGTGC TGGGAATATT ACTGAAAATT ATCAGTTATT AAAGGACGCT CAGGCGGCCA
   119641 TGGGTAAAGA CGGCGCATTG AATAAAGGTC CCACACAAAC AACTGATGCG GGCGGATATA
   119701 TTGAGAACGT TATGGGGTTA GGTGAATCAG CTGTAAATAA AACAATTGTA ACATCCACAC
   119761 AAACTGTAAC TACACCCAAA ACTATATTGG TTTAATTTTT TTCAGGAGCA TTGAAAGTAA
   119821 ATGTCAAGTG TCACAACATT TAATAGCGTA TTGGCTACTG CGTTAATGAC GGATATTGCA
   119881 AAATATAAAA ACAATCCATC AGCAATCCAG CAAGTCATAC TTAATTATCT ACAGAGTGTA
   119941 ACAAATGGTA CTGTGGATAT CATCGATCCA ACTAACCCAT TTGTATTTTT ACTGGAAGCC
   120001 GGTACAGTAA CTAGCGCTGC AGCAATCAAT GAAATCAACA CATTAACAAG TAGATTGTAC
   120061 CCAACGCTGA GTACATCTAT GAGTGATTTG TACCTCCATA TGTCTGATAA AGATTATATT
   120121 GGAGTATTCT CTTCGCCCAG TTATGCAACA TTCAATTTTC TATTTAACAA ACAAGATCTG
   120181 AGTAATAGAG CAGTGCCCGT TTTAGGTACC AATTACTCAA AGGTTACAAT ACCTAGAAAC
   120241 AGTAGTGTTT CTGTATCTAC TTACACTTTC ACACTAGAAT ATCCGATCGA TATATTCTTT
   120301 TATGATACTG GAGATGTTAT TGTTAGCTGG GATGCCACAA TTGTATCACC GTTGAGGTCT
   120361 ATCAGTTCTT ACATCATTAA CTTTTCTACC ACAACAGATA ACACCGGATC TCAATGGTTA
   120421 ATATTTAATG TTGATATCGA TCAGTTTTCA GTATCCAGCA CTCAGTTCAC ACTAACGTCA
   120481 ACTGATTACT TTACAGAAAC AGTGAACTAC ACCAATAATT ATTACTACGC TAGAGTTTAT
   120541 TATAACTCAA ATGCTAGTAG TGGGCAATGG GTAGAAATTA AAACAACATA CACAGATCAA
   120601 GTGTTTGATC CAGCGACCCC AACTGCATTG CTGGCTGTGT ATAACGGCTA TATAACCATG
   120661 TCTATTCCAC AGGTATATAT AAGTAGCGGA TTAATTAGTG GTACTGTGAG AATAGACGTA
   120721 TATCAAACTC TCGGAACAGT GGATGTAAAC TTTAGTAACT TCACTATTGA TGCTTTCAGC
   120781 ACATCTTTCA ACGCGATCGA TCAGGTGAGG GATATTAACC AATACACATC AGCCCTGCAA
   120841 AATGCCCAGT ACTTTGTTTA TTCTACAGAC GTAATGGCTG GCGGCAGCAA CGCTATTAGT
   120901 TTCTCACAAC TTCGCAGCGA TGTAATTAAT AATGCAACAG GGTCAAGACT CTTACCAATT
   120961 ACTAACACAC AACTCACATC TCACGGATCA TTTGAAGGTT ACGATATCGT TGAGAATGTA
   121021 GATCTGATAA CTAACAGAGA ATTTATTGCA TCCAAGAATG CACCAGCATC CAGCAACGAT
   121081 TACGATGTAC CTTCTCTTTT AACATCGGTA GAAACAATAA CCGTCAATGG TTCACAATTA
   121141 TCAACAGATA GCAGTGTTAT GAATAATGGC AATAACTTTG TTGTGACGCC AAAGAGTTTA
   121201 TTCATTAACC AAAATGGAAA TATAAGTATT GTAAAAGATG CCGACAAGAT ATCATTGTTC
   121261 ACAAACCAGA ATAGTTCACT TGTGGATGCT TTCAATAGTA ACGAGTATTT GTACACACCA
   121321 TTTTACTATT TAATTGATAA CTCAAGTAAT AGCTTCGATG TAAGGGTATT TCATTTAGAC
   121381 TCTCCCAAGG TACAAAATTT AAACTTTATT TCCAATAACG CCACGACTGG TTATAAAGTA
   121441 AGCACAAACG TTTACACGAT AACAAAAAAT GACACAGTGT ATACTTTAAC CATCATCTGT
   121501 TCTTCAGACG ATAATTTCAT AGCCCTGCCA GACTCCCAAG TATTCTGTCA GATGGCTTTC
   121561 ATACCAGCTG GCCAACAATC ATACGCGTAT CAGAATGGTG TGTTGACGGG TAAGGACTCT
   121621 AATAATAACA GAATCTTCAC TTTCACATTT AACACGAATT ATAATTTCGA CGAATCCAAC
   121681 ACACTAGACA TAACGTCTTT CGCGTTTCAG GGCATTAACA CTATTTCACC AAGATCTCTT
   121741 TTGAGTGGTG AATTTGAAAT TTTATATATC GTAAACCAAA AACCAATAGG TTATACACCA
   121801 GACATAGCTC AGAGTAAATT AAATGAGAGT TTAGTGCCAG GTAATGCGAC AGTTGTAACT
   121861 AACGAAACAA TCAACATTGT GTTTGGTTAT TTCTTGGAAA ACCTCTGGAC AAGAAGCAGA
   121921 AGCATTGTTG ACACCAACAA ATACCTCAAA TACACACAAG ACATTCCTCT CACCTATACG
   121981 GAAGATGTGT TCTTAACAGA TCCATTAACT GGTGGTATTT TAACAATCAA TGATTGTACC
   122041 GCCACATATC AGAAGTTGGC TAGCGTGGGC GATATCGTTT ATGATAACTC CGGCAACATA
   122101 GTTTATAAAT ATAGAGCTGG TGATACAGTG CTGGATGCTA ACGGCAATCC AATTGTTATA
   122161 TCGACAAGTG GTAATCTGTA CACATTCGAT ATGGTCTTCT ATGATGGCTC TTATCTGATA
   122221 AGTACAGACA CCGATGTAAA AGCATACGTT GCACTAGCTA CAGACAGCAT GGTAGATTGG
   122281 ATTATCAACG ATATTCCTAA TCTAGAACAA AACCTCTTAG AACAATCGAT TATGTATTTC
   122341 TATCCCAGAA ATACACCGTT CCAGATATCT TGTAACGCTA ACGGTGCTAA TAACGTACAA
   122401 GTGAACTCAA AACAATCAGT GACGTTAACA GTATACCTCA CAGACACAAA CTTTAAAAAC
   122461 ATAAACTTAC AGACAGCAAT TGTTGAACAC TGTGCAAGCA TAATCAGAGG TTATTTGGAC
   122521 AATAGTTCAA TTAGTTCCTC AGAGCTTGTA TCGTTACTTA AAACTTCTGT GACTGACGCA
   122581 AAAGCGCTGA CAGTAAACTC ATTTTTAAAT GGGTATGATT TAGTTATCAT TAATAATCCC
   122641 AAAGATAGAT TAATGTTTAA CCGAGTGAGT TATTTAAGAC CCGATAATAC AATCAGCATT
   122701 AGGGAAGACC TGAATGTTAA ATTTGTAAAT ATAGATCCAC AATAAAAAAA AAATATAGTC
   122761 CCCACCATAA CGGTGGGGAC TATATTTTAT TTGCCTAACC AAGCACTGAC GTCAGTGCCC
   122821 GTCAGGGGAT TTTCCTTACC CCCCACATAC ACCATAATCG ACCCACTGAA GTTTGAACGA
   122881 GCCGAACATA ATATCGACCT CGTCCTGATT ATAGCTTCCT GTGTCATCTC CAGCAACTCG
   122941 TTGTAAGTCT GGAAGCACTC TTCCCTCCAG TATACGTCGT TGGTTAGGAG GAAGTAGACC
   123001 TCCTCATCGG CTTCCATGCA GACCTTTATC TCTGACACTT TTAGTGTCAT AAATTCCGAC
   123061 CCCTCGCACC CCTTTAGCGC CTTCAGTAGG GCCTCGGCCC TTATGGGCCA TTTGCTGTTT
   123121 TTGGGATCAT AATAATTATG ATCCTCATCT TCGATGTATG GCTGCCAGTC CACCCGACTT
   123181 ATCACCGTCG GAAACCGCGC AACAGCTTGT TTAGAGGCTG GCTCTTGATG CTCTTGATGT
   123241 ACTTCAACGA ATGGTTCGTT ATTCATGATA ATCCCCTTAA GATAATCCTA TCTAGTATAT
   123301 GTATCACGGA ATTGTGATAC TATTATATAC AGATTAGGTA CATGATTCAA TTAAGTTATA
   123361 TGTTGCTGAA AATAAATGTA TGTTAAATAT ATCACACACT CAAAAAGAGT GTGTGATATA
   123421 TGATTAAATT GATGATAGCT ACTCTATCTT GACGTGTCTG TTAAATATCG AGTTCTTTGG
   123481 CATGGTGATG TTTGTCTGCG ACAATACGCA TATCTCTGAA TTAGTTAAAC TACCATATGA
   123541 CTCTTCATAA TGAGATACAA TAAAGAGCTG GGAGAAACTA CTATTCTGCA TTAACTCGCT
   123601 GATCACATGC ATCGCGGCTA ATCTATGACC CGTGTCAAAT GAAGACCCAA ACTCATCCAG
   123661 ATAAACTGGA TAATCGGATA AACCGAAAAA CTTCATTGTG ACAATCTTAA AAGATAAGTC
   123721 AATAATTTCT TTCATAGCGC TGGATGCTTT AGAGATATCA GGTACGATGT TCCTATTCTC
   123781 TCCTACAGCC AATAAAAACT TATAGTCGAG CTCTGCATCC AAACCTTCAT CTATCTCAAC
   123841 CAGGCTAATC TCAAGAGGAT ATACCCACAC CTTTTTAATG AAGGTGTTCA TTTGTGATAG
   123901 AATAAAATTA ATAAAGTTTA TCAGCGCTGT GGCTATAATG CCATCCTTAG GTGATAAAGC
   123961 CTTTTCAATC CTAACTAAAT TGTCTAGTTT AAACTTCAAT TCATTTCTAT AACTCTGTAT
   124021 GTTATTTACA ATAGATTCCT GATTTTCATA ATTGGCTAGT TTCTTCTCCA ATTGTAAAAG
   124081 GGGTTCTACG TAATTATTGT TTAGTTTATC TAATATGAAA TTAATATTCG AGATAAACAT
   124141 CTCGTTAATG ATACTTTCTC TTGTCTCATT AAAATTTATT AATTCCAAAT TTAAAGCATC
   124201 TAGATTTCTT CTTGTATTGA GCTTTTGTTT AAAACGGTTA ATTTCACCAT TCAAAACTCT
   124261 TACCTCGTGC GTTAGATCAG AGATCTTATT ATCCTCTAAC GCTAATCTGT TTTTCATGCC
   124321 ATCCACTTCT TCTTTATCAG AAGCATCCAC ACGCCTCTTA GTTTCTAATA ACTCTTCTAA
   124381 TTCCTTCTCT CTATTTTGTA ATTCAATGTT ATACTTGAGA TCACTTTTGA AGAAAGAGAT
   124441 TTTATTTATA CATTTCCTAG GATTACCACG CAGGTCTTCA CCAAATCTCA CCCATAGGTC
   124501 AATCAAAATA CCAAATCTGT TAAAGATGCT GTTCAGGCTT TTAAAGTCAT ATAGCCATTT
   124561 ATGAATCTTC TCTTTAGTGT CATTTAAAGC TTTAATTTTG TCTTCTAAAA CACTTATCTT
   124621 TTTCTCACCT TCTGAAAATA AAACCTTAGC CCTTTCAAAT TTGTCTTTCT GAAAACCTTC
   124681 TTTCCACACA TAGTCACATT TGGGGCATGA TATGTCATCA CCCTTTAATA TTTCTTCTTG
   124741 TTTAATAATG AAGTTGTTAT ATCTGATTTG ATTATTTAAA TCTCTACCTA GTTCTTCTTT
   124801 TAAACTGTAA ATATCCGGAT CTAGTTTCTC AAATACATCT ACTGTAGCCA TACTAGATAT
   124861 TTCACTATCC ATATTCATGA GAATATCAAC TATACCGGCT TCGACGCTCT CTAAGGCACT
   124921 CAACATCATC TCTGCGTTAT TGTTAACTAT CCTATCACCC AACGTCTTTT TCAACTGCGC
   124981 AACTGTTTGT GTTAATTTTT CAATTTCAGA ATCTATGTTC TGGTTATCAG CTACGTAGTT
   125041 GTTATCTATG TTGAGTTTGA GTTTATTAAA AGTTTCAACT GATGCGCTTA ACATGCTTTC
   125101 TAAGTATGTT TTTCTACCCA ACATCTCAGA AATTTTTTCA CTCAATGTAC AGACATCAAA
   125161 ATACTCTATC CCATCACACA TACTAGCCAG TAGTTTGTTT AGGTGATTCA CCTTGTTTTC
   125221 TAGGATGTTG TCGATATCAC TTAATTCACC CTTCATGGCT GAAATAGGTC TGTCCACATT
   125281 CTTCTTTAAA CTACTAATTT TATCGATATT GCTTCTTAAA ATAAATACTT CTTTTTCGAT
   125341 TTCAATCTTT TCATCTTTAG TTAACAGATT TTTTGATTCT GTTGCCAGTC TTGAATCTTG
   125401 CAGTTTGATG GCACCTACAA TGTCTCTGAT ATCTGTGCGT ACTTTATTGT AAGTGTTGAA
   125461 AGCAAATGTG TAATCATTAT TGGAGAATTT AGTAAACCAT TTCCTTCTCT CCATACCAGA
   125521 CATGTCACAA AAGCCCGTCA GACTTATCAT AATCTCATGC AAGTCAAAAG TAATACCAAA
   125581 TTCTTGTTCT ACCAATACTT TCTGGATACT TATGGTGCCA GACTGATTTA GCTCCTCACC
   125641 ATTTTTTATA AACGAGTGTT TAGCCGTCCC AGTGAAATCC GATGTGAGTG TATAATTATC
   125701 AGCCCCATTG ACAATCACAA CCTCCTTCTT ACCACCTTTT CTATAATCTG AAGATTGCGC
   125761 AGGCAAGGGT GTTAGTTCCT TCAATATAGA AGATTTACCA GACCCGTTAG TGCCCAGGAT
   125821 GAGTTGTATT TTTTCATTCG GTTCTATTGA AAAGTAATCT GTATTGTTGA GAAGCAATCT
   125881 TTTATAGCCG ATTAAAGTTA ATTTTTTGAA GTACATATTT TCCCCATTTA TCCCCTAATT
   125941 ATTTACCTGC CATCTTATGA AGGCAAAATG TTAATTTTAC AAAGGTAAAA CCCATGAATA
   126001 ACGGTTGCAG ACGGTATAAC GTAGACCCCA TTGAAAAAGA TATAGAGACT AGATTGACGC
   126061 TTTTGCAGAC AAACATGACG ACCGCGCTAA ATGTTATTAA TTCCTTAGGT TGTTTAAATG
   126121 GTAGTGGTGG TGGCGTAACC CCCACACCTA CTCCGTCAAC TACAGTGCCA GTTATTACAG
   126181 GCAACGTGAA TAACAATATA TGCGGCGGAT CACAGTGTAC GTTTACTGTA ACAGCTAATA
   126241 ACTACAACGC CAATACAGTA GTTACCGCTT CAACTGACTC TGGTTTCCAG AGTAACTTAC
   126301 AAATAGCTAC AAGTGTACCA TCTGTCCCCG GATCATACAT TCTAGTTATG ACCACTAATG
   126361 TCACTTACTA TATTAGAGCC ACCAACGACA ATGTGAATTA CTCAAATGTA ATAACAATGA
   126421 AAATGTTCCC ATCGTCGGTA ACACCACCAC CCACTAATGT GCCATCTATT TTGACGCCAA
   126481 CCCAAAATCA AATCTTAACA TCAACTGTAT ATCCGTATAC ATTCCAATGG TCTTGTTCTG
   126541 GCGGTATAGC TGATAATTTT GGTTATGCAC CATATAACAA AATCTCATTA ACGCCCACGT
   126601 TTAATTCCAA CGACGGAGTG ATTGGCACGT ATGCTCAAAA TGCCGGCAGT ATCACAGTGA
   126661 GCAAACCAGG CACCTATTAC ATCAAAGCAT CCAATGATAA TTTAACTTGG TCCAATACTG
   126721 TAGTTTTCAC AGTTAATAAT ACAGGTAGTG TACAACCACC AGCCACACAA ACACCACCCA
   126781 CATTAACGTT ACCTGTGGCT AACCAGACTT TTAGTGCTGT GTCATACCCA TATACATTCC
   126841 AGTGGTCCAC AGACGCTAGC GGTACCACAT TACAAGTTTC ATTAAAATCT GATTTCTCTA
   126901 CAGTGGATGG CAATGCTCAA TCTTGGGTGT CTAGTGGCGG AGACATTACT GTAAATTCCC
   126961 CGGGTAAATT TTACATTAGA GCTAGTTTGG ATGGTACTAC GTGGAGCACA CCTATCTCGG
   127021 TGACAGTAAT AACAAAAGAC ATATCTACCA TTTCTTTACT CACGCCAACA CTCAGTGTTA
   127081 GCCCGTATAG TGCTACCACA ATTATTATGA CTTTACCACA GTTAGCACAA ACACCACCAT
   127141 ACGGTGTAGC ATACAGTAAC GTTCAAGGTC AGTTATTTAC AGACTCCGCA TTAACAAATC
   127201 TAGTGGGTGA TCAAACCTAT ACCAACGCTT CCAGCACTAC CATATCTTTC GCTAAGGCTG
   127261 GCGTTGGTAC TACGTATTAC GGTATAGCTA GAGCGCAGGT TGACGGTGTA TGGGCTGCCT
   127321 GGTCACAACC AATTAGTTTC ACACTTTGAA TAGGTGACAA AAATGACTAG ACCATGCATT
   127381 TCGTATGCCC GAGACCAGGA ATTAGATAAG AGGTTAAAAG AGTTAACAGA CATGGAAAAT
   127441 AACCTTAATT TAGCTTTACT GGCTTTGCAG ATTTATAAAT GCCCTGACGC TACCACTGGA
   127501 GTAACCCCTA CACCCACACC AACCATTTAA TTAATTTATA TACCAGACTA GCATGCTAGT
   127561 CTGGTATATC TTTCTTAAAA CATATGGTTA AGAAAAAATC TTTTTGGAGT ATTTATAATG
   127621 GCTACAACAA CACCTACGAC TAAAACGTTA TATATGAAAC AAGGCGACGG CCCCCTGAAA
   127681 ACCATTGTTC CTGTAACTGT TGATATCGGC ACTATCATCA CCGAAGTAAA ACAACATTTC
   127741 ACAGAAAATG GAGCTGGTTT CATCAACAAT CTTTTAAACC AAGAAGCAAT TAAGTACGGG
   127801 TATACAAACA TCCTGACGGC ATGCTCATAT GCATCAACCC CTAACCCATA CCAAACGGAA
   127861 TCTCAGGCGT TTGTAGCATG GCAGGGCGCT CTGTGGCAGG CATTCTATAC TTATGTAAAT
   127921 AGTATCGATA GCACCAATTA TAACACCATT GATATTTCCA CAGTGGTCGC TTCTTTACCA
   127981 CAACTGATCA CTTTCTTACC AACGACTGTA ACACCTGTTG TCTAAAGGTA GAAAACAATG
   128041 CAGCAAACTA AATATCAGAT TGACCCCAGT GGGGTCAATC CTAATAACCT AGTCGTGGGT
   128101 GAAGTCCATA CAGTTTTAAC TACAAAGAAT TCAACCGTAG TACCTATGTA TGGAGCATAT
   128161 TTTACAGACA GTTTAATTAT CTACGACGTG AATAACTTAT CCAACCCTCT CACAAGAGGT
   128221 GTGGATTATA TTTGTCTAGA ACTCGTAGAA GAAGCCACTG CTAAATATGG TCAGGAAATA
   128281 TGCCAGTTAA TCTTGGTGAT AGCTAACCCA CTAACCACAA CCGTGTCTAT CAACTATCAG
   128341 GTGCTGGGCG CATATTACAG CTACCAGACA GATAACATTG AAACCCTGTA TAACAGTGCC
   128401 CTGTCAACAA ACCAGGGTGT CGATTGGTAT AACGTGTTAA ACAAACCACT TGCCTTTGTG
   128461 CCTTCAGAAC ATATCAATAT GCTTGAAGAC ATTTATGGGT TTGAGCCTGT GATTTATGCT
   128521 TTAGAGAGAA TTAAAGATTC AATCAACTTA GCTAACTCTA TTTCATATCA GGCACTGATA
   128581 GATTATATCA GTGGACAGAC CACAGAAGTA ACTAAACAGC AAGTGGATCT TGGTGTACCA
   128641 GCCAATAACT ATGTTGGGTA TGACATGCTG TTGTACTTCA TTGCTAATTT TATCGGTGAC
   128701 TCAACGTTAA ATGTTGGTCT AGTTGTGGCG TCTGATGTTT TCACAATAAA CATAACTAGT
   128761 ACAAATTTAC CCACTGGATT TAGAATTTAT TGGGATATGA GTGACAGATT AACTAATCAG
   128821 ATATACAGTG TATCCTCTGG TGTGTTTAAC ATAAAAAACG ACACAGCTTC TTTCACCTTT
   128881 ACTGTAAACG GCTCTCTGAG TTCTAACTCA CTAATTAACT TTAGATTTTT TAGTAGTGTG
   128941 GGCCCCGTGT TAGCTACATT CAATTTAAAT TCCGCACAAA CAAGCATTAA TATAGTTGAT
   129001 TGTTTTGCCG GTAATTTACT CACCGCTAAC AGCGCATTCC TTAATAGTAA TACAACAACA
   129061 ATATAAAAAT TTGGGGGGAT AACATGGGTA GATATATATC GCCTGACAGT GGTACATCAT
   129121 CGTCATCGCT TTTACCACGA CTGGTTGCAG ATGAGGCATC AATACAAACC AACGCAACAA
   129181 ACATAGCAAC CTTGCAGGCT ATGGTGGCTA CTTTGAATTC TGATGACACT TTGTCAAAAT
   129241 CAGAAATAGC TGCTTTACAA GCCGCCGTTG CTAATCTGCA ACCCAACAAT GCAGTAGCTT
   129301 ATAAAAACAT AGCACCGGTA ATGAATTCCG TATTACCTCA GTATATGCAA GCAGGGGTTA
   129361 CATATAACAC TGCTACCAAC AGAATAACTG CGCCAGCGGC TGGTTATATT TTAACCAATT
   129421 TAAGTTTCAT TTGCGGTAGT TGCTCCGGTG GTTGGGCTAC ACTGAGAGTG AATGGTGTGC
   129481 CACCCGCATT CAATAATGGC CAGGCTAGTG GTTGGGCTGG CAACATCTTA GATTATAAGA
   129541 TCGTAACTGC TGGTACTAGC TACTCATCTG TTGGTAGTTT TTATCTAGCT AATAACTGTG
   129601 GTGGTATGAG TTATATAACA CTAGAAATGA CTCTTTTGAG TTATTTCATA CCAACAGCTT
   129661 AAACAAAGGA GAGACTTGTG TTTTATTTTT TTATTACTGA CATCAACGGG AATATAACCG
   129721 GTTGTGGTAA CTCCAATGTA CCCATCGATC CATCGGATCC GAATGCTATA CCATGCACAG
   129781 AGGTACAGTA CAATAATCCC AACTATTTTA GAATAGATGT GACTAAAAAT CCATTTGTGG
   129841 TTGTGCCATT AGACCCAACT AGCATATTGG GCAACTACAA AAAAGCACAA AAGGGAATAA
   129901 TCAAAAAAGC AGCCAATGTT CTCTTTAACC AACCAGTGAC AGATGCTGCT GGTAGAACAT
   129961 GGAACGGCGG TAAGGATAGT GGTAGTTCAA TTTACTTTAA AGTTATCACA TCGCAACACA
   130021 ATAAATTCCC AACGTGCAAA CTGTACGACA TTAATAATGA CCCATATACA GTCACTATCG
   130081 ACGATGGTCT TTACATTGCA TCACTGATAT CTGATGAATA CACAAAGATT CTAGATAGAA
   130141 AACAAGACTT ATATGCAGCC ATTGACGCCA TCAAAGACAC AAGCGAAATA GGTATTAATG
   130201 CAGTAAAGAA TATTGTTTGG TAACTATTCA GGAGATGCGA AATGATAGGT GGTTTATTAG
   130261 CTAAGGGTTC ACCTTCGCCT TCACAATTCT TAAAACTTTA CACACTACCG TTAACTGAAA
   130321 GTTTTGTAAA CATGGATATC AAGTGCATTA ACTTATCTAG CTCTCCAATT AAAGTTAGAA
   130381 TAGCCATAAC CAATAACAGC ACTGTAGGTT TGGTGGATCA TATAGAATAT GATGCTGAGG
   130441 TTGTAGGTAA TGGGGAATTA GTTCGCAGCT GCGTTATGAT GGGTGGCGGT GAAAGTGTTT
   130501 TCGTGTATTC TGATTCAGGT AATGTGGTAT TTAGATTGAT GGGCGCAGAG CCCAGAGTCC
   130561 AAACAAACGT GGTGTGGACA AACTCCACAG ATAATAAAAC TTGCAACATT AAAATCACAG
   130621 ACTCAGTATC CCTGACAGGT GTTTATCAGA CTTCAGCGCA GTATGATGTC AATGGGGTGA
   130681 TGGTTTATAT ATTAAGAGAC GCACTACTTG GATTAACAGA TAATTCTGGG TCTCTACCAG
   130741 GCACTATTTT CTTCAACCCC TCTGCTGGGG CCGTAACAGA AACTGTCTGG ACTTACGTGG
   130801 GTGGCAACAC AGTGGATGTC AAGTCATTTA CTTTAAACCC GGATGGCACG ATAACTCAAA
   130861 TTTAACTAAT ATCATACACG GTTTTAAACC GTGTATGATA TATTGTTTTA TTTGTTTGTA
   130921 GATGATTCAA TTTGTTGTTG CTGCTGTACG TAGTTATTCA GCCCCGTCAT TTGTATATTA
   130981 GAATTTTTGA TCAAATTCAA TAACAATGTA GCGTAATCTG TCAGTGAGTT TTCCTTCTGT
   131041 TGATAATCCA TACCTAAGTA CACAGACTGG TCTGGTGGGG GTGGTGGCAC GATCGGTGAC
   131101 ATTAGGTTCT TTGGGGGTGC TATAAAAACT GTATTTGTTT TGTATACCGG GATTTCTTTA
   131161 GTCAGGGTAG TACACGCACT GATTGTCAGA ATAGCTGTGA TCAAAAGAAC CAATTTCACA
   131221 AATTTATTGT TTGCCAATGA CTGCATTATA AGAACTCCAT AATGAATTTA TCTGCACTTG
   131281 ACTAATCTCG CGCTGTTTAG CTACCGAAAT ATTAGTTTCC TTAGGAACCG GAGCTGCAAT
   131341 TGATTTTTTA GCAGCAGACT GATCAGGTGA ACTCGGACTA AGAACTACAT CCGGCTCTTG
   131401 CATTATTGCG TTGATTTGAT TTTCTTTATC GGTTAAAATG TTTTGCGTGT GCTGATTATT
   131461 AGCAGTAATA CTGCTATTCA CGGTGTTCGT GATTGAGTTG TTTAACGTGC TCAAAGCATT
   131521 ACACTGATCT AATTTTTGTT TATATGCTAA GTTCTCTGCT GTCAGAGTTT TAATAACATT
   131581 TTCTTGACTC GTGTTCTCTA CTAACAATTT ATCCTTTGTG TTAAGGAAAC CTAATTTACT
   131641 CATGATGCCA TTAATCGACA TCAGTGCCAC TATAATCGCA ACACCAACAG CTATAATAGC
   131701 AGTAGTTGAG AACAATTTAG GTCCTGTAAA TAAACTCTTA AAAACGGTAA AAATACCAAA
   131761 CATTTCATCT CTCCTAAAAT TTTAAACATG CTTTATTATC AAACGGAGTC AAATTGACGC
   131821 GTAGGTTATT GACATGAGTG AAAGCCACGG CAATAGAATC TATTGAGTGT TCATCTAATT
   131881 CTTCTATTGG TATAGGTGAG TTGTATTTCA TAATGTCTTT CATCACCAAA ACCTTTGATC
   131941 TAATTTGATC CTTATCTGCA TTTCCCTTGG CATCTACGCC TCGTTTAACA GTGGAGGGCT
   132001 CGTATATAAC AAAACCCACC AGAGGGTAGA GATCTCTTAA AGCCAATTTA AACTGCAATA
   132061 GAAGCTCTAA AAGGGGCGCG AAGGCCCCTG GTCTCCTCCC GTTATAGAAA GGTCCTTCAC
   132121 AGGCTATTGT GATCGGTTTA AACTCAGATA CGATAGTTGT TAACCTATTA GTTAAATAAT
   132181 CTAGCTTGGC TTGCCTCTCC GAATAAAAAA GAATTGTGTC TTTATTCAAT AGGCTTGTTT
   132241 TCACCATTAT TGTTTCAGCA CGAGTGCTGA TAACTTCTAA AGTTTTTATA TTTAGTGTCA
   132301 TGTAGCAAAG ACCCATACAG TTAGTACCCG GGTCAATTGC CAACATGTTA ACTAATGAAC
   132361 CTATTTCATT TTCCATCAAC TAATTAAGTC CAGCAACGGC TCTGTAGCAC CTACGTTAAA
   132421 CGTTAAAGTT AAACCAGAGT TAATAAACGC CATCGGATAG AAAGTATTTT CGAATGTATT
   132481 GATTTGTACA CCAACACTTT CGGTGTATGT CGAGGGCACA CCACCGAATG AACCTTGCGC
   132541 TTGCACATCT ATGCCTGAAC AAACACCAAT CTCGCTGATG ATAGCGTAGT TTGGATTACC
   132601 ATAAATGATG GTACACGCGT TTAAAATTTC AGTTACATCA CTGGCAACTA ACGTCAGATT
   132661 TGCGAGTGTC GTAACGTTAA CGTAGTTATT ATTGACTAAG TTAGGTGCAG TAACAGTTAG
   132721 ATCTACCGGT GTGGGTGTTA AATTATTAAC AGTCGGTGTG AATGGTGTAT TTGTCACTAC
   132781 CCCATTATTA ATGGTTTTTG AGAAAAGAGT TGGTTCTGTA TTTGTTACAT CTAACAATTT
   132841 ACCATAGTAT GCGATATAGG GTAGATTGTT ATATGTGACT GTTGTTCTTA ATCTGTAATT
   132901 AGCGGCTTCC GCTGGAGTCA GATCATTATT GGCGGCTCTT AATACAAATG GTATCGCATT
   132961 AAATAAAGCG GCATCGGTAG AAGCATGTTG TACTGGTGCT GGAGTATAAA ACCCTTTAGC
   133021 ATCCACCTGC ATTTTATGCC CACCATTACC TATTACGCAC AGTTTGATAC TAGGGTATAC
   133081 TGTAGGGTCA ATTGTCTTAT TCAGTGCCAC ATTGAACTTC TCGTTAAGTG TGGTGAACGG
   133141 TAAGTAGACC ATTGGCATTT GCATCACCAT GAAACTCTGA ATATATGATG CATAAACAGT
   133201 TCTTTGGATA TTTTCCATTT TTAAAAATCA CTCTCTTTAG TAAATTGAAA CAAGATCATT
   133261 GACGGAAGCT GTTGGTACAA CGTTGAAGTA CGAATAATAG TCGGGGTAAT TTTCTACATT
   133321 CACAGAAATG TTCTCATCTG ATACACCCAC TATGTAAGAA AATACCGGAT TATTATTGGT
   133381 GTCGGTGTAG TTGGATCCGT TCGCACTTAA CTTAGGTTCA CCCAAAATAG TGTCCATCCC
   133441 AAGTAAATCT GGCAAAGCAT AGTTACTGCT ACCCAGTATT GTGGTGAATG GTTCGCTAAT
   133501 TCTAATAGCT AAACTACCGA CGTTAACTAT GTCGGACACT GTGTCGTATA TTGTCTGGAT
   133561 AGAATAACTC GACAGGTTAT TTATCACGCT CATTACAGCT TTTTGTGTTC TAGCCAAAGC
   133621 ATGTTCGGAA GTTATATCAT AACCTGTGGC AGCTAAAAAC AAACTTGTGT AAAGATCATT
   133681 TAATGAGTTA GGTTTGTAAT TGTCTAAGTA AATACCTTTA CTGTTCAACC ATGTGGCGTA
   133741 GGTCACATTT ATGTCTGTTG GACCTAATTT AAAATCCCCA TAGAATCTAT CTATAACCTG
   133801 TGCTGTCATA GCCCTTTTTG TAGAGCTTGA AATATTGGAT GTGTATAACA TCTGATTTGT
   133861 TATTGCGGTA AATATAGCTT TACCATAGGT GTTGAACTGA TTGATAGAAT TGACAATTTG
   133921 TGATGTAGGT AGTGTCGAAA CAACATCGCT ATAGACTGTG TTGATAGAAA TAAACCCGGG
   133981 ATCTATCAGG TACAAAACAT CACTCAGCGC AGGTCTGTCG AATAACAAAG CTTTACTGAT
   134041 ATAAATGAAG GGTAACTTGT CAAGAGTGAA ACCAGCTATC TTACAATTTA TATAAATCAT
   134101 CAGATAAACA GCCTCTAAAC CCGACATGCT GACGATTACA TTGTTACCTA AGTTTAAATT
   134161 AACAGTAGCG TTGAATTTAT TGAAATAGGA CAAATAAACC AGGTTGCTGA ATAAAACTTC
   134221 TTCTAAATTT GTACCTGTTA AGTTATCTAA GTTGACAACC GAAGATAACA ATATCTTTGT
   134281 TTTGTAAAAG TTATTCAGAG TATAAGTTAA CTTGTCGCTC ATAACTTTAC TATTCTTCTG
   134341 ATAATAGAAT GCATTGTCAT AAGCCATAGG TAACTCTTTA TCGATTATTT CACCTAAGCT
   134401 ATATTCTGTT TTATTGTTAA ACGATGGAAT ACCATTTATG CTCTTAGTTG AAATAACTGG
   134461 CATTGACGTG AAAGTGTCTG GATCGGCTGT TAATTTTTTT ACATTAGCTT CATGTAACGG
   134521 CATACCGATA TCTGTTAACA TCTTTTGAAC CAGCGTATCA AAACTAGATG TAAAACCAGA
   134581 TCTCTTTTGG AGGTATACGA TATTCCTATA GAGGAATAAC TTTTGTTTCA ATGTTAAGTA
   134641 GTCGATATAA ACATTTAAAT TATTGTGTGA CGCCAAGTAT GTATTTACAT GGTAGCTGTG
   134701 AGCTTCTATT GTTTTGCATC TGGCTATTCT CAAGTTGAGA ATTTTAGGCA CCACATTTAA
   134761 ATACATTATG CCCAACTGTG CGGCGGCATA GAGGGTGTCG GAATAATTAA ATGCAGGTAC
   134821 ATCCCACCTC GAGTTAAAGT TGTATACCCA CGTTTGTAGA TCTCTCATCA GTGTGTATTC
   134881 TTGATCTTCA ACCAAATATT TCGGATAATT TAAAATCTGA CGATCTTTGG CATCGATTGC
   134941 AAAATTTATA TCTACAGGGT ATAATATGCC CAATATCAAG AGTTCCTGAC TGGGGTATTT
   135001 AGCTACCAAG CTATTATAGT AAGAGGTACC ATACATATAA CTCTCTTGCG TGGCTATGTT
   135061 GGCACTTAAA TTATCTTTGG AAAATAATAT AGTTTCTTGA GTGTCTAACG ATTGAATAAA
   135121 CATCTGTGTA TCTGACTTAT GGTATTCGCC AGAAATATTG AGATAGTATT TCCATGTGGT
   135181 GGGTGTATTG AAGTCAACCG ATAACCCACC ATATTTAAAG ATTAAGCTAG TGTTCATGGC
   135241 ATTTGCTGTG ACCGAAGACT TTATCACTAA CGTCTTCGCA AGTGTAAACA CATCTTGCAG
   135301 ATAAATATCG TATTCTAAAC TCATTTTGTT TAAACTCTTT TTATAGGAAA AATGGTAATG
   135361 TCTGAGAAAT TTAAAACCCC GATCATTAAT TTTGTTAGAA GTAACCCAAA TGCGGCAGCT
   135421 TTGACAAGTA AACTCGTCCA AGATAAACAC AATAATCGCT TAGGTAACGA TATAGGGTTT
   135481 AACAACAACA CAATACTCAA CCAGGGATCA ATGGAATTGA TTTCTAAGGA TATTGGAGAA
   135541 TCAGCTAATG ATTTTGAAAA CATCATTAGT TTATTCCCTG ATATGGAACT GTCTATTCAG
   135601 ATTCTGATAT CATCTATCCT CTCGCCAAAG GATATGATGG GTGAGGAAAT TATTTACAGG
   135661 GTAAATGATA ACTTCCTAAC GCCAAAGATA ACAAGCGGTC TTTTGGATAT AGTGAAAAGC
   135721 CACATAGACA ACCATTATAA ACTCAAAGAT AACCTATATG AGATTATAAA AGAAATTTTG
   135781 TTTATTAGCG GCAGTTACGC ACAAGCGATT ATTCCTGAAA GTGAATTAGA CGCCGTGATA
   135841 AACTCTAGCA CCAACATTTC TAGCGAATCT TTAATAAATG CCAAGCTGAT TAACACAGAA
   135901 TACGAGTTTG TTAACTTGGG GTTTTTGGGT GCCTCTAAGA AGGAAACTGC TGGTAAAGAA
   135961 ACTATTTTAG AAAAGGCATT TGAATCTTTA AATAGAACAC ACGATTTCAC ATTTTCTAGT
   136021 AAACGCGTAG CTGAAAAAGT GCCTGATTTA GAGATAATGG TAAGCGATAA CCCAGATCTG
   136081 TTGAAATTGC ATTTAGTGCA CAAAAAGAAA ATTGAACAAA ATTCCGACAG TGTGATAAAA
   136141 TCAAGGTTTG GTATTAAGTC GGCAGAAGGA ATCACCGATT ATAACGAATT AAACAAAATC
   136201 AAGAATGCGC TATATAAAAA CAACTACACC AAAGTAGAAA ACATTCAGAC CATCGGCACA
   136261 GACAGCAAAT TAACAAGAAG AAGTATTGGT CGACCACTTT TACTTAAACT ACCTTCAGAA
   136321 TCTATTTTGC CTGTACACAC ACCAGGCAAT CCAAACGACC ACGTTGGTTA TTTCATTCTT
   136381 TTAGATAGTT CTGGTAACCC AGTTTCTATT TCAAACGATC CCAGTATGTA CACAAACATG
   136441 GATGTGGATT TAAATAACCA AGGCAATGGC ATGACTAGTT TTTTAACTAA CAAAGTAAAA
   136501 AACAGTATAG AGGGTAAGAA TGTAAAAGGC GCAAATATCC AAGACTACAC AAAGATATAT
   136561 GCCGATATCG TAGAAACCGA ATTGCTGCAA AGACTGAAGA GCGGTATCTA TGGTGACGAC
   136621 GTAGAAGTAG CCAATGTAAA CGATATTTAC AGAATCATGC TTGCCAGGTC ATTAAAGAAT
   136681 AAGATGACTC GGCTGTTATA TATGCCCAAG AAGATGATTT CTTATATCAC TTATAACACC
   136741 CACAAAAATG GCGTGGGTAA AACTCTAACA GATAACATTA AAATCTTGAC TAGTCTCAGA
   136801 GCAATGATGT TGTTCTCAAG ATTGATGGCG TCTGTTAAAA ACTCTATTGG TATCACTGAA
   136861 GTAAAACTCA AACTTGACGA ACGAGACCCC GACCCTACTA AATCAATCGA AGTAGCGATG
   136921 CATGAAATCG TTAAGACAAG ACAACAGAAT TTCCCTTTGG GTATTAGTAC TCCTATGGAT
   136981 CTGGTCGACT GGGTGCAAAG AGCTGGATTC CAGTTTACAT TCAGTGGCCA CCCTAAGATA
   137041 CCTGACATGG AAATGGAATT TGAACAGCGT GGTAGCAGCA ACATCATGCC AGACAATGAC
   137101 CTCGATGAAG ATCTGAGAAA ACGCACTATC ATGGCAATGG GGTTATCTCC AGAGACTGTG
   137161 GATGCGGGCT TCGGTGCTGA ATTTGCTACT ACTGTTGTGC AGAACAATCT GTTGTTATCA
   137221 AGGCGTGTGC AACAAATTCA AACGTCAATA ACTAAACAAC TCAAAGACTT AGCTGTTAAA
   137281 CTTTGTAATT ACGACGGCGT GATCAATGCA GAACTAACTA AGTTTTTAAA AGAAAATGTT
   137341 GCTGAAATAA AGAACAACTT CAAAGAAGAA AAAATAGAAG TGGATGATAA AATTCTAATA
   137401 GACTACGTAT TAGAAGAGTT CTTGGTAAAC TTAGAACTTG AACTACCTAA ACCCAATGGC
   137461 ATCAGTATAG ACAACCAATC AGATTCATTC GGCAAGTATA GTGACTTCCT AGACAAAGCT
   137521 ATCGAAGCAT GGATTAGCAG CGAGATATTT AATGAAGATA TGGCTGGTGA ATTATCCAGT
   137581 AAAATGGATG GCGTTAAATC TTCGATTAAA TCATACTTCT TGAGAAAGTG GTTAGCTGAT
   137641 AATAATATTC TGCCTGAACT CAATGACATT AGTTTGATGG AACTGGAAGG TAATTTTGCC
   137701 AAAGACATTT TCAGTGAACA GAAAGACTAC CTCATGACCA TAATTAAGAA GGCAGTTGAC
   137761 TTTGTTAAAC AGATGGATGA CATGCACGTA GCTGTGGATG CCGATTTACA AGAAGCTGGA
   137821 ATAACAGAAT CCGAGGGCTC GTATTCTAGT TCGAGCAGTG ATTCTCCTAG CGGTGATGAC
   137881 ACTAGCGATG ACGGTGGTTT TGACGACATG TTCTCTGGAG GTGACGGTGA TGATACAGAA
   137941 GATGGAACAG ATGACAACAC AACAGACGAA GGTGGTGGGG ATGAAACAAG CAAATCCAAA
   138001 CCAGATGGCG GGTTCGATGA AAATTTCGGC TGAGTCTATA AGCAGCAAAC CCGTTCTTAA
   138061 CGAGCAACAA CTTCGCGCTT TACGAGCTGT GAAAAAACTG TTAACATAAA CTATGTATTC
   138121 TAGTGTATGG GAAACCATAC ATTAGAATAC TTTATTACTT TTAATATTTA AATATTTTCA
   138181 GCCATATATC ACTATGTTGA ATATTCACGT TTAATAAAGT GGTGTAAAAT GAAATCGAAC
   138241 TATACGGCAG AAGCGATCAG ATACCTGGAT AAAGGTTTTA TATCAAACAA CCCTTACGCG
   138301 CGCATTAAAG TTAATTATAT AAAATCACTT ATGACCACTG GTACACATTT CTCATTACCA
   138361 GACGATGGTA AAATTTTTGA AGATAACTTA AAAGGTTTGG ACCAAGTAAG ACTTAGACTA
   138421 CCATACCCTA TAATAACAAT CGAGTGTCAC ATTTCAAACC ACTCACCTAA AGCAGAGGCT
   138481 AATACCCACG AGTCCGATAA AAGGGTAATT CTGTGTTTAG AAGTTGATCG AGATACAGCT
   138541 ATTGCCAATT TTCAAGCAGA TATGAATGGG TATGTTGATA AAGACGATAA GTACATTGTT
   138601 CTATTTTCAA TTTATCATAT AAGTTCAGGT TGGCAAATAA ACCCAATAGG TTTAGTGATA
   138661 CCATGCGATG TATTTGAAGT TGGGGGTGTT TCTACAAGGG CGACAATCAA GCTCGGCGGC
   138721 TATATTAACC TAGTTAGTGG TTACCAATCA CCACTGGATG AAAGAACAAT TGCTAAGCTT
   138781 ATTAGCGAGG CTTCGTCAGA AGCAGCTATA ATGTTTGAGA TGCTTGAGGC ATTGTCATGT
   138841 AAAAATGTAA GGTCTGAAGT TATTGACCCC GTGAAGCCCA GTGTTAACGC TAAACGAATA
   138901 GCGAAAGGGA AATTGCCACT TTTTGAAATA AGAGAACTGA TTATCACAAA TGAAAGTAAA
   138961 GGTTCTGGAC ATGAAGGTAA CGGCACCCAC TCATCACCCA GAATGCATTT AAGGAGAGGG
   139021 CATATCAGAA GACTGTCAAC TGGTAACATT TGGGTTAATG CTTGTGTGGT AGGTAGCGCT
   139081 GAAAAAGGCG TTATATCTAA AACGTACAGA GTTAGCAAAT AAATCATAGA TAGTATCGGG
   139141 CATGCCCGAT ACTATCTATA TAAATTATTT TTTTTTTATT CTGTGTAGCC CCAATTGGCC
   139201 CATACTGGTT TGTATTTATC TTCTAAAGAA AGATAAGCTT TGTTAATTTT ACTTTTATGG
   139261 TAATCCACTA AAGCGTGGGT GTTGTTGAAG TTCTTTTTGA TTACAATGTT CCAGTCTCCT
   139321 TCTCCGAGCA CTATCCCTTT GTCTAGTTCT ACCTCGTTGC CTTTTGATAC GCTTAATCTA
   139381 AAGGTAGCTT GCATTTCATA GTGTTTATCG TGTTCGGGTT TAACCCTAAC ATTTAAAACT
   139441 ACCAGTTCTT CTATGAATGA TGGAGTAATA AGTCGTGTGT CTTTACTATA CGGAAATAAC
   139501 CACGTTTCAT CAGTTTCTTT AGCGTCGGGT ACTAGTTTAT CATTGGGTTT AAGACCATAC
   139561 TGAAAAGGTA TAGTATAAAG ATAAATAGTG TTGTTTATTA AAGTCGTGTA TTTTTTATTT
   139621 TGAGAAAAAA GAATATCAAT AAACAAATCA CCAAAACCAG TTATACACCC AATTAACGTA
   139681 GGCGCTGTAT GTACTCTGAT AAAAGTGTTG TCTTCAAATT GGTTTGCTCT TTTTGATATA
   139741 TTGGGTACCA ACTTATACAT CTTTCTATAT GCGATATGAT GCAGAGTAGA TTTCCCCAAT
   139801 GTTTCTGGAG TTACTAGTGT TGTGTTATTT AAAATCTTAG CGTTAGCTAC GGTTAGAAAC
   139861 GCCTTTAGGT CTGGATCATT TATCTCGTTT AATTTTACCA TTTCATATTC CCTTAACAAC
   139921 AATCTGCCGT CGCGGCGCTA TCTGCTTTAC CTATTAGTCT AGGTGCTGTG ATATCACCAC
   139981 TCACTTTTAA TACACCATTC ACATCCAAAT CACCGTTCAC TGTATTTGTT GGGCAATTTA
   140041 CAGTTGTGGA GTTGGAATTA ATTATTGCTG CTTGAGTATT CACAGTTATC TTTGGTGTAT
   140101 TAACTGTTGC CTCTACGTCA AAGTTTAATT CACCAGTACC TGTGTTTACT GTAAACTTTC
   140161 TATTCACACT ATCTAAGTAA TATGAATTGT TTAAGTTATC CTCAATGGAT ATCATGCCTT
   140221 TCTTTGTATT AATGATAATA TCATACTTAG CTGACTCTCC ATTGTTATTG GACGTATGGA
   140281 GAGTGATAAT CTGGTCGTGG GTAGATACCT CTAGCCAGTA GCTGGTATCG CCAGTATAAG
   140341 GTACAAGCGG GTTGGGGTCA TTGCCATACG AGTACCTAAC TGTTTCTAAA CGACGAATAT
   140401 TATTTTCATC AAACATTGTA GTCCAATAAT AATCGTCGCT ATCTGCATAT CTGTAGATCA
   140461 TAACAGTTTC GTTTTTAATC ACGTCTGGGG CAGTAGTCCT ATTACTATTG CTCAACGGTA
   140521 ACCATTTAGC GTAAATGGTA ACGTCTGTTT TAACCATAGC TTGTTTCGAT ACATTGCTAG
   140581 CATCCTTGCT ATTTGATGTG ATTGTCTGTG TCTGATTATT TAAGGGCCCG TTTACATCAC
   140641 TTAAATTTTC TATTGGGGTA ACTTTTATAT AGGTTGTATT TCTTAATTTA TCAACCGTTA
   140701 CAACACCAAT AGAATAAAAA TTAAAATCAC TTGCGCGTTT GATATCCACT TATTTTATCC
   140761 TTATGGTACA ATTACGCTGA CAGGGTTAGC CCACGCACTC CACACGCCGT TCGCCATAAC
   140821 TTGTGCAGTC ACGTAGTACG CACCAGATGC GAGAGGTCCG AAGAAGTAAT CGATAATAGC
   140881 ACCATTAGCC ACCATCTTAG TTTGTGACGC TGTTAAAGTA GCAAAACTAG CTGATGTGGA
   140941 AACCGCAACT TGTGTACCAG TGTATGTTAA ACCTACTGGA GCACCTAACA TTATATCTGG
   141001 TAAACTAACA CTGATGCCGC TAACGCCAGA AATATTAGAT GGTACTGCAT TAATTGATGT
   141061 TATCAACTGC GCGCCAGATA TAGGTGTGGT ATTCACGGTG AAGCTAACAA CATTAGACCA
   141121 GTTGATACCA TCGTTAGAAG CTCTAATATA GTAAGTACCT GCATTATTAA CAGAGAGGCT
   141181 ACCAAATGTA GTGCTAAACG AAATACTACC AACACTATCA GTGAAGCTGG AATTGCTGGA
   141241 CATTTGCGCG TATGCCGCAA CACCAGAGCT TAAAGTAACA CCTATGCTAT AAGGGTACGT
   141301 GTACCAGGAG AACACTTGGC CATTTGTTGG TGACACGATA CTTGGTACAC CGGCGCTAGG
   141361 CGTTGGGGTA GGACTAGGCG TCGGAGACGG CGTAGGACTT GGTGTAGGGG TAGGACTTGG
   141421 TGTTGTTGTT GAAGTATCAA CCAGTGTACC ATTTATATAA GTCCAAATAG TACCAGAAAC
   141481 TGCATTGACA TTCCATTGTG CTGTATCACT ATATGTGAAG TTACCAGAGC TATCCGTAGT
   141541 ACCAATGTTA GTCATACCAG AGTTATAAAT CTGAGTACCT GTAGAATTCA ATTGATTAAT
   141601 TTGTATTGAT ACAGGTTGAT TTGGTGATGC ATTACTTATT GTTAATGTAT GTGTAGTACC
   141661 AGTAGGGATA ACTGATGGTG ACCAACTTAC AGAAATACTA AGCGTTGGAC TTGGTGTAGG
   141721 AGCTACTGTT ACAGCAGCCA CCGTACAGTT AATAACTAAA CCACCAGTAC CAAAAGTAGC
   141781 AGACATAGGT GAAGCAGTAA CCGTGTAACT AGAAGAATTT GTACCACTCA TATAAACTCT
   141841 ATCGACTGTC AATGTGTCAC CAACATCCAC AGTGTGACCC AAGGCGACGA TCATGTTAGT
   141901 TATATCAGTA GACCCTATAT TACTAGTGGA TATACTCTGA TTAAATGTAG CTCCTGATGA
   141961 CTTAGTTACA GTTATATCAA TGCTAGCACT TAAACTAGAG GGTAATGAAC CTATTACATT
   142021 CATGAATAAT GAGCTGGCTA CAGTGGTGTT AACTGGAGTT GGGGTAGGAC TAGGTGTGGG
   142081 TGTCGGAGTG GGGTTGCTTA CTGGAGGAGG CGCTGTTTGC CCAGCTCCAT TTTGTTCAAC
   142141 GCCGTACAAT CTTGCCACCA AGTTATTGCT ATCTGCGTTC ACATAAACGC TTTCTCCAGC
   142201 ATTCATTAAC ATGCACGTTC TAATTAATGA GTTGTTGGGG TCCAGTGTTA AATTATAATC
   142261 TATGAGGTCC ACAGGACTAA CACTACTGGT AGATGTGATA GCTATGTTAA AAGTAGTTTG
   142321 TGTAGTGCCC GTATTAACCA GATTTAAACT GGCTAAAACA TAATTCACAT CGCTGTTTAT
   142381 CAAAGCTACT TTAGTGTCAA CGCCACTAAC ACTAATAGCT TTACCTAAAA GTCCACCTGC
   142441 CATTTTAAAT ACCCCTTGAA ATTAAATAAT TATCTATATA TTGTTTAAGG TTAGCCTGAA
   142501 CAACAGCTAG GTCGTTTTGA TAGTCAATAA CCTTATTAAC AATAGCCGCA CCTACACCTT
   142561 CAATTGCAGC AACTAATGCG TCCTGACCCA TAACAGATGT CAAACCCTGA TTATGGTTAA
   142621 TTGGTGGAAA GGTAGTTGGC GTATTCGCTA TTTGGTCATA TGGCACTATC CTTGGGTTAT
   142681 ATGCCAGATT GGCCAATGCC GTGTATAAAT CATCTGTATT GCATACCCAT GTCCCGCCAA
   142741 TAGTTTGATA GGATATTGAC ACGGATCCGT GTGTATATTT GTTATTAAAA GCAATGGCGC
   142801 CATATACTGG CACACCTATA GATCTGGTGG CACCATAGAA AGGTAATGCC AAGTAATAAT
   142861 CAACATCGAC TACCAATGGA ATGACAGTGT TGCCAGTCTT ATACGTAATT GATAAATTAT
   142921 TGGTAAAGAA TGGTGCGTAC TTGGGTATGA CGTAAAAGAA ATCCCTAAAA TTTGCCTCTG
   142981 TTAATGGGTG TACTTCGTTC TGAACAAGAT TTTGACCAAA TGTACCTGTA TAGTCAAACA
   143041 TATACGTGAT GGCACTCATA ATTGTTTTTA CCTTTAATAT TTTCACTCAT TTGATTAAGG
   143101 AAACGTAGCT ATGTATCATT ATACATCATC ATACTGTTTA TCTAGACAGC CAGATAGCCA
   143161 ATTTCAGAAT GTAGACATAT CAGCTGTGGA GATGTCTTTT TTATACCTAA ACTACACAAA
   143221 GATATATGTG GTTCTAGCCT ATGATTTTTC AATCAACCCA GTTTATATTG ACTTGAATAT
   143281 TTTCAAACAC AAATATATAA ATTCAAGTAT GTTATTAAGC AATTTTATAT CGAGTATTCC
   143341 AGATGGCACA CTAACAAGTA TTGACCCCTC ATACCTGAAA AACAAAATCA ACTACGTCAA
   143401 GTATGGAGAC GCCGCGCAGG CTGGTTATAA GGTGAGTGGC GATAATATTA ATTTAAGTTT
   143461 ATCGAGAGGT AGTGAAGATT TAACTCTCCT CAACAATACG TCTCTACTTA CAGTGAACGG
   143521 ATATATTCAT GCTTCGAGTG TAGTTAATGG GTCTGTAAAT ATCGCAAACG GGTTCTTATC
   143581 AGCTAAAAGA ACACAGAGCA TGAATGTGGG TATTTTAACA TTTGCCGATG TGGGCGTTAT
   143641 TACAAAGACA CCTATAAGCC AAGGTAATTT AAATTTAGAT CCAGGCACAG ATCCTCTTAG
   143701 CTTGTTATAT ATCCAAGCCA ACGTAGATGA TACCAGAAAT GTATTTATGC TCTCACTAGG
   143761 TGGTTATCTG TTAACTCAGC AGGATAATTT ATTCTGGTAT ATGGGCAATG GTATTTTCGC
   143821 TCTGTCGCTC AATAATTTTG GTTATCAAAA CAAACTGATT GAGTCGTACA AATATATAGA
   143881 CATGGGTAAT GTAAATAACC TTTACGATGC TCAGGGTAAT ATAGATATGT CAGTTGCGTC
   143941 CCAATATAGC AACATCATAA ACTATATAAC CAACCCAAAT ACTTTCATTA TATCTATCCC
   144001 TGCTAAAAAT ACAGTGATAA AAAAATTGAA TGTAATTAAA ACTCCGCTAT TCAATTCGTT
   144061 CATTGAGTAC ACACCACCAA ACAATCCGTT ATTCACGGGT GAGGGTAGAA TGGTAGATTA
   144121 CTATTACATA GAAGAGGATG GCAGATACCT TGTATCTAGC ACAAATCTAT CAAGTGATAA
   144181 TTACAATATT TTATCGTTAG GTTCAAACAG CACTGGCAAT ATAGATCAAA AACGAAATCC
   144241 CAGCAATCCC ATTTTAAAGA GAATGGAATT TAAACAATAC GGTTTTTATT AAAAAAAAAT
   144301 AATAGTAATA CACAGCGTGA ATTATCACGC TGTGTATTTA TTTATTGCTT AGTGCAATTC
   144361 GGAAATGAAG TCCAGTCCCG GACTAGCGCG ATCATCCATT TTGTACATGA ACAAATCGGA
   144421 AGTTACAACT AACAACTTAT ACCAGTCTGG AACGTTGTCC AACCAAACAT TAATCCCTTC
   144481 AGATTTAGAG AGAATTAACT CAAAAGCATC TGTCGGTTTA TTGACGTACA GAACTTTGAC
   144541 ACGTTTTGCG ATTTCTTCGT AGCTAACGGT CTTCTCTACT TTTACCCGAA CAACACCTTC
   144601 GGGTAGATTT TCTTCGTTTT CTGGTTCTGA ATCGATCTCT TCTTCAATTT CGATCTTGAC
   144661 AAAGTTATCT TCCAGCAAGG AAATCAACTT GGTTACCAGA CCCACATAAA TGATCTCTGT
   144721 ATGTTCGGCA CCCAGCAAGT GTGCGCGCAG TTTGAAATAG TCGATCATGA AATCGTCTAT
   144781 CGTTACGTCA GTCAAACCAC TTTCAAATAA ATGCTTATTA CAAAGAACTG TCATTTCTTT
   144841 ACAGAACTTA TTCAGCATCG ATGCATAGCA ATCACCAAAG CTCAAACTGA ATTGCACCCC
   144901 ATCTCGGATA TAGTTCGTGA AGTAAGTCAC GATGTTATCT GACATAGGTT TATCAGTCAG
   144961 ATACTTCTGC GATACAAACC CCTCATAATA CACACCGTTC AGGTCGTAAT GCTTGTCGAT
   145021 CAACTCCTCG GCATACAACC CTTTAATGTC GTCAATTATA CCCAACATCG ATGTAAATGG
   145081 TACTGGGCTC TCCTCTGACT TGACGATATT GACTAGCAAA GATTTGGTTT GGTTGTTTCT
   145141 CTGAATTACC GGTTCAAAAC CCATGGGAGC AACTGGCTGT GCTGGCGCAG TATTGGCAAC
   145201 ATGTGGTACT TGGCCACGAT TGTTGACCTG AAAATCTTCT GGCTTTAATA CTGTACGGTG
   145261 TTGCTCTCGA TTCACAATGT TTTCCTCAAA TCTTCCAGGT TGTTGATTAA CTCTTGCGGA
   145321 GTTGTGACTA ACTCTCGCGT CCACAAATGG CATTGCGCTA GGTGTGGGCG CTCTATTACC
   145381 ATATCTATCA GGCACATTAT TCGACATCAT AGAAGAACCA TGACGCGGCA TATCGCGATG
   145441 AGCCATATTG CCCGGCCCAT ACATGTTTTG CCTAGGTGCC ATCATTGGCA TCTGCTGGGC
   145501 TTGCCCAGGG CCATTATTAG CAATCTGTAT AGACTGTTGG TATATATCCC TGTCGATGAC
   145561 GTTGGCTAAC GACGGATAAG CCATAACCAG TGTGGCTGTC CACACCACCA AACAGTTATC
   145621 GACAATACCC GCAATCGCCC CAGGCATGTT CTTGTTGGGG TAATTCATAA AGTCGTTTAA
   145681 CACTGTGCTA AGAACAGCGT AGAAGTTCTT ATTGTTATAA CCGTTTTGTG CCAGCAAGTT
   145741 ATAAGCAAAT ACCCTCAAGT TATTGAAGGA CGTTGCCTCT GAAGATTGTT TAGCAATTTC
   145801 AGATGCCAGC GCAACAAGAA CACCGCTCCA CTCCTGAGGC AGTCCAAAAG AAGCATAATC
   145861 TAAGTTGGGT GCCCTCCCAT TAAAACCCAG CTCAGTAACC CTATTCACCT CTGCTGGTAA
   145921 ATTCAGCTGA TTATGGTTCA CATACATTTC ACTCTCCTAT TTAGAACCGC CATTTAAATC
   145981 CTAGGTCACA TAAGTTATAT ATGACCTTAA TATTTTATAA ATCCTCATCC TTCAATATCT
   146041 CAATCACCTC TGTTTCAAAC ATGGTGGCAT TAAAGTCTCC GTTTTGACCA AACATCAAAG
   146101 TTTTAGTTCT CTCTATCAGT TCGATCTTAG CCGGGTCTCT TGTAATAGTA CCTTTGTTAT
   146161 CAAGCATGAC ATATGGGTTT ATTTTACCAT TGCCAATAGG TTGTGTCTTT GAGATAGCTA
   146221 GGTAACCACC ACACTCCGCG TAGGATGGGT GTAATTTGTT GTTAGGGTCA TTGATTGAAC
   146281 CTTTACCATT TGTGTTTGCC CTTGATTCCT GAGGAATTAT CGTGGAGGTA ATTTTAAAGA
   146341 ACTTGTGATC ACCTGAATAT TGCACAGAGG AATTATTGTT CTTTATTTTC GAGTTGGATG
   146401 TTTTCACGTT GTCAAAGATG GCACCCTTGC GGATGTATTT ATTCAACAGC GCTGTTATTT
   146461 CAGCCGCCGT GGCATTTGGC TTGGATTGTA CCTTACTCTT CACCTTAAAG CTAGCCGTAA
   146521 AGATAGCTGT GATCAAATGG TAAAGTGTAT TATAAAGAAT AGTTAGTTCT TTACCATACA
   146581 TGGTGTTAAT ACTTTCCGTA TCGCTATGCC ACATACTGAA GTTCTTATGG ATTAAAAACA
   146641 ACAGATCGTA AAAGTCATTG CATGGGTAAC CAATCTCTAT CAGTTTGATC GAGATTATTT
   146701 CATCCAGATA TTCGTCTAGT GATGCAAAAT GTTTCTTGAT ATCCTCGTAC AGTTTTACCT
   146761 CGTTATGCAA ACCAGAGAAG ATTATATGGC CTAGCAAAAT TGACCATAGA TTTTTGTTAT
   146821 CGAGGTGTTT TTCATTTAAT CTATCAGGAA AATTATCGAT TAAATAAAAC ACATTTGCTA
   146881 TTGAGTTTTT CAGCTCTGGT GTAACGTATT GGTTTTCTAC TGCAAATCTC ACATTAGTGG
   146941 GATTGTAAAC AACATTGATA CATGTCCTGG GCTTTATCCG AATAGATTCG AAAATAGTCC
   147001 ATCGTTCACG AGGATAATTG TCTGTCGTTA TCTCCTTGGA ATTACCCGCA ACGGGCACTA
   147061 CATTAAAATA CTTTCTGTAG AACTCTGTGA ATCCATTCTT AGTTAAAAGG TAATGGATGT
   147121 TGGTGATCTC AGCCTTGGTC GTGGCGGAAG CGGTAGACTT CTTTTTATCC TTCCGATACA
   147181 GAGGCGCCCT GATTATCTGA CCCATTTCCC GGTCACCATT CACAACGTAA GTATGGTGCA
   147241 TTCTGGTGAA GTTAATTTTA TCTCTCAGCA ACGCAACAAA TATCCCTTTG GCTGTAGCTG
   147301 AAATAACTTT ATTGGATAAT ACAGGATAGA TGAAATACCT GCTACCACCC AAATAGAACG
   147361 CACCTGCCTC ACCAACAAAC GGTATGTAAA GATACACCGT TGGTAGTGGT TCAACGACAC
   147421 CTGTCACTTT ATCTCTGAAC TCAAAGAAGT ATTTAACCAG AAAGATATAC GAATCACCCA
   147481 AATTGACTGT TCGTTTACCA CTTCGAGGTT TTGTGCTTTC ATTGAATTCT TCCCGTGGCG
   147541 TACACCTTTC ATAACCCAGA TATGTGAGAC CACACATATC TGTAGTTTTG CTAAAGGCAT
   147601 ATTTAAACAC ATTGTCAATG TATTCTTCCG CTTTGGGTAG GTACTTAGTG GCTAATCCAT
   147661 TCATAACATC CGGATTCATT TTGGGCGTCA CGCCCGCAAT GTACTCTTTA AGATATTTAT
   147721 CCATTTTCTT TCCTATTTTA AATGATTAGC CTTTTTACAA AATATTTCCC TTATATGTAT
   147781 TTTTTCTACC AGCTGAAAAT TCCCCCCACA AAACTAGAGA TACCACCGAC AACACTCGAC
   147841 ACCACATTAC CACCCCATCT AGCGACGCCT GCAACAGCAC CTGCGACACC ACCCAAAAAC
   147901 CCACTAACCT TCGCCCCCAT ACCTGAACCG TTACTGAATA TAGATTTGGC CAAAATCAAA
   147961 ACACTTGCCG CCATGGCAGC AACCCCAGCC AATTTCATGA CACCAACACC AGCCACGGTT
   148021 GCCACACCAG CAGTAATACC CAACGCTTTT ACAGCGACTA GAGATGCTGC TAGACCACCA
   148081 ATGATACCCG GCACATATTT CATTGCCTCG GATGTATCTT TTCTTGAATA ACTTCTATCC
   148141 TCATAATAAT CTTTCTTAAC CAAACCTTCT TCCATGGACA CATTCTTAAT CTTGTCCGCT
   148201 TCTAAATTTA ATTTAATAGA AGCCTCAACG CCTTCCTTCT TTAACCTCTC GAGTTCTGCT
   148261 TTCAGTGCCA ATATTTCAGT ATCGTAGGTA TTCTTCAAAA TAGTAGTTTC GTACTCCAAC
   148321 TCTTTAATTC GCTCTTTGCG GCTTTCATCT ATGTTCCCGC CACTCACGGC CTTCTCACGA
   148381 GTTTCATAGA CGCCTAGCTC ATTACACTGA GTTACAGGTA CATATTTGTT ATCCACCTCT
   148441 ACATGTTTAC CACCATCGGG GTTTGTTTTA TATATAAACT TATAAAGACC TTCTTTTAAA
   148501 GCGATATCTC TTCGAGATTT AATGGGGAAA ATATCCCCCC CATTGTTTAC GTGTAAAACA
   148561 ATCGCTGAGT TATTTGAAAT TAAATCATAA GTTATAAAGA TGTCCGATTT CTTATAACTC
   148621 GTCTCATCCA GTATTACATT CCTTAGACCG TTAGCCAGTG GGTGATTGCT GGCATCCACC
   148681 ATAGATTGAA AACTAATCAC GATATCTTCA TCAATGAAAT AAACATCCTC ATTAGTTTCA
   148741 TTGTTAGCGT GGATGTCTAA AACTAAATCC GCTGTGATAC TTAAATACGC CTGACCTGGG
   148801 AAATAGTTAT CTGTGGTAGG TCCAGTCATC TTCCTGTCCA TAACCAGACT GTTAAATTCC
   148861 AGATAGAGGA TATACAATTC ACTATTCTTG TTGGGGTTAG TTACCTCTAT GAAATTCTTA
   148921 AAGATTTCAT AATCTGCGTA TTTGATGTAG TATGTTTTTC TAATAACAAA CTTGTTAAAT
   148981 ACCTTGTTAT TAAAATCGTG GGTGTTGGCC ATCCCTGTGA ATTCTGGAGA GTTGACCGGC
   149041 GGTGTGAAAT TACTAGATGG CGTTGGTTTA GCGGTAAACC GCATTCCATC TCGACCAACA
   149101 ATTGTCAAAT CTCTTTGTGT AAAGTTGTAA TAGCTTTTTG ATACGTTAAA GCTAAATTCT
   149161 CTATCGCTGC TGTAGTTCAC ATTTCCATTT TGTCTGATTT TATTTTTGTA ATAATAGTTA
   149221 GTTTGATTTG CTGAGTGATC CACAGTTCTA ATCATTAAAA ACTCTCAAGT TAAAATTAAA
   149281 AAGCAAATAG CACTGCACGA CAAACTAGTC GTGCAGTGTA CACCAAATTA GTCATATATA
   149341 ATCAAACAAC ATTGGAACTA AATCTCTCAA TTGTATTTTT AAACTCCTTG ATAGATTCAT
   149401 CATCACTTAA CGTAAAAGTT GTCACATTAA AAGTTTCTAT CCCATGTTTT GTCACAACGG
   149461 CTGTGTTAAG GGTAAACCTC TTCTTATTAA TCTTAACAAG GTAGTGAGTA CCGGATATTA
   149521 ATTTCAGATA ACCTTCTTCC TTTGCCTCCC AACTATCACC ACTTAAATAT TCCCTCAGCG
   149581 AGTCGGCATT TTCACATCGT TTTTTATAAG CCATCAAAAC TTTCTTAGAG ACACCAGACA
   149641 AAGTTCAACT CCTTATTATC ATGCTTGCAT ATTCCATAAT AGTTATATGT GACTATAAAA
   149701 AAATAAAAAT ACCCCAGCGA GGCCGAAGCC CCGCCGGAGT ATAATCTCAA TAGTACAACT
   149761 ATTACACAGA GTGCATGTTG ACAGGTACCT TGGTCAGGAT GTTCGGGATA TTAATTACAT
   149821 TAATAACCGC CAGTACAGGC AGGTTAATGA AATGCAAGAA AGATGGCTGA ACAGTCAATT
   149881 CCTTAGAAAT CTGTCCGTTA CGACTGATTG GCAGGTTGAT AGTCATTTCA GTTTTCCAAG
   149941 CCATGTTACC GAAGTGCAAT GGGTTAGGAC CGTTGTTAAC GTCACCATCA AACACACCGA
   150001 AGGTGATGTA GATGTTGCCG GCAATACGAC TATCAAGGGA GCTAACAACG CGTACGTTGA
   150061 AATCGTTACC CAGAGTACGC AGATCACCAG TGATTTGCAA GTAGCGAGCC AGTACAGGAT
   150121 CGGTACCGAT AATTACTGTA GGTGAAGGAG GTACACCGCC GCCAGACATC ACGAGTGATG
   150181 CAGCCAGGTA TTCGGAATCA CGGTACATGT TGTACGCCTC ATCACGAATC TTGTTAACGA
   150241 TAACTGCCTG CATGTCAGCA ATACGCTCAG AGGACTTGAT AGAGTCAGTG AAAGCAGCCA
   150301 TGTCGATTTG AGTGTAGTTG TACGTGGGTT TAACCAAGTA GCGACCAACA CCCAGAACTT
   150361 CAGGCCAGTT GCCAGAGCTG TCACGAGCAT CAACGTAAGA ACTGAGGATA TCAGCACCAT
   150421 TCAACAGGGT GGTTACCGCG TAGTTTGATG TACGGATACG AGTAGCCGCA ATCAATGCAC
   150481 CGAGGTCACT AGCTTCACCA GTTGCATCGT AGTTCACTGG GTGCAGCGAG GTGATCGGTG
   150541 AACGCATAGG TACGTTATAC AACTGTGTGA AATAGTTCAC GTTGAATAAC TGACCACGTT
   150601 GACGTCTGTT CAGGTTAGCG CGGTAGCCGT CAAGGTCATA ACCGATGATA ACGCCAGCAC
   150661 CAATACCAGT CGCGAATGTC AAACCACTAC CTGCAGTCAT GTCGATGGGA GTACCGGTTG
   150721 AGTCTTGCAG GGTATAAGCA ACGATGCTGT TACCGAAGAC GGTGGTGTCA CCCATTTCAA
   150781 TGTTCACACT ACCAGTTGCA TCCAATTGCA AACGAGCGAT CTGGTTGTTG GTAACGAGGT
   150841 TAGCGAGGTA GCTAACAGTT AACGGACCAC CAGCAACGGT CAGTGTGTTC TTATTGATCA
   150901 ACAGTGAATT TGTTGAGAAA TTCAGTGTCA TCAAACGGTA GTTTTGCTGT GTGGAGTATG
   150961 TGAATGAAGC ATAAGGCAAT TCTTTCACGT CAAATGACAA TACGTCGGTG TGTGTACCAT
   151021 CGGTGAAGGT AACATACAGC TTGGCCAGCT TAACTGAAGG AACGATTGAG TCAGTTACGT
   151081 CCATGGTACC AGCGTTCAAC AGCGCGTCAG TTGCAGAGAT ACCCAGCAAT GACAAACGCT
   151141 TACCAACCGC CAAAGGAGCT GTTTGAATAA TCTCGCCTTC CAGGTTATAG TTGTAAGGAG
   151201 GAACAAGAGT TGGATCAACG AACATGGAAA CAGATTGTGC ACGATTGACA GGGATGATTC
   151261 TGGTCAGTTC ATTTTTCAGG ATCGTGTGGT CAGCCAGGGC TCGGATAACG TTGATTTTGT
   151321 TATATTGGTC CAGGGCACCA GAGATATTAC GGGTCAGGTC ATTGAATACC ATCAACAAAC
   151381 GAACAGTTAC ACCGATACCA ACTTGGTCGG GTGAAACAGT GATGGTTGGG AAGAAAGTTT
   151441 CGCCGAACTC ATCTTGACGC GCTGCTTGCA GGTTGTAGGT GATGGAGTAC AGGTTAGCTT
   151501 CACGGTTTTC TACTTCGTCG TATGCTTCAG AAGAATATGC ACGAGTAAAG GTACCGTCAT
   151561 CAACACCGCT CATCGGAGCA AGGACTGAGT TTGCATCAGG AGCCATTGTC ATGTAGGTCT
   151621 TTGCCTGCAT GTATGCTGGA ATGTTAGCAG AAACCAAACC AGCAATTACA GCTGCTTTCT
   151681 TTTGAGCTTC TGTGAAACCT TCAGCGGAGA GACCCAGTTG AGCGATGATA GTTTCGATGC
   151741 CTACGTTAAG TTCATTAACT TTACGTGCCA GCATGTTTTC ATCGGCATTG CTGATAGCTT
   151801 CGCCAGAAAT AACCAGCTTT GCGATATCAG GGCTTGACAG TTGATTGGTT GCTTGTAAGG
   151861 TGGCCAGGTG ACTCACGATA GCGTCTACGC CACGTTCAGT CTTCTTAGTG AGCAGTTTGT
   151921 GCAGAATTGA CATATTCCAT CCTCAAAAAA TAAATAAAAA ATAAACTAGA CTTTTGGTAC
   151981 CAACCGACTA GATAGTTTAT ACTAGTCAAA TAATTAATAT ATTAATTCTG GTTATTTCGT
   152041 ACCAGGGCAT TTAAGTAGTC GATATAAAAT GGTTTCATTG CAACCTCTTT TATACTCAAG
   152101 TATTTATGCA TATACCTAGT AATAGATATA ACAAATTTGT CTTTAAATTC ATACCCAGTG
   152161 ATCATATCAC GGATAAAGTC GTCGTCTACT AAAACTAGCA GGGTATTCTC GCCCACTAGC
   152221 TTGAACTCCC ACTCGTATTC TTGTTTAATT ACATGTTCGG GAATTATAAT ATTTGAATTG
   152281 ACCCCAAACT TGTATAAAAT ATCAACTGCG AATCTGTTAC TAAATTTAGC AAGAACTCTG
   152341 TTCAACTGAT ATAAAGTGAC AGCGTCTTCG TCGGAAAGAT ATCCATCCAA AGAATTAGTC
   152401 TCTAAAATCC TGTTAAAGTC ATAACCGGCA GCTTTTAACC TACCATATAA TCTTGTATAA
   152461 ATAAAAGCGA CTTCATCGTG ATTGACTACC CCCACACCTC TGTCATTGAA CATATTAAGC
   152521 TCCTAAAATA AAAAAAATAT ATTCGCCCTT CATAAAATGT ATCAAATTCA AGAATAACTA
   152581 AAATATTAAG AGGGTGAAAA TGGACAATAA ATTACTTCTA GTAAAGTCTA TCACATTGTT
   152641 GTACAGAGAG AGTGTCGGGG AATATTCCGA CAGTAACAGT TCAGACTTGG TGAATAATTT
   152701 ATTAAATTAT ATTAAAGTAT CTGATATCAG TCTAGGCATT AATACAGAGA AAGAGATTAT
   152761 TCAGGGTTTA AAGAGCACAG CAAAGGAAAT GGCTGCTAAT GACCCCGGAT ATAAATACAA
   152821 CCGCGAGACA TTGTTACAAC AGTTACGTTT GAACACAGTT AACGATGATC GATTATTTGA
   152881 AATCCTAAAG AAAGCAATCG AAGAAGAATA CAACGAAACT AATAATAAAC GAGCCATCAC
   152941 AAACCTAATC AAAGATTTAA ATAACTTCTT CGTAGAAGAA CAAATCGGTG AGATCTTATC
   153001 TAAAGCCGCA TTCACGTTTA AAACGGGTAG AGAAAAGATT AAGGATGTAA ATACATATAT
   153061 TGCTGAATTA GTTGGCCAGC TTGAACCACT ACAAACTAAT GTTAAACTGA AAGATCCTGC
   153121 GATCACTGCT AGTATCGATC TAGGTGACAC AGAAAATATT AATTTGTTAT TAAAAGAGGC
   153181 CAAGAGCTCT GGCGAAGAAA GTCTCATTAT GAGACTGGGG TGGCAAGACT TAAATAAAGC
   153241 GCTGCAGGGA GGTGTACGGC GCGGTGATTT TGGCATGATC GGTGCCCTAC AGCATAAATA
   153301 TAAAACAGGT TTTACATTAT CACTATTTAA ACAAATAGCT GTGTACAATA AACCATATAT
   153361 GTTGGACCCG ACTAAGAAAC CTTTGTTACT TAGAATTTCA TTTGAAGATG ATTTAAAAGA
   153421 TAACATTTTC TTTTTGTATC AACAACTGAA AACAGATGAA ACCAGCGCAC CCATTAACAT
   153481 GGACTTGGTA GATACAGAAG AGGCCACAAA GTACATACGT GAACGCATGG AGATTAATGG
   153541 TTATCACGTT AAGTTCATGC GCGTAGATCC AACAAGGTGG TCTTACAAGA ACATCTGTAA
   153601 CAAAGTGATC GAACTTGAAG CGCAGGGGTA CGAGATTCAT GTTCTGATGT TGGATTATTT
   153661 AGCACACGTA CCTACCACGG GGTGTATTAA CAGCGGTGCA CAAGGTACAG ATTTACGGGA
   153721 CATGTTTAGA AGAATGAGAA ACTTCTGTAG TCCTCGTAAA ATTGCTTTGA TAACACCACA
   153781 CCAACTCTCA AGCGATGCTA AGAGCTTATC GCGCGGCGGT ATACCTGATG AACAGTTTGT
   153841 TAAAGAAATC AACGAGAAAG GATATTACGC CGGTAGTAAG CAGCTAGACC AAGAGGTAGA
   153901 CTGGGAACTC TACATTCACA TTGCTAAAGA AAATCGCAGG AGTTATCTTA CTGTGCAAAG
   153961 AGGTAAACAC AGAATACCTT CGATCATTGA TGATGAAGAC AAGTATTTCA TGTTACCCTT
   154021 TCCAAAGAAA ACACCAATCC CCGATGATAT TAATGGGAAG AACATAGGTC TTAAGAAGTA
   154081 TCCAGATGGT AGTGTGTCGG AAAATGAAGA TAGTGAAAAT GAATCATTTG GTTTTGGCTT
   154141 TTAAATAAAA AAAAAAATAA TGGAGAGAGA CACGATGTCT CTCTCCTATG GCCGGCCTCA
   154201 GTAAAACCAT CAGTCCAGCC AAGCTGGACT GATTCGTCGA GCTAGGTACT CTTCCTCCCG
   154261 CCGCCCATTC ATATCCTTAA TTAAGGACTT GAGTTGGGTA GGCAGCGAGT TGATGTCCTT
   154321 GGCAGTACCG TACCATTTCC CATAGAGGAC ATTAGCCCCA TTATCGATGA TCCGTACCTC
   154381 CAGCTCGTTG CCGAGGATAA CCATCAGAAC GGCAAAGATT GCAGCCTCCC GACTTACGAG
   154441 AGAGCGGTTG AACGTCTTCG CCCAGTCAAC TGCCTCCACC ATCTGGCCAG GGGTTGCAAC
   154501 AACCCCTGCA CGACGGAAGT ATACGGTCAA GTTGTTTGCG AAGGTTTCGA ATTTGTTCAT
   154561 GATTTATCTC CTTAGTAGAT TTCCCATCTG GTATATGTCA TGTAACGCAG TTGTCGTCCA
   154621 TCCACAACCC TATAGAGACT AACTTTGGAT TAGTCTCTTC GTCCATTTGC GGACCTTCTG
   154681 TCCAATCGAC GACGGACGAC GAGTACAGTC TTCCATCAAC TGTATATTCT ATCATATATC
   154741 CAAGATCATC CAGATCTGTG GAATACATTA ATTCATCACC AACAATGAAG TTGGCTCCTT
   154801 CCTGTTTAAA AGATTTTTCG TGATAGGTGT CATGCGCCGC ATCGATTCTA TTAGACCTTA
   154861 ATGCCCATAT CTTTTTCTCG AGCTCTTCCG GGAAAGTGGG TAGTTTATTT TGGGACCCAG
   154921 CTACCCACTC CTCTTTTAAG AGGAGTGCAA GATCGTCCCT ATGGATGATG GTTAACTTAT
   154981 TCATAACAAC CCCCTATTGG TCTCGTACCT GTTGACGAGC GTTTGCCAGA ATGGCATCAG
   155041 CAATGCTGGT GCCTGCGTAG TCGTTCTCAC GACTTCTCAC CATTGTCACC ACAATTTCCC
   155101 GCAGACTAAG CGGGATCACG TAGGGGTTGA AAGTCTCTCC GTCATACCAC ACTGAGTACA
   155161 ACTGGATAGC TGTCCACTTT GCGGTATCCC ATATAGATTC CGCCGTTGTG GCGCTGGTGG
   155221 CATTCTCGAG CATCACGAGA AAGAATAGCC CAGTCAAGGT AGCCTTGCGG CTACCGATCT
   155281 GGTAGCCGTT GGCCACCAGC ATGTGACCAA CAGCGACCGC ATAGCCATCA TCGGGCTGTT
   155341 TCAACCCCGC CCTGCGCGAG TAAACGCGCA GATTCTGGGC ATGCTTCCGA TATTCTTCAA
   155401 TGCGGCGAGC TGGGACGCCG AGTTCGAAAA GATTGCTGTT CATGTTATAT CTCCTATAGA
   155461 ACTCCCCACA CTACGGGTGT AATACGAAAT TGTATTACTA TAAATCCATA GTGTGGGTAC
   155521 ATGATTCGAT ATAGTTATAT ACGACTGAAA AAAAATGTAA GTAAATATTT AAACCACACC
   155581 ATTGAATTGA TAAGTACAGC ATGGATATCC ATGTTAGTAA TATATGCTCA GGAAAAAATA
   155641 CAATTAAATA GTCTATACCC ACCTACCAGT AAAGGTGGGT GAGTATAGAA ATGTTTTTTA
   155701 TTTTAAGCCC TCGGAGTTAA ATCCCACACA TTGGAGTCTA GTTTAACTAA AGTGTCGCCT
   155761 TTCATCAAGC TAACACCTAC AGTAAAGTTC GCGCCTGTTG CGACATATGT AGCGCTACTG
   155821 ATATCTACCA TAGTAGAGTC TGTTGTGTTG ATAGTCACTG AGTCAGTGAC CACTAAAAAG
   155881 CTAGGTGGGT TTGCAGCATC GGAAATACCA GCTACCAATG CTTCGTTACT TCTGAAAACA
   155941 GTGACTGTTT TTGTTGGATC GTATGTGCCT CCTGAATAAT AATTACTCAG ATTTAAGGGC
   156001 GTTGCCGTTT CGATGTAGAA AACCTTATAT GTATAAGTGT TATCTTCTTG CCACCCAAAA
   156061 TTCAACGCCG ACATCACTGT AAACTGATTA GCTGTTGTTG GTTGATTCAC AATTGCCATT
   156121 TTTTTATCCT CGTTTATCGA CCATATGTTC CAGCAACCAA ATTGCCGAAT ATATAGTATT
   156181 TGTTTTTTAA CATGGCACCA CCTATATTAA GCATATTGTA CACATTGGTA GGTGTCGTGA
   156241 CGGGGTTAGT TAAATTGCCA TTAGCGTCAA TAGTGAAATA TATGCTATCT GTGGTAGTAG
   156301 CACCATTGCT GTCGAGGCCG GATATTAACA TAACATCTTT ATTTCTTACA GTTACACTAG
   156361 CACCAAAAAC AGGAGTGGTG ACTGTATTTG TAAAGTTGTC ATTCTCTATT ACGCATAGGC
   156421 CAAGTGTGTT ATCGTTGTTT ATAGTCATGC TTTGCACATC TGTGACTACT GTGGCATTGT
   156481 TACCTGATAC ATAGCCGTAC AACAAATATA TCTTGGTGGG TGTGCAGACC ACGTTAGGGT
   156541 AGGATACTGC AGTGATTAAT TTATTACCAT ATAAGGTAAA TGGGGTTAAT GTACCGTCAG
   156601 TGTTAATAGT TGACACCAGA ATTAGATTGC TTTCAGTGTA TACAAAATCA ACACTAGAAT
   156661 AAACCACACC CCCAAAAATA TATAATTGGT TACCAACAAT TGCATATCTG GCACCATAGA
   156721 GAGAACTAAA CGTGGTTAAC CCCACTGTGG TTTGAACGTT GGCGTTATAG ATACTTAAGA
   156781 TATCCAGCGC AGTGGTTGTT ATAGCACCCA GCGTACCATC TGGATTAATT GGGGCTGTCA
   156841 TTATTACAGA CGCATCATCG CCACCTATTG TATAAATTCT ATTGATGGTT TTCACCACAA
   156901 TGAAGTTATT ATTAGGTGTG GGTAATATAT TTGATTGTTC AGTAACCCAA GATGCGATAT
   156961 CACCGCGACC ATTGATATCG GCATATAAAA CACTGGTAGT TGTGGTGGCA CCCATATTGA
   157021 TGAGATTGTC GTGTGGCATT GGCATGTCAC CACCACCCAA TAAATACACC CGACTAGAGG
   157081 TAACTATTGG GAAAGCTGTA TTTACTCCAA CTAAGGAATT TGGAGTTTCG TTAACAAATT
   157141 GATTATTTAA AGGTCCATAA CAACCAATCA TATTTAAATT TTGATTAGAT GGAACCGATA
   157201 TATTGCTTGT CTTTGTTGTG ATACTTGCTA CACTGTTCTG ATACAGTCTT GTAACATTGT
   157261 TAGCCTTTGC TAAAAAACCT AACCCATCAC CCACTTTAAT TCCCGCCAAA TCTGTAGAGA
   157321 ATGCCGTGTT ATTGTAAATG CAGTTATTTA CATTACCTGT ATTTGGAATG ATACTAGCGA
   157381 CTATGTTCAA CTGACCAAAT TGCCCACCTG GACTGGCTAT GGGGTTTGTG TTCACACTTG
   157441 AGTTATCAGT CAGAGCAATT GCGGTGCCGG CGCTGATGTC TACGTTTCTA AAATAAACAT
   157501 TTGCCGAACT TAAGTCGGTG CCGCTCAGAG TTAACATATA GTCACCAACA CCAGCGGGCA
   157561 TCATGGTGGT TACAATTTGC GGTGGTGTTG AATAAACAAC ATTCTGGTTA CTGTCTATGA
   157621 TATTAAAACT CAGCGTATAA TCGCTACTGG GTAATAACCC AACAATGCTA GTGCTGTAGT
   157681 CTACATTACC CGTGAGCAAA ACATTACCCA TTGGCATGAT CACGTTAATA GATCCAGGAC
   157741 CGGTGCATAA CGCGTTGATC ATAAAAGTTG AGTCTATGGG CATCCCATAT GTGCTAAACA
   157801 AATTAACAGA TACACTAAAA CTAGTATCTG TGATGTTATA AACATTCACA TTGGTTAAAG
   157861 CGATGTATTT CTTAAACTGA TTTAAACCAG CGTTATTATC GCCTGTATAA AATTTATATG
   157921 ATGAACCACC TAATGGTTTT ACAAAATATA TTACATTCGT TTCTGGGGTT GTTGGTACAC
   157981 CTTTCACCCT CTCAAAAAGC ATCATGTTTG ACATGTATTC ACCTATTTAA ATATAAAGTT
   158041 TGCCAGACAA CTCAACAAGT TGATCGCCAT TATTAAGGTC TACTAATGTG GATGTGTAAT
   158101 TACCAGCAGC CGTTAAAACA TTGGAACATA AATATAGGTT GCCATCCAGC AAGTCAGCGT
   158161 TCTGAATGCC TGTGTCTGTG TAATCTGTTT CCACAGTAAA AGCTGGCTTG GTACTAGATA
   158221 AAGGCCACCC ATTGAATGCG AAAGTTTCAG CAGAATTGGT TGCGGTGGTA CCATATAAGT
   158281 TATATATGTA GTACGGTGTG ACTATCGGCA TGGTTGGGTA ACCAACACCA AGAGAAACCA
   158341 AAGTGGATGC CGCTGTTAAA TCAACACCAG TGTAGTTTAT AGTGCCATCT GAATTAGTAG
   158401 TAAGAACATA AACATCAGTA GTACCATCCC CAAACATCAA AACTAGATTT TTGGTATATA
   158461 CAAATAACGC TACTGTTGAT GTGTTTGGCG TGGTAGCATT CACAGTGATA GTTTTATCTA
   158521 CCCACGCACC CAGAGTGCCG TCTGGATTAA TTGGTGCGTA AAGATCATGC CATGTATTTA
   158581 CAGTACCACC ACTATTCACC ACATTTTGAT AAGGTATATA AACCATGGTA TCTGTGACTA
   158641 TTACCTGATT ATTTGGGTAC AAACTTGTTA ATTCGTTATA ATAACTTAAC AAAAGCGGGT
   158701 CTGTGTATTG TGTCCATACA CCCAGGCTAC CATCTGGATT AATTGGGGCC TTGTAAAAAT
   158761 AGTTCTGTGG GGTGTTGGTG GCAGAAATTT GATTTAGTGA AGCATCATAA CCACCTAAAA
   158821 TATAAACGTA TGATTTTGTT GAAACCATTG CCGTTGCCTG AACACCTAGT GGTAAACTTG
   158881 TATCTGGTAC CCATGCCCCC AAAACACCAT TGCTATCATA AACAGAGTAA TAAACATTGT
   158941 TAGAAGAAAC AGTAGTAGAA GAACTACTAT CATAACCACC AATAAGATAA ACTCTTGTGT
   159001 TAGTGACTAT CGGCATGGAA CCCGAAGAAG TGGATGGTAA CGTTAACGTG CTATCTGTTA
   159061 AAGGCGCTAA AGTGCCATCA GGGTTAATTT GGGTTTCTAA ATAAGTGGTC AGGTTAGTTG
   159121 CTGTGTTAAC ATTAAAATTA AAAATATAAA TCTTATCTTT AACTTGCACC ACGGAGCTCC
   159181 AATACCCCTG ATTTGTAGTG CCGGCAAATT TAGAACAGTC ATACGTAACT ATAGTTGGCT
   159241 GTGGTATCGT GGTAGGTGTA TCGGTAGTAA TAAAGTTTGG GTTTGAATAA GAATTACCGT
   159301 ATGTAGCATC GTTACCTACA GTCACAGTTA CTGGCTGTAG TGGGGTGGGC GATATATACA
   159361 TTTTAATCTT TTGCCCACCC CTTACACTGT ATGTGGGCAA AGCTGTTAAT GGTTTATCTA
   159421 ACACCAATGT CATGCTTGTT GCTGTGCTAG TTAGCGACTG CACAGTGTAT GTGTATGTAC
   159481 TACCATTTTC AAATGTGTGA ACTGTATCAT TCACAGCTAA CAAACCATTC TCTAAACCCA
   159541 ATGTCAAATT AAGACCAGAA CTTGTGTTAA ATACAGAATA TGGTTTTGGT TTAATTGTAG
   159601 CACAGGCGTC AGCAGATGCA AATGCACCTG GAGTTACCTG TGAAGCCATT TCAACTGTTT
   159661 CTGCGACTGC CCCATCGGCT GTGGCATTTA CAGAGGCGTT AGTAAGAGTG GCTGAGCTAT
   159721 TAATTACTAT GTCAGAATTA TTAATTGTCG AACCAACAAA ATCAAATGTA TAGTTGGCCG
   159781 GGGCTATGGT CATTAAGGTC ACAAAAGTAG TTACGGGAGA TGTGGCGGAG TAAGCCGAAT
   159841 CTAAGTTAGA TGTCACTATA GCCTTGATGT CGTATGATGT ATTAGCAACT AGGTTGTTTA
   159901 AAACATAAAT AGATATTGGC GAGTACGTGT ATGTGTTATC TAAAGTCCAG ACAGTATCTG
   159961 TTGATAATTT ATGATATATT GAAATGTTCA GAGTCGCATC TTGGAAATTA CTATCCACAC
   160021 CAACATCGCT GAAATAAATG GTGGTGCTGG TATCTGTTGT CATATAAACA GATACAGTGG
   160081 GGGAGGGGGT GTTGCTGTAT AATGAAGTAA TTGAGTTATC ACTACCAGTC ACTAACATTT
   160141 GTGTTGTGTT ATCAGCATTA GCCACAAATA AAACATTATC TGCTGTTGAA GTTGTAGGCG
   160201 TTTGATTTAA ATATTCAAAT AACATTGAGC CAGACATAAA AAAACCTCTT TATAAATAAA
   160261 TGTCTGAGTG TTTAAACACT CAGACAGAAA AACTACGCTG TATTTTTAAG ATCAGCCTTA
   160321 ATCTCTAAAA TGGTGGTTTG ATCATCTATC ATCGCACCCA CATCAAATGT TCTACCAGTT
   160381 ATAGGTAAAA AAGCATATTC GTAAGTAGAA TACCCATTGT TCTCATTGAC TGTAATAACT
   160441 GGGTTGGTTA AAATAGCTCT TGCCATACTG AGGCTATCTG CACCATAATC CGCAAACACA
   160501 GATAAATAAT TAGTTCTAGC ATAAACCGGG TTGTTGGTTA ATGTGACATC TAGAGTGGCT
   160561 ACAGTGACCG GTGTTAAACC ATAATTCGTT TGGTTATACC AGGTGTTCAA AGGAAGAGAA
   160621 GAAGTGGCTG ACGTGGCGGT GGCCATACCG TAATAACCAG ATGCATACTG ATTAAAAAAA
   160681 TAGATAAAGT TATTTGTGAA TACTCTGCCA TTCGCATTAC ATAGCTGTGT AGCTGATGGG
   160741 TTCGGAAGAG AAGCGATATC ATTAAAAGTC AAATCATCAT TAAATGTCAA TACTTGAGCA
   160801 CCAGTATAAA AGAAATATAA GGTGTTTTTA GTAGACATTA TAACGTCATT GAGATTAAAT
   160861 AGTGGGATAA TCCCACCCAT AATGTTAGCT GGGCAAGGAA TATTATCTAA AATACTACTA
   160921 GTGGTGAGTG TGCCATCCAC AGCCACACTA AATTTTAATA TCGAATAAAC GTTATTGTTG
   160981 TTGTTGGTAT TTGCATATGT GTATGCTAAA CCACTTTTAA AGAACAAAGG GAGATTAAAA
   161041 GAATAATAAG CAGATGGTGT CAATGTAACG TATGGCGTAG CTGACGTTGA TTGTGTCAAT
   161101 GAACTATCAG GGTTAACAGT AACAGTGAAA TAATTCATTG TATACGAACC ATTTACGTTG
   161161 CCAGTAGAGC CTTTCTGTAA GTAATAGAAC ATCCCATTAT TAAAACTAAT AGCGTAATTC
   161221 GCAGCGACTG CCAATGTGAG TGTGGCTTTT AAAGTGAACA CCCCAACAGT ACCGTCTGGG
   161281 TTTAAAGTAG CAGTATAAAT AGCATTTGAG AAAGTCCCAT AACTACCTAG TGAGGTGTAA
   161341 GTGGAATAAT TCTGTGCCGT ATAACCACCA ACAACATATA CGATGTTGTT ATTTATAAAC
   161401 ACCTGAGCAT CTTGCAAATA AGTTATCGGG AATGTATTTG TATCTGTAAC CCACACATTG
   161461 TCCAAAGTCC CATCGGGATT AATATTGCAG GACCATATTG TGTTAACACC CACGTTCCCA
   161521 GTGTTAATGC CGCCAATACA ATAAACTTTA CTGTTTGTGG TAAAATATGT ACTACCATTT
   161581 AAAACATTCG GCGACGTGGG CGAAGTTGTA TATGTCAAAC CAGTTAAAGT ATTTTTATCG
   161641 CAGTAGTACG AATTGAATAT ACTGTTACCC GGCACTTCCA ATTGTTGAAC AGCGACACCT
   161701 GTTATATTTG CAGAAGTATT TACACCACTG ACATCTGTAA TTGTTATACT TTTACCAGAC
   161761 GCCATAAATG CAGGAACTTT AGGGCAGTCA CAAACAATCA TCTCGTTAAG CAAACCCTGG
   161821 TATGGTTGAA GATAACATAC CAATTCCTTT AAAGTGACAC CAACCTGAAT GCCAGTGAAG
   161881 TCATTTTCAC CTACTTGTTG ATTAAAAGGA ATAGACTTAA CTAAGGATTG GTCACTAGCA
   161941 ATAATATAAT TTTGACCATT CGCATTAGTA TTTAGTGTGG CATTTGCATC TAAAATTAAA
   162001 GAGCCTGCAT TCAGCGAATA CCCGCCTAGA TATAATTGAC TATTAGCATC CATCTGCGGA
   162061 TTTAAAGTGG TCACCTGTAT CACTTGTGAA TCTATCTCCA TGTTGGGATC CAGATTATCT
   162121 ACAAATTTAC ATTTAAACTG GTAAGCTACA TTAGGGTCTA ATGGATATAC AATTGTACCG
   162181 AACGTTGTTC CATTGATGAA AGTCATGTCG TTATTCACGG CTGTCCAAGC AGTATCTATT
   162241 ACTTTTTTAT AGTAAAAGTA CACGCTAGTT CTTTCGTACG AGAAGCCCGC CAGGAACGAT
   162301 ACAGTCGTGG ATAGGGTGAT AGCAGCACTA TCGACATTAG TGGTCGTAAA ACTCGTTATA
   162361 GACGGATATT GGGCCACTCT CTTCAGTATT CCTGGAGTAT TACCACTTAT ATATAGATCA
   162421 AATGCATCCC CCGCATTTTC TGATTTGACA AGATACATAG TGTCTTGATC TGGAATAGTC
   162481 GGTAAACTAG TTACCCTGGC GAATTTCATC ATGCTCATTT ATTTTTTCCT ATCTATCGGT
   162541 TGTTTAAAAC AATTAGGTGG CAAATCTTTA AAAAGAGGCA GCACATAAAG ACCATGTGTA
   162601 TCTATTTTTT TATAACACAC AATTGGACTA ATAATGAACA GTTCCGTCGG GTTATCAATG
   162661 CAAAACTGTT TAAATTCATC TATCTCTTTT TTAATGGCGG CAATGGGTAA CAGATTTAAC
   162721 TTAGAATCTA AATACGGAAT AGCATACGAG TTACCGTTAC GGCCACGTAT AATTTTATAA
   162781 TCAGCCCCGT ACTCAGCTGA TGCAGCTCTT GCATAATCGT TGGCAAAATT ACCAGAAGTC
   162841 GAAGTACCGT ATACGTATAT AGCCATTTAC AATGTAATCC TTTTGTGTGT GATCTTCATA
   162901 ATATTCAACG ACTACACCTT AGTAGTCGGT TTGTAAAGTA TCTAGTTTGA ATTTGAGTCT
   162961 TTCTAATTCA TAACCTAACC CACTTATTGT ATCTTCCTCA TGAATTATAA TTCTTTCCAT
   163021 ATTTGTGATC TTCATAGATA TATCGTAGTC GATTTCATTA GAAATTTTTT CTTTCAAACT
   163081 TTCTAATTTC CCTTTCAAAC ATTCTAACAT CTTTTTCTCT ATTCTTAAAT CAAACTCCTT
   163141 TTGAGTTATT TCAATTTTAA GTTTCTTGAT TTTACGATTC TTGAAAAAAA TAAACATAAT
   163201 AACCTCATTA AAAAAATAAA CAAAATATAG ATCTAGTATT TACTAGATCT ATATAAGTGG
   163261 TTTTTTTGTA AAACTTACTG AGCAGGAGTT GCTGGTGTAG GCACGGTTGC GTCAGAGGTA
   163321 GCTGGGGCAG TATGCGAGTG AGTAGCCACT TTATGCATAA CCCCCTCGGT CACGTCTACA
   163381 ATACCCTTAC CCAATGCCTC AGCACCGATA AAAGCATCAG CCACAACAGT CTCTACAACA
   163441 TTTTCCACAT CTTTCACAGT TGTCATAATC ATATCCTCAA ATTAAAATAA ACACACACAA
   163501 TAGGCTATTA AAGATAGCCC AACAAACCCT TTGCGACGCT CAAAAATAAA TAATCTTTGA
   163561 TCTTATCTTC TTTCGATAAC TGCGAGTAAG GCACCATGCT GGGATGGGTT TTCTTAACCG
   163621 GGTCTTTTAC ATCACCATAA ACCCAACCAT CAGCTTCCTT AAATCTTAAC CAGTTCTCAT
   163681 GCATCTCACC CTCTTTGGCG CTGGGGTGTT CAATTACATA CACCACGCCA TCGATAGCGC
   163741 TATTTCGGAT ATTGAATGGT GCTTCATCCC AATCTACCTG TGATGTATCA CCCATTAACT
   163801 CGCAAAACTG TTTATTCATA GTGTGCGCTA TTTTAGCAAT TGCGATAGCA TTGTATTGTT
   163861 TCTCAGTACT CATTTTTTGC CCCAATTAAC ATTAAAGTCA CAAACATTCA ACTCAAAAAT
   163921 TTCCTTACCG TGTTCAATGA TTTCTACTTC CTTGAAATTT TCTTGGAAGT CGGTAGCAGT
   163981 AAACATCGGA GTAAAATCCT CGTCCTTAAG ATAAATATCG GTCATGTTCC ATATAAACTT
   164041 ACCGACTTCT GTATTTGCTG CATATGCAAT CATATTTAGT AAGAGTTTAT ATTTGAGGGA
   164101 GGTCTCTCTA GCATTAACTA TGTCCACATT AGAACTACTC AATACCATGT TTAGTTTACC
   164161 CTTATACTCA TCGGGGGTAA CAGAAAACTG GAGTAGTAAC TCTGTTGGGG GACTAGACAC
   164221 ACCACCGCGA ATGATGTTTT CTTTGGTTAA TGTTACATCG TAGAAATCAT CGCCAGGAGA
   164281 CCACAAGTTA ATAGCTAGTC GTTTACCAAA TGGTTCAAAC TTTAACTCTG TGATAAGATT
   164341 AAATAATTGG TCTATGTATC TATTACCATC AAACGCTTCA AGATCCTTCT GGGCGAAATC
   164401 GCGGCTCTGC GATTCAATTT TCATATATTC TTTTTCAATA TAATCAGATC TATCTTTAGC
   164461 CAATTCTACA AAATTTGCTT GGGTTAAAGG GTGATTATAA ATATTGTTAA AACGCCTCAG
   164521 TGTTTTGTAC TGAGATCCAA TATAACCAAT ATGGCTATAG ACCTGATCTT TGAAACGCTC
   164581 TTCCTCTATG GGATTTTCAC GGCAAATATA TTTATATTTT TCAAAGTATA GATTGGCATC
   164641 TTCCTCTGTG ATTGCCACGT CTTGTAGATC TTTTGGTAAC ACAGATGGAT CCGCCGGACC
   164701 GTCATAGATT CTAATAGACC AAAGTAAACT TCTAAGAATG TCTTCAAATT TTTCTTTTGT
   164761 GAAATTAAAA ACAGGTGCTT TGTCACCCTT GCATTCGAAA ACATAGTGCG GTACAACTCT
   164821 CTTACCGCGA TAACTCTTCA CAAATGTCAA ATAGTTAATT AAATTAACAA AATTCGTCAT
   164881 AAACTTGACC TCTATAAATA TTGTTTTATT CTTGTCATAA AATAAAAATG AAAAATAAAA
   164941 ATTACATTTA GTCACGCGGA TAAACCCCGC GTGACTAAAA TAACTTAATG TAATTCTCTT
   165001 ATGCTGGCTT CTACAACTCT ATTTACCTCG TTGTAGTTAT TCTTGGTGGC ATAATAAATC
   165061 ATACCCACAA TAGAATAAAG AGTGGTTTTA ATTTTGATAT GAGCTCTGAT TCTCGCACTC
   165121 ACCATATAAC CTATACCCAT AGGTATAATA CCGCCCATGG CTGCGTAGGC TGTCATATAC
   165181 TGGGCATCGC CGTCATTAAG AGCACTAAAC AATTTATTGG TCAGTGTGTT TAGTTTCTCA
   165241 AACTCGTCAG CAGCACCCAG AGCGTTATTT AAAATGTTTT TGAGCTCCTT TGCATTAACA
   165301 CCGCTGATAT TGAGTGTGCC TCTTGGCGTG TATATTTCTG TGTTGATGGT GAAGTCAAAT
[truncated: 61,634 more chars]
