# Supplementary material for: Clades of huge phages from across Earth’s ecosystems
Source: Nature. 2020 Feb 12;578(7795):425–31. doi: 10.1038/s41586-020-2007-4 (PMC7162821; doi:10.1038/s41586-020-2007-4)
Supplement: Supplementary file 6 — Genbank files for all genome. [file 41586_2020_2007_MOESM6_ESM.zip › genbank_genomes_SD-4/GD_PHAGE_60_8.gbk]

LOCUS       S16_GE16_scaffold_10741_prodigal-single     305730 bp    DNA     linear   BCT NOV-13-2019
DEFINITION  S16_GE16_scaffold_10741_prodigal-single, contig.
ACCESSION   S16_GE16_scaffold_10741_prodigal-single
VERSION     S16_GE16_scaffold_10741_prodigal-single.1  GI:
KEYWORDS    .
SOURCE      GD_PHAGE_60_8
  ORGANISM  GD_PHAGE_60_8
            .
COMMENT     Data sourced from ggkbase. For additional details see
            http://ggkbase.berkeley.edu/organisms/404912
FEATURES             Location/Qualifiers
     source          1..305730
                     /organism="GD_PHAGE_60_8"
                     /mol_type="genomic DNA"
     gene            <1..666
                     /locus_tag="S16_GE16_scaffold_10741_prodigal-single_1"
     CDS             <1..666
                     /product="Uncharacterized protein n=1 Tax=Eimeria necatrix
                     RepID=U6MYC7_9EIME"
                     /codon_start=1
                     /transl_table=11
                     /translation="QRYFNFRNMMAKWLMNKIFAPISDLQGFYRAEGGYKKLIVPEVE
                     WNHMNLYDLQDYITNISSLVTAKQVSLQTLYRSLGLNYEEERQKMREESINDAIRQRE
                     EQALSSMSLLELRSLDPEREIMEPTQAAQPAGGMPAGGAPGAEMGMPPGGAGAGLPPM
                     GGGGGLPGGLPGGLPGGLPELAPPPGEAMGPAGGAPGGAPPGGATPPLGPGGPGAPPG
                     PGK*"
                     /db_xref="UniRef100_U6MYC7"
                     /db_xref="A0A0F9KB31_9ZZZZ"
                     /db_xref="bfn:OI25_2801"
                     /db_xref="U6MYC7_9EIME"
     gene            670..1110
                     /locus_tag="S16_GE16_scaffold_10741_prodigal-single_2"
     CDS             670..1110
                     /product="hypothetical protein"
                     /codon_start=1
                     /transl_table=11
                     /translation="MDRNDLIFRDGCRKWHAYFERCAGKGKVGEASQLLVRVAEYIAS
                     WKGNLNAAREDTKAAERRVLECRAKEASIQLRLRMLAELSVAMERDLAERARAERRAA
                     AQERDRIIQAVEDGRRRKKEEEREREAERKAGQTDTEKQSGGDK*"
     gene            1107..2300
                     /locus_tag="S16_GE16_scaffold_10741_prodigal-single_3"
     CDS             1107..2300
                     /product="hypothetical protein"
                     /codon_start=1
                     /transl_table=11
                     /translation="MSRETTLAKIAAMAQFLDNAGLHEDATVMDGVLEAFASGEMVKE
                     AGFWQAVLSRLGGWARKLLFKEYREMYASAKGIQAAIDQRLDRIEAVNKRHKDMLARH
                     QLVDWRQNVAALLPAITMPVDETLAAYDDQLSQLTRRLLKISPKGGEPKTAPPSSPVM
                     PPILPEEEGGGPAPAGPAGTPEEPIPLTTVKRRPEATPPTGEGPAEAVPERTLEETPE
                     PATTTPEAAPAAPAPLPGWKKERFGTSGKHGWEWEWEVSPDGNRLRLPRNQLAAASSG
                     KGKILHRQDGRYRPTGGTSSVKLRRLMGNVFWEEEDDSSDPNMAILTRTEDTVPFPLS
                     MRQEPAEQARRLKNLGKSSAERLARIMAVAADELDEPTDEERLDAAAEALLDNFEEEP
                     DTEEG*"
     gene            2364..3245
                     /locus_tag="S16_GE16_scaffold_10741_prodigal-single_4"
     CDS             2364..3245
                     /product="Uncharacterized protein n=1 Tax=Pandoravirus
                     salinus RepID=S4W408_9VIRU"
                     /codon_start=1
                     /transl_table=11
                     /translation="MKRCAKCGNLKDDSDFSRDRSRQDGLYCYCKECHRQIQKENEQK
                     IKERKHQHYVEHRENKLFQQKMYSETHKKQVAAYNKTYQKDYFRRMRHTAHYRYKAYK
                     GDAKRRALGFSLTFEEFFSFWQQPCAYCGAPMDTIGIDRKDNLGHYDSNNCVSCCPLC
                     NWAKGQMAFADWEAHLIQVAAFVCHGAVKLAEGNCPPKALKRRFANYGNNAKRKGIAF
                     AMDWEHFLEFKGKPCAYCGTATDNIGIDRVNNDLGYEIGNCVPCCGSCNSGKSNRSRE
                     EWVAWLNRIANRYGGLK*"
                     /db_xref="UniRef100_S4W408"
                     /db_xref="A0A0B5J5M8_9VIRU"
                     /db_xref="cva:CVAR_0843"
                     /db_xref="S4W408_9VIRU"
     gene            3242..7093
                     /locus_tag="S16_GE16_scaffold_10741_prodigal-single_5"
     CDS             3242..7093
                     /product="ATP-dependent DNA ligase {ECO:0000313|EMBL
                     :ETZ21542.1}; EC=6.5.1.1 {ECO:0000313|EMBL:ETZ21542.1};; 
                     TaxID=509635 species="Bacteria; Bacteroidetes;
                     Sphingobacteriia; Sphingobacteriales; Sphingobacteriaceae;
                     Pedobacter.;" source="Pedobacter sp. V48.;""
                     /codon_start=1
                     /transl_table=11
                     /translation="MTLIPFSMRVLASALPPVSLMRLTEIGDPDELLKKFGRNDIVVE
                     YKYDGWKAQVIKDGGKVHIYSRRGEEVTGNFPEIAKALADLPDGTLVEGELVYWDKGK
                     QDVTKVTSLAGSSAETAVGKAKGLPGKMRLHLYDILWHKGRNVADEPFSKRRALLESA
                     VETSDTVLLTEQHPFSKWQETMNKAVEKGGEGIVLKLKGAKYQYKPKGESEPKPADTM
                     WKYKGGAGKHGSDDYVVYATRKSESGKLMAQFGQYYKGKLYAMSEIDNFSAKNEDEIG
                     KRLAKGPFVIEIGFQERVPGGLRHQKFIRFRDDKKPKDATMHEFHAKHIGEFEPAKIG
                     RKAMFALAGMPAPGELVTTLERAVGKAGPAAIGAVGGLDGDKMFRVMAELESGNRADV
                     VGDAGMSFGPTQVHGPYLLARMARMPGAQEATGMSPDEMRRLSAAWIAALGKLRGAHI
                     WKEIPIDQGAASRMGPTIKRLERTFIRRPDMVVEKRGGRYIGRVFDTDALRSMGFDTD
                     SPAFRRAMAKAYSTYITDNVAMSLLAKAALAGTAPVAAQKFARRFTSSGIRRNAPLAD
                     LIRNASAADMAARILAVAGLVAKSGYDTSAPGAFTMPQLVVIANGSGIGAVQRFLLQR
                     KPFGRGQLHYLQSPRVKKVLEGILARQPDLGDIAHKLLVGIPPDNGMAGFRRGTAEKL
                     AALLAVSGEAAARGDALRMLALAEPHPGRGRGKRREQEPDQQVREIMSTVDRWLNYEN
                     IRPLDLRDAGLTLIRIDRTKEPPHLVLWVVGDAPKLSRLLPRKMWGMPVEIHADRPRM
                     TAELPAVQEFEEERTPVGVEARMPTTLFAQYRHLLVRVRDELKRMRRHVPEDALRRTV
                     FLHVAEQLGYSEEELKRLIGEHAWLRFSRAEPPFSKLAGIGPGTLAFPGQFAEDIKSG
                     KLERTIRPADMPVEPEEVVRAITYSGGDICRIKILSKETMSLPRLEKSFGKHVARSLE
                     HRFGPDRRFVVIRFTRFDADEADDGALDEKKRGEVLIDKDGVKLTRGQIYDHYAKPAV
                     RKQIMSRIKGKPVLVYLGVGKNEKILKRNHDGKQIVINSDDEKGSNSPLNYWYWVKRR
                     MLSIHEVFGTKTDIGFVDLDLHGGYPLDKAKEYARKAAAAMKSEFGVQPKIYQSGGTG
                     LHVEFKLPSPVSIDGLRKQLRALLDKLNEDFEGATTGLVKGKGMRTDVSTLHNKGSIR
                     VPGSLGETWGKVKKPLSQNLNDDFSNNNFGTKYSDNDTGPFGDGGAITQMPYQSSAPE
                     QVGVATASSRKLLFRTVAAGA*"
                     /db_xref="W6TPY9_9SPHI"
                     /db_xref="UniRef100_T0MMQ1"
                     /db_xref="rbi:RB2501_05100"
                     /db_xref="T0MMQ1_9SPHI"
                     /db_xref="6.5.1.1"
     gene            7096..7749
                     /locus_tag="S16_GE16_scaffold_10741_prodigal-single_6"
     CDS             7096..7749
                     /product="HNH endonuclease n=1 Tax=Thermoanaerobacter
                     thermohydrosulfuricus WC1 RepID=M8CLN2_THETY"
                     /codon_start=1
                     /transl_table=11
                     /translation="MGRRRLFTDKERKERARERNRRWRKEHAEQNKENQRRWREAHKE
                     ELKSAKSAYHKNNRDKIIEKVTEWCRNNISRSQEIKRQWQQQHSDEHLESCHRYNRNH
                     PEYVANKSAHRHSMIGNQQITKEAWLEVMKKWRFHCAYCGITLTSRTRTVDHVVPLAQ
                     GGRHHENNLVPACRSCNTRKNNRCPEQWSQMPRNNNSWKILYISLCEKLRLLDVEED*"
                     /db_xref="UniRef100_M8CLN2"
                     /db_xref="M8CLN2_THETY"
                     /db_xref="bbag:E1O_26250"
     gene            7749..13961
                     /locus_tag="S16_GE16_scaffold_10741_prodigal-single_7"
     CDS             7749..13961
                     /product="ATP-dependent DNA ligase n=1 Tax=Nocardia
                     cyriacigeorgica (strain GUH-2) RepID=H6QYV3_NOCCG"
                     /codon_start=1
                     /transl_table=11
                     /translation="MPEVRIPEFNPPKSGPRRLDWSALPEEARRRMVDSLREAGEQAM
                     SAKSPGPQLDLEKLRGALRTLLDEVYEAMDEAMELAKRSDSTIWPFLYRIMSKRLVEV
                     GEMPLSDPMGPGRMVPHSIKFYVGFAPSGYVGRALPGHSYVYYVDYDLLEAVASKGLS
                     REGIEAWRAFVLQNMAHEMTHLVQAEFYPAAFSDYPEGGQTGPAYKAHPTEREARWAS
                     IDALLRMHGPTPEFWRTLSELFGDELRRSKDRVLALVEKYRNRILDASGSLMTADALA
                     RKLGLTEKAMRAFMDTMEPQRGRLETAASDLRRPEHARRILMLVAPKDFLEAEYEGPH
                     TLFLERGMDVSVATGGKEALGTLGGKIATDLDVADAKADGFDALFVVGGKGMVGFSDD
                     KGAQVLLRAFVEADKPVAMICHGPLLAAKADLAKGLQMTGWPEIRSEVVEAGAKWTGM
                     PVERDGDIFTAIGPEDAESLADILARRLDEAPMLSNTALLDEAGAMRKLAALWRIAAE
                     IDRPLSDEEIMRLLDRFESEGPEGREEEPVPPGATPRRRIVAPTVRPAPVPAVTDLGS
                     GRQRSLAPKNEWNVALELRPPRTDGTWPDLPEAPPPGFPFAADDLKDGPSLRALFRKP
                     ETWAAIKEMAANPAKRGLLQSYLLPVVVLVIGKAWWEINKRHRQLGNAPFGLFSPDEY
                     KEMLAGEEGKEGEVGRKMEETVAGRAFISLINWQVTKIFQFYLATGSIDGSRIDGYLY
                     EALNNRMVADAGKRHGFERRRQPVCAFCRSRRVIETTPPFLARSGKHQVQEEGKTKSR
                     PLFKCPTCEDLVETKEQELRLKEQGAKNVEDGYLGLIEDAERTRRQLAGDPDDKQLLN
                     RLSNYEAMLKDYAPQVEALRRERDSLRAEVRNRRNMLGVPYSHIMCINEACPGGAIPL
                     TFVDWQDPFWAGPAGDKAKHDLASFYGIGSPTRQNAEDAPPEPAVSERAGKRPPQWMW
                     DIPFRCPFDGYGFTPREAFGRGRAGADGTRMGGLFVDPPRSTVWSKPYSLEEKQEKQE
                     ERAGTEGMSAMRSDRIEDVKGLTGIDITTDSNQFLTDQDEKLYYEELSSALRQELYRR
                     KELHVQLTGGLNSKNPDAKLQTLLNDAVLEWSYIHPLHLVGYYTKRAMSVRRKFDPDT
                     GEVTDHLEVRSLNKNAAEQVVSSLMQTWFKKILQQPDGWQLLRKHLTIETYDNIPPQC
                     YFVTTVQQDGEGELEAKCHFRYAKGSPIGEKPRQPSYQKVPYLALVEGIWNYDGEPDK
                     MDMMTPIPQERGDAMVAGRSNRISEMDFHNSYRIVLDSATSLVPGSAILVKGVFMPRN
                     TGHTLFKRVMDLRKDLKDPDDDMAGIMDVVGRLADKREDDTRLFARWRKSLRQLGMPE
                     QLAKFDEALRRRLEEEGMTHSASLLVEAKDPLSSYKGKREFGRTPEPEGKEKTGSNKH
                     RFVIQRHFAHKAGQHFDLRLENDEGALSSWSIPKHRLPKGKEKLLAVKTEDHPIEYMG
                     FKGEIPEGEYGAGTMEIHDSGTYEPIEEGKSKVVFKLKGKKEKGTYRLFRAGDGKRWL
                     IMEGSGGKEASGIPPLSKRADFTFRPHAPSHRPGEWTDYRLPPDGGTQLSPEPEDKAY
                     EALMGRSRSEPSLPPAPESGMSEPKWTLVTALGFGFGWYDDFEQAQEDAERRRREFAI
                     GRVTSSLGQLVLWKLKSQLGGQESLGDSKKRGERLHQLVASPDMQPIRYHLAKNILLS
                     IRLRAPEEWRPEHVGTRRGEGITRSDLPDETWVEIVREVRDEGQEMLDRVADWILEGG
                     DVFKRVVASRLPLSRRAAMERLPIHHDPAMWTDEQLAEAVSRPELFGGDKERFRLAVE
                     QLAKRGLAKRVEPKDIGEWRERGWWLLMWAGIPLAFYDNIAKADMAKRLLADDFAKDG
                     TQPVAAAKFDPIHTRLRWQLDEAMDLGPAEDYEEADRRRGRAGTAVDELATHPFYAKR
                     RKEFAERALNISKAPALFDAPKEAVPTGPRPTESNADAAEAAITDMRYGETKPEFIDA
                     LVGSQEAARDAGDELVEDAAKRLTKRLEAERAGFDPERMADDDALELALIGSEG*"
                     /db_xref="UniRef100_H6QYV3"
                     /db_xref="ncy:NOCYR_0694"
                     /db_xref="H6QYV3_NOCCG"
     gene            14013..14309
                     /locus_tag="S16_GE16_scaffold_10741_prodigal-single_8"
     CDS             14013..14309
                     /product="hypothetical protein"
                     /codon_start=1
                     /transl_table=11
                     /translation="MGMAEYLAKRFIGKEICVTVGEDAEVITYAEVWATNKEYFHGLA
                     KQVDEGVLELEVPDAGVVHINCDYIKLVWEPPSFVWRKAIKASLTGKPIAPSGR*"
     gene            14321..14983
                     /locus_tag="S16_GE16_scaffold_10741_prodigal-single_9"
     CDS             14321..14983
                     /product="hypothetical protein"
                     /codon_start=1
                     /transl_table=11
                     /translation="MVPFSHIDTVSCYWAGWLASDGNVYRNQVSLKLCAQDVDQVNKF
                     AAYVGLDHTSSGKGWCKACFSSAVVVAFLAENFNIVPKKTFVLQPPKQVPIKLCRHFI
                     RGFFEGMGASPIAANTTRRRSTLCRPRPQCWTGCSKQRRKKLASCRLLVFTNTQEHLY
                     GDVMVPTPSLSLIGCIAMCPTTSRWIENANCSRSEEPLMKRRFYDAKTKPKIGCDAIA
                     RL*"
     gene            15089..15799
                     /locus_tag="S16_GE16_scaffold_10741_prodigal-single_10"
     CDS             15089..15799
                     /product="Tax
                     =RIFCSPHIGHO2_02_FULL_OD1_Kaiserbacteria_55_17_curated"
                     /codon_start=1
                     /transl_table=11
                     /translation="MVADNGSTIIKLAFIRKIKGKGWCVIGHTKTKSGKRRNFGCYKT
                     QAEAKKRLSQIYFFKGRGALDGLVGIADDLDRRGMLHFADAIMDCLERIVAASLGESV
                     ERPASVTIGKVAGLLEKKGEAQLAERLDAILPAILDVECGAECPDCPDMAVEVNLGRC
                     GGVTRQVTADKLYAMAARCRQMYREGLIDESSFEYRKFRELRYMLRTGFLFPAPEGTE
                     IPKGAANWWDHFEKEAGE*"
                     /db_xref="87837632"
     gene            15796..16524
                     /locus_tag="S16_GE16_scaffold_10741_prodigal-single_11"
     CDS             15796..16524
                     /product="Uncharacterized protein {ECO:0000313|EMBL
                     :KKK86907.1};  TaxID=412755 species="unclassified
                     sequences; metagenomes; ecological metagenomes.;"
                     source="marine sediment metagenome.;""
                     /codon_start=1
                     /transl_table=11
                     /translation="MSDRLVRLAKAIAVIEVKKAPDGMWREDELLDYGRAEGVLPDKG
                     KKDGLDLKAEDLANRLEEAVAAIGDCVAILESLGMEAGKAEEKILSLVQDEVRGSEEI
                     PGGLAKGKPDSDFDSAQIEKGIKVELEHTGDKDKAREIAKDHLMENPKYYDYLEEMEE
                     KADKESGKEQDAADFGEMAAGHIEKAIKGLGDAERHVGQAMMTLPDADTHRKVRLDRI
                     RRDWGEQILDLGDMYRNLVGDEEE*"
                     /db_xref="A0A0F8YZP6_9ZZZZ"
                     /db_xref="GWB1_scaffold_1776_24"
     gene            16528..16977
                     /locus_tag="S16_GE16_scaffold_10741_prodigal-single_12"
     CDS             16528..16977
                     /product="Uncharacterized protein {ECO:0000313|EMBL
                     :KKM06670.1};  TaxID=412755 species="unclassified
                     sequences; metagenomes; ecological metagenomes.;"
                     source="marine sediment metagenome.;""
                     /codon_start=1
                     /transl_table=11
                     /translation="MSNFLVNGIPFGHATLTLDGGFAVRLINKTGAPSVKGMVVDAGS
                     VDSSFSLTGTDDFDAFGVVYEDDIPDGHLCWVVVAGRVQVKLENNVAATRGNWVRTST
                     TAAGRADATASEPPGSNVSHFAELGHCLQTVPGSPGGSLCWIILHFN*"
                     /db_xref="A0A0F9H6I2_9ZZZZ"
     gene            16985..18100
                     /locus_tag="S16_GE16_scaffold_10741_prodigal-single_13"
     CDS             16985..18100
                     /product="hypothetical protein"
                     /codon_start=1
                     /transl_table=11
                     /translation="MDLLPRLRALRPAIAAAAQRILDEWQLDEEGLDPELGAGGICDR
                     VADVIIDTIYGRLDGVKAAPGAPEGEDHQWVVASDGYSAFVVDIPPGVYESGGGYSWR
                     KIEGAEIGPDDVVIAPIELELAQDLLKEGDDMRGLIALAEALEALGEPNSATLVRVLA
                     HPDLVREAQDWAGRFFKANPQLLQRAEQFAQAKGVDIGQYLGQLERLPEAQGRAKIHQ
                     DLGYVNMPWSPPGTPPKAAPKPKPEPKIEPDTELRWPFPPPNVLQDGRAFLAASLAWA
                     MGDGRDLYEHMYGSSAGLRDMGRKGEIQAARAYLRHLMKDMAPRLAATLQAKWREASA
                     GGDTEAQQTLRTWWSSLSDVWELLQRMVGLVNDYFME*"
     gene            18105..18779
                     /locus_tag="S16_GE16_scaffold_10741_prodigal-single_14"
     CDS             18105..18779
                     /product="Group I intron GIY-YIG endonuclease n=1 Tax
                     =Pseudomonas stutzeri KOS6 RepID=K6CCG0_PSEST"
                     /codon_start=1
                     /transl_table=11
                     /translation="MVTGIYIIENIFNNHRYVGSSTDLDARWYKHKQDAKKNRHTNAH
                     FQHAWNKYGQQAFEFKVLEVVPDVNDLVTIEQYYIDWLEPEYNICPVAGNCLGRVCSE
                     QHRARISASHKGKILSEEHKAKLSQAHIGKPLSQLHREHIGAALCGRHLSTETIAKIK
                     ATNMGKCPSEATLTAAHRATKGKPLSKEHRAKLSAAHKGKKLSDEHRAKLSKAAKRRY
                     GHLSEE*"
                     /db_xref="UniRef100_K6CCG0"
                     /db_xref="A0A0G0M2D8_9BACT"
                     /db_xref="nop:Nos7524_3219"
                     /db_xref="K6CCG0_PSEST"
     gene            18783..19682
                     /locus_tag="S16_GE16_scaffold_10741_prodigal-single_15"
     CDS             18783..19682
                     /product="hypothetical protein n=1 Tax=Hydrogenedentes
                     bacterium JGI 0000039-J10 RepID=UPI00037FE5B9"
                     /codon_start=1
                     /transl_table=11
                     /translation="MAVPPFSKRSNTAPLLPISADRERIIGLLNRAFVDEWIAYYQYW
                     VGAKAAAGKMRDEAVGEFLEHANDERRHADAVLSRIAQLGGTPVRAPDKWSALANCPF
                     ANPSDPSPMAIAEQNLKAEECAIRAYCGLLHETEENDPVTHAMVSAILEDELEHKRDL
                     AKLLEEGRTERSASALPPLSARSMSTLLLPISKRAQDPVRRTAESILKIINFLLFRVP
                     NKDKARYLQRIRGKVMRIPIGQMSVKRMPQTASIGQAISLTKNILSGLNPFFVKRVVD
                     ELAGMMALSTPERRRPPQRRPGV*"
                     /db_xref="UniRef100_UPI00037FE5B9"
                     /db_xref="hmr:Hipma_1452"
                     /db_xref="85715499"
                     /db_xref="UPI00037FE5B9"
     gene            19684..21147
                     /locus_tag="S16_GE16_scaffold_10741_prodigal-single_16"
     CDS             19684..21147
                     /product="hypothetical protein"
                     /codon_start=1
                     /transl_table=11
                     /translation="MPIPLSKRAMDVVIEPLDPAVQQAVSRIRMRDPSLLARVKRIVV
                     HPGGGAELGHVQSGSGQDPQEIHLFKGRIEQMVRERAGTGGVKPSPADYAAALEQAIV
                     EVIGHEAGHIGPERPIAPGASPFLGEPEAESKAKETVRRIYPETLAHAAWELDDIRRR
                     FAPGSPMEEPDIPFMAKLAVGDAAGALREGLRILRCGGVPPEDVRKRNLERVRRRDVA
                     RHLGTIVRETGWAPHLPEFDLGVARWQEMNFLEPTGELDAPTLARLRARVGPHDMFTR
                     KFAHVSGGLYRGRQPDSIEQLAAMRDKLGVRRVVTLNEDMPEIAGWCRRLGLRHVQAS
                     LTDGRLSDVGWEVLGPSGSGFLTEVPAFVQCRHGADRTGGVVACFRTETGWPCDLAYA
                     EAKAFGFKDRFPDMVDRFAASCRHDRCAHRHPPIDTAAIRRLLEAERPMEQDLLEPTP
                     SDLHYTTDSMTYDGGADTILAPFSIRSIPTGYPGGGR*"
     gene            21144..21716
                     /locus_tag="S16_GE16_scaffold_10741_prodigal-single_17"
     CDS             21144..21716
                     /product="hypothetical protein"
                     /codon_start=1
                     /transl_table=11
                     /translation="MRYGLVALVRLADELDRCGMMREADEVDRILKEAVDWTRAREWL
                     GRQYQRLRRLFTRKRKDPGAAQEYDAAAANRLDDMLRRKQSGPSEERVFLWFCNQFPN
                     SCATCRGRHGRMRTLRQWRAEGMPGPSVCERDRCGCRLMPLVPGGAVQMDEDGDIAAG
                     AIGVREDGIGPNMNQGFVLEPFFSDYGNLD*"
     gene            21792..22385
                     /locus_tag="S16_GE16_scaffold_10741_prodigal-single_18"
     CDS             21792..22385
                     /product="hypothetical protein"
                     /codon_start=1
                     /transl_table=11
                     /translation="MDRLQRAAWLTPRSVPFSEQEKQEARVALAKLGGFLKQLWAAQQ
                     HSERLMDVLNKAPDTPPEQLFSIRHLIRKFRDEVRQHFAGLVPTFSTAISTLDPFKKD
                     TDTAAIREGLIDAMQQLSEVVESYMETFEDFNAPDQVQRLKALFQKVKQLAQSIEAVI
                     EGRLRDHFEKDILNRQKIGELHDGIRRRARLIAMLEG*"
     gene            22387..22557
                     /locus_tag="S16_GE16_scaffold_10741_prodigal-single_19"
     CDS             22387..22557
                     /product="hypothetical protein"
                     /codon_start=1
                     /transl_table=11
                     /translation="MGFIKNSDGDADHIIERVFDDVGDALREIAEHTVPDETPATVEI
                     PGDGFPLDEKAN*"
     gene            22636..22923
                     /locus_tag="S16_GE16_scaffold_10741_prodigal-single_20"
     CDS             22636..22923
                     /product="hypothetical protein"
                     /codon_start=1
                     /transl_table=11
                     /translation="MGVPVFAVIAAKKVHGHIMQTTRIPSRNSRNSTGLITKTRYRIR
                     NADGGMRTLTMPAEKVENGIRITRNADIKLPPNGAKRIGNIYGITTAPGVI*"
     gene            22920..23390
                     /locus_tag="S16_GE16_scaffold_10741_prodigal-single_21"
     CDS             22920..23390
                     /product="Probable HNH endonuclease family protein n=1 Tax
                     =Desulfotalea psychrophila (strain LSv54 / DSM 12343)
                     RepID=Q6AJ74_DESPS"
                     /codon_start=1
                     /transl_table=11
                     /translation="LNREAYAVYQRAYKEQNPHIILNATNRRRARVGKFAEVTKQEWR
                     EMMIRYGWQCFYCDEVLTDKTRTVDHLIPISKGGRHHIANLIPCCCDCNREKNAVIYP
                     IWRGIVALDENKQAHLLSRIVDEIMCECRLQVPENVCLDQLFKEMDRIFRTQVV*"
                     /db_xref="UniRef100_Q6AJ74"
                     /db_xref="A0A0F8W0R8_9ZZZZ"
                     /db_xref="dps:DP2877"
                     /db_xref="Q6AJ74_DESPS"
     gene            23390..27370
                     /locus_tag="S16_GE16_scaffold_10741_prodigal-single_22"
     CDS             23390..27370
                     /product="Uncharacterized protein n=1 Tax=Eimeria praecox
                     RepID=U6H514_9EIME"
                     /codon_start=1
                     /transl_table=11
                     /translation="MPILKLAESSFTAQEIHDPGVALVDPVVLERFTKYAQTLRAVAP
                     KAKDFLYFSCVMMHSAEAALVNQKTGEPLVGKDGKPITANWDINPKTGSWKWVCSDNS
                     IRPYKNNNGDIFPESELRKAYRKWVEKPLCQDHKSNTVDGMRGLIIDTYWDNSRKRVI
                     ALCALDRKNYPDLARKIEGRYATNVSMGTEAEYCPCVRARRTYGEINIDLSPIELSLV
                     VTGADPAAKLRHIIASLNTYAQQKQARIDELQRAGCVTPMELQSLRQEVDALRVQLLA
                     VSGIRARAALDPSQGANIRALLEAISDPATSAAVKDLANKQLQELLGGGATPAELASM
                     ETKGPAAPAAPVAPAAAEDGNGVEGNGNEMAEEDPEGNNSAADAVPPYGLAGNKAMTG
                     GRGSWTQDPESSGPPPWSLDGRETRLASGNLDAQILAVQARLDMMQGTLRTMAADIQA
                     TANRTHPKEEKNMSDLKERARARRAAFEKNAYFQGGGGVNDPAALPYPKEDEDKIRNT
                     QDKQMVGEGMEPGADGLAGDDLATKKKLLRAELEERRLRRHALLSAAEETHKVKTPDG
                     KDVTLVKGADGKWTVAPAQPAEDDEAGLETLAYFQGGGGVNEPQTYPVDPMNDKVKKT
                     QDKQMVGEGMEPGNDGLAGDDLVLKKKLLRAEFKFPRTKAGSPDRAKAHWDVYAGSDL
                     ILTATGEQIYGEDLGRDDYWAHLSSEDYGRRIISEIRTSGLERTAYLLTGRVVTAQDP
                     AAPMPPAPPAPPAGMPGMPGMAEPPAELPAEPKEEEKPGAESTKSRVDEALAEVEKAF
                     GDLKEVLKEEDESAKPGKEELPPIEVGEAAKTASALDDSGDELAILSEVLGKRIEAGM
                     VSGSEMDELLKIAEESLEASAELVREASIIVEAKKGKMPEGLRKALEEKGKKDKKEGE
                     EEESEGKEKKEKGKKDEKEGKKEKSKKDEKEGEEEESKGKGKKEKGKKEEDEGKKSEA
                     ELVLEKMLKARAAKRRDLVRLAIEEEEHKLEEKEHEVQEEMEEGLEDLEGLVEELEDI
                     DRKELSEADDMAQYLDEGGEDPLVAELLEELGREEGKEGFEEEPPADDMSAMAARRAW
                     REKVAAEVGSKYQLKLEPATDMDTDMVPKAHPQRSTTLGGLDTKPSDEGARFEGIDEM
                     KAMIMKQVETLPAVREAVGRVGDLLKSGQLAAADLGDEAKLRALAVDPEAAKYWKQYF
                     GEGDPASKQFGQDLSKEFAQKKAAAEAESYRLKLRRAVDLALDMQDKGLISRGREAMN
                     RQVDDIMKFDDQAFEAFKRALARTTNIARVAASSSPALQVGIREEAESATLSDQLGRL
                     WMPKRK*"
                     /db_xref="UniRef100_U6H514"
                     /db_xref="A0A0F9MLP1_9ZZZZ"
                     /db_xref="bpb:bpr_I1842"
                     /db_xref="U6H514_9EIME"
     gene            27430..27609
                     /locus_tag="S16_GE16_scaffold_10741_prodigal-single_23"
     CDS             27430..27609
                     /product="hypothetical protein"
                     /codon_start=1
                     /transl_table=11
                     /translation="MANTGKTLREELEAEFAPLREFGVTEEELEALYEQCGWKPRRRT
                     LIFNTRRVQARTEEP*"
     gene            27606..28001
                     /locus_tag="S16_GE16_scaffold_10741_prodigal-single_24"
     CDS             27606..28001
                     /product="hypothetical protein"
                     /codon_start=1
                     /transl_table=11
                     /translation="MSKAHADEMAVEMADRLGIPVEAGEAFDARLAAAVGLVAGHLIK
                     LADGMDAAGFPQVADALDRTLRDMRGIVRSASAYEEFKREIEAVPMGDCRAVAGVYRR
                     FANMLEAEDAFMKARQDCKRKCPSFQPMI*"
     gene            28032..28832
                     /locus_tag="S16_GE16_scaffold_10741_prodigal-single_25"
     CDS             28032..28832
                     /product="hypothetical protein"
                     /codon_start=1
                     /transl_table=11
                     /translation="MTTLKTYCADEIASAMNAQLNDEGFAGLYRKAEATWWQKGPASQ
                     AFKAEMDAAKTQAEAAAVHNKWLAAGSEGATQLGKEHDDFTPLTEYSEERRMRLGGQM
                     AEDVCPKCGKMPCACDQAHDGCPECADAGGLAIAIDFAIRHVVKVADALDKAGFVGVA
                     AALDETLQKLAAAKPIVASAKKKEKPGRSYKEWVTILGKKSPKAAEKFKKTYKGALEH
                     AKKEKGLVAEKAEEYAMRTALDDVPKSYLKEPTPEHGKGKSGPLTTKR*"
     gene            28858..29550
                     /locus_tag="S16_GE16_scaffold_10741_prodigal-single_26"
     CDS             28858..29550
                     /product="Uncharacterized protein {ECO:0000313|EMBL
                     :KKM65178.1};  TaxID=412755 species="unclassified
                     sequences; metagenomes; ecological metagenomes.;"
                     source="marine sediment metagenome.;""
                     /codon_start=1
                     /transl_table=11
                     /translation="MLRLVQIGNALPLSYPVDSTSVFEPGMIAQLKLGGQDIVAGLSD
                     GTAPLGIIDDVRSTAFTRPSIDETVIIKCTGVLDAYGKWISTADAKQELLNSNVVPSS
                     FVADYEHLILNPVNGILMAPAGSELNFDLDGDGKPDSIKTIVDYVYQIPDLPGEDTTV
                     GSNRMTIWFTRGVYITDKFDTTQKYPLNAALFVNEEGLLTTKQATPNHPAVAMITGPP
                     SAMLNNIEFMWL*"
                     /db_xref="A0A0F9J6I7_9ZZZZ"
     gene            29570..30535
                     /locus_tag="S16_GE16_scaffold_10741_prodigal-single_27"
     CDS             29570..30535
                     /product="hypothetical protein"
                     /codon_start=1
                     /transl_table=11
                     /translation="MTYTDNAKQPKWTKQDENLLHQLFGSMSIGELSNKLGRSSNAIY
                     LKANQLGLRKTATWTKDQLDFLRQHYASATAEELRTEFGHPLCSVIKKAEQLRLRRPW
                     KWTNDELELLNQLVGKGLSDQEMAVELGRPVTTVAARRRKSGTLLKNRWTEAEDNAIG
                     KRAAQLGLAKLEVWSEPMEQLLQRQYPTSTIPELLALFPGKTRRQVKRRAQQLGLRKD
                     LVTLARCFHTELGKVPKMPGQWARWRNTVLKRDGFRCQECGCVKDRLLLRAHHIVPRH
                     DPECAKYDPDNGICLCVDCHDYIKGCEYEVKDRYLAIATRNREVS*"
     gene            30535..30879
                     /locus_tag="S16_GE16_scaffold_10741_prodigal-single_28"
     CDS             30535..30879
                     /product="hypothetical protein"
                     /codon_start=1
                     /transl_table=11
                     /translation="MAFAPEDRRAWQDSEIMAEFEKMAKEANLLGGPPSEAFEPIPER
                     IAAQPTWEDEDTQEPSDPADGRHAQFAEQGARLAESIARMAEDLALAGHVKAAYRLER
                     ALAAITDINGGE*"
     gene            30881..33832
                     /locus_tag="S16_GE16_scaffold_10741_prodigal-single_29"
     CDS             30881..33832
                     /product="Marine sediment metagenome DNA, contig:
                     S01H4_L06128 {ECO:0000313|EMBL:GAG89322.1}; Flags:
                     Fragment;;  TaxID=412755 species="unclassified sequences;
                     metagenomes; ecological metagenomes.;" source="marine
                     sediment metagenome.;""
                     /codon_start=1
                     /transl_table=11
                     /translation="MRHNKSGESVVMQEFERIAAEKGWMTKSAQDFPAVPEHIPTHLV
                     KQPQGGGAEPPTTMRDIDKMLAGVKGPVAEPAGYHGTLVQEVQQALMAAKEDVGPYGP
                     DGKWGWFTAKAWNAFAKKNPQLGLPQATETQPPSNALMRKMLGAASGPAGVKTYPAVP
                     EHIPMGLVKEPHMTEPWQYPTAKEMVPKASLAIVDELVALANDLDEMGETKVAEAVDE
                     QLRLYKSAVDKLYDITGETGEQLIGEAHPGGGPTMVPAKDEGGKVETIVEEQKRNMEV
                     ARKQPTGKQAAFVAKQLVALANRLDAEGKREAALLVDKALDELREGSRRPFVVEAADA
                     QVADRLGEIFSAMDANLNTIEGDVKNQWAVLGGLGWGKPKEWQRFHVSDPYGEPHEDN
                     FDDFVMASRRYVRECLYDSEAKASDPKGMARVSSAIAGMVSNLSKVRRFYKTEQPGGK
                     SRKAIDGDWTSASDKALGEIVRLSTELTAMAPVPAGKPSQAPTAGGPAPAAAKTEDEF
                     EKIKEQNNKDLLGTVERLLRGAMSAGGKEGAVKKIMARHLRGGEAGYDALVSMLEKMR
                     TALKAGKRYDWRTAQKYNRWLYGILAALKGDPALQGVFAHLNSGHRKMAEDLPDPSSM
                     MGKPTGKAPAGASSARRPSGKKSRPELVQLQNAMMAVGIPLPKHQADGKWGLETWTAW
                     NTLKDSIIARRGPDIGRPPAPNTEGPSAAAIGAATNLAKRLGRLQSAQATVAIAPGVR
                     VSEQALSNAQAFMKALSAQPASGVNAQDPPKAQAAAALKVVQSYRQALEQEDSQEAWA
                     LSREGVDPRTRIAAVDGLIAQLRAVGTGIPSYRMEGGQDGSGRFPKGHPGYGETPGRG
                     MGEREIGEFGTLGGGRGGREWGRTAPAMSLEDSIYNVPDVSGFVNDPMQFAEWARRYW
                     MRVGDADEASRGNAYAVAHKVVAHLRRQIAILQDRLMRAPVRNRAELETTLRQRHEAL
                     NDMYTVLPKGR*"
                     /db_xref="X1C7N4_9ZZZZ"
     gene            33835..34887
                     /locus_tag="S16_GE16_scaffold_10741_prodigal-single_30"
     CDS             33835..34887
                     /product="hypothetical protein"
                     /codon_start=1
                     /transl_table=11
                     /translation="MERLAASIDFSGIAKDVMGAIGARTQDLVNAKQHPFETAFRYLV
                     PGWLFVKGNWILALLMGAAESVLGIGPSALGAMIDRALGFGGSVSPTQVSMSQLKDVS
                     DNVVDKILGGLVERSAAFRRELVAYGRVRPSSLVVAWAAGPDPMMKEAVGVTRSSGLL
                     RWLFQLPGSRRHGLLSGALFQVLKFLAIGLAGVVGFDVLGKRLKQVIPETGGLTGLLG
                     PEGAGQAEGRQPKGNMRLYTNPAGDVERSLAIALDGLVRDRNGRPFSALFAQLKGYPL
                     VGSPEMERVLGEVRAAHGGATIKEIDRYRTFAAPPVAELAGALLPQATYAKRTAQPPP
                     KPDMERELGGILGGSK*"
     gene            34884..36128
                     /locus_tag="S16_GE16_scaffold_10741_prodigal-single_31"
     CDS             34884..36128
                     /product="Uncharacterized protein {ECO:0000313|EMBL
                     :KKM23303.1};  TaxID=412755 species="unclassified
                     sequences; metagenomes; ecological metagenomes.;"
                     source="marine sediment metagenome.;""
                     /codon_start=1
                     /transl_table=11
                     /translation="MTREWNGSQVMEEFAKLAADSGLITTDFGKPAVGNPDKETPVKD
                     RRRYEPSEEYGVTKETGEDLIGQAHPEDARPAEAMGEGALVENLLQQQKADLEAATRM
                     PSGALVGKHAALVEVLVALANDLEGEGKADAAARIDATIGRLAEFPFVDGLRKEAFFA
                     ALLGPLKRILWGGAAGAAAWSFGPTLISKLTSSRESLGEDIRDLLEVASSIGEEPSLV
                     GLASSLRSILAPYAAKFQRPMPAPGQDEALKAYLADLDNFGQELPKAASIVAALASIP
                     DEWYKFGLGAKSRLKEKFSDVQKDFAGVKGIAEMGRRRMEETGTPAPEAAVGQTDIGE
                     IQGILTENGFNIPQTGKLDDATKEALRRLEHRLDQDLRRNPRTAAILDRRGWSIAGSV
                     LRPDGTVMDPALLRRLLAVAGE*"
                     /db_xref="A0A0F9KM90_9ZZZZ"
     gene            36313..36984
                     /locus_tag="S16_GE16_scaffold_10741_prodigal-single_32"
     CDS             36313..36984
                     /product="Uncharacterized protein {ECO:0000313|EMBL
                     :KKM45776.1};  TaxID=412755 species="unclassified
                     sequences; metagenomes; ecological metagenomes.;"
                     source="marine sediment metagenome.;""
                     /codon_start=1
                     /transl_table=11
                     /translation="MALRILNPGIQPLGQFDFADGYLTSVKGGEVCTLVALSRTNTAS
                     EKAVADVLDGYTNYSQNMRAGLTLNIAVTTARPLWLTDDGTGASGTIQGYGTLFGQVI
                     GTPAGLATSGTNLGPHTAAASGKVTAWDKPGLYAVTLDAVDTDATNGLVPSNTSLVPQ
                     SKIYPMILGVLTPTLARSVGGAGPVVARFVEFESTARSLVRTPASLVGATPVWEHAVI
                     SYFVE*"
                     /db_xref="A0A0F9IMN4_9ZZZZ"
     gene            37082..38107
                     /locus_tag="S16_GE16_scaffold_10741_prodigal-single_33"
     CDS             37082..38107
                     /product="Gp27 n=1 Tax=Bacillus phage G RepID=G3MB97_9CAUD"
                     /codon_start=1
                     /transl_table=11
                     /translation="MSLFNTHGEMNATGIKDALAQIVKYATILENMEPANTGLAQSPS
                     FNDEQRDELIKRALLTQEGKIALGQAMANPIRRNLDYQGVGRRVLVIDPLPQGALPVY
                     DRDIDVAAVVISSNGAAPESRVFGDRVTVPEFEVVSNPTVRIAEVRRRRFNVIDRAQQ
                     KARQEIQAQEDANIFAALDYAADATLGGENTAQDIADAGLLKRDLSEIKVQVDRWDLV
                     TTKFLMNIIEFNDILNWGSGGGQAAGAGGEVDPVTMREILQTGLYAHIWGADIIVSKI
                     VPPGTVFGTADPEFVGVMPIRQDIEVLPADEPKQLKLGWVVNEIIGIGIVNPRGVAVG
                     RKSVAVG*"
                     /db_xref="UniRef100_G3MB97"
                     /db_xref="A0A0F9K5P9_9ZZZZ"
                     /db_xref="G3MB97_9CAUD"
     gene            38225..39217
                     /locus_tag="S16_GE16_scaffold_10741_prodigal-single_34"
     CDS             38225..39217
                     /product="LAGLIDADG homing endonuclease n=1 Tax=Anabaena
                     sp. 90 RepID=K7X2T3_9NOST"
                     /codon_start=1
                     /transl_table=11
                     /translation="VRKFTQEELVEKLLAFSNRIGSKNLSKSMMDKDPDMPGSATFKR
                     YFGSWGKALAAAQLETGIITGRPQDPPIFLSQDALDVIEGELLGDGSLDASPTVNACF
                     AHSTANWFYSDFLRRSLCACGVPLRDEEFLPARNNSRPQKRVRSPSNVTFGKLRKIWY
                     PQETKIIPTNLTLNKIRCLHWYLGDGYIEQNTVKFSTCGFTEGEVERLAQLLTELGFK
                     STRNNHHGYPIVRMSRLASRSFLEWIGSCPVIGYAHKWKITPKQQTISKEQMIQAIVV
                     AMELDADISRSYFDERGEFSSVTAIRLFGSWNNAKRMALESKQNGASNEQNTGI*"
                     /db_xref="UniRef100_K7X2T3"
                     /db_xref="anb:ANA_P10053"
                     /db_xref="K7X2T3_9NOST"
     gene            complement(39489..39671)
                     /locus_tag="S16_GE16_scaffold_10741_prodigal-single_35"
     CDS             complement(39489..39671)
                     /product="hypothetical protein"
                     /codon_start=1
                     /transl_table=11
                     /translation="MPAQEILEWDDKIPVSEGFQVAFVVVSPDLLLGKEHMVVGIWVT
                     GGKVFPTDTENIRVWS*"
     gene            40962..41237
                     /locus_tag="S16_GE16_scaffold_10741_prodigal-single_36"
     CDS             40962..41237
                     /product="Uncharacterized protein {ECO:0000313|EMBL
                     :KKN14932.1};  TaxID=412755 species="unclassified
                     sequences; metagenomes; ecological metagenomes.;"
                     source="marine sediment metagenome.;""
                     /codon_start=1
                     /transl_table=11
                     /translation="MSKFNYFRVILVDGYDFPTVPQADFGLNPQAFTFLNRGNHVIQY
                     SFNGINVHGDLNSNDPSIGLAFDGRCESKVFFRALDGYGTVRVEAWK*"
                     /db_xref="A0A0F9NSC1_9ZZZZ"
     gene            41251..41853
                     /locus_tag="S16_GE16_scaffold_10741_prodigal-single_37"
     CDS             41251..41853
                     /product="hypothetical protein"
                     /codon_start=1
                     /transl_table=11
                     /translation="MSSFATGKISVNGSDIQLGSVELKDADTDDRAKVKTASTIAESD
                     KVLAVQAPVLGATGDTAATSTGTLSAKLRGLLEAFLARVPTDPAKESGKLTDLAADRA
                     LVKTDYVDGDLAPVVITISNGSSTQSAALTAGYWHVWANLDVCIAAGSNNPTATAASH
                     PVGAYERVGIWINDADDKVAAIRQGSDTGTVWLSKAKANA*"
     gene            41882..43846
                     /locus_tag="S16_GE16_scaffold_10741_prodigal-single_38"
     CDS             41882..43846
                     /product="hypothetical protein"
                     /codon_start=1
                     /transl_table=11
                     /translation="MPQPSRLLLTPGVQSGIERLAEMPMLINGMLPTTSLVFVGGDAS
                     AEGWAERGGAGTLALQAGTAPSFEQPSPLSPADEYGVLFNTGGYFAGDNALGNFGTND
                     LLVELFLFPKATSRQILSHYLAAVSGLYIMGPWGWSNLALSLHYPSTSVLVESANLIS
                     GGMTNQWLHAMVAINRDEASTNGAKWYIDGAVSGSGADVSAAAATAMDSNSPFIIGAR
                     ADGGNSFDSGLAYLAVHSRANWFQAGAAGPAEWATIAKNRFAALMGSKPKRSRYSILA
                     PISSGTTVAAHQPKRLADGYTQLFLMGPSTPRFEVGQDANGVDYVGALIEGAIINQLR
                     YSISRSDWTKAGAVAVTPNTVETPDPLGYYGADKLTGLGAEGVSDIYRTTSGFGVSVS
                     LAVGIWIKRISTAGVVTIKNSSGSAYGLWTLNLASLPDRWERITPIHPAVTVTTAFTS
                     TSVGAGGILLFTTGGSPLSFYMWNAQAQPNTTILDSDVICPSSSAVTKPADVLKYTIT
                     EGQEIGVGKGSMYVKFVAPDLASLDSTKTLVNLSIGSATDDRIMLYVDASRHVTGHVF
                     VGGSTAGRCSSSTDVVDGIIHEALLCWDCAGLHLCVDGVWNGVATTIPTGLTRATIGS
                     SPVPSFHAGPVRIIDARLWPRVITWPGRLR*"
     gene            43846..44250
                     /locus_tag="S16_GE16_scaffold_10741_prodigal-single_39"
     CDS             43846..44250
                     /product="hypothetical protein"
                     /codon_start=1
                     /transl_table=11
                     /translation="MRKYLFIAATVERLSKSGLQLLTPEVKDGGLPAQRWALQTDGEY
                     PDREALLTPLGDDLWQVMPLTDRDWTNVLTEVGLPPMDVKQLEQQKPAEAAACLYAKA
                     KDGQPTGVKRMPCVLVGDDPVIEELAKTEREK*"
     gene            44303..44611
                     /locus_tag="S16_GE16_scaffold_10741_prodigal-single_40"
     CDS             44303..44611
                     /product="hypothetical protein"
                     /codon_start=1
                     /transl_table=11
                     /translation="MMKKITKPFDNHTIYAGGHVGSRGSLSSVRHSGGEDFSDIDMEW
                     EQMVKAVMISRDASFSMQWHGDWENLDDLDTILIMTQVLWGAPYRKRDEQVEPPFGRR
                     *"
     gene            44614..44916
                     /locus_tag="S16_GE16_scaffold_10741_prodigal-single_41"
     CDS             44614..44916
                     /product="Gp27 n=1 Tax=Bacillus phage G RepID=G3MB97_9CAUD"
                     /codon_start=1
                     /transl_table=11
                     /translation="VKVLNTRRKRIIGERVAIPEFEMVSCPAIRIADIRRRRFDIIDR
                     AQDAARREIAAQEDKAIFAAMVSVTRDEIVRSGYIGTHWGVEIIVSRGADFDDEEA*"
                     /db_xref="UniRef100_G3MB97"
                     /db_xref="A0A0F9K5P9_9ZZZZ"
                     /db_xref="G3MB97_9CAUD"
     gene            44913..45173
                     /locus_tag="S16_GE16_scaffold_10741_prodigal-single_42"
     CDS             44913..45173
                     /product="hypothetical protein"
                     /codon_start=1
                     /transl_table=11
                     /translation="MRILDTRKAKERRDTEATDEREKRQFEEWLSGTNTAPLNADELR
                     GIWGLWDGHGGRSITRSTRSPQELKRLAESLRRQLGLPQASP*"
     gene            45170..45382
                     /locus_tag="S16_GE16_scaffold_10741_prodigal-single_43"
     CDS             45170..45382
                     /product="hypothetical protein"
                     /codon_start=1
                     /transl_table=11
                     /translation="MRILNTNTRPATKALTKEDFLGVALEIEGWSFVPQTLILSEISF
                     TMALDRDEDSEFLEWLDGIAQPTKEG*"
     gene            45384..45680
                     /locus_tag="S16_GE16_scaffold_10741_prodigal-single_44"
     CDS             45384..45680
                     /product="hypothetical protein"
                     /codon_start=1
                     /transl_table=11
                     /translation="MAGKTLNEQTTRHRLMEYAKLIGAHEDLKQVFAKWDAIIPLAPP
                     DERDSMAHMAIMEVERLLDVYSAQGDGLTINGEVVIPAGRKEQNPTVPDVKGDA*"
     gene            45677..45937
                     /locus_tag="S16_GE16_scaffold_10741_prodigal-single_45"
     CDS             45677..45937
                     /product="hypothetical protein"
                     /codon_start=1
                     /transl_table=11
                     /translation="MNSHRVGIKMRYWTLHTAGAKRSAVDCQPNGKWRLGDTVGIVPK
                     GHDCILEGFVIRKGRTVRKGTIAYVPNGGGEMNYIFRGNDVE*"
     gene            45941..46102
                     /locus_tag="S16_GE16_scaffold_10741_prodigal-single_46"
     CDS             45941..46102
                     /product="hypothetical protein"
                     /codon_start=1
                     /transl_table=11
                     /translation="MVLCKKCGNDLDTECFSRNARAKNGLCSICKKCSAEYQKGYRER
                     NAAEAGILP*"
     gene            46074..46676
                     /locus_tag="S16_GE16_scaffold_10741_prodigal-single_47"
     CDS             46074..46676
                     /product="hypothetical protein n=1 Tax=Nanoarchaeota
                     archaeon SCGC AAA011-L22 RepID=UPI000376B9B1"
                     /codon_start=1
                     /transl_table=11
                     /translation="MPQKREYYLDHREEVISKVQKRYSEKRDEVLAYCHQRYEDKQEE
                     ISTKAKKYYQEHKDAIKARTSQYAVERYRNDPRFQTIMRLRHRLREAFKRYSRNGKTK
                     PSADYGIDYDAIFQHIGPCPGGMTDYHIDHIRPLCLFDFDDPEQVKLAFAPENHQWLR
                     KEDNLAXXXXXXXXKRTIWRSIVESLSSLKTKRFKEKTDE*"
                     /db_xref="UniRef100_UPI000376B9B1"
                     /db_xref="A0A0F9T1S6_9ZZZZ"
                     /db_xref="UPI000376B9B1"
     gene            46669..46917
                     /locus_tag="S16_GE16_scaffold_10741_prodigal-single_48"
     CDS             46669..46917
                     /product="Cold shock transcriptional regulator CspA n=5
                     Tax=Vibrio RepID=A7K1S2_VIBSE"
                     /codon_start=1
                     /transl_table=11
                     /translation="MSDVGKKLTGKVVWFNDKKGFGFISRDDGGGDLFVHFSNIIAEG
                     FKSLTAEQLVSFAIGRNNRGPQAVDVEVIGEPESDEDE*"
                     /db_xref="UniRef100_A7K1S2"
                     /db_xref="A0A0F9L499_9ZZZZ"
                     /db_xref="vag:N646_4571"
                     /db_xref="A7K1S2_VIBSE"
     gene            47047..47490
                     /locus_tag="S16_GE16_scaffold_10741_prodigal-single_49"
     CDS             47047..47490
                     /product="hypothetical protein"
                     /codon_start=1
                     /transl_table=11
                     /translation="MLGDLGYKIPHGQSRDLLSATSGLNPAAVERSRREGSIAERLRQ
                     GVLMEVAVPVPIQPPRISVADPAAISFPQRTKSMVVPEGGDLTESVQSVVADEDAELL
                     KQMEEDERALAEGDAAGLPVTVDPARAKAVLDKVSGGCCGGKGRK*"
     gene            47487..47804
                     /locus_tag="S16_GE16_scaffold_10741_prodigal-single_50"
     CDS             47487..47804
                     /product="HNH endonuclease {ECO:0000313|EMBL:KFZ27731.1}; 
                     TaxID=1541960 species="Bacteria; Tenericutes;
                     Mollicutes.;" source="Mollicutes bacterium HR2.;""
                     /codon_start=1
                     /transl_table=11
                     /translation="VIEKKACEVCGLADRRILHRHHIMPQCDPRCHNGSGNLACLCPN
                     CHSLVHAGEVVILGVYPSTSGRCLVWHRRGEPPPFAREFWIVKDNPLVVTLAGNSDDL
                     PDE*"
                     /db_xref="A0A094J5A7_9MOLU"
     gene            47938..48789
                     /locus_tag="S16_GE16_scaffold_10741_prodigal-single_51"
     CDS             47938..48789
                     /product="Uncharacterized protein {ECO:0000313|EMBL
                     :KKL10676.1};  TaxID=412755 species="unclassified
                     sequences; metagenomes; ecological metagenomes.;"
                     source="marine sediment metagenome.;""
                     /codon_start=1
                     /transl_table=11
                     /translation="MTTSCDTRTVALGQSINLDIRVLDTLGQSVDADSLPWVEIRDPH
                     NTVLRVLSPSGVIRQDVGLYRFTYAPPLSSATGIWTDHWRAMIGGLMVDSSLHFTVLD
                     ANGSIETVGLQIGDPPCRVYSQAEIAGINILLAQLKCRLRNNAKAETLDEYGQKTFVD
                     CPIFTDDELLCFLNGSLSEFNQTPHWTSFSYDSALIYDRNAHVIVEGAYILALGAQML
                     VEAGREFTVTDNGITMQPPPLSTTLNNQFGALLTAHTERLKFIKCSMKPSPVGVGTFR
                     VTAIAPA*"
                     /db_xref="A0A0F9CYF7_9ZZZZ"
     gene            48803..49939
                     /locus_tag="S16_GE16_scaffold_10741_prodigal-single_52"
     CDS             48803..49939
                     /product="hypothetical protein"
                     /codon_start=1
                     /transl_table=11
                     /translation="MEESRCPVCGEKYNGKIGISSHLFKDKDLDHRRFVAQQNAMIDG
                     MFSTDVSCETLAAADTCWASTTYICERWRKLPGYKERKSRMDSLRMRREWQNGQRKVP
                     KGFTNAGQPYDLDKGTTINREQHDQIVALFGSDFGAARIAQQVGCNPKTVNATFIREF
                     GQQATGERGQRLHSLTCGKAVAGHNRIDPTSERGKVILDAFRGDEGIRTISARLDVGT
                     TAIVRLWKLEFGQEAYEARCARLMRLQRERAAKTLDKARFAGSKNEILCHRLLAEKLS
                     GTEVVHHDYSVVPRLELDITIPEMMVAITWDGVGHRKPAFGETAFRKVLANDRRRETI
                     LVEKAWRHISVVDEGGHDPAFVARMVDGILGLLPIAWTGKRVLE*"
     gene            49936..50199
                     /locus_tag="S16_GE16_scaffold_10741_prodigal-single_53"
     CDS             49936..50199
                     /product="hypothetical protein"
                     /codon_start=1
                     /transl_table=11
                     /translation="MRLVRRTIEYAGISDPSSPSEIRVEILGLRNAIKQAEELISRHE
                     QALEIAGTMERSIREAQHGIEGKADSGASEEAQEDRGGPPLVR*"
     gene            50208..51182
                     /locus_tag="S16_GE16_scaffold_10741_prodigal-single_54"
     CDS             50208..51182
                     /product="Uncharacterized protein {ECO:0000313|EMBL
                     :KKN52817.1};  TaxID=412755 species="unclassified
                     sequences; metagenomes; ecological metagenomes.;"
                     source="marine sediment metagenome.;""
                     /codon_start=1
                     /transl_table=11
                     /translation="MLKLDSLSMMRIVAAFDGGRPIQAVAIEENLDQRVVRRIWRQTF
                     GDAAVKKRGCNQRTAAAVATNTIDDDKISQARLMVSQGIGVMEISSNMGVSPSWIRNV
                     VSQEPDLYRAMLAKTSDIRRTVLQKLRAPNALTENKQQAAVALANSDMTLAEIGHEVG
                     VSKSSAANLLKCGLSKEQYGVRTKRMRRLARRHAMESLVRAGKLGSRPENEFYKLLRL
                     ALATKVIHHDFDILPPFEIDITLPQLKVAILWDGVGHRKPVFGESILRKVQNRDRWKR
                     KRLAEIDWMVFEVKDDNSRLRTTFLEAQVGRLFALLDDMNHAETIRRF*"
                     /db_xref="A0A0F9RSK7_9ZZZZ"
     gene            51202..51627
                     /locus_tag="S16_GE16_scaffold_10741_prodigal-single_55"
     CDS             51202..51627
                     /product="Uncharacterized protein {ECO:0000313|EMBL
                     :KKL04699.1};  TaxID=412755 species="unclassified
                     sequences; metagenomes; ecological metagenomes.;"
                     source="marine sediment metagenome.;""
                     /codon_start=1
                     /transl_table=11
                     /translation="LRKRMKKTKTAQRLCTKYGEKIGFIDQVPIRFEPLDVSAKTVDG
                     EIILNERLLGGEVRDILRYFTHELVHCLQQKHGKVDGETKDGDYLDDPNEVEAFKAQV
                     DDMETRYSPAEIQEYLDGLVNHHGLEGEEKDRKIKELKE*"
                     /db_xref="A0A0F9A5A2_9ZZZZ"
     gene            51639..53615
                     /locus_tag="S16_GE16_scaffold_10741_prodigal-single_56"
     CDS             51639..53615
                     /product="Uncharacterized protein {ECO:0000313|EMBL
                     :KKN61324.1};  TaxID=412755 species="unclassified
                     sequences; metagenomes; ecological metagenomes.;"
                     source="marine sediment metagenome.;""
                     /codon_start=1
                     /transl_table=11
                     /translation="MAFFTKFMPASGQTGVPRTAVVGFTVLDGPTGVQMGTLAVSVGG
                     QQVIRNGIFVNGFTGSMSAAPGKHVVGVFPKDPSYLPAASPIDVGIEVLDAYGALDSY
                     GYQFYTAGYVPPPPPPPPPPSGRACLTGKPFFLSNNAGLQAALDEGIGTEAQLRWNEA
                     APSQEDDYVVYNIYRATKRVDVFDSPPRLMVLDLQASIGGLPPGNTHYFGVRASEVAP
                     GVSSLVGLRPAGQNMFFYPTTSLDGYLLPDETVVPVAGVDGFPEYGIAQIGTELVRYL
                     ELRPFPPALVTDATGRGYLGTVAEAHASGTQVLLWRGDEDGNTIIAEATPTFWKPNYA
                     LTHVLGDGYGPDGYRDGYDGYAEVDGYFFLRQVKRDDIMTDGSSNDSLGDFPRFDYCG
                     SYRRLSPASFWKGQCVGSYFGGVQLQDGQLVRGNNVQDQMLQREELLLETTGEPFVLM
                     RRLWTGIRCSCFMLRREHPDARCPVCFGVGFVAGYEQFINPRRPDGRILVRVNPASDN
                     LLIGDKDGLTPDYKPGSWTMAFPAVKDRDVLVRFNENNTEEFRYEILDVSRVRGFFGQ
                     SGVQTFNMQRFHKTDIIYQFPVQRDLSPYGIVIETGLSAGPGIPAHLHHFTMPNGGHL
                     SSINGSTSVAERHSHVVRQGKVLLVLGHTHTLAG*"
                     /db_xref="A0A0F9S2R2_9ZZZZ"
     gene            53619..54572
                     /locus_tag="S16_GE16_scaffold_10741_prodigal-single_57"
     CDS             53619..54572
                     /product="hypothetical protein n=1 Tax=Leptolyngbya
                     boryana RepID=UPI0003704B18"
                     /codon_start=1
                     /transl_table=11
                     /translation="MDTSLLQNIMLLYTTGMTIRDISHVLGITHSRIHRALVRAGVPR
                     RPSCHRTYTCRHDAFAIPDVTSCYWAGFLAADGCVSGHTLLVELSAKDANHLEKLKSF
                     LRFSGNVKHRVKQGRPYARLCVTSRQIIADLERHFGILPRKSLRLKPPPHVPNEHVRH
                     FVRGLIDGDGCVHKRKSVSLTGTRALLEWVVGEIHKTCGVSMRLSPRTRKHTVWGGEV
                     SGRLKALAVLGWLYDGVETDTLMERKYQSYLRFNENPRRERVLVERVTKAFVAGESFA
                     SIRQTCGVGYVKARAILTEQGIVVSRWGHRDERLPMEDCVT*"
                     /db_xref="UniRef100_UPI0003704B18"
                     /db_xref="ava:Ava_C0208"
                     /db_xref="89407260"
                     /db_xref="UPI0003704B18"
     gene            54569..58555
                     /locus_tag="S16_GE16_scaffold_10741_prodigal-single_58"
     CDS             54569..58555
                     /product="hypothetical protein"
                     /codon_start=1
                     /transl_table=11
                     /translation="MTSQYPGAIDGYSNIRKVRDTIDEVLAKDHNDNRDAIIQIERAL
                     GINPQGIYGVVGGGGTGLAGRLAAADADFATHISGTGHRHTTNHIDYPGSGSHTFADG
                     YALIPARLGDTLDELVSLIGTTSPAGATGGDKVGTSPFWTPTPKYQFASDSVRGQQVE
                     AGNYLDENATLLERALDAFVVDGMEVLDPYATGATARVAAGHIVSDGRLLRYDGGDLA
                     VPASGTFYVFARISAGTVSVGIEDGTLPSLDPENPIVLLKKIVRSGGAWNNSLSTDIR
                     RYGMLVNNKNFFSVGNTPSGGRDGYGCDFTSLKGAVDYIRALSAAGRMIAPLRVTLVD
                     DIEISNDAELEIVLDVHGMEIDGCGNHITVTASTLNMSLFRIEANHIRIHDVEVVSNC
                     TIPVLTFATLGTLSSVDNTHVINCQLETAPGKQPFDRFLRLGEPTGVLRVSSATISDN
                     VAEVRYGGIVYETVDTGKDILQTSKICGNSIIQSPMAADGYWGIQAGSECVVFGNLVY
                     GGFTAGIALHVPVDTVAADNIVTGTDGNSTHMTKGIAVYTGTSPTGDGYGALINGNII
                     KGIVNGGFGIDNKASACGALQSVIVGNIIDNSNITTPAYDAYGIQVYRCEVPVVGNRI
                     TWMGYPIYRAGFVVNNDIYGHGISAGEGVLCEFSAVSTIVCNNRLYDLNCDGSIININ
                     GSNQAIVSGNIIKECVATTASINMAGSIRAIVGNNILSHTTGSGCIGVDNIGNDSTVC
                     SNIVVNHSVAAFRYYLAGADRLSFVGNRVYGCDGDGIQLENSQMCVVADNALIGGTNA
                     SNGIIGFASGSLVSGNLVVGYGYGNGKSIYAPCDYGPLSSAIVMGNIVYASHTSTQGG
                     IWLTGSAPDRRWLDVVVANNLVVGTKGTGINLSGAAQVVVSGNVLCGIANSSNGIYRV
                     GQYSVVANNIVFEYGNGLSGVGISLMDAYSSAVVGNTIAAYSDLTQGIYLDASVGTLD
                     NLIANNVLNGLAHCGIDLNAGASGRHIVANNIIIGTGQSNGKPGIDNLSSQSLAIGND
                     IFLANGDGIHVTAGFLGYTLSSGSAVVGNMIADPDAYGIHVDHVGGLVRLDGYSDLNS
                     CLVAGNHVTRSNDGFSGIYLVDSWRTTITGNFVKNFGVGIWLLGMLYGSIDNLVCGNN
                     IHHDPIMAIGNTGILIDAGCTSNHVIGNFVYGSLFGIGLNSNLCSVVSNHIIWCRDVP
                     SVTVGCGIEASGTIDCSIIGNYVGPAYLLSSMVDGINIAGCKRTLVVGNFAFADESLY
                     LLGALAPPYGLGLSFRISSTATSSDVIVMSGNLGRLGANSPDDGSGGNWPTGGAIDDE
                     CCYDTTPI*"
     gene            58564..58983
                     /locus_tag="S16_GE16_scaffold_10741_prodigal-single_59"
     CDS             58564..58983
                     /product="hypothetical protein"
                     /codon_start=1
                     /transl_table=11
                     /translation="VTDYLRAFKVYRQMDEGYLLDGYLVAKFIDGYQIGTNLICLSEA
                     LSLNQRLRKIDRMLRCASAVTLRFPEHPLFPEALGGLLLPQRSEHVSQLASLYSKMAK
                     RIQTMDEKHFAHLVELRSACLATQMAIQRAEEPDGYR*"
     gene            59019..59369
                     /locus_tag="S16_GE16_scaffold_10741_prodigal-single_60"
     CDS             59019..59369
                     /product="hypothetical protein"
                     /codon_start=1
                     /transl_table=11
                     /translation="MDKEFALELADDLEHMRQLLERCVRKLRAHAGTPMDAPATVERR
                     NDIRTEIERHRQAVMAQVEGAKAQALQAAAAMRTSGMAGAGGPVGPGLGVSMPGLVEE
                     LHRKLAEQKAENGK*"
     gene            59366..59683
                     /locus_tag="S16_GE16_scaffold_10741_prodigal-single_61"
     CDS             59366..59683
                     /product="hypothetical protein"
                     /codon_start=1
                     /transl_table=11
                     /translation="MNGNRNGAQYMSRKWKLILMVVIFATIGAFLPPLISAWLFGADK
                     PLIILSGTEWVSIITISVGAYFGANVWQKHVEKRPLDPEDSGAAGDPVPTDPEDPDAG
                     KEA*"
     gene            59701..64275
                     /locus_tag="S16_GE16_scaffold_10741_prodigal-single_62"
     CDS             59701..64275
                     /product="Uncharacterized protein {ECO:0000313|EMBL
                     :KKN13226.1};  TaxID=412755 species="unclassified
                     sequences; metagenomes; ecological metagenomes.;"
                     source="marine sediment metagenome.;""
                     /codon_start=1
                     /transl_table=11
                     /translation="MVKYPTGLDTDAELPRVEDNITEIGGEAINSLRAAVFAIEKALG
                     IRPQGTAADLAARLGASLDNNGNIKASALSGIGLVTLPITNAQVGAAAGIEESKLDLN
                     YGTALLKSWIDSLRVRVDALEIAVAQDIYNLGQHIAHPSNYGRHDAYDIDVDHDIPAA
                     GNVHEYLLDLHTRIEDHISDPVDAHPGSAISLDPDRFTSITAEDVQTGAEQLEALQLV
                     EIIRHRDRQHGNGILGTQDVSIPGTDHSFVVLGPNNISLPVVGDTSVTFTGAYSAAHF
                     ATILRNDRIDLILDNKKYTFVVAGIQALSTGNFSTNTVEIFGSIPVTPASTALATVYR
                     NAEETIEPSVAIPTMRNDTVGWATMVQLIHPSAAYVLGSGFNGWTLQSSSSFRVRYLD
                     GAHDGYTTDLDIGAAMASYLPGTPSAWTVENVARTINTTLFAPNDSSKAHYPLVAFSY
                     AGELGIALDNPDQDGYVEVVSPSGGNNALPALGFISGRRGVSLAPRNLYIDGCEFSGF
                     HTILDAYGYIDNTSDVVVPGVDLEALGVFEGALVHITRRRGVVTIPPSTDDGTYVVDT
                     ILSGNKLRFSTASEHSFPPSSYLGGLDVRIYADHFSLPDIPDLRTLYELGLEGYGSGA
                     ALRGVPRALYKNHSGLSLEEKIDIVAVSRNLGDSLKRLYYDATAHTLQLGARSVSPNG
                     GPLATVPTPATTNRGFKVRVYAEDGAEYIDLEIADQLPTGDGTLDIVIRDRISEERFL
                     QVATVLHNRSLLKHLGDRRPFGTVGRQDVRDDFIRDLVTYPRSLLRGNGVLRGFSVSA
                     GTLPSAGPLVVEGGECLVNGKVKSLVKTSIEIPNDTLVGTTSYNLFVDSAGVLRFLQD
                     DVNSGFITPSLEELLSGTTETVLAQVDISSANNIIDIRDLRRFVNDIDNKLDLLVEEN
                     SITNGSFASLKAATDYLNSLPDSAASSRRIRIRGEVFLSESIYMPRNTELVGDGYGSA
                     GASGRSARITYLTSDASIGGEDGLFIRDLAFFRSSNLPNGFIYAVDSFSYLTIENCVF
                     EFQVSGANNNAMVFESGLLYSKIRGNVFRNVATGIQVQGTTSYSKIEDNFVDGMLVNG
                     VYLNQAYDVSVSGNAMRTSSTTMSSGTAFIRLGTSSGTIHSVWVRDNFLLYSGIQIPV
                     ADMAMINADGTGVDTLDLMVEQNIMVNGTSGTGFALGFLCSPVSDTAVGVTVRDNHLL
                     YFSNATVGKGIALGNCPQVMVVDNLLVSCHNALVISGGSEQAIVASNIVQDGTGVALY
                     LDDCFGMSVLGNRLSTVGDDFCCRLGADASFGTVCGNLFDFLGSSVYALLYHSGEGCV
                     LNGNKFVGTTFTSLVPLVLDGNGNLVTANTFSVTTTGNMIGDGGSGNIDVLNKGQTYS
                     VVVPIINGREGRNSTTGLSSWNSASDFSATNDTWTAVYTYLNIAFGTETVPAGATISQ
                     IEVHYSLSGGNTSKLTLGWYRKRWPNVSDTIVDSSAVGQAVGFDTETLTPGTAPIMAW
                     GDVHRVEANLPSGADVWTAYIYNMRVTYIL*"
                     /db_xref="A0A0F9QJ92_9ZZZZ"
     gene            64285..64782
                     /locus_tag="S16_GE16_scaffold_10741_prodigal-single_63"
     CDS             64285..64782
                     /product="hypothetical protein"
                     /codon_start=1
                     /transl_table=11
                     /translation="MAEKTGIQMIEELLAGMSVLDRRIQVLEQLLKQLLASANTGACA
                     LPPGLEINGKPVPGAAPAPPAPPKPSLEGVVEEPIIRAAPNARVVGRILKDGKPVPEV
                     NVTIHDDRNNAVRKTRTNRSGEWMAQLPPGKYAAECFLEGRVNGNVVFTVAQGDRMVR
                     VGQPQ*"
     gene            64864..65631
                     /locus_tag="S16_GE16_scaffold_10741_prodigal-single_64"
     CDS             64864..65631
                     /product="Uncharacterized protein {ECO:0000313|EMBL
                     :KKN13223.1};  TaxID=412755 species="unclassified
                     sequences; metagenomes; ecological metagenomes.;"
                     source="marine sediment metagenome.;""
                     /codon_start=1
                     /transl_table=11
                     /translation="MSTSHRVYSDLFELANFVKQTAVAQGKNLLIDFLRENFRQDTVY
                     RYGTDAFGFPLTPDVTDLPPDIEETRTTRIFIGDIFRYDKRYLPSITVRQSSSRYYAV
                     SFNQDGTTRYRVDLVMDGYGNRSLVKIPTHKVFVGGWDQTFEVLVAAESTEDREELAD
                     IVSSYLIGVARQPLQDAGLFVRTVSCGGEREEDWANDKIYMQSISVETFSEWRRELPL
                     DNLVETINFCFEFGILGSGRFGTTVTSVDAHTVDTAI*"
                     /db_xref="A0A0F9R727_9ZZZZ"
     gene            complement(66574..67071)
                     /locus_tag="S16_GE16_scaffold_10741_prodigal-single_65"
     CDS             complement(66574..67071)
                     /product="HNH endonuclease n=1 Tax=Bacillus phage Bastille
                     RepID=J9PLM0_9CAUD"
                     /codon_start=1
                     /transl_table=11
                     /translation="MLVCCNCGKQFPNRLKIEGKTWNLTKRRFCPECSPLGKNNRRTH
                     IVAVESDKAFCARCQKIKDRTEFHNRKNGRPLSYCRTCSKEVKELKLQEKLEKAVTLK
                     GGICADCGCSFPTPVFVFISDKQALLLGQIKLMSWERFKKDLENYEMLCRNCVVLRKW
                     EAGDV*"
                     /db_xref="UniRef100_J9PLM0"
                     /db_xref="J9PLM0_9CAUD"
     gene            67229..69757
                     /locus_tag="S16_GE16_scaffold_10741_prodigal-single_66"
     CDS             67229..69757
                     /product="Uncharacterized protein {ECO:0000313|EMBL
                     :KKM14076.1}; Flags: Fragment;;  TaxID=412755
                     species="unclassified sequences; metagenomes; ecological
                     metagenomes.;" source="marine sediment metagenome.;""
                     /codon_start=1
                     /transl_table=11
                     /translation="MPNIPGLSGYNQPDVFSRFRTLRRAVSIPGGLRVLAIVGEGQRE
                     EVIVDSAKGGGQDGFNPDFSTTSDGYGRFFRTAVYPLVPNRSSLYLNGARLRLLEDTI
                     DLNGFSSEYDARIDPDTGKIELQSASIVDQGGALYKAGTTNTGDGYLSGITLVDRNAP
                     SETWTIRCTSVLRDSYGAPRRGQASFGVSGGVSGQLVDSYGQPFIWKSDGTAVSNGIL
                     SFAIWNPTGGIFDVGDRFTIQVSSKVLQERDSLEADYIAELDINDPEVFTDPAKLYDK
                     HGQPSLTNTLSLGAQMAFENGATSVMAVQAKPPLPRRTSEIVLPARDSSTGTGGASGN
                     DNPDDLIFYITPPGKPDRSTQVHFFIIGTDGSETQVFPNKVDFYDPTVTAAYSVYEDT
                     GSDALLMSTFMDPGETGMPFSYTVVSDDKIEQDGTDGYISVYGLSTGTFYSPSIQLVS
                     DDLGKYLDFINADAANQGRFEITEILDANRARITRVSGSFTEETSVRWQLLGATGTSQ
                     RILFTTDLALASGQGLRVTYIDEQDIDFYDAGWSESLEELQKQDVQILVPLPTMTFSA
                     IQQTFRVHVEQMSSTYYKRERVLFTGSLEGLTVDNVTGVTDAAVEDIGILEGIQGDDP
                     EELLEGNIEDLVDYDVAVNFGDSFRVVWFYPDQIVKVVAGSAETLPGYYIAAAAGGRV
                     AGTANIAEPLTFKTLVGFTILNSKIFTQDQLNRLGDHGITVLQPVTGGARVLHGKTTT
                     QSGAPEEEEISIVFIRDQVARVMRRGFQAFIGQPEDPTLVPSLTATAVGLLNAFVSQN
                     LITKYQNLSVARDDVEPRQYNIRVEIQPNMPTNWIFIDVSVGLF*"
                     /db_xref="A0A0F9HF67_9ZZZZ"
     gene            70355..70942
                     /locus_tag="S16_GE16_scaffold_10741_prodigal-single_67"
     CDS             70355..70942
                     /product="hypothetical protein"
                     /codon_start=1
                     /transl_table=11
                     /translation="MMRLNIVSGSKQFLEWIWDTMREELGDLGQRTIGGRKNSKVCTL
                     ELTGNAAIKVLEWMYSDGGDALCLVRKREKFLEYKARVETRRAARANKRQTTIDKMVS
                     LYIQGLSYSEIAAKLGTTKKKVSYYLRQTDTPKRSRKTDSLAGQQLRGRDQKMLAAHL
                     AGEKAADIAKRFGIAKSSVWIAIRRAKGINGPKGT*"
     gene            70943..71521
                     /locus_tag="S16_GE16_scaffold_10741_prodigal-single_68"
     CDS             70943..71521
                     /product="Uncharacterized protein {ECO:0000313|EMBL
                     :KKL98111.1};  TaxID=412755 species="unclassified
                     sequences; metagenomes; ecological metagenomes.;"
                     source="marine sediment metagenome.;""
                     /codon_start=1
                     /transl_table=11
                     /translation="MAAEYPQTGSLLSSKPQAGLSTLITVKVRGTPVGAIQELRIDQN
                     RDLAIWEEIGTDGVVEIHPKGAAKITFSVTRLVFDQLRLPEAFSRGFLNLQAMRVPFD
                     VEVVDTFAGDAMLAAIHTLKGCWFRRYSTPYRAENFLVSETAELACERIISLQGTGNV
                     ANGGTRGITVEYDTVERSTDLHGRPGKLEPAV*"
                     /db_xref="A0A0F9H557_9ZZZZ"
     gene            71816..72421
                     /locus_tag="S16_GE16_scaffold_10741_prodigal-single_69"
     CDS             71816..72421
                     /product="Uncharacterized protein {ECO:0000313|EMBL
                     :KKM04882.1};  TaxID=412755 species="unclassified
                     sequences; metagenomes; ecological metagenomes.;"
                     source="marine sediment metagenome.;""
                     /codon_start=1
                     /transl_table=11
                     /translation="MATYPQTGSTLQSNISTSLSTQIIVKVGSDTVGALQALEVRQNR
                     PLTRLVELGLDGTLEIVPTQRTEVTLTVRRIVFDRLRITEAFERGYLNVKSQRLPFDI
                     LIIDQSGGEGNLSVTHTYKNCWFQDISTPYNADNYIITESATIWAEDVSSNPGSTQSP
                     VAEGGIRDMKPVKNDIERDADSGGRRGTLDAPGLITAAFSS*"
                     /db_xref="A0A0F9HNR1_9ZZZZ"
     gene            72681..73067
                     /locus_tag="S16_GE16_scaffold_10741_prodigal-single_70"
     CDS             72681..73067
                     /product="hypothetical protein"
                     /codon_start=1
                     /transl_table=11
                     /translation="MAPSDLQTLIDCGKVTDTIVIDGQKFRMSTLADDVQEDIIRKFS
                     APMTDAGNFVELRRTVVASALETFNDKPLEQICRGLGQEEVDRFGMKLAVVRIMQGQV
                     VDKLYAFYEELLKRSRQKVDPEQVKN*"
     gene            73148..73510
                     /locus_tag="S16_GE16_scaffold_10741_prodigal-single_71"
     CDS             73148..73510
                     /product="Uncharacterized protein {ECO:0000313|EMBL
                     :KKL98109.1};  TaxID=412755 species="unclassified
                     sequences; metagenomes; ecological metagenomes.;"
                     source="marine sediment metagenome.;""
                     /codon_start=1
                     /transl_table=11
                     /translation="MNNPQWLWYAAQLAADDREQFELLRDMAEYNASFWNPEAVDQIR
                     RARETSFAVGDKDFARQIEETFGRRLKIPEKRELQGLPLPPAGTRAPARRRMRPDIDP
                     ASYLETKLDPVRFIPLGE*"
                     /db_xref="A0A0F9GGZ7_9ZZZZ"
     gene            73514..74200
                     /locus_tag="S16_GE16_scaffold_10741_prodigal-single_72"
     CDS             73514..74200
                     /product="hypothetical protein"
                     /codon_start=1
                     /transl_table=11
                     /translation="MADTFDIPTTVAQVEQLRQEFEDLKKSGNLQEIGKQFDILSSKA
                     DELTRKLKDTKEGSKAYAELQNQLALVKEAANAAAVALGGFDALMRNQRRETKEFSGD
                     LDQVSTVLKRVGISADPTTGALKSLGQALMGTGEMALLFGNQMXXXXXXWPRPRSSSA
                     PYQRGSRTTIRPSRRLPPSRILFVSPCSPTARRSARRQPLPTRRPEPLTGSRNSSAHQ
                     GSRPWISSQA*"
     gene            74179..75687
                     /locus_tag="S16_GE16_scaffold_10741_prodigal-single_73"
     CDS             74179..75687
                     /product="hypothetical protein"
                     /codon_start=1
                     /transl_table=11
                     /translation="MDFISGIKDVPGTFEMMGRVVAGVSGPIEAFTQLMQVSKRAGLD
                     AQATTNLASASYSKFGGSVKDLASDIANFHAAVAGTDIPISKAISQIQAAGEPLGIFG
                     RKITETTNVWKTFTSSLTGVPIDAVGKLFTTVTHQIANMNLGTQAFVAQMSGMAHGAT
                     ALGGALRMELEMRQPGGMERNLERVMQTISRMGGGRIVTLEEAARTPALEMQFQLQRQ
                     MAGQMLGIQGGQEQSRVLEVLRNIEQGGITRVDASKELQTMMGEGQSAQDKSNTLLDT
                     IAQNSTLHTSLLKTLVDMEKMPKQRTREMGRALGTIQTGSEMQESHLRRAGYAATQAL
                     EEFSRSFTTAAGKVHRTLSRSVAGFTAGIAARRQELTRKAELATTGPVIDVLHPERTE
                     PRMTAAPLPTATGRSLLFEPWRRPEAANTVLPVFPRPTMELPRAETARSGAPFAAPRP
                     EGAEGGPEALTMTPLGAPDVKVTVICERCLEKRMYEIANKALAGARGEDHKH*"
     gene            75706..76536
                     /locus_tag="S16_GE16_scaffold_10741_prodigal-single_74"
     CDS             75706..76536
                     /product="Gp184 n=1 Tax=Bacillus phage G RepID
                     =G3MBQ0_9CAUD"
                     /codon_start=1
                     /transl_table=11
                     /translation="MAEQTVGYQTYVNPAEDPATDPLRDKGTANGPGDLRQPAIVANN
                     PQMPTGIRGRQLMRWKVPDLGYIDMYINPQQMTIQEKKVITKRRTKGGYVVQYWGEEL
                     PTINISGTTGAGGVEALSILRDVYRAEQKAFEKVARSLADRLSSFSLGSVSGVMNAVS
                     NPGKAIGNVVAGLFGGGANPPLLPTLGSLALGVELYFQGWVFKGYFLDFSMEEGVGQG
                     VGVFSYRMNFQVTDRRGFRRNYMPWHRSPADTDPVTGKPINIRHSDYETTPLSFNGEE
                     *"
                     /db_xref="UniRef100_G3MBQ0"
                     /db_xref="A0A0F9UJC9_9ZZZZ"
                     /db_xref="G3MBQ0_9CAUD"
     gene            76537..77457
                     /locus_tag="S16_GE16_scaffold_10741_prodigal-single_75"
     CDS             76537..77457
                     /product="hypothetical protein n=1 Tax=Nanoarchaeota
                     archaeon SCGC AAA011-L22 RepID=UPI000376B9B1"
                     /codon_start=1
                     /transl_table=11
                     /translation="MRHCSMCGEATEHPTTTKPVLCKRCYRIHKTSRDAECVICHNNM
                     KTRRTSDNPICKQCMKSARRCAICDTVIENPASVDPILCFRCYNKSHPPKTATCDNCG
                     CLKPSHRTNDKTLCKRCYEILFLTETCARCGQERAVSFRASNGDAFCASCYYNMRTPV
                     ECGSCHRMRPKHTKHITYGDICKICYNKIRRLEDPLFALMENLRARTRSAFRRFGQGR
                     KTHSSKEYGIDYKAIMEHIGTCPGPRSDYHVDHVFPLAAFDFDDPAHIRAAFAPENHQ
                     WLSSLDNLSKQDRYDPLAFEAYLKQYGVRE*"
                     /db_xref="UniRef100_UPI000376B9B1"
                     /db_xref="A0A0F9QC21_9ZZZZ"
                     /db_xref="UPI000376B9B1"
     gene            complement(77924..78091)
                     /locus_tag="S16_GE16_scaffold_10741_prodigal-single_76"
     CDS             complement(77924..78091)
                     /product="hypothetical protein"
                     /codon_start=1
                     /transl_table=11
                     /translation="MEEKKPVPESAPRALPVEAWTESLNSAAMPVIRLMAACAALSPA
                     SRRRLILERRS*"
     gene            complement(78149..78514)
                     /locus_tag="S16_GE16_scaffold_10741_prodigal-single_77"
     CDS             complement(78149..78514)
                     /product="hypothetical protein"
                     /codon_start=1
                     /transl_table=11
                     /translation="MPMASMVPLTPCPEALTVKVMALLPRFLRASTSLASEVWARDND
                     SPAVLSSTAVSFDRAVSLMASSMSFSVILRMSYGLSMVKLQLPPPSIARLVLSEETMV
                     ISKTPLPLPMAGSNGTSGS*"
     gene            complement(79403..79522)
                     /locus_tag="S16_GE16_scaffold_10741_prodigal-single_78"
     CDS             complement(79403..79522)
                     /product="hypothetical protein"
                     /codon_start=1
                     /transl_table=11
                     /translation="MFAASMVSKGVFEVKKPMSRLSWFSFTMVGSSGFTADAV*"
     gene            79992..82250
                     /locus_tag="S16_GE16_scaffold_10741_prodigal-single_79"
     CDS             79992..82250
                     /product="Uncharacterized protein {ECO:0000313|EMBL
                     :KKN72140.1}; Flags: Fragment;;  TaxID=412755
                     species="unclassified sequences; metagenomes; ecological
                     metagenomes.;" source="marine sediment metagenome.;""
                     /codon_start=1
                     /transl_table=11
                     /translation="LAIDLQQAQDTFDDLIQQNSSWRIAGDDVGFDLTDPSDEDEAKL
                     FGDRMLFVSQRRREDVIYNKDKNFLIVSEEYDKDFDIQAFALKMRERLPDMWKNQWEG
                     VDVLCKRAAEMLDLEFFCNSQGHLELRPPLYNRTPLSVLSTMLSLNQNAGIQLFPDFL
                     TKLISGRIQSLLLDIMQAEYQMMLQAALLGATDQTSAKLLIFREGIAESELVIDETSL
                     KRAVEKNQAVDEKQQNRLKSLIQSNSSVTLGSQGTGIFSASAQVNLLRSKKAATANLG
                     SEAFYDKMVAKLVELTGRPKRSFPAFAEAKVGAKKNGQTTPISDITAVIDRISEQVSR
                     RSKLLRVLEKVLEQNIEIASVNESGKVQTGLGWFNSATKPSALFEKMVENDSQNVLGH
                     MSGRRFVIGDENLISYRISERPPTMTVCSVSGSADALAGIQDGFYNGALPAAKAMGAD
                     FDLWRQYGFREDRNFDKPYFYDSELQCAPYAKMLLTRQRRNILRGEAEVVGNEFYQLG
                     DVVYLSDLQMLFYVESVRHSFTYENGFNTTLSLGYGHAPGEYIPTPLDVIGKSLSNRA
                     NLQSGFRTRRLPPRSDRVLGVVRFSPGETDLKGLLNGQDGARNFGILSNALALANKSL
                     DFNKPDTSPRIYIMVFGNASNKNDLLARAKTVQDWLSAPSAPGQKSDSLSAATDVLSG
                     DSDLARQAVSSTRQFLAQQATEADLNSTDRALLKAGVAASDQAWALDSTLERVVEIRL
                     RPAPAGGWPKGG*"
                     /db_xref="A0A0F9ST20_9ZZZZ"
     gene            82254..84500
                     /locus_tag="S16_GE16_scaffold_10741_prodigal-single_80"
     CDS             82254..84500
                     /product="Uncharacterized protein {ECO:0000313|EMBL
                     :KKM72494.1};  TaxID=412755 species="unclassified
                     sequences; metagenomes; ecological metagenomes.;"
                     source="marine sediment metagenome.;""
                     /codon_start=1
                     /transl_table=11
                     /translation="MERFVGSQPRLAIVTSVDHASGVAQTRWVDDDEPGPSIPVPHPF
                     SGRGEGIYVGLRQGSLLLLARASYGRYVPVAVVPMRGLFASDLSSVPEMYFNDAPIPS
                     MDDGEIVVQGPTGATFRLNSDGSLGILNAVGEGWRLSGDQDDAHRCAIDQFPPVAYTF
                     SQAGFEACGIIRRDIRPNEESIDASILDPMFDLEAEQLLEEVGRDPRKDVTRSTRKSF
                     FEDTAAAAVFRNPPFVERRQVMYEFGAAWGVGTRQEEESLMEDGELSVRIPSDRRQRR
                     SNVLSLSLLAPNELLEAVDGTLVDVFGNLLDLNRSIIPPPTGNDISSMMESVLENARH
                     TMVIHREINARKGWTYTGSGIPDLVEIPDASKSSDNARTRGRWFVDVDKEGLTKINIP
                     ASSETGNVPCLVRYETSSAVKVENGTAEAEGRSEKEAKRLFRNDLEAGQQRQDIFLDQ
                     FGPGGISITHVASRGNQSTDLTPDNRLGGEDTSFVDGEQLVLPAKVEAGTAFHAIVHT
                     AAKLLEVSMNRASYDTVNKDAEPPEADGTAVNDEVIQSFLASVGEDVRRDEAGRPTNY
                     PNAGGRSLHANLDGNVELSIGANTVDRLSWIMDTAGGIVAHIGRDRYGRSAIVQMDGS
                     LAMEIGGYDFVGSSISAVDQRFSDRSETLKKDVNIFRSGKVVLRVRRANAAGTGPDTD
                     KDNLDQVIIIDENGVSIQATGQLSLKSTMDMVLQSGGQIVLDAKAIVMYKDDQQRIVL
                     RQGARRQL*"
                     /db_xref="A0A0F9JRI7_9ZZZZ"
     gene            84510..86591
                     /locus_tag="S16_GE16_scaffold_10741_prodigal-single_81"
     CDS             84510..86591
                     /product="Uncharacterized protein {ECO:0000313|EMBL
                     :KKN72143.1};  TaxID=412755 species="unclassified
                     sequences; metagenomes; ecological metagenomes.;"
                     source="marine sediment metagenome.;""
                     /codon_start=1
                     /transl_table=11
                     /translation="MTAPLVPILFPLPTDGGRDKTYSELTRSMSCTCPAGAILKPSIA
                     PIPGFNLGDIIADQAKLLTAFSGAYSALVVVMKLVSCIIDVICALVNPFSVIAAVVRL
                     FGTCLPDFILLLPQLAVPAIILCMIKIILAIITYIVTVIIPLIQDIISNIADLIDVIE
                     TGNQQAAKAVAFKVVSLIKELYNVVGILAALDAVLAMVKALLSLGIGIPCGGGGGSCG
                     GCGDDQCPSVFENTTLSGSDGALTTYLTYGGTSLNYLMYFSSASHEDDFLTLRAFFPE
                     GVDYTSFTEIDKVPYSLYCDGYYIVKSISDEGVLSLAQLQDPQHTDGYLSSVYRSAKA
                     QADVDANGRYARFGTTSATPQFSSSDGYDNAYLELMDMDETGALKNSGTFKIASVYDG
                     YNVKLDHVSNNAWDALSSYAPSDPPSGAGAQLVWRKIKLPSNGSSLDFTLTINHEELI
                     RRNMIGVGCHPSVRAAVRGAKNRSPYLDTAVPALPDIDGYAAAAVACITAIAPVDVDS
                     QYVLDNYGSIAQAAALAPECVIEAMSALSNGMTAYASEIYPRVFSQDKSLLTANRPVQ
                     VVGGNIVISIVPIDINGNRLADDLPAGLVDIKAFTTFGTLSAVEEVLDESGVSTGEFR
                     ATLTSRTVGNASVTATVADRYISDFDTTLDTPDYVPRELALSFIESKPADTAPQDSRE
                     SLGVAGTGGEK*"
                     /db_xref="A0A0F9W239_9ZZZZ"
     gene            86595..88193
                     /locus_tag="S16_GE16_scaffold_10741_prodigal-single_82"
     CDS             86595..88193
                     /product="hypothetical protein"
                     /codon_start=1
                     /transl_table=11
                     /translation="MVASSSSGTIFKLDILGFAKNLLLEVDSIRSYVPMVGDDSQPAD
                     ARPSESRANAFFRLVGLPMVVSISPKNDKDKTTTKASQRVMTPGFLQGGQPEGLVANS
                     KDAKMADPRTGQSVALNTLLKDRESKTLDLEKQIGMPERDKRRAKAFYSPMDLQLDVD
                     TEDSNKSIVFKRISPFIVSYAPIYPGHNELSKPFLADPESGRPPPSSTPIRRPFIETA
                     IRIRLAILGGGNQAQEDYLAGVRANMEQLSQTAASLVPTESSLYEAFIIDQMLGAIDQ
                     FADLWVNLQRRRERITTDSSILLKPKTSSAKANAFGKQGNFSLDLEVSDQSELGQRRS
                     TLNRSIAVSEAMLRLLPTEDIVSLSGEKTKNIMPNALTNPFVTMLRQPIEQQRKKLAQ
                     TSAQLDAITQQADRLRLETEMMTGEFSGLSMPDAVFTILGLFLIDPNDLVGLLDQETL
                     DEMAKDSVLEAALAGASPTPTLKAAKNLQDKVTDLYKTMKSAIGLRLNRDERTSRSST
                     TKATDEIVRSLNPQRAVDDTLKEQ*"
     gene            88206..88982
                     /locus_tag="S16_GE16_scaffold_10741_prodigal-single_83"
     CDS             88206..88982
                     /product="Uncharacterized protein {ECO:0000313|EMBL
                     :KKN50070.1};  TaxID=412755 species="unclassified
                     sequences; metagenomes; ecological metagenomes.;"
                     source="marine sediment metagenome.;""
                     /codon_start=1
                     /transl_table=11
                     /translation="MSFDLKVTGNDLGLNPDGSVQTVRDIEKLKQDILKAVLTARGSN
                     RFHQWYGSTVSERMIGQVLPGGQLETEVVVSIQETLSTLASLQTAQARVQYVSPGETL
                     AGLLDELVAXXXCSQGRHGPETMVHYGQGADAPTHGRGRDFCPQRLNGVFPCGHILRK
                     TKTKRKSTMTRIAKRYYERRQNTTASTGKQSSRRGKHKCVQRSRLNTQGNTWRNGEQS
                     TQRQSKHIEKANTLKNFGDNTTNNTVKNTRNGCASRIGSM*"
                     /db_xref="A0A0F9R0C8_9ZZZZ"
     gene            89338..92595
                     /locus_tag="S16_GE16_scaffold_10741_prodigal-single_84"
     CDS             89338..92595
                     /product="Gp188 n=1 Tax=Bacillus phage G RepID
                     =G3MBQ4_9CAUD"
                     /codon_start=1
                     /transl_table=11
                     /translation="MARFKSFNEVVLSMLERLRLTQPQLDIKPNSVARDVFVDPPAFE
                     IGEVYEIMRQIARLQSLANLTGNDLTNYGANFGASHKTGTKASGQVIFTFRAIDTDIS
                     IPSGTVVTTRNGLSFATISSASVRISDTNALRATATRLREELDTAGITDQYAIEVSVQ
                     AQSIGSSGNIATYSIISHSASGVNGVTNVVSFTGGTDVETDAAFRSRVLATFAGANTG
                     TALGYRSLILALADAVDALVVEPGDPLMIRDGTTTTTDSSGNLIVAQPGTGGKIDIYV
                     LGENLQAATDSFIYKDKSGRNDPTDSSNDYVLGQTSLTPDTSLSLNSRRLGVLSDGEQ
                     IPTQPVSSITSVIGSSSGPNFVEQYLDDAGNLVGNYKLVGDTGSAQGSPFGLDKMVWT
                     SDHIDLSGESRTKGAFNGVDGLSYTDVLGITKITQDVRVTNENSTASNDRSYVTVKHA
                     PVRTVSRVFNLTTGERYTIADQNPDGTSGELNYTGRVKISGRTLPTASDVLQVDYTWV
                     MAFAPGVEFDTLDPKDPANQAQDSVDWGFPNYIRDELSTALLDAYGKLQVMATYPVGR
                     LLSLSTFIQENLVVGGTASRKTITTTYVVTNIHGVIDTTKGGAEVYNTLEGDGTFSNR
                     LIALPSDSVADVGYQVVVTYSLFDLVDAYQSASAVGRTITLFPSTLLASGTAVMMDYV
                     TSLSNIMPQTNFTSLPVAGDGYNSFTDIDGYQPVLDSFSGDTVTDNKRRTPSHLKVTA
                     AAIPAQGTLEFVGTSMNMIASGLLTTTSASTGSANIVDLAPLIRSAEGLGRTAAIPSN
                     ITLAKVVSLEAVSLTVSGDVDSVETTYDLTNYSLKSSRWDLAHALESSSLGNASLKLA
                     AVATNTAAPITTGKHLRVTFYYAKENDSERVFFSKNGAQITDTVFAKVSSIGRVSGFT
                     NSAGAVSGRFTVDTATQPEQNAAYAVDYSYTAPKNNERITVNYEYNKLISDATYAVED
                     GRPVTADVLVKAAGEVSIDVTAEIIVLPSYETSSETVKQDVADNISSSLNATSLNTTL
                     DVSDIIANAYNVAGLDKITVTRFNKHNVSGTVTSITAEKNQYLAAGTVAVTVKTR*"
                     /db_xref="UniRef100_G3MBQ4"
                     /db_xref="A0A0F9R5Q3_9ZZZZ"
                     /db_xref="G3MBQ4_9CAUD"
     gene            92606..99511
                     /locus_tag="S16_GE16_scaffold_10741_prodigal-single_85"
     CDS             92606..99511
                     /product="Uncharacterized protein {ECO:0000313|EMBL
                     :KKN72147.1};  TaxID=412755 species="unclassified
                     sequences; metagenomes; ecological metagenomes.;"
                     source="marine sediment metagenome.;""
                     /codon_start=1
                     /transl_table=11
                     /translation="MTNLRAKQLTVRDSATIEVAFTASLDTNIGTANISIDGAGSNPN
                     GLTVRSVSVSGSTLTITTQPMGSGLQYEMVLASTSSQPFAGAHGERLLEDGATNHLFF
                     TGIEEESDVFQALAEALPSIYDPKAGSLIRDLIMPTAKEIEAAQHAANEVGAANYISV
                     EVTDEEMTRGAGPYDRFANEGVFKLLRVGAGATSADVAGSLSYDRFPSDPISLQQEAV
                     DGESVSNASDSPNGFDGLLVSLSNGPVIKVTSLSLVRGTTTYVYDLELYRYGLAESKY
                     DSENAYPAFDIADDQVRLSTAAVGPSFPLPQGNDTIVVSYLYKRLGRIPDAESVEITT
                     TVPVSRESVPAVAVSFFLGHAPIVDENGDEISTGGIQWLDPSTNFNPTIKHPAFVTEI
                     PFSESGLPSAPGEFAVNYSTGQVIAFGVDGSGTDGTTVVPPVASYHFLRTFQDGLDYN
                     FFSDLWEVAAVPGRDLEQTSATISFSYEETFAEGTDFLFASHVEQIDERVENRLIGDF
                     GLKTLYSPVNEVFRIFNETTGEIYRVSRISGNQVYFEASNPPKLIQVLREAAAFDERV
                     QAQIVVSEEVAIPSKSFVAFKVELQDSDVATATGDYIGASFNSSLVFSDTSTFVREIY
                     FDPEDSEAENLQRLGMVGDYMVDYADGVAYVAVLSGTSTDIGDASYLFGSVRTSNAHI
                     VEVSNLYRSASAKAEDVKIFEIGSIGDSTVGIQDLEQAGESLVGGSPIQVLSGAVEVS
                     TDILRVRHIFQVTDLRTTWNPVDFVEGATVQSAQPTSILLDPDGVPVEDSGADAAGLE
                     IMVDGSRKYVEVSRLSGIVSGTLQLATLVDKPSDSDFLGREYWVIDIATGQNYFALGN
                     DGYIDASLNRIYLPTATPDSAIGAKAEARYRAALLDGAAVLVDYTPGDTFIDYTYVRD
                     EILVSYEYGDNVLDWSISTTLDEGDTYFVSYRYGALRDSLRDNFGVLTGIEELSTAPL
                     SLERELYRAGLAGSLQSFLKGPTIPAIKALVKAFTAIDPDIEESVFFEWLLGRDYLNL
                     LPMDLNTAGASEESVFAPGRFGYGLFLTEAGQTATLPATSNMRFAEGTWECQLTPLWM
                     GVDNDASLVFDLLMDGYRMPSKVYIGASGYSPDSIPFTLDRTDSRVLGRPLLLHSLNG
                     YSIWYDTTARKWRLRVRAPIDEERLFEGNITSSGQFGEVSVASSADGYLPADGYALDE
                     TNDFVRSTDDLLEFSFVVDGYDLLNLPLDSYGDGYFAAFDGVDFQSDNIRYLFDTGVT
                     PAANRMSLYKDGRGFLRYRVYDSNGRMKTLSANVRDWEAGETHPVAAAWKLGTVEQRD
                     EMHLFVDGREVPNTYRFSGYLPVPSTGGVLYMDTAGETLVSDAYAATVGASDMVTMAG
                     SDIVYSGNAAFGSAGILPGDRFTILDSTMDGANTMTPPYVFVAEVVDENRLRLEWGPA
                     GSGSPYYAVSTLTGVKYSVNRLELATVADPLVEKIRIYAVSPDGDRTELRSPEALDPD
                     YSFDRDGYQDYILLDNGLPIGWDLVLYSYGLTQQRTKQLVYVWPYRKTNLLKTITPQP
                     TAVSKIRVTNLITRRLNIEAGAFALVATIVGGHPVQVLASNLPFCQPSEPVNGRRLAV
                     TIMGDNFDFGGFNQVTITGTTYDGYGGDTLVFTEVGRLETSRYFTSINGISAAFTPLD
                     PSRPTGAIEVREALPLTQQENDGDYAMVRLSTLDQYGSAGTLTVGAKTFTDGYARFGA
                     EDINRLIYIEGAPPSWPSQVFTITDVLLDPSGTVKDSDTVVVSGQMPPSGTYSGLKWS
                     ERNLSFSDSGFANGLITLEVANSGGLPFLLSNCWYEVDFPSYAIIPFETIPETLYTGS
                     DMFGQHQTGAVIDELHILGEMLTDTGAGEVLPSSGRSVTSEAETVRELTPITQSLALF
                     HFNGCLSNRASFYSSFSRSFFQSSNSVNSLFKQSAVFNGNGVLSMDNAGVFFNNGGTI
                     EFWVSPILDTYNDPTRRYYIDLSAEQTVVGEPLSVLVVRLPTRARSIVSVTLPGSDTN
                     FFTGGRLESDGVTIRLGQSIPLYSEPVVTYIPVTSQGDRFSIFKEDNGTLVLLVTTSG
                     VDYQISAPVYWKKNTWHRVFVGWSLNNADNQDRLVLMVDGAERGVIRYGTGLKYGLAG
                     RYGMPNVWGQARVGTTASRNILADINMTDFFSTIQVGGDFTGRLPAMARIDNLRFSSE
                     LRQITYLGGEGPGQLLGNDLLYTSNVNTAQPVIEDALTTLLLDFDTDSSLAEHLVAVH
                     DGAAGIFDFFVHVIDSFRQIPNQEVKDLIVELINRLKPAHTRAFVDFGDTEDC*"
                     /db_xref="A0A0F9TB04_9ZZZZ"
     gene            99511..100278
                     /locus_tag="S16_GE16_scaffold_10741_prodigal-single_86"
     CDS             99511..100278
                     /product="LAGLIDADG homing endonuclease"
                     /codon_start=1
                     /transl_table=11
                     /translation="MELVEQYMAGQSIASLARKFHMGHLTVRRLLESNGVAVRSPEEQ
                     KRLSRTRSVPMSHQLQERLVGELLGDGRIILGKHMSPFSFASKHIEYAQWMASLFSLE
                     HIPLAKGGVKRIEQQDARTGRTYMRYAFLTKGTVELHAFGAAWYAAGKKSIPTTLVLS
                     KLAVLHWWLGDGTIGRRCGFFCTDCFTSQEVERLSKDLNRLFDICSRPVRRRNPNGNE
                     VFRIYLPRVSLVKMLNSIGMPPLKCLAHRWKIDGGLS*"
                     /db_xref="anb:ANA_P10053"
                     /db_xref="87353491"
     gene            100275..103085
                     /locus_tag="S16_GE16_scaffold_10741_prodigal-single_87"
     CDS             100275..103085
                     /product="Uncharacterized protein {ECO:0000313|EMBL
                     :KKN50067.1};  TaxID=412755 species="unclassified
                     sequences; metagenomes; ecological metagenomes.;"
                     source="marine sediment metagenome.;""
                     /codon_start=1
                     /transl_table=11
                     /translation="MSTTRLPVGLKRVAYYDGQQLTRDDLRDEQSRHVGIDAATVANF
                     LGSGVVGDATAPPVILDTAELNAQQASLLDAYSFDGQNVYIGAPLQQVSDSVNGVLLA
                     VTLSDVRLAGSMASKVCIIGETFGGGLVHDELLFEENGTQVTRGRYTTILGILMNDFA
                     GNLYGSLSPATAEADGYALVGRCVVREAEAMEVSRDTLMAWQTAQPNQFFGDFKLANP
                     GDTLSSLLWDIVGPSHSASDLGIALASVDQRQLPADDVTTRIGQKFLASGTNIQKISV
                     LLSVLRDNSAAPGDEYNWSGQIVLNLHALQTTVDCPVKPLLDNLEDFDPDPTVLAQLS
                     LDVSDLLDGYARKVDFVLTETVVADPALSPIELGRHYIFTVGRGGNANVGTLLVEEAV
                     HTVQYGYMAVYDGSQWINVYESDMWFEIHGDYVKVADGIAYQDGVGIEIPRLAEDASG
                     VESPNFVGLVPFATTSRDSKNFVLVEVQSVSSDTQQDPRTGNPVASRVAPEPEISATG
                     DEGFQDLLTSDIVPLALARALDDNPRGNPVAISGTTTLAGAVYGDHMHVVAPDADMLS
                     NNIVGSMLLPDSSSGFEYRIISAEVYADAYGDVDGDGQVTFADLAIVNSWLPDGYDLS
                     DPVDQQKLIDGKVPLDRVLRADVNGDGKVDATDAALIQDFLDRTISTFPAGSSFQRML
                     VVVENMLEPLDEPADMPGDNPAFGTVPFVDIPWEVSYFRTWLPDKLLLCDMRRLVPTT
                     FTDPPDGETCYGGKNNFYVPGNLLLDGYVLKPDGTTHPLDFEVTHLSLRVPVTDSDGN
                     PTILDGYVGFLLFDSFVAESSMGKTSAGFPAMRYSDLTFVQLGDFAEGKVKISASLQS
                     LANAWPAPFGGNVEDAVGMYYDPASSLLMLRVKDLLDDGYGNLLPSQSMRILMTVYLK
                     RAGFANPTGEITEGQMRTLLGI*"
                     /db_xref="A0A0F9RJQ2_9ZZZZ"
     gene            103111..103986
                     /locus_tag="S16_GE16_scaffold_10741_prodigal-single_88"
     CDS             103111..103986
                     /product="hypothetical protein"
                     /codon_start=1
                     /transl_table=11
                     /translation="MFRREGRAISPFFVFASKNLSISLHKIAMRPRIEPHIEAKCIAL
                     YSQGLSLRDVGIVLGISNAAVLKTLKRNEVPRRERGRAIALSKRNDIPIPEALQRMEL
                     LGDGHITIGRHQSCFSYGTSQKEYAEWLCDTFRKFGLPPVGVGVYETNTWDGDRRKRH
                     IGYHFNTISTIQLHEQRQRWYGSGIKRVPTDLHMSHEVLLHWWIGDGSFNKHGKYGWL
                     ATDSFSEGEVVHLSQQVNDLLGTHIKAVPCRSRHKGVEKIVYRIYIPRESLEEIWHFT
                     GISPVECYRYKWGLK*"
     gene            103983..104177
                     /locus_tag="S16_GE16_scaffold_10741_prodigal-single_89"
     CDS             103983..104177
                     /product="hypothetical protein"
                     /codon_start=1
                     /transl_table=11
                     /translation="MSEHGKGVDRRQINIRLERELHDFLVEYARQNYKTVTAVVREMI
                     ATLYRQAQAKQPTEEIKRGG*"
     gene            104219..107830
                     /locus_tag="S16_GE16_scaffold_10741_prodigal-single_90"
     CDS             104219..107830
                     /product="Glycosyl transferase group 1 n=1 Tax
                     =Desulfotomaculum kuznetsovii (strain DSM 6115 / VKM
                     B-1805 / 17) RepID=F6CJL9_DESK7"
                     /codon_start=1
                     /transl_table=11
                     /translation="MKTRIHGMLGTNHSWSFTQQAIARALSRMEGQQVFLKSTNGLEH
                     FPEDLKPLLLPGYHSHPAMPELAFLGPDGAKVQLDRQRLPEDVPDPNRPYDLELAYTI
                     LYQIPRRFFRDSACRMVIWNFESSILPPGWHMYHRGVDFVLPSSQYSADIFLKNGIPS
                     SKLAVVPHGVYREMFNPEIPPFRLHTAKRVKFLHNAIPQHRKLHERVIGAYLDAFTGD
                     DDVCLVLKTKFIQPSKDKPFEVDVRAILERLLKGRANPPEIEVVTSFVPDIGSLYTAC
                     DAVVSMSSCEGFCLLPQMEVDTASGPTPISTIKKGMLVFTHNGRLRKVDGVTAREYNG
                     PVVSFRRLGDDTPFVGTPEHPHVVVPKAGRRFHRLRKAVEEQGEQPVWLPLSQLDVGD
                     LVAIPKMDLSVFPSVHCLRMIDHVKNLSTDGSKVWFSHSYKQSYNHASLSKLAETVGC
                     SFQHVSKVLSGKTNSQTALARKIAIAAEVMGRQKPQHVTIPAEIALTPEFGFFCGLYI
                     AEGSPISQGNAVHFASHVNETVGRSIVMNVAKKLGVHATEGTLFLKGSVTISSKILSA
                     FLSNVFGHGAHNKTIPMWLWNSSILPNIINGIFYGDGTCSKGEYAFSTSSAKLVCDLR
                     NILAAHGILCHLRRDRRRESINYVLSVATQHNARFSSLVKPMKYAERVNLPNGYKNTA
                     IIENEHFFFVPIRSLEKTGYHGLVHNLHVDEDHSFSVGGMATHNCLPLLEALACGNVV
                     IAPRHGGQLDFLNDNNSLLVNTGEMKAPLSMQFWTYAKDAVVGDPDQRHCAELMRRVY
                     ENPAAEKARIAEPARRTVEKFTWEAAARQILDLAATRTAEKASTTATPTSLSSLPSEK
                     KRVLYIVPYPMAGGGEVWVREAIRRLDRERYEPSIAFPLGLTLELEAMFSGLDVPMED
                     LRDRGDGNALKCLIEAGKPDIVHFYNSLQVYGLLLKTLQEGAWQGKVVETVHSELMWP
                     DSMMKVAVRRGVSMLVGVSETICGKLVRMGNRNVRHLPQQVDWDRFAIPRSREVLVEL
                     GCPGDRFTVGTVARLSPEKNIPMVLACAKGMPDAQFVVVGDGPQSSILRGMASGMPNM
                     VFAGRRTDVERFYSAFDALLLPSAMEGMPLTLLEALAAGTPVVASKVGAVPEIVSDGA
                     NGFTVSGSTRQYVEALDRLRDRETWSRMSGNARAFADILRMRGEALNMGMLYDSLFV*"
                     /db_xref="UniRef100_F6CJL9"
                     /db_xref="A0A0F9TB09_9ZZZZ"
                     /db_xref="dku:Desku_1557"
                     /db_xref="F6CJL9_DESK7"
     gene            107839..111252
                     /locus_tag="S16_GE16_scaffold_10741_prodigal-single_91"
     CDS             107839..111252
                     /product="Putative glycosyltransferase n=1 Tax=Moorea
                     producens 3L RepID=F4XYP0_9CYAN"
                     /codon_start=1
                     /transl_table=11
                     /translation="MWKLNAGLWRGELGTGDDGMGRDYPRLGPKEFLLAPIVVNKFSV
                     YRIGMFLMNAEGDGELCLEFVSRDGVFFPQIDMRIPAKPMVWQKFEADVTTGRCQPNE
                     TVDLRVMKSGLRGAVLICSMEARELPKGNGPTPEPRLVEEVPLWPYGDMETIEDYTLV
                     MEAEMDEFDQQAWRGKGLVAKKDERGAKCVSMEGDGSIVFVPVKVAPNALYRCHVDLR
                     RETGNGKLYANFYANRSFDFPQQALVCETGNWGTYDIQLRTGNFPPNLPIVLRIWRFP
                     KGTGSLLVRRIALERLPEGTREEAPKLIASSSMERLVPVPADPIPIKVPRSRKRPPAP
                     EVLPHRPKHPTVPDHLGFSVFEPEIRGMLMVSEIGDAAAMRDACGAIGLTCDMLALPE
                     GMDRLSDAARSHAWVHFHLRRGTSVTREAIMGIRDKCPGILVTAWAEPGWPLFDAGTM
                     AVLRAADIALFESDLEVSTYRAAGCFNAELWDPGARELALPDAPEGDEVVFVSDDPAE
                     PKENLVETVANRIGRSPRTASADDEGRRHALAAAKVAVFPDHRPSRTLFGLLASGIPV
                     VVQRSLGTMEWCRDGAGLRMFDTPEECASLVDALLTDQETARTLGEAGMELASSHSRT
                     ARIMELAARVGCPEAILPALPKGRTHAMERVMCALCAPPASMLSMSQNNGITVVGAQF
                     SECRDLAAKVARFRPDLLHLHLDDKDDGMPWRDLLLDLRRRVPGMLVTAWHRGGSETD
                     RRMMDLRFSVDQLLVGNPEALAPYHSASMVGARFWNPGVSPWDDPDAFREALASFASG
                     LPDWRAAAFTGGDGRTVDLTVFIGTLNRYDALRRAVETALASAGRRAVEVIVNDAGSS
                     DGTQEWLRKVSAGDRRIVPIFSGKRTSFTQAFNEALQIARGRYICWLSDDIVSESTAL
                     DDMCAIMDQATPGDMGGFCVRNSWSHEYTVRKDSGFHFPTVGCMYTETLRKMNGINMD
                     YPYYAQDTDLDTRVMRLGGRVIAAVNCRLLHNCMNDILRKSNSDNHVRNMGDAKYILA
                     AWRPGESSWFPYPRILLVPEDGARPETVAKVAKTIKTEYSNSHMFVAGPFPGLDMKGA
                     NSFLRMVPADYPRAPFLFDLVVRVGPEGAVLTRPSDRSNTPFVRKMLGT*"
                     /db_xref="UniRef100_F4XYP0"
                     /db_xref="F4XYP0_9CYAN"
                     /db_xref="sfd:USDA257_c10610"
     gene            111253..112107
                     /locus_tag="S16_GE16_scaffold_10741_prodigal-single_92"
     CDS             111253..112107
                     /product="family 2 glycosyl transferase id=14624686 bin
                     =bin5_DeltaP species=Geobacter sp. genus=Geobacter
                     taxon_order=Desulfuromonadales
                     taxon_class=Deltaproteobacteria phylum=Proteobacteria
                     tax=bin5_DeltaP organism_group=Deltaproteobacteria"
                     /codon_start=1
                     /transl_table=11
                     /translation="MDFCTYFDSGYLAKAMVCRHTLMAQTPARLFVLCLDDHVEAVVS
                     GWTDAVAIPLADIEAWRPSLLKVKPNRQRKEYYATITPVLPQFLFENFGIAKVFYTDA
                     DMAFWSPAEEIDEAMGGGSLLVTPHENPVAVAGGAGGAGHFNVGILGYRSDRNCLEFL
                     RWWEERCLEWCEWRALPDGRCADQGYLSILHAQPNRFAGVVANPSPGINLGPWNLAMH
                     RTEIREGRLLLDGTHNLVCYHYHGYKNVAGKCANDTGWHVSDWNMDNIYRPYHEMILM
                     ASENKLGA*"
                     /db_xref="CSP2_16ft4sub_bin5_scaffold_16_30"
                     /db_xref="geb:GM18_4173"
                     /db_xref="14624686"
     gene            112107..112964
                     /locus_tag="S16_GE16_scaffold_10741_prodigal-single_93"
     CDS             112107..112964
                     /product="hypothetical protein n=1 Tax=zeta
                     proteobacterium SCGC AB-137-J06 RepID=UPI000367694E"
                     /codon_start=1
                     /transl_table=11
                     /translation="MDFCTYFDSAYAAKGWVCHRTLIERSPGSRLFVLALDDKVLAQA
                     GELADKGVVGISMKDIEDYFPALLGVKGGRQPKEYYATATPVLPLFLFDRFGMGTVFY
                     TDADMAFWSEPEEIADVMGGHSLLVTDHGFEPPRAGVRFNVGILGYRNDRYCREFLEW
                     WRDRCIEWCYWVTTPDGRCADQGWLNVLHDQPTAFQNVLSCPQPGINLGPWGIGRHSI
                     AAGSDGRLKLDGSHNLVCYHYHEFRVTGQDSYHPTGWKHTASDRRLVYEPYFSLVRRA
                     MDGKLWEGK*"
                     /db_xref="UniRef100_UPI000367694E"
                     /db_xref="glo:Glov_2347"
                     /db_xref="88201374"
                     /db_xref="UPI000367694E"
     gene            112961..113623
                     /locus_tag="S16_GE16_scaffold_10741_prodigal-single_94"
     CDS             112961..113623
                     /product="hypothetical protein"
                     /codon_start=1
                     /transl_table=11
                     /translation="MSEEKDYLWWMMPEVAAEHDDMNRSYFEKGEAGKYPYFDVLRQA
                     MEFVDQSDSRSRPLMCLDVGCGAGWQAVYLSGLGLDARFPYEGMDISRHMCDRAKRNY
                     PAGDFHVADIMEFEPGRQWDVVMACGSIEHFSDWRGFLGRLSALSSDWMVVHKVFFQD
                     GNGKPTEQQSCPTYAGRKQTRMVLDYAEFLAALADAGFEVRRRLDWDMRAVSCVVARR
                     KP*"
     gene            113620..114240
                     /locus_tag="S16_GE16_scaffold_10741_prodigal-single_95"
     CDS             113620..114240
                     /product="Uncharacterized protein {ECO:0000313|EMBL
                     :KKQ97048.1};  TaxID=1618574 species="Bacteria;
                     Microgenomates.;" source="Microgenomates (Woesebacteria)
                     bacterium GW2011_GWB1_39_12.;""
                     /codon_start=1
                     /transl_table=11
                     /translation="MSCTSVSGIYLITNLLDNKHYVGSAVNIQKRWGYHKQDLRKNRH
                     INKHLQHAWNKYGEAVFRFEILETTPDSADLITIEQYYLDWLEPEYNVLKIANNRLGV
                     KHSLEARARMSAAHTGHVASDETKAKMSTSHTGMPRTIETRTKISATLKGRVLSTGNK
                     GHHHSEEARARMSAAHKGHRISEETKAKMSSAAKAWWAQRRNGECQ*"
                     /db_xref="A0A0G0LYM2_9BACT"
                     /db_xref="GWB1_scaffold_7530_10"
                     /db_xref="nop:Nos7524_3219"
     gene            114237..115127
                     /locus_tag="S16_GE16_scaffold_10741_prodigal-single_96"
     CDS             114237..115127
                     /product="Putative uncharacterized protein n=2 Tax
                     =Chloroflexus RepID=A9WF21_CHLAA"
                     /codon_start=1
                     /transl_table=11
                     /translation="MTVRCDFAMIVFNGDYVLRENLETIYPYANKIIITEGPVIHYQR
                     MGFSGSTDGTIATIRSFPDPEKKIVLIRGQWPEKDEMVSAQDAHYAGDFVWHVDCDEI
                     YRPEDIAKVFAYLDSHPECYSMGFRLRSFFGGFDRYISGFEEQWDTIRIQRIVPGVSK
                     WKTHRPPTMVWPPTGKTCKEMGHVDFKETDSWGIRIYHYCSVFPKQVKAKSDYYRAWG
                     GDGIIDLWGLYVNWMRAPDDTGKIAAEQPTKGVQEWIPSRRGPAFTAPFAGEHPEAIR
                     KAMDVLKARIRSEGEELGIW*"
                     /db_xref="UniRef100_A9WF21"
                     /db_xref="chl:Chy400_2289"
                     /db_xref="A9WF21_CHLAA"
     gene            115121..116065
                     /locus_tag="S16_GE16_scaffold_10741_prodigal-single_97"
     CDS             115121..116065
                     /product="Uncharacterized protein n=1 Tax=Gloeobacter
                     kilaueensis JS1 RepID=U5QI78_9CYAN"
                     /codon_start=1
                     /transl_table=11
                     /translation="MVTSIFSDRRFLPPGFECHMLLPFWGQRKDPADPDADRFDQWIA
                     KGKDIFRMTSLMGADIAVYPAPPTRDPALFREFQEMTFPKPLVAFFNDDSDEVLEYRE
                     GTTVFRTSFNRSTRRPSEFALPGWSMDCGVLPPQPFLHAPTVGFCGQVYPLDVRKAAL
                     DILEDDGRMPTLFVRRGQFWGGWIASGRRDEIGQRVRREFMDNMAASDYVLCARGGGN
                     FSYRLYETMMCGRIPLLVDTDCVLPYESQVDWRGLFPTVDKADIPRIGDVLLEFHGNL
                     GPKGFAERQREMRRLWEEWISPVGFFSNIHRHFEGGGA*"
                     /db_xref="UniRef100_U5QI78"
                     /db_xref="A0A0G0J1R2_9BACT"
                     /db_xref="glj:GKIL_2400"
                     /db_xref="U5QI78_9CYAN"
     gene            116062..116724
                     /locus_tag="S16_GE16_scaffold_10741_prodigal-single_98"
     CDS             116062..116724
                     /product="Tax=GWB1_OD1_49_6_curated"
                     /codon_start=1
                     /transl_table=11
                     /translation="MSGFHGNKVLHRLVDNLIEKSGISSFVETGTHYAATTIHVASRH
                     PQLPVFTCEINREYHDASAKRLEPHKNVRLSLESSEKFIARLLAGNDLGSKPLFFLDA
                     HWHDHWPLPDEVAAIAKLPAFALLVDDFAVPGQGHFETSAGGGGTIGEHRTKPDKRPC
                     DMSLISPLLPKGCDMAYPAYGKLEAFGSPNVPHLVGYVLVAKGMDLTGAKAIGLHTWG
                     IL*"
                     /db_xref="85840885"
     gene            116709..117443
                     /locus_tag="S16_GE16_scaffold_10741_prodigal-single_99"
     CDS             116709..117443
                     /product="Uncharacterized protein n=1 Tax=Desulfomonile
                     tiedjei (strain ATCC 49306 / DSM 6799 / DCB-1)
                     RepID=I4C7E7_DESTA"
                     /codon_start=1
                     /transl_table=11
                     /translation="MGHTVIQDISGLEPDIGGEQRTAVLVATCARYSQVWMPFFTLLG
                     RYWPDCPYNLYMSTDMGQYPGVPVFQTGVDKGWASNIMNALRQIAADRIILFQEDFLL
                     TQRVDTGTVRRLVAYSREKDTGCLRLCPCPGPSGKWTDPFLGTIGPEDSYRVSLQLAI
                     WDRETLLGIMREGESPWELEREGRERTRLCPKPFLSLWRQPDDTPGGPVQYFITAVTR
                     GKWEPGALELLRREGIPMGGITKVIR*"
                     /db_xref="UniRef100_I4C7E7"
                     /db_xref="A0A0G0IQI7_9BACT"
                     /db_xref="dti:Desti_2818"
                     /db_xref="I4C7E7_DESTA"
     gene            117440..117847
                     /locus_tag="S16_GE16_scaffold_10741_prodigal-single_100"
     CDS             117440..117847
                     /product="WxcM-like protein n=1 Tax=Lautropia mirabilis
                     ATCC 51599 RepID=E7RV49_9BURK"
                     /codon_start=1
                     /transl_table=11
                     /translation="MIDIEKLTRSLPGTADKRGNLYWIEGGLTVPFEIGRVFYMAHVP
                     GLAVRGGHAHRTCHQFIVPLAGQLDALLDDGMGPVQTVLDHMGTGLHVPPMTWCELRN
                     FWQETVCLVLASERYDESDYIRDFKQFLEEVGR*"
                     /db_xref="UniRef100_E7RV49"
                     /db_xref="E7RV49_9BURK"
                     /db_xref="dsu:Dsui_1768"
     gene            117844..118947
                     /locus_tag="S16_GE16_scaffold_10741_prodigal-single_101"
     CDS             117844..118947
                     /product="glutamine--scyllo-inositol transaminase (EC:2.6
                     .1.50)"
                     /codon_start=1
                     /transl_table=11
                     /translation="MMVPFLNLDREASVLVGLGLMDDIEEVVRSGRFLFGPKATELEI
                     RLSEMFGRPVVLVGSGTDAIALSLVALGIRAGDHVAVPMLSAMPTAVAVRMVGAVPVY
                     VDVDGGFTMDPEKLRRAMALHPIRAVVPVHLYGNPADIGRIRILCTQGDAILIEDCAQ
                     SFGAKSLTSALGTLGSAGALSFYPTKNLGAMGDGGAVIACDEGMAEAVRELRFYGQDG
                     KRRLSRLGGMNSSMDEIQCAILLRKLGLLGAQFARRLEMKAMYDEALSGTRLWTPGWR
                     EGAMPHLYPVSAEDRDATVSALAVRGVETAVHYPFQLMEACERAPGSGELSQAKIYSR
                     HILSLPFNPWMTDDEIAHVLGAVREVGTMEDKR*"
                     /db_xref="mhd:Marky_0474"
                     /db_xref="gwc1_scaffold_1265_13"
                     /db_xref="A0A0G1XLN4_9BACT"
                     /db_xref="2.6.1.50"
     gene            118944..119888
                     /locus_tag="S16_GE16_scaffold_10741_prodigal-single_102"
     CDS             118944..119888
                     /product="dTDP-glucose 4,6-dehydratase {ECO:0000256
                     |RuleBase:RU004473}; EC=4.2.1.46
                     {ECO:0000256|RuleBase:RU004473};;  TaxID=477974
                     species="Bacteria; Firmicutes; Clostridia; Clostridiales;
                     Peptococcaceae; Candidatus Desulforudis.;"
                     source="Desulforudis audaxviator (strain MP104C).;""
                     /codon_start=1
                     /transl_table=11
                     /translation="MRILVTGNGGFIGQNFVRMYRGTHDILGVDAMRYASDERAMGLG
                     KSLLGDIADPVFLRRVFEGCGPFDAIVNFAAESHVDNSIRSPRPFVVSNFMGVFELLE
                     KAREHGVRRFLQVGTDEVYGDLMPGDPPFSDLHKLKPSSPYSASKAAADMLVLSYGRT
                     YGMDVVVTRSCNNYGPYQYKEKFLPVVILNALDDRPIPVYGTGLNQREWIFVEDNCRG
                     IMAALESGKPGGIYNLGSGVEAANIDMVGKILDMLGKPRSLISFVEDRKGHDFRYFLD
                     SSVAEFELGWRAQTPLDDGLAATVEWFSRNPRYWEEEK*"
                     /db_xref="B1I6U0_DESAP"
                     /db_xref="UniRef100_B1I6U0"
                     /db_xref="dau:Daud_1685"
                     /db_xref="4.2.1.46"
     gene            119885..120649
                     /locus_tag="S16_GE16_scaffold_10741_prodigal-single_103"
     CDS             119885..120649
                     /product="hypothetical protein n=1 Tax=Gracilimonas
                     tropica RepID=UPI00035C6ABE"
                     /codon_start=1
                     /transl_table=11
                     /translation="MTRGIVLAGGTGSRLGPLSKVTNKHLLPVGPVPMIFHPISQMLI
                     NGITDICVVSGLFHLGSVVELLGSGTRYGCRFTYKVQDAAGGIAEALMLCRDFAGDDD
                     IAVILGDNIFGDILDFQVPTRGAALYLKAVPDPHRFGVAEVDHLKCLVDIEEKPDNPK
                     SNLAVTGAYLYSPAIWDAAGKVGRSPRGELEISDANRALIRSGIVDTYEICGWWSDAG
                     TQESYRKANAEVWDRLVPPLMGKIMEMSKACRGDEE*"
                     /db_xref="UniRef100_UPI00035C6ABE"
                     /db_xref="ate:Athe_0054"
                     /db_xref="B9MLK8_CALBD"
                     /db_xref="UPI00035C6ABE"
     gene            120646..121287
                     /locus_tag="S16_GE16_scaffold_10741_prodigal-single_104"
     CDS             120646..121287
                     /product="family 2 glycosyl transferase"
                     /codon_start=1
                     /transl_table=11
                     /translation="MRVSVVISACDNRAHLFERALDTWEAQSLPKTDFELIVVDDAAR
                     DNLRQMCRARGERGMNIQFIRIDKSRSVIPVKSFIPVLTNNVGFRKARGEVVVVTGPE
                     TLQAATNLETAWTMRNRDQCAYGLVFRANASASDYIAKGWNRLKHLPMEQMLQIPGAK
                     AECVTRPPHPPAYWYFMCVAKQHXXXXXXXXXXXXXXXXLAACVPRTTTLLTA*"
                     /db_xref="mno:Mnod_3169"
     gene            121284..121529
                     /locus_tag="S16_GE16_scaffold_10741_prodigal-single_105"
     CDS             121284..121529
                     /product="hypothetical protein"
                     /codon_start=1
                     /transl_table=11
                     /translation="MRMAGVEPVFEHSIVGIHQDHSREDHNDGIHINRREGTGYHMWV
                     HNYTLLQDNLAKGDPVANQGHDWGSKDLIILYEVFGK*"
     gene            121526..122707
                     /locus_tag="S16_GE16_scaffold_10741_prodigal-single_106"
     CDS             121526..122707
                     /product="SAM-dependent methyltransferase, putative n=1
                     Tax=Geobacter sulfurreducens (strain ATCC 51573 / DSM
                     12127 / PCA) RepID=Q748I0_GEOSL"
                     /codon_start=1
                     /transl_table=11
                     /translation="MKKCSRCGRTKAFQEFHKGSKKAGYKDGLNPWCKQCRSEYGKTY
                     NKKWRQEHLSERRQYDRTYGAAHKEQRAKYVRDKRSADCSFRTIGRLRNGLRKAFRLY
                     AKQGKIGTANTYGVSYQAIVDKVGSPPEGSFQLDHILPCVAFNHDDPFEVWACWHPEN
                     FQWLSKTDNLSKNREFDEKVLETYLLQKKLEYVQMRFGHRTEIKLHIGCGTVYLNEYI
                     NIDGAPDYFAHNCDSLILDQNATSFDHYYKRTFGTAPGYIVADLSHDLRKPFPFQDGT
                     VDEIVMYQVLEHIPAYDTEHLLSEIVRILKTDGVFVVSVPDVKATAKLLVEAKTEQDE
                     DWSIRLIHGTQKNQWSHHYCGFVPRTLKALLSKCGFNHFESLPSINIYPVIHLKAIKE
                     R*"
                     /db_xref="UniRef100_Q748I0"
                     /db_xref="gsu:GSU3022"
                     /db_xref="87509227"
                     /db_xref="Q748I0_GEOSL"
     gene            122708..123679
                     /locus_tag="S16_GE16_scaffold_10741_prodigal-single_107"
     CDS             122708..123679
                     /product="GDP-L-fucose synthase n=1 Tax
                     =Thermosynechococcus elongatus (strain BP-1)
                     RepID=Q8DL64_THEEB"
                     /codon_start=1
                     /transl_table=11
                     /translation="MRVLVTGGTGFLGRHVVDELESRGHMVDALPPPREKSGYDLTDM
                     CDVVTAFSRPVPPDAVIHLAAKCGGIGANMRRPGEFFRDNMLMGVNTIDVARTCGIKK
                     FVCVGTICAYPEHTPVPFRESDLWRGYPEPTNGAYGIAKKALLVMLQAYRQQYGFNGI
                     YLLPVNLYGPGDHFSLEDSHVIPAMIRKFDTAKDEGQPVVTLWGTGSASREFLYVKDA
                     AKGIVDATERYDGPDPVNLGNGREYTIRKLAEKIQDTVGYEGAIEWDSSRPDGQPRRC
                     LDTSRAKELFGFEAQTPFQVGLVETYEWWLANKAGILAEEENQCRLR*"
                     /db_xref="UniRef100_Q8DL64"
                     /db_xref="tel:tll0633"
                     /db_xref="86775853"
                     /db_xref="Q8DL64_THEEB"
     gene            123664..124452
                     /locus_tag="S16_GE16_scaffold_10741_prodigal-single_108"
     CDS             123664..124452
                     /product="LAGLIDADG homing endonuclease n=1 Tax=Anabaena
                     sp. 90 RepID=K7X2T3_9NOST"
                     /codon_start=1
                     /transl_table=11
                     /translation="MPAALNKRLGLTEQELVDLFRHMYESMSQSRIAARIGCDITVVE
                     KWFKRGNILVRSQSEKMGLRFKRHVDLSTRQIEILNGLLLSDFHLEQSVFQARFSFGF
                     KHIEFAQAIIQELSGLQWSKPRQNSHTGCWHAKSKFFANLIDWRNKWYSQHKKVVPND
                     LVLTPETLYWWYLGDGRVDDYGLTLCTESFETNENESLVRQLAHLGIQAHRTPSNRIR
                     IRSAGVTKFIAIIGSPRVSCYSYKWYLRLKKRGNSWIQPHMEQP*"
                     /db_xref="UniRef100_K7X2T3"
                     /db_xref="A0A0F9DEU2_9ZZZZ"
                     /db_xref="anb:ANA_P10053"
                     /db_xref="K7X2T3_9NOST"
     gene            124449..125438
                     /locus_tag="S16_GE16_scaffold_10741_prodigal-single_109"
     CDS             124449..125438
                     /product="gmd; GDP-mannose 4,6-dehydratase (EC:4.2.1.47)"
                     /codon_start=1
                     /transl_table=11
                     /translation="MKHTALVTGVCGQDGSFMAEFLLKKGYRVVGLIRRNATRSLSNA
                     AHLEDEIDIEEGDITDATSMMRIIQRSRPHEIYNLAAQSHVGTSFEQPLATVNIDTLG
                     VVNILEAVKTLGFSTRIFQASTSELWGDSPPPQNEETVMRPRSPYAIAKLASHWFVRM
                     YREAYRMYCCAGITHNHESERRGPLFVTRKISMGVAKVLKDPSHRIRLGNIDAARDWG
                     YAPDFVEGFWLALQQPKPDDYVFATGEMHTVGEFVEKAFARAGIEDWSTYIEVDRFMM
                     RPLEVESLCGDPSKAKSDLGWEPKVKFERLVRIMVEHDCRLLGVEDKLPPVEG*"
                     /db_xref="rci:RCIX204"
                     /db_xref="UniRef100_Q0W7G0"
                     /db_xref="A0A0G0VU83_9BACT"
                     /db_xref="Q0W7G0_UNCMA"
                     /db_xref="4.2.1.47"
     gene            125440..126237
                     /locus_tag="S16_GE16_scaffold_10741_prodigal-single_110"
     CDS             125440..126237
                     /product="Glycosyl transferase family 2 id=4726996 bin
                     =GWC2_Nitrospirae-rel_56_14 species=Geobacter lovleyi
                     genus=Geobacter taxon_order=Desulfuromonadales
                     taxon_class=Deltaproteobacteria phylum=Proteobacteria
                     tax=GWC2_Nitrospirae-rel_56_14 organism_group=Nitrospirae
                     organism_desc=Pretty good; based on recA"
                     /codon_start=1
                     /transl_table=11
                     /translation="MPTVGIYMPCRNVVPYIGDAIRSIISQDMDDWELVVLDDASDDG
                     TFDAAVEAADGRCFVSRNGDRCGLIGKLKNETIGYLSDSEFICHVGSDDLIPPDCLSS
                     FVSFMRANPSLMAACGTFECFDNSGRRWMMPHVQTLKGFDSRILLRFMNFFPHRFYRR
                     EAIEAVGGYNQSLSSAVDYDLALRLDETFPGRLGRLEGKITYLYRRHATQVSTAAKAE
                     QDINAKKALQRALDRRHANLVVVNDAPPFVCMAVETHDEQHFIWGRK*"
                     /db_xref="gwc2_scaffold_5594_11"
                     /db_xref="dds:Ddes_0402"
                     /db_xref="86759585"
     gene            126234..126959
                     /locus_tag="S16_GE16_scaffold_10741_prodigal-single_111"
     CDS             126234..126959
                     /product="hypothetical protein n=1 Tax=Sphingobium sp.
                     YL23 RepID=UPI0003A0DBCA"
                     /codon_start=1
                     /transl_table=11
                     /translation="MKKCSSCGESCALEDFHRNARSGDGRCSRCKRCAKEVAKSHYAK
                     NRETIKARMRNMTEAQRTAKRIRDCAYQQSHSEEKQQYDRARRSANRESIQEQERLRS
                     RQRYADDPERIKAINRKSRMKNWEKRKIRQRDYARERYWRDPEYRARRLLHNRFKQAL
                     RTYSAYGKTKSMTEYGVDIEAIWKHLGPCPGEGYHIDHVVPLSCFDLTDDDQVKRAFA
                     PENHQWLLAAQNLEKGARPMVIR*"
                     /db_xref="UniRef100_UPI0003A0DBCA"
                     /db_xref="A0A0F9NQH6_9ZZZZ"
                     /db_xref="UPI0003A0DBCA"
     gene            126956..127276
                     /locus_tag="S16_GE16_scaffold_10741_prodigal-single_112"
     CDS             126956..127276
                     /product="Uncharacterized protein {ECO:0000313|EMBL
                     :KKN70807.1};  TaxID=412755 species="unclassified
                     sequences; metagenomes; ecological metagenomes.;"
                     source="marine sediment metagenome.;""
                     /codon_start=1
                     /transl_table=11
                     /translation="MRKVLVLGSAGFLMSNMMRYMLYRTKDFEFVSLDSLASVSDHCR
                     VYTHRKHSFHIGDAGDPELLERIMWVRHIPLDTRRAWRTKGALSYRRSRSGTVARQPP
                     RDPW*"
                     /db_xref="A0A0F9T799_9ZZZZ"
     gene            127270..127797
                     /locus_tag="S16_GE16_scaffold_10741_prodigal-single_113"
     CDS             127270..127797
                     /product="hypothetical protein"
                     /codon_start=1
                     /transl_table=11
                     /translation="MVIRLLPDLDVEGHGDRAMWEYVESVVLGCGGTALRLPACFGRR
                     GNGKFESEIGRMILHSCSGPISVGEPTRYAHADDVASMLWFLMESGRSGIVKMPALGL
                     ATMADMVGMAQNVLGAGNTIRYTGKMEESDVPGWLPDSKGLEEAVVGTTKWYMMNTWI
                     LKKTSLQPPSPGGQP*"
     gene            127847..129235
                     /locus_tag="S16_GE16_scaffold_10741_prodigal-single_114"
     CDS             127847..129235
                     /product="Uncharacterized protein {ECO:0000313|EMBL
                     :KKN70808.1};  TaxID=412755 species="unclassified
                     sequences; metagenomes; ecological metagenomes.;"
                     source="marine sediment metagenome.;""
                     /codon_start=1
                     /transl_table=11
                     /translation="MTEEKTNKVTIEESAGAPSAQADEELERQLREGPKLDPAVLASL
                     RAKKETREVPAQPRPVRTRSLNFGVVGLGQAGSRVAETFHDLGYDVCAINTATQDLEF
                     IGIPEERKLLMPFGLGGAGKELDNGRQAVEQNADAVMSKLHAMFGEEHEMLLLAVSGG
                     GGTGSGGAEAMVGLMASLGKPVGVIYILPMESEDSLSKHNAVTTLGKLAKMASADAIS
                     TLIVVDNAKIELLYPGLSKAAFWPAANRAIVEPLHLFNSLSAMATPYDSLDAMDFGRI
                     FTAGDCLIYGTMEVQGYQETTAIAEAVMGQLEGSLLASDFNLKEARFGGLLVVGSPTA
                     MAGLPAENIHYAAHMVSEACDYAQLTRGVYEIPDIGDEAVRVYTMFSGLGLPSARIDI
                     LRQEAEEQMRQIREKEKTRASRMEVDYGGGNATAAKAQEIRRLIQKDKSSFGKLTNNA
                     NKRPEIIDRRKR*"
                     /db_xref="A0A0F9VYM2_9ZZZZ"
                     /db_xref="ppoy:RE92_24855"
     gene            130706..131776
                     /locus_tag="S16_GE16_scaffold_10741_prodigal-single_115"
     CDS             130706..131776
                     /product="hypothetical protein n=1 Tax=BRC1 bacterium SCGC
                     AAA252-M09 RepID=UPI00036F1579"
                     /codon_start=1
                     /transl_table=11
                     /translation="MIYVVGKDLLYQFHGEMRKALGEDDVGIVGDGYCDVRKFTVCSV
                     WTATTAFGLKSHVSLDDEDWAPEVVSMGPKKKRAIQAAVENANLAIFDEAHFLACETI
                     QAIFKASKRCRYMFGMTGTDWRDDGADLLLEASCGGRIYNMPASKLIELGYLVTPKIA
                     LVEVPPLDEPCPNNWGAVYSRYVTHNDVRNQLVADGARKLVEMGRKTLILVRYLPHGQ
                     KLVDMLADLPVFFVNGKIEGSVRQEVKERFERGELRCLVASSVFDIGVDIPSLDALVL
                     AGGGKSTVRVLQRIGRVIRASKGKTDAIVMDFIDNAKYLDKHSAIRIAVYETEPSFRI
                     KFPREFDRESLKKIRRLKAKIG*"
                     /db_xref="UniRef100_UPI00036F1579"
                     /db_xref="A0A0F8ZGZ7_9ZZZZ"
                     /db_xref="ths:TES1_0473"
                     /db_xref="UPI00036F1579"
     gene            131889..132464
                     /locus_tag="S16_GE16_scaffold_10741_prodigal-single_116"
     CDS             131889..132464
                     /product="hypothetical protein"
                     /codon_start=1
                     /transl_table=11
                     /translation="MWWSSYRFLWQDNEKWEEPKHRISCLMGFFCAKYMEMYGTPFRF
                     KYDTTKPYTSKDFIMGNRLLTMFDGDAKAARTYVKWVFAFKIRRPEYVIGGFSFFVSQ
                     KFVAEYMLARTRSKVLRRSTPLPTAFIEWCLANEPDVFELHELENWNQLNGLVTYVKH
                     WGMENTQGRVVMEAMRRGMLPQGPEYARLED*"
     gene            132466..132975
                     /locus_tag="S16_GE16_scaffold_10741_prodigal-single_117"
     CDS             132466..132975
                     /product="hypothetical protein"
                     /codon_start=1
                     /transl_table=11
                     /translation="MDMIETMRRSTAVEMVLRNGHVVYGRFLGVAGKNFILCDSDGSV
                     VFVPTAEENLAYVKVVSDDPEISRALDRMYGDRPSRRPVEPPPREQMGLEDQESMPPR
                     RIDPTDQSLSNRVDVQPIIMSKPPTNRNAAIEEIKERHRHANSFGSSNQISPRPAFRP
                     TIRNDEGDE*"
     gene            132972..133652
                     /locus_tag="S16_GE16_scaffold_10741_prodigal-single_118"
     CDS             132972..133652
                     /product="Uncharacterized protein {ECO:0000313|EMBL
                     :KKL48340.1};  TaxID=412755 species="unclassified
                     sequences; metagenomes; ecological metagenomes.;"
                     source="marine sediment metagenome.;""
                     /codon_start=1
                     /transl_table=11
                     /translation="MISQRKVEDEKARLVAQCQRCSGAGCGYCQKYCSFVDRMAEANI
                     PVDYWFREMDQWYGDPGFAKWIEEEYMAKLPAAYAKGGVLCLLGQRGRGKTMAGCNIL
                     KKAILAGYTAHYITMVDAVAMLLSEDSYDFRKILKMADFLVLDEVDQRFFDNPNSRNL
                     YGSKFEYILRTRTQNRLPMVMVSNSESPNDIFFNDQAQESFESLRNQFFTIVPVAGQD
                     ARRKEGER*"
                     /db_xref="A0A0F9ETR1_9ZZZZ"
     gene            133649..135046
                     /locus_tag="S16_GE16_scaffold_10741_prodigal-single_119"
     CDS             133649..135046
                     /product="Replicative DNA helicase (Fragment) n=1 Tax=mine
                     drainage metagenome RepID=T1BGR4_9ZZZZ"
                     /codon_start=1
                     /transl_table=11
                     /translation="MSADLDIRMIAYALSDKRVLLSLANAIRGEYFNPEFRSLWELVV
                     RCFTTYKDVPTPKVLKHGAGLAWEQLERAYAQVAEAMAEIDHREYLVDLELLKKRFND
                     HLIRKAGHHLFQKNWNGSAFSDLEEANKVMRDTVAGIDQLYKTESYREGSLATTAKEA
                     WASYQRTKADPSTAAGIHLGFSEFDRITNGIRSGELLLIGGESGTGKSALAMNMAVNA
                     WRGDNKIPARPGRDFRVDAPGRSVIYFTIEMPYEALERRLHACVAGVPLYGIRDGTLS
                     DAEEARYQGALEFIEAYGHQFHIIDVPRGANMRYVETKYMELCQETPDDIPQLVVVDY
                     LNLMSIGGEEEGPDWLKIGRLGEQAHEFTRVHGSSMISPVQLNRPPKEEAARSARPDQ
                     DRIARSLMLVQNANMMLNIEKRKDEHLAKDMKIHIVKMRDGEQGVFVLQKRLDTMRLL
                     DEPVDWTPSSYSGEA*"
                     /db_xref="UniRef100_T1BGR4"
                     /db_xref="A0A0F9A6Y1_9ZZZZ"
                     /db_xref="cef:CE2816"
                     /db_xref="T1BGR4_9ZZZZ"
     gene            135421..137394
                     /locus_tag="S16_GE16_scaffold_10741_prodigal-single_120"
     CDS             135421..137394
                     /product="Serine protein kinase n=1 Tax=Symbiobacterium
                     thermophilum (strain T / IAM 14863) RepID=Q67RC0_SYMTH"
                     /codon_start=1
                     /transl_table=11
                     /translation="MEVINTGKKGRKPNQEETAMSDIISLIEKCAAEENLEPWEGTLR
                     EYLPMVQEDKTLAMAAHARLWHMIETAGIKFDEKDEKRERPDYSFFTQELFGINDTLA
                     SVMEYFKAAAAGSDVSRRILLLYGPTSSGKSQFAILLKEGLEKFSRTKAGRMFALSDC
                     PMHENPLNAVPKAAREQLKAKYGITIEGDLCPRCAYRLQHDFGGDFLSLPVERIFLSE
                     ANRVGIGTFQPADPKSQNQSELTGSVNFAKLAELGSESHPLAFDFNGELNKANRGMME
                     FIELLKVDRKFRHILLTLAQEKRIKAQNFPLIFADLVVLSHTNETEYLKFLAQKEEEA
                     LHDRLWVVKFPYNLRLDDEIKIYEKLISRAPGFQGIHIAPHTLRVAAMFAILSRLEES
                     KDQKFTLLTKMRLYNGERVDGAGREDEKRLRDAAEREGMDGISPRYIVNRISACFTKH
                     GRSYITPMDIVRSIKEGFSTNAKLSKEDIAQFENIITTVMEEYNKIACNEVQKAFFLN
                     FEHEIRDLLNNYIDNVGAYLDKDKIENEWGEFEEPNHRLMRGVEEKIGITDGGKDAFR
                     EEVYRKMIKSKSDTGEYNYQNHPRLKEALQKQLFEERSDIIRLTVSVRNPDPEALKRL
                     NEVVKTLSEQCGYTPESANDLLRYVSSIMSKNN*"
                     /db_xref="UniRef100_Q67RC0"
                     /db_xref="A0A0F9KWY4_9ZZZZ"
                     /db_xref="sth:STH788"
                     /db_xref="Q67RC0_SYMTH"
     gene            137423..137755
                     /locus_tag="S16_GE16_scaffold_10741_prodigal-single_121"
     CDS             137423..137755
                     /product="Uncharacterized protein n=1 Tax=Paramecium
                     bursaria Chlorella virus CVB-1 RepID=M1GZ45_9PHYC"
                     /codon_start=1
                     /transl_table=11
                     /translation="MWAIENSCHKNRQFFRTYKNSAKERGYEFLLNFEEFKTVVDCPC
                     QYCGQYNRLGCMSGIDRIDSSIGYVEGNIVPCCAECNRMKGELSQNDFAHRIRLLALR
                     LGEDGWHK*"
                     /db_xref="UniRef100_M1GZ45"
                     /db_xref="A0A0F9K615_9ZZZZ"
                     /db_xref="M1GZ45_9PHYC"
     gene            137752..138927
                     /locus_tag="S16_GE16_scaffold_10741_prodigal-single_122"
     CDS             137752..138927
                     /product="YhbH n=3 Tax=Paenibacillus mucilaginosus RepID
                     =F8F8W6_PAEMK"
                     /codon_start=1
                     /transl_table=11
                     /translation="MNDSYKDIWELRQPGRRDSQRHKERVRRAIKENLRELIAEENII
                     SSDGKRRVKVPVRYLDMWRFKFGPNPKSKGIGHGDGDPGDIIAKDGKGKKGMPQAGDK
                     PGEEVYDEEVELAEIVEMMLEDLGLPWLERKENQVEIETEEMVFHDISEKGLPPNVDL
                     KRTLMENLKRNSIAGKASFGKVIPDDLRYRVWENVVEKHSNAAVILIMDRSGSMTDDK
                     KYIVKSFFFWMVNFLRLKYGNVEVVFIAHDTEAREVEEANFFAISDGGGTRISSGLEL
                     AKSVIEARFPTTTWNNYVFSFSDGENWDNDNERCIAMFKELLGMCQAVGYGEVAYSDQ
                     FYSWSGWRGRWSTLHDALEEADDLISEPRFLRASIVKREDLYDCLRQFLDVDGKEQP*"
                     /db_xref="UniRef100_F8F8W6"
                     /db_xref="A0A0F9QCE7_9ZZZZ"
                     /db_xref="pmq:PM3016_1360"
                     /db_xref="F8F8W6_PAEMK"
     gene            138924..140378
                     /locus_tag="S16_GE16_scaffold_10741_prodigal-single_123"
     CDS             138924..140378
                     /product="Stage V sporulation protein R n=1 Tax
                     =Paenibacillus sp. oral taxon 786 str. D14
                     RepID=C6J7P6_9BACL"
                     /codon_start=1
                     /transl_table=11
                     /translation="MRMERIADLEQLAKANALDFFPVVFEVVSQNTMNNVCAYGLPTR
                     ARHWSYGRSYDHQRIYGEMGFSKVYEMITNNNPSYAFVLDSNTEAQNLLIVAHCFGHS
                     DFFKNNVAFEGSDRNMARHAAEHAARIDEYIEQHGLDAVERMMDIGFGLDSHIDIHKG
                     LYRAKYPKRHIKERVVKLGEFDDLLEPQRAKGPSRIREVVNATLPPHPERDLLWFFIH
                     YAPLEDWERDVLDIVREESFYFHPQSMTKIMNEGWAVYWHAELLHQYKGISPEEMIDF
                     ARTHERVVQPGSPFDINPYYLGYRIYKDIERRWDEKHKAGESPITGRQKIFEVRREED
                     DISFLRNYLTADLVADLKLFTFGRENENPRKDDDEDEILYEIKSRMRDEVVEALVKPR
                     YNNWAPKIVITDASSEKICLRHDSEELGTLNFKYAEHVLEYIWELWAAPVELRAKDDE
                     GKEIILLFDEAGFSMRSMEEEFDLEDDDEEEKEE*"
                     /db_xref="UniRef100_C6J7P6"
                     /db_xref="A0A0F9Q4V6_9ZZZZ"
                     /db_xref="gym:GYMC10_5065"
                     /db_xref="C6J7P6_9BACL"
     gene            140389..140952
                     /locus_tag="S16_GE16_scaffold_10741_prodigal-single_124"
     CDS             140389..140952
                     /product="hypothetical protein"
                     /codon_start=1
                     /transl_table=11
                     /translation="MATVCITGHRPDSFLVSHYQPDAVRRLAGDIVCRLRREYGDELM
                     LNLGGAVGADQWMGAAAIEHDVKYGLFLPFLPQIQAKYWDEGQRAELDRQMKSASRIV
                     VVDPSGQYDVVKYHERDRLMVDEADFVVAFWVGRRRGGTFETMKYALSKSKFVLNALD
                     GLRPVFRGDLEAGWTPPHLREEKGNDE*"
     gene            140942..141556
                     /locus_tag="S16_GE16_scaffold_10741_prodigal-single_125"
     CDS             140942..141556
                     /product="RNA polymerase, sigma 32 subunit, RpoH n=1 Tax
                     =Isosphaera pallida (strain ATCC 43644 / DSM 9630 / IS1B)
                     RepID=E8QYQ2_ISOPI"
                     /codon_start=1
                     /transl_table=11
                     /translation="MTNSSGRKRYLVDNEEILVLVDSWRTAPARDKGRLVNQVVSRLT
                     FLVHSRIRVHKGSPLYDDLLQEGRLGIMRALQDFEPERGRNFFMFATWHIQTRVRRLL
                     LREARRSEIPFGDMLMAENQEEHHDHLEEGESRTAIMRALSFLPDNDRRVLVMRFGFD
                     GEEPRTFQQIGNALGISKQRAQQIEAGALRRLRREPDLRGLLEA*"
                     /db_xref="UniRef100_E8QYQ2"
                     /db_xref="ipa:Isop_0433"
                     /db_xref="E8QYQ2_ISOPI"
     gene            141570..144986
                     /locus_tag="S16_GE16_scaffold_10741_prodigal-single_126"
     CDS             141570..144986
                     /product="Ribonucleoside-diphosphate reductase n=1 Tax
                     =Rhodothermus marinus SG0.5JP17-172 RepID=G2SH53_RHOMR"
                     /codon_start=1
                     /transl_table=11
                     /translation="MGMIYLVDDVESTIKRILSDDELKGLGLNRTKVRRTLTSFGGDE
                     IAASVFLKKYALRDGEGQIAELTLEEAKSRWALAIAESESLFDGERKDPAYFRELYDH
                     FLPAGRQMFALGNKGVSNITYTNCYVTQIEDDSIEGIYGAAQKLARTYSYGGGIGLCV
                     GELRPRGARVSNSARQSTGSVSFMELFSLTTGLIGQAGRRGALMITLPVSHPDAEEFI
                     KIKHGNTDKVKYANISLKLTDEFMRAVIEDKVFRQTYSTKHETIWREVRARDLWQKII
                     QNARDSAEPGLMFWDRMVAMSPSEIYPKLRVHSTNPCVTRDSWIHTAAGPQQVVGLVG
                     RRSFVARVNGRDNRAIGFFSTGVKPVYRLTTKEGYSLRLTIDHMLRLVVSMSRSRVKS
                     VWKKLGELKRGDLLALSNQSSAPEWSGRFTEQEGYLVGLLFGDGSLSNQKAVLSIWDK
                     DEGSCGIAKAAEEAIRVFPVRSDFAGWAPVSGRAESRMAVASFSRFIHDLGIDGSKRI
                     VPEIEATSSDFHKGFLRGFFDTDGSVQGDHDKGVSVRLSQSDLERLQAVQRMLLRLGI
                     ASTIYQNRRLPAATTMPDGKGGQKEYRTKAQHELVIANDNMYRFRNLIGFNHLAKKQR
                     LDETLSSYKRAFNRERFVATVEEIEFDGEEEVFDTCVENVHAFDANGLCAHNCGEQIL
                     EKGGACVLGSLLLHTFVVDPFTPQARFDFDLFRQMTRRAVRHLDNVVELNFGRHALAE
                     QEEAARLGRRIGLGVTGLADALAAMGVRYDSEEALQVVDQIMSVKKDAEYRASMDLAL
                     VRGPFQLFDAEGHYERGFCATLPEELKELGRKQGQRNVAVSTVAPAGSLSVIAQCSSG
                     IEPIFALRYKRYVELGTERKEFAIRHQGLSRMAAVTGDENAPWCWVTAHSIDHRFRVA
                     MQGIIQRHTDASISSTINLPKDATPEMVGEIYMDAWRGGLKGITVYREGSREGILVTE
                     EFARQAGSPMDTIIYEARAEAGDKFYIPISYERGDVRRPYQVFLINYKTSENDRFVKI
                     GNDLVRMLREHGVDDSRIQKYLDRSSTQLSKLTRFLSLSMKTGNFSEAVAILGQHGTV
                     GTLAAELYKILSRSLAVKTVVCRNPNCGSSNVRMEESCMHCLDCGWSGCG*"
                     /db_xref="UniRef100_G2SH53"
                     /db_xref="rmg:Rhom172_0334"
                     /db_xref="89144248"
                     /db_xref="G2SH53_RHOMR"
     gene            144991..145257
                     /locus_tag="S16_GE16_scaffold_10741_prodigal-single_127"
     CDS             144991..145257
                     /product="hypothetical protein"
                     /codon_start=1
                     /transl_table=11
                     /translation="MGMDIPAIELVAHICLNREQGQDPPRAEKHAVKGSLRRMFGPFL
                     GERVGYEIERLVVLAKSMGLVREEGEHLVTIIERKEGEGCPTRR*"
     gene            145239..145718
                     /locus_tag="S16_GE16_scaffold_10741_prodigal-single_128"
     CDS             145239..145718
                     /product="hypothetical protein"
                     /codon_start=1
                     /transl_table=11
                     /translation="MPDKKIEVVPAFPEPTGGKGIGWVSYETIGIGIVNGLLFLPKEE
                     RERRLAENAEAYRLRHEVGEPAVPGAPYVCPNGCAGPFRTHGKGCTLVGWTEGLDPNH
                     WTEECSCEACGTRFLKEWVWAKDHGRPWYSVRVDGRLFCYHGTPTCCESCYTMGSPK*"
     gene            145715..146083
                     /locus_tag="S16_GE16_scaffold_10741_prodigal-single_129"
     CDS             145715..146083
                     /product="hypothetical protein"
                     /codon_start=1
                     /transl_table=11
                     /translation="MTTILADAGDERQVIEEERQAWLRRVLVALGADEEVISHNTLEA
                     KRHISGLLLDVETHPDGSVDIARLEIQVVVEEGKEKPLETGRKLVAQWMPPKLVRVKD
                     RPRDYYRIDLREWALPFQME*"
     gene            146092..146550
                     /locus_tag="S16_GE16_scaffold_10741_prodigal-single_130"
     CDS             146092..146550
                     /product="Uncharacterized protein {ECO:0000313|EMBL
                     :KKM65753.1};  TaxID=412755 species="unclassified
                     sequences; metagenomes; ecological metagenomes.;"
                     source="marine sediment metagenome.;""
                     /codon_start=1
                     /transl_table=11
                     /translation="MSFYIKNKSGEFVPVKIEQVLSRDWAGKLVMVRIGSDEHPADED
                     ELVEVNDNLDTATVIEMLPDTSFLITSYAIQFDVLSSLDELRNQYVAVRVTGDDDLSK
                     LGGLQKNAREKLRGKAKKVAILPTPLSVEDYHEVMGIKQRCDLRRSRRGR*"
                     /db_xref="A0A0F9J873_9ZZZZ"
     gene            complement(146575..147219)
                     /locus_tag="S16_GE16_scaffold_10741_prodigal-single_131"
     CDS             complement(146575..147219)
                     /product="Uncharacterized protein {ECO:0000313|EMBL
                     :KFZ26324.1};  TaxID=1541960 species="Bacteria;
                     Tenericutes; Mollicutes.;" source="Mollicutes bacterium
                     HR2.;""
                     /codon_start=1
                     /transl_table=11
                     /translation="MKYSLGRSKSIIGKTFGKWTVLSRTKRPSPNGEFTYLAVCQCEC
                     GTIKEVVVAHLRNGRSRSCGCDKSRYEKMTGSGNGRFKGHRDIRGTVWSHIKNGALNR
                     GIQFLLSIEEVWDLYEKQERRCALTGMPIVFNKLCENSTASLDRIDSSKAYTLDNVWW
                     VHKDVNVMKNIYSVEYFVDVCKLVANNAAQPATDSAVIPQNCGASFGRKKDSLP*"
                     /db_xref="A0A094IKN2_9MOLU"
                     /db_xref="GWB1_scaffold_1776_26"
                     /db_xref="cgu:WA5_1711"
     gene            147291..149627
                     /locus_tag="S16_GE16_scaffold_10741_prodigal-single_132"
     CDS             147291..149627
                     /product="hypothetical protein n=1 Tax=Zavarzinella
                     formosa RepID=UPI0002DAE800"
                     /codon_start=1
                     /transl_table=11
                     /translation="LKRFLIDTNVLLHDPKSIEVFTDNEVIIPISVLDELDQIKIRPD
                     EKGRNARSVIRRLDELRATGSLNAGVKLPYGSTLRVELNHRAHLPQPLTDSVDNRLIR
                     TALGLQTESPEIPVILVTKDINLRVKCDALGIMAQDYERDKLAKTPSALYGGFEALDV
                     PSATIDQLYAQKVIDLEIPERHPNKFVLLRSIEREGHSGLGRITAEGRLRAVNAPPNG
                     AWGIAPRNLEQKMALALLLDPNVKLVTLVGRAGSGKAQPLDALVLTPSGFVANGSLKL
                     GDKVVAPDGTVTTVIGVFPQGLKKIYRVCFSDGSSTECCMDHLWHTRTQKDRDQGRLG
                     SVKSLLEISKTLQYGKEAKRNHSIPMVKAFEFPETHLPVDPYVLGLLLGDGCFRMGTP
                     SISTVSQHILAQIQAKGYKLRKRAGDNCDYYITDQAKTMRNSHIKNPLTIALVGLGLW
                     GLKSTEKFIPEPYKFASVATRLAILRGLMDADGEVCGSGSSSIFNTSSERLRDDVVFL
                     VESLGGIVKISRRLPTFGHKGEQRTGHEAFRLSISLGSNPFLMPEKANRWMPRIKYKP
                     SRYIDKIEFVGEKSAQCILVDHHDHLYITNNFIVTHNTLLAAAAALHQTVETKLFQRA
                     LLSRPVQPLGRDIGFLPGTVEEKRAPWMAALNDSLELLFARDIDMLDTYKRQGIVQVE
                     PLTYIRGRSIPNSFMIVDEAQNLTLHEIKTIITRIGEGSKIVLTGDVEQIDNPFVDFA
                     SNGLTNAIERLKSYKITGHVTLHKCERSELAELAAEAL*"
                     /db_xref="UniRef100_UPI0002DAE800"
                     /db_xref="A0A0F9SZX9_9ZZZZ"
                     /db_xref="hym:N008_08395"
                     /db_xref="UPI0002DAE800"
     gene            149700..150920
                     /locus_tag="S16_GE16_scaffold_10741_prodigal-single_133"
     CDS             149700..150920
                     /product="hypothetical protein"
                     /codon_start=1
                     /transl_table=11
                     /translation="MNDLTPFLVNYISVDILDDGVVEQSSIRLWINGFLAYNSSGFIV
                     PFFGDIFPTAMDGYSGYHLSVSNLTPYPFLSTITIEVLAEDNDGYSLDGYWQFRIAAG
                     LTSLSQGPYEITLDASFSGPMLLSSLLDASLYQISGGAYVRQVETLPLGSSIPTGVRL
                     WLEGFQGDGFFTLMVSHLVKDLSGDALAPSGRTAQIYPFQSTAYFSNTSGYVRSRHVS
                     TLAKKDNFRVYLIGTKGMDVFDISRGFEQPLRWAQILDGYGFGAACVLGTADYAFKDT
                     DPPFLANRNPYPGQTGVSIGTDILLSVADEVTSVEVTAIAVYVNSHLAFSGMSGWNSG
                     YGGCISVVPQIVSILLYPPVGGVVVGTNTVSVVAMDLAGNLLNTSYTFIVGTSPLSEG
                     GFGHGSFGEVEFGE*"
     gene            151274..152401
                     /locus_tag="S16_GE16_scaffold_10741_prodigal-single_134"
     CDS             151274..152401
                     /product="hypothetical protein"
                     /codon_start=1
                     /transl_table=11
                     /translation="MWVWLTKILGWTHVDDESGDPDLAWDHPTIGGSSGIADGATDVT
                     DSQKFTSATGGFSALSGSIRYYLLIKGFSDPTKDGFYLIDRSISDNELRIRKVFSLHT
                     DGLPLGESNLTFWVYDFYSQSTRPGVIGNSTWWVLAGTGIGGTFHLRCQNNTTYAYMR
                     DQFDLSPYDDWDSGTHNWKAPARYTAIQGDMAEPYSNELLVFGVADSDKHNAVFWTRT
                     YNDSLNGVSYPTIYYFGDIVPLRPTDDLRPVVCVAKLCDSNWQFNAHTNIGQIAWDYS
                     QVNARAIHASQYADKGAGVLDSSYQKVRSYFSGRLFQLPWVVATETSGKVEVRGYLKY
                     LLNTHAYGDRAGTPFGAFRDQIRFANISIPFNGSRQYQYIY*"
     gene            152412..153611
                     /locus_tag="S16_GE16_scaffold_10741_prodigal-single_135"
     CDS             152412..153611
                     /product="hypothetical protein"
                     /codon_start=1
                     /transl_table=11
                     /translation="MARRWLRGPMTESSGAQFLRWCRGAIVLLYFYFRYLLDFQYLDQ
                     AVSGAFVFDGCEDASGTDGVLVDVSQRFFSASAVFTAGDVNKFLVILDNINEVNCGIY
                     KITNYVDANNVDIDFYSPDNPIAATGLSWWLVDSSAPSSLVGGDTVVFRANHPTSPYE
                     FSVSIYDPLTAHGVISFQLAVDINSWNTGTHTWNTDAKLLRTTYEGVGYRDEVAPSRL
                     YLYGSTDGALVWFWPSRVAGTAQTGGTSFGVLDSVFETTPTRQAIEKVFLFGPTDHNA
                     YVYRNGSSTSGMDYGQMWNAYARDQAYLTRWCGWRDGSQDFFKRAITEPNSRNGADFD
                     GLGIWVQIDADVSFNTVWALLGQLPKDHIWLGACAGIGILTTFGSELYMHWRDGVVTP
                     WPGIRWQ*"
     gene            153726..155408
                     /locus_tag="S16_GE16_scaffold_10741_prodigal-single_136"
     CDS             153726..155408
                     /product="hypothetical protein"
                     /codon_start=1
                     /transl_table=11
                     /translation="MPFELVPIVADPTPANLWPFGTGIFGLLPVTTDDIGPEAVGWTQ
                     IGWVPTDEDAPYIIGRNPAPSEEFVALDSYVSFSVLDDDSGINETSIWIRIADGYAWL
                     SGSVQPGFSVVETAVANGFCYSIHRLLNFPPLTSILVEVYVEDQAFVPNALLALWNFR
                     TTRGPHAPFLENRNPGSEFVGLAPEQSWSFDLLDAYGDTLASSIRIYVGKTQVYSGST
                     QSWTAPYDGYFGKILVDGYDGYHIRIDHPISAPSARIDIRVLASDAQGGDLDETYGFW
                     IAPSALQPSLGPYEITVELPFSGAMDPASVFDASLFHLSGGAYVKFVEILTPDRVRLW
                     VERLWSVETISLTVSRLVADTRGAHPIFDTVFDISKFNSTAFFSNATGLLRTWHVDHL
                     VQSDLRRAYFAGEKGVDIFDTRFGIQNAFRWAQVLDEYGIMAMCVLNSADSYSFDTIT
                     SPHLENLNPWAGQGGVSTNANISFSVLHSLISVEAISLVIYVNTILVFAGSAGGWAHS
                     WGGQIAARPEGLDVELFSPAPFAAGSTVFVRVMASDLLGNQLDMTYSFTVAP*"
     gene            155418..156569
                     /locus_tag="S16_GE16_scaffold_10741_prodigal-single_137"
     CDS             155418..156569
                     /product="hypothetical protein"
                     /codon_start=1
                     /transl_table=11
                     /translation="MTIALQNISPPSGAMGIADTADIQADIVRAVPPLTLAEIEIYVE
                     GELAFVGSDPSPFRGQYAGPGSSVTPIADGFRVVLDRLSPFRAEFINTQVRQTDGYVS
                     SPAAGWSFRVGADPVSDFYFSDGYGVRRLHVRQLVGEWKPYENAATDGYAMPVILAEA
                     MTPEWPSDNVRTLAGSQVDGYLHLVASTEKGVALTTGETGNLRVYAKPEALVDGYDSL
                     AAHMTSEGTLYLINRTLNRLEVYYGANFRSPLRQPDFWYGSGSSPPLLDGYLTALHVA
                     EGESTVLDGGSRLYVGCSEGMTKIEAYDKQTDGYSEGMDGYILGGSVAAVVAIDSDEP
                     NGVLFVATNDGTETGGGLSQISISRNVRLLFMTKESGHLPSNVVKDIAV*"
     gene            156642..157214
                     /locus_tag="S16_GE16_scaffold_10741_prodigal-single_138"
     CDS             156642..157214
                     /product="hypothetical protein"
                     /codon_start=1
                     /transl_table=11
                     /translation="MLVDNESSKLAESILASKLEHEGRGTKPRLVLVGPKAFALLEEG
                     WLEDISTLPWGDSLAHELRMRRAQRGSIFLGDGAIFGLWVVKXXXXXXXXXXXXKPSR
                     DSRCSDACTDEERGGVGGLQAGRPACGDHPGPACRPCDLWSADSRNRRGSRHDVPGAR
                     RGARVPRLQRLPRSAVRLGERGSCPWNTGG*"
     gene            157745..158491
                     /locus_tag="S16_GE16_scaffold_10741_prodigal-single_139"
     CDS             157745..158491
                     /product="hypothetical protein n=1 Tax=Nanoarchaeota
                     archaeon SCGC AAA011-L22 RepID=UPI000376B9B1"
                     /codon_start=1
                     /transl_table=11
                     /translation="MLCSNCGQDRTLHKKDPPLCKSCYMKRYKRHDKPEICVSCENLC
                     IVHRRVDSGPLCKRCWSKTYRKTYVPKERPCSACGRSGIISLNSGLCAKCYKKSYKAP
                     VAICSMCGKLHNKYTTSNGLPICKSCRFNQRYQNEPLFATRVRLRALLGHALRRYSKT
                     GKASSSQSYGIDYGAIVASLGPCPGQLSEYQVDHIFPLVVFNLDDPIEIRAAFAPENH
                     RWCPKQDNLRKGAKVDRKELEAYLAKWRQA*"
                     /db_xref="UniRef100_UPI000376B9B1"
                     /db_xref="A0A0F9QC21_9ZZZZ"
                     /db_xref="UPI000376B9B1"
     gene            158872..159174
                     /locus_tag="S16_GE16_scaffold_10741_prodigal-single_140"
     CDS             158872..159174
                     /product="tmk; thymidylate kinase (EC:2.7.4.9)"
                     /codon_start=1
                     /transl_table=11
                     /translation="MPDATFVFDVPPEVGLERARAKGIGGGDRIEREALDFHMRVRQG
                     FLKLAGTLSEQGRVVLVNAAPPRTKDEIHAEVVAHVSRRLWVGEEDPLQVEEDSDG*"
                     /db_xref="lge:C269_01750"
                     /db_xref="J9YEQ0_LEUGJ"
                     /db_xref="UniRef100_J9YEQ0"
                     /db_xref="2.7.4.9"
     gene            159167..160156
                     /locus_tag="S16_GE16_scaffold_10741_prodigal-single_141"
     CDS             159167..160156
                     /product="N-acetylmuramyl-L-alanine amidase, negative
                     regulator of AmpC, AmpD n=1 Tax=Pedosphaera parvula
                     Ellin514 RepID=B9XEI5_9BACT"
                     /codon_start=1
                     /transl_table=11
                     /translation="MANTSIVVCGEKFDIGTKVVLWTEPGGFSAYDTAAHETQDRRTG
                     DIVVVKGKRYCSRLLLGGTPKLSRLKQIVCQFALHHSGLYRSRDTYETLQQRGLSVHF
                     ILDDDGTIYQTLDLRERAYHIGGNNAMSVGVEIDSRASAGKYPDAYDEAHQRKYKVGP
                     RRVKYDTIHGERMKGFDYSDAQYAALAKLAKGLLEVFPLIRPDFPRDASGQIVKTQLA
                     SPKSHKGFICHFHVTRTKIDPIAFDFARFLLEFDRSAGTLKTVGLQGVPVLLDTWLDR
                     QKALKAAGYDPGPIDGVLGPRTKAALEAFQADKGLEPDGIWGPKTEAAMRTLS*"
                     /db_xref="UniRef100_B9XEI5"
                     /db_xref="B9XEI5_PEDPL"
                     /db_xref="hoh:Hoch_3381"
                     /db_xref="B9XEI5_9BACT"
     gene            160153..161616
                     /locus_tag="S16_GE16_scaffold_10741_prodigal-single_142"
     CDS             160153..161616
                     /product="Predicted alternative thymidylate synthase n=1
                     Tax=Syntrophus aciditrophicus (strain SB)
                     RepID=Q2LXJ0_SYNAS"
                     /codon_start=1
                     /transl_table=11
                     /translation="MRIKLAGFNVDVSELERAAEHMDTHVTGAPVFTPETISAAYARI
                     SRDPAPVDELRAKALEDVAKARRSNEQIVFGMGHASVAEHAVLNFDILGVSRLVIEAI
                     EHARLCSYTEKSQRYTRLGEEFVVPVEVAEAGLEAEFRSMVAAQHATYNRIVEALQEH
                     MLAGRSDVGKEERKTIEGRAKEDARYVTSLAVSGQLGMTCNARNLEYMIRRLLRHPLH
                     EAKTIGALLYSEARKAAPSLLRHLEPTPEQVQAMLELELLVSEVGQGDCGPHGCWDVR
                     LLDWDRNGDNTIMAALLHEHVGMDLEACERLWRHMDPEQGDRLYRAVFAGLQEWDAPP
                     RAFELARFRFELVVSASCFAQLKRHRMATILPQPYDPGLGITMPASIVEAGLGDLFMQ
                     VMNASEAMWGKLVDLRAVQPYALTQAHRRRVVVEMNARELYHFSRLRQDAHAQWDIRA
                     IADKMVAMARQACPLTMALACGKDSFAARKAAVLGEK*"
                     /db_xref="UniRef100_Q2LXJ0"
                     /db_xref="sat:SYN_00357"
                     /db_xref="Q2LXJ0_SYNAS"
     gene            161613..161735
                     /locus_tag="S16_GE16_scaffold_10741_prodigal-single_143"
     CDS             161613..161735
                     /product="hypothetical protein"
                     /codon_start=1
                     /transl_table=11
                     /translation="MRALTRISMVLARYGTITRWVLENMPAIVDQVHNLTIFLS*"
     gene            161748..161942
                     /locus_tag="S16_GE16_scaffold_10741_prodigal-single_144"
     CDS             161748..161942
                     /product="hypothetical protein"
                     /codon_start=1
                     /transl_table=11
                     /translation="MDKVLEFEFEGGGRLRLELLGGDELSIRLQAVHPGEGWKVTTST
                     VVVDSEKFGLIKVWLAHTHE*"
     gene            162526..163098
                     /locus_tag="S16_GE16_scaffold_10741_prodigal-single_145"
     CDS             162526..163098
                     /product="hypothetical protein"
                     /codon_start=1
                     /transl_table=11
                     /translation="MSWLMEKETLQEKARKFDQSIRLTSKNGLFWRVVAWLLFIVSFG
                     KFKRESFLENFATTIGHVQAYPASWPTASVERVMVHESRHTRQARVCGFGIHPAVGLP
                     LMAVLYGLLPLPSLLALARLWFELDADKAYWRFALANGSLGPDDIRRRAESFATTVAG
                     PAYFWSTWPSFARRLFAKEAEKVISEHLAA*"
     gene            163095..164264
                     /locus_tag="S16_GE16_scaffold_10741_prodigal-single_146"
     CDS             163095..164264
                     /product="FAD-dependent oxidoreductase n=1 Tax=Clostridium
                     sp. BL8 RepID=T0NG60_9CLOT"
                     /codon_start=1
                     /transl_table=11
                     /translation="MKTYDLAVVGAGLAGITAALGAAEGGLETLLLERGVGPGDRRNL
                     VSGWFGRALHTMARIDIGNMSGPARDGALAALRAANGGKLECRQANPAALPDNMVLKP
                     EKRPCYHLAPESGRNMAHGMYGRLSAARGLDILFGAEVERMEAHADSFTLHTRRGRMS
                     ASRCVVAVGEHATEWIRSQCASLGLVPASAKARLGVRVEVPGRVLRPLLQLADDLRLV
                     GPDGLLVDDTRVASAVADREDGGLLSALAHSPPGRRPDRASFMVSLDFGDDLDEMTRI
                     VKIVNILCNDKIRHERAADFLEGHSLLKHLGQLDPLRAALPLLDRMMPSFIGNAMVHI
                     PETRFGGLFPTDANMRTALRGLYGAGECAQGVDGLLDAMVSGTLAARSAMEDRDG*"
                     /db_xref="UniRef100_T0NG60"
                     /db_xref="T0NG60_9CLOT"
                     /db_xref="pyr:P186_2418"
     gene            164257..164658
                     /locus_tag="S16_GE16_scaffold_10741_prodigal-single_147"
     CDS             164257..164658
                     /product="hypothetical protein"
                     /codon_start=1
                     /transl_table=11
                     /translation="MVDTAKILRFLQSCKFDLAREVPGYVDARVSGDGTKVLLRVSAP
                     LATPPQIEFEGEAIPLEISIDFPDAKPVEKTIVMAGPMNPVETNPTPQGAVGVVAVPE
                     KVAIGPYEAGGRDSAAVEAWRKRHGAVKIGS*"
     gene            164661..164864
                     /locus_tag="S16_GE16_scaffold_10741_prodigal-single_148"
     CDS             164661..164864
                     /product="hypothetical protein"
                     /codon_start=1
                     /transl_table=11
                     /translation="VASFTALLNRAHRRYIDKYMRPRKFGACEACDKRTLLVNLVQRD
                     GPDSIEWDLCESCYDSLVSEEFQ*"
     gene            164861..165433
                     /locus_tag="S16_GE16_scaffold_10741_prodigal-single_149"
     CDS             164861..165433
                     /product="Recombination endonuclease VII subfamily n=1 Tax
                     =Micromonospora lupini str. Lupac 08 RepID=I0L3U9_9ACTO"
                     /codon_start=1
                     /transl_table=11
                     /translation="VIFPPKKICSKCGQRKTLEQFHRDRRLKDGRKGMCADCCRANLR
                     HDYLPDEDPAVTHRCPDCGNEYPRTLEYFHANRTSPSGFQTYCKKCQYSQGAKYRTGP
                     KRRLVMRRSHLRRKYGISLEDYQAMADKQNQLCAICGEKKDLHVDHNHASGMIRGLLC
                     GDCNRALGLFSDSTDVLRKAILYLDGNEGA*"
                     /db_xref="UniRef100_I0L3U9"
                     /db_xref="I0L3U9_9ACTN"
                     /db_xref="fri:FraEuI1c_3751"
                     /db_xref="I0L3U9_9ACTO"
     gene            165430..165729
                     /locus_tag="S16_GE16_scaffold_10741_prodigal-single_150"
     CDS             165430..165729
                     /product="hypothetical protein"
                     /codon_start=1
                     /transl_table=11
                     /translation="MRLVNTKDLRRLIEEGATDFRDLFDAKDETAGPCREIRIDRENG
                     RLLLLVDRRELMGQSLEALGVRELDLDLVNDIMALWRTGRIADLRLRLGLPLEEA*"
     gene            165726..166172
                     /locus_tag="S16_GE16_scaffold_10741_prodigal-single_151"
     CDS             165726..166172
                     /product="hypothetical protein"
                     /codon_start=1
                     /transl_table=11
                     /translation="MRKLKHVLLILLVLGVCAAAAAGGGWLSYDLGRDSVDCSQATAQ
                     VVDRFEAGKATLCDLDENGRLFVCPAMRRAIPMAGGAALAYICDAEGKTGYISFLNVA
                     KEAKAQAILQMVGSGLKVKPHCSKGGEEVVAVGAGEGARTWKTATR*"
     gene            166151..166429
                     /locus_tag="S16_GE16_scaffold_10741_prodigal-single_152"
     CDS             166151..166429
                     /product="hypothetical protein"
                     /codon_start=1
                     /transl_table=11
                     /translation="MENSNPLSQLPQLLEAMLARIEAMLAEQNLDPSRREPTELLLKR
                     LRRQSAAMRALAKEGEGLTEEQAASIAKVPVPQVGLFPTWVSKRKEGK*"
     gene            166538..167074
                     /locus_tag="S16_GE16_scaffold_10741_prodigal-single_153"
     CDS             166538..167074
                     /product="hypothetical protein"
                     /codon_start=1
                     /transl_table=11
                     /translation="MLAGLLYEDALPLFDHLDHANGLYPDDVLEVLEDLGVGCQGVAA
                     LPKRRPALVAVGWLSEGFCGHYMVWDPTRGQFLDPLHGLVGRRDLSKFCAIEHIWATG
                     KANMRKVVKARLAKGMAKEVFAPFAPASVGLSKWEAGFVIEVRFHEEPPPEARALKSI
                     GGVPIHIEVSGPMRLREE*"
     gene            167078..167389
                     /locus_tag="S16_GE16_scaffold_10741_prodigal-single_154"
     CDS             167078..167389
                     /product="hypothetical protein"
                     /codon_start=1
                     /transl_table=11
                     /translation="MDIPEKGWFICKEGEDPTHVGTMVYLDGKPIGGIQKFSVEIDAE
                     KLLPIIRLEIIPVGGLTVATHFGPPKYQPIEQDLVFRSSVSPEEVLESHTRQEEKPEI
                     L*"
     gene            167437..168453
                     /locus_tag="S16_GE16_scaffold_10741_prodigal-single_155"
     CDS             167437..168453
                     /product="hypothetical protein"
                     /codon_start=1
                     /transl_table=11
                     /translation="MAEILTFAPEPVSMPTDWERVQLNRARAREVHRQLGRAVGGFNF
                     ALFMRDFAAPLVEEYNTDAKRLGLPSASKDWFRVLRTADGGALAPKDFFVKHRARIQP
                     RLFPGDQAKAGKAYDLLLAKLSKLPKITSGPISGELAHEFGHVRTFEASPEVASSVYG
                     PKGEGKEKRPPVENAVNEALAIWQGFRQAWKAWSRFGMPHKAWGAWFGFPTYTHNMKE
                     NQLAKVLKRLKALESKYPGVEDQARKALFEYDKYVEPVMYNVPGADWTAAEREALKRW
                     LKARGGAYRGTMPEDESGRLKHLRRQPFVMAPQAPGGTAVASALPPLSKRAMIPLSSR
                     EGET*"
     gene            168453..168962
                     /locus_tag="S16_GE16_scaffold_10741_prodigal-single_156"
     CDS             168453..168962
                     /product="hypothetical protein"
                     /codon_start=1
                     /transl_table=11
                     /translation="MTTSACWRCGQPLPPNSYDCEFCRNHCWLCQGPLNTDGSCPRCS
                     GATFYPNVTYTWICPKCGGQCQTYGFCPTCGWTAAPFPPASQKVPWRCPGCGRYHAPH
                     IDTCPFCQPTTAVHPPYVVDNPIVYVGDPPWTVTTTSGTAGTTIVVGGDVGDCGNQEA
                     EAGGFTVSW*"
     gene            168988..169374
                     /locus_tag="S16_GE16_scaffold_10741_prodigal-single_157"
     CDS             168988..169374
                     /product="hypothetical protein"
                     /codon_start=1
                     /transl_table=11
                     /translation="MRVFNTGSGGFWSSQLGQQLRFLRLVNPQYHRARPVVLALVEKV
                     AHLVLPHCRRHGNWPKIDVRQNMVTMEWRARGELTVALDGSRLSYTPDPIRKSSTLGM
                     VLDLSGGPNIERFLKGVCWHLLEVRP*"
     gene            169371..169667
                     /locus_tag="S16_GE16_scaffold_10741_prodigal-single_158"
     CDS             169371..169667
                     /product="hypothetical protein"
                     /codon_start=1
                     /transl_table=11
                     /translation="MMLVNTGAKKYRMRLLYAIRLAGISRPKVTVVDDVLGVSFGNLA
                     KLATIVQHPTAPSCFVCQTFVRLKPNSLAEIDLEDIDGPARLLEFLDAAADWLE*"
     gene            170354..170785
                     /locus_tag="S16_GE16_scaffold_10741_prodigal-single_159"
     CDS             170354..170785
                     /product="hypothetical protein"
                     /codon_start=1
                     /transl_table=11
                     /translation="MRILNTAGRKPSLVRFEKKLSGTGMRHRPTQGAQALMRHILAQV
                     DKPLAGLGQPSFQFFAPTLFDYAGRKFAIDATWVHPEGAIDGVHVSFLVAADGTGFQF
                     VLFDQQSGTVHDHWYPASLAKASRTMAMIAQSATSYCMRRP*"
     gene            170805..171146
                     /locus_tag="S16_GE16_scaffold_10741_prodigal-single_160"
     CDS             170805..171146
                     /product="hypothetical protein"
                     /codon_start=1
                     /transl_table=11
                     /translation="MSNALIGLYENMKRALEDAGGYEAMSDEQRDLFNAAVDALMAAK
                     FEHAGAEEAEAAVTAWLDAMRPETEPLPEEGEEPIMGLASLLIRAADALDKAGEHKLA
                     NEVDGLLRRLR*"
     gene            171143..171466
                     /locus_tag="S16_GE16_scaffold_10741_prodigal-single_161"
     CDS             171143..171466
                     /product="hypothetical protein"
                     /codon_start=1
                     /transl_table=11
                     /translation="MTVAIRRDARGETIIDLSPVERYAALLERACAEGSTPPQEELFR
                     LLDSMDREQLRHLVPVLAAVAANYARLWRHAFTPAFAESLKEMRDIREIAKAQGEDLW
                     PELGG*"
     gene            171468..176153
                     /locus_tag="S16_GE16_scaffold_10741_prodigal-single_162"
     CDS             171468..176153
                     /product="2-alkenal reductase id=3256086 bin
                     =GWB1_Spirochaetes_59_5 species=Myxococcus stipitatus
                     genus=Myxococcus taxon_order=Myxococcales
                     taxon_class=Deltaproteobacteria phylum=Proteobacteria
                     tax=GWB1_Spirochaetes_59_5 organism_group=Spirochaetes"
                     /codon_start=1
                     /transl_table=11
                     /translation="MVGAHPFRIGKSPIHGRGVFAARPIPKGELIGVAILRIGRGKPD
                     KALRQTILSRYLNHANEPNAAMVPIHGGFGLLALGDIPEDKEIVVDYDRTGRTVEPEP
                     FPAYQDFDPDPIKADPRIRTLGRAGSFKIIEVDGPAIRDSLDADFPGLGHHSSFPFIP
                     TGEFWIDREAVPEGLSLFEGQLSRRAGTLRLEPSTRGWERYREPFWFAPPQKEPPPGF
                     QPELSYPGDPDEGGFRWADVGTEKTPGAFVLGQPLARWLFGKLNSRGWTVPGLILDMD
                     KGIFPSLLDPHGRPVRIGKFLSSLRKKLPSGSRDAALADEVLHQYEVQPKETEWRLIV
                     SAEPVDLRGISTGRGWSSCMALKPGERKECLESSIGARDMVAYAVDRNGQWLARSVLR
                     FDGKGHWWPEKAYGQPSSIRLDLFLDKVRQWLKERDLLGKEGEFSPFFQGPSDWRTQN
                     RGPRAERTVERPEESMEFPERYRGTGHSLKPETMAKWPRRVRIVVDDVVFELPGEFGK
                     PQDVGRTLRDIGVWLQDPKAPGRAKFLDIDEEGPAVLAEVWDNQGLRRIKSHPLVEAI
                     IDEDTNMALALCAFPLSKRAKMSRLERREVTRWIEENVSDPKNHCFFYAAVLAALFPG
                     LTLVRGWNTGQFRDGRLVEQGDTGHFWLEDEEGDIIDPTAAQYPGGRNFGGSPVSLAA
                     NLPEAIEDPLFKTLPSGDQEKILQVSADPVSGRHIGFRRHSSAEDEEEERLFDEYWDR
                     LDRQMREEEAKRPKRRRSEMTLDEIEFLAEMDPEEREEFLKNFLPDDEPPPLSRRAAR
                     KPDECPLCGLPAQTRCRCRMAESTCPNGHKWHTCPIHGTPVLGHGGNLGRCSCGLRRP
                     SNPAKDHSYVAKRKEESGNFTYVYDEKHVAARNRKKEKRLKKLSKSLKEMRAKVRGDL
                     SSDDETRRLAALAVALIDETYERVGNEESASELKHYGVTGWLVRHVTLGKGKATIKYV
                     GKAGVKQTKEVKNKAVLKALRRACEGKKKGDRVLEGISAKDVNAYLAPFRITAKDIRG
                     YHANKEMLRALKTNGKPPKGDGKAAKERFKKALEDAAKKVGHEPGTLKRQYLIPRIEQ
                     YYMEGKSVGNILASARIPLSKRAALMDIPPKMVEDTSTWVRQAHANLCLALYRPPPPE
                     GQVEAELAALKGLEAEARRDAKALLAGSWDDTAKAEEAMLPRWDGRKLWLRLSATDGP
                     AKGILFIARRTQPGHWAYGINVQGWRRSPPQVPGMAPGSGYALSTVLSKLAERINELT
                     EFHRLPRAEDYRRHEELETAMRKAAAGAPPFDIAEMDASYSQEKELPVDISGWKYERL
                     AAPNLPWNRYIVEVAPQAPRDAAAAYHAHVSARGRVPEQPARIVVYAGRLLRPFSAKI
                     FGMEQENLTQSVRHEMVHLAQDLLKGALRLRMLAGLPPMGVREPGLDPSGFARPSQRR
                     LRRQRKLWPESTFTGYREDALRIKHQLRDVEFQSNLRDSIEEWRRQAAQMDSAQRLQF
                     LRFWVKGDHTGYYDQGGVPTAVFAGSDVFRTLYNEARHDRTKRDRWAAAVRIMSKEVA
                     DMLYPGKGQ*"
                     /db_xref="GWB1_scaffold_2035_4"
                     /db_xref="A0A0F9NY90_9ZZZZ"
                     /db_xref="mavr:LA63_18855"
     gene            176248..176511
                     /locus_tag="S16_GE16_scaffold_10741_prodigal-single_163"
     CDS             176248..176511
                     /product="hypothetical protein"
                     /codon_start=1
                     /transl_table=11
                     /translation="MRRHTPISQSQGVFALDGRSIADGDMLEIRWPDDRTVVTTFKII
                     HGELRIVGTIHGIKCWIVLDSAVRKAEILARWPEGDGYGCQRP*"
     gene            complement(176527..177642)
                     /locus_tag="S16_GE16_scaffold_10741_prodigal-single_164"
     CDS             complement(176527..177642)
                     /product="Transposase, IS605 OrfB family n=1 Tax
                     =Thermovibrio ammonificans (strain DSM 15698 / JCM 12110 /
                     HB-1) RepID=E8T5P7_THEA1"
                     /codon_start=1
                     /transl_table=11
                     /translation="MRRTVRIRLDIPVKELLPTFQAYTAAYNFVCAKGWEDKDFNGVS
                     LHHKTYFETRERFHLPASLAVSARMRATETLATLRKRIKAGKPVSQPHSKFCPVRARS
                     ADWGINLDKKEIALLVLSGRKRISAKFHSRFLGHLVDWRRTSAELSIRNGKVYLDISF
                     EKPAPTFKMTGKVVGIDRGLRNIAVSSDNRFFSGKEIRKTAAKHRRLRASLQKKGTKS
                     AKRHLRRLSGRENRFRRNWNHIVVNKILNRLEPGTIISLENLSSIRQRGNRGRRFNRE
                     LHSWSFFQLEWILRYKAEAQGILVELVDARYTSQKCSFCGHTEKENRNGGRFHCRKCG
                     FQLDADLNAARNIRANCLDSHRESRRAAANQPIVSDL*"
                     /db_xref="UniRef100_E8T5P7"
                     /db_xref="tam:Theam_0550"
                     /db_xref="32941007"
                     /db_xref="E8T5P7_THEA1"
     gene            177690..178058
                     /locus_tag="S16_GE16_scaffold_10741_prodigal-single_165"
     CDS             177690..178058
                     /product="hypothetical protein"
                     /codon_start=1
                     /transl_table=11
                     /translation="MDRFKIMTDTIIRVADRLDTIGRRDLADRLDAFLRRAARQPKPR
                     HKVGDKVRLKEETALPVASVKMDPRFGPYYQLTLWVLERDLREPEEQAKESEVSDHGR
                     ELGEVPRLRGCPGKDPALIY*"
     gene            178220..179032
                     /locus_tag="S16_GE16_scaffold_10741_prodigal-single_166"
     CDS             178220..179032
                     /product="hypothetical protein"
                     /codon_start=1
                     /transl_table=11
                     /translation="MTKVARVGAGRNSGEHPVVGWWRKIVSKLVFWRKAKPKPQSLTE
                     RLGTLWRPSEVLERDLARRRERSKTLFEAQKVERPNRKAERRMRKTAKKLEKAAARMT
                     RLAVRGRLPLEQILPLAFPELEKWKRPCPAKTEGLVPFSYVDVPDSTVAELTDKIPEL
                     MEDSNLWNFRLDRLCQAVGATALFLERGGSEEDALTILSGNCGPAMAEALGFAKTLRL
                     VAPARRRWELARFAERTARSEVWREWEGSMIVLRREDLMELAGAARPGEDIA*"
     gene            179029..179208
                     /locus_tag="S16_GE16_scaffold_10741_prodigal-single_167"
     CDS             179029..179208
                     /product="hypothetical protein"
                     /codon_start=1
                     /transl_table=11
                     /translation="MRILNTQKSPQDQQEPSDDDLEALRQLVEQALSDPGRFVVIGGA
                     DLDIDADGNIVIRKH*"
     gene            179221..179460
                     /locus_tag="S16_GE16_scaffold_10741_prodigal-single_168"
     CDS             179221..179460
                     /product="hypothetical protein"
                     /codon_start=1
                     /transl_table=11
                     /translation="MWPIDFPKAKFKIGDKVRHTLFNAVGTITAVRSAPWLLPRAPFA
                     YVATWEPKDGAMPRTGQAVDLDAAQHPEELLKNTE*"
     gene            179469..179903
                     /locus_tag="S16_GE16_scaffold_10741_prodigal-single_169"
     CDS             179469..179903
                     /product="Putative uncharacterized protein n=1 Tax
                     =Cellulomonas fimi (strain ATCC 484 / DSM 20113 / JCM 1341
                     / NBRC 15513 / NCIMB 8980 / NCTC 7547) RepID=F4GZT8_CELFA"
                     /codon_start=1
                     /transl_table=11
                     /translation="MASISITTLYRPVGPEELALVAASGWRRFPPRLPHQPIFYPVLD
                     YEYAVEIARDWNTKESGEGHVLRFEVSLALMSDPGVPERMAHLEKASRLDPQSRQVRF
                     VLATAGGRTRREYWIPAESLDELNDRIMGAHIRAILNARRKP*"
                     /db_xref="UniRef100_F4GZT8"
                     /db_xref="cfi:Celf_3140"
                     /db_xref="F4GZT8_CELFA"
     gene            180091..180840
                     /locus_tag="S16_GE16_scaffold_10741_prodigal-single_170"
     CDS             180091..180840
                     /product="hypothetical protein"
                     /codon_start=1
                     /transl_table=11
                     /translation="MGRWNSIMIHGPLLSLQSPINRFELKGIKEKIEKRHRAFEYLLK
                     SLPPGTQKLIGKDEISLVLPNDLRITFAWGKVEADATYNSQSKALAAAIRGKEPTPEL
                     LNLIFQKAPRIAPEEVPTMVPVHPEPEPGKELPFATDTQVRQWAIQLANSHRVAVPCD
                     RIACPDLEDPNNKELQDLQARFRTIMYPLLRNKPTLAAKATREGGYLVLTLFDRTDNL
                     PRPIXXXXXXXXXXRGRSASKRAPGSKDGCA*"
     gene            180846..182114
                     /locus_tag="S16_GE16_scaffold_10741_prodigal-single_171"
     CDS             180846..182114
                     /product="hypothetical protein"
                     /codon_start=1
                     /transl_table=11
                     /translation="MDRNPLRTDEQIESGKRQDLEDIASYLSRFKHRKEEVAATSEVD
                     EHFRWKTAPGKFFAIVLEGVPDLIFNKDANSDNDWWTGRKVPFKKPESSWVKKDRNEA
                     FIVPERAGIVEIWVGDAYKKQGEALEAAGWPVRFRWEEMTQDTRSKGEAALERLHIPW
                     SPKPIYKGEPLEVFFKLVPLKPGRGRGQKVFMTGEIADWIERNHGAFIGSADTLWNKY
                     TCVFVGFPAKPEPFPTGSGFDDVAALPVASLPKITERKLPDWFASKAKGECAPGALRA
                     RVTRRRQPLTFVGERKDKVMTTDEGMRLLLEYLSQPLCGKVPRKVACKAPPFSSRDKR
                     SPVRQQVPSRTTYATSGRPARNPADPLILPHPGMGPMTVRITRQDRNRRCACRFAPHS
                     RHPHIDGDDMTRPPGSRSELSDPAAWFDEL*"
     gene            182165..182776
                     /locus_tag="S16_GE16_scaffold_10741_prodigal-single_172"
     CDS             182165..182776
                     /product="Uncharacterized protein (Fragment) n=1 Tax
                     =Spermophilus tridecemlineatus RepID=I3MKI0_SPETR"
                     /codon_start=1
                     /transl_table=11
                     /translation="MPSLILTSPPVEMAGDPVLVGSSPALLGSGLGFAIDSFPEIVRF
                     NRAPTAGFEADVGSRTTLRVANTHVAMCLPIGNWTDGGKGQPKDFVADLRNVRILCWG
                     PKNTPVRAHASSSVHFPKFDNPDFPRTHSYLPAGKSLSVGTGFVLLCVLSGLVPRLCG
                     FSIDADNHGHYWEPKPPPGGCHDFSAERTLLASLRDTGKLVVL*"
                     /db_xref="UniRef100_I3MKI0"
                     /db_xref="I3MKI0_SPETR"
     gene            182773..183651
                     /locus_tag="S16_GE16_scaffold_10741_prodigal-single_173"
     CDS             182773..183651
                     /product="hypothetical protein"
                     /codon_start=1
                     /transl_table=11
                     /translation="MTINSPVAPIPPSFDSTGHLRPEDSANYLRFLAAGGLRVFMTTA
                     GTSLFTLLSTEEIRELNAACLEAAQETGTVLIRGLPPLPDRLLMYEIDLANADDALIL
                     LVYPDRHYGDDHVARHFFRAADHSRNPVLIHAKPIPGPSGVPVPFGPSLMGRLAAYPN
                     IMGMKEESPSLLDAFNLIESLPKGFTSIVAGSSIRRHMMLAPAGATTWLTGLGSIVPE
                     AAVFAMRDPATILPMETDLFRAFMPMGWHKGLRTALSQMGLIRGNRNPFPKASRAEAA
                     TVRRVVKRLLAQWGNR*"
     gene            183648..184421
                     /locus_tag="S16_GE16_scaffold_10741_prodigal-single_174"
     CDS             183648..184421
                     /product="2-dehydro-3-deoxyphosphooctonate aldolase {ECO
                     :0000256|HAMAP-Rule:MF_00056,
                     ECO:0000256|SAAS:SAAS00078566}; EC=2.5.1.55
                     {ECO:0000256|HAMAP-Rule:MF_00056,
                     ECO:0000256|SAAS:SAAS00078538};;
                     3-deoxy-D-manno-octulosonic acid 8-phosphate synthase
                     {ECO:0000256|HAMAP-Rule:MF_00056}; KDO-8-phosphate
                     synthase {ECO:0000256|HAMAP-Rule:MF_00056};
                     Phospho-2-dehydro-3-deoxyoctonate aldolase
                     {ECO:0000256|HAMAP-Rule:MF_00056};  TaxID=641491
                     species="Bacteria; Proteobacteria; Deltaproteobacteria;
                     Desulfovibrionales; Desulfovibrionaceae; Desulfovibrio.;"
                     source="Desulfovibrio desulfuricans ND132.;""
                     /codon_start=1
                     /transl_table=11
                     /translation="MIRIFGPCSMENEKLALDTALALAHMMGNREWVFKASFDKANRT
                     SISGRRGPGLAAGIAILAKIRDALPGVPLTTDIHEPWQAGLLEGLIDIAQIPAFLCRQ
                     TDLVVKCARHFPTINVKKGQWLSPENTVATVDKIRGTNPNAKAWLTERGTVLGTDHLV
                     VDATTVDLLRTGWDEVILDCTHSTQRERALHGAQGDPILAGRYLAAAPLLGYTGVFAE
                     THPDPPSAISDADCQLPLNRVPGLLDILDASEELARRMP*"
                     /db_xref="F0JFT4_DESDE"
                     /db_xref="UniRef100_F0JFT4"
                     /db_xref="ddn:DND132_0546"
                     /db_xref="2.5.1.55"
     gene            184418..185335
                     /locus_tag="S16_GE16_scaffold_10741_prodigal-single_175"
     CDS             184418..185335
                     /product="CMP-N-acetylneuraminic acid synthetase n=1 Tax
                     =Dactylococcopsis salina PCC 8305 RepID=K9YRF7_DACSA"
                     /codon_start=1
                     /transl_table=11
                     /translation="MTSRLVVVPARGGSKRLPNKNMLPLAGKPLVIHTLEAVVPLFDT
                     VVFTSDSQRLLALCDRMPNVLAIRRPPSLASDTSKVVDTVGWIHRTLRPHDQIWLCLP
                     TCPLRSPDDIRAAQALFDSRPDADCLVSVTDFEFPPRLSLELAPDGILTEHDPSRPFA
                     NNNTRSQDFVPLMRPNGAMYAARWNSFAANGNFFRGLVLGLHMPRSRSVDINTLHDLR
                     VAETMASLLIPAKGRLDTIVTRDESLRRSAEARDPKGLWARARRGEIKGLTGLDAPYE
                     PPESPDIALRPDGIPEELAARISAKMEER*"
                     /db_xref="UniRef100_K9YRF7"
                     /db_xref="dsl:Dacsa_0260"
                     /db_xref="K9YRF7_DACSA"
     gene            185332..186075
                     /locus_tag="S16_GE16_scaffold_10741_prodigal-single_176"
     CDS             185332..186075
                     /product="hypothetical protein"
                     /codon_start=1
                     /transl_table=11
                     /translation="MTLVLPSGMAYVPHVRPVFLHHPMKCGGRAVSASVAQACLDHAG
                     VVGTSGPGLHLLANAGDPDIRVGPWTISSSLNDFPFRSSTHYPVRRVPAPEGCIRAAV
                     LRDPLARLVSLFRMYAAEHPRHPWWGLYEESGVPPPPPEWRAFVEQAPPHTLNHMTSM
                     FSESLDPAEAAEAIRALDIWWRAEEMPSGLARLAPLMGLASIPDIRHGEAHPNSPPAA
                     ALLADTAVVAAAMEQLAPDIELIRLLGNP*"
     gene            186072..186662
                     /locus_tag="S16_GE16_scaffold_10741_prodigal-single_177"
     CDS             186072..186662
                     /product="hypothetical protein"
                     /codon_start=1
                     /transl_table=11
                     /translation="MTLHTIGDSHAWATFVGMPGVSIHHLGPITMKRAGHLGEDLVPR
                     TVAAVAPPASDSLLFSFGEIDLRCWVKVWIDNHRRQEEELLLDWSTLYLDKLASIATP
                     ARKAVLGVPPPAPKARIDRIEFPVAGTDAERISYNRTLNHLLEAGCAERGFAFANTSM
                     YADADGMLRLDLADASVHIANTTMLRAELSRLGLLP*"
     gene            186659..187228
                     /locus_tag="S16_GE16_scaffold_10741_prodigal-single_178"
     CDS             186659..187228
                     /product="hypothetical protein"
                     /codon_start=1
                     /transl_table=11
                     /translation="MTVRCFLIRPTITYIRLLRRFGPSDGCPKNLPHDAHAVLDTLDH
                     HGDPAWGDHHPHDDPRWPAAHPCGCSVRDTDSWQLCWERVWRADDGRGFAIDMDLPDI
                     PIAPPGAMWRCPWYEDLPGWTGPDGQSLMVRTPGGDWAIDAPAPDGTKWTRMGTPPDL
                     SVRPSILAGRRDGRWLYHGFLTDGLLVPC*"
     gene            187254..188351
                     /locus_tag="S16_GE16_scaffold_10741_prodigal-single_179"
     CDS             187254..188351
                     /product="Uncharacterized protein {ECO:0000313|EMBL
                     :KKK76045.1}; Flags: Fragment;;  TaxID=412755
                     species="unclassified sequences; metagenomes; ecological
                     metagenomes.;" source="marine sediment metagenome.;""
                     /codon_start=1
                     /transl_table=11
                     /translation="MDILERLERLERLADSLDLLGLPKAAAMVDLVSKWAKLKGTSPV
                     LSLFHHLHHDTGGKEQEHETHHCGGKHPGAQYTVRHCRHRPRLERQDPQTPRHPHHLH
                     RALRGGLVACRERQTRKGAERKEMIDPTIPARIAAYSPSPTTASDKIHNLRSALESAL
                     LELPAPVHLACSGGLDSSTCAVLLHRLHVPVHLHTMAGSMNHPDMVHATTLAGTLRVP
                     HTAHIHPDSPEDNYSILMSLLDASGVRRIACCDIADELLCGYYSHQPDGARFAAHLSR
                     LVPDHLALLDLHSSRHGILVDLPYGHPAVMAAASTFRMDELVDASSRKKPLLAIAAEI
                     GVPDAILRRRKLGLVSALNGFHGISTASRGT*"
                     /db_xref="A0A0F8YQK7_9ZZZZ"
     gene            188966..189328
                     /locus_tag="S16_GE16_scaffold_10741_prodigal-single_180"
     CDS             188966..189328
                     /product="hypothetical protein"
                     /codon_start=1
                     /transl_table=11
                     /translation="MSDMVFRPGWLDRIRTDGPSVLTANIITPDRLVGPEWLLVRSVS
                     CSGTIVPRDDELARQARVVGARRARKEARAAEMGRGRLYDRMDRRAERQAAKEAKRIM
                     NERRAACRAAFAKEEIDG*"
     gene            189321..189776
                     /locus_tag="S16_GE16_scaffold_10741_prodigal-single_181"
     CDS             189321..189776
                     /product="hypothetical protein"
                     /codon_start=1
                     /transl_table=11
                     /translation="MADKPVVRLVIGWVEPTVIKPHGGRAQTRASNIMLAAADRLEGL
                     VDGTHRGRGVENTDTLKAGDLLPAARLARFLDRIASLRGRIDKALQGSAETQAKAERK
                     WELVERLRSLLAEAKDEALSIWRDMPPGAADADMALRLMDAMGGNPGLK*"
     gene            189823..190086
                     /locus_tag="S16_GE16_scaffold_10741_prodigal-single_182"
     CDS             189823..190086
                     /product="hypothetical protein"
                     /codon_start=1
                     /transl_table=11
                     /translation="MEKYICPDRAAANRMLNRLERNGLADTRLWNRLAEEQTRDLLTA
                     TSRLAPMVAKAAPLVALLDSAGRSGARRSAAKAAIRASRARVR*"
     gene            190086..190280
                     /locus_tag="S16_GE16_scaffold_10741_prodigal-single_183"
     CDS             190086..190280
                     /product="hypothetical protein"
                     /codon_start=1
                     /transl_table=11
                     /translation="MVFWNPVDGKIEPGDLLWTCFHGEFLPVEVLAPLSGDRFEVHIL
                     FAGCSCLYVPRHELFVKRFE*"
     gene            complement(190417..191379)
                     /locus_tag="S16_GE16_scaffold_10741_prodigal-single_184"
     CDS             complement(190417..191379)
                     /product="Uncharacterized protein n=2 Tax=unclassified
                     Chlorovirus RepID=M1HG90_9PHYC"
                     /codon_start=1
                     /transl_table=11
                     /translation="VPECEDCHTDMDWFRPEDGSRCPVCAIGWRKRLMSDAVDIHWRD
                     LRKWARRLRSEFRRMEYRQRPENRAKRAAVDKKRWTDPEFRRKALEQARLRRLANPEK
                     YQALARAHHQSHKAIEKANGLTKLNHIRKTARRRGIAFSLSVAWFRQHIWGKDCLYCG
                     ENCYGGIDRFDNSRGYESDNCVPCCQWCNTIKSDQDIDAVVLHLRRILAFQDGTVEPV
                     PHGLPNQKASLRKINKIRSSARMRGITSPIRIGWYRDNIWGKPCHYCGLPTDGGIDRV
                     DSSGSYETGNCVPCCRNCNRIKFIHSPEKFVVRVREIVRRWDLV*"
                     /db_xref="UniRef100_M1HG90"
                     /db_xref="M1HG90_9PHYC"
     gene            191975..192217
                     /locus_tag="S16_GE16_scaffold_10741_prodigal-single_185"
     CDS             191975..192217
                     /product="hypothetical protein"
                     /codon_start=1
                     /transl_table=11
                     /translation="VSQETIDAFLALPPQNLKDLGLEHQVADARIFNSGKVGFYLNGK
                     AVVGGNLCQVGCSITAIGSDGELWVDERPAERPAAK*"
     gene            192349..193161
                     /locus_tag="S16_GE16_scaffold_10741_prodigal-single_186"
     CDS             192349..193161
                     /product="hypothetical protein"
                     /codon_start=1
                     /transl_table=11
                     /translation="MVPVEWSGKSDVRVWKLAVLRMLAKVLGRPVDGITLPGSEARLE
                     EALIASGIANLITGYERDNTALDALIDGLEQRYVPHMRGQDIGTRPALLVRRECMENA
                     AYHDDFRGDFMDADFMGHPCDAYLHIVRSFYRRTDNIAIIFMAHSHRGFNGGYHTYKS
                     YKEVVARFPSRSYSYNHVIVPEMFRTHAIQEYNGYNLGAFIHMNPFDTRSKTQPFTNH
                     TFVVGRNVPLVEDFAKRVESATGRWRSITGWLRHEELWGKELLLASDAILEA*"
     gene            193211..193666
                     /locus_tag="S16_GE16_scaffold_10741_prodigal-single_187"
     CDS             193211..193666
                     /product="hypothetical protein"
                     /codon_start=1
                     /transl_table=11
                     /translation="MKTAMLALMVLACGGCQGLADALTIKDGTPNQIIGQEQSDIFCS
                     GSVPGMTTREVGFDIPEVHNLCDTSANTFDTWRTNCSFEFQPQVSSGQPASQPWGLEH
                     TCTMNGYGVGSCRFTNTTDEPLASCGRIVVTRRLNSKGQRESPKPFGLE*"
     gene            193847..194197
                     /locus_tag="S16_GE16_scaffold_10741_prodigal-single_188"
     CDS             193847..194197
                     /product="hypothetical protein"
                     /codon_start=1
                     /transl_table=11
                     /translation="MPRIVLEVEEGAIITVTHATKEVPETEPPAILTPDDLRGRTARR
                     VVLDTIDAAFTTDERNIRFVEFRREEVWGGVPSLGSVDKNFENWRGNTAPHNYNASSL
                     FKLYMEAVAKLSKP*"
     gene            194273..194947
                     /locus_tag="S16_GE16_scaffold_10741_prodigal-single_189"
     CDS             194273..194947
                     /product="hypothetical protein"
                     /codon_start=1
                     /transl_table=11
                     /translation="MSGSRAKEMMEAMAATASRVDALMAKAMGKPEPKPKPEPAKAGP
                     GSGSRSYRVSDWRSTCSGCPRDGKCGMDKRECGSARWFPIVHYVSLRHRGGAVVSAGC
                     CDGRKAGGPRCADDDPDKRCRHIERAIAAMEGRVGKDGKPDRGVELVMVSGDAEVVPR
                     CPSCRDRWGVTASRTGKAWECRSPVCVRDGKPWTFDDGDVGKPAPMRHGLVILGRDPG
                     RMLMKR*"
     gene            complement(194904..195566)
                     /locus_tag="S16_GE16_scaffold_10741_prodigal-single_190"
     CDS             complement(194904..195566)
                     /product="Uncharacterized protein n=1 Tax=Oscillatoria
                     nigro-viridis PCC 7112 RepID=K9VBC8_9CYAN"
                     /codon_start=1
                     /transl_table=11
                     /translation="MNDDLEQLTCDQCGGTFARRKRPKEQERKHQRTYCSKRCQDEGM
                     MRHATIPCAWCEKPVTRRSKHIRMDKSVHVFCNHSCAASYNNRHKTKGTRRSTLERWM
                     ESELRSRYPDLDIVFNGKDAIGSELDILFPSLCLAFELNGIFHYEPVFGQPKLDSVRD
                     NDRRKFAACHEKGIGLCVIDVSTMKRFTEHRATEYLRIVTRIADEAINASSAYDRDPA
                     QE*"
                     /db_xref="UniRef100_K9VBC8"
                     /db_xref="X0RM61_9ZZZZ"
                     /db_xref="oni:Osc7112_0387"
                     /db_xref="K9VBC8_9CYAN"
     gene            195635..197119
                     /locus_tag="S16_GE16_scaffold_10741_prodigal-single_191"
     CDS             195635..197119
                     /product="hypothetical protein"
                     /codon_start=1
                     /transl_table=11
                     /translation="MYQTIHGFIVRDQLTDRDVVLGREDWRLDCYGPSLQEEVDMQAW
                     TAERMLSIPSGEVRDASPATCERANGFAASSWSASDYEEMEVMVAPEPVWGGWPLSED
                     EARDRLHEVMQIGSAKVETALRADPWDLRGDRVAVVEEIVVEDTEPVAEEPVEVAVAR
                     ALMTVPALLAASDIVLAGAKEAMEESDGLLEEMAAMAKSRPSGVTDTELDDEEERPAK
                     PLVYKNPEPLPKFHRDDWGFPISPPPGEPEPEAEGKTVEEEEPEGDSEPVVLEGTMNT
                     RVQLTGYMGGDYIRGEADNFEVDGKSPLEVKAALQVLEDLATERFGAEVRAGRLPAKG
                     GPMVRVQLQPKPTRIVDGRAVKGEPIAKTGFENLGAKGMRVAQVAPLVSHLLGTAFGM
                     AKYDPAECARAWAEFSGQHVDVRAEEPEDVRAEEPELLVDILPDLVGVRYNPKLHKGL
                     CAVVEPSSMVVRGLWETEADALAHADGRRVVDAEGWLVPVEARL*"
     gene            197186..197950
                     /locus_tag="S16_GE16_scaffold_10741_prodigal-single_192"
     CDS             197186..197950
                     /product="hypothetical protein"
                     /codon_start=1
                     /transl_table=11
                     /translation="MAEGKPNYTLKLLLNPFNIYMFFAVAAFGLITGNFIVLPFAAGI
                     EALVLLAVPRTRVFRRHVDEGVAEIESARSRRSLDSLASVMVEAHRKEFERLLELGAS
                     IRTLPGVSMVDVEVVAGLVAEYASLAAKYKASLAPLAYDDKSKILEDISSLEAILAGY
                     SNAGRSQTAALREVIGKRLAIAKARLERWDAGRLVLEETAHRMAACIETAKLMLASAA
                     DPPPRLAEGDAVGEALDRIGASDEVRAELAEFNRED*"
     gene            197983..198276
                     /locus_tag="S16_GE16_scaffold_10741_prodigal-single_193"
     CDS             197983..198276
                     /product="hypothetical protein n=1 Tax=Legionella
                     shakespearei RepID=UPI00037112C0"
                     /codon_start=1
                     /transl_table=11
                     /translation="MIDIRGLDKARILVALHRRARTQGMGFLHPENDKPLTVEEARVL
                     LETETYFDYLRGRVMKVGLGSDLLDPRLYDRDNGEGAAEFAILDEFTRPEVEP*"
                     /db_xref="UniRef100_UPI00037112C0"
                     /db_xref="A0A0G1WB28_9BACT"
                     /db_xref="UPI00037112C0"
     gene            198273..198479
                     /locus_tag="S16_GE16_scaffold_10741_prodigal-single_194"
     CDS             198273..198479
                     /product="Uncharacterized protein {ECO:0000313|EMBL
                     :KKM27452.1};  TaxID=412755 species="unclassified
                     sequences; metagenomes; ecological metagenomes.;"
                     source="marine sediment metagenome.;""
                     /codon_start=1
                     /transl_table=11
                     /translation="VTLSPAYGRDYRSVAQVKADFDANKDFVIESIGPDCGRYANKAA
                     LAKAGVKSVMVRYARLTKITEVKV*"
                     /db_xref="A0A0F9IIR7_9ZZZZ"
     gene            198476..198838
                     /locus_tag="S16_GE16_scaffold_10741_prodigal-single_195"
     CDS             198476..198838
                     /product="hypothetical protein"
                     /codon_start=1
                     /transl_table=11
                     /translation="MSRLLVRAVLAKDLRRVLARLAAGDDPRYSNNQAIATAAMMPGD
                     RVDVVEALHRAGSRADNAIGWAAYHAAKNDNRKVMRFLIAHGLDLEKWGGRSIAVANA
                     QGHPEIAEIIRSAMGGEP*"
     gene            198835..199263
                     /locus_tag="S16_GE16_scaffold_10741_prodigal-single_196"
     CDS             198835..199263
                     /product="hypothetical protein"
                     /codon_start=1
                     /transl_table=11
                     /translation="MKDLERLVDLARIVRAAFERVAEVHDYPSNLGGLCYDASTYLLR
                     MARSQGIDVQLGHGVGHWFVLLGDTIVDVTSTQFGQPDRIAVLPLAEASKIGNWWELR
                     ERLGEIPHPAWSTSVVKTADEAVGILEEEASGAGAGEGAL*"
     gene            199260..199544
                     /locus_tag="S16_GE16_scaffold_10741_prodigal-single_197"
     CDS             199260..199544
                     /product="hypothetical protein"
                     /codon_start=1
                     /transl_table=11
                     /translation="VSRIDIGLGRHGPFHSVSLEGKPDDPVLRLEGPGIPVLCLTAEG
                     AGKLADAIIGALERAGLRNPAAPPTAGDIAGALLSGTLGVTANGEAVPGK*"
     gene            199606..199764
                     /locus_tag="S16_GE16_scaffold_10741_prodigal-single_198"
     CDS             199606..199764
                     /product="hypothetical protein"
                     /codon_start=1
                     /transl_table=11
                     /translation="MSDTELRTLADLLERMLQVEKVELTESERRAAIKLVAAADLLAD
                     ARRPKTAP*"
     gene            199787..199969
                     /locus_tag="S16_GE16_scaffold_10741_prodigal-single_199"
     CDS             199787..199969
                     /product="hypothetical protein"
                     /codon_start=1
                     /transl_table=11
                     /translation="MARKRGTFGKLVLVAVLGLAALGAWTVWHTKPARDGYTAAKRTV
                     EKAGKAAEAAGKAWGK*"
     gene            200078..200482
                     /locus_tag="S16_GE16_scaffold_10741_prodigal-single_200"
     CDS             200078..200482
                     /product="hypothetical protein"
                     /codon_start=1
                     /transl_table=11
                     /translation="MWGTLTARGKIAMVAAMLSWPFFVVSLGLSIMGSAEGGCSAKAP
                     GICLYISDGAGIIGLGTILSGILGFAVFVLVSIPHVVGVVIGAAMGRSRILPCGEMRG
                     AASRILVFMVGMALFIATMGLVGYLFRLFACR*"
     gene            200513..200926
                     /locus_tag="S16_GE16_scaffold_10741_prodigal-single_201"
     CDS             200513..200926
                     /product="hypothetical protein"
                     /codon_start=1
                     /transl_table=11
                     /translation="MEKGDAVRAVEAIWAADYARIPAGAEGVVLEVLSPGLYAVGFGA
                     VRTMVTELQVGPARPAGRAARIVGEYLRVTAEYELPDCRCLETECVDFDAYSRLPRVV
                     EMDGRLFGLTGWNSDRQVAFYKTGTRIARAASTED*"
     gene            200930..202084
                     /locus_tag="S16_GE16_scaffold_10741_prodigal-single_202"
     CDS             200930..202084
                     /product="hypothetical protein"
                     /codon_start=1
                     /transl_table=11
                     /translation="MGTSGRTSPRTMMDRLLTTLAGLVVGLRGTRRAALDEIVFLLRE
                     EWDILRRTLDSMDDMAARRIEELNVALKDLVDERAEVDRLRNHLAVLREENGRLLGQM
                     LRQGMELDAANETLRNREAHIRALAAGGHTLTVKRRLLKDYKIACIKAGPLFRHVAQG
                     RQGACGGAGDRAGRVDRARAEPGCAQSGAGAGGPDHRHGQFSVSGATNAFLPGERAVR
                     LRKENPMNTSSIIAQAESEHGPIHMWDEPWYQDDMYVPFDDGEIAALGLERDEVGFLR
                     SQGIDLPLEIEDWDNYHEPQRRAALTVPSGTVVWMECNHPGRVYISGRDWFDWSDFNG
                     YMPAEISGAEAMALIAEGEDGEPWNLEVCGPLPAECVAEMAKARRGDADL*"
     gene            202422..202817
                     /locus_tag="S16_GE16_scaffold_10741_prodigal-single_203"
     CDS             202422..202817
                     /product="DNA replication and repair protein RadC n=1 Tax
                     =Chroococcidiopsis thermalis PCC 7203 RepID=K9TSS9_9CYAN"
                     /codon_start=1
                     /transl_table=11
                     /translation="MRLSEPLANAAEAAVHLRRAIPRRLMGLQECIAVLALDANLRVI
                     GSPILVAMGTANNVEAHPRDIFREAIRRNALAIVVAHNHPTGNLKPSPQDRELAQKLD
                     RAGEILGIRVVDHMVIGRGGHAAMSEDAW*"
                     /db_xref="UniRef100_K9TSS9"
                     /db_xref="cthe:Chro_0048"
                     /db_xref="A0A0D8ZM42_9CHRO"
                     /db_xref="K9TSS9_9CYAN"
     gene            202831..205074
                     /locus_tag="S16_GE16_scaffold_10741_prodigal-single_204"
     CDS             202831..205074
                     /product="ATP-dependent Clp protease ATP-binding subunit
                     ClpA n=1 Tax=endosymbiont of unidentified scaly snail
                     isolate Monju RepID=S6BDD7_9GAMM"
                     /codon_start=1
                     /transl_table=11
                     /translation="VNLSQELQVVLSIAINEATARGHEFIGLEHLLYALCRDPRTAEA
                     ITGAGGDLPELSRRLEHFLHSSVDVVPPARRRAPQPTRALQRVMARAEATSRGAGKRE
                     VSGSDVLIAMFAEAESWAVHFMEDQGVTRLDVVSWVTHGVAKADKAGGKGPVDNGDED
                     EEDRTVDNALASFATDLCHKSHQGLLDPMVGREAELDRVIHVLARRRKNNPMLVGGPG
                     VGKTAIAEGLAQRIAFGNVPPFLRGVSVHSLDLGALVAGTRYRGDFENRMKALIDQVK
                     ASDGRIMLFIDEIHQLLGAGAVSGGAMDAANLLKPGLADGSIRCVGATTHEEYRKHIE
                     KDAALARRFQMVEVAEPDIEGAIGMLDGLLDGYTAHHRVIYSPEAVKRAAVLADRHIR
                     DRLLPGKAVDVLDEAGASVKLDGRSTVTVMDIEGVVSRMAGVPVGELSPLGTKRISEL
                     PARLREGLFGQDAAVDRLLSTIMAAMAGLGSPEHPMGSFLMVGPTGVGKTELARQLAS
                     ALGMRLIRFDMSEYGEKHTVSRLVGAPPGYVGFEQQGLLVNAVRETPHAVVLLDEIEK
                     AHPDVFGLLLQIMDYGTLTDASGKRADFRHSVLLMTSNIGAGEKPRQLPGFSERVSDP
                     RGEALEGTFRPEFRNRLDGVLKFDPLTRGTMLMIADKFLSRLSAQMDERGLKFSVSAG
                     ARTWLADMGYDPQFGARPMERLIRERIAQPLAAMVVSGTLPGKMVKVDLGKDGPVVKA
                     KRGAKVA*"
                     /db_xref="UniRef100_S6BDD7"
                     /db_xref="A0A017T7V0_9DELT"
                     /db_xref="ctm:Cabther_B0680"
                     /db_xref="S6BDD7_9GAMM"
     gene            205086..205322
                     /locus_tag="S16_GE16_scaffold_10741_prodigal-single_205"
     CDS             205086..205322
                     /product="hypothetical protein"
                     /codon_start=1
                     /transl_table=11
                     /translation="MHTIARMFAALNGLLRFGAWEFRPIARGGLLPYGWDLAHHEVEG
                     RNGGMLMIPRERGIVWPQFVARRFRLAIRPGRQR*"
     gene            205322..205630
                     /locus_tag="S16_GE16_scaffold_10741_prodigal-single_206"
     CDS             205322..205630
                     /product="hypothetical protein"
                     /codon_start=1
                     /transl_table=11
                     /translation="MDRSRMDDGDWRREWEDEQRLTPQEEQEKARQEAEDREMDELLH
                     RLYLQDLADEEDEQRRAWEGHGGFDDLSYLNDDDYEGDFDLDDNMGRSICGPRESEGW
                     *"
     gene            205630..205902
                     /locus_tag="S16_GE16_scaffold_10741_prodigal-single_207"
     CDS             205630..205902
                     /product="hypothetical protein"
                     /codon_start=1
                     /transl_table=11
                     /translation="MARFTATTLCACQECGWVVMPNKFHACCREAEELHGAVEDLLKN
                     LGWATQPDNPDGLFIRAVLFLLRRSIRNTYKALGFTDKDLEGYLFG*"
     gene            205911..206282
                     /locus_tag="S16_GE16_scaffold_10741_prodigal-single_208"
     CDS             205911..206282
                     /product="hypothetical protein"
                     /codon_start=1
                     /transl_table=11
                     /translation="MLVWLDDQEARDPKSGWTVVRTADEAIELLATGGVEAVSLDHDL
                     NEFRQDPYPREVTGMDVVRWMIANRVFPKVVNVHSFNPGRSRDMVRDLMAAAPEGTVV
                     KMWQFDSNIAKELETLTRTTP*"
     gene            206609..207181
                     /locus_tag="S16_GE16_scaffold_10741_prodigal-single_209"
     CDS             206609..207181
                     /product="hypothetical protein"
                     /codon_start=1
                     /transl_table=11
                     /translation="VATRIIQRVCSLLDDAYFWSDKRDKGPSEFTEQFEAWVDPMPTC
                     LEGQAVRIRHKYWDQERVEGFLEIMLVLARLHRWEVEDRRRLGENPVELEAEEFAAAV
                     RGLGVPIVGKDADFDSAAAYYMERAAAEKACPWRLLVVDVLRLRDNPERREGFGPEIP
                     GTDQVAPGIYVARNVESINTGKVIPLRRKP*"
     gene            207178..207765
                     /locus_tag="S16_GE16_scaffold_10741_prodigal-single_210"
     CDS             207178..207765
                     /product="hypothetical protein"
                     /codon_start=1
                     /transl_table=11
                     /translation="MTTLLSIDWDWVTGDCADSENICCGWCEPMPRTRLGRGTMKHID
                     KRWREKLALLRSLSPVDPGGRFHVAECHADILRAVKANDTRRILHLDSHLDDADWIGL
                     CCGSWRTFLPSSIEVVPTERVDLARCEFHDVFICQLSPWTPASLDRHLWALVDHMADA
                     VGRDPEFIGHARDRQVRTFEQAMRKRGNQATEARL*"
     gene            207859..208314
                     /locus_tag="S16_GE16_scaffold_10741_prodigal-single_211"
     CDS             207859..208314
                     /product="hypothetical protein"
                     /codon_start=1
                     /transl_table=11
                     /translation="MTVFKSDILNQAARTVKEDKAIGALLLIPREFSSGKIGFGASQA
                     LQQIVGDESVRLQASINLVMAHSDELKPEEKAADLGALKAASAKELIGGVLLKARTFK
                     SGKVGFGASEAVMLEVNGQLKRFQLSLNITAAHSEGWDDQRPAAEAEAR*"
     gene            209092..209544
                     /locus_tag="S16_GE16_scaffold_10741_prodigal-single_212"
     CDS             209092..209544
                     /product="hypothetical protein"
                     /codon_start=1
                     /transl_table=11
                     /translation="MYKSDILGSKTRTARSMIGTFVLEPKQFKSGKVGFSCSQAIQLM
                     VAKALVRCQVSVNLTAAHSEGWDQDRKDLVLKSAPFQVKDLIGGVALAPREFSSRKVG
                     WGANEQIQMLVGDELVRFQLSVSVTAAHSESWEAQRPAAEKRGEAAAE*"
     gene            210353..210553
                     /locus_tag="S16_GE16_scaffold_10741_prodigal-single_213"
     CDS             210353..210553
                     /product="hypothetical protein"
                     /codon_start=1
                     /transl_table=11
                     /translation="MVLERVISEFGVRITCDGSTLRVVGAQGGVVEERPVAALTYVEI
                     SEEVGRAEEELIKAASAMEESI*"
     gene            210550..210900
                     /locus_tag="S16_GE16_scaffold_10741_prodigal-single_214"
     CDS             210550..210900
                     /product="hypothetical protein"
                     /codon_start=1
                     /transl_table=11
                     /translation="MRRELIGMIGLSGMDGGEMADELDRMASALSAYHFTVLDEAELD
                     SLRWLADRYDSAQLLLDCVGDPEQFPYRAEVPEHVAWNILDATEGDGVDRGTVPCLGG
                     RLGEEVHQMLGSVV*"
     gene            210909..211274
                     /locus_tag="S16_GE16_scaffold_10741_prodigal-single_215"
     CDS             210909..211274
                     /product="Marine sediment metagenome DNA, contig:
                     S01H4_S03052 {ECO:0000313|EMBL:GAG86978.1}; Flags:
                     Fragment;;  TaxID=412755 species="unclassified sequences;
                     metagenomes; ecological metagenomes.;" source="marine
                     sediment metagenome.;""
                     /codon_start=1
                     /transl_table=11
                     /translation="MPRSRKVVPTIELIVHPEDIPVRGNAVASGDDAIDKRVEDEIIA
                     RIDDGDPWAWCCVEVRASHDEISSSDYLGGCSYRDEAYFRTGGYYEDMVKQAVDGLNL
                     EREKMIRSLRGIRFVEPKE*"
                     /db_xref="X1BS26_9ZZZZ"
     gene            complement(211249..211956)
                     /locus_tag="S16_GE16_scaffold_10741_prodigal-single_216"
     CDS             complement(211249..211956)
                     /product="hypothetical protein"
                     /codon_start=1
                     /transl_table=11
                     /translation="MRSDLQTPRRNQVGPKTPGSGIPKDGSISGIFDQLTRRLSGKAR
                     QSNGDANVQTALRTRATRRRGRISPHRGFRCAQRALAKRRAWLPFTSRSWESATANPG
                     RSWQLRIIAFRRSPPAGFVFCGGTRGGSHPRCRLCQARRSAQSVPVRSPAPSCAKHPC
                     PISPAAYPGHGARGNHGRGLVTPGCAFAAPSAGCRGQGASREQRSSGRPRSQGDAGIR
                     LRQHALAVHVTPSAPRT*"
     gene            complement(212289..212843)
                     /locus_tag="S16_GE16_scaffold_10741_prodigal-single_217"
     CDS             complement(212289..212843)
                     /product="hypothetical protein n=1 Tax=Calothrix sp. PCC
                     7103 RepID=UPI000314899A"
                     /codon_start=1
                     /transl_table=11
                     /translation="MSKIKLPCTNCGNQFEREVGEYNRSNKGKDRQFCCQSCATSYSN
                     RHLRDSKTLGSTKGLNSRNRRDAFTPFRWFLARCRYRAGKHENGMTLKYLASLWEKQA
                     GICPYTGLNLILPDDTNGWRDGKNIRNASLDRIDSGKGYVEGNVQFVALPINTAKGEF
                     SNGDFCEMLDSIVRFRSQNLNDNK*"
                     /db_xref="UniRef100_UPI000314899A"
                     /db_xref="oac:Oscil6304_2109"
                     /db_xref="UPI000314899A"
     gene            212952..213284
                     /locus_tag="S16_GE16_scaffold_10741_prodigal-single_218"
     CDS             212952..213284
                     /product="hypothetical protein"
                     /codon_start=1
                     /transl_table=11
                     /translation="VTRALILVLALALCSACESTKMPNPNDGGAGIEWRNPYEWPDEG
                     IPDRGNADLSDCCCCGGHCLKGTAQFVWKSCAKPSTGCEWEHDRCVCRHKPTCVATVY
                     KCSEADCL*"
     gene            213513..213911
                     /locus_tag="S16_GE16_scaffold_10741_prodigal-single_219"
     CDS             213513..213911
                     /product="Uncharacterized protein {ECO:0000313|EMBL
                     :KKL84752.1};  TaxID=412755 species="unclassified
                     sequences; metagenomes; ecological metagenomes.;"
                     source="marine sediment metagenome.;""
                     /codon_start=1
                     /transl_table=11
                     /translation="MGKACGNPKCGVSTGIHDGLTFGSGDLDMNGFWERPCEKCARLH
                     EKLYPEDGKCWPFGPPTRGEMLLAAGHMLEDAQEGIDKLLALLKSLSGTMRDLRDPLL
                     ARGAEIVEREVADQLASAKHELDKILIPDR*"
                     /db_xref="A0A0F9IBM2_9ZZZZ"
     gene            213926..214237
                     /locus_tag="S16_GE16_scaffold_10741_prodigal-single_220"
     CDS             213926..214237
                     /product="hypothetical protein"
                     /codon_start=1
                     /transl_table=11
                     /translation="MAKKSVPAAEAAASKGSQMKAFVASHKGEEFTASGLAKALGWSK
                     RKTRKVKGEDGKVTEDTVRISHNSKAALRLARKCGAKVSHEKGKATPTSEAIGRFTIV
                     L*"
     gene            214258..214581
                     /locus_tag="S16_GE16_scaffold_10741_prodigal-single_221"
     CDS             214258..214581
                     /product="hypothetical protein"
                     /codon_start=1
                     /transl_table=11
                     /translation="MTPDQRRVSEALEADGFPRDPGVVGAVAHRTENEVLIVLDDSGA
                     ISLMRPTGRGFVPIEADEVPRSVMDRIVCPRPELRRRDHAGEICEEDMAFLDNPCAFQ
                     RGRRA*"
     gene            214578..215018
                     /locus_tag="S16_GE16_scaffold_10741_prodigal-single_222"
     CDS             214578..215018
                     /product="Putative uncharacterized protein n=1 Tax
                     =Lachnospiraceae bacterium 7_1_58FAA RepID=H1CC22_9FIRM"
                     /codon_start=1
                     /transl_table=11
                     /translation="MRRRRGGGGVVRQDDPKTYPIEEILRLIREASAAEGRTYRHGQL
                     KSMAILDGEEIAVTNRLRTYLKGTDCVACGAKGAYFRKTRQSDQPRPHLNLYAIKNNS
                     EVLMTSDHIVPRSKGGADKVENLQPMCAKCNRTKADSMPEGSDG*"
                     /db_xref="UniRef100_H1CC22"
                     /db_xref="A0A0F9CP65_9ZZZZ"
                     /db_xref="H1CC22_9FIRM"
     gene            215011..215214
                     /locus_tag="S16_GE16_scaffold_10741_prodigal-single_223"
     CDS             215011..215214
                     /product="hypothetical protein"
                     /codon_start=1
                     /transl_table=11
                     /translation="MADRKCPISCGRCCGSCDDLGPDGCRLPRDKRPPACRSFTCEVS
                     DAASGGMIDRDDALAELRLRWGF*"
     gene            215224..215400
                     /locus_tag="S16_GE16_scaffold_10741_prodigal-single_224"
     CDS             215224..215400
                     /product="hypothetical protein"
                     /codon_start=1
                     /transl_table=11
                     /translation="MIGTILAVLLLGVLLSVLSVVGIWRQFEGEFSIGKMIFLVWLPG
                     TVGGLLVAKVIKGM*"
     gene            215403..215738
                     /locus_tag="S16_GE16_scaffold_10741_prodigal-single_225"
     CDS             215403..215738
                     /product="Uncharacterized protein {ECO:0000313|EMBL
                     :KKR86907.1};  TaxID=1618985 species="Bacteria;
                     Parcubacteria.;" source="Parcubacteria (Uhrbacteria)
                     bacterium GW2011_GWC2_41_11.;""
                     /codon_start=1
                     /transl_table=11
                     /translation="MGNPYIERIVKVKCPGRTMVGEPVLTEPVEVEVRLYRSPDTDMC
                     CCDVSGCPHNTGGHGQRCKASHPWTDKEGDGVACPFSFDYPYVLKSIGWRMPDELREA
                     VEAVMMGKE*"
                     /db_xref="A0A0G0XGQ4_9BACT"
     gene            215742..216014
                     /locus_tag="S16_GE16_scaffold_10741_prodigal-single_226"
     CDS             215742..216014
                     /product="Tax=RIFOXYC1_FULL_RIF_OD1_03_37_11_curated"
                     /codon_start=1
                     /transl_table=11
                     /translation="MAAWRKLHFAPPVVGTPHELVSTRLYYRTVPLSHSKQHIPFWRA
                     RGILKVKGGDTRMSFAPWGAEAAEGVAEFTDGERSVAVRADYMVEG*"
                     /db_xref="89700665"
     gene            216015..216260
                     /locus_tag="S16_GE16_scaffold_10741_prodigal-single_227"
     CDS             216015..216260
                     /product="hypothetical protein"
                     /codon_start=1
                     /transl_table=11
                     /translation="MVLNLFDDEPRPDIVGPVKHGPLGFNHRATIHDIDYMYQAEEWL
                     EEVKGLDRSVVRAELYGDDGRTLRRWRLEENRWKPVL*"
     gene            216294..217271
                     /locus_tag="S16_GE16_scaffold_10741_prodigal-single_228"
     CDS             216294..217271
                     /product="GDP-mannose 4,6-dehydratase {ECO:0000256
                     |HAMAP-Rule:MF_00955}; EC=4.2.1.47
                     {ECO:0000256|HAMAP-Rule:MF_00955};; GDP-D-mannose
                     dehydratase {ECO:0000256|HAMAP-Rule:MF_00955}; 
                     TaxID=1211035 species="Bacteria; Firmicutes; Bacilli;
                     Bacillales; Bacillaceae; Lysinibacillus.;"
                     source="Lysinibacillus massiliensis 4400831 = CIP 108448 =
                     CCUG 49529.;""
                     /codon_start=1
                     /transl_table=11
                     /translation="MKTALITGFAGMDGSHLGDLLLEKGYRVVGMVRRNATRSLGNAA
                     HLEGRVEIVEGDVTDLASVMSIIRAVEPDEIYNLAAMSHVHTSFGQPVATFAIDTIGV
                     VNVLEAVRMLGIPARIFQASTSELWGDSPPPQTEATEMRPRSPYAIAKLAAHWMVRLY
                     REAYGMWCAAGITHNHESERRGPLFVTRKISMGVARCLVDPSHRIRIGNLDAKRDWGY
                     APDYVRGFWMMLQRDQPDDFLFGTNEMHTVREFIEEAFSHAGAGDWRDRVVVDSAFRR
                     PAEVDALQGDCRKAREVLGWEPKVKFRDLVHRMVDHDIALVRGGVSIGR*"
                     /db_xref="A0A0A3IZ49_9BACI"
                     /db_xref="UniRef100_D1C920"
                     /db_xref="sti:Sthe_2905"
                     /db_xref="D1C920_SPHTD"
                     /db_xref="4.2.1.47"
     gene            217275..218297
                     /locus_tag="S16_GE16_scaffold_10741_prodigal-single_229"
     CDS             217275..218297
                     /product="Uncharacterized protein {ECO:0000313|EMBL
                     :KKM69602.1};  TaxID=412755 species="unclassified
                     sequences; metagenomes; ecological metagenomes.;"
                     source="marine sediment metagenome.;""
                     /codon_start=1
                     /transl_table=11
                     /translation="MTVLVGIILTMMVLYGGFTVGRLIGIKKLSKLLLETGRLSAENT
                     KLADLVLALKDERLLLAEDMPEIGEPKALGPAHPEALVVVRVEPSGIDRLLDLMRTLP
                     LTRVETRSHEGYDDAGLDGLVIYHFGDLAIRDAANRFKNWSPDLLYRGAWVGVLKEEQ
                     MVRAREIIDHRIADAVAWAEDKERAEETSPFLRMMARADRLLEEAGKPPDHSWRKHPD
                     LCCGRANDSRAGWPEKGGEMTAVAGVFLVVCFFLGTLVPLMLLNGWALSVMWGWFLVP
                     LGLPPIGMAMAIGIGSIIGLLQHTPAAKPLKKGKELEDWLNRLGNAVLKVGVVLLVGW
                     IAHKCM*"
                     /db_xref="A0A0F9MKA9_9ZZZZ"
     gene            218306..218482
                     /locus_tag="S16_GE16_scaffold_10741_prodigal-single_230"
     CDS             218306..218482
                     /product="hypothetical protein"
                     /codon_start=1
                     /transl_table=11
                     /translation="MEKAVPRFVRRDGPGSKVVFITKDRDGREVELSLWDLVNLRGAD
                     EVLRMRERYPETKE*"
     gene            218486..219016
                     /locus_tag="S16_GE16_scaffold_10741_prodigal-single_231"
     CDS             218486..219016
                     /product="hypothetical protein"
                     /codon_start=1
                     /transl_table=11
                     /translation="MILRKGMRVLVNATNIGHPPVRPYPITLVNQDTVFLEGWWDRMR
                     NQPLHVPKEWLWPILDPGERVAVRMAPSSPLADNHVRNVGILTVHYTAMNGDFASAFD
                     RDSLPCAVWMAELGGELFDPRFLDDPIMLSIPLDKAALKAANTSPGAKFCAACGGPLK
                     DPGMGPAFRFCPKCEP*"
     gene            complement(219018..219560)
                     /locus_tag="S16_GE16_scaffold_10741_prodigal-single_232"
     CDS             complement(219018..219560)
                     /product="HNH endonuclease n=1 Tax=delta proteobacterium
                     MLMS-1 RepID=Q1NRJ3_9DELT"
                     /codon_start=1
                     /transl_table=11
                     /translation="MPHKDPEKRRQYRESCRERDAEYCRRYHAEHRMEILERQRQYRD
                     NHREELRTKGAAFARRFRANHPEAMVNHSACRRKLTHGVEISKEEWLMVMREYEWRCA
                     YCGRVLTSDTRSVDHVVPLSLKGTHSRLNLVAACRPCNNSKKDRMPHEWLRSPIPVPA
                     VAKKLWAITLVNLPLENVRW*"
                     /db_xref="UniRef100_Q1NRJ3"
                     /db_xref="A0A0F8W0R8_9ZZZZ"
                     /db_xref="cthe:Chro_4508"
                     /db_xref="Q1NRJ3_9DELT"
     gene            219745..220599
                     /locus_tag="S16_GE16_scaffold_10741_prodigal-single_233"
     CDS             219745..220599
                     /product="hypothetical protein n=1 Tax=Rhodocyclaceae
                     bacterium RZ94 RepID=UPI000367F9E7"
                     /codon_start=1
                     /transl_table=11
                     /translation="MTPPCDICLEPKCLAVGGPGSCDCAACAKRDVCPRQLRPTVRIT
                     TRCTQSCAHCCFACGPKRTEMMSVGTARDVARFVRANGVRRLNVMGGEFLCNPHWEEI
                     LEILAETVEPLAMRLVTNGDWAGGAKTRRRVVDFIKAHGSIYMALSHDKWHTNRHIAA
                     AERALAKAGIVHFRATKEEGDSPPVPAGRAEFGAAADSSYGFMGCYCFAPDRKYHFLI
                     DEEGLISKCPVGIWTYDRIGHYLDGGFRDRFKQFHGVFHKSFVGSCHRCVTQWQFAKN
                     EMLKNARE*"
                     /db_xref="UniRef100_UPI000367F9E7"
                     /db_xref="cad:Curi_c07820"
                     /db_xref="88537512"
                     /db_xref="UPI000367F9E7"
     gene            220604..221011
                     /locus_tag="S16_GE16_scaffold_10741_prodigal-single_234"
     CDS             220604..221011
                     /product="hypothetical protein"
                     /codon_start=1
                     /transl_table=11
                     /translation="MLVIIVAVMGLALGFGTGAVVFRAGKEEPDRTDRPMGSVRALMD
                     QTRWLPIVSVTHRKRDDMGYPAPKGQMVPTMELDGGIRVIAGDRAINSAFLEYNGTRI
                     GLSPDDRTWLGQVLKDRVAELAMSSAETKLLER*"
     gene            221013..221237
                     /locus_tag="S16_GE16_scaffold_10741_prodigal-single_235"
     CDS             221013..221237
                     /product="hypothetical protein"
                     /codon_start=1
                     /transl_table=11
                     /translation="MATRRRWGQFLRARRLEIGRELKSADGPYFRRLVEELRLNDEFE
                     ETIDRRGRRTETFMSDTYWAWVNARRETGT*"
     gene            221234..221494
                     /locus_tag="S16_GE16_scaffold_10741_prodigal-single_236"
     CDS             221234..221494
                     /product="hypothetical protein"
                     /codon_start=1
                     /transl_table=11
                     /translation="MRRVGVEAMEAMADMRAERLKTSFSTDEIARKLGLPAWRVRRSL
                     KAMAGAEFALVWPYGNDRWCIDPRLVRLLQHIKHLDVLEDDV*"
     gene            complement(221460..222011)
                     /locus_tag="S16_GE16_scaffold_10741_prodigal-single_237"
     CDS             complement(221460..222011)
                     /product="Uncharacterized protein n=1 Tax=uncultured
                     bacterium RepID=K2F3K2_9BACT"
                     /codon_start=1
                     /transl_table=11
                     /translation="MRYAYNYQRGRSLRRKTKLVLMMGGKCSTCGYAKNFAALVLHHT
                     DPTIKGFEINMRSLSSHSWDKILEEAGKCILLCQNCHSEAHHPECAVIDLDEKDGKHS
                     EIPLGPAHFCCDCGKLLIHKQAIRCLACHHRCREKIDWPPTSELLEMVAHNSFSAVAK
                     ELGVSDNAIRHRIKHHPPTHQDA*"
                     /db_xref="UniRef100_K2F3K2"
                     /db_xref="bmyo:BG05_2840"
                     /db_xref="88447306"
                     /db_xref="K2F3K2_9BACT"
     gene            222381..222456
                     /locus_tag="S16_GE16_scaffold_10741_prodigal-single_trna_1"
     tRNA            222381..222456
                     /product="Arg"
     gene            222477..222701
                     /locus_tag="S16_GE16_scaffold_10741_prodigal-single_238"
     CDS             222477..222701
                     /product="hypothetical protein"
                     /codon_start=1
                     /transl_table=11
                     /translation="MMSQRVSTIPVDRISPNIAAFFVGVGKGKIQPQAGILVHRIGEG
                     RYLASRMLQSGGKADMVLEIVNGVLQVAGN*"
     gene            222711..222914
                     /locus_tag="S16_GE16_scaffold_10741_prodigal-single_239"
     CDS             222711..222914
                     /product="hypothetical protein"
                     /codon_start=1
                     /transl_table=11
                     /translation="VDHNDILAKLVGVAEDWEIDILERLAVRAGLWWRCGAKAEGRPD
                     GCGWINDAGDAECGGCGANKEKP*"
     gene            222911..223309
                     /locus_tag="S16_GE16_scaffold_10741_prodigal-single_240"
     CDS             222911..223309
                     /product="hypothetical protein"
                     /codon_start=1
                     /transl_table=11
                     /translation="MRLAVLLTVLLSACATPVVVPTKAPVPSKETPKPACFAPAGTYL
                     SFATLKSHNCRTPPPNTVGTAVETVAPGSIPCGLRRLDTTIEGIPTLMLFMVGANGMA
                     GSMAFFPPGCRAIYAVRFIRLGKGGKGKEI*"
     gene            223310..223690
                     /locus_tag="S16_GE16_scaffold_10741_prodigal-single_241"
     CDS             223310..223690
                     /product="hypothetical protein"
                     /codon_start=1
                     /transl_table=11
                     /translation="MPTKLEDIRELLRLNSNREKLVEVIDSQLANLRQILGEANLPEA
                     FWQDLRTELARTDDLDADLERVYDRHLSHEAVLWAIRAHSDPMGKEFFRAMVDVGKDS
                     MEAGTARGEEATRRVMAKHGLLPN*"
     gene            223754..223966
                     /locus_tag="S16_GE16_scaffold_10741_prodigal-single_242"
     CDS             223754..223966
                     /product="hypothetical protein"
                     /codon_start=1
                     /transl_table=11
                     /translation="MATREELEATFTCEDLDNLVHEMKSIEASNINNAGVSEQLDYLI
                     ESGMSPDQIAEAVKDGLISKEIADQE*"
     gene            223970..224308
                     /locus_tag="S16_GE16_scaffold_10741_prodigal-single_243"
     CDS             223970..224308
                     /product="hypothetical protein"
                     /codon_start=1
                     /transl_table=11
                     /translation="MRCRAEGQLRHRFWGKYSAAMVLVFDAPEMLDAALAAGKFAGWR
                     RGEKRPDICLVWDGDSDALEPAKDELAAHGADRSKIDSIAKSIDYGEPFAVEFEVEDP
                     NQMGLFEVTT*"
     gene            224305..224526
                     /locus_tag="S16_GE16_scaffold_10741_prodigal-single_244"
     CDS             224305..224526
                     /product="hypothetical protein"
                     /codon_start=1
                     /transl_table=11
                     /translation="MNRLETTPEQIALLKGLKQRAETFARLVAQAEELAVGGKHGALV
                     VLDLAPRASFEAVKALIAVRKAFGVYREG*"
     gene            224529..224891
                     /locus_tag="S16_GE16_scaffold_10741_prodigal-single_245"
     CDS             224529..224891
                     /product="hypothetical protein"
                     /codon_start=1
                     /transl_table=11
                     /translation="MKTITAARLEQLGACEPAVEDFRRVFGESCEASARNAAIWMENF
                     EDVAQEDFEWLLWRLFGRSGRMSARTIRIARRLEAHLGIERGVVLHIGDIIQELLHMD
                     DGRIAKAMEEIIDRLPNL*"
     gene            224901..225491
                     /locus_tag="S16_GE16_scaffold_10741_prodigal-single_246"
     CDS             224901..225491
                     /product="hypothetical protein"
                     /codon_start=1
                     /transl_table=11
                     /translation="MSDRFWAKIWIGGPVPDHLMPDLRERLDREGLLGENWIIDDYID
                     DRSLLALEDSEASMGWFGDLEEWLKDNDIEYDRQSDGYADISPERAAFRRGLGERQMI
                     LDHDGYVVERVDGILDRIAQGSDLKELSAWLRGVSGQDLPRLKPFREPPVASVLSAAE
                     LKCRNTDGRAECAQCGGALSDPGMGPSFKHCPKCEP*"
     gene            225554..225625
                     /locus_tag="S16_GE16_scaffold_10741_prodigal-single_trna_2"
     tRNA            225554..225625
                     /product="Pseudo"
     gene            complement(225617..226246)
                     /locus_tag="S16_GE16_scaffold_10741_prodigal-single_247"
     CDS             complement(225617..226246)
                     /product="Uncharacterized protein n=1 Tax=Oscillatoria
                     nigro-viridis PCC 7112 RepID=K9VBC8_9CYAN"
                     /codon_start=1
                     /transl_table=11
                     /translation="MITLQCDQCRKSFIRRLGVVNWRRDQLHREHIFCSTACATLFRD
                     GWTECYCTQCGIQFCRRKTDIRRNASKHLFCSQPCAATYNNLHKTHGTRRSKLEVWLE
                     ARLREHYPDLEILFNAKEAINAELDIHFPSLNLAFELNGIYHYEPIHGEEKLASIQSN
                     DHRKFAACAEKNISLCVIDVSMMTYFKPAKGQKYLDIITKIVDTTKQTS*"
                     /db_xref="UniRef100_K9VBC8"
                     /db_xref="X0RM61_9ZZZZ"
                     /db_xref="oni:Osc7112_0387"
                     /db_xref="K9VBC8_9CYAN"
     gene            226322..226612
                     /locus_tag="S16_GE16_scaffold_10741_prodigal-single_248"
     CDS             226322..226612
                     /product="hypothetical protein"
                     /codon_start=1
                     /transl_table=11
                     /translation="MRDILGMIEETLGGQSMEESLEAIVQEHRERDFEDAQRRARTVA
                     VLSGKPRVLLDGQIAWVVSEDKKGIGRYAVMTHNGGVREIVLPSSAPKPKRI*"
     gene            226625..226900
                     /locus_tag="S16_GE16_scaffold_10741_prodigal-single_249"
     CDS             226625..226900
                     /product="hypothetical protein"
                     /codon_start=1
                     /transl_table=11
                     /translation="MRMAFCECLSGPRPLRAAVADLAEEIGEFLWRPSLDEASDICFA
                     FGRLLGSLVGEQYIRVPGDSMCLEKLRWRLHVYGCVRSPRHEQCRRR*"
     gene            226900..227148
                     /locus_tag="S16_GE16_scaffold_10741_prodigal-single_250"
     CDS             226900..227148
                     /product="hypothetical protein"
                     /codon_start=1
                     /transl_table=11
                     /translation="MGEKLPKKIREILHSQKAALMRARNMVRRQAAELDALKALLARR
                     LGLDRGMVVEVGATEVNCPQLDEEILMALAATKPAAMA*"
     gene            complement(227149..227700)
                     /locus_tag="S16_GE16_scaffold_10741_prodigal-single_251"
     CDS             complement(227149..227700)
                     /product="Putative uncharacterized protein C580L n=1 Tax
                     =Paramecium bursaria Chlorella virus AR158
                     RepID=A7RC33_PBCVA"
                     /codon_start=1
                     /transl_table=11
                     /translation="MAPGTKRCSKCGADKPLDDFYAMRSAKDGKRPSCKECGKVPPEK
                     NREACRRWRTQHKELARQLSREWRQNHPDQAKELRKRWGASNPDRVRFVAIRSAARKK
                     HRAPFGIEFHEWLDRFWQQPCVYCGGTSNGGIDRLDNSIGYVSGNCVPCCFLCNTIKR
                     NMGLSELADHLRKMLDGIGALAT*"
                     /db_xref="UniRef100_A7RC33"
                     /db_xref="A7RC33_PBCVA"
     gene            227750..228400
                     /locus_tag="S16_GE16_scaffold_10741_prodigal-single_252"
     CDS             227750..228400
                     /product="Uncharacterized protein n=1 Tax=Desulfovibrio
                     magneticus (strain ATCC 700980 / DSM 13731 / RS-1)
                     RepID=C4XJT2_DESMR"
                     /codon_start=1
                     /transl_table=11
                     /translation="MYLQVTSFCNMACAHCMFSCSPRKRGQHMSMDTFRKALDVAVDH
                     DSMIAIGGGEPTLHPDILALLGIASFLSTDAVFMVTNGTCPEDLWRTLMDATRRDRLS
                     LHVSRDPWHDSDKIKPWVERDADRYGLWWGHNRGGRRTIVLRGRAKRNRARIERDCRM
                     RGLVPAFVESDCMEPRVSPDGRVWADVPGGRATGRVDDPMAISKAWELIQEYEDRE*"
                     /db_xref="UniRef100_C4XJT2"
                     /db_xref="dma:DMR_07960"
                     /db_xref="C4XJT2_DESMR"
     gene            228397..228783
                     /locus_tag="S16_GE16_scaffold_10741_prodigal-single_253"
     CDS             228397..228783
                     /product="Tax=RIFCSPLOWO2_01_FULL_RIF_OD1_03_53_11_curated"
                     /codon_start=1
                     /transl_table=11
                     /translation="MRKEPKMMVGNPYRTPGAVRPRTKTEKREDRRFGLALLFMLFLC
                     LPVVAFHTGCGFMADEDQAVRAVTNLGFTDVKVESRMVFFLDWRGCGKSDDAGFRVSA
                     TNPKGQRVSMLVCVGWPFKGATVRSL*"
                     /db_xref="88365902"
     gene            228783..229187
                     /locus_tag="S16_GE16_scaffold_10741_prodigal-single_254"
     CDS             228783..229187
                     /product="hypothetical protein"
                     /codon_start=1
                     /transl_table=11
                     /translation="MAWFAVELAALFLAVMYGSTVLHELSHCVAVWAQGGRVIMFRPW
                     PQRAGNGKRIDGCMAYSGWVDDRIVSLAPLAKAAVLVPVWIGIGFLHHPLWLLLLGEV
                     VEIAEWVWDYAEREPFSDGGQYRIVSERNNGR*"
     gene            229177..229446
                     /locus_tag="S16_GE16_scaffold_10741_prodigal-single_255"
     CDS             229177..229446
                     /product="Putative uncharacterized protein n=1 Tax
                     =Alcanivorax sp. DG881 RepID=B4X5I5_9GAMM"
                     /codon_start=1
                     /transl_table=11
                     /translation="MAGDWWVYMAMGADGQIYCGISTDPARRVREHNTSRRGAKWARA
                     HRPLRLVRQELAASKGDALRREREIKRMGAAAKRQLVGMVSEESE*"
                     /db_xref="UniRef100_B4X5I5"
                     /db_xref="A0A0F7K1A6_9GAMM"
                     /db_xref="abo:ABO_1883"
                     /db_xref="B4X5I5_9GAMM"
     gene            229443..229556
                     /locus_tag="S16_GE16_scaffold_10741_prodigal-single_256"
     CDS             229443..229556
                     /product="hypothetical protein"
                     /codon_start=1
                     /transl_table=11
                     /translation="MRSVLVNMLVIAAVAFATYCVMECVMRWLNNFPHALP*"
     gene            229567..230109
                     /locus_tag="S16_GE16_scaffold_10741_prodigal-single_257"
     CDS             229567..230109
                     /product="hypothetical protein"
                     /codon_start=1
                     /transl_table=11
                     /translation="MRAMALITALLAVSCSSDPEPAPKPALKSAPRTAVVDPFCGDGN
                     CDEWRGEDAWWCVDCGFDPLTGGPRDGGYCGDSHYFGNEDMRSCWRDYRPVPFNPFVD
                     PRDPGWIDPMPDPWRQNMVVRVVKDGRTGDRYTWLILGPSGPLTSFDMPVDSEPQDIE
                     EAAWEAVPEPNRVEELILQE*"
     gene            230113..230586
                     /locus_tag="S16_GE16_scaffold_10741_prodigal-single_258"
     CDS             230113..230586
                     /product="Uncharacterized protein n=2 Tax=Lawsonia
                     intracellularis RepID=M1GHI1_LAWIN"
                     /codon_start=1
                     /transl_table=11
                     /translation="MGYRSDVALAIRASAAREILADPDSAQVLSEADKNLSDDGALLF
                     HWEEIRWDSYDKETGALMGLLADLDYDDFLFIRLGEDDEDTEILGGWWDNPFDLGYVR
                     RIEFIGQRADAAPPPIDLKARNTRPEAVACAKCGGKLSDPVPGLPSMKHCPVCEP*"
                     /db_xref="UniRef100_M1GHI1"
                     /db_xref="lir:LAW_00187"
                     /db_xref="Q1MRY6_LAWIP"
                     /db_xref="M1GHI1_LAWIN"
     gene            230596..230979
                     /locus_tag="S16_GE16_scaffold_10741_prodigal-single_259"
     CDS             230596..230979
                     /product="hypothetical protein"
                     /codon_start=1
                     /transl_table=11
                     /translation="MSGKDGALLSRFSCDGIEGPLLSNPAPELLVEIEAGGFHDGFAP
                     LLKLIPREGVALVKLLAGEDGDWFAAMAGDGPVFLRTTRAEGGIEARIVDEPSSAALA
                     NLLWMLSAGAESDNFELEVEFDPNG*"
     gene            230972..231379
                     /locus_tag="S16_GE16_scaffold_10741_prodigal-single_260"
     CDS             230972..231379
                     /product="hypothetical protein"
                     /codon_start=1
                     /transl_table=11
                     /translation="MDDLEQDVRTAMVGSIAEADAAIRRVRDEGREAIDPFIDHLREV
                     VREVDGSMAAAADSMERSGGRVEDAEFQRTYRAGCIHSSMVAYCRALAEDSSEEVRMA
                     GAAGEILLFGIDRSDRAVRVVTAMQARLGSANG*"
     gene            231409..231618
                     /locus_tag="S16_GE16_scaffold_10741_prodigal-single_261"
     CDS             231409..231618
                     /product="hypothetical protein"
                     /codon_start=1
                     /transl_table=11
                     /translation="MCERKKTPREEALDEIVEETGEARRHLERASRVAESTGDKAGAK
                     ELAEEVERVEAQEKKYEGIRDKRSG*"
     gene            231620..231988
                     /locus_tag="S16_GE16_scaffold_10741_prodigal-single_262"
     CDS             231620..231988
                     /product="hypothetical protein"
                     /codon_start=1
                     /transl_table=11
                     /translation="MRPRRRSGPFTRKVTTTVAHGGGLYLAELTLRCHPGTPGRTYGE
                     PEDCYPPEPDMAEPLDILVVEAQDGGDPALEGRHVDWEIDVDCETVHCAFEAQDDADE
                     AAYEDYMEAKLDAMREGDWQ*"
     gene            231985..232518
                     /locus_tag="S16_GE16_scaffold_10741_prodigal-single_263"
     CDS             231985..232518
                     /product="hypothetical protein"
                     /codon_start=1
                     /transl_table=11
                     /translation="MRTDDLKPGSWACVTFDGFKTHFVPSELAGDLVADIEGRGGRTM
                     EVMETDHGGADLPGMVSAGRPWEDIQLGGFKLGFPSTDLEHFLGELTRSPVRRFASGR
                     EYHKIHGWLHCVVLTPEQRVAAMEAMEAILPEVRRRAEEEDKKLERALERINADKVRV
                     VRPRPMPGKGEPEGGWN*"
     gene            232518..232715
                     /locus_tag="S16_GE16_scaffold_10741_prodigal-single_264"
     CDS             232518..232715
                     /product="hypothetical protein"
                     /codon_start=1
                     /transl_table=11
                     /translation="MRPRVFPNLCRMLWSDLLWTGATLLVLGAEALASRSVAVAAEAR
                     IEREGWWRAGYSWRDGRLVPP*"
     gene            232664..232876
                     /locus_tag="S16_GE16_scaffold_10741_prodigal-single_265"
     CDS             232664..232876
                     /product="hypothetical protein"
                     /codon_start=1
                     /transl_table=11
                     /translation="MVAGRLLLARWQAGAAMIHLRISERGRCPACRSRKVDIHAGWGW
                     CLKCFACFVPRRRRKHAGEAKTVQKG*"
     gene            232842..232979
                     /locus_tag="S16_GE16_scaffold_10741_prodigal-single_266"
     CDS             232842..232979
                     /product="hypothetical protein"
                     /codon_start=1
                     /transl_table=11
                     /translation="MLGRRRRFRRVRELLRAVIPAILGILAVWLVARLVWGMLTSLAG
                     C*"
     gene            232989..233147
                     /locus_tag="S16_GE16_scaffold_10741_prodigal-single_267"
     CDS             232989..233147
                     /product="hypothetical protein"
                     /codon_start=1
                     /transl_table=11
                     /translation="MLIFIAVFALLSYLALRTVCENQAVAEKNALARTQAVLEELKRI
                     RKALEERR*"
     gene            233144..233500
                     /locus_tag="S16_GE16_scaffold_10741_prodigal-single_268"
     CDS             233144..233500
                     /product="hypothetical protein"
                     /codon_start=1
                     /transl_table=11
                     /translation="MIHETARESATASRIRACALLADSMLREAERRGLRAEVDISCDE
                     TGPGGAITVHVWDGQNLWSLDISPDTLSYGKRWFRADMGWRADGAGRRCVVCGSETDP
                     GLLCDRCFPEVAEVWA*"
     gene            233497..233715
                     /locus_tag="S16_GE16_scaffold_10741_prodigal-single_269"
     CDS             233497..233715
                     /product="hypothetical protein"
                     /codon_start=1
                     /transl_table=11
                     /translation="MKRLVEALVETLKAEGNPGLTDEERQFISLIMAGFAGSPTPVRL
                     ALLDDFKGIARKAKGLMEEMRERKGPPN*"
     gene            233724..233921
                     /locus_tag="S16_GE16_scaffold_10741_prodigal-single_270"
     CDS             233724..233921
                     /product="hypothetical protein"
                     /codon_start=1
                     /transl_table=11
                     /translation="MAIDLETEWLRLRGIRLATIIGRHYTGIGWSVQHHREPERMNVR
                     WHRDDGSLSCLYPDWSLAEPG*"
     gene            233992..234177
                     /locus_tag="S16_GE16_scaffold_10741_prodigal-single_271"
     CDS             233992..234177
                     /product="Uncharacterized protein {ECO:0000313|EMBL
                     :KKL80494.1};  TaxID=412755 species="unclassified
                     sequences; metagenomes; ecological metagenomes.;"
                     source="marine sediment metagenome.;""
                     /codon_start=1
                     /transl_table=11
                     /translation="MPSKKEDRRRRANERQETRAKRTPEEQLRLLDDRFGPGLGAAKE
                     RARLQALIDEAKRQRQA*"
                     /db_xref="A0A0F9F2C6_9ZZZZ"
     gene            234252..235580
                     /locus_tag="S16_GE16_scaffold_10741_prodigal-single_272"
     CDS             234252..235580
                     /product="Putative uncharacterized protein n=1 Tax
                     =Branchiostoma floridae RepID=C3YEE6_BRAFL"
                     /codon_start=1
                     /transl_table=11
                     /translation="MPRIELSIKTTYLPEWRTAEGIRELVQNAKDAETEFKSPMRIYH
                     NGNLLKIANDGVELPHEALLFGHTSKLGRQDMIGKFGEGLKLGVLALVRAGHVVKILS
                     GEEIWKPVLVRSANFQAEVLAFDISKAKHCGGVVVEVDKIPLSEWSEMRSNFLFLRDD
                     LDRVEVEGWGSLLLDPSMAGKVFVKGIFVQRDPKLLAGYDLTNAPTDRDRKVIPQYDL
                     GWRLSVVWAKAASIRPALVEKLCDMLSHDAPDTNDFSSYSMPYLSDEAKAALVAEFTR
                     TFGEDSVPVANIMESKDLDHFGRKGIVLPGPLAKLLQALMGMEGGVEGIKRKIGAEVV
                     ARHSWSELGELERANLDKAIGLVALAGHEVPLSQLDVVSFRSNDRWGLWNGKRIMVSK
                     AVLADEVRTLTTLIHELAHHLSEKGDGEKSHIFLIERIWGGVYAAVAKKG*"
                     /db_xref="UniRef100_C3YEE6"
                     /db_xref="C3YEE6_BRAFL"
                     /db_xref="dku:Desku_0933"
     gene            235584..235877
                     /locus_tag="S16_GE16_scaffold_10741_prodigal-single_273"
     CDS             235584..235877
                     /product="hypothetical protein"
                     /codon_start=1
                     /transl_table=11
                     /translation="MDNTANYRRHGALLSIDPVGAAFLAGRGLASPDPLGDGDGLVGM
                     VVPGDKIDRHIQGGDPALRLVGGVMVARGEERDAVIGVWQTDIDGLFDEEEKA*"
     gene            235874..236500
                     /locus_tag="S16_GE16_scaffold_10741_prodigal-single_274"
     CDS             235874..236500
                     /product="Uncharacterized protein n=1 Tax=Micromonas
                     pusilla virus 12T RepID=M4QMP1_9VIRU"
                     /codon_start=1
                     /transl_table=11
                     /translation="MMADIRRRGRKPKETEKDPDEDQLLWGSAGHDDDAEIRLVGNHI
                     YFYAPIMTKPVAVLIDTLHTLANKLRTQAIENGGDPPPIVLHLHSPGGSVFAGVASMD
                     AVRNCPVPVHAVVDGMCASAATFPMMVATKRIINANSYVLIHQLSAWHVGKYEELRDN
                     STEFMRLIRHVYLERTKIKRRQLDKILKHDLWFPAQKCLELGMVDEIV*"
                     /db_xref="UniRef100_M4QMP1"
                     /db_xref="X1FDC0_9ZZZZ"
                     /db_xref="lfu:HR49_20510"
                     /db_xref="M4QMP1_9VIRU"
     gene            complement(236433..237128)
                     /locus_tag="S16_GE16_scaffold_10741_prodigal-single_275"
     CDS             complement(236433..237128)
                     /product="Uncharacterized protein n=1 Tax=Coccomyxa
                     subellipsoidea C-169 RepID=I0Z8E6_9CHLO"
                     /codon_start=1
                     /transl_table=11
                     /translation="MTKKCSKCGKDKPLEEFGNSKQSRDGKYSWCLECARANQRRSKE
                     RHRNDIRQEVETKVCTVCHEEKPANSFYRSRYSSDGRSSWCRACHCKSTKTYAGEHPE
                     VGRKATERWRERYPDRFAYNKKQFGAKRRGLDWDIEREWYQKYIWNHPCVFCGGETLG
                     GMDRLDNSRGYEKSNVVSCCPWCNVIKYVASLEELRDHLLEMLPRLDALITRFRQPSP
                     TPGTSGQETTGRV*"
                     /db_xref="UniRef100_I0Z8E6"
                     /db_xref="A0A0F9L3Y3_9ZZZZ"
                     /db_xref="I0Z8E6_9CHLO"
     gene            237253..237429
                     /locus_tag="S16_GE16_scaffold_10741_prodigal-single_276"
     CDS             237253..237429
                     /product="hypothetical protein"
                     /codon_start=1
                     /transl_table=11
                     /translation="MTRIPVVDCLANELDAWSELDDGSLAYEIWHPGSGEDEPTILLK
                     GVAKPGQWHYEKRD*"
     gene            237432..237857
                     /locus_tag="S16_GE16_scaffold_10741_prodigal-single_277"
     CDS             237432..237857
                     /product="Uncharacterized protein {ECO:0000313|EMBL
                     :KKM55582.1};  TaxID=412755 species="unclassified
                     sequences; metagenomes; ecological metagenomes.;"
                     source="marine sediment metagenome.;""
                     /codon_start=1
                     /transl_table=11
                     /translation="MDRRDRARAMGHWWTRIDEKRMLAFVELDDGESEPREVGIPIEF
                     GVCGTCGGKGRHVNPSIDAHGITGDEWAQWSPDEQEAYLSGGYDMDCHECGGKRVVPM
                     PAEERLTAEQRDALEHVRELARERLEDHRTTMREMGIWD*"
                     /db_xref="A0A0F9JAW8_9ZZZZ"
     gene            237901..238074
                     /locus_tag="S16_GE16_scaffold_10741_prodigal-single_278"
     CDS             237901..238074
                     /product="membrane protein n=1 Tax=Thiobacillus thioparus
                     RepID=UPI00036D294D"
                     /codon_start=1
                     /transl_table=11
                     /translation="MIGWALTFLALAIVATIFGFTDLAGTNAWILKLLFVVGLIAFTV
                     FLFLNPSTPRRDK*"
                     /db_xref="UniRef100_UPI00036D294D"
                     /db_xref="tbd:Tbd_2772"
                     /db_xref="89222772"
                     /db_xref="UPI00036D294D"
     gene            238071..238220
                     /locus_tag="S16_GE16_scaffold_10741_prodigal-single_279"
     CDS             238071..238220
                     /product="hypothetical protein"
                     /codon_start=1
                     /transl_table=11
                     /translation="MSKVAKKKASEKRKAVKRARKQANYLRFGPKAGHTGRRQKRKKH
                     RTLKG*"
     gene            238239..238442
                     /locus_tag="S16_GE16_scaffold_10741_prodigal-single_280"
     CDS             238239..238442
                     /product="hypothetical protein"
                     /codon_start=1
                     /transl_table=11
                     /translation="VRLTPPGSKARRRRRKGAHWSNSGQHHAKFPLRPLRQRRKLSSG
                     DSWGSRRGREIAEAIDRDIAENP*"
     gene            238457..238609
                     /locus_tag="S16_GE16_scaffold_10741_prodigal-single_281"
     CDS             238457..238609
                     /product="hypothetical protein"
                     /codon_start=1
                     /transl_table=11
                     /translation="MAKRRKRQQPKTDPKPAKPEDVAENELEVRWFAAGDRMGPRPKP
                     EEWERP*"
     gene            238606..239202
                     /locus_tag="S16_GE16_scaffold_10741_prodigal-single_282"
     CDS             238606..239202
                     /product="Uncharacterized protein {ECO:0000313|EMBL
                     :KKW45126.1};  TaxID=1618860 species="Bacteria;
                     Parcubacteria.;" source="Parcubacteria bacterium
                     GW2011_GWA2_56_7.;""
                     /codon_start=1
                     /transl_table=11
                     /translation="MNQMSFSHHGFSIGLADIVTAFDERTIGSKVVDAQGFMVALSNA
                     MEAFDWTACRQPGQAYIALPKEACAFVSGGVGHRTQDPSDYVIRRNRGDVGLYLKRRH
                     AAPVDSVAVVVYTLDAYLRDPDCSEDERRRVMDMGLTHVLVAVLASSGKPSTLTAHRF
                     VANLAGGNNEALAWTADEIRQKAKEIKDFTSEWGVVAD*"
                     /db_xref="A0A0G1YPF6_9BACT"
     gene            complement(239199..239855)
                     /locus_tag="S16_GE16_scaffold_10741_prodigal-single_283"
     CDS             complement(239199..239855)
                     /product="Group I intron GIY-YIG endonuclease n=1 Tax
                     =Pseudomonas stutzeri KOS6 RepID=K6CCG0_PSEST"
                     /codon_start=1
                     /transl_table=11
                     /translation="MVSGVYVIANLATDKIYVGSSVDVDGRWRIHLRHLRSGKHHSFH
                     LQRAWDKYGETNFCFGVLEEVTDPSQLVAREQEWINLTSAADPAQGYNVSPTAGNQLG
                     FRHSDTTRTKMSASHKGVPLSPEHRASMSAVRKGKPPSNTGVPRSPEACARIAEGRKG
                     NTNSLGRRFSAESRAKIAARMENNTNSLGCERSVETRARMAEARRAWWAHKRAENGSD
                     *"
                     /db_xref="UniRef100_K6CCG0"
                     /db_xref="A0A0G0M2D8_9BACT"
                     /db_xref="nop:Nos7524_3219"
                     /db_xref="K6CCG0_PSEST"
     gene            239995..240618
                     /locus_tag="S16_GE16_scaffold_10741_prodigal-single_284"
     CDS             239995..240618
                     /product="ATP dependent DNA ligase n=1 Tax=Coprinopsis
                     cinerea (strain Okayama-7 / 130 / ATCC MYA-4618 / FGSC
                     9003) RepID=A8N3N5_COPC7"
                     /codon_start=1
                     /transl_table=11
                     /translation="LIASKKDCQIIFESERVQVTEKVDGANMGVTKGPIIRNRNHILR
                     KGHTARTAAKKQFSSVFGWYYEHLHLFEELGKLAPNTSVFGEWLLARHSVEYDRLPSF
                     FMAYDLYDYASKQFVDPFEARGILVAAGFAVVPELHRGKVGSHGQLEAMVGQPSPFSS
                     KELREGIYVKVGDGRWVTHRFKMVRQGFIAGSHFSMRANIIKNKLER*"
                     /db_xref="UniRef100_A8N3N5"
                     /db_xref="A8N3N5_COPC7"
                     /db_xref="din:Selin_0660"
     gene            240620..240850
                     /locus_tag="S16_GE16_scaffold_10741_prodigal-single_285"
     CDS             240620..240850
                     /product="hypothetical protein"
                     /codon_start=1
                     /transl_table=11
                     /translation="MEKVASVRLVPKSLKGKNRIREARTDRWEVLQEGAFQGAPAILV
                     QPPGKPNMLRWVLIINDRDFEATDHETAKLPT*"
     gene            240858..241448
                     /locus_tag="S16_GE16_scaffold_10741_prodigal-single_286"
     CDS             240858..241448
                     /product="Probable nicotinate-nucleotide
                     adenylyltransferase {ECO:0000256|HAMAP-Rule:MF_00244};
                     EC=2.7.7.18 {ECO:0000256|HAMAP-Rule:MF_00244};;
                     Deamido-NAD(+) diphosphorylase
                     {ECO:0000256|HAMAP-Rule:MF_00244}; Deamido-NAD(+)
                     pyrophosphorylase {ECO:0000256|HAMAP-Rule:MF_00244};
                     Nicotinate mononucleotide adenylyltransferase
                     {ECO:0000256|HAMAP-Rule:MF_00244};  TaxID=404589
                     species="Bacteria; Proteobacteria; Deltaproteobacteria;
                     Myxococcales; Cystobacterineae; Anaeromyxobacteraceae;
                     Anaeromyxobacter.;" source="Anaeromyxobacter sp. (strain
                     Fw109-5).;""
                     /codon_start=1
                     /transl_table=11
                     /translation="MDRLDSRVYDAPPRRKHRVAVFGGSFNPPHFAHQMIIAWLLSTE
                     QVDHVWMVPCWRHMFGKRLVSFKHRFTMCEEAAGIFSRCSVHDVEKDLGGRSLMLRTI
                     RALKNYIIYRDFEFSLVIGMDNWLVRNKWEGFDLLEKECRIIVVGTDGQPRLPDIRST
                     TVRNMVAAGEDVSQLVPSGVLSHITKNGLYLPKAKG*"
                     /db_xref="A7HAC5_ANADF"
                     /db_xref="UniRef100_A7HAC5"
                     /db_xref="afw:Anae109_1464"
                     /db_xref="2.7.7.18"
     gene            241451..241807
                     /locus_tag="S16_GE16_scaffold_10741_prodigal-single_287"
     CDS             241451..241807
                     /product="hypothetical protein"
                     /codon_start=1
                     /transl_table=11
                     /translation="MPITTPETERQFRVYGSSLEVKAAAKASKAMLDSALAHGGDLEG
                     ELRADLLAAIAHIDRLLGSASEAVSRLRPTPIEDRGYKAGERVGFGGGGKCGDDCGGC
                     GSGGGCGGSSCGGCSP*"
                     /db_xref="bwe:BcerKBAB4_2462"
     gene            241807..241923
                     /locus_tag="S16_GE16_scaffold_10741_prodigal-single_288"
     CDS             241807..241923
                     /product="hypothetical protein"
                     /codon_start=1
                     /transl_table=11
                     /translation="MDLPWLDCLFIWAMVLLGILLILSVVFPSDPPWWRRRR*"
     gene            241936..242400
                     /locus_tag="S16_GE16_scaffold_10741_prodigal-single_289"
     CDS             241936..242400
                     /product="hypothetical protein"
                     /codon_start=1
                     /transl_table=11
                     /translation="MRLVLVIAMLCALPTVVSADNTSFSGHWQDASGRRLFLHHRPNG
                     TVSVWVATASRQVAFENGKLTLLSEADNMTGTAALYELEAVSKETLLIRSGGMSCQVV
                     RPRLSLLGLMFRSGWRGRNMEFRAVGHLNGTMVCGDAKSSWAVSYSGSWKRL*"
     gene            242729..242923
                     /locus_tag="S16_GE16_scaffold_10741_prodigal-single_290"
     CDS             242729..242923
                     /product="hypothetical protein"
                     /codon_start=1
                     /transl_table=11
                     /translation="MRSLLTDVEVPERLGDLTENRLRILRDRLIVAGLRKGGVDPRLP
                     RVVEAFQEAVRRRPARKGGK*"
     gene            242923..243273
                     /locus_tag="S16_GE16_scaffold_10741_prodigal-single_291"
     CDS             242923..243273
                     /product="hypothetical protein"
                     /codon_start=1
                     /transl_table=11
                     /translation="MDEFAKRPPVSETAAAVARAANLSALLQSMALGALPTEVIEGLL
                     VASEIAIVVRKAVGVLDDTEAEALKARIAEWGREVVERMEADGTAEALRKEHEAKLEE
                     ARKAKDGGEGGMPN*"
     gene            243284..243556
                     /locus_tag="S16_GE16_scaffold_10741_prodigal-single_292"
     CDS             243284..243556
                     /product="hypothetical protein"
                     /codon_start=1
                     /transl_table=11
                     /translation="MARRIRETHARIRLGQRASGASFGRLRQAVRDRRFSYLRRQTCT
                     RSLCLAVVDGEEVYFVLNRQRGTIITVLTRDQALSWMRDHAEGQAP*"
     gene            243534..243911
                     /locus_tag="S16_GE16_scaffold_10741_prodigal-single_293"
     CDS             243534..243911
                     /product="hypothetical protein"
                     /codon_start=1
                     /transl_table=11
                     /translation="MPKDKHLERIKAIKRASRIDTGGPHGRAGIHSDKRERRVRHMGT
                     KEWLEEVEEEVEEKSQADGFRWHVYLYYWDQDGERHLLADGVLVAHTKDEARTMAMDE
                     WWDPRLDAASCVPDIELDEIEEE*"
     gene            243914..244402
                     /locus_tag="S16_GE16_scaffold_10741_prodigal-single_294"
     CDS             243914..244402
                     /product="hypothetical protein"
                     /codon_start=1
                     /transl_table=11
                     /translation="MAGIVVSRAGGKLVASGGGDAAAIEEAVRAFIAAERAGSAPCLV
                     PDGIEEARAAGRRLSWHPDYDRPAWPDMDPPLEIVSVWRPASVHPNCVVFYRCPRTEC
                     QRCHNPEAEWSSHHKTIRSDGLDAFGAAVEVETGRGKRRDTLMVLIDQPVFVPAPVEE
                     GK*"
     gene            244399..244572
                     /locus_tag="S16_GE16_scaffold_10741_prodigal-single_295"
     CDS             244399..244572
                     /product="hypothetical protein"
                     /codon_start=1
                     /transl_table=11
                     /translation="MIRWIIGILVVMVLAAIVGADCLTCGQGDSIRHNIKELFNSKQA
                     APPPPERMQDRRP*"
     gene            244582..245340
                     /locus_tag="S16_GE16_scaffold_10741_prodigal-single_296"
     CDS             244582..245340
                     /product="Uncharacterized protein n=1 Tax=Ktedonobacter
                     racemifer DSM 44963 RepID=D6TES0_9CHLR"
                     /codon_start=1
                     /transl_table=11
                     /translation="MLLCSDLLDIGKPDEAYAREADMAGEAGFAVRRLDARAMDEGDW
                     ERAVGRGVPAMPVERPGVYRGWMLEDDRYQLLHRESYVCGVRLINSPQQYRHCHHLPE
                     SYHLIEGRTPRTVWLPGDPDHQRIMGALSAFGDRPLVLKDYVKSQKHFWDQACFIPSA
                     LAGEVVRDVVSTFRDLQGNDLQGGLVFREFLDLESLGTHPASGMPISLEYRAVVLDGE
                     PVASRRSGSSPACSAASAAGSSPPTWRARGTADG*"
                     /db_xref="UniRef100_D6TES0"
                     /db_xref="D6TES0_9CHLR"
                     /db_xref="csg:Cylst_2890"
     gene            245435..245815
                     /locus_tag="S16_GE16_scaffold_10741_prodigal-single_297"
     CDS             245435..245815
                     /product="Uncharacterized protein n=1 Tax=Sphingobium
                     lactosutens DS20 RepID=T0ITD3_9SPHN"
                     /codon_start=1
                     /transl_table=11
                     /translation="MGDTPWRGDLCRCQDCLWKGDQADTDPIDDLHERVSLGEPMPSG
                     QCPECGALCQPEREHLRIEYDRSYSGGDYSDVGEFVLIPFEEIGPGRVGVEKAFEKRT
                     GLHRRNIVHYCRDERYDADGDPIQ*"
                     /db_xref="UniRef100_T0ITD3"
     gene            245824..246150
                     /locus_tag="S16_GE16_scaffold_10741_prodigal-single_298"
     CDS             245824..246150
                     /product="hypothetical protein"
                     /codon_start=1
                     /transl_table=11
                     /translation="METTDIASMTYDHFKDGRQVRRQLEAKVLSNTGLWADVAFLHQD
                     RDRGDGWKPARVTIARFKRTPEGFWRKQSHFNVNAPGRADRIMAVLSEWRERIGDGQQ
                     GEEEAD*"
     gene            246119..246307
                     /locus_tag="S16_GE16_scaffold_10741_prodigal-single_299"
     CDS             246119..246307
                     /product="hypothetical protein"
                     /codon_start=1
                     /transl_table=11
                     /translation="MDNKGKKKRIRLLFRSGQAVDVTVEKLTVTRNGSRITQLEWTDM
                     EPRPLHLNIDQLDALFEL*"
     gene            246316..246528
                     /locus_tag="S16_GE16_scaffold_10741_prodigal-single_300"
     CDS             246316..246528
                     /product="hypothetical protein"
                     /codon_start=1
                     /transl_table=11
                     /translation="MKLCFRCFKVVPALASRCPYCLDQHQGTWGRILFLVLVVAASLW
                     LVDRCADRRWPFDGRSDAVEKTRWKR*"
     gene            246516..246860
                     /locus_tag="S16_GE16_scaffold_10741_prodigal-single_301"
     CDS             246516..246860
                     /product="hypothetical protein"
                     /codon_start=1
                     /transl_table=11
                     /translation="MEALIIFLAAAALSVAGHYTGMRGIRRGNARMRDIGLLTAIIWA
                     AAAAFIMRSLSDLSTAGLSFGIKKLFKHEGYSRPEFGKVYGTECGAQLVIVPDVEGME
                     STTRIIERVRNP*"
     gene            complement(246835..247488)
                     /locus_tag="S16_GE16_scaffold_10741_prodigal-single_302"
     CDS             complement(246835..247488)
                     /product="Uncharacterized protein n=1 Tax=Paramecium
                     bursaria Chlorella virus CVB-1 RepID=M1HGH3_9PHYC"
                     /codon_start=1
                     /transl_table=11
                     /translation="MPYGTCHLCGRERRVHRRLEDGTAICSTCYSRIKPKEICDFCGQ
                     ERRIDRRFPDGKRMCNLCYSHSRPKETCSICGQLKRVAERVSNEPVCANCYKRRSLKA
                     RWTRFKASTKARDNSRRERNIAILITKEEFRTLVEARCHYCGVLPDGCAHKYLGIDRI
                     DNNLDYIPSNCVPCCWPCNKAKGTMTHDEFIAICRRVAAYQDTGVYVISSMDSSPSR*"
                     /db_xref="UniRef100_M1HGH3"
                     /db_xref="M1HGH3_9PHYC"
     gene            247577..247915
                     /locus_tag="S16_GE16_scaffold_10741_prodigal-single_303"
     CDS             247577..247915
                     /product="hypothetical protein"
                     /codon_start=1
                     /transl_table=11
                     /translation="MKYQHKSFSVPYMGRTYSKGWERIFGKGAVNGPKGTSMRECEYD
                     GAKLVIKMTYHGSATHSFHVDLCEGKWPSDGDLITLCDGDTPPHSRHFGGRVAKSADG
                     RSAEVDVYVD*"
     gene            247919..248575
                     /locus_tag="S16_GE16_scaffold_10741_prodigal-single_304"
     CDS             247919..248575
                     /product="Calcineurin-like phosphoesterase n=1 Tax
                     =Sorangium cellulosum (strain So ce56) RepID=A9GC38_SORC5"
                     /codon_start=1
                     /transl_table=11
                     /translation="MTRIAWASDLHINFATPDAIRRFANQVRRADADILVLCGDISGG
                     YNLRDALTCLELELNVPIRFCLGNHDYYRLTFAEGRRIVKEVVDNSVVLHDDVRALSW
                     LSAGVIEELSDEAVLVGHDGWYDARAGLLRNRVILNDFYEIEDLRPLSARGQVPKPLV
                     LKVREIADEAAAYLDGILPKALARRNHVILATHVPPFPQAAMLIENTDKETADGQTQG
                     *"
                     /db_xref="UniRef100_A9GC38"
                     /db_xref="scl:sce5969"
                     /db_xref="A9GC38_SORC5"
     gene            248556..248915
                     /locus_tag="S16_GE16_scaffold_10741_prodigal-single_305"
     CDS             248556..248915
                     /product="hypothetical protein"
                     /codon_start=1
                     /transl_table=11
                     /translation="MARPKDDLDAFVADRTAHSPDFPAKVRKATRKPLTHRGVEAWRK
                     AQDAKLRADDPRLRGALQVIHEEGSTMFLMYAFAVRVDDWIVIFTEHHGSFVYGVDEV
                     NCLPMDPKFTPPRRVRP*"
     gene            248912..250279
                     /locus_tag="S16_GE16_scaffold_10741_prodigal-single_306"
     CDS             248912..250279
                     /product="Polynucleotide adenylyltransferase region n=1
                     Tax=uncultured prokaryote RepID=H5SGB1_9ZZZZ"
                     /codon_start=1
                     /transl_table=11
                     /translation="MKWEEFQPVFRALAAAFAARARQLFLVGGSVRDHLLGLEPKDFD
                     FATSARPEETTEILGSTQGIRTVWPLGEKFGTIAAKLDDGQQIEVTTFRRDMTPGRHP
                     DVAFTDRLETDLERRDFTFNSMAFSASGKLVDPFGGAKDLAKGVVVCTGDAFARFFED
                     PLRMLRAARFASKFGFSLDGRTAHAIRELANSILSVSRERWLDEMDKLLVGRHVAVAL
                     DHLRATGLLWFLVPEMMPVWQSAEAADRSTKDLWRHTQIVVEKVPPRPDVRWAALLHD
                     IAKPQTRGKKDGKIHFLGHDALGAEMVTGIARRFKMPNDRRRGIRGLVALHQRVGAAM
                     EDSRTVSMRVLRRLVRECEERNCRIEDLIDLFGADCSSMKEAKRALVAEQHTALVAAL
                     GQMREEDLRPRLPAGIGNAIMERFGLGPGPEVGAFRQRLDEMLINGEISPEDSVESML
                     AKLGG*"
                     /db_xref="UniRef100_H5SGB1"
                     /db_xref="tro:trd_0049"
                     /db_xref="88588302"
                     /db_xref="H5SGB1_9ZZZZ"
     gene            250281..250484
                     /locus_tag="S16_GE16_scaffold_10741_prodigal-single_307"
     CDS             250281..250484
                     /product="hypothetical protein"
                     /codon_start=1
                     /transl_table=11
                     /translation="MSENFESWVSEHAAEIARARDKRQLFLAMVAGGDSPERAAERLG
                     LGRGIAEAIISLDILSRMCRDRI*"
     gene            250481..250876
                     /locus_tag="S16_GE16_scaffold_10741_prodigal-single_308"
     CDS             250481..250876
                     /product="hypothetical protein"
                     /codon_start=1
                     /transl_table=11
                     /translation="MIVVLEEVRSNRIMAIRALRTLNYSDPEYENNIQRGGNINPGLK
                     EAKDMVDSLPLSFWILPEDLPLFEEHFVVRTRQPALPPREPRAYIYHPNGILEVRGDA
                     KDLADAIYRVLAHGYPRDKVFVMMPGPSA*"
     gene            250942..251490
                     /locus_tag="S16_GE16_scaffold_10741_prodigal-single_309"
     CDS             250942..251490
                     /product="hypothetical protein n=1 Tax=Nanoarchaeota
                     archaeon SCGC AAA011-L22 RepID=UPI00036A6DD9"
                     /codon_start=1
                     /transl_table=11
                     /translation="MAWRNEGRPGFFGRRRDEKIRHLNEKFGPGNWRLVWTDGRRELE
                     FLDACREFYEEAYFRHLSGRPDDLDFICSFGECIDNAPTNVSCGCDYSRQEAFSTHIQ
                     DIAVRNVLRRLGLAFRGALDNILVIRTPDDNGYRFGPGNIPYHEPDTIVQPSLHPSWA
                     GKGSVEDFWQSNKILQVKKGQP*"
                     /db_xref="UniRef100_UPI00036A6DD9"
                     /db_xref="87329329"
                     /db_xref="UPI00036A6DD9"
     gene            251487..252236
                     /locus_tag="S16_GE16_scaffold_10741_prodigal-single_310"
     CDS             251487..252236
                     /product="Ser/Thr phosphatase family protein n=1 Tax
                     =Corynebacterium amycolatum SK46 RepID=E2MTC6_CORAY"
                     /codon_start=1
                     /transl_table=11
                     /translation="MRERFDIIGDVHGCWQELSELMDKLGHRWHRSGAIHEPADGRTV
                     VFLGDMADRGPYSLPCLAYGKMMVEAGFARWVMGNHDNKLMRWCQGKDVVQSHGLNRT
                     VREIENSGMDRHQFGNFLKTLPYFLVLDEGRLVVVHGAWNKDLLLERPDSGKVRSWCL
                     YAPTTGRTLPNGLPDRIDWVTPRVAGEGDPWIVYGHQPYDDVRMENRTAGIDTGCAFG
                     GRLTALRWPEMELVSVEAKAQYSTHPSKEPK*"
                     /db_xref="UniRef100_E2MTC6"
                     /db_xref="E2MTC6_CORAY"
                     /db_xref="coa:DR71_1959"
     gene            252233..252445
                     /locus_tag="S16_GE16_scaffold_10741_prodigal-single_311"
     CDS             252233..252445
                     /product="hypothetical protein"
                     /codon_start=1
                     /transl_table=11
                     /translation="MTVRELIKHLEAVEDKDMIVVVPGRRRLFARAGRPEPALMTPGY
                     NWRGSEERPALLIEPEADEWGLDRDR*"
     gene            252463..252756
                     /locus_tag="S16_GE16_scaffold_10741_prodigal-single_312"
     CDS             252463..252756
                     /product="hypothetical protein"
                     /codon_start=1
                     /transl_table=11
                     /translation="MNWQGFEDEVVRIVDGLDEKTVPMKAYAQTYARNIMANLDEGRF
                     YGMSDKDATKTQMLYVISNLEGADEADLRRLERLAADHGVDVSDIVGELLEGE*"
     gene            252827..253627
                     /locus_tag="S16_GE16_scaffold_10741_prodigal-single_313"
     CDS             252827..253627
                     /product="Uncharacterized protein n=1 Tax=Chitinophaga
                     pinensis (strain ATCC 43595 / DSM 2588 / NCIB 11800 / UQM
                     2034) RepID=C7PT05_CHIPD"
                     /codon_start=1
                     /transl_table=11
                     /translation="MIGPRWVVQDKLRVDGAHVLIRDACHSLGLECLFVQRVPFSMEL
                     PDVPTDKPTIFYGSIRMVDLVLKSGLWSPCAFFNPETFKTTAWGPAYGEHWLNHGAKL
                     TTLNEFVWEPHDPGRLFFVRPVRDAKEFTGGVWSFEQLRRWNAGLIRTDLGDEQLATT
                     PIVVAEPWGIACEWRLFIVDGRVSSASQYKVRGSLAMDANVPRRVLEFGERMAAIFSP
                     HRIFVLDVCESADNLYVLELGCVNSAGLYAADVKQIVSDISDTVRKEG*"
                     /db_xref="UniRef100_C7PT05"
                     /db_xref="A0A0F9N6S9_9ZZZZ"
                     /db_xref="cpi:Cpin_1547"
                     /db_xref="C7PT05_CHIPD"
     gene            253624..254118
                     /locus_tag="S16_GE16_scaffold_10741_prodigal-single_314"
     CDS             253624..254118
                     /product="hypothetical protein"
                     /codon_start=1
                     /transl_table=11
                     /translation="MMSKNYWLRQESFVMTPMDEADFAWLHQALTEAFADVVNPMARQ
                     TISGQALDGEIYTRIRAQLASASLRNDSPLRSLFSSRRRWAGFKFDQLKQNDKERVAA
                     MFNGIKQRRLSEGVGADGRLRELEILLAGMRSSVNQMADAAKRSEEVRDKIEELDEFL
                     STNA*"
     gene            254133..254468
                     /locus_tag="S16_GE16_scaffold_10741_prodigal-single_315"
     CDS             254133..254468
                     /product="Uncharacterized protein {ECO:0000313|EMBL
                     :KKL98446.1};  TaxID=412755 species="unclassified
                     sequences; metagenomes; ecological metagenomes.;"
                     source="marine sediment metagenome.;""
                     /codon_start=1
                     /transl_table=11
                     /translation="MSEKQSNTEKLLELAGFDPAKKPGLTEEILGEALKEVQELRKQE
                     ALNRARDLIKKAVELRQQAYRAEQDFNKQKKKFDEELGKLLNQLRVSVEQETQPAAEQ
                     PPAEEKPAE*"
                     /db_xref="A0A0F9H667_9ZZZZ"
     gene            254519..254872
                     /locus_tag="S16_GE16_scaffold_10741_prodigal-single_316"
     CDS             254519..254872
                     /product="id=3822674 bin=GWB1_Spirochaetes_59_5 species
                     =unknown genus=unknown taxon_order=unknown
                     taxon_class=unknown phylum=unknown
                     tax=GWB1_Spirochaetes_59_5 organism_group=Spirochaetes"
                     /codon_start=1
                     /transl_table=11
                     /translation="MDKGFKYRRDLFLALCDKVGVPHPAIIRPSLPDDPCDTTDGDGG
                     GEVRLNVEAAGECEPEWHAAHVFGHWLADLHSGNGYARSDEVADAIGEMALAFGPRKP
                     SMFDALWRLATTWFE*"
                     /db_xref="GWB1_scaffold_5415_3"
                     /db_xref="86110595"
     gene            255542..255940
                     /locus_tag="S16_GE16_scaffold_10741_prodigal-single_317"
     CDS             255542..255940
                     /product="Uncharacterized protein n=1 Tax=Magnetospirillum
                     sp. SO-1 RepID=M3AAD9_9PROT"
                     /codon_start=1
                     /transl_table=11
                     /translation="MSLITSDQILAHLVGDFIIQSDWMATNKKDRILPCLVHVLTYTI
                     PFLFLTLSPLALLVIMGTHFAIDHWKFPQLLIWAKNWLLAPPGSRPAWKACSFTGCSP
                     ERPVWLTVWLLIICDNTLHLILNGLAIRYL*"
                     /db_xref="UniRef100_M3AAD9"
                     /db_xref="M3AAD9_9PROT"
                     /db_xref="mea:Mex_1p3983"
     gene            255954..256076
                     /locus_tag="S16_GE16_scaffold_10741_prodigal-single_318"
     CDS             255954..256076
                     /product="hypothetical protein"
                     /codon_start=1
                     /transl_table=11
                     /translation="MDQSEDRMRKALSNFVDTIDATGGVMPDPEGSGGHVPAID*"
     gene            256168..257163
                     /locus_tag="S16_GE16_scaffold_10741_prodigal-single_319"
     CDS             256168..257163
                     /product="Serine/threonine protein kinase id=5799585 bin
                     =GW2011_AR15 species=GW2011_AR15 genus=GW2011_AR15
                     taxon_order=GW2011_AR15 taxon_class=GW2011_AR15
                     phylum=Archaeon tax=GW2011_AR15
                     organism_group=Woesearchaeota organism_desc=One curated
                     contig, not circularized"
                     /codon_start=1
                     /transl_table=11
                     /translation="MAKTDFYELLEVSPRARREVIDAAHKALLQVYHPDRTGNDRVAK
                     SLGEAHQVLSDTKARKKYDRELGKEVGKTIGDYRIIEQIAEGGFGTTYRGEHVLLGTP
                     VCIKHASHISPQDELILMEEAKAIWDLRHYAIPAIRTIMRLEDGSLALVMSYVPGPTL
                     EQIAAKHKGLDAETVCWITERVLNALRYLHFHGVVHGDVKPQNIIVQPEKHMVVLVDY
                     GLSLIRPAADSSSKGYTPFFAPPEQIAGMTLLPESDLYSLGMTMIAALGGDLGRKRVP
                     EDLPDPVCEFVRRLVAHDILDRPRWDREDLIEELQKVRVASFGRSSSFGKKISGL*"
                     /db_xref="GW2011_AR15_1_62"
                     /db_xref="gba:J421_3739"
                     /db_xref="5799585"
     gene            257165..257866
                     /locus_tag="S16_GE16_scaffold_10741_prodigal-single_320"
     CDS             257165..257866
                     /product="hypothetical protein"
                     /codon_start=1
                     /transl_table=11
                     /translation="MANRLLADKHLEDLISLATEAFSRHRLVWRDSDRWRIARVAENG
                     RISSTYATEIVSLWGSRIYVGGDVDDCVFAYADTSNHMRKLRWIGLCDDIGYVHEKAM
                     IGLSDGGRLTTDRIGRAKVPNARVVYAWAAVKRLCALLDEDDGRSGRKTVPGFVGKDG
                     AAWHPWEGDCREVDVEIPPDTHLVFLVDEKHIGRIMDVDALGPQLFVPRIGRTLPLGE
                     ALDSGIAKLGKDDGK*"
     gene            257863..258855
                     /locus_tag="S16_GE16_scaffold_10741_prodigal-single_321"
     CDS             257863..258855
                     /product="Uncharacterized protein id=5799584 bin
                     =GW2011_AR15 species=GW2011_AR15 genus=GW2011_AR15
                     taxon_order=GW2011_AR15 taxon_class=GW2011_AR15
                     phylum=Archaeon tax=GW2011_AR15
                     organism_group=Woesearchaeota organism_desc=One curated
                     contig, not circularized"
                     /codon_start=1
                     /transl_table=11
                     /translation="MSETADYDPGHWRGHDFGAARKKYDAHVGRSYGDAKATGKKAAD
                     MVPDQIRTKSKAPLAILCDVTGSMGRWPAAIFSKLPYLEIEGKEYLGDDLEISFCAFG
                     DVYSDQYPLQIRKFSKGTDLKVQLEALVIEGGGGGQVKESPEVAALYYARNVEMPMAA
                     KPICVIITDESLYETVNKDDAKKHAKVDLEARIKTTDIFAELRRRYAVYLVRKPYQAM
                     SGDELSSTDKSIMKDWLKVLDEEHIVTLPNEERVLDIIFGILAKETDRVEYFRDELKD
                     RQLKDKGGDKKVEIALKALKTIHKVEAGDPDRKLLGSGKSVTKGSGGKKTKSLM*"
                     /db_xref="GW2011_AR15_1_61"
                     /db_xref="reb:XU06_24415"
                     /db_xref="5799584"
     gene            258865..259881
                     /locus_tag="S16_GE16_scaffold_10741_prodigal-single_322"
     CDS             258865..259881
                     /product="Pyruvate kinase {ECO:0000256|RuleBase:RU000504};
                     EC=2.7.1.40 {ECO:0000256|RuleBase:RU000504};; 
                     TaxID=1579373 species="Archaea.;" source="archaeon
                     GW2011_AR15.;""
                     /codon_start=1
                     /transl_table=11
                     /translation="VGHILDRFLGRKRDEPPKTYPLDPDFRVPGGRGDRLELMVTMWP
                     SFPHFAKFALDRRLAGVRLNTAMVRADEIGGELHKAAEVGGVPFWVDVKGRQLRVVES
                     RPYKDHLELILNHPIRVNTPVEVIFKAGEDWAVLKDVADRGHRLVFDGGPEFMVKEGE
                     SLHIRHPSLEVGGDQFLEAELEKIAAAKAAGITRFFLSYVQNQRDVDEFRGLVGKGAE
                     VILKIEDNKGLRYTAEEFRKTPGTSLMAARGDLYVEVERPHRIAEALRLIIGKDPEAS
                     VGSRILLSVVNSPVPSCADFLEIAWLADAGYRRMMLCDELCLKEPLLTAAVDAFDQFR
                     SDYK*"
                     /db_xref="A0A0B5HYQ8_9ARCH"
                     /db_xref="GW2011_AR15_1_60"
                     /db_xref="2.7.1.40"
     gene            259897..260151
                     /locus_tag="S16_GE16_scaffold_10741_prodigal-single_323"
     CDS             259897..260151
                     /product="hypothetical protein"
                     /codon_start=1
                     /transl_table=11
                     /translation="MKSVIAVAVFLMFAVLTWTGMVRAQVSGPKPKRGEWLCWATNAK
                     AECGTYGWHKRQPVALQAAMDLCEKKCGSGCEQDYCEILK*"
     gene            260159..260614
                     /locus_tag="S16_GE16_scaffold_10741_prodigal-single_324"
     CDS             260159..260614
                     /product="hypothetical protein"
                     /codon_start=1
                     /transl_table=11
                     /translation="MGADLIGYMCIGPKRITAAQKRAATARAKEIFKALRKWYADDEE
                     SGTPEVPEILQGLELGGIEEPCELESLAFGNANFTVADKLHVEVVVARIVQFWNDPDS
                     RDSVCRDISDTEKVVFCGDISWGDEPDGTGYYLLKMAHLLDILEPLGIH*"
     gene            260626..260982
                     /locus_tag="S16_GE16_scaffold_10741_prodigal-single_325"
     CDS             260626..260982
                     /product="hypothetical protein"
                     /codon_start=1
                     /transl_table=11
                     /translation="MSWSQSYFVEQVDRFLARLVDLDIDKLIADETMRRMAERGLRIV
                     KVEDAGRIDDMYGPEESLARVTLSDGRVFVHKLVRSETSDDYGHEDWEFCPEDEETVV
                     EKRYRDPGNPDDWEER*"
     gene            260979..261587
                     /locus_tag="S16_GE16_scaffold_10741_prodigal-single_326"
     CDS             260979..261587
                     /product="Uncharacterized protein n=1 Tax=Plesiocystis
                     pacifica SIR-1 RepID=A6G9C4_9DELT"
                     /codon_start=1
                     /transl_table=11
                     /translation="VKEYPSIATGCVQRFRAHIFDKIDGSNLRFEWSRKRGWFKWGTR
                     TRLFDETDPVFGGAIALFENGLAGPVADIAKAQRWDKLVVFAEFYGPHSFAGIHLPED
                     PKSLSMFDASPLRRGILPPAEFLKLFGHLEIPKFLGVENWNRDYADRVRRGEVEGITF
                     EGVVAKGVVDRQLVMEKAKTRAWVEKVKALHAPERAKEILES*"
                     /db_xref="UniRef100_A6G9C4"
                     /db_xref="A0A0F9N269_9ZZZZ"
                     /db_xref="hau:Haur_0050"
                     /db_xref="A6G9C4_9DELT"
     gene            261589..261975
                     /locus_tag="S16_GE16_scaffold_10741_prodigal-single_327"
     CDS             261589..261975
                     /product="hypothetical protein"
                     /codon_start=1
                     /transl_table=11
                     /translation="MDGLKEFAKVVGGFVAFFAALLVVVLVLVKTCSNGDGDCRGTSS
                     IAERIDAKGVPGWRDRCWEDRRTLMETVSLVPPEGKVVEILSCSAILVRLHGRCFIVT
                     RGFRSHSWSQGTCLRAKDMLEGQDVR*"
     gene            261965..262360
                     /locus_tag="S16_GE16_scaffold_10741_prodigal-single_328"
     CDS             261965..262360
                     /product="hypothetical protein"
                     /codon_start=1
                     /transl_table=11
                     /translation="MCDDDMRDHWQINGRVEELLVLLEGLVAGLRGARKKALDRVLPE
                     LRRNLKTLHDEHTAVHQQAYNGRHAVDGLERERRGLQKRIATLEAEHKAEIEKYKAAL
                     VDIAKDLINTPAEMAGEILGNRGKEGDNG*"
     gene            262353..263168
                     /locus_tag="S16_GE16_scaffold_10741_prodigal-single_329"
     CDS             262353..263168
                     /product="Uncharacterized protein n=1 Tax=Beggiatoa alba
                     B18LD RepID=I3CIN5_9GAMM"
                     /codon_start=1
                     /transl_table=11
                     /translation="MGNTIKKVHLLVIDPQHDFCHPNGALPVQGAWEDMNERLPAMIR
                     RLGSKLDDIHVTLDCHHLVDVAHPVMWKDSKGNHPAPFTIISGNDVETGKWSPVMPSL
                     TRRFLAYTKGLEQSGKYPLCIWPPHCLIGSPGNAVVPELFNALREWEQGNFAMVDFVS
                     KGSNIYTEHYSAVKAEVPDPDDPSTHVNTRLIQTLMEADILAIAGEAGSHCLANTVRD
                     IATEFGDDKYVGKMVLLTDATSPVGGFEHFQDAFLKEMVSRGMRLSTTKEFLA*"
                     /db_xref="UniRef100_I3CIN5"
                     /db_xref="A0A0F9QP68_9ZZZZ"
                     /db_xref="tig:THII_0059"
                     /db_xref="I3CIN5_9GAMM"
     gene            263569..264318
                     /locus_tag="S16_GE16_scaffold_10741_prodigal-single_330"
     CDS             263569..264318
                     /product="von Willebrand factor type A-like protein n=1
                     Tax=Beggiatoa alba B18LD RepID=I3CIN6_9GAMM"
                     /codon_start=1
                     /transl_table=11
                     /translation="MPKLKNDLEEHALPTGSFGYSAAKLEDLGATEYTLVDLVTDVSG
                     SVATYKDDLEKAIQQIIQACKMSPRADILMVRLVTCADGLDEVHGYKLLESCNLNDYK
                     GVLRVGGMTALYDAAENSIQAQADYAKKLSENDFGVNSVCFIMTDGMDNQSKASEKDV
                     GKALKNALKTEALESQVTVLIGVGTKADPQVSQYLDRLKNGAGLTQFVEVEKTDAKTL
                     AKLAEFVSKSISAQSQSLGTGGPSTPVSLNI*"
                     /db_xref="UniRef100_I3CIN6"
                     /db_xref="89293676"
                     /db_xref="I3CIN6_9GAMM"
     gene            complement(264292..264921)
                     /locus_tag="S16_GE16_scaffold_10741_prodigal-single_331"
     CDS             complement(264292..264921)
                     /product="Endonuclease VII n=1 Tax=Streptomyces sp. Mg1
                     RepID=B4VAA9_9ACTO"
                     /codon_start=1
                     /transl_table=11
                     /translation="MKTCGRCRESLPENEFGKRKLSRDGLQAFCRKCLAEYQTSYRKI
                     RRNEPQEDPMKTKVCSRCGEGKPSTLEHFSPDRQNRDGLSYTCKKCCVIAAQKKYYAD
                     PEQARARGRDWSFKKSLKKLGMTLEDFNNLLETQGGRCAICGTDSPHGRTDRFVVDHD
                     HKTGLPRGLLCSVCNVAIGLLQDDPAILERATDYLRQWQGRLDVERHGS*"
                     /db_xref="UniRef100_B4VAA9"
                     /db_xref="A0A086GPD1_STRSC"
                     /db_xref="bsd:BLASA_2675"
                     /db_xref="B4VAA9_9ACTO"
     gene            264986..265228
                     /locus_tag="S16_GE16_scaffold_10741_prodigal-single_332"
     CDS             264986..265228
                     /product="hypothetical protein"
                     /codon_start=1
                     /transl_table=11
                     /translation="MKIFRLKPDHPALQRIEEVFAFMEERGVSFEYDYYGVVHATVDG
                     QRFRLRDLEHRAFDGSGIPELPPGTEYAVLIDEDKA*"
     gene            265225..265503
                     /locus_tag="S16_GE16_scaffold_10741_prodigal-single_333"
     CDS             265225..265503
                     /product="hypothetical protein"
                     /codon_start=1
                     /transl_table=11
                     /translation="MMDPLIAGAPPVGFWIEDGRGKWMGPFDSELGAIHVGRMLAPTG
                     AKSLKIVVLGLFEVRDFALLQPEKPHGRPSDGRKPGGRSRSLGRKRHP*"
     gene            265448..265723
                     /locus_tag="S16_GE16_scaffold_10741_prodigal-single_334"
     CDS             265448..265723
                     /product="hypothetical protein"
                     /codon_start=1
                     /transl_table=11
                     /translation="MDESLAAEAEALAGNDIHDVRATIANYVCYARWLTRPPVRRSTG
                     EALLPHGAIRANFMWSERILRAFVAARRNGDLRGIRRISEELLGGVK*"
     gene            265720..265992
                     /locus_tag="S16_GE16_scaffold_10741_prodigal-single_335"
     CDS             265720..265992
                     /product="hypothetical protein"
                     /codon_start=1
                     /transl_table=11
                     /translation="MKCSNCGHEFDVPCEQACPKCRSLQCMAYKPWIRGCSHKGFCQH
                     RQGCEFSRFAMRNELGYLDGSRNDGLYYGQPGSSADERCGGHLDED*"
     gene            265994..266218
                     /locus_tag="S16_GE16_scaffold_10741_prodigal-single_336"
     CDS             265994..266218
                     /product="hypothetical protein"
                     /codon_start=1
                     /transl_table=11
                     /translation="MTLRELIEELIRAEDCLSDFEHPVVFDVAKKAIVIQVVDDDPIH
                     VRLDTKGEPNPGDAKGKRCPQCGGNHLDED*"
     gene            266219..266701
                     /locus_tag="S16_GE16_scaffold_10741_prodigal-single_337"
     CDS             266219..266701
                     /product="hypothetical protein"
                     /codon_start=1
                     /transl_table=11
                     /translation="MGRILVEQPNGKWAVWSTVVDDFIYLDCDESDLFTMEVLDAART
                     WVADTERRVRRNRGGNSPKYWDECLETRRAVHGRDRDFREDPFDGAITGAHPGNWTAF
                     FEIKLAELCEAYYTYLMEIRDGNVEDPPMDAEGRPLLTAGAMRAHYEDLLKRLTGRKP
                     *"
     gene            266698..266979
                     /locus_tag="S16_GE16_scaffold_10741_prodigal-single_338"
     CDS             266698..266979
                     /product="hypothetical protein"
                     /codon_start=1
                     /transl_table=11
                     /translation="MIVERIPKDDPYDSEGRWRSRNLERTVVTMTRDEAARLICELAR
                     MAITPNGLAVGPCSFPDGLWEEKRLSFVVVDEPTFIEHRQELRNAKEKP*"
     gene            266976..267161
                     /locus_tag="S16_GE16_scaffold_10741_prodigal-single_339"
     CDS             266976..267161
                     /product="hypothetical protein"
                     /codon_start=1
                     /transl_table=11
                     /translation="MSHPNPEFMKRYLRPLICRATRRATAPASCLDCRSRRHEEKGDR
                     PWGLHLGHRWRARQARC*"
     gene            267134..267328
                     /locus_tag="S16_GE16_scaffold_10741_prodigal-single_340"
     CDS             267134..267328
                     /product="hypothetical protein"
                     /codon_start=1
                     /transl_table=11
                     /translation="MARQASAVLNALLEGEFAGMFHGIKAVCPGSSNDWILAEMRKLM
                     PGLPQEEFDYWVDWLGLRKA*"
     gene            267325..267648
                     /locus_tag="S16_GE16_scaffold_10741_prodigal-single_341"
     CDS             267325..267648
                     /product="Tax=RBG_16_Deltaproteobacteria_71_12_curated"
                     /codon_start=1
                     /transl_table=11
                     /translation="MMRIINAHRQPDILSEARSEAARHRAADPDMVLAKFFPNESEIR
                     LLEVSNAVAEAGEILPFRFGPASRLGVHFYQVIILVAPGEWQDVQDGKLSLPDGWDLK
                     TAIDM*"
                     /db_xref="87057787"
     gene            267669..268535
                     /locus_tag="S16_GE16_scaffold_10741_prodigal-single_342"
     CDS             267669..268535
                     /product="RNA ligase 2 n=1 Tax=Acanthamoeba polyphaga
                     moumouvirus RepID=L7RCH8_9VIRU"
                     /codon_start=1
                     /transl_table=11
                     /translation="MGYADIPNLYKAQEILLFKRCYAMEKIHGTSANISWKDGKVGFF
                     SGGEKHEKFLALFDQEKLAAIFLAHFGADIKVRVHGEAYGGKQQGMGYTYGPNLKFIV
                     FDVRVDDVWLAVPKAEKVASDLGLDFVHYKEIPTDLVAIDAERDAESVQAILNGMGPG
                     KMREGVVLRPPIEVVMNNGERIMAKHKRDEFKERQHVPKVDDPAKLAVMTEAAAIAEE
                     WVIPMRLEHILQDLPHATGIEHTGEIVKAMIADVRKESKGEIAEGKAIDAAIGRKAAE
                     LWKRHVKAKAGM*"
                     /db_xref="UniRef100_L7RCH8"
                     /db_xref="A0A0F9PC02_9ZZZZ"
                     /db_xref="L7RCH8_9VIRU"
     gene            268532..268774
                     /locus_tag="S16_GE16_scaffold_10741_prodigal-single_343"
     CDS             268532..268774
                     /product="hypothetical protein"
                     /codon_start=1
                     /transl_table=11
                     /translation="VMARIATLGGTVLGFVRHLLGGPALFHVICRECGATICYLPEEV
                     KEWEGMWLGRVPYGWRRVKCPRQGCPGHGYVEEWPS*"
     gene            268746..269216
                     /locus_tag="S16_GE16_scaffold_10741_prodigal-single_344"
     CDS             268746..269216
                     /product="hypothetical protein"
                     /codon_start=1
                     /transl_table=11
                     /translation="MAMSKNGQVSAGYRDDLGAALARLDVLEPKVRPLAALPDKGDLF
                     RRVRGSFVSEPERWGRTRVCWPSYRDQWGSWQWTSRDGWVLDMPAENGKRTLGFYCTG
                     CFWIRVGEMEKHADGTMTRINPEGWVYIFCPRFRRTIRRHRNWRLLRDLGKRDG*"
     gene            269209..269547
                     /locus_tag="S16_GE16_scaffold_10741_prodigal-single_345"
     CDS             269209..269547
                     /product="hypothetical protein"
                     /codon_start=1
                     /transl_table=11
                     /translation="MDRKTLEKMSEIEAFLDRIAADDEERSLLHFDPDNVHAMHSYAS
                     ALLDWERDGFNSNSFMSTDNSMLLGHREQLGRKFGLPILDKRGGEDREKALGESMPVF
                     RTDVSKGFLN*"
     gene            269555..270427
                     /locus_tag="S16_GE16_scaffold_10741_prodigal-single_346"
     CDS             269555..270427
                     /product="Uncharacterized protein {ECO:0000313|EMBL
                     :KKN66623.1};  TaxID=412755 species="unclassified
                     sequences; metagenomes; ecological metagenomes.;"
                     source="marine sediment metagenome.;""
                     /codon_start=1
                     /transl_table=11
                     /translation="MNADSAFAMGKRHEVCQDYAQSGAEGGLAGGWISDGCSSSPDSD
                     IGARLLVLGARQSTRAAMETGWGFVKDAVPEDIGLMAISGALLSSKMLDLPQETLDAT
                     LLSVVSDGTHVCLSAFGDGVMFLRWAGGATKCLDIELTNGYPDYLSYRLDKSRRDRYN
                     MTWEKTKGTKLLRASWGPKGDVEDKQPRWLDPHKGYAEIHGIVQGTAWLELAAVMSDG
                     VRSFYRKGENGAAEPVPLAEVLDGLLDFRLHSGRFVQRRLNRFLKDAAAKGWEHHDDI
                     SVAAIHFGEPVGQP*"
                     /db_xref="A0A0F9VLE7_9ZZZZ"
     gene            270482..270697
                     /locus_tag="S16_GE16_scaffold_10741_prodigal-single_347"
     CDS             270482..270697
                     /product="hypothetical protein"
                     /codon_start=1
                     /transl_table=11
                     /translation="VISVLVRAATEYGWGGKPELQSIIHRIAADRLMELANAEGAETV
                     RELLAERDRCRENLALFVASLIGGEGK*"
     gene            270694..271236
                     /locus_tag="S16_GE16_scaffold_10741_prodigal-single_348"
     CDS             270694..271236
                     /product="hypothetical protein"
                     /codon_start=1
                     /transl_table=11
                     /translation="MKAPSKPDDILDRIANELRVEFCARAAELAAIAGPAPRQRNRPA
                     VVREVEEIIQTQGFGCYTDRVAQLCSKLLGHKIDHKPDPPQPWPPAAFLVVESNTESA
                     LAGHLTNGETVMVVGGLRGFGSNIFSAYTGMRTDGSVGGHLTTATARPATEREIRAFL
                     RKASARAMVVLAELLEEKGK*"
     gene            271233..271388
                     /locus_tag="S16_GE16_scaffold_10741_prodigal-single_349"
     CDS             271233..271388
                     /product="hypothetical protein"
                     /codon_start=1
                     /transl_table=11
                     /translation="MKTIILAIGLLALGGCTEQIRAKTFGGTAVEWGRYLASWHDGEF
                     DRWLEAC*"
     gene            271388..272071
                     /locus_tag="S16_GE16_scaffold_10741_prodigal-single_350"
     CDS             271388..272071
                     /product="Uncharacterized protein {ECO:0000313|EMBL
                     :BAO04822.1};  TaxID=1407017 species="Bacteria;
                     Firmicutes; Clostridia; Clostridiales; Clostridiaceae;
                     Clostridium.;" source="Clostridium botulinum B str.
                     Osaka05.;""
                     /codon_start=1
                     /transl_table=11
                     /translation="MDAPLYKVSLTADELVLLDGRVRPEIQQEVDKAKEAKALESFVD
                     NAAQARFIADALREAQENGQLVLQWTRLQHCSYSGKSAGYAKHKRSGKYHRKGDTDFR
                     KPLTMAGVELASRFLRLQGYASLGCCAEFWDAVRPKLAARLEDVRAEISKEITGHPPK
                     WKRFNRMRCMACGWVGHEGQMGKLPCLMRGEYPGVCPGCGARNEVFGKRAVEFDKGFE
                     VVPAKQERE*"
                     /db_xref="A0A060N4U1_CLOBO"
     gene            272071..272580
                     /locus_tag="S16_GE16_scaffold_10741_prodigal-single_351"
     CDS             272071..272580
                     /product="hypothetical protein"
                     /codon_start=1
                     /transl_table=11
                     /translation="MFRLTCPKCGAGPDEANLQVVSGNFRASKMWLRRDGFAAMDAKT
                     FDTDEEVVYCGACGARFPLGDCLDEGPVPSFEPFKGYDWSELAARFGVDVTGREGLDD
                     VEPLVVWIESHRLWENERIAKTCREFLAALIAVDPTANKPVWKGLAKVKDDGTFMDFF
                     IHLLEWMWT*"
     gene            272577..274256
                     /locus_tag="S16_GE16_scaffold_10741_prodigal-single_352"
     CDS             272577..274256
                     /product="Uncharacterized protein n=1 Tax=Beggiatoa alba
                     B18LD RepID=I3CBU6_9GAMM"
                     /codon_start=1
                     /transl_table=11
                     /translation="MRVHLKNKGISVELSKRHFLAQGGEASIYVKDGISYKISDRSHM
                     IPLAKIEELAGISRPEVMRPEDVLLDEHGAPIGCAMRFVSDAHALCQLFTMAFKQRNG
                     VTPAKVAEMVGNMQEVLLHVHEKGILVVDLNEMNLLADKAFGKVSWIDVDSWQTSGFP
                     ATAIMDSVRDWNAKSFTELSDWFSFAVVTFQLWMGIHPYKGTHPQVKGMVERMRAGLS
                     VFNGSVTIPKMCPPLDSIPDRLRSWYKAVLEDGQRVLPPDAVGVSSAIAPKVQLMAGT
                     DHLSITEFLSVGQDILHFEALGPHRLAFTADGLWVGKTLYRGVAPNARAGLGPRQRVV
                     VADSRNGWLDLRDLLLNKPVELNMRADAIMSHDGRIYFKSGEHINEVALMEMPDGSLR
                     ASARQVANVMPSATRLFDGMAVQDMLGAWYASVFPLPGKSHQFHLKELDGWRMVDAKY
                     DNGVLMVVGAKGGKYDRWVFVLQPDFSGYMCREHLKDIAYTGLNFVVLETGVCAHIDE
                     QERLVLFANKPGTGGKMVDDPVLTSAMKLYRCGSNVLFAQGAKLYRISTRK*"
                     /db_xref="UniRef100_I3CBU6"
                     /db_xref="89294707"
                     /db_xref="I3CBU6_9GAMM"
     gene            274258..274560
                     /locus_tag="S16_GE16_scaffold_10741_prodigal-single_353"
     CDS             274258..274560
                     /product="hypothetical protein"
                     /codon_start=1
                     /transl_table=11
                     /translation="MAQHEFLERVAKKARRSSDPRRTILRLVLGAHGWRQPWCGSAAW
                     YPPVSTITFGEPVTVASLRRRGYRTEADHLMSVENTLMNWAAGVCGAMTWKRCEDA*"
     gene            274553..274732
                     /locus_tag="S16_GE16_scaffold_10741_prodigal-single_354"
     CDS             274553..274732
                     /product="hypothetical protein"
                     /codon_start=1
                     /transl_table=11
                     /translation="MPRFLVDKREVWTQMVEVEAKDAEEAKLLVSRGEGRILEENLEY
                     SHDLATDCWTAEEAE*"
     gene            274729..275022
                     /locus_tag="S16_GE16_scaffold_10741_prodigal-single_355"
     CDS             274729..275022
                     /product="hypothetical protein"
                     /codon_start=1
                     /transl_table=11
                     /translation="MKAALTLVFVTIASLVFGGLLGHRMGGNDRARLAAQRDQALKLA
                     DEFKDLAGKNERALVKCADTLKVMRALASGCCDEAERTLNELDDCEKAHGKAR*"
     gene            275006..275866
                     /locus_tag="S16_GE16_scaffold_10741_prodigal-single_356"
     CDS             275006..275866
                     /product="hypothetical protein"
                     /codon_start=1
                     /transl_table=11
                     /translation="MAKRDDRLRLMMLERLSDPDFVYRLVLQPPSDDPVGKLAAAMDE
                     EVSSNLTDRQKTVLALTFCGMTQERIAHLLGIHQTTIHKTIHGNLVYAGPHKGRRYGG
                     ALWRLAKAAVKRADVRDLLEQIAECEADIPAAEKGTAAVEKAPDPSGGGKAMRALVLC
                     AMLGFMASCKGEPQPITPMYALESGLRQHAIKWGCLKAESIAYPQKVGTEKYPEIPAM
                     MGPIALWCLNGAYTGAFETRNDRENIRTLSIESCERYLATHFFAVSGYSERRANLAAK
                     VMCEYRFAEK*"
     gene            275877..276317
                     /locus_tag="S16_GE16_scaffold_10741_prodigal-single_357"
     CDS             275877..276317
                     /product="hypothetical protein"
                     /codon_start=1
                     /transl_table=11
                     /translation="MRFPYMRGVRVRAIQVITEAGPGEPPDRSRTLEDNGGHFFPGYV
                     HAEVGELGTVVEVDDPNGERRDPETGKILPLEPVPTVAFDRTGTATIVGIDEIELLEP
                     LALLGCDRCGAFEDGKCRYQVEAAGPGHRCLEWWGHADCGKGLS*"
     gene            276317..276862
                     /locus_tag="S16_GE16_scaffold_10741_prodigal-single_358"
     CDS             276317..276862
                     /product="Putative uncharacterized protein id=3144627 bin
                     =GWB1_Spirochaetes_59_5 species=Desulfosporosinus youngiae
                     genus=Desulfosporosinus taxon_order=Clostridiales
                     taxon_class=Clostridia phylum=Firmicutes
                     tax=GWB1_Spirochaetes_59_5 organism_group=Spirochaetes"
                     /codon_start=1
                     /transl_table=11
                     /translation="MPAGDAGGRNFKDMRGQQIGGLIVLRRAGSKGKLATWECRCPCG
                     KVFVALGADLRAGKTKTCGCRTTIVNRRNWQGYEGLSKSYWRSIVLNAAQRNLAFDVT
                     AEKVWSLFQAQESRCALSGLPISLDRANHTASLDRIDSALGYVHGNIQWVHKDINKMK
                     GRFPEKRLIELCRAVADHNGT*"
                     /db_xref="GWB1_scaffold_1776_26"
                     /db_xref="spy:SPy_0670"
                     /db_xref="86109223"
     gene            276871..278076
                     /locus_tag="S16_GE16_scaffold_10741_prodigal-single_359"
     CDS             276871..278076
                     /product="Uncharacterized protein n=1 Tax=Plesiocystis
                     pacifica SIR-1 RepID=A6FYP3_9DELT"
                     /codon_start=1
                     /transl_table=11
                     /translation="MEFNLSNRTILLVLHGSHAYGMARPESDVDLRGIAIPPAEYFHG
                     YLRQFEQSETPLPRDLDIGGISMVDKIQSLIGRTVPEGEAIDSVIYDIRKLTRLAADG
                     NPNIFDILWADESCHVLRTQLVEPLLENRDLFLSTKVRWSYSGYAISQLKRIKLHRQH
                     LLHPPIHKPTREEFGLPEHTVMPKDQLMAAESLVSRKLEEWLGSKEELPKDILLEMRQ
                     RTTMAIRDIWSALAVDHLESVAPPLTEDGGLDEGRIARAAGKLLGYDSNFLELLDRER
                     AYRSKMIQWKQYQDWKTNRNPARAEMEARFGYDGKHASHLVRLMRQAKEILETGKVVV
                     KRPDAAELLAIRNGAWTYEQLIEWADRQDRELEEFYQSNKSPLPKKPNLVAIDTLCQR
                     MVEEALRWS*"
                     /db_xref="UniRef100_A6FYP3"
                     /db_xref="A6FYP3_9DELT"
                     /db_xref="nos:Nos7107_0689"
     gene            278135..278380
                     /locus_tag="S16_GE16_scaffold_10741_prodigal-single_360"
     CDS             278135..278380
                     /product="hypothetical protein"
                     /codon_start=1
                     /transl_table=11
                     /translation="VVEVLKLQRMLDSRVDDRELRRRLAAFEDECYKQGGVLDRICEI
                     LHRFGYKTPDLPSVAKAIEQIFYHDWKPPRVTDVEQG*"
     gene            278364..278606
                     /locus_tag="S16_GE16_scaffold_10741_prodigal-single_361"
     CDS             278364..278606
                     /product="hypothetical protein"
                     /codon_start=1
                     /transl_table=11
                     /translation="MSNKADRYQHQPWHIRLWRRRHYIPIPFVALRIYLAGRRVRDNL
                     PFRVCWSIATGLAQVKMNWLHDWSEIRERMEKRSGE*"
     gene            complement(278671..279300)
                     /locus_tag="S16_GE16_scaffold_10741_prodigal-single_362"
     CDS             complement(278671..279300)
                     /product="Putative uncharacterized protein id=3144627 bin
                     =GWB1_Spirochaetes_59_5 species=Desulfosporosinus youngiae
                     genus=Desulfosporosinus taxon_order=Clostridiales
                     taxon_class=Clostridia phylum=Firmicutes
                     tax=GWB1_Spirochaetes_59_5 organism_group=Spirochaetes"
                     /codon_start=1
                     /transl_table=11
                     /translation="MKKQNDLVGNRFGMLVVLERIRHRRATGKFRYMARCQCDCGRIT
                     ETDVASLVRGSTTSCGCRRDQYAKVRGGNSPQFTGYQQISGRDWYVFQRRAKRRGLEF
                     NITIEYAWRLYEKQGGRCALTGVPLEFGGWHKRPTASLDRLDNAQGYIEGNIQWVHKS
                     VNIMRNIYSIEHFVEVCLFVARKQGWSPPEKAAKLPPNLRQEPRLHKRS*"
                     /db_xref="GWB1_scaffold_1776_26"
                     /db_xref="86109223"
     gene            279372..279830
                     /locus_tag="S16_GE16_scaffold_10741_prodigal-single_363"
     CDS             279372..279830
                     /product="Appr-1-p processing domain-containing protein n
                     =1 Tax=Listeria innocua FSL J1-023 RepID=E3ZA67_LISIO"
                     /codon_start=1
                     /transl_table=11
                     /translation="MLYVVGDVTQPHGDGTKIIPHVCNDAGGFGSGFAGAVAKKWPEV
                     REAYRAWHARGDNFALGMVQLVKLPDGIVVANMIAQHGYSSPDHPAIQYPALHMCLSK
                     VAKRAKELGASIHCPRLGAGLAGGKWEIIEHILTETTDGLEVFIYDLPET*"
                     /db_xref="UniRef100_E3ZA67"
                     /db_xref="ccl:Clocl_1522"
                     /db_xref="G8M249_CLOCD"
                     /db_xref="E3ZA67_LISIO"
     gene            complement(279827..280567)
                     /locus_tag="S16_GE16_scaffold_10741_prodigal-single_364"
     CDS             complement(279827..280567)
                     /product="Group I intron endonuclease family protein {ECO
                     :0000313|EMBL:KEL82263.1};  TaxID=1444046
                     species="Bacteria; Proteobacteria; Gammaproteobacteria;
                     Enterobacteriales; Enterobacteriaceae; Escherichia.;"
                     source="Escherichia coli 5-172-05_S1_C1.;""
                     /codon_start=1
                     /transl_table=11
                     /translation="MYVRLCAHKHRLKKGSHPNPILQAHFNKHGMASFAASVVEEVSD
                     CEQLVSREQHWIDHLDTVANGFNILPEASSARGRKHSDEWKRNKSKQMLGSLNPFHGR
                     RHTQETIEHLSQVRKGKTLGIDNSFYGKTHTEAAREKIRAAAKNRTDNPFAGHSWSDP
                     ELEDALCSMKRKLSDRFSGEGNPFHGHRHNRSALGAQYRITDPDGNTVIVRNLRFWCE
                     ENNRKFEVMRGSWRFKRKTPDGWLVEKL*"
                     /db_xref="A0A073VPB2_ECOLX"
     gene            280767..281192
                     /locus_tag="S16_GE16_scaffold_10741_prodigal-single_365"
     CDS             280767..281192
                     /product="hypothetical protein"
                     /codon_start=1
                     /transl_table=11
                     /translation="MWNELKPKGKICLILLFPLAVAMVAIMSQKVLAQKGCAAIVGFW
                     GHVGVGAEALVLGLFMAAIATGLLRVILGVPEIAGAAKGSLEARRQKRARDIEVYGHT
                     VSSVDWAFYKGLTLVCLCVGAAIVLFGAGIGYIAWLLSC*"
     gene            281201..281395
                     /locus_tag="S16_GE16_scaffold_10741_prodigal-single_366"
     CDS             281201..281395
                     /product="hypothetical protein"
                     /codon_start=1
                     /transl_table=11
                     /translation="VARKIVWFASGGNIAKCGPFRSQIEATNAMRLAPGAKRTETELF
                     PEDVFVWPEYEDESKGSRAR*"
     gene            281438..281737
                     /locus_tag="S16_GE16_scaffold_10741_prodigal-single_367"
     CDS             281438..281737
                     /product="hypothetical protein"
                     /codon_start=1
                     /transl_table=11
                     /translation="MRTNVKLEAWTDYYMYDDGTHEEIAALLVWPSELDLPLLQPRLD
                     VRLNGQAYRIVRTVIEEDGSQTITCRRNFGYNRFREQRLADLKEAGWRLAKEYNR*"
     gene            281734..282309
                     /locus_tag="S16_GE16_scaffold_10741_prodigal-single_368"
     CDS             281734..282309
                     /product="Uncharacterized protein n=2 Tax=Acinetobacter
                     brisouii RepID=N8ZEK6_9GAMM"
                     /codon_start=1
                     /transl_table=11
                     /translation="MRIFVIMVGMPGSGKTWLRQKAFYDAKVVCPDDRIGYTKDRPWT
                     PRAAQAAWRDADERFDALLADERAEIVLLDATNVAAKRRRKYLARAAKAGLQTVAVYC
                     HAKKTVCLSRNAARDEHRQVPQEVIDRMCAGLEPPELSEGFDLVARIDPLDGIHSFHE
                     SDACECGDEIRDRLKFLWGDAQHKSLTVVKG*"
                     /db_xref="UniRef100_N8ZEK6"
                     /db_xref="V2U842_9GAMM"
                     /db_xref="N8ZEK6_9GAMM"
     gene            282313..282501
                     /locus_tag="S16_GE16_scaffold_10741_prodigal-single_369"
     CDS             282313..282501
                     /product="hypothetical protein"
                     /codon_start=1
                     /transl_table=11
                     /translation="MDEIVAAVIGIGFLVVFAFALLGAGLGEFLERRREQKFRHEREM
                     ARIAAGRDRSRKDADPSP*"
     gene            282559..282894
                     /locus_tag="S16_GE16_scaffold_10741_prodigal-single_370"
     CDS             282559..282894
                     /product="hypothetical protein"
                     /codon_start=1
                     /transl_table=11
                     /translation="MYPETKEAVRRAIQVCQTLWTLTPEEYEQLLLATDAIKLPKREE
                     IVARLKERFRDEMIVEEEFDQLVDAELLEELKTRYSCAATNCGFEEGYGLAMLEYAAI
                     LSDLEDSYG*"
     gene            complement(282891..283472)
                     /locus_tag="S16_GE16_scaffold_10741_prodigal-single_371"
     CDS             complement(282891..283472)
                     /product="Uncharacterized protein n=2 Tax=unclassified
                     Chlorovirus RepID=M1HG90_9PHYC"
                     /codon_start=1
                     /transl_table=11
                     /translation="MEYNYPKVICSLCGKLKRANEYRNGNPICGNCYKKTHKEICSSC
                     GREKSVHSRGDSGPICNNCYYREHPGVCFVCGKKREVHSCKTAEGKLLCENCALYSSP
                     SKMFRKYKQAARKRNLTFNLSEQEFSSLVSGPCNYCGELLGQHNGIDRVDNSLGYEIE
                     NCVSCCATCNLMKRDMGRQQFLDRCRLVSTHEH*"
                     /db_xref="UniRef100_M1HG90"
                     /db_xref="M1I622_9PHYC"
                     /db_xref="M1HG90_9PHYC"
     gene            283502..283774
                     /locus_tag="S16_GE16_scaffold_10741_prodigal-single_372"
     CDS             283502..283774
                     /product="hypothetical protein"
                     /codon_start=1
                     /transl_table=11
                     /translation="LIERTENMRIPKQDQWRYQGLAEAVAQMLRQDGDLLVDGVLEDI
                     ILNAMDKAYAMGRENPVEIVPAIPVTDLSDIPEFAQCARNRIGQCH*"
     gene            283765..284079
                     /locus_tag="S16_GE16_scaffold_10741_prodigal-single_373"
     CDS             283765..284079
                     /product="hypothetical protein"
                     /codon_start=1
                     /transl_table=11
                     /translation="MPLRRSWIAWTLAVLTVLLAVGDVVTTEYLLGHFPCEEGNPIIA
                     WLMARFGPWWIVPKLFANVAISALLLVKWNYRLAKVGMAIYVSVYAYVVARHLVLIVQ
                     GA*"
     gene            284081..284677
                     /locus_tag="S16_GE16_scaffold_10741_prodigal-single_374"
     CDS             284081..284677
                     /product="hypothetical protein"
                     /codon_start=1
                     /transl_table=11
                     /translation="MRTLAFLLALLGGCAPPAPPAAAHSQCERLILEVDNLFTTSERS
                     GITKGVAEWVAMSGGRLQVDLLWRDTSGDAARFRSDGRFSVYSWRGKWQVAAATGAER
                     SPCPTRESCLGVTVWEHGGGASDIFILTKDQKYMRALVAHELGHMFGLQHTPVYDSIM
                     YRNIRPDKRVADIDRKNLDCLLKTRTFLQNENDCVYTR*"
     gene            284687..285841
                     /locus_tag="S16_GE16_scaffold_10741_prodigal-single_375"
     CDS             284687..285841
                     /product="hypothetical protein"
                     /codon_start=1
                     /transl_table=11
                     /translation="VRIENGQTFIDLSSIDLAEFKLVRDGGLVLVIPKKNKWDWTSEE
                     RWLRSVVVDANTGRIVSCSWPKFGNYGEFRDDTEILNRALADGSPVLFTHKEDGSLCI
                     RSVVDGKVVMRTRGTISGGESDDGSETYGEKFRRVAAAKYPRLLDPTWMADDVSLLLE
                     YVAPDNAVVVRYREEDLIFLGGVDHVGPNILPWGIAKIIAAEGKLRLVELKELPSDPL
                     RLLEEVKEWRTEGVVARHMQVLVKVKSAWYLANHRMKFSMKYKTIVEFVDLSGVADED
                     ALVAKLREYDYDFEVVEGGREFYRRYERAKETADYQRAEAHDMFLAAKSLASGLQPDD
                     KVAERKEFARIACAQPPVVKSMMFALYDGRTERVDAMVRKLILTEGGKHK*"
     gene            285838..286194
                     /locus_tag="S16_GE16_scaffold_10741_prodigal-single_376"
     CDS             285838..286194
                     /product="hypothetical protein"
                     /codon_start=1
                     /transl_table=11
                     /translation="MIPRIGQEVRLSAKLLEWARSKKQDALVKLENRWGKIFSVDSNE
                     RAAVAVVDMGTLTVRFVLDTNGRCQPSPDWSYIPPFVYRDGGDPCPKCGNPGVRVPMA
                     CVCRNPECGHGVIWGI*"
     gene            286194..286379
                     /locus_tag="S16_GE16_scaffold_10741_prodigal-single_377"
     CDS             286194..286379
                     /product="hypothetical protein"
                     /codon_start=1
                     /transl_table=11
                     /translation="MKQSHHMLCEVVPIHATGSPEAVRDRLQREIQLYLHGGWTLRAA
                     PVVGEFVHLVFVCKVSK*"
     gene            286394..287764
                     /locus_tag="S16_GE16_scaffold_10741_prodigal-single_378"
     CDS             286394..287764
                     /product="Uncharacterized protein (Fragment) n=1 Tax
                     =Capitella teleta RepID=R7V7V9_CAPTE"
                     /codon_start=1
                     /transl_table=11
                     /translation="MKDISFDFGAYVEKNHRVLDCRLRTSPEVVETRRAKRQKAKKIL
                     VKIASVAREVLDIYTAVKRKDPISVALGAMSAYGCVSELFEKPTPQAKERLQSMGAVK
                     VFPMMCSFIFHTLQQMDVPSRRIWTHSDNSEDGEEVREGIEEFDLGEDNKVWFISSGT
                     DDKMEGPEHGPYVLDNGKFVTGFSSVVERKIGRIMAVNTIVRGWDDLYYLGPLSIPTA
                     LYVSHIDESELMRRVFELQHLGFNRSVLFFGPPGIGKTTLAAKLAESMDGRLLVASSG
                     ILDSPRGRSILEELADIVDPAVVLLDDLDKMWRPNELLDSMERLNRQVGTRKRLIVGT
                     VNTLADIPEPLRRPGRFDEIVEFPPLSLQQRRDILEVYTKEFGVELTHSQLDKLARAS
                     GDMTGAYLKEIAKRAKVVPFGLMCGHIGQMKKICNMVAETEEEEREERTRRLRDKRRR
                     TKAKPR*"
                     /db_xref="UniRef100_R7V7V9"
                     /db_xref="A0A0F9RCD9_9ZZZZ"
                     /db_xref="glj:GKIL_1737"
                     /db_xref="R7V7V9_CAPTE"
     gene            287767..289971
                     /locus_tag="S16_GE16_scaffold_10741_prodigal-single_379"
     CDS             287767..289971
                     /product="Lon protease {ECO:0000256|HAMAP-Rule:MF_01973,
                     ECO:0000256|PIRNR:PIRNR001174}; EC=3.4.21.53
                     {ECO:0000256|HAMAP-Rule:MF_01973,
                     ECO:0000256|PIRNR:PIRNR001174};; ATP-dependent protease La
                     {ECO:0000256|HAMAP-Rule:MF_01973};  TaxID=454194
                     species="Bacteria; Acidobacteria; Acidobacteria
                     subdivision 4; Pyrinomonas.;" source="Pyrinomonas
                     methylaliphatogenes.;""
                     /codon_start=1
                     /transl_table=11
                     /translation="MEAIRLPLLPLRGQNLILFPKLGYHVDLSRQESLAAVAKAMETD
                     SHVVVAFHKGVPPRQNAKTAITDFWETGCQALIKGVSEQAGGAKRILLEGVRRVRLCS
                     IGVVQGVPSCVFEPIVELEFEMTEHLGELSMYLQSLALGLESTTAFQPMVRPTTSTEL
                     GRFVDTIAFRIASTSEERIRLLRSKDGRKRIELLHMVLTKLVERENERLAEQASKEMV
                     DSQGNAPAAAAPPAGKPEGTPREGDVGRLSRLIQEAEMTEEAMAEASRELQKLRTMSP
                     SASEYSITVSYLDTMAKLPWAKGTSDKMDIDEARRVLDQDHYGLEEPKERILEFLAVR
                     KLTEKSGGAILCFSGPPGVGKTSLGQSIAKAMGRVFIRTSLGGVRDEAEIRGHRRTYI
                     GAMPGRIIQEIRRAKVKNPVFMLDEIDKLGHESVQGNPAAALLEVLDAEQNYAFKDNY
                     LGVGFNLSQVFFIGTANDIYSLPPALRDRLEIVDLPGYSAFAKANIARRHLIPKQKEK
                     NGLGAHEVGFLDEALDQIIGAYTSEAGVRVLERCCGSIFRKLAVYAAAGRDVPGPIDA
                     AMVKELLGPPKLFAQRMADEPAVGISTGLAWSASGGSILFVESALVPGGKGIETTGNL
                     GQILQESAQVAHTWILANAHMFNIDLAALDKRTIRIHLPAGAIPKDGPSAGVALAVSV
                     VSLLSGRPVRNDLAMTGEISLRGRILPVGGVVEKXXXXXXXXXXXGQASARP*"
                     /db_xref="A0A0B6X0Q7_9BACT"
                     /db_xref="dth:DICTH_1451"
                     /db_xref="UniRef100_H5SCJ0"
                     /db_xref="3.4.21.53"
     gene            289968..290114
                     /locus_tag="S16_GE16_scaffold_10741_prodigal-single_380"
     CDS             289968..290114
                     /product="hypothetical protein"
                     /codon_start=1
                     /transl_table=11
                     /translation="MIPKDNADSLTKLPQEVAAEMKVHLVDRLDEAVAIALVTKEDGG
                     DRAR*"
     gene            290148..290846
                     /locus_tag="S16_GE16_scaffold_10741_prodigal-single_381"
     CDS             290148..290846
                     /product="hypothetical protein n=1 Tax=Nocardiopsis
                     chromatogenes RepID=UPI00034CA473"
                     /codon_start=1
                     /transl_table=11
                     /translation="MEADNSILGLMVSAAPALPRSYPDGAPGEFLKDPANQAFALLVG
                     ALALYGSDSPWGMPYELRTRLALPRFDATTIARLGEERLREALRRRPVLHMNPGKMGR
                     WTWQAASVVVGQYGDAKWIWNDRRHMEAGRLVRRLTGIPGIGAVKALVFAYLLGRDWE
                     ADLDWTGFVPQLNTGMAGTLRRTGTSLPDVRNLEQFVMAHEGLRSVSKSFCSLDRPLC
                     GECPLSAMCPKQGV*"
                     /db_xref="UniRef100_UPI00034CA473"
     gene            290852..291178
                     /locus_tag="S16_GE16_scaffold_10741_prodigal-single_382"
     CDS             290852..291178
                     /product="hypothetical protein"
                     /codon_start=1
                     /transl_table=11
                     /translation="MDKRDRRADKRQGRRGHEFGTLRDAAQQSKRERERREQAKQSRQ
                     KTAGGDARTRCEHCGGQLRPRGAVGHAGHLRWKCRKCGRTVWVRPDFKPPVPIVPVTK
                     AKLMGG*"
     gene            291179..291400
                     /locus_tag="S16_GE16_scaffold_10741_prodigal-single_383"
     CDS             291179..291400
                     /product="hypothetical protein"
                     /codon_start=1
                     /transl_table=11
                     /translation="MFVCQACGRVSEPGQTSRTWIARRRRRLYELLDKDGRRVGTTSG
                     WEIAREMRLCTGCHEEAVRNHGNETETEQ*"
     gene            291378..291728
                     /locus_tag="S16_GE16_scaffold_10741_prodigal-single_384"
     CDS             291378..291728
                     /product="hypothetical protein"
                     /codon_start=1
                     /transl_table=11
                     /translation="MRQKQSNDEPRETKITGRLRSQVSDLEAAVTTAKQEAVRLFREL
                     EQQARKARSIALSLDDNGGSWARKVSNLMDILGSCRDTMDGMAAIGLLREAVDFDYDL
                     EKVFDGPENDQLPG*"
     gene            291697..291888
                     /locus_tag="S16_GE16_scaffold_10741_prodigal-single_385"
     CDS             291697..291888
                     /product="hypothetical protein"
                     /codon_start=1
                     /transl_table=11
                     /translation="MGQKTISFLVRLFAVLAVLFGALCVFALVVPWARPVLPIAFANA
                     VLTAAMAVMNSILLDKLRQ*"
     gene            291917..292693
                     /locus_tag="S16_GE16_scaffold_10741_prodigal-single_386"
     CDS             291917..292693
                     /product="hypothetical protein"
                     /codon_start=1
                     /transl_table=11
                     /translation="MATIVGRLSRKILELSEQERRPLGPDERICSSNTKTGFSVNFPL
                     GPKGTCRPTPVCSDTCYGAMPGKPITWTNSILKYWRVYRYFKETPPEEIAERIHREYE
                     RHKMTFLRWNGVGDLFPESAAVVSSLAKRHPEDVLLVVTRKPEMVSLVPRESDNLYLM
                     FSLDGSEDSRRRRASALRRRHPRLYFSFLRRSPDEDTMGARIVFNAQQSKKTLPYDDS
                     VTVCPVDADRIPVKGACAGCRRCFRPDVLNGAAHPGPTRK*"
     gene            292707..293078
                     /locus_tag="S16_GE16_scaffold_10741_prodigal-single_387"
     CDS             292707..293078
                     /product="hypothetical protein"
                     /codon_start=1
                     /transl_table=11
                     /translation="MCYDQQATQADQTQQVRRSGHVYLVYAKRNTSQFGQKLQEIRCR
                     VLDAHVGYVLVESLKRYNRKYAGAAVTQSGAYKGIPVRRINRDQVLKIVDETTGKEVK
                     WETIRRREGTRRTPGRAQGGK*"
     gene            293075..293485
                     /locus_tag="S16_GE16_scaffold_10741_prodigal-single_388"
     CDS             293075..293485
                     /product="Putative uncharacterized protein n=1 Tax
                     =Myxococcus xanthus (strain DK 1622) RepID=Q1DAW3_MYXXD"
                     /codon_start=1
                     /transl_table=11
                     /translation="VMRLRTFSQYAEAIKAALPFEEDQAMDYGVVALATAERLDLTEV
                     ELAALRASGRRLANQHRSSLSCVLFGMKRRGEIVCSGRRKTKYWRPRMRYAGAGPTVE
                     QIAERAYAIFEARGREHGRDEQDWLQAERELRRG*"
                     /db_xref="UniRef100_Q1DAW3"
                     /db_xref="mxa:MXAN_1975"
                     /db_xref="Q1DAW3_MYXXD"
     gene            293488..293751
                     /locus_tag="S16_GE16_scaffold_10741_prodigal-single_389"
     CDS             293488..293751
                     /product="hypothetical protein"
                     /codon_start=1
                     /transl_table=11
                     /translation="MAKFKVGVEVEQTRWTVVVVEVEAGSMAEAERAAVGRVAQICPR
                     ATSREDLGLGPKDDWCDEGGFVCVGPNFDEDWDSGDYEPNIRM*"
     gene            293754..294665
                     /locus_tag="S16_GE16_scaffold_10741_prodigal-single_390"
     CDS             293754..294665
                     /product="Cytosine-specific methyltransferase {ECO:0000256
                     |RuleBase:RU000417}; EC=2.1.1.37
                     {ECO:0000256|RuleBase:RU000417};;  TaxID=1235808
                     species="Bacteria; Cyanobacteria; Oscillatoriophycideae;
                     Chroococcales; Microcystis.;" source="Microcystis
                     aeruginosa DIANCHI905.;""
                     /codon_start=1
                     /transl_table=11
                     /translation="MSTFYDAFAGIGGIRLGMEAAGLRCAGSCEIDPAARETYAANFG
                     AEPRDLDICGVGALPRGTTVLCGGFPCQAFSHLGRRRGFEDPNGNLFFELARLLHGSR
                     PRAFLFENVKGLVSHDGGRTMATILGTLKDIGYHVSWQVLGADDFGLPQRRERVFIVG
                     FRHRRSWECFRFPEGGPLAPKRTLSAIMQKSVGDEFRASNAVLVGYLRKLRQRGPNRG
                     GRFLPALHTPDEVGSTLVTDGDRLLVFDGTAIRRLTPREWARMQGFPDSFKLPGVKTR
                     AYRQLGNSVPVPVVAAIGKSMVSAMGL*"
                     /db_xref="L8NUK8_MICAE"
                     /db_xref="UniRef100_A8YD08"
                     /db_xref="mar:MAE_53800"
                     /db_xref="A8YD08_MICAE"
                     /db_xref="2.1.1.37"
     gene            294676..295032
                     /locus_tag="S16_GE16_scaffold_10741_prodigal-single_391"
     CDS             294676..295032
                     /product="hypothetical protein"
                     /codon_start=1
                     /transl_table=11
                     /translation="MVDIGDILREMMALHPEFSLRIGKKDNGFVAEMRIGRHTPAVAM
                     GPNLALILSQVHGESVKKIADRLLAESRLSEAVFDNTIDELEGSCGRCACRCGCQDKE
                     EDDDYYEDYEESEDNY*"
     gene            295048..295224
                     /locus_tag="S16_GE16_scaffold_10741_prodigal-single_392"
     CDS             295048..295224
                     /product="Tax=RIFOXYC2_FULL_RIF01_39_67_curated"
                     /codon_start=1
                     /transl_table=11
                     /translation="MEKRKYKYGDIEVMIDANLTPEQVRENWAVIYPELGHASIEQLG
                     DGTVEFVERAGEKG*"
                     /db_xref="89794562"
     gene            295228..295476
                     /locus_tag="S16_GE16_scaffold_10741_prodigal-single_393"
     CDS             295228..295476
                     /product="hypothetical protein"
                     /codon_start=1
                     /transl_table=11
                     /translation="MDVSRIFGDLRPWTKGLDTEQSALLDRLMCAASTKDFGDISAEE
                     IRRIQEQMLRTSEDGERQMEFKRATNHLEPAVSSAVFI*"
     gene            295484..296110
                     /locus_tag="S16_GE16_scaffold_10741_prodigal-single_394"
     CDS             295484..296110
                     /product="hypothetical protein"
                     /codon_start=1
                     /transl_table=11
                     /translation="MDRAEMLKHQQVEFFLLYNLLVEEFGVLKRTKRMTPAKRPGYTV
                     RQNWTFVTRLFRSFLEKTFPKPFSISKRNYYQEFQVSPPTASAELLKSARDLVPDIVP
                     SLQPEGDEIGKLRFDFPWRLTIRLGSRRQRRSRWDISNAWDSEQIGQYCPAAKATLSW
                     KARFDSALAEAGKALSTPKDVEKLEPENNQAQDQLEAVIRAAKEAGRL*"
     gene            296107..296793
                     /locus_tag="S16_GE16_scaffold_10741_prodigal-single_395"
     CDS             296107..296793
                     /product="Putative uncharacterized protein n=1 Tax
                     =Brevibacillus laterosporus GI-9 RepID=H0UGY4_BRELA"
                     /codon_start=1
                     /transl_table=11
                     /translation="MRNLEGATLTLEIGDGSSEAVAKLKSPDGVWTKTVSVADLLLEL
                     SKDMEITTGILPSGTKFYSGTRNRYRIGIEVSAKVRTADFKLHEVGQRSMTVPFPEMF
                     FVFAVGDRRITDSLLFACLPPIGRSHDRLYHFPFGNVWEDGRICWGNIAHPEIAEPIA
                     LDGVVNKFFSSIFSGHLVHGTNMFHPPSGVVNLRTLLEHLAGQEHFPDTMLKASDTTV
                     GGAMSSKSNR*"
                     /db_xref="UniRef100_H0UGY4"
                     /db_xref="H0UGY4_BRELA"
     gene            296808..297647
                     /locus_tag="S16_GE16_scaffold_10741_prodigal-single_396"
     CDS             296808..297647
                     /product="Uncharacterized protein n=2 Tax=Clostridiales
                     RepID=U2C177_9CLOT"
                     /codon_start=1
                     /transl_table=11
                     /translation="MEKRPDLTAMLVDHFIGEIPEDAVKPVSYAMCGDGMWEIRRNAV
                     GTFFRHAAPMQIPGLPDGPGEGFELAVPKIPLQLLWQAIAFFREVFAVHKSEAAVRVA
                     YSRKSGKYFLDCPPQEVSAARCHFDRLRVPADSVVVAEIHSHGDLTAQFSSIDDRDEI
                     ADRFYGVVGHVDDFFPQVTLRLSIGGNHMDVDVPELFDTERDPMGRATFPPGWLDQVK
                     HKPFRPRGKKLPDADDGDPSMFLPGWDSVLGTLDEPGDEAWEEQGFEEEHKVWLEKRR
                     RQR*"
                     /db_xref="UniRef100_U2C177"
                     /db_xref="bpf:BpOF4_20699"
                     /db_xref="89794566"
                     /db_xref="U2C177_9CLOT"
     gene            297617..298486
                     /locus_tag="S16_GE16_scaffold_10741_prodigal-single_397"
     CDS             297617..298486
                     /product="Putative PRTRC system ThiF family protein n=1
                     Tax=Clostridium leptum DSM 753 RepID=A7VY55_9CLOT"
                     /codon_start=1
                     /transl_table=11
                     /translation="MAGKKAAAAIGAPVIPETKAMGGFRRPDDILVLGCGGTGAYVVG
                     HLARLIAVLNGGDNHPCQGFRLVLADGDKVERKNLERQHFVERDLDTNKAEALAARYS
                     AAFGLEIRAVPNYLEDVGSITELEADMVIGCVDNNASRKVLSEWAGGPHGDDRFWIDA
                     GNEENSGQVVCGFRPSVYRNGRPREQTDVGDGVFSLPFVTEIYPNLLKGDRFNSELSC
                     AELAQAAPQNMMANITAATLVLNFAQKILRGRTLRSHGAVFSVDNSFRTILNTPENLA
                     KVSASRRQYWETI*"
                     /db_xref="UniRef100_A7VY55"
                     /db_xref="A7VY55_9FIRM"
                     /db_xref="btn:BTF1_31052"
                     /db_xref="A7VY55_9CLOT"
     gene            298498..298860
                     /locus_tag="S16_GE16_scaffold_10741_prodigal-single_398"
     CDS             298498..298860
                     /product="hypothetical protein"
                     /codon_start=1
                     /transl_table=11
                     /translation="MSSSTSRSQSLPFATDEECDQLRIRLIRAGKIVPAHRVPAKTPA
                     RAASPDASPEPRPKRRNASEIPEEGTYRVRRITSDEEYERRKRNYFTMLQSILRARVE
                     LGLEFGHDDETGEGDAEA*"
     gene            298847..299317
                     /locus_tag="S16_GE16_scaffold_10741_prodigal-single_399"
     CDS             298847..299317
                     /product="hypothetical protein"
                     /codon_start=1
                     /transl_table=11
                     /translation="MPRPEHPMQPLVWDKNVIRFKRNAIVRFLLDNGGHDMNGLWRML
                     GSDMFSLEDMEQFYQLIGYSVSGFNEISQFRDETVAKANKLAEGMRKCPPRPVKHWCM
                     VRCPCCDAENWIDGDAYRKDGMFLECHKCSESTCISDAEFGSDSKTLCGLPHPE*"
     gene            299323..300666
                     /locus_tag="S16_GE16_scaffold_10741_prodigal-single_400"
     CDS             299323..300666
                     /product="Nicotinate phosphoribosyltransferase {ECO
                     :0000256|RuleBase:RU003838,
                     ECO:0000256|SAAS:SAAS00075163}; EC=6.3.4.21
                     {ECO:0000256|RuleBase:RU003838,
                     ECO:0000256|SAAS:SAAS00075163};;  TaxID=1192034
                     species="Bacteria; Proteobacteria; Deltaproteobacteria;
                     Myxococcales; Sorangiineae; Polyangiaceae; Chondromyces.;"
                     source="Chondromyces apiculatus DSM 436.;""
                     /codon_start=1
                     /transl_table=11
                     /translation="MSILKTDLYQITMMAGYFHGGMSDKVVTCEAFARKLPPRRRFLV
                     MAGTEEIREALAAFRFEGRDIDFLRELPVLRKVMTPAFEEWLRDFRFTGDMWAMAEGE
                     IVFPGEPLVRITAPLPQAQLAETMVLSVLNHDMRVASKAARIVLAARGKPVMEFGTRR
                     THHDAALRSARAAYLAGFAGTSNVEAGMLFGIPVMGTVAHMWTMVHQSEAAAFEKWTG
                     LWDHPTLLIDTYDTMRGAKLAAETRSASMVRIDSGDLLYGSKLVRHILDEGGSKAGIV
                     VSGDLDEYAIHELVSSGAPVDSFGVGTKLVAPEDAPSLGIVYKAVYDETDGRPLLKTS
                     GGKATMPGRKQVFLDQREGGWTHLVALDGELEASELLVPLLDCHISRGTVAEGAEETT
                     LEISRRYCNAALASLSALPVGYDLSSILEPSVGVPVRAHDSLTRMFVSARCSMEI*"
                     /db_xref="A0A017TG99_9DELT"
                     /db_xref="UniRef100_S4XYL4"
                     /db_xref="scu:SCE1572_22345"
                     /db_xref="S4XYL4_SORCE"
                     /db_xref="6.3.4.21"
     gene            300668..301495
                     /locus_tag="S16_GE16_scaffold_10741_prodigal-single_401"
     CDS             300668..301495
                     /product="Uncharacterized protein n=2 Tax=Cyanothece RepID
                     =B1X2V0_CYAA5"
                     /codon_start=1
                     /transl_table=11
                     /translation="MEWLWADGGGGALFDPYSLHHLVWFFAITVALAAMRLRRLWPWV
                     FGIAALWELAESWIVDNLPGFPFVGREGLINKMVGDPISDLAGFALGLLAVRAVRAMM
                     THIDQFQQTLERAKRLAAKVHAGQRYGEFPYTRHLFDTMDVLGKFGFFWGDADPERRE
                     RARRLVLAAVLHDTLEDTDLTYDLVFAVTNEPGPNRRERFRKTYPKIRAHPDATVLKL
                     ADRIANVIHALQSNPDILAMYRREWPVFERELRRPGECDPMWAYLESILMPTGSVGQ*"
                     /db_xref="UniRef100_B1X2V0"
                     /db_xref="cyt:cce_5115"
                     /db_xref="B1X2V0_CYAA5"
     gene            complement(301917..302558)
                     /locus_tag="S16_GE16_scaffold_10741_prodigal-single_402"
     CDS             complement(301917..302558)
                     /product="hypothetical protein n=1 Tax=Nanoarchaeota
                     archaeon SCGC AAA011-L22 RepID=UPI000376B9B1"
                     /codon_start=1
                     /transl_table=11
                     /translation="MGKTRSVYNKEYYRKHKDRLLAAANQRYAENQEQILEKRRAFVA
                     SNLEKIRAQQRAYYEEHRDECRSRCKRYYEEHKDEVRTYKREWMRKRLADPQFRTISR
                     LRRNLLRAFKQFSENGKCGTSRKYGIDYKAIFDRLGPCPGDPAAYHIDHIIPLSLFNF
                     DDPEEVKQAFAPANHQWLLAEDNLSKGDGLPTLDPSDPLYPVLLAHLRPDQQS*"
                     /db_xref="UniRef100_UPI000376B9B1"
                     /db_xref="A0A0F9T1S6_9ZZZZ"
                     /db_xref="UPI000376B9B1"
     gene            302644..304083
                     /locus_tag="S16_GE16_scaffold_10741_prodigal-single_403"
     CDS             302644..304083
                     /product="Uncharacterized protein {ECO:0000313|EMBL
                     :KKN58914.1};  TaxID=412755 species="unclassified
                     sequences; metagenomes; ecological metagenomes.;"
                     source="marine sediment metagenome.;""
                     /codon_start=1
                     /transl_table=11
                     /translation="MFREFRKETGRNSRPNVWFIGLDPSDPETVVTRWGLLDGAMQET
                     RDRPGPCGVEGNADYQDAKAYAIFCMSRDIRKKTEQGYVEWVDGKAVAEVATSIDFSL
                     PLPKNLSFYKPQTKIDEKKLAKLHLAGRAIWTLKRDGMMHIAVRRQGAWEIYSRRMDL
                     ATDRFPHIVASLDRLRFPDGTILLGEMTLLRSDGRDDFKGTSRICRSDPDLALAYQGL
                     GPFPKDGQDKSVLGKISYYVFDIAFLNGKDGLRTATKVKDRLKVLRTAFLEFDTELSK
                     NATGQGASIRELMAESKRRERMLRTHHVAPLKIFHASPETDLDIAKRLGVEGFVVLDA
                     DGTYGDKGYSFDGKAQRPEGIWKRKPKLEDEFIVVGVYEGTGRNTGKLGGFYLEQIHP
                     ETGKRIDCGKCGGGFTDEQRAELWDDRDRLLQDKVGNGPTIKVEFDSRQPAKDGSYAL
                     RFPVFKGFSDKKPEECVAQGIGEDDDASA*"
                     /db_xref="A0A0F9RVR0_9ZZZZ"
     gene            304070..305176
                     /locus_tag="S16_GE16_scaffold_10741_prodigal-single_404"
     CDS             304070..305176
                     /product="Putative uncharacterized protein (Fragment) n=1
                     Tax=Branchiostoma floridae RepID=C3ZK73_BRAFL"
                     /codon_start=1
                     /transl_table=11
                     /translation="MRALRLLLAAALMAACDGELRGGRAPDGGTSLDSIEPEIPSIPG
                     TYPRNLSWANIDTDGDGVGENYITSAKMQPCSDCYLYASLALVEARWQIDNRAAVSLN
                     LSEQNIHNCMKIPCDGAGDIWWMLNYVRDYGVMPEENMPSGFWLPKCENCIGLAFGGL
                     GLVPISNVPFYRISDYTTLKIPRTYAERKRMLVEALQDGPVAIGINAWKGYSNDNGTL
                     YCADPKPEGSGHAVLVVGYLESGMAFLVKNSHGEGKLITMVFDGGEKCGFASEMIRLE
                     PGSVYITWGWGATYCYTMVDSDGDNVPDAHDNCPWDANADQADGDADGWGNACDRCPD
                     TKDWTGYYCPRQLAAETVRILMKDPKRVLVETLR*"
                     /db_xref="UniRef100_C3ZK73"
                     /db_xref="scl:sce3565"
                     /db_xref="86892710"
                     /db_xref="C3ZK73_BRAFL"
     gene            305173..>305730
                     /locus_tag="S16_GE16_scaffold_10741_prodigal-single_405"
     CDS             305173..>305730
                     /product="hypothetical protein"
                     /codon_start=1
                     /transl_table=11
                     /translation="MTNENQPQIVYLPSPSKWRTILMVAAAVVGILLILAVGAAIKRL
                     LDDNAQLRTEVTEFRQLTDSLVRASTKWATKADLDEKLKDMLTKEDREALEKDLASLR
                     ASLVAVGKTVGSLGKKISDLEASTSQGPENPDVEKCADGRPIDVHGYTKAPQIKEMTD
                     KNEAPLASVSFDASKGKPWKYGVYER"
ORIGIN      
        1 CAGCGCTACT TCAATTTCCG CAATATGATG GCCAAGTGGC TGATGAACAA GATCTTCGCG
       61 CCCATCAGCG ACCTGCAGGG CTTCTACAGG GCCGAGGGGG GATACAAGAA GCTGATCGTC
      121 CCCGAGGTCG AGTGGAACCA CATGAACCTC TACGACCTGC AGGACTACAT CACCAACATC
      181 TCCAGCCTCG TGACCGCCAA GCAGGTCTCG CTACAGACCC TCTACAGGAG CCTTGGGCTC
      241 AACTACGAGG AGGAGAGGCA AAAGATGCGC GAGGAATCGA TCAACGACGC CATCAGGCAG
      301 CGCGAGGAGC AGGCTCTCTC CAGCATGTCG CTGCTTGAGC TGCGGTCGCT CGACCCGGAG
      361 CGCGAGATCA TGGAGCCCAC CCAGGCAGCC CAGCCGGCTG GCGGAATGCC TGCGGGGGGA
      421 GCGCCAGGCG CCGAGATGGG AATGCCGCCC GGCGGCGCGG GCGCGGGATT GCCCCCAATG
      481 GGCGGAGGCG GCGGCCTTCC GGGCGGCCTT CCGGGCGGCC TTCCGGGCGG CTTGCCCGAA
      541 TTGGCTCCGC CCCCAGGCGA GGCAATGGGT CCGGCAGGCG GAGCGCCCGG CGGAGCGCCT
      601 CCCGGAGGAG CCACCCCGCC CCTTGGCCCC GGCGGCCCAG GGGCCCCTCC GGGGCCGGGA
      661 AAGTAGCCCA TGGACAGGAA CGATCTGATC TTCAGGGACG GCTGCCGCAA ATGGCATGCC
      721 TATTTCGAGC GCTGCGCGGG CAAGGGCAAA GTGGGCGAGG CTTCCCAACT GCTTGTCCGC
      781 GTCGCGGAAT ACATCGCCTC GTGGAAGGGC AACCTGAATG CGGCGCGGGA GGACACCAAG
      841 GCCGCCGAAA GGCGGGTGCT GGAGTGCCGC GCCAAGGAGG CGTCCATCCA ACTGCGCCTC
      901 AGAATGCTTG CGGAGCTCTC GGTCGCCATG GAACGCGACC TGGCCGAACG CGCCAGAGCG
      961 GAGCGCCGGG CAGCCGCGCA GGAGCGCGAC CGGATCATCC AGGCCGTCGA GGACGGGCGC
     1021 CGCCGGAAGA AGGAAGAGGA GCGGGAACGC GAGGCTGAAA GGAAAGCCGG ACAAACCGAC
     1081 ACGGAGAAGC AATCTGGAGG CGACAAATGA GTAGGGAGAC CACGCTTGCC AAGATCGCCG
     1141 CGATGGCGCA GTTCCTGGAC AACGCCGGCC TGCACGAGGA CGCGACCGTC ATGGATGGTG
     1201 TCCTGGAGGC TTTCGCCTCC GGCGAGATGG TGAAGGAGGC CGGTTTCTGG CAGGCCGTGC
     1261 TGTCCCGTCT GGGCGGCTGG GCGCGCAAGC TTCTTTTCAA GGAGTATCGC GAGATGTACG
     1321 CTTCGGCCAA GGGCATCCAG GCGGCGATCG ACCAGCGCCT TGACAGGATC GAGGCGGTCA
     1381 ACAAGCGGCA CAAGGATATG CTGGCACGGC ACCAGCTCGT GGATTGGCGC CAGAATGTCG
     1441 CGGCCCTGCT TCCGGCCATA ACCATGCCGG TGGATGAGAC CCTGGCGGCA TACGACGACC
     1501 AGCTTTCGCA GCTGACCCGC AGGCTCCTGA AAATTTCACC GAAGGGGGGA GAACCAAAAA
     1561 CGGCCCCTCC CAGTTCGCCC GTCATGCCTC CGATCCTTCC CGAGGAGGAG GGAGGAGGGC
     1621 CTGCGCCGGC CGGACCGGCC GGGACCCCCG AGGAGCCCAT TCCGCTGACC ACGGTCAAGC
     1681 GTCGGCCCGA GGCCACCCCG CCCACGGGCG AGGGGCCGGC GGAGGCGGTC CCGGAGAGGA
     1741 CCTTGGAAGA AACCCCCGAG CCGGCAACCA CAACCCCGGA GGCCGCACCG GCGGCGCCGG
     1801 CTCCGCTGCC GGGATGGAAA AAGGAGAGGT TCGGCACCAG CGGCAAACAC GGCTGGGAGT
     1861 GGGAGTGGGA GGTGTCCCCG GATGGCAACC GGCTTCGCCT GCCGAGGAAC CAGTTGGCCG
     1921 CGGCCTCGTC CGGCAAGGGC AAGATCCTCC ACAGACAGGA TGGCCGTTAC CGCCCGACGG
     1981 GCGGCACCTC CAGCGTGAAG TTGCGGCGCC TCATGGGCAA TGTGTTCTGG GAGGAGGAGG
     2041 ACGACTCCTC CGATCCCAAC ATGGCAATTC TCACGAGGAC CGAGGACACG GTGCCGTTCC
     2101 CGCTCTCGAT GCGCCAGGAG CCGGCCGAGC AGGCGCGCAG GTTGAAGAAC CTGGGCAAAT
     2161 CCTCTGCCGA GCGCCTCGCG CGCATCATGG CCGTCGCGGC CGACGAGTTG GACGAGCCCA
     2221 CGGACGAGGA ACGCCTGGAT GCCGCCGCCG AAGCGCTGTT GGACAACTTC GAAGAGGAAC
     2281 CGGACACAGA GGAGGGCTAG GCGCAAATCT ATCAATTCTT TGGCATTATC TTGAATCAAG
     2341 TTTCTCTTCA ATGGAGAATA TAGATGAAAA GATGTGCCAA ATGCGGAAAT CTCAAGGATG
     2401 ATTCTGATTT CAGTCGTGAT CGTAGCAGAC AAGACGGTCT GTATTGCTAC TGTAAGGAAT
     2461 GTCACAGACA AATCCAAAAA GAAAACGAAC AGAAAATCAA AGAACGAAAG CATCAACATT
     2521 ATGTCGAGCA TAGGGAAAAT AAGCTGTTTC AGCAGAAAAT GTATTCTGAA ACACACAAAA
     2581 AACAGGTTGC CGCATACAAC AAAACATACC AGAAAGATTA CTTCAGGAGA ATGCGGCACA
     2641 CCGCACATTA TCGATACAAG GCCTACAAAG GAGATGCCAA ACGGAGAGCT CTGGGATTCA
     2701 GTTTGACTTT TGAGGAGTTT TTTTCTTTCT GGCAACAACC TTGCGCATAT TGTGGTGCTC
     2761 CCATGGATAC TATTGGTATC GACAGGAAGG ATAACTTGGG GCACTATGAC AGCAACAACT
     2821 GCGTTTCCTG CTGTCCACTT TGTAATTGGG CTAAGGGTCA AATGGCTTTT GCCGACTGGG
     2881 AAGCCCATCT TATTCAGGTG GCAGCATTCG TGTGCCATGG TGCGGTCAAA CTGGCAGAGG
     2941 GAAACTGTCC CCCCAAGGCA CTCAAGAGGC GTTTTGCCAA CTATGGCAAT AACGCAAAGC
     3001 GCAAAGGAAT TGCCTTTGCT ATGGATTGGG AGCATTTCCT AGAATTCAAG GGCAAGCCTT
     3061 GTGCGTATTG TGGTACGGCG ACTGACAACA TCGGCATAGA CCGGGTGAAT AACGATCTTG
     3121 GATACGAAAT CGGCAACTGC GTTCCGTGCT GTGGCAGCTG TAATAGCGGC AAGAGTAACA
     3181 GATCCAGAGA AGAATGGGTA GCCTGGTTGA ACAGGATCGC AAATCGATAT GGGGGTCTGA
     3241 AATGACATTG ATTCCATTCT CCATGCGAGT GTTGGCATCG GCATTGCCCC CGGTTTCTCT
     3301 TATGCGCCTG ACAGAGATTG GCGACCCTGA TGAACTGCTT AAAAAGTTCG GTAGGAACGA
     3361 TATTGTAGTA GAATACAAAT ACGATGGCTG GAAAGCGCAG GTCATCAAGG ATGGCGGCAA
     3421 GGTCCACATC TACAGCAGGC GCGGCGAGGA GGTGACCGGA AACTTCCCCG AGATCGCCAA
     3481 AGCGCTGGCT GACCTTCCGG ACGGTACCTT GGTCGAGGGC GAGCTGGTCT ATTGGGACAA
     3541 GGGCAAGCAG GATGTCACGA AGGTGACATC GCTCGCTGGC AGTTCGGCCG AGACGGCCGT
     3601 GGGGAAGGCG AAGGGTTTGC CAGGTAAGAT GAGGCTCCAT CTCTACGATA TCCTCTGGCA
     3661 CAAGGGCAGG AATGTGGCGG ACGAGCCATT CTCCAAGCGG CGCGCCCTCC TGGAATCCGC
     3721 CGTGGAGACA TCGGACACCG TCCTGCTGAC CGAGCAGCAT CCCTTCTCCA AATGGCAGGA
     3781 GACTATGAAC AAGGCCGTGG AGAAGGGCGG CGAGGGCATT GTCCTCAAAC TCAAGGGCGC
     3841 CAAGTACCAA TACAAGCCAA AGGGCGAGAG CGAGCCGAAA CCGGCTGACA CAATGTGGAA
     3901 GTACAAGGGC GGAGCCGGCA AGCACGGCTC CGACGACTAT GTGGTGTACG CGACCCGGAA
     3961 AAGCGAGTCC GGCAAGCTCA TGGCGCAGTT CGGCCAGTAC TACAAGGGCA AGCTGTACGC
     4021 CATGAGCGAG ATCGACAACT TCTCGGCCAA GAACGAGGAC GAGATCGGGA AGCGGCTCGC
     4081 GAAGGGCCCC TTCGTGATCG AGATAGGCTT CCAGGAGCGC GTGCCGGGCG GTCTCCGCCA
     4141 CCAGAAGTTC ATCCGCTTCA GGGACGACAA GAAGCCCAAG GACGCCACCA TGCACGAGTT
     4201 CCACGCAAAG CACATCGGCG AGTTCGAGCC GGCCAAGATC GGCCGCAAAG CCATGTTTGC
     4261 CCTCGCGGGA ATGCCCGCCC CCGGCGAGCT GGTGACGACG CTGGAGCGGG CGGTGGGCAA
     4321 GGCGGGTCCG GCGGCCATCG GCGCGGTCGG CGGCCTGGAC GGGGACAAGA TGTTCCGCGT
     4381 CATGGCCGAA CTGGAGTCGG GGAACCGCGC GGATGTGGTC GGGGACGCCG GCATGTCCTT
     4441 CGGCCCGACA CAGGTCCATG GCCCGTATCT CCTTGCGCGC ATGGCGCGCA TGCCCGGCGC
     4501 GCAGGAGGCC ACCGGCATGT CGCCGGACGA GATGCGCCGC CTTTCGGCCG CATGGATTGC
     4561 CGCCCTCGGG AAACTCAGGG GTGCCCACAT CTGGAAAGAG ATTCCGATCG ACCAGGGGGC
     4621 TGCCTCCAGG ATGGGCCCCA CCATCAAGCG GCTGGAGCGC ACATTCATCC GTCGCCCCGA
     4681 CATGGTCGTC GAGAAACGGG GAGGACGCTA CATCGGCAGG GTGTTCGACA CGGATGCCCT
     4741 CCGCTCCATG GGCTTCGACA CCGACTCGCC GGCCTTCAGG CGGGCTATGG CCAAGGCTTA
     4801 CTCCACCTAT ATCACCGACA ATGTGGCCAT GAGCCTGCTG GCCAAGGCGG CCTTGGCCGG
     4861 CACCGCGCCG GTCGCGGCGC AGAAGTTCGC GAGGCGCTTC ACCTCCTCCG GCATCCGCCG
     4921 CAACGCCCCG CTGGCCGACC TGATCCGTAA CGCATCGGCT GCCGACATGG CGGCCCGTAT
     4981 ACTGGCGGTT GCCGGCCTCG TGGCCAAATC GGGCTATGAC ACCTCGGCGC CCGGAGCCTT
     5041 CACCATGCCG CAACTGGTGG TGATCGCGAA CGGCAGCGGC ATCGGTGCCG TCCAGCGCTT
     5101 CCTGCTCCAG AGGAAACCTT TCGGGCGCGG ACAGCTCCAC TATCTGCAGA GTCCCCGCGT
     5161 CAAAAAGGTG CTTGAGGGCA TTCTGGCGAG GCAGCCGGAT TTGGGAGACA TCGCGCACAA
     5221 GCTGCTGGTC GGGATTCCGC CCGACAACGG GATGGCCGGT TTCCGGAGAG GGACGGCCGA
     5281 GAAACTGGCT GCCCTGTTGG CCGTGTCGGG AGAGGCCGCG GCGCGCGGGG ACGCACTGCG
     5341 CATGCTGGCG CTGGCCGAGC CGCATCCCGG ACGCGGCCGC GGGAAACGGC GCGAGCAGGA
     5401 GCCGGACCAG CAGGTGCGGG AGATCATGTC GACGGTCGAC CGCTGGCTGA ACTACGAGAA
     5461 CATAAGGCCC CTCGACCTGA GGGACGCGGG CCTGACGCTC ATCCGCATCG ATCGCACCAA
     5521 AGAGCCTCCG CATCTCGTGC TGTGGGTGGT GGGGGACGCC CCCAAGCTGT CCCGCCTGCT
     5581 TCCGCGCAAG ATGTGGGGAA TGCCCGTGGA GATCCATGCC GACCGGCCGC GCATGACGGC
     5641 CGAATTGCCT GCGGTCCAGG AGTTCGAGGA GGAGCGGACG CCCGTCGGGG TCGAGGCGCG
     5701 CATGCCGACG ACCCTGTTCG CGCAGTACAG ACACCTGCTG GTCCGCGTGC GCGATGAGCT
     5761 GAAGCGCATG CGTAGGCATG TCCCGGAGGA CGCGTTGCGC CGCACCGTGT TTCTCCATGT
     5821 GGCCGAGCAG CTCGGCTACT CCGAGGAGGA ACTCAAGCGG CTGATCGGGG AGCACGCATG
     5881 GCTGCGTTTC TCACGCGCCG AGCCTCCGTT CTCGAAACTG GCCGGAATAG GCCCCGGCAC
     5941 GCTAGCCTTC CCCGGCCAGT TCGCGGAGGA CATCAAGTCC GGCAAGCTGG AGAGGACGAT
     6001 CCGCCCGGCC GACATGCCCG TGGAACCGGA GGAAGTCGTC AGGGCCATCA CATATTCCGG
     6061 GGGGGATATC TGCAGGATCA AGATCCTCTC CAAGGAGACC ATGAGCCTGC CGCGCCTGGA
     6121 GAAGTCGTTT GGCAAGCATG TGGCGCGCTC GCTGGAGCAC CGTTTCGGCC CCGACCGCCG
     6181 CTTCGTGGTG ATACGATTCA CCCGGTTCGA CGCGGACGAG GCGGACGACG GGGCGCTGGA
     6241 CGAGAAGAAG CGCGGCGAGG TCCTCATCGA CAAGGACGGT GTCAAGCTCA CCCGCGGCCA
     6301 GATCTACGAC CACTACGCCA AGCCGGCCGT GAGGAAGCAG ATCATGTCCC GCATCAAGGG
     6361 CAAGCCGGTC CTGGTCTATC TGGGCGTGGG CAAGAACGAG AAGATCCTGA AGCGCAACCA
     6421 CGACGGCAAG CAGATTGTGA TCAACAGCGA CGACGAGAAA GGCTCCAATT CACCCTTGAA
     6481 CTACTGGTAC TGGGTCAAGC GCAGGATGCT CTCCATCCAC GAGGTGTTTG GGACCAAGAC
     6541 CGACATCGGC TTCGTGGACC TCGACCTCCA CGGGGGCTAT CCGCTCGACA AGGCCAAGGA
     6601 GTACGCCCGG AAGGCGGCGG CCGCCATGAA GTCCGAGTTC GGCGTCCAGC CGAAGATCTA
     6661 CCAGAGCGGC GGGACCGGGC TCCACGTGGA GTTCAAGCTC CCCTCGCCCG TGTCGATCGA
     6721 CGGGCTGCGC AAGCAGCTCC GCGCGCTGCT CGACAAGCTG AACGAGGACT TCGAGGGTGC
     6781 CACGACGGGC CTGGTCAAGG GAAAGGGAAT GAGGACGGAT GTGAGCACGC TGCACAACAA
     6841 GGGCAGCATC CGCGTGCCGG GGTCGCTCGG CGAGACCTGG GGCAAGGTGA AAAAGCCGTT
     6901 GTCACAAAAT CTCAATGATG ACTTTTCGAA CAACAACTTC GGCACCAAAT ATTCTGATAA
     6961 TGATACTGGT CCTTTTGGTG ATGGTGGCGC AATAACACAG ATGCCATACC AATCATCGGC
     7021 TCCTGAACAA GTGGGTGTAG CAACAGCATC GTCAAGAAAA TTATTGTTCA GAACGGTTGC
     7081 CGCAGGAGCA TAACGATGGG CAGGAGAAGG TTGTTTACAG ACAAAGAGCG CAAAGAACGC
     7141 GCCCGTGAAC GCAACCGCCG TTGGCGCAAG GAGCATGCGG AACAGAACAA GGAAAATCAG
     7201 CGCAGGTGGA GGGAGGCGCA CAAAGAGGAA TTGAAAAGCG CAAAAAGCGC ATACCACAAA
     7261 AACAACAGAG ACAAGATAAT CGAAAAAGTA ACTGAATGGT GTCGCAACAA CATAAGCAGA
     7321 TCACAGGAGA TCAAGCGTCA ATGGCAACAG CAACATTCGG ATGAGCACCT TGAATCTTGT
     7381 CACAGATACA ATAGAAACCA TCCAGAGTAT GTTGCCAACA AAAGTGCCCA TCGCCACTCT
     7441 ATGATTGGTA ACCAACAAAT CACCAAAGAG GCCTGGCTGG AGGTAATGAA GAAGTGGCGA
     7501 TTCCATTGCG CCTACTGTGG CATTACATTG ACCAGTAGAA CGCGAACCGT TGATCATGTG
     7561 GTGCCGTTGG CACAAGGCGG CAGACACCAC GAAAACAATC TTGTGCCCGC CTGCCGCAGT
     7621 TGTAACACCA GAAAAAACAA TCGTTGCCCC GAACAGTGGT CACAGATGCC TAGGAACAAC
     7681 AATTCCTGGA AAATCCTGTA CATCAGTCTA TGCGAAAAGT TGAGGTTGCT TGATGTGGAG
     7741 GAGGACTGAT GCCTGAGGTC AGGATCCCCG AGTTCAACCC GCCGAAGAGC GGGCCTCGCA
     7801 GGCTCGACTG GTCGGCTCTG CCGGAGGAGG CGCGGCGGCG CATGGTCGAC TCGCTTCGCG
     7861 AGGCTGGCGA GCAAGCCATG TCCGCCAAAT CGCCGGGGCC GCAGCTCGAC CTGGAGAAGT
     7921 TGCGCGGGGC GCTCCGCACG CTGCTCGACG AGGTCTATGA GGCCATGGAC GAGGCGATGG
     7981 AGCTGGCCAA GAGGAGCGAC TCCACGATAT GGCCCTTCCT CTACCGCATC ATGTCCAAGA
     8041 GGCTGGTCGA GGTCGGCGAG ATGCCGCTGT CGGATCCGAT GGGTCCCGGC CGGATGGTTC
     8101 CCCACAGCAT CAAGTTCTAT GTGGGGTTCG CCCCATCCGG GTATGTGGGG CGCGCCCTGC
     8161 CGGGGCACAG CTATGTCTAC TATGTCGACT ACGACCTGCT GGAGGCCGTC GCCTCCAAAG
     8221 GGCTGTCGCG CGAGGGCATC GAGGCGTGGC GGGCGTTCGT GCTCCAGAAC ATGGCGCACG
     8281 AGATGACGCA TCTGGTCCAG GCGGAATTCT ACCCGGCAGC CTTCAGCGAC TATCCGGAGG
     8341 GCGGACAGAC CGGGCCGGCG TACAAGGCGC ATCCGACGGA GCGCGAGGCC CGCTGGGCCT
     8401 CCATTGACGC CCTGCTCAGG ATGCACGGAC CCACGCCCGA GTTCTGGCGC ACGCTCTCCG
     8461 AACTGTTCGG GGACGAGTTG CGGCGGTCGA AGGACCGTGT GCTCGCCCTT GTCGAGAAGT
     8521 ACAGAAACCG CATCCTGGAC GCTTCCGGCT CGCTGATGAC GGCGGACGCC TTGGCCAGGA
     8581 AGCTCGGACT CACGGAGAAG GCCATGAGGG CATTCATGGA CACGATGGAA CCACAGAGGG
     8641 GACGGCTGGA GACGGCCGCC TCCGACCTGC GCAGGCCGGA ACACGCCCGG CGCATCCTCA
     8701 TGCTTGTGGC CCCCAAGGAT TTCCTGGAGG CCGAGTACGA GGGCCCACAC ACCCTGTTCC
     8761 TGGAGAGGGG CATGGATGTG TCGGTGGCGA CCGGTGGCAA GGAGGCCCTC GGCACGCTGG
     8821 GCGGCAAGAT CGCCACCGAT CTCGATGTGG CCGATGCCAA GGCCGACGGG TTCGACGCGC
     8881 TGTTCGTGGT TGGGGGCAAA GGCATGGTTG GGTTCTCGGA CGACAAGGGG GCCCAGGTGC
     8941 TTTTGCGCGC CTTTGTCGAG GCCGACAAGC CGGTCGCGAT GATCTGCCAT GGACCGCTCC
     9001 TGGCCGCCAA GGCCGACCTG GCGAAGGGCC TACAGATGAC AGGCTGGCCG GAGATCCGTT
     9061 CGGAGGTGGT CGAGGCCGGG GCGAAGTGGA CCGGCATGCC CGTGGAGCGG GACGGCGACA
     9121 TCTTCACGGC CATCGGACCA GAGGACGCCG AATCCCTCGC CGACATTCTT GCGCGCCGCC
     9181 TCGACGAGGC GCCGATGCTG TCGAACACCG CTCTCCTCGA CGAGGCTGGC GCCATGCGCA
     9241 AGCTGGCCGC GCTGTGGCGG ATCGCGGCCG AGATCGACAG GCCGCTGAGC GACGAGGAGA
     9301 TCATGCGCCT GCTGGATCGG TTCGAATCCG AGGGGCCCGA AGGGAGGGAG GAGGAGCCGG
     9361 TGCCGCCCGG CGCGACCCCG CGGAGGCGGA TCGTGGCCCC GACGGTCCGG CCGGCTCCGG
     9421 TCCCCGCAGT GACCGACCTC GGTTCCGGCA GGCAGCGCAG CCTAGCCCCC AAGAACGAGT
     9481 GGAATGTCGC CCTGGAGCTT CGTCCGCCGC GCACGGACGG CACATGGCCG GATCTGCCGG
     9541 AAGCCCCGCC CCCCGGCTTT CCGTTCGCGG CCGACGACCT GAAGGACGGC CCGTCCCTGA
     9601 GGGCGCTGTT CCGCAAGCCC GAGACCTGGG CGGCAATCAA GGAGATGGCC GCCAATCCCG
     9661 CCAAGCGCGG GCTGCTACAG TCCTACCTGT TGCCGGTGGT GGTGCTGGTC ATAGGCAAGG
     9721 CGTGGTGGGA GATCAACAAG CGCCACCGCC AGCTCGGCAA TGCCCCCTTC GGCCTTTTCT
     9781 CGCCCGATGA ATACAAGGAG ATGCTGGCGG GCGAGGAGGG AAAGGAAGGG GAGGTCGGCA
     9841 GGAAAATGGA GGAGACGGTC GCCGGCCGGG CTTTCATCTC CCTGATCAAT TGGCAGGTGA
     9901 CGAAGATATT CCAGTTCTAC CTGGCCACCG GCAGCATCGA TGGCTCGCGC ATCGACGGCT
     9961 ACCTCTACGA AGCGCTCAAC AACAGGATGG TCGCCGACGC CGGAAAGCGC CACGGATTCG
    10021 AGCGGCGCAG GCAGCCCGTG TGCGCCTTCT GCCGCAGCCG GCGCGTTATC GAGACAACGC
    10081 CGCCCTTCCT CGCGCGTTCC GGGAAGCACC AGGTCCAGGA GGAGGGAAAG ACGAAAAGTC
    10141 GCCCGCTCTT CAAGTGCCCG ACTTGCGAGG ATCTCGTCGA GACCAAGGAG CAGGAGCTGC
    10201 GCCTGAAGGA GCAGGGCGCC AAGAATGTCG AGGACGGGTA TTTGGGGCTT ATCGAGGACG
    10261 CGGAACGCAC GCGCCGCCAG CTCGCCGGCG ATCCGGACGA CAAGCAACTT CTCAACCGCC
    10321 TGTCCAACTA CGAGGCGATG CTGAAGGACT ACGCGCCACA GGTCGAAGCG CTTCGCCGGG
    10381 AGCGCGACAG CCTCAGGGCG GAGGTGCGCA ACAGGCGCAA CATGCTCGGT GTGCCCTATT
    10441 CGCACATCAT GTGTATCAAT GAGGCGTGCC CAGGAGGTGC GATTCCCCTA ACCTTTGTCG
    10501 ATTGGCAGGA TCCCTTCTGG GCTGGCCCGG CCGGCGACAA GGCGAAACAC GACCTCGCCA
    10561 GCTTCTACGG CATTGGGAGC CCGACCAGGC AGAACGCGGA GGATGCGCCT CCGGAGCCGG
    10621 CGGTCTCCGA GCGGGCCGGC AAGCGGCCGC CACAATGGAT GTGGGACATC CCCTTCCGCT
    10681 GCCCGTTCGA CGGCTACGGC TTCACGCCCC GCGAGGCTTT CGGCAGGGGC AGGGCCGGGG
    10741 CCGATGGGAC CAGGATGGGC GGTCTCTTCG TCGATCCTCC GCGTTCTACC GTATGGTCCA
    10801 AACCATACTC GCTGGAGGAG AAGCAGGAGA AGCAGGAGGA GCGGGCCGGG ACCGAGGGCA
    10861 TGTCCGCCAT GCGATCCGAC CGCATCGAGG ATGTCAAGGG GCTTACCGGC ATCGACATCA
    10921 CCACGGACTC CAACCAGTTC CTGACCGACC AGGATGAGAA GCTCTACTAC GAGGAGTTGT
    10981 CGTCCGCGCT GCGCCAGGAA CTGTACAGGA GGAAGGAGCT GCATGTCCAG TTGACCGGGG
    11041 GCCTGAACTC CAAGAACCCG GACGCCAAGC TCCAGACGCT CCTGAACGAC GCCGTCCTGG
    11101 AGTGGTCGTA CATCCATCCC CTGCACCTCG TGGGGTACTA CACGAAGCGC GCAATGTCGG
    11161 TGCGCAGGAA ATTCGACCCC GACACGGGCG AGGTGACCGA CCACCTGGAG GTCAGGAGCC
    11221 TCAACAAGAA CGCCGCCGAG CAGGTCGTCT CGTCGCTCAT GCAGACATGG TTCAAGAAGA
    11281 TCCTGCAGCA GCCGGACGGC TGGCAACTGC TGAGGAAGCA CTTGACCATC GAGACCTACG
    11341 ACAACATCCC CCCGCAGTGC TATTTCGTGA CGACGGTCCA GCAGGACGGC GAGGGAGAAC
    11401 TCGAGGCCAA GTGCCATTTC CGCTACGCCA AGGGTTCCCC CATCGGCGAG AAACCGCGGC
    11461 AACCCTCCTA CCAGAAGGTG CCGTATCTAG CGCTCGTCGA GGGCATCTGG AACTACGACG
    11521 GCGAGCCCGA CAAGATGGAC ATGATGACGC CTATCCCGCA GGAGCGCGGG GATGCCATGG
    11581 TCGCCGGGCG CAGCAACCGC ATCTCGGAGA TGGACTTCCA CAACAGCTAC AGGATCGTGC
    11641 TCGACTCGGC CACCTCGCTG GTGCCCGGCT CAGCCATTCT GGTCAAGGGC GTCTTCATGC
    11701 CGCGGAACAC CGGCCACACG CTGTTCAAGC GCGTCATGGA CCTGCGCAAG GATCTCAAGG
    11761 ACCCCGACGA CGATATGGCC GGGATCATGG ATGTGGTTGG CCGCCTGGCG GACAAGAGGG
    11821 AGGACGACAC TCGCCTGTTC GCGAGATGGC GGAAGAGCCT GCGCCAGCTC GGTATGCCGG
    11881 AGCAGCTTGC GAAGTTCGAC GAAGCGCTGC GGCGCCGTCT TGAGGAGGAG GGCATGACAC
    11941 ACAGCGCGTC GCTGCTCGTA GAGGCCAAGG ATCCGCTATC GTCCTACAAG GGCAAACGGG
    12001 AGTTCGGCAG GACCCCAGAG CCGGAGGGCA AGGAGAAGAC AGGCAGCAAC AAGCACCGCT
    12061 TCGTGATCCA AAGGCATTTC GCCCACAAAG CCGGTCAGCA TTTTGACCTC CGCCTAGAGA
    12121 ACGACGAGGG CGCGCTGTCC TCCTGGAGCA TCCCGAAGCA TCGCCTGCCC AAGGGCAAGG
    12181 AGAAGCTCCT GGCCGTGAAG ACCGAGGATC ATCCCATCGA GTACATGGGA TTCAAAGGCG
    12241 AGATCCCGGA GGGCGAGTAT GGCGCCGGGA CGATGGAGAT CCACGACTCG GGGACCTACG
    12301 AGCCGATCGA GGAGGGCAAG TCCAAGGTTG TTTTCAAGCT AAAGGGCAAG AAGGAGAAGG
    12361 GAACCTATCG GCTCTTTCGC GCGGGCGACG GCAAACGCTG GCTGATTATG GAGGGCTCCG
    12421 GCGGGAAAGA GGCCTCCGGC ATACCCCCGC TGTCGAAGAG GGCCGACTTC ACCTTCAGGC
    12481 CGCACGCGCC CAGCCACAGG CCGGGCGAAT GGACGGACTA CAGGCTGCCG CCGGACGGCG
    12541 GGACCCAGCT GTCCCCTGAG CCCGAGGACA AGGCCTACGA AGCCCTAATG GGGCGCTCCC
    12601 GCTCCGAACC AAGTTTGCCC CCGGCGCCCG AATCCGGAAT GTCGGAACCC AAATGGACAT
    12661 TGGTTACGGC TCTTGGATTC GGGTTCGGAT GGTATGATGA CTTCGAGCAG GCCCAGGAGG
    12721 ATGCCGAGAG GCGACGCAGG GAATTTGCCA TCGGGCGCGT CACAAGTTCC CTCGGCCAGT
    12781 TGGTGTTGTG GAAACTCAAG TCCCAACTGG GTGGCCAGGA GTCGCTGGGG GATTCGAAAA
    12841 AACGGGGCGA GCGCCTGCAC CAGCTGGTTG CTTCCCCGGA CATGCAGCCG ATCCGCTACC
    12901 ACCTTGCCAA GAACATCCTG TTGAGCATTC GGCTGCGGGC GCCCGAGGAA TGGCGACCGG
    12961 AACATGTTGG AACCAGAAGG GGTGAGGGCA TAACCAGATC CGATCTCCCG GATGAGACTT
    13021 GGGTGGAGAT AGTCAGGGAA GTCCGGGATG AGGGTCAGGA GATGCTGGAC AGAGTGGCCG
    13081 ATTGGATCCT TGAGGGCGGC GATGTGTTCA AGCGGGTTGT GGCAAGCCGC CTGCCCCTCT
    13141 CCAGGCGCGC CGCGATGGAG CGCCTGCCGA TCCACCACGA TCCCGCCATG TGGACGGACG
    13201 AGCAGTTGGC GGAGGCCGTG AGCCGCCCCG AGCTGTTCGG CGGCGACAAG GAGCGCTTCA
    13261 GGCTGGCGGT CGAGCAACTG GCGAAGCGCG GCCTGGCGAA GAGGGTGGAG CCGAAGGACA
    13321 TCGGCGAGTG GCGCGAGCGC GGCTGGTGGC TGCTCATGTG GGCTGGGATT CCCTTGGCCT
    13381 TCTATGACAA CATCGCCAAG GCCGATATGG CCAAGCGGCT GCTGGCGGAC GACTTTGCCA
    13441 AGGATGGTAC CCAACCGGTG GCGGCCGCTA AGTTCGATCC GATCCACACC CGTCTCCGTT
    13501 GGCAGTTGGA CGAGGCGATG GATTTGGGAC CGGCGGAGGA CTATGAAGAG GCTGACCGGC
    13561 GTCGCGGCAG GGCAGGGACC GCCGTGGACG AGCTGGCGAC CCATCCCTTC TATGCGAAAC
    13621 GCCGCAAGGA GTTCGCCGAG AGGGCGCTAA ACATCTCCAA GGCACCCGCC CTGTTCGACG
    13681 CGCCAAAAGA GGCCGTTCCC ACAGGTCCGC GCCCGACCGA GTCCAATGCG GACGCTGCGG
    13741 AAGCCGCGAT CACGGACATG CGCTATGGGG AAACCAAGCC CGAATTCATC GATGCCCTTG
    13801 TCGGTTCGCA GGAGGCAGCC AGGGATGCGG GCGACGAGCT GGTGGAGGAC GCGGCCAAGC
    13861 GCCTGACGAA GCGCCTTGAG GCCGAGAGGG CGGGATTCGA CCCGGAAAGG ATGGCGGACG
    13921 ACGATGCGCT GGAGCTGGCC CTGATAGGAT CCGAAGGTTA GCAAGTCGGC GAAAAACTAT
    13981 CAATAATGCG ACATCCAAAG GGGTGACTTG ATATGGGCAT GGCTGAGTAC CTGGCGAAGC
    14041 GCTTCATCGG CAAAGAGATC TGCGTGACCG TCGGCGAGGA TGCCGAGGTC ATCACCTATG
    14101 CTGAGGTCTG GGCAACAAAC AAGGAATATT TCCATGGTCT TGCCAAACAG GTGGATGAAG
    14161 GGGTGCTGGA GCTTGAGGTG CCCGATGCGG GTGTTGTCCA TATCAACTGC GACTATATCA
    14221 AACTGGTGTG GGAGCCGCCC TCCTTTGTCT GGCGGAAAGC CATCAAGGCT TCCTTGACTG
    14281 GGAAGCCTAT TGCCCCCAGC GGGCGGTGAC CGGAGGCGCT ATGGTGCCCT TTTCGCACAT
    14341 CGATACGGTC AGTTGCTATT GGGCTGGATG GTTGGCTTCG GATGGCAATG TGTATCGAAA
    14401 TCAGGTCTCT CTGAAACTGT GCGCGCAGGA TGTTGACCAA GTGAACAAGT TCGCAGCTTA
    14461 TGTAGGACTT GATCATACAT CAAGCGGCAA AGGTTGGTGT AAAGCCTGTT TTAGTTCTGC
    14521 GGTCGTGGTG GCTTTTTTGG CAGAGAACTT TAACATCGTG CCAAAAAAGA CATTCGTGCT
    14581 ACAGCCTCCC AAGCAGGTTC CGATCAAATT GTGCCGACAT TTCATACGAG GTTTTTTCGA
    14641 GGGGATGGGT GCCTCACCTA TAGCGGCAAA TACAACACGC CGGCGGTCTA CATTGTGTCG
    14701 GCCTCGCCCG CAATGTTGGA CTGGCTGTTC AAAACAGCGA AGGAAGAAAC TGGCGTCATG
    14761 TCGTCTATTG GTGTTTACAA ACACTCAAGA GCATCTGTAT GGCGATGTTA TGGTGCCGAC
    14821 GCCATCGCTT TCCTTGATTG GTTGTATCGC GATGTGTCCG ACGACATCGC GATGGATAGA
    14881 AAACGCCAAC TGTTCAAGAT CCGAAGAGCC ACTTATGAAG CGGCGGTTCT ACGACGCGAA
    14941 GACGAAACCA AAAATAGGAT GCGACGCAAT CGCGAGATTG TGATGGCGTA TGCTGCCGGA
    15001 ACAGCATGTG AACAGTTGGC ACAGCAATTC GACTTGTCCG AACGCACCTG CCGCAAAATC
    15061 GTGCGCCGGT CACAACAGGA GCCCACACAT GGTTGCTGAC AACGGTTCCA CGATTATCAA
    15121 ACTTGCTTTC ATCCGAAAAA TTAAGGGCAA AGGATGGTGT GTGATAGGGC ACACCAAAAC
    15181 GAAAAGCGGC AAACGCCGTA ACTTCGGATG CTACAAAACA CAAGCCGAGG CCAAGAAAAG
    15241 ACTGTCGCAG ATCTACTTCT TCAAGGGCCG CGGCGCGCTG GATGGCCTGG TCGGCATCGC
    15301 CGACGACCTC GACCGCCGCG GGATGCTACA TTTCGCCGAC GCCATCATGG ATTGCCTAGA
    15361 ACGGATCGTG GCGGCCAGCC TAGGGGAGAG CGTGGAGCGG CCCGCGTCGG TCACCATAGG
    15421 CAAGGTGGCA GGTCTCCTGG AGAAGAAGGG CGAGGCGCAG CTCGCCGAGA GGCTTGATGC
    15481 CATCCTTCCA GCCATCCTGG ATGTGGAGTG CGGCGCCGAG TGTCCCGACT GCCCGGACAT
    15541 GGCCGTGGAG GTCAACCTCG GGCGCTGCGG CGGGGTGACC CGCCAGGTGA CGGCCGACAA
    15601 GCTCTACGCC ATGGCCGCCC GCTGCCGCCA GATGTACCGC GAGGGCCTGA TCGACGAGAG
    15661 CAGCTTCGAG TACAGGAAGT TCCGTGAGCT TCGCTACATG CTGCGGACCG GCTTCCTGTT
    15721 CCCGGCCCCG GAGGGAACCG AGATCCCCAA GGGTGCCGCC AATTGGTGGG ACCATTTCGA
    15781 GAAGGAGGCA GGGGAATGAG CGACCGTCTT GTCAGGCTTG CGAAGGCCAT TGCCGTGATC
    15841 GAGGTCAAGA AGGCGCCGGA CGGCATGTGG CGCGAGGACG AGCTGCTCGA CTACGGCCGT
    15901 GCCGAGGGCG TTCTCCCGGA CAAGGGAAAA AAGGACGGCC TCGACCTGAA GGCTGAGGAC
    15961 CTGGCCAACC GGCTTGAGGA GGCCGTGGCC GCCATTGGCG ACTGCGTAGC CATCCTGGAG
    16021 AGCCTGGGCA TGGAGGCCGG CAAGGCGGAG GAGAAGATCC TCTCGCTCGT CCAGGACGAG
    16081 GTGCGCGGTT CGGAGGAGAT TCCCGGCGGC CTGGCGAAGG GCAAGCCGGA CTCCGACTTC
    16141 GACTCCGCGC AGATCGAGAA GGGCATCAAG GTCGAGCTGG AGCACACAGG CGACAAGGAC
    16201 AAGGCCCGCG AGATCGCGAA GGACCACCTC ATGGAGAACC CCAAGTACTA CGACTACCTG
    16261 GAGGAGATGG AGGAGAAGGC CGACAAGGAG TCCGGCAAGG AGCAGGACGC GGCCGACTTT
    16321 GGCGAGATGG CGGCCGGGCA CATCGAGAAG GCGATCAAGG GCCTCGGCGA CGCCGAGCGG
    16381 CATGTGGGGC AGGCCATGAT GACCCTGCCC GACGCCGACA CCCACAGAAA AGTTCGGCTC
    16441 GACCGCATCC GTCGGGACTG GGGCGAGCAG ATCCTCGACC TCGGCGACAT GTACCGCAAC
    16501 CTGGTGGGCG ACGAAGAGGA GTAGCGTATG TCGAATTTCC TGGTCAACGG CATACCGTTC
    16561 GGACACGCCA CGCTCACGCT GGATGGCGGT TTCGCCGTGC GCCTGATCAA CAAGACAGGC
    16621 GCCCCCTCCG TCAAGGGCAT GGTGGTCGAT GCGGGCAGCG TGGATTCCAG CTTCTCCTTG
    16681 ACGGGGACGG ACGACTTCGA CGCTTTTGGG GTGGTCTACG AGGACGATAT TCCCGATGGA
    16741 CATCTTTGTT GGGTGGTTGT GGCCGGGCGT GTGCAGGTCA AGTTGGAGAA CAATGTGGCC
    16801 GCGACTAGGG GAAACTGGGT CCGGACATCC ACAACGGCCG CCGGGAGAGC CGATGCGACG
    16861 GCCAGCGAGC CTCCCGGATC AAATGTGTCC CATTTCGCGG AACTTGGCCA CTGCCTGCAG
    16921 ACGGTCCCCG GCAGTCCCGG CGGATCCCTC TGCTGGATCA TATTGCACTT CAACTGATGA
    16981 CGCCATGGAT CTCCTGCCGC GCCTGAGGGC GCTACGTCCC GCCATTGCCG CCGCCGCCCA
    17041 GCGGATCCTT GACGAGTGGC AGCTGGACGA GGAGGGGCTT GACCCGGAAC TGGGGGCGGG
    17101 CGGTATTTGT GACCGCGTCG CGGATGTGAT CATCGACACC ATCTATGGCC GCCTCGACGG
    17161 CGTCAAGGCC GCTCCGGGGG CACCGGAGGG CGAGGACCAC CAGTGGGTCG TCGCCAGCGA
    17221 CGGCTACTCG GCCTTCGTGG TGGACATACC GCCTGGGGTC TACGAGAGCG GAGGCGGTTA
    17281 CTCGTGGCGG AAGATAGAGG GCGCCGAGAT CGGGCCGGAC GATGTGGTGA TCGCCCCGAT
    17341 CGAGCTCGAG TTGGCCCAGG ACCTGCTCAA GGAGGGAGAC GACATGCGTG GACTCATCGC
    17401 GCTCGCCGAG GCGCTTGAGG CGCTGGGCGA GCCCAACAGC GCGACCCTGG TGCGGGTGCT
    17461 GGCGCACCCC GACCTCGTGC GCGAGGCCCA GGACTGGGCC GGAAGGTTCT TCAAGGCGAA
    17521 CCCGCAGCTC CTCCAGCGCG CCGAACAGTT TGCCCAGGCG AAGGGCGTGG ATATCGGCCA
    17581 GTACCTCGGG CAGTTGGAGA GGCTGCCTGA GGCGCAGGGA CGGGCCAAGA TCCACCAGGA
    17641 TCTCGGCTAT GTCAACATGC CGTGGTCTCC GCCGGGGACT CCGCCCAAAG CCGCTCCGAA
    17701 ACCGAAGCCG GAGCCAAAAA TCGAACCCGA TACAGAGCTT CGCTGGCCCT TTCCTCCGCC
    17761 GAATGTCCTC CAGGATGGGC GCGCGTTCCT CGCCGCTTCG CTGGCATGGG CCATGGGGGA
    17821 TGGGCGCGAC CTGTACGAGC ACATGTATGG CTCCTCCGCC GGCTTGCGCG ACATGGGTCG
    17881 CAAGGGCGAG ATCCAGGCGG CGCGGGCCTA CCTTCGCCAC CTGATGAAGG ACATGGCGCC
    17941 GCGGCTCGCG GCAACCCTCC AGGCCAAGTG GCGCGAAGCC TCGGCCGGAG GCGACACCGA
    18001 GGCGCAACAG ACGCTGCGCA CCTGGTGGTC CTCGCTCTCG GATGTGTGGG AGCTGCTCCA
    18061 GCGGATGGTG GGCCTGGTCA ACGACTATTT TATGGAATAG TTCAATGGTT ACGGGGATTT
    18121 ATATCATAGA GAACATTTTC AACAATCATC GATATGTGGG TAGCAGCACA GATCTTGATG
    18181 CGCGTTGGTA TAAACACAAA CAAGATGCCA AGAAAAACAG ACACACAAAT GCCCATTTTC
    18241 AGCACGCCTG GAATAAATAC GGACAACAAG CCTTTGAGTT CAAGGTGCTT GAGGTTGTAC
    18301 CAGATGTCAA TGATCTGGTC ACTATAGAAC AGTATTATAT AGATTGGTTG GAACCGGAAT
    18361 ATAACATCTG TCCTGTAGCG GGTAATTGTT TGGGCAGAGT ATGTTCTGAA CAACATCGCG
    18421 CACGAATTAG CGCATCGCAT AAAGGAAAAA TATTGTCAGA AGAACACAAG GCTAAACTTA
    18481 GTCAGGCTCA TATAGGAAAG CCTTTATCTC AGTTACATCG GGAACATATA GGGGCAGCAC
    18541 TTTGCGGGCG ACACCTGTCC ACAGAAACTA TAGCAAAGAT AAAAGCAACC AATATGGGAA
    18601 AGTGTCCATC TGAAGCAACT TTGACTGCGG CACACAGAGC GACCAAAGGA AAACCCTTGT
    18661 CTAAAGAACA TCGTGCTAAA CTGAGTGCGG CACATAAAGG CAAAAAGTTG TCTGACGAGC
    18721 ATCGTGCCAA ATTGAGCAAG GCAGCTAAGC GCAGATATGG TCACTTGTCG GAGGAATAGG
    18781 TTATGGCGGT TCCGCCATTC TCCAAAAGAA GCAACACCGC CCCGCTCCTG CCCATCTCGG
    18841 CCGACAGGGA GCGGATCATC GGACTGCTCA ACCGCGCCTT CGTCGACGAG TGGATCGCCT
    18901 ACTACCAGTA CTGGGTTGGC GCAAAGGCGG CGGCAGGAAA GATGAGGGAC GAGGCAGTCG
    18961 GCGAGTTCCT GGAGCACGCC AACGACGAGC GTCGGCACGC CGACGCCGTG CTGAGCCGGA
    19021 TCGCGCAGCT TGGCGGCACG CCGGTGCGCG CCCCCGACAA GTGGTCCGCC CTCGCCAACT
    19081 GCCCCTTCGC CAACCCGAGC GACCCGTCGC CCATGGCGAT CGCCGAGCAG AACCTGAAGG
    19141 CCGAGGAGTG CGCCATCAGG GCCTACTGCG GTCTGCTCCA CGAGACCGAG GAGAATGATC
    19201 CCGTGACCCA CGCCATGGTC TCCGCCATAC TCGAAGACGA ACTGGAGCAT AAAAGAGACC
    19261 TCGCGAAACT CCTGGAGGAG GGGCGGACCG AACGAAGCGC ATCCGCTTTG CCGCCGCTGT
    19321 CCGCGCGAAG CATGTCCACT TTGCTCCTGC CCATCTCCAA GCGGGCGCAG GATCCGGTGC
    19381 GCCGCACGGC CGAGTCCATC CTGAAGATCA TCAACTTCCT CCTGTTCCGG GTGCCGAACA
    19441 AGGACAAGGC ACGCTACCTG CAGCGGATAC GCGGCAAAGT CATGCGCATA CCCATCGGAC
    19501 AGATGAGCGT CAAGCGCATG CCGCAGACCG CCTCCATCGG CCAGGCCATC AGTCTGACCA
    19561 AGAACATCCT CTCCGGTCTC AACCCCTTCT TTGTGAAGCG CGTCGTGGAC GAGCTCGCCG
    19621 GCATGATGGC ACTGTCCACG CCCGAGCGCA GGCGACCCCC GCAGCGGCGC CCCGGAGTTT
    19681 GACATGCCAA TCCCCCTCAG CAAACGAGCC ATGGATGTCG TCATCGAGCC GCTTGACCCG
    19741 GCGGTCCAGC AGGCTGTGTC GCGCATTCGG ATGAGGGATC CCAGCCTGCT GGCCAGGGTC
    19801 AAGAGGATCG TGGTCCATCC CGGCGGGGGC GCGGAACTCG GCCATGTCCA GAGCGGATCC
    19861 GGCCAGGACC CGCAGGAGAT CCACCTGTTC AAGGGCCGTA TCGAGCAGAT GGTCAGGGAG
    19921 CGCGCGGGCA CCGGAGGGGT AAAACCCTCA CCGGCCGACT ATGCGGCGGC TTTGGAGCAG
    19981 GCCATCGTCG AGGTGATCGG CCACGAAGCG GGGCATATCG GTCCGGAACG GCCGATCGCG
    20041 CCCGGCGCCT CGCCCTTCCT TGGGGAGCCC GAGGCGGAGA GCAAGGCCAA GGAGACCGTG
    20101 CGAAGGATCT ATCCGGAGAC GCTCGCCCAT GCCGCGTGGG AACTGGACGA TATCAGGCGG
    20161 AGGTTTGCGC CTGGCTCGCC GATGGAGGAG CCGGACATTC CCTTCATGGC CAAGTTGGCC
    20221 GTCGGCGATG CCGCAGGTGC GCTGCGCGAA GGGCTGCGGA TCCTGCGATG CGGAGGTGTT
    20281 CCGCCCGAGG ATGTCCGCAA ACGCAACCTG GAACGCGTGC GCCGCAGGGA TGTGGCCAGG
    20341 CACCTGGGCA CCATCGTCCG CGAGACCGGA TGGGCACCGC ACCTGCCGGA GTTCGACCTT
    20401 GGCGTTGCCC GTTGGCAGGA GATGAACTTC CTGGAGCCGA CCGGCGAGCT TGATGCCCCG
    20461 ACGCTTGCCC GACTACGCGC GCGTGTCGGG CCCCACGACA TGTTTACGCG GAAATTTGCC
    20521 CATGTGTCCG GGGGTCTGTA TCGCGGCCGA CAGCCCGACA GCATCGAACA GCTGGCCGCC
    20581 ATGCGCGACA AGCTGGGCGT CCGCCGGGTA GTGACCCTGA ACGAGGACAT GCCCGAGATT
    20641 GCCGGTTGGT GCCGGCGGCT TGGGCTCAGG CATGTACAGG CCTCCCTGAC GGACGGCAGG
    20701 CTGTCCGATG TCGGCTGGGA GGTGCTCGGC CCGTCGGGCT CGGGGTTTCT CACCGAGGTG
    20761 CCGGCCTTCG TCCAGTGCCG GCACGGCGCC GACCGGACCG GTGGCGTGGT CGCATGCTTT
    20821 CGCACCGAGA CGGGCTGGCC CTGCGACCTG GCATATGCCG AGGCGAAGGC CTTCGGCTTC
    20881 AAGGACCGCT TCCCCGACAT GGTCGACCGC TTCGCGGCCT CCTGCCGCCA CGACCGGTGC
    20941 GCCCACCGCC ATCCCCCCAT CGACACCGCT GCGATCCGCC GTCTCCTGGA GGCCGAACGG
    21001 CCCATGGAGC AGGATCTGCT GGAGCCCACC CCGTCCGACC TCCACTACAC CACCGACAGC
    21061 ATGACCTACG ACGGCGGGGC CGACACGATC CTGGCCCCGT TCTCCATCCG TTCCATACCC
    21121 ACGGGGTACC CCGGAGGCGG CAGATGAGGT ATGGGCTGGT GGCGCTTGTG CGCCTGGCGG
    21181 ACGAGTTGGA CCGTTGCGGC ATGATGCGGG AGGCGGACGA GGTCGACCGC ATCCTCAAGG
    21241 AGGCCGTGGA CTGGACGCGC GCGCGCGAAT GGCTGGGGCG CCAGTATCAG CGCCTGCGTC
    21301 GCCTGTTCAC CCGCAAACGG AAGGATCCGG GCGCAGCCCA GGAGTACGAC GCCGCGGCCG
    21361 CAAACAGGCT GGACGACATG CTGCGCCGCA AGCAGTCCGG TCCCTCGGAG GAACGTGTTT
    21421 TCCTGTGGTT CTGCAACCAG TTCCCGAATT CGTGTGCGAC CTGCCGCGGA CGGCATGGGC
    21481 GCATGCGCAC TTTGCGCCAA TGGCGCGCCG AGGGAATGCC TGGGCCCTCC GTCTGCGAGA
    21541 GGGACAGATG CGGCTGCCGT CTCATGCCGC TGGTTCCCGG CGGCGCCGTG CAGATGGATG
    21601 AGGACGGCGA TATCGCGGCC GGCGCCATCG GGGTTCGGGA GGACGGTATT GGCCCCAACA
    21661 TGAACCAAGG GTTTGTCCTG GAACCTTTTT TCAGCGATTA CGGAAACTTG GATTAGGAAC
    21721 CGCCTATAGG CCGCCCGCCT TTCCCGCACG AAGTCCCCAA AATCTATCAA TAATTTAGCA
    21781 TAACAATCGA CATGGACCGA TTGCAGCGCG CCGCATGGCT GACCCCCAGA TCCGTTCCCT
    21841 TCTCCGAGCA GGAGAAGCAG GAGGCACGTG TTGCCCTGGC CAAACTGGGG GGTTTCCTCA
    21901 AGCAACTGTG GGCCGCGCAG CAGCACAGCG AGAGGCTGAT GGATGTCCTG AACAAGGCAC
    21961 CGGACACGCC CCCCGAGCAG CTGTTTTCGA TCCGCCATCT CATCCGCAAG TTCCGGGACG
    22021 AGGTGCGCCA GCACTTCGCG GGGCTTGTGC CGACCTTCTC GACCGCCATC TCGACGCTCG
    22081 ACCCTTTCAA GAAGGATACT GACACGGCCG CCATACGCGA GGGCCTGATC GACGCCATGC
    22141 AGCAGCTGTC CGAGGTCGTC GAGAGCTATA TGGAGACCTT CGAGGACTTC AACGCCCCCG
    22201 ATCAGGTCCA GCGGTTGAAG GCCCTGTTCC AGAAGGTCAA GCAGCTTGCC CAGAGCATCG
    22261 AGGCCGTCAT CGAGGGCCGG CTTCGCGACC ATTTTGAGAA GGACATTCTG AACCGCCAGA
    22321 AGATCGGCGA GCTTCATGAT GGCATCAGGC GCCGCGCGCG GCTGATCGCC ATGTTGGAGG
    22381 GCTGACATGG GCTTCATAAA GAATTCGGAC GGCGACGCCG ACCACATCAT AGAGAGGGTC
    22441 TTCGACGATG TCGGTGACGC GCTGCGCGAG ATCGCCGAGC ATACCGTTCC GGACGAGACG
    22501 CCCGCTACGG TGGAAATCCC CGGAGACGGG TTCCCGCTGG ACGAAAAGGC AAACTGATCA
    22561 TGATGTTAAA GTGTTGCGGT TCCTGTGGCG ACGAAAAACC ATTTGATGCA TTCTACAAAG
    22621 ACGCAAGCAA GAAAGATGGG CGTTCCAGTT TTTGCCGTGA TTGCCGCAAA GAAAGTTCAC
    22681 GGGCACATTA TGCAGACAAC AAGGATACCG TCAAGGAACA GCAGAAACAG TACCGGACTG
    22741 ATCACCAAGA CCAGATACAG GATCAGAAAC GCCGATGGCG GGATGCGAAC CTTGACCATG
    22801 CCCGCAGAAA AAGTCGAGAA TGGGATCAGA ATCACAAGGA ACGCAGACAT CAAACTGCCG
    22861 CCCAATGGCG CGAAAAGAAT CGGGAACATC TACGGGATTA CGACCGCGCC TGGCGTGATT
    22921 TGAACCGTGA GGCGTACGCT GTTTATCAGC GCGCATACAA GGAACAGAAT CCGCATATCA
    22981 TCCTGAATGC AACCAACAGG CGCAGGGCGA GAGTGGGAAA ATTTGCTGAA GTGACCAAGC
    23041 AAGAATGGCG CGAAATGATG ATCAGGTACG GATGGCAGTG TTTCTACTGT GACGAGGTTT
    23101 TGACGGACAA GACGCGCACG GTGGATCATC TCATTCCCAT AAGCAAGGGC GGACGCCATC
    23161 ACATAGCAAA CCTGATTCCT TGTTGCTGCG ATTGTAATAG GGAAAAGAAT GCCGTCATCT
    23221 ATCCCATCTG GCGCGGCATC GTGGCATTGG ACGAAAACAA GCAGGCGCAC CTCCTTTCGA
    23281 GGATCGTAGA CGAAATAATG TGCGAGTGCC GCCTCCAGGT TCCAGAGAAT GTGTGCCTGG
    23341 ATCAGTTGTT CAAGGAAATG GACAGAATCT TCAGGACGCA GGTGGTGTGA TGCCCATACT
    23401 GAAATTGGCT GAATCCTCCT TTACGGCACA AGAAATCCAT GACCCGGGTG TGGCGCTGGT
    23461 TGACCCAGTT GTGCTGGAGC GGTTCACCAA ATACGCCCAG ACTTTGCGGG CTGTTGCCCC
    23521 AAAAGCCAAG GATTTTCTGT ACTTCAGTTG TGTGATGATG CACAGCGCAG AAGCGGCTCT
    23581 GGTTAACCAG AAAACTGGCG AGCCGTTGGT CGGCAAGGAT GGCAAACCTA TCACGGCCAA
    23641 TTGGGATATC AATCCCAAAA CAGGATCCTG GAAATGGGTT TGTAGCGACA ATAGTATTCG
    23701 TCCATACAAA AATAATAATG GCGATATATT TCCAGAATCC GAACTGAGGA AGGCGTACCG
    23761 GAAGTGGGTG GAGAAGCCGC TTTGCCAAGA CCACAAGAGC AACACTGTGG ACGGCATGCG
    23821 CGGCCTTATC ATCGACACCT ACTGGGACAA CTCGCGCAAA CGCGTCATCG CCCTGTGCGC
    23881 CCTCGACAGG AAGAACTATC CCGATCTCGC GAGGAAGATC GAGGGTCGCT ACGCCACCAA
    23941 TGTGTCGATG GGCACCGAGG CCGAATACTG CCCATGTGTG CGGGCCAGGC GGACCTACGG
    24001 CGAGATCAAC ATAGACCTCT CGCCGATCGA GCTTAGCCTG GTGGTCACGG GGGCCGATCC
    24061 TGCCGCGAAG CTGCGCCACA TCATCGCCAG CCTGAACACC TATGCGCAGC AGAAGCAGGC
    24121 CAGGATCGAC GAACTGCAGC GGGCCGGATG CGTGACCCCG ATGGAGCTCC AGTCCCTGCG
    24181 CCAGGAGGTT GACGCGCTGC GCGTACAGCT GCTCGCCGTG AGCGGCATCC GTGCGCGGGC
    24241 GGCGCTGGAT CCGAGCCAAG GTGCCAACAT CAGGGCACTC CTAGAGGCCA TCAGCGATCC
    24301 GGCCACCTCG GCCGCAGTCA AGGACCTGGC CAACAAGCAA CTCCAGGAGC TTCTCGGCGG
    24361 CGGGGCCACT CCGGCCGAAC TGGCCTCGAT GGAGACCAAG GGGCCGGCTG CCCCGGCTGC
    24421 CCCGGTTGCG CCGGCGGCGG CGGAGGACGG CAACGGCGTC GAGGGGAACG GGAACGAGAT
    24481 GGCAGAGGAA GACCCCGAGG GCAACAACTC GGCCGCGGAT GCGGTCCCGC CCTACGGGCT
    24541 CGCTGGAAAC AAGGCAATGA CCGGGGGACG CGGCAGTTGG ACCCAGGACC CCGAATCTAG
    24601 CGGACCGCCA CCATGGTCCC TTGACGGGCG GGAAACCCGT CTTGCCAGCG GAAACCTGGA
    24661 TGCCCAGATC CTGGCAGTCC AGGCGCGGCT CGACATGATG CAGGGCACCC TGCGGACGAT
    24721 GGCCGCGGAC ATCCAGGCGA CAGCAAACAG GACACACCCG AAGGAGGAGA AGAACATGTC
    24781 CGATCTGAAG GAGAGGGCTC GCGCCCGTCG CGCGGCGTTC GAGAAGAACG CCTACTTCCA
    24841 GGGGGGAGGC GGCGTCAATG ACCCCGCGGC TCTGCCTTAT CCGAAGGAGG ATGAGGACAA
    24901 GATCCGCAAC ACCCAGGACA AGCAGATGGT CGGCGAGGGC ATGGAACCCG GCGCCGACGG
    24961 CCTCGCCGGG GACGACCTGG CGACCAAGAA GAAACTGCTC CGCGCCGAGT TGGAGGAGCG
    25021 CCGCCTTCGC AGGCACGCCC TCCTTTCGGC CGCCGAGGAG ACCCACAAGG TCAAGACGCC
    25081 GGACGGCAAG GATGTGACCC TGGTGAAGGG TGCCGACGGC AAGTGGACCG TGGCCCCCGC
    25141 CCAGCCGGCC GAGGATGACG AGGCCGGCCT TGAGACCCTG GCGTACTTCC AGGGCGGCGG
    25201 CGGCGTCAAC GAGCCCCAGA CCTACCCGGT CGACCCCATG AACGACAAGG TGAAGAAGAC
    25261 CCAGGACAAG CAGATGGTCG GCGAGGGCAT GGAGCCGGGG AACGACGGCC TGGCCGGTGA
    25321 CGACCTGGTC CTCAAGAAAA AGCTGCTCCG CGCCGAGTTC AAATTCCCGC GCACGAAAGC
    25381 CGGCTCCCCC GACCGCGCCA AGGCGCATTG GGATGTGTAC GCCGGCTCGG ACCTGATCCT
    25441 GACCGCCACC GGCGAGCAGA TCTATGGCGA GGACCTGGGG CGCGACGACT ACTGGGCGCA
    25501 CCTCTCGTCC GAGGACTACG GCCGCCGCAT CATCTCCGAG ATCCGCACCT CCGGCCTGGA
    25561 GAGGACCGCC TACCTGCTCA CCGGCAGGGT GGTGACCGCC CAGGATCCGG CGGCACCGAT
    25621 GCCGCCCGCG CCTCCGGCCC CGCCGGCGGG CATGCCCGGC ATGCCCGGCA TGGCCGAACC
    25681 CCCAGCCGAA CTTCCGGCTG AGCCCAAGGA AGAGGAGAAG CCGGGTGCCG AGTCCACCAA
    25741 GAGCCGCGTC GACGAGGCGC TGGCCGAGGT GGAGAAGGCC TTCGGGGACC TGAAGGAGGT
    25801 CCTCAAGGAG GAGGACGAAT CCGCCAAGCC CGGCAAGGAG GAACTGCCTC CGATCGAGGT
    25861 CGGCGAGGCC GCGAAGACCG CTTCCGCCTT GGACGACAGC GGCGACGAGC TAGCCATCCT
    25921 CTCCGAGGTG CTCGGCAAGA GGATCGAGGC CGGCATGGTC TCCGGCAGCG AGATGGACGA
    25981 GCTGCTGAAG ATCGCCGAGG AGTCCTTGGA GGCCAGCGCC GAGCTGGTCC GCGAGGCCTC
    26041 CATCATCGTC GAGGCGAAGA AGGGCAAGAT GCCCGAGGGC CTGAGGAAGG CGCTTGAGGA
    26101 GAAGGGCAAG AAGGACAAGA AGGAGGGCGA GGAGGAGGAG TCCGAGGGCA AGGAGAAGAA
    26161 GGAGAAGGGC AAGAAGGACG AGAAAGAGGG CAAGAAGGAG AAGAGCAAGA AGGACGAGAA
    26221 GGAGGGCGAG GAGGAGGAGT CCAAGGGCAA GGGGAAGAAG GAGAAGGGCA AGAAGGAGGA
    26281 GGACGAGGGC AAGAAGTCCG AGGCCGAGCT TGTCCTGGAG AAGATGCTGA AGGCCCGCGC
    26341 CGCGAAGAGG CGCGATCTCG TCCGTCTCGC CATCGAGGAG GAGGAGCACA AGCTCGAGGA
    26401 GAAGGAGCAC GAGGTGCAGG AGGAGATGGA GGAGGGGCTT GAGGACCTCG AGGGCCTTGT
    26461 CGAGGAGCTG GAGGACATCG ACCGGAAGGA GCTGTCCGAG GCCGACGACA TGGCGCAATA
    26521 CCTCGACGAG GGCGGGGAGG ATCCGCTCGT GGCCGAGCTG CTCGAGGAGC TGGGGCGCGA
    26581 GGAGGGCAAG GAAGGTTTCG AGGAGGAACC GCCCGCCGAT GACATGTCCG CGATGGCCGC
    26641 GCGCCGCGCC TGGCGCGAGA AGGTGGCCGC CGAGGTCGGG TCAAAGTACC AGTTGAAGCT
    26701 GGAGCCAGCC ACGGACATGG ATACCGACAT GGTGCCCAAA GCCCACCCGC AGCGCAGCAC
    26761 CACGCTGGGT GGACTCGACA CCAAGCCGTC CGACGAAGGC GCCCGCTTCG AGGGCATCGA
    26821 CGAGATGAAG GCCATGATCA TGAAGCAGGT CGAGACGCTG CCGGCGGTCC GCGAGGCCGT
    26881 GGGCCGCGTG GGCGATCTCC TGAAGTCCGG CCAGCTCGCG GCAGCCGACC TCGGCGACGA
    26941 GGCCAAACTG CGGGCGCTCG CGGTGGATCC CGAGGCCGCC AAGTACTGGA AGCAGTACTT
    27001 CGGCGAGGGC GACCCGGCCA GCAAGCAGTT CGGCCAGGAC CTGAGCAAGG AGTTTGCCCA
    27061 GAAGAAGGCG GCCGCGGAGG CCGAGTCCTA CAGGCTGAAG CTTCGCAGGG CCGTTGACCT
    27121 GGCACTCGAC ATGCAGGACA AGGGGTTGAT CAGCCGGGGG CGTGAGGCGA TGAACAGGCA
    27181 GGTCGACGAC ATCATGAAGT TCGACGACCA GGCATTCGAG GCCTTCAAGC GCGCCCTGGC
    27241 CCGCACGACC AATATCGCCA GGGTCGCCGC GTCCAGTTCG CCGGCGCTCC AGGTCGGGAT
    27301 CCGCGAGGAG GCCGAGTCGG CGACGCTGTC CGACCAGTTG GGCCGCCTTT GGATGCCCAA
    27361 GAGGAAGTAG ATCCTTGGCG CCCGGGGCTC AACACCCCGG GCGCCTTTTT TCCATACAGG
    27421 ACAAGGAACA TGGCCAACAC CGGCAAGACG CTCCGTGAGG AGCTTGAGGC AGAGTTCGCC
    27481 CCGCTCAGGG AGTTCGGCGT GACGGAGGAG GAGCTGGAGG CGCTGTACGA GCAGTGCGGG
    27541 TGGAAGCCGC GCCGGCGCAC GCTCATCTTC AACACCAGGC GCGTCCAGGC GCGCACGGAG
    27601 GAGCCATGAG CAAGGCACAT GCCGACGAGA TGGCGGTCGA GATGGCCGAC CGGCTAGGAA
    27661 TCCCGGTGGA GGCCGGCGAG GCGTTCGACG CCCGGCTGGC GGCCGCCGTG GGCCTGGTGG
    27721 CCGGGCATTT GATCAAGCTG GCGGACGGCA TGGATGCCGC CGGGTTCCCG CAGGTGGCCG
    27781 ACGCGCTGGA CAGGACATTG CGCGACATGC GCGGCATTGT GCGCAGCGCA TCGGCCTACG
    27841 AGGAGTTCAA GAGGGAGATC GAGGCGGTTC CGATGGGCGA TTGCCGGGCC GTCGCGGGGG
    27901 TCTACAGGCG GTTCGCCAAC ATGCTGGAGG CGGAGGATGC CTTCATGAAG GCCCGGCAGG
    27961 ACTGCAAACG CAAGTGCCCC TCGTTCCAAC CCATGATCTG ACGGGCAGAA ATCCAACGGA
    28021 GGAACAATGA GATGACCACT CTCAAGACAT ACTGCGCCGA CGAGATCGCC TCGGCCATGA
    28081 ACGCCCAGCT CAATGACGAG GGCTTCGCGG GCCTCTACCG CAAGGCCGAG GCGACCTGGT
    28141 GGCAGAAGGG TCCGGCCTCG CAGGCCTTCA AGGCCGAAAT GGACGCGGCC AAGACGCAGG
    28201 CCGAAGCCGC CGCCGTCCAC AACAAGTGGC TGGCCGCCGG TTCGGAGGGC GCGACCCAGT
    28261 TGGGCAAGGA GCATGACGAC TTCACGCCGC TGACCGAATA CTCCGAGGAG CGGCGCATGA
    28321 GGCTTGGCGG ACAAATGGCC GAGGATGTCT GCCCCAAATG CGGGAAGATG CCCTGCGCCT
    28381 GCGACCAGGC GCATGATGGA TGCCCCGAGT GCGCCGACGC CGGCGGGCTC GCCATCGCCA
    28441 TCGACTTCGC CATCAGGCAT GTCGTGAAGG TAGCCGACGC GCTGGACAAG GCGGGGTTCG
    28501 TCGGCGTGGC CGCCGCGCTG GACGAGACGC TCCAGAAGCT GGCCGCCGCC AAGCCGATCG
    28561 TGGCCTCGGC GAAAAAGAAG GAGAAGCCCG GCCGCAGCTA CAAGGAATGG GTGACCATCC
    28621 TCGGCAAGAA AAGTCCAAAG GCGGCCGAGA AGTTCAAGAA GACCTACAAG GGCGCCCTTG
    28681 AGCACGCCAA GAAGGAGAAG GGCCTTGTCG CCGAGAAGGC CGAGGAGTAC GCCATGCGGA
    28741 CGGCCCTCGA CGATGTGCCC AAGAGTTATC TCAAGGAGCC GACGCCCGAG CACGGCAAAG
    28801 GCAAGAGCGG CCCCCTGACC ACCAAGCGCT AGTCGCCATC CCAGCCGGAG CGAGTGAATG
    28861 TTGAGGCTTG TCCAGATAGG CAACGCGCTG CCGTTGTCGT ATCCCGTCGA CTCCACCTCG
    28921 GTGTTCGAGC CGGGGATGAT CGCCCAGCTC AAGTTGGGCG GGCAGGATAT CGTGGCGGGG
    28981 CTGTCCGACG GGACGGCTCC GCTCGGGATC ATCGACGACG TGCGGTCGAC GGCGTTCACG
    29041 CGCCCGTCCA TCGACGAGAC GGTGATCATC AAGTGCACCG GCGTCCTGGA TGCCTACGGG
    29101 AAATGGATCA GCACGGCGGA CGCCAAGCAG GAGTTGCTGA ACTCGAATGT CGTGCCCTCC
    29161 AGCTTCGTGG CCGACTACGA GCACCTGATC CTGAACCCCG TCAACGGCAT CCTGATGGCC
    29221 CCGGCCGGCA GCGAGCTGAA TTTCGACCTC GACGGCGACG GGAAACCCGA CAGCATCAAG
    29281 ACGATCGTCG ACTATGTCTA CCAGATCCCG GATTTGCCGG GCGAGGATAC CACGGTCGGC
    29341 AGCAACAGGA TGACGATCTG GTTCACCCGC GGCGTGTACA TCACCGACAA ATTCGACACG
    29401 ACGCAGAAAT ATCCCCTGAA CGCGGCCTTG TTCGTGAACG AGGAGGGGTT GCTCACGACC
    29461 AAGCAGGCGA CCCCCAACCA TCCCGCCGTG GCGATGATCA CAGGGCCCCC CAGTGCGATG
    29521 CTAAATAACA TAGAGTTCAT GTGGTTGTAA TCATTAAGGA ATTTTTCAGA TGACCTACAC
    29581 AGATAATGCC AAGCAACCAA AATGGACAAA ACAGGATGAA AATTTGCTTC ACCAATTGTT
    29641 TGGTTCCATG TCCATAGGTG AGTTATCAAA CAAGCTGGGG CGTTCATCTA ATGCCATATA
    29701 TCTTAAAGCC AACCAACTCG GATTGCGCAA GACGGCAACT TGGACCAAAG ACCAATTGGA
    29761 TTTTCTGCGG CAACACTATG CTTCAGCCAC CGCAGAAGAA TTGCGAACAG AATTCGGGCA
    29821 TCCTCTGTGT TCCGTCATCA AGAAAGCGGA GCAGTTGAGA TTAAGACGCC CATGGAAGTG
    29881 GACAAATGAT GAATTGGAAC TGCTAAACCA ATTGGTCGGG AAAGGCTTGT CTGATCAAGA
    29941 GATGGCAGTT GAGTTGGGCA GACCGGTGAC AACCGTGGCG GCACGGCGCA GGAAATCCGG
    30001 CACGCTGTTG AAAAACAGGT GGACAGAGGC CGAGGATAAT GCCATTGGCA AGCGCGCGGC
    30061 ACAACTGGGT CTCGCCAAAC TGGAAGTGTG GTCGGAACCG ATGGAGCAGT TGCTACAACG
    30121 GCAGTATCCG ACCAGCACCA TACCGGAACT GCTGGCACTG TTTCCAGGCA AGACGAGACG
    30181 GCAGGTCAAG CGTCGTGCGC AGCAATTGGG GCTGAGGAAG GATCTTGTTA CCTTGGCCAG
    30241 GTGTTTCCAC ACCGAGCTTG GCAAAGTTCC AAAAATGCCA GGCCAATGGG CGCGTTGGCG
    30301 GAACACTGTA TTGAAGCGCG ACGGATTCAG ATGCCAAGAG TGCGGATGCG TCAAGGATCG
    30361 ATTGCTTCTA CGGGCGCACC ATATTGTGCC AAGGCATGAT CCGGAATGCG CCAAATACGA
    30421 CCCCGACAAT GGCATCTGCC TGTGCGTGGA TTGCCATGAC TACATCAAAG GGTGCGAATA
    30481 CGAGGTCAAG GACAGGTATC TCGCCATCGC AACCCGAAAC CGGGAGGTAT CTTGATGGCT
    30541 TTCGCACCCG AGGACAGACG CGCATGGCAG GACAGCGAGA TCATGGCCGA GTTCGAGAAG
    30601 ATGGCCAAGG AGGCCAACCT CCTCGGCGGG CCGCCCTCGG AGGCCTTCGA GCCGATTCCG
    30661 GAGAGGATCG CCGCGCAGCC GACCTGGGAG GACGAGGATA CCCAAGAGCC TTCCGATCCC
    30721 GCGGATGGGC GACATGCCCA ATTTGCGGAG CAGGGCGCGC GGTTGGCGGA AAGCATTGCC
    30781 AGGATGGCCG AGGACCTTGC CTTGGCCGGG CATGTAAAGG CGGCATACCG GCTGGAGCGC
    30841 GCCCTCGCCG CGATCACGGA CATCAATGGA GGAGAATGAG ATGCGCCACA ACAAATCGGG
    30901 CGAGAGCGTC GTTATGCAGG AGTTCGAGCG GATCGCCGCC GAGAAGGGCT GGATGACGAA
    30961 GTCGGCCCAG GATTTTCCGG CCGTTCCGGA GCACATCCCC ACCCATCTGG TCAAGCAGCC
    31021 GCAGGGGGGC GGGGCAGAGC CTCCGACCAC CATGCGGGAC ATCGACAAGA TGCTGGCCGG
    31081 TGTCAAGGGG CCGGTCGCCG AACCGGCGGG CTACCATGGC ACGCTTGTCC AGGAGGTCCA
    31141 GCAGGCGCTC ATGGCCGCAA AGGAGGATGT GGGTCCCTAC GGCCCCGACG GCAAATGGGG
    31201 TTGGTTCACC GCCAAGGCCT GGAACGCGTT CGCCAAGAAG AATCCCCAAC TGGGGCTTCC
    31261 GCAGGCTACG GAGACCCAGC CGCCCAGCAA CGCGCTCATG CGCAAGATGC TTGGCGCGGC
    31321 TTCGGGTCCG GCCGGCGTCA AAACATATCC GGCTGTCCCC GAGCACATCC CGATGGGCCT
    31381 GGTCAAGGAG CCGCACATGA CGGAACCGTG GCAGTATCCG ACCGCCAAGG AGATGGTTCC
    31441 CAAGGCCTCG CTCGCCATCG TGGACGAGCT TGTGGCGCTG GCCAACGACC TCGACGAGAT
    31501 GGGTGAGACC AAGGTGGCCG AAGCCGTCGA CGAGCAACTG CGGCTGTACA AGTCCGCCGT
    31561 GGACAAGCTC TACGACATCA CCGGCGAGAC TGGCGAGCAG CTGATCGGCG AAGCGCACCC
    31621 CGGCGGCGGC CCGACCATGG TCCCCGCGAA GGACGAGGGG GGCAAGGTCG AGACGATCGT
    31681 GGAGGAGCAG AAGCGCAACA TGGAGGTCGC CAGGAAGCAG CCCACCGGCA AGCAGGCTGC
    31741 GTTCGTGGCG AAGCAGCTCG TGGCGCTGGC CAACCGGCTG GACGCCGAGG GCAAGAGGGA
    31801 GGCCGCCCTG CTCGTCGACA AGGCGCTCGA CGAGCTGAGG GAGGGCTCCC GCCGCCCTTT
    31861 CGTCGTTGAG GCGGCCGACG CCCAAGTGGC GGACCGCCTC GGAGAGATCT TCTCGGCGAT
    31921 GGACGCCAAC CTCAACACGA TCGAGGGCGA TGTCAAGAAC CAGTGGGCTG TGCTCGGGGG
    31981 ATTGGGATGG GGTAAGCCGA AGGAGTGGCA GCGCTTCCAC GTGTCCGACC CCTATGGCGA
    32041 GCCGCATGAG GACAATTTCG ACGATTTCGT CATGGCGTCC AGGCGCTATG TGAGGGAGTG
    32101 CCTCTACGAC TCGGAGGCCA AGGCCTCCGA TCCCAAGGGA ATGGCGCGCG TCTCGTCCGC
    32161 TATCGCTGGT ATGGTCTCGA ACCTCTCCAA GGTGAGGCGG TTCTACAAGA CGGAGCAGCC
    32221 GGGCGGGAAA AGCCGCAAGG CGATCGACGG CGACTGGACA TCCGCGTCGG ACAAGGCCCT
    32281 CGGGGAGATC GTAAGGCTCT CCACCGAGTT GACTGCGATG GCTCCGGTCC CCGCAGGCAA
    32341 GCCCAGCCAG GCTCCGACCG CCGGCGGTCC AGCCCCTGCG GCCGCCAAGA CCGAGGATGA
    32401 GTTCGAGAAG ATCAAGGAAC AGAATAACAA AGATCTCCTC GGCACGGTGG AGCGTCTGCT
    32461 CAGGGGCGCG ATGAGCGCCG GCGGCAAGGA GGGCGCAGTG AAGAAGATCA TGGCCCGCCA
    32521 TCTCCGCGGA GGCGAGGCCG GCTACGATGC CCTCGTCTCG ATGCTTGAGA AGATGCGCAC
    32581 GGCCCTGAAG GCCGGCAAGC GCTACGATTG GCGCACTGCC CAGAAGTACA ACCGCTGGCT
    32641 ATACGGCATT CTGGCCGCCC TCAAGGGCGA TCCGGCCCTA CAGGGCGTCT TCGCCCACCT
    32701 GAATTCCGGC CACAGGAAAA TGGCCGAGGA TTTGCCGGAT CCGAGCAGCA TGATGGGCAA
    32761 GCCGACAGGC AAGGCCCCTG CCGGCGCGTC TTCTGCGCGC AGGCCGTCGG GCAAGAAATC
    32821 GCGTCCCGAA CTGGTACAGC TCCAGAACGC CATGATGGCC GTCGGCATCC CCCTGCCGAA
    32881 ACACCAGGCT GACGGCAAAT GGGGACTTGA GACCTGGACC GCCTGGAATA CGCTGAAGGA
    32941 CAGCATTATC GCACGTCGTG GTCCGGACAT CGGTCGCCCT CCAGCCCCCA ACACGGAAGG
    33001 CCCCAGCGCG GCTGCCATAG GGGCGGCCAC CAACTTGGCA AAGCGTCTTG GGCGCCTACA
    33061 GTCGGCGCAG GCCACAGTGG CCATCGCCCC CGGCGTTCGG GTTTCCGAGC AGGCCCTGTC
    33121 GAACGCGCAG GCCTTCATGA AAGCCCTGTC GGCGCAGCCC GCAAGCGGGG TGAATGCGCA
    33181 GGATCCGCCG AAGGCGCAGG CAGCCGCCGC GCTCAAGGTG GTTCAATCCT ACCGCCAGGC
    33241 GCTTGAGCAG GAGGACAGCC AGGAGGCCTG GGCCCTCAGC CGCGAAGGGG TGGATCCCCG
    33301 CACACGCATT GCGGCTGTTG ACGGCCTGAT CGCGCAACTC AGGGCGGTGG GCACGGGCAT
    33361 TCCGTCCTAC CGCATGGAGG GTGGACAAGA CGGCAGCGGC CGCTTTCCGA AAGGGCATCC
    33421 GGGATATGGG GAAACTCCGG GACGGGGTAT GGGCGAGAGG GAAATCGGCG AGTTCGGCAC
    33481 CCTCGGCGGA GGTCGCGGAG GTCGCGAGTG GGGGCGCACG GCGCCGGCCA TGTCGCTGGA
    33541 GGACAGCATC TACAACGTGC CGGACGTCTC CGGGTTCGTG AATGATCCGA TGCAGTTCGC
    33601 GGAGTGGGCG AGGCGCTACT GGATGCGCGT CGGCGATGCC GACGAAGCCA GCAGGGGCAA
    33661 CGCCTATGCG GTGGCGCACA AGGTGGTCGC GCACCTGCGC CGCCAGATCG CCATCCTCCA
    33721 GGACAGGCTG ATGCGCGCGC CTGTCCGCAA CCGGGCGGAA CTGGAGACGA CGCTCCGGCA
    33781 GCGCCACGAG GCCCTTAACG ACATGTACAC GGTTCTGCCG AAAGGACGGT GACCATGGAG
    33841 CGCTTGGCGG CATCTATTGA TTTCTCGGGA ATCGCCAAAG ATGTCATGGG CGCCATTGGT
    33901 GCCCGGACAC AGGATCTTGT GAACGCCAAG CAGCATCCGT TCGAGACGGC TTTCCGCTAT
    33961 CTTGTGCCGG GCTGGCTGTT CGTCAAGGGG AACTGGATCC TGGCCCTGCT GATGGGCGCC
    34021 GCCGAATCGG TGCTGGGGAT TGGCCCCAGT GCCTTGGGTG CCATGATCGA CCGGGCACTC
    34081 GGCTTCGGCG GCTCCGTCTC CCCAACACAG GTCTCCATGT CGCAGTTGAA GGACGTTTCG
    34141 GACAATGTGG TCGACAAGAT CCTCGGTGGT CTTGTCGAGA GATCCGCCGC TTTCCGCCGC
    34201 GAGTTGGTGG CTTATGGCCG CGTTCGGCCC TCAAGCCTGG TGGTCGCCTG GGCGGCTGGT
    34261 CCGGATCCGA TGATGAAAGA GGCCGTGGGG GTGACCCGGA GCAGCGGACT GCTACGATGG
    34321 CTTTTCCAGT TGCCCGGAAG CCGGCGCCAC GGTCTGCTAA GCGGCGCCCT TTTTCAGGTC
    34381 CTCAAGTTCC TGGCCATCGG TCTGGCCGGC GTTGTCGGTT TCGACGTGCT TGGCAAACGG
    34441 CTGAAGCAAG TGATCCCAGA AACCGGCGGT CTGACCGGCC TGCTGGGCCC AGAAGGCGCC
    34501 GGACAGGCTG AGGGGAGACA GCCCAAAGGC AACATGCGGC TGTACACGAA CCCGGCCGGT
    34561 GATGTTGAGC GCTCCCTTGC CATCGCCTTG GATGGGCTCG TCAGGGACCG GAATGGCCGC
    34621 CCCTTTTCCG CGCTGTTCGC GCAGTTGAAG GGCTATCCGC TGGTCGGATC CCCCGAGATG
    34681 GAGCGGGTGC TGGGCGAGGT TCGCGCCGCC CACGGAGGCG CGACTATCAA GGAGATCGAC
    34741 CGGTACAGGA CTTTCGCAGC ACCGCCCGTG GCCGAACTGG CCGGAGCGCT GCTGCCGCAG
    34801 GCAACCTACG CGAAACGCAC AGCCCAGCCG CCCCCGAAAC CCGACATGGA GCGCGAACTC
    34861 GGGGGCATCC TTGGAGGATC GAAATGACGA GGGAATGGAA CGGCAGCCAG GTGATGGAGG
    34921 AGTTCGCGAA ACTCGCCGCC GACAGCGGTC TCATCACCAC CGATTTCGGC AAGCCGGCCG
    34981 TGGGAAATCC CGACAAGGAG ACCCCGGTCA AGGACCGCAG GCGCTATGAG CCCAGCGAGG
    35041 AGTACGGGGT CACCAAGGAG ACGGGCGAGG ACCTGATCGG CCAGGCGCAT CCGGAGGATG
    35101 CCCGGCCGGC CGAGGCCATG GGCGAGGGTG CGCTGGTCGA GAACCTGCTC CAGCAGCAGA
    35161 AAGCGGATCT GGAGGCCGCC ACCAGGATGC CCAGCGGTGC CTTGGTCGGG AAGCATGCGG
    35221 CGCTGGTCGA GGTTCTGGTG GCTTTGGCGA ACGACCTGGA GGGCGAGGGC AAGGCGGACG
    35281 CGGCGGCGCG GATCGATGCG ACGATTGGGA GGCTTGCCGA GTTCCCTTTC GTTGATGGCC
    35341 TCCGCAAGGA GGCCTTCTTC GCCGCCCTGC TGGGGCCGCT GAAGCGGATC CTGTGGGGTG
    35401 GCGCCGCCGG CGCGGCCGCC TGGAGTTTTG GGCCCACGCT CATCTCCAAG TTGACCAGTT
    35461 CCCGCGAGAG TCTGGGGGAG GACATCCGGG ACCTCCTGGA GGTCGCCTCT TCGATCGGCG
    35521 AGGAGCCCTC GCTGGTAGGC CTGGCGAGCA GCCTCCGTTC GATCCTGGCC CCCTATGCCG
    35581 CCAAGTTTCA GCGTCCCATG CCGGCGCCAG GACAGGACGA GGCGCTCAAG GCGTACCTTG
    35641 CCGACCTCGA CAACTTCGGC CAGGAGTTGC CCAAGGCGGC CTCGATCGTG GCCGCGCTCG
    35701 CATCGATCCC GGACGAGTGG TACAAGTTCG GGCTGGGCGC GAAGTCCCGG CTGAAGGAGA
    35761 AGTTCTCCGA CGTGCAGAAG GACTTCGCCG GGGTCAAGGG GATCGCCGAA ATGGGCAGGC
    35821 GCAGGATGGA GGAGACGGGC ACGCCGGCTC CCGAGGCCGC CGTCGGCCAG ACGGACATCG
    35881 GGGAGATCCA GGGCATCCTG ACCGAGAACG GCTTCAATAT CCCACAGACC GGTAAGCTCG
    35941 ACGATGCCAC CAAAGAGGCG CTCCGCCGGC TGGAACATCG GCTCGACCAG GATTTGCGCC
    36001 GCAACCCTAG GACAGCCGCG ATCCTCGACA GGCGCGGATG GAGCATCGCC GGCAGCGTGC
    36061 TCAGGCCGGA CGGGACGGTG ATGGATCCGG CCCTTCTGAG GCGGCTCTTG GCCGTCGCTG
    36121 GGGAATGATC CGAAACAATT CGAAATAACT GGTGTTTTTC TCGGAAATTT TCCGGTCATC
    36181 TCAAGTGTTT GGATTTTTCC GGAAACCTAT CAATAATTTC GCATAGTATC GAGAAGGTCC
    36241 CGAGGGACCT CCAGGACAAA GACGACACCC GTCGCGGACG CGGAAAGCGG CCGCGATCCA
    36301 GGAGATGAAC AAATGGCTCT CAGAATCCTC AACCCGGGCA TCCAGCCGCT CGGCCAGTTC
    36361 GACTTCGCGG ATGGCTACCT GACCTCCGTC AAGGGCGGCG AGGTCTGCAC GCTGGTGGCC
    36421 CTGTCCCGCA CCAACACGGC CTCCGAGAAG GCGGTCGCCG ATGTGCTCGA CGGCTACACC
    36481 AACTACAGCC AGAACATGCG CGCCGGCCTG ACGCTCAACA TCGCGGTGAC CACGGCCCGC
    36541 CCGCTGTGGC TTACCGACGA TGGCACCGGC GCCTCCGGCA CCATCCAGGG GTACGGCACG
    36601 CTGTTCGGCC AGGTGATCGG CACCCCCGCC GGTCTCGCGA CCTCGGGGAC CAACCTCGGT
    36661 CCGCACACCG CCGCCGCCTC CGGCAAGGTG ACCGCGTGGG ACAAGCCCGG CCTCTACGCC
    36721 GTGACGCTTG ACGCCGTCGA CACCGACGCG ACCAACGGCC TGGTGCCCAG CAACACCTCG
    36781 CTCGTGCCGC AGTCCAAGAT CTACCCGATG ATCCTTGGCG TCCTGACCCC GACCCTCGCC
    36841 CGCTCCGTGG GCGGCGCCGG CCCGGTCGTG GCCCGCTTCG TGGAGTTCGA GTCCACCGCC
    36901 CGCTCCCTCG TCCGCACGCC CGCCTCGCTC GTGGGCGCGA CTCCGGTCTG GGAGCACGCC
    36961 GTGATCTCGT ACTTCGTCGA GTAGGCTGAA CCCGAACCCG AAAGAGTTGG CCTTGTCCGG
    37021 GGGTGACTCC GGCCAAGGCC CGAGCAAGAA GCAAGACAAC CCCACAGGAG GACAAAGAGT
    37081 CATGTCTCTT TTCAACACCC ATGGCGAGAT GAACGCCACC GGCATCAAGG ATGCCCTCGC
    37141 CCAGATCGTG AAGTACGCGA CGATCCTCGA GAACATGGAG CCCGCCAACA CCGGGCTGGC
    37201 CCAGTCCCCG TCGTTCAACG ACGAGCAGCG CGACGAGCTG ATCAAGCGCG CCCTGCTGAC
    37261 CCAGGAGGGC AAGATCGCCC TCGGTCAGGC GATGGCCAAC CCGATCCGGC GCAACCTCGA
    37321 CTACCAGGGA GTCGGCCGCC GTGTCCTCGT GATCGACCCG CTGCCCCAGG GCGCCCTGCC
    37381 CGTGTACGAC CGCGACATCG ATGTCGCCGC CGTCGTGATC TCCTCGAACG GCGCCGCCCC
    37441 GGAGAGCCGC GTGTTCGGTG ACCGCGTGAC TGTGCCCGAG TTCGAGGTGG TCTCGAACCC
    37501 GACCGTCCGC ATCGCCGAGG TGCGCAGGCG CCGGTTCAAC GTGATCGACC GTGCCCAGCA
    37561 GAAGGCGCGC CAGGAGATCC AGGCCCAGGA AGACGCCAAC ATCTTCGCGG CCCTCGACTA
    37621 CGCAGCCGAC GCGACCCTCG GCGGCGAGAA CACCGCCCAG GACATCGCGG ACGCTGGCCT
    37681 GCTCAAGCGC GACCTGTCCG AGATCAAGGT CCAGGTGGAC CGCTGGGACC TGGTCACGAC
    37741 CAAGTTCCTC ATGAACATCA TCGAGTTCAA CGACATCCTG AACTGGGGTT CGGGTGGCGG
    37801 CCAGGCTGCG GGCGCTGGCG GCGAGGTGGA TCCGGTGACG ATGCGCGAGA TCCTCCAGAC
    37861 CGGCCTCTAC GCGCACATCT GGGGCGCCGA CATCATCGTT TCCAAGATCG TGCCCCCGGG
    37921 CACCGTCTTC GGGACTGCGG ATCCGGAGTT CGTAGGTGTG ATGCCTATCA GGCAGGATAT
    37981 CGAAGTGCTG CCGGCTGATG AACCTAAGCA GTTGAAGCTC GGTTGGGTGG TCAATGAAAT
    38041 CATAGGGATA GGCATTGTCA ACCCGCGCGG CGTTGCCGTT GGTCGCAAGA GCGTGGCTGT
    38101 CGGCTAACCC TCAAGAGAAC TGAGAAATCG GGCTGTTTCG ACAGCCCGAT TTTCTTGCTT
    38161 AAAATGTTCC CAACATATTG ACAACCAAAT AAGACGGCAA TATATTATAG GCAGGAGGAA
    38221 ACCTGTGAGG AAATTCACCC AAGAAGAACT TGTTGAAAAA TTATTGGCTT TTTCCAACCG
    38281 TATCGGTTCC AAAAATTTGT CGAAGTCAAT GATGGATAAA GATCCCGATA TGCCGGGATC
    38341 AGCCACGTTC AAACGCTATT TTGGTTCATG GGGTAAAGCT TTGGCTGCCG CCCAATTAGA
    38401 GACTGGCATC ATAACTGGTA GACCACAAGA TCCCCCAATA TTTTTGAGCC AAGACGCCTT
    38461 GGATGTGATC GAGGGTGAAT TGCTTGGCGA CGGAAGCCTG GATGCGTCTC CGACAGTCAA
    38521 TGCTTGCTTT GCCCATTCCA CGGCAAACTG GTTCTATTCG GATTTCTTGA GACGATCCCT
    38581 TTGTGCCTGC GGGGTCCCTT TACGGGACGA GGAGTTCCTG CCTGCCAGGA ACAATAGCAG
    38641 ACCGCAAAAA AGAGTACGCA GTCCATCCAA TGTCACTTTC GGTAAACTCA GAAAAATCTG
    38701 GTATCCACAG GAAACAAAGA TCATTCCCAC GAACCTGACG TTGAATAAAA TACGGTGTCT
    38761 ACATTGGTAT TTAGGAGATG GATATATCGA ACAAAATACT GTAAAATTCT CTACTTGCGG
    38821 CTTTACAGAG GGGGAAGTTG AGCGATTGGC GCAACTGTTG ACGGAACTTG GGTTCAAATC
    38881 TACCAGGAAC AACCATCATG GATATCCCAT TGTCCGCATG TCTAGATTGG CTTCGCGCTC
    38941 TTTTCTGGAA TGGATCGGTT CTTGCCCGGT TATTGGTTAT GCGCACAAAT GGAAGATTAC
    39001 GCCAAAACAA CAAACAATAT CGAAAGAGCA AATGATTCAA GCAATTGTTG TTGCCATGGA
    39061 ATTAGATGCG GACATTTCCC GTTCATACTT TGATGAACGG GGCGAATTTA GTTCCGTGAC
    39121 CGCCATACGC CTTTTTGGAT CATGGAACAA CGCCAAGAGA ATGGCATTAG AATCAAAGCA
    39181 GAATGGGGCA TCCAATGAGC AGAACACAGG AATATGATAA GGAATCGGCA GCAGGGGCGC
    39241 TCAAGGAACT TGCCAAAAAA CTTAAACGGA CGGCATTGGG CAAGCGGGAC GCCGACAATG
    39301 ATCCCTACAC TCCAAGTTCG ACCACCTGTG TTCGCCTATT TGGATCTTGG TTAAAAGCTT
    39361 TGGAATATTC TGGTCTTGTG GAGGGGAAAA GAACAGGAAG ACCCAAAAAA TCCTCTGATG
    39421 CGAAGAAGAT CTCCAGACAG CCCACGGACA ATCAGTTGAC TTTTGTATGG GATGGGTCCG
    39481 CCTCCGATTC AACTCCAGAC CCGAATATTT TCCGTGTCGG TTGGAAAAAC CTTGCCGCCG
    39541 GTCACCCATA TGCCGACGAC CATGTGTTCT TTTCCAAGGA GGAGATCTGG CGACACCACT
    39601 ACGAACGCAA CTTGAAAACC TTCGCTCACG GGGATCTTGT CGTCCCATTC CAAGATTTCC
    39661 TGCGCAGGCA TATTTCCCTG TCGGGCTGGA TCTATCCCCC GAAACCGTCG CCCGAGGATA
    39721 TGCGCGACCT GCTACGTCGC CTGAAATCGA CCAAAGGGGC GCCGAATACC TCTAGCACCG
    39781 TCGGCACAGC GGAGATCAAG GGTTGGTTCC GCAGCATATG GTCGTCTTCA GTGGGTAGGT
    39841 CTCTTCCGCC TGTGCGATCA TTTGATGACG ACCGCCTGAT GGATATGATT ACTTCATACC
    39901 GTTTTGGCTT AGGCAACAGC AAGGATTATA GGTATATGTT CGGGAACAAA GAAGTTGAAT
    39961 GTCAGGAATT GTTCGACATA TCTTTCAAGC AGATTCGCCG TGGTTTGGAG GTGAACAAAC
    40021 AGGTCGTTTC TCTTTTAAAT CCGTTGCTGA CCAAATTGTT GCTGGAAATA TATGGTTATT
    40081 ACGATTCTGT AGTGTGGGAC CCTTGCGCCG GGGTTGGCGG CAGGATGCTT GGCTTTGCTG
    40141 CTTCCTGTCC TAGTGGTCGC TATGTGGCCT GTGAACCGAA TGTAGGCACT TACCAAGAAC
    40201 TTTCTAATCT TTCCGAGGTT TTGGGCATGG CGGACCGTGT GCGTCTTGAA CCTGTTGCTA
    40261 TGGAAGACTT CCAAATGGAT GGTGGTTTTG CCGATCTTGT GCTCACCTGC CCCCCGTACN
    40321 NNNNNNNNNN NNNNNNNNNN NNNNNNNNNN NNNNNNNNNN NNNNNNNNNN NNCGAGGACA
    40381 AGATACCGAT CCAGGAAGGA ATGGGAGGAG GGCTTCGTCG GCACGCTCAT GGTCCGCATC
    40441 CGCGATGCTC TGAAACCGGG TGGGAAGGCT GTGGTGGTGT TTGACCAGGA CAATGTGGGA
    40501 TCGTGTCTGT GTCGAGCCGA CGCGATCGGT TTGTCTAGAA TCGGCAGTCA TGATTTGTCC
    40561 AACACTCCAA CTCATCTGAC GCATCGCAAA AATGTAGAGA CCGCCTTGGT TTTCGCCAAA
    40621 CCAGTTTGAT GATTGAGTTT TGTGGAAGCA GATGGCCTCC GCAAGAACCG GCACAGCCCC
    40681 TATTTCTCCG GCGGCAACGA AAAGATCAAT TTCTACAAGG TCAACGGAAT GGATTTCGCA
    40741 ATCGTATCCT ACTCCTCTTC CGACATCAAG CAAGATCGCT GTCGCTGGAT TTCTGGCGAC
    40801 CTGATTCGCC TTTCCGTTTT CCTCGCCCTT CCCTCCCCTG ATCTATCAAT AATTCCATAT
    40861 TCTTGAGCAA GGCTGGCGCA TCCGTTCCCA AAAGCGGCGC AAAGGCACCA ATAATCTATC
    40921 AATTTTCCGG CATTGGTTGA GAGAACTGTT CAGGAGTTGA CATGAGCAAA TTCAACTACT
    40981 TCAGGGTGAT CCTGGTTGAC GGGTACGATT TTCCAACTGT TCCGCAGGCC GATTTTGGAT
    41041 TGAACCCGCA GGCGTTCACT TTCCTCAACC GTGGCAACCA TGTGATCCAA TACTCGTTCA
    41101 ACGGGATCAA TGTCCATGGC GATTTGAACT CCAACGATCC GTCCATAGGT CTGGCGTTCG
    41161 ATGGTCGTTG TGAAAGCAAG GTGTTTTTTC GGGCATTGGA TGGATACGGC ACCGTAAGGG
    41221 TTGAAGCCTG GAAATAGCGG GAGAGTAGCC ATGAGCAGTT TTGCCACTGG GAAAATCTCA
    41281 GTTAACGGTT CCGATATCCA ATTGGGATCG GTTGAACTCA AAGATGCGGA TACGGATGAT
    41341 CGCGCCAAGG TGAAAACAGC AAGCACAATT GCGGAAAGTG ACAAAGTTCT TGCTGTCCAG
    41401 GCGCCAGTGC TTGGTGCTAC GGGCGACACT GCCGCAACTT CTACCGGAAC CCTTTCGGCC
    41461 AAATTGCGCG GATTGCTTGA GGCTTTTTTG GCTCGCGTCC CTACTGATCC TGCCAAAGAA
    41521 TCGGGTAAGT TGACCGACCT CGCAGCAGAT CGAGCATTGG TCAAGACGGA TTACGTTGAC
    41581 GGCGATCTCG CTCCGGTGGT CATCACGATC AGCAACGGTA GCTCGACACA GAGTGCGGCA
    41641 TTGACGGCCG GCTACTGGCA CGTCTGGGCT AACCTCGACG TGTGTATCGC TGCTGGCAGC
    41701 AATAACCCGA CGGCGACTGC CGCTAGTCAC CCCGTTGGTG CCTACGAGCG AGTGGGTATT
    41761 TGGATCAACG ACGCGGACGA CAAGGTGGCG GCCATTCGCC AGGGCTCAGA TACTGGGACG
    41821 GTCTGGCTAA GCAAGGCTAA GGCCAATGCC TAGAGTCCGC CCCGGTCCAG GTCTGCACCA
    41881 AATGCCGCAG CCGTCACGGT TGCTACTGAC ACCTGGCGTA CAATCGGGCA TTGAACGGCT
    41941 GGCTGAAATG CCGATGCTGA TCAACGGCAT GCTACCGACC ACCAGCCTGG TTTTCGTTGG
    42001 CGGCGACGCC AGCGCGGAGG GCTGGGCGGA GCGCGGGGGC GCGGGCACTC TTGCGCTCCA
    42061 GGCCGGGACG GCGCCCAGCT TTGAGCAGCC AAGCCCGCTG TCCCCCGCCG ACGAGTACGG
    42121 GGTGCTGTTC AACACTGGAG GCTACTTCGC CGGGGATAAC GCGCTCGGCA ACTTCGGCAC
    42181 CAACGATCTA CTCGTCGAGC TGTTCCTGTT CCCGAAGGCG ACGAGTCGCC AGATCCTGTC
    42241 GCATTACCTC GCGGCTGTGT CCGGGTTATA CATCATGGGA CCATGGGGCT GGAGCAATCT
    42301 GGCGCTGAGC CTCCACTACC CTAGCACCAG CGTGCTGGTT GAGAGCGCCA ACTTGATCTC
    42361 TGGCGGAATG ACCAACCAGT GGTTACATGC GATGGTGGCC ATCAACCGGG ATGAGGCCAG
    42421 CACCAATGGC GCCAAGTGGT ATATCGACGG AGCGGTAAGC GGCAGCGGAG CCGATGTCAG
    42481 CGCAGCTGCG GCGACCGCCA TGGATTCCAA CAGTCCGTTC ATCATCGGAG CGAGAGCCGA
    42541 TGGTGGTAAT TCTTTCGACA GTGGCCTGGC CTATCTAGCT GTCCATTCGC GCGCCAACTG
    42601 GTTCCAGGCC GGGGCAGCTG GACCTGCTGA ATGGGCCACC ATCGCCAAGA ACCGCTTCGC
    42661 CGCCCTGATG GGCTCCAAAC CAAAGCGCAG CCGCTACTCG ATCCTCGCCC CGATATCCTC
    42721 CGGTACCACC GTCGCCGCGC ACCAGCCCAA GCGGCTGGCG GACGGGTACA CGCAGTTGTT
    42781 CCTGATGGGA CCTTCCACAC CCCGATTCGA GGTGGGGCAG GACGCGAACG GCGTGGACTA
    42841 CGTGGGAGCC CTGATTGAGG GGGCAATAAT AAACCAGTTG AGGTATAGCA TCAGCCGATC
    42901 AGATTGGACT AAAGCCGGTG CCGTAGCGGT TACACCCAAC ACTGTGGAAA CGCCAGACCC
    42961 ATTAGGATAC TACGGGGCGG ATAAACTAAC TGGTCTAGGA GCCGAGGGAG TCAGTGATAT
    43021 ATACCGGACT ACATCAGGCT TTGGAGTCTC TGTTTCACTA GCAGTAGGCA TTTGGATAAA
    43081 ACGAATATCA ACCGCAGGCG TAGTAACGAT CAAAAATTCC TCGGGAAGTG CTTATGGTCT
    43141 TTGGACATTG AACCTCGCAA GCCTGCCCGA CCGTTGGGAG CGCATTACCC CAATCCATCC
    43201 TGCGGTAACT GTTACGACCG CTTTCACGTC AACTAGTGTT GGTGCAGGTG GCATTCTGCT
    43261 TTTTACAACC GGGGGCTCTC CTCTTAGTTT CTACATGTGG AATGCGCAAG CCCAACCAAA
    43321 TACCACAATA CTCGACAGCG ATGTAATTTG TCCTAGTAGT TCGGCGGTAA CCAAGCCCGC
    43381 TGACGTGCTC AAGTACACCA TCACCGAGGG ACAGGAGATT GGCGTCGGCA AGGGTAGCAT
    43441 GTATGTCAAG TTCGTCGCTC CTGATCTTGC GTCGTTGGAC TCAACAAAGA CACTAGTGAA
    43501 CCTAAGCATT GGTTCAGCAA CAGATGACCG AATCATGCTG TACGTCGATG CCTCACGCCA
    43561 CGTAACCGGA CATGTGTTTG TTGGCGGGTC GACCGCTGGC AGATGCTCCA GTTCGACAGA
    43621 TGTTGTGGAC GGGATCATCC ACGAAGCACT ACTCTGCTGG GATTGTGCCG GACTACATCT
    43681 CTGCGTTGAC GGTGTGTGGA ATGGTGTTGC CACCACAATT CCCACTGGAT TGACTCGGGC
    43741 GACAATCGGC AGTTCCCCTG TTCCATCATT CCACGCCGGA CCGGTCCGCA TCATCGACGC
    43801 CCGTCTGTGG CCTAGGGTGA TCACCTGGCC CGGGAGGCTC CGCTGATGCG CAAATATCTA
    43861 TTCATCGCTG CCACCGTAGA GCGGCTCAGC AAGAGCGGAC TGCAACTGCT TACCCCTGAA
    43921 GTCAAGGACG GAGGGCTCCC GGCTCAGCGA TGGGCGCTTC AGACCGACGG CGAGTACCCC
    43981 GACCGCGAAG CGCTACTCAC CCCGCTGGGC GACGACCTCT GGCAGGTGAT GCCGCTCACG
    44041 GATCGCGACT GGACCAATGT GCTCACCGAG GTTGGACTCC CGCCGATGGA CGTGAAGCAG
    44101 CTCGAGCAGC AGAAGCCGGC CGAGGCAGCG GCGTGTCTCT ACGCCAAGGC CAAGGACGGT
    44161 CAGCCGACTG GCGTTAAGCG GATGCCGTGC GTCCTGGTCG GCGATGACCC TGTGATAGAG
    44221 GAATTGGCAA AGACAGAACG TGAAAAATAA AACAATCATG GTTTGATATA GCGCAAAGCA
    44281 CAAGAGATTG CCGAATATTC TGATGATGAA AAAGATTACC AAACCTTTTG ACAACCATAC
    44341 CATTTATGCG GGTGGGCATG TCGGCAGCCG CGGCTCCCTG AGTTCGGTCA GGCACAGCGG
    44401 GGGCGAGGAC TTCTCCGACA TCGATATGGA ATGGGAGCAG ATGGTCAAGG CCGTGATGAT
    44461 CTCACGAGAT GCCTCGTTCA GCATGCAGTG GCATGGGGAT TGGGAGAACT TGGACGATCT
    44521 CGATACGATC CTGATCATGA CGCAGGTCCT GTGGGGCGCA CCCTACCGGA AGCGCGACGA
    44581 GCAGGTCGAG CCCCCCTTCG GAAGGAGATA AAAGTGAAAG TCCTGAACAC GAGAAGGAAG
    44641 CGCATCATCG GCGAACGCGT CGCCATCCCA GAGTTTGAGA TGGTGTCCTG CCCCGCGATC
    44701 CGCATCGCGG ACATCAGGCG GCGCCGCTTC GACATCATCG ACCGCGCGCA GGACGCTGCG
    44761 CGGCGGGAGA TCGCAGCGCA GGAGGACAAG GCGATCTTCG CCGCCATGGT GTCCGTAACG
    44821 CGGGACGAGA TCGTCCGGAG CGGCTACATC GGAACCCACT GGGGTGTCGA GATCATCGTC
    44881 TCCAGGGGCG CCGACTTCGA CGACGAGGAA GCATGAGGAT CCTGGACACA AGGAAGGCCA
    44941 AGGAGCGGCG GGACACCGAG GCGACCGACG AGCGGGAGAA GCGCCAGTTC GAGGAGTGGC
    45001 TGAGCGGCAC GAACACAGCG CCCCTGAACG CCGATGAACT CCGGGGCATC TGGGGCCTCT
    45061 GGGATGGCCA CGGAGGTCGC TCTATTACCC GGAGCACTCG GAGCCCCCAG GAGCTGAAAA
    45121 GGCTGGCTGA ATCGCTGCGC AGGCAACTCG GTCTCCCGCA GGCGAGCCCA TGAGGATCCT
    45181 CAACACGAAT ACGCGGCCCG CGACAAAGGC GCTCACCAAG GAAGATTTCC TCGGAGTCGC
    45241 GCTGGAGATC GAGGGCTGGT CTTTTGTTCC CCAAACACTG ATCCTGTCCG AGATCTCGTT
    45301 CACCATGGCG TTGGATCGCG ACGAGGACTC CGAGTTCCTC GAATGGTTGG ACGGGATCGC
    45361 ACAACCCACC AAGGAAGGAT AGCATGGCAG GCAAGACCCT CAACGAGCAA ACCACCCGAC
    45421 ACCGTCTCAT GGAGTACGCC AAGCTCATCG GCGCCCACGA GGACCTGAAG CAGGTCTTCG
    45481 CGAAGTGGGA CGCCATCATT CCGCTCGCCC CGCCCGACGA GCGCGACTCC ATGGCCCACA
    45541 TGGCCATCAT GGAGGTGGAG CGCCTCCTGG ACGTCTATTC GGCGCAGGGG GACGGGCTGA
    45601 CTATCAACGG CGAGGTCGTC ATCCCCGCCG GGCGTAAAGA GCAGAATCCG ACCGTTCCCG
    45661 ATGTAAAGGG GGACGCATGA ACTCCCATCG GGTCGGCATA AAAATGCGCT ACTGGACCCT
    45721 CCATACGGCT GGTGCTAAGC GCTCAGCCGT CGACTGTCAA CCAAACGGCA AATGGCGTCT
    45781 CGGTGACACG GTGGGTATTG TTCCCAAGGG GCACGATTGT ATCCTAGAAG GCTTCGTGAT
    45841 CCGCAAGGGG CGAACTGTGC GTAAGGGGAC AATCGCATAT GTGCCAAACG GCGGCGGAGA
    45901 GATGAACTAC ATCTTCCGCG GCAACGATGT GGAGTAGTAC ATGGTGCTCT GTAAGAAATG
    45961 CGGGAACGAC CTGGATACAG AATGCTTCTC AAGGAACGCT CGGGCAAAAA ATGGCCTGTG
    46021 CTCCATATGT AAGAAATGCT CGGCGGAATA CCAGAAGGGA TACCGTGAGC GAAATGCCGC
    46081 AGAAGCGGGA ATACTACCTT GACCATAGGG AGGAAGTGAT TTCCAAGGTC CAGAAGCGCT
    46141 ATTCCGAGAA AAGAGATGAA GTTCTCGCAT ATTGTCATCA ACGGTATGAG GACAAACAAG
    46201 AGGAAATCTC TACCAAAGCA AAAAAGTACT ACCAAGAACA CAAGGATGCC ATCAAGGCCA
    46261 GAACCAGTCA ATATGCGGTC GAAAGATACA GGAACGACCC TCGGTTTCAA ACCATTATGC
    46321 GCCTACGTCA TCGATTGCGA GAGGCATTCA AACGGTACTC GCGCAACGGC AAAACGAAAC
    46381 CCTCGGCCGA TTATGGCATC GACTACGATG CTATTTTCCA ACACATCGGC CCTTGTCCGG
    46441 GCGGGATGAC CGATTACCAC ATTGATCATA TCAGGCCTTT GTGCCTGTTT GATTTCGATG
    46501 ATCCGGAACA GGTCAAGTTG GCCTTTGCTC CGGAGAATCA TCAATGGCTT CGTAAAGAGG
    46561 ACAATCTGGC GAANNNNNNN NNNNNNNNNN NNNTAAAGAG GACAATCTGG CGAAGCATTG
    46621 TAGAATCGCT GTCGTCGCTC AAGACGAAGC GCTTCAAGGA GAAGACAGAT GAGTGATGTA
    46681 GGAAAGAAAC TTACCGGTAA GGTAGTGTGG TTCAACGACA AAAAAGGTTT CGGCTTCATT
    46741 TCCCGCGACG ATGGGGGCGG TGACCTCTTT GTCCACTTTA GCAATATAAT TGCTGAAGGA
    46801 TTTAAGTCAC TTACGGCCGA GCAACTGGTG TCGTTCGCCA TCGGGCGCAA TAACCGCGGT
    46861 CCGCAGGCGG TCGACGTCGA GGTGATCGGC GAGCCGGAGA GCGACGAGGA CGAGTAGGTC
    46921 GATGGCCCGC GACAGGAGGA ANNNNNNNNN NNNNNNNNNN NNNNNNNNNN NNNNNNNNNN
    46981 NNNNNNNNNN NNNNNNNNNN NNNNNNNNNN NNNNNNNNNN NNNNCCATCC CAGGAGGATG
    47041 GATGTCATGC TGGGGGACCT TGGCTACAAG ATTCCCCATG GGCAGTCCCG CGACCTCCTG
    47101 TCGGCCACAT CCGGCCTGAA TCCGGCTGCG GTCGAGCGGT CCCGCCGGGA GGGCTCCATC
    47161 GCGGAGCGGC TCCGGCAGGG CGTGTTGATG GAGGTCGCGG TCCCCGTCCC AATCCAGCCG
    47221 CCACGGATCT CCGTGGCGGA TCCGGCGGCA ATCTCCTTCC CCCAGCGGAC GAAGTCCATG
    47281 GTCGTGCCCG AGGGTGGCGA CCTGACCGAA AGCGTCCAGT CGGTCGTGGC CGACGAGGAC
    47341 GCCGAACTCC TCAAGCAGAT GGAGGAGGAT GAGCGCGCCT TGGCCGAGGG CGACGCGGCG
    47401 GGGTTGCCCG TGACCGTCGA CCCGGCGAGG GCCAAGGCGG TCCTGGACAA GGTGTCAGGG
    47461 GGCTGCTGCG GCGGGAAGGG GCGGAAGTGA TCGAGAAGAA GGCCTGCGAG GTCTGCGGCC
    47521 TGGCCGACAG GCGCATCCTC CATCGACATC ATATAATGCC GCAATGCGAT CCCCGTTGCC
    47581 ACAACGGTTC CGGCAACCTG GCCTGCCTGT GCCCGAACTG CCACTCCCTC GTCCATGCGG
    47641 GCGAGGTTGT GATCCTGGGG GTGTACCCTT CGACATCCGG GCGCTGCCTC GTGTGGCATC
    47701 GGCGCGGGGA ACCGCCGCCG TTCGCGCGCG AGTTCTGGAT TGTGAAGGAC AACCCGCTGG
    47761 TCGTCACGCT CGCCGGCAAC AGCGACGACC TGCCAGATGA ATAAGTTTTC TCTAAACCGC
    47821 TTGTTTGGGA CGCCTTGGTT CTTATAAAAA TCTATCAATA ACCAGGTATT AAGTTGTGCC
    47881 TTGAAGGTAT TGGTGTATTC CTGGCACAGA TTGTCGACAC ATCCTGGGGG TATTGTAATG
    47941 ACGACAAGCT GTGACACAAG GACAGTGGCT CTGGGTCAGT CTATAAACCT AGACATCAGG
    48001 GTACTGGACA CCCTTGGTCA ATCCGTTGAC GCAGACAGCC TCCCTTGGGT GGAGATCAGG
    48061 GATCCGCACA ATACTGTTCT GCGTGTGTTG TCGCCATCTG GTGTCATTCG CCAGGATGTT
    48121 GGGCTTTACC GATTCACCTA TGCTCCTCCG CTGTCATCCG CCACGGGCAT CTGGACCGAC
    48181 CATTGGCGGG CCATGATTGG CGGTTTGATG GTCGATTCAT CCCTCCATTT CACTGTTTTG
    48241 GACGCCAATG GCTCGATTGA GACGGTTGGC CTGCAGATCG GCGACCCTCC CTGCAGGGTC
    48301 TACAGCCAGG CCGAGATTGC GGGCATCAAC ATCCTGCTCG CCCAGCTGAA GTGCCGCCTG
    48361 CGGAACAACG CCAAGGCCGA GACGCTCGAC GAGTACGGGC AGAAGACATT CGTGGACTGC
    48421 CCCATCTTCA CCGACGACGA ACTCCTGTGC TTCCTCAACG GAAGCCTCTC CGAGTTCAAC
    48481 CAGACGCCCC ATTGGACCTC CTTTAGTTAC GACAGCGCGC TGATCTACGA CCGAAACGCC
    48541 CATGTCATCG TCGAGGGGGC CTACATCCTC GCGCTCGGGG CACAGATGCT TGTGGAGGCC
    48601 GGGCGCGAGT TCACGGTGAC GGACAACGGC ATCACGATGC AGCCGCCGCC ACTGTCTACC
    48661 ACGCTCAACA ACCAGTTTGG GGCATTGCTA ACGGCGCACA CGGAACGGTT GAAGTTCATC
    48721 AAATGTAGTA TGAAACCCTC ACCTGTAGGT GTAGGTACGT TCCGTGTGAC TGCGATCGCG
    48781 CCCGCCTAAG GAGTTTTTGG AAATGGAAGA ATCAAGATGC CCCGTCTGTG GAGAGAAATA
    48841 CAATGGCAAA ATTGGCATCA GTAGCCATCT GTTTAAGGAC AAAGATCTGG ATCATCGCCG
    48901 CTTTGTCGCA CAGCAGAATG CGATGATAGA TGGAATGTTC TCGACTGATG TGTCTTGCGA
    48961 AACTTTGGCT GCGGCAGACA CATGTTGGGC AAGCACAACC TACATCTGCG AACGCTGGCG
    49021 CAAGTTGCCT GGCTACAAAG AACGCAAATC GCGCATGGAT TCTTTGCGCA TGAGGCGCGA
    49081 ATGGCAGAAC GGTCAACGCA AAGTGCCCAA GGGCTTCACG AATGCCGGAC AGCCATACGA
    49141 CCTGGACAAA GGGACGACAA TCAACAGGGA ACAGCATGAT CAGATTGTCG CGCTGTTCGG
    49201 CTCCGACTTC GGAGCAGCCC GGATTGCGCA ACAGGTCGGC TGTAACCCGA AAACGGTGAA
    49261 TGCCACATTC ATCAGAGAGT TTGGTCAGCA GGCAACAGGG GAACGCGGAC AACGGCTCCA
    49321 CTCCCTGACT TGCGGCAAAG CGGTTGCCGG ACACAATCGG ATAGACCCGA CATCTGAACG
    49381 GGGCAAGGTG ATTCTCGATG CGTTCCGAGG TGACGAGGGC ATCAGGACAA TCTCGGCGCG
    49441 TTTGGATGTT GGCACGACCG CCATTGTCCG CCTGTGGAAA CTGGAGTTCG GCCAGGAAGC
    49501 CTACGAGGCG CGGTGCGCCA GGTTGATGCG CCTACAGCGG GAGCGGGCGG CGAAAACGCT
    49561 GGACAAGGCA AGATTCGCTG GTTCGAAAAA CGAGATCCTG TGCCACCGGC TTTTGGCGGA
    49621 GAAGTTGTCC GGCACCGAAG TCGTCCACCA CGACTACAGC GTAGTGCCGA GATTGGAACT
    49681 CGACATCACC ATTCCGGAGA TGATGGTAGC GATCACATGG GACGGTGTCG GGCACCGAAA
    49741 ACCCGCGTTC GGGGAGACGG CGTTCCGGAA AGTGCTTGCC AACGATCGGC GCCGCGAGAC
    49801 GATCCTGGTT GAAAAGGCAT GGCGGCACAT CTCGGTTGTC GATGAGGGTG GTCATGATCC
    49861 CGCTTTTGTC GCCAGGATGG TGGATGGCAT TCTCGGTCTA CTGCCGATCG CCTGGACAGG
    49921 GAAAAGGGTA CTGGAATGAG ACTTGTCAGA AGGACCATAG AATACGCCGG GATCTCGGAC
    49981 CCGTCAAGCC CCTCCGAGAT CCGGGTCGAG ATCCTCGGGC TGCGGAACGC CATCAAGCAG
    50041 GCGGAGGAGT TGATAAGCCG GCACGAGCAG GCGCTCGAGA TCGCCGGGAC CATGGAGCGA
    50101 TCCATCCGGG AGGCCCAGCA TGGCATCGAG GGAAAAGCTG ATAGCGGAGC TTCGGAGGAG
    50161 GCTCAAGAGG ACCGAGGCGG CCCGCCACTT GTGCGATAGG CAAACAAATG CTGAAACTTG
    50221 ACAGTTTGTC CATGATGCGC ATTGTTGCGG CTTTCGATGG CGGCAGGCCC ATCCAAGCAG
    50281 TCGCCATCGA AGAAAATCTG GACCAAAGGG TTGTCAGAAG GATATGGCGG CAGACATTTG
    50341 GCGATGCTGC CGTGAAGAAA CGTGGTTGTA ATCAGCGAAC AGCCGCAGCT GTTGCGACAA
    50401 ACACCATTGA TGACGATAAG ATTTCCCAAG CGCGTTTGAT GGTGTCACAA GGCATTGGGG
    50461 TCATGGAGAT CTCCTCCAAC ATGGGAGTGT CTCCCTCCTG GATACGCAAC GTTGTGTCGC
    50521 AAGAACCGGA CTTGTATAGG GCCATGTTGG CAAAGACGAG CGACATCAGA AGAACAGTGT
    50581 TACAGAAACT GCGCGCTCCG AATGCCCTGA CAGAGAATAA ACAACAGGCC GCTGTCGCTT
    50641 TGGCGAACAG CGATATGACA CTTGCGGAAA TCGGACATGA AGTTGGCGTA TCCAAGTCTT
    50701 CTGCGGCAAA CCTCTTGAAA TGCGGGTTGT CCAAGGAACA ATATGGCGTC CGCACCAAGC
    50761 GGATGCGACG ACTGGCTCGA CGCCACGCTA TGGAAAGTCT GGTCAGGGCG GGAAAACTGG
    50821 GATCGCGACC AGAAAACGAG TTCTACAAAC TGTTGCGGCT GGCTTTGGCC ACAAAGGTCA
    50881 TCCATCACGA CTTTGACATC CTGCCGCCTT TTGAAATCGA TATCACTTTG CCGCAATTGA
    50941 AGGTTGCCAT CCTATGGGAT GGTGTCGGGC ATCGGAAACC CGTTTTCGGC GAATCCATAC
    51001 TGCGGAAAGT CCAGAACAGA GACAGATGGA AAAGGAAACG CCTTGCCGAG ATAGATTGGA
    51061 TGGTCTTCGA GGTCAAAGAC GACAACAGCA GGCTGCGGAC AACTTTCCTG GAAGCGCAAG
    51121 TTGGGCGTCT TTTCGCTTTG CTGGATGATA TGAATCATGC CGAAACCATC AGACGCTTCT
    51181 AGGGAAAAAC TTTTGGACGA ATTGCGCAAG CGCATGAAAA AGACGAAAAC GGCCCAACGC
    51241 CTATGCACCA AATATGGCGA AAAAATCGGT TTCATCGACC AGGTGCCGAT TAGATTTGAG
    51301 CCGCTTGATG TGTCTGCCAA GACCGTGGAT GGTGAGATTA TCCTCAATGA AAGACTTCTT
    51361 GGTGGAGAAG TGCGTGACAT ACTTAGGTAT TTTACGCATG AACTTGTTCA CTGCCTCCAG
    51421 CAGAAGCACG GCAAAGTGGA CGGCGAGACC AAGGATGGCG ACTACCTCGA CGACCCAAAC
    51481 GAGGTGGAGG CTTTCAAGGC ACAGGTGGAC GACATGGAGA CGCGATACTC GCCGGCGGAG
    51541 ATCCAGGAGT ATCTCGACGG CCTGGTGAAC CACCACGGTC TTGAGGGCGA GGAGAAGGAC
    51601 AGGAAGATCA AGGAACTGAA AGAGTAGGAG CGTGGCCGAT GGCCTTCTTC ACGAAGTTTA
    51661 TGCCGGCCTC CGGGCAGACG GGGGTTCCCA GAACCGCCGT CGTCGGGTTC ACCGTCCTGG
    51721 ACGGCCCCAC CGGCGTCCAG ATGGGCACGC TTGCCGTGTC GGTGGGCGGC CAGCAGGTCA
    51781 TCAGGAACGG CATCTTCGTC AACGGGTTCA CCGGCAGCAT GTCGGCGGCG CCTGGCAAAC
    51841 ATGTGGTGGG CGTTTTCCCG AAGGACCCCT CGTACCTGCC GGCGGCCTCG CCCATCGATG
    51901 TGGGCATAGA GGTGCTTGAT GCCTACGGCG CGCTTGATTC GTACGGATAC CAGTTCTACA
    51961 CGGCCGGGTA TGTTCCGCCC CCGCCGCCTC CGCCGCCGCC ACCGTCGGGT CGGGCATGCC
    52021 TCACGGGAAA GCCCTTCTTC CTCAGCAACA ACGCCGGCCT CCAGGCTGCG CTCGACGAGG
    52081 GGATCGGGAC CGAGGCGCAG CTCAGGTGGA ACGAGGCCGC GCCCAGCCAG GAGGACGACT
    52141 ATGTCGTCTA CAACATCTAC CGCGCCACGA AGCGCGTGGA TGTGTTCGAC TCGCCCCCTA
    52201 GGCTCATGGT GCTGGACCTC CAGGCATCCA TCGGCGGTTT GCCTCCCGGC AACACGCACT
    52261 ATTTCGGCGT GCGGGCCTCC GAGGTGGCGC CGGGCGTGTC CAGCCTTGTC GGACTGAGGC
    52321 CGGCCGGGCA GAACATGTTT TTCTATCCGA CCACCTCGCT GGACGGATAC TTGCTGCCTG
    52381 ACGAGACGGT GGTTCCGGTG GCCGGCGTCG ACGGCTTTCC CGAGTACGGG ATAGCCCAGA
    52441 TCGGCACCGA ACTGGTGCGC TACCTGGAGC TTCGGCCTTT TCCGCCGGCG CTTGTGACGG
    52501 ACGCCACGGG GCGCGGATAC CTCGGCACCG TTGCCGAAGC CCATGCCTCC GGGACACAGG
    52561 TGTTGCTCTG GAGGGGCGAC GAGGACGGCA ACACGATCAT TGCCGAGGCG ACGCCGACCT
    52621 TCTGGAAACC CAACTATGCC CTGACCCATG TGCTTGGGGA CGGCTACGGT CCGGACGGAT
    52681 ATAGAGACGG GTATGATGGA TACGCCGAAG TCGATGGATA TTTTTTCCTG CGGCAGGTCA
    52741 AGCGCGACGA CATCATGACC GATGGCAGCA GCAACGACTC CTTGGGCGAT TTCCCGCGTT
    52801 TCGACTACTG CGGATCATAC AGGCGCCTCT CCCCGGCCAG TTTCTGGAAA GGACAATGCG
    52861 TTGGCAGTTA TTTCGGCGGG GTCCAACTCC AGGACGGACA GCTTGTCCGG GGGAACAATG
    52921 TCCAGGACCA GATGCTTCAG CGCGAGGAAC TTCTGCTGGA GACCACCGGC GAGCCTTTCG
    52981 TCCTCATGCG CCGGCTCTGG ACCGGCATCC GCTGTAGTTG TTTCATGCTG CGCCGCGAGC
    53041 ATCCCGATGC GCGGTGCCCG GTCTGTTTCG GGGTTGGGTT CGTCGCGGGC TACGAGCAGT
    53101 TCATCAACCC GAGGCGCCCG GACGGCAGGA TACTGGTCAG GGTTAACCCG GCGTCCGACA
    53161 ACCTGCTGAT CGGGGACAAG GACGGTTTGA CCCCAGACTA CAAACCGGGC AGTTGGACGA
    53221 TGGCTTTCCC AGCCGTGAAG GACAGGGATG TGCTGGTGCG CTTCAACGAG AACAACACCG
    53281 AGGAGTTCCG GTACGAGATC CTGGATGTGA GCCGCGTTCG CGGCTTCTTC GGCCAGTCGG
    53341 GGGTACAAAC CTTCAACATG CAGCGTTTCC ACAAAACGGA CATTATATAT CAGTTTCCTG
    53401 TCCAGCGGGA TCTTTCGCCC TATGGAATCG TGATCGAGAC CGGCCTGTCG GCGGGACCGG
    53461 GGATTCCGGC GCACTTGCAC CACTTCACGA TGCCGAACGG GGGCCATCTC TCATCGATCA
    53521 ATGGAAGCAC GTCGGTGGCC GAACGGCACA GCCATGTTGT GAGGCAGGGA AAGGTGCTCC
    53581 TCGTGCTCGG GCACACGCAT ACTCTGGCAG GATAATCAAT GGACACATCG TTGCTCCAAA
    53641 ACATAATGTT GCTGTATACT ACAGGCATGA CGATCAGGGA CATCTCGCAT GTACTGGGCA
    53701 TAACGCATTC CAGGATCCAT CGCGCACTTG TGCGCGCCGG CGTTCCTAGG AGACCGTCTT
    53761 GCCATCGGAC ATATACCTGT CGCCATGATG CTTTCGCGAT TCCCGATGTA ACATCGTGCT
    53821 ATTGGGCTGG TTTTCTGGCT GCGGACGGGT GTGTGAGCGG ACATACTTTG TTGGTCGAAC
    53881 TGTCGGCAAA AGATGCGAAC CACCTTGAAA AACTCAAATC ATTTTTGAGG TTTTCCGGCA
    53941 ATGTGAAACA TCGTGTCAAA CAGGGGCGAC CGTATGCGCG ATTGTGCGTC ACGTCGCGAC
    54001 AGATCATCGC GGATCTGGAA AGGCATTTTG GCATTTTGCC CAGAAAGAGT CTACGGTTGA
    54061 AACCGCCACC CCACGTGCCG AACGAACACG TACGACATTT CGTGCGCGGG TTGATCGACG
    54121 GTGATGGTTG TGTCCACAAG AGAAAATCGG TGTCCTTGAC TGGAACCCGC GCATTGCTTG
    54181 AGTGGGTCGT GGGCGAGATC CACAAAACCT GTGGCGTCTC CATGCGCCTG TCGCCGCGTA
    54241 CGCGCAAACA CACCGTATGG GGCGGGGAAG TCTCGGGCAG ACTGAAGGCC TTGGCCGTAT
    54301 TGGGTTGGCT TTACGATGGG GTGGAGACCG ACACACTCAT GGAGAGGAAA TATCAGTCAT
    54361 ATCTCCGGTT TAATGAGAAC CCTCGCCGCG AAAGGGTGCT CGTGGAGCGT GTGACAAAGG
    54421 CTTTTGTTGC CGGAGAGTCC TTCGCCAGCA TAAGGCAAAC CTGCGGAGTT GGATATGTGA
    54481 AAGCCCGTGC CATTCTGACA GAGCAGGGCA TAGTGGTCTC CAGATGGGGC CATCGCGATG
    54541 AACGCTTGCC GATGGAGGAT TGTGTAACAT GACGTCTCAA TACCCTGGAG CCATCGATGG
    54601 CTACTCCAAC ATAAGGAAAG TCAGGGATAC CATCGACGAG GTTTTGGCGA AGGACCACAA
    54661 CGACAACCGA GATGCCATCA TTCAGATTGA ACGGGCACTT GGAATCAATC CCCAAGGCAT
    54721 ATATGGTGTT GTGGGAGGAG GGGGAACGGG CCTTGCGGGC CGCCTGGCTG CCGCGGATGC
    54781 CGACTTCGCC ACCCACATCA GCGGCACTGG GCACAGGCAT ACCACCAACC ACATCGACTA
    54841 CCCCGGAAGC GGGTCGCACA CATTCGCGGA CGGCTATGCG CTGATCCCGG CCCGGCTCGG
    54901 GGACACGCTG GACGAGCTGG TGTCGCTGAT CGGAACCACC TCGCCGGCCG GAGCCACGGG
    54961 AGGCGACAAG GTCGGAACCT CGCCCTTCTG GACTCCAACG CCCAAGTACC AGTTCGCCTC
    55021 GGACAGCGTG CGCGGGCAGC AGGTCGAGGC GGGAAACTAC CTCGACGAGA ACGCCACGCT
    55081 GCTTGAGCGG GCGCTCGACG CCTTCGTGGT GGACGGGATG GAAGTCCTGG ATCCGTACGC
    55141 CACAGGAGCC ACGGCGCGGG TCGCGGCCGG CCATATCGTG AGCGATGGGC GGCTTCTGCG
    55201 CTACGACGGC GGGGACCTGG CCGTCCCGGC CTCGGGCACC TTCTATGTCT TCGCCAGGAT
    55261 CTCGGCCGGA ACCGTGTCCG TCGGCATCGA GGACGGCACA TTGCCCTCCT TGGACCCGGA
    55321 GAACCCCATC GTCTTGCTGA AGAAGATTGT GCGCTCCGGC GGCGCCTGGA ACAATAGCCT
    55381 GTCCACGGAC ATCCGCCGCT ACGGCATGCT GGTGAACAAC AAGAACTTCT TCTCAGTTGG
    55441 CAACACACCT TCCGGCGGCC GGGATGGCTA CGGGTGCGAC TTCACCTCGC TGAAGGGCGC
    55501 GGTCGATTAC ATCCGGGCGC TTTCGGCGGC CGGCAGGATG ATCGCTCCGC TCAGGGTGAC
    55561 CCTGGTCGAC GACATCGAGA TTAGCAACGA CGCCGAGTTG GAGATCGTGC TTGACGTCCA
    55621 TGGGATGGAG ATCGACGGTT GCGGCAACCA CATCACTGTA ACCGCATCTA CCCTTAACAT
    55681 GTCCCTTTTC AGGATAGAGG CCAACCACAT CAGAATTCAC GACGTGGAGG TAGTGTCGAA
    55741 CTGTACCATT CCTGTGCTGA CTTTTGCCAC TCTTGGAACA CTGAGTTCTG TGGACAACAC
    55801 TCATGTGATC AACTGTCAAC TGGAGACCGC CCCAGGAAAA CAACCATTTG ACCGCTTCTT
    55861 ACGCCTCGGT GAACCGACGG GCGTCCTGCG GGTTAGCAGC GCCACCATCT CCGACAACGT
    55921 GGCGGAGGTG CGATACGGAG GCATTGTCTA CGAGACAGTC GACACCGGGA AAGACATCCT
    55981 ACAGACATCG AAAATCTGTG GAAATTCCAT CATTCAGTCT CCGATGGCTG CCGACGGATA
    56041 TTGGGGTATC CAAGCTGGTT CGGAATGTGT GGTATTCGGC AACTTGGTAT ACGGCGGTTT
    56101 TACTGCCGGC ATAGCCCTAC ATGTTCCAGT AGACACGGTT GCCGCAGATA ATATCGTCAC
    56161 CGGTACCGAT GGAAACAGCA CTCACATGAC CAAGGGAATC GCGGTATATA CGGGCACTTC
    56221 GCCTACGGGG GACGGATATG GTGCCCTGAT CAATGGCAAT ATCATCAAAG GAATCGTGAA
    56281 TGGTGGTTTT GGCATCGACA ACAAGGCCAG TGCCTGTGGC GCCCTACAAA GCGTCATCGT
    56341 CGGCAATATC ATCGACAACA GCAACATTAC AACTCCAGCA TATGATGCTT ATGGTATCCA
    56401 GGTCTACCGC TGTGAGGTTC CAGTGGTTGG AAACAGGATC ACCTGGATGG GATATCCCAT
    56461 CTACCGGGCT GGTTTTGTAG TAAATAACGA CATTTACGGC CACGGCATAA GTGCTGGAGA
    56521 GGGAGTCCTC TGTGAGTTCT CGGCAGTTTC GACTATCGTG TGTAACAATA GACTCTACGA
    56581 CCTAAACTGC GACGGTTCGA TCATCAACAT CAACGGATCG AACCAAGCCA TAGTGTCTGG
    56641 AAACATTATT AAGGAATGTG TAGCAACTAC AGCCTCAATT AACATGGCTG GGAGCATACG
    56701 GGCAATTGTG GGAAATAATA TATTGTCGCA TACCACGGGC TCTGGTTGTA TAGGAGTGGA
    56761 CAACATTGGC AACGACTCAA CCGTGTGCTC CAATATTGTC GTAAATCATT CTGTCGCAGC
    56821 TTTTCGCTAC TACCTAGCCG GAGCCGATAG GCTTTCCTTT GTCGGAAATC GGGTCTACGG
    56881 GTGCGACGGA GATGGAATCC AGTTGGAGAA TTCTCAGATG TGCGTGGTAG CCGATAATGC
    56941 ATTAATTGGC GGCACCAATG CCTCCAATGG CATCATTGGC TTTGCCAGCG GCAGCTTGGT
    57001 GTCTGGGAAT CTTGTAGTTG GTTACGGCTA CGGAAACGGC AAATCAATAT ATGCCCCGTG
    57061 TGATTACGGT CCCTTGAGTT CGGCTATCGT AATGGGGAAC ATTGTATACG CATCCCATAC
    57121 CAGTACGCAG GGAGGCATTT GGCTTACTGG TTCGGCTCCG GACCGACGAT GGCTCGATGT
    57181 TGTGGTTGCC AACAACCTTG TTGTCGGCAC TAAGGGTACG GGTATCAACC TTTCTGGAGC
    57241 GGCACAGGTC GTCGTATCCG GAAATGTATT GTGCGGTATC GCAAATTCCA GCAACGGGAT
    57301 CTATAGGGTT GGGCAGTATT CTGTGGTAGC AAACAATATT GTTTTTGAAT ATGGCAACGG
    57361 ACTGTCGGGC GTCGGCATTA GCCTGATGGA CGCTTATTCG AGTGCTGTAG TTGGAAACAC
    57421 TATTGCGGCT TATTCCGACT TGACACAAGG CATCTATCTC GACGCTAGCG TGGGGACCCT
    57481 TGACAACCTG ATCGCGAACA ATGTGCTGAA CGGTCTCGCA CACTGCGGTA TCGACTTAAA
    57541 TGCTGGCGCC AGCGGTCGCC ATATCGTAGC AAACAATATC ATCATCGGCA CTGGCCAAAG
    57601 CAACGGCAAA CCTGGCATTG ATAACCTGTC CAGTCAATCG CTGGCGATCG GAAACGACAT
    57661 TTTTTTGGCA AACGGCGATG GGATCCATGT GACAGCCGGT TTCCTTGGGT ATACTTTATC
    57721 ATCTGGTAGC GCAGTAGTTG GGAATATGAT AGCCGATCCT GATGCCTACG GCATCCATGT
    57781 GGATCATGTT GGTGGTTTAG TACGGTTAGA CGGATACTCT GACCTCAACA GTTGCCTTGT
    57841 TGCGGGAAAT CATGTGACCC GTTCGAATGA TGGTTTTAGC GGCATTTACT TAGTCGATTC
    57901 TTGGCGCACC ACCATCACAG GGAATTTCGT GAAAAATTTC GGTGTCGGCA TTTGGCTTCT
    57961 TGGAATGTTG TATGGCAGCA TTGACAACCT AGTCTGCGGA AATAACATTC ACCATGATCC
    58021 AATAATGGCG ATAGGCAACA CAGGCATCTT AATTGATGCC GGTTGTACAA GCAACCATGT
    58081 AATAGGGAAT TTTGTCTACG GATCTCTATT TGGCATAGGT TTGAATTCGA ACTTGTGCTC
    58141 AGTAGTATCC AATCATATTA TATGGTGCCG CGATGTGCCA TCCGTAACAG TGGGGTGTGG
    58201 TATCGAAGCC AGTGGCACGA TCGACTGTTC TATCATTGGT AACTATGTTG GACCAGCTTA
    58261 TCTGCTATCC TCGATGGTAG ATGGCATCAA TATCGCTGGT TGTAAAAGAA CATTGGTTGT
    58321 CGGAAATTTC GCATTTGCTG ATGAATCCCT ATACCTGCTT GGAGCATTGG CGCCCCCTTA
    58381 TGGGTTAGGT TTGAGTTTCC GTATTAGTAG CACAGCCACC AGCAGTGATG TCATAGTGAT
    58441 GTCTGGAAAT CTTGGCAGAC TGGGTGCAAA TTCTCCAGAT GATGGTTCTG GTGGCAACTG
    58501 GCCAACTGGT GGAGCGATTG ATGATGAGTG CTGCTACGAT ACAACGCCGA TCTAGGAGAC
    58561 ACTGTGACAG ACTATCTTCG AGCCTTTAAG GTCTATCGGC AGATGGACGA GGGTTACCTT
    58621 TTGGACGGCT ATTTGGTGGC AAAGTTTATC GATGGATACC AGATCGGCAC TAACTTAATC
    58681 TGCCTGTCCG AGGCGCTGTC GCTCAACCAG CGTTTGCGGA AAATCGATAG GATGCTGCGT
    58741 TGTGCGAGCG CGGTTACATT GCGCTTTCCG GAGCATCCAT TGTTTCCGGA AGCCTTAGGT
    58801 GGGCTTCTCT TGCCGCAAAG ATCCGAACAT GTTTCGCAAC TGGCGTCTTT GTATAGCAAG
    58861 ATGGCAAAGA GAATTCAAAC CATGGATGAG AAACATTTTG CGCACCTGGT GGAATTGCGT
    58921 TCTGCCTGTT TGGCCACACA AATGGCCATC CAGCGAGCCG AGGAGCCCGA CGGATACCGA
    58981 TAGGGGAGTC TCGCTCCGCA TAGACAAAGG AGTCAGATAT GGACAAGGAA TTCGCCCTTG
    59041 AGTTGGCCGA CGATCTTGAG CACATGCGCC AATTGCTGGA GCGGTGTGTC AGAAAATTGC
    59101 GCGCGCATGC AGGTACGCCC ATGGACGCGC CGGCCACAGT CGAACGCCGC AACGACATCC
    59161 GGACCGAGAT AGAACGTCAT CGCCAGGCGG TTATGGCCCA AGTCGAAGGA GCTAAGGCGC
    59221 AGGCGCTTCA GGCTGCGGCA GCAATGCGCA CCTCTGGGAT GGCTGGAGCT GGAGGACCGG
    59281 TTGGACCAGG CTTGGGGGTC TCGATGCCGG GTTTGGTGGA GGAACTACAC CGAAAACTGG
    59341 CAGAGCAGAA GGCGGAGAAC GGAAAATGAA CGGCAATAGA AATGGCGCGC AATACATGTC
    59401 GCGCAAGTGG AAACTCATCC TGATGGTGGT CATATTCGCA ACCATCGGTG CTTTCCTGCC
    59461 CCCGCTCATC AGCGCATGGC TGTTCGGAGC AGACAAGCCC CTCATCATAC TTTCGGGCAC
    59521 CGAATGGGTC AGCATTATCA CAATCAGCGT GGGGGCCTAC TTCGGCGCCA ATGTCTGGCA
    59581 AAAGCATGTG GAGAAGAGGC CCCTTGATCC CGAGGACAGC GGAGCGGCCG GGGACCCTGT
    59641 CCCGACCGAC CCGGAAGACC CTGACGCGGG GAAGGAAGCC TAGACCGGAG GATTCGCACA
    59701 ATGGTCAAGT ACCCGACTGG CCTCGACACC GACGCCGAAC TGCCGAGGGT GGAGGACAAC
    59761 ATCACCGAGA TCGGCGGCGA GGCGATCAAC AGCCTGCGTG CCGCCGTGTT CGCGATCGAG
    59821 AAGGCTCTCG GCATCAGGCC GCAGGGCACG GCTGCGGATC TCGCGGCCCG GCTCGGCGCC
    59881 TCCCTCGACA ACAACGGCAA CATCAAGGCC TCCGCCCTTT CCGGCATCGG CCTGGTGACG
    59941 CTGCCGATCA CGAATGCCCA GGTGGGCGCG GCTGCCGGAA TCGAGGAGAG CAAGCTCGAT
    60001 CTCAACTACG GCACCGCTCT TCTCAAATCG TGGATCGACA GCCTTCGGGT GCGCGTGGAC
    60061 GCGCTGGAGA TCGCCGTAGC CCAGGACATA TATAACCTTG GTCAACACAT CGCGCATCCT
    60121 TCCAACTATG GCAGGCACGA CGCCTACGAC ATCGATGTCG ACCACGATAT TCCTGCCGCC
    60181 GGAAACGTAC ACGAATATCT GCTTGACCTA CACACAAGGA TCGAGGACCA TATTTCCGAT
    60241 CCGGTCGACG CCCACCCCGG CAGCGCGATC TCCTTGGACC CAGACCGGTT CACCTCGATC
    60301 ACTGCCGAGG ATGTCCAGAC CGGCGCGGAG CAGCTTGAGG CCCTGCAACT GGTCGAGATC
    60361 ATCCGGCACC GCGACAGGCA GCACGGCAAC GGCATCCTGG GAACCCAGGA TGTGTCCATC
    60421 CCTGGCACAG ACCACTCTTT CGTCGTGCTT GGGCCGAACA ATATCTCTCT GCCTGTCGTC
    60481 GGCGACACCA GCGTGACATT CACGGGAGCC TATTCGGCAG CCCATTTTGC CACCATCCTC
    60541 AGGAACGACC GTATCGATCT GATCCTGGAC AACAAAAAGT ACACCTTCGT GGTGGCAGGC
    60601 ATACAGGCGC TGAGCACCGG AAACTTCAGC ACAAACACAG TAGAGATCTT CGGGTCGATT
    60661 CCCGTGACGC CCGCGTCAAC GGCATTGGCC ACAGTGTACC GAAATGCCGA GGAAACCATT
    60721 GAGCCGTCGG TGGCCATCCC CACTATGCGC AATGACACAG TCGGCTGGGC GACGATGGTC
    60781 CAGCTCATCC ATCCTTCGGC CGCATATGTG CTGGGTAGCG GGTTCAACGG ATGGACACTA
    60841 CAGTCCTCCA GCAGTTTCCG CGTGCGCTAT CTCGACGGAG CACATGACGG TTACACGACC
    60901 GATCTGGACA TCGGGGCCGC GATGGCAAGT TACCTTCCCG GCACCCCGAG TGCCTGGACG
    60961 GTGGAGAATG TCGCACGCAC CATCAACACC ACCCTATTCG CGCCCAACGA TTCCAGTAAG
    61021 GCCCACTATC CGCTGGTTGC CTTCTCCTAC GCCGGCGAGC TTGGTATTGC GCTCGACAAC
    61081 CCGGACCAGG ACGGGTATGT GGAGGTGGTG AGTCCATCTG GCGGCAATAA CGCGCTTCCG
    61141 GCCCTAGGCT TCATCTCTGG GCGGCGTGGC GTCAGTTTGG CACCTAGGAA CTTGTACATA
    61201 GACGGCTGCG AATTCTCTGG ATTTCACACG ATCCTGGATG CGTACGGATA CATAGATAAC
    61261 ACCAGCGATG TGGTTGTGCC AGGTGTGGAC CTTGAGGCGC TTGGCGTGTT CGAGGGCGCA
    61321 CTGGTGCATA TTACGAGAAG AAGGGGTGTC GTGACCATTC CGCCATCGAC CGACGACGGC
    61381 ACCTATGTGG TTGATACCAT CTTGTCTGGA AACAAGTTGC GTTTTAGCAC GGCAAGCGAA
    61441 CATTCTTTCC CCCCAAGCAG TTATTTGGGT GGCCTGGATG TCAGGATCTA CGCCGACCAT
    61501 TTTTCCCTAC CGGATATTCC TGATCTCCGC ACCTTGTACG AGCTGGGGCT TGAGGGCTAT
    61561 GGATCCGGTG CGGCCCTGAG AGGAGTCCCA AGGGCGCTCT ACAAGAACCA CTCAGGTCTT
    61621 TCGCTGGAAG AGAAAATTGA CATCGTTGCC GTATCCAGGA ACCTCGGCGA CAGCCTGAAA
    61681 CGCCTGTACT ACGATGCGAC TGCACATACT CTCCAACTCG GGGCGCGAAG CGTTTCCCCG
    61741 AATGGGGGAC CTTTGGCCAC GGTGCCAACT CCAGCCACTA CCAACAGGGG ATTCAAGGTC
    61801 CGCGTATACG CCGAGGATGG TGCTGAGTAC ATCGATCTGG AAATTGCTGA CCAGTTGCCG
    61861 ACCGGCGACG GCACATTGGA CATTGTCATC CGTGACCGCA TCAGCGAGGA GCGTTTTTTG
    61921 CAGGTAGCCA CAGTGCTACA CAACAGGAGT CTCCTCAAGC ACCTGGGCGA CCGAAGGCCC
    61981 TTCGGGACTG TCGGACGGCA GGATGTGCGC GACGATTTCA TCCGCGACCT GGTCACCTAT
    62041 CCCCGTTCGC TGCTCAGGGG AAACGGTGTC CTGCGCGGTT TTTCCGTGAG TGCCGGCACA
    62101 CTGCCCTCGG CTGGACCGCT GGTGGTAGAA GGTGGCGAGT GCCTGGTGAA CGGCAAGGTG
    62161 AAATCGCTGG TTAAGACCTC GATCGAAATC CCAAACGATA CGCTGGTCGG CACCACGAGT
    62221 TACAACCTGT TCGTGGATAG TGCAGGAGTG TTGCGTTTTC TTCAAGACGA TGTGAACTCC
    62281 GGATTTATCA CCCCGTCGCT GGAGGAGTTG CTATCTGGAA CCACCGAGAC TGTGCTGGCG
    62341 CAGGTGGATA TCTCGTCCGC CAACAACATC ATAGACATAC GAGATCTGCG CCGGTTTGTC
    62401 AACGACATTG ACAACAAACT CGACCTGTTG GTTGAGGAGA ACAGCATTAC GAACGGCTCC
    62461 TTTGCCAGCC TAAAAGCAGC TACTGATTAC CTAAACAGCC TGCCCGACTC GGCAGCCTCT
    62521 TCCAGGCGCA TCCGGATCCG TGGGGAGGTT TTCCTCTCCG AATCTATCTA TATGCCGCGC
    62581 AACACAGAAC TGGTTGGGGA CGGCTATGGA AGCGCCGGCG CATCCGGTCG AAGCGCGCGT
    62641 ATAACCTACC TGACCAGCGA CGCCTCCATA GGTGGTGAGG ACGGACTTTT TATAAGGGAT
    62701 CTGGCCTTCT TCCGCAGTTC AAACCTGCCG AACGGCTTCA TCTATGCGGT GGATTCCTTC
    62761 TCGTATCTGA CGATCGAGAA CTGTGTGTTC GAGTTCCAGG TCTCCGGCGC CAACAACAAT
    62821 GCCATGGTCT TCGAGTCCGG TCTGCTCTAC TCAAAGATCA GGGGAAATGT TTTCCGCAAT
    62881 GTCGCAACCG GAATCCAGGT ACAGGGCACC ACCTCCTACA GCAAGATCGA GGACAATTTC
    62941 GTCGACGGCA TGCTGGTCAA TGGTGTGTAT CTCAACCAGG CCTATGATGT CAGTGTGTCG
    63001 GGAAACGCGA TGCGCACCTC GTCAACCACG ATGTCCTCTG GCACAGCCTT TATCCGTCTC
    63061 GGCACCAGTT CGGGCACAAT CCATTCTGTC TGGGTACGAG ACAACTTCCT GCTATACAGC
    63121 GGTATCCAAA TCCCTGTGGC TGATATGGCA ATGATCAACG CGGATGGCAC AGGCGTCGAC
    63181 ACGCTCGACC TGATGGTTGA ACAAAACATC ATGGTGAACG GAACCTCCGG CACCGGTTTT
    63241 GCGCTCGGAT TTCTCTGTTC GCCTGTGAGT GATACGGCGG TTGGTGTCAC CGTACGCGAC
    63301 AACCATCTCC TTTACTTTTC GAACGCAACG GTGGGCAAGG GTATTGCGCT TGGTAACTGC
    63361 CCGCAGGTGA TGGTTGTGGA CAACTTGCTG GTTTCCTGTC ACAACGCATT GGTTATATCA
    63421 GGTGGTAGTG AACAGGCAAT CGTGGCGAGC AACATTGTCC AGGATGGGAC AGGGGTTGCG
    63481 CTCTACTTGG ATGATTGTTT TGGTATGAGT GTGCTCGGCA ACCGTTTGAG CACGGTTGGC
    63541 GACGATTTCT GCTGTAGGCT GGGAGCCGAT GCCAGTTTTG GTACCGTGTG TGGAAACCTG
    63601 TTCGATTTCC TCGGGAGTTC GGTGTATGCC CTGTTGTACC ACAGCGGCGA GGGGTGTGTA
    63661 CTAAACGGCA ACAAATTTGT GGGCACCACA TTTACATCGC TGGTGCCGTT GGTCCTGGAT
    63721 GGCAACGGTA ACTTGGTGAC GGCAAATACA TTCAGCGTCA CGACGACAGG CAACATGATT
    63781 GGCGACGGCG GCTCGGGCAA CATCGATGTG TTGAACAAAG GACAGACCTA CAGCGTGGTT
    63841 GTCCCGATTA TCAACGGGCG CGAAGGGCGC AATTCGACAA CTGGTCTGAG TTCCTGGAAC
    63901 TCTGCTTCCG ACTTTTCCGC AACCAACGAC ACATGGACTG CAGTCTATAC ATATCTGAAC
    63961 ATCGCATTTG GTACCGAGAC GGTACCAGCA GGTGCAACAA TTAGCCAGAT TGAAGTCCAC
    64021 TATTCGCTTA GCGGCGGAAA CACAAGCAAA CTGACTCTTG GCTGGTACAG AAAAAGGTGG
    64081 CCAAATGTTT CCGATACCAT TGTGGATTCG TCGGCAGTTG GCCAAGCGGT CGGGTTTGAT
    64141 ACCGAGACGC TAACGCCGGG AACGGCACCC ATAATGGCTT GGGGTGATGT TCACAGGGTT
    64201 GAGGCCAATC TCCCAAGTGG CGCCGACGTT TGGACAGCAT ACATCTACAA CATGCGGGTC
    64261 ACATATATTC TATAGGAGAT GGTAATGGCG GAAAAAACCG GAATCCAGAT GATAGAGGAG
    64321 CTGCTGGCCG GTATGTCGGT CCTTGATCGG CGTATCCAGG TGCTTGAGCA ACTCCTCAAG
    64381 CAGTTGCTTG CCTCGGCCAA CACGGGCGCA TGCGCCCTAC CGCCCGGCCT GGAGATCAAC
    64441 GGCAAACCGG TTCCCGGTGC CGCCCCGGCT CCACCGGCAC CGCCAAAGCC GAGCCTCGAG
    64501 GGTGTCGTCG AGGAGCCCAT CATCCGGGCG GCTCCCAACG CGAGGGTTGT GGGAAGGATC
    64561 CTGAAGGACG GCAAGCCCGT CCCCGAGGTC AATGTGACGA TCCACGACGA CCGCAACAAC
    64621 GCCGTCAGGA AGACCAGAAC CAACCGCTCC GGAGAGTGGA TGGCCCAGCT CCCGCCCGGC
    64681 AAGTACGCAG CCGAGTGCTT CCTGGAGGGG CGCGTGAACG GCAATGTGGT CTTCACCGTG
    64741 GCGCAGGGGG ACAGAATGGT GAGGGTGGGA CAGCCCCAAT GAGAACTGAG CTTTGTTCGA
    64801 CTTGCGGAGA AGGTTGGGTC GCATATTGCT AGCGATATGT AGGAAAGTTG ACGGAGATGG
    64861 TCAATGAGTA CTTCACACAG GGTTTACTCG GATCTTTTCG AACTGGCGAA CTTCGTCAAG
    64921 CAGACGGCAG TCGCGCAGGG GAAGAACCTG CTCATCGACT TCCTGCGCGA GAACTTCCGC
    64981 CAGGACACCG TGTACCGCTA CGGCACGGAC GCCTTCGGCT TTCCCCTGAC CCCGGATGTG
    65041 ACCGACCTGC CGCCCGACAT CGAGGAGACC AGAACCACCC GCATCTTCAT AGGGGACATC
    65101 TTCCGGTACG ACAAGCGCTA CCTTCCGTCC ATCACGGTGC GCCAGAGCAG CAGCCGCTAC
    65161 TACGCGGTCA GTTTCAACCA GGACGGCACG ACCCGCTACA GGGTCGATCT GGTGATGGAT
    65221 GGCTATGGCA ACCGTTCTTT GGTCAAGATC CCGACCCACA AGGTGTTCGT GGGCGGCTGG
    65281 GACCAGACTT TCGAGGTCCT GGTGGCCGCT GAGAGCACCG AGGACCGGGA GGAGCTGGCC
    65341 GATATCGTGT CGTCCTACCT CATAGGCGTG GCCAGGCAGC CCCTGCAGGA TGCGGGGCTT
    65401 TTCGTGAGGA CCGTCTCGTG CGGAGGGGAG AGGGAGGAGG ATTGGGCAAA CGACAAGATC
    65461 TACATGCAGT CCATCTCGGT GGAGACTTTC TCGGAATGGC GAAGAGAACT TCCCCTAGAC
    65521 AACCTAGTAG AAACAATAAA TTTTTGTTTC GAATTCGGGA TTTTGGGAAG TGGTCGTTTC
    65581 GGCACCACGG TCACCTCGGT CGATGCGCAT ACCGTTGATA CCGCCATCTA GCCTGGTTGT
    65641 GAGTCGGGCG AGAATGTCTC GTCCGTTTCC GAGCTTTCCC NNNNNNNNNN NNNNNNNNNN
    65701 NNNNNNNNNN NNNNNNNNNN NNNNNNNNNN NNNNNNNNCT TCATTGTATT CCGAAACAAT
    65761 TCCCCATATG TCACATGGGT GTGTAAATTG ATGTTGTCTG GATGGTACTT ATTTGGGTTT
    65821 CCATGCCAAT AATCGCCAAG GAATTCGTAT ACGGTGTTGG ATTGAGGATC AAAACCATCG
    65881 ACAAAGAAAC GACGATTATC GATTCTTATA AACAATTCCC TAACTTTAAC GCACCTTGTG
    65941 TCTAACCATG ATTTGCATTT CCTGGACACT CTGTTTGAGC ATCTGGGACA ACTGTGTCCA
    66001 TCCGTACGAT GGTTAAGGCG CGCTAACCAT TCGTGTCCGT TCTCGCAAAT CCACCAAACC
    66061 GTCTTATCAC TGTGCGGCGT CACATCTTCG GGTTTTAACC CGTCATTTTT GGCATGATTC
    66121 CATTGTGCGG CAATGTGTGG AAATTCCACC TTCAGATTAT GAGAGGCGGT GGGCAATTGC
    66181 CCAGAACACT GGTGACATCC TCGACCATTC GTCCTATTGT AGACAGTTGC CTTCCATTCG
    66241 TGTCCATTCT TACAGATCCA CCACACTTTG CGATTGCTTT TCGGCGTCAC CCGCTCCGGC
    66301 GTCAAGTGAT GGTTCAAGGT CGGATGCCAT TGTTCCGCGA TCTCTGGAAA AACCGTCGCT
    66361 AGGCAATTGT CGGCACACAC TTTGTTCCCG GAACAAAACG GACATCCGCT TCCGGCGCTG
    66421 CGGCTGTAAA CACGGGCATC CCACTCATGG CCTTGCCCGC ATGTCCACCA TATCCTTTTC
    66481 CTGCTGCCTG CCGGCATCGT GTATGGATCA AGATCGCCAT TTTTGGTCGG ATGCCATTCC
    66541 TTGATTAGGG TATTGGCAAG TTTTCTGTCG CCCCTAGACA TCGCCTGCCT CCCATTTGCG
    66601 TAATACGACA CAGTTACGAC ATAGCATTTC GTAGTTCTCC AGATCTTTTT TAAACCGCTC
    66661 CCAGGACATG AGTTTTATCT GTCCCAACAG AAGCGCTTGC TTATCCGAGA TAAACACAAA
    66721 TACTGGAGTT GGAAAAGAGC AGCCGCAATC TGCGCAGATG CCTCCTTTCA AGGTCACAGC
    66781 TTTTTCCAAT TTCTCTTGTA GTTTTAATTC TTTGACTTCT TTACTACATG TGCGACAATA
    66841 ACTTAGTGGT CGCCCGTTCT TGCGATTGTG GAACTCTGTG CGATCTTTGA TTTTTTGGCA
    66901 TCTGGCACAA AATGCCTTGT CGGATTCCAC CGCCACTATG TGGGTTCGTC GGTTGTTTTT
    66961 GCCAAGGGGC GAGCATTCGG GGCAAAAACG CCGCTTGGTT AGATTCCAAG TTTTTCCCTC
    67021 TATTTTAAGC CTGTTGGGAA ACTGTTTCCC ACAGTTACAA CACACGAGCA TGTGATTCTC
    67081 CTTTGGTAGG ATGTGTGCTT ATTGATAGAT TTTTTTTCTT CTTCCAACCT TTCGCACAAG
    67141 AGATGAAAAT CTATCAATAA ACAGGCATAA ATCCAAGGAA GGGCGTTTCT GCGTCGGCAA
    67201 GATCCGCTGT CACCAGGAGG ATCGATAAAT GCCTAATATT CCGGGGCTTT CTGGATACAA
    67261 TCAACCGGAT GTGTTCTCCC GCTTCCGCAC CCTGCGGCGC GCGGTCTCCA TCCCTGGAGG
    67321 CCTGCGCGTG CTCGCCATCG TGGGCGAAGG CCAGCGCGAG GAAGTGATCG TCGACTCCGC
    67381 AAAGGGGGGT GGCCAGGACG GATTCAACCC GGACTTCTCC ACGACCTCCG ACGGCTACGG
    67441 CCGCTTCTTC AGGACCGCGG TCTACCCGCT GGTGCCCAAC CGCAGCTCGC TCTACCTGAA
    67501 CGGCGCCAGG CTCCGCCTGC TTGAGGACAC CATCGACCTC AACGGCTTCT CCTCGGAATA
    67561 CGACGCGAGG ATCGACCCCG ACACCGGCAA GATCGAGCTG CAGAGCGCGT CCATCGTGGA
    67621 TCAAGGTGGG GCGCTCTACA AGGCTGGCAC GACCAACACC GGCGACGGGT ACCTCTCCGG
    67681 CATCACCCTG GTGGACAGGA ATGCCCCCTC CGAGACCTGG ACCATTCGGT GCACCAGCGT
    67741 CCTCAGGGAC AGCTACGGTG CGCCGCGTCG CGGCCAGGCG AGCTTTGGGG TCTCCGGCGG
    67801 CGTGAGCGGC CAGCTGGTCG ACAGCTACGG GCAGCCTTTC ATCTGGAAAA GCGACGGGAC
    67861 GGCCGTCAGC AACGGCATCC TGAGCTTCGC CATCTGGAAC CCGACCGGCG GCATCTTCGA
    67921 TGTCGGCGAC CGGTTCACCA TCCAGGTCTC CAGCAAAGTG CTTCAGGAGC GCGACAGCCT
    67981 TGAGGCCGAC TACATCGCCG AGCTGGACAT CAACGACCCC GAGGTCTTCA CCGACCCGGC
    68041 CAAGCTCTAC GACAAGCACG GCCAACCCTC GCTGACAAAC ACGCTGTCCC TCGGGGCCCA
    68101 GATGGCCTTC GAGAACGGCG CCACCAGCGT CATGGCGGTT CAGGCGAAGC CGCCCCTTCC
    68161 GCGGCGCACC TCGGAAATCG TGCTGCCGGC CAGGGACTCC TCGACCGGCA CGGGCGGGGC
    68221 CTCCGGCAAC GACAACCCCG ACGACCTGAT CTTCTACATC ACTCCGCCGG GCAAACCGGA
    68281 CCGCAGCACG CAGGTCCATT TCTTCATCAT CGGAACCGAC GGGTCCGAGA CCCAGGTCTT
    68341 CCCGAACAAG GTCGACTTCT ACGACCCGAC CGTCACGGCG GCCTACTCGG TCTATGAGGA
    68401 CACGGGGAGC GACGCGCTTC TCATGTCCAC CTTCATGGAT CCGGGCGAGA CCGGCATGCC
    68461 GTTCTCCTAC ACCGTGGTGA GCGACGACAA GATCGAGCAG GACGGCACGG ACGGCTACAT
    68521 CTCGGTGTAC GGTCTCAGCA CCGGCACCTT CTACAGCCCG TCCATCCAGT TGGTGTCGGA
    68581 TGACCTGGGC AAGTACCTCG ACTTCATCAA CGCCGACGCG GCCAACCAGG GGCGCTTCGA
    68641 GATCACCGAG ATCCTCGACG CCAACCGTGC CAGGATCACA AGGGTGTCCG GCAGCTTCAC
    68701 CGAGGAGACC AGCGTCCGCT GGCAGCTGCT CGGCGCCACC GGAACCTCCC AGCGCATCCT
    68761 GTTCACGACC GACCTGGCGC TCGCCTCCGG GCAGGGCCTC AGGGTAACCT ACATCGACGA
    68821 GCAGGACATC GACTTCTACG ACGCCGGATG GAGCGAGTCG CTGGAGGAAC TACAGAAGCA
    68881 GGATGTCCAG ATCCTTGTCC CCCTGCCCAC GATGACCTTC TCGGCCATCC AGCAGACCTT
    68941 CCGCGTCCAT GTCGAGCAGA TGTCCAGCAC CTACTACAAG CGCGAACGGG TGCTCTTCAC
    69001 CGGGTCGCTT GAGGGCCTGA CCGTGGACAA TGTCACTGGC GTCACCGACG CTGCCGTGGA
    69061 GGACATTGGC ATCCTGGAGG GTATCCAGGG CGACGACCCC GAGGAGCTGC TTGAGGGCAA
    69121 CATCGAGGAT CTCGTGGACT ACGATGTCGC CGTGAACTTC GGCGACAGCT TCCGCGTCGT
    69181 CTGGTTCTAC CCGGACCAGA TCGTGAAGGT CGTGGCGGGC AGCGCCGAGA CCCTGCCGGG
    69241 CTACTACATC GCGGCGGCGG CCGGCGGACG GGTCGCCGGC ACGGCCAACA TCGCGGAGCC
    69301 GCTGACCTTC AAGACGCTGG TCGGCTTCAC GATCCTCAAC AGCAAGATCT TCACCCAGGA
    69361 CCAGCTCAAC AGGCTAGGGG ACCACGGCAT CACGGTCCTG CAGCCCGTGA CGGGCGGAGC
    69421 CAGGGTGCTC CACGGCAAGA CCACGACCCA GAGCGGGGCG CCGGAGGAGG AGGAGATCTC
    69481 CATCGTCTTC ATCCGCGACC AGGTGGCGCG GGTGATGCGT CGGGGATTCC AGGCCTTCAT
    69541 CGGACAGCCC GAGGACCCGA CCCTTGTCCC GTCCCTGACG GCCACGGCGG TCGGCCTCCT
    69601 CAACGCCTTC GTGTCGCAGA ACCTCATCAC CAAGTACCAG AACCTGTCGG TGGCGAGGGA
    69661 TGACGTGGAG CCGCGGCAGT ACAACATTCG TGTAGAAATT CAACCCAATA TGCCGACCAA
    69721 TTGGATTTTT ATTGACGTAA GTGTTGGTTT GTTCTAAATT AAGGGTATGA AAGCACAAGC
    69781 CTACAGAAAC GGAAAAATCC CCGGACGATG CGGCTATGGT ATCGATGATG CCGAACTGGC
    69841 TCGTTTGTTC GAAATTGGTT TGGAGATCTC CAAAATTGCT GGCATAATGA AGATTTCGCG
    69901 ATGGACTGTG CTAGCGCATC TCAAAAAACT GGGACTGCGT CGTACACGGA GACACACGAT
    69961 AGGAAAACCC GACGCCTTTG CCATTTTGAT TGGCGAGTCT TGTTACTGGG CGGGTTTCCT
    70021 GGCGGCCGAC GGATTCGTTC TCCCTGGACA CAATGGTGTG GGAGTTGAGT TATCAGCTGT
    70081 CGATGCTAAT CATCTCCGGT TGTTGTGTCG GGCTGTAGGA AGAGATGAAA CTTTGTGGCA
    70141 TCGCACAAGA CATAGAAATG GGGAAGTCTA CAAATATGTC AGTGTGGATT TGCTGTCGAC
    70201 GCAGATACTG GAGAATCTGT CCAGATCGTT CCACATTGTG TCGCGCAAGT CCTTGATCTT
    70261 GGAACCGCCG GAACTGCCGC AACCGCTACG CCGCCATTTC ATCCGAGGAT ACTTCGATGG
    70321 TGATGGTTGT GTTTGTCGAC ACAAGAAAAC TGGCATGATG CGTCTCAACA TTGTTTCCGG
    70381 CTCCAAACAA TTCCTCGAAT GGATTTGGGA CACGATGCGC GAAGAGTTGG GAGATCTAGG
    70441 GCAAAGGACG ATCGGTGGAC GCAAAAACTC CAAAGTGTGT ACTTTGGAAT TGACTGGTAA
    70501 TGCCGCCATC AAGGTTCTCG AATGGATGTA TTCCGACGGC GGCGACGCCT TGTGCCTGGT
    70561 GCGTAAACGC GAAAAGTTCC TGGAGTACAA GGCGCGCGTC GAAACAAGGC GCGCTGCGCG
    70621 CGCAAACAAG CGACAAACGA CAATTGACAA AATGGTGTCG CTATACATCC AAGGGCTGTC
    70681 GTACAGTGAA ATTGCGGCAA AACTCGGCAC GACGAAAAAA AAGGTGTCCT ACTATCTCCG
    70741 GCAGACTGAT ACTCCAAAAC GCTCCAGGAA AACGGACAGT TTGGCAGGAC AACAATTGAG
    70801 AGGGCGCGAC CAGAAGATGT TGGCGGCCCA CCTGGCAGGC GAAAAGGCAG CGGACATTGC
    70861 AAAACGGTTC GGAATAGCGA AATCCAGCGT TTGGATTGCC ATTCGACGTG CGAAAGGCAT
    70921 AAACGGGCCA AAGGGGACAT AGATGGCGGC TGAATACCCC CAGACCGGGA GCCTGCTCTC
    70981 CTCCAAGCCC CAGGCCGGCC TCTCCACCCT CATCACGGTG AAGGTCAGGG GGACGCCGGT
    71041 TGGGGCCATC CAGGAGCTCA GGATAGACCA GAACAGGGAC CTGGCCATCT GGGAGGAGAT
    71101 CGGGACCGAC GGGGTGGTTG AGATTCACCC CAAGGGCGCG GCGAAGATCA CCTTCTCCGT
    71161 CACCCGGCTG GTGTTCGACC AGCTTCGGCT GCCGGAGGCC TTCTCCCGCG GGTTCCTGAA
    71221 CCTCCAGGCG ATGCGGGTCC CTTTCGACGT CGAGGTCGTG GACACATTCG CGGGGGACGC
    71281 CATGCTGGCG GCCATTCACA CGCTGAAGGG CTGCTGGTTC CGCCGGTACT CGACGCCCTA
    71341 CCGCGCCGAG AATTTCCTCG TCTCAGAGAC GGCCGAGCTG GCGTGCGAAC GCATCATCTC
    71401 GCTCCAGGGG ACCGGCAACG TGGCGAACGG CGGCACCAGG GGCATCACGG TAGAGTACGA
    71461 CACCGTCGAG AGGTCGACCG ACCTCCACGG CAGACCGGGC AAACTCGAGC CGGCGGTCTA
    71521 GGAATACAAC TATGGATACG GAGAATCAAA ATTGGTCGAG TTGTATCTTA GTGGTCTGTC
    71581 AACTTATCAG ATCGCCGACC GAACCGGCAT ACCCAAATCA ACCGTGCTAA AGCGTTTGAA
    71641 ACGCATGGAA ACCAGTTTAC GGAGTTTGTC GGACAGGGTG CGCAGCATGG TTGTATGCCG
    71701 AATCATCGGA AGCGATCCGC TTAGATCGAA AATTCTCGAT TGCCCATAAA CACATCGTGG
    71761 CTGGCTCGGA TATTGTTCGC GCCTGACGCG GGTGACATGG TTGGAGGTAA CAAGGATGGC
    71821 GACCTATCCG CAAACCGGAA GCACGCTCCA GAGCAACATC AGCACCAGCC TATCCACACA
    71881 AATCATCGTG AAGGTTGGCA GTGATACGGT TGGCGCCCTT CAGGCTCTTG AGGTTCGGCA
    71941 GAACCGTCCA TTGACCAGAC TCGTGGAACT TGGCCTGGAT GGCACATTGG AGATTGTCCC
    72001 AACACAACGC ACTGAGGTGA CGCTAACTGT GCGGCGCATC GTGTTTGATC GGCTCCGTAT
    72061 CACGGAGGCT TTCGAGCGTG GGTATTTGAA TGTCAAATCT CAACGATTGC CATTTGATAT
    72121 CTTGATCATC GACCAGAGCG GAGGAGAAGG GAATCTGTCG GTCACCCACA CCTACAAAAA
    72181 CTGTTGGTTT CAGGACATCA GTACGCCATA CAATGCCGAT AACTATATCA TCACCGAATC
    72241 TGCGACGATT TGGGCTGAAG ATGTCAGCTC CAATCCCGGC AGCACACAAA GTCCGGTTGC
    72301 AGAAGGTGGC ATACGCGATA TGAAACCGGT CAAGAACGAT ATAGAACGCG ATGCCGATTC
    72361 GGGCGGTCGC CGGGGCACGC TGGACGCGCC GGGTTTGATT ACCGCCGCCT TCTCCTCGTA
    72421 GCACGCAAGA CACCACCGAC CTTGGCGGCC CTTCATGGGC CGCCGCATCC TTTCCCCATG
    72481 GCGGACAATG GAAGATTCCC TCCCCGCCAC AACCCGACCA GCACCAGTCC ATGCCCGTAG
    72541 CCGGGCCTGA AGAAAGGGGT ACAACCATGC CACAGATTTC CCATCCTGTC TTCGGGAGCG
    72601 TCGGCCGCAC CGAGCGCCCG GAAGCATCCG AACAGCCACA GGCCGCCACG GAGCCCGTAG
    72661 CGCCGGCCGA GGAGCCCTCG ATGGCCCCCT CCGACCTGCA GACGCTCATC GACTGCGGAA
    72721 AAGTGACCGA CACCATCGTG ATCGACGGGC AGAAGTTCCG CATGTCCACT TTGGCCGACG
    72781 ATGTCCAGGA GGACATCATA CGCAAGTTCT CGGCCCCCAT GACGGACGCA GGCAACTTCG
    72841 TCGAGCTGCG GCGTACCGTC GTGGCCTCCG CCCTGGAAAC CTTCAATGAC AAGCCGCTTG
    72901 AGCAGATCTG CCGCGGGCTC GGGCAGGAGG AGGTCGACCG CTTCGGCATG AAGCTGGCGG
    72961 TCGTCCGCAT CATGCAGGGC CAGGTGGTCG ACAAGCTCTA CGCCTTCTAC GAGGAGCTGC
    73021 TGAAGCGCAG CCGGCAGAAG GTCGATCCGG AGCAGGTAAA AAACTAGCAG AGGGGCCGTG
    73081 GGCGCGTCTG CGCTGGAGGA TCTGCAAAAC CCTCAAGGTG CCTGTCGACG ACCCCCTTTT
    73141 CGAGCGGATG AACAACCCGC AATGGCTCTG GTACGCCGCG CAGCTAGCCG CGGACGACCG
    73201 GGAGCAATTC GAGTTGCTCA GGGACATGGC GGAGTACAAC GCCAGCTTCT GGAACCCCGA
    73261 GGCCGTGGAC CAGATACGCC GCGCCAGGGA GACCTCGTTC GCCGTGGGCG ACAAAGACTT
    73321 CGCCCGACAG ATCGAGGAGA CCTTCGGCCG CAGGCTGAAG ATCCCGGAGA AGAGGGAGTT
    73381 GCAGGGATTG CCCCTGCCGC CCGCCGGGAC GCGGGCACCG GCGCGCCGTC GGATGCGGCC
    73441 GGATATCGAT CCCGCAAGCT ACCTTGAGAC CAAGCTTGAT CCCGTGAGAT TCATCCCGCT
    73501 GGGGGAATAA CCGATGGCCG ACACCTTCGA TATCCCGACC ACAGTGGCGC AGGTCGAACA
    73561 GCTGCGCCAG GAGTTCGAGG ACCTCAAGAA ATCGGGAAAT CTTCAGGAGA TTGGAAAGCA
    73621 GTTCGACATA TTGTCCTCCA AGGCCGATGA GTTGACCCGC AAGCTCAAGG ACACGAAGGA
    73681 GGGCAGCAAG GCGTATGCCG AGCTACAAAA CCAGCTCGCG CTCGTCAAAG AGGCGGCCAA
    73741 TGCCGCCGCC GTCGCGCTGG GTGGCTTCGA TGCGCTCATG AGGAACCAGA GGCGGGAGAC
    73801 CAAGGAGTTC AGTGGGGATC TGGATCAGGT AAGCACGGTG CTCAAGCGCG TGGGCATAAG
    73861 CGCCGACCCG ACAACGGGGG CCCTGAAGAG TCTCGGACAG GCCCTGATGG GCACCGGGGA
    73921 GATGGCGCTG CTGTTCGGCA ACCAGATGNN NNNNNNNNNN NNNNGCTGGC CACGACCGAG
    73981 GAGTTCATCA GCGCCCTACC AAAGGGGTTC CAGAACTACT ATAAGACCAT CAAGGAGGTT
    74041 GCCACCGTCC AGGATACTGT TCGTGTCTCC ATGTTCGCCT ACGGCAAGAC GCTCGGCGAG
    74101 ACGGCAGCCT CTGCCGACGC GGCGACCGGA GCCATTGACA GGATCTCGAA ACAGTTCGGC
    74161 ACATCAAGGA AGCAGGCCAT GGATTTCATC TCAGGCATAA AAGATGTGCC GGGAACCTTC
    74221 GAGATGATGG GACGCGTGGT GGCCGGAGTT AGCGGACCGA TAGAAGCATT CACACAACTG
    74281 ATGCAGGTGA GCAAGAGGGC AGGCCTGGAC GCACAGGCGA CGACAAACCT TGCCTCGGCC
    74341 AGTTATAGCA AATTCGGCGG CAGCGTCAAG GACCTCGCCT CCGACATAGC CAACTTCCAC
    74401 GCCGCCGTGG CTGGTACAGA CATTCCGATA TCGAAAGCGA TTTCACAGAT CCAGGCGGCA
    74461 GGCGAGCCTC TCGGTATTTT CGGCAGGAAA ATCACCGAGA CCACGAATGT GTGGAAAACC
    74521 TTCACCAGCT CGCTCACGGG CGTCCCGATC GATGCCGTGG GCAAGTTGTT CACGACCGTG
    74581 ACGCACCAGA TTGCCAACAT GAATCTGGGC ACCCAGGCCT TCGTCGCCCA GATGAGCGGA
    74641 ATGGCCCATG GGGCCACGGC CCTCGGGGGC GCGCTGCGCA TGGAGCTGGA GATGCGGCAG
    74701 CCGGGGGGCA TGGAACGCAA CCTGGAGCGT GTCATGCAGA CCATCTCCAG AATGGGCGGG
    74761 GGCAGGATCG TGACGCTTGA GGAGGCCGCG CGCACGCCGG CCCTTGAGAT GCAGTTCCAG
    74821 CTTCAGCGCC AGATGGCCGG GCAGATGCTC GGCATACAAG GCGGCCAGGA GCAGTCCAGG
    74881 GTTTTGGAGG TATTGCGGAA CATCGAGCAG GGTGGCATCA CGAGAGTGGA TGCCAGCAAG
    74941 GAACTCCAAA CAATGATGGG GGAGGGACAA AGCGCCCAGG ACAAGAGCAA CACCCTGCTT
    75001 GACACCATTG CCCAAAACTC CACGCTGCAC ACGAGTCTCC TAAAAACGCT CGTCGACATG
    75061 GAGAAGATGC CGAAGCAGCG CACAAGGGAG ATGGGAAGGG CTCTTGGCAC CATCCAAACG
    75121 GGCAGCGAAA TGCAGGAGTC GCACCTGCGC AGGGCCGGCT ATGCCGCCAC ACAGGCTTTG
    75181 GAAGAGTTCA GTCGAAGCTT CACGACCGCT GCGGGCAAGG TACACCGCAC GCTGTCCAGA
    75241 AGCGTCGCGG GCTTCACCGC TGGCATTGCC GCGAGACGGC AGGAGTTGAC GCGCAAGGCC
    75301 GAGCTGGCCA CCACGGGGCC GGTCATCGAT GTGCTCCATC CGGAGCGCAC CGAACCACGG
    75361 ATGACGGCCG CTCCGCTGCC AACGGCCACC GGGCGCTCCC TGCTGTTCGA GCCATGGAGG
    75421 CGTCCGGAGG CGGCCAACAC GGTGCTGCCG GTGTTTCCGA GGCCGACGAT GGAACTGCCG
    75481 CGCGCCGAGA CGGCGCGTTC TGGCGCTCCG TTTGCGGCCC CGCGACCGGA GGGCGCTGAG
    75541 GGCGGTCCCG AGGCGCTGAC CATGACGCCT TTGGGCGCTC CAGATGTGAA GGTGACAGTT
    75601 ATCTGCGAAA GGTGCCTGGA GAAGAGAATG TACGAGATCG CCAACAAAGC TCTTGCGGGA
    75661 GCAAGGGGCG AGGACCACAA GCACTAGCGC GTGTCGGAGG CATTGATGGC CGAGCAGACC
    75721 GTTGGCTACC AGACATATGT GAATCCGGCG GAGGACCCCG CCACCGATCC GCTGCGGGAC
    75781 AAGGGGACCG CCAACGGCCC AGGCGATCTG CGGCAGCCGG CCATCGTGGC CAACAATCCC
    75841 CAGATGCCGA CCGGCATACG CGGACGCCAG CTTATGCGCT GGAAAGTCCC CGACCTGGGC
    75901 TATATCGACA TGTACATCAA CCCGCAGCAG ATGACCATCC AGGAGAAGAA GGTCATCACC
    75961 AAGCGCAGGA CGAAGGGCGG CTATGTCGTC CAGTACTGGG GGGAGGAGCT TCCCACCATC
[truncated: 290,975 more chars]
