# Supplementary material for: Clades of huge phages from across Earth’s ecosystems
Source: Nature. 2020 Feb 12;578(7795):425–31. doi: 10.1038/s41586-020-2007-4 (PMC7162821; doi:10.1038/s41586-020-2007-4)
Supplement: Supplementary file 6 — Genbank files for all genome. [file 41586_2020_2007_MOESM6_ESM.zip › genbank_genomes_SD-4/SALIVA_PHAGE_33_36.gbk]

LOCUS       pre3_saliva_scaffold_7_prodigal-single     371403 bp    DNA     linear   BCT NOV-13-2019
DEFINITION  pre3_saliva_scaffold_7_prodigal-single, contig.
ACCESSION   pre3_saliva_scaffold_7_prodigal-single
VERSION     pre3_saliva_scaffold_7_prodigal-single.1  GI:
KEYWORDS    .
SOURCE      SALIVA_PHAGE_33_36
  ORGANISM  SALIVA_PHAGE_33_36
            .
COMMENT     Data sourced from ggkbase. For additional details see
            http://ggkbase.berkeley.edu/organisms/405059
FEATURES             Location/Qualifiers
     source          1..371403
                     /organism="SALIVA_PHAGE_33_36"
                     /mol_type="genomic DNA"
     gene            complement(<2..310)
                     /locus_tag="pre3_saliva_scaffold_7_prodigal-single_1"
     CDS             complement(<2..310)
                     /product="hypothetical protein"
                     /codon_start=1
                     /transl_table=11
                     /translation="MNRATMRQRSKNELEAFICESEAMIAQKREEIGWAREVISRKAD
                     EIELVDGIYYAKAKGVPEVLLVEVSGYKAVRYVDPSVFGYEGIEEYNFTRRINVRIVK
                     N"
     gene            complement(487..639)
                     /locus_tag="pre3_saliva_scaffold_7_prodigal-single_2"
     CDS             complement(487..639)
                     /product="hypothetical protein"
                     /codon_start=1
                     /transl_table=11
                     /translation="MELICSVLIGILLGFMIPALKDRFGKWWFGVLVLICLVLNIIVN
                     AIDYLI*"
     gene            1127..1441
                     /locus_tag="pre3_saliva_scaffold_7_prodigal-single_3"
     CDS             1127..1441
                     /product="hypothetical protein"
                     /codon_start=1
                     /transl_table=11
                     /translation="MAQKFISFYFLDWSKDGDYFSTKIHRVYSRDNQFNDIATQDVYI
                     KEHNLSKRTALQLDKVTEVEQVLVDIPVFYVKYGTTYYFLSYSEGNKLIDSLLTINDY
                     KK*"
     gene            complement(1918..3723)
                     /locus_tag="pre3_saliva_scaffold_7_prodigal-single_4"
     CDS             complement(1918..3723)
                     /product="hypothetical protein"
                     /codon_start=1
                     /transl_table=11
                     /translation="MTTKLGVFTVEDSPESFLELYQDKKLKSHADFEKHIDNKIKAQI
                     EFLRINGKGEDLKLNSSKTLHFLLNVLQIRLLKSTDDCGQSLSVPYIKDYDNSNGLLY
                     KPLNIDEWINHLATYDEIIFTNNLDNIKKTINSQLATLKVDLYKANHPGIDIDYLNLA
                     PKHIILLDNAVIDIKNHTIKHDLSDYTEYQFIHKTSVPLVFRDQLNETLKFYDTVFKR
                     VMDDWSSNDIENLIFLYQLLFSSFDGNGRESYIFLEGTGGNGKSAFLNICQYLAGKQY
                     TVRLNIDQLDDDGALKPLNESIKLVVGHEAPTDTKISKKTISRFKQLATGEGFQIPVK
                     YKDNQICLCFGLKIQNTNTEISIFENSTAIKRRLISFPWTNVNFSKLTKDDLGFNLDE
                     LIGTDRLPGNPDFYSVVLLNLLENYTDFESFTVPTSASTKTKEMLDNADQVYMFFKEL
                     VEQDLVPFKVQPLNDLYERYKYWSKLNGSKTMKMIPFSRRLTKVAEEFGYTMSDKRSS
                     IKSLEKNNDFNFRAVNELFYNESLRVSENNRSALLINSNPKITDETYKAFKAELQDPD
                     FSDIKKELTDCELIMFKMLILKGNHFAQLLSDLYL*"
     gene            8118..8384
                     /locus_tag="pre3_saliva_scaffold_7_prodigal-single_5"
     CDS             8118..8384
                     /product="hypothetical protein"
                     /codon_start=1
                     /transl_table=11
                     /translation="MATDDLSSKDFDGVMPYIKLLAKQKHLTVKAVCETLGLNYNTVT
                     SQMKRQIKKETVKQIITYLDGDWDEIGHILYIKDRYRYLHKLGY*"
     gene            8651..9352
                     /locus_tag="pre3_saliva_scaffold_7_prodigal-single_6"
     CDS             8651..9352
                     /product="hypothetical protein"
                     /codon_start=1
                     /transl_table=11
                     /translation="MKFKRLLLSGLGLSTLAVLSACAFSGKEITHIDFKEKTFKESNI
                     NTVARIEYSTVDTADTSGDISYDEAYGIAVGRSNKIEISYYDSNNKIITNEYADSIQN
                     AITQCHGLGSTLYYPESKGTKLDMTGKDTFKDDGKEIHQTVYFETLPPEKINRNALRK
                     GDYYDGSLIAKKVKETKRTPIWKTESLDKSGTFTFRYSYDSSYVMPAGDSVTFVPDTT
                     YRDYTFAVKGQSVER*"
     gene            9357..9707
                     /locus_tag="pre3_saliva_scaffold_7_prodigal-single_7"
     CDS             9357..9707
                     /product="hypothetical protein"
                     /codon_start=1
                     /transl_table=11
                     /translation="MNPEYKIWSVSKHRMLNPNEFEMAQFELPDNVISYHIEDPDFKL
                     LQWTGLVDSTGTKVYDGDILRHISQDFNPFKVEYCVKEGRWLGREIGGTYRIAITEDI
                     LKHYKVEGNIYESK*"
     gene            9694..10386
                     /locus_tag="pre3_saliva_scaffold_7_prodigal-single_8"
     CDS             9694..10386
                     /product="hypothetical protein"
                     /codon_start=1
                     /transl_table=11
                     /translation="MKVNEISKKTKTHYEFICYYEHKRVALIEQTLDALFNSYAVKVL
                     AWFTSNDFEFVTDAYRTITAAYDISEENQDKLIDDLVDYNNGEFDTPYKVELVKTTNN
                     GTIVERINFEIESRDIEEIIYDDYLNAFPDELLDKLIAEMSELIKPDTEFVFDSSVDY
                     SLNESWNNIEFESLNYYSGTIGGHIRSCIFEILMTQNIRNVSDISFDTQEEVIYLDTD
                     KGQLIICLEGED*"
     gene            10412..10993
                     /locus_tag="pre3_saliva_scaffold_7_prodigal-single_9"
     CDS             10412..10993
                     /product="hypothetical protein"
                     /codon_start=1
                     /transl_table=11
                     /translation="MNYLLIERQLMMTQQILDIYSDDIMALSLELVEDNGETKVVLSD
                     EVTKWSITLDMEHLEKTLENLKQSYYALKALNSLGFELAMNNFVTIWSFKKYYKDCFV
                     NVIVNTGNQPENMLVSVFVHKPISDTTELDSDKAEHFLSSLTMAQKVTYDYDKYSLAV
                     HLLSSRITKDTADKFTETIDNLSVQLADFIVEV*"
     gene            10995..11693
                     /locus_tag="pre3_saliva_scaffold_7_prodigal-single_10"
     CDS             10995..11693
                     /product="hypothetical protein"
                     /codon_start=1
                     /transl_table=11
                     /translation="MRKLKLMLILSVSLLALFTLSACKMLTAHKRITNIKFTEKTFKE
                     SDTKTVAKIEYQTVGETEAESDIDYNTAFDLAVNQTATIKIAYYDNQNKVIATEYAPS
                     IQDAIDQSHGIGSVMFYPESKGTHLEVSGKDEMTGDKSLSDTADFETVKPDEIDKGKL
                     RTGDEYDGNKIAEIAKNAKRSPSWKDETDDKTGKFIFTYVYSRSHSDGYGDDIVYSSF
                     TYKVDKDTITKAVF*"
     gene            11862..12335
                     /locus_tag="pre3_saliva_scaffold_7_prodigal-single_11"
     CDS             11862..12335
                     /product="hypothetical protein"
                     /codon_start=1
                     /transl_table=11
                     /translation="MSKNDQHIFFNLLRAKDSKILYIFLAYLISFILTAIFKTTYFEI
                     TTFALLAIIAIWAMSREHKDKKTYAHLPLSHYYQIIKKGCILYFQAIDNDKRLTHLKG
                     YRIADETSDTYIITVDYRSHGNLTAIVAKKDVIEDSTLLPHIEEKMKTMPDFFGL*"
     gene            complement(12390..12764)
                     /locus_tag="pre3_saliva_scaffold_7_prodigal-single_12"
     CDS             complement(12390..12764)
                     /product="hypothetical protein"
                     /codon_start=1
                     /transl_table=11
                     /translation="MNNMIELYFVVLILTGLLAYWLIKNIILGTLFVRAGDIAHKAFI
                     PFYNSFATHKLLFGNDKKYYWFLNVLYPYNCYQRFMWAKAWHKSNVLAIFAMFCPVVC
                     NLILVCIEPEVRFTEQKHLSDI*"
     gene            12998..13528
                     /locus_tag="pre3_saliva_scaffold_7_prodigal-single_13"
     CDS             12998..13528
                     /product="hypothetical protein"
                     /codon_start=1
                     /transl_table=11
                     /translation="MNTYTVIKTFKNGDINTFDNLSVPELQGLIKADTGKWFDDIREG
                     IVFYTQYNFRDFTVSVMEKQSLYKQLRAIITKNNAIYEQLSDEIFEIESDVNKSAEAV
                     EHAKYKRWQFMHDYATELSTFIWDHITELKPHDLSVFDAVESPVWNKMSEKNARVVDA
                     ILRLHNEANGGKSDAK*"
     gene            13518..13754
                     /locus_tag="pre3_saliva_scaffold_7_prodigal-single_14"
     CDS             13518..13754
                     /product="hypothetical protein"
                     /codon_start=1
                     /transl_table=11
                     /translation="MQNDLIKIKICRHGNRYAGGTAFDWFNKTFAYIHASEVFDITDD
                     YLTVERNQSIIRYHLDEPVEDIVDRITEKLNSKK*"
     gene            13824..13925
                     /locus_tag="pre3_saliva_scaffold_7_prodigal-single_15"
     CDS             13824..13925
                     /product="hypothetical protein"
                     /codon_start=1
                     /transl_table=11
                     /translation="MLLYLTIVSGAGLPAYYIVYLFKKYYYKVDEED*"
     gene            13930..14301
                     /locus_tag="pre3_saliva_scaffold_7_prodigal-single_16"
     CDS             13930..14301
                     /product="hypothetical protein"
                     /codon_start=1
                     /transl_table=11
                     /translation="MSQLEELVAMESEIRKLRESIQRFYSTVEFADYEIKDFVNVMVE
                     NISQPECLQALVRLEKIATDNYIPLNEIECGVALPQTESTVICAKYVNSYDTVCYYEL
                     DIDVTLDDVVDGIYSVYSERV*"
     gene            14304..14558
                     /locus_tag="pre3_saliva_scaffold_7_prodigal-single_17"
     CDS             14304..14558
                     /product="hypothetical protein"
                     /codon_start=1
                     /transl_table=11
                     /translation="MKVSTLNKSQKLKALSRLLTDNRFYSEAELVLTEKGLDYLELTK
                     KASGDSYELPTSEVLGENYKDIAKLCKSLKIELSDTVWFD*"
     gene            14574..15518
                     /locus_tag="pre3_saliva_scaffold_7_prodigal-single_18"
     CDS             14574..15518
                     /product="Cation transporter n=1 Tax=Lactococcus lactis
                     subsp. lactis IO-1 RepID=H5SZU6_LACLL"
                     /codon_start=1
                     /transl_table=11
                     /translation="MKEFFKKNASIVAALGANVGVTLAKFIGFLLTRSTAMLNESIHS
                     LIDCVNEVTLLYGKNTASSEASDNYNFGTSRQQYFWSMVVAGFLFFGGGLVGIWEAVE
                     KLHEPTHSVEMPWLSIIIILIGLVLESFSFKTALKEIAELNTKKLPLFKFLHESRHSE
                     ILIIFAEDFCALIGLVFALIGTIAAWITGNSVYDAVSALAIGILLTVASIFLTNEFKS
                     LIVGEPLVESDIKLLQKILEKPEITHVLDIKTLHKGPHDILIGLKLEYSDTVTNITEF
                     TNKLENEIRDSFPSHYNEITIFVELDKYVKDYVDSTAQ*"
                     /db_xref="UniRef100_H5SZU6"
                     /db_xref="lls:lilo_1363"
                     /db_xref="H5SZU6_LACLL"
     gene            15533..15844
                     /locus_tag="pre3_saliva_scaffold_7_prodigal-single_19"
     CDS             15533..15844
                     /product="hypothetical protein"
                     /codon_start=1
                     /transl_table=11
                     /translation="MKTLKELNPVTRKWQSNMVDCVWLKSGKLDNGQKTLVHLSDQSD
                     KYVLLTENDLHFMPTQEMLKEYTFYAKPDIYKKLFKPYFELRKLKKDKVVETELNLRI
                     V*"
     gene            15978..16541
                     /locus_tag="pre3_saliva_scaffold_7_prodigal-single_20"
     CDS             15978..16541
                     /product="hypothetical protein"
                     /codon_start=1
                     /transl_table=11
                     /translation="MTKTVYYYKQDGTLANIELTGIMLSEQLPVATLYVNGHLINFYW
                     QSDVSYDDFVEQGYLLSEGKELADFYHVKFLVFYASEEIAKKAKEDYAGGQSYLELAN
                     EFNAINLEFEGENKLQAQFGFLPNEIKSAVTVYHTMVDLGSRVKTAEVVLYQAGKPVI
                     YMPFEDFYSKYEYLGGIYLDFHERLGV*"
     gene            16543..16857
                     /locus_tag="pre3_saliva_scaffold_7_prodigal-single_21"
     CDS             16543..16857
                     /product="hypothetical protein"
                     /codon_start=1
                     /transl_table=11
                     /translation="MEDYSKLFEKLSELGFSRFNSFNSSDGEIEFWTNIELGSPYIAS
                     VDYYRDSNNKPYIRLEYTTGCLGSSIRSKPLYGRHKDIDRFMREYEQFNDMITAIRNI
                     GY*"
     gene            17049..17519
                     /locus_tag="pre3_saliva_scaffold_7_prodigal-single_22"
     CDS             17049..17519
                     /product="hypothetical protein"
                     /codon_start=1
                     /transl_table=11
                     /translation="MNKSQIHDFLAGPIENVVHLDFKHAKRVPELVEEAVEDVEALED
                     VENLDEIFASKNWQVFKDFKSENFDFEQKADVQVRIKDFMLAFTEVDNVYYVFKVEKI
                     YYNQYYYGIVDSKYLRGGLVTAESANGLYAYLIETLREEFGTYTAKQIVQLKNL*"
     gene            17542..18384
                     /locus_tag="pre3_saliva_scaffold_7_prodigal-single_23"
     CDS             17542..18384
                     /product="hypothetical protein"
                     /codon_start=1
                     /transl_table=11
                     /translation="MDFTSGLIEKHNYKLPSQVVGFKFRKEVVLEDYYRKLYIIEHLP
                     KEVRESPRWLMFGTSWWGDEDGYSLAVLVTHADGKYHIITYLENAWELDTDVYDNYET
                     VTYEQELIDHIIDILQHADAESFYNLIEFENELTEADKNRLVQEILDEKRKQEEALLN
                     IPHMETDTAMAFFTEPVAERVTIDFTEYNGFFHLNAHPQELKRNNVSQDVLDATRWLE
                     IRDDKPDISVTYVNNKFHILKLSRFGELTVRTASNIDEMYDTVSLLLWEQGQRVYDKY
                     VTVL*"
     gene            18485..18853
                     /locus_tag="pre3_saliva_scaffold_7_prodigal-single_24"
     CDS             18485..18853
                     /product="hypothetical protein"
                     /codon_start=1
                     /transl_table=11
                     /translation="MKVNDVQDFFTESIARKVSIKFTKQSEPLSVLKGLTMADGLNKN
                     VHKSKRWLNIQSDETLKCKLAISVTYSNSRYYVFYSVADSTYSSGFNSMEDVDIMYIE
                     VLSLLEQAGEDVYNTFVTEL*"
     gene            18869..19390
                     /locus_tag="pre3_saliva_scaffold_7_prodigal-single_25"
     CDS             18869..19390
                     /product="hypothetical protein"
                     /codon_start=1
                     /transl_table=11
                     /translation="MAELVKTKSEKSDDIWNVWISGTCANSRNEVWKNFEVTAEDLQP
                     DSQFFKGLILVKAFYDYGFMNGENMESNLFDLTIHLKNEFDIEPDSTNSADMCNILWD
                     FLAEWLPSDEDFDRNRKGYRCGKANIYRSAEEDYPLGKIFIRIVDSDDNDYKLKYDRA
                     DIIDALKTYEIVE*"
     gene            19601..20059
                     /locus_tag="pre3_saliva_scaffold_7_prodigal-single_26"
     CDS             19601..20059
                     /product="hypothetical protein"
                     /codon_start=1
                     /transl_table=11
                     /translation="MAGLTKTKATLKAWTVVISGNTWQGQVSKTYHVTRKELQPEAEF
                     FKALVLVKALYDYEFMDDEVMDVNINRIVRNLADTLNAELAFDVRHLREFIHKTIPYY
                     TVAHVMGGYTEEYPTYNITIDIKDGKGQKYDLNYDENDVIDALKTFKLAK*"
     gene            20080..20544
                     /locus_tag="pre3_saliva_scaffold_7_prodigal-single_27"
     CDS             20080..20544
                     /product="hypothetical protein"
                     /codon_start=1
                     /transl_table=11
                     /translation="MAGLTKVKGDSESWGVIISGNVEQRLETKGYTVTGTEMQPDSDF
                     FKALVLIQALYDYELMDYNEHAYSNLDRALIELSDMLKVELPYDYWFDNARLLRDFID
                     DWFPLSGDNIFRWKYPKHAIDISIFDGKGQKYELTYDETDVIDALKTYKLVK*"
     gene            20756..21238
                     /locus_tag="pre3_saliva_scaffold_7_prodigal-single_28"
     CDS             20756..21238
                     /product="hypothetical protein"
                     /codon_start=1
                     /transl_table=11
                     /translation="MFIVGIKKNNELKIIAKKSTRKAVYTVSVPYPMDGFIENKKAWY
                     DVYKDVIKQYKTYGSASRMGRDIVSRYNLDKDYEVVELTNEITSNAFDGCPNCGSFEV
                     VETFSTHYNRPLLFDKSNMSVTQTGSANDNGTGEIIRYVCAKCGKDLTDFDFSEFTGD
                     *"
     gene            21261..21692
                     /locus_tag="pre3_saliva_scaffold_7_prodigal-single_29"
     CDS             21261..21692
                     /product="hypothetical protein"
                     /codon_start=1
                     /transl_table=11
                     /translation="MAEIKWIGTKDFKDNIEKLIANHDKVVIEFEFHTVLMKMLETLK
                     ELYPNYTTQLFEESNGFKWNYTDLNNLIMLKHEMFRNPNDRVYLEIDTKEQDYTCCYN
                     SREWREALDNDKNNIAIATTLFYARDAYLESQRRKAQQCQN*"
     gene            21786..22496
                     /locus_tag="pre3_saliva_scaffold_7_prodigal-single_30"
     CDS             21786..22496
                     /product="Nicotinamide mononucleotide transporter PnuC n=1
                     Tax=Rothia mucilaginosa ATCC 25296 RepID=C6R1K9_9MICC"
                     /codon_start=1
                     /transl_table=11
                     /translation="MKKVLKFFATSKYADVVGVALVVTVAIMSGYLSTNLANYVNWGP
                     WTKFVPLGIISVVNVGLSMMSTRLTGRLSNIGNVLGIINTVLSGAIDYILGNKAAIIT
                     YPVTFLIYTFAIKHWQESEKGKANKPLTGNKALIGIGLITLGTFIFSFSTNYIGYGGD
                     TNPLFWVTSIVFGLSLTANILNALKLTVQWEFWLFYNIVQMVKAFIQGNFANVGKYIF
                     YVINSIAALFVWQDTDKE*"
                     /db_xref="UniRef100_C6R1K9"
                     /db_xref="C6R1K9_9MICC"
                     /db_xref="snp:SPAP_1647"
     gene            22500..23240
                     /locus_tag="pre3_saliva_scaffold_7_prodigal-single_31"
     CDS             22500..23240
                     /product="hypothetical protein"
                     /codon_start=1
                     /transl_table=11
                     /translation="MFFFSKYIYKFLFWLYSLLHVNYVTLDKLPKFLGLNLIGIGLIA
                     LTVILLALTLVFLFKFTMFKTTLVFGWLTSCVFILSCYNNSYSSSKFLDRFDIVEAVY
                     PKKAYTKTNTEYEENSLKLVAPLSVKSIEDNSIEIYDNYKRDSNSYHIDKRRYVDESG
                     KTVKVSEQNYDAFDEKGSEIIKETKLKTTAYYFNESLVHKNKPDKSTYYTLVFKLNKE
                     QVDKAKKLEKQSDKNKKISENSEKFFNE*"
     gene            23382..23660
                     /locus_tag="pre3_saliva_scaffold_7_prodigal-single_32"
     CDS             23382..23660
                     /product="hypothetical protein"
                     /codon_start=1
                     /transl_table=11
                     /translation="MTKTKQEIINETMTVDKFVKQKCKEKGVSLKQMCNDLKIPYNPF
                     KSNYHVKRMKYARAIKIASYLNCNLGDLLAKPTKAELEQLIDSGEWKG*"
     gene            23961..25013
                     /locus_tag="pre3_saliva_scaffold_7_prodigal-single_33"
     CDS             23961..25013
                     /product="hypothetical protein"
                     /codon_start=1
                     /transl_table=11
                     /translation="MSYTYEEFVEALDANNKKLKDSLKFKRLAKTIFADTDKDSVIIN
                     VNGTSYYRFRDGRKITLNLRLDGSLFFETNIDASYYYSDIVKDVGSYDCKAIDKFIEC
                     STKSTSRVSPSTPIDSCIVNEYFSPRNIYYYFSQNIINQLVDNGYDDWTSLFNIKDDL
                     RDLKNAKLVTYSKVKGTTDYKIKFKPSGNAYQLHYFTAPMARGFGGTEFFEAELNSYS
                     VQFDGDKARMLEALLIDIYNEAKLIKDKILPEIKFTKTQIIDHYKASQMTIERELTES
                     FNAYVSDVTNPVGYYMFYKHDNWYVAKKGVYNSIENGDYSDRAYVKFDRFQNRLIELH
                     LPDVTFDKALDYYINN*"
     gene            25231..26256
                     /locus_tag="pre3_saliva_scaffold_7_prodigal-single_34"
     CDS             25231..26256
                     /product="hypothetical protein"
                     /codon_start=1
                     /transl_table=11
                     /translation="MNITLTYQDFIETLRTINKESQKILKFEHLAETIFADTDKDSIV
                     LIEDCVFDSHFFDFDINLNLKRDGSVFFSTNIDKDCYNNSIVPGSYYYGEIRRLYDVT
                     VNFSHKFYPLIFNYLSPSNIYFKYATKMNNVMAIDSSEMSNLFDIRYGLRNLKKAKLV
                     TYSKVKGTTDYKIKFKQSGNEYQLQYATAPMAREFDGIEFFETKINSYAREFNNNKAL
                     MIEAVMIDLYNEAKLIHTEILPEIESAKKQIYDFYKANQSSIKAKLEESFNAYISDTQ
                     NPASYIMTYKNGTWQTVDRASYDEVMADKYNGPIYAKYDRLTNQLIKLHLPEVPFYKV
                     VDYYISN*"
     gene            26273..26674
                     /locus_tag="pre3_saliva_scaffold_7_prodigal-single_35"
     CDS             26273..26674
                     /product="hypothetical protein"
                     /codon_start=1
                     /transl_table=11
                     /translation="MAWRLHDSITLNVTELTKQELIESLTSDGSLKILDKMSPESYDL
                     VMTFSPRHQIIFDTFDKIVRSEAGYIATVGQIKAFAIECYANQTICDLLTNDSLQLNS
                     LARIVDAFTDEHLLKEWNYSDDLIVIIQFND*"
     gene            26886..27872
                     /locus_tag="pre3_saliva_scaffold_7_prodigal-single_36"
     CDS             26886..27872
                     /product="hypothetical protein"
                     /codon_start=1
                     /transl_table=11
                     /translation="MKTKMTYKELKETIAKANKLISDITFNELAGTLLKDHNLESMIL
                     AKRSCHGGLSEYLTLRVFADGHLKFAYETEKNYLNDYNFDDSTLITFASLVNDTTDTV
                     NLLVNEYLNDYIVKHVISWTLNKIYVRSDARPYFKGITFFDELISALKRTKLISLTKI
                     KNTDSYKLKIKPTNTEYVLKYFINRKDYDEFYFNQVFGGDSRAETIEKLLVEKYQEAK
                     LIHDTILNNIDTVYAIMVDKVNDGIRELAVRDSFINYVNNIDNPVSRYMEFKDGSWSM
                     LDKDLINGWVNYGETIKPTYVEYNHRTNEILGIYNIVPTDLSTLIKTYLLQK*"
     gene            28132..28545
                     /locus_tag="pre3_saliva_scaffold_7_prodigal-single_37"
     CDS             28132..28545
                     /product="hypothetical protein"
                     /codon_start=1
                     /transl_table=11
                     /translation="MSEIVINGVTLTKAEAQRYLDGMSVEEIVEAREAEIREKKEKQT
                     RLIELTEWFNKNKPEKMGSLWDSGTWSFYHCEIEVYVNVKVDSDGKITASVDRANCYT
                     FKREFDSKEAFLDYMIRLGKAAKAIADAEDNFPWE*"
     gene            28664..29233
                     /locus_tag="pre3_saliva_scaffold_7_prodigal-single_38"
     CDS             28664..29233
                     /product="Non-canonical purine NTP pyrophosphatase {ECO
                     :0000256|HAMAP-Rule:MF_01405,
                     ECO:0000256|SAAS:SAAS00020486}; EC=3.6.1.19
                     {ECO:0000256|HAMAP-Rule:MF_01405,
                     ECO:0000256|SAAS:SAAS00020468};; Non-standard purine NTP
                     pyrophosphatase {ECO:0000256|HAMAP-Rule:MF_01405};
                     Nucleoside-triphosphate diphosphatase
                     {ECO:0000256|HAMAP-Rule:MF_01405}; Nucleoside-triphosphate
                     pyrophosphatase {ECO:0000256|HAMAP-Rule:MF_01405}; 
                     TaxID=1107311 species="Bacteria; Bacteroidetes;
                     Flavobacteriia; Flavobacteriales; Flavobacteriaceae;
                     Flavobacterium.;" source="Flavobacterium enshiense DK69.;""
                     /codon_start=1
                     /transl_table=11
                     /translation="MKQLLFASTNKDKIREVQAMLSDYKVLSLLDFPEIKDVDETAST
                     LVGNATLKAVEIATQVDLPVFSDDSGVFIDALDGFPGVHSARWTGTHRDYANQNDKIL
                     DLMKNQTNRKAEYKTVVAFAHNNKINLFEGVMPLKVAHSESNTPGFSYDTIMKFNDTF
                     VSEMNPVDKNKVSSRADAITKFKAFIEHY*"
                     /db_xref="A0A0A2MZY2_9FLAO"
                     /db_xref="UniRef100_V6SFN7"
                     /db_xref="pom:MED152_00700"
                     /db_xref="V6SFN7_9FLAO"
                     /db_xref="3.6.1.19"
     gene            29436..29660
                     /locus_tag="pre3_saliva_scaffold_7_prodigal-single_39"
     CDS             29436..29660
                     /product="hypothetical protein"
                     /codon_start=1
                     /transl_table=11
                     /translation="MVWLYVLILILCASSLGKFDDFDANVTIFSYEISTVIAIVLLVI
                     LRNEILVTGMLAFALICETIVYWATKYIKG*"
     gene            complement(29761..30297)
                     /locus_tag="pre3_saliva_scaffold_7_prodigal-single_40"
     CDS             complement(29761..30297)
                     /product="hypothetical protein"
                     /codon_start=1
                     /transl_table=11
                     /translation="MIKLTEYANINTSEIEIAGKNYYYDDSLYNSGQVLAWSIRRNEP
                     ETVETIEHVFSLCEQVFKIGMVYFVSPNFIFIHDKNSGLDFKVFFTNKKITKIRVVRF
                     LTLQTETNDELLSQEYDKQRSSSQDMNRFPVALEHNVNLKFDNDYLIENLTYGHIKPM
                     IKAINSIKLDPPKPIFTV*"
     gene            complement(30309..30788)
                     /locus_tag="pre3_saliva_scaffold_7_prodigal-single_41"
     CDS             complement(30309..30788)
                     /product="hypothetical protein"
                     /codon_start=1
                     /transl_table=11
                     /translation="MTQTITFKDETEFKDYVVKHFGGLADVSFDKWTARELAITFNVE
                     DIKIAVRSTIHSETYGSYTYNANDLKDFVENVKAFKRLFNKMATVLKSDYKLTFDEIG
                     SVFTSGAYTLIEYDAVNLAHPNLTQPFTVLNDEAKNIKVDILSKNEFEVYSTKTYKI*"
     gene            30940..31371
                     /locus_tag="pre3_saliva_scaffold_7_prodigal-single_42"
     CDS             30940..31371
                     /product="hypothetical protein"
                     /codon_start=1
                     /transl_table=11
                     /translation="MNQNEINDFFADNETVGIKSFKFEKALKPLDDVFDGFGDDDDDN
                     TNLKRFNELSTVDQHKVLNLEIFSHSYDLDDIRISVVKDNATDTFVIFYNVYQEYIHN
                     YSGFIEIDTDEDIATAIVTEILDDGNVEVDLKAVKEKAIYE*"
     gene            31531..31749
                     /locus_tag="pre3_saliva_scaffold_7_prodigal-single_43"
     CDS             31531..31749
                     /product="hypothetical protein"
                     /codon_start=1
                     /transl_table=11
                     /translation="MDKQEFIDGAVGLIVAFACDLLRYVIAWFAYLVLRSVFPQLPGL
                     GFIKFILAFAAISVMASMLFDKSDDEKG*"
     gene            31753..32238
                     /locus_tag="pre3_saliva_scaffold_7_prodigal-single_44"
     CDS             31753..32238
                     /product="hypothetical protein"
                     /codon_start=1
                     /transl_table=11
                     /translation="MKLKTTKSVIELLKQFNHYATVKTEPELNDHEAKRNYKIINRLD
                     NHCFYDFSDWEFGIFSIFDEDTLKKLVTEVKLYNILKNEFGDEVYYQNLYFLVYEPKN
                     TNLSITIGYPDNDIYLNQVSFVIRYRYPYMELAKFEVLPIKDITDIVSLLKQLKDKYN
                     K*"
     gene            32250..32723
                     /locus_tag="pre3_saliva_scaffold_7_prodigal-single_45"
     CDS             32250..32723
                     /product="hypothetical protein"
                     /codon_start=1
                     /transl_table=11
                     /translation="MQLKCKKSVVDVLKQINKYYIVKASITVYEREYERTQLYSLINH
                     FGDTIAREFPVHLFQAYMRYYPINFVYEAQLYELLKAEFKDEVFYSAIDLVYEPSHTN
                     LSIHIAYPYDSDPTKLWLRVCDAYKPDCIREDFDNIKNLTDIVDILKQVRDKYDN*"
     gene            32841..33089
                     /locus_tag="pre3_saliva_scaffold_7_prodigal-single_46"
     CDS             32841..33089
                     /product="hypothetical protein"
                     /codon_start=1
                     /transl_table=11
                     /translation="MTLVTKYETYDEYIRWLAKREQTTLKQMCADLNIPYVSFKSGYL
                     SKRMRDGRRDAVMNYLKGDSDILDSLPLKSELSKVNEA*"
     gene            33244..33822
                     /locus_tag="pre3_saliva_scaffold_7_prodigal-single_47"
     CDS             33244..33822
                     /product="hypothetical protein"
                     /codon_start=1
                     /transl_table=11
                     /translation="MATYESDNATAGTILGVLNDGAGQNYGPYSLTENYTMHDFLVYL
                     SEKYPEFYARLQSPINSDDFNANWQQIGSENESKFKQAQAEFIFNKTIVPAITRLKTD
                     TGVDLIDGTHSIGAVGMFASLIHNGGYLWYGQIKLAADELNQTHDDNKFIEAIGGYVR
                     DNYSGNYAHGIKNRYTKQVPYEQKRTKLFKNN*"
     gene            34085..35341
                     /locus_tag="pre3_saliva_scaffold_7_prodigal-single_48"
     CDS             34085..35341
                     /product="IS605 OrfB family transposase n=1 Tax
                     =Lactobacillus murinus ASF361 RepID=N1ZL67_9LACO"
                     /codon_start=1
                     /transl_table=11
                     /translation="MQLIKKVRLYPNKTMINVLNDLCDYRRYCWNQGLELWNDLYEQR
                     VEMIPASLRKKSQLAIKDKTIVFSDEEQELLDAFPSPSHNIVRNLMVNDKEDWQYTLS
                     ARVLQWAIKDLANAWSKFFNCKQSESKTKKSKVGKPTFRTKKNPRQGFKTDRARIKNG
                     KLVLDKPHAYKGNWYGISFRGYDLPDGKIKHCAITRVNNKYYASLTVECPEQTLSKTG
                     KNTAIDANVNHFDYTDGSFIVCPKQLDRLYEQIKHYQRLLARKRKVNGKKATQSNQYF
                     EAITKLQRCYERVTNIQNDLLHKFTTKIYHKYDMVVIEDLDVKTMQMSKKTKNLHRSL
                     FGRFRFQMEYKADKFGKELIIADRYYPSTQRCSQCGHVKTGDDKITLQGNAKHGTKHN
                     EYICYECGYEDDRDHNAVMNLLALAN*"
                     /db_xref="UniRef100_N1ZL67"
                     /db_xref="A0A0A7RGJ9_9LACO"
                     /db_xref="lac:LBA1464"
                     /db_xref="N1ZL67_9LACO"
     gene            35548..36402
                     /locus_tag="pre3_saliva_scaffold_7_prodigal-single_49"
     CDS             35548..36402
                     /product="hypothetical protein"
                     /codon_start=1
                     /transl_table=11
                     /translation="MFVKENWHAKKVKNKLREMKKSGNNIPKNIRKELIDFDNHFYNR
                     KFTREHIAFEGKLKVTVNKISENVYKGNTPQKMYSLKAIKNQFGDGEYSQQYYSNARI
                     SNNPSHFKGYIPYDWTSPDGYYHDSLQVKRTVYRILVESPYRSVAFTVATNPNLKKGG
                     FYSKQELLNKFTDKKIQEKIEYVSYFTEVTLKKPSKTAFVGNKKFGKYMDLDKYYEKE
                     YQNECGHFKKKACPKERGTLHNQLKAIAQTCNKALQNKSFDKFDSEIDTLGNLEPQVL
                     PKDYHYWR*"
     gene            36554..37072
                     /locus_tag="pre3_saliva_scaffold_7_prodigal-single_50"
     CDS             36554..37072
                     /product="hypothetical protein"
                     /codon_start=1
                     /transl_table=11
                     /translation="MAKIFGFIVLLALSGWASLYFLGAMEILVKWTNWKRLTDEDLKM
                     VASAIGLFLLAIGSVFANYHFIVKPVVNNWHAEKVAQQKAYDEHVEELYNKIKVPELK
                     EYVNDGMQIEDNGKTIIIFTDINASAENLVSVQRNLNKSDKIKSYDLQSVDVSQHTKY
                     NESVIKITAHLK*"
     gene            37215..37637
                     /locus_tag="pre3_saliva_scaffold_7_prodigal-single_51"
     CDS             37215..37637
                     /product="hypothetical protein"
                     /codon_start=1
                     /transl_table=11
                     /translation="MAYKTFKYQDDAQEYLQAQVDKYAMERYNPIVTKEHFHEMFVIG
                     DIGFSFSVYSTNAMESFLGFKATRVHYIKDDDAYYIDYQVNGIDERLEYGYFSGWDDA
                     FYKEVFAYVDKVIAKANELPPKSYSYASNPVYKVMKGN*"
     gene            37840..39441
                     /locus_tag="pre3_saliva_scaffold_7_prodigal-single_52"
     CDS             37840..39441
                     /product="Membrane protein n=1 Tax=Streptococcus canis FSL
                     Z3-227 RepID=I7MXG6_STRCB"
                     /codon_start=1
                     /transl_table=11
                     /translation="MKILITRISISAILTAIVGYTWWYIFVPAINIFDYGFLWLLIVM
                     AIVFFTCMALSADDGDSAKSIAGWSIAGLVMFFIVMFMILPFFGSEFVRAKDYSKIIS
                     VKTKDFSKDFPESNVDQLALLSKTSAKNIGNSYLGTIDKVSQFNVSDEYRQITINQKP
                     YRVSPLEYASMIRWYNNRKTGIEYYIKVNQTTGKAELVHLKKGMRYTASSYFGDDVMR
                     KLRRNHMTTIFKDPSFEVDDEGNPWYVATTYKRKFGYGPLDPNGVILLDPISGNSKFY
                     KLKDVPKWVDRVYGAHDVIDRINWHYGLANGFWNTIFSKSNIKKTTVDYDDDSAEDST
                     YISIGDDIYLYTGLTSINSDSSNLGFVLTNLRTRETVFYPLPSATEKRARKSAEGAVQ
                     EKKYDANSPILVKLNGQSYYLSSLEDNGNLVKAYALVNAEDFQQVKVSSDIKDLVAQV
                     TTKSADQKTSKDSKGLSEISGQITDIKTQVVDGTTIYYVKVNDTIYKIKANADTLDQL
                     PFIAVGQTITANLKDNNYLTNVNLQ*"
                     /db_xref="UniRef100_I7MXG6"
                     /db_xref="A0A0A3HKD3_9STRE"
                     /db_xref="seq:SZO_14800"
                     /db_xref="I7MXG6_STRCB"
     gene            complement(39476..39832)
                     /locus_tag="pre3_saliva_scaffold_7_prodigal-single_53"
     CDS             complement(39476..39832)
                     /product="hypothetical protein"
                     /codon_start=1
                     /transl_table=11
                     /translation="MKIQFTEQYKPKASLTDKQAVSEEFSEHFLQKYGLYVKRILKVY
                     NETLKDGPVFIIECNCQRSDLNMKLYRLTDGKISHWDVTALMHAHEAGQFKGQELAYV
                     LNNELRLFEHGIKLSE*"
     gene            complement(39856..40212)
                     /locus_tag="pre3_saliva_scaffold_7_prodigal-single_54"
     CDS             complement(39856..40212)
                     /product="hypothetical protein"
                     /codon_start=1
                     /transl_table=11
                     /translation="MKLRFTKQYRPASDLSNQQAVGEELAEYINHEYGLNNARIVGVR
                     HANNPGGPEFTIETSCSNAKLYGVLFRLAEGELDAWSLEMILDNCEADGLDGSELADK
                     LNREFHLSEHMIELIG*"
     gene            complement(40216..40671)
                     /locus_tag="pre3_saliva_scaffold_7_prodigal-single_55"
     CDS             complement(40216..40671)
                     /product="hypothetical protein"
                     /codon_start=1
                     /transl_table=11
                     /translation="MTYFKTTTGPGIYDKIMTKDGLEASTYEPSIYIDDKDVTDGTYE
                     LQPGNIKRVLLEFYGGLNDKDGDFLAEFYFKALGQVTLDLDSRSVHFQFDDQLRPDGY
                     EVQQRLKEGEDIKSRNKFIDDNLDSALARTKLSGDFIADYLATNTFKEG*"
     gene            40897..41385
                     /locus_tag="pre3_saliva_scaffold_7_prodigal-single_56"
     CDS             40897..41385
                     /product="hypothetical protein"
                     /codon_start=1
                     /transl_table=11
                     /translation="MVKTVYTTFDGARFDTIKKAKQHEQEKTKGSAIRVLGELLRQLK
                     TGETLSPNESEYKFTRTYGDVFTGQYVTGFGLINTITVKTDNIFLADKFNTKYNTLTV
                     RISWYESGQYSASCELGKEGLQFVQPLELNEDIDALIGQMQDYLSDEVHEVLKKTYKG
                     EL*"
     gene            41387..41746
                     /locus_tag="pre3_saliva_scaffold_7_prodigal-single_57"
     CDS             41387..41746
                     /product="hypothetical protein"
                     /codon_start=1
                     /transl_table=11
                     /translation="MNNYEIMVSEFSLEIGSSKYSFQTEDLLRQFARTVLFNLKNEGI
                     VDDTNYKDLLGEIDAFFEDTVMDEMEFQTFSVNYFELFTLTKWASSADEISFNEMAKF
                     ATEDVKIQKDLFDSYSN*"
     gene            41894..42535
                     /locus_tag="pre3_saliva_scaffold_7_prodigal-single_58"
     CDS             41894..42535
                     /product="hypothetical protein"
                     /codon_start=1
                     /transl_table=11
                     /translation="MDIKDIDREIALANKRINELEQTRGKMLDGYTEKSQEVIQELLA
                     KGYPLKQKKNCIQYIIEGRKNLSLGQIRTFGEFNDIAKLSNLFDVLSMVLEKVNYDQT
                     DVNVYIEDYSVQFNLYCVDSYGRYITVTDTNKLQVKIANYNYVYAKGTITKFDNDVTL
                     ETHNESGDFIEFTLSKSIETTLEDFDKDVALAIREIKKIELDTKGVLLTFTQN*"
     gene            42937..43010
                     /locus_tag="pre3_saliva_scaffold_7_prodigal-single_trna_1"
     tRNA            42937..43010
                     /product="Lys"
     gene            43150..43821
                     /locus_tag="pre3_saliva_scaffold_7_prodigal-single_59"
     CDS             43150..43821
                     /product="hypothetical protein"
                     /codon_start=1
                     /transl_table=11
                     /translation="MGRPRKILTEEELELKRKKEAEEAYKRECRYIVCVKNDKGKYMP
                     LADDATTRRPEELVLEYPIDQGKDAIKEWYIIVHKSLKLFLTDKPAQNMADRLIERYD
                     YYTPENTKVFELPPEIVHLVFTQCPKCGSKRVSKRTTRIYVTNYAINSDEHTVKQLGE
                     PYTWPEWEQFDSYFCSDCLEFFQEWDFSKYNFGNPEYIKDEDVEAYREAHKDEEGRKK
                     SWPYQ*"
     gene            43888..44004
                     /locus_tag="pre3_saliva_scaffold_7_prodigal-single_60"
     CDS             43888..44004
                     /product="hypothetical protein"
                     /codon_start=1
                     /transl_table=11
                     /translation="MLNFIFGVVGGILLVKYQHEILEFFKEEHKKINKTLKK*"
     gene            44020..44424
                     /locus_tag="pre3_saliva_scaffold_7_prodigal-single_61"
     CDS             44020..44424
                     /product="Dentin sialophosphoprotein (Fragment) n=1 Tax
                     =Oryctolagus cuniculus RepID=C9W8E8_RABIT"
                     /codon_start=1
                     /transl_table=11
                     /translation="MKKLITKLTIAFAALIGLFGLVSVSAKADQVKIGANAKNVKVKT
                     FKYSESQSATDSDKKDSDSDKKDSDDSDKKSDKKKSDSDDSEDTDSLTGDAKLDSDVE
                     TFILKQSKNGYELDNIIVKQNNDIMVVMHKAK*"
                     /db_xref="UniRef100_C9W8E8"
                     /db_xref="C9W8E8_RABIT"
     gene            45557..45913
                     /locus_tag="pre3_saliva_scaffold_7_prodigal-single_62"
     CDS             45557..45913
                     /product="hypothetical protein"
                     /codon_start=1
                     /transl_table=11
                     /translation="MKLINAKSNYTLTVNGEEFGFMTLQDLQHFATSILIEVNKQNLL
                     GSQYFSLYIDVIKFTDTESDVPETLALKAKTEESDVVLFTMTKFRDTSDEALYTDALN
                     KAVKATTQNLEIEQVQ*"
     gene            45928..46362
                     /locus_tag="pre3_saliva_scaffold_7_prodigal-single_63"
     CDS             45928..46362
                     /product="hypothetical protein"
                     /codon_start=1
                     /transl_table=11
                     /translation="MQSRDFYLVIYWNNLVGARISKVLSNREDLFEYLNQNFIVSDKD
                     TINSVIDHGELIHINDYSYYYVKQVPFIQGKQTVRPGNYVCILADTPDKTLEFSAVFS
                     DKDVLEDYLKDEYPELSTYQRKRLIAGNYSDELDVSYVRLYK*"
     gene            46377..46772
                     /locus_tag="pre3_saliva_scaffold_7_prodigal-single_64"
     CDS             46377..46772
                     /product="hypothetical protein"
                     /codon_start=1
                     /transl_table=11
                     /translation="MQDFFILIYKHKFIHDQIIEVFPSKDSVKNYLILKYVDDDSVFN
                     KIDYLIASGESFAHNYQGLYYIVRVHAIEGQKKFKSNHTVYILNETEHNYKSTVVFSD
                     ETACNTYLKDKFPDSKPFIDYEIKHMKLY*"
     gene            46922..47644
                     /locus_tag="pre3_saliva_scaffold_7_prodigal-single_65"
     CDS             46922..47644
                     /product="hypothetical protein"
                     /codon_start=1
                     /transl_table=11
                     /translation="MTLVTFTDFAITNIEDEQDTAFEFQGTFADNSTTITSVTIDMYH
                     NGEDYKLVIKPKDAPAYGSIPDTGDHLSSEIYKDLFHHALDCQGNLLFKDFVNTYIDK
                     YSHTFNVKLTRQKTGEVFEGSNLYYYTGTHVEPNFEDAIVIDIDKLKRYTVIHYAQVK
                     DLNKCISHFTLDDEIEFSSESENEVVTKTLIRHLIRNSAQTKTIVYSSSQAEWFEDFM
                     YHWPEFIEVDNLKEISLTEFVK*"
     gene            47844..47966
                     /locus_tag="pre3_saliva_scaffold_7_prodigal-single_66"
     CDS             47844..47966
                     /product="hypothetical protein"
                     /codon_start=1
                     /transl_table=11
                     /translation="METPKPEHIKRDLLRRYNTWENKKASNSIKHLINDKLKIN*"
     gene            48039..48395
                     /locus_tag="pre3_saliva_scaffold_7_prodigal-single_67"
     CDS             48039..48395
                     /product="hypothetical protein"
                     /codon_start=1
                     /transl_table=11
                     /translation="MNKQQKTYLKTIEANFPDMRRNIWLESLQIKQIAETDKRKLKWQ
                     INPQGISTVEFTGKTGKKPAQVKLQFDKPIKLAAWVLRRMETLDKSKLPNKVKTNARK
                     RLTALYFQLVNATKAK*"
     gene            48405..48668
                     /locus_tag="pre3_saliva_scaffold_7_prodigal-single_68"
     CDS             48405..48668
                     /product="hypothetical protein"
                     /codon_start=1
                     /transl_table=11
                     /translation="MILKSPLLKIVGTSKKDCAFIRNYGAKIGDTVQFEYNISNIYSS
                     IYITFVNKDTRYEVDRLNLHNFENYIKTEAVTGPQSKQETFEL*"
     gene            48713..49012
                     /locus_tag="pre3_saliva_scaffold_7_prodigal-single_69"
     CDS             48713..49012
                     /product="hypothetical protein"
                     /codon_start=1
                     /transl_table=11
                     /translation="MLLQSPLYKVVEIKNPKTPLVKKTGVKVGDLVQIYTDTHKDKTY
                     EGQQRFYFINRTTGFTMRATRPDIEAVTTKIRTEIVSDITMPTEQKTKPKTKFDL*"
     gene            49132..50142
                     /locus_tag="pre3_saliva_scaffold_7_prodigal-single_70"
     CDS             49132..50142
                     /product="hypothetical protein"
                     /codon_start=1
                     /transl_table=11
                     /translation="MANFTYADYTKFIEEITEAANKTFDMKEVANLLYNVHGIKKEIR
                     VIHCYSDDKSPFLNVFLTKEGTFKFVSNFKNENEFNEATDVYSSQYFNKFEETVMRPF
                     YANGTIQPLSIDRITYDMVGIIMSADNYKLDSFTMGNEKHDYYNLPDYFIPLKKAKVL
                     SVTKVKGSYDYRIRFRLTNKTFQIKYFTVATCNESSAFENSIKERVANGEDYPTVFAD
                     EIIKFLDTLTYIQEEVVPELKATIDFIASRKNDDLAEKMLESLKKYVADPMSIVGPIM
                     YLVDNKWFAHAKPFDDGKPYVAYNRFTEKMTVHNVDKSNETVDYSRKAVAAYADNYFK
                     SK*"
     gene            50165..50518
                     /locus_tag="pre3_saliva_scaffold_7_prodigal-single_71"
     CDS             50165..50518
                     /product="hypothetical protein"
                     /codon_start=1
                     /transl_table=11
                     /translation="MKICVYKKGLFIDNHDMFVSLKIANLKDEDRAPLIEPGYKARLK
                     LKYKIKHMFNLILYGKDITRGIITFDTSRTFSNEQVVMPVKIEIYGSNSFASVVDRII
                     YNTNTNTLAIHCDSL*"
     gene            50618..51580
                     /locus_tag="pre3_saliva_scaffold_7_prodigal-single_72"
     CDS             50618..51580
                     /product="Uncharacterized protein n=1 Tax=Sorangium
                     cellulosum So0157-2 RepID=S4XJS6_SORCE"
                     /codon_start=1
                     /transl_table=11
                     /translation="MVTFNKQTFNGKTYNVYDNANFSIIVDRYCNAACTFCVEDLRNQ
                     SKLKKSLRYDQFIPNVGKALSKMRALNTSISLTGGEPTASAAFADLVKLIDKYDFRKK
                     VVTTNGSYLTARNFKILDTLIDANWDHLNISKTHYDESVNNKLMRYKTGYFSNDMLKQ
                     VVNHIKERQSKLRIRLSCVLTKETVKSLADIKKYADTYIACGVDNMVFRELMKTDVDT
                     ITNSDRKSFYETSYVDMTPILKEIANDPEFKLINTVNGYYYNVWVYNYKGADLCFEQA
                     DLRKMPEKKDNEIYEFVLHESGKLCGSWDDSDDCLLNILEETNE*"
                     /db_xref="UniRef100_S4XJS6"
                     /db_xref="A0A0F6W4E9_9DELT"
                     /db_xref="scu:SCE1572_02215"
                     /db_xref="S4XJS6_SORCE"
     gene            51573..52367
                     /locus_tag="pre3_saliva_scaffold_7_prodigal-single_73"
     CDS             51573..52367
                     /product="Probable cyclic pyranopterin monophosphate
                     synthase {ECO:0000256|HAMAP-Rule:MF_01225}; EC=4.1.99.18
                     {ECO:0000256|HAMAP-Rule:MF_01225};; Molybdenum cofactor
                     biosynthesis protein A {ECO:0000256|HAMAP-Rule:MF_01225}; 
                     TaxID=453591 species="Archaea; Crenarchaeota;
                     Thermoprotei; Desulfurococcales; Desulfurococcaceae;
                     Ignicoccus.;" source="Ignicoccus hospitalis (strain KIN4/I
                     / DSM 18386 / JCM 14125).;""
                     /codon_start=1
                     /transl_table=11
                     /translation="MSKFRYDINAQNVCTILVTNECNIKCEFCVAENFVTKDGDFLSL
                     DDLDKQIPIMAEKGAKFITLSGGEPSLSPDLHKITHKLYKSGLFDGICIITNFTHPEN
                     LVKCVDDLSFIRVSLGVYKNKFTLNKINKFVEENPKAQVRVQVLLSNLKNGFSKIEDL
                     NWLREHLDNRVTIACSTLRLANDWCIEHQADEDYWRAQGDETVTNRCIITLNDGTDIV
                     LRTASVDITGEDPVEEEMVMSWDGSLHRGFKEIGYKLKSDEVKQND*"
                     /db_xref="A8AAC8_IGNH4"
                     /db_xref="UniRef100_A8AAC8"
                     /db_xref="iho:Igni_0698"
                     /db_xref="4.1.99.18"
     gene            52360..52635
                     /locus_tag="pre3_saliva_scaffold_7_prodigal-single_74"
     CDS             52360..52635
                     /product="hypothetical protein"
                     /codon_start=1
                     /transl_table=11
                     /translation="MTKLETIELDWRDFLEEDGFDIKREWWQGELDCTEPEFIPYAKE
                     FWNQLTPSEQAVVLKDAKLQELDFAYHLSHKQSDFAFCFFLNQSQIA*"
     gene            53052..54008
                     /locus_tag="pre3_saliva_scaffold_7_prodigal-single_75"
     CDS             53052..54008
                     /product="hypothetical protein"
                     /codon_start=1
                     /transl_table=11
                     /translation="MINISGELYIGLPIRDSGMAELQDAINEYTITKQLEYSKYDHKD
                     NKNYPKPNVLPLYKKSVTQIYNDKDGDGFAAYVNSVLDKLFPHPKLDDEVGPNKKYRL
                     YDIFDFGGRDTRAYEYASDYRPSNYWEDSLPESERENTLAFNVTNCGEVNNHLVAKIT
                     FDFTTKYDISVGNIMRPITFIKEIFYALDESPFFENLTFGTGNSTTTYFDDSNYNGTY
                     FNQADNGTYKLIDFHLVEKTDNLNEKLNDLVPLSQEDKNNGTLIRIVEAESNGFMNYD
                     GYGYLCKEIDGKMYKSFISPDMDYVLPKLYKDNFTHMLWFNR*"
     gene            54031..54288
                     /locus_tag="pre3_saliva_scaffold_7_prodigal-single_76"
     CDS             54031..54288
                     /product="hypothetical protein"
                     /codon_start=1
                     /transl_table=11
                     /translation="MAQEFIAFKIIPNHHALSLEGFKAYTESNYNRETRTVLEHMDNI
                     DHLREQRHGCYLLKLKDGGSMMLPPSEAETVIETLTRSYKK*"
     gene            54711..55526
                     /locus_tag="pre3_saliva_scaffold_7_prodigal-single_77"
     CDS             54711..55526
                     /product="Uncharacterized protein n=1 Tax=Bacillus cereus
                     VD021 RepID=R8HRW6_BACCE"
                     /codon_start=1
                     /transl_table=11
                     /translation="MVSVTQRIKEIKQPYGGYLRPSTMDKVQLVNKEELYPEENIHPT
                     KIGLVVDYLSRFMSNGYSATDAFRISIKGLDLLKMYTTQFKRFRVRYGNLIEQADETL
                     LNIKGLDDESIIAACQITTFDSIYRAGLAWFDYETLDDERLIPDAHTIANIRIMVNRA
                     LDFFKEYGPVTKDGFKFIGGYTDIITAGDGDFLTKDTLWDFKVSKKPPLKEHTLQLLI
                     YYLMGQHSVQPYYKPLTKIGIYNPRLNIVYTKKVSDIDETILNEIATKIIGYD*"
                     /db_xref="UniRef100_R8HRW6"
                     /db_xref="R8HRW6_BACCE"
                     /db_xref="slu:KE3_1209"
     gene            55657..55992
                     /locus_tag="pre3_saliva_scaffold_7_prodigal-single_78"
     CDS             55657..55992
                     /product="hypothetical protein"
                     /codon_start=1
                     /transl_table=11
                     /translation="MNEFIEIEVLTESSIIYNAGEYIEKFINEDFYSYTPGELARLIK
                     ELNSEFTGNTESEIYNCSQIKKICNYIQPQYGFEHTIYQIVFLDKTERYISQAQYKKL
                     RDVLLNTKK*"
     gene            complement(57520..59325)
                     /locus_tag="pre3_saliva_scaffold_7_prodigal-single_79"
     CDS             complement(57520..59325)
                     /product="DNA primase"
                     /codon_start=1
                     /transl_table=11
                     /translation="MSKDTIKNDWDIKLKHTRKRNLKTPLPNNTDSFTLVINKKKTTF
                     EVTNNNEYYKYVEACAKAYKEQASLMNQGKTPKFNDIDVYKLFTIYDIIRILPTPIKV
                     GNKTKFQISYWTKDYDSTSRLYMPANLEALINIINDVFEITNFVGLMANIKAKLLNIV
                     PEYNKFKHLNLAPSHITLFNNGVLNTKELEFSSNVDEFGEFEFISKINHSFLSPDLVN
                     QAHYQLVNKLFHDWTDDDEEKIVMLKQLAVAVIDGDGRNVYIIILGAGGNGKSIYLNM
                     LTKLASGYHIYFDMQDIYDDNKINEIRESTKLIVGHELATNAKFSGNMISRIKKLATA
                     DPIKANVKYEDAVDVATKCVKIQATNSLPKIFENNQAILRRIKLFKWTDKDFSKLETN
                     IDLDSLIEDPEFIEAFISYAFTGIEPFKRFVTIKSVEEDSAEAVNDADQAYQFLDYLK
                     GQDLLVGKIPNNVMYQMYERWNKLENPGSRPLKSKELIYRLKNHFEKFNLEMSNKQST
                     VSTFKLTEFNIKALNNYFPTCPLSVNKYNKTNYIDTHNEITDDDLLEVQMKLGTYELP
                     PEYFYNYKNSMILYELIRKGDSDAITMKELIEDLK*"
                     /db_xref="laf:SD55_0777"
     gene            complement(59349..59624)
                     /locus_tag="pre3_saliva_scaffold_7_prodigal-single_80"
     CDS             complement(59349..59624)
                     /product="hypothetical protein"
                     /codon_start=1
                     /transl_table=11
                     /translation="MKKQKRKYTIKPNENYKTQDEYVKYLCHSQGKTVEEMCKDLGYA
                     YKPYLRTYKHHRMRNNRLVEVLDYTGGDANIMIRLPLHVEYYGEYKG*"
     gene            59802..60272
                     /locus_tag="pre3_saliva_scaffold_7_prodigal-single_81"
     CDS             59802..60272
                     /product="hypothetical protein"
                     /codon_start=1
                     /transl_table=11
                     /translation="MTAKFTIETASNEQWLDVLDYIFETEPSQLEVLADNANYNAFLD
                     DGDIYYALEAGGVDNWSGYDEAIDLAEGDDNDWSGLSNSEKLDYLFAAGVDNWNWFAE
                     SIEESMHELFTTTRPSALNNTTNGIVFLAKTVLKYSANWHNFVARKCEEYQNKN*"
     gene            complement(60556..61104)
                     /locus_tag="pre3_saliva_scaffold_7_prodigal-single_82"
     CDS             complement(60556..61104)
                     /product="hypothetical protein"
                     /codon_start=1
                     /transl_table=11
                     /translation="MTKIFTRDELNTAITELFTPDFALTAFDVDTAQGKGVMTLTYHL
                     TNKPETEFTVSVAVDHTYGGPTKIEDYSWALLVSKIKSHRLYNQFKNADNRNIKREDA
                     SNKLELKFEKDGYKFRVRMWVDENNQLTATISGLYKTDTICKSFQQDLFFNRNYYVGE
                     DAVTGITREMIKVAYQFIKEEV*"
     gene            complement(61097..61702)
                     /locus_tag="pre3_saliva_scaffold_7_prodigal-single_83"
     CDS             complement(61097..61702)
                     /product="hypothetical protein"
                     /codon_start=1
                     /transl_table=11
                     /translation="MNLFEFYKLAKDNLLDARLQQVANFLAEQNDTTSVVTRKYDMIK
                     VNYENSPYFERNKQFWRDIETPLARITPKEFTLNPLKSDEDFMENLKFEYDNRFNTEG
                     NRIKKYFGDSPYHAISGKGKSTATFDNCKTLGDCQKKAEALGIIKPEYSPNDIEQIIA
                     YHINDSKDSLKTRERIMKWLVDTEQILLNTENIKTRGNKND*"
     gene            complement(61705..62145)
                     /locus_tag="pre3_saliva_scaffold_7_prodigal-single_84"
     CDS             complement(61705..62145)
                     /product="hypothetical protein"
                     /codon_start=1
                     /transl_table=11
                     /translation="MTKTVLDLFNAEQDKKHNKIEITKELNAYANDKMGNPSVNELLN
                     FYLKNQKGEQPLAKVSGEGTLTMSVKEYEGPYGRGSDKIEIVYYRHVEDENPSKSFEI
                     KFEPDKANDFLITKLNYENVTATEIKELINLLLYGKRNANENEV*"
     gene            complement(62236..62775)
                     /locus_tag="pre3_saliva_scaffold_7_prodigal-single_85"
     CDS             complement(62236..62775)
                     /product="hypothetical protein"
                     /codon_start=1
                     /transl_table=11
                     /translation="MNENDIKRLWAQATVRKPDYLGMVTLYASQNDIAEHYTKFIKTI
                     VPASPGEVEFDIEIVNSVSAGLDFNEKFSHGRIVLNPSFTLLYDDVDELFKDKKTLKQ
                     LKDSIKQVYNCDAELWALDSKIAFELISPENVSVTATTLSDILKKVCKDLKYKCTTSA
                     KPNGSGAIVTVKVYKEPEM*"
     gene            complement(62795..63319)
                     /locus_tag="pre3_saliva_scaffold_7_prodigal-single_86"
     CDS             complement(62795..63319)
                     /product="hypothetical protein"
                     /codon_start=1
                     /transl_table=11
                     /translation="MSDLTQYQKIIDDFAKELKQQIVSKDFYTEITDQLVELIGLKYN
                     YKMKRPDRQVFIELISIVPNDTNNNKQPVLKLERNATAVALHTSRHYKAENLTPDNRR
                     ALDDYARKRNVSVTGDESVMIVYVNPGQSDEYLAKIIDCIARITESILKTKNIPFDNQ
                     SSAYKVNIELLLNQ*"
     gene            complement(63466..63894)
                     /locus_tag="pre3_saliva_scaffold_7_prodigal-single_87"
     CDS             complement(63466..63894)
                     /product="hypothetical protein"
                     /codon_start=1
                     /transl_table=11
                     /translation="MKKVIGIIILIAGLALSASAFADSKDSVKSRIDSLNEQYTQVTK
                     QYAEVKSDVDRYTDMYKHASKMSMDSTELQDIDGKDENLNQTKKEAHESIIKLKEQIH
                     AKLAPAKDKAMQLQEKRRQIKAELNKLTKARFKNSFGGIK*"
     gene            complement(63916..64290)
                     /locus_tag="pre3_saliva_scaffold_7_prodigal-single_88"
     CDS             complement(63916..64290)
                     /product="hypothetical protein"
                     /codon_start=1
                     /transl_table=11
                     /translation="MIKYFTGELASKLIGKEDDTIVIAYANQIADDKLAIKIRDKVNN
                     THGLVENIIVKADDESVVVTIEATMAIPGICDLYDERKPATFKRSEFELDELADHIML
                     VITSYHESRLENNETLERIFPL*"
     gene            complement(64309..64917)
                     /locus_tag="pre3_saliva_scaffold_7_prodigal-single_89"
     CDS             complement(64309..64917)
                     /product="hypothetical protein"
                     /codon_start=1
                     /transl_table=11
                     /translation="MVYETITFENIDEFVDSLEIKNKDNFKIDFSHTNFISLLSNDKD
                     DFVRFNIKVMYHNTNRNGELMFSKQNLTNFKNKIKLIETIFDFKKFITSDMDVEFIFV
                     KDNNDLCFNIKLTSNVEGTSKTVAVKATDNAMTYKVAGCAELYNARGEYIEWDFYGET
                     FGIDTTDLTSQDIISKIVADSQAGIAKFDANVKILEQVLNHN*"
     gene            complement(65101..65715)
                     /locus_tag="pre3_saliva_scaffold_7_prodigal-single_90"
     CDS             complement(65101..65715)
                     /product="hypothetical protein"
                     /codon_start=1
                     /transl_table=11
                     /translation="MKTFKTINELIESLDIADIKQYLFDLLDDKFIVTSSDERAQFYI
                     ELPITTNADNSISVDNLKFREFKKQLEMAEMIHTILSLSDDDSSIYEIWALNGNSFSI
                     KFKPDVTEGAVKTVINSLMLVQFDGDNMNLTFNAIVNAKNGKDDLIDWVFNGDKKGFN
                     IVNLTVREINDKISSFTALESEELKANVEIITRLLNREPSDPTD*"
     gene            complement(65733..66326)
                     /locus_tag="pre3_saliva_scaffold_7_prodigal-single_91"
     CDS             complement(65733..66326)
                     /product="hypothetical protein"
                     /codon_start=1
                     /transl_table=11
                     /translation="MDNVLLFNDYEDLENSLKRLADTDHYTIKRVVVETDWYREDYAL
                     AIQYDDFRFDYDLNYTPTKDLKIAVTKDDWDKLKLSVKVTELSYEFYNYSKEYFGKTR
                     IIVHNFSFDFVYEVRLDSNLYLGCTSTVTIQSLNEVSVVTKFKLISDHFERFNVNLSE
                     QTLDTTNLPNKDIAKLLVHEIEKQIAYGKDKAILFKN*"
     gene            complement(66630..67295)
                     /locus_tag="pre3_saliva_scaffold_7_prodigal-single_92"
     CDS             complement(66630..67295)
                     /product="Matrixin n=1 Tax=Streptococcus parasanguinis 
                     (strain ATCC 15912 / DSM 6778 / CIP 104372 / LMG 14537)
                     RepID=F8DFP1_STREP"
                     /codon_start=1
                     /transl_table=11
                     /translation="MKPKKSKRKQLFIFLMTCLAGFTVFITYNANRVWFHEAESKLTG
                     RALTASDDANQITPIDFDKQINARWKTNEVSVYIDPYQPDEYISAYHSALDLWNSYNI
                     IHFKLVDNPEQARIYLTRESLPDDKDNYILLAVTYPRAYTRLNYLSFVDVKFNDTALL
                     KNKHVTKSQPELISIAVHELGHAIGLEHDDKVNTVMSTKSNINHDTYIDNFTLSRARK
                     LYK*"
                     /db_xref="UniRef100_F8DFP1"
                     /db_xref="scp:HMPREF0833_10220"
                     /db_xref="F8DFP1_STREP"
     gene            complement(67296..68012)
                     /locus_tag="pre3_saliva_scaffold_7_prodigal-single_93"
     CDS             complement(67296..68012)
                     /product="Matrixin n=1 Tax=Streptococcus sp. C150 RepID
                     =E9DKK6_9STRE"
                     /codon_start=1
                     /transl_table=11
                     /translation="MFKSFKRLVLVVALIGSLYACKVVWTTHDLWSLTPLQLVEKTNA
                     PTNKLFKKTKTKNHVSAVYNDNFVSADDPVNKGPMRWKTNKVTVYIDPKQRPEYIDAY
                     TNAINLWNSYGLFYFDLVDTKDDANVYLTHKKLDNKTTHEAEGYVTMGVTQATYYVDH
                     HYMASATVYFNDKVITDKSQHYTQDKLNSVAAHELGHALGLEHSKKNHTLMYWTTTDN
                     FSDTIDDDTLAQVKKLYKDN*"
                     /db_xref="UniRef100_E9DKK6"
                     /db_xref="E9DKK6_9STRE"
                     /db_xref="stk:STP_0956"
     gene            complement(68103..68702)
                     /locus_tag="pre3_saliva_scaffold_7_prodigal-single_94"
     CDS             complement(68103..68702)
                     /product="hypothetical protein"
                     /codon_start=1
                     /transl_table=11
                     /translation="MAKLQTITFASLEEGDNLFRIETDPQGQASVLEYTIGQDGIKVN
                     DGSPIAPSEAKYVKIVDITRQYDISQPIKLYGYEVSNDDILDMQFQLVELPDDYWVDE
                     ELANKNCAFINAQPEIDAFIETYKNLAIVLPEAGEMQKLEVKSFTLSRDNLGESMETF
                     TNYVIGLIEREVTFATEVDGKYVSDQTIDQAFAKIRDYV*"
     gene            complement(68706..69989)
                     /locus_tag="pre3_saliva_scaffold_7_prodigal-single_95"
     CDS             complement(68706..69989)
                     /product="hypothetical protein n=1 Tax=Streptococcus
                     entericus RepID=UPI0003773262"
                     /codon_start=1
                     /transl_table=11
                     /translation="MTTVIYDTIHEDIVIENQLIVDLINTKEFQRLRHIKQLSTASFT
                     FPDAEHTRFSHSVGVMTLAKKIGEKFEKEYPTEWSKEKTLLATVAGLLHDIGHGAFSH
                     TFEVLFNTNHEEFTCKIICDKSTQVNKVLEGYKRGFAKQVADVIAHKSEHKDVTDLIS
                     SQLDADRMDYLLRDCRFTGANYGMFDKNRIIRSMILLDGRVAFKESALKAIEAFIIGR
                     YNMYQQVYFHRTNRGAVVVLQNMLKRAKDLYATNKDYFRMTSPRLIPFFDNTYDLNDY
                     LALDDHVMMAIFALWQNSGDAILSELAYNFYNRILPTSVIFEEPESDLDDFKAYIKSK
                     GYDINYFTEVNKSFDLPYDVTHLDVTNPRTEIKILTHDGLIELSQLSKLVKELTATEY
                     GDKRFFFPKELLNDPYVQELTANGYYHPTKLRKEI*"
                     /db_xref="UniRef100_UPI0003773262"
                     /db_xref="J3F932_STRRT"
                     /db_xref="sdg:SDE12394_03435"
                     /db_xref="UPI0003773262"
     gene            complement(70066..70446)
                     /locus_tag="pre3_saliva_scaffold_7_prodigal-single_96"
     CDS             complement(70066..70446)
                     /product="hypothetical protein"
                     /codon_start=1
                     /transl_table=11
                     /translation="MSNKPIIHWTDEQIEQISNNYARYIMQMFQDEIVQAKLYDFIAF
                     NPEFNASTFNVEIKYFPYDLTEEELKQYPNNPKVLNFNIFADGTLASSEDFTNKLTKQ
                     ELEYFPDYLTDTTYFFSKLDYSEK*"
     gene            complement(70448..70840)
                     /locus_tag="pre3_saliva_scaffold_7_prodigal-single_97"
     CDS             complement(70448..70840)
                     /product="hypothetical protein"
                     /codon_start=1
                     /transl_table=11
                     /translation="MEFKINKPTVHWTDEQIKQISKDMTAYFKKRFVDEVLDVEILNF
                     IAENPDHNGASTFYVEIEYIFYTPWWDEDEDNPDPRDGKPQTMGTTVFADGEQILSSP
                     VYNVFTSQERYFINHIVNFFSEPDYSEA*"
     gene            complement(70842..71450)
                     /locus_tag="pre3_saliva_scaffold_7_prodigal-single_98"
     CDS             complement(70842..71450)
                     /product="hypothetical protein n=1 Tax=Streptococcus
                     henryi RepID=UPI000370030A"
                     /codon_start=1
                     /transl_table=11
                     /translation="MSNFAKWSSENMPNKPIYGVYFASRNKDNQDVPDFKERRKVFLS
                     TRSVDELMPEFKHFVNMGQPGEFSRFYISVNSRKNKNSLRDLQQYILDALLDNETLSI
                     AAIQTKAAQVAMKPKNRETRKVLLDFDEDESKLDEFIQDAIDASTKYGQEPIEVEVYK
                     TPNGHAVIASHGFDSREFSQKWGKDTVKTDALLCTYWERKEK*"
                     /db_xref="UniRef100_UPI000370030A"
                     /db_xref="R2RUY0_ENTCA"
                     /db_xref="UPI000370030A"
     gene            complement(71619..72812)
                     /locus_tag="pre3_saliva_scaffold_7_prodigal-single_99"
     CDS             complement(71619..72812)
                     /product="Uncharacterized protein n=3 Tax=Bacillus
                     thuringiensis RepID=C3IV31_BACTU"
                     /codon_start=1
                     /transl_table=11
                     /translation="MKVINFGDNTYRIFGDDLKVEGKLPVGTYDVLFSEMSGYSLIKR
                     ADFETTTKVYGPHKDLVNQMITRYEQFNSNFGVILGGRKGTGKTMTARLLSEAFKAKD
                     IPTIIISKATPGLPDFIQSIEQEVFILFDEFEKVFPKGNSDTKDLQSQFLPVFDGLSN
                     TKHFYMITINDYNKLNDYFLGRTGRFYYNIRFDAIGKDEIAEILNDKLDKSLKHDINR
                     LSFILSIIDVNYDQLMSIIKELNLGSSIDYIFKYLNLDLSKTLNELTYDIKIFFENGD
                     IAEEQNLYVNIMSPYFSKSILAYAKATYDEDPNIVTHRYYGDLSFETNILKITDNHKL
                     VADNFICDDGQPAIEFEVDTGYSDDKSMRTMNRNDNVKIKRVELTRRMVQPSKIAIDT
                     ALKNQ*"
                     /db_xref="UniRef100_C3IV31"
                     /db_xref="btn:BTF1_31282"
                     /db_xref="Q3F0X8_BACTI"
                     /db_xref="C3IV31_BACTU"
     gene            complement(72826..73218)
                     /locus_tag="pre3_saliva_scaffold_7_prodigal-single_100"
     CDS             complement(72826..73218)
                     /product="hypothetical protein"
                     /codon_start=1
                     /transl_table=11
                     /translation="MITCKTATANQWNELMLYLRQHYKADMIELSDYLTDYDYDDIRE
                     ALIEYGIEDWLSEQDLLPRNEYEAEYFDLTDFEFDWPYYEEAIQESKMDDLTVNFDND
                     TYKNLKQFASEESDWEEFFDEKFAEMVK*"
     gene            complement(73356..73868)
                     /locus_tag="pre3_saliva_scaffold_7_prodigal-single_101"
     CDS             complement(73356..73868)
                     /product="hypothetical protein"
                     /codon_start=1
                     /transl_table=11
                     /translation="MIKKTQLSPLGWIAGIIIALAISIYFGSIAFMNNLFELISTCIF
                     IAFEGSSTPFVITNLLTRDFDDEDHNLYRQINILHLMSQLATIGFIAIFNVFANADIS
                     WAFIIMICICITFLDILIILISINWNEITLDKTNRETKADKLGKLINKLKSKLLTTKV
                     INNKDKIKWK*"
     gene            complement(74057..74581)
                     /locus_tag="pre3_saliva_scaffold_7_prodigal-single_102"
     CDS             complement(74057..74581)
                     /product="hypothetical protein"
                     /codon_start=1
                     /transl_table=11
                     /translation="MKNEPKLSLLGWIVIAGIYLGLAFWFVLPLQPLTSTGAYVQIIL
                     KGIVFGVTVAWQVSMMANNDLDNEVSITYFILLTLLQICAIISLVFSTNFLNASSENN
                     FIGFLYTLVVGTFAIIYGMIIAMTILWMITAGAETIDYFIRRRAKYVLPKLPIIKLLF
                     KQPKQFKPNKKVKM*"
     gene            complement(74767..75273)
                     /locus_tag="pre3_saliva_scaffold_7_prodigal-single_103"
     CDS             complement(74767..75273)
                     /product="hypothetical protein"
                     /codon_start=1
                     /transl_table=11
                     /translation="MTQLKLSKIGKVVVAVTYIALIIFLAWPLHTFNPINWLKIISII
                     TFIVCHIKLLNEFDESYLFQYIVSFFVAVSVLFGLLGSFSTEPNPFSFVGLMYLIASL
                     CACVLSLLTDMIAIITILMVEIDIWIDKAGGIAGIILKLPLVNILFEQPSKKVKIDED
                     ESTKKVKM*"
     gene            complement(75275..75742)
                     /locus_tag="pre3_saliva_scaffold_7_prodigal-single_104"
     CDS             complement(75275..75742)
                     /product="hypothetical protein"
                     /codon_start=1
                     /transl_table=11
                     /translation="MNEKSAIIKNKISAEIKRDQAKLTETLTGVKPIECQTKDQLFAI
                     ENRFDDIKTIGLYLALNPEHKVSYMFAPIMRHELTYGCTKGFCLQSFLNGEAVTEVHH
                     HKVMLDEFVSIIKWAKETEPSDEYKDTFKTKWDEIKAVTELNMNFNHDKEGRV*"
     gene            complement(75849..76442)
                     /locus_tag="pre3_saliva_scaffold_7_prodigal-single_105"
     CDS             complement(75849..76442)
                     /product="hypothetical protein"
                     /codon_start=1
                     /transl_table=11
                     /translation="MSKLKLSYKGKVVATIAVIVSFIILAWPFSGSKDAYFHNNMLAI
                     VQTIISMIYLIWQMNWHDRYKKSNPYPYSAFESDEIKAFRLQQLAKNKKQYVLVCTIC
                     TIANICLVGPVFVSPGSSPINLFVGLVLLAVALFLTIYALIINIVKLLFFTFSYIHDF
                     YESFDFAEFVLNLPIVSDLFEQPKTKKKEKPTKKINL*"
     gene            complement(76459..76698)
                     /locus_tag="pre3_saliva_scaffold_7_prodigal-single_106"
     CDS             complement(76459..76698)
                     /product="hypothetical protein"
                     /codon_start=1
                     /transl_table=11
                     /translation="MIKIDDIYTIIDKILAELKLTDKLIVTANTGFVHNQYFLFVDIE
                     NTKANPRTIESLKIAHVGSPESVKAKLTETFKAYI*"
     gene            complement(76982..77740)
                     /locus_tag="pre3_saliva_scaffold_7_prodigal-single_107"
     CDS             complement(76982..77740)
                     /product="Putative uncharacterized protein n=1 Tax
                     =Lachnospiraceae oral taxon 107 str. F0167
                     RepID=F3B0E9_9FIRM"
                     /codon_start=1
                     /transl_table=11
                     /translation="VKPSETPKSSDKKDEVKPSETPKSSDKKDETKPSETPKSSDKKD
                     EVKPSETPKSSDKKDEVKPSETPKASDKKDEVKPSETPKASDKKDEVKPSESSKPSDK
                     SQTELSDKKDDTKKSEEVKPELADKANNSDKLKVNESAPELTDKSKSSENSDKKDANE
                     SIPKSDNLDKQEANKSIPESKSEGKSDVKPDVQSSSLDNKSVNSSASQSAQNSNKQDL
                     PKTNDVKVPLTISGIVLATAGFVALGYRKFFGKN*"
                     /db_xref="UniRef100_F3B0E9"
                     /db_xref="F3B0E9_9FIRM"
                     /db_xref="mls:MSLAZ_0566"
     gene            complement(77853..79103)
                     /locus_tag="pre3_saliva_scaffold_7_prodigal-single_108"
     CDS             complement(77853..79103)
                     /product="Alpha-L-fucosidase n=1 Tax=Streptococcus oralis
                     SK610 RepID=I0Q5F1_STROR"
                     /codon_start=1
                     /transl_table=11
                     /translation="LIKKSNKIAITLLACGLLVGPMVLSQSHAFAEEINTELLATVPD
                     NPSNDYGLSPKIKSSRNIYSDNKANGNFRYIKNDGSDLRILSADAQNRSSSVMLIFKY
                     DGHWYNGSGTFIGNRTILTAAHVGYDTANANPQGTKKGLEEMYYIVDSNGPINRNAQG
                     NLVPSTGVIYKVPPANVKAFNESRLLKDGKLDKDWDIAVINTEEAFPVVAQKHGMQYT
                     DISKLASQDTINNVKKGDTVIAHTYPGHRKVGDKNAGNLKESISVGKQYTLSTTVIDK
                     YPKPESDNHIQLHWDGSTIGGMSGSSVRNNKGEVIGIIEYATNEKEDKGESNRYGGGM
                     LLTPDLYNWLKSEVASHNQKGWVTIDNAKYYLDETTGNFIKNTTKAIEGHNWKFDEKG
                     VASDLGVAETPKPSETPKSSETPT*"
                     /db_xref="UniRef100_I0Q5F1"
                     /db_xref="I0Q5F1_STROR"
                     /db_xref="sor:SOR_0328"
     gene            complement(79466..79551)
                     /locus_tag="pre3_saliva_scaffold_7_prodigal-single_trna_25"
     tRNA            complement(79466..79551)
                     /product="Leu"
     gene            complement(79564..79637)
                     /locus_tag="pre3_saliva_scaffold_7_prodigal-single_trna_24"
     tRNA            complement(79564..79637)
                     /product="Asn"
     gene            complement(79891..80187)
                     /locus_tag="pre3_saliva_scaffold_7_prodigal-single_109"
     CDS             complement(79891..80187)
                     /product="hypothetical protein"
                     /codon_start=1
                     /transl_table=11
                     /translation="MSIFSLVIGFITFGFLNVIFTKRIPIDTTGNFVSAGSKYTARFA
                     DAMTNGFWFPFIYGVLIAMIAYVLLERPKYWYGVILANIVLAMIFSFVQYQMIF*"
     gene            complement(80259..80331)
                     /locus_tag="pre3_saliva_scaffold_7_prodigal-single_trna_23"
     tRNA            complement(80259..80331)
                     /product="Arg"
     gene            complement(80503..81189)
                     /locus_tag="pre3_saliva_scaffold_7_prodigal-single_110"
     CDS             complement(80503..81189)
                     /product="hypothetical protein"
                     /codon_start=1
                     /transl_table=11
                     /translation="MKKYIISVTAFAVVGGLFGLHYTKTEAKEAKSNNVNITKIVSTK
                     TDKASDSYKISKSNLGQKLTDKKSEVNKPEQKPEVSYTNTIAFGSTVLPVGKLTMNSA
                     HDVPSVFATQSYIDQGNIAQGYNPLDFNDGKMTYLCGHNPGVLAPIANYAGVDKQISV
                     WDANGQKKDFVFKRVIEIPRGIYVGSSQSEAEAMAFLDNNMNDGEGIVLQYCSSDNYT
                     KLIWILSPVN*"
     gene            complement(81266..81610)
                     /locus_tag="pre3_saliva_scaffold_7_prodigal-single_111"
     CDS             complement(81266..81610)
                     /product="hypothetical protein"
                     /codon_start=1
                     /transl_table=11
                     /translation="MIDLLFYGSFTILFVYVTLHMVKNFYPGKTWRQFLYPMMNKEPE
                     SIHEIEYFRTLDFSEVQAEYLSKVKYQLLKLSRVNNVEFPDKKVLVNTDSYKRPFYIE
                     SDDDTVTILIKK*"
     gene            complement(81613..82326)
                     /locus_tag="pre3_saliva_scaffold_7_prodigal-single_112"
     CDS             complement(81613..82326)
                     /product="hypothetical protein"
                     /codon_start=1
                     /transl_table=11
                     /translation="MNINNAVETAIELGESEIRHNQKENQLQELLTETGLSRYTMVPI
                     PSVKNRDQYLIRLKPYLGFVEWQSNPNTPGILVTVDTSSKPENIKKRFEHVKRMIEAE
                     LLSKATTLAYKEFKDCHYASTDLAKILHVIALLEDKNNSLVEIIYLQKLLVEMTEAMP
                     AWFKANGFVLDNITFNTFKYECIDGKDPLLVNYLAGKHLAGKHLAKSEIKVNQKKLVD
                     FKDYCTDYFKTVNEVIGKE*"
     gene            complement(82341..82631)
                     /locus_tag="pre3_saliva_scaffold_7_prodigal-single_113"
     CDS             complement(82341..82631)
                     /product="Putative uncharacterized protein RB69ORF040c n=1
                     Tax=Enterobacteria phage RB69 RepID=Q7Y598_BPR69"
                     /codon_start=1
                     /transl_table=11
                     /translation="MAKVFYHGTSTNVNVKNKLLPPIATDNLRETFRKKYRDKVFITD
                     SKVSAEKYAKKAIAHFGGGEVIYTVKPDYYSLIKNGTEYTTDYAVVLAKEIK*"
                     /db_xref="UniRef100_Q7Y598"
                     /db_xref="A0A060BHX8_9CAUD"
                     /db_xref="Q7Y598_BPR69"
     gene            complement(82632..83366)
                     /locus_tag="pre3_saliva_scaffold_7_prodigal-single_114"
     CDS             complement(82632..83366)
                     /product="hypothetical protein"
                     /codon_start=1
                     /transl_table=11
                     /translation="MTTYKNEFEAIEAQEKQLNAQKKQLAKQKRQLKAQLAEEQKRQE
                     KETAKSTKQWFIEYCSKFNINYELDTNYSCGSFLTLAGKSGQKFTEGMDLDGYFESGD
                     KKALKKLVDEFYNQVQAIDALSSILKLSNKYGTDSLEFYTYEISRHGYCAWFNTIYSD
                     IVVYISYVNGTISVNVVYDGSDDIRDCIITLVNGVELVTEGTGWDSVYMEIQKTVKVK
                     TDQLDTLLKKVEKAVKQVQEITVEDN*"
     gene            complement(83483..84112)
                     /locus_tag="pre3_saliva_scaffold_7_prodigal-single_115"
     CDS             complement(83483..84112)
                     /product="hypothetical protein"
                     /codon_start=1
                     /transl_table=11
                     /translation="MTKYKNESEAIETNKNWFIDYCSKYNIECTFNEQNPHDVYLTAT
                     GKSGQKFTKGIYLDFKTNTRKELKRIANKLYNMANVIGTLESVLKMQSDDDTNNVMLD
                     TYTNKNGYRLLFRTIYPCIQVIISYREDTVLVDVIYNYGSIADTVITLANGLELVMES
                     GGYDDNGDWYDVDMKVRKTIKAKADKLDTLVDEVKKAVNKIDNLKIEDF*"
     gene            complement(84128..84304)
                     /locus_tag="pre3_saliva_scaffold_7_prodigal-single_116"
     CDS             complement(84128..84304)
                     /product="hypothetical protein"
                     /codon_start=1
                     /transl_table=11
                     /translation="MKIIDKNVSSESSTDSELTAGKLVVILVSVAVIFLLIPYVFTAG
                     HWLLSNRVELVPAN*"
     gene            complement(84316..84885)
                     /locus_tag="pre3_saliva_scaffold_7_prodigal-single_117"
     CDS             complement(84316..84885)
                     /product="Uncharacterized protein n=1 Tax=Streptococcus sp
                     . M334 RepID=E9FQA3_9STRE"
                     /codon_start=1
                     /transl_table=11
                     /translation="MKARKKPIEVMAIHYNHNIILDKFLELLRTNKEEPVRYDETNKT
                     IYIKKERGEIALKLGNWVIFEENTDKCFWSIDHEIFLKTYIKVPNTVNTFVKKVYEVD
                     YVELKSLNESDIIEILNFVGYTINQNEPLAFLQRNDLIKEIQEQGYILINTLEGIEKL
                     YPTEILIRGVEGEYYPVKRENFDKVYEVI*"
                     /db_xref="UniRef100_E9FQA3"
                     /db_xref="E9FQA3_9STRE"
                     /db_xref="fne:FSDG_01548"
     gene            complement(84973..85164)
                     /locus_tag="pre3_saliva_scaffold_7_prodigal-single_118"
     CDS             complement(84973..85164)
                     /product="hypothetical protein"
                     /codon_start=1
                     /transl_table=11
                     /translation="MKILNKKRTQDSSASSKFTPEEMIAFLSAVGFAIIFVLFLSTVG
                     HWLYEDYLSNQVEFFVPTN*"
     gene            complement(85185..85754)
                     /locus_tag="pre3_saliva_scaffold_7_prodigal-single_119"
     CDS             complement(85185..85754)
                     /product="hypothetical protein"
                     /codon_start=1
                     /transl_table=11
                     /translation="MKILNKRPDLKWLAIKHYEQRQIIKTKLVEGLKCGVALIGLTVL
                     GLGLFIGVFAGLKLLDDSTKTVDNRLAHDYSEMHKIEQREIYLNDITFNNDEQSQKLF
                     KLLKQYRDKPPKQVADEIKRDIDFKKVGFKVKNYDYSDKTSIANFTQIGQIKFSDVST
                     PRIIISYTQQLRGKESAVLDSKAMLILPK*"
     gene            complement(85775..86386)
                     /locus_tag="pre3_saliva_scaffold_7_prodigal-single_120"
     CDS             complement(85775..86386)
                     /product="hypothetical protein"
                     /codon_start=1
                     /transl_table=11
                     /translation="MKILKKGTSESTPKGNSPSHNKFIENAIRIVGSVVGIVGFFVLV
                     WPNISKLSTEVVNGYNYNHSGWTTKTETETYPVSHIRINKETEYYDENQLNAGYSLLN
                     YKALKDKGDTIALNIIKTKALEGDNDHYRYKFTIDGIDYNSVDETSDSDLFIDGGMNV
                     FDDVEYKKGLDEPEVKVYYKLKYHYGKLKKKEMKYETTLILPD*"
     gene            complement(86403..86981)
                     /locus_tag="pre3_saliva_scaffold_7_prodigal-single_121"
     CDS             complement(86403..86981)
                     /product="hypothetical protein"
                     /codon_start=1
                     /transl_table=11
                     /translation="MKILNKGNTTKNSFETKPKKHKDFNPVIVHYIGLVLVSLSLVVW
                     AIFNINWSQVKAKIDYETSGWTYKYETKSYPVSQISIKDEADNYTDSQVNAGYALVNY
                     KILHNKGMASAMDMIKQNALNKYAFKVDEINYKKTDLADSLFEYYHSFTDIKYKKGIK
                     EPEAKVYYRLKYHHGKFVSKELKSDATLILPE*"
     gene            complement(86978..87361)
                     /locus_tag="pre3_saliva_scaffold_7_prodigal-single_122"
     CDS             complement(86978..87361)
                     /product="Uncharacterized protein n=1 Tax=Streptobacillus
                     moniliformis (strain ATCC 14647 / DSM 12112 / NCTC 10651
                     / 9901) RepID=D1AV63_STRM9"
                     /codon_start=1
                     /transl_table=11
                     /translation="LKSEVISTFKGKINNCEFYDENAFYITKAVLEFIIETHGEVFNN
                     AFIHDLADYVDYLLNRHTVNSKNIQLPAEYEDVQLSVKYYDIQGTLEGIVDSYDTFQD
                     LRFNLFGSENKYMNGRLKKGMYTKK*"
                     /db_xref="UniRef100_D1AV63"
                     /db_xref="smf:Smon_1168"
                     /db_xref="D1AV63_STRM9"
     gene            complement(87377..87718)
                     /locus_tag="pre3_saliva_scaffold_7_prodigal-single_123"
     CDS             complement(87377..87718)
                     /product="hypothetical protein"
                     /codon_start=1
                     /transl_table=11
                     /translation="MKFTKEIVEKVFENLGKTPESICEFNDGTSFDVDIEDEWGDSLR
                     VVINSNNRVSFTTALDYKQTFDADDLKFFDSINVESWEIYKHWIEFSVDVKNEKELEV
                     VTRKVIDRYFD*"
     gene            complement(87818..88195)
                     /locus_tag="pre3_saliva_scaffold_7_prodigal-single_124"
     CDS             complement(87818..88195)
                     /product="hypothetical protein"
                     /codon_start=1
                     /transl_table=11
                     /translation="MKFEFTIKDLEVETFNRVSLGRIKKQFAEYAGKRIGVYDYSIAR
                     SDDSVSEYTVVFRILKPRYQIVAIDRVGVQRHYIDDYVYTNLHDAQFKYERLIKEQSE
                     KNLKPRYELEYEIEPIYYLDHKI*"
     gene            complement(88218..88595)
                     /locus_tag="pre3_saliva_scaffold_7_prodigal-single_125"
     CDS             complement(88218..88595)
                     /product="hypothetical protein"
                     /codon_start=1
                     /transl_table=11
                     /translation="MRFSQSNKFKFTGRHIEAKVFFKDASIQYVKNKLYEYNKNNVAV
                     LDYVLLKDPGCQYSTSALFCIIRPRYQIAYKDKYGKIYYSENTYETFKQATSALGAMT
                     FNKELPETHEYYVETISYLDEQI*"
     gene            88772..89293
                     /locus_tag="pre3_saliva_scaffold_7_prodigal-single_126"
     CDS             88772..89293
                     /product="hypothetical protein"
                     /codon_start=1
                     /transl_table=11
                     /translation="MENSNIGRMPKIVKDGSANYGRYAKVIDYLEASDQYRVQYKNGD
                     IRTYKASDLLFNDKCEVGQYVIVNSENYDEVFLAVLVEREESDHTVKVKINDFATEWL
                     DEDDITKVLPVHKFAIPVGDYFIAKDPYRGISFTKYFTVNNKFTFRDINQFCPNLIDK
                     AFLIQAEAGDDEE*"
     gene            complement(89563..90399)
                     /locus_tag="pre3_saliva_scaffold_7_prodigal-single_127"
     CDS             complement(89563..90399)
                     /product="hypothetical protein"
                     /codon_start=1
                     /transl_table=11
                     /translation="MAKNSYGELYFIGPCNFNCYFCLGREMYLLQKDTTNMLRTHFSE
                     WDGFYDWIDELKQDGITKIYLSSTNTEPTLYKYLDELVDLLQETHGFKVGIRSNASTL
                     TPRNIGPVLKMNEEISLSLQSFTAETFTQITGKPLRFDVFKTLDLFRQANKTIRCTIV
                     VNQYNFKEVISMLETLSTYTDVIEYVQLRKFYKYDIKDLDDEEVNAWNYVKEKITAFD
                     HVGNYYESPIYAVNNLSVSLWETVFSANSIRPNNYWVNGVKTKKTLLVEGYDDGRKQL
                     KK*"
     gene            complement(93224..95029)
                     /locus_tag="pre3_saliva_scaffold_7_prodigal-single_128"
     CDS             complement(93224..95029)
                     /product="hypothetical protein"
                     /codon_start=1
                     /transl_table=11
                     /translation="MVDIDLDKYWDVKLIDCSNKKLKSTLPNNADTFNLVVDKKKRTF
                     DVTNNTTYFGYVRNCALAYKELASLANKGKTPKFTDIDIYKMLSQYNIISVLATPIHY
                     KNQIKFQISYWMKDYDSTTNLYKVVNIEQLVNVINDVFEITNFKGLIGNVEKKLMTIV
                     PEFNNFTHLKSAPSHITLFNNGVLNTKTFEFSTDINAFGEYDFITKINYRFLNPKNTK
                     PEHRRLIDKLFHDWMEDDDEKIKLLKQLSLAVIDGNGRDTYVIIIGAGGNGKSVYITM
                     QTKLASGYDANLDMQDIGNDNKLHEIDESTKLIVGHELATNAKFTGNMISRIKQMATG
                     DPIKVDVKFKDARNVIAKCIKIQATNTIPKIFENNNAILRRIKLVQWTNKNFSKLESN
                     IDLYALIEDPEFMEAYISYIFTDTAPFTRFIDVKSIEEDSANAVNDADQVYQFLNHLQ
                     EQEQMVGKIPLNVLYKMYDCWNREENPGSKPLKSKEFMFRLKPHLSTFNIEVSDKQCS
                     LSMLKLTEFNLKVLNKYFYNYKLEDNKYKRSRVLVMPNQITDDDLLEIQMKLGTYEMA
                     PEDFYDYKNMLILQELIRQGDTDAIGMNEMIEDLG*"
     gene            complement(95037..95297)
                     /locus_tag="pre3_saliva_scaffold_7_prodigal-single_129"
     CDS             complement(95037..95297)
                     /product="hypothetical protein"
                     /codon_start=1
                     /transl_table=11
                     /translation="MVMIKDTTYNTYGSYIRVLCKRKGTSLRQMCLALDIPYRAFLTS
                     YTCKRMRYQRMHKVMDFLDGDVGELMSLPLDKELTEMKVEVQ*"
     gene            95738..96040
                     /locus_tag="pre3_saliva_scaffold_7_prodigal-single_130"
     CDS             95738..96040
                     /product="Uncharacterized protein n=1 Tax=Eubacterium
                     plexicaudatum ASF492 RepID=N2AM10_9FIRM"
                     /codon_start=1
                     /transl_table=11
                     /translation="MIFTIEDIKKLYLPVFTKYGVTDVWLFGSTARGENNSASDVDFL
                     YDRPESFINDPFLAMDLLEDLMNVSDKEIDLVTVQDLTRVRGGLYESVMKERIKLD*"
                     /db_xref="UniRef100_N2AM10"
                     /db_xref="N2AM10_9FIRM"
                     /db_xref="lci:LCK_p100048"
     gene            96117..96539
                     /locus_tag="pre3_saliva_scaffold_7_prodigal-single_131"
     CDS             96117..96539
                     /product="hypothetical protein"
                     /codon_start=1
                     /transl_table=11
                     /translation="MYPDELREQIERDMKLVMTIKNAMVDATDYFNQLKRLGEEDYFG
                     SDFDKQVRMTTYALNMTIQIIGETVIKFSNDYNDNYLDGIDALRIYKARNIISHAYEA
                     VDMNIVGAIVDGYLPDIDRGIDMFRIDLRNKVPYSRVK*"
     gene            complement(96568..97785)
                     /locus_tag="pre3_saliva_scaffold_7_prodigal-single_132"
     CDS             complement(96568..97785)
                     /product="RNA-splicing ligase RtcB {ECO:0000256|RuleBase
                     :RU371113}; EC=6.5.1.- {ECO:0000256|RuleBase:RU371113};; 
                     TaxID=657317 species="Bacteria; Firmicutes; Clostridia;
                     Clostridiales; Eubacteriaceae; Eubacterium.;"
                     source="Eubacterium rectale M104/1.;""
                     /codon_start=1
                     /transl_table=11
                     /translation="MFDLQGKNGLATVFTDNIDEKTIGQIITMLNDPITENTTVRIMP
                     DTHFGAGATIGTTIKLSDNKDEWKIAPQVVGVDLSCGMMSYRIKEKDIDLAKLDTVVN
                     SVVPAGSRIHAKPQHSKDVEYMIDQLTYDIPQKDHHYKSLGTLGGGNHFIELAKDETG
                     DYWLTVHSGSRSFGAEIAKHHEKIAKNYQYDNSDKIKAFLDNLKAKGEHKNIQSKLKA
                     FKAELTKTPKRNAILPYLEGKLLNNYLHDIAVADEYAHLSRKTMLDNIVKEMGWTVDF
                     EFDSVHNNIDQNSNTIRKGATSARKGELLIIPLNMRDGSLICVGKGNDDWNQSAPHGA
                     GRVLSRSQARNQLDFNVYKEQMDGIYTSSVTESTIDEAPDVYKPAKEIEALIKDTVEV
                     KHHLKPVYNFKAH*"
                     /db_xref="D4JPP6_9FIRM"
                     /db_xref="UniRef100_UPI0003815F22"
                     /db_xref="era:ERE_33150"
                     /db_xref="UPI0003815F22"
                     /db_xref="6.5.1.-"
     gene            complement(97804..98418)
                     /locus_tag="pre3_saliva_scaffold_7_prodigal-single_133"
     CDS             complement(97804..98418)
                     /product="hypothetical protein"
                     /codon_start=1
                     /transl_table=11
                     /translation="MENKFTLDYFEKLLFDYQLEQVVEVKQTNIVINEYFTVNVYANY
                     HRKQLIYSDSLVKGEDLDKFIETLYESPTIALIFDVALAYGRKTQDFFVKYTGADFIL
                     IVQPDDSRQFNVVAEYDENKNFILNLEMIREFYTNTIEDTQLKTEHFEVDASIYPAKE
                     LRHRTMFNLKLKTSVNTQSPDANNAMAVVNGFIEEASDVNVKAF*"
     gene            complement(98434..98607)
                     /locus_tag="pre3_saliva_scaffold_7_prodigal-single_134"
     CDS             complement(98434..98607)
                     /product="hypothetical protein"
                     /codon_start=1
                     /transl_table=11
                     /translation="MVKGFTVRVKPKGAHEAKMSPEELHNYLNMARTGSSKTKNGKVY
                     NRKRKHKKKHDDY*"
     gene            complement(98629..98982)
                     /locus_tag="pre3_saliva_scaffold_7_prodigal-single_135"
     CDS             complement(98629..98982)
                     /product="hypothetical protein"
                     /codon_start=1
                     /transl_table=11
                     /translation="MQFEKSDILIKLSDGYIKNILVYDDEDYFDNGEIKKYYSIVKII
                     FHDGSIIIITLSHDDFYPTNAITFAKMLLNNQWIFNNMTLDEFAKFVDEVNEQKTNTA
                     KNFRDTLIAMKPRYI*"
     gene            complement(99043..99348)
                     /locus_tag="pre3_saliva_scaffold_7_prodigal-single_136"
     CDS             complement(99043..99348)
                     /product="hypothetical protein"
                     /codon_start=1
                     /transl_table=11
                     /translation="MQFETKGKLLQLKDDYIKNVTVTNTTAVTKGPSDFVSKEYTLNV
                     DIELENDWVMVFFSSNEPIKFSEGTLIKFLIFNKDFFENMTSKEFTEFFENVSDSKK*"
     gene            complement(99360..99611)
                     /locus_tag="pre3_saliva_scaffold_7_prodigal-single_137"
     CDS             complement(99360..99611)
                     /product="hypothetical protein"
                     /codon_start=1
                     /transl_table=11
                     /translation="MIDYSKYEVVKTEKIVTSSAETSRSKMFDIQRDEVNDSLKWLLS
                     VGYEIIEITHNDVASETRDIYVMYTITNITYGKLKKPKK*"
     gene            complement(99625..99861)
                     /locus_tag="pre3_saliva_scaffold_7_prodigal-single_138"
     CDS             complement(99625..99861)
                     /product="hypothetical protein"
                     /codon_start=1
                     /transl_table=11
                     /translation="MIDYSKYEKVNVMEVSSGYRVNIRDAVIDREGKINECLDKIYAK
                     QCEVIDIKTDILNQGDYDCAIATIIYGKLKPNKK*"
     gene            complement(99877..100116)
                     /locus_tag="pre3_saliva_scaffold_7_prodigal-single_139"
     CDS             complement(99877..100116)
                     /product="hypothetical protein"
                     /codon_start=1
                     /transl_table=11
                     /translation="MIDHTKYDKIQAEAFETDEYGYLKSAVRDCNDQVVIMTNQLLAE
                     GYDIIDIKQDVICSNTNFYCASATIYYGKPKTNKK*"
     gene            complement(100132..100386)
                     /locus_tag="pre3_saliva_scaffold_7_prodigal-single_140"
     CDS             complement(100132..100386)
                     /product="hypothetical protein"
                     /codon_start=1
                     /transl_table=11
                     /translation="MVDYTKYDDVQTKEVHGYKGDYNPIYKALEDRETKVNKALKKIQ
                     SEGYKVIDIKYDTLRDDADNDELYVTATIIYGKLQDTTKK*"
     gene            complement(100399..100647)
                     /locus_tag="pre3_saliva_scaffold_7_prodigal-single_141"
     CDS             complement(100399..100647)
                     /product="hypothetical protein"
                     /codon_start=1
                     /transl_table=11
                     /translation="MIDYAKYREIKTEEVTCESINEDFINAFSNRVTKVNKAVEKLLS
                     DGYEIVDIKYDNVTTGHNNYQLYATATITYGKLKNNKK*"
     gene            complement(100747..101595)
                     /locus_tag="pre3_saliva_scaffold_7_prodigal-single_142"
     CDS             complement(100747..101595)
                     /product="hypothetical protein"
                     /codon_start=1
                     /transl_table=11
                     /translation="MTTLLDTFKRELSYEDRRIEEIERVVFRDKYDLDVAKTFELMED
                     LGDRAPELIDIIFYGKDFKVTHVYDFEDCESIFSVISLKKPRKTKVYDPYSLVDTVYD
                     DDFKMPVPFKTEKYKVREAKEDAKRKAEYEKAKREADAKQKTELDELLDKMRAMKTEP
                     LPDYTIYSKFGGAYAVVPERLIRESQGVLLSKALRDKLPEEYKYVVDYIGYAGYEPDD
                     TLPKLFGRYTKQTKDTYPSYMQEFFEKAISEKLIFPILGISAQSSYDFTFTATELMEK
                     IISYLK*"
     gene            complement(101698..102054)
                     /locus_tag="pre3_saliva_scaffold_7_prodigal-single_143"
     CDS             complement(101698..102054)
                     /product="hypothetical protein"
                     /codon_start=1
                     /transl_table=11
                     /translation="MLFILGLGCIAGLTIYNITQENKDKEYLESLSDEDREIELERRE
                     AEKQAYTNCEFTLRDKIVVTNVSGTATWGTDSRTFYKLIWVSVDDEIITWDIDLQYGY
                     RYNLGDTKTRQELNER*"
     gene            complement(102075..102311)
                     /locus_tag="pre3_saliva_scaffold_7_prodigal-single_144"
     CDS             complement(102075..102311)
                     /product="hypothetical protein"
                     /codon_start=1
                     /transl_table=11
                     /translation="MNGINLPRNVVRPRQKYVRADDSEDFDVQLTQALDELSGNPEVL
                     ILNIDIKQPITDTRQAFAYNAFILYTLKSELKNG*"
     gene            complement(102531..102950)
                     /locus_tag="pre3_saliva_scaffold_7_prodigal-single_145"
     CDS             complement(102531..102950)
                     /product="hypothetical protein"
                     /codon_start=1
                     /transl_table=11
                     /translation="MSLSFSITNKKINREIKSALSVKSHTISEYTINPKITKITKITA
                     DGPVEITGHVIVQFMLNLGLVNERGEAVESTDVICFAEYDMQHNTGELTDMMAHPSLK
                     KLLNIKDEQPIRQLFEFEYILGYIEPVSSGDFVGEIR*"
     gene            103108..103305
                     /locus_tag="pre3_saliva_scaffold_7_prodigal-single_146"
     CDS             103108..103305
                     /product="hypothetical protein"
                     /codon_start=1
                     /transl_table=11
                     /translation="MKFVRRPLGLRRPKHFNANEFYSKDEQNFIQGKQSIQMHLIKDD
                     FNTSYNKLLQDKTNNILNKRL*"
     gene            103308..103571
                     /locus_tag="pre3_saliva_scaffold_7_prodigal-single_147"
     CDS             103308..103571
                     /product="hypothetical protein"
                     /codon_start=1
                     /transl_table=11
                     /translation="MAITLKDILPLIRDNSYTVISYKGTYYMIDEKAYDFVQPRTFIR
                     DLQYLSTDSDLYTDLLSKEVVKLYCGLVSSSYDDLDGLFIYLD*"
     gene            103598..104155
                     /locus_tag="pre3_saliva_scaffold_7_prodigal-single_148"
     CDS             103598..104155
                     /product="Probable RNA 2'-phosphotransferase {ECO:0000256
                     |HAMAP-Rule:MF_00299}; EC=2.7.1.-
                     {ECO:0000256|HAMAP-Rule:MF_00299};;  TaxID=1263084
                     species="Bacteria; Firmicutes; Bacilli; Lactobacillales;
                     Lactobacillaceae; Lactobacillus; environmental samples.;"
                     source="Lactobacillus amylovorus CAG:719.;""
                     /codon_start=1
                     /transl_table=11
                     /translation="MKKTEVSKLMSYILRHNPGEYGLTLGEEGYVDLTEFINAINKKH
                     PDVTWFEINDAVHNFKDKRRFEIAGDKIRALHGHTVKSNIHYKPCKAPKTLLHGTTDK
                     AWESIKNEGLKPMAREYVHLTDDPKMASDIGNRYKGNLVVLAVDTSKISGDIYNSENG
                     IFLAKQVPKEALTKLTDAELKQLLK*"
                     /db_xref="R5YR08_9LACO"
                     /db_xref="UniRef100_R5YR08"
                     /db_xref="lay:LAB52_05620"
                     /db_xref="2.7.1.-"
     gene            104168..104530
                     /locus_tag="pre3_saliva_scaffold_7_prodigal-single_149"
     CDS             104168..104530
                     /product="hypothetical protein"
                     /codon_start=1
                     /transl_table=11
                     /translation="MVWAILIFALSFVAYSIVLYHSRARRVMSFYASVLLIFNMLMGV
                     IYFITKNLSCVQSTAIVETLLLFSLFVYMVYHMKVDGKDLEQEDYVNLAKQYFFSGVS
                     FVIALLTVGITYFIALGH*"
     gene            104552..105388
                     /locus_tag="pre3_saliva_scaffold_7_prodigal-single_150"
     CDS             104552..105388
                     /product="Bifunctional protein FolD n=1 Tax=Streptococcus
                     macacae NCTC 11558 RepID=G5JVY0_9STRE"
                     /codon_start=1
                     /transl_table=11
                     /translation="MELLDGKTLANDILDKLSLKVKQLDTAPNLVVIQVGNDPASSVY
                     VRNKERTAERVGINSETVKLSKHITQDELLEIIDKYNHFTSVNGILVQLPLPKHIDEQ
                     VILEAISPMKDVDGFHPLNVGKLNIGQKQMIPSTPAGIMELLKANHIGLEGKHVVIVG
                     RSNIVGKPLAHLLLEANATVTVAHSRTKNLKQLTQMADILVVAVGQPELITKNYVKTG
                     AVVIDVGINRTESGLKGDVDFNSVKLKVAAITPVPGGIGPMTIAMLMNQTYQAYCTQN
                     DI*"
                     /db_xref="UniRef100_G5JVY0"
                     /db_xref="G5JVY0_9STRE"
                     /db_xref="smc:SmuNN2025_1403"
     gene            complement(105421..105645)
                     /locus_tag="pre3_saliva_scaffold_7_prodigal-single_151"
     CDS             complement(105421..105645)
                     /product="hypothetical protein"
                     /codon_start=1
                     /transl_table=11
                     /translation="MYIIDFADGDFVGPFTSDDQIGKCIEDFLGKDTLIRDGRLPWSE
                     ARETMSLNEWMSDHNGCFEDVHVYDLKPYH*"
     gene            complement(105649..106551)
                     /locus_tag="pre3_saliva_scaffold_7_prodigal-single_152"
     CDS             complement(105649..106551)
                     /product="hypothetical protein"
                     /codon_start=1
                     /transl_table=11
                     /translation="MFGKKPDLKKELNNLFAKEYSKMEDAILKPLQQKAYERLADNPN
                     DIYLGKFNLVTFRPENVSYRSDMAVFNKKVPVIKLYINDKFEIDHDIVVQVITDYFGD
                     GIDANGYSAENITVSLNGNDITVTANDVTFDNEGPIKDDFEKGEEVRRGLDAYYRKYF
                     SERLDNFDDVIFSNYKHQILKAKEAGTLDKLLGSKQLHFYNVWMNSQQLILTPDKIEG
                     TRPFKNVQDLGCYIIGKGTFDGGDEYNAWAVSNLNYLRSKTAYLVENYNKELEAKANE
                     LARLAGGKVDKNTSNLRYTIIKGD*"
     gene            complement(106555..106983)
                     /locus_tag="pre3_saliva_scaffold_7_prodigal-single_153"
     CDS             complement(106555..106983)
                     /product="hypothetical protein"
                     /codon_start=1
                     /transl_table=11
                     /translation="MKLKFNPTDWELPADESEMGFYVEVEGSDLDGQDVKNDTEVEGK
                     LSVLLTMDHFGTDSMTQMDLNELPVKLKISDNKVEGIVNVNYLKSKDKSDLESVSYDE
                     DCIDYDTICEIFGEMYEGVADDTLYRSLNKNLTKIFRIKE*"
     gene            complement(107015..107425)
                     /locus_tag="pre3_saliva_scaffold_7_prodigal-single_154"
     CDS             complement(107015..107425)
                     /product="hypothetical protein"
                     /codon_start=1
                     /transl_table=11
                     /translation="MKLQVNQEHFDLVTTGPVMFATTINGANIYGTEITDGETYEGII
                     ALTVFGEHNESDSKAYLNLPALPIKFTIDNGNIKGKVNTQYLKSLANDFNSNDWNEGY
                     WGEDDEGYDDMLSVFYNNFWVNVTDIAKVIEKKI*"
     gene            complement(107429..107893)
                     /locus_tag="pre3_saliva_scaffold_7_prodigal-single_155"
     CDS             complement(107429..107893)
                     /product="hypothetical protein"
                     /codon_start=1
                     /transl_table=11
                     /translation="MKVTLLSQTNEFNFDYATFNYGNGQMVIELTDIYVEQKDGGRKK
                     LVVVQPQEYPDDFNVTGGYNIHISGWTGSYTFEFDCNDCHLQLSGDFKVFGDYLIREL
                     KQFNHIGIDLARDAIMIEEDATNDIRETMNDNGSAITRKIYETLSKTIKIEE*"
     gene            complement(107958..108197)
                     /locus_tag="pre3_saliva_scaffold_7_prodigal-single_156"
     CDS             complement(107958..108197)
                     /product="hypothetical protein"
                     /codon_start=1
                     /transl_table=11
                     /translation="MIIAKKTGFFKLTWFYILSFFKGIPHFFKVVGVVIVAIGDSGIF
                     EFIYLLFEASSLVACIGYILYIGISAAIKAHFGLY*"
     gene            complement(108281..108874)
                     /locus_tag="pre3_saliva_scaffold_7_prodigal-single_157"
     CDS             complement(108281..108874)
                     /product="Anaerobic ribonucleoside-triphosphate
                     reductase-activating protein
                     {ECO:0000256|PIRNR:PIRNR000368}; EC=1.97.1.-
                     {ECO:0000256|PIRNR:PIRNR000368};;  TaxID=999425
                     species="Bacteria; Firmicutes; Bacilli; Lactobacillales;
                     Streptococcaceae; Streptococcus.;" source="Streptococcus
                     sp. F0442.;""
                     /codon_start=1
                     /transl_table=11
                     /translation="MNNPKPQEWKASELSKGHVIDYKAFNFVDGEGVRNSLYVAGCMF
                     HCEGCYNVATWSFNAGIPYTKELEDQIMKDLAEPYVQGLTLLGGEPFLNTGILIPLVK
                     RIRKELPGKDIWSWTGYTWEELQQETGDKLELLSLIDILVDGRYDRTKRNLLLQFRGS
                     SNQRIIDVQKSLKTGDVVIWDKLNDGNQSFEQINHEN*"
                     /db_xref="K8MND1_9STRE"
                     /db_xref="snm:SP70585_0262"
                     /db_xref="UniRef100_T0V8V2"
                     /db_xref="1.97.1.-"
                     /db_xref="1.97.1.4"
     gene            complement(108867..111050)
                     /locus_tag="pre3_saliva_scaffold_7_prodigal-single_158"
                     /gene="nrdD"
     CDS             complement(108867..111050)
                     /gene="nrdD"
                     /product="nrdD; anaerobic ribonucleoside-triphosphate
                     reductase (EC:1.17.4.2)"
                     /codon_start=1
                     /transl_table=11
                     /translation="MTQLKNIKVIKRDGRVVDFEATKIYNAISKAYNQVKDDFDYEPD
                     LIMLTNAIITEIFDRFDTDIKIYEIQNIIEHELIEAGEDDIANEYINYRANRDFERNQ
                     LTDINVTINKLVNKDRTLVNENANKDSNLYNTQRDLTAGIVGKSIGLKLLPEHVANAH
                     EKGDIHYHDLDYSPYTAMTNCCLIDFKGMLANGFKIGNAEVESPKSIQTATAQIAQII
                     ANVASSQYGGCTADRIDEFLAPYAELNYNKHIAEAKKWMSEDKWIAYAKDRTKKDIYD
                     AMQSLEYEINTLFTSNGQTPFTSLGFGLGTNWFEREIQKAILKVRILGLGSEHRTAIF
                     PKLIFTLKRGLNLEPGTPNYDIKELALECATKRMYPDVLSYDKIVSLTGSFKAPMGCR
                     SFLQGWKDENGIEVNSGRMNLGVVTLNLPRIALEANGDIAKFWKIFNERLSVAKDALV
                     YRVNRTKEASPLNAPILYQHGAFGKRLQPTDSVDEVFKNRRATVSLGYIGLYEVATAF
                     YGSEWETNQEAKDFTIDIVKHLKNACESWSDEYGYHFSVYSTPSESLTDRFCRLDTKK
                     FGVIKDITDKEYYTNSFHYDVRKNPTPFEKLDFEKAYPEAGATGGFIHYCEYPVLQQN
                     PKALEAVWDYAYDRVGYLGTNTPIDKCYKCHFEGDFEPTERGFKCPNCGNTDPKTVDV
                     VKRTCGYLGNPQARPMVNGRHKEISARVKHMNGSTIANIGDKTDE*"
                     /db_xref="ssr:SALIVB_2084"
                     /db_xref="UniRef100_F8LLV9"
                     /db_xref="A0A060RFQ1_9STRE"
                     /db_xref="F8LLV9_STREH"
                     /db_xref="1.17.4.2"
     gene            complement(111269..111448)
                     /locus_tag="pre3_saliva_scaffold_7_prodigal-single_159"
     CDS             complement(111269..111448)
                     /product="hypothetical protein"
                     /codon_start=1
                     /transl_table=11
                     /translation="MNFKQKITPLYIAGALGVVASATAGTIAYITRKNKKVAYEAKHK
                     AEQAKKVASHRRTRG*"
     gene            111655..114795
                     /locus_tag="pre3_saliva_scaffold_7_prodigal-single_160"
     CDS             111655..114795
                     /product="Uncharacterized protein n=1 Tax=Streptococcus
                     salivarius (strain JIM8777) RepID=F8LNI7_STRE8"
                     /codon_start=1
                     /transl_table=11
                     /translation="MTNKNIKLAVATVAGATALFASKGVRADEATQPTVEPVTTPVVD
                     ATPTAEATPVVTNAATTEAPATETPATETAAEPTFTPAETATPKESVGEHKEPTTYEK
                     TGDTITIKNPDVTMEFPGGTGKYAANITKYNTINLPDSMTVNSGDKIVTKLPEQLDLQ
                     TSYNFDVYNPENQVVGKAVADAKERNVTITFNNYFKSHPLNKQLSMQLDTRWTSAVNS
                     GSRQVINFGGTFIVVDIDKEGLINTDEMIHKWGSQDKDNPRKINWAARLNYSKRVLNA
                     VKVIDEWSSNQEYVEGSVQLMEVKSVEPFYFGDEMTNLIKDLKVNPTGFEFKLDKLDK
                     MVYLYYSTMLKDEVANSTNPTNKINLIAKDFGDKTNSYVQLVGGRGDASGENLPTPAT
                     VNLEFMKALAGRDLKEGEFTFELKDESGKVLGTAKNTLDGKVKFGTLTFDQAGTFNYS
                     VSEVKGDDTDIAYDPMVAKVTITVDKDGNVFKANTVLPNDTEFNNSVKQTEATSAQFA
                     FTKALAGRKLKDGEFTFVLKDEQGNVLQTVKNTVNGQVPFAALNYDKEGTYTYTVEEV
                     PSTLVGVTSDAMKAKVVVTVTKQIGEKANKLVAKTDLPADTEFNNTFVLPKPTSVDVA
                     LGVNKKFVNGSLKDGQFAFQLKDGNGKLVQTKANDKDGKISFDKVTFTEPGEFDYFIT
                     ELAHNDEIDYDTKVVKAHVVVKYKLNADNEPELVNGRPVLLTDVIYSDNNTIANDDTT
                     FTNTLATPAQTVLKFNKQLSGRELKEGEFTFVLKDAQGKELETATNDKDGNITFKPLS
                     FDKLGTYTYTVSEVNSHDEDTIYDTMVANVKVTVVRDGKVLVTQVDLPKDTTFNNTHK
                     DTTPAVAEIVFTKALSGRELKAGEFKFDLVDAWGNVVETVSNDAKGIIKFSPIVYKQA
                     GTYKYTVREQKGSDTTIVYDPMVADVTINVTKTIGDTLNAFVATGVLPLDTEFNNMYL
                     PPQPPTPSTPPTPPTETPKPVVPPKTNTPKTPVIETPKGEKTLPHTGESKSALGVVGV
                     ALLALAGLAGYKRKES*"
                     /db_xref="UniRef100_F8LNI7"
                     /db_xref="stj:SALIVA_0576"
                     /db_xref="F8LNI7_STRE8"
     gene            complement(114839..116200)
                     /locus_tag="pre3_saliva_scaffold_7_prodigal-single_161"
     CDS             complement(114839..116200)
                     /product="Uncharacterized protein n=1 Tax=Leptotrichia sp.
                     oral taxon 215 str. W9775 RepID=U2T0Q2_9FUSO"
                     /codon_start=1
                     /transl_table=11
                     /translation="MKKYILTALSVAMLGVVTTNVTTNVKADEKSDKMEMIIPGYSYP
                     SESSQYWSTLQKDNTSIAYTVLNQNNGDFTSKDANYERLFKENTAHGLNNLAYVHLSY
                     GSRDVKAIEANIDAYINLYGKDNVKGFFLDETDTLDAKGRNQLKTLYQYIKAKNPDLL
                     VVANRGTSVTDEAYDYADVFCTFESSADSYINDYRKDISKWESDPTKADKVMHIVYEA
                     KPEDYNKIVELAKQRHVKYLFVTSDGNTSYHKTTDYFDELPTQFTTLQTLLKSNTKRL
                     SENSDNSKVVEQPKVAEQPKVVEQPKVVEQPKVVEQPKTVEQPKVAEQPKVVEQPKTV
                     EQPKASVNLPDTFIKKNSVNVSEQPKLSKKEAALKERERQKAEFARQKAKAIKERERQ
                     KAEYKARQQAEKARQKEEARKEKERRKAEYEKQKAEARKERERQKVEYARQKAEAQAR
                     KHK*"
                     /db_xref="UniRef100_U2T0Q2"
                     /db_xref="U2T0Q2_9FUSO"
                     /db_xref="lba:Lebu_0006"
     gene            complement(116212..118284)
                     /locus_tag="pre3_saliva_scaffold_7_prodigal-single_162"
     CDS             complement(116212..118284)
                     /product="hypothetical protein n=1 Tax=Paenibacillus sp.
                     PAMC 26794 RepID=UPI00036B7FB9"
                     /codon_start=1
                     /transl_table=11
                     /translation="MQLSKKAKTGTALLMACLGLGVVTANVTTKANADEYAVKVDSKT
                     ARTNPGDVWEGSITFKGKGNIQNGSWEMVLENPFADGKDGYRYTVGRGIWDTRNGQDW
                     VQPVGFKTLENDYRGYLLTIIVKDANGNVIDQNSTGVDVSSDWTKFPRYAALSHFGKD
                     TNIKQNVDTLNKYHINANMYYDAYYRPQNPFPSENYKDWLGNDISLATIKDGIKANHD
                     NKQDALLYNMVNATTGTTEDADAKLDGDAFKTITRKDGTKGIESKWGIYATQDRTTGD
                     AAKTKDTPGEQLTHNMLGGFEAGRSDSSHKIQYYYNPWSIGWTNYIGDKMWGALNYLG
                     FDGWQGDSIGNFSVTSWEDRNNQDKPNAKFDFNGGFGDMVNRLKDNQMRNYKMGVNAV
                     GGKGQANLDKSKADFQYTELWSNWWDSDDNLAEGNKRQGAEYKHNTYYDLGRTVDNTK
                     QNSDKSLIVPAYMYRDWDNSKGAKPKHYNDNAILLKDISIFANGGATMELADGNNQIF
                     NEYYPSASNDKSTTMSDKLGNPDNGKLRKLYDFVTAYQNVLRGDGIQNNYHRVEITDK
                     SGRQLADRYGNAHSIYTVTKSGHDGFNDIETLNMINLTDVSNVNWQIRNKDDEASKVV
                     NKKGPLHVKYYVDPYRRISKVWVASPDTNDGRAKSLDFKRGWDNNGDYVEFDVPSLEY
                     WNLVYMNG*"
                     /db_xref="UniRef100_UPI00036B7FB9"
                     /db_xref="W4AEH5_9BACL"
                     /db_xref="pmq:PM3016_2429"
                     /db_xref="UPI00036B7FB9"
     gene            complement(118459..119748)
                     /locus_tag="pre3_saliva_scaffold_7_prodigal-single_163"
     CDS             complement(118459..119748)
                     /product="hypothetical protein"
                     /codon_start=1
                     /transl_table=11
                     /translation="MSKIFEYRNFRIIGVPGNYKLICNLSPQPVITNESSRSFVSFDV
                     DTTELQALIIKSKGDKLENRYQLKCKAVRKYHSVYDLIDDLYEFSKKWKTLKTLISVS
                     DQLVRQNPHIPGLIQFKLQKLSGKAFPAKYQKFVDLKTNKTVKMSKDGIATTNIKSSK
                     AVPSIKGKLDNLIASERKHGFKLNNHSTIDDSFKTLFDNAQNYSLYRGINGQVGVLIS
                     KDSDMSAFNLQNPKASGIYRTNCDPFNRSFGDYNISELSIIYPGNHEVHKFYDFEKDD
                     IILAYIIDHYQFIRTKFVMAFEKASTTVKTEMPFIHLVLPFIVEKLGLTLYNGEQPRY
                     AWSALGDKIVLAKFNELQKTKFDVKQRSISNFMMAQTLKYLGILNETQLNQISVHIAG
                     TLFEMLVYMAERESKFETRDWLLNTLFELSRKVSKNS*"
     gene            complement(120094..120330)
                     /locus_tag="pre3_saliva_scaffold_7_prodigal-single_164"
     CDS             complement(120094..120330)
                     /product="hypothetical protein"
                     /codon_start=1
                     /transl_table=11
                     /translation="MTIFTIITIIVALIAQLVFGIKVIDFMFSNLKLLITVAVAVILL
                     RVLFMFLPALMSLALSIVIGLALTLGIRKFLMKW*"
     gene            complement(120400..120771)
                     /locus_tag="pre3_saliva_scaffold_7_prodigal-single_165"
     CDS             complement(120400..120771)
                     /product="hypothetical protein"
                     /codon_start=1
                     /transl_table=11
                     /translation="MILLINIINIIAFVMPYIIIFIVSKHFANKNNIPFKVVLKFNDY
                     VKNTIGGTTIFQIVILMIDLFIFFYVSGNNDYSTTEVLIMVTCTNLMLFEPAVSLTTL
                     SQISDDMSNIKKTLPNKSIKF*"
     gene            complement(120788..121096)
                     /locus_tag="pre3_saliva_scaffold_7_prodigal-single_166"
     CDS             complement(120788..121096)
                     /product="hypothetical protein"
                     /codon_start=1
                     /transl_table=11
                     /translation="MSIISNVIFIVLFIVNLLATLYSCVVVDTIYDTDACLDELIPAS
                     YGGVYGVILLLTLKLAEYNINLAVLLTVVAIIANILVAKLAIKIDYKRNVKPYLQIKF
                     *"
     gene            complement(121112..121465)
                     /locus_tag="pre3_saliva_scaffold_7_prodigal-single_167"
     CDS             complement(121112..121465)
                     /product="hypothetical protein"
                     /codon_start=1
                     /transl_table=11
                     /translation="MSGFMILLFYIAVLLALVNICMAMPLIDKICCLHGIDYGFKDII
                     CLIVLTPMSCVYMGITLFSRALARLVPFNWSYNNVGVAFLIQIGILIVTGLANKLVNK
                     VYYKCNVKPYQRIKF*"
     gene            complement(121640..123259)
                     /locus_tag="pre3_saliva_scaffold_7_prodigal-single_168"
     CDS             complement(121640..123259)
                     /product="Transposase IS605 OrfB n=1 Tax=Arthrobacter
                     gangotriensis Lz1y RepID=M7MUC2_9MICC"
                     /codon_start=1
                     /transl_table=11
                     /translation="MVESTKWIATIPTPSLANVGKINVANDLLAPYSDLMAYFLSDID
                     LRFVRDNEHLPFTNAKPYQTKEDYARLFESCKKRYAKQLEKGQMPKESLDGQLKEIEL
                     FAIQTPLSARYVQTCYKQTLEIHLSWLTKLEDMVRSFLGHSSIVDELFLATCYRINKL
                     HLWYYSSVDLKWHQTKEGDLLVPSKTHKANVTLPVPADILFFMRKLIKRARKCTRFPQ
                     LKRVKTLKLDEKVAVLEVSKNASHFDYFLKLSTLQKGKPIYLPLKRNPYLDDCLKKSE
                     RLPFVQVRLTDKLCTISAIVGYDKTPLRPATESIGLDFGMVAMFTTSDGERHGLSSFT
                     KLKIWDEELLQLTKELQKQSIKLSTNERYNQLQQRIKSYFKNEICRILNKLAKKNVGI
                     FVVEKLDFRAAGLSKQMNRLIGRTYRSVVKAKLARLEEQYGIQIIAVNPAYTSQECSR
                     CHHVSKNNRKSQKDFVCQHCHFSCNADVNAGRVINQRRSLMLEFPVYSKSSTSYIVRC
                     QVHEASEECHRRYCHNNGIMTYEEALAKSSL*"
                     /db_xref="UniRef100_M7MUC2"
                     /db_xref="M7MUC2_9MICC"
                     /db_xref="tsc:TSC_c02670"
     gene            complement(123460..123774)
                     /locus_tag="pre3_saliva_scaffold_7_prodigal-single_169"
     CDS             complement(123460..123774)
                     /product="hypothetical protein"
                     /codon_start=1
                     /transl_table=11
                     /translation="MTYLLLLLAVPLCLFAPITIMFVVDEICLLCKVDDDLRTIIDSA
                     VGSIALVTYFVSPFLGAGFNRLGLVLLIQLSIFIVSLALLKLIDNKNYKRKVKPNLQI
                     KL*"
     gene            complement(123790..124119)
                     /locus_tag="pre3_saliva_scaffold_7_prodigal-single_170"
     CDS             complement(123790..124119)
                     /product="hypothetical protein"
                     /codon_start=1
                     /transl_table=11
                     /translation="MNFLLYCLYCMALLLIFTNFLMVMFTYEAIAKAYNISELSYYEL
                     FVALTSVIICISNTIWLATNHSPNQVGFTFLLHVAIFAVNALLIKRFDKVSYERNEKP
                     SLQIIKL*"
     gene            complement(124124..125203)
                     /locus_tag="pre3_saliva_scaffold_7_prodigal-single_171"
     CDS             complement(124124..125203)
                     /product="hypothetical protein"
                     /codon_start=1
                     /transl_table=11
                     /translation="MKPIIDLGFNYKGVMCFNDGKAYVLCDSNLWPIGRVQVSLPKKL
                     HSIYRMIGFDEDGNETEFTFNRFMNDYDTHKVIETYNKGKLAKMISDAFPRTITYPKW
                     YTPRQNIAEINQLAKEELKNNPINDYQVSRTRKRIFKEYHGILKYLRKNTKAYTLNGE
                     LIVSAGSLYLPDGAVEYSLPDVMADVTKLVCRISNREFEYTLNAYERSMKTNDFMYNQ
                     LPIIFSTFDIAGDKISIESLDERDFLAENIADFAEMLKLELPEETIKFKWSTIGDKIV
                     ARKVRATYTGRVPKLEYGKIISNKNMADTLQALDLIDSQTRQSENDHVWGTIFEALIY
                     IANKQKAYDTIDKLIKKLVRTGKGW*"
     gene            complement(125304..125570)
                     /locus_tag="pre3_saliva_scaffold_7_prodigal-single_172"
     CDS             complement(125304..125570)
                     /product="hypothetical protein"
                     /codon_start=1
                     /transl_table=11
                     /translation="MNDIDELLLQSPEYEIIDKIRTSVSYVKDFRLGDVIQWKMESYK
                     TVGSKQLSFTVYLNGKLLAKHIPANRLGTWLEYLKLEDIATQDY*"
     gene            complement(125576..126046)
                     /locus_tag="pre3_saliva_scaffold_7_prodigal-single_173"
     CDS             complement(125576..126046)
                     /product="hypothetical protein n=1 Tax=Lentibacillus
                     jeotgali RepID=UPI000262646C"
                     /codon_start=1
                     /transl_table=11
                     /translation="MTIMEKINADMKTAMKAKDKVTLGVLRSMKAAIVKESQAKNQHN
                     SEDVIELTALTKEVKSRQKSIEEYREKTNRQDKIDELEAEIAIIEAYTPKPLTEDEVK
                     DIVNTVVADYGKPVNELSMKADMGPLINNAKAKIGPTADGELISNLVRNIILGK*"
                     /db_xref="UniRef100_UPI000262646C"
                     /db_xref="A0A023CL77_GEOSE"
                     /db_xref="tap:GZ22_09450"
                     /db_xref="UPI000262646C"
     gene            complement(126060..126425)
                     /locus_tag="pre3_saliva_scaffold_7_prodigal-single_174"
     CDS             complement(126060..126425)
                     /product="hypothetical protein"
                     /codon_start=1
                     /transl_table=11
                     /translation="VKKTKFYNKDKQFYIVDKDSWAEFAQEMIDSGFEWSGHSKIDTK
                     LAQNHGLKVEYMSGQKPFVINVYDPDVKLICYSMLEALDPEVIDSVVYCISAATQRET
                     KAHLKALKKAEDEQKNKEE*"
     gene            complement(126428..126817)
                     /locus_tag="pre3_saliva_scaffold_7_prodigal-single_175"
     CDS             complement(126428..126817)
                     /product="hypothetical protein"
                     /codon_start=1
                     /transl_table=11
                     /translation="MLNFKQLDHSQLVAINDKSNELYGRVALVPLTPMVYTSNIDFDK
                     SKELLGNVKSELLTVYDDTISDGLIDFIEYIHKQTNLNQGVRLTDCLIVVEHVKAETI
                     KDTKQYHGSFDLDKVMYVYGFHLVEVE*"
     gene            complement(126833..127288)
                     /locus_tag="pre3_saliva_scaffold_7_prodigal-single_176"
     CDS             complement(126833..127288)
                     /product="Putative nrdI protein n=1 Tax=Streptococcus
                     macacae NCTC 11558 RepID=G5JWS5_9STRE"
                     /codon_start=1
                     /transl_table=11
                     /translation="MKELRVIYISLSGNTASFVKRLSEHMALWHDVTIKATNVYDLVK
                     NDVAFSVESEPFVIFLPTYLEGGDGVETGTTEVLTTPLRDYMSYQNNYKQCLGVIGSG
                     NRNFNEQYCLTAKQYSEQFDFPVLDTFELRGTQKDIERIADKLVSLMDN*"
                     /db_xref="UniRef100_G5JWS5"
                     /db_xref="G5JWS5_9STRE"
                     /db_xref="smj:SMULJ23_0365"
     gene            complement(127285..127770)
                     /locus_tag="pre3_saliva_scaffold_7_prodigal-single_177"
     CDS             complement(127285..127770)
                     /product="hypothetical protein"
                     /codon_start=1
                     /transl_table=11
                     /translation="LKNPYKQLLDELNSENFYASFITGNDYANKEDNYIPELLIYGRN
                     DSLPYVKVNNDSTFQMLSFGQFLFDTKSAFSGQSFTFTPAEHLDIQHWVFVYDELNDL
                     QRQEFEDGLDVTYKKQGFITNTVHVNSLAEFFVKYQDDIVKYKVRPEELIIASSEDDV
                     K*"
     gene            complement(128098..129441)
                     /locus_tag="pre3_saliva_scaffold_7_prodigal-single_178"
     CDS             complement(128098..129441)
                     /product="Transposase IS607 family protein n=1 Tax
                     =Lactobacillus delbrueckii ZN7a-9 RepID=R1B0B6_9LACO"
                     /codon_start=1
                     /transl_table=11
                     /translation="MTKTTTQDTLALTIKLKILPQSQKQIDTFNQSMIAYRDACNVVS
                     QYIFDNILQAIDSRSLQSLLSYVNLQMTAKINDKRIYEIFRDQFQLPSQLACEVFKTV
                     ITNYKTVQTQLKKEKIATDFEYDSDGNIVYYQKGKHKGKPKLVYTYKDLSFLAKPLYY
                     KKPQIALPASRSYSFIDDFSKVSINSLDGRIKLPFKLTAYQKRLLTDKTWKRGNARLV
                     KTGGNWFLHVSFTKPIFEKDISQYSNIIGIDAGLRKIMTIYDVKTKKTHFKNGQFVKK
                     KRQHYAKKRQSLQSKGTKSAKRRLKRLSGRENRWMTNVNHCLSKTLVEKNPDTLIVVE
                     DLTNVTFDTVRNRKKENRYEHHSWAFYQLQQDIAYKAREHGSLLIKINPAYTSQRCPK
                     CGTICKENRDKTNHIYHCNNCHYQSNDDRVAAINIAYLGQLKQNGVKKPSFKTHT*"
                     /db_xref="UniRef100_R1B0B6"
                     /db_xref="X0PNP1_9LACO"
                     /db_xref="lam:LA2_00420"
                     /db_xref="R1B0B6_9LACO"
     gene            complement(129615..130103)
                     /locus_tag="pre3_saliva_scaffold_7_prodigal-single_179"
     CDS             complement(129615..130103)
                     /product="hypothetical protein"
                     /codon_start=1
                     /transl_table=11
                     /translation="MKTIIFLDVDGVLNGGSTESDKDLDPRYIANFKKLVDITKADVV
                     LSSAWLNFFEVDGDYFYPVSRRGYWLTDTLAEVGITIKDLLHKPYDFKKSRGDQIADY
                     LDSHDYDNFIILDDESPQHDYLVDNWIETDYGGRLPINPETEGFNDKKLDEAVALYYS
                     FT*"
     gene            complement(130135..130464)
                     /locus_tag="pre3_saliva_scaffold_7_prodigal-single_180"
     CDS             complement(130135..130464)
                     /product="hypothetical protein"
                     /codon_start=1
                     /transl_table=11
                     /translation="MILVKINDKRSSNYGKIAQVTRELPDTYFVKFSDGRFREYGKDT
                     VELLKDIDELSTIVDKKYVIKVAGRYLNPNYIEWTLSPFKSSECCVTESWIDEHCPEL
                     KQFAEEV*"
     gene            complement(130475..130897)
                     /locus_tag="pre3_saliva_scaffold_7_prodigal-single_181"
     CDS             complement(130475..130897)
                     /product="hypothetical protein"
                     /codon_start=1
                     /transl_table=11
                     /translation="MQVDKIIKFKLEMLPGNKVTEEKLLPDFEKATQAWKKDRLCKDI
                     MNKIASLIANGFDRQQPVDGLRIDFVDIASVGSICSFTVSYRFNREYTDAVAQKLYEA
                     TDLIAREFVKNFTMYFDYRAIDFNHYKGMVRAVSYSIS*"
     gene            complement(130963..131145)
                     /locus_tag="pre3_saliva_scaffold_7_prodigal-single_182"
     CDS             complement(130963..131145)
                     /product="hypothetical protein"
                     /codon_start=1
                     /transl_table=11
                     /translation="MFNKRDFVKVVDKNDPMFGKIGVVQEFYPLSGSVQVQFPREAVG
                     LYTYLSWQLEVTQDWV*"
     gene            complement(131495..131833)
                     /locus_tag="pre3_saliva_scaffold_7_prodigal-single_183"
     CDS             complement(131495..131833)
                     /product="Uncharacterized protein n=2 Tax=Streptococcus
                     suis RepID=J7KP20_STRSU"
                     /codon_start=1
                     /transl_table=11
                     /translation="MLRFIFKVAGTTFRPEAVKKVADKLSRGAQPYVKLEKEPDNPYD
                     PKAVKVIADGEFIGYVPRSEVDKVHDILDNSENTVIVNTLRRTGSGYQNIGFLVTTYY
                     GPDYDEDEVI*"
                     /db_xref="UniRef100_J7KP20"
                     /db_xref="sui:SSUJS14_0923"
                     /db_xref="A4VUL7_STRSY"
                     /db_xref="J7KP20_STRSU"
     gene            complement(131873..131998)
                     /locus_tag="pre3_saliva_scaffold_7_prodigal-single_184"
     CDS             complement(131873..131998)
                     /product="hypothetical protein"
                     /codon_start=1
                     /transl_table=11
                     /translation="MPKEFIQSINNLEPQATTEDMQKLYDSFMAFCAQPAPEMVA*"
     gene            complement(132130..132897)
                     /locus_tag="pre3_saliva_scaffold_7_prodigal-single_185"
     CDS             complement(132130..132897)
                     /product="Uncharacterized protein n=1 Tax=Nocardia
                     farcinica (strain IFM 10152) RepID=Q5YSN7_NOCFA"
                     /codon_start=1
                     /transl_table=11
                     /translation="MKIAVIGDTHKDFHKFQETVMYAKQKLDASVLIQVGDFGLTGDF
                     TYYLEQVESFLNIVKMKLYFIDGNHDNIDWLQSKAMRSGLSATKISNHIYYMPRGSQL
                     NIDGKQFFFCGGGFSANYKKLTPDVTYWSGETLTKKDLTRVKEAYHTQVKPCDYFISH
                     DTIPVFNQLISIIPAWFVKWKWPMDYNHRQYLKEMFELSGAKTIIHGHYHSPLQLTDD
                     GIIDISLGCEKSSVKDRCYLIDTTKPTRILSDKFTKI*"
                     /db_xref="UniRef100_Q5YSN7"
                     /db_xref="nfa:nfa39560"
                     /db_xref="Q5YSN7_NOCFA"
     gene            133054..133707
                     /locus_tag="pre3_saliva_scaffold_7_prodigal-single_186"
     CDS             133054..133707
                     /product="hypothetical protein"
                     /codon_start=1
                     /transl_table=11
                     /translation="MTIILIIVAIVAAGFSTYYFRDTLGSAKYFKHQDDFARNQKRAK
                     ISAIIAVIAVITAFAIPVMFHNYNKNVVTKYNQHYIGKSTFLSPQEMDAHLEDAVTQY
                     NNFGLPYKVYPFKDLVTNHNPRKTQFFITGIVQKVEKNPNSDDYFVTFQNSGTTYRIN
                     AAEYALYKLNREPSKITVEASTYENGGLYIHPVRTGLTTIAQSEDDIKSLNNTEDDE*"
     gene            133704..134369
                     /locus_tag="pre3_saliva_scaffold_7_prodigal-single_187"
     CDS             133704..134369
                     /product="hypothetical protein"
                     /codon_start=1
                     /transl_table=11
                     /translation="MSFKDELKKEYKDYQERQKRIAKIIDDLSAKFANYIINDTKKYF
                     ELQHTTFETALKTSLKKDIFINDIKTRMLEKIRKGDTTFFVSSDSWDTDLFEKLLGYS
                     PSYSKTGLITKAVISEYLKNIKYRDYFKDTDCPTLKDLTDKLALMNRSLLQNHYKIQN
                     STIINNKLRIQYLSELRTQLTFVLEDFLNKEGLEFNLETEDNSDIPSMEISWTNNYLI
                     EMI*"
     gene            134381..134770
                     /locus_tag="pre3_saliva_scaffold_7_prodigal-single_188"
     CDS             134381..134770
                     /product="hypothetical protein"
                     /codon_start=1
                     /transl_table=11
                     /translation="MITKIDTSYQEGNSLKNPDKLENISKGLDKELTALSENIDEILA
                     STIYLDDKINELNDLKKSLVKQYGKDAVKKIDKTIDNLSENVSKIRDIVSKYNVNVTE
                     TRLVFDTFNDYYHEHYLATIARTQKVK*"
     gene            135054..135416
                     /locus_tag="pre3_saliva_scaffold_7_prodigal-single_189"
     CDS             135054..135416
                     /product="hypothetical protein"
                     /codon_start=1
                     /transl_table=11
                     /translation="MSNKLKTVILGAVSVLPAMMPVLASADEGGVMGGNHQPPVWSYT
                     NNTSVNTYNDNNYYAEDNQAMTTDSIYVNYPNKFQQYDYQGNYISYGYYGNDGYWYNY
                     TDDFGYRLYNWNGNYYYY*"
     gene            complement(136737..138443)
                     /locus_tag="pre3_saliva_scaffold_7_prodigal-single_190"
     CDS             complement(136737..138443)
                     /product="Virulence-associated protein E n=3 Tax
                     =Streptococcus gallolyticus RepID=F0VU60_STRG2"
                     /codon_start=1
                     /transl_table=11
                     /translation="MMKLFDTKDDFKNHIKSLVRKASPLLNEGKPVTTLRTPEVVEHL
                     DTCLDLIYEKEIVESTVTFRWYYRNYDSYLYNELTSNELKALIRLIAKGIGAKNYDLA
                     KIAYSVVDELNAGASYDELKAKPYKKPPWNYVLTVNGIFNLKSAEFYTIDSDKYKQLV
                     TTYHFFNNVTISYYEKPHNKSKFELYKTYMDSLCNGEEDLQKLLKQGMFAVIEGNGRH
                     KYFMISGDPGIGKSTLGYLFMALAGQANTKILNIDKLANNNAINAISPQTRLIIGDDL
                     KNNAKISDDAITNYKILVDGNALSAEVKYEHNRIIKTNAFWMQMMNEAPRIYEAGEAI
                     TDRTIFIHLKGKNHRNDKEAAAKEMAKRLDDYLGRRGNGIDQEFINEIASDVLRSIKY
                     FDEFDIPESIKKATANMVNENNWMHQFIEHATEVGLFEFNTLKQSTIVSCVELFLRET
                     NPGMTIPAARRIVKEWKKQLDDLGYKEETVRQRSVPVIDYNADIIKNYMFEGFNDKNT
                     MTTMYSKTRGRIDNKNIKKFEAELEQGLVPKELSIRQMIMLEHLISKGNLTAASYKTD
                     AK*"
                     /db_xref="UniRef100_F0VU60"
                     /db_xref="A0A060RKZ1_9STRE"
                     /db_xref="sgt:SGGB_2121"
                     /db_xref="F0VU60_STRG2"
     gene            complement(138535..138777)
                     /locus_tag="pre3_saliva_scaffold_7_prodigal-single_191"
     CDS             complement(138535..138777)
                     /product="hypothetical protein"
                     /codon_start=1
                     /transl_table=11
                     /translation="MFKVDNSVSLNDFDTISQYIKWLCKRKGITIKKMCDDTGYMYNT
                     IAGNYKYQYLSRQVLVDVINYLEGDFNIAMNLPYKK*"
     gene            139191..139937
                     /locus_tag="pre3_saliva_scaffold_7_prodigal-single_192"
     CDS             139191..139937
                     /product="hypothetical protein"
                     /codon_start=1
                     /transl_table=11
                     /translation="MTYEKAFNYLKELSKTHPKAFKLYSLYRAVNASDGQAYYLFEFD
                     VNLPFTKSHASIIFNINELGDKEFVTNLTDKIDKLILGSDYDELINRLAHDNGLLTVN
                     WGLYRAGLEFYLKNYKLTKVSTFFDKVPESSGVDFEGEHLILAEINSLITTPVYRFAD
                     FDSFITEVNCMPSKPKAFYNKNIVSKLTEDDTFTFTSNFMYKPAHSIVRITKAQGDII
                     EFPVKYLEHLMPYVEPVAADVNDTTVSFNL*"
     gene            139952..140707
                     /locus_tag="pre3_saliva_scaffold_7_prodigal-single_193"
     CDS             139952..140707
                     /product="hypothetical protein"
                     /codon_start=1
                     /transl_table=11
                     /translation="MTYKKAYNYLKELARTHPKTFKLGNFSREYVRGEVNYTVNFAID
                     LPFTRSRASVMFETRYFTNDTYRKSFIESLDKMILNSNYKNLKDDLTCGYDNIFVAWS
                     IYKEGFSYTAGKIGLTKASTFFNNMPKESKDVNAVLILNRNVVLEEVNSFVTSQVYQF
                     ADYNTCLSAINEIRQTISSRINKQLVSHLTESSKFTFTTSLMPRNMYAKAILNVVDGD
                     SFEFQAGYLSYLMPFIEPVDDTVTNNNTTDFDL*"
     gene            140720..141430
                     /locus_tag="pre3_saliva_scaffold_7_prodigal-single_194"
     CDS             140720..141430
                     /product="hypothetical protein"
                     /codon_start=1
                     /transl_table=11
                     /translation="MTQAHSVEPLSKQAITYLSEYCKTGLDGIEYYPALHSFDLYFNI
                     ESLVGPFIKRNDFKIHVQKPYVNEELYDIFTDLVKLIYSDKDDWDDDDDVIQIEFSRF
                     RKVGPDIRDFIDTNGIGTLKSIFAQYPDLTFSIHANADIKERASTIVSLGYRTFTGRF
                     GGSLPAKVKQWVIDYPTFKLTIDVNYPSKISRVLFESPDGFKDFFQFKYLATLVRLSE
                     PVDFKPETTTKHAIVFDL*"
     gene            141603..142319
                     /locus_tag="pre3_saliva_scaffold_7_prodigal-single_195"
     CDS             141603..142319
                     /product="hypothetical protein"
                     /codon_start=1
                     /transl_table=11
                     /translation="MAVSKEAKYLQEFKANTKNSTFLGIIQKSNTDKLFLDFRIRPDY
                     TWADVTLSIPVDELANVDELNQKLKPLVQTWKTQRHYSHVAGGLYYYYPHIDKEDKAK
                     LRQLLVTKFDRVIAQVSDVDAILELHDNRNVRPRIQTELNGLVTMGPFQLTDFITFKR
                     DHPYNYYKGFDNFNSKPFTITTNYFGQDRATSRMLVTKDNGDTFTIKAGDFKTAWKHV
                     ERIEEVEQEEIEVTTTNFEL*"
     gene            142430..143185
                     /locus_tag="pre3_saliva_scaffold_7_prodigal-single_196"
     CDS             142430..143185
                     /product="hypothetical protein"
                     /codon_start=1
                     /transl_table=11
                     /translation="MTTFKYPETQFLSDSVNMLGGSKYTCKYLYKTKAGNYYINFEFM
                     QKFTRQKMTINVPVNCLSNKAELIDKLTTFTSDSYNSNKMLAYTGNDGTIRYAYEVAD
                     YSTKREFNKTGVTNLKKLMTNIADDDAFWTINETFSRNSMLGEIATKIKIARRYILEE
                     MNSTVALGPFRFKDFDSCNLVSDLTEFNEDSIFTFTTSIFAKRDACQYEVNFSDGKKV
                     FLKKYNCDRMFEYLEKVDKPVNEDSGKPVSFEL*"
     gene            143206..143715
                     /locus_tag="pre3_saliva_scaffold_7_prodigal-single_197"
     CDS             143206..143715
                     /product="hypothetical protein"
                     /codon_start=1
                     /transl_table=11
                     /translation="MTNDEIVTFMIDILIEVEEYGECKLYTDYAGYIEPVQYDADVMT
                     NLIAITNDKANYKAYLTEEVATALIQQYNEVYWQVGILVELEVDPNKEFKGFRKNVKA
                     FLKRNPQFYVLHKVYTRGKSYHLVSVTNTDDYVETSEAFVDHLICNSIRFHNNQLPIV
                     KADNTSVNL*"
     gene            143979..144557
                     /locus_tag="pre3_saliva_scaffold_7_prodigal-single_198"
     CDS             143979..144557
                     /product="hypothetical protein"
                     /codon_start=1
                     /transl_table=11
                     /translation="MIDNTSKLDFMVEVLTEVTGKVGEGYGECRFSYFGLQRDAVCSE
                     YVKYEGYAKAKEKTDIIVKAMKQIADDKANYKKYLDAITEEYLVTVYDRIFRTMIVKF
                     KMTYTSKTFPKYFPKHVKTFVLENSEFYVIGDCLDTKAYNALVAADDLSQYAVTTPGD
                     TAALLSGADDWSFKQLSPIAGPVRESADFTKL*"
     gene            144576..145154
                     /locus_tag="pre3_saliva_scaffold_7_prodigal-single_199"
     CDS             144576..145154
                     /product="hypothetical protein"
                     /codon_start=1
                     /transl_table=11
                     /translation="MVDNKYKLDFMVEILTSVVEGTWDYQCQFNYFGFERNTACGNYL
                     PWEGYEQEQGQKRSRKIASVMKKILNDKVNYKKYLDDTTTKYLIAVYNEEFRRIAVKY
                     KVTYTKSTFKKGFWSVVKKFVTAHNTFYVVGDIFGNDINNMLVAADDLTQYIPAKRDF
                     IDYLISNADDYSFEQLNPTIKVEEKPSHVMDL*"
     gene            145168..145467
                     /locus_tag="pre3_saliva_scaffold_7_prodigal-single_200"
     CDS             145168..145467
                     /product="hypothetical protein"
                     /codon_start=1
                     /transl_table=11
                     /translation="MKNGYFANKMNEIVNIERQIKGKGQLISDNLDKMSTTRLKKVCE
                     EIHKLCDKAIQKLQELTEKGPDKLQARCIDDEGQLILHLQTSNYVVLRDLNMKKD*"
     gene            complement(145725..147011)
                     /locus_tag="pre3_saliva_scaffold_7_prodigal-single_201"
     CDS             complement(145725..147011)
                     /product="IS605 OrfB family transposase n=1 Tax
                     =Lactobacillus murinus ASF361 RepID=N1ZL67_9LACO"
                     /codon_start=1
                     /transl_table=11
                     /translation="MQLSRKVKLYPNKTMAKVLDNLCDYRRYCWNQGLELWNDLYDQR
                     VEMVPTSLRKKSQLAIKDKTIKFSDKEQELLDLFPSPSYYVVQNLMVKDKGDWQYLLS
                     SRVLLWAIKDLANTWSAFFNDKKSKSKSKSKSRSKSKTKKLKVGKPSFRTKKNPRQGF
                     KTDRASIKNGKLFLDKPRAYKGNWYDISFKGYNLPDGKIKHCSITKINNKYYASLVID
                     CPKQSLPKTSKKTAIDANVNHFDYTDGSFAVCPKQLDVLYGQIKHYQRLLARKRKVNG
                     KKATRSKQYFKVRTKLQKCYQRVTNIQNDLLHKFTTEIYHNYDTVVIEDLDVKAMQMS
                     KKAKNLHRSLFGRFRFYMEYKAEKFGKELIIADRYYPSTQRCSNCGHVKTGDDKITLS
                     GNKKYGTAHNEYICYECGFETDRDKNAVLNLLALAK*"
                     /db_xref="UniRef100_N1ZL67"
                     /db_xref="N1ZL67_9LACO"
                     /db_xref="lsj:LSJ_3097c"
     gene            complement(147065..147175)
                     /locus_tag="pre3_saliva_scaffold_7_prodigal-single_202"
     CDS             complement(147065..147175)
                     /product="hypothetical protein"
                     /codon_start=1
                     /transl_table=11
                     /translation="MILLIVIAVVALLAILLFASGYVSARPNEVNDNMIT*"
     gene            complement(147290..147634)
                     /locus_tag="pre3_saliva_scaffold_7_prodigal-single_203"
     CDS             complement(147290..147634)
                     /product="hypothetical protein"
                     /codon_start=1
                     /transl_table=11
                     /translation="MIKFRVYRAREHVLYQHCAVFDNNVFAFKKSKQLITPLTNFTLA
                     KDDKVMLGYESLYFNQTLFDGDIVRWNNARYKVIQTNSKLQLQSLTDNKIYELPDTKL
                     KIIDNIFHCKTI*"
     gene            complement(147631..148167)
                     /locus_tag="pre3_saliva_scaffold_7_prodigal-single_204"
     CDS             complement(147631..148167)
                     /product="hypothetical protein"
                     /codon_start=1
                     /transl_table=11
                     /translation="VSEKFKKKKVTMHGQTFDSYSEAAETLGKSLSAISRYVKKHGSL
                     DLPESPTKELLTSGRLGKVYHTTKEAKKDLFITTDWAVFMKRFNNGIPLEAAKDDDTF
                     KIYKRQLKERDKHTFKEPIVIKNKSYKTYYELQQAFGKKLNGIASPQTIQRRRKRGVT
                     GLDLLKIKHYKTVKRGKL*"
     gene            complement(148390..149406)
                     /locus_tag="pre3_saliva_scaffold_7_prodigal-single_205"
     CDS             complement(148390..149406)
                     /product="hypothetical protein"
                     /codon_start=1
                     /transl_table=11
                     /translation="MMLNKSQMMMYKKYNGVLSDIIDFTNIDWNSLLVDGKYDKDFGT
                     YTSDYDLKDNITTQTLPIGFLSSEDYGGLITKAKDTDGGDIIILTSRMSTPMFLMSPI
                     VQIGQDIYYLPFDYFAKILELNIINLDKLSSDVRVRMRDQYHKNIHEIYTKAQETPLV
                     TKINDPKVSYTNDCRDFVYQNPDNMNELIFVKLYINKLMQQYRTMNKQSPLHIRERPI
                     QGKQIAIFNAHPAMELLTQDQYNAKPYGVGYHGSSMYSVMMSGQNSTVHYHIAVDSVE
                     NRLKAHFMTSSNKNTEPFYYDYGVSDKFYQFRLNLNSGNSGVRVEYCSLNTYTPEGLV
                     QCLD*"
     gene            complement(149507..150823)
                     /locus_tag="pre3_saliva_scaffold_7_prodigal-single_206"
     CDS             complement(149507..150823)
                     /product="hypothetical protein"
                     /codon_start=1
                     /transl_table=11
                     /translation="MTFKLYPKQQEKAEILLENFKTKDFMFMTGEVGVGKTYIGTYVL
                     RQWQKENPDKHFLVISPKQVIAKWKKVLTEAGVDMANVTVKSTFNAEDVNKSFAVIYD
                     EIHEIKTKVKHFNDFVETHKKVLGLTGSIIDKSVRDITNITNAFSNKGEKFPQYKNVS
                     VCYHDMIAYARLFIEPVMTVGLSKDDVIETNDDDAIIIDTYTKSIAMNDEESAFYDFM
                     SSRLAKLQISPDQRMRVLNESLDRVPGRTEFIQKTNRNTNEDGTIETVTNSYFIGEKL
                     HKTKSKKDYIVSELLETYDKRTLIYTFDNSVAKRIAESTEAVFVDTSKRETAEAEINE
                     KLEQSAVVINISNILTGVDLHADTIIWYQTPISLVQDAQGVGRITRLSSSRNDKKVIY
                     LYHENTMQETQTKALQENHKLNNEMIAKKDKSKMGNDYFPFGLSRN*"
     gene            complement(150920..151894)
                     /locus_tag="pre3_saliva_scaffold_7_prodigal-single_207"
     CDS             complement(150920..151894)
                     /product="hypothetical protein"
                     /codon_start=1
                     /transl_table=11
                     /translation="MVSKRDKMIENLNYEDKINLLWMAMNGNPQNVVYGYDEIKSYIA
                     YIKAITSKKKISRVSSEKTPFDNSEKSKEFFEKYQAKVASMAHLTQLAEVEMVDLINR
                     IKAGVGKDSQTLTDNQYNFLYGDSHPAELRDYIDNIKLPTLTKIDSRTKHGKEILEMA
                     SQDKYFNDHFAIEAIFEPGFKRRKFPKKDGWKVMRGVHGTTNKSLLGILNGGFKLASQ
                     LRKDGADFKYMGSAFGDAIYFARLDQISKPINYMDSSYPTTYIIVADLYYKDKVDIKL
                     GGMRFDGSTHYTGENLVHAHDAGRYNRDELMVQPNQIDIRYILQVGRK*"
     gene            complement(151997..152938)
                     /locus_tag="pre3_saliva_scaffold_7_prodigal-single_208"
     CDS             complement(151997..152938)
                     /product="Cell division protein FtsX n=2 Tax=Streptococcus
                     urinalis RepID=K8N878_9STRE"
                     /codon_start=1
                     /transl_table=11
                     /translation="MFKRKCQKIWKLVIASLLNLKRNIWMSVIAITSTSVMLALVGLF
                     VGVLVNTSKLTNDIENKVTINTYLATSTADNSQTIKNDQGQEVPNPEYQKIKTELVQI
                     DGVKSVTWSSKDEQLKKLVKTMGKSWENISGDANPLHDTYIVKVNNPNQVKSVVAKIK
                     KLNNIAKVNYGGETTDKIIKIANITKTWGAIGILILLFVAVFLISNTIRITIMARKEE
                     IQITRLVGAKNSYIRLPFIFEGLWIGILGSVIPSILIGWVYNVIYATYSQSIAAQNLA
                     LVTPGSMVTRVILVMIILSSLIGAGSSLFAMQKHLKI*"
                     /db_xref="UniRef100_K8N878"
                     /db_xref="G5KHF6_9STRE"
                     /db_xref="sans:DK43_07180"
                     /db_xref="K8N878_9STRE"
     gene            complement(152941..153627)
                     /locus_tag="pre3_saliva_scaffold_7_prodigal-single_209"
     CDS             complement(152941..153627)
                     /product="cell division protein FtsE n=1 Tax=Streptococcus
                     merionis RepID=UPI000366381F"
                     /codon_start=1
                     /transl_table=11
                     /translation="MTNNAIKMTNVAKTYSNGVKALSDINLTVKPGEFVYITGQSGSG
                     KSTLIKSLYREERVDGGRITVNDYDVTALGDSEIYKLRQEIGIVFQDYKLLKNKTVYE
                     NIVYTLDVTDQDPETFRARVLEVLKFVGLAHKINVFPTELSGGEQQRVAIARAIVNQP
                     KVIIADEPTGNLDPDTSWDIMNLLERINLNGTTVLMVTHNEKIVDKLRHRTLTIDSGK
                     IKSDKKEAGE*"
                     /db_xref="UniRef100_UPI000366381F"
                     /db_xref="llj:LG36_1352"
                     /db_xref="A0A089XPT5_9LACT"
                     /db_xref="UPI000366381F"
     gene            complement(153746..154669)
                     /locus_tag="pre3_saliva_scaffold_7_prodigal-single_210"
     CDS             complement(153746..154669)
                     /product="hypothetical protein"
                     /codon_start=1
                     /transl_table=11
                     /translation="MSKYDNEIKAAEAHLAELKAKKAQENETHGFNFRDIAEIFGGQK
                     VTEDKAQEGRKADLEEYLGINKDHEATHEDVYVVEVSPEAYAELSRLLDDGEATDGEI
                     REQLNELEKLFAETRGEGEAETPDFGKIFNDAVASVKTKGEELFTKVKDSDTVAKVRE
                     NELFNKAQSKATGLFAKAKEKATNVVEAGKDKFYELKDDYEYFKELKAKYPDAEFVKL
                     SEDTFSVRLPQFGNDFVFTFVDEHSLVGVDYIAEEEHEPAPVHEDGFITSIVSGHAHV
                     HHKIEFVNEIEVEGLDDVDTLAEVLNDYFTL*"
     gene            complement(154691..154888)
                     /locus_tag="pre3_saliva_scaffold_7_prodigal-single_211"
     CDS             complement(154691..154888)
                     /product="hypothetical protein"
                     /codon_start=1
                     /transl_table=11
                     /translation="MSKKKKYKHSLIKAEKQAKKLTNFKPELYADTVPEFNPELHAEV
                     EPLKQHNVDVSVTETTIVEFP*"
     gene            complement(154891..155121)
                     /locus_tag="pre3_saliva_scaffold_7_prodigal-single_212"
     CDS             complement(154891..155121)
                     /product="Glutaredoxin-like protein n=4 Tax=Streptococcus
                     parauberis RepID=F5ZJI2_STRPW"
                     /codon_start=1
                     /transl_table=11
                     /translation="MTVTVYSKDKCQQCKGVKRWLKSNGIAFNEINVSEQPEYIQEVK
                     DLGFTSLPVVKSGDLVFSGLDIPKLNELKSRG*"
                     /db_xref="UniRef100_F5ZJI2"
                     /db_xref="stk:STP_1056"
                     /db_xref="F1Z1X1_9STRE"
                     /db_xref="F5ZJI2_STRPW"
     gene            complement(155231..157816)
                     /locus_tag="pre3_saliva_scaffold_7_prodigal-single_213"
     CDS             complement(155231..157816)
                     /product="Uncharacterized protein n=1 Tax=Streptococcus sp
                     . HSISS3 RepID=T0TQW2_9STRE"
                     /codon_start=1
                     /transl_table=11
                     /translation="MKSNKKTLPTIAAAAAVVAASSTVVAHADTNDATANANTAPAVE
                     TVTPAENTGVTTEPTNLQEAETNLSQIEPAYQNAVAEQSNAQTNLNAATDAQNQAVES
                     ANQNAQALNDANAQLDSKATELSDAKNDQANAQADVNAAEQALNKEVAKNPTAEADLT
                     QAETDAQKANQAKVAAENHEADVQKEIAKADKSAGKLANKVANEQGSVDALTKQSQDL
                     AKTSADAHNAQLNAEGELAEKQTEVNTKVAKLQSDVDNASTDDIITYERTDAKTLNGF
                     DYDRDDANEGAGKTKEVVITDGKETVNINLTPEQQLDYQSTGGFTYTPNMAEVNKHLV
                     AYINRLREINGITDKVTTDDVVQAFAQARADELTKNDVLSHRSSMGHPHSWENIGGVM
                     YNTSSNYFYNPYIVLSDQQFAYMELAHWFAEYRNAASGAGSVQYGHRLALLFSVGNVG
                     FGATNKPSAGANEFDGYASLNVFAYPGQSSKSEALKNVTYETEDGRLVMYLNGKRVKF
                     LPEITFNYVSNKKIVTPSTAKQDAQARLDAYKAEAAKELATAEAKVNDAKAQTADIDG
                     QLAKVNADLTSHQASLDSLKAELANSKSISNDLKARLVEATADVNATKADKEKADAKL
                     AEIKAQNKALTEARTKYTEAVNKVETLKENVQKLESDIKGLTETRDSLAAKQDGLNKA
                     VETAKVKVAEAKTAYEAAKTKANELTKAYVKAQADVLKFTPKEAPKPEVKPGANVEVK
                     PGAKVEVKPGQTGTKANTQAGVKTNGQTAAKTNGQTAQVQPGTVATQTANGTHVNVNY
                     VAQATPETGSVKADDAFVGSRVAKHTNELPSTGDNGSMLSAAGLAIVSALGLAGFANR
                     RRKNG*"
                     /db_xref="UniRef100_T0TQW2"
                     /db_xref="T0TQW2_9STRE"
                     /db_xref="ljf:FI9785_460"
     gene            complement(158165..158296)
                     /locus_tag="pre3_saliva_scaffold_7_prodigal-single_214"
     CDS             complement(158165..158296)
                     /product="hypothetical protein"
                     /codon_start=1
                     /transl_table=11
                     /translation="MFNSDIHKLMAHAPTHVRELPMFKEHLSHMVAQTSHQKQDKKD*"
     gene            complement(158374..158447)
                     /locus_tag="pre3_saliva_scaffold_7_prodigal-single_trna_22"
     tRNA            complement(158374..158447)
                     /product="Pseudo"
     gene            complement(158438..159160)
                     /locus_tag="pre3_saliva_scaffold_7_prodigal-single_215"
     CDS             complement(158438..159160)
                     /product="hypothetical protein"
                     /codon_start=1
                     /transl_table=11
                     /translation="MTLRYYNENYVVNEYGELFSLYNHKIKKLRPYINARGYIMYRLS
                     ANGKTIHKPAHHLSYWVNIGPFDTSDGLQIDHIDGNKRNNYYKNLRRVTPRDNANNIN
                     TAPELKPSSRSGYRLTNQDGLPSKYIKSKVFEPDEFERLHKCNHNNNNRNCNCGTIKH
                     NHCEICGELTNGKLCLNCYKDKKSARIPSKDELVKDLKSGEPLIKLASKYDISDNAYR
                     KWLRKRGLPTKSKEIKSFILSV*"
     gene            complement(159322..159393)
                     /locus_tag="pre3_saliva_scaffold_7_prodigal-single_trna_21"
     tRNA            complement(159322..159393)
                     /product="Gln"
     gene            complement(159715..159791)
                     /locus_tag="pre3_saliva_scaffold_7_prodigal-single_trna_20"
     tRNA            complement(159715..159791)
                     /product="His"
     gene            complement(160205..160278)
                     /locus_tag="pre3_saliva_scaffold_7_prodigal-single_trna_19"
     tRNA            complement(160205..160278)
                     /product="Asp"
     gene            complement(160368..160440)
                     /locus_tag="pre3_saliva_scaffold_7_prodigal-single_trna_18"
     tRNA            complement(160368..160440)
                     /product="Phe"
     gene            complement(160451..160523)
                     /locus_tag="pre3_saliva_scaffold_7_prodigal-single_trna_17"
     tRNA            complement(160451..160523)
                     /product="Thr"
     gene            complement(160514..160636)
                     /locus_tag="pre3_saliva_scaffold_7_prodigal-single_216"
     CDS             complement(160514..160636)
                     /product="hypothetical protein"
                     /codon_start=1
                     /transl_table=11
                     /translation="MIIHSDYVSGKWTKEQREKAVKLLQDKVPGIKVIKKDKLK*"
     gene            complement(160664..160750)
                     /locus_tag="pre3_saliva_scaffold_7_prodigal-single_trna_16"
     tRNA            complement(160664..160750)
                     /product="Ser"
     gene            complement(160765..160838)
                     /locus_tag="pre3_saliva_scaffold_7_prodigal-single_trna_15"
     tRNA            complement(160765..160838)
                     /product="His"
     gene            complement(160853..160925)
                     /locus_tag="pre3_saliva_scaffold_7_prodigal-single_trna_14"
     tRNA            complement(160853..160925)
                     /product="Arg"
     gene            complement(160931..161004)
                     /locus_tag="pre3_saliva_scaffold_7_prodigal-single_trna_13"
     tRNA            complement(160931..161004)
                     /product="Ile"
     gene            complement(161012..161194)
                     /locus_tag="pre3_saliva_scaffold_7_prodigal-single_217"
     CDS             complement(161012..161194)
                     /product="hypothetical protein"
                     /codon_start=1
                     /transl_table=11
                     /translation="MLTTTETIILSLILGLLVMIPILSVLLLIALNTIALLIIGVILY
                     IVIVGFSIKMFNYDKN*"
     gene            complement(161226..161299)
                     /locus_tag="pre3_saliva_scaffold_7_prodigal-single_trna_12"
     tRNA            complement(161226..161299)
                     /product="Pro"
     gene            complement(161309..161379)
                     /locus_tag="pre3_saliva_scaffold_7_prodigal-single_trna_11"
     tRNA            complement(161309..161379)
                     /product="Gly"
     gene            complement(161382..161456)
                     /locus_tag="pre3_saliva_scaffold_7_prodigal-single_trna_10"
     tRNA            complement(161382..161456)
                     /product="Trp"
     gene            complement(161469..161551)
                     /locus_tag="pre3_saliva_scaffold_7_prodigal-single_trna_9"
     tRNA            complement(161469..161551)
                     /product="Leu"
     gene            complement(161598..161670)
                     /locus_tag="pre3_saliva_scaffold_7_prodigal-single_trna_8"
     tRNA            complement(161598..161670)
                     /product="Val"
     gene            complement(161680..161750)
                     /locus_tag="pre3_saliva_scaffold_7_prodigal-single_trna_7"
     tRNA            complement(161680..161750)
                     /product="Ala"
     gene            complement(161768..161841)
                     /locus_tag="pre3_saliva_scaffold_7_prodigal-single_trna_6"
     tRNA            complement(161768..161841)
                     /product="Lys"
     gene            complement(161965..162090)
                     /locus_tag="pre3_saliva_scaffold_7_prodigal-single_218"
     CDS             complement(161965..162090)
                     /product="hypothetical protein"
                     /codon_start=1
                     /transl_table=11
                     /translation="MIKTIITKKHFCDIQPSAVDSRAWGVFGVLKFKNNLSHRET*"
     gene            162269..162493
                     /locus_tag="pre3_saliva_scaffold_7_prodigal-single_219"
     CDS             162269..162493
                     /product="hypothetical protein"
                     /codon_start=1
                     /transl_table=11
                     /translation="MSFRIYLYYITKLIYCKPFFLKFLQKIFYDNCRDGIRTHDLRVM
                     SPTSYHCCYPAVIKLYIYYITKSIRCKPFF*"
     gene            complement(162361..162433)
                     /locus_tag="pre3_saliva_scaffold_7_prodigal-single_trna_5"
     tRNA            complement(162361..162433)
                     /product="Met"
     gene            complement(162795..164114)
                     /locus_tag="pre3_saliva_scaffold_7_prodigal-single_220"
     CDS             complement(162795..164114)
                     /product="hypothetical protein n=1 Tax=Clostridiaceae
                     bacterium JC13 RepID=UPI0002DBA9F3"
                     /codon_start=1
                     /transl_table=11
                     /translation="MLKHKFTVVSQLHEANNSDIIHYFESARFTYAKAVRQSFHIIKN
                     KSTFNKSYYNTAIQSEFGILKRTANSIISDAQGRLNALKELKQFEKKQLAYKIESLEQ
                     LIEKLQQQKITNIKKLQQGKAVNLIKHRNLKRRLVVKKAQLNQLTQKYQNLVYQIDNN
                     KYKLCFGSKRLLQSDYQAFAEQRDSQISFVGCKAEPSCNQMLQLEFNPKNNQFRIKLR
                     KDIGGFKSSDDKYAYGQVYFNHHKNIIKHILRDKNSPLSFKIIKKNNRYYLHCTFEIR
                     VESEEFKTRSTYGTIGLDFNKGFVTLSETNQYGHLVKTQLLPYRFKSGHKTTTDLQKI
                     AKQVITLALETGKDICIENLDFKRTKAKTQRRQNKKYNEMLHSLAYRQFVDSIEQCGY
                     RHLVYTKRVNPAWTSWLAKRNYCPTMKLNIHIGASYVIARRGQGYTK*"
                     /db_xref="UniRef100_UPI0002DBA9F3"
                     /db_xref="A0A0A6PNY0_9GAMM"
                     /db_xref="dgi:Desgi_3594"
                     /db_xref="UPI0002DBA9F3"
     gene            complement(164172..164244)
                     /locus_tag="pre3_saliva_scaffold_7_prodigal-single_trna_4"
     tRNA            complement(164172..164244)
                     /product="Asn"
     gene            complement(164692..164859)
                     /locus_tag="pre3_saliva_scaffold_7_prodigal-single_221"
     CDS             complement(164692..164859)
                     /product="hypothetical protein"
                     /codon_start=1
                     /transl_table=11
                     /translation="MCTSQSELEELRAIRQELAEVKSQLKKKEEDTSYWATHPIDTGC
                     GVGNHNPFSPI*"
     gene            complement(164901..164990)
                     /locus_tag="pre3_saliva_scaffold_7_prodigal-single_trna_3"
     tRNA            complement(164901..164990)
                     /product="Ser"
     gene            complement(165053..165991)
                     /locus_tag="pre3_saliva_scaffold_7_prodigal-single_222"
     CDS             complement(165053..165991)
                     /product="Uncharacterized protein n=2 Tax=Streptococcus
                     RepID=F8LQI6_STRE8"
                     /codon_start=1
                     /transl_table=11
                     /translation="MKKLITLSATVLIAVSAAVPATSAFADEIGQPQVTMTRFGGGHA
                     GGGHVGGGHVGGGHVGGGRSGGGHFGGGHAGRSGGGHFGGSKSGKTGGSVKSGGSKSG
                     KTGGSVKSGKTGDTVKIKDKQGPKVSDKTKSSGSKVTDKSASTKSSGKTGDTVKIKDK
                     QAPKLNKDEKSVFNTGGKVKDDSTLNKYAKQSDATEANKNASRIFNDNGYGSYGYNSY
                     RSQSIFNNPWFWMYMMNHNRSRYGNESNEYKQNMESKAYLQGYKDGYKDGEKKVDNSK
                     KLSDSKSEKGKFSNDTEKSDYLKGYKDGNSDAKSGK*"
                     /db_xref="UniRef100_F8LQI6"
                     /db_xref="stj:SALIVA_1294"
                     /db_xref="F8LQI6_STRE8"
     gene            complement(166162..166235)
                     /locus_tag="pre3_saliva_scaffold_7_prodigal-single_trna_2"
     tRNA            complement(166162..166235)
                     /product="Met"
     gene            complement(166464..168449)
                     /locus_tag="pre3_saliva_scaffold_7_prodigal-single_223"
     CDS             complement(166464..168449)
                     /product="Ig domain protein, group 2 domain protein n=1
                     Tax=Streptococcus sp. HSISS4 RepID=T0UJG9_9STRE"
                     /codon_start=1
                     /transl_table=11
                     /translation="MNLKKLTLPIAALAVTLVPTLASADSYGSTDSYSRIESDKMSLV
                     QSFVNKSNDMESTAVEASEQAYVALSNYHSSVSFKASREFNAMNIRFTVPDGQTGKLS
                     LKVNGQIVKTLELSSQSSWQYLSGDKASNDASNDAHARFRFDETYFVLNQTVHNGDTI
                     ELVNESGTQIGLDFVELETAPEPIKQPANSVSITDFGARPNDGQDDSDALFAAVYQAK
                     QTGKSVYIPEGEFTFNRKIWLEANDLKITGAGMWHTKLYFTSDAQGGGGFEFGHNSNR
                     IELSNLSMDSNLKSRYDERANYKAIAGTLGKDSKISNVWIQHFECGLWIGDYTDAKNM
                     KYTDHLVVENARIRNNLADGVNFAQGTKNSVVKNSNIRGNGDDGLATWASISDGTESA
                     IAENNKFVYNTIELGWRAGGVGIFGGRGHEVAYNKIQDNFANAGIRVSTVFAGHNFDL
                     NDSGINIHDNYLYRTGTTSDLYGQKRGAFDFERQRGDLKNINVTNNKVQYSFANDKTD
                     NENLVNYINNNVSNEPAKTVSNNKPRNRFVDEGGYYVYYNNSGNKVTGFNTIDGINYY
                     FYNDGRQAKGDLIKVDSDYYYTTPDIGQVVTNTFKEINGSWYFFGKDGKALKGFKTVD
                     HLNYYFHTDGKQSKGETFNINGQTYTTDANTGVVTKK*"
                     /db_xref="UniRef100_T0UJG9"
                     /db_xref="A0A074JJ98_STRSL"
                     /db_xref="stj:SALIVA_0762"
                     /db_xref="T0UJG9_9STRE"
     gene            complement(168705..168983)
                     /locus_tag="pre3_saliva_scaffold_7_prodigal-single_224"
     CDS             complement(168705..168983)
                     /product="Histone-like DNA-binding protein n=1 Tax
                     =Lactobacillus equi DPC 6820 RepID=V7HY41_9LACO"
                     /codon_start=1
                     /transl_table=11
                     /translation="MAINKKQLVDAVAEKTGLTKKDSAAAYDAVFAAIEEFLAAGEKV
                     QLIGFGSFDVRDRAERKGRDFQTGEEIVIPATKVPGFKAGKALKEAVK*"
                     /db_xref="UniRef100_V7HY41"
                     /db_xref="V7HY41_9LACO"
                     /db_xref="lci:LCK_00686"
     gene            complement(169235..170296)
                     /locus_tag="pre3_saliva_scaffold_7_prodigal-single_225"
     CDS             complement(169235..170296)
                     /product="amidase n=1 Tax=Streptococcus massiliensis RepID
                     =UPI00034A1210"
                     /codon_start=1
                     /transl_table=11
                     /translation="MKIKKLLYSTMLLGTFATVTLPSVHAFAEDATVDSIVSEASNLD
                     RSSISSLNASITKLQTAISDLEAKNNELKAEVDKQNEEVEALAKNVIARTKQLNKQAA
                     DMQTTSKGTWLDAVTSSGSLSDILSKLSAMGTVSSANNDAITDLKKQKAELEKKQKEN
                     QDKINEINSNSQKLETTKADLEVAKQDLLHKQGYNNEEELLAAEQRAKEARTGANGIQ
                     DRSNEAIQAGEGNFTPNYAANSYPVGQCTWGCKVLLPWVGDYWGNANQWGASAQAAGH
                     TISYTPKVGSVIVWPNEGGGYGHVAVVSKVIDANTIEVLEANYGGSAYAADPRGVGNY
                     RGPFNWPSSGGGGAYFIYE*"
                     /db_xref="UniRef100_UPI00034A1210"
                     /db_xref="W1TS23_STRAP"
                     /db_xref="sie:SCIM_0016"
                     /db_xref="UPI00034A1210"
     gene            complement(170394..171494)
                     /locus_tag="pre3_saliva_scaffold_7_prodigal-single_226"
     CDS             complement(170394..171494)
                     /product="putative stress protein (EC:3.5.1.28)"
                     /codon_start=1
                     /transl_table=11
                     /translation="MAHKRLKGKILYSSVILGVALFSGVSPVTALADDSNSVKIDKII
                     SSSQDIDKSSEQSLNASITKLQNSISDLESENKQLQSEVDKLAKDLDKLTKDIIARNK
                     QLGSQAVDMQTSTGSDGIIGALTSSKSISDAISKLTAMGTISSANDNAIKDLKKQKTE
                     LEKKQKENQAKINEIVENTQKLNEAKANLDVAKLELQAKQEEARKADEAKKAETAKAL
                     KAAESNADSVKNATSNLEARSNEAVQPGEGNFTPNYSGNTYPAGQCTWGVKSLLPWVG
                     NYWGNANQWGASAQAEGHTIGNTPKVGAIAVWPEDGGGYGHVAVVSKVNSATSIEVLE
                     SNYAGNMSIGNYRGTFNPQAVWSGSSVYYIYQ*"
                     /db_xref="scos:SCR2_0040"
                     /db_xref="UniRef100_UPI0003629E34"
                     /db_xref="G5KAG5_9STRE"
                     /db_xref="UPI0003629E34"
                     /db_xref="3.5.1.28"
     gene            complement(171745..171963)
                     /locus_tag="pre3_saliva_scaffold_7_prodigal-single_227"
     CDS             complement(171745..171963)
                     /product="hypothetical protein"
                     /codon_start=1
                     /transl_table=11
                     /translation="MTDKLMSRRMASHYLGTSKRYLKALTQVGRMFPEKSFPERWSKQ
                     DLDRYKQEIGRDITPDLEASLIRSAKSR*"
     gene            172126..172611
                     /locus_tag="pre3_saliva_scaffold_7_prodigal-single_228"
     CDS             172126..172611
                     /product="hypothetical protein"
                     /codon_start=1
                     /transl_table=11
                     /translation="MSTAKEKLYRWLIDHVAYNNTYYIDELAEYVTVNETPIYRGFDV
                     IETDGDKLFVKNKSFSQSYDVAYDFAQMSFHKDCCIVEIDAYETEVVNVSDVYNDLRS
                     EFSFTDNVQSMICNEKEVLTLNDWIRLTLVNEKPNLTSATIYNFKGDIIDETTEETTF
                     V*"
     gene            172580..172954
                     /locus_tag="pre3_saliva_scaffold_7_prodigal-single_229"
     CDS             172580..172954
                     /product="hypothetical protein"
                     /codon_start=1
                     /transl_table=11
                     /translation="MKPQKKQRLFELSTTTQTRLLHLIADKSTQVSKIVFIDPSRLYF
                     NALIIKDKFDEPLETQWVTNNTTEYIQDELKTLRDTLIIIGDYRHIMYESHVEHNQKL
                     SRAIYNTRTHLKENNNILITIP*"
     gene            complement(172982..173935)
                     /locus_tag="pre3_saliva_scaffold_7_prodigal-single_230"
     CDS             complement(172982..173935)
                     /product="Uncharacterized protein n=1 Tax=Facklamia
                     hominis CCUG 36813 RepID=K1LXD3_9LACT"
                     /codon_start=1
                     /transl_table=11
                     /translation="MTKTIKKTISLALLSVTLLGTVSPVLADEKTDVQNQITTINQEL
                     TDTTTKISELLGKIGDNEATIKDNEAKIKSIRETLNSQARAMQTDAESTNLFALLLQA
                     KSLAEVFDIFNSSSSIASANDENITKMNALIKENKAKQESLTKELKDLQKSQQDLETS
                     NTDLQNKLQSINDAEAKAKAEQQVKANMQNAKSVSTVVAQTTNGGNLPSQASGTKQFA
                     PSQAREAFEQITQDYGVTGYEKQIWEQIITAESGWNTTVWNGGGSGAYGLGQALPADK
                     MAVYGPDYMTNPYTQLVWMYNYVRERYGSFAGVQWESRGWY*"
                     /db_xref="UniRef100_K1LXD3"
                     /db_xref="K1LXD3_9LACT"
                     /db_xref="salu:DC74_5191"
     gene            complement(173919..174707)
                     /locus_tag="pre3_saliva_scaffold_7_prodigal-single_231"
     CDS             complement(173919..174707)
                     /product="hypothetical protein"
                     /codon_start=1
                     /transl_table=11
                     /translation="MKYKEIQEIFKGVGNDKLFSNHIYLIAECLSFFALLAFDNIFSR
                     LAFAIALVVFSVLSVTSSLNFYSVMQSDKSQQTEMLNLLDIRDRNFGFDLNMASFIKL
                     FLLKWLNILGRSGVFIVVAIIMSVLKFSAYLWIPFSLFLLAILYYWIMYGFANLLFYK
                     NRNSDTKLSLYLKQSKNLTSTHLRDLIKAYSTMILPFIGACLLGFVLIVVGYIMFLGE
                     NYNFLVLLSEFICIVPFLIRFRYLFVYTFDKLYKEGHKDDDKNN*"
     gene            complement(174820..176073)
                     /locus_tag="pre3_saliva_scaffold_7_prodigal-single_232"
     CDS             complement(174820..176073)
                     /product="Uncharacterized protein n=1 Tax=Firmicutes
                     bacterium CAG:646 RepID=R5R4M5_9FIRM"
                     /codon_start=1
                     /transl_table=11
                     /translation="MAIQDLQVIKRSGMIEAFNLDKIITAITKAAEHTFKPISSNELS
                     AVIDYIYDKLAVYDDENSYEIPVDEVHDIVINALFEVRDDVAKRYVSYHEFQNSQNKV
                     FDSLKDLIDISSSVDLPVSQNKLVVERTTAKELAMRYSLRPDWQKAITDGIIEIPNIE
                     TLWYKTREVGYIDFAKKFTNSGNDGVFDSVMNFTVMIDALKREILSTYNNYTSALVIN
                     LKGILAKYLELSYYRNLMLAKQVANRTLDFNGSTKTLTEKIAVEMTYQEVIAGTNQVW
                     DIVTICKDNHNVGIVFASSSSFPTITDTEAINNELQEIFDTAIATLHVVPDVFLPKIK
                     SFGVNLNTKVLRALATDDHAYQQSISKYGYMVSDIIASYVKTAGVNQSSVTVKLDCPS
                     DASEFKSIENVMRETELGSNKVMVV*"
                     /db_xref="UniRef100_R5R4M5"
                     /db_xref="R5R4M5_9FIRM"
     gene            complement(176094..176687)
                     /locus_tag="pre3_saliva_scaffold_7_prodigal-single_233"
     CDS             complement(176094..176687)
                     /product="hypothetical protein"
                     /codon_start=1
                     /transl_table=11
                     /translation="MGLFSSNRNVLGGPIKQPPINNGGDYYRWDVLVTKALDAVHGRN
                     VFDGMSKRGPVKVIITSLVGFEQFIDEHNFVNSGIKSAPKAPLGYTDAHISVLRGLLA
                     NKLKDPYVIEFIEKNSLDGFQIIYDSGNPGEFNEGLDDLIHSVSVNVNNVVADYEKIA
                     KRLAARHETDMIEVANEFNLWVRLSKEFQETLGAYKN*"
     gene            complement(176736..177497)
                     /locus_tag="pre3_saliva_scaffold_7_prodigal-single_234"
     CDS             complement(176736..177497)
                     /product="Uncharacterized protein n=1 Tax=Lachnospiraceae
                     bacterium A4 RepID=R9JN75_9FIRM"
                     /codon_start=1
                     /transl_table=11
                     /translation="MNLAEKAKKHHALMENTKSIYTDGTVLESTIYLEDAFDNKKQSN
                     RTFNNEIVIADLDSITAAYHYEMSGRVALLNFASFTHPGGAFLFGSRAQEEAICHESN
                     LFEILNDDKFSLFYRINQKDLGNHLYYNRGIYSPGVILTRDNDEHFTDVITVAAPNAM
                     KAYDGTDDFDARNLVILKSRIDFILKIAEANHVDTLILGAFGCGVFGQSPYDVATCFK
                     DLLPHYNFKKVVFAIPDFNDGNLEAFKEVFTEENK*"
                     /db_xref="UniRef100_R9JN75"
                     /db_xref="R9JN75_9FIRM"
                     /db_xref="era:ERE_34030"
                     /db_xref="TIGR02452"
     gene            complement(180491..182302)
                     /locus_tag="pre3_saliva_scaffold_7_prodigal-single_235"
     CDS             complement(180491..182302)
                     /product="DNA primase"
                     /codon_start=1
                     /transl_table=11
                     /translation="MVKETVVSDLDANWTVKFVKCKENLITKSLPNNFDSYVLTVKQE
                     DFRFDISSNKICYAYIKKCAEQYKEKASLLNKGKVPAFKDIDVYNMLVEYDIIKLLVT
                     QVSTKKGSRDEISYWIKDYNDTTRLYKPVEIKQIINIINDVFRISNFSSLLTNVETKL
                     RTIVPEYNSLSKLNLAPSHIILFENGVFNAKTFEFSNNVTAFGEYDFISKVNRRLLPP
                     SKVKQSHLALIKKLLSEWVDGDEEKVTLLKQIPIGVIDGNGRNTYVIIIGAGGNGKSI
                     YLNMLTKLASGYDANLDMQDIGDDNKINEISENTKLILGHELATNAKFTGNMISRIKQ
                     LATGDPIKVNVKFKDAKVIAADCVKIQATNTVPKIFENNNAILRRIKLVQWTDKDFSK
                     LETNIDLDSLIEDPEFIEAFISYIFCDTGKFKKFINIKSVEEDSAEAVNDADQVYQFL
                     NYLQEQEQLVGNIPTNVLYKMYDQWNKAENPGSRPLKSKEFLSRVKTQCPKFGIIYDT
                     NRKPLSSRDNKDFNFMTLNKYYYNYKLDVNKYSNASTIICPDQVTNDDILDIQMKLGT
                     GELDYDVNYKRLLIIDYLIANKLDDDAITYKNIIDEM*"
                     /db_xref="laf:SD55_0777"
     gene            complement(182306..182506)
                     /locus_tag="pre3_saliva_scaffold_7_prodigal-single_236"
     CDS             complement(182306..182506)
                     /product="hypothetical protein"
                     /codon_start=1
                     /transl_table=11
                     /translation="MLFRDFIKGQCGLRGITLKKMCDDCNINYANFATTYRKRKTPSE
                     ALESIAKYFGVTADYLESMEVK*"
     gene            complement(183275..184825)
                     /locus_tag="pre3_saliva_scaffold_7_prodigal-single_237"
     CDS             complement(183275..184825)
                     /product="hypothetical protein"
                     /codon_start=1
                     /transl_table=11
                     /translation="MKNEDLIIKLHKKAFTVNDIVLYLNVKAHYVKKVLRNHNLPTQV
                     STEMKQYWINQYVTQLKNHPDLKNITKGYYSKLAFASKHEIPVSLMNKIFTVLTGNSL
                     YWQQISAKYAAIQKNKELYAEIAQAIQTIPELNCFKSDLNTDIFIQRANISRLINSDV
                     SKLYSTFKMYNNEPDTYPNGLIQSKLNVTVSRSQAKQLENQNLIIIQACNISQIELKF
                     EQFFDKLGVFYTRNNRSIITGPNDERWELDFYLPDYQIGIEINPSYTHNSNHIRKNKY
                     GTTKAKDYHFNKYVSARDQNIRLIQLFEYDLYGKNLEKFTFPKLKSILNIDTTFVHTN
                     NVLIEPCHNPKVIKTFLKQNQAKTDVTGDCTYILKLATTNEVIGMFELSYLHNNTWKL
                     LNVLVKQNYWIDGYLDKILDYINQLPFNIKQLLTYTDNNWTCGNKFKQTGWKFMHETG
                     PNVKFVSPDNPIDFYTDKDIPIKILNDDTFLNAIETDLSHQLDNKKGYDIIYTCGYKL
                     WSYQLKSH*"
     gene            complement(184912..185490)
                     /locus_tag="pre3_saliva_scaffold_7_prodigal-single_238"
     CDS             complement(184912..185490)
                     /product="hypothetical protein"
                     /codon_start=1
                     /transl_table=11
                     /translation="LNTNELIEFNNKLIAKLQKSMMSSANKHLGQRYIYFDTYAEKHK
                     KPPYRVRVTVNGEFVSNKSFKDLRPALIYRDKVVDEQIARLEQENAELRAELEKAKLA
                     AENPEYVKAIKGLIKRLSAKDMTNKRNDSGQKYIHYDRCSDSGMYGVRIHLKDEILMD
                     KRFPNVREAKTYRDRAIKKVLAELNDHLAKFE*"
     gene            complement(185604..186578)
                     /locus_tag="pre3_saliva_scaffold_7_prodigal-single_239"
     CDS             complement(185604..186578)
                     /product="FtsK/SpoIIIE family protein n=1 Tax=Enterococcus
                     faecium C1904 RepID=J6XGB2_ENTFC"
                     /codon_start=1
                     /transl_table=11
                     /translation="MADNRQPSKHSLLKTLAYDPTDAVFGLDTNGEVFHTPISKGPHW
                     IVAGQTGSGKSVYVNSMMASVMFHAVPDELKIMVIDPKKVEFEPYKGLPYCPIDPVTD
                     MNDAYGLLSYLCWEMDRRYEVLAAMKVRNIEDYNQKIEELKKEGKEDEIPEDGRMAYI
                     ICIIDEYADLVMTEKSVEDLIIRLAQKARAAGISLLIATQRPSADIVSSTIKANVPAR
                     IGLKTTDSMNSMIVIDEPGCEKLAGYGDSIVKLTDGSMVKVQGPFISDGELHTIFDHL
                     REKYGEPDRIDFKTICVENGLAEWMEDYEDDVPMSQRHIKKPKQTFSW*"
                     /db_xref="UniRef100_J6XGB2"
                     /db_xref="J5WRI8_ENTFC"
                     /db_xref="adi:B5T_01993"
                     /db_xref="J6XGB2_ENTFC"
     gene            186684..187259
                     /locus_tag="pre3_saliva_scaffold_7_prodigal-single_240"
     CDS             186684..187259
                     /product="PF04480 domain protein n=1 Tax=Mogibacterium sp.
                     CM50 RepID=J6HA97_9FIRM"
                     /codon_start=1
                     /transl_table=11
                     /translation="MIYGYLRENEKQVSKEPIDPITGLPRTTLKEYLSIIFPDINDWV
                     FDKTTGLIDKTTGKKSLRRPDARSEQLKLIIEIDGLPHYQNPDIIIRDDKSTRFYEDY
                     GYKVVRIPYFIQLSNDTVEQLFGVKVNTKLFDDNFTSLHPDLRNTPAYLCPLGIERMK
                     AIFNQFPKQYRVNKLFLEQLNQPLLTGIDYL*"
                     /db_xref="UniRef100_J6HA97"
                     /db_xref="X8IR23_9FIRM"
                     /db_xref="lbf:LBF_2143"
                     /db_xref="J6HA97_9FIRM"
     gene            complement(187286..188809)
                     /locus_tag="pre3_saliva_scaffold_7_prodigal-single_241"
     CDS             complement(187286..188809)
                     /product="Putative ATP-dependent helicase n=1 Tax
                     =Pneumococcus phage Dp-1 RepID=E7DNC5_BPDP1"
                     /codon_start=1
                     /transl_table=11
                     /translation="MAKKYNNFGVFAAKKRAKIKAEREQADAEKLAKMKPRDAKKKAP
                     NLDWTPMDNKKIKMPKYPIDWADDSTDKHSTELVDGFKKEKYKLLCMPPGTGKTAVAI
                     ETIGKMQLEQGKKIPLIITAPPKVIQGLGWHKTIFNWNQDNPDNTIEPLLIVSIDRFK
                     AASEHGKTYVELIKKLGDNGMIILDEVQKYKNPTGKRAKQLQKFGNFKKLGLSATPLT
                     NDVIMDSASYLIMGGYYKNKTAFMNESGLNDWLGMFNQLMVYNKDGSIDRLKWPYYDV
                     LLELWSNVLYRPNIDMSTLDMPDVKQHIIQLPFSEQLNADMRSLNKAYRDRMFDSFSD
                     FFMEYVERLHSEENRINELIKIVKDENNKQPLIFYHNIVVKDIIAEKLKEHGFDYQVI
                     DGEHNFGELDHDNLSPILIQYKSGSEGIELKNSNCTVYYQNQTSYDVLEQARGRNRRR
                     GMKDDDGNAVTINQYYLIAEDNIDQELFNRVSNREEISEGMLEDIVDIATGAKKAKK*"
                     /db_xref="UniRef100_E7DNC5"
                     /db_xref="E7DNC5_BPDP1"
     gene            complement(188907..189992)
                     /locus_tag="pre3_saliva_scaffold_7_prodigal-single_242"
     CDS             complement(188907..189992)
                     /product="hypothetical protein"
                     /codon_start=1
                     /transl_table=11
                     /translation="MTQNKGLALQVSQYFSEFFANNEFISPETFTQITFDSIKESNPG
                     NYELTFVIPSIKSLQTRIPLEKGIVDALNMSAVTTLYNKGAKQIISSVDINPNIIVKF
                     NVEQADEDSDAQIVSVTSNVDTLSNSYKIHPMTTAIQGSAIKVFGNQNPERFDLCEPY
                     IRASVKTIIGGVVNKLNATKKTFKSWDVAAFAPSPNDIKTITKIYQDAKIHNILDNLK
                     IAYKKVQHFEKVEIFKHSTLAEIKAQKREQGMVDVKDVADSIVENININTQSIDDVGM
                     KLSAIRNNDIARTLKIAVPQALIEVSQTIYEIKKMFELYSDSMKSLNEQEVRDTHIQA
                     MRRLLVTIEQAISQLNSVDKLFVNIIN*"
     gene            complement(190076..190450)
                     /locus_tag="pre3_saliva_scaffold_7_prodigal-single_243"
     CDS             complement(190076..190450)
                     /product="hypothetical protein"
                     /codon_start=1
                     /transl_table=11
                     /translation="MKEQVVVNYIEAQLKAKGRYYINVHGSTYSQNGTPDFITQDKDG
                     VFVGIEAKAPKKTPVINQWRHAIKILNSGGRFIVGQEDFDINKMDDGKLPKVAIGNEI
                     GESEFEAKKIKITKTSEVILKK*"
     gene            complement(190447..191268)
                     /locus_tag="pre3_saliva_scaffold_7_prodigal-single_244"
     CDS             complement(190447..191268)
                     /product="hypothetical protein"
                     /codon_start=1
                     /transl_table=11
                     /translation="MKLIQTNQNEIPETLEHDNETLKSYLYRSLIADDFLDIYFIENK
                     PCNEIERKLAKALKKVFTSEDFENQGLRLTDDINISDAVIFMLSEHLSEESVQTIQNL
                     DDDVVKIGFITSAAQNQYDFTDIDNLLLVTQGVNSHFPLKKLKNVLKISKDTKIVGLP
                     LSPFINVARESNVRNYLTLDFQKYTAEIGLYELIATSLPSQYSGVKIKCPDIDTAIKL
                     KDHFIYTADENIFVDERSQVCITDNSQMTKEDEVLQQHATIKLLKIIRQTLEANQ*"
     gene            complement(191364..191747)
                     /locus_tag="pre3_saliva_scaffold_7_prodigal-single_245"
     CDS             complement(191364..191747)
                     /product="hypothetical protein"
                     /codon_start=1
                     /transl_table=11
                     /translation="MIIIFLVVTLFALLTFLALGLSQLKQYKDATVTFYNFNQALLTE
                     IAEKDANLMTELNRISDALDTFADTIEKYDPSQEIEFPNKITFPETKNTDLQDKSDAI
                     TAKITALIVNPDLKQKAHRKFKNYN*"
     gene            complement(191747..192298)
                     /locus_tag="pre3_saliva_scaffold_7_prodigal-single_246"
     CDS             complement(191747..192298)
                     /product="hypothetical protein"
                     /codon_start=1
                     /transl_table=11
                     /translation="MTKSAKINNSNALLFDFWGLKQPTEPDPTIRVWTDPNVLKLTKA
                     KRSSSDDLDLGEFGSKVSRMGFAKIQQKEERMMRLRKLIDDGRVKTVQEALHKMEDIK
                     TEKTITDYLLVIGRELLDETTGKIKGSPIADFSGTMPRKKSRKFALNYKYYTADPALG
                     GTEISHDEYQLVRKSLLNLEDDD*"
     gene            complement(192327..195350)
                     /locus_tag="pre3_saliva_scaffold_7_prodigal-single_247"
     CDS             complement(192327..195350)
                     /product="hypothetical protein"
                     /codon_start=1
                     /transl_table=11
                     /translation="MAYTAYRKPIILSENVDFSYKENALRTTYDDESTLEAWTCAFIN
                     DYSFSFMFFGDKQFDDLKDEDIIAQMKAFAAKRETKKYMGIKNPDDLEYILYRYHVGD
                     ENSMRKLALDMKMFQLCKPLRGDKAYLHKHSDKRVDFVEYASWNGSAYDVILNILISM
                     AAARKGAEFTPRDIRQMSNWVINCKVPDWRKGKYFEEISGGFIEAKAFNRALNIAKWA
                     DGHIDYAKLAKSAIEATDEKVTPPGLKKEMARFGLDIIIDEIVTYETYHIWTDEERAN
                     LVEYNFNDVLGTKVIGTNDVIESELAARDAVRHLYPYTSARAVSLDKDIERMSPPERD
                     MTSASLSGLVLIGPKRIKSKDYETVRYDFPVPATRGDKENEKIVDLLDYIVEKEEFVH
                     PYFIEFFGHFRGKDTRDFMDDKRVKLSQPITHDAKMNLPYYKDGKPIDTYIRFSTGGA
                     HGSTCAGLRLKSPEEIEAWIRSDEGTGSKSENRFTVDKTGVIHADFTSFYPMMAKKMK
                     LYLTEDGQDRYTPMIDHRVEVKAQAEVLKEEDKTKTPEYAHLQSLQLAFKLVLNATTG
                     AANMHRPNSNLPLDNKTLSMRLIGNMLIWVLGQRFAQAGAFIISTNTDGLFLSGLTVD
                     EAQEIIDDYIADYNMPVDPEYVTRFINATTSTRVEFDHKEDEPSRAGGTLGHAITLEF
                     SPFSIGRNVSIPLISANAVLHYMATDKDWLQKPYDRNRMRAYIVEQQKQARENEQAWY
                     HVHTGTKAAKLTANGERLQKVNRVVFTNEGYKLGGENLRKLKASEMTVIWNEYIKNGS
                     VDWDKVVFPEVDFYEYETEFEEYIKSHDEVKLDFVVKSKEGKVDVFSPTEQEPIEIPE
                     FNVAYATKTAYEADKKLVLGKFKSKDLGYYDEDNDLWHQIKIWKMSDKVTNYPYLIGK
                     TLNSAEELHTFDYDELNIDAYVQMAEEQLKLWKKSADVPQLGMKKVDDTVIKAVKVSS
                     KKRKTKKEKLYEALDELYVIDALQETDESEDLVLS*"
     gene            complement(195381..195821)
                     /locus_tag="pre3_saliva_scaffold_7_prodigal-single_248"
     CDS             complement(195381..195821)
                     /product="Deoxyuridine 5'-triphosphate nucleotidohydrolase
                     id=2209118 bin=GWA2_Elusimicrobia_66_18
                     species=Patulibacter medicamentivorans genus=Patulibacter
                     taxon_order=Solirubrobacterales taxon_class=Actinobacteria
                     phylum=Actinobacteria tax=GWA2_Elusimicrobia_66_18
                     organism_group=Elusimicrobia organism_desc=Part of new
                     group in this phylum"
                     /codon_start=1
                     /transl_table=11
                     /translation="MANHIYPIDGRIIPQKAHADDAAIDLFVQETTTIPPFSTAYLPA
                     GAQLDLDAGYAGIVFSRSSTPKKGVGLFVTMIDPGYKGEFSSIVTNYTDQPFTVEKGE
                     RLGQLMLIPYFSFDNEAETGILQSNKGLRDANAKFGSSGNKEVK*"
                     /db_xref="gwa2_scaffold_1333_7"
                     /db_xref="iho:Igni_0585"
                     /db_xref="86264705"
     gene            complement(195886..196080)
                     /locus_tag="pre3_saliva_scaffold_7_prodigal-single_249"
     CDS             complement(195886..196080)
                     /product="hypothetical protein"
                     /codon_start=1
                     /transl_table=11
                     /translation="MLTIKYSVPVNEVSGDNGETIRTTQSVIFDENTATTELLADEVR
                     KLEAQGYDVTATLKLKVPKD*"
     gene            complement(196094..196435)
                     /locus_tag="pre3_saliva_scaffold_7_prodigal-single_250"
     CDS             complement(196094..196435)
                     /product="hypothetical protein"
                     /codon_start=1
                     /transl_table=11
                     /translation="MIKDTATVEKPKKYVYMDQSILGEAIINFNDLAKSTWLVYQKTN
                     EEIEFLELDAKSIHSAYKIILLYDNSKTKFNYNKSQKVDGKNLKDILSKLVNKSTELT
                     EKNSVITIKLN*"
     gene            complement(196438..196767)
                     /locus_tag="pre3_saliva_scaffold_7_prodigal-single_251"
     CDS             complement(196438..196767)
                     /product="hypothetical protein"
                     /codon_start=1
                     /transl_table=11
                     /translation="MILFQFNNDILNHIKQKLVVVHDYTVRDDRLTIILEDKAVIGED
                     QPRFIKLQFNKFKLTDEIFEIKGMPIESALIKEYVKFYNAKYFVAQALVVSNSAKPDE
                     KITITGV*"
     gene            complement(196913..199117)
                     /locus_tag="pre3_saliva_scaffold_7_prodigal-single_252"
     CDS             complement(196913..199117)
                     /product="DNA topoisomerase 4 subunit A {ECO:0000256
                     |HAMAP-Rule:MF_00937}; EC=5.99.1.3
                     {ECO:0000256|HAMAP-Rule:MF_00937};; Topoisomerase IV
                     subunit A {ECO:0000256|HAMAP-Rule:MF_00937}; 
                     TaxID=1262969 species="Bacteria; Firmicutes; Bacilli;
                     Bacillales; Staphylococcus; environmental samples.;"
                     source="Staphylococcus sp. CAG:324.;""
                     /codon_start=1
                     /transl_table=11
                     /translation="MSKVIDKPLNATDYMDIAANNYASELNIFRAIPDIRDGLKPVQR
                     DIVVGLNDLGYSHTKPHKKSTKSIGHVMGAYYSHGDASIYQAMVRLSQDWVNYLKLTD
                     IHGNNGSIEGATAGAPRYTETRLSMYSSLLLESLNKNAVDFIPNFDNTTTKPRVLPAR
                     MPLAMINGASGIGWGIASDILPHNPLELIDGAIKLVKKPDATLEEMLEIIKGPDSPTG
                     CEIIVDDKELAKEMTTGRAKYKMRSTINVKWSKTDPKLEITSLPYGQLFDSTLINKIA
                     DIADTMPGFGIKSFENDIDHNTFRIAIICKPGTTEEQLNQLKSYLYKKTKFETTYTVN
                     NNLLDKGRPKSFGVIPYLKKFIQFRRETLRRVWQFDLDKANDRLEIINGLFKIEDILD
                     KVVATAKESNSKEDFVSKLKAEFDLTERQANYIAGMQIYQLGNQNFVALKKEHGELTE
                     TASDISDKLTNIKREDKELIADLKDVRSKLKGLTRKSEIINANAVQEYVEIKAEDMIK
                     PTPTMVIIKKDLQMFTIGRQAYNNQIDKYKDDDIVSAIPAMTTDYVVAITDEGKAVTR
                     FVNDLQSLKLDGKAKRLNEEIKDLKANSEFVGGVVVPSDNPDTKRYFMLTAEGVVKYG
                     KVKNLLPKVTNKGYVKRLSKGLKLKNDTDRIVFVGCDEAGFYESRGIAVTLKDDSKKS
                     GKVTRKLELQKLSEFDDSAASSGRSKVNTKKGSLPFVSFEWFEVEDNETEND*"
                     /db_xref="R6TP39_9STAP"
                     /db_xref="scp:HMPREF0833_10436"
                     /db_xref="UniRef100_R6TP39"
                     /db_xref="5.99.1.3"
                     /db_xref="5.99.1.-"
     gene            complement(199141..201288)
                     /locus_tag="pre3_saliva_scaffold_7_prodigal-single_253"
     CDS             complement(199141..201288)
                     /product="DNA topoisomerase 4 subunit B {ECO:0000256
                     |HAMAP-Rule:MF_00939}; EC=5.99.1.3
                     {ECO:0000256|HAMAP-Rule:MF_00939};; Topoisomerase IV
                     subunit B {ECO:0000256|HAMAP-Rule:MF_00939}; 
                     TaxID=1262905 species="Bacteria; Tenericutes; Mollicutes;
                     Mycoplasmataceae; Mycoplasma; environmental samples.;"
                     source="Mycoplasma sp. CAG:611.;""
                     /codon_start=1
                     /transl_table=11
                     /translation="MIENSYTGIATYEGLNGLRHERAMYLGATTLLDAIHAPRALTQT
                     VQEAVSNSIDEYTAGAGDTITVTIHKDNSITIADHGRGMPKGPGDSFDDVTRSLTVPH
                     SSGKFKGDGYAAMGTAGMHGIGLKATAATSRYMTLQAICYSVKADDKDNRELTGGFEE
                     YIFSIEQEKVIKAEILRTWDAEDVEIISLNTFKDLKTGDVINTGTSITYLPDDGPVSE
                     DDNQPVFESINWVNADLYPRFNSSAFLNAGLTITFTDERKPLDDEDAESDYLTKSWHY
                     KDGLTQYVTEISKSQQLLSKMTSPISFDEIMAYEGHDYRLQCAMIFTDELDSNLISYV
                     NSIPTHDGGPHVDGFKTALTKSINDYAKVNDLNRPATKSGKKGKPMGLFSQSDVLDGL
                     NCVFEIRVPGALATFEGQTKEKLATTQAKPVAQEIVYNAITNWLYDNMDAAAQIIEKI
                     IETKNASDAAKKARAESKKARQNRNVGSLIRTNGKLKAATHQDPSKNELFCVEGDSAS
                     NIGRDKKYQAVLPFRGKIPNTSKYSISDVLGNAELATLVHELGCGIGPSFDIKNMRYK
                     KVVIAVDPDADGYHIALLFLRFFSKFLRPLIEQGFIYIAELPLYKATKYKGGKIVDIK
                     KYYTEHEMSAATNELLDGKYIINRFKGLGEMDPDEVGEMLTDPKNRVLRQLKIEDDAE
                     FNQKMVTFMGDNASLRTEWVTENVDYDAIYEAL*"
                     /db_xref="R5Y6Z8_9MOLU"
                     /db_xref="UniRef100_R5Y6Z8"
                     /db_xref="pbj:VN24_24370"
                     /db_xref="5.99.1.3"
     gene            complement(201293..201604)
                     /locus_tag="pre3_saliva_scaffold_7_prodigal-single_254"
     CDS             complement(201293..201604)
                     /product="hypothetical protein"
                     /codon_start=1
                     /transl_table=11
                     /translation="MTIDKWAKAEQYVPGKPSEIKRQLVSYDKKTNFDAATPIDALHE
                     LLDMLIAQMDLVEERSVTGIFDMVLSDKMEEGFRMTLNLSSQKMTKEELENFKQNKGD
                     I*"
     gene            complement(201974..202990)
                     /locus_tag="pre3_saliva_scaffold_7_prodigal-single_255"
     CDS             complement(201974..202990)
                     /product="Ribonucleoside-diphosphate reductase subunit
                     beta {ECO:0000256|PIRNR:PIRNR000355}; EC=1.17.4.1
                     {ECO:0000256|PIRNR:PIRNR000355};;  TaxID=764298
                     species="Bacteria; Firmicutes; Bacilli; Lactobacillales;
                     Streptococcaceae; Streptococcus.;" source="Streptococcus
                     macacae NCTC 11558.;""
                     /codon_start=1
                     /transl_table=11
                     /translation="MSQNNYFNKLKYGHNPSNVDYYKAIDWNSIEDEIDKEVWEKLVA
                     QFWTDTRVPVSNDLDDWRKLSQAERDLIGKVFGGLTLLDTMQSEDGVLCVFNDARSQH
                     EQAVLSNIFFIESMHAKSYSTIFSTLNTKSEIEAIFEWTNNNVYVQNKAKIVNNWYQN
                     GNAYQKKAASVLLESFLFYSGFYTPLYYLGTNRMPNTAEIIKLILRDESVHGQYLGYK
                     AQKHLADMSEEEAEELREWTYDLAWELYENEEKYTDMLYKEVGWEDDVKAFLRYNCNK
                     ALMNLGLDPLFTETAEDVNPIVMNGISTGTSNHDFFSQVGNGYLVGQAEPMNDDDYLI
                     GLTK*"
                     /db_xref="G5JUR8_9STRE"
                     /db_xref="UniRef100_G5JUR8"
                     /db_xref="smj:SMULJ23_1325"
                     /db_xref="1.17.4.1"
     gene            complement(203004..203336)
                     /locus_tag="pre3_saliva_scaffold_7_prodigal-single_256"
     CDS             complement(203004..203336)
                     /product="Ribonucleoside-diphosphate reductase {ECO
                     :0000256|RuleBase:RU003410}; EC=1.17.4.1
                     {ECO:0000256|RuleBase:RU003410};;  TaxID=873449
                     species="Bacteria; Firmicutes; Bacilli; Lactobacillales;
                     Streptococcaceae; Streptococcus.;" source="Streptococcus
                     criceti HS-6.;""
                     /codon_start=1
                     /transl_table=11
                     /translation="VYYPAPGLATDTLPYYKSAYDMDMRAVIDVYAAATEHVDQGLSL
                     TLFIRSEIPEGLYEWKKPGQTKQTTRDLSILRNYAYYKGIKSIYYIRTFTDNGEEVGA
                     NQCESCSI*"
                     /db_xref="G5JRJ9_STRCG"
                     /db_xref="UniRef100_G5JRJ9"
                     /db_xref="ssq:SSUD9_1365"
                     /db_xref="1.17.4.1"
     gene            complement(203496..204455)
                     /locus_tag="pre3_saliva_scaffold_7_prodigal-single_257"
     CDS             complement(203496..204455)
                     /product="HNH endonuclease domain protein n=4 Tax=Bacillus
                     cereus RepID=C1EM61_BACC3"
                     /codon_start=1
                     /transl_table=11
                     /translation="MSYLCVICNKEIIPKNKNKLKHHSYMKNLKYCSHFCSSYARRIG
                     SNNIIYLNCSMCNKLIAIPKSRAKRLKQKGFNDRPLAYCSANCHNLYMKYCQRHDKQV
                     KRHKDYGPNWQYVRDEIRNKYEYKCADCGISELNYGKQLSVHHIIPFVSFDNYKDANE
                     LSNLVALCEGCHRKRHSGQNHHSNFSVFGKNAINMKNEQYFVRKQIFYYLLLGTYTYD
                     EISNLTGESITRIKAMNLGYKVNNFTRKLSFPISNYANFHYKYSNRPIDIDLLPKILN
                     ELLFTTKTCKQIATELGIKPHTVAAISRGELFSELHNYNLPIR*"
                     /db_xref="UniRef100_C1EM61"
                     /db_xref="bcf:bcf_06850"
                     /db_xref="A0RBH2_BACAH"
                     /db_xref="C1EM61_BACC3"
     gene            complement(204770..205786)
                     /locus_tag="pre3_saliva_scaffold_7_prodigal-single_258"
     CDS             complement(204770..205786)
                     /product="Ribonucleoside-diphosphate reductase {ECO
                     :0000256|RuleBase:RU003410}; EC=1.17.4.1
                     {ECO:0000256|RuleBase:RU003410};;  TaxID=1121865
                     species="Bacteria; Firmicutes; Bacilli; Lactobacillales;
                     Enterococcaceae; Enterococcus.;" source="Enterococcus
                     columbae DSM 7374 = ATCC 51263.;""
                     /codon_start=1
                     /transl_table=11
                     /translation="MQRQGAGAVYLNVFHPDIIEFLSTKKENADEKVRVKTLSLGLVV
                     PDKFYELARKNQDMYLFSPYSIQREYGVPFSQIDITEKYDELVLNQNIRKKKINAREL
                     EEEISKLQQESGYPYILNVDTANRHNAVDGKIIMSNLCSEILQPQVLSEINDDQSYKK
                     LGQDISCNLGSANIVNLMASPDFGKSVNVMVRGLTYISDTSDISTVPTVANGNKLNHA
                     IGLGSMNLAGYLAQNHIHYDSPEAVEFTSTYFMLLNYWTLVASNEIAKERNQAFHNFE
                     KSKYASGEYFDKYLTNDYLPKSDKVKALFENIFLPTTEDWLQLKDNVQKYGLYNSHRM
                     AVAP*"
                     /db_xref="S0KJI1_9ENTE"
                     /db_xref="scp:HMPREF0833_10199"
                     /db_xref="UniRef100_S0KJI1"
                     /db_xref="1.17.4.1"
     gene            complement(205886..206599)
                     /locus_tag="pre3_saliva_scaffold_7_prodigal-single_259"
     CDS             complement(205886..206599)
                     /product="HNH protein n=1 Tax=Halovirus HCTV-5 RepID
                     =R4T7H6_9VIRU"
                     /codon_start=1
                     /transl_table=11
                     /translation="MKKAVIITKSCKICGLHFETKDTKRGRKKETCSKACASRLAYKK
                     QQVTEKCCRCGKNTTTSKSVINSNLPIYCEHCKSLRYEKQCLMCKKQFFASHNETFLC
                     SKECKTAYNQQNLVSLTCDYCGKEYEQARFNVYSNANHYCSQRCNHNAYATRNRFHYG
                     KTWYSWTKIIKERDNYKCLLCGSVNDLEVHHFTKLTSFEHPDDAHYDNNLGTFCHNCH
                     KIIESTNIKSLSEFNERKI*"
                     /db_xref="UniRef100_R4T7H6"
                     /db_xref="R4T7H6_9VIRU"
     gene            complement(206779..207510)
                     /locus_tag="pre3_saliva_scaffold_7_prodigal-single_260"
     CDS             complement(206779..207510)
                     /product="Ribonucleoside-diphosphate reductase {ECO
                     :0000256|RuleBase:RU003410}; EC=1.17.4.1
                     {ECO:0000256|RuleBase:RU003410};;  TaxID=59310
                     species="Bacteria; Firmicutes; Bacilli; Lactobacillales;
                     Streptococcaceae; Streptococcus.;" source="Streptococcus
                     macedonicus.;""
                     /codon_start=1
                     /transl_table=11
                     /translation="MSLKTLGNVSYFTLNNEINRPVNGQIPLNKDIEARDAFFKENVE
                     PNTMKFTTYVEKLKYLVDNDYIEQEILNKYPQEFIVELHDYLKALNFKFKSFMAAYKF
                     YAQYALKTNDGKYYLEEYEDRVLFNALAMANGDKQLAKDMAEEILYQRYQPATPSYLN
                     LGRKRRGEFVSCFLLSISDRMNDIGRSINSALQLSKIGGGVGLSLSDIREAGAPIKGI
                     ENAASGVVPVMKLFEDSFSYANQLG*"
                     /db_xref="A0A081JIM5_STRMC"
                     /db_xref="UniRef100_H2A5F9"
                     /db_xref="smn:SMA_0649"
                     /db_xref="H2A5F9_STRMD"
                     /db_xref="1.17.4.1"
     gene            complement(207631..208665)
                     /locus_tag="pre3_saliva_scaffold_7_prodigal-single_261"
     CDS             complement(207631..208665)
                     /product="Large Ala/Glu-rich protein n=1 Tax=Streptomyces
                     griseoaurantiacus M045 RepID=F3NND8_9ACTO"
                     /codon_start=1
                     /transl_table=11
                     /translation="MAQTFTYQEINTNGLVQTKLGNGFTAESVEERFEIIQDYVKDLE
                     DKLTKAEERADNNEYDAGLFRTLRDELKTNIAKAETAYNDTVKEAKKDIGKRLAEAKK
                     SVDNSKAEAEKIISDANLEADAIRAKANESVVEANNEASRIIDKAKAEAQSINSKAEL
                     AYNTKLGEAKVNSDSIISNAKEEANTLLQTAEAESEQLLKKAREEADNITSTASTEAG
                     KVIEQAKLLDKANKETRAKLINAINVSVNEAVTLFSDSNILLNQLKEDALGQLALDES
                     EGETEKSEAQSKSQAVIHSETMTPEQEKALQVSAETQNEMNQAIAEAVTRDNDKGGLD
                     QAKSFLNTLG*"
                     /db_xref="UniRef100_F3NND8"
                     /db_xref="F3NND8_9ACTN"
                     /db_xref="salb:XNR_1440"
                     /db_xref="F3NND8_9ACTO"
     gene            complement(208688..209233)
                     /locus_tag="pre3_saliva_scaffold_7_prodigal-single_262"
     CDS             complement(208688..209233)
                     /product="hypothetical protein"
                     /codon_start=1
                     /transl_table=11
                     /translation="MANYNDLLLSVNSMQQKVDLQITISEDEVKQQTRRLSYDDKLIS
                     DEMLLSLKPETLKSALSDDEYNAFLERYPDYLSESEASSSENTVDEVIVSDEHDSLNS
                     TETSESLEPIEQASETFKDEYDEIEDVDIDEDEIEEMFDVSNIQPVKKQGFEWTPTMT
                     VTAIVVILAILTIIGLITTIN*"
     gene            complement(209308..211179)
                     /locus_tag="pre3_saliva_scaffold_7_prodigal-single_263"
     CDS             complement(209308..211179)
                     /product="DNA ligase {ECO:0000256|HAMAP-Rule:MF_01588}; EC
                     =6.5.1.2 {ECO:0000256|HAMAP-Rule:MF_01588};;
                     Polydeoxyribonucleotide synthase [NAD(+)]
                     {ECO:0000256|HAMAP-Rule:MF_01588};  TaxID=1262826
                     species="Bacteria; Firmicutes; Clostridia; Clostridiales;
                     Clostridiaceae; Clostridium; environmental samples.;"
                     source="Clostridium sp. CAG:594.;""
                     /codon_start=1
                     /transl_table=11
                     /translation="MADKIKRVEWLLSHIHKWDEAYFNDNKPLISDEEYDKYYFELDD
                     LLKDLDVIKALGKRDMPLGVQSSYLDKVKHLVKVLSLDKIKIDGPKFQNQLKNFVKKY
                     DTGQGWVIESKEDGLTLMNYKAKNSATFATRGQSDKGENVTNQLAFDKDLTEAIEATP
                     EAMIIRGEGLINNKTFETIVATQDQTITNALTALEVVLEPEHVTVCNGYLLGESSKSD
                     MTKVKSYYKSSKSVQKLISNFITVVDNKYASARNLASASLRTKDETMSSQNNVEFVAY
                     DIINSFKFGLTTELECLEKLKELGYKVVTYKHVTTDELFEFFKDDTKANAWREREIYP
                     IDGLVIKPNLKTENPEYTGHHQKNQIAIKFAPATADSTLRKVEWTIGNEGRMTPVAIF
                     DTVTITGSNINRASLASWDKIQKLDLKIGDKIQVAKANDVIPDIKKVYTDYRDGSEID
                     IEMPEDAEFRETGNGKVGKVLYSAKYEMPLEDRLDKFAKVLKISSAKKTTFKKFIDHG
                     LITGFYDFFALKDKYDELIAINGLGKKTIDKLLQEIEDSKTVSYDKVILALAIPNLGK
                     NATAQLAEQFETFDDFMKLKDNFELLDASNMNYLAVNALKKLLKSDTIKKLQEIGYF*"
                     /db_xref="R6D6I3_9CLOT"
                     /db_xref="jeo:JMA_41970"
                     /db_xref="UniRef100_R6D6I3"
                     /db_xref="6.5.1.2"
     gene            complement(211179..211622)
                     /locus_tag="pre3_saliva_scaffold_7_prodigal-single_264"
     CDS             complement(211179..211622)
                     /product="hypothetical protein"
                     /codon_start=1
                     /transl_table=11
                     /translation="MTDKILDMVNDLIVDHEFEIINGGDFDKYTVKQYESDYDTVDAG
                     YGFYKSIKVGKTVYESTDLKISIDWSCTAVADDEFSDEDYEDFEFDYTVEQICDFHNT
                     EIPIVSNEENDKSLLEGLAEDVIAIIHLFQGKLREIKHKIVKGSK*"
     gene            complement(211644..211841)
                     /locus_tag="pre3_saliva_scaffold_7_prodigal-single_265"
     CDS             complement(211644..211841)
                     /product="hypothetical protein"
                     /codon_start=1
                     /transl_table=11
                     /translation="MSYRDDDVFADGDYDLGDDDYRDYLARYDDRQERLEQANFRRDV
                     LNGRYDRILGIIFGDDDDLFL*"
     gene            complement(211926..212807)
                     /locus_tag="pre3_saliva_scaffold_7_prodigal-single_266"
     CDS             complement(211926..212807)
                     /product="hypothetical protein"
                     /codon_start=1
                     /transl_table=11
                     /translation="MTLQLKIDYQQGIALRASAHLIGNKLKKAVADIETMVDTAKTGT
                     AARITKVQMRKFTDQANEFIKIANDPKSKDMDNLTLQLKLEKAFLDTQNSNIKQRQLL
                     HNEMTNHPGTVDLYQPLMDTLTILARINISDITSINFGKKSAKLAQYLLSVSTINQYS
                     DLVRDHDVSNDAIVAKLTQPMTGQFKMYINTQKRDVKAELAQLTEDQFAEKIKEPMKV
                     IYGNRFAGEVANLAINRAREIFDVESDPTEFKQLENHLKQLAVKTIDSRYVLNPLVKA
                     VTENVYQPFVDAFKEAQ*"
     gene            complement(212901..213059)
                     /locus_tag="pre3_saliva_scaffold_7_prodigal-single_267"
     CDS             complement(212901..213059)
                     /product="hypothetical protein"
                     /codon_start=1
                     /transl_table=11
                     /translation="MSLTDKLQKSVANSEDAGYEIYRGLAYDPNDPEMFVSKEEIDEF
                     FKESQSNL*"
     gene            complement(213161..213649)
                     /locus_tag="pre3_saliva_scaffold_7_prodigal-single_268"
     CDS             complement(213161..213649)
                     /product="hypothetical protein"
                     /codon_start=1
                     /transl_table=11
                     /translation="MKKSIIVKAVLALIAGVAVIFGAITISKTQQEFYFPQAQMLTQK
                     SFKDTQKANEQVYVLYKPTCKKCKEQMPNIKAAMHELAGDTGINVQYINTKDGVPDWF
                     IDAFPANTFAGIKTPYLIYVNKDNKNQAVKDAYVYGKRLDTHQAIKDMIKNINEAHKT
                     SK*"
     gene            complement(213646..214290)
                     /locus_tag="pre3_saliva_scaffold_7_prodigal-single_269"
     CDS             complement(213646..214290)
                     /product="hypothetical protein"
                     /codon_start=1
                     /transl_table=11
                     /translation="MKQGLIKKGYEHEYGQAGMKIMTLGLKVKFELMLKDQTLDDFLK
                     EVHIGRNTFNQVWTQVPNEKIYFTIAEYFGLDIDELRKLPITRDEILNATPEELEARE
                     KSAYDVIEEAYFSEWFMTDAIEQTRQDVKEQKAKQAEEIKELKNLIKETRESQTLEGI
                     SDVEQMLLRRKFNFKSKAETENVETSESETYSEHYESEQNDYGYTPYNDGGWQQ*"
     gene            complement(214291..214803)
                     /locus_tag="pre3_saliva_scaffold_7_prodigal-single_270"
     CDS             complement(214291..214803)
                     /product="hypothetical protein"
                     /codon_start=1
                     /transl_table=11
                     /translation="MKQVLKFEDNLFDFGDTKDKQAKRIYAFKQELNRQGIRVSINEC
                     EPNKYNFFGNSLDDIERAVQLYYGTTKDKFVEQKQKSNLLVLTATKVEYLSKMVVGDG
                     LANVWLTIVACLLLFFAIIFSFMFISLPNSDIIKYIVFPLITGVPAISVLWFIWYACW
                     KLSKKQRILS*"
     gene            complement(214807..215409)
                     /locus_tag="pre3_saliva_scaffold_7_prodigal-single_271"
     CDS             complement(214807..215409)
                     /product="Thymidylate kinase {ECO:0000256|HAMAP-Rule
                     :MF_00165}; EC=2.7.4.9 {ECO:0000256|HAMAP-Rule:MF_00165};;
                     dTMP kinase {ECO:0000256|HAMAP-Rule:MF_00165}; 
                     TaxID=944559 species="Bacteria; Firmicutes; Bacilli;
                     Bacillales; Paenibacillaceae; Paenibacillus.;"
                     source="Paenibacillus sp. HGF7.;""
                     /codon_start=1
                     /transl_table=11
                     /translation="MNGKVISFEGLDKSGKHSAMDFACELLEQKGYSVYKLSFPQYDT
                     LIGQLIRQYLTNQLELTPKAFELLLAADKVNSSNKLNELLTQYDFILIDRYVHSQVAY
                     GLQNASYGYLSTLLSGVVLPDLVIYMDVDVDVSMSRQGEHGDNDKYESNAELLKAVKN
                     NYDTMYRLKQDLFARVDANKSFESVNVQLTNIINNILNKD*"
                     /db_xref="F5LCS7_9BACL"
                     /db_xref="UniRef100_F5LCS7"
                     /db_xref="btn:BTF1_31327"
                     /db_xref="2.7.4.9"
     gene            complement(215406..217163)
                     /locus_tag="pre3_saliva_scaffold_7_prodigal-single_272"
                     /gene="recJ"
     CDS             complement(215406..217163)
                     /gene="recJ"
                     /product="recJ; single-stranded-DNA-specific exonuclease
                     RecJ (EC:3.1.-.-)"
                     /codon_start=1
                     /transl_table=11
                     /translation="MDNPLLQKYKKLHNFKDSDFTVFQDVSKIELHSGSLLTDADKVI
                     DALHEAKDSEITIHPDYDVDGEAGGMTGKVSLDLFGFKKVNLYYPKTTFGYGLNVKAV
                     DEIIEKWPNTKYILTIDNGINTKVATDYAYEKGIKVIVTDHHEPKDGEFPDKAIAVVN
                     PNRIDKPETYPFKGISGTEVVWKIMQAYADKYCPDKRPLVDDLEFLSGISIISDVMPV
                     LNENRRILRETYERLSDENYFITKALHPNVCMSYKLLFNGFHTFMKTLRDKNLIYKGE
                     VTYDTIGFVISPILNAPRRMVDSSELAFKVFTTFGVENQNVINELCQINASRKEETAK
                     SKLRFKLSAQNDDGDDIYEHNYGIVFYDEHLRPGIAGLVSSFITEQYHVPSVALGKGY
                     HGSGRSPLNANLFEILEQVEQTDNSIFKKWGGHQAAAGVTLNKGKLDEFEQLFNDFAK
                     ENKKHYQKYDHLTSPKAIDLDVYDVPTFEQVEEANKVFDTIKPYSSEVPSPQCEIHFT
                     LLECDDVRFMGKNKEHVKFTIGGFNIIAWGQAEKVKELYYYDENCNISMIGELSTNVY
                     NGYKSVQLTSQFMSVEEIV*"
                     /db_xref="btg:BTB_502p07360"
                     /db_xref="A0A0F6J7Z9_BACTU"
                     /db_xref="UniRef100_C3CT94"
                     /db_xref="3.1.-.-"
     gene            complement(217156..217482)
                     /locus_tag="pre3_saliva_scaffold_7_prodigal-single_273"
     CDS             complement(217156..217482)
                     /product="hypothetical protein"
                     /codon_start=1
                     /transl_table=11
                     /translation="MALYTEKTKANSHIVRFYNQTNVYITYALVNDTVEVYLLHSLKP
                     GKGNARMAFTHFCHEFKNKDIKIRVSSDFDADLDKLHAFYMSLGFKQNDSDPSIYMKG
                     KQVFNG*"
     gene            complement(217488..217916)
                     /locus_tag="pre3_saliva_scaffold_7_prodigal-single_274"
     CDS             complement(217488..217916)
                     /product="hypothetical protein"
                     /codon_start=1
                     /transl_table=11
                     /translation="MIEKPEIVRRRTYNRLCRAFRSYVETLYEVHKNRPEYKFVNYAV
                     YLIWYDLFVVDYIINSIIDSESDDNLLGDEAQFELAVKVFNIGKNTNLSNRADGIDAI
                     DSDILIRNFDLILKPFEEELRGPYKKDVENLKGLRNYTGE*"
     gene            complement(217942..218907)
                     /locus_tag="pre3_saliva_scaffold_7_prodigal-single_275"
     CDS             complement(217942..218907)
                     /product="Foldase protein PrsA {ECO:0000256|HAMAP-Rule
                     :MF_01145}; EC=5.2.1.8 {ECO:0000256|HAMAP-Rule:MF_01145};;
                     Flags: Precursor;;  TaxID=1140002 species="Bacteria;
                     Firmicutes; Bacilli; Lactobacillales; Enterococcaceae;
                     Enterococcus.;" source="Enterococcus avium ATCC 14025.;""
                     /codon_start=1
                     /transl_table=11
                     /translation="MNKNLNKYKKVLSVAGVALASAVMLTACSGNKLSDVATYKGGKV
                     SGQDAYSALKFNQQNQAIVKNLAILDVYNSAYGDKISDSKVNDVLKKYKSNYESDSKF
                     EEALKTSGYTEKTFKEYLKKQLAYEYGVKKNMKVTDDAIKAEWEKYQPNQNVKLMVFT
                     DENAAKEAKDKLNNNEDFDKVASEKSASKKTDYTMNYTDTVVPDNIKEAIYKLNNNDV
                     TDVLTYEDQTSGQKIYYIAKMVKKQDKPSSMDKVKNDLIDTIKATNFANGTGVDAIVR
                     QELAKQNFKVMDDDYKSTFSALIEGKTTDATKQTDQSSSTSQVNN*"
                     /db_xref="S0KQZ3_ENTAV"
                     /db_xref="UniRef100_S0KQZ3"
                     /db_xref="eft:M395_11705"
                     /db_xref="5.2.1.8"
     gene            219064..219372
                     /locus_tag="pre3_saliva_scaffold_7_prodigal-single_276"
     CDS             219064..219372
                     /product="hypothetical protein"
                     /codon_start=1
                     /transl_table=11
                     /translation="MNKDYEIVYLLQHKNIPEYTKIGYTTRKDLKKRMNELNTASPTG
                     IIKIAEFHLPKGRAYTVEQALHARYSSYQSNLEWYKLSESQITEITTWVNGLIKKTSI
                     *"
     gene            complement(219385..220359)
                     /locus_tag="pre3_saliva_scaffold_7_prodigal-single_277"
     CDS             complement(219385..220359)
                     /product="hypothetical protein"
                     /codon_start=1
                     /transl_table=11
                     /translation="MFDDDFKFDFEDMEGLSLNGDAFHIFKSNDDYFKFFDDIFDDDD
                     DGSSLLVEYEVIEEDNKEDIDEMNKTLTFLIQDKADFEEMLDTIKSSGIDICQALITQ
                     GIITAPDADPVNYVSQLRGLVSYLSELDFDYDYIFTIGCGSDGRLFKKLYSSSDAGNK
                     SDNYLTKRTKFFQFANRDRFIYYKAKDKVNVVVYCIYKDYENYEKYFENRAPQIMKDF
                     VKLHYTGQYSYNIYRLQVATIILFADFDTLAVTQFNKLFSQFIPVLIKKATFSTVADE
                     KADELAKTGLKYIKDLLMTTAQSSEMSNRSIIDGVIAKYKPEPVLSAK*"
     gene            complement(220352..220786)
                     /locus_tag="pre3_saliva_scaffold_7_prodigal-single_278"
     CDS             complement(220352..220786)
                     /product="hypothetical protein"
                     /codon_start=1
                     /transl_table=11
                     /translation="MGLFDFFRRNETFEFNGEELTINDDKWTYEYVFDTSNPDERKVV
                     DLLKSCRTKIESLRALKFAYVNDLYNIDVDRLESAVNDIEKTCLLLGKYKPVFSNVFS
                     ENIKMLEDTDEILDVIKQSLIKEEEDVTNKIADDIIGTQSYV*"
     gene            complement(220803..222032)
                     /locus_tag="pre3_saliva_scaffold_7_prodigal-single_279"
     CDS             complement(220803..222032)
                     /product="Tellurite resistance protein n=1 Tax
                     =Catellicoccus marimammalium M35/04/3 RepID=K8Z9U7_9ENTE"
                     /codon_start=1
                     /transl_table=11
                     /translation="MTKVNELTTTIEMPTVVAPEPVVGISMVNNQAVATGTFETAVVS
                     PAEQMPTPTAVLNALTPMQLEKAKAIARDLNLQDSKSVMKFGYQSQQKLEAASDQLLR
                     STNGSDNEEIARMITHLMSSVNEVMPDDIAKARKAGLFPWAKKKAKQRMLAMQVKAQT
                     IEGSISQFKGQLENQHDKLLNNNVILMQQYESLRAYAEDLKVEVAAGELKLQEIDTVL
                     LPELERKAAESNDQFLIQDVMRLKQVRGDLAAHVDGLLRSQQFALIQCNQVLVLQNGN
                     FELAKKLQEATFQIIPIWKSQMTISLMLLGAENALKQLDVVTETTDKLLRGVATQVKE
                     TGVSIARKSKESALKMETLRHTHAEVLEAVRGITEVTNTAEAKRREASAELRKNQDQL
                     LAILKSNETVNPYIEMH*"
                     /db_xref="UniRef100_K8Z9U7"
                     /db_xref="K8Z9U7_9ENTE"
                     /db_xref="cml:BN424_1216"
     gene            complement(222312..223931)
                     /locus_tag="pre3_saliva_scaffold_7_prodigal-single_280"
     CDS             complement(222312..223931)
                     /product="Transposase IS605 OrfB n=1 Tax=Arthrobacter
                     gangotriensis Lz1y RepID=M7MUC2_9MICC"
                     /codon_start=1
                     /transl_table=11
                     /translation="MVESLKWIATIPTPSLANIGKIDITNDLLAPYSDLMVHFLSDIN
                     LRFVRDNEYLSFTKAKPYQTKDDYNKLLESCKKRYARQLEKGLTLKESLDNQLKTIET
                     YAVQTPLSARYVQTCYKQTLETYSSWLTSLEDKVRAILVGSSIVDDHFLATCYRINKL
                     HLWHHSSVELTWHQTKDGELLVPSKTYKANVTLPVSSDILFFMRKLIKRARKCIRFPQ
                     LKRVKTLKLDENVAVLEVSKHATHFDYFLKLSTLQKGKPIYLPLKRNPYLDDCLKKGE
                     RLPFVQVRLTDKTCTISTIVGYDKAPLRSSTESIGLDFGMVAMFATSDGERHGLSSFT
                     KLKIWDDELLALTKELQQQSIRLSTNARYNQLQRRIKSYFKNEIGRILNKLAKKNVGV
                     FVVEKLDFRAAGLSKRMNRLIGRTYRSFVKAKLARLEEQYGIQIIAVNPAYTSQECSR
                     CHYVSKDNRKTQKDFVCRHCHYSCNADVNAGRVINRRRSLMLEFPVYKKNSTSYTVRC
                     RVQEASKICHKRYCHDNGLMTYEEALAKGSL*"
                     /db_xref="UniRef100_M7MUC2"
                     /db_xref="M7MUC2_9MICC"
                     /db_xref="tsc:TSC_c02670"
     gene            complement(224223..224897)
                     /locus_tag="pre3_saliva_scaffold_7_prodigal-single_281"
     CDS             complement(224223..224897)
                     /product="Transglycosylase-like domain protein n=1 Tax
                     =Streptococcus cristatus ATCC 51100 RepID=E8JW55_STRCR"
                     /codon_start=1
                     /transl_table=11
                     /translation="MNFKTATARTLMAIAPVATIFATSGIASADQVDYTVKAGDTLAK
                     ISQEQFGTTAYVEEIAYVNHIANVNVIHEGQTLTFDGVKELGETGADNLSAGVQAGSN
                     VVANTVTTPVTYATDTAATATTPAADYSAYGGGSVALANGNTAGATGSYAAQQMAART
                     GVPASTWEYIIARESNGQVNAYNPSGASGLFQTMPGWGSTATVDDQINSAVNAYNSQG
                     LSAWGM*"
                     /db_xref="UniRef100_E8JW55"
                     /db_xref="A0A0F2CG12_STRGN"
                     /db_xref="sgo:SGO_0018"
                     /db_xref="E8JW55_STRCR"
     gene            complement(225062..226537)
                     /locus_tag="pre3_saliva_scaffold_7_prodigal-single_282"
     CDS             complement(225062..226537)
                     /product="PREDICTED: histone H1-like n=1 Tax=Setaria
                     italica RepID=UPI000350A527"
                     /codon_start=1
                     /transl_table=11
                     /translation="MYMTKNVYQRNVTYYDGDDITIFHYLIEKAKSVFIENSNYFESL
                     SDDEIKKLKKNNTPVIFASTVSSMKPAFDFSLIRSDMNDRARRRYLIIDADFDAGKEE
                     SSQYLYNKIIEVAKEHNTPLIIYPTVSYPEKPRFRAVMFTKNLLGAAEYYQAMSWWYD
                     QLGIFMINKNARADQDVYEVLEGLEKDLVDAADTSNTNIRSNNNAPFFVNFDQLDAIY
                     DNTQEEGLELLEKSLWKEYDKPKLPKRQNFDDHNMLDEYKLSDEFLDKAVHDFAKTDF
                     AKDYNTFWRFLHSVARAEDKKQITPEQVDKILNWVAETGDNNDKELVWKLNNRSQYAI
                     ERNRVLSIPSYYKSAAPLCAYPAFRDVLLDDLGYDELATSALANMFSYDLKLDEFDKA
                     ETKKPKVRVKLKSKKDKSESVEKTEDKPKAVEKTETVKPKAKPKAKPKAKPKAKPVVS
                     DKTEKVEDEVKPKSVVKPKAKPKAKVKAKPKIKVSINKPKK*"
                     /db_xref="UniRef100_UPI000350A527"
                     /db_xref="A0A0C6FDF0_PSEAI"
                     /db_xref="pnc:NCGM2_6016"
                     /db_xref="UPI000350A527"
     gene            complement(226537..227007)
                     /locus_tag="pre3_saliva_scaffold_7_prodigal-single_283"
     CDS             complement(226537..227007)
                     /product="DCMP deaminase n=1 Tax=Lactobacillus
                     coryniformis subsp. coryniformis CECT 5711
                     RepID=J3J8S9_9LACO"
                     /codon_start=1
                     /transl_table=11
                     /translation="MKNRPDWDHYFMSMAEVAASRATCPRAKVGAALVKDHRILVTGY
                     NGAIHGSEHCTDAGCHIVDNHCLRAVHAEMNAIVNCARQGEDIDGSSLYVTHFPCIRC
                     MPLVLQAGIKRIYYINDYNNDSFCYDLAKSAGCELIKIDSCLDEIIDSLESGDN*"
                     /db_xref="UniRef100_J3J8S9"
                     /db_xref="J3J8S9_9LACO"
                     /db_xref="bcl:ABC1647"
     gene            complement(227097..228182)
                     /locus_tag="pre3_saliva_scaffold_7_prodigal-single_284"
     CDS             complement(227097..228182)
                     /product="hypothetical protein n=1 Tax=Streptococcus
                     didelphis RepID=UPI00037513F7"
                     /codon_start=1
                     /transl_table=11
                     /translation="MVILNAIIRFLFKRPYRFIKRHLYKLLITYMIGVVPMGVTTTTL
                     TTGTSPLNYDSVIKIYKNAGITNMVTAGLYKPTVNGIRVVTGEVTKFIGSTFNSQSIE
                     DTGRNLINRGKSWFNQGKILAGGTIESSSASGITADADSDSSDKWSFSKYPDYYKIVG
                     LSGLKKEDIETKEYVKYYDKDELERNTGVESVISRDTILASASSNPKSVNGKALQLDF
                     KDSDKVQGWNDKFSSYKVNVPWLYGQSNKSVLWEKSLLLPIALGGSAVIDNGIVLTHQ
                     CNVGGTDDKGGLNYVAHTVKSYFDTHKNGLIKYIAIPNYTNDNKIPETLTIKLLSNDN
                     ELDETVLLFNTANNYTLNYNDGSYKSE*"
                     /db_xref="UniRef100_UPI00037513F7"
                     /db_xref="E7PXW2_STRDY"
                     /db_xref="sez:Sez_1069"
                     /db_xref="UPI00037513F7"
     gene            complement(228270..230594)
                     /locus_tag="pre3_saliva_scaffold_7_prodigal-single_285"
     CDS             complement(228270..230594)
                     /product="peptidoglycan glycosyltransferase n=1 Tax
                     =Weissella cibaria RepID=UPI000219161D"
                     /codon_start=1
                     /transl_table=11
                     /translation="MNDDNKEPILDETIHQEEVVTPKKRSKRNKIKFRHRHPILFYFF
                     WITVVTGILGVSSVAWYVENTLEKTPRITEQMLKSDGTSNMFDANGNVIWSSTEIRRD
                     YVKADNISDLYKKMLLATEDATFETDGGFSKKGVVNMVTSTLLSKFTGKGQGRGGSSI
                     EQQLIKMTAFDTSKETNQVSTIRRKIQELWLAQQLDANFSKKQILEFYVNKMFLGEGS
                     YGAETISRTYFNKSLMDLNEKTPENISKTAILAGLGQAPASYNLYDNPALVEKRRNQV
                     LYASLKNNVITEAQYKAAKAVPVTDGLQERYWRNQQVLEQTGKYNAYISGTLQQLSSL
                     GYDLSKTPLQIHTYLQPEQQDWLTNAVKNQQYQDGLQEVAVTVMDATNSHVIAISGGR
                     NEVANGLNRALQTTRSSGSSMKPFIGYGPAIEYFGYGSNSMWDSSPYRYPGTNAVATN
                     YGGYTYGTVTMQYALAMSLNTPVNRILDGVVGSAYAKQFLSQVGLDVKESYGGSDALG
                     LNVSTEMEAAAYAALAQNGKYIGPQYISKLAFSDGSEKEIKPEATQAMKESTAYVLNS
                     MLKTTTNKNMSAQKAAIPEFAGMITKTGTTNYDPALGFTGDVAPDSWISGSTKSIAVS
                     IWTGYDSPNEYGHWINVNESMKYGLYVDVMKHYNQGKDTSDWAMPNTVTNVGNGLYKP
                     NDTNTSTITNPAGIDIIDMSQVLDFAKIKLKNPTVGQEKTESGVPNDYKIGDWAKNLN
                     DEQKSVYSYYTTNKGTLPTLKDILDDKTYSNTSN*"
                     /db_xref="UniRef100_UPI000219161D"
                     /db_xref="A0A0D1LM11_9LACT"
                     /db_xref="ooe:OEOE_1095"
                     /db_xref="UPI000219161D"
     gene            complement(230604..230900)
                     /locus_tag="pre3_saliva_scaffold_7_prodigal-single_286"
     CDS             complement(230604..230900)
                     /product="hypothetical protein"
                     /codon_start=1
                     /transl_table=11
                     /translation="MDNKQLEKKLAEIGAELSKLENAVLTRLNAIADNLDELNKILDE
                     NQLIRARNIAVYDKNVRDSVSSLIQNDSLDKVFLLVNEINRLYSELENKDILEE*"
     gene            complement(230904..231212)
                     /locus_tag="pre3_saliva_scaffold_7_prodigal-single_287"
     CDS             complement(230904..231212)
                     /product="hypothetical protein"
                     /codon_start=1
                     /transl_table=11
                     /translation="MQAVLTSPTLWLILIPFVFVFLLLVYVATYNLLKRAVQEVTEDA
                     IYNTVYDAIDDALKNSVSADGVHTPQLDVDVEDLADKIDKTFKLSKATYRNVKSLTED
                     *"
     gene            complement(231560..233104)
                     /locus_tag="pre3_saliva_scaffold_7_prodigal-single_288"
     CDS             complement(231560..233104)
                     /product="Putative IS transposase n=1 Tax
                     =Thermoanaerobacter ethanolicus JW 200 RepID=F1ZSX9_THEET"
                     /codon_start=1
                     /transl_table=11
                     /translation="MRAQTPSYVVSTKVLLPESIIKRLEKSFRISNSAYNDALSFGLK
                     HFEVLKQNSEYQELLEVRRLAVEKLTALKKAKKKDKVLSKQVKDYNDALFELQKTYGL
                     TEFELHKYLAHQRRKPGSPYQQFNAGEIQVIVTQAYKTLEKVLFYQIKPHKVRFRSKF
                     DLDVSFRNRVNTTGTRLEPSDRKGFAYRLYIHKASTFVDIPVKAFNKYQQMSLLRSEK
                     IKYVQIIRKTIRGKKVYYLQIVCQGFPPSNVTKGEGVVGIDPGISTVAFASPSEVALV
                     DLVPQNITQKEKLLKQLDRKIERSRRVNNPECYKENGTIKKGARFKRPSNRQMRLQTR
                     RRKAYRSLSEERTKHRGQLVSRLVSQASSIRIEELNVKGLQKRSRDIRINPKTNRPYS
                     KKRFGKAIFRAAPSSFRTALEARASQLGIDVETISPKDVKPSQYNHITQTFEKKSLST
                     RVYDLSDEYLGVQRDLYSAFLIGHIENGHYQQEQLNQDFPDFYQQMKDFLHQPIETKR
                     LVWYLN*"
                     /db_xref="UniRef100_F1ZSX9"
                     /db_xref="F1ZSX9_THEET"
                     /db_xref="fma:FMG_P0087"
     gene            complement(233322..233930)
                     /locus_tag="pre3_saliva_scaffold_7_prodigal-single_289"
     CDS             complement(233322..233930)
                     /product="hypothetical protein"
                     /codon_start=1
                     /transl_table=11
                     /translation="MDIAPIIRENLTMKQELAKVKDELARLKNDYTHLDKKYQELLIL
                     PKDSFNLDQFKANYLTTAFDEDTMPKVGGIYAYYNAKSKLLYIGQSVNMGNRLKQHFR
                     NGKIKVNGHDSEFSSKDGWSFYVLEYIDRNDKKKLDEREAYWIAMGKVATSDKTVIDQ
                     SQMKEFSKRLKNRESSLDLTVTKKIKQKGNLTNRTRGNNVKM*"
     gene            complement(233930..234589)
                     /locus_tag="pre3_saliva_scaffold_7_prodigal-single_290"
     CDS             complement(233930..234589)
                     /product="hypothetical protein"
                     /codon_start=1
                     /transl_table=11
                     /translation="MSNDKRSLYVRIRQYFQPYWHPMPEELKTKKRKSAPVASEPEAN
                     DVKPDKPKLIIKRIGRSLEKAFFAKQGPKQGEIWYYHSPDKHQVYAYFKAGDRKKFGQ
                     ELRNDELRRQLKAKIYPKNEQFDRTHLFPFGYIGIENNPVLVIGWRAQHNRNDIADFE
                     NRISDKDYDVHWLTSIEKTPYGAKWVNVVRRADNNELVDSLELTMGTNTKPVEFYWED
                     E*"
     gene            complement(234602..235963)
                     /locus_tag="pre3_saliva_scaffold_7_prodigal-single_291"
     CDS             complement(234602..235963)
                     /product="hypothetical protein"
                     /codon_start=1
                     /transl_table=11
                     /translation="MSEKRKLTESEKEQQFNEKMDRLDAKVKARKEKREARLRKRADY
                     LSEHPIAKYAWIGLKTIVIGLLVAFVYFISTISIKLYDDYHNSIKWTKITGPKLAEQD
                     PELLYSTASDKKLKLKLTEKMNAVWDFSNHEFKSGVDKEQIDEIKSMYAKAKDPKDNL
                     TKKYNELMTFWDAREALLGIFTDDSFSEIKETVSIQDMSDTVDKVFDKVDDFLVKGNN
                     YKQANTYRDITYALANDANTYAAVITNFSKSYNISKNDNKLKIKTDMSTKDLDSLINS
                     TDMLSYKYDLITKFVSPILKASKEPVARNTKNRAAYAEYEADVNAKNNFSSYYDQYIN
                     TMNSLKASVVDYVSFEGKNISDLQKWASDNNIRLNTTEQNSDKQVGTILSQSPSTNKY
                     TKIVRGSSIDVVVAKKNVASYNQSSSSSSSSSSSSSRSSSSSSVIESTTPSSRRNYST
                     NRN*"
     gene            complement(235968..236552)
                     /locus_tag="pre3_saliva_scaffold_7_prodigal-single_292"
     CDS             complement(235968..236552)
                     /product="hypothetical protein"
                     /codon_start=1
                     /transl_table=11
                     /translation="MLLYNFEGPKGTGKSTLSKLLANYHEVHDKAPVEIRHFDSDNIV
                     GYKDLLDAQDAPYNLIFDRGLLSYQLYDWLWNNGLSECVEKDYLGLSVSLKQPVNKNH
                     FDTLMNEIRYKYVILYSSNPDLLETRIENRRQESGKGMTPLEKQTLRESNAYYQAMGE
                     FLKYLYPDKVLLIDIVDEQTPEELMEYILHKSWW*"
     gene            complement(236884..237483)
                     /locus_tag="pre3_saliva_scaffold_7_prodigal-single_293"
     CDS             complement(236884..237483)
                     /product="hypothetical protein"
                     /codon_start=1
                     /transl_table=11
                     /translation="MSIGTHVKPLRYEARSNEQYLIELKRLNPENFGDYIYDVDIHSM
                     QILDVNFSLNYSYLGINATVYMRMPQKILIDDRRVAKELGVAKNSTVTGTIDTSVNLN
                     FVVAIDIPARGNTKKVGDTFDFQGVFAHAQAAPSSRGWDGKFIYENTELPIELLVDRL
                     PSYSGPDFTRGHAQRGYIDPGAFFTLDFTATFERYIRTQ*"
     gene            237732..238025
                     /locus_tag="pre3_saliva_scaffold_7_prodigal-single_294"
     CDS             237732..238025
                     /product="hypothetical protein"
                     /codon_start=1
                     /transl_table=11
                     /translation="MKETQLRRFEIYEEFTLRKNIDIFCLFNDLTRTQFAFYCGLEVG
                     TITALNSKRPTDKTYKKISNFTGVPIRILKKLAITKDELVEKNVKENFKNDNE*"
     gene            238095..239858
                     /locus_tag="pre3_saliva_scaffold_7_prodigal-single_295"
     CDS             238095..239858
                     /product="hypothetical protein"
                     /codon_start=1
                     /transl_table=11
                     /translation="MSKKNSKGLILLDPNTKKITEPIEDIRAFTSERELNRHFMDLVN
                     KEVQARQLLNKGKTPQFTNNEILKMLVQYLKLKVKVEKSRTGDSFNMLMVLDTDNPAG
                     VWKPFNLEKYITLISMAIEIKDVKKTIADIALRAMHIDPDFFDIEEIKEPPQEIILAP
                     NCVVNLKTMEQSNSRDGFGEYDFLQSLKFNVLPLKYVDRMMLEITRRIHNDWTQGDKD
                     AQTYLKQLEFSSIEGNGRKVYNVLKGDGGNGKSTFLNILENLANPEYAVKLDMQDLMR
                     DNSLKDILPTTKIVLGHDMSTNSKVNSTMLSRFKEFTQGEGFQIEVKYKPNQLCYTNG
                     LKIQNTNSDIAFFENSRAIKRRLIVFNWTDQDFSKLTTEDSEFNLEDLVNGNSDKSKR
                     FYEALIADMFSEMEYFDKFITIQSSVEYTENMIANADQVYAFMNYLKDQDLLVFNKIP
                     VTILYQMYVLWMKSENPGSSPLKRRGFTDRIMKLASQFDYTYEKEQTRLSSIPLLDFN
                     AEFLNTMYFDNNIKYNRYETTTYLNKKSNGITSVDVKNFKKRMSELTSNDSFTTKEML
                     IIRHLKAKGNIEAAALIDSET*"
     gene            241168..242079
                     /locus_tag="pre3_saliva_scaffold_7_prodigal-single_296"
     CDS             241168..242079
                     /product="hypothetical protein"
                     /codon_start=1
                     /transl_table=11
                     /translation="MVKEVNEVSVIESQMLPVFNAPIELEMVGNEYHLKNYDTLVDSL
                     KQFNKQVDNYTYNDNDRQPIKKIKSAANKTIKAFKQEVKKQQEALFSPVTSEAKEIET
                     LMTNLSKGLAKGLDEDDKRVKAEKKAELTELFEDAKETIPSLADLDFDFDDIYDVAWL
                     NRTASRNKTIASLDSRMETISMLVANPVLANNDIQEIIEYLEDADWDGLKAQNNLATL
                     NVNRQEEELNRQLLEEARRRKELEEKEKDILSKDESVSSAELVTLNDDEAKSMTEAKK
                     LIKVNVSDWARVRDLLLAAQIEFEEVL*"
     gene            242179..242799
                     /locus_tag="pre3_saliva_scaffold_7_prodigal-single_297"
     CDS             242179..242799
                     /product="hypothetical protein"
                     /codon_start=1
                     /transl_table=11
                     /translation="MTQNDKIKLKALLPTVQGTYGLVKSASAVASATVENQLVPLNRL
                     RNVLTSDVIVSTGTDIKTRDDFSVACLDLNTFLQTYFESLREATELAESYQSNVTRDL
                     DALLERDIDVNIDAFVKTTNKSIESLSALTSDGKTTTTKFTELFGKIDETFRLFAKQL
                     DGNSSASEIEALIDELSTASKQVVNSVNVVATSLELLKSLVASEAK*"
     gene            242814..243224
                     /locus_tag="pre3_saliva_scaffold_7_prodigal-single_298"
     CDS             242814..243224
                     /product="hypothetical protein"
                     /codon_start=1
                     /transl_table=11
                     /translation="LENKELNFDIFIANIDLNTLALELANENHKVIKHDNHRNPFIVT
                     TLGELAQSAKRLAVIYQPTADNNASQSEKTKVMGDLIKSHQTLLNLQTKLREDDTYLT
                     QALSRSAALLTPLYPLFLINEVFESQAKKTEVRN*"
     gene            243240..245291
                     /locus_tag="pre3_saliva_scaffold_7_prodigal-single_299"
     CDS             243240..245291
                     /product="hypothetical protein"
                     /codon_start=1
                     /transl_table=11
                     /translation="MSENLNFTDTNLSSILALISDTASETTQEDAYNSVHETYNYTGE
                     LVTKYDLKDEPVGSEEYQQALAEVEALLKDKFEPKVTSDDYTDNTEIVDTIKNTDVIS
                     NAFSNIISIAEKDEQDFKNLGTIGVGTIAVEQVKDIDGQVVVKSVDVNTDDVISERTF
                     KVAINGQVVDGKYSFDAVPFKSDYLLKDDNFVLSGKQPKLIKIGADRVGHVTVTYDYV
                     YADAGKPVHKVVTRKVIFVDENDNPVDLTIIPTNDNYNQTLEFDGVYNSDGSIAWTRD
                     TKFFDAVSMQELNKYLEPFGYKKTGPDVPSTKALANSDKTEYVETVKVIPLQEPSESL
                     TDVASESELISVETSVSELQTESESLATSESEKVEEVVSESITKRESYNNTESRTVSF
                     KLYGTNTKLHDNVHQTRVRTFDLVDGNITNENFTMWEPSVDSIINTLGDEYEYHIKLR
                     TGKQKDVIFIFKDMYVKPKLTIDTIFEGVTAFIDDMPVDLISLEYAQFDTIDKLMQHT
                     YNAKAYNPVPIRTVAKRYNARLLENINKLRQSFGIRPLKALDIDTDSLDMMLGELKTQ
                     HDEKAHTSGYAHYNFDIQHEDYLTSKNVAGYGTDFSPEALADYILKNILYEANYVYGG
                     DKSKWPHLYNLLNTDDLFIGLVYVGDYTYKEANDKDLPFSEIPKYIYNLSVSNKFILN
                     K*"
     gene            245417..247966
                     /locus_tag="pre3_saliva_scaffold_7_prodigal-single_300"
     CDS             245417..247966
                     /product="RNA-dirted RNA polymerase (EC:2.7.7.6)"
                     /codon_start=1
                     /transl_table=11
                     /translation="MQNKNEITITPRRYVAISLSNSNREQFDLFKSKFEALINKAGVN
                     HKPVIYKRSEPYSEVIDSTYADEAIELAKQLPSGLVEISIYDLDEDGDRVLNTTEVLY
                     PEITPEMEDLNRLEEEDQTYDISDDDDATDDDDEDDGWGEATADNDLAYATQSETQSE
                     SISEAPVEVYSEAPAEVYSEVQSESVVPEVEEVVYSEPVQEVVSYEVPQVSSENSLDD
                     LMPSANDILDDLNPTITDVPIVNNPIVTLTVNQHQSNLYTLYGMLGKALSNVKASDLT
                     AEIERFKHSGSAEYVPEVQNYFATKNKVDSKIDEMNSNVEIIRGSYDKEFENWLQSRI
                     EELKAHYAVDHPNMTEQEVANYLASNKPALDELQAELAKNKDSASQALVRAFSVAQDN
                     EELSDAMRFVMIKDRAKASINAVAEAYKQQDNSLNFEPVQETEHEPIVTPAVTPHVTD
                     DDDDDDAFAAQMIAENETPNEDSHEDETESVEESSETPSELDFANMTDEELIAYYNSV
                     QNQEEAEAEDETPEDEVHEPEHVEETNTVPDHVEDMFAVEHMDEPETEQNATVEDGLD
                     VGVTQPVPVISDEDIEEMSRKLEEEQEKLEEDLANKSEKLTQREDDPDALIEGDDDDD
                     LDFAVIGEEDVDLDDLDKEVKEDKKAKKAKKGKAEKKPKKQESLDGANEKNKPKSKVG
                     TAIGIGVIGLFIAGGLGLAGMTMFGGGGNKSPKTAQTTKSSDQSAAVKKFFKEAKKYG
                     IDVDKEITVPIDKVNHNVTITALNSDGSITVKEPGSSQNINVPYSIVKQFVDDEKAKT
                     DNEDVESSTTTDKDNGIKTKEGSAPLTGESSSSSSSETPTEASSTAEGSKN*"
                     /db_xref="jeo:JMA_32070"
                     /db_xref="UniRef100_G3VD37"
                     /db_xref="G3VD37_SARHA"
                     /db_xref="2.7.7.6"
     gene            248055..249383
                     /locus_tag="pre3_saliva_scaffold_7_prodigal-single_301"
     CDS             248055..249383
                     /product="hypothetical protein"
                     /codon_start=1
                     /transl_table=11
                     /translation="LQTFKERSKEMDYSNLNYPYADKGPTKMRRLENTIFAMIAFTAS
                     SALFGYIGNSIKVENPVKPQEIANQAQQIGQSANDSSQLISKLFNTDFGLSNLQNGGS
                     TYLLKNTLKNISLGASSLCKFIAIMLLIVSFILLLNYLLNVKRRAHEFERNIIKNDII
                     AVALYRKIQNSLRIHKRLSEAKRAARPKSSGNGPSEAPSADNIAKVDELKAMRKMDIR
                     VNTRQKLASDKINTMYSIYMDLPLDETVASNLLKRVENLNETVTRLAKGVVTIGGYQV
                     TEDRQTIVFQGETPDIDDPYNYDERLANKADDNVEVVYYESAYPITDLVDRQDTIDAK
                     KELASEWAQRTGAMLDRFLITAKMKVTRINTNVSSSKATYLYDMALDSNLSGGFNKFD
                     DTLDKTFKLKGSTVNVVNGCLEIVLPIPKDYNIPINVPTLYRQAFGEVKH*"
     gene            249383..249556
                     /locus_tag="pre3_saliva_scaffold_7_prodigal-single_302"
     CDS             249383..249556
                     /product="hypothetical protein"
                     /codon_start=1
                     /transl_table=11
                     /translation="MIDFILDKLAYYWQLVVNIIVSLINETKHMMPEIAGAIGGLLVV
                     GFIVVLLTDDTFM*"
     gene            249590..250765
                     /locus_tag="pre3_saliva_scaffold_7_prodigal-single_303"
     CDS             249590..250765
                     /product="Midasin n=2 Tax=Komagataella pastoris RepID
                     =F2QLM3_PICP7"
                     /codon_start=1
                     /transl_table=11
                     /translation="MAKNDDFLDLDALDEFEEVKEEKPNDEFEDIESSSFGDDDDLLN
                     EADDDDKKKKKEKRTEAKKEKEKSKGKVGKILLASVLPASVTLIGGLVLGMMMGSTST
                     TPQVKPIEAISNKVSLEDRVSNIKDSQMSALNAQIANLLKNTTDVDNKAAVVNGLINQ
                     AIKDNLNNLMGAVLADNPNKSDNERIANIKQYFEIQENTASDLKQKVDDQTKQVTDNM
                     NNFVASNSLAKQLGTSTAKAGNVFASVLAVDRDLSTIYQVIVPTVANDNTVYETLYIV
                     RLNSGNKVTAMSYIGYVNGDEGTGYYDSFEELIKNKIANADADNGSTQADNSDVKQNT
                     SGVVKENKSAKAKSDKKSDKKEDKKEETKESSAPAESSSSSQEQAPAESSAPEASGN*"
                     /db_xref="UniRef100_F2QLM3"
                     /db_xref="C4QXR6_PICPG"
                     /db_xref="F2QLM3_PICP7"
     gene            250795..252258
                     /locus_tag="pre3_saliva_scaffold_7_prodigal-single_304"
     CDS             250795..252258
                     /product="Conserved hypothetical secreted protein n=1 Tax
                     =Streptococcus gallolyticus (strain UCN34)
                     RepID=D3HF30_STRG3"
                     /codon_start=1
                     /transl_table=11
                     /translation="LNTLKKRLIGVSLLSLTLVPSVATVVTNPQIAQAVVYSYGGDDE
                     SCDVVAKKDDKSSTVGSVSEGDAGGDWTTEGSKQYQIAKTLFEVLTKEFGLSGTAAAG
                     WLGNVQAESDFTPSMVEAENGQNYSGRGYGLFQFTPGEKYLGSKYYKKGAGLAEEIKN
                     QVSFVMDSEFRNGEYRSYLPNAQSWFGISASGIEDIFDQKDPEKSTLIFFAVYERGDI
                     AQMHRERRVNAAKKANELFNKDNIPADKSKWVTQGDGSSNSSTVDTGSDGSKGNTKDD
                     CDTKEKKSVGGGAWGEDGTGEYSANNGGWQGWTPDELPEELKKYAINPESVGMKYGAP
                     WSYSQPEPNQYGWIGYCSGCAGQCTEFANSIFYNVWQKDGKGVYYNSPNGDGVVAALV
                     SQFGGKDTKEPKAGAIFSYHYGAYGHVGMVSHVFANGDYLIIEQNVANKSGYQVGKPC
                     TWNYQYVTKSSGDTMGYHFFYPGDAGFTVNPNAKTVG*"
                     /db_xref="UniRef100_D3HF30"
                     /db_xref="sga:GALLO_1652"
                     /db_xref="F5WW68_STRG1"
                     /db_xref="D3HF30_STRG3"
     gene            252355..253185
                     /locus_tag="pre3_saliva_scaffold_7_prodigal-single_305"
     CDS             252355..253185
                     /product="hypothetical protein"
                     /codon_start=1
                     /transl_table=11
                     /translation="MTKNVKIILGVIAGIIGVFVGYLTITSVVSNISNNRQQEQVNLK
                     VGDNSNNKKNANKKSGKSNNSSKQSSSDSSSDKESGKSTSENDTSLIKTPANSDYQYD
                     ANAPRELLSVEPVHSDDYYNDKVKDLSRGSVNDDKASADERAAFNNYWNEIVASMNQL
                     KDMNVQAVTQESAMLTQEIYSKYLGTTDSARRIVDAYTFLDINNDANELHLSSPSGSL
                     SRFSLIIYGKDGQQYMYITGFYNKDTNSLRSVASTYLKDGAVARDKVNVSRKSIQTAN
                     *"
     gene            253199..253759
                     /locus_tag="pre3_saliva_scaffold_7_prodigal-single_306"
     CDS             253199..253759
                     /product="hypothetical protein"
                     /codon_start=1
                     /transl_table=11
                     /translation="MKKSSKILVSSLAILLLGGSGTGYYLYTNNTARQALVKLVVPKP
                     TEKQTKQSDTPASNNKSATVNEAKNNNKEATGKVDSGFESPELATGDEISEVTAYLNT
                     FNDEMASLSVDELNSKYFIDGKADLLKPYYNIGYKLDMNSLKVHKTKAGYLLEWGAYI
                     KRNSLSHRVVGTYDKNMKRIRLITIE*"
     gene            253862..254572
                     /locus_tag="pre3_saliva_scaffold_7_prodigal-single_307"
     CDS             253862..254572
                     /product="Pc12g01070 protein n=1 Tax=Penicillium
                     chrysogenum (strain ATCC 28089 / DSM 1075 / Wisconsin
                     54-1255) RepID=B6GYH0_PENCW"
                     /codon_start=1
                     /transl_table=11
                     /translation="MKKTVIALLSVAVLGTGGYFAYNAMTNSTKKQDVTQLKVDDSSK
                     SKDSKDSKDSKKSKDSKDSDTTVKSEDKNSDDSTETDSKDSKDSKDSATIDDNIYAIG
                     ELVESLNNFKNASNKAYENLKSQFAKYNVTLDDTVKGPYGLFDPISDGSKQSAVLAGI
                     TLDTNGQQNEAGYSFKNTIRVGQGAMNGSASATGGIIQKALKTDKYKDTNKEVEYQLD
                     VSEDRKSATLKLVSGQWW*"
                     /db_xref="UniRef100_B6GYH0"
                     /db_xref="F7HNQ7_CALJA"
                     /db_xref="cyp:PCC8801_2173"
                     /db_xref="B6GYH0_PENCW"
     gene            254578..255024
                     /locus_tag="pre3_saliva_scaffold_7_prodigal-single_308"
     CDS             254578..255024
                     /product="hypothetical protein"
                     /codon_start=1
                     /transl_table=11
                     /translation="MSKNKVNKKRNLIAKQNTVGKPNLQVISNPRLEALQNRELIDET
                     EETVIETVDTEEFVEKEASKFRIGVTWFLTIVIGTLITYLLVVLGAQLTAGVTAMTLA
                     YQSVLSSDAILVSSTAFTTSIVWALVFKVKLYERLFKLFSRRFGGK*"
     gene            255045..255230
                     /locus_tag="pre3_saliva_scaffold_7_prodigal-single_309"
     CDS             255045..255230
                     /product="hypothetical protein"
                     /codon_start=1
                     /transl_table=11
                     /translation="MANKFTEKVKKGAKTVVTGQDGSILDVIGQFLLFCKEFIMAINE
                     RMEMRRNEKANKEKNGE*"
     gene            255243..256184
                     /locus_tag="pre3_saliva_scaffold_7_prodigal-single_310"
     CDS             255243..256184
                     /product="hypothetical protein"
                     /codon_start=1
                     /transl_table=11
                     /translation="MNEEQTVEQAQPQVQPYGLKKFKMMSNIVQGAMHQTRYMKSLEK
                     ITMDAQVAYNRMFIAMGIAALSTILYFQLTFSGGKIGYVFIPATLTLIGIFILVINFL
                     VSSRTKSMLTSAGKLAFHPFIESTRRRTKTAGDLKSLGIKSFDKGVFKFQNGDYGLIY
                     KIDGALSLSALPSTANMVADAKASYLVARPASCQESMVVSVVENSTKEQQQNLQSYID
                     RANSGSMGDLWIQAMAKKTQELIKSRIDGEYTVIEHIILRDETLTSLKKSAKNLEQSV
                     TVGLYAKVDRLTDKDEVVKVLAPLALLSKKGMKQYGK*"
     gene            256174..258114
                     /locus_tag="pre3_saliva_scaffold_7_prodigal-single_311"
     CDS             256174..258114
                     /product="Uncharacterized protein n=3 Tax=Enterococcus
                     faecium RepID=J6S1M4_ENTFC"
                     /codon_start=1
                     /transl_table=11
                     /translation="MASNDITVKEAFANIKDQYFNKNGDTATTRQYLIEKTPYKFTPS
                     FIEHNGKVMSILNFYVRPSSNRNLNFQDVIDLIPISSVEGVEIHLVAKDMILKGADKQ
                     KIIKKNTNQNRSALEDSSKHEKEKQTSDRSTDEMRKAKMEDYDSYELILDSQEPLVIY
                     KWLLLVIGNSQEDVDEQIETINRLLDQNHEGARWDSLPAEQLSEFQNLFAAIEPTIYD
                     HTSTGSNYAGLNFSLSAGLKDPNGVPLGIDALSISGSTALFDFVESTKKQAFIATPRN
                     SRIPLYSKKDEFTTPSMSSMLAQAAANQIMMDQHRAFHIVLNDFDYFEHDRYYAPVET
                     EEIFDKIDVSKQSINPLEGFGSIDQVSQIYDRLIKKIVNIFNVLLDFKMDIKQQSAIL
                     GAADQFYRNQHLWSANADKDPLSTRIVNITDPEEYPTMGMLLNEFTTLATQAQANGRE
                     NRADNLDALNSLLRQTLTAHRAVLGRTTSIETSTAPQVYYDFSKIEAQDIKQVQLLNM
                     IDYIIYQAKPGDVIVVHGYDMILTQVAKYLVETIKAAQKNGIKFIFAFDSVQAPMTAA
                     GKMNDMFELQQLLYTDLDTDVDWCAIGRVLPHELQLVKSALNQELGPTTEACLQTKRP
                     DQVLIHRRRGNINNFIQLMPII*"
                     /db_xref="UniRef100_J6S1M4"
                     /db_xref="A0A031L2M6_ENTFC"
                     /db_xref="J6S1M4_ENTFC"
     gene            258251..259273
                     /locus_tag="pre3_saliva_scaffold_7_prodigal-single_312"
     CDS             258251..259273
                     /product="Putative flagellar protein n=1 Tax=Streptococcus
                     salivarius RepID=H2D791_STRSL"
                     /codon_start=1
                     /transl_table=11
                     /translation="MFGDSSSRTKTISKHAISVMVAALIFMICIPWYFWGSHTYKQIL
                     ARSSSPIGTQMTFNRSQADVKIGDIYTDKKRNVLIARISVDTTAQAKLPYKGSDYKVY
                     ITSKSTNGLKSMPILFGRMSTDGDMFLVIPKPTDTVYSVFIQNKNFIGDGSLSASDKD
                     TSDVADLSDNSIAAALSNYKYDDNSKSKSRGTYQIASDDNDTISFRLTINPASKDETF
                     RPKVINADLLKKDGNSESFDFDAFFNKVFKESALKKMNEQYKVLSDNKARLEKTLRDY
                     QERYAENQNDTTAKAQIESLSSQIKDAENQLNELGDKISTYEDLKYDDSMFSNLQTKA
                     KVITQK*"
                     /db_xref="UniRef100_H2D791"
                     /db_xref="H2D791_STRSL"
     gene            259298..261232
                     /locus_tag="pre3_saliva_scaffold_7_prodigal-single_313"
     CDS             259298..261232
                     /product="hypothetical protein n=1 Tax=Corynebacterium
                     mastitidis RepID=UPI00035DEA6B"
                     /codon_start=1
                     /transl_table=11
                     /translation="LTQPYVSVWKRLEKQPRFMNAFNKYNSMCGNAFVRLKEQKHDIQ
                     GRDKESAMLVRIMERPLTPIASLIGPAGVGKSALVEDFVKRVGRGEIQSLPGREYFVV
                     SLRIGNLKTLGNDKLQAVMSNMLDEMAKLEKIAQEVLQNKKIRLILFIDEFHMLVTIF
                     GPGTKIGGDLMKDVLARASVKVITATTRKEFDSTIAVDEPFKERFKEIELNELPTHVV
                     LDICKNWWQSNVPKLPMPNDQLIMKVLNANKAFRAQQAEPRKSLDIMEDLVASMRVTQ
                     RPVTEDVIDEIFKDRFHINLNLDFDADGIFANVKKRVKGQALALYELQRALRAVAFQL
                     DKNPNKPIMTLLLTGSTGVGKTETTKAICETLYPGENVLQNFNMPDYKLESAEPAFRK
                     KLGETVRHQPNSVILLDEFEKGSDAIKDSMLAILDEGIVNFEVENREGQVEIHKVSLR
                     NTIVIATTNAGHEVFQNMAEFAQDNDGFSLSNTAKSQYEQLRNSLNNHLKMVGFKPEM
                     LGRFDRIIPYRNLTENVMIEICDAIIDNYFDKLLKLKGIKIERAPKVKAVINNKRELV
                     NDLSAFITKIRARSEDSTAGGARQLKRAIKTDIEDPIIDKVLDNPGKKHFRVYVSKQS
                     RLFDPGASDTKGGIVIDVLD*"
                     /db_xref="UniRef100_UPI00035DEA6B"
                     /db_xref="E4J563_ENTFC"
                     /db_xref="slu:KE3_0993"
                     /db_xref="UPI00035DEA6B"
     gene            261219..265511
                     /locus_tag="pre3_saliva_scaffold_7_prodigal-single_314"
     CDS             261219..265511
                     /product="hypothetical protein"
                     /codon_start=1
                     /transl_table=11
                     /translation="MSLINKGKYKKSKVVLTSLLATIGLAGVFYQSEHVLNTLNNPVT
                     AEARLVIHDKDGNEIDSKNGRGTDSRTPSTEAEKKAKAEADAKAKKDKEEAKAKDNNT
                     KTNGDKKSDEAKENSKGNPNYQWDMGADYNLSADPTYSDLYASIIFTKGNDNTVNRVS
                     LGYNEIAQYGGAAVHDGGDGQSKDQLYGNLTQDDSATTNGKILANYLYTLNKYQWLST
                     HESESDKNIVSRALGKLFGKGKTVLVKMALNTAIFGAGAYDGFSNAIDSFGKFMGQVD
                     VPAQFGFRTQSKADQGNFINKFLKAVFSKLGMTNDSFKMISKFIWVFLSAGAVVGIML
                     QISRMQVKRAVHKAGMLLLRIWAIGMTMYGTGFLQKIIDDFTDGMTNDMKSVVDYDKN
                     YVVDTLDWAVYGNLDISMTGKGTMDSFNTDDKDAAAKKFNPSEGAIRTLNAAIDANKG
                     KGKDSDDETSAVSYLNALASGEQATVNDYFAAIKNNSTAAARKGPGSSSSITAGYYYS
                     HKWYSNKFPPYVYFLSNNGSKDKDAKYDTLTKIFEDPSSDEGEEYKGSWYLFGPNEGV
                     GQLAVPYIQSQSPYRFRRMKLSNPETYIYGASASNSDQTGNYNNFINGKGTDQNNDPM
                     TTKDDEYTGDESLKIAMYTNSLGIAIDNRYGGIAAGKNGGKTLSTQSTSFVLQTALTD
                     NKAMFQGYNTSVSTTDKGKSTEADGATFSRYVMPGANSGVRIARMGALNLNWLLAGTC
                     AALAFWYLLTAPMISATIKMFASFFRALVTGNVISLAQYLAYYAAIQASFSFAQISIY
                     IGSIIGQLVIDYVPFIGHLINFDPVSQGASLLTGTAIPSYSAMIVSLAMAFLLSWPIF
                     TVNFGGRRNAPRKVGLIGIVVLIPYTLAEAFDNWVDQFERVLYGRSHRNSFVHKMGQS
                     ITPINQKEKLKKAAQTTANLAATAGVAIATGGTSLGAQMAGKAALGAAMGAGGGGAAG
                     AGAGALAGANPEELSMADFGDEGQRGLSLFGRIKDGYNNYKAGDSALNEAQGMVDSLE
                     RDEYLDRLNAGIPTNPLDGIERTEIKDSDKTEINNSDQTQVEKTDTVKAEDADTAEVK
                     AQNASVALDKAQLDSNDTDLEAKKFNGLGGEGNTKDQNLLQGIHDELVDVEKAITDQD
                     VVAKLEDKPEAIKLGDNTDVDAKTITTNTNETEVQSQRAELDNNGQTKVENKGVVAGG
                     EGNYGPKEPVKLDKGFIPKVEPRTPLETRINDVLMKDPKYNKAEIDYQRKADNYNNVK
                     TRLNEAHKEVKETGSVQAAKKAQALEKLANLSLQQAQIAKDKRDGIRSTILNKPNDMT
                     TRADDFAKALIKQTNKATGKLALGTVNHMLGFEAKDGIKNPFDPANNPYLKGPDGKSQ
                     VSPQASSASIKDSDEILKALKELNTSVEINNDLSQRMNDNIESTPNPDSWLS*"
     gene            265649..265963
                     /locus_tag="pre3_saliva_scaffold_7_prodigal-single_315"
     CDS             265649..265963
                     /product="hypothetical protein"
                     /codon_start=1
                     /transl_table=11
                     /translation="MQKLVQLITKYQSGIEQVAAVVITLCAVVFISILLVKAMKDFSG
                     GSLGEAVKKVGYALGVALMAYMSFKGITILLEGIAPDTGLIPKGLAINQQILDKVPFT
                     KL*"
     gene            265967..266272
                     /locus_tag="pre3_saliva_scaffold_7_prodigal-single_316"
     CDS             265967..266272
                     /product="hypothetical protein"
                     /codon_start=1
                     /transl_table=11
                     /translation="MAYLVRISYPKLNKKQLDIINELFDGNAKEKFIFKRQDNAVIIQ
                     PALFDYLEYDFNINPVIKNKAQFMLLEMNKQKKARKIVDNCKYGSDEYNELVRKIRF*"
     gene            266371..268050
                     /locus_tag="pre3_saliva_scaffold_7_prodigal-single_317"
     CDS             266371..268050
                     /product="hypothetical protein"
                     /codon_start=1
                     /transl_table=11
                     /translation="MTEIKLTETQNDFVSKVQDDAFNPNKHIFILKGYAGTGKTVTSS
                     FVAKSDNFKNILIAAPTVMAKNVLRKKLIQNVDGSKISYSTVSKLLAIPTEIIEVMNN
                     TYQLDKSGMDKLRQMMTKLKMDHSDVIIEREFINTDGSGERFKDTKYIINEPRLREEF
                     VKRFKGNGEKFVGSVEPSFNFKADDLIIDELCQYDLLMVDELSMVGDESLTVLVNAWN
                     KLNEYYVNNNDFYLAENARKRGQKVGRIPTIVFAGDSGQLPPVDEAVNKYFSLSDEEL
                     EQEGLVGGVTTLSEILRSTDDIAKMASLIRKKLDPKIVAETSPDGEVFYGDVDDYIKS
                     HGDVLREIDMALAYTRKDVAKLNKAIRTVKGFTGKSAKEGERLTVMANSPVDEYGEPF
                     FTNGEELIITKIFDKETAQNFFNDEIYDDIRTGPFAIKSTDIDLIKSGLDLDLINYVE
                     VEDSAGFTKTAFISTDIEKPIEGEFKILFEIINDIAKLVNGVNPMIKVDFGYARTIHK
                     AQGSEWNDVFGWITSKNIWGLKQRDPKNWQSLLYTMYTRGKTKVRFVYANT*"
     gene            268365..269207
                     /locus_tag="pre3_saliva_scaffold_7_prodigal-single_318"
     CDS             268365..269207
                     /product="hypothetical protein"
                     /codon_start=1
                     /transl_table=11
                     /translation="MSKFDEQRHSATIFMVNETETGALQLIGSTTDTDEAVVLTINSK
                     KFDAENRKYVDDAEALEAAEERVKSLGAKSWATAQADFEAKIDNDEGFEIEEVYVSDD
                     RASFNPIKNFSGTQWAKIDAKLAKALKAHKGETFETLPIEEFDGYRFNIGVNVDGHNV
                     RVSQFVFADENGDVDDEIDAISLKYTNRKIDGFRDMIKEGKATGAKEDALKKTIDKMI
                     ASSRKKKVAELSDLFGQDFEEMIENGTTFEGQIVTQKIPSGQGNYYAQLVLDTAGEAE
                     DEDE*"
     gene            269282..270136
                     /locus_tag="pre3_saliva_scaffold_7_prodigal-single_319"
     CDS             269282..270136
                     /product="hypothetical protein n=1 Tax=Peptoniphilus
                     rhinitidis RepID=UPI000289FFEB"
                     /codon_start=1
                     /transl_table=11
                     /translation="MSFDINIIGTGSSGNCIVINDELVIDIGLSYSALKDVLDNRKTK
                     AIFVTHRHIDHLQPSNINQLRINRPWAIKYKLYTNANVLEKIRENKNLTSFNVGNPNK
                     QIIDEHSEFEIKGEEHNYKIRTFKLVHDVPNQGFVITNELGESLIYATDTETMEYAPN
                     EKFDYILVEGNYDEDKVNEDLDFEYNFLRLFRQYEDEGEIPEGYDDLSDDEVLDLVAT
                     DLSEFVDKLQDEVIALIDRADRNSRHLSVQAFEDFCRKHSKPNTVIYQLHESEGFGLR
                     SDLSENID*"
                     /db_xref="UniRef100_UPI000289FFEB"
                     /db_xref="B6D7K1_9CAUD"
                     /db_xref="lio:JL53_03675"
                     /db_xref="UPI000289FFEB"
     gene            270150..270716
                     /locus_tag="pre3_saliva_scaffold_7_prodigal-single_320"
     CDS             270150..270716
                     /product="hypothetical protein"
                     /codon_start=1
                     /transl_table=11
                     /translation="MNEELLPILKWARAQAWDLAIEDELYGSYITEAFPNEFSVKLTL
                     TIRQVNVYKNEFGHNVLTLIANSREKSDKSKYIIRLYSPSMPTVKKLKELVGTKITAV
                     QAYCSIVNPETGETIIIADSVKVSKNLDIQKSWAILKSDEELEQSPLLKDLKLDKKYV
                     SIGELPKTLKIAETLSGPEVKKLWFPYL*"
     gene            270842..271153
                     /locus_tag="pre3_saliva_scaffold_7_prodigal-single_321"
     CDS             270842..271153
                     /product="transcriptional regulator n=1 Tax=Paenibacillus
                     massiliensis RepID=UPI000362DE41"
                     /codon_start=1
                     /transl_table=11
                     /translation="MAKTASKYNVTKHYDIIKRVAQKTELSQAAVTKVYQGIFNEIAE
                     ALWSGESVTIPGFAFFELVDTPARKARNPRTGEQIDVPAKTVVKVRRRKKLKDVPEHL
                     A*"
                     /db_xref="UniRef100_UPI000362DE41"
                     /db_xref="Q1NJE7_9DELT"
                     /db_xref="gym:GYMC10_2193"
                     /db_xref="UPI000362DE41"
     gene            271430..273391
                     /locus_tag="pre3_saliva_scaffold_7_prodigal-single_322"
     CDS             271430..273391
                     /product="hypothetical protein"
                     /codon_start=1
                     /transl_table=11
                     /translation="MSNLNTTLRIFKAVVVKDHQTYNNMAEVKRIKDALFLRGIFIDE
                     DTLTHLDVSAMPMDEIVREADALYGVNLMKLNSSFYKTFSEMQSKSDFELFVDQILHY
                     GSTYGEITWLQNHGDIYEPETLDNDTIVELQTKAKAFTIIEGITETELEDKINTLFSS
                     GIALKSEDIADLMKLASHYTLEINPDTVANKEVQAILGATYGVLPRDFDAFMRVVFYK
                     VTGTTLVIKDGLRKDQFLTMDTLKADAIAQLFIDYRNHYGIKAITENIMRYRKYILYI
                     RKNASDCFNKFFNFILKQSKVDKKPRAKSVMANVVDSSVTVDMLTKSAENATIFQIVR
                     AINVINERLSGYGQDAVPVEYRIRNGYSWITEKSFNVNSSDLQVKLYTLVAILRAKTN
                     ANFKDKVVFAPVDYKVPTSTKTFVANATPELTRIHVLGNVKIGVAWSKDADIDLHART
                     IEGDSLGWNSSYRDGGVYYSGDLTALNSHGFAAEYMLFEDYKGTAILNAHPFNLRGNS
                     ELALDIVISKDTNRSGIKSDVMTTFDDIVFHDKLTVEPRKALSFAVVTKVEDGYDIIL
                     SSASEFGNHVHVPNMNAQDMRLQILKRKADTSIGIHDFAILNGAVVTTDKAEFDAYVK
                     ENEVDEDNIIDLSPETMTQDKLIELLEVN*"
                     /db_xref="sri:SELR_19930"
     gene            273391..274326
                     /locus_tag="pre3_saliva_scaffold_7_prodigal-single_323"
     CDS             273391..274326
                     /product="YlbL protein n=1 Tax=Firmicutes bacterium CAG
                     :321 RepID=R7HI22_9FIRM"
                     /codon_start=1
                     /transl_table=11
                     /translation="MKLSKRDYIIVGLVSVLILAGFIPLSFYKLTPGPSETITKNLNT
                     LSVYARKTNVYSYIGSYFQKESELISVPDISENKANAGYTLAETSAKKSALDLTQKSY
                     TEKHIGYMVIGIKPDSKFKQILQEGDIITAINNESVVDKSLDEIGKTKPFKNKTVTFE
                     FHRDNNIFKKSIKVADETGSLMLSDYVDYKSGDIKLDDDTTLKQININGSSVGLAYAT
                     YYYLKLNNYELKEPVAMTGTIGDSGNVGPIEGLREKIIGAHKAHAKYVFVPERNYADA
                     MATKKEFGYKLDIYPVKSLADTVNYLNDLELIMKG*"
                     /db_xref="UniRef100_R7HI22"
                     /db_xref="R7HI22_9FIRM"
                     /db_xref="gym:GYMC10_4252"
     gene            274330..274830
                     /locus_tag="pre3_saliva_scaffold_7_prodigal-single_324"
     CDS             274330..274830
                     /product="Dihydrofolate reductase {ECO:0000256|PIRNR
                     :PIRNR000194}; EC=1.5.1.3
                     {ECO:0000256|PIRNR:PIRNR000194};;  TaxID=1598
                     species="Bacteria; Firmicutes; Bacilli; Lactobacillales;
                     Lactobacillaceae; Lactobacillus.;" source="Lactobacillus
                     reuteri.;""
                     /codon_start=1
                     /transl_table=11
                     /translation="MLKLIWAEDSKGNIGNGNKLPWHIKTDLEHFKKTTLGHAIIMGR
                     KTFESLGNKPLPYRDNFVLTTDDELIKNEHEFDNVTYTGRFKAILEMAKTEDVFVIGG
                     KSVYDLFMPYADEIYRTVIQKVYEGDTQAPVFNKREWHKDSSVEVKKPREPKLIFEHY
                     KKLDVI*"
                     /db_xref="A0A098QU63_LACRE"
                     /db_xref="lru:HMPREF0538_22027"
                     /db_xref="UniRef100_R2TEM7"
                     /db_xref="1.5.1.3"
     gene            274870..275586
                     /locus_tag="pre3_saliva_scaffold_7_prodigal-single_325"
     CDS             274870..275586
                     /product="Sortase n=2 Tax=Clostridium perfringens RepID
                     =B1R776_CLOPF"
                     /codon_start=1
                     /transl_table=11
                     /translation="LGRGNIKKKIVINVLLIITFVVSLALYFAPPKMWIMKSNQERPY
                     KVVKSEDINPEVADDTDQKEATFENVMEARKHQTNAVGKVIIPQANVGISLPILQGIG
                     YYNMLAGAGEQMPRSVVGPGGNGNYILASHYTPWANILFTNLGKTKVGSMVYVADTEN
                     VYVYQVDNVVLTTISHREFLDQPEDKDTKMITLYTCQYYGSPKRWVVQGKLVAKTPLN
                     EIDTETKNAFADWLSAIGKD*"
                     /db_xref="UniRef100_B1R776"
                     /db_xref="B1V1D6_CLOPF"
                     /db_xref="mps:MPTP_0053"
                     /db_xref="B1R776_CLOPF"
     gene            275602..275811
                     /locus_tag="pre3_saliva_scaffold_7_prodigal-single_326"
     CDS             275602..275811
                     /product="hypothetical protein"
                     /codon_start=1
                     /transl_table=11
                     /translation="MSKFVVKEIKHSSGHIDRNHIHIGSVIHFVEDEAEKFKLYVNDK
                     FTGTEFDKHGKGKFKKLFELKEVDN*"
     gene            275813..276526
                     /locus_tag="pre3_saliva_scaffold_7_prodigal-single_327"
     CDS             275813..276526
                     /product="hypothetical protein"
                     /codon_start=1
                     /transl_table=11
                     /translation="MKNFNDFKTQYANYLKDNVIYIVVIAFCLALSRSFAYGSIHLGT
                     AGSAYALNTWIVETLQTFIWLVEFTAIFPIVCMGCDYLIKQYEYYRANEKPLEPKNEV
                     AEAKLHDEPWNTKLVQENSENSADTTSEDTFVKFADNGHSNKGKFYIETMLPPVLKPK
                     HKAVVFYNGQYKEFIARDGDLTIFVPDNELSEDSFNSLVDSDFTDVDLVIQKDKSSDL
                     PDYDKLQLAGKNVKIYVHF*"
     gene            276595..277023
                     /locus_tag="pre3_saliva_scaffold_7_prodigal-single_328"
     CDS             276595..277023
                     /product="Nucleoside diphosphate kinase {ECO:0000256
                     |HAMAP-Rule:MF_00451}; Short=NDK
                     {ECO:0000256|HAMAP-Rule:MF_00451};; Short=NDP kinase
                     {ECO:0000256|HAMAP-Rule:MF_00451};; EC=2.7.4.6
                     {ECO:0000256|HAMAP-Rule:MF_00451};; Nucleoside-2-P kinase
                     {ECO:0000256|HAMAP-Rule:MF_00451};  TaxID=1608583
                     species="Bacteria; Firmicutes; Bacilli; Lactobacillales;
                     Streptococcaceae; Streptococcus.;" source="Streptococcus
                     sp. FF10.;""
                     /codon_start=1
                     /transl_table=11
                     /translation="MKESTFMIFKPDSIEGNHVQQILERIFSAGLEISHFKAVIATPE
                     LIEQHYAHITDKPFFKAIEDFMVKGPLYIAILTGEDAVNTWRGLMGATNPEVAKQGTI
                     RGDFGYIKNGQVFNMVHGSDSVDNAKREIELWFGKDATID*"
                     /db_xref="A0A0E4H7N4_9STRE"
                     /db_xref="UniRef100_UPI000362B235"
                     /db_xref="smn:SMA_1445"
                     /db_xref="UPI000362B235"
                     /db_xref="2.7.4.6"
     gene            277016..277858
                     /locus_tag="pre3_saliva_scaffold_7_prodigal-single_329"
     CDS             277016..277858
                     /product="Thymidylate synthase {ECO:0000256|HAMAP-Rule
                     :MF_00008, ECO:0000256|SAAS:SAAS00215270}; Short=TS
                     {ECO:0000256|HAMAP-Rule:MF_00008};; Short=TSase
                     {ECO:0000256|HAMAP-Rule:MF_00008};; EC=2.1.1.45
                     {ECO:0000256|HAMAP-Rule:MF_00008};;  TaxID=1318
                     species="Bacteria; Firmicutes; Bacilli; Lactobacillales;
                     Streptococcaceae; Streptococcus.;" source="Streptococcus
                     parasanguinis.;""
                     /codon_start=1
                     /transl_table=11
                     /translation="LTKADKIFKEHILDILENGVWSHNARPKYADGSTANSKYITMTS
                     DEYDLSKGEFPIITLRRIAVKTAINEMLVFYQDKSNKLEDFEKRGVGYWKSWEVNDSG
                     TIGNTYGDIVRRHNITDRMLEAMEKNPWNRRNILSLWDYQAFDEEPDSLLPCAWNTMF
                     DVREVDGEIYLDQMLTMRSNDMLVAQHMDTMQYVALQMMIAKHFGWKLGRFRFNVMNM
                     HIYSNQGLQAGELLLREGSDVEPKLILDVPDGTNFYDITVDDFKLVDYNPVTPQVKFP
                     DLAV*"
                     /db_xref="A0A0F3H4I9_STRPA"
                     /db_xref="sni:INV104_05600"
                     /db_xref="UniRef100_F9M113"
                     /db_xref="2.1.1.45"
     gene            277949..278110
                     /locus_tag="pre3_saliva_scaffold_7_prodigal-single_330"
     CDS             277949..278110
                     /product="hypothetical protein"
                     /codon_start=1
                     /transl_table=11
                     /translation="MIFTRNEKTVDGARKFEVRTLGMNFWIDEAEFRQELEAGHLFFK
                     ANKPVTKWA*"
     gene            278116..278865
                     /locus_tag="pre3_saliva_scaffold_7_prodigal-single_331"
     CDS             278116..278865
                     /product="hypothetical protein"
                     /codon_start=1
                     /transl_table=11
                     /translation="LSNQESKLLALKILQCLSVFFSKLFDYITLGFITVVLIYVAKTN
                     GVDLTEVGKYITAFIELLFVVVIGSLFIQFVSYNKFVNNLCSKSAGLMIKSGYVLWLI
                     NIIKDTSTKSFSGPTSELFGALLIVLIAKMLFNFACNYYGNILIDECIDLDYIKLKDY
                     KVTDSFIAEEYKDIEVDNQSLSITKDGSDAVKLAKGHVTFKVLKLPVKLDFVISPYMS
                     GTLVNNEAQIRFEISERPLGMAKQIKKAIKI*"
     gene            278901..279140
                     /locus_tag="pre3_saliva_scaffold_7_prodigal-single_332"
     CDS             278901..279140
                     /product="hypothetical protein"
                     /codon_start=1
                     /transl_table=11
                     /translation="MKHTLKDILVLIISIVAIFTCISIAIPIVVFAIKLIISTISLLL
                     SLAILIALVALILFIVAFVKTYIDESKKPKDVIKF*"
     gene            279276..284237
                     /locus_tag="pre3_saliva_scaffold_7_prodigal-single_333"
     CDS             279276..284237
                     /product="LPXTG-motif protein cell wall anchor domain
                     protein n=1 Tax=Lactococcus lactis subsp. lactis A12
                     RepID=S6EZC8_LACLL"
                     /codon_start=1
                     /transl_table=11
                     /translation="LEIKTKNAFRSWKRGKHWVYSATALAVVAGGVYTTAQVAPQTFG
                     TVVAYAAEWPSGVQEIGKIDGKPVVKSPTKDLDSNEFQKIVDKMVADAGIKKMRYTAS
                     NIGWQDNTTAEGAGTVGQFTSSNALALKADGYNRGDAAYALRAGDSFKLKNVGTVHDN
                     QTGEDIKVDMKITLNSFEAPAGSATSGITVMGVKNQGGVITLGVTNSLRAGTGFSHAG
                     GQNESGGAGSQGGATGVETGIGYIHSFTYTAELVDQRTGQVLPADQTAIILKASDIDA
                     SQLATIDKSGSVGYAVSPDTALDIRGEGLVSRTSNATTLDTKQLSSNSYVMVKASSKA
                     TVKYEYTDGANNHFDIVAGIFGNTGLELKPSTGKIRLTKSTSDEDVNKLVSEKKTNYY
                     NTQNTVFTLTNKDTGESFDITVDEKGVAESGELPFGTYSVKEKTPGKGLKVKDNIPDI
                     TLSDKNAQADGTYRVDVKVSDDVNRPPVKADKSGEESGTKMWNSNYSLEGTTFKLTHK
                     DTGKVYTIVADKDGHGEVPDALLGQYDVEETKAGKGFTIGFKKTTLTHEEGKPLTINA
                     KNIEITGKVKILKTGAETGTKMWNSNYSLAGNEFKLVNTESGKEYKVTTNEKGEAQVD
                     HMQLGTYKVTEIKSSNGFANTFKEVETTLKVDENGKGSLEVEAKGTNQEITGSNTLVK
                     ADVKNGEKATGKGSLAGAEYTLFHADGTPVTWSETAKAKLTGGEKVAKSTINGKEVDN
                     GDNVVIKVTDASKLNVGVERLALGTYYWKETNAPEGYIIDGAQHSFTVAKKDDKTTTV
                     KADDTKSVETPIVARLNMQKLLEGNGTNPTALSGGNDIAFTVKPLKGTNAEEKHFTTG
                     IKDDEDGFGTVDLEYGDWVLTEDDAPAGFEKIDPIYIHMSYDAKTDLYTITASNNEDG
                     SKPFSTRTFSQSDDSKEKNANAKGTLAGTLTSQNSTISLSKITAVDKQTPPPTFEPHK
                     FDVTGKGQDIQGESLLDDDSELKDRYADTAKDPYADKTDNNEKFNLNTKTVTRGQTIT
                     YQLWMDTTKLKTDGQYENVGMEDTFDNVNLTPEQVENVKVYNKKTGEDVTAKFNISLA
                     DGKLSVVTNDTVKTTVNRGGKDYQIIDTSKFDFGTYYQIEFSGTVKGSTADDTDIKNS
                     ASQFVTQVGGNKYDRITETRVNKVKSPDYNPHKFDVKSAGLDIRGESLLDDDAELKDR
                     YADTAKDPYADKTDNNEKFNLNTKTLVRGQKYNYQLWMDTTTFTADMNLRSVGMEDTF
                     DTTRFKPEDVSQVKIYNKKTGEDVTSQFDIALTEDGKLSIETNDSVKKEITVGDKQVK
                     VIDTDKFAYGTYYQIDFPGSVANETKDDEDIINVAKQFVRDAASDENKDARTEKVTET
                     RVNKVVSPDFTPHKYDLNATNQDITGQSLLDDDSELKDIVKDTAADPYADKKDNNEKF
                     NINTDTVKRGSQIVYQLWMDTLNFNDDMNISSIGMDDTFDGKNLVAQDAKEMKIYDGK
                     TGDDVTKYFDITIENGKLHIETNESAKKKITVNGEEKSVIDTDKLALGRYYKVDFVTT
                     VADDAEPNFDIKNVASQFVKDVNGTSVKKDTETRVNKVVVPEVPEQPKTPEQPKTPEQ
                     PKQTFAETGVKAGAGILAVIAATAAGLFAWTNRDKIKGYFHKD*"
                     /db_xref="UniRef100_S6EZC8"
                     /db_xref="S6EZC8_LACLL"
                     /db_xref="efn:DENG_02056"
     gene            284331..284993
                     /locus_tag="pre3_saliva_scaffold_7_prodigal-single_334"
     CDS             284331..284993
                     /product="membrane protein n=1 Tax=Streptococcus didelphis
                     RepID=UPI00037C2853"
                     /codon_start=1
                     /transl_table=11
                     /translation="MNKMSLNRFFTQIYATMAGGLIVSALTVILMLTFFSSFYTFVAS
                     HYAITALVFLASEVFIVVQIARNESNISGLSLPLFVIFAILNGITLSVIISMVSISTI
                     ILAFVTTSAAFAGLGLISAVIKKDMTQYNKAFMFILLGIIVMSLLNIWLKLPMLSLAI
                     TLASIVVFAFIIVSDNQMIVKHYNAVRSINFNMVVSHALSLYIDFINLFIDIIRLLDR
                     FS*"
                     /db_xref="UniRef100_UPI00037C2853"
                     /db_xref="siq:DQ08_07400"
                     /db_xref="B9DTR6_STRU0"
                     /db_xref="UPI00037C2853"
     gene            285082..286092
                     /locus_tag="pre3_saliva_scaffold_7_prodigal-single_335"
     CDS             285082..286092
                     /product="hypothetical protein"
                     /codon_start=1
                     /transl_table=11
                     /translation="MASNNDLTAKLRNPRSWEYRFLKSIIERELSNQNVQEIVADNLD
                     GENKNLDKIQINDVQSALTEYSPHNITITSRLFLRPNKRFKITPANLKHHLKSETDLT
                     KSNMVTNILQRMQDVTPFYGKVNAIKHQLSNRLLYLYQSQKKRSAMQAHFNEVLNLKY
                     RLANVEDEVKEFVEKQHKVANQELHKLQGTVEVTLNEVMEDPKLRHILAQYDFNETYI
                     FPSLEKAKSQIMKTVNPSVVTISQFIASHRQYKSSKAILKDFEKRANQYSEMPTDIDI
                     KDWDNQRLAISLQKYLGQHSDYAKEALYHDDEALAKLIADDGHVKETLKTSKDLFVLI
                     IN*"
     gene            286182..287204
                     /locus_tag="pre3_saliva_scaffold_7_prodigal-single_336"
     CDS             286182..287204
                     /product="hypothetical protein"
                     /codon_start=1
                     /transl_table=11
                     /translation="MKTFKLDTFFNDPDSYTKFCIANSQAKEFAETKCNEFTTRDKTT
                     IYKNSLKGLLIEEINKFLLDQHKKHYFVGNIAEHSLINYDMFDLMTDNGKTIDVKSWS
                     QRTSAETTKNLDHEWTKKRRVDYYVVFDLPEFKDLKQFDYETVKNTLKYITFYGFIPY
                     SKFERYLSKFPDEGYVSPDQTGRHQNYFYVIPKKAPRWASNIVNINFDDYLKLFDCTE
                     PIHPRQSHILSSWEYTARPDKDIQIKPAKLTKAVETKWNDSYYNSLGDIRLAYQNNDG
                     IVKFYKDDSYFNWQAFNALVLKTALKNKDKRTVVYITRDMLDTVAFAWIYTNAEYLNV
                     YFVITD*"
     gene            287270..287617
                     /locus_tag="pre3_saliva_scaffold_7_prodigal-single_337"
     CDS             287270..287617
                     /product="hypothetical protein"
                     /codon_start=1
                     /transl_table=11
                     /translation="MKTIKIVISDTVINDKQALKTVDRLQSALMAKYWDQFYKPKYGS
                     IESALVQEGNNYYLFTTDETIATNRLMQIVASEPRLNTTNFEIDVVSDILRSKIKFDE
                     IFNHSYYNFEKVS*"
     gene            287783..288622
                     /locus_tag="pre3_saliva_scaffold_7_prodigal-single_338"
     CDS             287783..288622
                     /product="Nicotinamide mononucleotide transporter n=1 Tax
                     =Streptococcus sanguinis SK1056 RepID=F3UDT7_STRSA"
                     /codon_start=1
                     /transl_table=11
                     /translation="MIIEKTKNFVMNFVNECKDVPASMAKLSAKAKEMGLKGVAKATF
                     DDLFANRSFLQWLYLITLSFIIPIGMEFWVNGRIKDPISLLTSITGIICVILVAEGRA
                     TNYFFGLITNTIYLILSIKSAFYGEVATMIYFIAMQPIGLYAWLKASVNDTSESKKTD
                     NFTREAKKFTLKDWIKYIVINVIVWQVMGHAYKSIHSNSPFRDSITDATNFSGQLAQT
                     SMYREQWIFWILTNVFSMYLWFGNGFNANTNPANLSIMVMYLVYTINSIVGWIQWSKA
                     TKK*"
                     /db_xref="UniRef100_F3UDT7"
                     /db_xref="F3UDT7_STRSA"
                     /db_xref="soi:I872_01410"
     gene            288669..289370
                     /locus_tag="pre3_saliva_scaffold_7_prodigal-single_339"
     CDS             288669..289370
                     /product="Hydrolase, NUDIX family n=1 Tax=Streptococcus
                     parasanguinis SK236 RepID=F9M3A0_STRPA"
                     /codon_start=1
                     /transl_table=11
                     /translation="MAYNIKDYEQVSVSTDAILLAYDENEGLKAIVMRRPSTEEFFPD
                     KLTLIGGFTHKGNYFIDECINTLKRKINLTLNPEQLYEQHVISTPNRDPRGWIVSVPY
                     ISYLTTEQYKELDKSKVVIADVTINDNITLTLDSDRLTESDFGFDHYTILMDTIVELI
                     KSTEWSLRFTQLIGQAFTLKSAHELYTLLNPNNTVVINNFKRKFKLLLEETQLVSKDK
                     KPGVKAKLYSAKTFY*"
                     /db_xref="UniRef100_F9M3A0"
                     /db_xref="scp:HMPREF0833_11351"
                     /db_xref="F9M3A0_STRPA"
     gene            complement(289398..289760)
                     /locus_tag="pre3_saliva_scaffold_7_prodigal-single_340"
     CDS             complement(289398..289760)
                     /product="hypothetical protein"
                     /codon_start=1
                     /transl_table=11
                     /translation="MNKLKKIAMLSAVIPMLVACSTNTGSNHKTTKTSDTQKTEKVQT
                     GPKSNKPKDLAKHYDAAVPEYSIPADAKTGDVIKVKVTTADGKTQEIEAQVGSIYNDA
                     DGSLHYTDKNGAEQIIKK*"
     gene            complement(289753..290121)
                     /locus_tag="pre3_saliva_scaffold_7_prodigal-single_341"
     CDS             complement(289753..290121)
                     /product="hypothetical protein"
                     /codon_start=1
                     /transl_table=11
                     /translation="MATQLKKRKHNLRKQNFKQGKVDKRRFDKYNESIKDVDSIANRV
                     QILKDTMTGQEYKALTEVLKTVLINFLSVNHDSKAIRYEDYTPYLEDANKIYDLIAID
                     DIFVTFLNAQLAKEGIISYE*"
     gene            290258..291154
                     /locus_tag="pre3_saliva_scaffold_7_prodigal-single_342"
     CDS             290258..291154
                     /product="Thioredoxin reductase {ECO:0000256|RuleBase
                     :RU003881}; EC=1.8.1.9 {ECO:0000256|RuleBase:RU003881};; 
                     TaxID=1419814 species="Bacteria; Firmicutes; Bacilli;
                     Lactobacillales; Streptococcaceae; Streptococcus.;"
                     source="Streptococcus sp. VT 162.;""
                     /codon_start=1
                     /transl_table=11
                     /translation="MYDLVIVGGGPAGMTAALYAARANLKVAIVEGLLYGGQMQKTDC
                     IENFPSYDSISGEELSEKMEDQMFTYNVDEVFGYVTKIVPKDNYNTLLLSDDNTVDTK
                     TVLIATGAKHKLLNVPGEQELTNKGVSYCALCDATFFKDKELVVVGGGDSALEEALYL
                     TNYASKVTIVHRRDEFRAQLYLQEKVKANLKIQFVLSDEVTSINGTDKVESVTLKSGK
                     TLKTDGVFIYVGQEPSTNFASDLGITNDAGWICVNTHFQTKIPSIFAAGDCIAKDIRQ
                     IVTATGDGANAAQYIYQYLLEN*"
                     /db_xref="A0A024DG24_9STRE"
                     /db_xref="UniRef100_M3H5S2"
                     /db_xref="stv:V470_06390"
                     /db_xref="M3H5S2_9STRE"
                     /db_xref="1.8.1.9"
     gene            291305..291757
                     /locus_tag="pre3_saliva_scaffold_7_prodigal-single_343"
     CDS             291305..291757
                     /product="hypothetical protein"
                     /codon_start=1
                     /transl_table=11
                     /translation="MEIRLKITYDTEFFIKSADSSHSDDNAKLLKTINAQLKKKSSSF
                     RRTVQTIYLNLFEQPFKDLISDDEQIEPFYVDYKGYLQLVQENDQFHLYIVTDVPDYN
                     WNQFVIDAFDIYTEKIELLSSIGDFAIDYNGTILTIQAKTFVKKISLI*"
     gene            291853..292947
                     /locus_tag="pre3_saliva_scaffold_7_prodigal-single_344"
     CDS             291853..292947
                     /product="Transcriptional regulator n=10 Tax=Streptococcus
                     suis RepID=A4W447_STRS2"
                     /codon_start=1
                     /transl_table=11
                     /translation="MSKESIAIVFGTFAPMHKGHIDLIQRAKRENNKVVVVASGYKND
                     RGDEIGLNLQRRFRYIRETFHNDDLVKVVKLDETNLPPMPDGWSEWLYKLGQTTEIKS
                     IATQIDEDGKRVSESDTEIVFYVSEPEYADELENRGFKTKYGTRNFGISATAIRENPA
                     KYWNFIARPFRRHFSKQVLIVGSASNGKTTLARDLGRYYSAPVSYEYSRHYQQKYNVR
                     DDELQAKDYTNLLTGQYKQTQSLIDSNENRGLVIADTNSTVTKAYYDYYLDMPKDTND
                     AFNRLYQLTASEEKWDAIIFIKPTGTYVNDGYRDMTMADDNIRNEFSDYLDCLITTNH
                     PNVPVYYIDGDYIGNYAKAIEIIDTIYKDI*"
                     /db_xref="UniRef100_A4W447"
                     /db_xref="sui:SSUJS14_1933"
                     /db_xref="D5AK80_STRGZ"
                     /db_xref="A4W447_STRS2"
     gene            293042..295021
                     /locus_tag="pre3_saliva_scaffold_7_prodigal-single_345"
     CDS             293042..295021
                     /product="Putative uncharacterized protein n=2 Tax
                     =Mycoplasma hyopneumoniae RepID=Q4A9B6_MYCHJ"
                     /codon_start=1
                     /transl_table=11
                     /translation="MKSKVNLSDEQKHFVDLALEGHNVLVDACIGSGKTTSIQELCNK
                     FPKTTKILYMTYNRLLKLDAQDKIVGRNVTVTNYHGFVYPYLRKHKVYCGIGESIRQF
                     NQLNPEIKKYDVLIIDEYQDINLECAELLEIIKKQNPNIQIIAVGDMAQKIYDFTTHD
                     VEPWIKKYLDNFKAVSFTKCFRLGDSLASRLADAWNKPITGVNKTQKIKFMSAGEVAV
                     YLSTKEPEDILALSPKKGTGVDVLNDLEHLAPDKFNKYTTYASIKDTDFNADPDSETA
                     IFTTYDSSKGMERPICVIFDYVPDYFNIRMNMPDVNPEIIRNIFLVAASRGKDEIIFV
                     KPKRKRVANNYDDPENVGFIPIEEFQDLQVAETTYQPFNISGMFNFKYVEDIEACYDL
                     LEIEEQPLLKSESREILDIQTSDGLLDISPTIIEYAKGSFFKDFDIYERLAQMFNNGE
                     LEISQYQYFQKAVNFQKDKAHKGEYETIIEHPKAFGINVRKGKKYETNFKHDKDDLQW
                     QLLVLLAAETKVYAYIRQINRRYITKAEKQTLIDRLNSLLSPNDTHDVLSFINGNLTF
                     YGFTDVVKDDTAYSITYIDEIKYTDYLTCAMKMILTGANKGVVWSLKTNQRMIVTIPD
                     RQKFMDQVVSTITKRSLNHYTGEIPGINMDKPEYN*"
                     /db_xref="UniRef100_Q4A9B6"
                     /db_xref="mhj:MHJ_0571"
                     /db_xref="Q4A9B6_MYCHJ"
     gene            295583..295783
                     /locus_tag="pre3_saliva_scaffold_7_prodigal-single_346"
     CDS             295583..295783
                     /product="hypothetical protein"
                     /codon_start=1
                     /transl_table=11
                     /translation="MTFSEFIGTECKKRGIKLKQMCDDCGINYHGFATTYKARKTRPE
                     WVIAISHYFNADLETLLLMEVK*"
     gene            295813..297630
                     /locus_tag="pre3_saliva_scaffold_7_prodigal-single_347"
     CDS             295813..297630
                     /product="hypothetical protein"
                     /codon_start=1
                     /transl_table=11
                     /translation="MAKNTKKKKSNHWSIELKHCTKSQLTTNLPNNFKATSLKIERET
                     VDFEINSNHEYFRYIQGCARQYKEARSLANNGKTPKFKDLDVYKVLAKYKIFKIFANP
                     ISTTKGSKFQISYWMRDYDNTLNLFKPAEIDSVINVINSVFEISNFSSLVTNVNKTLT
                     TVVPGFNGFELLKSPPKEILLMKNGVLNTKTFEFSTNIDEFGEFDFISKINFRMLDPD
                     QTDLYYYNLANKLLNDWMDGNCEKVKYLKQLGISVIDGNGRDVYNIIIGPGGNGKSVY
                     LNILSKLASGYDVNLDIQDLTDDNKLIELDESTKLIVGHELATNLKLSQNSISRMKQI
                     ATADPFKANVKFKDARTIVTNAVKIQATNTLPKIFENNDAILRRVKIIAWTVTNFTKL
                     ETELPLDDIIQRDEFMEAFISLIFTDTEPFTKFMTIESIERDSREAVSNADQVSLFLE
                     WMDDQGFLLGKIPISILYEEYKIWNMQENPGSSPLKNREFIDRAKKLSAQFNMIYDND
                     RTTISSLSTLDFNPYVLNHYFFDNRIKFNKYSSTKTFTCGTVLTDEDTDALLAEMESD
                     PSGLIKNLNYEKLMLIEYLVSMKDVDAIVFKETFLEPEK*"
     gene            complement(299106..299399)
                     /locus_tag="pre3_saliva_scaffold_7_prodigal-single_348"
     CDS             complement(299106..299399)
                     /product="hypothetical protein"
                     /codon_start=1
                     /transl_table=11
                     /translation="MFNQTTFAQTLVNTDNEVLRKIKEVKVTSIQDLGFNEMEGYNYQ
                     VNVKLLFNNGKYKLLKYTTNTTYLDDIPDFNNLNELQHILTEYWDNFISNLVA*"
     gene            299513..300124
                     /locus_tag="pre3_saliva_scaffold_7_prodigal-single_349"
     CDS             299513..300124
                     /product="hypothetical protein"
                     /codon_start=1
                     /transl_table=11
                     /translation="MLYKIKTTSWTYTDSARKVHSESEMASIFDSTYMSIQQFHKEVL
                     TKLAEAFEADLKVSAWKRFSNQLRVPCPVNVEDSMTAIEEKIESKIESKDKSAKVSVK
                     RVGGGESLLIEIDSTVSKDDMVQYLNDNLESFRNIVHIPFSHSTESTLYDLISRYSSK
                     SEGNFSAEDKAIVEQYMAKYNIKEISQIYGKGYFILAPDKFVG*"
     gene            300341..300973
                     /locus_tag="pre3_saliva_scaffold_7_prodigal-single_350"
     CDS             300341..300973
                     /product="hypothetical protein"
                     /codon_start=1
                     /transl_table=11
                     /translation="MVIDKNLLSKQTAQETTDEIFAPLKANLPKVISKYENVVQNEQD
                     YIMQTIDDCVTERSQYANSVANVENNFVFKVEFHENSRYDLDLYANTSRDGIDYYINP
                     NYYYRFDTNLVDMYHIPISEHANLVKRCKKYLNNAFPTIGDIDVISGDNAFKIQFNTS
                     EYLTKAATDFSRLVVAYLAKQGIKSKARQINNEVTVVIERDTDTGGFEDI*"
     gene            300987..301277
                     /locus_tag="pre3_saliva_scaffold_7_prodigal-single_351"
     CDS             300987..301277
                     /product="hypothetical protein"
                     /codon_start=1
                     /transl_table=11
                     /translation="MVVNGSSSGPLLNENSLVNIIKLDLAKYDVSTQNYVRDNQSEFI
                     NGINTVLNSVRHLKIPCDADNTVSFDFNVSYIRSFNTNIHDIIEVANHYDRI*"
     gene            301281..301619
                     /locus_tag="pre3_saliva_scaffold_7_prodigal-single_352"
     CDS             301281..301619
                     /product="hypothetical protein"
                     /codon_start=1
                     /transl_table=11
                     /translation="LVPGRYFYKLDDNYDLQVKLVSDIEIQKQFLDKLQKTLVSTLPV
                     KDVSISPNYNVHVEFDYDTYIKRFAYQFSQLAIAYLSKFGIKARAISTSKGVRIVMEA
                     DDLLQKLSKK*"
     gene            301692..302498
                     /locus_tag="pre3_saliva_scaffold_7_prodigal-single_353"
     CDS             301692..302498
                     /product="Calcineurin-like phosphoesterase family protein
                     n=6 Tax=Streptococcus pneumoniae RepID=G6RPM7_STREE"
                     /codon_start=1
                     /transl_table=11
                     /translation="MSKTTLFVGDLHLQAKLILPLVEKAIEKHNVERVIFMGDYVDQW
                     NQNDNDQLYIDELTLLNKFRKKLIKEGKVEPVFLIGNHDMPYLIGIREYYSVNNADTF
                     DKVHDLLLQLQPQIAYEVDDDFIASHAGYVYESIREVPEWHFESWLYGYTDESVKLQM
                     QAGMSRGGLGTYGSVLWADFGDFERGSLKIERQVVGHTPQKTITNVRYVNNLNDNVNC
                     ICVDTFSMNQFYNPIGDGSMLLYKDNNFEIIKNPEWQSAELGLKRLFHFK*"
                     /db_xref="UniRef100_G6RPM7"
                     /db_xref="A0A0E8SZG6_STREE"
                     /db_xref="snu:SPNA45_00147"
                     /db_xref="G6RPM7_STREE"
     gene            complement(302536..303273)
                     /locus_tag="pre3_saliva_scaffold_7_prodigal-single_354"
     CDS             complement(302536..303273)
                     /product="Sortase family protein n=1 Tax=Streptococcus
                     macacae NCTC 11558 RepID=G5JVB9_9STRE"
                     /codon_start=1
                     /transl_table=11
                     /translation="MNKKLKNILINGAIVITILIGLAFILVKPARNSIMAHKTNQYQI
                     GKISKKTLQKNKEKPATFDFSQVQSISDSEVYQSVISNSKSADDLPVIAGIAIPELNV
                     NLPIFKGVSNEALLYGAGTMKEDQEMGFGNYALASHNVFGLAGASKMLFAPLVNAQKG
                     MKIYLTDKDNVFTYEISSIETVEPSATYVIDNDSEKTQVTLVTCTDANATGRIIVKGD
                     LVKQDTWDNSPEEVKQAFHKQYNRIQS*"
                     /db_xref="UniRef100_G5JVB9"
                     /db_xref="G5JVB9_9STRE"
                     /db_xref="ssr:SALIVB_0826"
     gene            303408..303704
                     /locus_tag="pre3_saliva_scaffold_7_prodigal-single_355"
     CDS             303408..303704
                     /product="hypothetical protein"
                     /codon_start=1
                     /transl_table=11
                     /translation="MILLVILLAVAPVILAVFTSRGICDYMMRFLYFSLFTSMFIVLA
                     VSQFYDKISPMQLCSILYFVYLIIGFIIVYAIKNFEEFKQKGLTFILNMIQCKA*"
     gene            303731..304222
                     /locus_tag="pre3_saliva_scaffold_7_prodigal-single_356"
     CDS             303731..304222
                     /product="transcription elongation factor GreA n=1 Tax
                     =Streptococcus minor RepID=UPI00037D6B88"
                     /codon_start=1
                     /transl_table=11
                     /translation="MVLQLTKDEVVKLEEQLEHLKLVKRPEVIERLQIARSYGDLSEN
                     SEYDAARDEQAFVEREIQEIEEKIRTAEIISADDMADNVASLGKLVTVRESDTGNVVT
                     YEIVGVMSTDPFAFKISKECPIGMALQGHEEGITVHVETPVPAESYDLKILKIEKIDE
                     SKK*"
                     /db_xref="UniRef100_UPI00037D6B88"
                     /db_xref="A0A0E4CTJ2_9STRE"
                     /db_xref="sanc:SANR_1579"
                     /db_xref="UPI00037D6B88"
     gene            complement(304346..304804)
                     /locus_tag="pre3_saliva_scaffold_7_prodigal-single_357"
     CDS             complement(304346..304804)
                     /product="spi; signal peptidase I (EC:3.4.21.89)"
                     /codon_start=1
                     /transl_table=11
                     /translation="MDPTLKTNEKLFALKHVPIDRFDIVVAKEKTDDENIFIIKRVIG
                     LPGDTVEYKKDQLYVNGKKMNEPYLNSFKEKLKDGSLIDYFTKINSNYANFDFNTDYL
                     TVDSSGNDTFKVTLKSDEYFLLGDDRPISKDSRAVGPIKKSDIISKTFAN*"
                     /db_xref="sang:SAIN_1614"
                     /db_xref="T1ZX51_STRAP"
                     /db_xref="UniRef100_E7GYL5"
                     /db_xref="3.4.21.89"
     gene            304998..305561
                     /locus_tag="pre3_saliva_scaffold_7_prodigal-single_358"
     CDS             304998..305561
                     /product="hypothetical protein"
                     /codon_start=1
                     /transl_table=11
                     /translation="MTTNEQKLVNWASKAAVNIAVDSGFCRVNFDKYSNVFAENVLLN
                     YKSYEDWCDGDTVTFMYNIRQIKGNASSKLIDIDVDEVIVTSFFDLALKAEKMPRDDA
                     NEAVDIARANWEIDTALKQIGCPGVSNIKAKLDGVVTYNLHCDISELPKLIANVGVSA
                     LAKQNLKAKAELTERGVRFTVAKAPVE*"
     gene            305649..306206
                     /locus_tag="pre3_saliva_scaffold_7_prodigal-single_359"
     CDS             305649..306206
                     /product="hypothetical protein"
                     /codon_start=1
                     /transl_table=11
                     /translation="MSTNVSKQTMDDYIDTVFKEIKAKFQKAKFNLDDYQDLVAETVF
                     EQYEYAKKEQNEDKVTIEIGIHIGLSRMMGYKTRLKKSASYLLLVAPVGIVVQEKLPT
                     DDKEYVRKRLKNRLKDLKDFELEALAIGKDEVILHYTDYPDPSALKHFIAKTGVSALA
                     QKGIKSQALPNGNGIKFIINRDSEE*"
     gene            306213..306716
                     /locus_tag="pre3_saliva_scaffold_7_prodigal-single_360"
     CDS             306213..306716
                     /product="hypothetical protein"
                     /codon_start=1
                     /transl_table=11
                     /translation="MSNYDYILYEADLIGKIIPRIINDSNSKLYNGIAEVLANANNEE
                     NLYFKYKVNFDTVHVLPVLSILTNEFYKIRPTDIMIGSRFSAEFDTKSPLSNLELDDL
                     KREITSTYKNIKVESLTSQKNKLKLVVSYEYNIPEVLSHICAFISDIYSDGDVFIRGN
                     NIEVKFQ*"
     gene            306731..307030
                     /locus_tag="pre3_saliva_scaffold_7_prodigal-single_361"
     CDS             306731..307030
                     /product="hypothetical protein"
                     /codon_start=1
                     /transl_table=11
                     /translation="MNQRKVVTDLIDNTNRRRVLPGEFKVVGGTSDWDLVTLGYSSDT
                     MYIQSGEIRIYTEDDANASFNTFYNTVADIATQVVLLKNSLAKNAVNKHSFKLKI*"
     gene            complement(307060..307542)
                     /locus_tag="pre3_saliva_scaffold_7_prodigal-single_362"
     CDS             complement(307060..307542)
                     /product="hypothetical protein"
                     /codon_start=1
                     /transl_table=11
                     /translation="MVMIKRIRKSDNEIWIITVYGELNGEMVEGPALKLENLNPNDLT
                     PHFENLAPYIVIQWLYSMVNIRQSSVEVISCKLQQLIRGFTKFTPVDFETSGVSFLTV
                     VELLCSKVLPCVTSSETALPVYPSNIIVELKSQNGDIYELQAIWSDIEQALKACDIIL
                     *"
     gene            307819..308952
                     /locus_tag="pre3_saliva_scaffold_7_prodigal-single_363"
     CDS             307819..308952
                     /product="Deoxyribonuclease n=1 Tax=Streptococcus sp. I-G2
                     RepID=U5PC68_9STRE"
                     /codon_start=1
                     /transl_table=11
                     /translation="MKSKLISVAMLATMLATPVSTALADTDVNAVQPTVEAVNNGTNA
                     DTKLPDDTKVAYTINVNLVDGSGKTLATIPASVKDSTEKLYRVRSKALYDRYNEYLGK
                     EFSEGQIRYKASEIHQDVQRVLKDGVYVYTDNINVKVEPASTAKPAETPKANTDKKAD
                     TAKPAETDKKADAPKTSEAPKVDTAKKADDTKKADAPKVEAPKADDAKQTDQTPKADT
                     TKPADQTPAQKPGDSDRVVYVANNGNSDVYWINKADMPANTNLDKVREMSEKEAIKLG
                     KHEANAESAKEHQEENKEENKAKVDGGTAQTDTAKKDDTAKADDTKKADTAKTDTAKT
                     ADSKANATNLPKTNDTASLAMPAFGTALMAIGAFFGFKRKNAE*"
                     /db_xref="UniRef100_U5PC68"
                     /db_xref="sig:N596_03155"
                     /db_xref="U5PC68_9STRE"
     gene            309101..314032
                     /locus_tag="pre3_saliva_scaffold_7_prodigal-single_364"
     CDS             309101..314032
                     /product="Putative cross-wall-targeting lipoprotein signal
                     n=1 Tax=Streptococcus oralis ATCC 35037
                     RepID=D4FPW9_STROR"
                     /codon_start=1
                     /transl_table=11
                     /translation="MSKNKNISKLSAVTMLGLTVAGPVLGATTVLAQEVNSNATNLKD
                     AQGKSKENSDNLTKTGQVEGKAMTLDVPKTALTDALNAYKGNVTLEKGDTVDRGTLKQ
                     SDTEGIAKATDEITKDYQNQANEIKTLSDKYEADLKFYNENKAKVADLTAQLTKAVQD
                     AQKLGAKIDKNQTITGKSFEEIQKSLQDQIAAMKALVEKQGKANSDYANASSDYATKS
                     EEIKKLEAQLETLAKQGTDLGAKISKGNVTDSKTLDEIKSLLTEQVKTISDIATKQKA
                     INDKFDADTKAWNDGQAEAQKLTDELTKTAGELQKAGADVKTGQAESGKSWAEIKAGL
                     QAQITEAKKVKAAQDTTNANTSAADADYQAKLAQYTKDKAQYDKDKAEYDKKKTQYDK
                     DKAAYDTAKAKYDKDKVEYEKALAEARANTGKDGWLSEVTSQSMNFKNEPYARIDSIT
                     GPVKFIKSSKIASLGGDFEPYNVDKYSNSDFSSSNESDYFILNQGNSAEVTYSNLSES
                     YYKGRKIAKAKFKYTLLHSDKGSTVVRVFTNPAQTVQFGSGYGFSGRGEDLKIEMTLY
                     YEDGTPVEYDKENPALFGNFSMNRLNDYYESVSGLTPNEKFIPFAGSPVHDHGGIAYA
                     DLSIDSTPGYSDHESNNRYHGGIVVQVNSGTVYTVVVGSSQGAVGHWHAVSTDLYGPV
                     VTKPVEPKAPTEPKAPTEPKAPRPNDKPGQPQEFTYHTYEAPAKPTKETLSGSYSSYV
                     LPKTPDKTTDNGSYNEFTPPEAPVKPKYTYHENTLKAIQDGVKAVKDTNGNDINGHNI
                     PKSSQIQFDLNVSQLPANRPETKTFGITDPLPAGAKFNQKATEVLENNKNWDMKFDEK
                     SNTITFTPKAEYVAEWNKDRSKAFDIKSPSVVVEVQNDMAVYENDFTVNHNDNKYTSN
                     IVKVNTPTPPTITTDEKGNKKENPLKTVRDLKGNDITNLNVNQEGTVMYDLTWGNKNY
                     KDIVASDKEIADGFFFAEDIDEKAGTPLLDQMKVTVKETGEPVEGIKAEYYKSLSEAP
                     KEVQEKYKAEGIEPKGGFIHIYVEDAQAKDHNAKYKVTGTDLSIKFPMKLNKGFTGQF
                     ENTAYQSDYGNGYKTNTVKNNVPVQKAEKFVTTDDKVDVTKLSDKDKATEVKTRKDNY
                     NWIVKNSLDKYSVENGLYKELALTDNSFADLQTADQVQLLDSKGKDVTNEADIQVWVN
                     GKLYSVNGQLSNAAIAEASDGNIDKGDNVTNNKKLQAKDKNLLLPDELNADGKKGTVE
                     IRVAFKDSSKVKDTTYYTVYKNVNTRKASFEEMKNYLKDDKLEVDNKARVDYKFKFDD
                     EWNHSKESDAKVTIPVNSPKGVQTTKYVTKGDIDVTKLTDADKATNISSQLDAYNWII
                     EASLDKDAVNSGTYKSLSIVDKDFADLQSVKHVSLRTADNKDVTNLVDIQVWQDGKLY
                     SVNGKAVDGTEAKAKDTKTTETKDTKDTKDTKATEAKDAKDVKVEKVDGTNEPKLVDN
                     NSNNILLPEGLNTDGKKGNVQIKAVFKDATQVDQAKYYLALENVSYKDASEQEVANYK
                     SGDKVVVDNVANAEYQGVFDDKAKETEDAKANLEQDAAKPVTPEQPKTPEQPKQTFAK
                     TGVDDVAKYGFLAVAIGALGFLGFRKFKGSKQD*"
                     /db_xref="UniRef100_D4FPW9"
                     /db_xref="D4FPW9_STROR"
                     /db_xref="stv:V470_01635"
     gene            314298..314906
                     /locus_tag="pre3_saliva_scaffold_7_prodigal-single_365"
     CDS             314298..314906
                     /product="hypothetical protein"
                     /codon_start=1
                     /transl_table=11
                     /translation="MKFKSKKTKAEFEYNPLQTNFIFGENGTGKTHFLKFLVGWLDAR
                     GPVRGFKRPDAYDFEILTDDKPRVQYFKLEAYDGTYINLKDRMFKDEQVQAVLKDHYN
                     IDLTKDGDFSKLSYGQKKLVAMIDDVIFISKSFMFDHSLPIVFLLDLPETGLSLKAQQ
                     HLMDDLIALAGSDTYFTVATHSPEIVHDYEFKNKGKLIDFNN*"
     gene            315097..315351
                     /locus_tag="pre3_saliva_scaffold_7_prodigal-single_366"
     CDS             315097..315351
                     /product="hypothetical protein"
                     /codon_start=1
                     /transl_table=11
                     /translation="MKLNDFLDALVDDFLLGLMIEVGDEVYTINDSDLAFLQDSLVDG
                     LVTDDVIDRRKNLREMDLTVHTIRSAWYGEDFVVIETVNK*"
     gene            315431..315751
                     /locus_tag="pre3_saliva_scaffold_7_prodigal-single_367"
     CDS             315431..315751
                     /product="hypothetical protein"
                     /codon_start=1
                     /transl_table=11
                     /translation="MKMINFSIVLATDIDNLENNPKYDKDKALYEHDFKKAVICHFAV
                     PDSSNYAELVNPLWTPGGFWQASIKKFKEIVSTLTDETVKQACESVFPELVKYDESTG
                     IVFV*"
     gene            315777..316229
                     /locus_tag="pre3_saliva_scaffold_7_prodigal-single_368"
     CDS             315777..316229
                     /product="Uncharacterized protein n=2 Tax=Myoviridae RepID
                     =K4I2V1_9CAUD"
                     /codon_start=1
                     /transl_table=11
                     /translation="MDIGSGSGYPAGNLSNFHPYQFEIDGVTCNSMEGFLQSLKFSNP
                     VMQEYVCLLVGKKAKFKGKKKKWFRDQTLYWRGQAIKRDSKEYQDLLDRAFEALATNK
                     KFQKTLLDTQNATLTHAMGKKKIAETVLTTQEFCSRLTKIREQLKKKG*"
                     /db_xref="UniRef100_K4I2V1"
                     /db_xref="A0A0B6VTV6_9VIRU"
                     /db_xref="gbm:Gbem_1485"
                     /db_xref="K4I2V1_9CAUD"
     gene            316238..316885
                     /locus_tag="pre3_saliva_scaffold_7_prodigal-single_369"
     CDS             316238..316885
                     /product="Predicted double-stranded RNA/RNA-DNA hybrid
                     binding protein (EC:3.1.26.4)"
                     /codon_start=1
                     /transl_table=11
                     /translation="MAKKKFYAVKNGHKPGIYLTWPECQEQTKGFPNAKFKGFATLKE
                     AETYLKETKIKEVATPAELKQAVEHDYKGVRVFCDGSWNKKTSTYGIGVYFMDDNGKE
                     ILSISDSGSDPLYIESANIAGECVAAMTAIEKAQELGYDEITIIHDYEGIAKWVVDSL
                     DQWEVGKAVSAVYKATYDEAIEKGMKIHFIWVRGHIGVEGNEIVDVLAKKGCGIL*"
                     /db_xref="bfi:CIY_24930"
                     /db_xref="D4IWH1_BUTFI"
                     /db_xref="UniRef100_D4IWH1"
                     /db_xref="3.1.26.4"
     gene            316999..317232
                     /locus_tag="pre3_saliva_scaffold_7_prodigal-single_370"
     CDS             316999..317232
                     /product="hypothetical protein"
                     /codon_start=1
                     /transl_table=11
                     /translation="MKWRMFLVMPVNDTIPLGDLKDAYSDIVKKHVYAQIPENVRDQC
                     HITFVSVLSKGPIKDDNSRERLRFNVGIRFDII*"
     gene            317261..318232
                     /locus_tag="pre3_saliva_scaffold_7_prodigal-single_371"
     CDS             317261..318232
                     /product="Inosine-5'-monophosphate dehydrogenase n=1 Tax
                     =Streptococcus suis RepID=A4US55_STRSU"
                     /codon_start=1
                     /transl_table=11
                     /translation="MKKQTVKLASIALLSSLLIPIASVKADIQTDTINEMWGKPTLVY
                     GAGLTNSEVNQTNTAFGIKNIDNVNRQVNSGQDFQTYLGQSGVADNSLFSSVLVQKQG
                     KGKGVQVDIKTPQNITQVTETQYANAAITAGASDVQIDVASVKKVTGESALVGVYKAL
                     SANGVKVDSDRTAVANQELETVNDIANAQKNNKDFDSKALDLANAQIKSDLAEYKKKN
                     GETADTNQVEAIINKALKDNNLDGVLTNDQVDSLVNFAKTYQNTDAIDSQEVANQLNK
                     YTKDTYNKLSDKFKNAVNSDEARGAFDSIKTFFNNVWKSITNFFNRG*"
                     /db_xref="UniRef100_A4US55"
                     /db_xref="A4US55_STRSU"
                     /db_xref="sui:SSUJS14_0141"
     gene            318237..318887
                     /locus_tag="pre3_saliva_scaffold_7_prodigal-single_372"
     CDS             318237..318887
                     /product="hypothetical protein"
                     /codon_start=1
                     /transl_table=11
                     /translation="MNGLEQYKLLYNLPFISAVRAFYKAHENTGLSYHNWNHCLTTAL
                     RAEYLYDHTCFPVSHYELNNAFIAGLFHDIGFNKYNKHDSSNVIDACALFDQFCNIVL
                     TDALIGDALLPEDFERIRELILTTQFPHKHTDDLACQALQDADLTQNWTRPVEKIVKQ
                     LNEENYPNPSFDFPTNNLLNSQLAKDINTAIKTKDKNSQDLLDFIWFYNHHINKPI*"
     gene            319101..319418
                     /locus_tag="pre3_saliva_scaffold_7_prodigal-single_373"
     CDS             319101..319418
                     /product="hypothetical protein"
                     /codon_start=1
                     /transl_table=11
                     /translation="MLHLGNYIDYFTTEVEKRLKSFDIDLRPESIIIRTSLTVSNISH
                     YIANTIKEVQTNNEKPYFEVTVKHKYGRLTDNNPVETEMSIITDNKEDVINYITDFVN
                     KLG*"
     gene            319430..320617
                     /locus_tag="pre3_saliva_scaffold_7_prodigal-single_374"
     CDS             319430..320617
                     /product="hypothetical protein"
                     /codon_start=1
                     /transl_table=11
                     /translation="MKAEEAIVSKYYKQFLKDIEIGLDQLDNDLQFISTIQKYFVKYT
                     IIENTDSMNFAIENSTGMYLDTQKHFKNKNEYTVNFYNKGALSYITAKFHKVYKLTDD
                     ELKQLQSKQIYLGGTSDSAYIRNNKIMFNKWQFTTEELLKVKDKTIAIIYDLFKDNDF
                     KPQIISQDKPLQFKVFLISKYLTKTFKYHLLYNTVLNDLKRQADCYIAADESGYEVLR
                     GAMAFGFASCTAGIVGRAEDQLNKTIHFKVSFVPRDGDDKQTIKDSSGLYNYKIELFH
                     DRGCIIDCDMQFLSNIVDHMDGPFGRTEALNNDLTADLISYLFEKYDGKYTVKFTDTN
                     GLFPLVRQKFGEDEHKVMVERFGQLFTDNCSQYEQDHDLKFTIYATNDPQDDSLIYHL
                     SCK*"
     gene            320703..321152
                     /locus_tag="pre3_saliva_scaffold_7_prodigal-single_375"
     CDS             320703..321152
                     /product="hypothetical protein"
                     /codon_start=1
                     /transl_table=11
                     /translation="MSNITAKFHDTKHVLGFQLDNAILEIMHDNYTVKSLKVLNDQSF
                     QMTIVSEQEFSDWETVNGELANPTLKLEVLCTYKITDVYAEDGAYHIYECYYICQDRG
                     IVNLAFVDPNCETWDRKAEESVIKDEIRRHPETLNDLDDFTAYIIAN*"
     gene            321220..321864
                     /locus_tag="pre3_saliva_scaffold_7_prodigal-single_376"
     CDS             321220..321864
                     /product="Uncharacterized protein n=1 Tax=Enterococcus
                     gallinarum EGD-AAK12 RepID=U1D8T0_ENTGA"
                     /codon_start=1
                     /transl_table=11
                     /translation="MSRLQIKANAKRKLSLNLMPVILLWALPLVLMAWIQSQTYASIA
                     MSNDMITFNVPTQFVSITICLVELIVVFTSIQTLKYSRSQEAKDVSYSELWSAITNND
                     AFDYIKIFLWEALFIILWALIPIVGWIIIFNRVYAYRMAYYLYHDYKFDHAKDAITES
                     VKLMEGQKWRLFVQDLSFFWWYCLVSVTFGLASFYVTPYVKLAEVEFYDSLKVK*"
                     /db_xref="UniRef100_U1D8T0"
                     /db_xref="A0A011SHE6_9LACT"
                     /db_xref="lbr:LVIS_0407"
                     /db_xref="U1D8T0_ENTGA"
     gene            321962..322231
                     /locus_tag="pre3_saliva_scaffold_7_prodigal-single_377"
     CDS             321962..322231
                     /product="hypothetical protein"
                     /codon_start=1
                     /transl_table=11
                     /translation="MNSVLEHAGYLADLIIIDKKIKSVSTEPSEATISVIDKNGKTET
                     YAIICSYETDAIYLVYYKDALVFRSNDLGTVMKFINIERPEKRGV*"
     gene            322234..322653
                     /locus_tag="pre3_saliva_scaffold_7_prodigal-single_378"
     CDS             322234..322653
                     /product="hypothetical protein"
                     /codon_start=1
                     /transl_table=11
                     /translation="MSTKYNPKDYPVIAIDLDDTIWSSHNPDGTHIFPNAGMPYKNAI
                     KTINNMICAGYEVIIWTARDSAEQATACKKRLLEAGINPNFKWNWYSNRSSAQFVVNK
                     SSSPKIDANVFIDDRAYGAPIYNDDTWQKIGFEFCGK*"
     gene            322837..324087
                     /locus_tag="pre3_saliva_scaffold_7_prodigal-single_379"
     CDS             322837..324087
                     /product="Transposase n=2 Tax=Lactobacillus salivarius
                     RepID=H7G1A8_9LACO"
                     /codon_start=1
                     /transl_table=11
                     /translation="MQLTKKVRLYPNKTMAKILDNLCNYRRYCWNQGLELWYDLYDQR
                     IEMVPASLRQKSQLVIKDKTIMFSKEEQELLDMFPSPSERVVRDLMIRDKDDWQRRLS
                     SQVLPLAIRDLANAWSAFFNNQKSKTKKRKVGKPFFQTKKNTKQGFKTNYARIKNGKL
                     VLDKPQVYKGDWYGISFKGYDLPDGKIKHCVITKVNNKYYASLAVDCPEQSLPKTNQK
                     TAINANVNHFDYTDGSFVVCPKQLDVLYEQIKHYQRVLARKRKVNGKKATQSNQYFKA
                     RTKLQRCYKRVTNIQNDLLHKFTTEIYHNYDTVVIEDLDVKTMQMSKKAKNLHRSLFG
                     RFRLYMEYKADKFGKTLILADRYYPSTQRCSNCEHVKTGDDKITLQGNKKHGTKHNEY
                     ICYECGFEADRDKNAVLNLLALAK*"
                     /db_xref="UniRef100_H7G1A8"
                     /db_xref="lsj:LSJ_3097c"
                     /db_xref="A0A089QIS4_9LACO"
                     /db_xref="H7G1A8_9LACO"
     gene            324261..327689
                     /locus_tag="pre3_saliva_scaffold_7_prodigal-single_380"
     CDS             324261..327689
                     /product="Uncharacterized protein n=1 Tax=Streptococcus
                     anginosus C1051 RepID=T1ZUD1_STRAP"
                     /codon_start=1
                     /transl_table=11
                     /translation="LTTFFRAKVMIILEQTFKLRKSKKFKNLCAVALLSVTLGGPILQ
                     IHAQESHAQAVTSIAVDKNNPVYTEIPGEKTERIIIRTQQDLDNAIKRKGSNLSYGGL
                     TFENTENLVFPAGVYKFDHPTYWLFPEKSKGNIDFSKAVFLTTEDGNFQWEWHGDHST
                     NGKPQEIKGLTAYCTPYGSLKADFTHETPKFNAIHNLLVHTQNVTFKDWTVNAGLYFG
                     THTFDIMGSSNITVDNFTSQGLGVKAYTKEELEGVNKNPYAQHSLYAEAVQIDYAGYG
                     ASGMKDWSKTGLWRDDKEDLLPSSHITIKNSTFKGYNGKTGDAIIKGTNDTINLPYGA
                     TVGSHYLRNQPYKNITITNNTFDNTINFGKNATEPAIDPIHMYLTNSKVTTPDDLKTW
                     NVSGNQILNYEGVRSGNATMKRTDQYITWTESDKQKSQYLNGEALINDKQTIDKDITL
                     EDGTVDNQNYRLVSWKKDGPYKLQTSSNPLNESGTAWLPASVDNIKNEAKRLNTPILT
                     TGGFWSFNRLDSAGPAKEIANGRTGYLVSDGNNNVQAKEYNPNESIVDMIKTEGSRGW
                     NVGAFGAIVKDGKIADGYGGNKAWKNDPNEKTGRTIFLELNDGTQSILTVDGHASKKT
                     GVDHNQLVQILKNIGLDKIKLAFALDGGGSTRSYAKTNSGNESIVGSFVDNRPLGEFL
                     YLTKNPSATPGVRTEKDANKVAKNESKSVDYNMFIEARNAGKEKVPGTNYDTGITYKD
                     ETKTDKVPFTTVYKANPNVDAGKKSTIQKGEDGVVTTKVTTKYVDGVKGDSKSGTPET
                     TKQAKDEVVEVGTKTKVETKTIPFERVTRDNDQLKQGETKIVQTGKDGKQTVTTTYEL
                     NTKTGEVTPTETTQNEPMTSEIVERGTMKPSETKPSETKPSETKPSETKPSETKPSET
                     KPSETKPSETPKPSETKPSETPKPSETKPSETKPSDKPKPSDKKDETKPSETPKASDK
                     KDETKPSETPKSSDKKDDVKPSETKKSDESKSSENSNNNKSDESKPELTDNSDNSKAN
                     KSIPESKSDGKSDVKPELTDNSKSSDNLDKPEANKSIPESKSEAKSDVKPDVQSSSLD
                     NKSANKSETKSAQNSSKQDLPKTNDVKIPLTISGIVLATAGFVALGYRKFFGKN*"
                     /db_xref="UniRef100_T1ZUD1"
                     /db_xref="sang:SAIN_0368"
                     /db_xref="T1ZUD1_STRAP"
     gene            327770..329536
                     /locus_tag="pre3_saliva_scaffold_7_prodigal-single_381"
     CDS             327770..329536
                     /product="Uncharacterized protein n=1 Tax=Amphimedon
                     queenslandica RepID=I1G3X1_AMPQE"
                     /codon_start=1
                     /transl_table=11
                     /translation="MIILNTKKTFIKSACALALLSASLGTIATTVHATETGQAKIENT
                     SQSTTVDKKNPTYKYIQGKRYSVAEEIVDIKTQSDLDNIVKEKGSELTGANLRFQNTE
                     NLVFPAGVYKFAGNTKWAFPEASKGNIDFSKAVFALDNKTEFIWTYNGDHSTNGKNQE
                     ISGVTVFGTPDSFVIGQDRKKTEDVNYMRNSLMNAQHITFKDWTANATSKYGPLFNIE
                     GSQNITIDNLTAQGVGNKAFTKEEREAFNTAKDSDTSMATAIKIANVDKFDSNQTEKP
                     EWKGLFVKPKTDHMQSENITITNSTFKGYEGKTGHSIIDNADDKISLPFSGNIKSEKS
                     DLPYKNIVISNNKLDHTIDFGDKQKASVDPIALYLGGKTTARDDIKVTGNQITNYEGP
                     KTGLGTIKENGNYITWTVSDEAPKPAETPKPAETPKPVEPPKVETPKVETPKVETPKV
                     EEPKAEEPKVEEPKVEEPKVEEPKVETPKAEEPKVETPKAEEPKVEEPKVEEPKVETP
                     KTEVKPEVKSEVKPETKPSTLEPKSEPKSDFTTAQTPSQPAQKQELPKTNDIKTPLTI
                     SGIILATAGLVTLGYRKFFSKN*"
                     /db_xref="UniRef100_I1G3X1"
                     /db_xref="A0A081SAW3_STRMT"
                     /db_xref="mvr:X781_10670"
                     /db_xref="I1G3X1_AMPQE"
     gene            complement(329575..330708)
                     /locus_tag="pre3_saliva_scaffold_7_prodigal-single_382"
     CDS             complement(329575..330708)
                     /product="hypothetical protein n=1 Tax=Streptococcus
                     orisratti RepID=UPI00035DAF4A"
                     /codon_start=1
                     /transl_table=11
                     /translation="MKKVIFSLLLSATFVATVAHADTQSDLTNKINELKTQVQSKTDE
                     KSTADNDINTKNKEIEQLKNQLGQSKKSVDKSKITNQIESLKGKRAETSDEIEAREKM
                     LKGTFSLGKLKEASNASEFFNELGEIVSGKDSKLESLKSQESNLNTQVSNLNLVSTKV
                     DKSNKSIEAEKKSVQTTIDSKKAEVEQLNAKKAQLDNEINELNGQVSKTENDLQAEKA
                     KAAKPKAKAETRASSTESSTPVASFSDPQDQELFNKVKDVVDSGDEGLTTHTRQMRHF
                     LMAKFGISDAGGVRPDDDGTGHGHGSGLAVDFMADKTTGDALSAYVAKNFSSLGVYYQ
                     IWQQRYYMNMTNIYGPANTWNYMPDRGGATANHMDHVHISFAY*"
                     /db_xref="UniRef100_UPI00035DAF4A"
                     /db_xref="E8K7R7_STRPA"
                     /db_xref="scf:Spaf_0083"
                     /db_xref="UPI00035DAF4A"
     gene            330911..331306
                     /locus_tag="pre3_saliva_scaffold_7_prodigal-single_383"
     CDS             330911..331306
                     /product="hypothetical protein"
                     /codon_start=1
                     /transl_table=11
                     /translation="MGTTFNYTNNDETSYFDIDLNLNSAKYAKLNYNLRGKILNAKTA
                     NDRLYLTIDMQFNLQDFTYEGTEITDLSVIIKPLHLVVGADSWLGDIAVMSYDEHNLK
                     NKGIDVKKLYRLLVSDIREHAQFISHKIS*"
     gene            331311..331700
                     /locus_tag="pre3_saliva_scaffold_7_prodigal-single_384"
     CDS             331311..331700
                     /product="hypothetical protein"
                     /codon_start=1
                     /transl_table=11
                     /translation="MIRQSFKINKIDKVLTISAELKNATYSRLKSIDLTGFKETAFDV
                     CRTKLILRLHSTAITDSEQFETFIENVKVFLIVTFDKNTGEATDVVIDDITFNDNDTN
                     DQRTAMFFHEEIEKELEKLNISMQLEE*"
     gene            331707..332516
                     /locus_tag="pre3_saliva_scaffold_7_prodigal-single_385"
     CDS             331707..332516
                     /product="hypothetical protein"
                     /codon_start=1
                     /transl_table=11
                     /translation="MEYINLERALPFGKNLTVTKVPCDTKSHTVGDWETIVRSSLLVN
                     AVKNATLSDIILTNELGDEINLSDTTNIDDIMFPMSKSAYVSLTCDLQPEIDNVFISV
                     TIYNFARRPADSIFISPNSGPIIDPDSVATKYAKLVKMNGEQFKLKFTDPRPKHLVSF
                     QYNLSYSDFVYDKSSSETIFNAFKRIPLLSDVTQSGKDTIRAFAFEDDLMITVTEISD
                     SKYQLFANSSEFGELSRDYNTDFDVIDNVKDILRTFKNYHAEKERLERLFK*"
     gene            332516..332995
                     /locus_tag="pre3_saliva_scaffold_7_prodigal-single_386"
     CDS             332516..332995
                     /product="hypothetical protein"
                     /codon_start=1
                     /transl_table=11
                     /translation="MEDKLKTIITQEMQITEDLFKKAFDYDILKLIINHVLTEQSGFS
                     FKLVRKPSDSYSVQLDINGVFTIAYKEHIFTKQYIIDTYGPTIDWYSLRITLNKIIKN
                     EGIEGKVFDENPDEIKICLDYRKKLRPILVQILRELIAKEKLDLKVNIAKMAIELLN*"
     gene            333008..333565
                     /locus_tag="pre3_saliva_scaffold_7_prodigal-single_387"
     CDS             333008..333565
                     /product="hypothetical protein"
                     /codon_start=1
                     /transl_table=11
                     /translation="MDFVLPVAVATKANKKAVITLTGDKGNMYRQLQDKLGIEDTTKS
                     IAHIEVNPDSFLGKAIENVYYYTDESLLELNSVVEKLNGFDSWQDIYDDIVNDTSEID
                     EEFSNKTFFDFDDHGMDEIFSILGRDPMTFAKALTNSPHFYWTEPYLWYSNTGFVGTS
                     TENTDFDFNDKNLQKAVLENWLTEI*"
     gene            complement(333971..334630)
                     /locus_tag="pre3_saliva_scaffold_7_prodigal-single_388"
     CDS             complement(333971..334630)
                     /product="hypothetical protein"
                     /codon_start=1
                     /transl_table=11
                     /translation="MKNSIKFIIPDKFLVDIKFKEKLRLFDICDISKLIRINFDDIFD
                     FPEMSDEDLINYYHDFSKLNRSEKLSEVSEADFELYDIEHSCSYNNDKLHLNCKLFYK
                     SPEELYGGTGKFSVDLKAVIKVPDNVSEALRVSEYSLLLNISDKTIDFSHHKIVDIFG
                     SCSLIDFNDDRCNDGLPDNIYIVPKPKSVPNIIPNHLTSGKNVDLKKCFSLLGLRDDL
                     F*"
     gene            complement(334792..335427)
                     /locus_tag="pre3_saliva_scaffold_7_prodigal-single_389"
     CDS             complement(334792..335427)
                     /product="hypothetical protein"
                     /codon_start=1
                     /transl_table=11
                     /translation="MKNDIKFIIPDKFLVDLEFKKKLRLFDICSIDELTAVIVEYVFS
                     FSEMSDQEMADYYINIEKVNRHDKAVKIGSASFELYDLKYSYSYHNNKLYLDCDLFYK
                     SPEELYNGKGKFSVNFTTVCKVPGESSEALRFRESKLSLNIKGQITNFSHCNSLNVLN
                     TATPIAFNDDRCNKEMPENIRICTELSTATKVTDNTFDKDDLYKSILNKIN*"
     gene            complement(335686..336279)
                     /locus_tag="pre3_saliva_scaffold_7_prodigal-single_390"
     CDS             complement(335686..336279)
                     /product="hypothetical protein"
                     /codon_start=1
                     /transl_table=11
                     /translation="MTKINMTFSEEELARMAAEFEQKINEEKERLAKLKDIYTKLFGG
                     LSLTDKLAKFIENDSWVKRISNYFKANRELMAELSIIDVTDFGSYMDEFFIKELKDNF
                     TFVDLNFDKLDLSDEDIELWEKSTVFWFTTGLWLVTIDNTDYIVHELSGQGETLYFID
                     TLDEVIVNDPNAKVKLSADDLTKFAEQFKEFALKCKN*"
     gene            complement(336272..336904)
                     /locus_tag="pre3_saliva_scaffold_7_prodigal-single_391"
     CDS             complement(336272..336904)
                     /product="hypothetical protein"
                     /codon_start=1
                     /transl_table=11
                     /translation="MTKTSIMPEGMEDFEDLFLAFIEAEKEEEVKKQAKIYEKAEPIY
                     HKIFDEMSLLDKINNFIQINPWLDTLKEYLRNNPSTINELGIVDVYDLRRYINPFFIE
                     ELAHLYEFIDLNFDNLDLSDEDIELWNKSTMFWFVTKLWLATIGDADCIVQKVSGQGK
                     IFYFLVPLDDFIKTNRFAKDKLTKDELGKLDEQFKEFALKHKELKGNDND*"
     gene            complement(336904..337461)
                     /locus_tag="pre3_saliva_scaffold_7_prodigal-single_392"
     CDS             complement(336904..337461)
                     /product="hypothetical protein"
                     /codon_start=1
                     /transl_table=11
                     /translation="MSYTSINLGDFIGTMYDGCRITKGKDVLFFGNLNQLRNILVYHF
                     GITDFDKESIDEKYYESLLPESFKVEIDFNTNSKWFRENINYLANLELKLTKQQEAYE
                     AITADLSVLDKLAKLLDKDTWYAYVNGLYAVHQNLMTDLGAKNQEEFRTAIKNLMVDD
                     LQDTLDAIRGYTCDGVPVDGLWEDE*"
     gene            complement(337547..337972)
                     /locus_tag="pre3_saliva_scaffold_7_prodigal-single_393"
     CDS             complement(337547..337972)
                     /product="hypothetical protein"
                     /codon_start=1
                     /transl_table=11
                     /translation="MTLIFPNGIFLDDETKLSEAKLRDIRLSSKQTSLYNCRNEILRV
                     LAQKFESLGYESKLSEAKLKDIRLSQKQTSLYNSRNEILRGLAQKAEFLGYDDPRNCP
                     ETKERFKEVTNKYNEQIREINKQRINQNGKIMALIENGC*"
     gene            complement(340590..342380)
                     /locus_tag="pre3_saliva_scaffold_7_prodigal-single_394"
     CDS             complement(340590..342380)
                     /product="hypothetical protein"
                     /codon_start=1
                     /transl_table=11
                     /translation="MEKNIKKRWAITLNSDTKLESLTDVLPNNEDTFKLPIKQTKEPF
                     KVDSKETFIQYVKDCARDYKQHKIIVTGNVNMKFTADDVINILSQYKLVKLKAEKIDK
                     TTSDISYWVKDYDDTLSMYAKANIDELTNIIYEELQLKNFNAIISHVNTRLSKMSPYM
                     HKFEELNEPDEDLILTNNGLLNTKTFNFTTNQKTIAQYDFVSKLDFRILHPSQVDPYH
                     FETHKRTFNDWAQEDEDKVLYLKQICLSSIDGNGRNVLHLLVGSGGNGKSSFLAYPTI
                     LSGRYYADLNLQDIMDDNKLNDIYNNTKVIAGHELATNIRLGSSAISRMKLFITADPI
                     KVNVKYMPARIIANKGLKIQATNTLPKIFENTDAIRRRLRIFNWTNVDFSKLNTQLDL
                     DAMQKDPEFIEALIAYIFCDVEPFEKFKEIKEMTEATDALVNESDQVYQFLQYLDEQE
                     LLVGKLLINVVYELYKNWNRDVNGNISPLKQRDLTERIKKLAPEFDMAVETNRIRGAS
                     LRLLDFNIKAIKDMIDSDIKYNSRSMSSVLICKEQITNYDIKDFKNRLENDEIDIVDN
                     YKDLLIFYHLIYRNDPVATAFNEVMKDKGY*"
     gene            complement(342561..342791)
                     /locus_tag="pre3_saliva_scaffold_7_prodigal-single_395"
     CDS             complement(342561..342791)
                     /product="hypothetical protein"
                     /codon_start=1
                     /transl_table=11
                     /translation="MYNTCDEYIRYLCKEKNLTLRQACKSIGLNYQSMLSNYKRRRLE
                     LLPAVQLMEFLSGDVKLLAYLPLAKNYYKSNK*"
     gene            complement(343306..343776)
                     /locus_tag="pre3_saliva_scaffold_7_prodigal-single_396"
     CDS             complement(343306..343776)
                     /product="hypothetical protein"
                     /codon_start=1
                     /transl_table=11
                     /translation="MPEIKVTQTYNIGVARNITLAGRNYTFRHGDYWFTSSFSKAEAD
                     GITVKMYDDGTAQATVKTTAYLGVHESIGNTEVATVKATFTITLDKVKISDLKGPFIS
                     EPGAVSNLDLDIDFSSVAGNAQESIAANLANLINRKHYELDIEQTVGKIEYTEK*"
     gene            343882..344892
                     /locus_tag="pre3_saliva_scaffold_7_prodigal-single_397"
     CDS             343882..344892
                     /product="RNA ligase, DRB0094 family n=1 Tax
                     =Haliscomenobacter hydrossis (strain ATCC 27775 / DSM 1100
                     / LMG 10767 / O) RepID=F4KZV8_HALH1"
                     /codon_start=1
                     /transl_table=11
                     /translation="MANENIRKLVSFKTIEKILPIEGADRIELVKFGGWQSVVKKGEF
                     AVGDKVIYFEIDTFLPKDVPQFAFLSERSSKKVLDDKFEEVEGHVLKTIRLRGHLSQG
                     LVLKPSDFGVPLNTQTDLEDYFYNKLGVFKYEKPLPLDNSIVGDYPAFTIKTDSERVQ
                     NLSDEILQKLAKEGTWKATEKVDGTSSTWWKDEDGKMHVASRNHELALSRDSVHYKLM
                     RDYNLNEILQPNETLKGEIVGEGIQKNPLKIKGKKLLNFEWESETRDLPEELEPYKVK
                     EYDLPFPTTVDEALAQVDGLKSLVNPDVQAEGIVWWNVEGKAFEELGFRPNFKAINNS
                     YL*"
                     /db_xref="UniRef100_F4KZV8"
                     /db_xref="hhy:Halhy_3676"
                     /db_xref="89609385"
                     /db_xref="F4KZV8_HALH1"
     gene            344975..345493
                     /locus_tag="pre3_saliva_scaffold_7_prodigal-single_398"
     CDS             344975..345493
                     /product="hypothetical protein"
                     /codon_start=1
                     /transl_table=11
                     /translation="MANELEQTDKLDEAVKASYAKFVKDFDFSKRADEMANMLLEILA
                     EEEPRQAGLDYIDFDITITVAHATDYIPVKFNSGTRTITLNSLYRESGIEASAKLVKR
                     TANIFKAMYQLDNLGYNDKDKELIMQFRPDYVQIMSELGKICTNILSQTQRKARISVH
                     GNKLYFNITHVN*"
     gene            345705..346316
                     /locus_tag="pre3_saliva_scaffold_7_prodigal-single_399"
     CDS             345705..346316
                     /product="NUDIX domain-containing protein n=1 Tax
                     =Clostridium sp. CAG:62 RepID=R7C6V3_9CLOT"
                     /codon_start=1
                     /transl_table=11
                     /translation="MTLPKYIETKSLAEQPHLSLFDNVYQTIDGKEKHYTVASRNSDY
                     SPLKQKCNAVTMFVLNKAMNRMIATHEYRYPVNRYTTSTPAGLIDEGESPLLAAVREL
                     QEETGYFHVLKYAELPATFSSVGMSDELVKPIVLVIDETYQKDQNLGDTEVIKYFWMS
                     KDEARKTALNDTIGLTARAQLAYLLFASDAFETLDYIKLAGKE*"
                     /db_xref="UniRef100_R7C6V3"
                     /db_xref="W3AM45_9FIRM"
                     /db_xref="cac:CA_C3601"
                     /db_xref="R7C6V3_9CLOT"
     gene            346322..346609
                     /locus_tag="pre3_saliva_scaffold_7_prodigal-single_400"
     CDS             346322..346609
                     /product="hypothetical protein"
                     /codon_start=1
                     /transl_table=11
                     /translation="MSVYSKYEYEFERFITELGFVIETTNFYLGYCLQHKDYQNLYIS
                     YISFAYKYNKTHYIVTLYNADTDMTFRVEATDWTVFLSELKAKLNLYFTKS*"
     gene            346675..347673
                     /locus_tag="pre3_saliva_scaffold_7_prodigal-single_401"
     CDS             346675..347673
                     /product="Uncharacterized protein n=1 Tax=Shuttleworthia
                     satelles DSM 14600 RepID=C4GDD3_9FIRM"
                     /codon_start=1
                     /transl_table=11
                     /translation="MNIKTIKELPKRVSRKTAITLASVLAIGSVSGLTYVTAQQLNAP
                     APVKQEQVSKPTKTVKTIVTTAKLEKETFEKEVKQALADFTAKLDGLNVKDKDSYIQK
                     AKKKHSKDLSELISEAEKESAENNRNDDLAKFNDAVSAVDTSLNRDELNNLQATISAS
                     TYLTDSDKADFNNKLNAIATKIADKEAKEKAEAERQKAEAEKQKQAQIAEQQKRNGQP
                     YFGADGLLVMNHTAKSQQVINLLLGIPGHSYGSDYHASTGLDSLIDQLSVEEAVDVIH
                     KIEGAGFGQTAAGLAGTDSHATHQAFLDQQVNGRQEFNHSIFNLLKMWGTYSYSGY*"
                     /db_xref="UniRef100_C4GDD3"
                     /db_xref="X8GUQ7_9FIRM"
                     /db_xref="C4GDD3_9FIRM"
     gene            347774..348520
                     /locus_tag="pre3_saliva_scaffold_7_prodigal-single_402"
     CDS             347774..348520
                     /product="hypothetical protein"
                     /codon_start=1
                     /transl_table=11
                     /translation="MVVFKDLNYTLPQSDIRTNFPEDLVFNNKVNFFVGANGYGKSVF
                     LRAIERKFRDMPFGEVAKPDVSMTKDHLARYIKDDYADGKVVNPKLKAVFIPIDMFSS
                     DGYHVLLETAMLTTAFSIKDVATQSESYTRQVILNQLYDQLTVLKEFDCKLPIYITLD
                     GFDSGVSADVAKFYAKNLDRLLGLFPELNISVFATTNSFEFCNKKNWSRPIATYDAQT
                     LDKVCFNDRDDFDAFIAKTSTIEKNNKLKF*"
     gene            348533..348712
                     /locus_tag="pre3_saliva_scaffold_7_prodigal-single_403"
     CDS             348533..348712
                     /product="hypothetical protein"
                     /codon_start=1
                     /transl_table=11
                     /translation="MNDFLLYHHFSLFGKQFTYGDTLVILVLLVIIIWQVSIDIRWDK
                     RVHKWDEDEKLKERK*"
     gene            348802..349047
                     /locus_tag="pre3_saliva_scaffold_7_prodigal-single_404"
     CDS             348802..349047
                     /product="hypothetical protein"
                     /codon_start=1
                     /transl_table=11
                     /translation="MVKERPIMEFLGLTILNFSKLEILASVFLIGYYIWYYWGVLSQG
                     PYITEALVKILLWQALGTFIVAGCYSTYQFITDKIPE*"
     gene            349140..349637
                     /locus_tag="pre3_saliva_scaffold_7_prodigal-single_405"
     CDS             349140..349637
                     /product="Uncharacterized protein n=1 Tax=Streptococcus
                     suis T15 RepID=U5UIU8_STRSU"
                     /codon_start=1
                     /transl_table=11
                     /translation="MDYNRAEKHKLDAEKIKKSTTRHLSSLQKILAFIGTCLGLITAS
                     ITIYTFTHPSAKSQPAPKVIKEKVIEKSTTVSNQSGPSHAKSDESVPSTKTSSSTVVD
                     NGTKYSSTNNDNTNHSSTQSNDTVPSSSVTETVPSSEAVSNTESNNISSNTTTNTVPS
                     GNTSE*"
                     /db_xref="UniRef100_U5UIU8"
                     /db_xref="ssui:T15_1180"
                     /db_xref="U5UIU8_STRSU"
     gene            349634..350200
                     /locus_tag="pre3_saliva_scaffold_7_prodigal-single_406"
     CDS             349634..350200
                     /product="hypothetical protein"
                     /codon_start=1
                     /transl_table=11
                     /translation="MILFLKYKFFITVVVALIVTAIVYFSCRKTKYYQNLELNVHKFG
                     AILCVFTGAFVAFHQFTPATPQITTDNWKENGNRPYYQLADTHVELKYSIKDNKAVST
                     PSDSLKYQLTDLTDSTNKFGAINLQNYKQKYIDVLVVKEYHFNEKYNEMFSELNISKK
                     NKVYIGEIKQIPDSGNNAKNKAVAKKIK*"
     gene            350376..350660
                     /locus_tag="pre3_saliva_scaffold_7_prodigal-single_407"
     CDS             350376..350660
                     /product="hypothetical protein"
                     /codon_start=1
                     /transl_table=11
                     /translation="MEVSKPVGYVSVIVLALIAIGITFTNVKVTQMRNEQAIEYVRTH
                     DSGKVKVTDGTFNKPSKKVIAEIEAKHRHVTRKFVWPLKGGRYRVTITYE*"
     gene            350852..351310
                     /locus_tag="pre3_saliva_scaffold_7_prodigal-single_408"
     CDS             350852..351310
                     /product="hypothetical protein"
                     /codon_start=1
                     /transl_table=11
                     /translation="MPIMQEQIKLIDDFRDSSIEIGVEQDITLGGLTGPKLMFGMQSF
                     DPHYTTAYAKVATSGVYKLSDYKFKNYDDYKEYSDSLDEVVNKFPELSVGADSRTTEI
                     SIYYKKTDEMITAHVVPMILSIFNNFATANNVKVKIGQKSANRFVFRFVR*"
     gene            351434..351814
                     /locus_tag="pre3_saliva_scaffold_7_prodigal-single_409"
     CDS             351434..351814
                     /product="hypothetical protein"
                     /codon_start=1
                     /transl_table=11
                     /translation="MAKFVSIMSASEDHPIFIDADNILMLGATEIIFVAGETAKCHTI
                     WPFHYNKIVEKIKECLPYEWIELGYAVPELGPLFINKKYFKGLNFTDDNYDMIFERGN
                     YTQEITIPDLSIDEAIKIIDAISD*"
     gene            352024..352434
                     /locus_tag="pre3_saliva_scaffold_7_prodigal-single_410"
     CDS             352024..352434
                     /product="hypothetical protein"
                     /codon_start=1
                     /transl_table=11
                     /translation="MSKFMKFEAQIDGYLPELFVKVDNILMVTIDDVYFTQGGKLRER
                     ETPDWNDYSTWNFERITSQIKELSTDKWIDLSVVDSENKTKRFYIRKDSFVGLDSKNG
                     YYKLMVEHNGVNLSYQVRGLTRKGAREVVETFED*"
     gene            352456..352839
                     /locus_tag="pre3_saliva_scaffold_7_prodigal-single_411"
     CDS             352456..352839
                     /product="hypothetical protein"
                     /codon_start=1
                     /transl_table=11
                     /translation="MNKFVKFKTVADKPNFVAIDSIFMVTTNEIYYTYGNKIESAIIS
                     ENTYFDIVNRINSVNSDWIDVRDYVTDKNETSHLFVREKSIKGFIINYESYGLKLEHN
                     HLPAEVAVIAMTEDDAEGLIKYLSE*"
     gene            352939..353721
                     /locus_tag="pre3_saliva_scaffold_7_prodigal-single_412"
     CDS             352939..353721
                     /product="hypothetical protein"
                     /codon_start=1
                     /transl_table=11
                     /translation="MSNEAIVKKGEQIKAIDIELEDVNQQMSILKAKVDMLTSDKNRL
                     TKEIVDLKHNDNKTTNEQLVNKWVSKMKSKYDNKISVKHDDFIQRSYITVSLTVSSWR
                     QVSPQFAVTNNMSESQVKDYLHGIENTIKLFNEMAVQNMFENSNLSYGYIDEHSLHTI
                     ILPNDTDLNKFISLHLNDDGLVEVKIEDHVYHMPRYEAQLYGELTLVPDVREDEYGND
                     IGEYPFKLYEKQTINIKMLGSGLKLMLSEFDKSKAQFINPIK*"
     gene            353930..354697
                     /locus_tag="pre3_saliva_scaffold_7_prodigal-single_413"
     CDS             353930..354697
                     /product="hypothetical protein"
                     /codon_start=1
                     /transl_table=11
                     /translation="MTVFYTNLRIHHNVTSYPILQNLGNDSYKCDCIPSFDNTGILLY
                     KTVDDLFADNDNLSKFHHIYRVNDYGNICKLKSEYKSPKWVTNEVTKIEEIDYKELYL
                     SDTTSDNYKLFYVLNETTVPTLEGFELLANVVYGRALATTKIEEYLDILVYSPCVITR
                     RIIAEHTDNEKYLDILVEDYDEKVCDYLWPTNVSSTLIKKKQIKAIKEQFPNYTIISI
                     DDDLTADEVVSDLHIKPNPATGLTVDDIIEIGELIKK*"
     gene            complement(354724..355218)
                     /locus_tag="pre3_saliva_scaffold_7_prodigal-single_414"
     CDS             complement(354724..355218)
                     /product="hypothetical protein"
                     /codon_start=1
                     /transl_table=11
                     /translation="MKNNTFVDLATAYCHFTKRTGNIVDVTLTYWNDFLNFTAQTTDN
                     YEQSLTNHICKLLIQHLMKTYQIMPITVTDTVIKNVFSGETKSFLLTHCIDENINGIY
                     LFNLKGHIYIIGDIYDIDKNFYTITTLEGLVYTLSDYLSDQEKTKIIKDLYDVFKPYA
                     KVIV*"
     gene            complement(355389..355871)
                     /locus_tag="pre3_saliva_scaffold_7_prodigal-single_415"
     CDS             complement(355389..355871)
                     /product="hypothetical protein"
                     /codon_start=1
                     /transl_table=11
                     /translation="MSTKVDLRPAIQTLATEDLNMLTNIGIGHVLVDDFNNPYAHIEY
                     SLDSLNNVSIAQLNEDDIDGDFIVLQYSNGTFDELDIMDVLIHLGLVETDCFICDKVK
                     LCVPINKSDFDSYYKRFLVDGSLVCEDCRKQLHNKEIKLCDSCHRHVVYDDGYCSDCY
                     *"
     gene            complement(355890..356414)
                     /locus_tag="pre3_saliva_scaffold_7_prodigal-single_416"
     CDS             complement(355890..356414)
                     /product="hypothetical protein"
                     /codon_start=1
                     /transl_table=11
                     /translation="MKVDDKIDLRPAIQKLATEDLNRLLSVDIGELTYDVDLDGFRCD
                     SAYHLDDIKAVPLDVLVSAMESWQDLVLIYEGKKHSGPDGDSFDMKDVLKLLPVKYDK
                     CPICGEEKFCLPIKIDIDKFPYKYRETLEYSLENNEYICAECQQNLLDGNIGTCAICG
                     RLESGEDGYCSYCY*"
     gene            356545..357123
                     /locus_tag="pre3_saliva_scaffold_7_prodigal-single_417"
     CDS             356545..357123
                     /product="hypothetical protein"
                     /codon_start=1
                     /transl_table=11
                     /translation="MTLIEKSRNYTCEQIVKQETIKAFYDKLYEIFNSRPYLYDICKD
                     LIENGLNDYRDFEIFKLVEWKDDYIPNCHKKIKITSTIYNNTYIQFTYEYETEIGIDL
                     QTYFLNVSVCLQFDHGKPVFSAIGFNKDNCKSLLEIEEYYHLLDYGFSNGVLDEKYDA
                     KVYGFIRDNDRKLDVNISPSDFAYGIRKAIIS*"
     gene            357139..357645
                     /locus_tag="pre3_saliva_scaffold_7_prodigal-single_418"
     CDS             357139..357645
                     /product="hypothetical protein"
                     /codon_start=1
                     /transl_table=11
                     /translation="MTTLLDLSTLNKEELVKQETERKFYEALYNYFDDYSFLYDICKN
                     ILNGSCAQNYLIYEIGYTWMLVTINENSLTFTYAYRRLTPHEICFLSVDLRYNSGKFT
                     FENLTTEIDFDKLPFDTTKFEKITPLPTYYDEEVLWTGRASLKHAGNHYAITYPKEFC
                     QNIHKAIC*"
     gene            357744..358985
                     /locus_tag="pre3_saliva_scaffold_7_prodigal-single_419"
     CDS             357744..358985
                     /product="Transposase n=2 Tax=Lactobacillus salivarius
                     RepID=H7G1A8_9LACO"
                     /codon_start=1
                     /transl_table=11
                     /translation="VKLNIQVRLYPNNTMKTVLDSLCDYRRYCWNHGLELWNVLYEQR
                     VEMVPASLRKKSQLAIKDKTIKFSKEEQELLDMFPSPSHYVVQNLMVKDKEDWQYLLS
                     SRVLQRTIRDLANAWSAFFNSQKSKQKVGKPSFRTKKNPKQGFKTDRARIINGKLVLD
                     KPHAYKDDWYGISFKGYDLPDGKIKHCAITKVNNTYYASLTIDCPEQHLTKTGKKTAI
                     DANVNHFDYTDGSFAVCPKQLDTLYAQIKHCQRMLARKRKVNGKKAAQSNQYFEVRTK
                     LQRCYRRAANIQNDLLHKFTTTIYHNYDTVVIEDLNVQAMQMSKKAKNLHRSLFGRFR
                     YQMEYKAIKFNKDLIVADRFYPSTQRCSNCGYVKTGDDKITLSGNAKHGTKHNEYVCY
                     ECGFEADRDYNAVLNLLALAK*"
                     /db_xref="UniRef100_H7G1A8"
                     /db_xref="lsj:LSJ_3097c"
                     /db_xref="A0A089QIS4_9LACO"
                     /db_xref="H7G1A8_9LACO"
     gene            359171..359596
                     /locus_tag="pre3_saliva_scaffold_7_prodigal-single_420"
     CDS             359171..359596
                     /product="hypothetical protein"
                     /codon_start=1
                     /transl_table=11
                     /translation="VINNIELTQEEFDLYKKGGTIDDIVKRRDANLTDTEKEKLAFEQ
                     KIAKLFELVNDNNEVVMMHQDKKGWHYTNSYVELYIEIKAIKFDENEIFDKIKLYINQ
                     DNNIFETVDLYGLDGLIEFLNDCVVWIDKVQKVMDDCPF*"
     gene            359969..360712
                     /locus_tag="pre3_saliva_scaffold_7_prodigal-single_421"
     CDS             359969..360712
                     /product="hypothetical protein"
                     /codon_start=1
                     /transl_table=11
                     /translation="MTNDSQFVQVKTAVTDLFKQIDNKPSFEQDKLKEKLNSQFAEIV
                     KVIEQANAEINKYTTERDAIKTEQFNKRIAKLDAFCKAHEGTSFDILKPYTVNVFVCG
                     ETYSIDIYNDDYLDSKLQKIGDLLKISKQLDKSNVNHRLKKNYYPFGGVDKIRLILDK
                     FGQIGFDFTIEKDDTVKLKAEYVSDSLEYIKRQIDPFTTFEVEVGTRDHDELYVTIKS
                     TNQCKLADVAIKMQQLAEHVSDNIDFQAK*"
     gene            360729..360995
                     /locus_tag="pre3_saliva_scaffold_7_prodigal-single_422"
     CDS             360729..360995
                     /product="hypothetical protein"
                     /codon_start=1
                     /transl_table=11
                     /translation="MAETKSYSCKYNYKFHVSNLNPRFFPGEPDKHVKIIANTISAIE
                     TVTVSNQLFFEIVTTAGLVYYCKPKNLPNRFYINFNLNFDYKYK*"
     gene            361310..361792
                     /locus_tag="pre3_saliva_scaffold_7_prodigal-single_423"
     CDS             361310..361792
                     /product="hypothetical protein"
                     /codon_start=1
                     /transl_table=11
                     /translation="MTHTEVIIGLSSLIGFFGPLLIFGILKLTKRNLDNHEIIDCFLT
                     LVAFISGIILMLWLIIAPASAISREREATESAKVKAVLKDANLSELQDYFVNKLGSDD
                     IAYNKETKKVIIDTNESSQVNEIAAIDKELAKNDKIKSVEFTRAGGKGGLIILIINLK
                     *"
     gene            complement(361837..363744)
                     /locus_tag="pre3_saliva_scaffold_7_prodigal-single_424"
     CDS             complement(361837..363744)
                     /product="hypothetical protein"
                     /codon_start=1
                     /transl_table=11
                     /translation="MLQHNVKQRSLHDLANDFKLDAVQVYANSQELQGNLNVLPQFDS
                     NRMIDFAKTRISKYIDSFNKDLYVSKGWKNNHLVIEYTNEGSYQAVDNVENISVSALT
                     GYLLRQPAKVAKEIVERISESYRDEIGRVILDAKNIQQSAFVATVKSRITPFGTSING
                     DFEFPNEFVGAILAGGKQLKDVIPYEKLYDLVGENIKDLFGQYLEYGPGIGVDKLLKL
                     LKTEITYDFEPVDDIEGGGFDNVTATMRLTFASTKFDGDSLAKMKDTINKLYKTKLPE
                     FLRTSSFAEGILQKYVDDEDLMKGQVVKNVPLVKLEYPDFEGVDGYDLRLSKTGDNGI
                     YVDFFIDTDLFSLSDMIYDMTDYKWISETLVKEFTERADENGLIVENFKVDSSSDLII
                     YGDIKAKHVRKMYQDGSFRQLTIEIDKQMPEIKKEISALQDKAVEKKFEKKFETVELE
                     LRTVECYNAGFPLYNFIVYIKASLVEISNKLDIALQNTGSTDIYVELLSDNITINVPK
                     GLLDKYNVSINDFTDVKAYITKNYTFDFDFNVDSLRVKYYDIIKEKIKNFSSTVCANQ
                     REFGLKFIKLGGWSPEERENLNPENFRIKTYETRQSEFYLDNVLAKDTGDKVELSTDK
                     LIKLKYSVFLH*"
     gene            complement(363763..364332)
                     /locus_tag="pre3_saliva_scaffold_7_prodigal-single_425"
     CDS             complement(363763..364332)
                     /product="hypothetical protein"
                     /codon_start=1
                     /transl_table=11
                     /translation="MTEKKIDIRDYIEIIGDAKSGSANNFFSSAIINDKKALKQVTDN
                     TLKTINADIQKRMIADMGNVFNDSATFAPIKQWLISEHNIREMLAHGGLENEGFDIKL
                     ASHYSKDSSKTFWVETSQGSTYADFNFDLYYNLEVSDDTIIDLVSSEISKIDLTTYID
                     KLDKKKIYQIKNYRHKLYFDSKLLEDKKI*"
     gene            364598..364846
                     /locus_tag="pre3_saliva_scaffold_7_prodigal-single_426"
     CDS             364598..364846
                     /product="hypothetical protein"
                     /codon_start=1
                     /transl_table=11
                     /translation="MKTKVVTHEYNVIPEGMTFRKFIRTGIAERDMTIKDLCRECDMD
                     YHQFSTTYRQRKIRPDWIVRIAEYFNVELKELILMDAK*"
     gene            365032..366810
                     /locus_tag="pre3_saliva_scaffold_7_prodigal-single_427"
     CDS             365032..366810
                     /product="hypothetical protein"
                     /codon_start=1
                     /transl_table=11
                     /translation="MSETIVFKGNKREFKKPIELALKYKSNIERLMAFRDFVCKIKQA
                     DELNNKGKPKDYSADDIYGMLISFLDIKYYVIENTQTDKTEIKFYIVNYDSPLGLYTE
                     FDLPAWLNAISNFIKIKSITRVYSELNFKFANLDKDTIQMTKIKPLKLPDNDIILAQN
                     GILDLKNNIFARNIVPYDYHFTTALPFKILPVELTDFAMIEIVKRIINDWASGKKTSK
                     KYLYQLSFSAIDGNGRHVYNIIKGGGGNGKSAFLNILEHIAGEKYTVKLNIDELGDDN
                     ALEQITESKKLIIGHDMATDAKLSKAVNGRLKQFITSEPFQYGRKYKSNALCVTNGLK
                     IQSTNTDVSFFENTPAIKRRINVFQWTDVVYSDLNKSDLGFDLDALIDGSNKKSQAFY
                     EAFIALTIANYKPFDKFDLPEESRKLTDQMISDNDQVENFLTWLVEQELNVGSYPNIV
                     MYIMYCEWLRLENPKATPLKRNTFSNRFNNRQNDYGFTLSKSAQSVSTISDLEFNLRA
                     LNSGYFRYPITIPKATKYRRIEFDNKISDKEIDEFIFKLKGFKVGNYDNLSYKEKLIL
                     YHLIGLMNDDAIAYYQTFVSDTVEAK*"
     gene            368202..369050
                     /locus_tag="pre3_saliva_scaffold_7_prodigal-single_428"
     CDS             368202..369050
                     /product="hypothetical protein"
                     /codon_start=1
                     /transl_table=11
                     /translation="MSFIKIFSKDKQSKNSLYESVLAKYEKKHSDIFVDTCNLMNAIE
                     NNSEFLKSISRDFKPMNCYLERTIPSKFGRTYNYRIVHGCDYSNSFSCQITTDNNFKL
                     TFVVDLYFPTTIRISAVKMSDTYFDNKKVIFDVLDKSLALINEILTEELDRIKNIIMQ
                     LNLVYKDYPLNPSKVNDDLNEIRKAFLHNIKQLKDYRGFYLVPHEVNLKYNSFYIIDE
                     SGQPKHFIEQVTYGETRQFIPSEVKFVSAESFDNYALAMNLLRRKFDTTFDIYDNFEK
                     IDIPDA*"
     gene            369797..370690
                     /locus_tag="pre3_saliva_scaffold_7_prodigal-single_429"
     CDS             369797..370690
                     /product="DNA-entry nuclease (Competence-specific nuclease
                     ) n=1 Tax=Lactobacillus pentosus KCA1 RepID=I9KYF4_LACPE"
                     /codon_start=1
                     /transl_table=11
                     /translation="MKNTFKKVASLTAVALMSLSMATGCAKAETQSNSIYDRSISQDV
                     SDSYNAIKKAGRKAKDYADTHSPKDVVESGKSKYRKAKDKVKKSVDEKTSNQTQASSD
                     ADLANLEANGQKFVTVNDNKSTLEWTWTTNKIDYSNLDSLNRAGKATAYLDKNNYGKS
                     KGRESQKWSPTGWHNQKRNQDRGHLIAYTLTFNFDANGNFKKGEKGSIDNPKNLITET
                     SDMNRGIMQDYEEQVRDSIKAGHKVIYEVTPIFRGDELMARGVHAQAISDDKSLNFNV
                     YLFNVSDNYTFDYATGRSTKN*"
                     /db_xref="UniRef100_I9KYF4"
                     /db_xref="W6TBV8_9LACO"
                     /db_xref="lpr:LBP_cg2339"
                     /db_xref="I9KYF4_LACPE"
     gene            370970..371308
                     /locus_tag="pre3_saliva_scaffold_7_prodigal-single_430"
     CDS             370970..371308
                     /product="hypothetical protein"
                     /codon_start=1
                     /transl_table=11
                     /translation="MLIEFSLQLQLESNPHEMDVIMDEAETYVAEHYGIRNAQLVNIS
                     NLRNPAGPDFTFRAQIPNLSIFKLINKIADATVFGDGDEMHYDLSRRTDPDFSPRAYM
                     YECYGDILNE*"
ORIGIN      
        1 TATTCTTCAC TATCCTAACA TTTATTCTAC GTGTAAAATT ATATTCCTCA ATCCCCTCAT
       61 ATCCAAATAC AGACGGGTCA ACATATCTTA CCGCCTTATA GCCCGATACT TCTACCAACA
      121 ATACCTCAGG CACACCTTTC GCTTTCGCAT AATAAATTCC ATCTACCAAC TCAATCTCAT
      181 CAGCCTTCCT ACTGATAACC TCTCGCGCCC ATCCTATCTC CTCTCTCTTC TGTGCAATCA
      241 TCGCCTCAGA CTCACAAATA AATGCCTCCA ACTCATTTTT GCTCCTCTGC CTCATCGTAG
      301 CTCTATTCAT AATTACTATC CCTCTCACCT ATACCAATCA GGTATACTTT TATTCACTAA
      361 CCAGTTTTTT CATAACACAA TTGTTATAAT TTAAAGTAAA ATAAATTCAA ATGCCAACAC
      421 AAACTATCTC ACACTTAAGC ATCGCTTAAT CCAAAATAGC TCAATCTTGG CCTACTCTTT
      481 TATAACTTAA ATTAAATAGT CGATGGCGTT TACAATAATA TTTAAAACTA GGCAAATCAA
      541 AACCAATACA CCAAACCACC ATTTGCCAAA TCTGTCTTTT AATGCCGGAA TCATAAACCC
      601 TAACAATATC CCAATCAATA CACTACAAAT CAATTCCATC TCCTTTTACT CCTTTCCTAT
      661 TTATACTCAT ATTTTACCAC TTTTTATTTA AAAGTAAACC TTTTTACACT TTGTAACACA
      721 ATTGTAATAA TTCTGACAAT TTAAAACAAA ATAAAAACAG TAGCTATCCA AACTACTGCT
      781 TTTATCAGGA GGAACCTATG TTCTCTTCCA ACGTTAATCC TTACATATTA TAACATATCA
      841 GATTTAAAAG TAAACCCTTA TTTTACTTCA TAATGTAATC GTAATAATTC TGACAATTTG
      901 GGGCAAAATA AATAGTCTGA ATGAATGGTT TAATTTAAAA TACCCTTTAC CGCTCAATCA
      961 AACTATTTAT TAGGTAAATC TTATGCTAGA CTTTTAATGA AGTTACATTA TATATTATAG
     1021 CACAACTAAT TTAAAAGTAA ACCCTTTTTA TTAATTTTAT TGCAAGGTTT ACTTTTAATT
     1081 TAATTATAGT ATAATATATG TATTAAAATT CAAAGGATAT TATTATATGG CACAAAAATT
     1141 TATTAGCTTT TATTTTCTTG ACTGGTCCAA GGATGGCGAT TATTTCAGTA CTAAAATTCA
     1201 TAGAGTTTAT AGCAGAGATA ACCAATTCAA TGACATTGCA ACTCAGGATG TCTACATTAA
     1261 AGAACATAAT TTAAGCAAAC GTACAGCCCT TCAGCTTGAC AAAGTTACTG AGGTTGAACA
     1321 AGTATTAGTT GATATTCCAG TATTTTATGT AAAATATGGA ACAACTTATT ACTTTTTATC
     1381 TTATAGCGAA GGCAATAAAC TTATCGATTC ACTACTAACC ATTAATGACT ATAAAAAATA
     1441 AATACATTCA AAGCTCCATA TCTCATCCAT ATGGAGCTTT TATCTGTCCA GAGTATAATC
     1501 ATATACCGAC GACACCAGAC GCGATACAGG ACGAATTAGA GCTGTTTAAG ACAATACAGC
     1561 CTAAAAGTAT GCTATAAAAT TTCCCAAAAA AACCAATTTA ATGCCCACTA AAAATCAATT
     1621 TTTAGTGAAA ACTTAAACGA AGCTTTATAT ACCAATGCTT AAATAATTAT GCTATCTTTT
     1681 AATTGGTACG CAATACTTCG TTCACAATTT CATTAAAAAA TTGAGTTAAA TGGGCTTGTT
     1741 TTGATTTTTT ACGGGGAGTT ACAAACTTAA ATCAATTTTA CTTATAAATT TTTATAGCAT
     1801 ACTTTTAGCA TGTAATAAGT CTTTTTATTG CAACTGAGTA AATAAAAAGA CCTTAAAAGG
     1861 TCATTTTTTT TAATATTTTT CACTTAAAAC TGTTTACTTT ATTTCAGATT TATGATATTA
     1921 TAAATATAAA TCTGAAAGCA ACTGGGCGAA GTGATTCCCC TTAAGAATTA GCATTTTGAA
     1981 CATAATAAGT TCACAATCTG TTAATTCTTT TTTTATGTCA GAAAAATCAG GGTCCTGTAA
     2041 TTCAGCTTTA AACGCTTTGT ATGTTTCATC AGTAATCTTC GGATTTGAAT TAATCAATAA
     2101 TGCAGAGCGG TTATTCTCAC TGACGCGAAG GCTCTCATTA TAAAATAACT CATTGACAGC
     2161 TCTAAAATTG AAGTCGTTAT TTTTTTCCAA TGATTTGATG CTACTACGTT TGTCACTCAT
     2221 TGTATAACCA AATTCCTCAG CGACTTTTGT CAAGCGTCGT GAAAATGGAA TCATTTTCAT
     2281 TGTTTTACTA CCGTTCAATT TTGACCAGTA TTTGTATCGC TCATACAAAT CATTCAATGG
     2341 TTGTACTTTA AATGGCACAA GGTCTTGCTC AACTAACTCT TTAAAGAACA TATATACTTG
     2401 GTCTGCATTG TCTAACATTT CTTTTGTTTT TGTTGACGCA GATGTAGGGA CTGTAAACGA
     2461 TTCAAAGTCA GTATAATTTT CCAATAGGTT CAATAAAACA ACTGAATAAA AATCGGGATT
     2521 TCCTGGTAAT CTGTCAGTTC CAATAAGCTC ATCTAAATTA AATCCAAGGT CGTCTTTTGT
     2581 TAACTTACTA AAGTTAACAT TTGTCCATGG GAATGAGATG AGACGACGCT TAATAGCCGT
     2641 TGAATTTTCA AAAATTGAAA TTTCAGTATT GGTATTTTGA ATTTTCAAAC CGAAACACAA
     2701 ACAAATTTGA TTGTCTTTGT ATTTAACAGG AATTTGAAAA CCTTCACCAG TAGCTAACTG
     2761 TTTGAAACGA CTAATTGTTT TCTTTGAGAT TTTTGTATCT GTTGGTGCTT CGTGCCCAAC
     2821 AACTAATTTA ATTGATTCAT TTAATGGTTT AAGTGCTCCA TCATCATCCA ATTGGTCAAT
     2881 GTTAAGACGA ACGGTATATT GTTTACCGGC AAGATACTGA CAGATGTTAA GGAAAGCGGA
     2941 CTTACCATTA CCACCTGTAC CCTCAAGGAA AATATAAGAT TCACGGCCAT TACCATCAAA
     3001 TGATGAAAAC AATAATTGAT ACAAGAAAAT TAGGTTTTCA ATGTCATTAC TTGACCAATC
     3061 ATCCATGACA CGTTTAAATA CAGTATCATA AAACTTCAAT GTTTCATTAA GTTGGTCTCT
     3121 AAACACTAAA GGTACAGATG TTTTGTGAAT AAATTGATAC TCGGTATAGT CAGACAAATC
     3181 ATGCTTAATG GTATGATTTT TAATGTCAAT AACAGCATTA TCCAACAAAA TAATATGTTT
     3241 AGGTGCAAGG TTAAGATAGT CAATATCAAT ACCTGGATGA TTTGCTTTAT AGAGGTCAAC
     3301 TTTCAGTGTA GCCAATTGAG AGTTGATTGT TTTTTTAATA TTGTCAAGAT TATTAGTGAA
     3361 AATAATCTCA TCATAAGTGG CTAAATGGTT AATCCACTCA TCAATATTCA ATGGTTTATA
     3421 GAGTAAACCA TTACTATTGT CATAATCTTT AATGTAAGGA ACAGACAATG ATTGTCCACA
     3481 GTCATCTGTT GATTTAAGCA AGCGAATCTG TAAGACATTC AATAAGAAAT GAAGAGTTTT
     3541 ACTTGAATTA AGTTTTAAAT CTTCACCTTT ACCATTAATT CTTAAAAATT CGATTTGTGC
     3601 TTTAATTTTA TTGTCAATAT GTTTTTCAAA GTCAGCATGA GACTTTAATT TTTTGTCCTG
     3661 ATACAGTTCA AGAAAAGATT CAGGAGAATC CTCAACTGTA AAGACACCAA GCTTAGTTGT
     3721 CATAAAAATA GTTCCTTTCT TATATATAAA AGATAATTGC TGATATACAA GCAATGCAGA
     3781 TTTTAATTAC TTAGTACGTT AATTATACCA TAGATTTTAA ATAAAGTAAA CGGTTTTGTC
     3841 AAGATGCAAA GATAAAAAAT TCATCTTGAC GTTTTTATCT TGACGTACAC CGTCTTTACA
     3901 ACCATAAGCC TTCATCAGCA TACACTAATT GATGTGAAAT TTATCTTGAC AAGTATCTTG
     3961 TCAGACCTTG GTCTACTGGT AGACAAGCTA TTCATATATA CCATGTAAAG ATACTTACTT
     4021 ATTTTTAATT AATAATATAT ATAAATATGA CTATTTATTT AAAAATAATT TTAAAATTAA
     4081 AAGTTGAACA ATATATATAT TGTTCAACTT CCTTTTATCT TGGCGATTCT ACTGCATTCA
     4141 CTTGAGACAA ATGCCTGGAA ACGAAGGAAA AAGGGATGCG TAAAGATAAA ATCTCCATCT
     4201 TTACGCGTAT CTTGACACAA AATTTCAAGA GTTCATCTTT TAACTGATGG TGAGGATAAA
     4261 GATAACGTCG AGAAAATGCC AAGATAAAAC GCCAAGATAA ATCCACTTTT TTGCCATCTT
     4321 GACATTTTCC TGTTAATATT TAAGTATATT AACTCATATG AATGTAATTT TACACCAATT
     4381 ATTGTATATG ACAAGTTTAA GCGATTTTAC AAACGTTGAT ATTGACAATA TCCTGATTAC
     4441 CAATACATAA ACTATAAAGT AAACCTTTGT TCAACTTTTT AATAAAAAAC TCAATTTAGC
     4501 TGATATATCA GCAGTTTATT TGTATTTATA AAATTAAAAG CTTAGACAAC ATACTGATAA
     4561 ATCAATCGGA ACTAAATTTT TACTGAATAG TTGGATAAAG GTTTACTTTA CATATAATTT
     4621 TTTATTATAC CATAATATTG GTGTAATCTT AATAATAAGC TGACGCGCAG TGTAAAGTTA
     4681 TTAATTTTAA AAAGTCAAAA TGCTGCACTT AATTAGGCTT ATGATTATCA GTACTTTCAG
     4741 AGATTTCACA TTAATTTTGA CCGAATTTTG TTATAACTTT TCATTATAGC ATACTTTTAG
     4801 CATGTAATAA AATGGAAAAA GCCTGTAAAC TCGCCGGCTA CTATAACGAA TGTTATTTGA
     4861 TTATGGCGAA TTTTATGGCT TTTATATTTA TTGGTACTCA AATAGTGCAG ACTTTTAAAT
     4921 AAGTGAAATT ATCAAAATTA CCTGTCAAAA TATTTTGCTA AGATAAAATG TCAAGATGAT
     4981 TTTAGTTAAG TCCCTATTGA TATTTTTATC TGTCAAGATA TTTTGTCAAG ATTACTGTCA
     5041 AGATTATTGT CAGGATAATT GTAGAGATAT TCGTCAAAAT TATTGTCAAG ATAGTTTGTT
     5101 AAGATAACTG TCAGGATATT TTGTCAAGAT GTTTGTTAAG ATATTATATT AAGATAATTG
     5161 TCAAGATAAC CGTCAAGAAG TTTGTTAAGA TATTATATTT GTAAAGATAA TTGTCAAGAT
     5221 AATTTGTAAA GATTATTGTC AAGATAATTT GTAAAGATAA TTGTCAAGAT AATTTGTAAA
     5281 GATTATTGTC AAGATACTTC GTCAAGATAA CAGCCAGGAA AATTGTTAAA ATAAAAGTCA
     5341 ATATTACTGT CAAGATAATC CATTAAACTT ATATTATTAC TTGTAAAACC AATTAAATCT
     5401 CAATGTGAAC ATAGCATAGC TATTTAAAAA TTGAGTTTGT CATGGTTATT CAAGTATTGG
     5461 TACTATTAAA TTGCAGACTC TAGTCTTAAA TAATTCAATA ATACCATACA TTTATATTTT
     5521 AAAAATGATT TTTGTAAAGA TGAAAAGATG AAGAATTCAT CTTGACATTT TTATCTCGAC
     5581 ACGGTTTTTC GTTTATGCAA CAATATCTCG ACACCATACA GCAATTAGTG TAAGATTTAT
     5641 CTTGACAAGT ATCTTGTCAG ACCTCGGTCT ATTGATGGAC AAGACTTTTA CTTATATTGT
     5701 GTAAAGATAT ATATTTATTT TTTTAATTAT TTATATTATA TATAACTATT TATTTAAAAA
     5761 TAATTTTAAA ATTAAAAGTT GAACAATATA TATATTGTTC AACTTCCTTT TATCCTGACG
     5821 ATTCTGCTAC ACTCACCTGA GACAAATAGC TGAAACGGGA GGCAAAACGA ACTCGTCAAG
     5881 ATGAAATTAC CATCTTTGCA CGCATCTTGG CAAAAATTTT TGACAGTTAA AATTTATCTT
     5941 GATACACAGT TAACGGATAG AGTTGAAAAA ATGTAAAGAT AAATCGTCAA GATAAATCCC
     6001 TTTTTTTGCC ATCTTGACAA TTTTCAACAC TAATTATTGT ATACTCATAT AATAAATCTG
     6061 TATTATACAA CTTATATTGT AAAGTGTAAT TTTAAAAAAT TTTAGTAATT CTGATGTAAA
     6121 CAATGCCATG ATTATCAGTA CATAAATGGT AAAGTAAACT TTTGTTCAAC TTTTTAATAA
     6181 AAAACTCAAT ATGATTGATA CATCAATATA TTCAATGAGT TTGATATTAC TGAAAGTATC
     6241 AATATATACT GATAAATCAA TCATAACTAA TTTTTTACTG AATAGTTGGA TAAAGGTTTA
     6301 CTTTACATAT AACTTTTCAT TATACCATAA TATTAGTGTA ATTAACTATA CTTACTGATA
     6361 ATCAATAGGC GATACTAATT TTTGTAAAGT CAAAAAACTG CACTTGATTG AATCCATGAT
     6421 TACCAGCAAT TTTAAAATCG TTACAATTAT CTTGACGAGT TTTTGTCATA ACTTTTCACT
     6481 ATAGCATACT TTTAGCATGT AATAAAATCG AAAAAGCCAG TAAAATCGCC ATAATCAGAT
     6541 AACATATGTT ATAGTAATCG GCAAATCTTA TGGCTTTCGA ATATATTCGT ACTCAAACAG
     6601 TGCAGTGTTT TGTACAGATA AATTTATCTG ATTTTATGAT TAAAAGTGCC AAAATTAATT
     6661 TTTTGTCAGG ATAAAATGCA AAGATGGAAT TTATTAGGCC TGTATTAACC AATCATATTG
     6721 ACACTTTTCA GCAGATTATC TTGACAAATT CATTATTACT TGTAAAGCCA TTGAATCTCA
     6781 ATGCAACATA GCATAGCTAT TTAAAAATTG AGTTTGCTAT GGCCATACAA GTAATTGATA
     6841 TTATTAGTTT GCAGCTTTTT ACGGCTAAAT AATTCAGTAA TACCATACAT TTATGTTTTA
     6901 AAATTTTAAT TATGACAGAT GAAATTTTTT GGACAGATTC TGTCCGGATA ATGTGTCCAA
     6961 AAACTGTCCA ATGTCTTTGC TTTATGTCAG AGCAATTTCA TCACTATACA GCAATAAGTG
     7021 TGAATTTTAT CTGTCAAAGT ATCTGTCATG AACCCTTTTT ATTGGTGTAC AAGTATTTTA
     7081 TTTATATAGT GGACAGATAA TTACTTATTT TTAATTAATA ATATATATAT ATATGACTAT
     7141 TTATTTAAAA ATAATTTAAC AATTAAAAGT CGAATTCTAT ATATAGAATT CTCCTTTGCG
     7201 TTTTTCATGG TGCATCTGTC CATCTACTTG GGAAAATAGC TGGAAACGGA GGCAAAACGC
     7261 ACGTGACAGA TAAATTGGAC AAATTTGTCC AATTTTGGAC ATTTCATAGG TTATTGTGTT
     7321 GTCGAAATAC CTGATGCCGC TAACATAAAA ATTTTTGGAC AATTGGACAA ATTGATTTTT
     7381 GGCCAAATTT AGCCTTATCT GTCCAACTGT TCAGTTTTTA GTTGATTTTA CGGTATATTT
     7441 ATATGCTTAA ACGTATTATT ACTGCATATA TTGTATAGTG ATAATTTTTC TGATTTTTTA
     7501 ATTTTCAACA CAAACAAATT ATTGATAATC AGAGTCTAAA CATCAAAGTA AACCTTTGTT
     7561 CAACTATTTA ATAAAAAACT CAATAAGCTT GTCATATCAA TAACTGAATT ACGTTTGAAA
     7621 TAATTTAATG CTAATCGATA TTCTAATAAA CCAAGCAAAA CTAATTTTTT ATGTAATAGT
     7681 TAGACAAAGG TTTACTTTGC ATATGATTTT TAACTATACT ACAATATTGG TGTAACCTTA
     7741 CTTAAGTATT GAGTAGTAAT GTTCAAGATT AGTTTTGCAA AAGCTAAAAA ACTGCACTTA
     7801 ATTAAACCGA TGATTACCAA GTCTTTAGTT AAAGTGTCCA AAATTTTATT TGAATTTTGT
     7861 CATAACTTTT CACTATAGCA TACTTTTAGG CTACAATAAA TTAGTCGAAA ATGGAAAAAG
     7921 CCGTGAAAAT CGCCTTAATT AAATAGCATT CGCTATAGTA ACCGGCGAAT TTTATGGCTT
     7981 GCGTATATCT TCGTACACAA TACACTAACA AGGTGCAGAC TTTATACGGT TTATAATGCT
     8041 ACTGATATTT AAGGTTTACA GTGATTTATT TATATGATAT AATAATATAA AATATAATTG
     8101 ACAAAGGAGT ATTTGAAATG GCAACTGATG ATTTAAGTTC AAAAGATTTT GATGGGGTGA
     8161 TGCCTTACAT TAAACTTTTA GCAAAACAAA AACATTTAAC TGTCAAAGCA GTTTGCGAGA
     8221 CTTTAGGTCT AAACTACAAC ACTGTCACAA GCCAAATGAA ACGGCAAATT AAAAAAGAAA
     8281 CAGTTAAGCA AATTATCACA TATCTTGACG GCGATTGGGA TGAGATTGGA CACATACTTT
     8341 ACATTAAAGA CCGTTATCGT TACTTGCATA AACTTGGCTA TTAAAATCAA TTTTTTATCC
     8401 ACTAAAAATC AATTTTATAA CAAAAACTTA AATGAAGCTT TGTCTACCAG TTAAAAGATA
     8461 GCGTAGCTAT TGAAGCCTTG GTATTAAAGG CTTCATATAC GTTTTGATTG AAAAATTGAG
     8521 CTAAAAGGAC GTGTTTTGAT TTTTTATGGA GAACTACAAA CTTCATTTTA AAATAAGTTA
     8581 TTTTTATTAA AAGGTTTACA TTTATGGCGG ATGTGGTATA ATGTAAATAT AAATAAAAAT
     8641 GAGGTATTAT ATGAAATTTA AACGACTACT TTTGAGCGGA CTTGGATTAA GTACACTTGC
     8701 GGTTTTGTCT GCTTGTGCAT TTAGTGGTAA GGAAATTACT CATATTGATT TTAAAGAAAA
     8761 AACTTTTAAA GAATCCAATA TTAATACAGT TGCACGAATT GAGTATTCAA CTGTAGACAC
     8821 AGCTGACACG TCTGGCGATA TTAGTTATGA CGAGGCTTAT GGCATTGCTG TTGGCCGTTC
     8881 TAATAAAATC GAGATTAGTT ATTACGATTC AAATAATAAA ATTATCACTA ATGAGTATGC
     8941 GGATTCAATT CAGAATGCGA TTACACAGTG TCACGGCCTT GGGTCCACAT TATATTATCC
     9001 TGAATCAAAA GGTACAAAGC TTGATATGAC GGGTAAAGAT ACGTTTAAAG ATGACGGCAA
     9061 GGAAATTCAC CAAACCGTCT ACTTTGAAAC TTTGCCACCA GAAAAGATTA ATCGTAATGC
     9121 GCTTCGTAAA GGTGACTATT ATGACGGCAG TTTAATTGCA AAGAAAGTTA AAGAAACAAA
     9181 ACGTACACCG ATTTGGAAGA CAGAATCACT TGATAAATCC GGAACGTTTA CGTTTAGGTA
     9241 TTCTTATGAT AGTTCGTATG TCATGCCAGC AGGAGATTCA GTGACATTTG TACCTGACAC
     9301 AACCTACCGT GATTATACAT TTGCAGTTAA AGGACAATCA GTTGAGAGGT AATTAAATGA
     9361 ATCCTGAATA TAAAATTTGG TCTGTGAGTA AGCATAGAAT GCTTAACCCT AATGAATTTG
     9421 AGATGGCACA ATTTGAGTTG CCAGATAATG TCATTTCATA TCACATTGAA GACCCTGATT
     9481 TTAAGTTATT ACAATGGACA GGTCTGGTTG ACAGCACTGG TACAAAAGTT TATGACGGGG
     9541 ACATTTTGAG ACATATTAGT CAAGACTTTA ATCCATTTAA AGTTGAGTAT TGTGTCAAAG
     9601 AAGGTCGCTG GTTAGGACGT GAGATTGGCG GAACGTATCG CATTGCGATT ACAGAAGATA
     9661 TTTTGAAACA TTATAAGGTT GAAGGGAATA TTTATGAAAG TAAATGAAAT TAGTAAAAAA
     9721 ACAAAAACAC ATTATGAATT TATTTGTTAT TATGAGCATA AACGAGTTGC TTTAATTGAA
     9781 CAAACATTAG ACGCATTATT TAATAGTTAT GCCGTGAAAG TGCTTGCCTG GTTTACAAGT
     9841 AATGATTTTG AGTTTGTGAC AGATGCTTAC CGTACTATCA CTGCGGCATA TGATATTTCA
     9901 GAAGAAAATC AGGACAAGCT TATTGACGAT TTGGTTGACT ACAACAATGG TGAATTCGAT
     9961 ACACCTTATA AAGTTGAACT TGTAAAAACC ACTAATAATG GAACAATTGT TGAGCGTATC
    10021 AACTTTGAAA TTGAAAGCCG TGATATTGAA GAAATTATTT ATGACGACTA TTTAAATGCT
    10081 TTTCCTGATG AGTTGCTTGA TAAATTGATT GCTGAAATGT CTGAATTAAT TAAACCTGAT
    10141 ACTGAATTTG TATTTGACAG CTCAGTTGAT TATAGTCTTA ATGAGTCTTG GAATAATATT
    10201 GAGTTTGAGT CACTTAATTA TTACAGTGGT ACCATTGGTG GACACATTCG CAGTTGTATT
    10261 TTTGAAATTT TAATGACTCA AAATATTCGT AACGTTTCCG ACATCAGTTT TGATACTCAA
    10321 GAAGAAGTCA TTTATCTCGA CACGGATAAA GGACAATTAA TTATTTGTTT GGAAGGTGAA
    10381 GACTAATAAT TATAATAAGA AAGGAATATT TATGAATTAT TTATTAATTG AGCGTCAATT
    10441 AATGATGACA CAACAAATTC TTGATATTTA TTCAGATGAC ATAATGGCGC TGTCACTCGA
    10501 ATTGGTTGAA GATAATGGTG AAACAAAAGT TGTATTATCT GACGAAGTGA CTAAGTGGTC
    10561 AATTACACTT GATATGGAGC ATCTTGAAAA AACACTTGAA AATCTTAAAC AAAGTTATTA
    10621 TGCGTTGAAA GCTTTAAACA GTTTAGGTTT TGAACTTGCA ATGAATAATT TTGTGACAAT
    10681 TTGGTCATTT AAAAAGTATT ACAAAGATTG TTTTGTAAAT GTTATTGTCA ATACGGGCAA
    10741 TCAACCTGAG AATATGTTGG TATCAGTATT TGTACATAAG CCTATTAGCG ATACAACTGA
    10801 GTTAGACAGT GATAAAGCTG AACACTTTTT AAGCTCATTA ACTATGGCTC AAAAAGTAAC
    10861 TTATGATTAT GACAAGTATA GTTTAGCGGT TCATTTGTTG AGTAGCCGTA TCACTAAAGA
    10921 CACAGCTGAT AAGTTTACAG AGACTATTGA CAATCTGTCT GTACAATTAG CTGATTTTAT
    10981 AGTTGAGGTT TGATATGCGA AAATTAAAAT TAATGTTAAT TTTGTCAGTT AGTTTGCTTG
    11041 CTTTGTTTAC GTTGTCAGCT TGTAAGATGT TAACAGCTCA TAAAAGAATT ACAAATATTA
    11101 AATTTACTGA AAAAACATTT AAAGAATCAG ACACAAAGAC AGTTGCAAAG ATTGAATATC
    11161 AAACAGTTGG TGAAACAGAA GCTGAATCGG ATATTGACTA TAATACAGCT TTTGATTTGG
    11221 CTGTCAATCA AACGGCAACT ATTAAAATTG CATATTATGA CAATCAAAAT AAAGTTATTG
    11281 CGACTGAATA TGCACCGTCA ATACAAGATG CGATTGACCA AAGTCATGGA ATTGGGTCTG
    11341 TGATGTTTTA TCCTGAATCA AAAGGGACGC ATCTTGAAGT TTCAGGTAAA GATGAGATGA
    11401 CAGGCGACAA GTCATTAAGT GATACCGCTG ATTTTGAAAC TGTAAAGCCT GATGAAATTG
    11461 ACAAAGGTAA ATTAAGAACT GGCGATGAGT ATGACGGTAA TAAAATTGCC GAAATTGCAA
    11521 AAAATGCAAA ACGTTCGCCA TCTTGGAAAG ATGAAACTGA CGATAAAACG GGTAAATTTA
    11581 TTTTTACGTA TGTTTATTCG CGGTCGCATT CGGATGGTTA TGGCGACGAT ATTGTTTATT
    11641 CATCCTTTAC ATATAAAGTT GATAAAGATA CAATCACAAA AGCTGTATTT TAAAGACACA
    11701 AAAAGCTCAT ATTGTGTCTT ATGTGTCAAG TTCGCAATTC AATTAGATTA TGAACCTGGC
    11761 ACATACATCA TCTAACCCAT GGCACTCAGT GCCGAAGTTA TTTCGCGTGA TGACTAGTCT
    11821 ATCACAACCA GCTAAATAAA TCAAATAGAA AGGACTCATC CATGTCTAAA AACGACCAAC
    11881 ACATTTTTTT CAACCTACTT CGAGCCAAAG ACAGTAAAAT CCTCTATATT TTCCTTGCTT
    11941 ATCTTATTAG CTTTATTCTC ACAGCTATCT TTAAAACCAC GTATTTTGAA ATCACAACCT
    12001 TTGCCCTCCT TGCCATCATC GCCATCTGGG CCATGAGCCG AGAACATAAA GACAAAAAAA
    12061 CTTACGCTCA TTTGCCCTTA TCGCACTACT ATCAAATCAT TAAAAAAGGG TGTATCCTCT
    12121 ATTTTCAAGC TATTGATAAC GACAAACGTC TCACGCATCT TAAAGGGTAT CGCATCGCAG
    12181 ACGAAACGTC TGATACCTAC ATTATTACCG TAGACTACCG TAGTCACGGC AACCTCACAG
    12241 CAATTGTTGC TAAAAAAGAC GTCATCGAAG ATTCGACGCT TCTTCCTCAC ATCGAAGAAA
    12301 AGATGAAAAC CATGCCAGAC TTCTTTGGTC TATAGAAAGG AATACTCAAT ACAAAAAAAT
    12361 AAAAGAAAAA GAACGGTCAA ACGTTCTTTT TATATATCTG ACAGGTGTTT TTGTTCTGTA
    12421 AAACGAACCT CAGGCTCAAT GCAAACTAAA ATAAGGTTAC ATACTACTGG GCAGAACATT
    12481 GCAAAAATAG CTAAAACATT TGATTTGTGC CAAGCTTTTG CCCACATGAA TCGTTGATAA
    12541 CAGTTATATG GATAAAGCAC ATTTAAAAAC CAATAATATT TTTTGTCATT ACCAAATAAT
    12601 AATTTGTGAG TGGCAAATGA ATTATAAAAT GGAATAAATG CTTTATGAGC AATATCACCT
    12661 GCTCGTACAA ATAATGTTCC TAAAATAATA TTTTTAATCA ACCAATACGC TAACAGTCCT
    12721 GTCAGAATTA AAACAACAAA ATATAATTCA ATCATATTGT TCATTTGAAA TTACCCCCTT
    12781 TATTTTATTA TATCATACTT GGAGTTTTTA AGCGTGAATA AAAGTATACC TTTTAACTAA
    12841 AATTTTCGGA AAATCAGCTG TTAAACCTAT TGGAAACATA AGCTATGCTT ATTAAAAAAT
    12901 AGCGTAATCA GCTGGGCAAG TGAAAACTTA AATAAAAGGT TTACTTTTAA TTTTAACATG
    12961 GTATAATAAA GTTATAAAAT GAAAGTAGGT AAAACAAATG AATACATATA CAGTTATTAA
    13021 AACATTTAAA AATGGAGACA TAAATACGTT TGACAATTTG TCAGTACCAG AATTGCAGGG
    13081 TTTGATTAAA GCCGACACTG GCAAATGGTT TGACGATATT CGGGAAGGTA TTGTTTTTTA
    13141 TACACAATAT AATTTCAGAG ACTTTACTGT ATCAGTTATG GAAAAACAAA GTTTGTATAA
    13201 GCAGTTGAGA GCCATTATTA CAAAGAATAA TGCGATTTAT GAGCAATTGA GCGATGAGAT
    13261 TTTTGAAATT GAAAGTGACG TTAACAAATC CGCTGAAGCT GTAGAACATG CAAAATATAA
    13321 GCGTTGGCAA TTTATGCATG ACTATGCCAC TGAATTGTCT ACATTTATTT GGGACCATAT
    13381 AACGGAATTG AAGCCTCATG ACTTGTCTGT ATTTGATGCC GTTGAGAGTC CAGTTTGGAA
    13441 TAAAATGTCT GAAAAGAATG CAAGGGTTGT TGATGCAATT TTACGCTTGC ACAATGAAGC
    13501 AAATGGAGGT AAATCTGATG CAAAATGATT TGATTAAAAT TAAAATTTGT AGGCATGGCA
    13561 ACAGATATGC TGGAGGCACT GCTTTTGACT GGTTCAACAA AACGTTTGCA TATATTCATG
    13621 CCTCAGAAGT TTTCGATATA ACAGATGATT ACCTTACTGT CGAACGTAAT CAATCAATTA
    13681 TCAGGTATCA CTTAGATGAG CCAGTCGAAG ATATTGTAGA CCGAATTACC GAAAAACTCA
    13741 ATAGCAAAAA ATAAAATAAA AAGGTTTACT TTTTATTTTT TTATGTTATA ATAGCTTATG
    13801 TAAAGTAATT AAGGAGATAA AACATGTTAC TTTATTTGAC AATAGTAAGT GGTGCTGGTT
    13861 TACCAGCATA TTACATTGTG TATTTATTTA AAAAATATTA TTATAAAGTA GACGAGGAGG
    13921 ACTAATATTA TGTCACAATT AGAAGAACTT GTAGCAATGG AATCAGAAAT CCGTAAATTG
    13981 CGTGAATCAA TCCAACGATT TTATTCAACT GTTGAATTTG CCGATTATGA AATCAAAGAT
    14041 TTTGTAAATG TGATGGTTGA AAACATTAGC CAACCAGAAT GCTTACAAGC ACTTGTTCGT
    14101 CTTGAAAAAA TTGCCACTGA CAATTATATT CCACTAAATG AAATCGAATG TGGAGTAGCT
    14161 CTTCCTCAGA CTGAATCAAC CGTCATTTGT GCAAAATATG TTAATTCATA TGATACAGTA
    14221 TGTTATTATG AATTGGATAT TGATGTTACT TTAGACGACG TAGTTGATGG TATTTATAGT
    14281 GTTTATAGTG AGAGAGTCTA AAAATGAAAG TATCGACACT GAATAAATCA CAAAAGCTTA
    14341 AAGCTTTGAG TCGACTTTTA ACTGATAATC GCTTTTATAG TGAGGCAGAA CTTGTCCTTA
    14401 CTGAAAAAGG TTTGGATTAT CTCGAGCTCA CTAAAAAAGC AAGTGGTGAT AGTTACGAGT
    14461 TGCCAACAAG TGAAGTGCTT GGCGAAAATT ACAAAGATAT TGCAAAACTT TGTAAAAGCC
    14521 TAAAAATTGA ATTGTCTGAT ACAGTTTGGT TTGATTAATT GAAAGGAATT AAAATGAAAG
    14581 AATTTTTTAA GAAAAATGCA AGTATTGTTG CAGCTCTTGG AGCTAATGTT GGCGTCACAC
    14641 TTGCTAAATT TATTGGTTTT TTATTGACCC GTTCGACAGC GATGCTTAAT GAATCCATCC
    14701 ATAGTTTAAT TGATTGTGTC AATGAGGTGA CTTTATTGTA TGGAAAAAAT ACGGCAAGCT
    14761 CTGAAGCAAG TGACAATTAC AATTTCGGAA CAAGTCGTCA GCAATACTTT TGGTCAATGG
    14821 TTGTTGCAGG ATTCCTCTTC TTTGGTGGTG GTCTTGTAGG TATTTGGGAA GCTGTCGAAA
    14881 AACTTCATGA ACCCACACAC TCGGTTGAAA TGCCTTGGTT GTCAATTATT ATTATTTTGA
    14941 TTGGCCTTGT TCTTGAGAGT TTCTCATTTA AAACAGCTCT TAAAGAAATT GCAGAATTGA
    15001 ATACAAAGAA ATTGCCTTTG TTCAAATTTT TGCATGAGTC TCGCCATTCA GAAATTCTGA
    15061 TTATTTTTGC CGAGGATTTT TGTGCACTGA TTGGTCTTGT CTTTGCATTA ATTGGTACAA
    15121 TTGCAGCTTG GATTACTGGC AATTCGGTTT ATGATGCAGT GTCAGCTCTT GCAATTGGTA
    15181 TCTTACTTAC TGTTGCGTCA ATTTTCCTTA CAAATGAATT TAAGTCATTG ATTGTTGGTG
    15241 AGCCTTTAGT TGAATCTGAC ATTAAGTTGC TTCAAAAAAT TCTTGAAAAA CCCGAAATCA
    15301 CACATGTACT TGACATTAAA ACATTACATA AGGGTCCTCA TGATATTTTG ATTGGGTTAA
    15361 AACTTGAATA CAGTGATACC GTTACAAATA TTACTGAATT TACAAACAAA CTTGAAAACG
    15421 AAATTCGTGA TTCATTCCCA AGCCATTATA ATGAAATCAC AATTTTTGTT GAATTGGACA
    15481 AATATGTCAA AGATTATGTT GATTCAACTG CACAATAAGA AAGGAATTAA ATATGAAAAC
    15541 ATTGAAAGAA TTGAATCCCG TCACTCGTAA GTGGCAATCA AATATGGTTG ATTGCGTTTG
    15601 GCTAAAATCT GGCAAACTTG ACAATGGCCA AAAAACACTT GTTCATCTGT CTGACCAATC
    15661 GGATAAATAT GTTTTGCTGA CGGAAAATGA TTTGCATTTT ATGCCGACGC AAGAAATGCT
    15721 GAAAGAATAT ACTTTTTATG CGAAACCTGA CATTTATAAA AAATTGTTTA AGCCTTATTT
    15781 TGAACTTCGC AAGCTTAAAA AAGATAAAGT TGTTGAAACA GAACTTAATC TTAGAATTGT
    15841 TTAAAAAGCA TATTTAATGT TTTTTTTTTT ATCATAATTA CCACTAACTA GTAGTAAATT
    15901 TTTTTTAATT AAAAGGTTTA CTTTTAATTA AAAGATGGTA TAATATAGTT ATAAATTAAA
    15961 CGAATTGAGG AAAAACTATG ACAAAGACAG TTTATTATTA CAAGCAAGAT GGTACATTAG
    16021 CTAATATTGA GTTGACTGGA ATTATGTTAT CGGAACAATT ACCAGTTGCA ACATTGTATG
    16081 TGAATGGACA TTTGATTAAT TTTTATTGGC AAAGTGATGT GAGTTATGAC GACTTTGTGG
    16141 AACAAGGTTA TTTGCTTAGT GAGGGTAAGG AATTAGCTGA TTTTTACCAT GTCAAATTCT
    16201 TGGTATTTTA CGCATCAGAA GAAATTGCCA AAAAAGCAAA GGAAGATTAT GCTGGTGGAC
    16261 AATCATATCT TGAATTGGCT AATGAATTTA ATGCAATTAA TTTGGAATTC GAAGGAGAAA
    16321 ATAAGTTGCA AGCTCAATTT GGATTTTTGC CTAATGAAAT TAAATCCGCG GTGACAGTTT
    16381 ACCATACCAT GGTTGATTTG GGAAGTAGGG TTAAAACTGC TGAAGTTGTA TTATATCAGG
    16441 CAGGTAAGCC GGTTATTTAT ATGCCATTTG AAGACTTTTA CAGCAAGTAT GAGTATTTAG
    16501 GTGGAATTTA TTTAGATTTT CATGAGCGTT TGGGGGTTTA AGATGGAAGA TTATAGTAAA
    16561 TTATTTGAGA AGTTGTCTGA ATTAGGCTTT AGTCGTTTCA ATTCTTTTAA CAGTAGTGAC
    16621 GGCGAGATTG AATTTTGGAC AAATATTGAG CTTGGTTCAC CTTATATTGC AAGTGTTGAC
    16681 TATTATCGAG ATTCAAACAA TAAACCTTAT ATTAGGCTTG AATATACCAC AGGTTGTCTT
    16741 GGTAGTAGTA TAAGGTCGAA GCCTTTGTAC GGTCGTCATA AAGACATTGA CCGTTTTATG
    16801 CGTGAGTACG AGCAGTTTAA TGATATGATA ACGGCTATTC GCAATATTGG CTATTAATTA
    16861 AAACATAGCG TCTGCTCTAT AGGTTAAATA AGCGTTGCTT ATATTTAACA TAGAGCAGAC
    16921 GCTATTTTAA ATATTAAATT TCAAGAATTA TTACAAACGT GCTACAAAAA TTCCTTTATA
    16981 AAAAGGTTTA CTTTTAAATG GTTTGTGGTA TAATATAAAT GTAATGATGA TTAAGGAGAA
    17041 ACTAACAAAT GAATAAATCA CAAATTCACG ATTTTTTAGC TGGACCCATT GAAAATGTGG
    17101 TTCACCTTGA CTTTAAACAT GCAAAACGTG TGCCTGAATT GGTTGAAGAA GCTGTTGAAG
    17161 ACGTTGAAGC ACTTGAAGAT GTCGAAAATC TTGACGAGAT TTTCGCGTCA AAAAATTGGC
    17221 AAGTATTTAA AGATTTCAAG TCTGAGAATT TCGATTTCGA ACAAAAAGCT GACGTTCAGG
    17281 TAAGAATTAA AGACTTTATG CTTGCATTTA CCGAAGTTGA CAATGTGTAT TATGTGTTTA
    17341 AAGTTGAAAA AATTTATTAT AATCAATATT ACTATGGCAT TGTCGATTCA AAATATTTGC
    17401 GAGGTGGTCT TGTAACGGCT GAATCAGCAA ATGGGCTTTA TGCTTATTTA ATTGAAACTT
    17461 TGCGCGAAGA ATTTGGTACA TACACTGCCA AACAAATTGT TCAGCTTAAA AATTTGTAAA
    17521 AACTGAAAGG GATAAGTTAT TATGGATTTT ACGTCTGGTT TAATCGAAAA ACACAATTAT
    17581 AAATTGCCTT CACAAGTTGT TGGCTTTAAG TTCAGAAAAG AAGTCGTTCT TGAGGACTAT
    17641 TATCGTAAAC TGTATATCAT TGAGCATTTG CCAAAAGAAG TTCGCGAATC GCCTCGCTGG
    17701 TTAATGTTTG GAACGTCATG GTGGGGCGAT GAAGATGGTT ATTCATTGGC TGTTTTAGTG
    17761 ACTCATGCTG ACGGTAAGTA TCATATTATT ACATATTTGG AAAATGCTTG GGAGCTTGAC
    17821 ACTGACGTTT ATGATAATTA CGAAACTGTC ACTTATGAAC AAGAGCTGAT TGACCATATC
    17881 ATTGACATTT TACAGCATGC AGATGCTGAA AGCTTTTATA ACTTAATTGA GTTTGAAAAT
    17941 GAACTTACTG AAGCTGATAA AAACCGTCTT GTTCAAGAAA TTCTTGACGA AAAACGTAAA
    18001 CAAGAAGAAG CTCTTCTTAA TATTCCTCAC ATGGAAACAG ATACTGCCAT GGCTTTCTTT
    18061 ACTGAGCCCG TCGCTGAACG TGTGACCATT GACTTTACTG AATACAATGG TTTCTTCCAC
    18121 TTAAATGCTC ATCCACAAGA ACTTAAAAGA AATAATGTTA GTCAAGATGT GCTTGACGCA
    18181 ACACGTTGGC TCGAAATTCG TGACGACAAG CCTGACATTT CAGTGACCTA TGTTAATAAT
    18241 AAATTCCACA TTTTAAAACT GTCCCGTTTT GGCGAATTGA CTGTTCGTAC AGCAAGCAAT
    18301 ATCGACGAAA TGTATGACAC AGTAAGCTTG TTACTTTGGG AACAAGGTCA AAGAGTCTAT
    18361 GACAAATATG TTACTGTATT GTAAATAGTA CCAATGGTTG GTACTTTTTT ATTGTAAAAA
    18421 GGTTTACTTT TAAATAAGAT ATGGTATAAT ATAGTTATAA AATAACTAAA AAGGAAGTTT
    18481 AAATATGAAA GTAAATGACG TACAAGATTT TTTCACAGAA TCAATTGCTC GTAAAGTCTC
    18541 AATTAAATTT ACGAAGCAAT CTGAACCTTT ATCAGTTCTT AAAGGTTTAA CAATGGCTGA
    18601 TGGTCTTAAT AAAAATGTTC ACAAATCAAA ACGTTGGTTA AATATTCAAA GTGATGAAAC
    18661 ACTAAAATGT AAATTGGCTA TTTCAGTAAC ATATAGCAAT AGTCGGTATT ATGTATTTTA
    18721 TAGCGTCGCA GATTCAACTT ATTCGTCAGG TTTTAATTCA ATGGAAGATG TTGACATTAT
    18781 GTATATTGAA GTATTGTCAT TACTTGAGCA AGCTGGCGAG GATGTTTATA ATACATTTGT
    18841 TACTGAATTG TAAGAAAGGA TAAATATAAT GGCTGAACTT GTTAAAACTA AATCTGAAAA
    18901 ATCAGATGAT ATTTGGAATG TATGGATTTC AGGTACATGT GCAAATTCAC GTAATGAAGT
    18961 ATGGAAAAAC TTTGAAGTGA CTGCCGAAGA TTTGCAACCC GATTCCCAGT TTTTTAAAGG
    19021 ATTGATTCTT GTTAAAGCTT TTTATGACTA TGGTTTCATG AATGGTGAAA ACATGGAAAG
    19081 TAATCTCTTC GATTTGACAA TTCATTTAAA AAATGAATTT GACATTGAGC CCGACTCAAC
    19141 CAATAGTGCT GATATGTGTA ACATTTTGTG GGATTTTCTT GCGGAATGGC TTCCATCTGA
    19201 TGAAGATTTT GACCGAAACC GAAAAGGCTA TCGTTGTGGA AAAGCAAATA TTTACAGAAG
    19261 CGCTGAAGAG GATTATCCTC TTGGAAAAAT TTTCATTCGG ATTGTTGATA GTGACGATAA
    19321 TGACTATAAG CTTAAATATG ACAGAGCCGA CATTATCGAC GCTTTAAAAA CTTATGAAAT
    19381 TGTAGAGTAA ACAATTCATT AGTATCGACG ACTAATATAG AGTGAACCTT ATTTTAAGAT
    19441 AAGCAATGCT TATTTGACCC ATAAGGTTTG CTCTATTTTT ACCGTCGAAT TTCAAGAATA
    19501 TTCTGACAAT TATACCTAAA ATTAATTTTA TAAAAAGGTT TACTTTTATT TAAAAGATGG
    19561 TATAATAAAA GTATAAATAA ATGAAATGAG GACAAAACAA ATGGCTGGAC TTACTAAAAC
    19621 TAAAGCAACA TTGAAGGCTT GGACAGTAGT GATTAGTGGC AATACTTGGC AAGGTCAAGT
    19681 GAGTAAAACG TATCATGTTA CACGTAAAGA ATTGCAACCT GAAGCTGAAT TTTTCAAAGC
    19741 ATTGGTTCTT GTCAAAGCTC TTTACGATTA TGAATTTATG GACGATGAAG TTATGGATGT
    19801 GAATATAAAT CGTATTGTGC GAAATCTTGC TGATACACTG AATGCTGAAC TTGCGTTTGA
    19861 TGTACGCCAT TTACGTGAAT TTATTCATAA AACAATTCCA TATTATACTG TTGCTCATGT
    19921 AATGGGCGGT TATACTGAAG AATATCCAAC ATATAACATT ACAATTGACA TTAAAGATGG
    19981 TAAAGGCCAA AAATATGACC TTAACTATGA CGAAAACGAT GTTATTGACG CTTTAAAAAC
    20041 ATTCAAACTT GCAAAGTAAT ATGAAAGGAT AATTAAAAAA TGGCTGGGCT TACTAAAGTT
    20101 AAAGGTGATT CAGAATCTTG GGGAGTCATA ATTAGTGGCA ATGTGGAACA ACGTTTAGAG
    20161 ACTAAAGGTT ATACTGTCAC AGGTACAGAA ATGCAACCAG ATTCAGATTT TTTTAAAGCA
    20221 TTAGTTTTGA TTCAAGCTTT ATATGACTAT GAACTAATGG ATTATAATGA GCATGCGTAT
    20281 TCAAATCTGG ACCGTGCTTT AATCGAACTC AGTGATATGC TTAAGGTTGA ACTTCCTTAC
    20341 GATTACTGGT TTGATAATGC ACGCCTTTTA CGTGATTTCA TTGATGACTG GTTTCCTCTT
    20401 AGTGGTGATA ATATTTTTCG TTGGAAATAT CCAAAGCATG CGATTGACAT TAGTATTTTC
    20461 GACGGTAAAG GTCAAAAATA TGAACTTACT TATGATGAAA CAGATGTTAT TGATGCTTTA
    20521 AAAACCTATA AACTTGTAAA ATAAACAATT CCGTAGTATC GACGAATAAA ATAGTGTAAA
    20581 CCCTATGGGT CACATAAGCA TTGCTTATCT CAAAATAGGG TTTGCTCTAT TTTTTACTGT
    20641 CGAATTTCAA GAATATTCTG ACAATTATAC CTAAAATTAA TTTTATAAAA AGGTTTACTT
    20701 TTATTTGAAA AATGGTATAA TAAATACATA AAGTTGAATG AACGGAGACA AGACTATGTT
    20761 TATTGTAGGT ATTAAAAAAA ATAATGAATT GAAAATTATT GCTAAAAAAT CCACACGAAA
    20821 AGCTGTTTAT ACAGTAAGTG TTCCTTATCC AATGGATGGA TTTATCGAAA ATAAAAAAGC
    20881 TTGGTATGAC GTTTATAAAG ACGTTATCAA ACAATATAAA ACTTATGGTT CGGCAAGTCG
    20941 AATGGGACGC GATATTGTGT CACGTTACAA TCTTGATAAA GATTACGAAG TTGTTGAATT
    21001 GACAAACGAA ATTACGTCAA ATGCTTTTGA CGGTTGTCCA AACTGTGGGT CATTCGAAGT
    21061 TGTTGAAACT TTTTCAACTC ATTATAATCG TCCATTATTG TTTGACAAAT CAAATATGAG
    21121 CGTGACTCAA ACAGGTAGTG CCAATGACAA TGGAACTGGT GAAATCATCC GTTATGTATG
    21181 CGCAAAATGT GGCAAAGACT TAACTGATTT TGACTTTAGT GAGTTTACTG GTGACTAAAC
    21241 TTAACAAAGA GGTGACAAAA ATGGCAGAAA TCAAATGGAT TGGTACTAAG GATTTCAAAG
    21301 ACAATATCGA AAAACTTATT GCAAACCACG ATAAGGTGGT CATTGAATTT GAATTCCATA
    21361 CAGTACTCAT GAAAATGCTT GAAACACTTA AAGAACTATA TCCAAATTAT ACGACTCAAT
    21421 TGTTTGAGGA ATCAAACGGG TTCAAATGGA ACTACACTGA CCTCAACAAT TTGATTATGT
    21481 TGAAACATGA AATGTTCCGA AATCCAAACG ACCGCGTTTA TTTGGAAATT GATACAAAAG
    21541 AACAAGACTA TACATGTTGT TATAACAGCC GAGAATGGCG TGAAGCTCTT GATAACGACA
    21601 AGAATAATAT TGCCATTGCT ACAACACTGT TTTATGCGCG AGATGCGTAC TTGGAATCAC
    21661 AACGTAGAAA GGCTCAACAA TGTCAAAATT AAAGAAACGA TTACTAATCA CACTAACACT
    21721 TTTGTGTGGT GGACTCGATT TTAAACGAGT AGTATAGATA ATACAAACGA AAGGAACTTT
    21781 AAAAAATGAA AAAAGTATTA AAATTTTTCG CGACGTCTAA ATATGCAGAC GTTGTAGGTG
    21841 TCGCTTTAGT TGTAACTGTA GCTATTATGT CAGGTTACTT GTCAACAAAC TTGGCAAATT
    21901 ATGTTAATTG GGGTCCTTGG ACAAAATTTG TACCTCTTGG CATTATTTCA GTTGTTAACG
    21961 TTGGTTTGTC AATGATGAGT ACACGTTTGA CAGGTCGTTT GTCAAATATT GGTAATGTGC
    22021 TTGGTATTAT TAATACAGTC TTGTCAGGTG CTATCGACTA CATTCTTGGT AATAAAGCTG
    22081 CGATTATTAC TTATCCAGTA ACTTTCCTTA TTTATACTTT CGCCATTAAG CACTGGCAGG
    22141 AGTCTGAAAA AGGTAAAGCT AATAAGCCTT TGACTGGTAA TAAAGCTCTC ATTGGTATTG
    22201 GCTTGATTAC TCTTGGCACA TTTATCTTCT CATTTTCAAC CAACTATATT GGTTATGGTG
    22261 GTGACACAAA TCCACTATTT TGGGTGACAA GTATTGTCTT TGGTCTAAGT CTTACAGCTA
    22321 ATATTTTAAA TGCTCTTAAA CTTACTGTAC AATGGGAATT TTGGTTGTTT TACAATATCG
    22381 TACAAATGGT AAAAGCGTTT ATTCAAGGAA ACTTCGCGAA TGTTGGTAAA TATATCTTTT
    22441 ATGTTATCAA TAGTATTGCA GCACTTTTCG TTTGGCAAGA TACTGATAAG GAGTAGTGCA
    22501 TGTTCTTTTT CTCAAAATAT ATTTATAAAT TCCTTTTTTG GTTGTATTCA CTATTGCATG
    22561 TCAATTATGT GACACTTGAT AAACTACCAA AATTTTTAGG GTTAAATTTA ATTGGCATTG
    22621 GGTTAATTGC GTTAACTGTA ATTTTGCTTG CCTTAACATT AGTCTTTTTG TTCAAATTTA
    22681 CAATGTTTAA AACAACGCTT GTGTTTGGAT GGCTTACAAG TTGCGTATTT ATTTTGAGTT
    22741 GTTATAATAA TAGTTACAGT TCAAGTAAAT TTTTAGACAG ATTTGATATT GTCGAAGCTG
    22801 TTTATCCAAA GAAGGCTTAT ACAAAAACTA ATACTGAGTA TGAAGAAAAC TCACTTAAGT
    22861 TAGTTGCTCC ATTGTCTGTT AAAAGTATTG AAGACAATTC AATCGAAATT TATGACAATT
    22921 ATAAAAGGGA TTCAAACAGT TATCATATTG ACAAGCGTAG GTATGTTGAC GAATCTGGTA
    22981 AAACTGTAAA AGTCTCAGAA CAAAATTATG ATGCCTTTGA CGAAAAAGGC AGTGAAATCA
    23041 TTAAAGAAAC TAAGCTTAAA ACAACGGCAT ATTACTTTAA TGAATCTCTT GTTCATAAAA
    23101 ACAAACCTGA TAAAAGTACT TATTACACTT TAGTCTTTAA ACTTAACAAA GAGCAAGTTG
    23161 ACAAAGCGAA AAAACTTGAA AAACAAAGTG ACAAAAATAA AAAAATCAGT GAGAATTCTG
    23221 AAAAATTCTT TAATGAATAG GACTAATTAG TCCTATTTTT TTATACAATA AAAACGGCAA
    23281 AGTAATTAAT TACTCAGCTT ATTATACAAT AAAAAGGCTC CTTTTTGATG GCTTTTGTGT
    23341 TATAATGAAT ATATAAACGA TTAAGGAGAA GTATTATATA TATGACAAAG ACAAAACAAG
    23401 AAATTATTAA TGAAACAATG ACTGTTGACA AGTTTGTCAA ACAGAAATGT AAGGAAAAAG
    23461 GCGTATCACT AAAGCAAATG TGCAATGATT TGAAGATTCC TTACAATCCG TTTAAGTCAA
    23521 ATTATCATGT CAAACGGATG AAATATGCTC GTGCGATTAA GATTGCCTCA TACTTAAATT
    23581 GTAATTTGGG CGACTTACTG GCAAAACCAA CCAAAGCCGA ACTTGAGCAA TTGATTGATT
    23641 CAGGTGAGTG GAAAGGATAA TTCGTGTTTA TTTAGCCATA AATGAGTCTG TATCGCGTCT
    23701 TGACGACTTT TTAATATAAA TCACCTAACA GTGTACAAAA CGCGATACAG AGCTTTTTAG
    23761 GGCTATTTAA GAGCGTTTAA AATTTTTATA AGATAAGCCG TTAAACTATT ATTCAATTAA
    23821 GCAATGCTTA AGCCTGAAAT AGTTTTAACG GCTTTTTCAA TAAAAAATTT ACAACGCATA
    23881 CTAAAAGTAT GCCATAAAAG GTTTACTTTT AAAATGGTTA TGGTATAATA AGTATAAATA
    23941 AAAGAAACGG AGGTATTTAT ATGAGTTATA CGTATGAGGA GTTTGTTGAA GCTCTTGATG
    24001 CAAACAATAA AAAATTAAAA GATTCACTTA AATTTAAACG ATTAGCAAAA ACAATTTTTG
    24061 CAGATACAGA CAAAGATAGT GTTATCATAA ATGTTAATGG TACAAGTTAT TACAGATTCA
    24121 GGGATGGACG TAAAATTACA TTAAACTTAA GACTTGATGG GTCTTTGTTC TTTGAAACTA
    24181 ATATCGATGC AAGCTATTAT TATAGCGACA TTGTTAAAGA TGTGGGCTCG TACGATTGCA
    24241 AAGCTATTGA CAAATTTATT GAGTGTAGCA CTAAATCGAC AAGTAGGGTT TCACCCTCAA
    24301 CTCCAATTGA TTCATGTATT GTCAATGAAT ATTTTAGTCC AAGAAATATT TATTATTATT
    24361 TTAGTCAGAA TATTATCAAT CAACTTGTCG ACAATGGTTA TGACGATTGG ACTAGCTTGT
    24421 TTAATATTAA AGATGACCTT CGTGATTTGA AAAATGCTAA ATTAGTAACA TATTCAAAAG
    24481 TTAAAGGCAC AACTGACTAT AAAATTAAGT TTAAGCCGTC AGGTAATGCC TACCAGTTGC
    24541 ACTACTTTAC GGCTCCAATG GCTCGTGGTT TTGGCGGAAC TGAGTTTTTT GAAGCTGAAC
    24601 TTAACAGTTA TAGTGTGCAA TTTGACGGTG ACAAAGCACG TATGCTCGAA GCCCTTTTGA
    24661 TTGACATTTA TAATGAAGCT AAACTAATCA AAGATAAGAT TTTGCCCGAG ATTAAATTCA
    24721 CCAAAACTCA AATTATTGAC CATTATAAAG CAAGCCAAAT GACAATTGAA CGTGAACTTA
    24781 CTGAATCTTT TAATGCTTAT GTCAGTGACG TTACAAATCC AGTAGGTTAT TATATGTTTT
    24841 ATAAGCATGA TAACTGGTAC GTTGCCAAAA AAGGCGTATA TAATTCAATT GAAAACGGTG
    24901 ATTATAGTGA CCGTGCTTAT GTAAAATTTG ACCGTTTCCA AAATCGATTG ATTGAATTGC
    24961 ATTTACCAGA CGTAACTTTC GATAAAGCTT TGGATTATTA TATCAATAAT TAAAACAGGT
    25021 AATCTTACCT GTTTTTATTT TATATGTAAA CCTGCCGTTT GCCATCAAAT GGTATATAGC
    25081 ATAGCTATGT TTCAATTGAT TTTAAAGGCA GATTCACCAT CTGTTGCCCT AAAAATTCGA
    25141 CTTGTGAATA AAAGTATACC CAAAAAGGTT TACTTTTAAA AAATATATGG TATAATATAT
    25201 ATAAAGTTAA ATGAAATGAG GACATAACAA ATGAACATAA CATTGACATA TCAAGATTTT
    25261 ATTGAAACTC TTCGTACAAT TAACAAAGAA TCACAAAAAA TACTTAAATT TGAACACTTA
    25321 GCTGAAACAA TCTTTGCCGA TACAGATAAA GATAGTATTG TTCTTATCGA AGATTGTGTT
    25381 TTTGATTCTC ACTTTTTTGA TTTTGATATT AACTTAAATT TGAAACGTGA TGGGTCTGTA
    25441 TTTTTCAGTA CAAATATTGA TAAAGACTGT TATAATAATA GTATTGTACC GGGCTCATAT
    25501 TATTATGGCG AAATACGACG CCTTTATGAT GTGACTGTAA ATTTCAGCCA TAAATTTTAT
    25561 CCACTTATTT TTAATTATCT TAGCCCTAGT AATATTTATT TTAAATATGC TACAAAAATG
    25621 AATAATGTAA TGGCTATTGA CAGTTCCGAA ATGTCTAATT TATTTGACAT TAGATATGGC
    25681 CTTCGCAATT TGAAAAAAGC TAAATTAGTA ACGTATTCAA AAGTTAAAGG CACAACTGAT
    25741 TACAAAATTA AATTTAAACA ATCGGGCAAT GAATATCAAT TGCAATACGC TACCGCTCCG
    25801 ATGGCTCGCG AGTTTGATGG AATTGAATTT TTCGAAACTA AAATCAATAG CTATGCCCGT
    25861 GAATTTAATA ATAATAAAGC TTTGATGATT GAGGCTGTAA TGATTGACCT TTATAATGAA
    25921 GCTAAATTGA TTCACACTGA GATTTTGCCT GAAATTGAAT CAGCCAAAAA GCAAATTTAT
    25981 GATTTTTATA AGGCAAACCA AAGCTCAATT AAAGCTAAAT TGGAAGAGTC ATTTAATGCT
    26041 TACATTAGCG ACACTCAAAA TCCTGCAAGT TATATTATGA CTTACAAAAA TGGCACTTGG
    26101 CAAACTGTTG ATAGAGCATC ATATGACGAA GTTATGGCAG ATAAGTACAA TGGCCCTATT
    26161 TATGCCAAAT ATGACAGGCT GACAAACCAA TTGATTAAAT TACATTTGCC TGAAGTACCG
    26221 TTTTATAAAG TAGTAGATTA TTATATTAGT AATTAAGAAA GGAAATATTA TTATGGCATG
    26281 GAGATTACAT GATAGCATTA CATTAAATGT AACTGAACTT ACAAAACAAG AACTTATTGA
    26341 GTCACTCACA AGTGATGGTT CACTTAAAAT TTTAGACAAA ATGAGCCCTG AAAGTTATGA
    26401 TTTAGTTATG ACTTTTTCAC CTCGGCATCA GATTATCTTT GACACATTTG ATAAAATCGT
    26461 AAGAAGTGAG GCAGGTTACA TTGCAACTGT CGGTCAGATT AAAGCTTTTG CCATTGAATG
    26521 TTATGCCAAT CAAACAATCT GTGATTTATT GACTAATGAC AGTTTGCAAT TAAATAGTCT
    26581 CGCACGTATT GTCGACGCAT TTACTGACGA GCATTTGCTT AAAGAATGGA ACTACAGTGA
    26641 CGACTTAATT GTTATCATTC AATTCAACGA CTAAACAGGT ATCTCACCTG TTTTTTATTT
    26701 TACAGTTAAA CCTGCCGTTT GCCATCAAAT GGTATATAGC AAGCTATGTT CCACTTGATT
    26761 TTAAAGGCAG ATTTACCATT CGCTCGCGAA AATTTAGCCT GCAAATAAAA GTATACCTAA
    26821 AAAGGTTTAC TTTTAAAAAA TTTATGGTAT AATAAATGTA TAAATTGAAA TGAGGAAAAT
    26881 AAAGCATGAA AACTAAAATG ACATATAAAG AACTTAAAGA AACTATTGCA AAAGCAAATA
    26941 AATTGATTAG TGACATTACA TTTAATGAAC TTGCAGGCAC ACTGCTTAAA GACCACAATC
    27001 TTGAGTCAAT GATTCTTGCA AAAAGAAGTT GTCATGGCGG GCTTAGTGAG TATTTAACTT
    27061 TGCGAGTGTT TGCCGATGGT CACTTAAAAT TTGCCTATGA AACAGAGAAA AACTATCTGA
    27121 ATGATTATAA TTTTGATGAT TCAACGTTGA TTACTTTTGC AAGCCTTGTT AATGACACAA
    27181 CTGATACTGT TAATTTGCTT GTGAATGAGT ATCTTAATGA CTATATAGTT AAACATGTTA
    27241 TCTCATGGAC CCTCAATAAA ATTTATGTAA GAAGTGATGC ACGACCATAC TTTAAAGGTA
    27301 TTACTTTTTT TGATGAGTTG ATTTCAGCAT TGAAACGTAC AAAATTGATT TCACTTACAA
    27361 AAATCAAAAA TACAGACTCT TATAAACTTA AAATTAAACC AACAAATACA GAGTATGTAC
    27421 TCAAATACTT TATCAATCGT AAAGATTATG ACGAGTTTTA TTTCAATCAA GTCTTTGGTG
    27481 GTGACAGTAG AGCTGAAACT ATTGAAAAAC TTTTAGTTGA GAAATATCAA GAAGCAAAAT
    27541 TGATTCACGA TACAATTCTT AATAACATTG ATACTGTTTA TGCAATTATG GTCGACAAAG
    27601 TTAATGACGG TATCAGAGAA CTTGCTGTAC GTGATAGTTT TATCAATTAT GTCAATAACA
    27661 TTGACAATCC AGTAAGCCGT TACATGGAAT TTAAGGATGG CTCATGGTCT ATGCTTGACA
    27721 AAGACCTCAT CAATGGTTGG GTTAACTATG GCGAGACCAT TAAACCAACT TACGTTGAAT
    27781 ACAATCACAG AACCAATGAA ATTTTAGGTA TTTATAATAT TGTACCAACG GATTTATCAA
    27841 CACTTATCAA AACTTATTTG CTCCAAAAAT AATACAGAGT TAGCCCTGTA TTATTTTCTT
    27901 TTTTAGGTAT ACTTTTATTT ACAAGTTAAA TTTTCGCGAA CGAACGTTTA AACCTGCCGT
    27961 TTGCCATCAA AGGTTATATA GCCGTGCTAT TTTTAATTGA TTTTTTAAGC AGATTTACCG
    28021 TTCGTTACCC TAAAAATGCA ATTTATGAAA AAAGTATGCC AAAAAAGGTT TACTTTTAAA
    28081 AAATATATGG TATAATATAT GTATAAATTA AATGAAATGA GGAAACAAAA CATGTCTGAA
    28141 ATCGTAATTA ACGGAGTAAC TCTTACAAAA GCTGAAGCTC AACGATATCT TGATGGTATG
    28201 TCAGTTGAAG AAATTGTTGA AGCCCGTGAA GCCGAAATTC GCGAAAAAAA AGAAAAACAA
    28261 ACTCGTCTTA TTGAACTTAC CGAATGGTTT AATAAAAACA AACCTGAAAA AATGGGTTCA
    28321 CTTTGGGACA GTGGAACGTG GTCATTTTAC CACTGTGAAA TTGAGGTTTA TGTTAATGTA
    28381 AAAGTTGATA GTGATGGCAA AATTACAGCT AGTGTTGACC GAGCAAATTG CTATACTTTT
    28441 AAACGTGAAT TTGATTCAAA AGAAGCCTTT CTTGACTATA TGATTCGTCT TGGCAAAGCA
    28501 GCGAAAGCTA TTGCCGACGC CGAAGATAAC TTTCCATGGG AATAAATCAG TTAACCTTTA
    28561 ACTGATTTTT TATTTTTACA AAAAAGTATA CTTAAAAAGG TTTACTTTTA AAAAATAAAT
    28621 GGTATAATAA ATAAGTAAAA TGAATTGAAA TGAGGACGAA CAAATGAAAC AATTGTTATT
    28681 TGCATCAACA AACAAAGATA AAATCCGTGA AGTACAAGCA ATGCTTTCCG ATTATAAAGT
    28741 ATTGTCATTG CTTGACTTTC CGGAAATTAA AGATGTAGAC GAAACAGCAT CAACGCTTGT
    28801 AGGTAATGCA ACTCTTAAAG CTGTTGAAAT CGCAACTCAA GTTGACTTGC CTGTATTTTC
    28861 AGATGACTCA GGCGTATTTA TCGACGCTTT GGACGGTTTT CCAGGCGTTC ACTCTGCTCG
    28921 CTGGACTGGT ACTCACCGCG ACTATGCCAA TCAAAATGAC AAGATTTTAG ATTTAATGAA
    28981 AAATCAAACG AATCGCAAAG CTGAATACAA AACAGTTGTT GCTTTTGCTC ACAACAATAA
    29041 AATCAATTTG TTTGAAGGCG TAATGCCTCT TAAGGTTGCA CACAGCGAAA GCAATACCCC
    29101 AGGCTTTTCA TACGATACAA TTATGAAATT TAATGATACT TTTGTTTCAG AAATGAATCC
    29161 TGTTGACAAA AATAAAGTGT CATCACGTGC TGACGCAATC ACTAAATTTA AAGCATTTAT
    29221 TGAACATTAT TAACTCTAAT TTGTAAACTA GTGACAATCG CTATAATTGC AATAAGCTAT
    29281 GCTTATGTTA CAAATAGCAT TGTTACTAGT TTTTCATTAG TTTAAATTAT CGGAATATTC
    29341 TGACAATTCA AAGAAAAAAG TTTACTTAAA AAGGTTTACT TTTATTTAAA AGGTGGTATA
    29401 ATATAAGTAT AAATAAATGA ATTGAGGAAA CAAAAATGGT TTGGTTATAC GTTTTAATTT
    29461 TAATTTTATG TGCATCTTCG CTTGGTAAGT TCGATGATTT CGACGCAAAC GTAACTATTT
    29521 TTAGTTATGA AATTTCAACT GTAATTGCCA TTGTTTTACT TGTGATTTTG CGAAATGAAA
    29581 TACTGGTTAC AGGTATGCTT GCATTTGCTT TGATTTGTGA AACAATTGTT TATTGGGCTA
    29641 CAAAATATAT TAAAGGCTAA GGTAAACTCG ACGACTAATG TTGCGTTTGT ACTCACTTTT
    29701 TATTTAATTT GACGTACAAA AGCAACAAAA TAAAATACCT CTATATAGAG GTATTTTATT
    29761 TTACACTGTA AAAATTGGTT TCGGAGGGTC AAGTTTAATG CTATTGATTG CTTTTATCAT
    29821 AGGTTTAATA TGACCATAAG TTAAATTTTC AATTAAATAG TCGTTGTCAA ACTTAAGATT
    29881 TACGTTATGC TCAAGAGCCA CTGGAAAACG ATTCATGTCT TGTGACGATG ACCTTTGTTT
    29941 GTCGTATTCC TGACTTAATA ATTCATCATT GGTCTCTGTT TGCAATGTGA GAAAACGAAC
    30001 GACTCTGATT TTTGTGATTT TTTTATTAGT AAAGAAGACT TTAAAATCAA GACCAGAGTT
    30061 TTTATCGTGA ATAAAGATAA AATTCGGACT GACAAAATAA ACCATACCGA TTTTAAAGAC
    30121 TTGCTCACAT AAACTGAAAA CATGTTCAAT TGTTTCGACA GTTTCAGGTT CGTTACGTCG
    30181 AATAGACCAA GCTAAGACTT GACCACTATT ATATAGTGAG TCGTCATAAT AATAATTTTT
    30241 TCCTGCAATC TCGATTTCAC TAGTATTGAT ATTAGCATAT TCAGTAAGCT TAATCATAAT
    30301 GTAATCCTTT AAATTTTATA AGTTTTAGTT GAGTAAACCT CAAATTCATT TTTTGAAAGA
    30361 ATATCAACCT TAATGTTTTT TGCTTCATCA TTTAATACAG TAAATGGTTG TGTCAAGTTT
    30421 GGATGAGCTA AATTCACTGC GTCATACTCA ATCAAAGTAT AAGCTCCTGA CGTAAATACA
    30481 GAGCCAATTT CATCAAAGGT TAACTTGTAA TCTGATTTTA AAACAGTTGC CATTTTATTA
    30541 AATAAGCGTT TGAAGGCTTT AACATTCTCG ACGAAATCTT TCAAATCATT TGCATTATAA
    30601 GTGTATGAAC CATAAGTCTC AGAATGAATT GTAGACCTTA CGGCAATTTT AATGTCTTCA
    30661 ACATTAAATG TGATGGCAAG TTCTCTTGCT GTCCATTTGT CAAAGCTCAC ATCAGCTAAA
    30721 CCACCAAAGT GTTTAACCAC ATAATCCTTA AATTCCGTCT CATCTTTAAA TGTAATTGTT
    30781 TGTGTCATTT AATTACCTCT TTTTATTATT AGTATATCTT AATTATATCA TATTATTATT
    30841 AAAAGTAAAC CCAATCTTAA ATTTTTTTAT AAAAAGGTTT ACTTTTAATT AATTTGTGAT
    30901 ATAATAAATG TATAAATAAA TGAAATGAGG AAATAAAAAA TGAATCAGAA TGAAATTAAT
    30961 GACTTTTTCG CAGACAATGA AACTGTTGGT ATCAAAAGTT TTAAATTTGA AAAAGCATTG
    31021 AAACCTTTGG ACGATGTGTT TGACGGTTTC GGTGATGATG ACGACGATAA TACAAATCTT
    31081 AAGCGTTTTA ATGAGCTTAG CACTGTAGAC CAACATAAAG TCTTAAACCT TGAAATTTTT
    31141 AGTCATTCAT ACGATTTGGA CGATATTCGT ATCTCTGTAG TTAAAGATAA TGCAACAGAT
    31201 ACATTTGTTA TCTTTTACAA TGTATACCAA GAATACATTC ACAATTACAG TGGATTTATT
    31261 GAAATTGATA CGGATGAGGA CATTGCAACT GCAATTGTCA CTGAAATTCT TGATGATGGA
    31321 AATGTCGAAG TTGATTTGAA GGCAGTTAAA GAAAAAGCCA TTTATGAATA AGGAAAATTT
    31381 AAAACTTGAA TAAATCAGAT AATCTCTGAT TTATTTTTTA TACTTAAAAT TACCACTAAC
    31441 TAGTTGTATT TTTTTTTATC GGAAAAGGTT TACTTTTAAT TCAAAAGTGG TATAATAAGT
    31501 ATATAAATGA ATGAAAAGAG GAAGCTAAAA ATGGATAAAC AAGAATTTAT TGATGGTGCT
    31561 GTTGGACTAA TTGTAGCCTT CGCTTGTGAC TTGTTAAGAT ACGTTATTGC TTGGTTTGCA
    31621 TATTTAGTCT TGCGTTCAGT ATTTCCACAA TTACCAGGCC TTGGATTTAT TAAGTTTATA
    31681 CTCGCATTCG CGGCTATTAG TGTTATGGCG TCAATGCTAT TCGATAAATC TGATGATGAA
    31741 AAGGGGTAAA AAATGAAATT AAAAACCACA AAATCAGTAA TCGAGTTACT GAAACAATTT
    31801 AATCATTATG CCACAGTAAA AACTGAACCC GAATTAAACG ACCATGAGGC CAAACGTAAT
    31861 TATAAAATTA TAAATCGCCT GGACAATCAT TGTTTTTATG ATTTTTCAGA TTGGGAATTT
    31921 GGTATTTTCA GTATCTTTGA CGAAGATACA CTTAAAAAAC TTGTCACTGA AGTTAAATTG
    31981 TATAACATTT TAAAGAATGA ATTTGGCGAT GAGGTTTATT ATCAAAACTT ATATTTTTTA
    32041 GTTTATGAAC CAAAAAATAC AAATCTATCA ATCACAATTG GTTATCCTGA TAATGACATT
    32101 TACTTAAATC AAGTAAGCTT TGTCATTCGT TACCGTTATC CATATATGGA ATTGGCAAAA
    32161 TTTGAAGTTT TACCAATCAA AGATATAACT GACATTGTGA GTCTTTTAAA ACAATTAAAA
    32221 GATAAATACA ATAAATAAAG GAGATATTTA TGCAACTTAA ATGCAAAAAA TCAGTAGTTG
    32281 ATGTTTTAAA GCAAATCAAT AAATATTATA TTGTAAAAGC CTCAATTACA GTTTATGAAC
    32341 GCGAATACGA GCGTACGCAA TTGTATAGTC TTATCAACCA CTTTGGCGAC ACTATTGCTC
    32401 GAGAATTTCC AGTACATTTG TTCCAGGCTT ATATGAGATA TTATCCGATT AACTTTGTAT
    32461 ATGAGGCTCA ATTGTATGAA TTGTTAAAAG CTGAATTTAA AGATGAGGTC TTTTATTCGG
    32521 CTATCGATTT AGTCTATGAA CCTAGCCATA CAAATTTGTC AATACACATT GCCTATCCTT
    32581 ATGACAGTGA CCCAACGAAA CTTTGGCTAA GAGTTTGCGA CGCATATAAG CCTGATTGTA
    32641 TACGCGAGGA TTTTGATAAT ATCAAAAATT TAACTGATAT TGTTGACATT TTAAAGCAAG
    32701 TGCGAGATAA ATATGACAAT TAATTGTCAC TAACTAGTAA TTTTTTGCAC AAATTGCAAA
    32761 AAAATTCTAA TAATAAGGTT TACTTTTAAA GTAAACGTGA TATAATAAAA CTATAATTAA
    32821 GATAAAAAGA GGTAAAAACT ATGACTTTAG TAACAAAATA TGAAACGTAT GACGAGTATA
    32881 TTCGCTGGTT AGCAAAACGT GAACAAACTA CACTTAAACA AATGTGTGCT GATTTGAACA
    32941 TACCTTATGT GTCATTTAAG TCTGGGTATT TGTCAAAACG TATGCGAGAC GGACGTCGTG
    33001 ATGCAGTAAT GAATTATCTT AAAGGTGATA GTGATATTCT TGACAGTTTG CCATTGAAAT
    33061 CAGAATTGAG TAAAGTAAAT GAAGCTTAAA AAACTTATGA TTGGATTATT TACTGGACTT
    33121 GCAGTAACAC TAACTGCAAT ATTTGGTAAA TTCCATCACA CGCATTCGTA TGCCTAAAAT
    33181 ACAGTTACAG AAACAGACCA AGTAACTTAT AGTGGTAATG ACATTATTGA CGCACTTGAG
    33241 CCTATGGCGA CTTATGAATC CGACAATGCA ACAGCTGGAA CAATTTTAGG TGTCTTAAAT
    33301 GACGGAGCAG GCCAAAACTA TGGACCATAT TCCCTTACTG AAAATTATAC AATGCATGAT
    33361 TTTTTAGTTT ATTTGTCTGA AAAATATCCT GAATTTTATG CGAGACTTCA AAGTCCAATT
    33421 AATTCAGACG ATTTTAATGC AAATTGGCAA CAAATTGGGT CTGAAAATGA ATCAAAATTT
    33481 AAACAAGCAC AAGCTGAGTT TATCTTTAAT AAAACGATTG TTCCTGCAAT CACTAGGCTT
    33541 AAAACTGATA CAGGCGTAGA CTTAATTGAC GGCACACACA GTATTGGGGC AGTTGGTATG
    33601 TTTGCGAGTT TAATTCATAA TGGCGGTTAT TTATGGTACG GTCAAATCAA ACTTGCCGCG
    33661 GATGAACTGA ATCAAACACA CGATGACAAC AAATTTATTG AGGCTATTGG TGGTTATGTT
    33721 CGTGACAATT ATAGTGGCAA CTATGCTCAC GGCATCAAGA ATCGATACAC AAAACAAGTT
    33781 CCTTATGAAC AAAAACGAAC AAAATTATTC AAAAATAACT AAAAATCAAC TGAAACTATG
    33841 TGGCAAATAG GCCAAAGGCC TATGTTTTAA ATAGTGAAAA TTGATTTTTT ATTATTTACT
    33901 CAAATTGTCA GAAAATTCTT GCAATTTTAA TTAAAAAGTT TACTTAAAAA GGTTTACTTT
    33961 ATTTTTAGAT ATGATATAAT AATACTAATG AATGAAAACA ATTGAAACTG GCTAATTTTT
    34021 TAATATTAAA AGGAGACTTA ACATGGCACG TAAAATAATG GACAATATAG AGAGGTGATT
    34081 ACTTATGCAA TTAATTAAGA AAGTACGTTT ATATCCCAAT AAAACAATGA TAAACGTACT
    34141 CAATGATTTA TGTGATTATC GTCGCTATTG TTGGAATCAG GGATTAGAAC TTTGGAATGA
    34201 CCTTTATGAG CAACGTGTTG AAATGATTCC TGCTAGTCTT CGAAAAAAGT CACAATTAGC
    34261 CATTAAAGAT AAAACTATTG TTTTTTCTGA CGAAGAACAA GAATTGTTGG ATGCGTTTCC
    34321 ATCACCATCT CATAATATTG TTCGAAATTT AATGGTTAAT GATAAAGAGG ATTGGCAATA
    34381 TACATTATCG GCACGTGTTT TACAATGGGC TATTAAAGAC TTAGCTAATG CGTGGTCTAA
    34441 ATTCTTTAAT TGTAAACAGT CCGAGTCTAA AACAAAGAAA TCTAAAGTTG GAAAACCAAC
    34501 TTTTCGAACT AAGAAAAATC CAAGACAAGG ATTCAAAACT GATAGAGCTC GTATCAAAAA
    34561 CGGAAAACTT GTTTTAGACA AACCACATGC CTATAAAGGC AATTGGTATG GTATTTCTTT
    34621 CAGAGGTTAT GACTTACCCG ATGGCAAAAT TAAGCATTGC GCTATCACAA GGGTTAATAA
    34681 TAAGTATTAT GCGTCACTTA CAGTTGAATG TCCTGAGCAA ACATTATCTA AAACTGGTAA
    34741 AAATACCGCC ATTGATGCCA ATGTCAATCA CTTTGATTAC ACTGATGGCT CATTTATTGT
    34801 CTGTCCTAAA CAGTTAGACC GTTTATATGA ACAAATCAAA CATTATCAAC GACTACTTGC
    34861 AAGAAAACGT AAAGTAAATG GTAAGAAGGC TACACAATCA AATCAATACT TTGAAGCGAT
    34921 AACCAAACTT CAAAGATGCT ATGAACGTGT AACTAATATT CAGAATGATT TGCTTCATAA
    34981 ATTTACAACT AAAATTTATC ATAAATATGA TATGGTAGTT ATCGAAGATT TAGACGTTAA
    35041 AACCATGCAA ATGTCGAAGA AGACAAAAAA TCTTCACCGT TCATTATTTG GTCGATTTCG
    35101 TTTTCAAATG GAATATAAGG CGGATAAGTT TGGAAAAGAA TTAATTATTG CTGACCGTTA
    35161 TTATCCATCA ACTCAACGAT GTTCACAATG TGGGCATGTA AAAACAGGAG ACGATAAGAT
    35221 AACGTTACAA GGTAATGCCA AACATGGAAC AAAGCATAAT GAATACATAT GCTATGAGTG
    35281 CGGTTATGAA GATGACCGTG ACCATAATGC GGTAATGAAT TTATTAGCAT TAGCTAATTA
    35341 AAAGTAAAAT ATAGAGAAAG GTAGGGGTTG GCTCGTCCCC TGAAGATATA ATATATCTTC
    35401 TTAGAGCGTT AGGAGAATGT CACTGTCATT ACCCACCATG AGTGGATATG GGAATACATT
    35461 TGTGGACGAA CGTAAGAAGA AAGAATCATT TAAATTTTAT TAGATGATTG GTCAATAATA
    35521 GACAACTTTT TTCAGAGCAG ACTTAACATG TTTGTTAAAG AAAATTGGCA TGCGAAGAAA
    35581 GTTAAAAATA AACTTCGCGA AATGAAAAAA TCGGGTAACA ATATCCCAAA AAACATTAGA
    35641 AAAGAACTTA TTGATTTCGA TAATCATTTT TATAATCGAA AATTTACTCG AGAACACATT
    35701 GCATTTGAAG GCAAGCTTAA AGTAACTGTA AACAAAATTA GCGAAAATGT TTACAAAGGA
    35761 AATACCCCTC AAAAAATGTA TTCTTTAAAA GCTATCAAAA ACCAATTTGG TGACGGTGAA
    35821 TACTCACAAC AATATTATAG CAACGCCCGT ATCTCAAACA ATCCAAGCCA TTTTAAAGGC
    35881 TATATTCCAT ATGATTGGAC AAGTCCAGAC GGTTACTATC ACGATAGCTT GCAAGTAAAA
    35941 CGTACCGTTT ATCGTATCTT GGTGGAAAGT CCTTACCGTT CAGTTGCATT TACTGTGGCA
    36001 ACTAATCCAA ACTTAAAAAA GGGTGGTTTT TACAGTAAAC AAGAATTGTT GAATAAATTT
    36061 ACAGATAAGA AAATTCAAGA AAAAATTGAG TACGTTAGTT ATTTCACAGA AGTGACTCTT
    36121 AAAAAACCAA GCAAAACAGC ATTTGTCGGA AACAAAAAGT TTGGCAAATA TATGGATTTG
    36181 GATAAGTATT ACGAAAAAGA ATATCAAAAC GAGTGCGGTC ACTTCAAAAA GAAAGCTTGT
    36241 CCGAAAGAAC GTGGTACGTT GCACAATCAG CTAAAAGCAA TCGCACAAAC CTGCAATAAA
    36301 GCTTTGCAAA ATAAATCTTT TGACAAATTT GATTCTGAGA TTGACACTCT TGGCAACTTG
    36361 GAACCACAAG TGCTTCCAAA AGATTATCAT TATTGGCGAT AAGACTTTTA ATAAGTCTTA
    36421 TTTTTTTATC AAAATTTACC ACTAACCAGT AATAATTGTT TTAAAAAAGT ATACCCAAAA
    36481 AGGTTTACTT TTATTTGAAA GATGGTATAA TATAATCATA AAGTAAACAT TATATGAAAT
    36541 GAGGAACAAA TAAATGGCTA AAATTTTTGG TTTTATTGTA TTACTTGCTT TATCAGGTTG
    36601 GGCAAGTTTG TACTTTTTAG GGGCAATGGA AATTTTGGTA AAATGGACAA ACTGGAAACG
    36661 ATTAACCGAT GAAGACCTTA AAATGGTTGC ATCGGCTATC GGATTGTTTT TACTTGCAAT
    36721 TGGTAGTGTC TTCGCTAACT ATCATTTTAT TGTCAAACCA GTTGTTAATA ACTGGCATGC
    36781 TGAAAAAGTT GCACAACAAA AAGCTTATGA TGAGCATGTT GAAGAGCTTT ATAATAAAAT
    36841 CAAGGTTCCC GAATTAAAAG AATACGTTAA TGACGGCATG CAAATCGAGG ATAATGGTAA
    36901 AACAATCATT ATTTTCACAG ATATTAATGC GTCAGCCGAA AATTTGGTTT CAGTTCAAAG
    36961 GAATTTGAAT AAAAGTGACA AAATTAAATC TTATGACTTG CAATCAGTAG ACGTCTCGCA
    37021 ACACACTAAA TATAATGAAT CAGTCATTAA GATTACAGCT CACTTGAAAT AAGACTTACA
    37081 ATAAGTCTTA TTTTTTATTA CTAATTACCA CTAACTAGTG ATAATTATTT TTAAAAAGTT
    37141 TACTTAAAAA GGTTTACTTT TGGATAAAAT ATGATATAAT AATAATATCA AATGACGAAA
    37201 TGAGGAATAA CAAAATGGCT TATAAAACAT TTAAGTATCA AGATGACGCT CAAGAATATT
    37261 TGCAAGCACA AGTAGACAAA TACGCCATGG AACGTTACAA TCCAATTGTA ACAAAAGAAC
    37321 ATTTTCATGA AATGTTTGTT ATTGGCGACA TTGGTTTTTC ATTTAGCGTT TATTCAACCA
    37381 ATGCAATGGA AAGTTTTTTA GGCTTTAAAG CAACTCGCGT TCACTATATT AAAGATGACG
    37441 ACGCTTATTA TATTGACTAT CAAGTTAATG GAATTGATGA ACGTCTTGAA TATGGTTATT
    37501 TCAGCGGTTG GGACGACGCT TTTTATAAAG AGGTCTTTGC TTATGTCGAC AAAGTAATTG
    37561 CAAAAGCAAA TGAACTGCCA CCTAAAAGTT ACAGTTATGC AAGTAATCCA GTTTATAAAG
    37621 TTATGAAAGG AAATTAAAAA TGGCACTATT CATCGGAATG TTAATCGGTT TTATCGCAGG
    37681 CTTCACCGTT TGCGGGTCAC TCAACGACAA GTTTTAAGAA AGGAAAAAAC ATGGAAAAAT
    37741 ATCTTATTGG CTTTGGAGTA GGTGTGGTTG TTACAATTGT AACTGAACTA GTCGTACTTT
    37801 TAAATCTTAA CTTTAACAAA CATTAAAAGG GGATTTAACA TGAAAATTTT AATTACACGT
    37861 ATTAGCATCT CTGCTATTCT TACAGCAATC GTTGGATATA CTTGGTGGTA TATTTTTGTA
    37921 CCAGCCATTA ATATCTTTGA CTATGGATTC TTGTGGCTAC TAATTGTTAT GGCAATTGTA
    37981 TTTTTTACTT GCATGGCTTT GAGTGCCGAC GATGGCGATT CAGCTAAAAG TATTGCTGGT
    38041 TGGTCTATTG CTGGACTTGT TATGTTCTTT ATTGTTATGT TTATGATTTT GCCATTCTTT
    38101 GGCTCTGAGT TTGTACGAGC TAAAGATTAC AGTAAAATTA TTTCAGTAAA AACCAAAGAT
    38161 TTTAGCAAAG ATTTTCCGGA ATCAAATGTT GACCAATTAG CTCTTTTAAG TAAAACGTCT
    38221 GCTAAAAATA TTGGTAACAG TTACCTTGGC ACAATTGATA AAGTTTCACA ATTTAATGTG
    38281 TCAGACGAAT ATCGTCAAAT CACAATTAAT CAAAAGCCTT ATCGTGTATC ACCCCTTGAA
    38341 TACGCAAGCA TGATTCGTTG GTATAACAAC CGCAAAACCG GCATTGAGTA TTACATCAAA
    38401 GTTAACCAAA CGACTGGTAA GGCTGAACTT GTACATTTGA AAAAAGGGAT GCGTTACACA
    38461 GCTTCATCAT ATTTCGGTGA CGACGTAATG CGAAAATTGC GTCGCAATCA TATGACAACT
    38521 ATCTTTAAAG ACCCATCATT TGAAGTTGAC GACGAGGGCA ATCCTTGGTA TGTTGCTACA
    38581 ACTTACAAAC GTAAATTTGG CTATGGACCA CTCGACCCTA ATGGTGTCAT TTTACTTGAC
    38641 CCAATCTCAG GAAACAGTAA GTTTTATAAA CTTAAAGACG TTCCAAAATG GGTTGACCGT
    38701 GTGTATGGAG CTCACGACGT AATCGACCGT ATTAACTGGC ACTATGGCCT TGCAAATGGT
    38761 TTCTGGAATA CTATTTTCAG TAAATCAAAT ATCAAAAAAA CAACCGTTGA TTATGATGAC
    38821 GATTCAGCTG AGGATTCAAC CTATATCTCA ATTGGCGATG ACATTTACTT GTATACAGGC
    38881 TTGACGTCAA TCAATAGCGA CAGTTCAAAT CTTGGCTTTG TATTGACTAA TTTGCGTACT
    38941 CGTGAGACTG TCTTTTATCC GCTACCATCC GCAACTGAAA AACGAGCACG TAAATCAGCT
    39001 GAAGGTGCCG TTCAAGAAAA GAAATATGAC GCAAACTCAC CTATTCTTGT AAAACTTAAT
    39061 GGCCAATCTT ATTACTTGTC AAGTCTCGAA GACAATGGTA ACTTAGTAAA AGCTTATGCA
    39121 CTCGTCAATG CAGAGGACTT CCAACAAGTT AAAGTTTCAT CTGACATTAA AGATTTGGTT
    39181 GCTCAAGTGA CAACTAAATC TGCTGACCAA AAAACTTCAA AAGATTCAAA GGGTTTAAGT
    39241 GAGATTTCAG GTCAAATTAC TGACATTAAA ACACAAGTTG TCGACGGCAC AACAATTTAT
    39301 TATGTCAAAG TAAATGACAC TATTTATAAG ATTAAAGCCA ACGCTGATAC GCTTGACCAA
    39361 TTGCCATTTA TTGCAGTAGG GCAAACTATC ACTGCTAATC TTAAAGATAA TAATTACTTG
    39421 ACTAATGTCA ACTTGCAATA ATAAAAAGAG CCTAAATTTA GGTTCTTTTT TATTTTTATT
    39481 CTGACAACTT TATCCCATGT TCAAATAGTC TTAATTCATT GTTAAGTACA TAGGCTAGTT
    39541 CTTGGCCTTT AAACTGCCCA GCTTCATGAG CGTGCATTAA TGCTGTAACA TCCCAATGAC
    39601 TTATCTTGCC ATCAGTTAAT CGATATAATT TCATATTCAA ATCTGAACGT TGACAATTAC
    39661 ATTCAATTAT AAATACAGGA CCATCTTTAA GTGTTTCATT ATATACTTTT AAAATTCGCT
    39721 TAACATACAA ACCATATTTT TGTAAAAAAT GTTCTGAAAA TTCCTCACTA ACTGCTTGTT
    39781 TGTCTGTTAA GCTAGCTTTT GGTTTATATT GCTCAGTAAA TTGTATTTTC ATTTGTTATC
    39841 CCTTTATAAT TTATTTTATC CAATTAATTC AATCATGTGC TCACTTAAAT GGAATTCGCG
    39901 ATTTAATTTA TCAGCTAATT CAGAGCCATC AAGGCCATCA GCTTCGCAAT TGTCTAGTAT
    39961 CATTTCAAGA CTCCATGCGT CCAATTCGCC CTCAGCTAAG CGAAATAATA CTCCATATAA
    40021 TTTTGCATTT GAACAACTAG TTTCAATTGT AAACTCTGGA CCCCCTGGAT TGTTAGCATG
    40081 ACGTACACCT ACAATCCTGG CATTATTTAA ACCATACTCA TGATTGATAT ATTCAGCCAA
    40141 TTCCTCACCC ACGGCTTGCT GATTACTTAA ATCGCTTGCG GGCCTATATT GTTTTGTAAA
    40201 ACGTAATTTC ATAAATTAAC CTTCCTTAAA TGTATTAGTT GCAAGATAGT CAGCTATAAA
    40261 ATCGCCTGAT AATTTTGTAC GAGCTAAAGC TGAATCAAGA TTATCGTCAA TAAATTTATT
    40321 TCGTGATTTT ATATCTTCGC CTTCTTTTAG TCGTTGCTGA ACCTCATAGC CATCAGGTCT
    40381 AAGTTGGTCG TCAAACTGAA AATGAACACT ACGACTGTCA AGGTCCAAAG TCACTTGACC
    40441 TAAAGCCTTA AAATAAAACT CTGCGAGGAA GTCACCGTCT TTGTCATTCA AACCTCCATA
    40501 AAATTCAAGT AAAACTCGTT TTATGTTACC GGGTTGCAAT TCATATGTGC CATCAGTGAC
    40561 GTCTTTGTCA TCAATATAAA TACTTGGTTC ATAAGTGGAT GCTTCAAGAC CATCTTTTGT
    40621 CATAATTTTA TCGTAAATGC CAGGCCCAGT AGTTGTTTTA AAATAAGTCA TATTGTTAAT
    40681 CCTTCCAATA TTTTATAACT AATATTATTA TATCATAAAG CCATGAAAAA CTATTTTTCA
    40741 TATGAGCAGG CTCATTTTTC AAATAGAGCA AATTGGCTAT TATTAAATTG TCAGAATTAT
    40801 TACAAAAACA TTACAAAAAA TATTTTATAA AAAGGTTTAC TTTTATTGGA AATATGGTAT
    40861 AATAAATGTA AAGTTAAATG AAACGAGGAA TATAAAATGG TAAAAACAGT TTACACGACG
    40921 TTTGACGGTG CGAGATTCGA CACTATTAAA AAAGCAAAAC AGCACGAACA AGAAAAAACT
    40981 AAAGGTTCGG CAATTCGTGT TTTGGGTGAA CTCCTTCGCC AACTCAAAAC TGGTGAAACT
    41041 CTATCGCCAA ATGAAAGCGA GTATAAGTTT ACACGTACAT ATGGTGACGT CTTTACTGGT
    41101 CAATATGTTA CCGGATTTGG TTTAATCAAT ACAATTACAG TTAAAACCGA CAACATTTTT
    41161 CTTGCCGACA AATTCAATAC AAAATATAAC ACACTAACTG TACGAATTTC ATGGTATGAG
    41221 AGCGGACAAT ATAGTGCCAG TTGCGAACTT GGTAAAGAAG GTCTTCAATT TGTTCAGCCA
    41281 CTTGAATTGA ACGAAGATAT AGATGCACTT ATCGGACAAA TGCAAGATTA CTTGTCAGAC
    41341 GAAGTTCACG AGGTTTTGAA GAAAACATAT AAAGGAGAGC TCTAAAATGA ATAATTACGA
    41401 GATTATGGTC AGTGAATTCA GTCTTGAAAT TGGAAGCAGT AAATACTCAT TTCAAACTGA
    41461 GGACTTGCTT CGCCAGTTTG CTCGCACAGT ATTGTTCAAT CTTAAAAATG AAGGTATTGT
    41521 AGACGACACA AATTATAAAG ATTTGCTTGG CGAAATTGAC GCGTTCTTTG AAGATACAGT
    41581 AATGGACGAA ATGGAATTTC AAACATTTTC AGTAAATTAC TTTGAATTGT TCACATTGAC
    41641 CAAATGGGCC TCATCTGCTG ATGAAATTTC ATTTAATGAA ATGGCTAAAT TTGCAACGGA
    41701 AGATGTCAAA ATTCAAAAAG ACCTTTTTGA CTCTTACTCT AACTAATATG TAAAACAGTG
    41761 ACAACTATGT AACAGATAGC TCTGCTATAT AACAGATAGT TGTCACTGTT TTTTCATTTA
    41821 TTTAATAAAA AGGTTTACTT TTAAAGTAAA CATGGTATAA TGTAAGTATA AATAAAGAAA
    41881 CGAGGAATCA AAAATGGATA TTAAAGATAT TGACCGCGAG ATTGCACTTG CCAATAAGCG
    41941 TATTAACGAG CTTGAGCAAA CAAGAGGAAA AATGCTTGAT GGTTATACGG AAAAAAGCCA
    42001 AGAAGTTATT CAGGAATTAC TTGCGAAAGG TTATCCACTC AAACAAAAGA AAAATTGTAT
    42061 TCAGTATATC ATTGAGGGTC GTAAAAACTT GTCCCTAGGC CAAATTCGTA CCTTTGGTGA
    42121 GTTTAATGAC ATTGCAAAAC TTAGTAACTT ATTCGACGTA CTTAGCATGG TACTTGAAAA
    42181 AGTTAACTAC GACCAAACTG ACGTTAACGT CTATATTGAA GATTACTCAG TACAATTTAA
    42241 TCTGTATTGC GTTGACAGTT ATGGTCGCTA TATTACAGTA ACCGATACAA ATAAATTGCA
    42301 AGTTAAAATT GCTAACTATA ACTATGTTTA TGCAAAAGGG ACTATAACTA AATTTGATAA
    42361 TGACGTTACT TTGGAAACGC ATAATGAGAG CGGTGATTTC ATTGAGTTTA CATTATCAAA
    42421 ATCAATTGAG ACAACTCTCG AGGATTTCGA TAAAGATGTT GCTCTCGCAA TTCGAGAAAT
    42481 CAAAAAAATC GAACTCGATA CTAAAGGCGT TTTACTCACA TTCACTCAAA ATTGAGATAA
    42541 AATATCTCAA TTTTTTATTT AAAAAGGTTT ACAGCGATTG ATTTTTATGG TATAATATAA
    42601 CTATCATATG GTTCCTGTAA TACTTGTAAC AGCAATTTGC AGGTTAGGAC ACGTCGCTTG
    42661 ACCATTATAA ACTGAAGTGA CTATTGCTAG GGGTTTATCA TTGTAGCCCG ATAACTTTTA
    42721 GTTATAAAAT GGCAATCCGG GCTGAATTGA CAGTCGAGAC AAGTCTATTT GAGAGACGAT
    42781 GTTCCCTGGA CAACTGTTTC TCCCTCGGGG AAGCTAAGGA TTGTTATTCA ATGGTGGACA
    42841 AACCGTTTAC TGAGAAACGA AACGGCCCAC AAGCATTATC CAGTAATTTT CCTTTAATAA
    42901 ATTCACTGAA TAGCATAAGC TGGATAATGC TTTTACGCTT CCTTAGCTCA GCTGGTAGTA
    42961 GCAACAGACT CTTAATCTGT GGGTCATAGG TTCGAATCCT ATAGGAAGCA TTACCTAAAT
    43021 ATTTCTAGTC ATATTATGCC AAAAAATTGG CATAATTTTT TTTTTATTAA AAATAAATTA
    43081 GGGTTCACTT ATTTGTGAAA TGTGATATAA TAATTATATA TAGTAAAAAT TAAGAAAAGG
    43141 AATAATATTA TGGGAAGACC AAGAAAAATC CTTACAGAAG AAGAATTAGA ATTAAAACGT
    43201 AAGAAAGAAG CCGAAGAAGC GTACAAGCGT GAGTGTCGCT ATATTGTTTG TGTTAAAAAT
    43261 GACAAGGGTA AATACATGCC TTTAGCAGAC GACGCAACAA CGAGACGACC TGAAGAACTT
    43321 GTACTTGAAT ATCCGATTGA CCAAGGAAAA GACGCAATTA AAGAGTGGTA TATCATCGTA
    43381 CATAAATCAT TGAAGTTGTT CCTTACGGAT AAGCCAGCTC AAAACATGGC TGACCGTTTG
    43441 ATTGAGCGTT ATGATTATTA CACACCTGAA AATACAAAAG TATTTGAATT GCCACCTGAA
    43501 ATTGTTCATT TGGTATTTAC ACAATGTCCA AAATGTGGGT CAAAACGTGT TTCAAAACGT
    43561 ACTACCCGTA TTTATGTGAC AAATTATGCC ATTAATAGTG ACGAGCATAC CGTCAAACAA
    43621 TTAGGCGAAC CATACACATG GCCCGAATGG GAACAATTTG ATTCATACTT TTGTTCAGAT
    43681 TGTTTGGAAT TTTTCCAAGA ATGGGACTTT TCAAAATATA ACTTTGGCAA TCCAGAGTAT
    43741 ATCAAAGATG AGGATGTCGA AGCTTATCGC GAAGCTCACA AAGATGAAGA AGGCCGTAAA
    43801 AAAAGTTGGC CATATCAATA AAAGAAGGTT TACTTCTTTT TTTATTGTGG TATAATATAA
    43861 CTATATTAAA TGAAAAGAGG ATATATTATG TTAAACTTTA TTTTTGGCGT CGTTGGTGGC
    43921 ATTTTACTTG TGAAATACCA ACATGAGATT CTTGAATTTT TTAAGGAAGA ACACAAGAAA
    43981 ATCAACAAAA CACTTAAGAA ATGAAACAGG GGATTCATAA TGAAAAAACT TATTACTAAA
    44041 CTTACTATTG CATTTGCAGC ACTTATTGGC TTGTTTGGAC TTGTATCAGT TTCAGCAAAA
    44101 GCAGACCAAG TAAAAATTGG TGCCAACGCT AAAAACGTCA AAGTTAAGAC ATTTAAGTAT
    44161 TCAGAGAGTC AATCTGCAAC AGATTCAGAT AAAAAAGACT CTGATTCAGA CAAGAAAGAT
    44221 TCAGACGACT CTGACAAGAA ATCGGATAAA AAGAAATCTG ATTCAGACGA CTCTGAAGAT
    44281 ACTGACAGCC TAACAGGTGA TGCAAAACTT GACAGTGACG TCGAGACATT CATTTTGAAA
    44341 CAATCAAAAA ATGGTTATGA GCTAGACAAC ATTATTGTGA AACAAAATAA CGATATTATG
    44401 GTTGTTATGC ACAAAGCCAA ATAAAAAAAG AAAAACAGTT GAAACTATTT AAAACCTAAG
    44461 TTTGCTTAGC AGAAGATAGT TTCAACTGTT TTATATTTTT ATAAAAATAA AAAAAAAGAA
    44521 AGGTACAATC AAGTATACCT AAATATACTT GATTGTAAAC GGTTTTTATA TTTAATATTA
    44581 TATCATGAAT GCACTCAGTT GTAAATGGTT TTATTAGGAA AAACCTTGAA AATTTACTGA
    44641 AATAAAAATA TAAAACAGTT AAAGCTATCT TCCAATAAGC ATGCTTAAGT TTTAAATAGT
    44701 TTCAACTGTT TTTCTTTTTT AATCAGATAA ATGCCAATTA TATATTAAAA GATAAAAGAC
    44761 AAGATTTTCT TGTATATGAT TTTATTGAGG GTATATAATT TTTTGATTTT TATATACGTT
    44821 GGTAAATAAG AGATTCAAGG TTATGCGTAT ATTATTGTAA ATTTAAGTGA AGTGATTATA
    44881 TACGTGATGT TCCAATAGAT GAATATACTT TTGTATATGA TATTAAGAAT TTTTTAAAAG
    44941 TTTTGATAAA TTCAACTTTC TTATAAATAA CTAATAAGGT GCTGAGTATC AGTAAATATA
    45001 ATGCTAATAG TTTTTGAATA AAAAGTTGGA AACAATTATT CAAAGTAAAC CTTTCCAACT
    45061 TTTCAAAAAT AAAAAATCAA TGGTTATTGT TGATATATGA AATAAAATTG GTTTTTATGA
    45121 AAAAAGTTAA AATAAATAAA AGTTTAGACA ATTTTGGTCA ATTTCATATA CAAAGTAACT
    45181 AAAACTATTG ATATATCACG TATATAACAG GTAGTATATC ATTTAAACCA TAATATACAC
    45241 AAGTAAGCAA TGAACTTGAT ATTCCAGCTA ATACAGCCTT GTATATAAAT AAAATACAGC
    45301 TAAAAAAATA ATATACACTG GAAAAAATAT TATACAAAAG TAAACCTTTT CAACTTTTCA
    45361 AATAAATCAA AGAATCATGC TTGATTACCT TATTAAAAAA GGCGATTTAG ATGCGATTGA
    45421 TTATCAAACA AAATTTGATA CAGAAAATTA AACAGTTATT CCAACTGTTT TTTATTTTTA
    45481 CTCACATATA AGGTTTACTT TTATCTGATA TATGATATAA TAAAAGTATA ATAAAAATGA
    45541 ATTGAGGAAC AATTAAATGA AACTTATTAA TGCAAAATCA AACTATACAC TCACTGTAAA
    45601 TGGTGAGGAA TTTGGCTTTA TGACACTCCA AGACCTGCAA CATTTTGCGA CGTCTATTCT
    45661 TATTGAAGTC AACAAGCAAA ATCTTCTTGG GTCACAATAT TTCAGCCTAT ATATTGATGT
    45721 GATTAAATTT ACCGATACTG AAAGTGATGT TCCCGAAACA CTTGCCCTCA AAGCTAAAAC
    45781 TGAAGAATCA GATGTGGTTT TGTTTACAAT GACTAAATTC CGTGATACAA GCGACGAAGC
    45841 CTTGTACACT GATGCTCTAA ATAAAGCTGT TAAAGCAACT ACTCAAAATC TTGAAATTGA
    45901 ACAAGTTCAA TAAAAGGGGC ATTCGTTATG CAATCGAGAG ATTTTTATTT AGTGATTTAT
    45961 TGGAACAATC TTGTTGGAGC AAGAATTTCA AAAGTACTTT CAAATCGTGA AGATTTGTTT
    46021 GAATATTTGA ATCAAAACTT TATTGTTTCA GATAAAGATA CAATCAACAG TGTGATTGAC
    46081 CATGGCGAAT TAATCCATAT TAATGACTAT AGCTATTATT ATGTTAAACA AGTGCCATTT
    46141 ATTCAAGGTA AACAAACAGT TAGACCTGGA AACTATGTTT GTATTTTGGC AGATACGCCT
    46201 GACAAAACTC TTGAGTTTTC CGCTGTTTTC TCAGATAAAG ATGTACTTGA GGATTATTTG
    46261 AAGGACGAAT ATCCAGAATT GTCAACTTAC CAGCGTAAAC GTTTAATTGC GGGTAATTAC
    46321 AGTGACGAGT TGGATGTCAG CTATGTAAGA TTATATAAAT AAAGGGGGTA ATTATAATGC
    46381 AAGATTTTTT CATTTTAATA TATAAGCATA AATTTATTCA CGACCAAATT ATTGAAGTCT
    46441 TCCCTAGTAA AGATTCAGTA AAAAATTATT TAATTTTAAA GTATGTTGAC GATGATTCAG
    46501 TTTTCAATAA AATTGATTAC CTTATTGCGT CGGGTGAATC TTTTGCACAT AATTATCAGG
    46561 GCCTCTATTA TATTGTTAGG GTTCATGCCA TTGAGGGTCA AAAGAAATTT AAATCAAATC
    46621 ATACGGTTTA TATCTTAAAT GAAACAGAAC ACAATTACAA GTCCACAGTT GTATTCTCCG
    46681 ATGAAACAGC TTGCAACACT TACCTAAAAG ATAAATTTCC AGATAGTAAA CCTTTTATTG
    46741 ACTACGAAAT TAAACATATG AAACTTTATT AAAATCGGGT AATTCATCTG ATTTTTTTAT
    46801 TTGCCAATAA ATTGGCCGAA TATTCTGATA ATTTTAATTA AAAAGTTTAC TTAAAAAGGT
    46861 TTACTTTTAT TTAAAAGACG GTATAATAAA AGTATAAATA ATTGAAACGG AGAAAACAAC
    46921 AATGACTTTA GTGACATTTA CCGACTTTGC AATTACAAAT ATCGAAGATG AGCAAGACAC
    46981 TGCGTTTGAA TTCCAAGGTA CATTTGCTGA CAATTCAACC ACAATTACAA GTGTTACAAT
    47041 TGATATGTAC CATAATGGCG AAGATTATAA ACTTGTCATT AAACCAAAAG ATGCTCCGGC
    47101 TTATGGCTCA ATTCCTGACA CAGGAGACCA TTTGTCAAGC GAAATTTACA AAGACCTTTT
    47161 CCATCATGCA CTTGATTGCC AGGGTAATCT TTTGTTTAAA GACTTTGTAA ATACTTACAT
    47221 TGACAAATAC AGTCATACAT TCAACGTTAA ATTAACTCGC CAAAAAACTG GCGAAGTATT
    47281 TGAAGGGTCT AACCTTTACT ACTATACAGG TACTCATGTT GAGCCTAATT TCGAAGATGC
    47341 AATCGTTATT GACATTGATA AACTTAAACG TTACACTGTC ATTCATTATG CACAAGTTAA
    47401 AGACCTTAAC AAATGTATAT CTCATTTTAC ACTTGATGAC GAGATTGAAT TTAGTAGCGA
    47461 ATCTGAAAAT GAAGTTGTAA CAAAAACTTT GATTCGACAC CTTATTCGCA ATTCAGCTCA
    47521 AACAAAAACA ATTGTTTACT CAAGCTCACA AGCTGAATGG TTCGAAGATT TCATGTACCA
    47581 CTGGCCTGAA TTCATTGAGG TTGACAATCT TAAGGAAATT TCATTGACTG AATTTGTAAA
    47641 ATAAACTAAA AAGCATTGAA AACTATTTAA GACTTAAGCG AATGCTTAAT TGTCACATAG
    47701 TGATTAATGC TTTTTAGTTT ATCTTAACTA AATTGTCGGA ATATTCCGAC AATTCTAATC
    47761 GAAAAGTTTA TTTGAAAAGG TTTACTTTTA TTTAAAAGAT GGTATAATAT AAGTATAAAT
    47821 AAACGAAATG AGGAAAATGA ATTATGGAAA CACCCAAACC CGAACATATT AAGCGAGATT
    47881 TACTTAGACG CTATAATACA TGGGAAAATA AAAAAGCAAG TAACAGTATC AAACACTTAA
    47941 TTAATGATAA ATTAAAAATT AACTGATAAA TAAGGTTTAC TTTATGTCGA TTTATGATAT
    48001 AATAAAACTA TAATTAAAAT AAAAGGAAGT TTAATCATAT GAACAAGCAA CAAAAAACAT
    48061 ATCTTAAAAC AATTGAAGCT AATTTCCCAG ACATGCGTCG TAACATTTGG CTTGAGTCTC
    48121 TCCAAATCAA ACAAATCGCC GAAACTGATA AGCGTAAATT GAAATGGCAA ATCAATCCAC
    48181 AGGGAATCAG TACCGTCGAA TTTACCGGTA AAACTGGTAA AAAACCTGCA CAAGTAAAAT
    48241 TGCAATTCGA TAAACCAATC AAACTCGCAG CTTGGGTCCT TCGCCGTATG GAAACACTTG
    48301 ACAAATCAAA ATTGCCAAAC AAAGTTAAAA CAAATGCTCG CAAGCGTTTG ACAGCTTTGT
    48361 ATTTCCAATT GGTTAATGCA ACAAAAGCGA AATAAGGTGA GCCTATGATA CTAAAATCAC
    48421 CTTTACTTAA AATTGTTGGT ACATCAAAAA AGGATTGCGC CTTTATTCGT AACTATGGAG
    48481 CCAAGATTGG CGACACCGTT CAATTTGAAT ATAATATCAG TAACATATAC AGCTCAATTT
    48541 ATATTACATT TGTAAACAAA GACACACGTT ACGAAGTCGA CAGACTTAAC TTGCACAATT
    48601 TTGAAAATTA TATCAAAACC GAAGCCGTCA CAGGCCCGCA ATCAAAACAA GAAACTTTTG
    48661 AGTTGTAACT TTAATTGTTA CAACAAATCA ATCAAGAAAG GAACAATTAC TTATGCTTTT
    48721 GCAAAGTCCA CTTTATAAAG TCGTCGAAAT CAAAAATCCA AAGACACCTC TCGTTAAAAA
    48781 GACTGGTGTT AAAGTTGGTG ACTTAGTTCA AATTTACACT GACACTCACA AAGACAAAAC
    48841 TTATGAGGGC CAACAAAGAT TTTACTTTAT TAATCGAACA ACTGGCTTTA CCATGAGGGC
    48901 AACTAGACCT GACATCGAGG CTGTTACAAC TAAAATCAGA ACTGAAATTG TATCAGACAT
    48961 TACTATGCCA ACTGAACAAA AAACCAAACC CAAAACTAAG TTTGACCTTT AAAAAACAGT
    49021 ACTTTTTACT GTTTTTTATT TTTTCTCCCG AAAAAGGTTT ACTTTTGTTT TAAATTTAGT
    49081 ATAATATAAT CATAAAGTAA ACATTGAGTA ACAAATAAGG GAGAAAAAAT CATGGCAAAC
    49141 TTTACATATG CAGACTACAC AAAATTCATT GAAGAAATTA CTGAAGCAGC TAACAAAACA
    49201 TTCGATATGA AAGAAGTTGC AAATCTTCTT TATAATGTTC ACGGAATTAA AAAAGAAATC
    49261 CGTGTGATTC ATTGCTACTC AGACGACAAA TCGCCGTTTT TGAATGTTTT CTTGACTAAA
    49321 GAAGGAACAT TCAAATTTGT ATCAAACTTT AAAAATGAAA ACGAATTTAA TGAGGCAACT
    49381 GATGTTTATA GTAGTCAATA CTTCAACAAG TTTGAAGAAA CAGTGATGCG TCCATTTTAT
    49441 GCTAATGGCA CTATTCAACC ACTTAGTATT GACAGAATTA CTTATGACAT GGTTGGTATC
    49501 ATTATGAGTG CGGATAATTA CAAACTCGAT AGTTTTACAA TGGGTAATGA AAAACATGAT
    49561 TATTACAATC TTCCAGACTA TTTTATCCCA CTTAAAAAAG CAAAAGTTTT GTCGGTCACT
    49621 AAAGTTAAAG GGTCTTATGA CTACAGAATT CGTTTCCGCT TGACAAACAA AACTTTTCAA
    49681 ATAAAATACT TTACAGTGGC AACTTGTAAC GAAAGTTCGG CTTTTGAAAA CTCAATTAAA
    49741 GAACGTGTTG CAAACGGTGA AGATTACCCA ACAGTTTTTG CTGACGAAAT CATCAAATTC
    49801 CTCGATACAC TCACGTATAT TCAAGAGGAA GTCGTACCTG AACTTAAAGC AACAATTGAC
    49861 TTTATCGCGA GCCGTAAAAA TGACGATTTG GCAGAAAAAA TGCTTGAATC GCTTAAAAAA
    49921 TATGTGGCCG ACCCAATGTC AATCGTAGGT CCAATCATGT ATTTAGTTGA TAACAAATGG
    49981 TTTGCTCACG CAAAACCATT TGACGATGGC AAACCTTATG TTGCGTATAA CCGCTTCACT
    50041 GAGAAAATGA CTGTTCACAA TGTTGACAAA TCAAATGAAA CAGTTGACTA CTCACGTAAA
    50101 GCTGTTGCCG CTTATGCCGA CAACTACTTC AAAAGTAAAT AAAATCAGAA AGGAAGTATA
    50161 AAAAATGAAA ATTTGTGTAT ACAAAAAAGG CTTGTTCATT GACAATCACG ATATGTTTGT
    50221 AAGTTTAAAA ATAGCCAATT TAAAAGACGA AGACAGAGCA CCTCTTATTG AACCAGGTTA
    50281 TAAGGCTCGA CTAAAATTAA AATATAAAAT TAAACATATG TTTAATCTTA TCCTTTATGG
    50341 CAAGGACATC ACAAGGGGTA TTATAACATT TGATACAAGC CGTACATTCT CAAATGAACA
    50401 AGTAGTCATG CCAGTGAAAA TTGAAATTTA TGGCAGTAAC TCATTCGCAT CAGTCGTTGA
    50461 CCGTATCATT TATAATACTA ACACAAATAC ACTAGCTATT CATTGTGACA GTTTGTAAAA
    50521 TAAGCTATCC AGGCTTATTT TTTTATTTTA AAAAAGGTTT ACTTTTATGA CAGATATGGT
    50581 ATAATAAATA CATAGTTAAA GAAAGAGAGT AAACTAAATG GTAACATTTA ATAAACAGAC
    50641 GTTCAATGGC AAAACATACA ATGTTTATGA CAATGCGAAC TTTTCAATTA TTGTTGACCG
    50701 TTATTGCAAT GCAGCTTGTA CGTTTTGCGT TGAAGATTTA AGGAATCAAT CGAAACTTAA
    50761 AAAGTCATTA AGATATGACC AATTTATTCC AAATGTTGGA AAAGCTTTAA GTAAAATGCG
    50821 TGCGTTGAAT ACGAGTATTT CACTTACTGG TGGTGAACCT ACAGCAAGCG CGGCATTTGC
    50881 CGATTTGGTT AAACTTATTG ACAAATATGA CTTCCGTAAA AAAGTAGTCA CAACGAATGG
    50941 CTCATATCTC ACCGCACGAA ATTTTAAAAT TTTAGATACA CTGATTGACG CAAATTGGGA
    51001 CCACTTAAAT ATATCAAAAA CCCATTATGA CGAATCAGTC AATAATAAGC TAATGCGATA
    51061 TAAGACCGGC TACTTTTCAA ATGATATGCT GAAACAGGTG GTTAATCATA TTAAAGAACG
    51121 CCAATCAAAA CTTCGTATCA GATTGTCTTG TGTACTGACA AAAGAAACTG TCAAATCGTT
    51181 AGCTGACATT AAAAAGTATG CTGACACATA TATTGCTTGT GGTGTTGACA ACATGGTCTT
    51241 TCGTGAACTT ATGAAAACAG ACGTTGACAC AATCACAAAT TCAGACCGTA AATCATTTTA
    51301 CGAAACATCG TATGTTGACA TGACCCCTAT CTTAAAGGAA ATCGCAAATG ACCCAGAGTT
    51361 TAAACTAATC AATACTGTCA ATGGTTATTA CTACAATGTC TGGGTTTACA ACTATAAAGG
    51421 AGCAGACCTT TGTTTTGAAC AAGCTGACCT ACGAAAAATG CCTGAAAAAA AAGACAACGA
    51481 GATTTACGAA TTTGTCTTGC ATGAATCAGG TAAATTATGT GGCTCTTGGG ACGATTCAGA
    51541 CGACTGTCTA CTAAATATTT TGGAGGAAAC TAATGAGTAA ATTTAGGTAC GACATCAATG
    51601 CACAAAACGT TTGCACTATC TTAGTGACAA ATGAATGTAA TATCAAATGT GAGTTTTGTG
    51661 TCGCGGAAAA CTTCGTGACA AAAGACGGTG ACTTTTTAAG TCTTGATGAC TTGGACAAAC
    51721 AAATTCCAAT TATGGCCGAA AAAGGTGCCA AATTTATCAC ACTGTCAGGC GGTGAACCAT
    51781 CACTGTCGCC TGACCTTCAC AAAATCACAC ATAAACTTTA TAAATCAGGA TTGTTTGACG
    51841 GTATTTGTAT TATCACAAAT TTCACTCATC CGGAGAATCT TGTCAAATGT GTTGACGACT
    51901 TAAGCTTTAT TCGCGTATCG CTTGGCGTTT ACAAAAATAA ATTTACTCTT AATAAAATCA
    51961 ATAAGTTTGT CGAAGAAAAT CCAAAGGCTC AAGTACGTGT ACAAGTGCTT TTGTCAAATC
    52021 TTAAAAATGG CTTTTCAAAA ATCGAAGACC TTAACTGGCT TCGCGAACAC CTAGACAATC
    52081 GTGTGACCAT TGCTTGTTCA ACATTACGTC TTGCAAATGA TTGGTGCATC GAACATCAAG
    52141 CTGACGAAGA TTATTGGCGA GCTCAAGGCG ACGAAACTGT AACTAACCGC TGTATCATTA
    52201 CCCTTAATGA TGGCACTGAT ATTGTTTTGC GTACAGCTTC AGTGGATATT ACAGGTGAAG
    52261 ACCCAGTGGA AGAAGAAATG GTTATGTCTT GGGACGGGTC ATTGCATAGA GGCTTTAAAG
    52321 AAATTGGGTA TAAATTAAAA TCAGATGAGG TAAAACAAAA TGACTAAACT TGAAACAATT
    52381 GAACTTGACT GGAGAGACTT TCTTGAGGAA GACGGCTTTG ATATTAAACG CGAATGGTGG
    52441 CAAGGCGAAC TTGATTGTAC GGAACCTGAA TTTATTCCAT ACGCAAAAGA ATTTTGGAAT
    52501 CAACTCACGC CAAGTGAGCA AGCCGTGGTT TTAAAAGATG CCAAACTACA AGAACTTGAT
    52561 TTTGCATATC ACTTGTCTCA TAAGCAATCA GACTTTGCGT TTTGTTTCTT CTTAAACCAA
    52621 TCACAAATTG CTTAAAAATA AAAAGAATCC TGCAGGATTC TTTTTTTTAT CATATTAAAT
    52681 TGTCAGAAAA TTCTTGAAAT TTTTATTACA TTTAAAAGTA AATAGTTTTC AATAAAAAAA
    52741 AAATCACAGA AAGGAATCAG TGATTTTATC AAGGACCGAT TAACAAAAAC TCATTAATAC
    52801 ATTAGTATTA TACCACAGAA TCAACCAAAA GTAAATAGTT TTTAATAAAA AAAAAAATAA
    52861 TTACAATACG GAAAGGAGAA TTGTAATTAT ATTATGAAGC TAAAGAAAAT AATAGAGGAG
    52921 AATTTCCTTA TATATAATAT TATATCGTAA ATGTAACTAG CTGTAAACTG CTTTTATTAA
    52981 TCTTAAAGGT TTACTTTTAT ATTTATTGTG GTATAATAAA GTAAACTAAT AGATTAAAAA
    53041 GGAGCGCACA AATGATTAAT ATTTCAGGTG AATTGTATAT TGGCTTGCCT ATTCGAGATT
    53101 CGGGTATGGC AGAATTGCAA GATGCAATTA ATGAGTATAC AATCACAAAG CAACTTGAAT
    53161 ACAGTAAATA TGACCATAAA GATAATAAAA ATTATCCAAA GCCTAATGTA TTGCCATTAT
    53221 ACAAAAAATC AGTAACTCAA ATTTATAATG ACAAAGATGG TGATGGCTTT GCTGCTTATG
    53281 TCAACTCTGT ACTTGACAAA CTGTTCCCTC ATCCAAAACT TGACGATGAA GTAGGCCCTA
    53341 ACAAAAAATA CAGATTGTAT GACATCTTTG ATTTTGGTGG GCGTGATACT CGGGCTTATG
    53401 AATATGCAAG TGACTATCGA CCATCAAACT ATTGGGAAGA TTCACTACCA GAAAGTGAAC
    53461 GCGAAAATAC TCTTGCTTTT AATGTCACGA ATTGTGGCGA GGTAAACAAT CATCTTGTCG
    53521 CCAAAATCAC ATTTGACTTT ACAACTAAAT ATGACATTTC AGTTGGTAAT ATCATGCGGC
    53581 CAATCACATT TATAAAAGAA ATCTTTTATG CTTTAGACGA ATCACCATTT TTTGAAAATT
    53641 TAACTTTTGG TACAGGCAAT TCAACCACAA CTTACTTTGA TGATAGTAAT TACAATGGCA
    53701 CGTATTTTAA TCAAGCCGAC AATGGTACAT ATAAACTAAT CGATTTTCAC TTAGTTGAGA
    53761 AAACCGACAA TCTTAATGAA AAATTAAATG ACCTTGTTCC ACTAAGTCAA GAAGATAAAA
    53821 ATAATGGTAC ATTAATTAGG ATTGTCGAAG CTGAATCCAA CGGTTTTATG AATTATGACG
    53881 GTTATGGCTA CTTATGCAAG GAAATTGATG GCAAAATGTA TAAATCATTC ATAAGTCCAG
    53941 ATATGGACTA TGTTTTACCA AAGCTTTACA AAGATAACTT TACGCATATG CTTTGGTTCA
    54001 ATCGCTAAAA TGAAAGGAAA ATAAATAAAT ATGGCACAAG AATTTATTGC TTTTAAAATA
    54061 ATCCCTAATC ATCACGCTTT GTCACTTGAA GGTTTTAAAG CGTACACCGA ATCGAATTAC
    54121 AACCGTGAAA CTCGTACTGT TCTTGAACAC ATGGACAATA TCGACCATTT GCGTGAACAG
    54181 CGTCATGGTT GTTACTTGCT TAAATTAAAA GATGGTGGTT CAATGATGTT GCCACCAAGT
    54241 GAAGCCGAAA CAGTTATCGA AACACTTACT CGCAGTTATA AAAAATAACT GACGTTCATA
    54301 AACAGCCCTA ATTCGTCACG TATCGCGTCC GTAAACTAAC CTATATAATT ATACTCGGGA
    54361 CATGTTCGGA CGCGATACTG GTCAAAATAA GGCTGTTTAA ACGTGCTTTG TGAGATTTAC
    54421 GTTAAATATC TTTTTGTGAA AGTTTTTATA GTAGTCTAAA AGTATGCTAT AAAACTTTCA
    54481 CAATCGCATT TTTCGCCCGA CAAAATCAAT TTTTAAGTAA AAACTTAAAC GAAGCCTTGT
    54541 CTGCCAATTA AAAGATAATT GCGTTATATA AGCCTTGGTA TTCAACGCTT CGCGCGAGTT
    54601 TTATGCGAAA AATTGGCCTA ATCGGGCATG TTTTCGAATT TTATGGCACG TTGCAAACTT
    54661 AGTTTTAAAA TAAGTTAAAT TTTAAAACTA TCAAAGAAAG GAATTTTACT ATGGTATCTG
    54721 TTACTCAAAG AATCAAAGAA ATTAAACAAC CTTATGGTGG CTACTTAAGA CCTAGTACGA
    54781 TGGATAAAGT ACAATTGGTC AATAAGGAAG AATTATATCC AGAAGAAAAT ATTCATCCAA
    54841 CAAAAATTGG GTTAGTTGTC GACTATTTAA GCAGATTCAT GTCAAATGGT TATTCAGCCA
    54901 CCGACGCGTT TCGTATCTCG ATTAAAGGAT TAGACCTTTT AAAAATGTAC ACAACTCAGT
    54961 TTAAGAGATT CCGTGTACGA TATGGCAATT TAATCGAACA AGCAGACGAA ACGTTACTTA
    55021 ACATTAAAGG CCTTGACGAC GAATCAATTA TTGCTGCTTG TCAGATTACG ACTTTTGATA
    55081 GTATTTATAG AGCTGGTCTA GCATGGTTTG ACTATGAAAC CTTAGACGAT GAACGTCTAA
    55141 TCCCAGATGC ACACACAATT GCAAATATCA GAATTATGGT AAACAGAGCA CTTGACTTTT
    55201 TCAAAGAATA TGGTCCAGTA ACAAAAGATG GCTTTAAATT TATCGGTGGT TACACTGACA
    55261 TCATTACAGC CGGAGACGGT GACTTTTTAA CAAAAGATAC ATTGTGGGAC TTTAAAGTGT
    55321 CGAAAAAACC ACCACTCAAA GAACATACGT TGCAACTATT GATTTATTAT TTAATGGGAC
    55381 AACACTCGGT TCAACCATAT TACAAGCCAC TTACAAAAAT TGGCATTTAC AATCCAAGAT
    55441 TAAATATCGT CTATACTAAA AAAGTCAGTG ATATTGACGA AACTATTTTA AATGAAATTG
    55501 CAACTAAAAT TATCGGTTAC GATTAAACAG TCCTAAATTA GCCCGTATCG CGTCTAAACT
    55561 TGTACCTATA TAATTATACT TCTGGCATAT TCAGACGCGA TATGGGCTAA ATATGGGCTT
    55621 CTGATAACTA TTTAAACAGA AAAGAGGATT TGAACAATGA ATGAATTTAT TGAAATTGAA
    55681 GTTTTGACAG AATCAAGTAT TATTTATAAT GCTGGCGAGT ATATTGAGAA ATTTATAAAT
    55741 GAGGATTTTT ACTCATACAC ACCTGGTGAG CTAGCAAGAC TAATTAAAGA ATTGAACAGC
    55801 GAATTCACTG GTAATACTGA AAGTGAAATT TACAATTGTA GTCAAATTAA GAAAATTTGC
    55861 AATTACATAC AACCACAATA TGGTTTTGAA CATACAATCT ATCAAATTGT ATTTCTTGAC
    55921 AAAACTGAAC GCTATATTTC GCAAGCTCAA TACAAAAAAT TACGAGACGT TTTGTTGAAT
    55981 ACGAAAAAAT AAAACCTTGA TTACCAAGGT TTTTTAGTAT AGCCAAAAAT GAAATATCAA
    56041 CAGTATGAAT ACTCCAACTA CATTCAGGAT AATTTGAAAA ATTTTGCGTC ACGAAATGGC
    56101 CATTTTGTGT CACGAAAAGG TTTACTTTAG CCCTTTTTTG AGCCAAAAAG GTTTACTTTG
    56161 AGACGAAAAA GGCCAAAAAT CGCACCGAAA AGGTTTACTT TCGTCACGTT TTTGACTGTT
    56221 TTTAAGAAAA AAGGTTTACT TTGGGCCTAA AAAGGTTTAC TTTCGGGGCC CTCTAAAAGA
    56281 GTACTTTTTG ATATTAGGTT ATAGCAAAAG TATACCTTTG TGGGGCGAAA AGTGGTGATT
    56341 TCGTGACGCA AAATGGGCAG TTTCGGTACG AAAAAAGACA ATTTTGGTAC AGTGGAGGGT
    56401 CCAAACACGT CACTTTTGGG CAGTAAAAAT GACAAAAATG AAAACGGAAA TTTTTTCCTG
    56461 TCAATTCAAC TTAATCGTAT GATACTCAAG TAATTATGAG GTATTAAGTT GATTAATTTA
    56521 GTGAAAAGGG CTTTAACCAG TGGAATTTTT ATGGAAATTT GGATAATTTT TTCAGAGCTG
    56581 ATTCTTTATT GATTATCAAG ACTTTGGATG ATTGGATAAT TCCACTGAAT TTTATTTGAA
    56641 ATATAGGTAA AAACTACTTT AATCAGTTGG GAAACTAGCA TTCGTAACAA TACTGGTTAA
    56701 AGCCTCTTTT TAACTAGGTA AATTATATTA ACCAATTGGA ATATCAATAA TATTTACGAT
    56761 TTTGATATTT ATCTGAAAAT AACTTTAACC AGTACTTTAA CCTATTGATA TATGAATATT
    56821 TATTGACAAT ACTGGTTAAA GTTATATAAA AAATATTATA AAAGGTATTC ATGGAAATAT
    56881 ATGGATTTAT ATAGGGGTTT TATCAATGAA ATTTTAGGGG CTTTAACCAG TAAACTGACA
    56941 AGCTCATAAA GTACTGATAC ATAAGTAATC TTAATTTTCG TCAATATTAA GTATTTTTAA
    57001 GTTTAACCAA TTGATATACC AATATAAATG ATACTTCTGG TTAATGTATT TTTTTAGCTT
    57061 TAACCAGATA ATAGCTTTAA CCAGAATTAC ATCAGTTCCT TGAGTATCAG TTAATAAGAT
    57121 GAATTTTGTA AGATTTGGCA CTTTTTTCAC TATTGGCATC TTTACTTAGT TTATCAACTG
    57181 GTTAAAGGAC CTTAACTAGC TTTAACCAAC TTTAACTAAC TTTAATCATT TAAAGTTAGT
    57241 TTTGTTATAA GTGCTGATAT ACTAATAAGC TAATGAACTT TAATCAAGAT TATTTTTAAT
    57301 TTACGAATTT GGTTAAAGTG TAAGTTTATT CGGTCTATCA ATTGGTTAAA GTGCTTTAAC
    57361 GAGTTTTTTT ATTTAACTTT AACCGATACT ATTTTTTAAT TTGTGAATTT AGTTAAAGTA
    57421 CAAGCTTGCC TGACTTATCA ACCGATTAAA GCACTTTAAC CAGTTTTTTA TTTAACTTTA
    57481 ACTGATTTTT AATAAAAAAA TAAGACTAAT TTTTTAGTCT TATTTTAAAT CTTCAATAAG
    57541 TTCTTTCATT GTAATAGCAT CTGAATCACC TTTTCTGATT AACTCATATA GAATCATTGA
    57601 ATTTTTATAG TTGTAAAAAT ATTCAGGAGG CAATTCATAA GTACCCAACT TCATTTGAAC
    57661 TTCCAATAAA TCATCATCTG TAATTTCATT ATGTGTGTCG ATATAATTCG TTTTGTTATA
    57721 TTTGTTAACA CTCAATGGAC AAGTAGGGAA GTAATTATTT AGAGCTTTAA TGTTAAACTC
    57781 AGTAAGTTTA AATGTTGAAA CGGTCGATTG TTTATTACTC ATTTCCAGGT TAAATTTCTC
    57841 GAAATGATTT TTCAATCGAT AAATAAGTTC TTTTGATTTT AGTGGTCGAC TACCTGGATT
    57901 CTCTAATTTA TTCCACCGTT CATACATTTG ATACATGACG TTATTTGGTA TTTTTCCTAC
    57961 CAATAAGTCC TGGCCTTTTA GATAGTCTAA AAATTGATAT GCTTGGTCTG CATCATTAAC
    58021 TGCTTCGGCT GAATCTTCTT CAACTGATTT GATTGTAACA AATCGTTTGA AAGGCTCGAT
    58081 TCCTGTAAAC GCATACGAAA TAAATGCTTC AATAAACTCT GGGTCTTCAA TTAGACTATC
    58141 CAAATCAATA TTTGTTTCAA GTTTACTGAA ATCTTTATCT GTCCATTTGA ACAGTTTGAT
    58201 ACGCCTTAAG ATTGCTTGAT TGTTTTCAAA GATTTTAGGC AAAGAGTTAG TCGCTTGAAT
    58261 CTTAACGCAT TTTGTCGCAA CGTCCACGGC ATCCTCGTAT TTCACGTTAG CCTTAATTGG
    58321 GTCGGCTGTT GCTAGTTTTT TAATTCTCGA AATCATATTT CCCGAAAACT TAGCATTTGT
    58381 TGCTAACTCA TGACCAACGA TTAACTTTGT ACTTTCGCGG ATTTCATTGA TTTTATTGTC
    58441 GTCGTAAATG TCTTGCATAT CAAAATAAAT ATGATAGCCA CTTGCAAGCT TAGTGAGCAT
    58501 GTTTAGGTAA ATAGATTTAC CATTACCGCC AGCTCCCAAA ATGATGATAT AAACATTACG
    58561 GCCGTCGCCG TCAATTACTG CGACAGCCAA TTGTTTAAGC ATGACAATTT TTTCCTCGTC
    58621 ATCATCTGTC CAATCATGAA ACAGTTTATT GACAAGTTGA TAATGTGCTT GATTGACTAA
    58681 ATCTGGGCTT AAAAAGCTAT GGTTGATTTT CGAAATAAAT TCGAACTCAC CGAATTCGTC
    58741 GACATTTGAC GAGAACTCAA GCTCTTTTGT ATTAAGTACA CCATTATTAA ATAGTGTGAT
    58801 GTGTGAAGGA GCTAAATTAA GATGTTTGAA TTTATTGTAT TCAGGGACAA TATTTAATAA
    58861 TTTAGCTTTG ATATTGGCCA TTAAACCAAC GAAATTTGTA ATTTCAAACA CGTCATTGAT
    58921 GATATTGATT AACGCTTCAA GATTTGCGGG CATATAAAGT CGTGATGTTG AATCATAATC
    58981 TTTTGTCCAA TATGAAATCT GAAATTTAGT TTTATTACCA ACTTTGATTG GTGTTGGCAA
    59041 TATCCTGATA ATGTCATAAA TTGTAAATAA TTTATAAACG TCAATATCAT TAAATTTAGG
    59101 CGTTTTACCT TGATTCATCA ATGATGCTTG TTCTTTATAA GCTTTAGCAC AAGCCTCGAC
    59161 ATATTTATAA TATTCGTTGT TATTTGTAAC TTCGAATGTT GTCTTTTTCT TATTAATCAC
    59221 AAGTGTAAAT GAATCTGTAT TGTTAGGCAA AGGCGTTTTT AAATTACGTT TCCGAGTATG
    59281 TTTAAGCTTA ATGTCCCAAT CGTTTTTGAT TGTGTCTTTT GACATAAACT ACCTCTTTCG
    59341 TAAAAACATT AACCTTTGTA CTCGCCATAA TATTCCACAT GAAGGGGCAA ACGAATCATA
    59401 ATGTTTGCGT CACCACCAGT ATAGTCTAAA ACTTCGACGA GACGATTATT ACGCATGCGG
    59461 TGATGCTTGT ATGTACGCAA ATATGGTTTA TAGGCATAGC CTAAATCCTT ACACATTTCT
    59521 TCGACTGTTT TTCCTTGACT GTGACACAAA TATTTTACAT ACTCATCTTG AGTTTTGTAA
    59581 TTTTCGTTAG GTTTAATTGT GTATTTTCGT TTTTGTTTTT TCATTTCTAA AGTCCTCGCT
    59641 TATATTTATT TTTCAAGTAT ACTATTATTA TAACACAAAA TAAATAAAAG TGAACCTTAT
    59701 TTTGGTATAT TTTTTAAAAA TTTTTTCTTT TAACAAAAAG GTTTACTTTT ATTTATTTTA
    59761 TGGTATAATA ATTATATAAA ATAAGAAACG AGGATTTTAT AATGACCGCA AAATTTACGA
    59821 TTGAAACAGC AAGCAATGAA CAATGGTTGG ATGTTCTTGA TTATATTTTC GAAACAGAGC
    59881 CATCACAACT AGAGGTTTTA GCTGATAACG CTAATTATAA TGCGTTTTTG GATGATGGCG
    59941 ACATTTATTA TGCACTTGAA GCGGGTGGTG TCGACAATTG GTCTGGTTAT GACGAGGCGA
    60001 TTGATTTAGC TGAAGGCGAC GACAATGATT GGTCGGGTTT GTCTAATAGT GAAAAACTTG
    60061 ATTACTTGTT TGCCGCTGGT GTTGACAATT GGAATTGGTT CGCCGAGTCA ATTGAAGAAT
    60121 CAATGCATGA ATTATTCACT ACTACACGAC CTTCGGCACT TAATAATACA ACAAACGGTA
    60181 TTGTATTTCT TGCGAAAACT GTATTGAAAT ATTCGGCGAA TTGGCACAAT TTTGTTGCCC
    60241 GAAAATGCGA AGAGTATCAA AACAAAAATT AATGAAAAAC CTATGGTTAT CATAGGTTTT
    60301 TCTTTGTATC AATTTTAAAT TTTAGCTTAT TTCAAACTTA AGTTTAGAGA GTTACATAAA
    60361 ATCACCAAAA CGCCGCAATT TATCGCAAAA ATTTGATAAA AACTAAGCAA AAGCCTTGGT
    60421 ACTCAACTAG CAATAGCAAA GCTATTTAAT CAATTGAGAC TCAAGGCTTT TTTAATAGTT
    60481 TTATAAAAAT TCCGAAAATA AATTTTAAAT TGTGGACGAT TTAATTGTTC AACTCAAGGG
    60541 TTTTGAAAAT ATTGATTATA CTTCTTCCTT GATAAATTGA TAGGCAACTT TAATCATTTC
    60601 GCGAGTAATA CCAGTAACGG CATCCTCGCC TACATAATAG TTGCGGTTGA AAAATAGGTC
    60661 TTGTTGGAAA CTTTTACAGA TGGTGTCAGT TTTATATAGA CCACTTATTG TTGCAGTAAG
    60721 CTGGTTATTT TCGTCAACCC ACATGCGTAC ACGGAATTTA TAACCATCTT TCTCAAATTT
    60781 GAGTTCAAGT TTATTGCTTG CGTCTTCACG TTTAATGTTA CGATTGTCTG CGTTTTTAAA
    60841 TTGATTATAA AGACGGTGAG ATTTAATTTT GCTGACAAGC AATGCCCAGC TGTAATCTTC
    60901 AATTTTAGTT GGTCCACCAT AAGTATGGTC AACGGCTACA CTTACTGTAA ATTCAGTTTC
    60961 AGGCTTATTT GTAAGATGAT AAGTAAGTGT CATGACACCT TTACCTTGAG CAGTATCAAC
    61021 GTCAAATGCT GTCAATGCAA AATCTGGTGT GAAAAGTTCA GTTATAGCTG TGTTAAGTTC
    61081 GTCTCGTGTG AAAATTTTAG TCATTTTTAT TACCTCGTGT TTTAATATTT TCTGTGTTGA
    61141 GCAAAATTTG TTCTGTATCA ACAAGCCATT TCATGATACG TTCTCGAGTT TTAAGCGAGT
    61201 CTTTTGAGTC ATTTATATGA TAAGCGATAA TTTGCTCAAT ATCATTTGGT GAATATTCGG
    61261 GCTTAATTAT ACCTAAAGCT TCAGCTTTCT TTTGGCAATC ACCGAGAGTT TTACAATTGT
    61321 CAAATGTCGC AGTTGATTTA CCTTTGCCAC TAATTGCATG ATATGGACTG TCACCAAAAT
    61381 ATTTTTTAAT TCGATTACCC TCAGTATTAA AACGATTGTC ATATTCAAAC TTAAGGTTTT
    61441 CCATAAAGTC CTCATCACTT TTCAATGGAT TTAATGTAAA TTCTTTTGGT GTGATTCGGG
    61501 CAAGTGGTGT CTCAATGTCA CGCCAAAATT GTTTGTTTCG TTCAAAATAC GGACTATTTT
    61561 CATAGTTAAC TTTAATCATG TCATACTTTC GAGTAACGAC TGATGTCGTG TCATTTTGCT
    61621 CTGCCAAAAA GTTGGCAACT TGCTGTAATC GTGCATCAAG TAAATTGTCT TTTGCAAGTT
    61681 TATAAAATTC AAATAAATTC ATAGTTATAC CTCGTTTTCG TTAGCATTAC GTTTGCCATA
    61741 AAGCAGTAAA TTGATTAGTT CTTTGATTTC AGTTGCAGTG ACATTTTCAT AATTAAGTTT
    61801 TGTAATTAAA AAATCGTTTG CTTTATCTGG TTCAAATTTA ATTTCGAAGC TCTTGCTTGG
    61861 ATTTTCGTCT TCAACATGCC GGTAATAAAC AATTTCAATT TTGTCACTAC CACGACCATA
    61921 AGGACCTTCG TACTCTTTGA CGCTCATCGT TAGAGTACCT TCACCCGAAA CTTTTGCGAG
    61981 AGGTTGCTCT CCCTTTTGAT TTTTCAAATA AAAATTAAGC AATTCGTTGA CAGATGGATT
    62041 ACCCATTTTA TCATTTGCAT AGGCGTTGAG TTCTTTTGTA ATTTCAATTT TATTATGTTT
    62101 TTTATCTTGT TCAGCATTGA ACAAGTCAAG TACAGTTTTT GTCATATAAA AATCCTTTCG
    62161 TTTTTAGTTA CTTATATTAT ACCATAACTG ATATAAAAGT AAACCTTGTA TAAATAAAAA
    62221 AATGTAAGTA ATAACTTACA TTTCAGGTTC TTTATAAACT TTCACAGTTA CGATTGCTCC
    62281 CGAGCCATTA GGTTTTGCAC TAGTTGTGCA TTTATACTTA AGGTCTTTGC AAACTTTTTT
    62341 AAGTATGTCG CTTAAAGTTG TAGCTGTAAC ACTTACATTT TCAGGTGAGA TTAATTCAAA
    62401 AGCGATTTTT GAATCAAGAG CCCATAACTC GGCGTCACAA TTGTATACTT GTTTGATACT
    62461 ATCTTTAAGC TGTTTTAAAG TTTTTTTATC TTTAAATAAT TCGTCAACGT CATCATAAAG
    62521 CAAAGTAAAA CTTGGATTTA AGACAATACG GCCATGACTA AATTTTTCGT TAAAATCAAG
    62581 ACCGGCGCTT ACTGAGTTTA CGATTTCAAT ATCAAACTCA ACTTCACCAG GTGATGCTGG
    62641 TACGATTGTT TTGATAAATT TTGTATAATG TTCAGCAATG TCATTTTGAC TGGCATACAA
    62701 AGTCACCATC CCTAAATAAT CAGGTTTTCT TACTGTAGCT TGTGCCCAAA GTCTTTTAAT
    62761 ATCATTTTCA TTCATAATAA TTGGTCCTTA CTATTTATTG ATTTAGTAAC AATTCAATAT
    62821 TTACTTTATA AGCAGACGAT TGATTGTCAA ATGGAATATT TTTTGTTTTT AAGATTGATT
    62881 CAGTGATACG GGCAATGCAA TCAATTATTT TTGCCAAGTA TTCGTCACTT TGTCCAGGAT
    62941 TGACATATAC AATCATAACT GATTCATCGC CCGTCACGGA CACGTTACGC TTACGTGCAT
    63001 AATCGTCTAG TGCTCGTCTG TTATCAGGTG TTAAGTTTTC GGCTTTATAA TGTCTTGACG
    63061 TATGTAAAGC AACGGCTGTT GCATTTCGTT CGAGTTTAAG GACAGGTTGT TTGTTATTAT
    63121 TTGTGTCGTT TGGAACAATA CTTATTAATT CGATAAACAC TTGGCGGTCT GGTCGTTTCA
    63181 TTTTATAATT GTATTTTAAA CCAATCAATT CGACTAATTG GTCTGTAATC TCTGTATAAA
    63241 AATCTTTTGA TACAATTTGC TGTTTAAGTT CTTTGGCAAA GTCGTCAATG ATTTTTTGAT
    63301 ATTGTGTTAA ATCACTCATA ATTTTGAAGC TCCTTAAAAA GTCTTTATTA TATAATTATA
    63361 TCGTATTATT TTTTATATCA AAAAAATATT GATTCACCTA TTATTTTAAA TTATCTGAAT
    63421 ATTCTGACAA CTTAGTAAAA AGAAAAAACC TATAACTTAT AGGTTTTATT TGATACCACC
    63481 AAAACTATTT TTAAAGCGAG CTTTAGTTAA TTTATTAAGT TCAGCTTTGA TTTGGCGACG
    63541 TTTTTCTTGA AGTTGCATTG CTTTATCTTT AGCAGGTGCG AGTTTCGCAT GAATTTGCTC
    63601 TTTAAGTTTA ATGATTGACT CGTGAGCTTC TTTTTTGGTT TGGTTAAGAT TTTCGTCTTT
    63661 ACCGTCAATA TCTTGGAGTT CAGTACTGTC CATGCTCATT TTACTTGCAT GCTTGTACAT
    63721 GTCAGTATAA CGGTCAACGT CACTTTTCAC CTCAGCATAC TGTTTTGTGA CTTGTGTATA
    63781 TTGTTCATTC AGTGAATCAA TTCGTGATTT CACTGAATCT TTTGAATCAG CGAATGCTGA
    63841 GGCACTAAGT GCAAGTCCCG CGATAAGAAT GATAATTCCA ATTACTTTTT TCATTTTTTT
    63901 ATTTCCTTTC AAATTTTAAA GTGGAAAGAT TCGTTCAAGA GTTTCATTGT TTTCAAGACG
    63961 AGATTCATGG TATGATGTAA TTACCAACAT GATATGGTCG GCAAGTTCGT CCAATTCAAA
    64021 CTCTGAACGC TTAAATGTTG CGGGTTTACG CTCATCATAA AGGTCGCAGA TACCAGGTAT
    64081 CGCCATTGTA GCTTCGATTG TTACAACAAC GGATTCGTCA TCAGCTTTAA CAATAATATT
    64141 TTCAACTAGT CCGTGAGTAT TATTTACTTT GTCACGAATC TTGATGGCAA GCTTATCGTC
    64201 TGCAATTTGA TTTGCATAAG CAATAACAAT TGTGTCGTCT TCTTTTCCAA TAAGTTTTGA
    64261 GGCAAGTTCG CCTGTGAAAT ATTTAATCAT AATAAAAGTT CCTTTCGTTT AGTTGTGGTT
    64321 TAGTACTTGT TCAAGAATTT TGACATTTGC GTCAAATTTT GCAATACCAG CTTGACTATC
    64381 AGCTACGATT TTACTAATAA TATCTTGACT AGTGAGGTCT GTAGTATCGA TTCCAAAAGT
    64441 CTCACCGTAA AAGTCCCATT CGATATATTC ACCGCGAGCA TTATAAAGTT CGGCACAGCC
[truncated: 388,758 more chars]
