# Supplementary material for: Clades of huge phages from across Earth’s ecosystems
Source: Nature. 2020 Feb 12;578(7795):425–31. doi: 10.1038/s41586-020-2007-4 (PMC7162821; doi:10.1038/s41586-020-2007-4)
Supplement: Supplementary file 6 — Genbank files for all genome. [file 41586_2020_2007_MOESM6_ESM.zip › genbank_genomes_SD-4/S19_PHAGE_CIR_29_36.gbk]

LOCUS       js4906-24-4_S19_scaffold_0_prodigal-single     266687 bp    DNA     linear   BCT NOV-13-2019
DEFINITION  js4906-24-4_S19_scaffold_0_prodigal-single, contig.
ACCESSION   js4906-24-4_S19_scaffold_0_prodigal-single
VERSION     js4906-24-4_S19_scaffold_0_prodigal-single.1  GI:
KEYWORDS    .
SOURCE      S19_PHAGE_CIR_29_36
  ORGANISM  S19_PHAGE_CIR_29_36
            .
COMMENT     Data sourced from ggkbase. For additional details see
            http://ggkbase.berkeley.edu/organisms/404984
FEATURES             Location/Qualifiers
     source          1..266687
                     /organism="S19_PHAGE_CIR_29_36"
                     /mol_type="genomic DNA"
     gene            complement(<3..86)
                     /locus_tag="js4906-24-4_S19_scaffold_0_prodigal-single_1"
     CDS             complement(<3..86)
                     /product="hypothetical protein"
                     /codon_start=1
                     /transl_table=11
                     /translation="MDDKMIIDFINNVEPDMSYGSSDGMTRA"
     gene            complement(86..802)
                     /locus_tag="js4906-24-4_S19_scaffold_0_prodigal-single_2"
     CDS             complement(86..802)
                     /product="hypothetical protein"
                     /codon_start=1
                     /transl_table=11
                     /translation="MIKKKTLNAKIKLIDFSEPSQELKDKINKKICKYGVIMDINYLK
                     YYKDDNVYDIDKIINAINNISFLNKESDFDKLNIGNNLGVSVDPVMGITEKHSRVNNI
                     DTIRKIFTDISNENIKSFNLFYDNIFSSLDKLTDAVDTQKNKIFNSNDYNDYDYTEKN
                     YLLLTIEKCFNKILKNVFKKINDCNRMFVLTQKKYAEVYNKIITYNQDGGEIAYIIIE
                     EDPSSDQFKLNDDNIQRRNR*"
     gene            complement(834..977)
                     /locus_tag="js4906-24-4_S19_scaffold_0_prodigal-single_3"
     CDS             complement(834..977)
                     /product="hypothetical protein"
                     /codon_start=1
                     /transl_table=11
                     /translation="MNNIKPVYYFDLNRELEIYNENFLQNIKAKIQGWFLKFLAFIKK
                     NKK*"
     gene            complement(1012..2346)
                     /locus_tag="js4906-24-4_S19_scaffold_0_prodigal-single_4"
     CDS             complement(1012..2346)
                     /product="hypothetical protein"
                     /codon_start=1
                     /transl_table=11
                     /translation="MNEEYIFNLDKEMQTYDEAYFGKNKNLLEMQMCIEKLRIKYVDF
                     YKRKMTDVYNDPIFKKFIKLIEDEFGFTSVTFVIDNSSPDLLANAFTIPLNGRFGTLH
                     PVEDAIVNNYGIKYKKEMNYSIMILTSSCFFFNSNFLTSAECLAILLHEVGHNFTYVA
                     NGQLVPFMALALCVSWYQVVNKLPKSGGNEFLQLLLFTTTPGLKLVHYLSKYKKNVVV
                     DLFLNLVDTISKLTRPILNSILNIAEPALMLMSIPDNIRKFNPIDFGVSTTILYNDEK
                     FADRFVAMYGYGEELASGLFKLQENGVSRKDGSTYYISNLPIIGHLYTLTIIMLHFAI
                     FPFIDPHPQYVARALSMSKMLEHDLNDPSIPDSLKKQIRKDLEKINKVIKEKSERKDT
                     DSVGIGIVRMYNQLLMRIFPDGDFRNVIDKYIFKSNDRINDTFNKIKNNSMR*"
     gene            complement(2421..3761)
                     /locus_tag="js4906-24-4_S19_scaffold_0_prodigal-single_5"
     CDS             complement(2421..3761)
                     /product="Uncharacterized protein n=1 Tax=Nannochloropsis
                     gaditana CCMP526 RepID=K8YNF6_9STRA"
                     /codon_start=1
                     /transl_table=11
                     /translation="MDFDNSFLDSVLEGAEEAIDMTLDTVQEQDTEIEETISTDVDDV
                     EIDSIIGDDGKGSSALISDDDIEKIDSGKDPDFDTVDADAAKGAKDKEINDLEKDIED
                     GSIITKNEIKELKEGQELLDFVGSVVSEDFELPSTGEESIGEHECGVCHCTPCICKER
                     VDMITHPSEENQKPRLISNKVPTDGVIFSDDHEYDDHTGEKPTFSMNQPHTVEEDDLF
                     DNTNQDLTGVESDDKIHGNDSHELFSDDDDMDLDDDDEIPTIPVTPKYNPEDDNEPAG
                     PVQPLTDCKEQNQYGFRFENNNEEGDLHMFEDEELLDESFEEDLLEIEDIADESSEEQ
                     EHEEEYTFSLDEQAEDHDGDDTQFALENASDDKAEDITGEMDGLEDVDMFNSFEGSDI
                     NTKQYGESDFLTGTSKNLDEPSGSFTSQDSLKFSQVDTKPFGKAEDPSIADMIK*"
                     /db_xref="UniRef100_K8YNF6"
                     /db_xref="mpe:MYPE6470"
                     /db_xref="K8YNF6_9STRA"
     gene            complement(3773..3976)
                     /locus_tag="js4906-24-4_S19_scaffold_0_prodigal-single_6"
     CDS             complement(3773..3976)
                     /product="hypothetical protein"
                     /codon_start=1
                     /transl_table=11
                     /translation="MTLTDDFVSLIKESMDSEDNLEEIISLDEDLSIPDNFYSGSYLE
                     EEIHNLFPDDTMSAEVLKIYETN*"
     gene            complement(4034..5506)
                     /locus_tag="js4906-24-4_S19_scaffold_0_prodigal-single_7"
     CDS             complement(4034..5506)
                     /product="hypothetical protein"
                     /codon_start=1
                     /transl_table=11
                     /translation="MGTFANGKMINQDLSTSSITNRSTIAATAISDPNGNSRTNIIEN
                     ITNSKIKRITDNPFYFFTNMPMTKVTFYNIDKNETTLDEVIDNTYNFIGPASGLRFDK
                     INGVILYGIQRMELNIDMGEWGTEADPIEGDAVLPPNTFVPYVNSYFSIDYINQPGKE
                     VLFRVTSVNIDTFPNGSNFYKMNYKLESIGEDISPQVVKEYQYLSSNVGRGNVLVDSE
                     TYNMMNSYSSIIENLKQAYFELFFQESTQAFVFKYGFYDYFFYDPYLVEFMIRNKIYS
                     ASDDKYIYLSQPAWPPKYFNIDYNHTIFKYVEDLKSTICYFYGYGLLVQDPMSLLTHR
                     LEPYYMITVRDDDGTNLVGCPLLERIPLFDTDLVKLLGYGLDKDKNKICKCGCDCNSV
                     LKDLPNYKKYYEILYDYFNGIPISYNLIETINDIKFVPCKELYYTIPLLIYIIQKTVS
                     DLSNASNDGTNSLDENTNYKDASNTRTNCPKGCLECTNNR*"
     gene            complement(5598..5951)
                     /locus_tag="js4906-24-4_S19_scaffold_0_prodigal-single_8"
     CDS             complement(5598..5951)
                     /product="hypothetical protein"
                     /codon_start=1
                     /transl_table=11
                     /translation="MIEIYVPNNVPYDELVIRTITNITIKQLCFISEELEDVKQAYDL
                     IERRKKNKVSDIDFYYIRNLESKYSKNIRTLASIYEKYYMYVALEEIRNMGRCFFKDC
                     HTKLLEKLNDMIDDD*"
     gene            complement(6746..6821)
                     /locus_tag="js4906-24-4_S19_scaffold_0_prodigal-single_trn
                     a_4"
     tRNA            complement(6746..6821)
                     /product="Gln"
     gene            complement(6824..6899)
                     /locus_tag="js4906-24-4_S19_scaffold_0_prodigal-single_trn
                     a_3"
     tRNA            complement(6824..6899)
                     /product="Asn"
     gene            complement(6905..6992)
                     /locus_tag="js4906-24-4_S19_scaffold_0_prodigal-single_trn
                     a_2"
     tRNA            complement(6905..6992)
                     /product="Ser"
     gene            complement(7013..7087)
                     /locus_tag="js4906-24-4_S19_scaffold_0_prodigal-single_trn
                     a_1"
     tRNA            complement(7013..7087)
                     /product="Ile"
     gene            complement(7313..8104)
                     /locus_tag="js4906-24-4_S19_scaffold_0_prodigal-single_9"
     CDS             complement(7313..8104)
                     /product="hypothetical protein"
                     /codon_start=1
                     /transl_table=11
                     /translation="MISAFSNEVRDLIYKLDSIPRKQDLLISSIGTDSLVKRINTSIT
                     QAIYNKPSRMIKVHYGLFKGDFVPAIAFSTKKKLVYVLYYKDKTYSPSDTIFDNTSDS
                     DIVLSTLISNDCPVKIIDKNTGKSNVKDKTVYIITSEYARYLSEKDSYQYYPAFIQYI
                     YTLLRDHILYSKKQYGMPYLFFGTLPNGRVYEERIIEDKYSHFSVRVYMYYYLAIVYH
                     LYCKYANDIDDLPLQRFYSSIKEMKLYDSYKDFVEENKKLKEILN*"
     gene            complement(8184..9872)
                     /locus_tag="js4906-24-4_S19_scaffold_0_prodigal-single_10"
     CDS             complement(8184..9872)
                     /product="hypothetical protein"
                     /codon_start=1
                     /transl_table=11
                     /translation="LAEQKDFLSINPLDIEKFIKVNELKEVTNPIFFSANNVPTSDGL
                     LSNEIFGITMNSRSNVFAYINLGGKYFIHPMIYAIWKKVDRNIVKCVHSVSNFRLSNE
                     GYLEENEDGETGIDFLRKNISKIHFKQSDSFVRKANIAFLEKFKNIMFIKNYIVIPAY
                     YRDVSTDGGKVGVGDINKLYQYLLMACNSLKEMDQLGITTYDATVGRIQDLLLEIYSY
                     FTKGEVQGKTTGAGIAGKFGILQHGVQSKTTDYSSRLVISAPNLKVESMDDLLTDVDH
                     VALPLASAITNFYPFVLAYVRQFFMNEYNNNPIRNVYSSSTNTKEFKKVKLKDYRISF
                     SDDVLKEEIDRFIHGIANRFRPIELPTEDPKYPVVYINFKGRHATEEEVTNDLEKEDD
                     NRVPITERVMTWCDLLYMAAIEVTADKMVLITRYPIDSCYNQFPCGINVSSTIKTEPM
                     VINHKLYKHYPYIRTEDIGKNTTNKFIDTLNISNVYLGSIGGDYDGDQVTVKSVYSIE
                     ANNELRNQLNSKRHFIALGGNNIMETTNEGVAALYALTMNPTSEKEGIYTDPIF*"
     gene            complement(9959..10285)
                     /locus_tag="js4906-24-4_S19_scaffold_0_prodigal-single_11"
     CDS             complement(9959..10285)
                     /product="hypothetical protein"
                     /codon_start=1
                     /transl_table=11
                     /translation="LTLIQFAEKINVRSNMSIFCNHFEEIIVLYKVLSYYIDIYNLSV
                     VISTKQLSNNTVNLKANISCTNIEVLKELIERFNNSSFIIFERNLKCKVNLLKNNTIN
                     IIITKR*"
     gene            complement(10316..10606)
                     /locus_tag="js4906-24-4_S19_scaffold_0_prodigal-single_12"
     CDS             complement(10316..10606)
                     /product="hypothetical protein"
                     /codon_start=1
                     /transl_table=11
                     /translation="LQNAFRRGFDLIAAKDQPMGFIHTLYYYQVEKSIEDAKKEEMRI
                     AKEKQQQAVNARLNRRQQLMGRRPVNNSPAVNDSYSDSANIDAEDLEDAFGT*"
     gene            complement(10612..12315)
                     /locus_tag="js4906-24-4_S19_scaffold_0_prodigal-single_13"
     CDS             complement(10612..12315)
                     /product="hypothetical protein"
                     /codon_start=1
                     /transl_table=11
                     /translation="MEDRNIAPNTSTKKEKISLSDIVRAKGVVKPLSEQNLDNVTRSD
                     VKVKQVEDPAMKTRDEYLKKIDDGFDRVKKSIYEERIKPYIDEQKQIAEEKEFDGEID
                     VASLADIAAYKAQHKEANKQQKVSIENSPKEEALPITSEVKEEPKSSTPDFLDKPISE
                     IDFDENDFNYDLISDEEDTSDEELDEDANDEKLEDEEDTEAKEVEQREKEKEELRQKS
                     EIVKQFITPESIDLSGFTESSKTININTAINHISEVDPKFTESKSVVLYNTGKTISFT
                     PLTGSEIVALSSDNFSSELELYKKSFYTMYTHDVSPDKPKSFIAWAKSIDAGDLNQLF
                     FGLYNATFGDSNYIGYQCPKCNAFFMKKYSIDKMWEFAKDAIKEQKERYNFIKEHGES
                     EENFKSKIKRYNLSKDYIIQLKPRSIYNLLELDYLDNDFKRKYSSIVQAIGYIDKVFF
                     VDYLHHQLTPVDFKVDRDSIVKTIKNKCIVLYKVLSSITPDNYSLYSGMIYNYYIEEA
                     KCLSLINYHIPATDCNEKIKEGANKGMLCNEHIKELEISPYNMLFTRHQLVMQSTLHV
                     D*"
     gene            complement(12334..12762)
                     /locus_tag="js4906-24-4_S19_scaffold_0_prodigal-single_14"
     CDS             complement(12334..12762)
                     /product="hypothetical protein"
                     /codon_start=1
                     /transl_table=11
                     /translation="MDIQRAANKETISDKYAEYSLSITEFNRPEIATGAKAIIQKIIQ
                     LIFMNPGTYPTKPYMGIGFIKKYRYSFMDNIDELNEEVKEQIRTYLPEFQTVNVEFSN
                     MNEKVNQLVIFITVDYMTYSLVLDTSKKTLSWLNNGRYNL*"
     gene            12891..13136
                     /locus_tag="js4906-24-4_S19_scaffold_0_prodigal-single_15"
     CDS             12891..13136
                     /product="hypothetical protein"
                     /codon_start=1
                     /transl_table=11
                     /translation="MILYLLLTIYEVISDIAIAKTTNDYHTGTRLSNDRVALAFFIVA
                     EIILAFWYAATFIYGSYTIFTALLATEVVYMIYVFKH*"
     gene            13151..13408
                     /locus_tag="js4906-24-4_S19_scaffold_0_prodigal-single_16"
     CDS             13151..13408
                     /product="hypothetical protein"
                     /codon_start=1
                     /transl_table=11
                     /translation="MILLSLFVIVASLFNKDMKGLISSLAVLIAAIAIYSFMYYKAIT
                     FVYDGSYYCVNSWKDFLLLLSMSELLGIGAWCKTLYNTFKK*"
     gene            13605..13778
                     /locus_tag="js4906-24-4_S19_scaffold_0_prodigal-single_17"
     CDS             13605..13778
                     /product="hypothetical protein"
                     /codon_start=1
                     /transl_table=11
                     /translation="MVINESKKEFTLKLVDYYNSLIMSYRDSSDKESRDYVFRTLLRK
                     NKEIISDLLSTTT*"
     gene            14128..14301
                     /locus_tag="js4906-24-4_S19_scaffold_0_prodigal-single_18"
     CDS             14128..14301
                     /product="hypothetical protein"
                     /codon_start=1
                     /transl_table=11
                     /translation="MVINETKEEFGLKLLNHYTKLMTEYNDSKDEKTKHYAFSILLKQ
                     SKNILDDICCSAK*"
     gene            14766..16460
                     /locus_tag="js4906-24-4_S19_scaffold_0_prodigal-single_19"
     CDS             14766..16460
                     /product="hypothetical protein"
                     /codon_start=1
                     /transl_table=11
                     /translation="MPSNARKVKCPYCNFKNTKEKVISHIDKKHEDLIPEGYTAARVL
                     FNSIHHIDHGTCVVCKQPTEWNENTNKYKRLCNNPKCREKLREMYKKNMMKVYGKTTL
                     LNDANQQKKMLANRGISGVYTFQNGKLKEYTGSYEKKMLEFLDKIMGFDPDDIIMPGP
                     TIDYVYKGEHHKWITDALIVPYNLVIEVKDGGDNPNKRVMTTYREKQIAKEEMITNMG
                     TYNYIRLTNNQFEQLIEILYELKMQMLNDNEETRKAIIRVNEDTDLVHEAVLDGIHLS
                     PLNNYEDPFERELKESMKSSNNSSTIKSFLEFNLFSLYKKKEKTEFDKMCEHTDDTLR
                     MFNFFKSCKVYYPDEISNKWHGHYDKWGIIWPDKLIDEHIGDSWDLSLMYKYFSESHN
                     NDCGIGFIMYLFKKNGMLGFGGHAFACFNYNGKWYIPDSYKIYKFNSEIQAAKWYHNK
                     FKEAIKKNTDNRCEVICDYYPSDSNIWTYYGKWKYWNEYYGKNISQYDFFNRYHKDAI
                     GKQLSIDTSLYERLLEERIKRSTLFLQIDTDLDCFMNCSSTEINNILKSLCLFKLK*"
     gene            16483..17313
                     /locus_tag="js4906-24-4_S19_scaffold_0_prodigal-single_20"
     CDS             16483..17313
                     /product="hypothetical protein"
                     /codon_start=1
                     /transl_table=11
                     /translation="MIEQDKRITDPTKVKNKPIRRSLPKLKKLSSKPKIFRKNSQNNK
                     FLRLTKSSLTTDKSAFSSKLEMMGLAGINPPVGINGNVFVSKVQDPTFIKPRYGVQND
                     IITDNILMPNPHKVLKKYPSSYLKNKKIKMYKYVGEDPNKKLMTILNSVDKKVDSLEY
                     IYEALTGRELLDEDQIDYDEDFKLIDFDEIKRTIENDAYSILNEAIFMSIPNITNNYK
                     IVSNDESYKALLNQSKDIVILEDSKLGYFATNRKTLRRTKYYSEISDIVIGDDLKYEY
                     *"
     gene            17303..18991
                     /locus_tag="js4906-24-4_S19_scaffold_0_prodigal-single_21"
     CDS             17303..18991
                     /product="hypothetical protein"
                     /codon_start=1
                     /transl_table=11
                     /translation="MNIDILAKQVKDWRLDSNIVLLYPKYENISDLEMDWDNFIAMNK
                     DLQNDSDEKSIELFGNTNQDRYEIMLHKFYDEDSINNSEFQFNKDKHDVDQEVDDLYF
                     TINFDKDRYFYRKYMSASIQESINEFAPSEDYISNIESKILNNNPDIIDESVIYPYYT
                     PKEIEYYDKKYFKDVKLPLKESLFVSKWKKAYNEGFETGDFNKFKALSNQWKDKVEEI
                     NGSILNKDIKNKALLNLGCNYSLPISNYSLVKQSERVKNAISSMYTNIRIYTVNDTEE
                     SIEDNRHYEDERFNDFVSSMGLWIVDNRSFSTITVSFSRIIPYNDVTSRDDTVDIYCA
                     RLPEWYELVKNHDGNRYPSTVTLKYLLASLVNNFNEPISIFKVFSGEYRKFNKDCLGL
                     HILYHLYNDKNNISSLESANIFSEANTTNEFPVEFNKDGDLLISKGRKIDFEGEYSRT
                     HLALKIYEKNNNIVGMKYCICKLWYLNTKLEEKIHDKKTTIEEKRKAEKARSKIVNDI
                     TKYSQIVLKKDPNFDIIKSYQNSPFNDDKIRIPTSTLDHTLEWIKRILNFKKGF*"
     gene            19075..20064
                     /locus_tag="js4906-24-4_S19_scaffold_0_prodigal-single_22"
     CDS             19075..20064
                     /product="hypothetical protein"
                     /codon_start=1
                     /transl_table=11
                     /translation="MILGEKWFNNEEVIRIMTDVKNSIYKKKVKVYSETFNKYKWMEV
                     NDIEYCYRKLIPAAFMYFTVVKANSASRNMDDLVIELYLNKNSVYTDEAQIAEEYEYG
                     YSMYSTIFTRLNLLIDSTESLIKENYHILDDPNKPILNKLNEIMDRFVDEDENYDAYE
                     SKLWEEDEKIEIKDSIKLAIYIDDYYDSIINLLKPKLQMYNNLITSAFKEIYKISKID
                     FKLTNLKQLLELYCFIPSMDVRLNIDEYPIKEAKPVIKENDLNTLYTFDHETMMSIVK
                     GTFVRTIYDYMIIKYWYDIDITAFTYKYHLIRNSNNGDLFIILCKTGRVVYRT*"
     gene            20200..21135
                     /locus_tag="js4906-24-4_S19_scaffold_0_prodigal-single_23"
     CDS             20200..21135
                     /product="hypothetical protein"
                     /codon_start=1
                     /transl_table=11
                     /translation="MATINETKNTEALNVTFEKSEFNGELEYKLISTNKLVKQICKTF
                     AAMTDDFVGARFVRVDRVPQIASEFLNARLNDIDHFIDAKASNEEKASLFQVSNIIRN
                     YVNAEENNKLKPNGALSYVCLYFEDRREGEGKVKFIKPKDKIMKESSTDKMSGWINAW
                     NSRNDYKYLAITADAKKCLEGFVPRRNPMNNKEAYNSKQGILWDNLYDVRTINDLYNM
                     GYYQKQYNVVMIPIDINRFFSMIHGKNVEGSNQKYEYEFNFVVPKAPSVFAEQVRTNN
                     YMLNVVQINGERVQKVANENGVTTNTNKLGFLVNA*"
     gene            21218..22189
                     /locus_tag="js4906-24-4_S19_scaffold_0_prodigal-single_24"
     CDS             21218..22189
                     /product="hypothetical protein"
                     /codon_start=1
                     /transl_table=11
                     /translation="MAKHIKNELSIGGKLQPVVEDVNTKYAGRSGTMEEILNYFTEIS
                     YHLPAIYNVVMNDFGYTSSIIFQSHRTKKFFFQIAPFIDGRFISFTINRLERFNQIGE
                     YIRINDFNTNPHSLRLAIKYLEAIMKNPNVAMYLSEKYPYGKSKLLLDDKYFTEEGIK
                     TATEFCNRYYHFKRIRQQFINRIDETVANDFYKIAKQYNDSIYEMAYKPDIYNGNLIA
                     IKTRAKLFYGDPDKYEQFKKEIQSIFYDSYKKIVDDIEVCKKENPDDFQDTYEYYNKP
                     TIFIDGTDEDGWLCSHFCLSSSYKYIIDPTAALHYKDIVFPKRSDKK*"
     gene            22186..23193
                     /locus_tag="js4906-24-4_S19_scaffold_0_prodigal-single_25"
     CDS             22186..23193
                     /product="hypothetical protein"
                     /codon_start=1
                     /transl_table=11
                     /translation="MKRDRHLRKNIISTDSKLQPEVEKVYNEYKGKYLGLDEVLKYFI
                     KLSYYLPDIYNIEVKYKYSPDITFQSYRTEGFVYRFSGYIYDVVVSKAKDKELDDLEF
                     LVENYETFDAFSYSRSYIAVSAVNKLESSFDLCVQYTKAIMRNPKVALYLNIEEPNSP
                     GLLFTEEVFHEPNVKTAIEYCNKYFHYKRKAQQYLNKANNDFIKKVHYIAEKYNNQIY
                     EIGYKISNLNDKNFITIRTRAKLYYGNDENYNQFTKEINHLFMDSNTKIYEEFKQYKN
                     SHKDFYSWWRYNINQPIVIIDEIDNCNCYYPYWSLSLRKYIFHPDIKHYYDEIIYPKR
                     S*"
     gene            23198..23569
                     /locus_tag="js4906-24-4_S19_scaffold_0_prodigal-single_26"
     CDS             23198..23569
                     /product="hypothetical protein"
                     /codon_start=1
                     /transl_table=11
                     /translation="MKRDNNKSFTYHVGDVDEVIDTKGNSVVLLRKLAWGDGEEKLEL
                     RRWVMDINKETPLKGCTFLTDEGPHVLANKLVELGYGHTNELLEILSQREDFKESLDS
                     LGHKKTGKKNSIYYDPKEIIA*"
     gene            23608..24081
                     /locus_tag="js4906-24-4_S19_scaffold_0_prodigal-single_27"
     CDS             23608..24081
                     /product="hypothetical protein"
                     /codon_start=1
                     /transl_table=11
                     /translation="MSLEDSIKGINNDKKSNDKSKLEGSTGEPPYEQFEKCRHGEDYQ
                     CKWKDVNGCCIYETCVMDTIDPMRQDLWYTKCLICKRDFARKPEEMIVPFCDSCIQRM
                     NKAEELPHKCIFCGRQINSPAKLMFSGICDDCADAMRGLIMFYKSRGRRGWRHTI*"
     gene            24093..25169
                     /locus_tag="js4906-24-4_S19_scaffold_0_prodigal-single_28"
     CDS             24093..25169
                     /product="hypothetical protein"
                     /codon_start=1
                     /transl_table=11
                     /translation="VLYDTKTPLDMVLYNEFITYKELQKIIPREFNGDNNTKTINVYI
                     DLYQFLVTAFRYTRIGNFFNICSCIVNYCAHIRNYFNTRHKVYTNICLVYSSNDSTNN
                     TQFVPTYNYEYNTRIKFNVKIKDNVEENMKLVRLLVPYLPNVFLKEGTVESSVIIHNI
                     IQKKLLGDNPSLVLSNSQLMYQLPINNKDIVVIRKDLRLRIPDGRDRTYSYNHTNSLH
                     AYIYELKKKNIREYLNQKTISFMMTLIGIPKRNIKSLCAYPTALSISKLVPLGCEYDS
                     EVLYDVCTDYYKSKNRKSVPIIKEQFIRTFKCVDLNYQYKLYKLLPEYKEESFIKQDL
                     DDVEGVQYINNTYFKDSPLNLEFF*"
     gene            25219..27819
                     /locus_tag="js4906-24-4_S19_scaffold_0_prodigal-single_29"
     CDS             25219..27819
                     /product="hypothetical protein"
                     /codon_start=1
                     /transl_table=11
                     /translation="MKYDYLIELKWSSIKDDGTEDTINFNNENISSLMLTNDYEQSNM
                     PMLAVTLTADKNDMDKIITNVKTACFYVSIYKLFMNEVTNLELKQLTPYYGKATYFVD
                     QDINYNKEIDYSDNKEKKDNFIDFTIGMMFSECIDANKQTINTTLVNSTRFNSVCYFL
                     SRYPYCVSPFTYNDTISQLIVPPMDSLSKTIKFFNDIKVFYDTPYRFYIEPGCMYLLD
                     SSGNGVQKQGEDYDTCMFNIRSLDSTAALAEGMESNDDIGCYYADVNVKDSYYTIDSD
                     TEKLYTEIQAIIDPSIEQSVTLLSSVNEAINTVNKMKDSINNTLKKANNTIKSIPSAL
                     TDYKCAINSGTDIINSILTLPDDVKNNKYDIINSLGQIYDGKTEYDSNDSFNKYGAID
                     LIKRSINYIKELEELEVTITSSSESGGTTTRTERYLTDSQIERCEEWIKTLNTYIDNI
                     NTDNSIVNSLPEKYQNIANNLIGIASNVSRISSFINSVSPINISDNVSSMLNKVNSLK
                     TQSASHTTSINTELIERVNSCFKIENYINASKSIIKDASDLWDGYIALQNSDTGGSKA
                     KPNPFKSDRSISNLSTATTMIDDSATRILDAVNRFKSANLSINNAIEQVSPQIKDLKE
                     FKNDIKTTITGTWDKLRDISKTAKESLQNIVKSANQLADRVKSLSFSINDLQDLQKNI
                     NMVKDISNIGMLGISNFAVNLNLKDSDKKDNTTSDSANIGTKLIRLSNDNANMIKNIK
                     ADLENHVNQLSISKTSLDTTIITPNKRYIVKNYDAHSNNDGVFLLTRKIDYFIKAGDR
                     FTLSTKLDLIKVGESGSVTEKEKQLKNILNNSQNILNTVKSGNLSIGSIGTIMDNAKS
                     IEKSYNKLRK*"
     gene            complement(27872..28282)
                     /locus_tag="js4906-24-4_S19_scaffold_0_prodigal-single_30"
     CDS             complement(27872..28282)
                     /product="hypothetical protein"
                     /codon_start=1
                     /transl_table=11
                     /translation="MIYTEEDLKQAYTIGYNEAVDDVNKYIDQESMEFSLDESYDDAC
                     DTHSVIEDMVANESAETSRSAIEEVITEALSKDKKDRIMKKHLANKFEDMDPKQKEGA
                     VDALIKQTSDKMGNKTKSSHGEKRSDPHYHLKIK*"
     gene            complement(28376..29137)
                     /locus_tag="js4906-24-4_S19_scaffold_0_prodigal-single_31"
     CDS             complement(28376..29137)
                     /product="Bacterial surface protein 26-residue PARCEL
                     repeat (3 repeats) n=1 Tax=Clostridium sp. CAG:451
                     RepID=R7KBP9_9CLOT"
                     /codon_start=1
                     /transl_table=11
                     /translation="MGGGVTISASPAKKKGQIFVAKGSAPWYNTEETWIDVNSVTNVD
                     ESVPGQATVTCDGRVFSMDNMFEDCRNLTSLDLSNFNTSKVHEMNNMFYNCNSLVSVD
                     LSNLNTSKVIKMNNMFYRCKSISSLDVSSFNTSRVTDMRNMFFFCSSLTSLDLSNFDT
                     SNVDDMYMMFRGCSGIGTIDLSNWDTSNVTNMISMFWGCDPIVIKGTIDMKSCTEYAQ
                     MFKGCTRLKNVNIKNPPADFESMSGLSSSQYTIVS*"
                     /db_xref="UniRef100_R7KBP9"
                     /db_xref="R7KBP9_9CLOT"
                     /db_xref="ral:Rumal_2706"
     gene            complement(29655..31061)
                     /locus_tag="js4906-24-4_S19_scaffold_0_prodigal-single_32"
     CDS             complement(29655..31061)
                     /product="hypothetical protein"
                     /codon_start=1
                     /transl_table=11
                     /translation="MNDNKKEIRRIRLEDLDSSLQNILLNRISKDDPTWKKLQEIIDD
                     LYKKTHTEKKNITITINQSDNQTIHVYVPKKIGGIDYTSTFTCLTGTTYEAEVIAENG
                     YNPGTLNVSRSGVFTNNKTINATSATKSNATVTITQSDNQTIHVYTPKKEGGTDHTST
                     FTCPRGTTYEAEVIAENGYTAGALNVNENGTINSDMSINANPAISYAKITIVQSANQT
                     IHVYTPRKSGGTDHTSSFTCSVGTTYEVEVIADNNYIAGTPNTNGGTFNSNMIISATG
                     ATVATAKVTIVQSDNQTIHVYTPQKSGGTDHTSSFTCPIGTKYEAEVIADSGYNPGTL
                     NVSGGGVINSDRTINATSATASVPTGYLVNEPYWITDGFAYEDITIPDGIHVIEVYLE
                     ANSHHYPEVFMRIYSKTKEWGHSDTDSYVQIYENIGVTPNKRYIVSVDLDPGGAIETF
                     YIKYSPEINSRTPSVTDY*"
     gene            complement(31073..32026)
                     /locus_tag="js4906-24-4_S19_scaffold_0_prodigal-single_33"
     CDS             complement(31073..32026)
                     /product="Uncharacterized protein n=1 Tax=Xenorhabdus
                     nematophila (strain ATCC 19061 / DSM 3370 / LMG 1036 /
                     NCIB 9965 / AN6) RepID=D3V9N4_XENNA"
                     /codon_start=1
                     /transl_table=11
                     /translation="MAEVDNENKITFEELAPSLQELFKNTVTKDSYDELVKKLNSIAD
                     NLTNITDQFVKKTEVWEAFHKLEDNYNPGTSDADWNSQGMYIANYNRPTISNQPASSG
                     QLINIPYDKDINYSTQLFISQPDGELYIRASNGNINNTKFKRVMTSDDVSGVPAVGRV
                     IFYAYNVNPSTEYPGTHWVRISDAYVKIGSPSVEEVNIKNSASDVTTKTGSATIKIAE
                     ANLPPHNHTATTSTNGAHFHDSGWGDDSADPSRARNGVYDNTRNNHGTNRADQNNRKY
                     NTSTDGNHSHTISSVTSPNCKSTPIPNNPYGAVLAAWYRVS*"
                     /db_xref="UniRef100_D3V9N4"
                     /db_xref="xbv:XBW1_1409"
                     /db_xref="A0A0B6X6M1_XENBV"
                     /db_xref="D3V9N4_XENNA"
     gene            32152..33111
                     /locus_tag="js4906-24-4_S19_scaffold_0_prodigal-single_34"
     CDS             32152..33111
                     /product="hypothetical protein"
                     /codon_start=1
                     /transl_table=11
                     /translation="MNKDSKIFHLLLVLIPIFCFIIISDIFVSDIRSIKQDTSENIQT
                     LEEKKTESIHYIVDNRIRQAKLQNAYIESAFTSYIEENYNTTQLQKEMNSDVLDNKII
                     NILSNIIIYDTKITSIFETHYSDHILFISNKNGIINIYNLSSNNPEIMFTNWDDYIAK
                     KNNTQLTSSAIDKLINKEDSVLVWESSIATKNNILNTEYTTSSEETIDKIIQTDNSFE
                     YRYYNILVPTYVNINNQDDTYDFIIVREINLYKTLEPLSYNINKYDTIIEDYKHEMSN
                     LLYITILFSISITISLSISIIIGVLKTNNYIKYKFKFKKDGDK*"
     gene            33111..33542
                     /locus_tag="js4906-24-4_S19_scaffold_0_prodigal-single_35"
     CDS             33111..33542
                     /product="hypothetical protein"
                     /codon_start=1
                     /transl_table=11
                     /translation="MLKDVVLDEELLLILIIITISLIGSLVKNYYELLYHHKRMKVGL
                     IILSTVSTSILDYSISSHLLKILGYRPFIGVTFFLGLISMELLGKLSNLNDVFLIIKV
                     IIFRDKDDIKKLLSNKNDDDKNKQNHTDNSTHNNINITIKK*"
     gene            33584..34888
                     /locus_tag="js4906-24-4_S19_scaffold_0_prodigal-single_36"
     CDS             33584..34888
                     /product="hypothetical protein"
                     /codon_start=1
                     /transl_table=11
                     /translation="MAYLKTLWLVDGIRNKLYKYEDNELQQESYTIPVVNTCVPVGDC
                     KVLVSTDQSNVYILSPTGYLFKFNTKAETFVKTIRLTDGSSGIAQGVLHECNTSPIFV
                     SNYNENTVSVIMDDTIKYDIPVGLGPTNIIVDSNGSAYVCNSIENTISIISYQNCKYI
                     CYKKIRLLSNPIDVCIDKHNTLYVLCKDSKIYKLMANDKSCKRLSFDVGEQPSAITVD
                     NQNNIIVTNYGEGTITIIDPNSIIKTVGLQEFHPIAVDGDIDDNIFVITSHNIIIEIN
                     QAGRIINKFYANIPASITTLNDFTGMKTSKALYAANNPGGKPTTKDDLDELKKQLDNK
                     IQNYPNKDAFPYPSSNPDSKALYIDDENGTIYRFDKDKKEYKVLYGTSIVNARYDDSS
                     ETSLSLVSVNGTVKPLELKDITNTVLSKYNTILDSEIDKMFE*"
     gene            34949..36196
                     /locus_tag="js4906-24-4_S19_scaffold_0_prodigal-single_37"
     CDS             34949..36196
                     /product="Uncharacterized protein n=1 Tax=Azospirillum
                     brasilense Sp245 RepID=G8AXM6_AZOBR"
                     /codon_start=1
                     /transl_table=11
                     /translation="MPETKYFLDAAGLARFKTKQDAANEGKFLGINAKAKTAGAADTA
                     AKLAAAVAINGVLFDGSKAITVEDATKLSLADAEKLYLKKATADTTYLPLHGTADKAT
                     KLANQVKINGVLFDGSADITVEDATKLPLHGKADTAGTADTAAEATHAAAADTATKLA
                     AAVTINGVDFDGSKAITINAVDSTARIAESEKGVANGVATLDAAGKVPAAQLPSYVDD
                     VKEFENKAAFPETGESDKIYVDIDTGSIYRWSGTQYIQINASVASADTAVKLATARKI
                     AGVPFDGTADITIPAGNVGAFTKEETNTTFLSKADATTTYVAITPGKDLSDNNFTTEL
                     LTKLNGIEEGANKYVLPQASSTTLGGVTVGSNITVKTGTISLAKENVIAALGYTPSDS
                     AAEVPVEAISDTEIDKLFTGTAE*"
                     /db_xref="UniRef100_G8AXM6"
                     /db_xref="abs:AZOBR_p330036"
                     /db_xref="G8AXM6_AZOBR"
     gene            36235..36741
                     /locus_tag="js4906-24-4_S19_scaffold_0_prodigal-single_38"
     CDS             36235..36741
                     /product="hypothetical protein"
                     /codon_start=1
                     /transl_table=11
                     /translation="MASATPIITICDRDDREISSPWGVGTLDVNNGSAVPQSETKEIH
                     IWNNKGGIESAADLVSSYITTKNINGDNLNEQLVTDKWVQANYKNESISALNGFHAIG
                     GDDILEICSDSATGIDKENHVISGTANSGSTTDTSNFATVRLKVVPKINALKGLHQFK
                     VRISGYYT*"
     gene            36741..37391
                     /locus_tag="js4906-24-4_S19_scaffold_0_prodigal-single_39"
     CDS             36741..37391
                     /product="hypothetical protein"
                     /codon_start=1
                     /transl_table=11
                     /translation="MMVYELKSIPLYTNSSEQSYGWFIIYNNHSIVYEHTSYAHIQYS
                     TISKDDINLFGLYGNDFKLVSNFSDGSMYIYWKDNLIAKFNFLLSNKAIETNLNSHVY
                     HCRPFHLKSFIYDFNMFNAINSNGYMTNKYYSGYNGLILANNYPLKVKQYFSIDLMDH
                     PKELAIITKLEKIKDIEYPKDNFIFSVIKNNKISKDNVQLNLLNDNVFKHKTIFKL*"
     gene            37456..37716
                     /locus_tag="js4906-24-4_S19_scaffold_0_prodigal-single_40"
     CDS             37456..37716
                     /product="hypothetical protein"
                     /codon_start=1
                     /transl_table=11
                     /translation="MAISLLLISLYKLQYGNINDSLKENASIRGNVNLLYLQSSIKKE
                     NSVLTSIYSNNTNSNFDKAAIQAIINEPKIVGNVIETKILAR*"
     gene            complement(37747..39081)
                     /locus_tag="js4906-24-4_S19_scaffold_0_prodigal-single_41"
     CDS             complement(37747..39081)
                     /product="Uncharacterised protein {ECO:0000313|EMBL
                     :CRH82687.1};  TaxID=813 species="Bacteria; Chlamydiae;
                     Chlamydiales; Chlamydiaceae; Chlamydia/Chlamydophila
                     group; Chlamydia.;" source="Chlamydia trachomatis.;""
                     /codon_start=1
                     /transl_table=11
                     /translation="MGFNHDNPQYLVTTHDSPIKDLKRFKNEYAMSLCIPSVSSSYSI
                     CVEYMRKWFKNKFQPDFFKSEYIAGRNILRDFLSNDMINNIRKNKPALAIRPRMDYTF
                     NRENTDLYLLGRNIINNRTRFKDCFFVNPTNKNMVSLTLEQWKVDFEFRIKVSSFNTA
                     MDLYKFMQIACRANATETRYAEIDFNVPKALMLAIAKDSGFEIRNEQVVDNCKFLSFL
                     NKNSRLPFVCKFRGTKGEYEYFIKLTDMYVHLRCGDIEVDEGEREGQTDNNFVVSTQI
                     ECLFPAPKFYAYYAKDKHDFALIDKALKCTIYNLYIGAIPFKNDKGWNQYMTTDYIED
                     NDIYEQHKPSTIHFKELIQSRNENSLFDIAEYTKSIFISPSVFMDVKLFNGLSEVPIQ
                     IDWNTYTISTNQPLVERTSELVFYIDLEFINNYAINTQKGYSNRVKDQNNNI*"
                     /db_xref="A0A0E9FIZ5_CHLTH"
     gene            complement(39160..39462)
                     /locus_tag="js4906-24-4_S19_scaffold_0_prodigal-single_42"
     CDS             complement(39160..39462)
                     /product="hypothetical protein"
                     /codon_start=1
                     /transl_table=11
                     /translation="MLTHKTFLRELHRLTTYVKKKDCLNIIYVPNKKFWESAMEVFNP
                     RNSMMISRNDGTFNNDMNIFKDMIINANGLINIGRDNYSIGQKQKIQQLKEKYNID*"
     gene            complement(39552..40241)
                     /locus_tag="js4906-24-4_S19_scaffold_0_prodigal-single_43"
     CDS             complement(39552..40241)
                     /product="HNH endonuclease n=2 Tax=unclassified
                     Mimiviridae RepID=G8ECV8_9VIRU"
                     /codon_start=1
                     /transl_table=11
                     /translation="MSEEFKNYPFNAKYIINNLGNKIINTENGEIINQYNLGGYRATQ
                     IDGKRELVHRLVALTFIGIPPDYDKLQVNHKNGIKNDNRAENLEWCTNSENVLHAYRN
                     NLISKKGIEYSDVLKCMICKALEDGKTTKEISVLFNIPYTDNFKKMISKVRTNYRWSN
                     ISAYYSINEAITPISTIENICELIEKDNNITAPQIAKAINVKYDARFATLISSIKNKK
                     QWVKISNNYNF*"
                     /db_xref="UniRef100_G8ECV8"
                     /db_xref="G8ECV8_9VIRU"
                     /db_xref="seec:CFSAN002050_04245"
     gene            complement(40454..41782)
                     /locus_tag="js4906-24-4_S19_scaffold_0_prodigal-single_44"
     CDS             complement(40454..41782)
                     /product="DNA-directed RNA polymerase {ECO:0000256
                     |RuleBase:RU004279}; EC=2.7.7.6
                     {ECO:0000256|RuleBase:RU004279};;  TaxID=331278
                     species="Viruses; dsDNA viruses, no RNA stage;
                     Caudovirales; Myoviridae.;" source="Yersinia phage
                     phiR1-37.;""
                     /codon_start=1
                     /transl_table=11
                     /translation="MELNLTVNYPVSKKFTFQTRLLRLNLDEEKAKDLISGKGFIIDE
                     PEDDKKAIDVGLKSDNSIFSSKFTKTMQDPDAFTDRYSCKCKRTQGKNYEGMICPYCH
                     SRVIYVGEDFEMTGWITLKEGYPIIHPNLFYVLESYIGKDQFASIVEPIIDLDENGKP
                     VQKYSSKIIKSTAKRSTRKTKLDEKYKGIGLIEFYHRFDEILEYFHKKNKNKKPDYYQ
                     DILENRDKIFIHSIPVYSTALRPFDRRDGRFTYEKTNGIYNMMAKLAAKINDDTLSIY
                     RIPKHRNVLLWNLQQRYLELYTEVINICKDKNGVIKRLIGGRCGFTSRSVIVPDPKLR
                     VDQVTLSYFTLLELLQQTVINILVRTYNISYNTAYMRYKQGLLKEDKRIRDIIQNIID
                     TSGINVLINRNPTINYGSILAVQCVAINDDYTMGMPLQILATMAADFDGK*"
                     /db_xref="G4KKL2_9CAUD"
                     /db_xref="UniRef100_G4KKL2"
                     /db_xref="2.7.7.6"
     gene            complement(41849..42073)
                     /locus_tag="js4906-24-4_S19_scaffold_0_prodigal-single_45"
     CDS             complement(41849..42073)
                     /product="hypothetical protein"
                     /codon_start=1
                     /transl_table=11
                     /translation="MTDEKKELRHVVNRIDKSNTHRIKRNYYPDDSPTESSGVAGVLS
                     DIANILFDLKIKFKKDDSGIHIKIDKDKNK*"
     gene            complement(42103..42381)
                     /locus_tag="js4906-24-4_S19_scaffold_0_prodigal-single_46"
     CDS             complement(42103..42381)
                     /product="hypothetical protein"
                     /codon_start=1
                     /transl_table=11
                     /translation="MIQNNTDYELKIIDEKGKEVYTLYNDNDIEMNVDIRRMLDWKIK
                     YPDGKIMHLFDIFNEALTHVDINLKGIPECSYDDGCIFAMNTMPHHIQ*"
     gene            complement(42368..42820)
                     /locus_tag="js4906-24-4_S19_scaffold_0_prodigal-single_47"
     CDS             complement(42368..42820)
                     /product="hypothetical protein"
                     /codon_start=1
                     /transl_table=11
                     /translation="MKLAFDRKGLIKDHKCSNVIAIPTTAKEKRFFSFCKDANGNYKP
                     FVYNALYDLDEQIIDNPMSDIYDNHGNLVWNSEIIMDMVRDAKQESDLGAIPKPSNIC
                     ILSLYYTFSKRYNKVRRLNLLYKRMINLWHNQSIVVSREKGDTNDDTK*"
     gene            complement(42817..43020)
                     /locus_tag="js4906-24-4_S19_scaffold_0_prodigal-single_48"
     CDS             complement(42817..43020)
                     /product="hypothetical protein"
                     /codon_start=1
                     /transl_table=11
                     /translation="MVQVACVKYNTITDRDYSIESLINERITEIQTEDKGKIIDVKLT
                     STGDHVYMNFVALILYEVKENTK*"
     gene            complement(43008..43445)
                     /locus_tag="js4906-24-4_S19_scaffold_0_prodigal-single_49"
     CDS             complement(43008..43445)
                     /product="hypothetical protein"
                     /codon_start=1
                     /transl_table=11
                     /translation="MIIRVDDDECLLFEKNRICCVPTTEEEKEFIKNSTDEHGNIKPS
                     VYDMLYNYRDGIVDNIFHDSYGDDNRDAYIASQIIKDEVERLRDKEEDKWTIKKLPFL
                     KPSTLCLIDLFYTINNNREMTDKIIKAGIDILLKDTEEEKWYK*"
     gene            complement(43570..43818)
                     /locus_tag="js4906-24-4_S19_scaffold_0_prodigal-single_50"
     CDS             complement(43570..43818)
                     /product="hypothetical protein"
                     /codon_start=1
                     /transl_table=11
                     /translation="MRIELVRKNGNEFYFSNNYKYRMNARIISIDINGTRVKQSDYKM
                     IGPRGVKLNIPIDAESRVYANVLPIRIGNILMVKYKKR*"
     gene            complement(43823..45079)
                     /locus_tag="js4906-24-4_S19_scaffold_0_prodigal-single_51"
     CDS             complement(43823..45079)
                     /product="DNA-directed RNA-polymerase beta-subunit n=1 Tax
                     =Yersinia phage phiR1-37 RepID=G4KKG9_9CAUD"
                     /codon_start=1
                     /transl_table=11
                     /translation="MAVSTNKRVARKITNKDEVDYFLNLSQKDVESLSKLMETFGTLN
                     GKAPKYNTYDIITIPPNSYGIGNKKNKNAFTTTLGRWWFNKCFIEQDLFDLFHYINKP
                     INKDVLGDMNDQISYAIMEDRLPLSALKRYLMRQQKFQPYCNILCSGFTTNMLTISYK
                     IDKMKKQLEKKYADELADPERNMYAADKIEKELLDYAKKELKDDISMDMYDSKAKGSF
                     ANNFKNIFVMKGAIKDPDPTKGYDVAMSSYIDGISRDDYSKLAKALAAGPYSRSKKTP
                     EGGYNEKLLLRAFQHLTLAPKGTDCGTKRTIEITLDKYNIKLMMYSYIVEGNKLIELN
                     STNKDKYLGKTVRMRFASLCEYKEPNKICNVCAGNLFYRAGFKDIGVAMPQVASALKL
                     KALKAFHDSTVKLHEIDVWKAFGLKK*"
                     /db_xref="UniRef100_G4KKG9"
                     /db_xref="G4KKG9_9CAUD"
     gene            complement(45518..46342)
                     /locus_tag="js4906-24-4_S19_scaffold_0_prodigal-single_52"
     CDS             complement(45518..46342)
                     /product="hypothetical protein"
                     /codon_start=1
                     /transl_table=11
                     /translation="MSIINKPLSLKDTMGITGERTNFKTVIKAWYTDTGEVLFTTHNI
                     MTLAGGGFIARLLFDIDEPEKTPTYNSMLDFTFANSEESNTENKPEKVCLFCVGTDGC
                     GRENSQVYAAKYASWINPAYTDTYGGIVPFRYTTPDTDLTPVQRDYTKTGTYFGRKEK
                     SDRIAYYFKKFDSNPVFTQQFTDGTPIDANVYTTQESTDMEVESIVSMQMSITKDDCR
                     DFFFYGTGLNDARINSISLCTGYVKTDGKLSDTVDNAEYMNIRPVTRLNVPNESVW*"
     gene            complement(46443..46982)
                     /locus_tag="js4906-24-4_S19_scaffold_0_prodigal-single_53"
     CDS             complement(46443..46982)
                     /product="hypothetical protein"
                     /codon_start=1
                     /transl_table=11
                     /translation="MKSENLVNAVMNEVAKLGLANHPDVPMFEKSMRRLAEEFYELID
                     EGEFRKARTVVSRLETTVITFVDSLWIHNHISFAKMIELKNRFHSFAEVKRDELWDKA
                     SRKDDEEFNREAEQRRHEFENAYQKSVEETPIDYDEFDRRINEKLQEIYRECDEMRKS
                     MNQSSSPSKENSTIIIIMK*"
     gene            complement(47142..47456)
                     /locus_tag="js4906-24-4_S19_scaffold_0_prodigal-single_54"
     CDS             complement(47142..47456)
                     /product="hypothetical protein"
                     /codon_start=1
                     /transl_table=11
                     /translation="MANNKKFMDYIRNEVGKKNLTNNQFVRFALTNFDDASMKVCWAI
                     NSNDKDSTAKYLTELEIKMRDFVGYAWAMKLISTDELLKYKAKIDNFAKKELNSHFKE
                     VA*"
     gene            complement(47611..47715)
                     /locus_tag="js4906-24-4_S19_scaffold_0_prodigal-single_55"
     CDS             complement(47611..47715)
                     /product="hypothetical protein"
                     /codon_start=1
                     /transl_table=11
                     /translation="MEAIIWKAMISFILVIGTLYRSNDFKELLELKYR*"
     gene            complement(47731..49131)
                     /locus_tag="js4906-24-4_S19_scaffold_0_prodigal-single_56"
     CDS             complement(47731..49131)
                     /product="hypothetical protein"
                     /codon_start=1
                     /transl_table=11
                     /translation="MPIHYSEGEFPLDTYCGHYTEQFQNSYNLSNIHNCDCCQPYDIN
                     HAVEKLQRATLMITNVSAKANYSIDITIDYSDGTSKTYALEKGKRYKVQYLANGELNT
                     LVGVITKIGKVNSNSNCSCDCCSGVNDYIIRVDASTNYSSVVEDIRTSNIRDIQPYVE
                     HADEDSTILNAHSSGVTVAGLVNAIVITDATIDEDGNIYSGTITKGVVDDKQCIIVDG
                     CATGVNSLNNFITVANAKVIGGTITTGKIMSGKMEKYTIISQGNCTCDCNDSTKTIMS
                     KCIVESCNATIVATDCNVVGSKAYDGTVINPVIEKSTVVGGTRSGKDMVTTGAIVIGD
                     IAYGGTITGGTLVGGTATGKINDIPYIIQNGITEGGTSMKCTITNGKIVGGKTVNGSV
                     IGATVYGGIAKCGVTTDGTTTIADNINSYIKPESVSLPSDMICKCPEVYGNYKDMIGD
                     MIIWFKTNNGYKPYKQ*"
     gene            complement(49236..49667)
                     /locus_tag="js4906-24-4_S19_scaffold_0_prodigal-single_57"
     CDS             complement(49236..49667)
                     /product="hypothetical protein"
                     /codon_start=1
                     /transl_table=11
                     /translation="MINEKGPAITKFGCTVSDLCRVIDARIADKDYGNARCMVTKMET
                     ILKKIVTSMFLHDHIDERESDMIMMFIRHIAADKRKIIEDADHIRYLEFNEDDAIFEQ
                     VRETWNEYTMPPFDEESHQTDSKNSKAINNRWRDDDDEDDL*"
     gene            complement(49854..50447)
                     /locus_tag="js4906-24-4_S19_scaffold_0_prodigal-single_58"
     CDS             complement(49854..50447)
                     /product="Methyltransferase domain protein n=2 Tax
                     =Veillonellaceae RepID=J4XPU6_9FIRM"
                     /codon_start=1
                     /transl_table=11
                     /translation="MKRINDTHNIQIERIWSMPNKNTFEILPIKTLLEEEVDPNKYWI
                     DPFANRNKIANLTNDLNQEYDTDYHLDALDFLRLFGDASVDGVLYDPPYSPRQVSECY
                     NGVGYPVTWNTTKASFWGNHKREISRIVKIGGKVITFGWNSGGIGYKYGFEIKRILLV
                     PHGGWHNDTICTVEVKTHEREYLKDALNRRRIVIERL*"
                     /db_xref="UniRef100_J4XPU6"
                     /db_xref="J4XPU6_9FIRM"
                     /db_xref="llt:CVCAS_pC0030"
     gene            complement(50701..51525)
                     /locus_tag="js4906-24-4_S19_scaffold_0_prodigal-single_59"
     CDS             complement(50701..51525)
                     /product="3'-phosphoadenosine 5'-phosphosulfate
                     sulfotransferase (PAPS reductase)/FAD synthetase and
                     related enzymes (EC:1.8.4.8)"
                     /codon_start=1
                     /transl_table=11
                     /translation="MTNQLEEKIKESKQIILDNYSKDDNACFLFSCGKDSVIVDNLLK
                     ELKVRDFIYQYYIATGFEDDGILDYLKSRPDVTIIGIDAEKYMRENKCFALSSYIKKL
                     YKDNNIINSKFLLSCCSYKRQTTTKVLKKYDIFFTGVRKDDLYNTKTWVKSAITIKEG
                     NKKIISPIFDWTDEDCYEYTKENNIKLNKDYNTLGFTRSCLICPIQYNTAENLEKIKQ
                     HYPKLYDRHMNLIKYLYDNRKDLQELFGSLEEFKKAFLNKDYYYDKVKEYLEKEKK*"
                     /db_xref="rim:ROI_35190"
                     /db_xref="1.8.4.8"
     gene            complement(51538..54633)
                     /locus_tag="js4906-24-4_S19_scaffold_0_prodigal-single_60"
     CDS             complement(51538..54633)
                     /product="hypothetical protein"
                     /codon_start=1
                     /transl_table=11
                     /translation="MSDHSKYTSSQKRPNKTEWSASIEADEGYVPGRLNKEHGILESD
                     ISIYASESMNGVLYILIDQYNHQHIKVIINDETVYENARVIKCKIGDRFYAEIVADIG
                     YTIKGTLNSTSGIMYKSRHLSVDKDAEPKMCKITLPATTNQTLTFYSMYTIQKSGNKS
                     KSFYVTYDTEYSIEINPIYGYNKGTSNHTELTMYKLNVSNTLVNSNDFSLNITCTDAT
                     KKKYRITVPTMDNETVRVIVNGTTYTSAVSLDYLTEYRITITPKDNTYVPGRLIYPSV
                     DIDSNIPTKRSFVLKEDTEIKITPAHKINDGVFYLQYLDGNKEITPLSDYDDDDWYLT
                     EPHLLVNLDHNNKEDLYYLPFAGTTKSGFKDIDDKNSYDYVHDKNGIVPPSLRTHTIT
                     IQQSENQTIRVYYNGIIYTNSFKVESGDSITCSIVPINSDYAAGKLNYTSINNISQDY
                     TISATKATYIVKKKYTITINQTSNQTITVYSRLNDQNYTSTFETIKGDYLSIKISSST
                     GFISGDITLDGKIYNSFVINNINSNHTISATSARALTYYLSIYQSNHQTITVTANGYR
                     FTSDVSLPYGTKWTASIIADTGYTAGMLSKTSGTITGNDSISASPATIKQFTLTITQS
                     EHQTIIVHANNKDYTNNVVLPYGTKWTAVIKPDTGYNSGRLNKYSGTITGDDSVFATS
                     AANKINYRIIIKQTENTITTVTCTYPDDINHAITWTTGTKSFPYGSTWVAYTEGVTGY
                     TAGEVNLPSGTLTSDTYIYAQSAAKKNEYTLTIAQSEHQTITVTANGNKYTNTVALPY
                     GTTYTVAIEPAEGYNAGTLNKTSGTMTGNDSISASAAIIKQFTLTITQSAHQTITVTA
                     NDKTYTSSVKLDYGTKWKANIKPDVGYNAGTLNKTSGILLSDDEVYASAADGVSYTIN
                     VVQLTNKDAALRVVIDNNEYQTSKWGYGRKYRVKFKLFYTEDNGYESIDSIDMYINST
                     KIPCTINNSDKSVNYLYATSDSTYTLTEDVTVKVANVVASWYIPDNSWSKGESGTDNI
                     T*"
     gene            complement(54698..61978)
                     /locus_tag="js4906-24-4_S19_scaffold_0_prodigal-single_61"
     CDS             complement(54698..61978)
                     /product="G234 protein n=1 Tax=Yersinia phage phiR1-37
                     RepID=G4KKH2_9CAUD"
                     /codon_start=1
                     /transl_table=11
                     /translation="LSSIEISKTYSNNPFVDYLLYYTKLLSFGSVIKNEEEAMKNETK
                     ESILAGDILISCFENTAVFELFDYDESLLKSAGITGSYHLSKCMEDKTYIPDLHDMIE
                     LKPALDDETGEEIGGYFDKVKYKFGEYFKVETIGGGITFRNYKVKKLDDGRIVGIYAL
                     RDELTEKGKQSYIENYNELNNYYRMLAGLPKIGDYGIPIMDYEYIPVAASTIEEFINN
                     DNVTYVHELSPAQIEYLESKGIMDRIRADYPNADYLDYIADAFVDYDESEDNTIYRAK
                     KIYKARKAYNFQLLYAPTVDDDYVVTSKFKSKYEENRLFVMSTFYNDIFKETSDYYDN
                     FIGMMIMIMTITDILSEVHQDIIKTDLLDKRCIQYIFEMYGMPYYNTIPLRYQYRMCK
                     NINQLIRFKSCSQGMINLIDLFGAPNIEVFRYFILRDRKVDKWGDIIFNELESKSSKL
                     NDTVFHDRVKREFTRTYTLTVKDGIAYLNGSDGSISKVTISDIASNLDTAINVPIEDK
                     KQNGTTTTTIYKLTNDSSDNAYIITEDKVVTSGDNDDATSLVKENYYKLSINDKNNIE
                     IEYYDINLDLFYNEAANKWYSIENGRLVETDIQTRKSKEIVNNLSPKEWDYAMSLGKD
                     NTSVVINFTRKGLNNSTFDIPYPKYNNKPFDDYLQNNIMKVVYGNAILTKDTDYTISS
                     DKKQITITKAGVKQKDVIFDFYYNKEDITPYIDTENGYIITTEEADVLDTNIIKLKKL
                     PTPTYLTDGNQIMICIDGDILINTKELTRYTIDLSKNRIVLEDIPQDSIATIIYIYNK
                     DNIVKLDEQRESLLIDNDSETTKEAKREFSIDFPFDKYFERGNEVLITKSDSTDNRIS
                     IIPSTDYTINEGLVTLNNNVVINDNTVIKVFFIYSENSIYNRIYINESTEEITATENF
                     QVTFKLNPPFKKFFALGYKAYPKLRSNKEYLSTELYDIFNNTLTLKDQAIGLQKGQKV
                     TITYVFGPDTSNIICSKQRIEVAKDKQSEFKDINIADDYFEMNNNVIVDITGKYLRSN
                     EYNIDAATKTLTITNLNRLPSKKDCINITYVMNNTTNTALKIKRETIAAKENTNTYKI
                     QIPFKSYVETKQSAIVFHNFSNNYSSVVTKFELTNDEITIPDEIFTNNDSIDILFVYN
                     NKYINDRTNLIKEEVKTIKSTDINNKVQIEIPYPFDNYDNNGWLMFITDENNNIIDES
                     TYDIFDGHLSFLNSKDILKYNNINFHFIYFDNERYVYKSYTEDYKKDIDLKFVGVPIE
                     DTFFNKNIIKRTNLLPYDETALADKYWNGVGFDDDENKNHTKVKEQILAKEFNYERTK
                     YFGINYVLDIAEMSFKIAYFYNIFFDDVFKENKVKVSVPSIIPYKRFNVAYLFTYLNA
                     LAYLYSGVDDTIIDTTGKILYVKGFNFRADIPKLKKWILDQRRHANNFDTTFIYQPRP
                     LNENMSVPLPEDRTKKIWDFDIKPGENNVFNSLREIAAMFSTGKLVNGKVTNRDIYNF
                     IVRNIYKSQDYDIFKIWKKIFDTLMTYKQTFDYYHIKENGTTRIAKSLSEFLKYKDTE
                     LYNDYMRLKYITDKETRNEAIVDRITDVVYILEEYLNLKEFQNIFDHLPGVSGSAFLD
                     MLYTIINFFKSYKVVLRSKGDYIVFNAKDPMLNTLRYVDVKDNFVELNKYECINPLDS
                     IRSEMQVFTHYTDSIGFKEHIHFDTTIEDSINEKYLDYAKKNNLPTTNTIKVRVDVTK
                     NQTIFIVTSTGQTYSTNIYHGELLAKDKATSEESLITYYYSYKKNPNLQTYGSFILNK
                     DNAIDMSRFIIFEGKDLSGFTLEDKNTREVTEFSKFLDTDFNTDYIEFTLKYGEEFFA
                     YLIPDENYNEGNLNMRYGRAENDDMHIYATDATPITQFIQVIVPEHAHIKAINGDKIY
                     IDKSFEAMTGSYIEFETYADNGYIAGNLILNGTTLTSLKTTAVVKEDTIVISAVKPIA
                     KKVTVDIKAPDNTTIRVIFDDETVTVGSNQTKTVIKDYNSKYVVYLSTHSDYNAGTLN
                     IKKSGILSDSIMDTDNHITITATKPTLKYFTVYFAETEHQTIIATYQFKDYFEDFEVP
                     IHAEVNVRVVADTGYAAGRPLKDTYIINEDTQIVCSDATPKAFNVTITAPAHQTIIFT
                     NEGKVTTVKPNTSITLADVQYDSEYSVELVADAGYSNGTLNIPMSGLINDSISTDGVG
                     TTIEITTTESSTTMLNVGIIQSTNQLITVTYNGTAYTSDFTVPYGAAITASIKSTDKF
                     FDAGKLNITSTTVTSDITIEATNAEVHKYNITITKYDNQRIIVTEVFADEADNIDHLD
                     SFKVSAQSHLRATVEPTNDSYNCGTLNITEVPSVEADTTFTATAATVRKYNITIEQSA
                     NQTIQVIVNGTTHTSSFECEGGLEYTISVIANEGYKAGTIIGVSTFGIISDNMVIRAT
                     SAYK*"
                     /db_xref="UniRef100_G4KKH2"
                     /db_xref="G4KKH2_9CAUD"
     gene            62070..62783
                     /locus_tag="js4906-24-4_S19_scaffold_0_prodigal-single_62"
     CDS             62070..62783
                     /product="hypothetical protein"
                     /codon_start=1
                     /transl_table=11
                     /translation="MTNDTIKPLIIDSKYPELFTYNNFNPTLYSPNSPYQIMFAQTKD
                     SLMDVDVYRNFLYSAITRFRQSNFYRHYKAHLMQMGMDRCQLHPYLISDEDDSTATLE
                     MHHHVLTIFDIALVITEHILNTYGYITSFDLAYLLRQVHEQHKVCIVMLCKTCHQLYT
                     NHNDEFKIPSTLGFGKWWEFLDEYKYGITRDLAVKIYYMLKNDLQNADERDEKIKNML
                     SIRDKILDWSEYNEKLTRK*"
     gene            62839..63471
                     /locus_tag="js4906-24-4_S19_scaffold_0_prodigal-single_63"
     CDS             62839..63471
                     /product="hypothetical protein"
                     /codon_start=1
                     /transl_table=11
                     /translation="MTNPIGSGLIKKYSFYIKEYFRNLIPKINSIKNKIGDLISIFKD
                     NFSKNPFIYIAIFFILSFLICDSIYKISFILFLVSLVVIANKFVNNKHEEFILTTDFS
                     IAIKELDSLISDCIQEYMVMNGLANTTYINDKLETQIRKETTNLVTAKLSNTLFKKLS
                     YLYNEESVYTVIAARIYIIIMNFTIQTNEKARNNEVVTEINKQNKQVSLF*"
     gene            complement(63526..64311)
                     /locus_tag="js4906-24-4_S19_scaffold_0_prodigal-single_64"
     CDS             complement(63526..64311)
                     /product="Putative uncharacterized protein n=1 Tax
                     =Acetonema longum DSM 6540 RepID=F7NKA0_9FIRM"
                     /codon_start=1
                     /transl_table=11
                     /translation="MSFNYETGEDEGSMVLKIGKLVGGILVCGVVLFNSFTIIETGER
                     GVVLRLGEYKYNLNEGFNLKFPFIDKVVKLQVRDISYNSEVEVSSSDIQTIKIASSLV
                     YSLDTNKVGDIYRQYGNNIESIIIKPTVAEVINATIAQYPIEDFISKRDEISNKIASS
                     IKTRLSDNGIIIKSFLITDHNFSNEYDKAIEQKKIAEQAAITAEYNKQKAQLDSEANK
                     YRNEGLSKYVLMEKFLDKWDGVMPRVITGDSNLSTMITLDNDK*"
                     /db_xref="UniRef100_F7NKA0"
                     /db_xref="F7NKA0_9FIRM"
                     /db_xref="bip:Bint_0488"
     gene            complement(64330..64821)
                     /locus_tag="js4906-24-4_S19_scaffold_0_prodigal-single_65"
     CDS             complement(64330..64821)
                     /product="hypothetical protein"
                     /codon_start=1
                     /transl_table=11
                     /translation="MDDYYTTNESNDRTVVIQLTQIASTILRVNNNTKYMAVLNGDAS
                     CGIINFALLKYDEKLKKYFRIRIYKLDLNKYRITIFQVTNTKLRERIIPEKVLRYNIL
                     TFNGKMLFNRLFMDLYEYYLRLKENKHTSIPPEVIESNKDALDDISFINNIAVIKDGY
                     KGF*"
     gene            complement(64841..65329)
                     /locus_tag="js4906-24-4_S19_scaffold_0_prodigal-single_66"
     CDS             complement(64841..65329)
                     /product="hypothetical protein"
                     /codon_start=1
                     /transl_table=11
                     /translation="MKIHYRDNIDHPLFLENVSSLMRDLRNNSEYVTAYGSSFRNSFI
                     IMNERIDDHIIIYDVGVTCGHVHIVKVDILEYQDKCFIYDGFYSNFRSDIECADDFLD
                     RILHQDSCKEKIAKAKIKKYIRPLEYRKYIRYLSVGLSIAALPIFLISICLILDFICN
                     NN*"
     gene            complement(65335..66141)
                     /locus_tag="js4906-24-4_S19_scaffold_0_prodigal-single_67"
     CDS             complement(65335..66141)
                     /product="hypothetical protein"
                     /codon_start=1
                     /transl_table=11
                     /translation="MEIWDNDSYTAPVDCLINQSIYEYDIKQANISILLEAGIIDESK
                     FNYYANLPKIDREISIGLLQRDNPEIAEALKAGFIRARKALVISNSISEFEIISIRKD
                     AIFTTRKLNNLDFGHIHFKEKNVYTSYYKIFNLVFLYGYRYMNNSKIRTETYLDIKGI
                     DKESLKYHKGYLLDIFEDIIIGAERESDLFNVVNFIKNFLIDYVKLNLDLNYYREFNS
                     ESKFNIQSKNANYRLMDMHYSYPVMLNIEYNRRILERFYQILLSVAFERG*"
     gene            complement(66125..66688)
                     /locus_tag="js4906-24-4_S19_scaffold_0_prodigal-single_68"
     CDS             complement(66125..66688)
                     /product="hypothetical protein"
                     /codon_start=1
                     /transl_table=11
                     /translation="MIYFVDYHLDSYIALIIDKFNYSIRTIYAPIGIASKGIPIDDVN
                     PPKEIMHYFMIDDMETFRYYYLQYLESYKPLLSLIDLVLGEYYNNDVIVLTDLSSDYC
                     CSVLECVALVINRRYGSNSIMINCIEDMNDCIFNANTSKEVKSNDCIQRFMNDKEWYY
                     SQTINGKEKELLDNLDAMEDCSYGNMG*"
     gene            complement(66685..67452)
                     /locus_tag="js4906-24-4_S19_scaffold_0_prodigal-single_69"
     CDS             complement(66685..67452)
                     /product="hypothetical protein"
                     /codon_start=1
                     /transl_table=11
                     /translation="MFGVGYFASNADEYFMVLNNQNFSLGIIDDNPEKYKVRNQFGVS
                     VMPRKGVVMLSSLLPPPEAISAYLEGRYDIGANIYGNFLNNDVTCQNIISVLLKLFYT
                     GRNIVLFVPRDEATSLNFIPVLGNYLFNLFGVRVGDIRNPQSAFTNPNEVQFANMLNC
                     MYLYDNLSFIDLCMHFPDNIRMNEAMANKIIADNKITLEDIVRYSNNPSPTMEDIVNF
                     ANGYTRSIRSNTNRGIMEANKQYRRVISSVPKDSDNK*"
     gene            complement(67583..69220)
                     /locus_tag="js4906-24-4_S19_scaffold_0_prodigal-single_70"
     CDS             complement(67583..69220)
                     /product="hypothetical protein"
                     /codon_start=1
                     /transl_table=11
                     /translation="MKTNTLDTNLYSTLRTSIKSIGESIDKPSIDDKYTVAFDNMYHA
                     PLLNYLRREDFYVLYQFATNPKFSVSDQFVRNDVYDSILNPLGFVRSFSGTNRVVYSY
                     LSDDTFLLKIGMDKVGINDNRSEFELQQKLKPFVPKIFDISPDGVVEMIEKVHPIMNR
                     ETFMKYAPMTFMITDYWVNHGLVMEDIGTDYFMNWGVRDGFGPVLLDFPYVYRLNRDR
                     LHCNTFKNGARCPGRIIYDEGFNHLYCPVCKKVYRAKDVGSDIDFMQKLKRKEVFKME
                     PIKFTFTRGNKSVTHIVTDNGVDYIDNPVSENITKNSDKQKYIENIKKKNDKKPNNFI
                     NKFSLNNAYSKTLEKLKAEYKIDNFNNKIIEYIANYLDVYHDQFILVPSVVLDSETEI
                     TDEIRESIKSKLSEDAGVNVTAFTEVNMGSFNMYIPSKPIINIERFTKCIVKAYERYL
                     DEENEKEEVKEEPTVTDHSDNALADAINEIANDKFVSFTSENPKKDKEAVTSVVLPEE
                     KIMNVTGTSNPLGKGVIDASDAIEVSAKQYGQFKDEF*"
     gene            complement(69195..71972)
                     /locus_tag="js4906-24-4_S19_scaffold_0_prodigal-single_71"
     CDS             complement(69195..71972)
                     /product="hypothetical protein"
                     /codon_start=1
                     /transl_table=11
                     /translation="MEPYVFKNPYDFRELSNLHCSEQSNTEEQTTSSFNFLDALTKIR
                     KKQEEEFHESEADMSKLFKQDIPAAIPTNGTLEVHPNDPNIVPIYSPQFGKKYTLGSF
                     DPTKDMYVHIQQRPKTPYELYMDQVNAARGQAYLNQRPYTPEYQFNNERKHDERIADF
                     QRHTNQYVNDPNQIAKQYWKDKNTVAKAGGVLDRDGVPHDEDDERDNSFNSETENNKF
                     LDQMRMKKEKENRKFQLTPDQDCKIRARNPYDDKCRYNSIITPSINPQYLQYASYMPP
                     VPMTYNETGNPYQQIMDGFNQQKAAILSAKEARNTPKKIKKRPDWSPEDRDMLGYTEY
                     VFKCEERGLSANNEEFQRWANGEDVFHEFDKEDNNQPVETTPVAPAFTPNPNGLASYS
                     TPQQWNNYYNYCMQNQQLFANQHYRPGSGYMNVFSHDKEGLPTKWFNDNWLYLTPTQE
                     EIDDGEEVGIKLYRNGKLICSNGVERKPKKKEEPKNTEPIVYLIRTKTNEDGSKEISM
                     YDATHKRQLTKEEVHDYYQKQANTSHQFSDDYKFAAIGMSSTPKDFQDPHISSFSQFA
                     DVFKSAQEQAEEDEGVNLATELSRYNQFVADNYLWFITILPRNARKNLTDLCQNQLMH
                     YRNADEFAYNKSCVLFIGDKVVYGQPKPTTLEEIEELRKKVPYDLSELDKYDTVEEKV
                     KYLQNLRDVRVIDEKDDVAYGAFKKMIKALNIAQGQNKANYDIFKMFMRKTDKDPATF
                     ERRFFKWWTKPTSKLSEKEYRKKYVDRMMQLANDHWEELDKKLIPYEEVVKERIKQHS
                     DFLIKLTHGRILNVKTIADADYVTNCLFNNYNAGVRYRNRNSFYTNERGLACMHEINA
                     RQKEFEKYGGLNQFAYDIYHNPDNPSYNPEPISINPSDPPEVRAQNYINKIMRKKRGE
                     LFDYENKYLRY*"
     gene            complement(71975..72715)
                     /locus_tag="js4906-24-4_S19_scaffold_0_prodigal-single_72"
     CDS             complement(71975..72715)
                     /product="hypothetical protein"
                     /codon_start=1
                     /transl_table=11
                     /translation="MKMKQLDLFNSINVYTDASTTNAYTSTDQITSSPGYVIVYNNII
                     RLYGNKFINKTNSSYGELYAILMGIKAVYREIISGRLPSNTPINIFSDSLSSIENLRN
                     NFKNWYILDNIIRKTYDDKEVINQDIIRKIIEIVNKYKIPVNLYHIKGHAQIKLNKKS
                     NLSDRVELNKIIEMFFNNNRIFITDTEAAELCYYNIFVDNFTRYNMKENMSSSIYHNS
                     NYIKPKLNNTKLTKEDLKTFSEYINGGE*"
     gene            complement(72712..72999)
                     /locus_tag="js4906-24-4_S19_scaffold_0_prodigal-single_73"
     CDS             complement(72712..72999)
                     /product="hypothetical protein"
                     /codon_start=1
                     /transl_table=11
                     /translation="MTKLDITANVILEYLAEFNPKLEVAKKAVILKNKKDYILNTYFS
                     DETEARSYYYKKRMIIKEILKTMSTEDIVIAVSSKESINHYFKEPLLKDGE*"
     gene            complement(73197..73523)
                     /locus_tag="js4906-24-4_S19_scaffold_0_prodigal-single_74"
     CDS             complement(73197..73523)
                     /product="hypothetical protein"
                     /codon_start=1
                     /transl_table=11
                     /translation="MFANEDNIKNLSNDFDNEIIDLARDISSYFKYPPYIFSFSSDAL
                     QIETENQYAFIQVLINTKKEIEFMCLAKANSNSPFIGKSKSFIINNQVYNNEYICRRI
                     QELTSI*"
     gene            complement(73557..74279)
                     /locus_tag="js4906-24-4_S19_scaffold_0_prodigal-single_75"
     CDS             complement(73557..74279)
                     /product="G278 protein n=1 Tax=Yersinia phage phiR1-37
                     RepID=G4KKL6_9CAUD"
                     /codon_start=1
                     /transl_table=11
                     /translation="LARNPELIKSNIDEDLNHDIEVSNVPNFDIADYDLSNPKDFKKY
                     VIRIERVCRNSYEYKSFISFLRDYAGFNKCSIMTNISNEIERGVKIHIHHHPLTLFDI
                     VSTIINKNIAEGLSTEENVIAREVMYNHYTLKVGLIPLSETVHELVHNQYLFIPNDVV
                     FGNWKSFIETYKDYIPLETISNIEKSEKMSQEYDYEDNTKILDHGFVHVQVDDSDYQP
                     STEKLYEKINTTLNEIKAKTDV*"
                     /db_xref="UniRef100_G4KKL6"
                     /db_xref="G4KKL6_9CAUD"
     gene            complement(74667..76049)
                     /locus_tag="js4906-24-4_S19_scaffold_0_prodigal-single_76"
     CDS             complement(74667..76049)
                     /product="thymidylate synthase, flavin-dependent (EC:2.1.1
                     .148)"
                     /codon_start=1
                     /transl_table=11
                     /translation="MIFNRNKLKEFFNKDSSKMNKQLQNESNRNIVITYDIIDNTESA
                     FLCSMAARTCYGLTAENTYDKCLSHIKRVMGYGHDSICGHSNIMVLLCFKSNNTVLSD
                     FDLSSIYTSLSALHFMNIVPLDFIHNKDAKEYFVLMSGSIRAFRYFIQNSTLPDSIVS
                     ENETNFNFDLYRVILDIAKHSIEKEFFEDMKDYVDLDEFKYKYPYLDNETESNDTSTK
                     FNSNSYVYANKNIFMHSYPDIPALYNDILIRIADHYEGNDELIDSETGMYKLNKEQSK
                     LFMKAILRCTTVSFKMKNFSRAISQQVNRHLCAISQESQRYVDYSKKALFVDPLPFNP
                     KAYPNIDKKYAFKFGGKEFNMTSEELGEEIIKLYPQLKQQGMINQDARAFLPMNVATN
                     AMYTFTMENMLHFIKVRDSQFAQQEVQGLAKQLEDVIERSQKDFYNNIDVLKNSYELF
                     VDLYKEQIKN*"
                     /db_xref="abi:Aboo_0523"
                     /db_xref="V6DIU3_9DELT"
                     /db_xref="UniRef100_V6DIU3"
                     /db_xref="2.1.1.148"
                     /db_xref="2.1.1.14"
     gene            complement(76039..76539)
                     /locus_tag="js4906-24-4_S19_scaffold_0_prodigal-single_77"
     CDS             complement(76039..76539)
                     /product="hypothetical protein"
                     /codon_start=1
                     /transl_table=11
                     /translation="MQEEDNSQVVIGIVFDQTYLVYDIGIPMGNIYTILYYNKKAKFV
                     YGGLPRLVDHVEQYAESLKIPKENLIKLDIPCDCSKKYIMTQSKEAQWFLQLLNYKPD
                     KIFVFRDNQHSNGITTLCQYAQRLLIPVVEYNNRGISRQVTTNTPDSTNNIYQSQFGR
                     VSDYDF*"
     gene            complement(76548..77369)
                     /locus_tag="js4906-24-4_S19_scaffold_0_prodigal-single_78"
     CDS             complement(76548..77369)
                     /product="hypothetical protein"
                     /codon_start=1
                     /transl_table=11
                     /translation="MKRQPILPDYSKYNLFITLEGLDATYKETNAKAIASYLKEDFKK
                     YIDSVDLQIKIVSFPRYKSEASYFVKRHLANKFVDHPKVDINPESMDYLKFVSNLFLL
                     DMYDWYESMRVNKAFSKPTIIIFDRYWYSMLYYLTKDIQDTIDKVHLKEPEEFIKKCQ
                     KTVFNMAHVYYKLPVTDILINLHNNNIDDINKKLNIRGNKKDGYESDDCYLGFVRNTF
                     NNTDFTPYVNSKYSNITNINVEGKDREAIKEEIVTALKPSLRRFKLILSARAKRK*"
     gene            77611..77715
                     /locus_tag="js4906-24-4_S19_scaffold_0_prodigal-single_79"
     CDS             77611..77715
                     /product="hypothetical protein"
                     /codon_start=1
                     /transl_table=11
                     /translation="MNSIIEKSIYAILLFLWSIIIYDIISGNIIEELL*"
     gene            complement(79214..83560)
                     /locus_tag="js4906-24-4_S19_scaffold_0_prodigal-single_80"
     CDS             complement(79214..83560)
                     /product="hypothetical protein"
                     /codon_start=1
                     /transl_table=11
                     /translation="MPYTIEKLIPLRLMKTKLFYPAYTQNDIYHNSALFILTKDIDDT
                     ISFLNNNKFLVNRNTFISYYTEKDFTFFTNEASTINEPFMKTMLESKFDGDNNDLYYD
                     LDDSRVFFPDKVDEILNEDFRMNQNYPSIFRNLLYNERIKNQKEIFEIYSKVKAKVPF
                     IRNTFVNLKQYNRKNLIVDLSHYINIFLKNNKVYQRDRGLDLLHHIITRYLDDSRINQ
                     YYSRKTCIIPVESWIPKGCDIFDFNNSINPFSMIYRLVRQRQVISNYWNGIDFIIASK
                     NAYFKVDFSNFDIKDLIRFVFFTKKLIKNDLSNADDAEINPDSSDSIVMDNRFGVTKS
                     KKKNNSDSISAKASFNPDDLDDDGFNDDETPKEKSEEEQEEESQEKELKEITVDNDED
                     YIKDVILDLDNPPITKITEARKKRMEQLDKDFDKTVIHGKKVGDILKNYYTKKRELKP
                     ETIPIDSINEEWKDVTALDFNKSYDIDEDIIAIFKSLRNKSRPLCVASMEMTDESTNE
                     DYIYTLRVQLEDINGTRSNIAIDIPKFINHRFMKLRGNTKTIAGQILLLPIIKTEEDT
                     TQIVTSYHKIFISRVNPSGGTKSTKGVSKLTKALKNLKDTDSKVKVYIGDNTFILSKY
                     DMPIEFKDLGALYSKITTADGSYIAFDYDALKKLPVDKKFNEKTDILIGYDSKTKKAI
                     YSNKENAAYTIGKFLASKDKVFAETYALAKPSNKLSYSQASIMNTKIPVIILMAFSEG
                     LQKSMDKAKIKYRFSDTRPKVTETESVIRFSDGYLVYNDEKPEDSLLMAGLAKTDLSR
                     FSIKDINAKNMWLDILDEFGGRIKADGFDNFYDCEFDPMTIDICKKYDIPYDYIEALA
                     YASSLLASTSYNKHADISGNRLRSNEILAGYLYQAIANAYGQYANKSKRTGRGVKFTI
                     KQSALIDAVMKDPGISDLSVSSPLLEAEAINTYSFKGLSGMNADRAYTLDKRVYDDSM
                     LGILSMSTGFAGNVGITRQATINSSIADGRGILKVSNDKSKLNTLNGMSVYEAMAPYA
                     TTHDDPIRTAMGYIQTTKHIMRVKSSSPNFITYGMDEALPYFTSNIFSYKFKGVKGKV
                     LNITDDFIIFEEVDKDGNKSKHSVDLREKTQKNSDGGFYVTVKLKPFVKKGQTLKYND
                     ILAYDPTSFSPSIGHNADNKNVAFNIGTMAKIAIMCTDEAYEDSSIIDERISDALTSF
                     YCVEKTCSLDAGSNVFFLAEKGKPIEEGSPLIIFQNAFTDDEANTLMKNISDDELELA
                     TDFGRIQVHSKITGTLQDIKIFRTCELDELSPSLKKIVSKYENSIKKEKKYLKDNGVT
                     DIEINESVPSTEKLLPEGKFKNLEKGVMFCFYIKCEDKMGVGDKLTYNTAIKGVVKDI
                     MPKGKEPYTDFRPDEPIDALLTSASVNARMTASIISGGSLNKVLMELSRQCKEKLGIK
                     WNNLTNVDNLHD*"
     gene            83705..83845
                     /locus_tag="js4906-24-4_S19_scaffold_0_prodigal-single_81"
     CDS             83705..83845
                     /product="hypothetical protein"
                     /codon_start=1
                     /transl_table=11
                     /translation="MEKQEFLEIVKGFSREDFKKYLYREINKKRKLLVVIKRVTKSNN
                     KK*"
     gene            83869..84408
                     /locus_tag="js4906-24-4_S19_scaffold_0_prodigal-single_82"
     CDS             83869..84408
                     /product="hypothetical protein"
                     /codon_start=1
                     /transl_table=11
                     /translation="MEMEKKEPTVTELLNIIKQASTCTASKKDETRVMKAMLNDISYS
                     VDVYAGTGKIGEFNPSKEMRSMCTSILSSAASIPLAEANSLMEKYTFKKSEATSMVNI
                     SKEFVNTYIHSGRKLNLGGREKSNISLALKEVPAGERTYPQCTGTDKKGNKIYTTGKT
                     YVKGYESIKVTAPSPEWVK*"
     gene            complement(84456..84773)
                     /locus_tag="js4906-24-4_S19_scaffold_0_prodigal-single_83"
     CDS             complement(84456..84773)
                     /product="hypothetical protein"
                     /codon_start=1
                     /transl_table=11
                     /translation="MITINVTIDQETKNFISKRFPKLTLRKCKSASFESLGFRGNMIE
                     TSDFFFVSFKFKQNFIEEACDLVERYYEPVTNAVKTIMSLSKSIVKDAQKLGEKYFTE
                     IKK*"
     gene            84996..93257
                     /locus_tag="js4906-24-4_S19_scaffold_0_prodigal-single_84"
     CDS             84996..93257
                     /product="Peptidase, M23 family n=1 Tax=Neisseria sp. oral
                     taxon 014 str. F0314 RepID=D7N1P8_9NEIS"
                     /codon_start=1
                     /transl_table=11
                     /translation="LDKLPKVNNYMKNLGKSIKYVAINEIRETLPIVFETKETNEEAI
                     SSIRSSFRNKNKLKTISTIAKDSEFYKTGNDIYKNLKSSIKTGSFYSQKRQDKADNEF
                     MKSFMGEDFNFDDDFKDEEGFDESEDSLNENADSLNELSNDLNSGFEASATAISNTTI
                     ESARYVGETVKASAAMAYAQNSEQTFLMRTGFKSLDDGLKKLVHFNSDILQKHIQNST
                     TFFDNTSKLLAEQNAMMKEMLEMQRNVYKANQANENKTDFNKYANIVSSGGVVNLSEY
                     FKNIKSNFSEWSEPIMMMLNMIKANPLEMLIQGGLSVLGSDSMKKAGADLNKTLSGTF
                     GKYLSFLEKQAKKNGGIWDTLNDIFGVRNSKKFDIDTGNYQKGPMQFNGIANRAITEV
                     IPGYLARIESALTGGEERFYDFAGGRWTNAKKIRNKYDKEINNARENAGLSDLFSEIG
                     SSLNKINFDNYNGTKISSKDKDEIFNKIMQTIVDNNGDMDDKFIVKRKGKNGEGNIDF
                     KAFYKAFGFTPSQLTESQKAMIDVMATALANTSTSTRASLNNSVRQAKGSDSRLKQEI
                     ENDPNSVYRNIVNGQLSGSRFVQYAAAFGEGSMEAPDRYIPSDNLIEANGKNKKNKGR
                     KSNDISNTSIVARKNKPVDYAKQVFYKISTVDEFIELHPSNAEPIIRAMIGYFNGLKS
                     IEELNEKDEPIANFISMARSLDSYDYRSDCKQYADFIDLKKERGKFSIKESQYNELPL
                     VCKNFYTFIMSLVSKEAISTSEGLAKSVDDAHNTKQEYSYDKYKGNGLFDKLDKAKGI
                     DKLGVLMSYSKKLTSMPFDILGSVIAKTDKIIYDMFFGNEQMTDKNTGKKITGFFQLM
                     TSKIGDTVENLYSDIKKRIWGKEQWNTYKNTVYGAFSSMVNYGKSFFDDDEEENTNTE
                     EAKTDENAETAAETSKNKVNKNNRKNSRRAARRRRKRRNRRRVRGAAFGLGMVPETDI
                     YTLHKGEAVIPAYMNPSYTGTDIDPNKHAKDEAAVAKEYGLNVKGYAKGTVDDESKRE
                     KKDKESMFKVLKEKYPTALGESTVGGILGTIIAGPFGLIGGATLGAANYILKNSTTAN
                     KFLFGDTDKKSLLTRTKSGLRKILPKSITNFFDEQTKKVKDIGKFTIAGGLGGVVLGA
                     VGGPVGLMGGLMLGATTGLLKNYEGAQNLMFGNHNVKGNIDKILDKKYLKSIGLGALA
                     GGVLGGPLGMLGGAMLGVAGKYASDSEKFKDFLFGKRNKKGKRNYKNGFLGKIGEKIL
                     APLGTLKDDIVKYMDKNVFQPISRALTPLTRITQLGMRKLFRGLQKGFDAITNPSLKM
                     RWYANLPTIMKGPAGRYIGHGLAGAAGGFMYGGPLGALIGGVLGGASAFKVKDKTIAS
                     WLGKGIATIGTVPGKALDFVTRKLDKKLIAKGNMDSISMSAKDRVDFMEKHGYAYAKE
                     EYKQNDITLRDSSASQLQAMKSTIEIIKENKKKSNYDRGKIEKEIKNVVKSIPNLDLS
                     GMQKILKIIRNAIKSKDERSVPEAIDKISNYLRLRGLSDDQIESYIRPLRIGMSGLSA
                     NKAVKNAMEQDTANRSEYLKKNFNFNVVDGDIDKALEQVDSELQSRKSKGETVEKESL
                     DKGDAAIVESTNKVNDSIRLSNIYLSAITDYLKYGKVSDETNKKFKKFTAMDGGNIVA
                     KTDSKDKMEDSTYQFSQRTGTMVKMEKTSDGGYKPDTTDKDTKEAIEKADAERDAIMS
                     LGQYAKSKLKSTKKSLKNRASKFANSAIFGGFKDIFKSIFGTPLGIVGDILGMIPGAN
                     LLKGKLTRFAGNKLGGWADKLANKAQNLKGTGKFLGKVGGKLLGVGSFLLKNVADAAS
                     AAADAEESTPEFETELEAFNYMARKISGVEAAVVAIDQFTNNQMPNALKAPGSIHTTI
                     DPKTGKPVNAKTGKGFLGGWLSSAWHGATGVASSVWNGVKAVASKPMAAVGSVIGWVQ
                     NGLKKVFNFAAKFLPSNIGNKISSFGSAILKKVSNPKVAVKVAEKASSKGIQLGLGPI
                     GWAFLAGSIAVSFYQGYNNAETIWKGGSANTSSDEDLSMGDKAICGVCSVVANELLMG
                     IMTPSEVLGIAKSIFGKIKGVTDTIKEKASSIMSTISGYKDKLLNTGKEMWNKVKTSF
                     GNVWDGIKNTVGNAIQTIKDTFEKFKKIGYDTLVEILKSPIEWMKNKASSIFGFGGDD
                     KKTTTPAPSPAPTTKPESKPAFDPNVDPDHGMGTGDDRSNKKKTWKEMYDGIYVRGKK
                     VATGGPLSGNSLLRYRLASIGGGDMTPAAIWDTLTTKYHYSNQAAAAIMGSMQQESSF
                     DPNASQNGGGIEASIAQGEGTNGFGLCQWTGSRTQALVNFCSSNNLDPTTAEGQIAFM
                     NYEMGQRGSNAAFNSAGSVDDALKVMQQYEGYGEVGNRDNYARQIFQNQGRGITTSGS
                     ASGGSGSKSSGDNSIFGRIDKLFDKAFAPFTSIFGNIFGGSSDSNSNSNGSGGAGSAA
                     TDMSGTIDSGSTADKLLANLKSEAGGDAVVSAPYGEANHQGHTHGGIDIAAPEGTPIK
                     SPIAGTVIDNRYGGGYGNYVQIKDKNNMDHLFPHMVSPSPLEEGTEVSVGDTVGYIGS
                     TGNSTGPHVHYEIDDDAVNRGAEVSKPHINPGKYMGGPLSGDSTLKFRKKVNDLANAG
                     NRAAIKALKKGYGTDNVGVGGPLPGDNLVNNNIAVKDYSDQLNQIISLLSIIAGAVQS
                     QASTPVVAANVPTSMNDTMSTTTPNTSLLNIVKSMMNIASH*"
                     /db_xref="UniRef100_D7N1P8"
                     /db_xref="D7N1P8_9NEIS"
                     /db_xref="elm:ELI_1307"
     gene            93339..95522
                     /locus_tag="js4906-24-4_S19_scaffold_0_prodigal-single_85"
     CDS             93339..95522
                     /product="G085 protein n=1 Tax=Yersinia phage phiR1-37
                     RepID=G4KK24_9CAUD"
                     /codon_start=1
                     /transl_table=11
                     /translation="MDFILTKNAKVYTDCSFDSKVIDEIKQNTTLHKLYSNGPWLRIK
                     YNDTLVWLYPFDKNKLIINPINVEINKDTDLKIGTVVYIKPNQNENKYLTKDNKLIEV
                     IAERDRRKFFVIDSVKTIDGYYKVKAEDNTYFFVDESDIDDSIEDDTSNMISTYFLGF
                     FEDDDKKDKENEEDPNKKSPYAIEEVTGFGEYNEVLKDAYNQRVNTKYKNAVDLAKVN
                     LTNLRTVFGMPYQYMPNADLRMDPDGSTSPHLKTSELQAIGMKYREKILSRMPLLVMM
                     PGIVNFMPNYGYQAKEKAIQNLMSNSEDSYVNNKAFDFLVNKQAKSRSSYYTFYPAWT
                     EYFNYVNKMCAAAAVFMGVADVRFPYADGSKSDTLGSYRWQDALPSSLNSTFYKGSCA
                     FYVNSETQISETYSNSTTQSQLASKVNSYSEKARELAFLSGGVSDAASALGNIASSAA
                     TMFSGVTAKAEQIASRIAVGEYASKFRSQGVIQAIMGGIGNSVTGAKMQFPELWQDST
                     FSRDYSATIKLDSPDNDPLSVFLNIIVPLIHLTAFAAPRSTGLTTYASPFLVRAYYQG
                     FFNVNMGIISNMEISKGAEGAWTYNNIPTVVEVRLSIHDLFATQTITIDANNNSNLLD
                     SLTNLDMLTNQPLMEYLANLCGVNYNEPEWNRLIDLAITLEQRKPLDFLNRIEDSIVQ
                     GWNNSVNNIYNNAINSTKFGIVSLMGNYLADKAANKIKNAITGNQ*"
                     /db_xref="UniRef100_G4KK24"
                     /db_xref="G4KK24_9CAUD"
     gene            95629..96339
                     /locus_tag="js4906-24-4_S19_scaffold_0_prodigal-single_86"
     CDS             95629..96339
                     /product="Uncharacterized protein n=1 Tax=Burkholderia
                     pseudomallei BPC006 RepID=K7Q642_BURPE"
                     /codon_start=1
                     /transl_table=11
                     /translation="MKKRKDKQKIYDRLFNNIPRDYNERLEWLSNKLHLNSMKMDTIV
                     GKYNTMKERLYFKRFFIVLYEIPEGSPRPRFRLVNRKNLRNMAIANPNFIHVYSPVGA
                     EDNKYMKRLLTKDEFKEFTNLIYTPCIVDYKAFFKTPSSFNSVEKYLAELGVYTPISK
                     PDWDNIGKKYCDMTNENLWVDDRLVIQGTVEKLYSVLPRVEITIDFLNMLQNRHQAES
                     IRKIYKDDIRYFDDGRDE*"
                     /db_xref="UniRef100_K7Q642"
                     /db_xref="bpq:BPC006_II0525"
                     /db_xref="F3YBI3_MELPT"
                     /db_xref="K7Q642_BURPE"
     gene            96340..96741
                     /locus_tag="js4906-24-4_S19_scaffold_0_prodigal-single_87"
     CDS             96340..96741
                     /product="hypothetical protein"
                     /codon_start=1
                     /transl_table=11
                     /translation="MYNNTIIENGNELKKCLAEKNKLKQIHFFNDNHLNHLFEILEFH
                     NQLKSYLSTLTINENYIKATFRKTYFKKFNFSFDSMMFYNMINESLLILLQEENDNLN
                     FTEEEMNTIYSNISNLYTITRPNENTIIITF*"
     gene            complement(96786..97700)
                     /locus_tag="js4906-24-4_S19_scaffold_0_prodigal-single_88"
     CDS             complement(96786..97700)
                     /product="hypothetical protein"
                     /codon_start=1
                     /transl_table=11
                     /translation="MNINDTINLMKKINKQNNAYIMGNDYNANSMVSSPEPVVKSTKD
                     VSAYDELMKEALYNNFIKIANKLRLDQKSKNTGANFIQSIIDKSTDEVNKSHYKALST
                     NSEETSVIEYTYASIMEDYAKELRSVNYELNGVQGIREDSTTLAHEGIVDKFNDTISK
                     FTPSKINDTIADRVEKATTNFIDNRNAKIEKIKDIYQKAKSFAANPKFSDEAKQRVEE
                     SASRQVLGIRKSQKSLFESMVEALTSAAMINPNLQSRYMNESSGLNMDAIIDDTTAIY
                     TVLEECNVFGFLDANKLADAYIASLKQK*"
     gene            complement(97720..98793)
                     /locus_tag="js4906-24-4_S19_scaffold_0_prodigal-single_89"
     CDS             complement(97720..98793)
                     /product="hypothetical protein"
                     /codon_start=1
                     /transl_table=11
                     /translation="MFITKEIEQIYSESLDFSNLDTFRTVASFTEAEQKNGIVILANK
                     LYRMIIDKLENTDFKEIEVSKGDITKLKQYKQIKDSIEVLTQIARESNSGIDEVNEMD
                     KALYNIIKLKPVFTDGFKHNVEMIKYFYDSIVLALISDIGFMTTVCVEFFKNPNSTVS
                     LEINNLQQYKSKFYLVHKNLIAFNTACDKGQIEKAFKVLNNNKMQGVKFEAVEINNYN
                     EDFVDTAKSVGKMAIFIPAAIIGGVFFIIINAILPILRDLAYLFFSFRTHLSDWFAIQ
                     HDLLEANALRLKSLKSTGDKDYQEIAKSQLEWANRMGKIANMLAVEYVPAEKKALKKT
                     AEDKVTTLSKGEVDEPNYHDSLF*"
     gene            complement(98809..100017)
                     /locus_tag="js4906-24-4_S19_scaffold_0_prodigal-single_90"
     CDS             complement(98809..100017)
                     /product="hypothetical protein"
                     /codon_start=1
                     /transl_table=11
                     /translation="MIKRSSAMQEGVLRDIVEILSDNVDGIINPSNSTSFIGKMINDR
                     VGSGKYFRNISRATSNLILTFPMIVDDSVSIETASMISKAVEKKIVLMLQMLFSAISV
                     TNNKNAFDFVSKIHKNITSDDVLSYINKMDSMPYKESVNLDFNEINNDLVRIIKEDRV
                     TLVNRINPPLDKDGNTNKKKDETLFDTKLDQPEIKKANEAVPSIMVIKFRSGDNDKVD
                     GTAVIGVKVKLIYVNQADMIDRIILKSGDQNRLFEFLKATTGEISMFKDFMFALDRAK
                     LDIFSKSAKSSPIWKLLERRANVSRTNSFFNNNNGAGTAIATLLVSQDTMDILKKEHN
                     FNQRNTGKLINIMTDYSAMGFIIANDVTEKVQMLFDDNDLSFETLSYSSLEREDKNQY
                     KKVINLLAGK*"
     gene            complement(100200..100475)
                     /locus_tag="js4906-24-4_S19_scaffold_0_prodigal-single_91"
     CDS             complement(100200..100475)
                     /product="hypothetical protein"
                     /codon_start=1
                     /transl_table=11
                     /translation="MLIDKFNWENAIDERNRKEEEWQTFRQSLSEVIDKINELVGDIN
                     SLTHKYDRLSNKVSNIEGQLRTVIMISSNNSNYKPAIKRNRNRKINK*"
     gene            100590..101852
                     /locus_tag="js4906-24-4_S19_scaffold_0_prodigal-single_92"
     CDS             100590..101852
                     /product="hypothetical protein"
                     /codon_start=1
                     /transl_table=11
                     /translation="MDIQDVINMSKKTTVTNNSQYDGDNRIQGTDDVRDKLIRDTLDR
                     MKYPATKVIVDAAADAADQAQFGVTSRGTSDKDNLHDLLNANGIFRPEDYDDYNSFYV
                     FPRNDPYKMLGGTREYIFITKPDLHIFGARGKNNGVPDYNRETPLTNNYDLNPELRSV
                     PFFLDLYNRGYRSVLTSLQKSALPLEGEVRSPFVNILSNYKTSNLDLSDITVGEEETA
                     SNIYATKIFYRKPSDSADEDNEFSIEFKDNKYLSCYLWFKAYDLYEQQKYHGMVTPTD
                     INYIVYKILSDQMTVFKFIVGEDGETLIYWACLWGCYPKSVPRSTFSDLPTDGNLKFT
                     VNWKATFQQDMDPMILTHFDNLCKEAIAANQGQFVEMNLYDSNIGAVTGRKATIPGIL
                     KTQSRVSSDGYDFKPKYDYLLKWYYLDE*"
     gene            101870..104746
                     /locus_tag="js4906-24-4_S19_scaffold_0_prodigal-single_93"
     CDS             101870..104746
                     /product="hypothetical protein"
                     /codon_start=1
                     /transl_table=11
                     /translation="MSESLININPNDLQDPKDSLTIQEETQSPLTSNIYEIASYVDTL
                     KNKYFDSIPTDTLAMGLFGYISELGTNILENTAIMSAEYANEAVPTQAKFERNVLCHA
                     LSLGINKIRATPAKMTINIAIPEDRLIENMVDNEFILDKSIDINIGVTNGSYTYHLDH
                     DIKIRRNKLPNGKWIYTAMYLMYTHYDMGDVNTNEISDITNPYLPAIGTISISNTNMI
                     VLTTNIRQTNHYEIYEKILVDNPLENKSLSFTFTDQLAYFYVEVVEHTTGGDVTHYLQ
                     CLYDGLYNTGSDWEYCNYQYIDESTIRIVFNRDSYQPRENADVTVHVFTTKGSECNFT
                     YNKNTVYDLTSSRYSYNNIYMVVIPQSNSEYGVDKKSVDELKEMIPKQMLMRNSITTY
                     TDLNNFFNSLNTDNIRLYFLQKIHNQIQRIFFCYMLLKDENNNIIPTNTLDVKVTRDM
                     FSNINRINYVLPAGSLFYLENGGTEATGLPLGSSANNEDLKAKENNGFLYINPFLTVI
                     NKEPFVLNYYLNILNYSKLADFDYINDESELQFICTSTTSSPIVVEKPFYPETERDYY
                     TISTLFTQNISTDFDLVSTDENGHIIKNNLRVIGVFYNKDEDGNYQPFRYTEAELDDA
                     DYSSVDYSYNYKFRLHTNNIINKDIKLCIDDGIYYVGTRTKAITYLPNNVRFKIFILA
                     KFDQQYGSLKANNNDEDDISYIVPGLYEEKYTLCNIYEVKTGLDMFIDYTNIMESYAN
                     LSSASNGDLDFHIKRMPLVRYSYFWNFGIDPTEDYSDGIQPYGMRDRVDTFIQSIDYR
                     RIYIQSALLLLEDSFGIDMKFFNTYGPSRLYNVGYEKVSMPIDRINISLKFEVKYQTS
                     ADKNCENDIINYIKTYMENMNYISDLHIPNLITAIKNKFYKQIVYIKFIGLNDYGYIY
                     QSIYKNNENDDYLYSTTVPEFININIAKDSIGNDIPDVQIIGVE*"
     gene            104748..105362
                     /locus_tag="js4906-24-4_S19_scaffold_0_prodigal-single_94"
     CDS             104748..105362
                     /product="hypothetical protein"
                     /codon_start=1
                     /transl_table=11
                     /translation="MKQVSIVENYILTENFINTFLESSEEIEGIDEASVLDGIISKIK
                     SIPKGTKLEIKKRTPEEQKKFKETKQYKNLKAKLEKRAAKTIAKESKSKEFNLNDPEA
                     MKKHKLFMLVSGFLELIAVFYCVLALPPVSGLIGLLGILAYQALRSTETFSKFLDACN
                     ALVKSKTPSIWEWLNKVEKNIFEPAKNENEISGKDESYTFVLDY*"
     gene            105460..107955
                     /locus_tag="js4906-24-4_S19_scaffold_0_prodigal-single_95"
     CDS             105460..107955
                     /product="hypothetical protein"
                     /codon_start=1
                     /transl_table=11
                     /translation="MDSQLSLGDVTKSVFTPDFSSTYKSLSAGSTLCNMLTTNTIKQS
                     ISVDSSNKSEIKESEYKIKEAEKIISKNILFAIYNFNVSSKYSTYSSYLGKSIHTYDY
                     TNLDNPEVPSFKKLNLYLEQIDIILGNHSNIVASKDTGNQLYNSLQEFITEIKSSTEN
                     IYSIVMDNRISNVTDDDFIINAEKLFKGESSFKTKKFTGNKQNIASYFNSVKGKYLEI
                     AKSVAGYNEGLQKTLIKFNSVMNKLATKYNSNYSQVVMQVEYKKEELRNVLYTFAMKY
                     LNIANILYSIKAECIKEYLQPSYSDYDELITMKEDNSLDEYYDDEDFFNESTDTFEDE
                     VISGDDRQVDFSYRTIELEEAFFAYTIKPMLEDNHKRGRMETRAAGMSGQTQQGGGTG
                     TTGTVTANAGNTGTGTPTANTQQGGNSGNSGTAIVKNNDGNKEETGTANDPADADNKI
                     AGSKDNPASTDTNQSKIAKFGDKLKALWNKITAFIKNLMDKISFSVNKSRDRLFGIIN
                     DFDSVKKINENLNNSDDAYTFRVYNGSIDLTNKRINTIKLDSIDKIVNINNADDIKNF
                     DADKSKQNFIKTIDSMNDDLTTYFKPHSEGQALPNETNGYYSSEDAKIVLKNYFAGND
                     TNAVKSAFNDIKNNTEGKAKNNILATTINIATIKSNSANTIINNIKTIRIDQLRTQCN
                     NLTTNGTNYVNKLATFFDKPNAQAEAAKVTIESVMAEYFGDIMQEADTDTNNTKQDDN
                     TDSSNNGINAVTKLLSDYINKYAIPISKCANYACQQMYDNYYNIFNALLTAPVKVGEA
                     NNNDQQQAGNNAQNQGNTGTNNQTASGEQPAGQ*"
     gene            108067..108927
                     /locus_tag="js4906-24-4_S19_scaffold_0_prodigal-single_96"
     CDS             108067..108927
                     /product="hypothetical protein"
                     /codon_start=1
                     /transl_table=11
                     /translation="MLNTDKPVAYIINESLEDAISFDIVDENKTTGFVTAEGIIQQAG
                     KMNRNRRYYTQEDLHREIYSDRLRELITTGNFKGEAGHPLDMNLSRQQKVDPTLEQVW
                     YTKVWMDGDYVKAQFRGTNNELGKAFNEDLKCGQKPSFSLRSLGSIRIVNGKSNVTNL
                     RIITYDRVYYPSYDNAYTERIVSESTDYKPSSYPYEEYLNSMGNKQVIEESADSIAPI
                     LNKDVTDLLLRESYSFNQICEDFSPIYKSIKLSDDKKKVVMVDESYNTIIVPIDRYVT
                     NKIDEFCSRL*"
     gene            complement(109002..109400)
                     /locus_tag="js4906-24-4_S19_scaffold_0_prodigal-single_97"
     CDS             complement(109002..109400)
                     /product="hypothetical protein"
                     /codon_start=1
                     /transl_table=11
                     /translation="MKVYYKPIRHKDFEVNTLNSEATEYDTDNYDKALTLTFSVKYKN
                     GLLQNEPVFADVTLNKDHSIEIYVKQKDKDTDGNDEFLYVHRKVFQSDRVEIFYDIYG
                     KDLITILLIYVLGEANLREKMYPDASMNEH*"
     gene            complement(109416..110234)
                     /locus_tag="js4906-24-4_S19_scaffold_0_prodigal-single_98"
     CDS             complement(109416..110234)
                     /product="hypothetical protein"
                     /codon_start=1
                     /transl_table=11
                     /translation="MKTDNNQISFNKFMKKIKKDKVIKFDGITVVALPTSSENDELPN
                     GVMINIMPKDKGSNIDQYSIIIERDDFDAPFVITRIMVAGGKEFPELSTTVNKFKLPI
                     LISFISLAIADPGNDISDAIYEFFCLDHKTFNKIKLLDVSPSLLFELYIQELEGMLNE
                     VQLSYKDKLDIVNTTCRDNDSDVFMSTISPKNSNDIYIAFVITKMYRSDTIEFSKLAS
                     VGVHEYGRYMNCYKLVLNKTGKRADRLFKCLKKYHVYNNKAIDAIMSRPVFRIK*"
     gene            complement(110237..110647)
                     /locus_tag="js4906-24-4_S19_scaffold_0_prodigal-single_99"
     CDS             complement(110237..110647)
                     /product="hypothetical protein"
                     /codon_start=1
                     /transl_table=11
                     /translation="MLIQNVIPHAIDSFSKLINLDIDSIDIYFDNNECLNYIAKQSDN
                     SIRFNLCKIVEYLYETKRLESEEEVRAFILRIVGHELCHINQLMVGNIEADCDIHTIK
                     IIESNKHYFINNYGYIDTHKFSGMQYIVDNYKEK*"
     gene            complement(110610..111002)
                     /locus_tag="js4906-24-4_S19_scaffold_0_prodigal-single_100"
     CDS             complement(110610..111002)
                     /product="hypothetical protein"
                     /codon_start=1
                     /transl_table=11
                     /translation="MNYQIITKNGKRYLADRDNRYKIYIDETTEDKTHKYRYIPIEIN
                     KNKLYIRFTADPVYYMYSTIAAEYMISYAIYDNEKEIYGYSFSVMANENPIGTKDFYK
                     KITYVMNEFLKEKGKSYVNTECNTACDR*"
     gene            111113..111880
                     /locus_tag="js4906-24-4_S19_scaffold_0_prodigal-single_101"
     CDS             111113..111880
                     /product="hypothetical protein"
                     /codon_start=1
                     /transl_table=11
                     /translation="MPMSNRVSRLLDLIEMRLGTKQLNLPESLDKDTWMHVIDISTLN
                     TFSRYFPVKMPYYLTNDRRKGPYYLIDEKTAASVDIIGVGDIDWHLLSKNAPAFGFGY
                     GFYSTYDFFLNGMDVEGIAEQQMLTDHASLYKCGVYVEFEPPNMVRLESNLSNNMLEM
                     LKSIPISLFVKHSPNLMTIEPTKMELFESLAICDVAIYLYNNLKYYQNIETPYASAEL
                     NIDILQDYSNRRDDIVQRMQDSYVTFANKSQPMIMAI*"
     gene            112099..112362
                     /locus_tag="js4906-24-4_S19_scaffold_0_prodigal-single_102"
     CDS             112099..112362
                     /product="hypothetical protein"
                     /codon_start=1
                     /transl_table=11
                     /translation="VINVYASCYSDDNTDPISISVFSNYKSWLSNDSYYDVETDGYIG
                     VTPNKQYTVTASANAHDGHAYIDRFYIEYSPEINNKTPTVYDY*"
     gene            112386..113492
                     /locus_tag="js4906-24-4_S19_scaffold_0_prodigal-single_103"
     CDS             112386..113492
                     /product="hypothetical protein"
                     /codon_start=1
                     /transl_table=11
                     /translation="MATLKIIQSANQVITVSDLDSKAYNDGDTVETGKELIASIKASE
                     GYKAGTLNKETHTVVESDTTVEFSATEAVKCVIESNGVKYATFQEAVNAAKPKTETTI
                     TLLEDIDTCGTQVGVENDHTQDRYITFDLNGHTVNVSKLPLVGASVKYQTIAFRLMEG
                     CKVTFKNGTLTTNFANCKMFIQNYSELVLEDVTVDISKGTQCAYAVSNNYGGLTCKGN
                     TIINAPNTDGFRRVAFDCYYGLLKKYYNAAPVITFGKDFTGKVVGAVEYDKSSSAPET
                     LPETSTKWTESAKITIENGTFDIELSGVTNKDTASITINGGKFVNEVYKDTTIPQNWK
                     TEEYIKKEEEEKAEAKAAAIAPVINYILDMNNMR*"
     gene            113533..113880
                     /locus_tag="js4906-24-4_S19_scaffold_0_prodigal-single_104"
     CDS             113533..113880
                     /product="hypothetical protein"
                     /codon_start=1
                     /transl_table=11
                     /translation="MKYFYIEVKNDNDNYVWVKFILSKYNELTLNDIVLSLNQFIINT
                     NPCDVFFNYPNALFKKVNNTEYKTYNKKSKISTITVENKDAIYTQTYSSYSAMKNALY
                     NLLTKRKEKEWIE*"
     gene            113868..114479
                     /locus_tag="js4906-24-4_S19_scaffold_0_prodigal-single_105"
     CDS             113868..114479
                     /product="Uncharacterized protein n=1 Tax=Selenomonas
                     ruminantium subsp. lactilytica (strain NBRC 103574 /
                     TAM6421) RepID=I0GWE8_SELRL"
                     /codon_start=1
                     /transl_table=11
                     /translation="MDRIVSIEEAKQIISDAYSYIWENAKAYDRDAKIYLHWTADNYT
                     NVYDDYNFCIDGEGNIHYTGDVNEPVSATYKRNSGSIAIALCCAYNAMCWPDGRYDLG
                     PYPPTDAQIYAISALTEAAADALDLTIDLDRIMTHGEAADNEDGLYLHEPYAVWSDPQ
                     PSDGITRWDLAILKDGDEWRSGGDTIRGNAIYIREHKDDDDEE*"
                     /db_xref="UniRef100_I0GWE8"
                     /db_xref="sri:SELR_pSRC300120"
                     /db_xref="I0GWE8_SELRL"
     gene            114565..115938
                     /locus_tag="js4906-24-4_S19_scaffold_0_prodigal-single_106"
     CDS             114565..115938
                     /product="4Fe4S-binding SPASM domain-containing protein n
                     =1 Tax=Pelosinus fermentans JBW45 RepID=I9DAV8_9FIRM"
                     /codon_start=1
                     /transl_table=11
                     /translation="MKPFREVYDCDSITLDITNDCNFKCVYCFEKDKNKKYMKPEVAV
                     DAMRLTYNDLSGSNRRFQVNFFGGEPLLNWECIKAVIDDNNKHHRLVDYGMTTNLSFL
                     PKDFIQYVDDNNIGLLVSIDGIKHVHDKNRSNSWNQVVKNLKILITNGLKVFIEARMT
                     ILPEDAKYMYDGVDYLVNTLGIDSICPMPVTDVEWTEEQLNDYKENYIELVDMYVDKL
                     NEEGSKRNIAIKNIDDFMRQVMEPEVSDDLLCPIGLNKWCTIDYNGDIYPCHQLPTSK
                     DEIKLVQKIGNIYTDVDETKVHTDRKEKQAVYQKEECETCKAKGNCKNGCPEENLREN
                     GDENKVLQSYCDLHKIMTDVIIIKQAEILNATNIRSRYLNILKTNLEIKKYIDMIMDT
                     ADLSNTFALKLRLIHLKEMINNLGSDNVFPTFEEYFRKKSEILMTMILYSLNNKGGVE
                     DNGKDSE*"
                     /db_xref="UniRef100_I9DAV8"
                     /db_xref="pft:JBW_03673"
                     /db_xref="I9DAV8_9FIRM"
     gene            115919..116329
                     /locus_tag="js4906-24-4_S19_scaffold_0_prodigal-single_107"
     CDS             115919..116329
                     /product="Uncharacterized protein n=1 Tax=Pelosinus
                     fermentans JBW45 RepID=I8TNV0_9FIRM"
                     /codon_start=1
                     /transl_table=11
                     /translation="MEKIVNNGIHYNLVNSSKTIYDNMIETMLSNIDELEKDEYRKKQ
                     IIEYSRIGVPKTVHSIISLISQGDVIKADDAKAIYDLCKSISNVLQEHSWKYWNNNGT
                     CGLVCQASCQSTCQISCQSCHSGTCHDKKCGGGF*"
                     /db_xref="UniRef100_I8TNV0"
                     /db_xref="pft:JBW_03672"
                     /db_xref="I8TNV0_9FIRM"
     gene            116329..116802
                     /locus_tag="js4906-24-4_S19_scaffold_0_prodigal-single_108"
     CDS             116329..116802
                     /product="Uncharacterized protein n=1 Tax=Pelosinus
                     fermentans JBW45 RepID=I8TNV0_9FIRM"
                     /codon_start=1
                     /transl_table=11
                     /translation="MAIEVIRQSVKYYLPDSPAKDHFITNDFFNNTINCLLTNITELD
                     SINAVTDNEISRKGGNGYNETITQLSRTTSANYNHLKDTNNKVQKQKIITANDIGIIY
                     NIAKLLLQQMNSKSDDYWAGPCKLVCQASCQSTCQISCQSCHGGTCHDKKCGGGF*"
                     /db_xref="UniRef100_I8TNV0"
                     /db_xref="pft:JBW_03672"
                     /db_xref="I8TNV0_9FIRM"
     gene            116802..117836
                     /locus_tag="js4906-24-4_S19_scaffold_0_prodigal-single_109"
     CDS             116802..117836
                     /product="4Fe4S-binding SPASM domain-containing protein n
                     =1 Tax=Pelosinus fermentans JBW45 RepID=I9NL16_9FIRM"
                     /codon_start=1
                     /transl_table=11
                     /translation="MYKEIYLFLTNQCPNRCHYCYIKYNNDCLTEKDIDECIEQNKPD
                     RIVFFGGEPLMRLDLMEYTLEKYHDQMNFQVITSSMANWKEFIKFQKKWHIELQISWD
                     GFKDSRVDTSGRSIADRVLNNINYAISEGLDHFDIKTVINNANVKDIPRLNKLFYRLD
                     KEFHINGQYCIARGEDHNDQWFKDLEENLYCTFEGTLEHPYTENLNKIMAYINRAPMQ
                     SCAAGKEQSYLTDKTMSSCTSIAFTEQKYEDFDKIQKRCTSKDCQIENCKYFYLCDGG
                     CRYERMLKFGDKWLDNYLPETCKLMKVYDNLITKYLASLNHEELAELYKIIMRYKNWL
                     YKVNNVDMEV*"
                     /db_xref="UniRef100_I9NL16"
                     /db_xref="pft:JBW_03669"
                     /db_xref="I9NL16_9FIRM"
     gene            117838..119025
                     /locus_tag="js4906-24-4_S19_scaffold_0_prodigal-single_110"
     CDS             117838..119025
                     /product="hypothetical protein"
                     /codon_start=1
                     /transl_table=11
                     /translation="MIYFLPERIYNYILENKVSDVIDKLNALSDKYNSFTTFEEYIKY
                     SSLFIENEDNKKVYSDIKSSIEESLKNELILLQEFEIISKDFIGEEYIHNTKALDDEN
                     YLAILIAFIDFNDSNKKDVYFSYMKTFIKYFESHESKNYSKFIYYNYIAYKILIDSTS
                     KDFITSSMSEEDITSKCMNTIKKYYNKTLEYSSDKDNINSQFCDWVCFYIHNINQLLE
                     DNRIKVDLQDLYNKLDNFLYSEIGDYQYKKYNYGYLRFCDTMLMYLLFSISNTNRAER
                     ITTCKKLLNKIIDLFNDGLTNMPTLLRGLSYYDRSKVIKYAVLLRKYAAIAINNEKIL
                     NGKIINTSPEDLKFALSTDISTTKMDNYTFNRINNIEAIQKNDEEAELVSNFIKLLGM
                     KNV*"
     gene            119018..120178
                     /locus_tag="js4906-24-4_S19_scaffold_0_prodigal-single_111"
     CDS             119018..120178
                     /product="Uncharacterized protein n=1 Tax=Pelosinus
                     fermentans JBW45 RepID=I9NKP8_9FIRM"
                     /codon_start=1
                     /transl_table=11
                     /translation="MYEQIDFLGIKFNDYCNLNCKYCFETNNSRSRHNVFNKGKELVE
                     FLKTLNIGPKLYINLLGGEITIYPNELYNLCKELKKIERYKDTTVKIGIVSNGTNHNF
                     IMNDLIKIISPESVKISWDGIHASEIAQTHLTDKQLSTIVDKVGCSKYNNEVMIAIAV
                     TKDNICYLADSIQYALEQGCKKLSYYFIFNDEYSKYYNTEEFKTIFIHQLHKIYMLYN
                     QYDFDLDNLTYMIYNKFINPDFIYDHKCRYIGKMFMVVPNGDIYPCLLLKEIDGLLDN
                     NNDLVLGNISTGFDSKSMSNFTNLYTNLLNENIDRCIQCNHVSYCTECPLETRYIFNS
                     YNKCISRKVIYDIEKECFDKYISREYLDKDTREFNLDYYSKRFLSGNQNLAL*"
                     /db_xref="UniRef100_I9NKP8"
                     /db_xref="pft:JBW_03671"
                     /db_xref="I9NKP8_9FIRM"
     gene            120257..123094
                     /locus_tag="js4906-24-4_S19_scaffold_0_prodigal-single_112"
     CDS             120257..123094
                     /product="hypothetical protein"
                     /codon_start=1
                     /transl_table=11
                     /translation="MNNILMKSYDLNSSPLDNVLSSDGLHFDYDKPFFLIANLPIKNK
                     TMFEINITDYYPINKIQHIPLYVGISREPSLGVLIADYAISSLFYDVTDPRYEILSNE
                     IPDNVLYIDGSSTDADGNSVIGTRKPGIGDTIGVAVDYHTNKIKLFVNYNNEYPYDGE
                     YDKPFYSYTPPFNLAEQPNMYFCIYSNINYKYIEEDYNFRIASMDDLKHISGYVNFGK
                     NGLTHPVPGYDSLYKAYYERMADQEIHAELGSDDNPCYVYIGGDIFNPYSIQWDGELS
                     VENELEPDTDNLALVTDDPEFITTKSNKYNMNANTYIKADYDFETGEDNKYGITNSYK
                     VGGNVYINYPIPTTDKVYFEYTVKEGELKDRIVGIPIAMGITSVPLVGEPSQEKVTNP
                     NTIMTESIRVNLYRGNCFIPNGLDNSGGFYLFHLVRHSTQNSDKNDLHYLENVETSIS
                     PEQGNTIGVALDLGNNLMDIYIEGIKLASLNLKYTKENIDFSDFNKDDNGKMQYPYFF
                     IHDEGVFNNKVTGTFNFGESKFDSKIPKGYKSLYDFYTVDKRRIISKDLNCTVNINAE
                     KIVSKFIDSYLNINRVVDVKYEGLNDMILSNNNVDDFYAHYFEFDTDGMNELNELIRK
                     ENNGLMLTHKERSLDIDYSNIPIYKVNITKYTNQRIIVECNGKTYTESFEVPEYSLIT
                     VRTEAIDGKYKYTPGTPSVTRAVITSNTTLTATPASYKEYNVIINQVQNQIITVYNLK
                     DGVEESHTASFVVNSRYPHIRAEITYIAEGFNKGVLNITEADITEDTIIYSTKITDIR
                     YNITIEATIDELITVTAEGIPRTNSKGINKFTIGYNKYCRVSVKSIKDGYIAGSLYYY
                     GKDGVKHDIVSSIQVTEDITIGATKVVPDVVYITIDNSEANEAKIDVTNVDKVSDTKY
                     SIIRNRIANISTKPKAGYYFDHYEIEYKNKK*"
     gene            123188..123586
                     /locus_tag="js4906-24-4_S19_scaffold_0_prodigal-single_113"
     CDS             123188..123586
                     /product="hypothetical protein"
                     /codon_start=1
                     /transl_table=11
                     /translation="MSENFNFNNSNETTTTSSIPSFSSFKNKDGSEPAQQNKNYNNKK
                     KNRIDEIIDQPITITAVNYRKSNYGDNKEYLVLEYTDENGEECYTSTGSSGIRSAIEN
                     KGDNLVFPCKATVVQRNSKLHPGYKYLTLN*"
     gene            complement(123694..124215)
                     /locus_tag="js4906-24-4_S19_scaffold_0_prodigal-single_114"
     CDS             complement(123694..124215)
                     /product="hypothetical protein"
                     /codon_start=1
                     /transl_table=11
                     /translation="MSTEIINKALYSFPVKNDCTITPIVKPIPTFQTLEWPLSMHTDM
                     DGNNTYLFQKSYDIIFPTWCEYVKIEMPIIKINGVDTPLSTISITSDSNVVWFDNITE
                     TNKLVSYVRVTSYIERPDSNNVNVQYSLMISPISILSSDKYTIKFTIGNDINTYCRTS
                     LSSKDIISDIKNA*"
     gene            complement(124291..124845)
                     /locus_tag="js4906-24-4_S19_scaffold_0_prodigal-single_115"
     CDS             complement(124291..124845)
                     /product="hypothetical protein"
                     /codon_start=1
                     /transl_table=11
                     /translation="METLKNFIKSIPRRIITITIICLIIIGIGWYYTNNVNYDDSSTV
                     RNEIKSAESTVDTVQGEVSDSLDTIRDAGSTATSIANTNRELQAEGQRTAEGISKLGE
                     SIQSAKGTVDSMGDSISRIDQLQSDKSELIDSATKSNNDASITAGNIREELTTSKSEL
                     DKLTTTDEEIRGLLQQLRETCKEN*"
     gene            124980..125546
                     /locus_tag="js4906-24-4_S19_scaffold_0_prodigal-single_116"
     CDS             124980..125546
                     /product="hypothetical protein"
                     /codon_start=1
                     /transl_table=11
                     /translation="MKKVTMRELVGKDIRITDFRITEYMKSKKDKATVELEVDGEYCY
                     FETTSLEVLYQLAWIKDCVMAYKLKSNTNKIRFVKALDTTNPSYDGSHYEKLISKEFG
                     TDNGTTQNNTFILLPNSMYNIGIDNNRYFCFYKNSVYVKVIREKNSIYLSFNISPETI
                     DNLIKNDNAAYTKKTEEIIKEEKSHAKN*"
     gene            125584..126372
                     /locus_tag="js4906-24-4_S19_scaffold_0_prodigal-single_117"
     CDS             125584..126372
                     /product="hypothetical protein"
                     /codon_start=1
                     /transl_table=11
                     /translation="MHIKLLENSIVDFLSFYNYNLIHKTKINANNSLIFADTQFGTSA
                     KMLMSYPSIVYIISLYHSSKNDKVVSNKFIPTNSYISIEDIEKLKHINLEKIDYLVIA
                     ERTDSTISDIDTLMKNILFVSNKSNKISYNIATAEAKAVYSSLDEKKKLSKVVNISFY
                     KEELYPTVESEANYKRTTSKEKVIKRKSTTTIPMKLFLCNNDFFYNVLCVLVFIATAA
                     IIATEVYYNGITKCYPMAVASVILTIVFISVLQYVRIDNNKKKK*"
     gene            complement(126416..127489)
                     /locus_tag="js4906-24-4_S19_scaffold_0_prodigal-single_118"
     CDS             complement(126416..127489)
                     /product="Uncharacterized protein n=1 Tax=Faecalibacterium
                     sp. CAG:82 RepID=R6PXF8_9FIRM"
                     /codon_start=1
                     /transl_table=11
                     /translation="MDQNSTDWRSQQFFVTKNGKKELIHIETDTKNIVDFYTEVTAII
                     NKLKGIANGLATLDANGHVPQDQLNNIEQQLKDLEKRLTGNVNGNNTVINTNLANAVK
                     ELKDLISALDTKCEGAYVKKAGDTMAGSLTSIVHSDTWVNGMKYAALNCNFGGYSAIA
                     NSPAKNGRFSISSYPAQNNNFYISYMTQDKINANTNAIDKQLIWSGDTGVLTCTKVVN
                     SVYNDYAELFPKGEETEPGDLIVLDLDSKEEKYVKSSAKNTRVVGVHSDEYAQLIGGD
                     NVSLEENLKNYIPVSLAGRIKVKFIGISKKNEYVVADTHNPGVARLYYKDLNKPEDII
                     GILVEEDSNTNPNEIRRLKIKLK*"
                     /db_xref="UniRef100_R6PXF8"
                     /db_xref="A8SB34_9FIRM"
                     /db_xref="ain:Acin_1223"
                     /db_xref="R6PXF8_9FIRM"
     gene            complement(127508..128194)
                     /locus_tag="js4906-24-4_S19_scaffold_0_prodigal-single_119"
     CDS             complement(127508..128194)
                     /product="Putative PhoH-like protein n=1 Tax=Mitsuokella
                     multacida DSM 20544 RepID=C9KJD3_9FIRM"
                     /codon_start=1
                     /transl_table=11
                     /translation="MNKRTSISDIYSSSLDINSKELDRAYKKLDKDQLDYFNSFSNHI
                     ITCVNAASGSGKTFVAVLAALQAFNQGEVNKIYYIRIPDDRSLRLGYLPGSSDDKQSI
                     YTTPFYNACTSLGLREEDIDIARDNNEIVLCTDIVLRGTNICNSFVIIDEAQNGRLSD
                     LKLILTRISDNCKVALIGHSAQYDNFKGNNEKAFEKYIEHLTKKSWAIECKLTKNYRG
                     KLSSWADELY*"
                     /db_xref="UniRef100_C9KJD3"
                     /db_xref="C9KJD3_9FIRM"
                     /db_xref="arc:ABLL_0139"
     gene            128329..130107
                     /locus_tag="js4906-24-4_S19_scaffold_0_prodigal-single_120"
     CDS             128329..130107
                     /product="Uncharacterized protein n=1 Tax=Blautia hansenii
                     DSM 20583 RepID=C9L777_BLAHA"
                     /codon_start=1
                     /transl_table=11
                     /translation="MTRLSKPVATIETLKRLVTNSDSKYATKDSLSKVATTGNYSDLK
                     GTPTSLKNPNAISFTGGSTASYDGSKSVSVAIPTSLPANGGNASTVNGHTVLSNVPAN
                     AKFTDTVYSLPDASTTTKGGVKVGSNITVDTGTISLTKDNVTGALGYTPPTHDTHYMT
                     GLKVGATAYATSNAIASNGNVYLNVLDNYTVRDSHKIVGSGATTVTSDANGVITISST
                     DTNTVYTHPNSGVTAGTYKSVTVNAQGHVTAGTNPTTLSGYGITDAKIANGVITLGAN
                     SITPLTSHQSLSNYYTKGEVNSQISSIPKFAIAVVTDLPTKNISNTTIYLKKTGSDTQ
                     NLYTEYIYVDGWEQLGTQKLDLSGYLTKTDASNTYLGKYTAAISANKLNSNAGSATQP
                     IYFSKGVPVACTYTLGKSVPSDAKFTDTVYYHPSTHPASMITGLSTVATSGSYTDLSD
                     KPTLGSAASKDVRNSTTLGTIGWTNNATSAEVVPTINTLAYWNGAFNGTTSNLAYCAK
                     GAFGSIVTKNAGDYAAASHTHYYAGSSSVGGAATSANKLNSNAGSSTTPTYFYNGVPV
                     ACTGISVATVTATTTLNIPGGKIWIE*"
                     /db_xref="UniRef100_C9L777"
                     /db_xref="C9L777_BLAHA"
                     /db_xref="pjd:Pjdr2_5164"
     gene            130107..130574
                     /locus_tag="js4906-24-4_S19_scaffold_0_prodigal-single_121"
     CDS             130107..130574
                     /product="hypothetical protein"
                     /codon_start=1
                     /transl_table=11
                     /translation="MRIISIRIILLVFLLLNLQFISISAAHNLINANTQDKAIFEWCI
                     TNTESYLNYKFEDLEVYYSNTDKEYREILIENKLSKDMANRLVRTSYACGIWNTNKIF
                     FNKSGLSIHKQKEILCHELVHKYQQSKHDEKYVIMNRSKIESEAEKSASKIAK*"
     gene            130596..130772
                     /locus_tag="js4906-24-4_S19_scaffold_0_prodigal-single_122"
     CDS             130596..130772
                     /product="hypothetical protein"
                     /codon_start=1
                     /transl_table=11
                     /translation="MTLLTFVLFLVVTAVLTFVGQTISLQSVKENYKEYFKNSVKYSV
                     ISLISLIVVYVMLY*"
     gene            130880..131212
                     /locus_tag="js4906-24-4_S19_scaffold_0_prodigal-single_123"
     CDS             130880..131212
                     /product="hypothetical protein"
                     /codon_start=1
                     /transl_table=11
                     /translation="VDKSEYNSIEETITIPNGVKVIEVYASAHIVDNTEHYIALDARS
                     GNGKMWCSNTGITSVECTEYIGVTPNKRYHVYVDTGTRENEDCDIDRFYIKYSPEINN
                     KTPTVTDY*"
     gene            131235..131615
                     /locus_tag="js4906-24-4_S19_scaffold_0_prodigal-single_124"
     CDS             131235..131615
                     /product="hypothetical protein"
                     /codon_start=1
                     /transl_table=11
                     /translation="MAATLKGTIWGGVTISASPATVSIPSGSIYIKPDGTERFTVPNG
                     IKVLYVEGFYVGVTPGSTHIWNLQTDYVEPHHVMEYEIYCLTHKKHNVAQWEKPASGE
                     HDSYGATISWSSEINNHTPDSYDY*"
     gene            131635..131898
                     /locus_tag="js4906-24-4_S19_scaffold_0_prodigal-single_125"
     CDS             131635..131898
                     /product="Putative uncharacterized protein n=1 Tax
                     =Megamonas funiformis YIT 11815 RepID=H3K5L0_9FIRM"
                     /codon_start=1
                     /transl_table=11
                     /translation="MNYQQTAKEIVLNYANKHIDKTDNVQITLDDVYIVWFCKTLQNW
                     KALVSTTLPDGMYYEVTYNGDKKEIYLDAYKKFENQKIDGVSI*"
                     /db_xref="UniRef100_H3K5L0"
                     /db_xref="H3K5L0_9FIRM"
                     /db_xref="lin:lin0103"
     gene            131916..132167
                     /locus_tag="js4906-24-4_S19_scaffold_0_prodigal-single_126"
     CDS             131916..132167
                     /product="hypothetical protein"
                     /codon_start=1
                     /transl_table=11
                     /translation="MFKFLIHLLGGYTSSEYNQLSLEIDSLNNILAAKNNEIDHLKKE
                     STDLSEKISKLQSQVDSLSKIKDSFIIHVDGGKVWIENE*"
     gene            132160..133524
                     /locus_tag="js4906-24-4_S19_scaffold_0_prodigal-single_127"
     CDS             132160..133524
                     /product="Putative uncharacterized protein n=1 Tax
                     =Salpingoeca rosetta (strain ATCC 50818 / BSB-021)
                     RepID=F2UAB6_SALR5"
                     /codon_start=1
                     /transl_table=11
                     /translation="MSKIAKSLHYQKTNGTSGTCALYTSKDDCAGYSTINLEVDGANV
                     YAGLGTSLTANNASGIRIQKNGSTTKYAILKWTQAAMNITQVANQTIRVTNASGTAVS
                     TGTLLSMNTALTITCTPATGYKASSPTINGTTVTSPYKITQANIEAGNFTLSCTAAAK
                     QTFIFYINQSAHQTITVTCNGVAHTSTFTATYGDKWTATITPETGYNAGKLSATSGTI
                     TGSVTVSATAAAIKTFTLSFGATTNQTYVATVGGVAKAATASATSYTVNYGTKYSVAY
                     TANSATAAYTYTASSAVSGTVTNTTSIPAKTASASLRYYTLTVPSTANQSYTLRLATN
                     SSYGGTLPSYTTTATKSSQTLSVPYGTTYSISYTADSGYNPGSAKSGTVNDNTTVSHN
                     AATVATATVTIVQSANQTIHVYTPQKSGGTDHTSTFTCPIGTTYEAEVVAASGYLPGD
                     LSVK*"
                     /db_xref="UniRef100_F2UAB6"
                     /db_xref="F2UAB6_SALR5"
                     /db_xref="sagn:W903_1475"
     gene            133658..133972
                     /locus_tag="js4906-24-4_S19_scaffold_0_prodigal-single_128"
     CDS             133658..133972
                     /product="hypothetical protein"
                     /codon_start=1
                     /transl_table=11
                     /translation="MVNRNYSLTIPSGVKVLEVYLSINSLAEGVEGVIYIANNKSDKT
                     WAEVQGWWEDGFPDDITNYVGVTPGKTYSLNIQIDIDGDSSGYIAYSPEINKKTPDVY
                     DY*"
     gene            134072..134446
                     /locus_tag="js4906-24-4_S19_scaffold_0_prodigal-single_129"
     CDS             134072..134446
                     /product="hypothetical protein"
                     /codon_start=1
                     /transl_table=11
                     /translation="MTAGYYSDHYYDGNDHEIWVDKYGLDTSLLNSGGKIGSITPQNI
                     GAFKINDIIIEENTSSFVDGSEEETDNFLVIRTNYKCLISFKGRTYRVDTFQNNYYFY
                     ASEDYDFRFTDGEKVEITYELL*"
     gene            134940..135254
                     /locus_tag="js4906-24-4_S19_scaffold_0_prodigal-single_130"
     CDS             134940..135254
                     /product="Bacterial surface protein 26-residue PARCEL
                     repeat (3 repeats) n=1 Tax=Lactobacillus brevis subsp.
                     gravesensis ATCC 27305 RepID=C2D0B2_LACBR"
                     /codon_start=1
                     /transl_table=11
                     /translation="MDDSTLKPQAYPSKDKTIYDDNVADLASIILFYLRDSSEATDTE
                     PFNNDSNVTSTDLSIFDSSEVSNTDSIFSDSSDISSTDLSIFDSSDVSSMDSSVFIDC
                     SI*"
                     /db_xref="UniRef100_C2D0B2"
                     /db_xref="C2D0B2_LACBR"
     gene            135433..136089
                     /locus_tag="js4906-24-4_S19_scaffold_0_prodigal-single_131"
     CDS             135433..136089
                     /product="Membrane associated lipoprotein n=1 Tax
                     =Phascolarctobacterium sp. CAG:266 RepID=R6HD83_9FIRM"
                     /codon_start=1
                     /transl_table=11
                     /translation="MNSTIKTQTYIAKGKAPWFNNNWLDIDRVISMNKLDSGTTVVCD
                     GNVTDMAEMFRNFNELTSIDLSNFDTSNVVFMDGMFYYCSKLTALDLSNFDTSKVKGM
                     SCMFFNCSDLYKLDLSNFNTSNVTDMRSMFDCCYSLTTLDLSNFDTSKVNDMTCMFFN
                     CFNLTTIKGVIDMESCKDTDYYNMFFQCYKLKDVKIKNPPNNFERNSGLSSSQYTIVF
                     *"
                     /db_xref="UniRef100_R6HD83"
                     /db_xref="R6HD83_9FIRM"
                     /db_xref="ral:Rumal_0155"
     gene            136168..136539
                     /locus_tag="js4906-24-4_S19_scaffold_0_prodigal-single_132"
     CDS             136168..136539
                     /product="hypothetical protein"
                     /codon_start=1
                     /transl_table=11
                     /translation="MERDIDAISIILSKEASMKVDTFMDETRTLFEQLELTENSDAKR
                     FVHDMHILAIMFYWLVDKGEYKRGAYIASQFEVETHAFTAKMRVKGLISNDAADTMDN
                     NISRSVAKKKDELWDKAHPKA*"
     gene            136644..137168
                     /locus_tag="js4906-24-4_S19_scaffold_0_prodigal-single_133"
     CDS             136644..137168
                     /product="Membrane associated lipoprotein n=1 Tax
                     =Phascolarctobacterium sp. CAG:266 RepID=R6HD83_9FIRM"
                     /codon_start=1
                     /transl_table=11
                     /translation="MPKPQVFVVEGSKPWFSDRWEDKYHVVNIDESVSGQATVTCEGV
                     TTMCNMFDRCINLTSIHLSTFDTSDITDMADMFNSCLNLTSIDLSNFDTSNVKCMNHM
                     FCNCPYITSLDISSFDTSNVEDMRDMFAHCIRLTTIKGVIDMEYCKYRTHMFYKCPKL
                     TGITIKNPPLFAQW*"
                     /db_xref="UniRef100_R6HD83"
                     /db_xref="R6HD83_9FIRM"
                     /db_xref="ral:Rumal_0155"
     gene            complement(137250..137825)
                     /locus_tag="js4906-24-4_S19_scaffold_0_prodigal-single_134"
     CDS             complement(137250..137825)
                     /product="hypothetical protein"
                     /codon_start=1
                     /transl_table=11
                     /translation="MATSLRSVIENFKISMDEIDNHLNAQDEYINDLARKAKQVSSAL
                     KLLKIAVRSNVDKIDGSYYTDPFTKDAFLKDDDVCRLYDTIAAEGLYSIIILDDESPL
                     FLQEIPVMISHEFDKHDVNNSTRLISFLVDGKPINYISAKVIWYKDKTFSPIDDTIMM
                     FIEDTKKKAKMIEDIRKATSIENHPIGKEEK*"
     gene            complement(137907..138302)
                     /locus_tag="js4906-24-4_S19_scaffold_0_prodigal-single_135"
     CDS             complement(137907..138302)
                     /product="hypothetical protein"
                     /codon_start=1
                     /transl_table=11
                     /translation="MIICKQCDDKKEKLLKLLDETAEKAEKNKVPVVNYTLNDEKYNC
                     AISGFALKDKYGEAHIIGVCDKDHCIYFITDLLGDKKVIKSQLSKKDWEETARYIIFE
                     AWMNYKIDNAFDGTPVISLAYDAKHDQII*"
     gene            complement(138317..140494)
                     /locus_tag="js4906-24-4_S19_scaffold_0_prodigal-single_136"
     CDS             complement(138317..140494)
                     /product="G164 protein n=1 Tax=Yersinia phage phiR1-37
                     RepID=G4KKA3_9CAUD"
                     /codon_start=1
                     /transl_table=11
                     /translation="MNENYAKIFKKYKDSMKRNMKILMPELGDSELDRAIDWSINRRI
                     KDHQVEIDDNYHNQRTNINLIKLYEYIQERKPILTSYGCLFTQHGERPNPLYEMIQEF
                     ADRRNNFKKKMLQYPKGSEEYNRYNLNQLVAKVDTNAIYGCLGAASSVFYNVYVATSI
                     TRQGRSSITASIMLFESFLANNIKFGSLNQIIAFIDHVLQEKPNRKFSDNDILDNSVS
                     KESVFAKLMLSCGYRWLPNDEDMEIIWRMVQRLDQEDLNRLYYKNNLYSFFDNEVPLE
                     IVTDILKELDSPFIDPNNPPSNIQDKLDVLVDIVKEYVYYRYQIIDKIERVETLIRQV
                     DLTTDTDSCIITLNPWYTFIADKVKNEDMKIKHFDIDAVKLMEKENLNEAGDILKKDD
                     SEFIYDFKNDEIIKRKRMRNPLMVIPEDSLRHSIINILAYVIGKLLRDYFDRISIMNN
                     VTNEAHPFCLMNMKNEFLFMKMLLSDAKKHYATLVEVQEGHVIPNDPSKQLDIKGLEM
                     DKSVIPKSTKEVLSKILYEDILKSKNIDQLKIINKLAVLEKQIKEAIVNGSTEYFKPM
                     KVKSIRSYKNPMSTQQVKGSIIYDLLRDKNEPYINLDEQCPVLVVKTKINKSILESSR
                     FKDEYPDKYNLLIKAFYDNNSIVFKVRDQEYLFNFFKATTPNNAREITSVAIPYTIPT
                     PKWLIEFIDYDSIIKENIGAFPLESIGITKLDTNSAYSGIIQL*"
                     /db_xref="UniRef100_G4KKA3"
                     /db_xref="G4KKA3_9CAUD"
     gene            140644..141063
                     /locus_tag="js4906-24-4_S19_scaffold_0_prodigal-single_137"
     CDS             140644..141063
                     /product="hypothetical protein"
                     /codon_start=1
                     /transl_table=11
                     /translation="VSYIDDTQEAGIQDATALFESFFVDYVNHMDDEERKQYLESDEV
                     NALVEAKAIGRRTIVRLSKQDDYNRRITLAAMQKAKEQNSSDWKRLKKAHMLKKLAIA
                     NIVKRYGNNVKRDVVKAQKAILKTNPRYYTKTTFGNN*"
     gene            141319..143454
                     /locus_tag="js4906-24-4_S19_scaffold_0_prodigal-single_138"
     CDS             141319..143454
                     /product="hypothetical protein"
                     /codon_start=1
                     /transl_table=11
                     /translation="MLNNYQNYYMFADLVRTGKFYLRTSDITSSNWQEYYDGILNILK
                     DNIETEEIKRFIITVDFGNNDVVDLTIFDLYFNIIMWYLVVKSGITLDGRALFCPKVI
                     NRKCIKKYFDRYIPIIVERFSHIYKQDVKRITISLNNIIDDTLSKFSDVDSFSFFLAN
                     TINLKDTIDLMNNIPEFNNLVHTSLIDKSIEDVKDIGMDKADRSIEIIKNSKSVLGYD
                     HCLKNSFETGEGVSPRQYKEFAIHIGSKPDGTGGVHPHIIDRSYLMGGLQHVADQFVD
                     SASSRVAQIIVKHNTSSSGNFARIMGINNIDTVLNTDLDYKCNTHNPIVITIDNSKIL
                     SMLTGRYYRTNPDGIDYLIHPTDTFLIGKTIYLFSPMTCASAAHGHGICKRCYGELAY
                     INSNLKVGKFAVEQLTSQTTQKQLSAKHLLETVIEKINWNDNFNKFFYVDNVNMIYVN
                     DNIEAGHIIIDPNSIMDNTENTESDSDEEDNMESSFSDSSQFTNYITSFVFEDTNGKK
                     YDIHSENMTEMFFSEDFIDYLKRLSLASDRMYHIDIEDLVNTLNDNALFYIQIINNDI
                     DKNLKDIESLINKKDELIGLDKDSLLKKFINLIIKGKITIQSVHLECMLMNQIRSVHS
                     KLKLPEWEHDNEEYQILSLDQSLTNNPSVIISLLYKNLKSTLTNPITYAKDESSRMDM
                     FFMVQPQEFLSNEVKAPKKPEFITPIFKS*"
     gene            143471..143737
                     /locus_tag="js4906-24-4_S19_scaffold_0_prodigal-single_139"
     CDS             143471..143737
                     /product="hypothetical protein"
                     /codon_start=1
                     /transl_table=11
                     /translation="MLYIVLEGLIVFVVTYLFFKVTIYTPVNPKHKNDSVFYALFMLG
                     AKWYIALCAALVILNSCKGVLYTIGFINSPADDYFVIWLNSILK*"
     gene            143752..145341
                     /locus_tag="js4906-24-4_S19_scaffold_0_prodigal-single_140"
     CDS             143752..145341
                     /product="G121 protein n=1 Tax=Yersinia phage phiR1-37
                     RepID=G4KK60_9CAUD"
                     /codon_start=1
                     /transl_table=11
                     /translation="MFLSHNVSIEVYNTCIQLIGYEVNDCPEVQEMFSVFDKTLNQYT
                     NKAMWYDAKNKILTLPRSMDIAWLADKLNTVPNFHTSWDPYDDGLQINLKYQPRNETQ
                     LKAIKFILGKDEYADTARFTQLGVNLNTGAGKTFVTIFSSAYFGMRSIMITSSTGWIE
                     QWKDRILEYTDTKPSEIYIITGRTSIAMILNGMVDISKIKYFLASHQTIHAYATENGK
                     SEDWTKITELFKKLRVGLKIYDEAHLLFDDIWKTDFYTNTRKTLYLTATPARSDRGED
                     AVYQETFRCMPKIDLFNEETDPHTRYVSVLFNSHPTPGQQRWCTNRYGFDRNKYCSFI
                     TTKQGKDYLFKIITILMEIIISTNSKTLIYIGTNAAIKIVYDYIVANYPYMSNNIGIY
                     TSIEKNKFIKEQQLDKMIILSTTKSCGAAIDIKGLKMTVVLAEPFKSKVLARQSLGRT
                     RDSDTTYMEFVDIGFDACKGCYESKKSIFEKYATSVEETYFSKFVWDDDNGKYIIDDS
                     ILEENYQAALQTKNERESRMR*"
                     /db_xref="UniRef100_G4KK60"
                     /db_xref="G4KK60_9CAUD"
     gene            145338..145829
                     /locus_tag="js4906-24-4_S19_scaffold_0_prodigal-single_141"
     CDS             145338..145829
                     /product="hypothetical protein"
                     /codon_start=1
                     /transl_table=11
                     /translation="MKYKNTLFVELIKITERGKDKILPKEMINSLVSLYPKSRKWLFE
                     KVIPEVNSRKRKIIFLMDDTKTIKKGCLIIKDYQGEKKICTIWVNTKFKDEYDDIVRA
                     LIDKAIAELKVDMPLVTLSSKCKYFEIYDKIFKEYGFLVLDVKDDYYIKGIKEYCYNG
                     VLE*"
     gene            145950..146279
                     /locus_tag="js4906-24-4_S19_scaffold_0_prodigal-single_142"
     CDS             145950..146279
                     /product="hypothetical protein"
                     /codon_start=1
                     /transl_table=11
                     /translation="MKKLYLIILFTIISLFGNYNTTSAEWIEVELYAYTLDSSPSGLT
                     ATGEVPYVGGVAANFLPLGTRVMINDNWYVVNDICGTDGAIDIYMNSLAECYEFGVQR
                     AMVYVDR*"
     gene            146401..146742
                     /locus_tag="js4906-24-4_S19_scaffold_0_prodigal-single_143"
     CDS             146401..146742
                     /product="Uncharacterized protein n=1 Tax
                     =Caldicellulosiruptor bescii (strain ATCC BAA-1888 / DSM
                     6725 / Z-1320) RepID=B9MNF1_CALBD"
                     /codon_start=1
                     /transl_table=11
                     /translation="MELATEIKFVNCTPHVVDIVREDGSILSIEPSGIVPRCTQLEDK
                     LVSIYGFTITRQTFGKVIGLPEAKIGVYLIVSRLVASAAKDRTDLLVPGPMVRGEDGR
                     PCGCRGLSIID*"
                     /db_xref="UniRef100_B9MNF1"
                     /db_xref="A0A099U0E7_9HELI"
                     /db_xref="ate:Athe_2414"
                     /db_xref="B9MNF1_CALBD"
     gene            146815..146973
                     /locus_tag="js4906-24-4_S19_scaffold_0_prodigal-single_144"
     CDS             146815..146973
                     /product="hypothetical protein"
                     /codon_start=1
                     /transl_table=11
                     /translation="MKETLPKATPNNLSSADKTITLLKLVINKENTRILFINFGMCEV
                     FFSIDSKG*"
     gene            147335..147664
                     /locus_tag="js4906-24-4_S19_scaffold_0_prodigal-single_145"
     CDS             147335..147664
                     /product="hypothetical protein"
                     /codon_start=1
                     /transl_table=11
                     /translation="MEKENNFCLRPTAEMLTDEGLVIAVLKQLLQDEMVALMYDPSAR
                     QFAVVCDGKYRVIVDSDHNAIHFEIINDGLFMTVHPSKMQRQIFKETQNEYTRRELRA
                     LYRKFYD*"
     gene            147758..149230
                     /locus_tag="js4906-24-4_S19_scaffold_0_prodigal-single_146"
     CDS             147758..149230
                     /product="PHIKZ025 n=2 Tax=Viruses RepID=Q8SDD7_BPDPK"
                     /codon_start=1
                     /transl_table=11
                     /translation="LADLISNLIAQQQPRQIQYAPQKIYYQMSTANKSFINMHYYLKS
                     IGIKNNKFMLSLFDPDLAGVDPYDPSLSLEMKMKIYREVQRNYWYFLREVVRVTANGN
                     PRGVRYELNRGNLAFNFCSMYNMNLFFEMPRQVGKTMAAIVRYLYVYNFASANSNITF
                     MNKQNQDAKRNLESFKAVRDLLPSWLQLSQEFSVINGKKKKLPSTVQTIQHPVNHNII
                     RTVPGARNETAAANLLRGQTITMWWADEWAFTAFNSTIYVNSMPALNKAFINAKRANV
                     PYGITITTTPGRLSTFEGQFAYDMIQNATPFNERWYDLTYEQIMDIINNNMNSIFVYI
                     KYSYKQLGLGEKWFYDQCKNMMWKMVDIRREILLEWIDTPENSPFSQDDLETLRGMIH
                     EPIREVLILNKYPFKIYNTIPLSITGLPINPPIIGVDVSGGYRRDYTAISVIDSKTTQ
                     FIAGLKCNYMTIPDLARTLIWMVKAMMPNAVVNIERNGVA*"
                     /db_xref="UniRef100_Q8SDD7"
                     /db_xref="Q8SDD7_BPDPK"
     gene            149566..150384
                     /locus_tag="js4906-24-4_S19_scaffold_0_prodigal-single_147"
     CDS             149566..150384
                     /product="hypothetical protein"
                     /codon_start=1
                     /transl_table=11
                     /translation="LGFGASLIAKLKEPGGIKENLYYEIKERVMEETSDELGRPIRVK
                     RKTKVYGLDSSKGSRDLLIEILRERMERHKDKMPSPTMYDELSKMVVKKNGKVEHSDN
                     SHDDLVFSYLMALYVWYEGKYLKENFNIDKGVIKTEDSVDDNIGKELEQKYTEIVEEF
                     KIPIEDENSTRKEVDECLKTLKIGMGTMFSEFMKKQRNQEEQMLMDMIQNKAVRKAYA
                     EYSQIPEEQLISTNKANKFKIPDSVFTNFGEDPEEIAKKQIAKNMNFKNFKGER*"
     gene            150487..151281
                     /locus_tag="js4906-24-4_S19_scaffold_0_prodigal-single_148"
     CDS             150487..151281
                     /product="hypothetical protein"
                     /codon_start=1
                     /transl_table=11
                     /translation="MEVNGVDKAYSLVAEGELSTILSNFNSSYTYDVVDDLMRERYNS
                     FSLISKPNFIDELEYSFKQLLDQFPSDKDNIIYTRNKTYLEIISRISNNSGVQFTIED
                     TDSVDIRYLASIIFDLFISNYNEYVFKFLYNFIVNQKDFIYNQLDLIKNKKSKDISTM
                     YNRQYYSNDTLAIISAKLYSCIDFITALDFDSRTTLSYIYTSADEIVRMNYLLQYIDS
                     SADLFRILILPILTNDLISPSLVNSVKMELQKNFTINKANIFDKQL*"
     gene            151292..152362
                     /locus_tag="js4906-24-4_S19_scaffold_0_prodigal-single_149"
     CDS             151292..152362
                     /product="hypothetical protein"
                     /codon_start=1
                     /transl_table=11
                     /translation="MEEEVTKTKSIKDVIEAGNKEIEDVKIQYADEIDELIKKTLTEK
                     DIENFTIPELSDEQLKEVEATEDDIKVYKIARELEYDKEDKLDVENYIDKDFLAKILA
                     EELNISDIKDKKERNKAIKSYILFRAYSTYMMYENMEFANKVKDISTDVDTDEILRTW
                     FNHNNDLFGITEDLDFLEEKEKNEYSIGREAYKRALTLESLIEQVKKITLSKLIKECS
                     DKRYKRHVSRVNMLIRHHLKQDVADKESKTTNCDNIPLYTSLIIGLLAKNKPEDKDIF
                     EWIIKNDKDHRFSRSIVVLLSLASNTMDLSTGDVVEPYFINMNLYMISNIPTLSERSD
                     KCTKRITNAVYEIMKDIVSKGV*"
     gene            152365..152814
                     /locus_tag="js4906-24-4_S19_scaffold_0_prodigal-single_150"
     CDS             152365..152814
                     /product="Uncharacterized protein n=1 Tax=Clostridium
                     clostridioforme CAG:511 RepID=R7PKX8_9CLOT"
                     /codon_start=1
                     /transl_table=11
                     /translation="MKYQKKPFVIEAYQTFEEKIIHTLEGDMKASVGDYIITGIKGEQ
                     YPCKPDIFKELYTPLKDKKTGMSIGEAITALEVGERCARKAWNGKNQYIELVHNASYI
                     DGNGNLINAKHDTYGNKVIAFVGTFGVQLGWLASQADLLSKDWYIVE*"
                     /db_xref="UniRef100_R7PKX8"
                     /db_xref="R0CTX1_9FIRM"
                     /db_xref="bprl:CL2_15140"
                     /db_xref="R7PKX8_9CLOT"
     gene            152907..153743
                     /locus_tag="js4906-24-4_S19_scaffold_0_prodigal-single_151"
     CDS             152907..153743
                     /product="Uncharacterized protein n=1 Tax=Clostridium sp.
                     CAG:451 RepID=R7KES4_9CLOT"
                     /codon_start=1
                     /transl_table=11
                     /translation="MKDTKPQIFIAKGYSPWFNGNCGNSYYEYMDIWEDSSHVVSVDE
                     SIPGQTTVTCDGNITNMSSMFTLTHLTSLDLSSFDASNVTNMSMMFEDCRNLTSLDLS
                     NFNTSKVADMNNMFSKCSNITSIDLSNINTSNVTNMDGMFSYCDILTKLDLSSFDTSK
                     VEDMNFMFGFSENLITLDLSNFDTSKVKDMSSMFYHCSKLTSVDLSSFDTSNVTNMNS
                     MFCNCTNLTTIKGVIDMKSCTEDCYDMFKNCPKLRDVKIKNPPSNFDASGLSKLQYTI
                     VS*"
                     /db_xref="UniRef100_R7KES4"
                     /db_xref="R7KES4_9CLOT"
                     /db_xref="ral:Rumal_3382"
     gene            153771..154529
                     /locus_tag="js4906-24-4_S19_scaffold_0_prodigal-single_152"
     CDS             153771..154529
                     /product="Bacterial surface protein 26-residue PARCEL
                     repeat-containing domain protein n=1 Tax=Prevotella
                     stercorea DSM 18206 RepID=G6AY21_9BACT"
                     /codon_start=1
                     /transl_table=11
                     /translation="MMHLLRKIISAIKPKPQVFIAKGCFSPWYNSKYLRDYYVTNIDE
                     SIPCQATVTCKNVDNMNYMFGHCTDLTSLDLSNFDTSKVTNMWGMFNGCRRLTALEVS
                     GFDTSNVLNMGFMFDSCYSLTTLDLSNFNTSKVSNMAWMFGSCYNLTSLDLSNFDTSN
                     VKNMMAMFCRCCSLTELDVSNFDTSSVWDMRWMFYNCPRLTTIKGVIDMKTCKWCNDM
                     FKNCPKLKDVKIKNPPSGFEINACISKSQYTIVS*"
                     /db_xref="UniRef100_G6AY21"
                     /db_xref="R7KCX3_9CLOT"
                     /db_xref="ral:Rumal_3740"
                     /db_xref="G6AY21_9BACT"
     gene            154628..155740
                     /locus_tag="js4906-24-4_S19_scaffold_0_prodigal-single_153"
     CDS             154628..155740
                     /product="Uncharacterized protein n=2 Tax=Acidaminococcus
                     RepID=G4Q8B6_ACIIR"
                     /codon_start=1
                     /transl_table=11
                     /translation="MKKFLKHQVNTIFIMLGNSCNLNCVYCLQHALVHHQIATKINPD
                     IYDFIKQVALENGNNTLTLQFFGGEPLLYFNQIKEIVKTTESISNIAYSIITNGKLID
                     DKMVEFFNKHDFHVSISWDGKNVLKTRHFDAFDPKQPLRRRLMRINSLGISGVISSEV
                     YPIELLEAMEEISKQYFYLHNEFCYFNLDEVFDTGLDDKCKYIIENLDLDRIYNEMTY
                     LTNRYIETTINKKNTKGFDIKNYYIRTKIMMLKKSLDTNNLVENLISCRCGNGMCTLN
                     LDLDGNLYQCHNVSEPVSSIYESFNNYIAKIYALDKTKERVAKRCKDCPVVYNCKGGC
                     KLITDEVLDKSYCNFTKAMYYPILECLQKYGEKING*"
                     /db_xref="UniRef100_G4Q8B6"
                     /db_xref="ain:Acin_1222"
                     /db_xref="G4Q8B6_ACIIR"
     gene            155733..156002
                     /locus_tag="js4906-24-4_S19_scaffold_0_prodigal-single_154"
     CDS             155733..156002
                     /product="hypothetical protein"
                     /codon_start=1
                     /transl_table=11
                     /translation="MANGNINKTNFTKLNTGTIITKQHTYQIRNAINALINYSNNVDN
                     CGNCTISCQTCQTCQRCQKHTVRNCDYECSELCNCNCNCDCGDGG*"
     gene            155944..156315
                     /locus_tag="js4906-24-4_S19_scaffold_0_prodigal-single_155"
     CDS             155944..156315
                     /product="hypothetical protein"
                     /codon_start=1
                     /transl_table=11
                     /translation="MSAVNCATVIATVTVGMVVNMDFTDTDLSNIKIKKQHLHEMQSA
                     IQNIIDTKKVTNVSIGTLNFDKPTSDSYTKIQNAINALESAFSNNCCQSCQSSISCQS
                     CQACQSVCICDCNCTDDANNL*"
     gene            156329..157198
                     /locus_tag="js4906-24-4_S19_scaffold_0_prodigal-single_156"
     CDS             156329..157198
                     /product="Uncharacterized protein n=1 Tax=Acidaminococcus
                     intestini (strain RyC-MR95) RepID=G4Q4C1_ACIIR"
                     /codon_start=1
                     /transl_table=11
                     /translation="MLHILFNEKSDSNNYIDLSINKLCIIAFVRANNVKLINDPDRPV
                     TGKDIIEEIRPYNSYIMVDNFGGKVKNYRKMNQSMYRFLDMNRLGVAIRMDFFDMYNM
                     FATHDILQIDTGMITKDCKERDIIIRIFEGTKENFHISSDLDYDIGTFNSNDLVNGPH
                     PRRSLWDYYGLRILPKDIVYKSDDKGRIADGNSRPIILVSNLSDDTKYLEFEIIKYKG
                     RFEKELTRVIDNEEVFIESTSGLVNTRRVKLVNGKGKFRLYPLGYSGEFKIKLGRKWY
                     EVWNEYSLKLEDI*"
                     /db_xref="UniRef100_G4Q4C1"
                     /db_xref="ain:Acin_1897"
                     /db_xref="G4Q4C1_ACIIR"
     gene            157200..158168
                     /locus_tag="js4906-24-4_S19_scaffold_0_prodigal-single_157"
     CDS             157200..158168
                     /product="Uncharacterized protein n=1 Tax=Acidaminococcus
                     intestini (strain RyC-MR95) RepID=G4Q4C0_ACIIR"
                     /codon_start=1
                     /transl_table=11
                     /translation="MKLSIYLGSKCNLNCKYCHRIADTTEKSVVSDKLINYIKSISND
                     KLTIRFMGGEPTLYFDSIKQIVDLTPKAKFSICTNGKDLYKYIDYFREHKFNLCISYD
                     ANDECNLRGYDPFTSLLNYPFISVSTTIYHGNTDLKKIIKKLNKKELIIGKRLTLFPH
                     IIHNTGEYNKQYALTKEDAISYITQFKEIVTSYMNDYFKYGIINIRYRAMFYQLFQRY
                     NFKFKQGESYCVGYNSVKCDLNGNFYDCLYIRDDKLSETNYVEAQYELIKSRFPNCLK
                     CSVYDMCGGACIKSKDHGIECLIYNSLYTWFKIEYEKWRSIYGDYR*"
                     /db_xref="UniRef100_G4Q4C0"
                     /db_xref="ain:Acin_1896"
                     /db_xref="G4Q4C0_ACIIR"
     gene            158152..158859
                     /locus_tag="js4906-24-4_S19_scaffold_0_prodigal-single_158"
     CDS             158152..158859
                     /product="Uncharacterized protein n=1 Tax=Megasphaera sp.
                     BV3C16-1 RepID=U7UKQ0_9FIRM"
                     /codon_start=1
                     /transl_table=11
                     /translation="MGITDNLFVFVNAVNKNEDNETIKLNIKDKELHFFHNDKEIIVD
                     TELLDPDTSTCIVYNQVTGNDYVLYNYKEICQALGISSRMFTTIYQQRCFMQIDTNSH
                     GELFIKAFLLKGMNELPSDTNDFSGKMHCTTDNIHPLDINFSWGVYNLYGIKDDGKFK
                     IKFNFKQSDFIRDMKVYCNYASQHKECVLGENQIEFKYIPGEDIYFGKIRSRSKGRCF
                     IVNNILEDPNYYKDIAL*"
                     /db_xref="UniRef100_U7UKQ0"
                     /db_xref="A0A0E9F7P0_CHLTH"
                     /db_xref="U7UKQ0_9FIRM"
     gene            158976..159647
                     /locus_tag="js4906-24-4_S19_scaffold_0_prodigal-single_159"
     CDS             158976..159647
                     /product="Uncharacterised protein {ECO:0000313|EMBL
                     :CRH78723.1};  TaxID=813 species="Bacteria; Chlamydiae;
                     Chlamydiales; Chlamydiaceae; Chlamydia/Chlamydophila
                     group; Chlamydia.;" source="Chlamydia trachomatis.;""
                     /codon_start=1
                     /transl_table=11
                     /translation="MSECYKSFQEVNREIAFKAFAKKSQINTDEGKNNIINIDLHFMN
                     GLHVKTGDYDSRFGLPNTLYITNEDKDKTIKCDIGSLVYTNCYERFFDIFKQLESMNS
                     FDAIGLFVLSDFYSMHKKLMSNFNCKGIIDVINVVANYDIIYRSGFTNWRDLVNFALS
                     TECYRGVSDFISIDKLIEALQNNNEFLFSTYTKSFYYFLDKSVDKNNIYCIDLKKIYP
                     SQEQD*"
                     /db_xref="A0A0E9F9B4_CHLTH"
     gene            159680..160072
                     /locus_tag="js4906-24-4_S19_scaffold_0_prodigal-single_160"
     CDS             159680..160072
                     /product="Uncharacterised protein {ECO:0000313|EMBL
                     :CRH78724.1};  TaxID=813 species="Bacteria; Chlamydiae;
                     Chlamydiales; Chlamydiaceae; Chlamydia/Chlamydophila
                     group; Chlamydia.;" source="Chlamydia trachomatis.;""
                     /codon_start=1
                     /transl_table=11
                     /translation="MIIKDESYNKERYVFELLMTDREYDDIKVYIRLLSRHIEYNNWN
                     NSITYHMSKKEVAAFPSFYERMRNVFGMNESKDKQRYIMNHFRKRRAAWTLGSVYADL
                     ILLDYQVYDNEFNELAQKCKEYNLKNNL*"
                     /db_xref="A0A0E9F8A2_CHLTH"
     gene            complement(160138..161802)
                     /locus_tag="js4906-24-4_S19_scaffold_0_prodigal-single_161"
     CDS             complement(160138..161802)
                     /product="Side tail fiber protein from lambdoid prophage
                     Rac n=1 Tax=Megasphaera elsdenii DSM 20460
                     RepID=G0VSB0_MEGEL"
                     /codon_start=1
                     /transl_table=11
                     /translation="MADDNIKSTVIRKARVSFVKDNTQNIIHYETDADCVKNLNTAIV
                     NGVTNVFNNDDTIRDIITNIALGGADLKSYTKLDSPSFIGEPKAPTPITSDNSLKIAN
                     TEFVNNKIAEIRGNTIDRNDLNNYVSKTGNDTITGLKTFNTDINTFDTSTIYWKTGNI
                     TVASINKTNYTGTADKAVKDQNGNIINSTYATKAELNNKQNTLIFDTTPKAGSTNPVT
                     SGGIYNAIKASGSISGDSLAVVAKTGSYTDLINTPSLATDSTLGFTKLYSSSGSRSDG
                     TITQAGITELLSYKLDRENLAPIALSGEWSDIYNVPVANDTTQGITKLYSTTGTNTDG
                     AISQYGINNILANYAKLTDITAAYRYKGTVDNYSDLPTAHKIGDVYNIKNADAANKIK
                     AGDNVVWNGTEWDNLSGVVDLSAYLTKPEADKLYLGKNATAANATTVNGHTVLSDVPA
                     NAKFTDTVYTHPSTHPASMITGLATVATTGSYNDLTNKPTIPEGAVIDATLSDTSTNA
                     LQNKVIKANLDKKANIESPTFTGTATASNLTVTNSLNIPGGKIWIE*"
                     /db_xref="UniRef100_G0VSB0"
                     /db_xref="med:MELS_1932"
                     /db_xref="G0VSB0_MEGEL"
     gene            complement(161816..163789)
                     /locus_tag="js4906-24-4_S19_scaffold_0_prodigal-single_162"
     CDS             complement(161816..163789)
                     /product="Uncharacterized protein n=1 Tax=Acidaminococcus
                     intestini (strain RyC-MR95) RepID=G4Q4C6_ACIIR"
                     /codon_start=1
                     /transl_table=11
                     /translation="MAKKDLYYNNNESTKQIITEVELDNHNTSDDAHKEKFDKYTLHT
                     PTGIWDAVYQLGPNYRFTDQSTKGFAKLGLFASAYDAKDVFEYQPSQFGTLLNLPTTI
                     NDSNFITVTQLWFDQSGDLFIRTGTVNNPINKLQFTKVTLMTDVFNKYGSEFPATNLV
                     PGMLFYRVDENKLYAYMPSDSGSNWKAIFDLNKSSNIEDGLSHAWYKLDNSTNDTSIP
                     KLAASENMNTYVKPGVYSCISGQIAGTLVNKPSGVNSNFRLVVEENTPGYGVQKVFTN
                     NPCKIFIRGFNTAGNRTTFTDWKSLANNTDTILNAETANRDSAGNVIKDTYVKKSGDT
                     MSGGITFYTSATGNNYVGPGEGDVSDAVVANQSNLAINGWQTVGIRKSSSDPYTISMN
                     ARTGDIHTKGSIKGDSTATFTGTVTAPTFNGHASEASKLVISGVNQNTVLMQSTQTNG
                     DGSRIVIGGPNDCNLYFQLNDSDPSGGTPSSFILEQRYNNYGTVQSRAVLLDTNHNTT
                     FPGILTASRVVNAQYNDYAEFFERGEETEAGDIIALDLSSDEERYVKATPKNRVIVGI
                     HSDEYAHIIGGEKGKTLEENLKNFIPVALAGRVHVKVSGVVYKGDRIVISNGMPGIGI
                     ALTNNSTSNKQVIGIALENKYNLGIGKIRLLLK*"
                     /db_xref="UniRef100_G4Q4C6"
                     /db_xref="ain:Acin_1902"
                     /db_xref="G4Q4C6_ACIIR"
     gene            complement(163801..164598)
                     /locus_tag="js4906-24-4_S19_scaffold_0_prodigal-single_163"
     CDS             complement(163801..164598)
                     /product="hypothetical protein"
                     /codon_start=1
                     /transl_table=11
                     /translation="MATVTIKQPKNATIHVYTPQKNGGVDHTSTFTVDENTAYEAEVI
                     GDSGYLPGDLGIGIEREVASKDLKYIYLYKKNKIKTTPLLFGHNDNLFVSSLYDPSNI
                     IYSGNTNNPKLTNNKFIQPEILKYYGFDYLFGYFDELEGSSISSATVPVKNSNYRLTI
                     RLLGFNLFKMSKNSNKKTGRWVIGFNKIDNLTINSITMRIADSNGNEIAVIKDFRYLN
                     TIPGDTNNSNRVQIYCTSSSINNELDPTYLYLLANKSNIVKVGVVVE*"
     gene            complement(164629..168099)
                     /locus_tag="js4906-24-4_S19_scaffold_0_prodigal-single_164"
     CDS             complement(164629..168099)
                     /product="Bacterial surface protein 26-residue PARCEL
                     repeat (3 repeats) n=1 Tax=Ruminococcus albus 8
                     RepID=E9SEK1_RUMAL"
                     /codon_start=1
                     /transl_table=11
                     /translation="LSENSYLITLLQKENQTIIAYELNDKGEYTGISHTESFFAKANS
                     KWKFTVIPDKFHEDYWIHIIQSDHQTITVRDNARFHDYRAGVLVSYPDDDKLTGIQAG
                     DLNSGIYPETNYDVAVEDPHDRYKYLVVNQNCRIFATLARDLYNNTDYHTISIKQVKH
                     QTIVLTYRNKKYYTDTIVEDNEDYTVELIPDSGYTATSLIINGKTINSLKYTGKATED
                     LTITAAVQSQAGTDSNYLEFIFKEFDSRIERFNNSDGKLLVGTLQVVAEPEVKTYRVS
                     IVQSANQTIHVYVPQKNGGIDHTSSFTCLEGTKYEVEVVADNGYTAGIPNTKGGTVNS
                     DITINASPATKSNVTITIIQSANQTIHIYTPYKTGGIDHTSTFTCPVGTTYEAEIIAK
                     SGYTAGTLNVNESGTFSNDITINATAAVALQYTLTITQSAHQTITVTANGKTYTNSVS
                     LPYGTRWTATITPDTGYMAGKLNKTNGIITSDDTVYATTDAIISKFSISVGATTNQTY
                     ILTIDGVAKPQTAEASSYSTNYNSHYTVEYIANTATAAYYYTASENVSGVVVSNVTIP
                     AKSATATLRYYTLNIPVTTNQSYTLVLTTNATYGGSLPTYVKTNTKLAQKLSVPYGTK
                     YSIAYTADSGYNAGASKSGTVTSDTNITHNPATVAIATVTIVQSDNQTIHVYTPQKSG
                     GTDHTSSFTCPIGTKYEVEVVADKGYIAGIPNTTEGTFNSDMTINATPAEKAQIYVAK
                     GTAPWYNNNSVDNYEWLDKDKVISADESTSGQATVTCKDVTDMSWMFKECSKLTSLDL
                     SNFDTSKVTNMKFMLGNCSKLTTIDVSNFDTSNATDMSQMFYGCENLAALNVSGFDTS
                     KVTDMREMFEKCSKLTSLDVTNFNTSKVTDMGEMFEDCSNLASLDVTNFDTSNADNMF
                     FMFKGCSNLTSLDVTKFNTVKVRDMHGMFWDCSKLASIDVTNFDTSNVTDMGGMFASC
                     GSFTSLNVSNFNTSKVTDMSYMFINSNLTSLDLSNFDTSNVTDMSRMFDSCPNLASLD
                     LSNFNTSNVKDMTWMFENCANLVSLDLSNFNTSNVTEMGYMFDGCSNLTTLDLSNFNT
                     SKVTYMDYMFFKCYNLTTIKGVIDMKSCTKYEGMFSNCSNLKNVKIKNPPADFESVSG
                     LSKSQYIVVS*"
                     /db_xref="UniRef100_E9SEK1"
                     /db_xref="E9SEK1_RUMAL"
                     /db_xref="ral:Rumal_3382"
     gene            complement(168252..169448)
                     /locus_tag="js4906-24-4_S19_scaffold_0_prodigal-single_165"
     CDS             complement(168252..169448)
                     /product="Lipoprotein n=1 Tax=Clostridium sp. CAG:451
                     RepID=R7KDM1_9CLOT"
                     /codon_start=1
                     /transl_table=11
                     /translation="MNTNIRTKVVNDTNELIFKNKDLLVDNSPDSDTTTTDDNVTVTI
                     VQPKDTKYSIIVYIMEYRRSDEGDIFEADTDEGHKETFKAAKGSIYLVVLLDNTTNST
                     STDYYRLNTSSRGKLTSDITIKFKDDSPATIKPYYIAKGSAPWYNNGWSDKSHVVNTD
                     ESKSGQATVTCDGKITNMFGMFYYCDKLTLLDFSNFDTSKITSMGQAFIFCKKITSLD
                     LSSFDTSKVTDMNSMFCYCLSIISLDLSNFDTSKVTNMHDMFEHCDNLTELDLSNFNT
                     SNVTNMEMMFSNCENLTSLNVSNFNTSNVTDMCAMFQCCENLTTLDLSSFDTSKVTDM
                     SYMFNDCYKLTTIKGIFDMKSCTNWTYMFNMPKLKNVKIKNPPADTNWWEKAGFRSES
                     QFTIVS*"
                     /db_xref="UniRef100_R7KDM1"
                     /db_xref="R7KDM1_9CLOT"
                     /db_xref="ral:Rumal_3382"
     gene            complement(169455..173072)
                     /locus_tag="js4906-24-4_S19_scaffold_0_prodigal-single_166"
     CDS             complement(169455..173072)
                     /product="hypothetical protein"
                     /codon_start=1
                     /transl_table=11
                     /translation="MPYDYTTNIPGYEVCYFRNICNEVIPYPKDGLDYLPIKENNYYI
                     PENDIVIYTTVKGEYNLCPIKYTIDRINNKIIVDPKYKKYKLYYGSRNQFLYQRIPLQ
                     FPVQSIPLPYKFRTGYNENNYFVFINGRLLNSAFYKVLIPNLEDNRIENKVLYLSKPI
                     SSDDTLDVFYIGNNAFTRINGTGDLVVKPFRVKATEPIQRLFKIPKPYKDYPVNDYNS
                     FMIFKHGTRISTDKYNIISIYNKETESVDYYIDLLDIDEYLIYDDDLIFIFPYYKAEW
                     ETTNAISKTNPLKFITLYKKTTTNTNTVVFDSSSIGNFTNDEFIYVFEETKLLNTDEY
                     SVVDKNTIQFNKTIPANTELAVIIESDKDDITNDSTILNYLNIPVMNDGQWSFNVPTN
                     NFNEYFLFRNGELVPKDHYSISNKKLIFGRNYNDLRAGDTLTAVYANDGSEDINSINL
                     HEYSVIAKADNEIIVPNDVGIKYTNENIIVFIDNRFISNIYYNIIGNTIEFKDNIVVK
                     GSEANIYLAYKTIDSSKINYNLNKSSVIQFIEQNNTVESDNQSTFKVNYPDSLPKYVV
                     DCPVLVFIRGILVADANYTITKDDENTEAVLKLNSKYSSVLKQGDIIDFVFCYLPSSG
                     SISKKEYETKLSSKTIQLPYVYAEPIDLSERVLVFINGSFIESDNYTIDKTKRTITLS
                     DNITIDKTSDINFVFLYTGSNTSGSVGYVPQSGYLFFDEHTIDRNLSNEMMMVFVNGL
                     LVPKSEIHDVSNSLKKITRNIKTRYDLNIVTCSPLVTEFKKLYDPENNSLKYRFEIIQ
                     TPNQVIKVSIDDKVYYNSFAYKSGEISKFKVEVIPNKGYIAGKYTLDGQTNYNLSWLD
                     DNHTITATPATKGTMGKVTIKQSLNQMISVTCNGKTYNTDFEDLVGSTLTANIVSTRD
                     GFTPGVISMSSTKITSSGVTVSAANATIETFTLNILNKNLDNQDVSIRITNPNTGEVI
                     ANNVKAPCNLTNIPFGSKFIVYAKANSGYRIGSSIGPYKLNQMYYIDYKYPLDNLVVD
                     PVSKVTFHTVTMTPANNVTLVMYNWDEYSDNGKTRYECRDVVEKVKVADGSIYEFKVE
                     PDYEYSSGAIISSTGELAGIVNTDISVTTEDAVKELPIVIIERENNTSEFYSIKVEFS
                     DNYHPAGEGIYRISEGTSFTARCILHGVVNYSINGIVESGVNTIKLLQDGTIGISKEE
                     V*"
     gene            complement(173091..178331)
                     /locus_tag="js4906-24-4_S19_scaffold_0_prodigal-single_167"
     CDS             complement(173091..178331)
                     /product="hypothetical protein"
                     /codon_start=1
                     /transl_table=11
                     /translation="MDYETLINLKFKRTEGSVDLTKSKWSSVVINEANYREETVDYSS
                     AGRFDNGEAAYLDGEFSVINKITGKNLSLDLNADEFTFALWVNCDFTKMNMKQYLLCG
                     NNQIKNSNNSIYLQPDKFKTNMSIVLVSSTSAKIEIPFIENSRLILTGRWVWLRLTKS
                     NNNKINFYINNELIGTSSTITSSFKLIFNNNETCIGKGYDADYLYYPHFKGYIDDFVL
                     VKGLSYNKAKVPSTYFLNEIDPSLLEDAANIWDEKEREFSQYDSITNAIEWKRFNTKE
                     EIDKREQALIPYMLTPIWKQCDINLPTWIKPVLTNPYRINDKVIYNINQIYNNTIDFN
                     TEYPDAANGWKLIHNTLDDIKEWEEPNKYYNYMDKVLYNKRVYQSQVNYNTELPAAWM
                     VLTALTNSEKEELDDDSYKWNKETEYAFKDRVKYNNKYYISIMNNNLGYIPGDTTYWK
                     EVGGSTSFITDWVKPTTYKNGDIVSYNGKYYHSNIDYNILTPGNHHVEWTEITYWEQP
                     KYKNVYVDGDKVFYKGKTYICNLAKDSSGNYKYHEYSIVAPDKYVNRKYYKALYHIIP
                     EGGNYYDPRDAESIFWQEIPKTQITDYSLYKEWVRGNVYNTGDLVVATDYDWKQTFIS
                     EGFFQNKQFTIDRDDTIIKIKLYDAWDNHYLSNDKDRIYFKKNYLEAFNLNEVDGYIL
                     MINNKFIKWTDIDIIRSDRFVTLSIKKPSSFVVKDVVLIRLPCKVIYSETGYMPDNGI
                     KLFGFDTNGNFGSDINIYAVNNRLRELVYTDTKFDNIFIDTNLDHKITKSNLFVFDED
                     GKFITRDNYTISSANIFTYIPIDTGKKYTLYCIWDDTENTNEDNLALIPNDTRVRQYL
                     RNYNTNTNMDNDYPVDLQQLNKEFDYSVVQHKSDKSYDDNISDSMNGIFNYNKNKFDS
                     VYEEVRPVNIEEYSEAYMNSLKRNIRITIDETNLSQLLHSYIVEGTNLIELCDENKNK
                     YIGKTVIMKLRQYLSVTLTKSNIDSYVGKVAIDGSDNIIITEDNKNNLISKTVKFNTS
                     GLFIDNTVNNFDSIIMSRDIYNKYDYKNNTYVMLFKRGMLPEWYNKIQYTNDKFYFTD
                     IPRADYRTIYMEEYEKQYIQVMGKEGEFYNGKTTRSFKVEDGTDFETGYEISVIADYG
                     YTAGKVKESPGIVTSDSWIRAYEPEINFYTVTVVTSPHQHIKATIISNKEGYDLSTLE
                     KLSYTDTTFRVPYNTTVNFELTADKGYTAGELNYNSIVVTEDTTIKAAREADTNDYTI
                     RTANLYKDIIDISIEYKDKEYKDTTVNAKYADTFKVIIKTLNDRYVYNGIEYNEDTMY
                     KNDDGSYTLLEDTVISVKQPLENAHRFYIYDNSDMDITAKNYGIDNKLISSCSINEDM
                     KIINRDIIKVNVKPNSNYNAASPLLIEGTPKALVKPDNENNQAELNYTITAGETDISI
                     RASDTKIRYFIINIPDKDNQTITIKYVNPVDGSTYTTTKSVSVPYGTTYTITVTPNEG
                     YNAGVANPSSGTVTNTVNINVTDASKIRYKVTLNAGNGQTIVMNPALNSDGTYDWGTK
                     WSATLVAWKGFNAGKITSATSGTCYSDMIVTASSASLTDSLLSVKRYKPNWYGWAGET
                     RGQQQHYITSSAAQAGIKLLNNYANTPNNWEEVPNGNFPGTYHINFRYSEYNGIRVEC
                     PYHYSCINISAKFVTTDDGNGAVYGWKVTDEQWLKTFTVVGGGGDKGNYGEGQLRVTL
                     TVPGISGSITHVSTYAIWSN*"
     gene            complement(178386..179327)
                     /locus_tag="js4906-24-4_S19_scaffold_0_prodigal-single_168"
     CDS             complement(178386..179327)
                     /product="hypothetical protein"
                     /codon_start=1
                     /transl_table=11
                     /translation="MSDKPVATPISQCYLYSKMNGYTKVMANAILNAKRIDRNTTEFA
                     EDVGLEIKRSKAPVYLLKILTSKNTHLIQPENPLPKPIRVFAAKDLKGNKKINAFIDI
                     SNIIAETNNNRYKVNTSVLIAYLLSAKHNMMYYGIPGAFSSKSQLVLLETRAFAKLFT
                     HVIDYLGNISIIAENREKMMYLSAEYFLYNHLKLTDEDRIHEIAMRVADINESQQNIF
                     NIVSEGKDLKTLPGFVDAVKEIFKMNKLTLSLVIEKWMFLYGAATVLSLEFLPSFLTM
                     ITDAYSGVYLNNQKSIEKILAKDLVELGKMLIYDITV*"
     gene            179443..180045
                     /locus_tag="js4906-24-4_S19_scaffold_0_prodigal-single_169"
     CDS             179443..180045
                     /product="hypothetical protein"
                     /codon_start=1
                     /transl_table=11
                     /translation="MLISDIVMTNYYFINTIEFLNKHSFLKKIALKIINFIISKEIEN
                     RVWNIDSIEELLFEYIDFLDKTQVQRELFIKDQFMSIKNNDNTKFSYKARKDRDGRIT
                     FIACQFYNKDADFSVTINLNISNTIALTKLTCTLSRDGIPITYSSVSDIMKHKNDIIT
                     ILRTKIMEYTESYLPYAMANMEMVMEEIKNESKEVRGKKL*"
     gene            180042..181172
                     /locus_tag="js4906-24-4_S19_scaffold_0_prodigal-single_170"
     CDS             180042..181172
                     /product="hypothetical protein"
                     /codon_start=1
                     /transl_table=11
                     /translation="MINDGMFVEAHIADIHFGAMNPNLQYNILKDQFINKLIKMPILD
                     IVSINGDVFDHKFMASSDAITVAQYFIKDLIAVCAMKHATLIIIGGTFSHDADQIKLF
                     YPLAEQAKNVCDIRIVEECRYEYVKGKRILCIPELYGKGKQFYRELMYGNGLYDSCYM
                     HGTYAGSIYGKELPDLDSQREPVFCMNDFGYCLGPIISGHVHNARCFDSHFYYCGSPY
                     RWSFADADVDKGFIFLLQDIATHTYSVQYEPIISDKYAIINLDDMIHNDPKDIIQFIL
                     RKKVEENIKYIRIDFTVPNPEAINLLQTYFRGNKEVVINDKSRKEEITKETKEIVEKY
                     KDFDYIFDRNLTPEAKLAKYINQCKKEIYITADDLVNLLKDL*"
     gene            181220..182905
                     /locus_tag="js4906-24-4_S19_scaffold_0_prodigal-single_171"
     CDS             181220..182905
                     /product="Uncharacterized protein (Fragment) n=1 Tax=human
                     gut metagenome RepID=K1TGQ3_9ZZZZ"
                     /codon_start=1
                     /transl_table=11
                     /translation="MSGRSYKKIRKDDEEKSSMKLDLKTLNWMCQYALSENQSIQISN
                     LVNLRSLLLRNNPGLYANEPDLLARYNFCLDILHAKLDKKLTKREFYVKDAIGVVGNK
                     YPTINPDDFAELNTNDAAWIAQNVISDYLNTADMIDISSELKSACISLDTSDPGTIQT
                     NANNLKEIIKNANNKIRRNQASTNDLNSINLGDPGNAIDQILTTIRSPSHILKTGMQA
                     FNKILAGGFEGGRVYSMFGLAGEGKSTLLKNLAYQVALYNRGYECKDKTKKPCIIYLS
                     MENQPDEEFQSMYNIAGFTENLKDPNGPTAKQVMANMEKSGLRCSEPGDIAIHLRYAP
                     INSVDTSYLYSLVEEYADKGFETIAVFQDYIKRIRPVFGNTMDERFRLGNVINEFKNF
                     AVEYKIPVITASQLNREAARTVDEARTNDRFDKMMNGVGRANIGESSLIDENLDATIL
                     IIPCEKDGVKYLGIKITKHRYRVDIDAGATRFYQPFVQGNTIKLVEDVNCFQPAAKYS
                     LVYDENASIFTNDNNRFAKNAMLESEPIADLDEFEGFISDVPKMRVVIERVTS*"
                     /db_xref="UniRef100_K1TGQ3"
                     /db_xref="K1TGQ3_9ZZZZ"
     gene            182902..183102
                     /locus_tag="js4906-24-4_S19_scaffold_0_prodigal-single_172"
     CDS             182902..183102
                     /product="hypothetical protein"
                     /codon_start=1
                     /transl_table=11
                     /translation="MIEIKLKNIKCPICNKHSFLKIIYDETNKLYSFKCDKCGLESVP
                     KFTDSINLFKNFEKLKWNRRNK*"
     gene            183126..184691
                     /locus_tag="js4906-24-4_S19_scaffold_0_prodigal-single_173"
     CDS             183126..184691
                     /product="Putative uncharacterized protein n=1 Tax
                     =Ruminococcus torques L2-14 RepID=D4M1S4_9FIRM"
                     /codon_start=1
                     /transl_table=11
                     /translation="MTDIMKLMDKETLNEVTTTANGATTYASTGEYLLDLNYNIPSLR
                     NNPYKFENTFTKAYSEDKNLAIRWLLYLRDIKNGTGERNSFRVLFVDFAMKYPKVALE
                     IIEKCNIQNDFGRWDDLIYIWYALKDTSEEITDCIKFIITKQLNEDIKKCAKATSLDE
                     DCHISLLGKWMPSINTSSKKTKLIANWIANEFKLSSKQYRKMLSILRKHSKVVEVDTS
                     ANNWEEIEYERVPSYANLKYKDAFLRHDTERRKDYLSKLKEGKTTINAGTLFMYDIIH
                     KYREHCDMCHGFNVTKDDSLEQLWKNLPTPAKLSNTLVVRDGSYSMVDRISGSSSLTS
                     MDIGDSICIFLSQFNTGEFKNKFITFSSKPKIVDLTTSTDHLCAKLKILGEYDDCSNT
                     NIEKVFNLILNTATKNKIAQEDMPERIVIVSDMQFDYACGSAPDQSLFEYLIEKYEKH
                     GYKMPKLIFWNTSIYADQNVPLRTNENGVTLLSGFSSSMVNMVVNDELDPFKALIKIL
                     KNKKYDCVDSIKF*"
                     /db_xref="UniRef100_D4M1S4"
                     /db_xref="rto:RTO_04180"
                     /db_xref="D4M1S4_9FIRM"
     gene            complement(184751..185197)
                     /locus_tag="js4906-24-4_S19_scaffold_0_prodigal-single_174"
     CDS             complement(184751..185197)
                     /product="hypothetical protein"
                     /codon_start=1
                     /transl_table=11
                     /translation="MATTVIVDGSTNPMYSHTLDEFKAAYNNRSVVPIYESFCYQEQS
                     GGIKYVVKDVLDDYMYELKKLAINIELTNDELVKYNYKPKLLSADIYGLTDFYYLILL
                     LNGICNVKEFHNINPLKLIPADTLGNYLSSILTNESKNIKRFNSYH*"
     gene            complement(185175..185543)
                     /locus_tag="js4906-24-4_S19_scaffold_0_prodigal-single_175"
     CDS             complement(185175..185543)
                     /product="hypothetical protein"
                     /codon_start=1
                     /transl_table=11
                     /translation="MINSPNVQDTEIAILLTTCNKYEPGEQVFRMQSLTGLKDNTNNI
                     NRISLSKTNILNKNTGNLPLGDVGIASAIKLKVPVEVSRRYPLKFIPPGTRFIVSFTS
                     SDITKPVIIGGEFYGNDSNS*"
     gene            185621..186295
                     /locus_tag="js4906-24-4_S19_scaffold_0_prodigal-single_176"
     CDS             185621..186295
                     /product="hypothetical protein"
                     /codon_start=1
                     /transl_table=11
                     /translation="MKFSDKIKMQYEEMKLKNSIKFSNMIIRDLQLGITPEGFIYAPG
                     ILDPITKSPESFTYNGYRYVEFTERGIAITEENPEIRLFDPYNNMALMLYCLQWYLVN
                     IKEIDINNDFLNMFITNNKMNCIGHSEIRLFRDADMNKYIDIPSFNQTMLSITGHDYI
                     RDCLKYYDMIMIFDNSLPYDFYSEEIKSIDMVPFDVFYNKEMSIHEEELSKKNHIKLR
                     TVIKRL*"
     gene            186305..187513
                     /locus_tag="js4906-24-4_S19_scaffold_0_prodigal-single_177"
     CDS             186305..187513
                     /product="Uncharacterized protein n=1 Tax=Bacillus cereus
                     BAG1X2-2 RepID=R8F7Z7_BACCE"
                     /codon_start=1
                     /transl_table=11
                     /translation="MILFNDEQEKLISEAINWYNNSSEQVFQISGSAGTGKTTVLKEI
                     INRLKLAQEEVAPMAYTGAAAIVLRTKGFYNSKTIHSWFYKAIEVPDLDRYNAYLDRY
                     ETKTIFVPKEIPEGIRLVCIDEAGTVPMKMRNVILDSHKKIIALGDLNQLPPVSDSPA
                     FLYSGDIHTLTKIMRQNEGSGIVYLANEILKGHAIKEGNYGNATVITPNDITDDMIKE
                     SDIILCGLNKTRTIYNDRCRELNGIDPKQKLPSHGEKIICRKNNWEYEVDGISMANGL
                     CGEVVNYPSLHSLVSKGNGFKIDFKPTMFDMEFVDVLCSYNFFNANKDKKDLIRQSPS
                     YRRKHGIIGNLFELGYAITTHLSQGSQYRKGIYIAEYMRRDITKNLDYVGITRFSDNC
                     IFVLRKNKFF*"
                     /db_xref="UniRef100_R8F7Z7"
                     /db_xref="R8F7Z7_BACCE"
                     /db_xref="bamy:V529_20730"
     gene            187588..188061
                     /locus_tag="js4906-24-4_S19_scaffold_0_prodigal-single_178"
     CDS             187588..188061
                     /product="hypothetical protein"
                     /codon_start=1
                     /transl_table=11
                     /translation="MLVASKMRSVISRANSSVESNTEMNYLVLHVTEDDSGNPVNTWE
                     LIKGRQAVVDAIYDILKENGYYNFFKSNILSEKVNMNKSISVYTFIRRFLESEDITLE
                     NWGIENLDDFNDYIFGEDKYQDDMSYQGIDSMEDLDKFFIADIQHKNFFQLKNEE*"
     gene            188067..188555
                     /locus_tag="js4906-24-4_S19_scaffold_0_prodigal-single_179"
     CDS             188067..188555
                     /product="hypothetical protein"
                     /codon_start=1
                     /transl_table=11
                     /translation="MHRDNIKKPSKKKQGSRFFDKYLIGYPQNYLFTVSDPKSVRTLK
                     KDIIHLLMKDIAKGTVNYEKTAQYFTKAFVYMMYNAVLQEYNRRIMYSEVFKDYINRH
                     GSQDQLVVQETDELIRSRSVYDYLYRDIELFYQSSEFGTPDFNILKSIPSKIKFGDVY
                     LI*"
     gene            188643..189125
                     /locus_tag="js4906-24-4_S19_scaffold_0_prodigal-single_180"
     CDS             188643..189125
                     /product="hypothetical protein"
                     /codon_start=1
                     /transl_table=11
                     /translation="MEKETVIHIRDLFKSIKLVSSEDKKEYSINIILKLDNDAWVDER
                     NQELFWDDENGICYYFHFNQLRNTVPSMIGRSKVNVPACISAFDYGEIQEIKMCLNEE
                     AIRKLLDNFSSFKAYNYHDGEKKELDDRLKALIINNYINNTNASRDSNYNDRQQYPYK
                     *"
     gene            189237..190211
                     /locus_tag="js4906-24-4_S19_scaffold_0_prodigal-single_181"
     CDS             189237..190211
                     /product="hypothetical protein"
                     /codon_start=1
                     /transl_table=11
                     /translation="MNQFNNGFNPAFGAINNPMQPMQQPVMEMNNLLNDEQIARLRQK
                     GGQPSSYFFKAPTDEENLRAICTHKQKGQITAHPIGDGRFKCDICGEEFTLVDPEETQ
                     AVDTACEKVNDVLQSIKTYYGQATPELAGVYPVINIIKQLPHMFRVAGNYMKSAMPQG
                     NEFYGNNYYAPSSTYMNLTAGAGIPGFDNGGYGYNMGGYQAQPYYNQGFQQPTPVMNP
                     QMQQAQPMYPQGGMQGIPGMTQAPAYGYPQPTQAQGQIQYQQPPVQSFQQQGYNPAVQ
                     QAAPAYSAAANPIGSGVAVQPTTAPAANNGPTNTTNVNVGTQPVKFEA*"
     gene            190379..192568
                     /locus_tag="js4906-24-4_S19_scaffold_0_prodigal-single_182"
     CDS             190379..192568
                     /product="DNA gyrase subunit B {ECO:0000256|HAMAP-Rule
                     :MF_01898, ECO:0000256|RuleBase:RU003363}; EC=5.99.1.3
                     {ECO:0000256|HAMAP-Rule:MF_01898,
                     ECO:0000256|RuleBase:RU003363};;  TaxID=1234409
                     species="Bacteria; Firmicutes; Bacilli; Lactobacillales;
                     Enterococcaceae; Catellicoccus.;" source="Catellicoccus
                     marimammalium M35/04/3.;""
                     /codon_start=1
                     /transl_table=11
                     /translation="LSIDFKKAINEYGNEIKTLSNFSDAVRRTPTQFIGYLGNRGHIN
                     MIREILQNSMDEVEKQESPATEIWITYNEDSKEFTCVDNGRGLPFKDMIRIFSSEHTS
                     SNYEKKKGEFSSGRHGVGSKATNALSSVFIGVSYLCAQYSPTGKPEGRYIEFREGKPI
                     LKEPKKCPNTDNWQGTRVSFIPDTTIMGTITTSCEDVNALISTLLPLMKIGAVINFHG
                     IRSGKNVFNERYVNEIGISTFLMKDKYQALIPPITFSGGNDRMKADITFTYDANGIDE
                     QEVVYSFANMCPTISADSAHSQAFIDALCTYFRNYMNKIFLNKKTNLTIINNDIKAGL
                     KAAVAIMHIEPMFSGQAKEIFSNTDSIPFIKELVTVSLDQWCKSHSNELQRLCNFFKS
                     VGNLRLKTNKEKIVMLKSNVSTLTGLPSKYQKPSGRTNLELILVEGDSAMSTCREACD
                     PTKQGLMPLRGKVKNAMTCSKADFFKNEECKAIYTILDCGEGRRCDPNKCKFDKIIFL
                     GDADVDGLHIRSLLLKMFLIYYRPLVEAGRVYAAVPPLYSIKNKNGSLTYFTDKREYV
                     QYVYRRFIKYNTVKSSTGKKMSDTQVVDLLCNNINYLIDMSIISQNYAIEPNLLELVY
                     SMILNGYKYNQIKKVVAKVNKYIQVDNKNNILVLDGLVGDEIQMAVFNQNMLKDCHER
                     ISKYIVNSDINGYILNDQKVSLYQLMKAFDSFTPPNVQRYKGLVNEA*"
                     /db_xref="K8ZAX4_9ENTE"
                     /db_xref="UniRef100_K8ZAX4"
                     /db_xref="dfe:Dfer_4986"
                     /db_xref="5.99.1.3"
     gene            193168..193707
                     /locus_tag="js4906-24-4_S19_scaffold_0_prodigal-single_183"
     CDS             193168..193707
                     /product="hypothetical protein"
                     /codon_start=1
                     /transl_table=11
                     /translation="MIGNKSKYTFKQIQFLIASARSKASSVFWIMNKFGISKDLAAFL
                     IGVNNHSVSSYHSLHQPSMIIDECIKLGATYIELKKLNIFPKKELKSAFSKVSDIPSD
                     LQEEGEQIMDQEKVQEVMKEKDGVTTENGFKIKDFIEGINGDSKKITKEDAVIVSTLL
                     TDIFERRVSIEKLKEFLTR*"
     gene            193721..194560
                     /locus_tag="js4906-24-4_S19_scaffold_0_prodigal-single_184"
     CDS             193721..194560
                     /product="hypothetical protein"
                     /codon_start=1
                     /transl_table=11
                     /translation="MKVSFNVFNQPNSIQSVEEELDLFRTTMRTGIWAIARTRPGLDF
                     TMASQLNYVIEKLGKIGVDDTKLVYYGIQFMLDRIVNGDIDIITNTQKKTLPINTADM
                     MTRLTTGSSWIYYDTNANVLLASLGKLFRINNSVANDHDELLGFIILMAYVLNESDEF
                     IDYVSSHKLVEASSDLNIYWALRYNKLKKTEVVNGTSFEKAFTLYLLGKQLPSLGKFK
                     EEYTKAKHNYISISSVLKNWRRKNKKLLSCYVSDDEKQYLEYMLLSNSVDYKKLKEFI
                     YNK*"
     gene            194572..196197
                     /locus_tag="js4906-24-4_S19_scaffold_0_prodigal-single_185"
     CDS             194572..196197
                     /product="hypothetical protein"
                     /codon_start=1
                     /transl_table=11
                     /translation="MSKELFEKVTKEVYIVPVFVSVHDAICKEANLDIKPLVENIEKF
                     SDVIYNLDEANTRELVSGFIRVYDVQAAAQGRLGILRGIIHKYIEKSIMDFKKKENRF
                     FKPATNDIRDIFSVDDVKEIFKISKVYYNGDIKNLIKQNLPQLVDEYLAKEISGVYVF
                     TRAGVQLLLNDAAKNMGGVTFHNTAPNITLAVSTKAEQPAIRFDKEEDNDVNSYYLKS
                     SSMNRDLENFIINDINPYVGGHKTVSTPVHKVDDYRRVLLNLIWYFPLYMGIDYFFNE
                     NVNDSVVCATQTKNLLIFNPVGLKRLLKTYYALFYRKDATFSLKDFIEGVKDMGYLPD
                     KHTLCHNGKEVKDVLVFDKNIIAKYIFDNRLIDLIPSYERYIDWWKHDINSNAFNAVG
                     ASNGFIDLARKYNLINREFVPVDNSSAVIKIDYPTHANSIPAEEEEEVVEPEVEEVVK
                     EEPKPVAIPTPSTDFDKVVYDARKAIFLSDIVNWVVDNSDTDEDEKNRVSEVFKSIRK
                     YNPECQLYKNATDLNSTIRGFDGIYNPVVFPKH*"
     gene            196428..197468
                     /locus_tag="js4906-24-4_S19_scaffold_0_prodigal-single_186"
     CDS             196428..197468
                     /product="Uncharacterized protein n=1 Tax=Coprococcus sp.
                     HPP0074 RepID=S2YAA6_9FIRM"
                     /codon_start=1
                     /transl_table=11
                     /translation="MAIVIKAEKDRYFKSHDSALEFGIFKEYQEGSTKPLVLIHHVDA
                     DGIFSAQIVIKAIKEFIGNTKISITCVPYNYERQFDFSSYIKKGSNVIVVDLSLKMND
                     IKAILKNANSAFIIDHHLTTLREIDSNYKFYKNKIYDRSLGMYICIKNAGVGLCYNIF
                     KDCVNSYGATFADSVNEKAIGLIDRYDRFGFLSIKDREDCLSIYNFTLRSNQLYIGSD
                     MVTELLCNRDYLDKALKFGKEFYDESVIVNEIRYRAFAKPTTFSFNGNVYNCCYMYGS
                     GNSAVFGNHINDFDFVSLIRKNKDSDGYTVSFYTAKENVDVSEIARSYGGGGHKKAAG
                     SPVKYNIYEEGK*"
                     /db_xref="UniRef100_S2YAA6"
                     /db_xref="S2YAA6_9FIRM"
     gene            197475..200153
                     /locus_tag="js4906-24-4_S19_scaffold_0_prodigal-single_187"
     CDS             197475..200153
                     /product="anaerobic ribonucleoside-triphosphate reductase 
                     (EC:1.17.4.2)"
                     /codon_start=1
                     /transl_table=11
                     /translation="MAIKKIEKRDGSIVDFNKDKITNAILKAMKSVDMVDEKEASNVT
                     TQVVKEVNKANKSIPGVEDIQDIVEEKLMKKLPKVAKEYITYRNQRNIIRNRKSATMI
                     NIKKILNCSNVQNSNANIDEYSFGGRKNESANLIQKEIALNDLIDPEITEAYNEGRLY
                     IHDLSEYTIGEHNCLFADIPRLLANGFEARNGDVRPASCFSTACQLLAVIFQIQSQCQ
                     FGGVADNAIDRHLAPYVRKSFIKHYKNGLHWFGNPGDWDTFTANHEFNIETASISAEW
                     NIFKAFNRMAYMFAMESLEKEGLQSTQALYHNLNTLESRAGSQVPFTSINFGLDTSFE
                     GRKVTEWCLKASIDGIGKNHSTSIFPISIFVNKKEVNDRAYTPNYDLKKLAIKSLTKR
                     IYPNFANGDWISNKADLHPIKFINKEYEAADSNDEVMIRADFDYMDKLKKKTVEEHTT
                     LGAFIKKVIACNNADVIANHKEVTIKFVNHKDRFLIKDSNCSNNDYNRRENDHYTRLY
                     YIHYTINDFGNIEKIYITTESAGYDIHKKHITDYSDLAVIHVSYPNPKWNYNPDTEMA
                     TMGCRTLIGNDVNGMGYNKLGRGNVTPVTINLPYIGIEHGICLGERDTPDEEGFFKEL
                     NHMLDLATKELLDRYKYICSQSIKAGSFMYNNGTIADSDKALFFGVKESMKHGSQALG
                     YIGLANACYAMYGKYFHQDKKVMEFAKKVIKTIYDRAKENTEKYHLNFSAYSSPAEST
                     CFTLASKLQKKFGKIKNVCDRDYLTNSCHVPVYENISIRDKIDAESNFTWMSTGGCIT
                     YTELNSGVINNPRAVEKIINYAMNNERIPYFAINFPIDTCNHCGFSGEIEEHCPACGS
                     DDIKRLRRVTGYITTDYRKFNKGKISETNDRVKHTL*"
                     /db_xref="gym:GYMC10_1586"
                     /db_xref="UniRef100_H1CC45"
                     /db_xref="H1CC45_9FIRM"
                     /db_xref="1.17.4.2"
     gene            200177..200695
                     /locus_tag="js4906-24-4_S19_scaffold_0_prodigal-single_188"
     CDS             200177..200695
                     /product="Anaerobic ribonucleoside-triphosphate
                     reductase-activating protein
                     {ECO:0000256|PIRNR:PIRNR000368}; EC=1.97.1.-
                     {ECO:0000256|PIRNR:PIRNR000368};;  TaxID=159743
                     species="Bacteria; Firmicutes; Bacilli; Bacillales;
                     Paenibacillaceae; Paenibacillus.;" source="Paenibacillus
                     terrae.;""
                     /codon_start=1
                     /transl_table=11
                     /translation="MRLAGIEDNSIVDGPGIRMAIFISGCNHRCKHCHNPQTWNFKYG
                     KVFDEGKQLEILDQIESNDLLDGITLTGGDPFYSSKELIPFVKEFKSRFPDKDIWAYT
                     GFTWEDLIKDSSRKELASLCDVVVDGPFLMERKDYSQSFRGSFNQRFIDVKTSLEKGE
                     VVEIEQDNYYDE*"
                     /db_xref="A0A0D7X8V3_9BACL"
                     /db_xref="UniRef100_UPI00026C63BC"
                     /db_xref="pta:HPL003_05385"
                     /db_xref="UPI00026C63BC"
                     /db_xref="1.97.1.-"
     gene            200707..201258
                     /locus_tag="js4906-24-4_S19_scaffold_0_prodigal-single_189"
     CDS             200707..201258
                     /product="DUTP diphosphatase {ECO:0000313|EMBL:EDS73839.1}
                     ; EC=3.6.1.23 {ECO:0000313|EMBL:EDS73839.1};; 
                     TaxID=428126 species="Bacteria; Firmicutes;
                     Erysipelotrichia; Erysipelotrichales; Erysipelotrichaceae;
                     Erysipelatoclostridium.;" source="[Clostridium] spiroforme
                     DSM 1552.;""
                     /codon_start=1
                     /transl_table=11
                     /translation="MRFEKVSKETFIKDCKKWLSTLIIYDYIKDDSLKVQDDKLMDYF
                     EQAYENISVPVRSTSGSAGYDFKNPFTTLTFTDRVFIPTGIRIFLDKDKILQISPRSS
                     ASKKGLGMMLANTIGIIDSDYVNADNEGDIIIALKNLDIVDSSLIIDKNEKIAQGIIL
                     PFYTVDDDTSNGIRTGGFGSTGK*"
                     /db_xref="B1C595_9FIRM"
                     /db_xref="UniRef100_B1C595"
                     /db_xref="med:MELS_2025"
                     /db_xref="3.6.1.23"
     gene            201439..201714
                     /locus_tag="js4906-24-4_S19_scaffold_0_prodigal-single_190"
     CDS             201439..201714
                     /product="hypothetical protein"
                     /codon_start=1
                     /transl_table=11
                     /translation="MNNHLKKLVRFVYNDKDECYHFIDEYIINPSKENMKSIKDSFIR
                     MNKSFNNDFAYSILNVTDKPCQEIYTGMRICDRAKRKQYNLNPSLLC*"
     gene            202056..202316
                     /locus_tag="js4906-24-4_S19_scaffold_0_prodigal-single_191"
     CDS             202056..202316
                     /product="hypothetical protein"
                     /codon_start=1
                     /transl_table=11
                     /translation="MLNNIIFEQDCDKRLAEFKYNAKEKYYKLVKSFKINSKLLSMDQ
                     IRKIFIDKNKNSNNDYAFMVLDVNATPADIISMPCRICDYKQ*"
     gene            202463..204862
                     /locus_tag="js4906-24-4_S19_scaffold_0_prodigal-single_192"
     CDS             202463..204862
                     /product="DNA gyrase subunit A (EC:5.99.1.3)"
                     /codon_start=1
                     /transl_table=11
                     /translation="MSEKIIEENIVKQTNEDLTAYAVYVARKRMLPACEDGLKPVQRK
                     IIFALYNDFPQTAKGKTVKTASVTGKVIEKYHPHGDTSVAMAIKPMANWFESYVPLIN
                     PQGSFGNIWGDGPAAPRYTEVALSKYAVDCVIGDMKETYASTDWEDNYDGNYKEPMFL
                     PATIPNLLINGTFGIAVGLKTEIPKFNINEVIDATLHLIDHPNSDVILIPDDPQGSDI
                     IDTDWVTMSKTGKGKFKTRAKIEIGEFHHRPALFINTLPSMVFFESIRDKIEKLKEAN
                     QLPQVVDILNNSKIPDLKSKNPEQVFQVIISLKKGADPNFVKQVLYATTSLEKTTSLN
                     FEVLYKNMPVSWNYKQYLLNFINFRRERKGRLFSNKLKECRTRMDVLDLYIRVIESGK
                     IDEIVQKIRKQKSSDESELIEFIMRTVKGVKPNQAKFLLNTNIKRLSLGYLNSYRAEH
                     QQLQEDINRYYDYCLHVEKIDSIIKQELIDAKKKYGCPRRSRIISINEAENIPEGTFK
                     VVLTEKGFIKKMDMNDKSSIKNDKIDFSIVVDNKDSILLFSRLAKVYKLPVHKIPFSK
                     PGSNGLDLRMVVKKYVGEGISTLIPESGIQNIKSIFEKDGIECDIFILTKDGLFKRMD
                     ISEVMNVTVSGLMYAKLNEGDYITDIILMNPMNELIIYSKNKVLRMSGMEAPLLNRST
                     KGNVAMRSKYPIDGFTCITPDSKYVVAITNSGRVNKVPLNIIPLSSRGKSGNSVIKLG
                     KNDGIYNILVCKDNDSFNIITNRGSKIININELKDSSSISTGDKLIDSSGIVSIIPVT
                     E*"
                     /db_xref="hor:Hore_11750"
                     /db_xref="B8CXA6_HALOH"
                     /db_xref="UniRef100_B8CXA6"
                     /db_xref="5.99.1.3"
     gene            205197..205601
                     /locus_tag="js4906-24-4_S19_scaffold_0_prodigal-single_193"
     CDS             205197..205601
                     /product="hypothetical protein"
                     /codon_start=1
                     /transl_table=11
                     /translation="MESKTCVEKNGEKYFDIINDYLNGISTKHAKIVIKHDAGNKLIR
                     IYDGYDNDDTTKKSFFAKSDTFHIIEWKNYGFVDESSDHNAYIKFTTHYRTKEGTGTA
                     EKSTVCVMPYDCAKALFTHAERIACLTSIIKK*"
     gene            205761..206120
                     /locus_tag="js4906-24-4_S19_scaffold_0_prodigal-single_194"
     CDS             205761..206120
                     /product="hypothetical protein"
                     /codon_start=1
                     /transl_table=11
                     /translation="MNKIVASNRTALSEADSQSILDLFKNFIGSLSDEATLYVTDESC
                     NKQYIIVSDWMQSYCIQWIGNDYKFTGQDMLYCKHTTVSNGVKVTKEKNVALHRNHVH
                     ELFSYAREISGVRAVLY*"
     gene            206220..206513
                     /locus_tag="js4906-24-4_S19_scaffold_0_prodigal-single_195"
     CDS             206220..206513
                     /product="hypothetical protein"
                     /codon_start=1
                     /transl_table=11
                     /translation="MINNSKIILIRNFILSEMKKMSSRVRIVDAEIEVESKKKNSSAS
                     DFRFKVLQSNTKSTLMRIVYSAYDANGKYIVRSSEEELPTEEVNELFYAIARH*"
     gene            206608..207786
                     /locus_tag="js4906-24-4_S19_scaffold_0_prodigal-single_196"
     CDS             206608..207786
                     /product="hypothetical protein"
                     /codon_start=1
                     /transl_table=11
                     /translation="MANKSSIKDNVYTKIESILPKRLSQYKTCLSTFITDRHEELFKT
                     APLDRLYYRESDITKMFEAVNIEKKVVKDAISNTYYGPQANFNPRAAKDELTVLMLTI
                     IRYFLLKKDNKSLDISMIYLAFSGKFYPSIHYMSFPKVVPQDFVMEYVINNMLNNKFV
                     LKSKGNLFAAIMSICQTWVKTYEKRFISYSDEDVVYLIGQLHSRIRSFMINIAKAYYK
                     AYENKDFIVYNSDNEDPKNNGGDYHLASSDSFKAEKVIQRTMSFIVASGADYKLCKLS
                     SNTTVKTEELKSIIESILNDKNNMILVRKAISILVYTYFEQSKDKNVLTMNFITYSIT
                     PKPNTKDEHVLELKSIIDNWLNTGSVLYRKRKHRLATRNNYNKALLMYLAMSIYQANK
                     *"
     gene            207916..208362
                     /locus_tag="js4906-24-4_S19_scaffold_0_prodigal-single_197"
     CDS             207916..208362
                     /product="hypothetical protein"
                     /codon_start=1
                     /transl_table=11
                     /translation="MEREYSPKEIANLISASQTTVRSKIVNGDLKAHKKGRKYVIKES
                     DLRIFLINFPLYTDIDWCCDNDKFTLMRLIICDPDNSLIPALKEHCKLTIGVPCGAGH
                     DTYLRLAEKYHHLDHTNHIIGKNGIRKLVPKYTYFDFVKEKGEKVL*"
     gene            208359..208727
                     /locus_tag="js4906-24-4_S19_scaffold_0_prodigal-single_198"
     CDS             208359..208727
                     /product="hypothetical protein"
                     /codon_start=1
                     /transl_table=11
                     /translation="MKNYTVKEASRILGVSEITVKRHIKNGGLRAYKEKNKLFITEGD
                     FNTFLETHPRYSRKVQHHHSAQDAVVDVITANEVFNVYVEYLKKLMTLPKEDVNSILP
                     ILENHRLLLDMSIDRLKKGE*"
     gene            208761..208979
                     /locus_tag="js4906-24-4_S19_scaffold_0_prodigal-single_199"
     CDS             208761..208979
                     /product="hypothetical protein"
                     /codon_start=1
                     /transl_table=11
                     /translation="MAKSVEEIPMLKRKNLLMTKMSTRCAIDALNSILAQIEADDGSF
                     IDLKDLPSAVTNVVMGVAALNTMNGHDA*"
     gene            complement(209139..210233)
                     /locus_tag="js4906-24-4_S19_scaffold_0_prodigal-single_200"
     CDS             complement(209139..210233)
                     /product="hypothetical protein"
                     /codon_start=1
                     /transl_table=11
                     /translation="MKTYNEAYVFKKPRTLLTIENEIRKIKIKWEDKIDPKTGSTINK
                     EDKPKLIKDLKSLCKITYRELVKEFNFGKKFDFLVEIDNIVNAWSSDFTYKNIELSNY
                     KNIIEISPDKRMRFKNRDICNATVTFTTAIIFNKEMKADYLVAIMLHEIGHIFSFLFF
                     KLNAELNLLQNILFNKLTDKELVEKYNNLNKKEQRKTDSKANALGMYFFDNMDSQEGE
                     KFADHFAAYYGYGYELAQGLALFFKINGYMKPEGVLNTLTFDLNLVLTDLLVNNYPNT
                     FNRLNYILNAMKRELKYNKSLTKKQKQELLEKINNINKLNAELYNTKHSRTPYGLLRN
                     VIYSNKVGQTKDLDNRYNQLLDDYVDKKLF*"
     gene            210469..211236
                     /locus_tag="js4906-24-4_S19_scaffold_0_prodigal-single_201"
     CDS             210469..211236
                     /product="G203 protein n=1 Tax=Yersinia phage phiR1-37
                     RepID=G4KKE1_9CAUD"
                     /codon_start=1
                     /transl_table=11
                     /translation="MEAVLESQQNIKKARKEVENLIYKIMDILDPSNANSSWYKKKFA
                     SMSDKQFYEYFKQEFPLKFQMKLFDIEPKMYQIEKAAKTLNVPLMEKVYLPFIYTSND
                     GKPVKTNYEALVVYAPLKKMKQFLAKKNSMSINTDERNMKSGRLINKDKNGNTSDREM
                     ECLAVMGLSNTMRELATYRADTVKAKDEFYSTIAEKNMVSLNDVEVSKTDSTARNTLN
                     VYLLGAGVMSNLITIKDSYMLPYTSDIRNNNKVRRES*"
                     /db_xref="UniRef100_G4KKE1"
                     /db_xref="G4KKE1_9CAUD"
     gene            211328..211462
                     /locus_tag="js4906-24-4_S19_scaffold_0_prodigal-single_202"
     CDS             211328..211462
                     /product="hypothetical protein"
                     /codon_start=1
                     /transl_table=11
                     /translation="MNENDEKISVITEVGDLGIGVDELNEKDQEAYRKSKKEEKNDNK
                     *"
     gene            211581..212348
                     /locus_tag="js4906-24-4_S19_scaffold_0_prodigal-single_203"
                     /gene="lytB"
     CDS             211581..212348
                     /gene="lytB"
                     /product="lytB; endo-beta-N-acetylglucosaminidase LytB (EC
                     :3.2.1.96)"
                     /codon_start=1
                     /transl_table=11
                     /translation="MQNLTNVSKKKLILERLITVFLVVAFIIINFLLWGKVSIIDTRV
                     TNIEDQLSEDNTANQKVYNILVEIQKQQQRIEERQKQQDETMKKTLEEHATNISYIKS
                     TGYDVNSDLSNSNMKITSKDMNKIIDYWIMHMGIQSQFKNKGDAFIKASKASGLNPIY
                     ILAHAAIESGWGTSYMARNRHNYFGINCVDANPNAGYVMGNDIDAGIINGAVWISNNF
                     YKNGYTTLQSMKNGNYATDPNWAYKISSVMNKSIQAL*"
                     /db_xref="smb:smi_0966"
                     /db_xref="UniRef100_R4JKF9"
                     /db_xref="R4JKF9_9CAUD"
                     /db_xref="3.2.1.96"
     gene            212365..212943
                     /locus_tag="js4906-24-4_S19_scaffold_0_prodigal-single_204"
     CDS             212365..212943
                     /product="hypothetical protein"
                     /codon_start=1
                     /transl_table=11
                     /translation="MGKTKVVTLDWYLRHKVDGVPITMVWKYYDAISIAKEICHYNYK
                     KYKRFGKYNNSYYLCTEKLFIIMYIVYGCYLAAFDRSLFVCDFCKRSENDDSLYISSY
                     DVLDYYETNYDVRKFYEKDHSYDKYAISKSDKKFIHKIVEIFNDRGPVYCRAFIELYK
                     LKDPNGIYEDDFVRNAFIEFINKYTIRIKVKD*"
     gene            212994..214175
                     /locus_tag="js4906-24-4_S19_scaffold_0_prodigal-single_205"
     CDS             212994..214175
                     /product="hypothetical protein"
                     /codon_start=1
                     /transl_table=11
                     /translation="MMLNAKIIGIGAAGNKAAIELMNEIPELQNSIMLVNTTLKDIPM
                     EYREHAVELEGLYKGCAKERSVANNIMMENLKTNKFDYPYDDKDAMTIIVTSAEGGTG
                     SGACIMLAKYISSVYKTHIHFCIFTGFEDDVRGLKNTVDLFKELDPSYTVEAISNKKF
                     LDEAYGNRLKAEELANKKFCENIKILLGGTITESKQNIDESDLLKLVNTPGFMVIESA
                     NLNKIKNVDDYNKRLISATDDSKSLTTEPTCKRFGTILDISDKESYFVDYSNKVLKDR
                     YGVPYESFSHIQNVHEDNTIQFIISGLKMPVEDIEEVYNDFINTRASVDVSKDEFFSK
                     NFSTEANEFDTLTKSEKEKNINSAKEDFFNSLGANPTVVESENGTFKKVKKIVVPSSE
                     F*"
     gene            214187..215011
                     /locus_tag="js4906-24-4_S19_scaffold_0_prodigal-single_206"
     CDS             214187..215011
                     /product="hypothetical protein"
                     /codon_start=1
                     /transl_table=11
                     /translation="MEMNSEESIMSALYAKIATHDDYEMYDYVNTNYKAILYALYSKK
                     SKYHNLITNSYLLSILNQVFNGTISIDPVYKTYLDSILYYIIVNTKTTDYVRKLAFMV
                     GESANKQVVKQLESLEAFDSEMCIFLAITLYSSLNDKDRIRKFNFTIATYTKTVSVEN
                     IIRIYAIFFSKNFSVLFVNSMFDTTIKDAIEKEEKWVTDTLKENDKNMDTALMIILNS
                     LEFASAKSCLQSFYNEYANRSYNSDLIRFGFTNCDAKYQNIHNVLNAFASEGTMIP*"
     gene            215131..216363
                     /locus_tag="js4906-24-4_S19_scaffold_0_prodigal-single_207"
     CDS             215131..216363
                     /product="hypothetical protein"
                     /codon_start=1
                     /transl_table=11
                     /translation="MTLLSDMFRQEVSKSKDMSMSVEATTDVGYPTGFANFDFMNGYI
                     QTVNNEAKNLHEEYYSLGIANGSFVMVIGRSGCGKSTFCEQIAANIIRPFKSSCIFED
                     STESLSATWQRREMLTGYYGDELKQRYIIRDKGITAENFYERIKMIHDMKLANRDDFI
                     YDTGKLDSFGNPIMMFEPTVYILDSVALLMPKNVLEQDELGGTMSTTAGAKVVTQVFR
                     GIIQMLKAANIILIAVNHILDDVSITGRPKKPSLAYLKVGETLPKGKTIIYLANTIIR
                     LDDVTKLKGDEKYKVWGSLVEATLVKSRSARSNQKTTLLFNHDTGFDPILSSLIFMQN
                     TDRIHGAGIGLYLDDHKDMKFSMGNFKEKMQNNEEFFNTFTAAYIEELKKIPEANVNP
                     TTIANNKINEKVMNLLNV*"
     gene            216428..218833
                     /locus_tag="js4906-24-4_S19_scaffold_0_prodigal-single_208"
     CDS             216428..218833
                     /product="DNA-directed RNA polymerase beta subunit
                     ,C-terminus n=1 Tax=Yersinia phage phiR1-37
                     RepID=G4KKJ9_9CAUD"
                     /codon_start=1
                     /transl_table=11
                     /translation="MANNLDLNSTANEIEKNLPSREYTLGKGLLQPFNDTNSGSRKIM
                     QGIQKEQSIQLCKAETPIIMTGYENKFAYLSSNYVKTDAQYKLIDKIYKYANKYYALL
                     YDIEHKMLHCVERVTYEYRTEIYGININNDGLDSFNKGDTIPKGTTLVKSDSFDEEDN
                     KTDGINLTTVYMALGLTTEDPIVISQSAANRFKSPLFNEIEIVINENDIPLNMYGDDT
                     YYKAFPNIGEKIKDSIVCAIRRERKDDEALYSQSKERLKQLMISDTTYISDGEIVDID
                     VYCNNPDKLEDMYYQQLKEYYDKNIEFCIKLYKAVDKFLDSHPGVKMTYDMQSVYRKC
                     RDTANGIPYIKDKVFNNIILRIITRENKVLRKGDKITDRYGGKGVISAILPDDQMPLF
                     YRNGNWYPVDAIYNSSTIINRLNPGQSFETELTWIGSKLLEAIGTYWYPAKHDDLMEG
                     MSYLNRSAVVDVAEQTVLKYLSLINMDYATDFHRIIMSTPIEVRVEDMDYLIESGNIP
                     VVITPMKNEMTLEILKNIYNTFPWIKEEYLYVNQKDSNGNIRKIRTNRPLVVGKKYIY
                     RLKQLAEEKFSAVSLASTNIRGENTKTKANKMHISPIAKTPVRIGGMEASELMQLPEC
                     QFTVEALMMLSTAPTARRMMKQLLIGDPFDRNIVLDENARSRNVEIANAYLKCLGLKL
                     EFKKVPKKLRVPILRRAISRVKPDSYRQVITKLPVKVTGEGYNKARAMLVDMYDNSTD
                     IKVLGNSEVSKEEKINNAINSLLKISNTDEQLIENVKLVKTFEKRRIPILRKVIKSVT
                     EKK*"
                     /db_xref="UniRef100_G4KKJ9"
                     /db_xref="G4KKJ9_9CAUD"
     gene            218834..221218
                     /locus_tag="js4906-24-4_S19_scaffold_0_prodigal-single_209"
     CDS             218834..221218
                     /product="NAD-dependent DNA-ligase n=1 Tax=Yersinia phage
                     phiR1-37 RepID=G4KKK5_9CAUD"
                     /codon_start=1
                     /transl_table=11
                     /translation="MKTINNDLSKRLYLIKDSLIEGSNIINGNDIVDMNNLAIEFINA
                     NEVSDTLKQDIYTTLVISNILYNNTTKEILPLEDGVYDLVVAKYNNLFNGEAPVGAPP
                     TKPITIASGNSFNPVSVTGNNRVVIAKIDKTNKQYISNIMNNNLPFSRMDYYRDTSDT
                     TEVSKITRNIPAKFPELVGTLHKCKFVSLRDAMAVGVQDDDFSVMVFDRDFLAPTFKT
                     AEQCAFNDHIPVEMIAELKYDGMSVEAEIENDTIISANSRGDTANNIATDLTEIFGGK
                     KFYRAKDYKKFFGGRETTRFGMKFEAIITYSDLAILADKYGITYKNPRVAVSGIISSK
                     NAKMFRDFITLVPIKTSGLQFNKVSNEINFMNAYYSSGVTMRYAMLHGDFYQILSQVQ
                     RFTNEAEYARPYMNFAYDGVVISYTHPALKTIFGRKNSIDLWSMAIKFNASSKNAYFL
                     GYTYTVGQDGRITPMAHFTPVEFFGTIHDKTTIHSFKRFNQLDLRKGDIVNITYMNDV
                     ICYLTKPENSYNTIRERTVPSIEFPSYCPYCGSPVVYSNTGDTAWCSNPNCSERVLNK
                     VVNMLKKLNIKDFGESYIRKLGVTNLTELLNLSRKDILDRIGSDVMTDKLLERMNEIK
                     TKNWYDYQIIGAIGFTSISASRWKLILTQIPLKTIVHGTPVGDTDSNLYNMIRCIKGI
                     GNVIARTIVDERKDLLVDLNTIEQMPNIIRSYGVKQDNGIQIRFSGVRDARLEEQLKN
                     AGYDCDSKKGVTNKTNILIVPYLGFTSSKVTKAMQHGIRIVPISDAESMLLNNN*"
                     /db_xref="UniRef100_G4KKK5"
                     /db_xref="G4KKK5_9CAUD"
                     /db_xref="cdg:CDBI1_19018"
     gene            221338..222003
                     /locus_tag="js4906-24-4_S19_scaffold_0_prodigal-single_210"
     CDS             221338..222003
                     /product="hypothetical protein"
                     /codon_start=1
                     /transl_table=11
                     /translation="MFAENSGFETRMVKVMRDMACEWDSFDSIPVTTSLFESITQYLK
                     SLKDGDKENHTLVLRNDFKDKDSAIIFSASLLKSEGKDGNAYALQFSFDPNDIPKDSK
                     ITDIVDEESFEYIDNAMNTNKHHAYNFNVQSGGAYNMFSVIRGMVITLKEFGRDALVS
                     SSDDHDIEFKDYFILTASVSDDGKVTLKFTPSELLKQIIKEDSGIEDKDKKVDEKPVA
                     FVA*"
     gene            222089..222733
                     /locus_tag="js4906-24-4_S19_scaffold_0_prodigal-single_211"
     CDS             222089..222733
                     /product="hypothetical protein"
                     /codon_start=1
                     /transl_table=11
                     /translation="MNLDFKKIVIDGKNMSVVSMDEFNRMYKNKSLDTDIAVEFNNDY
                     VLPYSKHIKATPCAIPGDLFVRGVLPTTEEDKEKYSTKRVVNFSSSSSFKDVLNNVYK
                     IKEEKNAGLTIVNDCLHLDIYEEDTPELRIIKQAINDKHIDPDSYKNKFPSSSDFNND
                     MRALKSSSNHSISFFKAKRILNSFDIDGEFIIRDKKDAVNPIGKEYSIKLTEEE*"
     gene            222735..224525
                     /locus_tag="js4906-24-4_S19_scaffold_0_prodigal-single_212"
     CDS             222735..224525
                     /product="hypothetical protein"
                     /codon_start=1
                     /transl_table=11
                     /translation="MSIKRFIHDYVQNHVDDFNDQLFLRSDEAIIDQLEKIIISIQTH
                     GLFTIRVKGFTVVDNYDDIQIILRKHYERVLKGSKKAADDNRFNYIDLQESKIKLLIV
                     HYETSYKNERENLDVIIEVPRVVNKFYFFLKGNYYSPMYQIVDASTYNNSSSKKNSKK
                     ATITLKTNFQPIRITRFEVPVGDTDGNKYSFTSFSCFAFNKSVPAIVYLFAKYGVVKA
                     LQNLGLSNYLFISPDNQSNEDICSFCSSKNDKIFINVDRYFMNNPIMQHAVVTLLNMI
                     TSSMNFNDLYNTDIWIERLGGGFVTQNKLQKGLTILKSFESTLDINIQEQIYLPWKYK
                     KDMFVLLQWLLCEFNNLKMKDTMNITTKKVRCAEYIAAIYAKKLTTNIHRLSNKGKKI
                     NLKEIERTINIKPDWLIVEITKSQLVGFRNIVNDMDAFLATKFTYKGISGVGDTNGSN
                     GSRSIPNQFRLLDISNMGILDPDASSPSDPGVNGSIIPFLKLNTNGYLSDNKEPITYE
                     QELKELCDEYKKIKGLREVIEFKHNVLDDNNVTTEDVDIANQTELVANHVTEALGGIM
                     ETNDQIIKKHLDSLTGLPIAKGSDILKYDE*"
     gene            224515..224760
                     /locus_tag="js4906-24-4_S19_scaffold_0_prodigal-single_213"
     CDS             224515..224760
                     /product="hypothetical protein"
                     /codon_start=1
                     /transl_table=11
                     /translation="MTNNIYYRVFIFSQTQHDKIIEIEKSRGTVEPRFGTVIVRGSPK
                     VYTAILVSRDNIRYPDSKVLIEGDVRNIKFTKGSLGI*"
     gene            224750..225064
                     /locus_tag="js4906-24-4_S19_scaffold_0_prodigal-single_214"
     CDS             224750..225064
                     /product="hypothetical protein"
                     /codon_start=1
                     /transl_table=11
                     /translation="LVFNMEQKLRKVITRVIQPGICPKCGSTMALLIAQYKACKISPR
                     GWIQAVLDKQSKYTCVCQNCGHTEDMKITVKGLLPIGFDEEEDNRPKLLSDKNNPISD
                     KF*"
     gene            225077..225640
                     /locus_tag="js4906-24-4_S19_scaffold_0_prodigal-single_215"
     CDS             225077..225640
                     /product="Bacterial surface protein 26-residue PARCEL
                     repeat (3 repeats) n=1 Tax=Firmicutes bacterium CAG:884
                     RepID=R5N868_9FIRM"
                     /codon_start=1
                     /transl_table=11
                     /translation="MSNSQIYVAKGKSPWYSSYWDNCHVINIDGHTSGKAIVTCDGNI
                     TSTKLMFAVCRDLTSIDLSSFDTSEVTTMGHMFEECWELTKLDLSNFNTSKVTDMRWM
                     FNNCCNLTTLDLSSFDTSKVKHMCAMFWGCISLTTIKGIIDMKSCEYCDNMFADCRKL
                     RDVKIKNPPSDFEKYSGLSKSQYTVVS*"
                     /db_xref="UniRef100_R5N868"
                     /db_xref="R6HD83_9FIRM"
                     /db_xref="pit:PIN17_A1914"
                     /db_xref="R5N868_9FIRM"
     gene            225669..227201
                     /locus_tag="js4906-24-4_S19_scaffold_0_prodigal-single_216"
     CDS             225669..227201
                     /product="Membrane associated lipoprotein n=1 Tax
                     =Phascolarctobacterium sp. CAG:266 RepID=R6HD83_9FIRM"
                     /codon_start=1
                     /transl_table=11
                     /translation="MYYKRVLMFLATGSAPWYSNIWADKSHVTDIWELKSGQANVTIE
                     DEITNMEHMFYHCSNLTSLDLFSHFNTTKVTNMGGMFNSCSSLTTLDLSAFNTSKVTN
                     MSWMFFNCHGLASLDLSNFDTSNVTSMENMFCDCTSLTTLDISNFDTSNVSDMCEMFK
                     NCYNLTTIKGIIDMKSCKLWYRDMFINCPKLKGVKIKNPPTDFHESWAGLSKSQYTIV
                     DDESDSLKRRNIMFKTTGIEPIDGIDAPINIYKVPGSSSEEVVAINYIPSSMQNDAPK
                     YDKATQEFDGEKDNKETISDFNKAVKELSNKLDEIVGKNTEESSPKEEVSKETKAEDH
                     KHTNEEKVQETINKQRPNSNKYNKMYYILTEFIYERDFIPAFLWFMEHAYNNVLIAHQ
                     HKRRSYKIYKEIVKGGNLIGKCNISESNNEHCYFVLDGSNRSLNDYNYNRQRKAAKLL
                     AKYIIASNTVPYVLNLKYYLENFGDPYSNYVPTGTASVMKRTFTEVYVKTLEKVCFGK
                     DF*"
                     /db_xref="UniRef100_R6HD83"
                     /db_xref="R6HD83_9FIRM"
                     /db_xref="ral:Rumal_3740"
     gene            227318..229576
                     /locus_tag="js4906-24-4_S19_scaffold_0_prodigal-single_217"
     CDS             227318..229576
                     /product="hypothetical protein"
                     /codon_start=1
                     /transl_table=11
                     /translation="MKPYSSQLVESLQNWKELGTDNIGRLSKALELYSNAIPVTESEY
                     LQQPKSLLEQMIVAIIATDNISFDKLKKCIYDNVTDEKAKEDLTKVSHDEIDLNRVRA
                     NHEIINKRFSIKSIFSMNVTNNTDINPIRILIGSEFPQLGMIEICKLLDTYSLSIQDK
                     FALMVEELAYDYNTYTCLEDKELVYIIPTVHSYLFSTYPPSHTTEDIVAKVLDSIAQR
                     VYNSVFIQKLNDIIGNNQISSRIKQSDVFDKIAEFEVSPSNTGDSACINKVVDLFSDI
                     ADSISNLQELSDMTKIVLPLYYQYFAVSNYSNNKDDMIRVLYTYIDTIYKKFADEFHN
                     GYIKKIYDMVDDFLAKASMIPQNSESYQVMIEAIKEIKEMLSKSIEYYDAKKVYNLKG
                     EPYDVNDNPTGIFTDYDNALLDDIEEACSIFQSNVLEESTISAFTDKELLIKADRDLL
                     DYIEESYEKYYPLIDKSKLLLSLNEAVKEIRKDTTTPDNVSKISNLKEIINKVKNYHD
                     ENQDSMKDDDETDERVLSANIIPIKDYNQDKMRTYTIDRIAKYYNEDTILANNIAKEA
                     MHEMKLSSYVTLGLDRLKKTASTLMDAQKTAWNNIDRFADTIEKINTEEDKREARMQV
                     VKNSFLPSMSRCIKSIIIAGGLSVLVHPFVGLLSLVVRFVNSKRAAKEERQAVADELE
                     VELEMIDRRIRDAEDSKDYKKERKLRLLKRKLITYLAKVAVNSKTKWNDEIMFKKDID
                     DAGSELGLRHDD*"
     gene            229569..231098
                     /locus_tag="js4906-24-4_S19_scaffold_0_prodigal-single_218"
     CDS             229569..231098
                     /product="GH20141 n=1 Tax=Drosophila grimshawi RepID
                     =B4J6K1_DROGR"
                     /codon_start=1
                     /transl_table=11
                     /translation="MINIYNEEKLSTKDRKELPASIYGLPSEKKYPLNDANHVRSAMA
                     YFNHCDKDKKKELARNIMKAAKKFNVEVSEDSEVYKTLNESYYGDFTDNMNVILEADK
                     KKDEEPTEVVDTADDNDTDDYTEYEDEPEEDDEVEEVDSDASESDDDTDTEEDYTNDT
                     DDTPTDDEPEETDTEVQDTSSDDNTEDDYTSDTEEPEEVVDTADNDDDSGSEEDYTAD
                     TDNSDVADTSTSDDTEDYTNDTEEPANAVDTSTPDDTGTDYTQDYDDGNGNTAADTNV
                     QDTSSDDDNSADYTDTDNSQDSNIDDNNNTVRSDTPNDDTEQNDAATGNPNQPADTSS
                     SDGDDASEDYTDTDNDAGDGSEDGTDGQDDANSTDDSTMNDGGSGDSQANSEIQGLQQ
                     DVFSNLTQDQLRIKTNNQKQQFIDLFNDITDILERLSVVNKDSNIVDTLNYVNDSLSD
                     LREMIKDSLTDSFNTRSFVENQIILERFITIYTMLIKILEKISNKKQLENNSNNKNKR
                     E*"
                     /db_xref="UniRef100_B4J6K1"
                     /db_xref="B4J6K1_DROGR"
                     /db_xref="lps:LPST_C1056"
     gene            231201..233252
                     /locus_tag="js4906-24-4_S19_scaffold_0_prodigal-single_219"
     CDS             231201..233252
                     /product="hypothetical protein"
                     /codon_start=1
                     /transl_table=11
                     /translation="MAAIKPINEDTKVDLSSYATNEMHSVAQDYVDTINAIKQESQGA
                     YDMVRDPSAVLKDSMYREELKAAFREGSYDASDPQYKNTAVLENHLSNMDAIFDNDTD
                     HIMNESSPLGVYNPVVGMTLPMHKNILMNAVFDQVMPKDVARSPKFTLTMETRTLVDT
                     KGNEYDMFYEQNKIKDAVDESIPTADFVWVDDGTSNYVTTTIGGRGAATGDLIHDAFT
                     EQQVSAMNMPLTALSMKTFVSKILIKGLAVAGSKYIDDVEAAKTDLAGHIKVADKDVK
                     DATLIFDVEGKFTPGYGSNDRIFNRRFMLEVPVERNAVTNKVTKTTVRLNVMGTMEKN
                     KISLRAFKPESFDSTIQPAGGWKAIADGETGSLQGAVIHAVVDVSNAVFPTVKFKWSA
                     NTSFYEIPEAPHLTTEITPEEVKDLQATYDVNQVTKLMSMMRLALLHWKDDSILKDLD
                     DDFLSMPANQKVSGAFDFAPPLNYNNNPVEWRKVMFMDNLDQYVTRMLQVLNDENMTV
                     AVFGRPDIIRRIAPQQYTYQSPSNIGPVELDFKRTVVTSEKRVYNFISSQKMRNSNNL
                     IVLLIPRNSMRITYKVIDYQMYVSNEIRDTAHYQVPAMTCFERWYFLKYQPVQGRIRI
                     LNASGLRENAYMKNEEDYLIKGAMNDDTANTEQYASEVNGVIDPEDGHMKLPPVTTTN
                     P*"
     gene            233339..234493
                     /locus_tag="js4906-24-4_S19_scaffold_0_prodigal-single_220"
     CDS             233339..234493
                     /product="hypothetical protein"
                     /codon_start=1
                     /transl_table=11
                     /translation="LLDTNDILAKIGEINLSVVNLKAKPGDKIELNKIKECLNKIFPD
                     SKCVDVIYTVNTDKMFFGIVTLPILSPNEILNIMTSDEDSKITTYKVELDSKLFSDMI
                     DLSLDEITALIVHEVARLVNDYYPINNARYLIDKTVLDYGITLKMSEYVPYIEIIGYG
                     IKEAARRSVSIFENNYLVPYYLDETYELTDSLRRAITKLENKGNLWDTEIDNKSIIVK
                     WVVRLYTNILKYRIMSLHTLEKGIELTGSVLVVNEMKNIVKKLHRIDDYSLMQEASNI
                     INFFNSTKNATLNALDRFKANGIKNYYDDYYEIQFEYNNMDNDRGTAVTLLHKINSRM
                     SVIDDYISTEKVDPQTKKRLTELYYKYDELRKNIATTKLRPPQTLLIKVD*"
     gene            234507..234902
                     /locus_tag="js4906-24-4_S19_scaffold_0_prodigal-single_221"
     CDS             234507..234902
                     /product="hypothetical protein"
                     /codon_start=1
                     /transl_table=11
                     /translation="METIIKKYLAKLSSYKDSLGSIFVSSSRTIKVVAIVYILLALLP
                     FITAYIFLIFEFFYHDMYDIDRLIKLGSTIISDSATGFVLFILGLVTNGEKMITNKIA
                     GNSSIMNKYLKDNNLQVRPYTEEQNTGKK*"
     gene            235019..235690
                     /locus_tag="js4906-24-4_S19_scaffold_0_prodigal-single_222"
     CDS             235019..235690
                     /product="hypothetical protein"
                     /codon_start=1
                     /transl_table=11
                     /translation="MSLSEVSTNNRNMQFNKNKYTVNVNGIALFNNSDDSYKSGLGFT
                     MWNGLLKIYIIPFNEGEGRFVFNSLGNNACIFLNQTKAFLFSNILKKFKEDREKYNGY
                     GINAGKSIITINNGTTFNKSIDEAAIRIVKFNEETIVDNEGAYQLKTDYYNYINNVVT
                     EKNAINFSKVNSPELKNAELDLIINQLNEFVKATTNAYAFATSQAVEYNFRTVQDNLN
                     ELLSR*"
     gene            235695..236360
                     /locus_tag="js4906-24-4_S19_scaffold_0_prodigal-single_223"
     CDS             235695..236360
                     /product="hypothetical protein"
                     /codon_start=1
                     /transl_table=11
                     /translation="MNTGISSDVQIVYNLFEFETLVDVDLSVVMYIIDNMGNSKYIDT
                     SLLKNTNTINGIENRLLFRENYNPLSIIIKKEYEDSIDDIYNEIMEYHKQEILDKALP
                     TDILSFCNLGSTISGVINNHVNCKDKLEEEYIHSFPGKVITKIDEYDLSSYNTLYAKT
                     VDNLFKYKNLVNKKIFIINARYNMMKDFLIYKPEAMAVSTSNTMCVIDPYKNLTIPSI
                     GGL*"
     gene            236362..238140
                     /locus_tag="js4906-24-4_S19_scaffold_0_prodigal-single_224"
     CDS             236362..238140
                     /product="Chaperonin GroEL n=1 Tax=Yersinia phage phiR1-37
                     RepID=G4KKI1_9CAUD"
                     /codon_start=1
                     /transl_table=11
                     /translation="MVNESWTRAISNIVNKKTLRAIQLETMETIASALANSYGPDGST
                     TQIRTMTTAKDAGTTEYTKDGHKILSNIKFNKPIEYSIVDDLKAITTNTVKTVGDGTT
                     SAVILSYLIFKELKNLADETGKSEKTILNEFNNLVKKITSIIKEDGHKATLDDIYNIA
                     YTSTDGNEEIASDIKKIYKDFGMEVYIDVGVTNNEESMVKSYEGLTFDSGYLNPNLIN
                     DSSNNSCTIRDPKIYIFEDPIDTPEMLKFLSTIVTNNFYSVIKSNKPPVPTAIFTPSI
                     SADAQSEINAVFNTFSQVPPEFKQLLIVNTGLTRLDNLYDLAALSGAKTIKKYIDPEN
                     QKKDIEKGLAPTVDTITNFAGSADLVVADAKTTKIINPKLMYNADGSPTFVMINLLKT
                     LEAELASYKEQNIDVKKIYMLKRRIQSLKANMVDYFIGGISYADRDAKKDLVEDAVLN
                     CRSAATDGVGFGANFEAMKAIHSIIVENYKASFADKDLGDNIDWSAFDENDITVAVAK
                     AYVTLFERIYAENDITKDKKDLIVKDAIINNCPLNIRNNKFDGTVLTSIKADIVILDA
                     ISKIVGLMFATNQYLLPDPSYNTYEM*"
                     /db_xref="UniRef100_G4KKI1"
                     /db_xref="pah:Poras_0070"
                     /db_xref="86642737"
                     /db_xref="G4KKI1_9CAUD"
     gene            238243..239049
                     /locus_tag="js4906-24-4_S19_scaffold_0_prodigal-single_225"
     CDS             238243..239049
                     /product="G244 protein n=1 Tax=Yersinia phage phiR1-37
                     RepID=G4KKI2_9CAUD"
                     /codon_start=1
                     /transl_table=11
                     /translation="MKISFNRYINNPEIVKGTATNSQRKLIRQDYEKRFDAILVREAG
                     TVAYFLFKDTKVENRYYAHLMIPSEKTDKLYYDVVIELTLENPEQLVSDMSNYTTRFY
                     ANDPAFVFTWAYAFNRKDLIIDWLKPKLNKKCLTDKPVIRNPNMQTGYVKSIYFAYYY
                     MKLNRLFNTAKWEKAQPLNKSKFLKSIMNSDDKLIDNQRLRDIQKRLKQQEQEAKLHP
                     PETRDMSRYTSNRMKVAPTAAYAAKASILKPKTVTSKLVRRSKVIKPRKR*"
                     /db_xref="UniRef100_G4KKI2"
                     /db_xref="G4KKI2_9CAUD"
     gene            239129..240718
                     /locus_tag="js4906-24-4_S19_scaffold_0_prodigal-single_226"
     CDS             239129..240718
                     /product="G245 protein n=1 Tax=Yersinia phage phiR1-37
                     RepID=G4KKI3_9CAUD"
                     /codon_start=1
                     /transl_table=11
                     /translation="MSTNSEIGNVKQPFIRVDEWKPAPEDMVFSSAGEVIICNKLISP
                     DMANKQFPFFVMKPKKGYASSTRVKGDTVKLGFKDHCIHYLNYFEKFYDTEQILVGIY
                     SYLKVMIDSDDQYGYTEENFVNDLERYIIRYDNPKEEVFKFRNNIRKMVDDNYYITQT
                     YTNIKNPCLAYTDEHVKVLMEVSIIQLMLIPLISHFYWKRRYPKTVNVNKFFLSIFSR
                     IFNVVNQHYGIDIVSKLYETVLTNVNKNVLSNSKLWEMQNIRSRDNTTQTIQTIENII
                     LQIIPKYTFDKNIINFNYIMIESELDHKVRLIDYGYKLSSISSSDRDEDSNSQADKFE
                     AHMDKIDESLVIQTKVNCEETMNRIRKEFGTPSEAEINYYIWMLQYGGKSIKNSFQFN
                     LVTYPFMKWFKDLQTVKMIGIIDYITLMIACKNCLLSNGQTFLPYIIGGRVDKLVSRK
                     SVNKRLMERIKDSEGYTKVSEKYNNKKLEDVIFKTISQILSSTFINIDYYNKEYNGII
                     INTTVVPERIAEEYFQYILLI*"
                     /db_xref="UniRef100_G4KKI3"
                     /db_xref="G4KKI3_9CAUD"
     gene            240777..241832
                     /locus_tag="js4906-24-4_S19_scaffold_0_prodigal-single_227"
     CDS             240777..241832
                     /product="hypothetical protein"
                     /codon_start=1
                     /transl_table=11
                     /translation="MDNDSMSVLKILKRNFPELKRSGSEYVVRCRFCGDSKNKASAHF
                     YINIGDENTIPLYHCFKCERSGILTPAILRELIGDSNITKEDIIDLTEMSKSISAKVN
                     LSRLRSGYNKLIRNTTWVLPTDNVSFLKEKLDYINSRLGLKLSIQEAQNLKIVFSIKN
                     LLSANNLKSNRSQSITDELDKHFIGFLSIDNGFLTMRNINDTDGFLKDARYINYSIYN
                     EKDNNHLRYYCIPTKIDKLSKDPINIHIAEGCFDILSIYYNLRDKDSYNNIYICSNGK
                     GYYSVLRALIEKFGLYNIIVNVYPDNDVSDNSLHFYLRRLYKLSIPVYFHRNMCNGEK
                     DFGVCKESINEVVYKVR*"
     gene            241839..242087
                     /locus_tag="js4906-24-4_S19_scaffold_0_prodigal-single_228"
     CDS             241839..242087
                     /product="hypothetical protein"
                     /codon_start=1
                     /transl_table=11
                     /translation="MARPFNQFLHAGERYNDKVIVANFGREFDEKEHKHTRHAGYLVV
                     CKCGYGYVARTYGTVKGTITDHKHLCPYCEEKLKKGEC*"
     gene            242090..242308
                     /locus_tag="js4906-24-4_S19_scaffold_0_prodigal-single_229"
     CDS             242090..242308
                     /product="hypothetical protein"
                     /codon_start=1
                     /transl_table=11
                     /translation="MEKEIVGHRYGHLTQITKSFRNSRKDYPKAFFMCDCGNVIAVNK
                     SVVLKHHLFDRCRVCKKEMEEKLNSNKK*"
     gene            242332..245028
                     /locus_tag="js4906-24-4_S19_scaffold_0_prodigal-single_230"
     CDS             242332..245028
                     /product="Putative uncharacterized protein n=1 Tax
                     =Ichthyophthirius multifiliis (strain G5)
                     RepID=G0QZ17_ICHMG"
                     /codon_start=1
                     /transl_table=11
                     /translation="MRLNSVALQNYVGIYNGMHKHTIHIDFTKCRNSITVIKGDNGSG
                     KSSLFKAIHPFSDPSYFLIDGLEAMKDIVYQLDNGETLEVKYIYPVDDRGNRKSTQCY
                     VYVNGNLMNQNHNVTDGRDIICNILDIDITFLPLTQLSSDDRGLADKTPSQRKNFINK
                     KINELNVYNEIYKKLSKKSTQMKSLVNSISLKIKDIGDTKTLSTNIKLWNTQLGDLEV
                     QKIKLTADLSSMQTKMNMLIGEENPEEVYGKATSELTKLYSKLENYKYDKKMVDTIKR
                     EFLKKEVSELETNITALRCNIAGERKSIAKCNSKIDDNTIKLNSYGDINLINQYKERI
                     STYDKRKKALENLCKVKGYSTDYQIYDIDTFINISNQIVQSFDNLKTIYNDSNVIERA
                     MEITKAYYNDIVVESKTTEELDEMKQALNNMKLLLNNQNIYRKQSRGIENIPKDCTHK
                     SDCVFVKAMVEAYNSLLSDEDYDKLVKQIDAMSKDISDYTKELRIDKLGFECADDYIQ
                     AINNIKNYLPILKKFNAILPEEDIDSFIIMVYRNGDILQWMNIDLTVLKEVKNIIIEM
                     NNIDSNLSSLNEKYSSMVTNKDLIEYLSKEIDDLKKEKSEHEDEVFNINIRLDELNKK
                     YTNAKDTLDTINHNIEMKDLYERLIKEEIEPKMKQIKEYDSKYKEFKELAKEFNNEKD
                     VLDDLVSNQIPKLTSVINDANFKIRLYNNYVNEYNQYKDEYEKYETIKYYCSPTTGIQ
                     TVFMGKYMNDIIDISNNLLSKFFGGSFVLQPFVINEKEFKIPVKGDGILNDDISSMST
                     SQICMISMIISFALMSRSSSVYNIIKMDEIDGGLDTNNRLAFFNVLSILMNYLNCSQC
                     IMISHNSELNLANMDIVLLKNSDPNIQLDGNIIYNYEEDMSE*"
                     /db_xref="UniRef100_G0QZ17"
                     /db_xref="G0QZ17_ICHMG"
     gene            245043..245357
                     /locus_tag="js4906-24-4_S19_scaffold_0_prodigal-single_231"
     CDS             245043..245357
                     /product="hypothetical protein"
                     /codon_start=1
                     /transl_table=11
                     /translation="MEQGTINKDITLKYNPDNNNLVVSTSAVTEKQLTDVSNKVDENK
                     SKIITVDDRVTDLCNEVKTNKDNIEALFARIKWVEKVFIISFSLILLNCFYAVFTLMQ
                     KG*"
     gene            245364..245678
                     /locus_tag="js4906-24-4_S19_scaffold_0_prodigal-single_232"
     CDS             245364..245678
                     /product="hypothetical protein"
                     /codon_start=1
                     /transl_table=11
                     /translation="MTNKLKYTCLIGSFVLAVSIIAEYKIFTNSHTETSLLCYKDKNN
                     LDSSINYLFEGKSKRIVCGIIGGNHKDYDNEIKKYCSGYGIKTSFLYGDDGNVIAATL
                     KR*"
     gene            245762..246406
                     /locus_tag="js4906-24-4_S19_scaffold_0_prodigal-single_233"
     CDS             245762..246406
                     /product="Putative uncharacterized protein n=1 Tax
                     =Dialister succinatiphilus YIT 11850 RepID=H1CYV8_9FIRM"
                     /codon_start=1
                     /transl_table=11
                     /translation="MLKYFIFLPLNLICMVICYITNPFVVLFANEVGELPKIFKLWQT
                     WDGSVDDEEYLTEDCPKWCRYDFYKHYKPYRKPVYGNHEKRCVELINPNFTIKERILR
                     YICRVLWLTRNCGYGFAYYLFGININAKDMKKVYGKYQQVKGEHRSLENWVKKDTNVL
                     LAPFKIKNDLVFFNNKLEFNWYMGWKVDLGLYENHRAMIANRISIRKAKFKNIL*"
                     /db_xref="UniRef100_H1CYV8"
                     /db_xref="H1CYV8_9FIRM"
     gene            246476..247324
                     /locus_tag="js4906-24-4_S19_scaffold_0_prodigal-single_234"
     CDS             246476..247324
                     /product="hypothetical protein"
                     /codon_start=1
                     /transl_table=11
                     /translation="MCDTETMKKPIPDVLFYVYFTKKELLNINPCRFTNYEDAYNYAI
                     RYDKSLIYTKIIPYKPTNDTYMHNTILFDKMMRKIFLYNKFYNNKLIHTERYENDKSD
                     EKSTNYYARSTLHTEILLYKNILISINLCVSLHGCDTIPFNNKILIPNQSNVCSYFKQ
                     QHCTENNRYLWYINTHRYWAEVLSNNSKVYLDKSFGKINIAIYKDEYHKDEIVLCTND
                     NYYIYNYYKKLDEMLRHSWEYKVGSDSYLLIRDLLAGKFDAPLYSGRKDNATEFLSDY
                     LSDKNV*"
     gene            247338..247817
                     /locus_tag="js4906-24-4_S19_scaffold_0_prodigal-single_235"
     CDS             247338..247817
                     /product="hypothetical protein"
                     /codon_start=1
                     /transl_table=11
                     /translation="MHDDRSIEEYKKLSQQVKYNGKDNCDIVEDYKKLLQQLKEYKGE
                     NNMYDERTIEVYKKLLNYTASYCEINYKYYSKPDDIDYNIEISYKGNTLISLQHSSTM
                     KRSADDIAGSIAGIISDIFKTVIYHKRYFSEDTNGDYMLSLDDTGGFAVKVTKKKKE*"
     gene            247829..248008
                     /locus_tag="js4906-24-4_S19_scaffold_0_prodigal-single_236"
     CDS             247829..248008
                     /product="hypothetical protein"
                     /codon_start=1
                     /transl_table=11
                     /translation="MILIGIAIAAIFIELILLARTMIVTKIDCSISVILKFLILIPVL
                     ISLMFIELVLYAIGN*"
     gene            248020..248142
                     /locus_tag="js4906-24-4_S19_scaffold_0_prodigal-single_237"
     CDS             248020..248142
                     /product="hypothetical protein"
                     /codon_start=1
                     /transl_table=11
                     /translation="MEDGCLLIFFLLLFFFVVIPNIWTLVGIAALFVLIKILFS*"
     gene            complement(248186..249136)
                     /locus_tag="js4906-24-4_S19_scaffold_0_prodigal-single_238"
     CDS             complement(248186..249136)
                     /product="hypothetical protein"
                     /codon_start=1
                     /transl_table=11
                     /translation="MDNKQFTCDFSKLSSVTIDASTNKVVDDPTSIVNMEDANSKPKR
                     GRPKKEQKESAPSNRRVPTPLNSDMSYIETYSQPIGLLRESIGQLTTMEQRVLEDINT
                     IRASKTLKSKYVYLANLTGAYTGLVSTKISAARELKSIYSDANNFELKKQQQLKIDER
                     DSDDKIISDMYTKMLNTPVGTVSNGAINMSIPSSYINSNIGTPIITAANGQNYADNSS
                     EDTGFKNYMNNLTPEQNSMMQESNPYIETVLVYNQSDQNKWFEVIDTRTGQPVPNMPI
                     PNDFVKDGCNVDIRHGIARNASLNQTYKLKLVGVRGDDEF*"
     gene            249239..251236
                     /locus_tag="js4906-24-4_S19_scaffold_0_prodigal-single_239"
     CDS             249239..251236
                     /product="B-family DNA-polymerase n=1 Tax=Yersinia phage
                     phiR1-37 RepID=G4KKA9_9CAUD"
                     /codon_start=1
                     /transl_table=11
                     /translation="MNFDQLIPSYPLGSDLVILDATYHFPNKQQVESYNGVKTVYTPD
                     TMTIVYKDNTTGKKGIEVIEKPNYVFYMLKNNIPTPNYDMFFTDMKNLDEIKCKYRDV
                     NKAIAEKLDQYEGTTKYTDLFKKNIRDGNYRANMEFQKSRRVFGSDIPINDFYRMRFA
                     EQYKNTETPVSRAYLDIEVDVKLSPTDFPTNGNCPINAISYFEHDTKRLFTFLLNQKD
                     VNPKSNEFCTTVDNHAFNEEFKDFLNETLGSEKVKDFKLENIQTKVLVYNDELTLLKD
                     LFGYINYTKPDFLMVWNMSFDIPFIINRIIALGGNPKEIMCIHDINPLYENCSYIVDS
                     DHEDFATKGDYADITSYTVYLDQLIQFASRRRGGAQYRSYSLDYIGNEMAGVQKLHYE
                     NIAANVMDLPYNDYRTFVKYNMMDVLVQYCIEFKADDILYVFDKALLNCTEYKKVHRQ
                     TIYLSNRATIMFKNFGDYVLGNNLNKFKPKPTVKYEGAYVADPCKFGDKYKDKVNGIP
                     IMRASNAIDFDFTRLYPSITQEYNMAPNTEIGYIKIPDKIYEAENATHNEKYTRSGQF
                     VEDMTSECDIEFAHRWFNLASFKEAYADIIEYFNTEESPFYRLVNDDLIPKQVYNKHP
                     SRRKVIASCKDYDEKLFSRRDIKYSIPESNRVEINNHFNRG*"
                     /db_xref="UniRef100_G4KKA9"
                     /db_xref="G4KKA9_9CAUD"
     gene            251239..251946
                     /locus_tag="js4906-24-4_S19_scaffold_0_prodigal-single_240"
     CDS             251239..251946
                     /product="hypothetical protein"
                     /codon_start=1
                     /transl_table=11
                     /translation="MLIEQPSVINRIANRSDLEILLDRAKLLKSNIIVHSKAKSVFFG
                     LSQEYQDANVLKVLIPDSKYEVKHLSLAFPNIACYAKDLNAILNANESSKHNIIVETT
                     NFMGKNDIALTMKCDKELKLCFDYFKYEKRYEKIINKEIPNSQLLYHYEDIKNTIEEF
                     NRALSAKADDGIKKFGYNGFIYFIPPTFIKSVKSDIIDLNVYKLFSGTNDTALLEFTI
                     KRKKIGEIKVIYRTHIL*"
     gene            252014..254386
                     /locus_tag="js4906-24-4_S19_scaffold_0_prodigal-single_241"
     CDS             252014..254386
                     /product="hypothetical protein"
                     /codon_start=1
                     /transl_table=11
                     /translation="MPNNSDFSKLKDKINELIDTQYADIYLNPRDTNHILKQNRDNIQ
                     DIIQKISNNNMTNTGNSNMSMLYQKTIINNNKPGKTSDLVSKLNDTLSDRNTMNNIIS
                     IYTQNTLVRDIDREIDMVCKYMPKLDDALDTRREHVLSADHFTKDSIVIKAAKEFNKE
                     TDAHIATNINTLKEKYNIDDFLENKVYRPTDKYGEAFIYIVPYRKAIEQLLKTRGNTA
                     ISNMDNIPQMTSEAVDSFIESTVHDVIQANTEEIDNLNSIIQESVSEYSKDKDYSTDE
                     MKSINNMVSDSCDGLRIEINKSRIIESALRDRFNVYKAYRENGSLFFNEKTDTGISNS
                     MSSSANTFANSAKDANSMAANGVTLVNDLNQMNGTDNVTGKLKIPGCVVKALDHEMVK
                     PLYIDDICLGYFYIECDKKMTFEKNTFSSTTGGIRPGGVFRSTFDYYSNASNEFGAIK
                     SIARNISMQIDAKFVNANQDLTKEIYSILKYNSTVDASGKISKITVTFIPPEDIVHSY
                     FDLDPVTKRGVSGLMRSLFPAKLFSALYISNVIQFLTRGFDKRVYYVRQTVDTNISGV
                     LMNVINQIQKSNYGLRQIESMSNVLNMLGRFNDLVIPRSASGDSPIDFEVIPGQQVEI
                     KNDLMNMLEEMAVNATDVPFEVIQSRQQVDYATHLTMTNTKFLQKIYNRQGKTQKIFS
                     KILTKIYNYEYNMDNNRSDEIVVVLPPPIYLNATNTAQILSSVTDLSQGIAASVVNEN
                     NDADLMNEFARQVRLKMVESLFPEGFIDKCLDDAKLALTQSASANDNQEM*"
     gene            254745..255272
                     /locus_tag="js4906-24-4_S19_scaffold_0_prodigal-single_242"
     CDS             254745..255272
                     /product="Bacterial surface protein 26-residue PARCEL
                     repeat-containing domain protein n=1 Tax=Clostridium sp.
                     CAG:302 RepID=R6LVR7_9CLOT"
                     /codon_start=1
                     /transl_table=11
                     /translation="MSKKQVFVVKGSTPYYGMWDDLDKIISVDKSEEPRQVTFTCKDV
                     TTMCSMFEDCSNLILLDLSNFDTSNVTHMHDTFSSCSSLTTLDLSNFDTSNVTDMVGM
                     FSGCSNIASLDLSNFDTSNVEHMGGMFYNCHHLVLLNVSNFDTSNVDGMNDMFENCFS
                     LAKLDLSSFDTSKVL*"
                     /db_xref="UniRef100_R6LVR7"
                     /db_xref="ral:Rumal_0150"
                     /db_xref="R6LVR7_9CLOT"
     gene            255292..255483
                     /locus_tag="js4906-24-4_S19_scaffold_0_prodigal-single_243"
     CDS             255292..255483
                     /product="hypothetical protein"
                     /codon_start=1
                     /transl_table=11
                     /translation="MFYDCPKLTTIKGVIDMKSCTDDNYEGMFENCHKLAGVKIKNPP
                     ADFESKTGLSSSQYIVVNE*"
     gene            complement(255545..256396)
                     /locus_tag="js4906-24-4_S19_scaffold_0_prodigal-single_244"
     CDS             complement(255545..256396)
                     /product="hypothetical protein"
                     /codon_start=1
                     /transl_table=11
                     /translation="MAVHNIYEGMKAPKDITRYMLSRGVVDYSDLYQFDNYETGYSFL
                     IVLKIPEFLSKLKDSNDTYKTLINDYTHILEYDFKGLDGLDDLTIDTNSLSDGINEIN
                     IITKTNEQSAGSFTMRFYERSGSIITKVNELFIRGIKDPRTQVKRYNGLIDPINKSTS
                     VIQAGYENETFEFLYGVCDNTMSNIEKAYLLVACQPTSAEMSMYNSQKGEIQWRELNY
                     AFNGYPITGSAVTKRAQEFLDWINSRTVFEESRFGYKSLNNIQSPSEKSTNQPTSALA
                     DGYSTFY*"
     gene            complement(256419..258590)
                     /locus_tag="js4906-24-4_S19_scaffold_0_prodigal-single_245"
     CDS             complement(256419..258590)
                     /product="hypothetical protein"
                     /codon_start=1
                     /transl_table=11
                     /translation="MAAPDTKFIFDDQTDINPNIGFDSDNTNRATFMTVFSSDKGPET
                     LQKNLSGNEFFALYGDNPNFFKHGQPLLQAAKIANAGGLQYCKRVVAKDSKLANLGLF
                     AVVSEDTVQKTDSKGRPLYYTTKEVEGYWKKVTTSSDVNYTQGNKYSKGSIVKYNSQY
                     YQALVDVDTSKEEQRIGATYKDVTTIKPSTGSDLNDYPTVKAAKIKYKLAPLTDSLQT
                     NNTSDINSIITKVENFMYLNKDSIVPVSRGETSYLLLTFTDTGRGVSTKKLRFTADTT
                     TRRPVSYVKYKVEVMENNSTIETHYATFNPYIVESSDGTIGNAKNKSFDQVINGNSSY
                     IRCKFYESEYNAFVDKVSSISSISKDEISHCDILFSYDRFGKPINTIEIAKESDSLDA
                     INGNILQNGSNGSFGEYPITLQPRVDDDGATTGLSLYYEEVLEVFNGTYSDDIYDLDN
                     TRIDVIFDANYPKEIKDAIANLVNFREDCFYFRDLGLNLNSIQEIELAAEQYSDHKSK
                     FIADYANSFYVEEPYYRKQVQVTVPYLLVDKFAKHYINGVSRPFCGQRFGITFANEII
                     DGTINFAPKRTPKTDSNILTYDQKQWFDDNRINYIAYYDGIPTMDIEYTSQERYTQLS
                     WLHNVLLIQAMMHDIRRQCPKSRYAFIYDQDYESYKADIEKVINNYNGYFKSISIEYV
                     KDDQYELNKIFYAVIKVSFKDFIQSEIFKLTMINSTSNVSK*"
     gene            complement(258683..259423)
                     /locus_tag="js4906-24-4_S19_scaffold_0_prodigal-single_246"
     CDS             complement(258683..259423)
                     /product="hypothetical protein"
                     /codon_start=1
                     /transl_table=11
                     /translation="MDNNTMPPFLKRKGDAILYNGEGEFIFYIPEIFFDQQIAYFEGE
                     YISTLGIMDYTTKINNKLSGLHTFNYPTRFSTKPYKVEKITDVKLIKESEPDDYRVLY
                     YKKDDPIIVDIKVPQDIDNSEALIKLFIKNGHIPNTIPYDKIQEYFVSNYLYNGNKYS
                     FSLQLFGIIISELCRSKKDIKVPFRLSKDNDMKNYKPISVKYIPKLISAYTSLTSENI
                     DESIVFASLNNNKVQIPLERVLTGENIV*"
     gene            259548..260018
                     /locus_tag="js4906-24-4_S19_scaffold_0_prodigal-single_247"
     CDS             259548..260018
                     /product="hypothetical protein"
                     /codon_start=1
                     /transl_table=11
                     /translation="MSNCNKKIVTDVLELYRLCNINVLYHKESINAFNTNIDFAIELG
                     KLNKFLINTKLTRMSLTKRISYRAFVYTKMNALYSSAYKKLIMDKDVYEKIASYTQCL
                     YEKSIDSELNLHYANTNWKFVPPCIYRMYLKYILRYVIAKVSKKQALEFEEAMG*"
     gene            260079..260621
                     /locus_tag="js4906-24-4_S19_scaffold_0_prodigal-single_248"
     CDS             260079..260621
                     /product="hypothetical protein"
                     /codon_start=1
                     /transl_table=11
                     /translation="MTTIEEVRNFITGFKLDPNEVFHYLNKDLDHIAYVSFKAKQFAT
                     AMEVYKYMVVNKVDRIEEPYYINHMIDKEFIMTDYADTIEGKPYLYQHNYYPFIVLDK
                     RSPLYMTKVNIDIHLALHSTDSVEVIFSNMDNMGLPFFFSLYADKDKEGKLGSYDTAI
                     RRFIEDTIKDTEGVLNRPSF*"
     gene            260723..261094
                     /locus_tag="js4906-24-4_S19_scaffold_0_prodigal-single_249"
     CDS             260723..261094
                     /product="hypothetical protein"
                     /codon_start=1
                     /transl_table=11
                     /translation="MNNRWRGKKKLNKYVFSRKQIWGAYKTMAEFNLALLKEYRKTQG
                     ISYPIGINSPEEWIKLIDRFIWVFDQIVRNYPDSPHQVFNTCHIDHNEYKKEFMTIED
                     YNKYILESLHLFAEYFQGIWD*"
     gene            261112..261663
                     /locus_tag="js4906-24-4_S19_scaffold_0_prodigal-single_250"
     CDS             261112..261663
                     /product="hypothetical protein"
                     /codon_start=1
                     /transl_table=11
                     /translation="MIITRKEFENAAIELLKDIYTYDPFSVTNVALDKAIIEHHDVVI
                     SDSMDNICGLDIEDKLNKDSVKLSNAYWLMRYIDNYGDKSKFDTKDDLTVCTDHNSSF
                     YITTLYCHSAICIDRNSPLYLDSLSAIILKDKPDHYEWVIIRNGTKHCAGDERIETLE
                     DEPSPTKLLNTFIKEESEFQKKE*"
     gene            261665..262162
                     /locus_tag="js4906-24-4_S19_scaffold_0_prodigal-single_251"
     CDS             261665..262162
                     /product="hypothetical protein"
                     /codon_start=1
                     /transl_table=11
                     /translation="MTMISKDDIKTDIERLIAKLKSSTTYTVEDAEKLKNALIVRDYL
                     DKKEIDSNFIIVGNEKAILSSMAIDYRDNSLHNIANRLCSNPFNVIFLTNNKLYLANY
                     LVYTIPWYESKGGKTLQTGVQLLFSNSINPSVCFSKVLYYLDLVEYSSIIDALDECIQ
                     RIKFD*"
     gene            complement(262250..262645)
                     /locus_tag="js4906-24-4_S19_scaffold_0_prodigal-single_252"
     CDS             complement(262250..262645)
                     /product="hypothetical protein"
                     /codon_start=1
                     /transl_table=11
                     /translation="MFYTEEDLKQAYVMGYNEAVDDVNTYIESCDEEYDNDEDYSAVE
                     AAIMNETKSVNKDKHADAMNREITKYAKRDGGPGDYSAALKYTDNDSDQDRIHKQAIN
                     NAIRHYKTHDIRNVFNGHYDRKVNRRIRV*"
     gene            complement(262707..263483)
                     /locus_tag="js4906-24-4_S19_scaffold_0_prodigal-single_253"
     CDS             complement(262707..263483)
                     /product="hypothetical protein"
                     /codon_start=1
                     /transl_table=11
                     /translation="MALINDYIVESTYEVYTEAEDNKEDKQGFFSKVKNKIHTYFVLF
                     VNLVRKAIEKVKGFFMAIKRKLTMAIAKALRAISLKAYAPSKNITPDENIPGYKKVLA
                     NVYVWDEQKVSKLSKIINAINGNFSTNSDTFDPEAQKKSFIDKWKLEGVLKEMGLSIN
                     TAQEFYKNLEKNITSTIDDFFNTTMKSFSDTLKILKTKEEEAKKNYSNDPHELSTKLK
                     DISKKVHVFNVIRYKGAQIIASAALKIYKRSLSVLSKVVK*"
     gene            263647..263823
                     /locus_tag="js4906-24-4_S19_scaffold_0_prodigal-single_254"
     CDS             263647..263823
                     /product="hypothetical protein"
                     /codon_start=1
                     /transl_table=11
                     /translation="MIKDLFVLFRELLSNPSSKLTFEDFYNKALEKGLSKDEALKVAK
                     RLNDFYSRFIKSNI*"
     gene            263859..264569
                     /locus_tag="js4906-24-4_S19_scaffold_0_prodigal-single_255"
     CDS             263859..264569
                     /product="hypothetical protein"
                     /codon_start=1
                     /transl_table=11
                     /translation="MKLFKENASIDNENNYLNKIKKLTANGNFDNYFNSKDVSNYLTR
                     AFVFGNDKVYDLLSLIKNNSLLSNHIKDVSVNDIIEDNDSNSISFKTKEGIIKIDFNK
                     KSIVVKNVKQYSFSDSFVVNNKAGANNNKKKEEKVDPSNAKVDNSYLDMNDKRTKTII
                     DSWSNEDRNTFNNKLKEIMSKLPKGYNRKDFTNMVFYISDKEKTPTCKEFTLINKKGN
                     KLHCALNAKTTKYDCVID*"
     gene            complement(264631..265539)
                     /locus_tag="js4906-24-4_S19_scaffold_0_prodigal-single_256"
     CDS             complement(264631..265539)
                     /product="hypothetical protein"
                     /codon_start=1
                     /transl_table=11
                     /translation="MTRAMVESAENMALINDYIVESTYEVYTEAEDKQGFFAKVKNKV
                     SVYFTLLINLIKKFIAKIKGFFVMVRRKLTAAMAKAVKSVASFLNNRINNHKQKFSGK
                     ENIEVYEWNDSTLTGLHKIIEDKQIDTNKAYTVEEAKKIVEEMKGLIKTNIQDDKPQN
                     GLLKTTTVSFDPATADKFMESYFKQKISEPINTTYNVLMKSASEKIKALRDVEKKVVA
                     DMKSSSGDDFKTNKDKYKGLNILINGLNSVAYKSAQAVASAVFKFYRKVFSAVKKVLV
                     GFKFSNGKDEKKETKQESYNILDQIQ*"
     gene            complement(265532..266455)
                     /locus_tag="js4906-24-4_S19_scaffold_0_prodigal-single_257"
     CDS             complement(265532..266455)
                     /product="hypothetical protein"
                     /codon_start=1
                     /transl_table=11
                     /translation="MAKALKILGKKIIVRKDKHAQDTRKDVSKNYFNNKKVYGGDTNI
                     KELNTYAFDTKKYNELCDFIDSSMGVLSDIKSSLNNGHTKIKEDFNKFIDEKNDTGSV
                     LLTKTVYKIRLGVSDNKYLEKKIKEIFKDVDTIMNEFYNRIMKSFDNSILELKKAEKE
                     TEDMVLPIVVKTRYKAISSAIHIANYIKYKSSQLVASACLKMYKKSFSEAMKMDNKTE
                     FYTLTDKDGNPDPDKEKERLQKYKEKSRIEDERHELEMIEKRKAIKDKLKKSSSKLVN
                     KLIDYDNSDGSHNPDPDVQFERFKNKIKDYD*"
     gene            complement(266458..>266685)
                     /locus_tag="js4906-24-4_S19_scaffold_0_prodigal-single_258"
     CDS             complement(266458..>266685)
                     /product="hypothetical protein"
                     /codon_start=3
                     /transl_table=11
                     /translation="GSSDGMTRAMVESAENMALINDYIVESTYEVYNESIISQNTKDR
                     FTKFYAAFIYTIKKAIEKVKGFFLSIKRNLL*"
ORIGIN      
        1 ATAGCTCTAG TCATACCATC ACTAGAACCA TAAGACATAT CTGGTTCTAC ATTATTGATA
       61 AAATCAATAA TCATTTTATC ATCCATTATC TATTCCTCCT CTGTATATTA TCATCGTTAA
      121 GTTTAAATTG ATCAGAGCTA GGATCCTCTT CAATGATAAT ATAAGCTATT TCTCCACCAT
      181 CTTGATTATA TGTAATAATT TTATTGTATA CTTCTGCGTA CTTTTTTTGT GTTAAAACAA
      241 ACATTCGATT ACAATCATTT ATTTTTTTAA ATACATTTTT AAGTATTTTA TTAAAACATT
      301 TTTCTATTGT TAATAGTAAA TAATTTTTTT CGGTATAATC ATAGTCATTA TAATCATTAC
      361 TATTAAATAT TTTATTTTTT TGCGTATCAA CGGCATCGGT TAATTTATCT AATGATGAAA
      421 AAATATTATC ATAAAAGAGA TTAAATGATT TTATATTCTC ATTACTTATA TCAGTAAATA
      481 TTTTACGTAT AGTATCTATA TTATTCACTC TTGAATGTTT TTCTGTAATG CCCATTACTG
      541 GGTCAACTGA TACGCCTAAA TTATTCCCTA TATTAAGTTT ATCAAAATCT GATTCTTTAT
      601 TTAAAAAACT AATGTTATTT ATTGCATTTA TAATTTTATC AATATCATAA ACATTATCAT
      661 CTTTATAATA CTTCAAATAA TTAATATCCA TAATAACACC GTACTTACAG ATTTTTTTAT
      721 TTATTTTATC TTTTAATTCT TGGGATGGCT CTGAAAAGTC AATGAGCTTT ATTTTCGCAT
      781 TCAACGTTTT TTTCTTTATC ATAGTTTTAA TTTTAAAAAA TAAAATTTTT ATTCTATTTT
      841 TTATTTTTTT TAATAAAAGC TAAAAACTTT AAAAACCAAC CTTGTATTTT TGCTTTTATA
      901 TTTTGCAGAA AATTTTCATT ATAAATTTCC AATTCTCTAT TTAAATCAAA ATAGTATACT
      961 GGTTTTATAT TATTCATGCA ATAGTACACC TTCTTTCATC ATAAATTAGT ACTATCTCAT
     1021 ACTATTATTT TTAATTTTAT TAAATGTATC ATTGATTCTA TCATTAGATT TAAAGATATA
     1081 TTTATCTATT ACATTTCTAA AATCCCCATC TGGGAATATT CTCATTAATA ACTGATTATA
     1141 CATCCTTACA ATTCCTATTC CTACAGAATC GGTATCTTTA CGTTCAGACT TTTCTTTAAT
     1201 AACTTTATTA ATTTTTTCTA AATCTTTACG AATTTGTTTT TTTAAACTAT CAGGAATTGA
     1261 TGGATCATTT AAATCATGCT CAAGCATTTT AGACATGGAT AATGCTCTAG CTACATATTG
     1321 CGGGTGTGGA TCTATAAATG GGAATATTGC AAAATGCAGC ATTATAATAG TCAAAGTATA
     1381 CAAATGACCA ATAATTGGAA GATTACTGAT ATAATAAGTA CTTCCATCCT TTCTACTAAC
     1441 ACCGTTTTCC TGTAATTTGA ATAAACCGCT AGCTAATTCT TCACCATAAC CATACATAGC
     1501 AACAAATCTA TCTGCAAATT TTTCATCATT ATATAAGATA GTAGTTGAAA CACCGAAGTC
     1561 TATAGGATTA AATTTGCGTA TATTATCAGG AATAGACATA AGCATTAATG CTGGTTCCGC
     1621 TATATTTAAA ATGGAGTTGA GTATTGGACG AGTTAATTTT GAGATAGTAT CAACTAAATT
     1681 TAAAAATAAA TCTACAACTA CATTTTTTTT ATATTTAGAC AAATAATGAA CAAGCTTCAG
     1741 TCCAGGTGTA GTAGTAAACA GTAATAATTG AAGAAATTCA TTTCCACCAC TTTTAGGAAG
     1801 CTTGTTTACT ACTTGATACC AGCTAACGCA TAACGCTAAA GCCATAAATG GAACTAATTG
     1861 CCCATTAGCA ACATACGTAA AATTATGACC TACTTCATGT AATAATATAG CAAGGCATTC
     1921 TGCCGATGTT AAAAAATTAG AATTAAAAAA GAAACAAGAA GATGTAAGTA TCATTATAGA
     1981 ATAATTCATT TCTTTTTTAT ATTTTATTCC ATAATTATTT ACAATAGCAT CTTCTACTGG
     2041 ATGCAGCGTT CCAAATCTAC CGTTGAGTGG TATTGTAAAG GCATTTGCTA ATAAATCAGG
     2101 AGAAGAATTA TCTATAACAA ATGTTACGCT TGTAAATCCA AATTCATCTT CAATTAATTT
     2161 TATAAATTTT TTAAATATAG GGTCGTTGTA AACATCTGTC ATTTTTCGTT TATAAAAATC
     2221 GACATATTTA ATTCTTAATT TTTCAATGCA CATTTGCATT TCTAATAAAT TCTTATTTTT
     2281 TCCAAAGTAT GCTTCATCAT AGGTTTGCAT CTCTTTGTCT AAATTAAATA TATATTCTTC
     2341 GTTCATTTTT TATTTCCTCA TTCTAAATTC TAATAATTAC TATAGCCAAT TATTTTGGCT
     2401 ATAGTAATTA AACTATGAAA CTATTTTATC ATATCAGCAA TGGAAGGATC TTCAGCCTTA
     2461 CCAAAGGGTT TAGTATCTAC TTGAGAGAAT TTAAGAGAAT CCTGAGAAGT AAAAGAACCA
     2521 GATGGTTCAT CTAAATTCTT GCTAGTCCCA GTAAGAAAAT CTGATTCACC ATATTGTTTG
     2581 GTGTTAATAT CAGAACCTTC AAATGAGTTA AACATATCTA CATCTTCTAA CCCATCCATT
     2641 TCCCCAGTAA TATCTTCTGC TTTATCATCA GAAGCATTTT CTAAAGCAAA CTGTGTATCA
     2701 TCGCCATCAT GATCTTCAGC TTGTTCATCT AAAGAGAAAG TATATTCTTC TTCGTGTTCT
     2761 TGCTCTTCAG ATGATTCATC AGCGATATCC TCAATTTCTA ATAAATCTTC TTCAAAAGAT
     2821 TCATCAAGTA ATTCTTCATC TTCAAACATA TGTAAGTCTC CTTCTTCATT GTTATTTTCA
     2881 AATCTAAATC CATATTGATT TTGTTCTTTG CAATCAGTTA ATGGCTGAAC TGGGCCTGCT
     2941 GGTTCATTAT CATCTTCTGG ATTATATTTA GGAGTAACTG GAATTGTAGG AATTTCATCG
     3001 TCATCATCTA AATCCATATC ATCATCGTCA GAGAATAATT CATGAGAATC ATTACCATGA
     3061 ATTTTATCAT CAGATTCAAC CCCAGTTAAA TCCTGATTGG TATTATCGAA TAAATCATCT
     3121 TCCTCAACTG TATGAGGCTG ATTCATAGAA AACGTTGGTT TTTCTCCAGT ATGGTCATCA
     3181 TATTCATGAT CGTCACTAAA AATAACTCCA TCTGTAGGAA CTTTATTAGA AATCAATCTT
     3241 GGTTTCTGGT TTTCTTCAGA TGGATGAGTA ATCATATCTA CTCGTTCTTT GCAGATACAC
     3301 GGAGTACAAT GGCATACACC ACATTCATGT TCACCAATAC TCTCTTCTCC AGTAGATGGT
     3361 AACTCAAAAT CTTCAGATAC AACACTTCCT ACAAAGTCTA ATAATTCTTG ACCTTCTTTA
     3421 AGTTCTTTTA TTTCATTCTT AGTGATAATA GATCCATCTT CAATGTCTTT TTCTAAATCA
     3481 TTGATTTCTT TATCTTTAGC ACCTTTAGCA GCATCTGCAT CTACAGTATC AAAGTCTGGG
     3541 TCTTTACCAG AATCTATTTT TTCAATATCA TCGTCTGAAA TTAAAGCAGA AGAACCTTTA
     3601 CCATCATCTC CGATAATAGA ATCAATTTCT ACATCATCTA CATCAGTGGA TATAGTCTCT
     3661 TCTATTTCAG TATCTTGTTC TTGAACAGTA TCTAAGGTCA TATCAATAGC TTCTTCCGCA
     3721 CCTTCTAATA CTGAATCAAG GAAAGAATTA TCAAAATCCA TAATTTCCTC CTTTAGTTAG
     3781 TTTCATAAAT TTTGAGAACT TCAGCACTCA TAGTATCATC TGGAAATAGA TTATGAATTT
     3841 CCTCTTCTAA ATATGAGCCT GAATAGAAAT TATCTGGAAT AGATAGATCT TCATCTAAAG
     3901 AAATTATTTC TTCTAAATTA TCTTCACTAT CCATAGATTC TTTTATAAGA GAGACAAAAT
     3961 CATCAGTAAG TGTCATTCTT TAATCCCCTT TCTTATAAAA ATTTCTTTAC ATATATGTTT
     4021 ATTTTTATTA GATTTAACGG TTATTCGTAC ATTCTAAGCA TCCTTTAGGA CAGTTAGTCC
     4081 TAGTATTACT AGCATCCTTA TAATTAGTAT TTTCATCTAA ACTATTAGTA CCATCATTAG
     4141 ATGCATTGCT TAAATCAGAT ACAGTTTTTT GAATAATATA TATAAGCAAA GGTATAGTAT
     4201 AGTATAACTC TTTGCATGGT ACAAACTTAA TATCATTAAT AGTTTCAATT AAATTATATG
     4261 ATATCGGTAT ACCGTTAAAA TAATCATAAA GTATTTCATA ATACTTTTTA TAATTCGGAA
     4321 GGTCTTTTAA TACAGAATTA CAGTCACAAC CGCATTTGCA TATTTTATTC TTATCTTTAT
     4381 CTAAACCATA TCCTAATAGT TTTACTAAAT CAGTATCAAA TAATGGTATT CTTTCTAATA
     4441 ATGGACATCC TACTAGATTA GTACCATCAT CATCTCTAAC AGTAATCATA TAATATGGTT
     4501 CTAGTCTATG GGTTAATAAT GACATTGGAT CTTGCACTAA TAATCCGTAT CCATAGAAAT
     4561 AGCATATAGT AGACTTTAAA TCTTCTACAT ATTTAAATAT AGTATGATTG TAATCTATAT
     4621 TAAAATACTT AGGAGGCCAT GCAGGTTGAG ATAAATAGAT ATATTTATCA TCAGAAGCAG
     4681 AGTATATTTT ATTTCTAATC ATAAATTCTA CCAAGTATGG ATCATAGAAA AAGTAATCAT
     4741 AGAATCCATA TTTAAATACA AATGCTTGAG TAGATTCTTG AAAGAATAAT TCAAAATATG
     4801 CTTGTTTAAG ATTCTCTATA ATACTAGAAT AAGAATTCAT CATATTATAA GTCTCTGAAT
     4861 CTACTAATAC ATTTCCTCTA CCTACATTAG ATGATAAATA TTGGTATTCT TTTACAACTT
     4921 GTGGGGATAT ATCTTCTCCT ATAGATTCCA ATTTATAATT CATCTTATAA AAGTTAGAAC
     4981 CATTAGGGAA TGTATCTATA TTGACACTAG TTACTCTAAA TAGTACTTCT TTACCTGGTT
     5041 GATTAATATA GTCTATAGAA AAGTATGAAT TTACATATGG TACAAATGTA TTAGGAGGAA
     5101 GTACAGCATC CCCTTCTATA GGATCTGCTT CAGTACCCCA TTCTCCCATA TCTATGTTTA
     5161 ATTCCATACG TTGAATACCG TATAAGATAA CTCCATTTAT TTTATCAAAT CTTAAGCCAG
     5221 ATGCTGGCCC TATAAAATTA TATGTATTGT CTATAACTTC ATCTAAAGTA GTTTCATTCT
     5281 TATCGATATT ATAGAATGTA ACTTTGGTCA TAGGCATATT AGTAAAGAAA TAAAATGGAT
     5341 TGTCTGTGAT ACGTTTTATC TTAGAATTAG TAATATTTTC AATAATATTA GTTCTACTAT
     5401 TACCATTAGG ATCACTAATA GCAGTAGCAG CTATAGTAGA TCTATTAGTA ATAGAACTGG
     5461 TAGATAAATC TTGATTAATC ATCTTGCCAT TAGCAAAAGT ACCCATTTTA AATATCACCT
     5521 CTCTTTTATA CTAGAGTATT ATAACAATGT TTTAGGAAAA TAATATGCTC TAGTCCATAT
     5581 GGACTAGAGC TATAGCTTCA ATCATCATCT ATCATATCAT TCAGCTTTTC AAGTAATTTT
     5641 GTATGGCAGT CTTTAAAGAA ACACCTTCCC ATATTACGTA TTTCTTCTAA AGCCACATAC
     5701 ATATAGTATT TCTCGTATAT AGAAGCAAGA GTACGTATAT TTTTACTATA CTTAGATTCT
     5761 AAATTACGAA TATAATAGAA GTCTATATCA GATACTTTAT TTTTCTTTCT TCTTTCTATT
     5821 AAATCATATG CTTGCTTTAC ATCTTCTAAT TCTTCACTTA TAAAGCATAA TTGTTTTATA
     5881 GTAATATTTG TAATGGTTCT TATGACTAAT TCATCATATG GTACATTATT AGGTACATAT
     5941 ATCTCTATCA TAATATCAAC ACCTCTAAAG AGTATATGTA TCTATAGACT GATAGCAGTC
     6001 TATAGATACA TAATTAAAAG GAGAAAATAA TGAAGTGATT AATTGGTGGC CGATCTGGGA
     6061 CTCGAACCCA GAAGGTATAA CACCGAGGGT TTTTCCTACC ACTATAGTTT TCACTACCTA
     6121 TATAAATATA GTTTGTGGTC TGGACTGTGT CTTCATCCTT CTATAAATAG TTAGGACAGC
     6181 GAGTGTACAG TCTCTACGCA CTCAATAACT TTTCTATTAT TGATTGGCAC GGCGTTACCA
     6241 TTAGGAAAGG ATTCACCGTT TAGCTCGCAT TCAGCAATAG AATCTCTTCT ATTCTGCTCA
     6301 TGTTACCTGA TAATGATACT TATAATGAGC ATCTTCATCA GGCTTTAATG GATAACCTAA
     6361 ATTTTCTTCC ATTAAAATTC TTGGAAATAA TCTTACGATA TACCCCAATA TAATTTTTTT
     6421 GTTTTTGAAA CCAAGACCCT TGCGTTTTCC ATTTCGCCAA TCGGCCATGA GATATAAAAT
     6481 ACATAAGTCT GTAACTATCT AGTTTTGATT TGCTAGATTC TAAAAGATAG TCCTTGGACT
     6541 TATGTATCGA ACTTAGCTCC CGTAGAAGAC ATAAGTTCTT CCCCTTTGGA ACAAATCTAT
     6601 GTGTGTTAGT TGTTGCTGTA TGAATCTAAA ATCATTACCG GTGAGCCTTA TCTAGAAAGA
     6661 CTCTATAATG ACCAAATCTG TATATATAAA CCCTTATAGA AACCAGAAAA ACAAGAAAAT
     6721 AAAACTATAA GGGAGTATAT AAAATTGGCA AGGGTAGATG GAGTCGAACC ATCGAATAGT
     6781 TGAGTCAAAG TCAACTGCCT TAGCCACTTG GCTATACCCT CACTGGCTCC TGGAACAGGA
     6841 CTCGAACCTG TGACATTTGC TTTAACAGAG CAACGTTCCA CCATCTGAAC TATCCAGGAA
     6901 TAACTGGCGG ATGCATAGGG ATTTGAACCC CAGATAGATC TCTCTATGCC AGTTTTCAAG
     6961 ACTGGTGCCT TAAACCACTC GGCCATACAT CCGTTGTAAG TATATAATAA AATGGTGGTC
     7021 CTAGAAGTAG TCGAAACTTC ATGACACGCT TATAAGGCAT GCGTTCTAAC CGTTGAACTA
     7081 TAGGACCAAA TCTAGACTGT TTATACGAAG TTTCCTATTC ATATTTATAA AGAGTTGCTG
     7141 TTACAGTCTA ACATTTTTAC TAGGCTCGTT TAGATAGAAT TACCAATTCT TCTTATAGTG
     7201 GTTACAATAA TATTGCTGTA TGAGCCTAAA CATATATACT TACTAAATAG TACATACTAT
     7261 TTTAAAAAAT AATATTTTTA TTCATACTAT GTAGTTACTT GTGTAATTAT TTTTAATTTA
     7321 ATATTTCTTT AAGTTTCTTA TTCTCTTCTA CAAAATCTTT ATATGAATCG TATAGTTTCA
     7381 TTTCTTTTAT AGAACTATAG AATCTTTGTA ACGGTAAATC ATCAATATCA TTAGCATATT
     7441 TACAATATAA ATGATAAACT ATAGCAAGAT AATAATACAT ATAAACACGA ACTGAAAAGT
     7501 GCGAGTATTT ATCTTCTATA ATTCTTTCTT CATAAACTCT GCCATTTGGA AGAGTCCCAA
     7561 AAAAGAGATA TGGCATTCCA TACTGTTTTT TACTATACAA AATATGATCT CTAAGAAGAG
     7621 TATAAATGTA TTGGATAAAA GCCGGATAAT ACTGATATGA ATCTTTTTCT GATAAATATC
     7681 TAGCATACTC TGAAGTGATT ATATACACAG TTTTATCTTT AACATTACTT TTACCTGTAT
     7741 TTTTATCAAT TATTTTTACA GGACAATCAT TACTTATTAA AGTACTAAGT ACTATATCTG
     7801 AATCAGATGT ATTATCAAAA ATTGTATCAG AAGGTGAATA AGTCTTATCT TTATAATACA
     7861 AAACATATAC AAGCTTTTTT TTGGTAGAGA AAGCTATAGC TGGTACAAAG TCTCCTTTAA
     7921 ACAAGCCATA ATGTACTTTT ATCATCCGAC TTGGTTTATT ATAAATAGCC TGTGTAATAC
     7981 TAGTATTAAT TCTCTTTACT AAACTATCAG TGCCAATAGA TGAAATTAAT AAATCCTGTT
     8041 TTCTTGGAAT AGAATCTAAT TTATATATTA GATCTCTTAC TTCATTAGAA AATGCTGATA
     8101 TCATAATTAC TCCTCCTTTA TAATAAAATA TAATTGGTAA TAGGCATATG CCTATTACCA
     8161 ATTTGTATAT ACTTATATAC TAATTAAAAT ATTGGGTCTG TATATATTCC TTCTTTTTCA
     8221 GAAGTAGGAT TCATAGTAAG TGCATATAAT GCAGCTACAC CTTCATTAGT AGTTTCCATT
     8281 ATATTATTAC CACCTAAAGC TATAAAATGT CTCTTAGAAT TTAATTGATT TCTAAGTTCA
     8341 TTATTAGCTT CTATAGAATA TACAGATTTA ACTGTTACCT GGTCTCCATC ATAATCTCCA
     8401 CCTATCGAAC CTAAATAAAC ATTACTAATG TTTAAAGTAT CTATAAATTT ATTAGTAGTA
     8461 TTCTTACCAA TATCTTCAGT TCTAATATAT GGATAATGCT TATACAGCTT ATGGTTAATT
     8521 ACCATAGGTT CAGTCTTAAT TGTAGAAGAT ACATTAATAC CACATGGGAA TTGGTTATAG
     8581 CAGCTATCAA TAGGGTATCT TGTTATCAAT ACCATTTTAT CGGCTGTTAC TTCTATAGCT
     8641 GCCATGTATA ATAAATCGCA CCATGTCATT ACTCTTTCAG TAATAGGTAC TCTATTATCA
     8701 TCTTCTTTTT CTAAATCGTT AGTAACTTCT TCTTCTGTAG CGTGTCTACC TTTAAAGTTA
     8761 ATATATACCA CAGGATATTT TGGATCTTCT GTAGGTAATT CTATAGGCCT AAATCTATTT
     8821 GCAATACCAT GAATAAATCT ATCTATTTCT TCTTTCAATA CATCATCAGA GAAACTGATT
     8881 CTATAATCTT TGAGTTTTAC TTTTTTAAAT TCTTTAGTAT TAGTAGATGA AGAGTATACA
     8941 TTTCTTATAG GGTTATTATT ATACTCATTC ATAAAGAACT GTCTTACATA TGCTAATACA
     9001 AAAGGATAGA AATTGGTAAT AGCAGATGCT AATGGTAAAG CTACATGGTC TACATCAGTA
     9061 AGTAAGTCAT CCATACTTTC TACTTTTAAA TTAGGAGCAG AGATGACTAA TCTAGATGAA
     9121 TAGTCTGTTG TCTTGGATTG TACACCATGC TGTAATATAC CAAATTTACC TGCTATACCA
     9181 GCACCTGTGG TTTTACCTTG TACTTCGCCT TTAGTAAAAT AACTATATAT CTCTAATAAT
     9241 AAATCTTGTA TTCTTCCTAC CGTAGCATCA TAAGTAGTAA TGCCTAATTG ATCCATTTCT
     9301 TTTAAAGAAT TACAAGCCAT AAGTAAGTAT TGATATAATT TGTTTATATC ACCTACACCT
     9361 ACTTTGCCTC CATCCGTAGA TACGTCTCTA TAGTAAGCTG GAATAACTAT ATAGTTCTTT
     9421 ATAAACATAA TATTTTTAAA TTTCTCTAAG AAAGCTATAT TAGCTTTTCT TACAAAAGAA
     9481 TCTGATTGTT TAAAATGGAT TTTAGATATA TTCTTTCTTA AGAAATCTAT ACCTGTTTCT
     9541 CCGTCTTCAT TTTCTTCCAA ATAGCCTTCA TTAGATAATC TAAAATTAGA AACAGAGTGA
     9601 ACGCACTTCA CTATATTACG GTCTACTTTC TTCCATATTG CATATATCAT AGGGTGTATA
     9661 AAGTATTTAC CCCCTAGATT AATATATGCA AATACATTAG AACGTGAATT CATTGTAATA
     9721 CCAAATATTT CATTGGATAA TAACCCATCT GATGTAGGTA CATTATTAGC AGAAAAGAAT
     9781 ATAGGATTTG TAACTTCTTT AAGCTCATTA ACCTTAATAA ACTTTTCTAT ATCTAAAGGA
     9841 TTAATAGATA AGAAGTCTTT TTGTTCAGCC AACTTTAATT ACCTCCTTTT CTTATAAATT
     9901 ATAATAATGT CATAGTTATC CCTAAATAAC TAAAATAGAG ATAGAGCCTA TATAGACTCT
     9961 ATCTTTTAGT AATAATGATA TTTATAGTAT TATTCTTTAA TAAGTTTACC TTACATTTAA
    10021 GATTTCTTTC AAATATAATA AAAGAACTAT TATTGAATCT TTCTATTAAT TCTTTCAATA
    10081 CTTCTATATT AGTACAAGAA ATATTAGCTT TAAGATTAAC TGTATTATTG GATAATTGTT
    10141 TGGTGCTTAT AACCACTGAG AGATTATAGA TATCTATATA GTATGATAAT ACTTTATATA
    10201 GAACTATAAT CTCTTCAAAG TGATTACAAA ATATACTCAT ATTACTCCTA ACATTTATTT
    10261 TCTCAGCAAA TTGAATTAAA GTCAATTTCA ATTCCTCCAA AAATTTATAT TAGGATTATG
    10321 TACCGAAAGC ATCTTCTAAG TCTTCAGCGT CGATATTTGC AGAATCACTA TAAGAATCAT
    10381 TAACAGCAGG AGAATTATTA ACAGGTCTTC GACCCATTAA TTGCTGCCTT CTATTCAATC
    10441 TGGCATTTAC AGCTTGCTGT TGTTTTTCTT TAGCAATTCG CATTTCCTCT TTTTTAGCAT
    10501 CTTCTATGGA TTTTTCTACT TGATAATAGT ATAAAGTATG AATAAATCCC ATTGGTTGGT
    10561 CTTTAGCGGC GATTAAATCA AACCCTCTTC TAAAGGCATT CTGCAAAGCA ATTAATCGAC
    10621 GTGTAAGGTG CTCTGCATTA CCAACTGATG CCGTGTAAAA AGCATATTAT AAGGGCTAAT
    10681 TTCTAATTCT TTGATATGCT CATTGCACAG CATACCTTTA TTAGCACCTT CTTTAATTTT
    10741 TTCATTGCAA TCTGTAGCTG GGATATGATA ATTAATTAAT GATAAGCATT TAGCTTCTTC
    10801 GATATAATAA TTATAAATCA TACCACTATA CAAAGAGTAA TTATCTGGTG TAATGGAAGA
    10861 TAATACTTTA TAAAGGACAA TGCATTTATT CTTAATAGTT TTAACAATAG AATCTCTATC
    10921 TACTTTAAAA TCTACTGGTG TAAGCTGATG GTGCAAATAA TCTACAAAGA ATACTTTATC
    10981 AATATATCCT ATAGCTTGTA CAATAGAACT ATATTTACGC TTAAAATCAT TATCGAGATA
    11041 ATCTAATTCA AGCAAATTAT AAATTGATCT TGGTTTAAGC TGAATTATAT AATCTTTGGA
    11101 GAGATTGTAT CTTTTGATTT TAGATTTAAA GTTCTCTTCT GATTCACCAT GTTCTTTAAT
    11161 AAAATTATAT CTTTCTTTCT GTTCTTTTAT AGCATCCTTA GCAAATTCCC ACATCTTATC
    11221 GATTGAGTAT TTTTTCATAA AGAATGCATT ACATTTTGGG CATTGATAAC CGATATAGTT
    11281 AGAATCACCA AATGTAGCAT TATATAAACC AAAGAATAAC TGATTTAAAT CACCAGCATC
    11341 AATACTTTTA GCCCATGCAA TAAAGCTCTT TGGCTTATCT GGAGATACAT CATGAGTATA
    11401 CATAGTATAG AATGATTTCT TATACAGTTC TAATTCAGAG CTAAAGTTAT CAGAAGAAAG
    11461 AGCTACAATT TCAGAACCAG TAAGAGGAGT AAATGAAATA GTCTTGCCAG TGTTATATAA
    11521 TACTACTGAT TTAGATTCAG TAAACTTAGG ATCTACTTCA CTAATATGAT TAATAGCAGT
    11581 ATTAATATTA ATAGTTTTGC TAGATTCTGT AAATCCAGAC AAATCTATAG ATTCTGGTGT
    11641 AATAAACTGT TTAACAATTT CACTTTTCTG TCTAAGTTCT TCTTTTTCTT TTTCTCTCTG
    11701 TTCAACTTCT TTAGCTTCAG TATCTTCTTC ATCTTCTAAC TTTTCATCAT TAGCGTCTTC
    11761 ATCTAATTCT TCATCGGATG TATCTTCTTC ATCAGAAATA AGATCATAGT TGAAATCATT
    11821 TTCATCAAAA TCGATTTCAC TAATTGGTTT ATCTAAGAAA TCTGGGGTAG AAGATTTGGG
    11881 TTCTTCTTTT ACTTCACTAG TAATAGGAAG TGCTTCTTCT TTTGGTGAAT TCTCTATCGA
    11941 AACTTTTTGT TGTTTATTAG CTTCTTTATG CTGAGCTTTA TATGCAGCAA TATCTGCTAA
    12001 ACTAGCAACA TCAATTTCTC CATCAAATTC TTTTTCTTCA GCTATTTGCT TCTGTTCATC
    12061 AATATACGGT TTAATACGCT CTTCATATAT TGACTTCTTT ACTCTATCAA ACCCATCATC
    12121 AATCTTTTTG AGATATTCAT CTCTAGTTTT CATAGCTGGG TCTTCTACTT GTTTAACCTT
    12181 AACATCACTT CTAGTTACGT TATCAAGGTT TTGTTCACTA AGAGGTTTTA CTACACCCTT
    12241 AGCTCTAACA ATATCTGATA AAGATATTTT TTCTTTTTTA GTAGAAGTAT TTGGTGCAAT
    12301 ATTTCTATCT TCCATGTTTA TCCTCCTTAA ATATTATAAA TTGTATCTCC CATTGTTTAA
    12361 CCAACTTAAA GTTTTCTTAC TAGTATCTAA TACTAAAGAA TACGTCATAT AATCCACTGT
    12421 AATAAAAATA ACTAACTGAT TAACTTTTTC ATTCATATTA CTAAACTCTA CATTTACTGT
    12481 TTGAAACTCA GGTAAATATG TCCTTATTTG TTCTTTAACT TCTTCATTCA GCTCATCAAT
    12541 ATTATCCATA AATGAGTATC TATATTTTTT TATAAACCCT ATTCCCATAT AAGGTTTAGT
    12601 AGGATACGTA CCAGGATTCA TAAAGATAAG TTGAATGATT TTCTGTATAA TGGCTTTAGC
    12661 ACCGGTAGCT ATTTCCGGTC GATTAAATTC AGTTATAGAT AAAGAGTATT CAGCATATTT
    12721 ATCACTAATA GTTTCTTTAT TAGCAGCACG TTGTATATCC ATACATTCAC CACCTTACAT
    12781 GAGTTTACTA TAAAGTTACT CTTTGTAATA TTGAAGAATC TTGCTTATAT ATTATAGAAG
    12841 TGAATAGTAA TATAAGTATT TCATTTCATT CTATAAGGAG GACGATTATT ATGATTCTGT
    12901 ATTTATTATT AACTATTTAC GAAGTTATTA GCGATATTGC TATCGCTAAA ACCACAAACG
    12961 ATTACCATAC AGGTACTCGT TTAAGCAACG ATAGAGTTGC TTTAGCGTTT TTCATTGTGG
    13021 CTGAAATCAT ACTAGCATTC TGGTATGCAG CCACTTTCAT TTATGGTTCT TATACTATTT
    13081 TCACAGCTTT ATTAGCTACA GAAGTAGTGT ATATGATTTA TGTATTCAAG CATTAAGGAG
    13141 GAATCGAATC ATGATTTTAC TTTCTTTATT TGTAATTGTA GCCTCACTAT TCAACAAAGA
    13201 CATGAAGGGT CTTATTAGTT CTTTGGCTGT ATTAATAGCT GCAATAGCTA TTTATAGTTT
    13261 CATGTATTAT AAAGCTATCA CATTCGTTTA TGATGGCTCT TATTATTGCG TAAACAGTTG
    13321 GAAGGATTTT TTATTACTCC TGTCTATGTC AGAGTTATTG GGTATTGGAG CATGGTGTAA
    13381 AACTTTATAC AATACCTTTA AAAAATAGCA AGATATTATC CCAGCCTAAT ATTAGGCTGG
    13441 GATAATAATT ATTTTCTTTT TCGATTATAT ATCATATTTA TGATAAGTGG TATTTAACTC
    13501 TATCCAATAT TGGATAGAGT TAAAATAAAT TTCATTTTGC TTATAGTTAA TATACTAGGA
    13561 ATATATTAAC TATAAGCCGT TGTATAACCT AGGAGGTGAT TAATATGGTT ATCAATGAAA
    13621 GCAAAAAAGA GTTTACTCTT AAACTCGTCG ATTATTATAA TTCATTAATA ATGAGTTATA
    13681 GAGATTCCTC AGATAAAGAA TCTAGAGATT ATGTCTTTAG AACTTTATTA AGGAAGAATA
    13741 AAGAAATCAT TAGTGATCTT CTTTCAACAA CAACTTAGAT TTAATTATTC GTTCTTTGAT
    13801 TATTAATGAA GCAAAAAAGA GTTTGGAATC AAATTGCTTG ATTACTATAA TTCTATTATG
    13861 ATAGGGTTAA AAGATTCAAG TGATAGAGAA TCTAAACAAT GGGTAATTGA TCAGATAATA
    13921 CCCAGATATA AAGGAATTAT AGAGGATATA GTATTAAATC AACCCTAGGT TTATTTAATA
    13981 GTTATTCCTA TAATTATTCT TAATTACCAC ATTGATTTTA ACCATACCCA ATATTGGGTA
    14041 TGGTTAAAAT ATATTATGCT TTTGCTTATA TATGCTATAC CCCAAATATA GCATATATAA
    14101 GCCGTTATAA CCTAGGAGGT GATTAGTATG GTTATCAATG AAACTAAAGA GGAGTTTGGT
    14161 TTGAAACTTC TTAATCATTA TACAAAGTTA ATGACCGAAT ATAATGATTC TAAGGATGAA
    14221 AAAACTAAAC ACTATGCTTT TAGCATATTA CTTAAACAGA GTAAAAACAT ACTTGATGAT
    14281 ATATGTTGTT CTGCTAAGTA ATCCTAGATT TACTTACTAG TTCTTTTAGT TATTAATTTC
    14341 TATACCAGAT ATCTGGTATA GAAATTAGTA TAATAGTTTT AGGTATGTAG CTAATATACC
    14401 TAAAATATTA GCTACATACC CTGTTATAAC CTAGGAGGTG ATTAATATGG TTATCAATGA
    14461 AAGCAAAAAA GAGTTTGGAT TTAAACTCTT AGACTACTAT AGCAAACTTA TGAAAGACTA
    14521 TAGTACGTCT AATGACGAAG AGTCCAAGCT GTACACATTC AGTCTTCTGC TTAAGCAAAG
    14581 TGGAAAGACA CTGAATGAAC TTCGGAACGA AGTATAAACT CCTAGGTTTA TTTTATAGTT
    14641 ACTAAAGTAA TTATATTTAA TAAACCTAAA ACTGGGTAAG AGCATTACGC TCTTACCCAA
    14701 ATTCTATCTT TTTTATTTTT TGACATACAA GTAATTTATT TCATATATAA AAGGAGGAAA
    14761 CCAAAATGCC TTCTAATGCT AGAAAGGTTA AATGCCCATA TTGTAATTTT AAAAATACAA
    14821 AAGAAAAAGT AATATCCCAT ATAGATAAAA AACATGAAGA TTTAATCCCT GAAGGATACA
    14881 CTGCTGCTAG AGTATTATTC AATTCTATCC ATCATATAGA CCATGGTACG TGTGTAGTAT
    14941 GCAAGCAACC TACTGAATGG AATGAGAATA CTAATAAATA TAAAAGATTA TGTAATAACC
    15001 CTAAGTGTAG AGAAAAGCTT AGAGAAATGT ATAAGAAAAA TATGATGAAA GTATATGGTA
    15061 AAACTACACT TCTTAATGAC GCTAATCAGC AAAAGAAGAT GTTAGCTAAT AGAGGAATCT
    15121 CTGGTGTTTA TACTTTCCAG AATGGTAAGC TAAAAGAATA TACTGGTTCA TATGAAAAGA
    15181 AAATGCTAGA GTTCTTGGAT AAGATTATGG GGTTTGATCC AGATGATATT ATAATGCCTG
    15241 GGCCTACTAT AGATTACGTA TATAAAGGAG AGCATCATAA ATGGATTACT GATGCTTTAA
    15301 TAGTACCATA TAATCTGGTA ATAGAAGTAA AAGATGGCGG AGATAATCCT AATAAGAGAG
    15361 TTATGACTAC CTATAGAGAA AAGCAAATAG CTAAAGAAGA AATGATTACT AATATGGGTA
    15421 CTTATAACTA TATCCGTTTA ACTAATAATC AGTTTGAACA GCTAATAGAA ATTTTATATG
    15481 AACTTAAAAT GCAAATGCTA AACGATAATG AAGAAACTAG AAAAGCTATA ATTAGAGTTA
    15541 ATGAAGATAC TGATCTAGTG CATGAAGCTG TATTAGATGG TATTCATTTA TCTCCATTAA
    15601 ATAACTATGA AGACCCATTT GAAAGGGAGT TAAAAGAAAG TATGAAATCT TCTAATAATT
    15661 CATCAACAAT AAAAAGTTTT TTAGAATTTA ATCTTTTTTC ATTATATAAA AAAAAAGAAA
    15721 AAACTGAATT TGATAAGATG TGTGAGCATA CTGATGATAC ATTAAGAATG TTTAATTTTT
    15781 TCAAATCATG CAAAGTATAT TACCCAGATG AAATTTCTAA TAAATGGCAT GGCCATTATG
    15841 ATAAATGGGG GATTATTTGG CCAGATAAAC TTATCGATGA ACATATTGGG GATAGTTGGG
    15901 ATTTGTCTTT AATGTATAAA TATTTTTCAG AAAGTCATAA TAATGATTGT GGTATTGGAT
    15961 TTATTATGTA TTTATTTAAA AAAAATGGAA TGCTGGGTTT TGGTGGTCAT GCATTTGCTT
    16021 GTTTTAACTA TAATGGAAAA TGGTATATTC CAGATAGCTA TAAAATTTAT AAGTTTAATT
    16081 CAGAAATTCA AGCAGCAAAA TGGTATCATA ATAAGTTTAA AGAAGCAATA AAAAAGAATA
    16141 CCGATAATCG TTGTGAAGTA ATATGTGATT ATTATCCATC GGATAGTAAC ATATGGACGT
    16201 ATTATGGTAA ATGGAAATAT TGGAATGAGT ATTATGGTAA AAATATTAGC CAATACGACT
    16261 TTTTCAATAG ATATCATAAA GATGCTATAG GAAAACAGTT ATCTATTGAT ACTTCATTAT
    16321 ATGAAAGACT TTTAGAAGAA CGCATAAAAC GTTCTACGTT ATTTTTACAA ATTGATACTG
    16381 ATTTAGATTG TTTTATGAAC TGCTCTTCTA CTGAAATAAA TAATATTCTA AAATCATTGT
    16441 GTTTATTTAA ATTAAAATAG ATAGAAAAGA GATGATATAA TAATGATAGA ACAAGATAAG
    16501 AGAATAACTG ATCCTACTAA AGTAAAGAAT AAACCTATTA GAAGATCATT ACCTAAATTA
    16561 AAGAAACTTT CTTCTAAACC TAAAATATTT AGAAAGAATT CTCAAAATAA TAAATTTTTA
    16621 AGATTAACTA AATCTTCTTT AACCACAGAT AAATCAGCAT TCTCTTCTAA ATTAGAAATG
    16681 ATGGGGTTAG CTGGTATAAA CCCTCCTGTA GGAATTAATG GTAATGTATT TGTATCTAAA
    16741 GTACAAGACC CTACTTTCAT TAAGCCTAGA TATGGGGTAC AGAATGATAT TATAACTGAT
    16801 AATATACTTA TGCCTAATCC GCATAAAGTA TTAAAAAAAT ATCCATCTTC TTATTTAAAG
    16861 AATAAGAAGA TTAAAATGTA TAAATATGTA GGTGAAGACC CTAATAAGAA ACTTATGACT
    16921 ATTCTTAACT CTGTAGATAA AAAAGTTGAC AGTTTAGAAT ATATATATGA AGCATTAACT
    16981 GGTAGAGAAT TATTAGACGA AGACCAGATA GATTACGATG AAGATTTTAA ACTTATAGAT
    17041 TTTGATGAAA TCAAAAGAAC TATAGAGAAT GATGCTTATA GTATTTTAAA TGAAGCTATC
    17101 TTTATGTCTA TACCAAATAT AACTAATAAT TATAAAATAG TTTCTAACGA TGAATCCTAT
    17161 AAAGCATTAC TAAACCAATC TAAAGATATT GTCATTTTGG AAGATAGTAA ATTAGGATAT
    17221 TTTGCTACTA ATAGAAAGAC TTTAAGAAGA ACCAAGTACT ATAGTGAAAT TTCTGATATA
    17281 GTGATTGGAG ATGATTTAAA ATATGAATAT TGATATATTA GCTAAGCAAG TAAAAGACTG
    17341 GAGATTAGAT AGCAATATAG TTTTGCTGTA TCCAAAGTAT GAAAATATTT CAGACTTAGA
    17401 AATGGATTGG GATAATTTCA TAGCAATGAA TAAAGATTTG CAAAATGATT CTGATGAAAA
    17461 GAGTATAGAA TTATTTGGTA ATACTAACCA AGATAGATAT GAAATAATGC TTCATAAATT
    17521 TTATGATGAA GATAGTATTA ATAATAGTGA ATTTCAGTTT AATAAAGATA AGCATGATGT
    17581 CGATCAAGAA GTTGATGATT TGTATTTTAC TATAAACTTT GATAAAGATA GATACTTCTA
    17641 TAGAAAGTAT ATGTCTGCTT CTATTCAAGA ATCTATAAAT GAATTTGCCC CATCTGAAGA
    17701 TTATATCTCA AATATAGAAA GTAAGATATT AAATAATAAT CCAGACATTA TAGATGAATC
    17761 AGTCATTTAT CCATACTATA CTCCTAAAGA AATAGAGTAC TATGATAAAA AATATTTTAA
    17821 AGATGTAAAA CTTCCTTTAA AAGAATCACT ATTTGTATCT AAATGGAAAA AAGCTTATAA
    17881 TGAGGGATTT GAAACTGGTG ATTTTAATAA ATTTAAAGCA TTGAGTAATC AATGGAAAGA
    17941 TAAAGTAGAG GAAATTAATG GTTCTATATT AAATAAAGAT ATTAAAAATA AAGCTTTATT
    18001 AAATTTAGGC TGTAATTATT CTCTGCCTAT ATCTAACTAT AGTTTAGTTA AACAAAGCGA
    18061 GAGAGTTAAG AATGCTATAT CTAGCATGTA TACTAATATA CGAATATATA CAGTAAATGA
    18121 TACAGAAGAA TCAATAGAAG ATAACCGTCA CTATGAAGAT GAACGTTTTA ATGATTTCGT
    18181 ATCAAGCATG GGGTTATGGA TAGTCGATAA TAGATCTTTT AGTACAATAA CTGTATCTTT
    18241 CTCTCGCATT ATACCATATA ATGATGTAAC TAGTAGAGAT GATACCGTGG ATATATATTG
    18301 TGCAAGATTA CCAGAATGGT ATGAATTAGT TAAAAATCAT GATGGAAATA GATATCCATC
    18361 TACAGTAACA CTCAAATATT TATTAGCATC ATTAGTAAAT AATTTCAATG AACCAATTTC
    18421 TATATTCAAA GTTTTTTCTG GAGAATATAG AAAATTTAAT AAGGATTGCC TTGGGCTGCA
    18481 TATTCTTTAT CATCTTTATA ATGATAAAAA TAATATATCA TCATTAGAAT CCGCTAATAT
    18541 ATTTTCAGAA GCTAATACTA CCAATGAATT TCCCGTAGAA TTCAATAAAG ATGGAGATCT
    18601 ATTAATTAGT AAAGGAAGAA AAATAGATTT TGAAGGTGAA TACTCTAGAA CTCATTTAGC
    18661 TTTAAAGATA TATGAAAAGA ATAATAACAT AGTAGGAATG AAGTATTGTA TTTGTAAGCT
    18721 ATGGTATTTA AATACTAAAC TGGAAGAAAA GATACATGAT AAAAAAACTA CTATAGAAGA
    18781 AAAAAGAAAA GCTGAAAAAG CTAGATCTAA AATAGTTAAT GACATAACTA AATATAGTCA
    18841 AATTGTATTA AAAAAAGACC CTAACTTTGA TATTATTAAA TCATATCAAA ATTCTCCATT
    18901 TAATGATGAC AAAATTAGAA TACCAACTTC TACATTAGAC CATACATTAG AATGGATTAA
    18961 AAGAATACTT AATTTCAAAA AAGGTTTTTA ACTATATATT ATATTTATGA CAGTATCATT
    19021 GTACCAAGGT TTTACAACCT TGGTACAAAT TAATTATAAT ATAGGAGATT AAAAATGATT
    19081 TTAGGAGAGA AATGGTTTAA TAATGAAGAG GTCATTAGAA TAATGACTGA TGTAAAAAAT
    19141 AGTATATATA AAAAGAAAGT TAAAGTTTAT TCTGAGACTT TTAATAAATA TAAATGGATG
    19201 GAAGTAAACG ATATTGAATA TTGTTATAGA AAACTTATTC CAGCAGCTTT TATGTATTTT
    19261 ACTGTAGTTA AAGCTAATAG TGCTTCTAGA AATATGGATG ATTTGGTTAT AGAACTTTAT
    19321 TTAAATAAGA ATTCTGTATA TACTGATGAA GCTCAAATAG CAGAAGAGTA TGAATATGGC
    19381 TATAGTATGT ATAGTACTAT ATTCACTAGA TTGAATTTAT TGATAGATTC TACAGAATCA
    19441 TTAATAAAAG AAAATTATCA TATATTAGAT GATCCTAACA AACCAATCCT AAATAAACTC
    19501 AATGAAATAA TGGATAGATT TGTAGATGAA GATGAAAACT ATGATGCATA TGAAAGTAAA
    19561 TTATGGGAAG AAGACGAAAA AATAGAGATT AAGGATAGTA TTAAACTGGC AATCTATATA
    19621 GACGATTATT ATGATAGTAT AATAAACTTG CTAAAGCCTA AACTACAAAT GTACAATAAT
    19681 TTAATTACTT CTGCTTTTAA AGAAATTTAT AAAATATCAA AGATAGATTT TAAGCTTACT
    19741 AATCTTAAAC AACTTTTAGA ACTTTATTGT TTTATTCCAA GTATGGATGT ACGATTAAAT
    19801 ATAGACGAGT ATCCAATCAA AGAAGCTAAA CCTGTTATTA AAGAGAATGA TCTTAATACA
    19861 TTATATACGT TCGATCATGA AACTATGATG AGTATTGTTA AAGGTACTTT CGTTAGAACT
    19921 ATTTATGATT ACATGATAAT TAAGTATTGG TACGATATAG ATATTACAGC GTTTACATAT
    19981 AAATACCATT TAATACGTAA TAGTAATAAT GGGGATTTAT TCATCATACT TTGTAAGACT
    20041 GGTAGAGTAG TATACAGAAC GTGATGTGTA AATAATAAAA TAAATACATA CTATATTTAT
    20101 GACATTATAA AATGTCATAT TTAATTTCAG ATTAAACAAT ATTGTAAATT AAACGATTGT
    20161 TTAATCACAC CATGTAATTA TTTTAAAGGA GGAAATAACA TGGCTACTAT TAATGAAACA
    20221 AAAAACACCG AAGCTCTCAA TGTGACTTTT GAAAAGAGCG AATTTAATGG AGAACTTGAA
    20281 TACAAGCTCA TCAGCACCAA TAAGCTTGTA AAACAGATTT GCAAAACCTT CGCAGCAATG
    20341 ACTGATGATT TTGTTGGTGC AAGATTTGTC CGTGTTGATA GAGTTCCACA GATTGCATCT
    20401 GAGTTCCTCA ATGCAAGACT GAATGATATT GATCATTTCA TTGATGCTAA AGCTTCTAAT
    20461 GAAGAAAAAG CATCTCTGTT CCAGGTATCT AATATCATTA GAAATTATGT CAATGCAGAA
    20521 GAGAATAATA AGCTTAAACC GAATGGTGCT TTGTCCTATG TATGCCTTTA TTTTGAAGAC
    20581 AGAAGAGAAG GAGAAGGCAA AGTTAAGTTT ATTAAACCAA AAGATAAGAT CATGAAAGAA
    20641 TCCAGCACTG ATAAGATGAG TGGGTGGATT AATGCATGGA ATTCTAGAAA CGATTATAAG
    20701 TATCTCGCTA TTACAGCAGA TGCTAAGAAA TGCCTTGAAG GATTTGTTCC TAGAAGAAAT
    20761 CCAATGAATA ACAAAGAAGC TTACAATAGC AAACAGGGCA TTCTCTGGGA TAACCTTTAT
    20821 GATGTAAGGA CTATTAACGA CCTTTACAAT ATGGGTTATT ATCAGAAGCA GTATAACGTA
    20881 GTAATGATTC CGATTGATAT CAATAGATTC TTCTCCATGA TTCATGGTAA GAATGTAGAA
    20941 GGTAGCAATC AGAAGTATGA ATACGAATTC AACTTTGTTG TTCCGAAAGC ACCGTCTGTA
    21001 TTTGCTGAAC AGGTTAGAAC CAATAACTAC ATGCTCAACG TAGTTCAGAT CAATGGTGAA
    21061 CGGGTACAGA AAGTGGCCAA CGAAAATGGT GTAACCACTA ATACTAATAA GCTTGGTTTC
    21121 TTGGTTAATG CCTAATCGTA TTTTAGTACA ATGAAATATA AAGAGACACA TATGTGTCTC
    21181 TTTATATTTT TTATGATTTT TAGTATTGGA GGCTTCTATG GCAAAACACA TCAAGAATGA
    21241 GTTATCTATA GGTGGTAAAT TACAGCCTGT AGTAGAAGAT GTAAATACTA AGTATGCTGG
    21301 TAGAAGTGGT ACTATGGAGG AAATACTTAA CTATTTCACA GAAATTAGTT ATCATCTCCC
    21361 AGCAATTTAT AATGTAGTAA TGAATGACTT TGGTTATACA TCTAGCATTA TTTTTCAAAG
    21421 TCATAGAACA AAAAAATTCT TTTTTCAAAT TGCACCTTTT ATTGATGGTA GGTTTATTTC
    21481 ATTTACTATC AATCGTCTTG AAAGATTTAA TCAGATTGGC GAATATATTC GTATTAATGA
    21541 CTTTAATACG AATCCACATT CTCTTAGACT GGCTATTAAA TATTTAGAAG CTATTATGAA
    21601 AAATCCTAAC GTAGCTATGT ATTTAAGTGA AAAATACCCA TATGGTAAAT CTAAGTTATT
    21661 ACTTGACGAT AAATACTTTA CTGAAGAAGG TATTAAAACT GCTACTGAAT TCTGTAATAG
    21721 GTATTACCAT TTTAAGAGAA TTAGACAGCA ATTCATTAAT CGTATTGATG AGACTGTTGC
    21781 TAATGATTTT TATAAAATAG CTAAACAATA TAATGATAGT ATTTATGAAA TGGCTTATAA
    21841 GCCTGATATT TATAATGGTA ATTTAATCGC TATTAAAACT AGAGCTAAAT TATTCTATGG
    21901 TGATCCTGAT AAATACGAAC AATTTAAAAA AGAAATTCAA TCTATCTTCT ATGATAGCTA
    21961 TAAAAAAATA GTCGATGATA TTGAAGTATG TAAAAAAGAA AATCCAGATG ATTTTCAAGA
    22021 TACATACGAA TATTATAACA AACCAACAAT ATTTATAGAT GGGACTGATG AAGATGGTTG
    22081 GCTTTGTTCA CATTTCTGCT TGTCCTCTAG TTACAAGTAT ATTATAGACC CAACAGCAGC
    22141 ACTTCACTAT AAAGATATTG TTTTCCCAAA AAGAAGTGAT AAAAAATGAA AAGAGATAGG
    22201 CATCTTAGAA AAAATATAAT TTCTACTGAT AGTAAATTAC AGCCAGAAGT AGAAAAAGTA
    22261 TATAATGAGT ATAAAGGTAA ATATTTAGGT TTAGATGAAG TATTGAAATA CTTTATTAAA
    22321 CTTAGTTATT ACCTACCAGA TATTTATAAT ATTGAAGTAA AATATAAATA CTCTCCTGAC
    22381 ATCACTTTCC AAAGTTATAG AACTGAAGGA TTTGTATACA GATTCAGTGG ATATATTTAT
    22441 GATGTTGTAG TATCTAAAGC TAAAGATAAA GAATTAGACG ATTTAGAATT TTTAGTAGAA
    22501 AATTATGAAA CTTTTGATGC TTTTAGCTAT AGTAGATCAT ACATTGCAGT TAGTGCAGTG
    22561 AATAAATTGG AGTCTTCATT TGACTTATGT GTTCAATATA CTAAAGCTAT TATGAGAAAT
    22621 CCAAAAGTAG CTTTATATTT GAATATAGAA GAACCAAATT CTCCTGGTTT ATTATTTACT
    22681 GAAGAAGTCT TTCATGAGCC TAATGTAAAG ACTGCTATTG AATACTGCAA TAAGTATTTT
    22741 CATTATAAAA GAAAAGCTCA ACAGTATTTG AATAAAGCTA ATAATGATTT CATTAAAAAA
    22801 GTTCATTATA TTGCTGAGAA GTATAATAAT CAAATCTATG AGATTGGTTA TAAAATTAGT
    22861 AATTTAAATG ATAAAAACTT TATTACTATT AGAACTAGAG CTAAACTGTA TTATGGTAAT
    22921 GATGAAAACT ATAATCAGTT TACAAAAGAA ATTAATCATT TATTTATGGA TTCCAACACT
    22981 AAAATTTATG AAGAGTTTAA ACAGTACAAA AATTCTCATA AAGATTTTTA TAGTTGGTGG
    23041 AGATATAATA TAAATCAACC TATAGTTATT ATTGATGAAA TCGATAATTG TAATTGCTAT
    23101 TATCCGTATT GGAGTTTATC TTTAAGAAAG TATATATTCC ATCCAGATAT TAAACACTAT
    23161 TATGATGAAA TTATTTATCC AAAAAGGAGC TAATAAAATG AAAAGAGATA ATAACAAATC
    23221 ATTCACTTAT CATGTAGGAG ACGTAGATGA AGTTATTGAT ACTAAAGGTA ATTCAGTAGT
    23281 ACTTCTTCGT AAACTTGCTT GGGGTGATGG AGAAGAGAAG CTTGAATTAA GAAGATGGGT
    23341 AATGGATATC AATAAAGAAA CTCCATTGAA AGGATGTACT TTCTTAACTG ATGAAGGCCC
    23401 TCATGTATTA GCTAACAAAT TAGTAGAACT TGGCTATGGT CATACTAATG AATTATTAGA
    23461 AATTCTGTCT CAAAGAGAAG ACTTTAAAGA ATCACTTGAT TCTCTAGGAC ATAAGAAAAC
    23521 GGGTAAAAAG AACTCAATTT ATTATGATCC TAAAGAAATT ATTGCTTAAT ATTTATTAGC
    23581 ACTGTTTAAT AAGGAGGTGT AACAAATATG AGTTTAGAAG ATTCTATTAA AGGGATTAAT
    23641 AATGATAAGA AAAGTAATGA TAAAAGTAAA TTAGAAGGTT CTACAGGAGA GCCTCCTTAT
    23701 GAACAGTTTG AAAAATGCAG GCATGGTGAA GATTATCAGT GCAAATGGAA AGATGTAAAT
    23761 GGCTGTTGTA TATATGAAAC TTGTGTTATG GATACAATAG ATCCAATGAG ACAAGATTTA
    23821 TGGTATACTA AATGCTTAAT CTGTAAAAGA GATTTTGCAC GTAAGCCAGA AGAAATGATT
    23881 GTTCCATTCT GTGATTCATG CATACAGCGA ATGAATAAAG CTGAAGAGCT TCCTCATAAA
    23941 TGCATCTTCT GTGGTAGACA AATTAATTCT CCAGCTAAAC TTATGTTTAG TGGTATCTGT
    24001 GATGATTGTG CAGATGCAAT GAGAGGACTT ATTATGTTTT ACAAGAGTAG AGGTAGAAGA
    24061 GGATGGCGTC ATACTATTTG AGGTGATATA TAGTGCTATA TGATACTAAA ACCCCATTAG
    24121 ATATGGTTTT ATACAATGAA TTCATTACTT ATAAAGAATT ACAAAAGATT ATACCACGGG
    24181 AATTTAATGG AGATAATAAT ACTAAAACTA TTAATGTATA TATAGACTTA TATCAATTTC
    24241 TCGTTACAGC ATTTAGGTAT ACTAGAATAG GGAATTTCTT TAATATATGC TCTTGCATAG
    24301 TAAACTACTG TGCTCATATA AGAAACTACT TTAATACTAG ACATAAAGTT TATACTAATA
    24361 TATGTCTAGT ATATTCTAGT AATGATTCTA CTAATAATAC ACAATTTGTA CCTACTTATA
    24421 ATTACGAGTA TAATACTAGG ATAAAGTTTA ACGTTAAGAT TAAAGATAAT GTAGAGGAGA
    24481 ATATGAAACT AGTTAGATTA CTAGTTCCAT ATCTCCCTAA TGTTTTTCTT AAAGAAGGTA
    24541 CAGTAGAATC TTCAGTTATA ATTCATAATA TCATACAAAA GAAATTATTA GGAGATAATC
    24601 CTTCTTTAGT CCTTTCTAAC TCTCAGCTAA TGTATCAATT ACCTATTAAT AATAAAGATA
    24661 TAGTAGTTAT TAGAAAAGAC CTTAGGTTAC GTATTCCTGA TGGTAGAGAT AGAACTTATT
    24721 CTTATAATCA TACTAACTCT TTGCATGCAT ATATTTATGA ATTAAAAAAG AAAAATATTA
    24781 GAGAGTATCT AAATCAAAAA ACGATTTCTT TTATGATGAC CTTAATAGGT ATACCTAAGC
    24841 GTAACATCAA AAGCCTTTGT GCATATCCGA CTGCTCTATC TATATCTAAA CTAGTCCCTT
    24901 TAGGATGCGA ATATGATTCT GAAGTACTAT ATGATGTTTG TACTGATTAT TATAAATCCA
    24961 AAAATAGAAA GTCTGTTCCT ATAATAAAGG AACAATTTAT TAGAACTTTC AAATGTGTAG
    25021 ATTTAAATTA TCAATATAAA CTTTACAAGT TACTACCAGA ATATAAAGAG GAAAGTTTTA
    25081 TTAAACAAGA TCTAGATGAT GTAGAAGGAG TTCAATATAT TAACAATACA TATTTCAAAG
    25141 ATTCTCCATT AAATCTAGAG TTCTTCTAAA GAGTATACCA TATGGTATAC TCTTTATTTT
    25201 TTATTAGGTG GTGTAAAAAT GAAATATGAC TATCTCATAG AACTTAAATG GTCTAGTATC
    25261 AAAGATGATG GTACTGAAGA CACTATAAAT TTTAATAATG AAAATATATC TAGCTTAATG
    25321 CTAACTAATG ATTACGAGCA ATCCAATATG CCAATGCTAG CAGTTACATT AACTGCTGAT
    25381 AAGAATGATA TGGATAAGAT AATTACTAAT GTTAAAACTG CTTGTTTTTA TGTAAGTATC
    25441 TATAAGCTGT TTATGAATGA AGTAACTAAT CTTGAATTAA AACAACTTAC TCCATATTAT
    25501 GGTAAAGCTA CATATTTTGT AGATCAAGAT ATAAACTATA ATAAAGAAAT AGATTACTCT
    25561 GATAATAAAG AAAAAAAAGA TAACTTTATA GATTTTACTA TAGGTATGAT GTTTAGTGAA
    25621 TGTATAGATG CAAATAAACA GACTATCAAT ACTACTCTAG TAAACTCTAC TAGATTCAAT
    25681 TCTGTTTGTT ATTTTTTGTC TAGATATCCG TATTGTGTAT CTCCGTTTAC TTATAATGAT
    25741 ACTATTAGCC AGCTTATAGT ACCACCTATG GATTCATTAT CTAAAACTAT AAAATTCTTT
    25801 AATGATATTA AAGTATTTTA TGATACCCCA TACAGATTCT ATATAGAACC TGGATGTATG
    25861 TATCTATTAG ACAGTTCTGG TAATGGAGTA CAAAAACAAG GTGAAGATTA TGATACATGT
    25921 ATGTTTAATA TAAGGTCTTT AGATAGTACA GCAGCATTAG CAGAAGGTAT GGAATCTAAT
    25981 GATGATATAG GATGCTACTA TGCTGATGTA AATGTAAAAG ATAGCTATTA TACTATAGAT
    26041 TCAGATACTG AAAAGCTATA TACAGAAATA CAAGCAATAA TAGACCCATC TATAGAACAG
    26101 TCTGTAACTT TATTAAGCTC TGTAAATGAA GCTATCAATA CTGTAAATAA AATGAAAGAT
    26161 AGTATTAATA ATACTTTAAA GAAAGCTAAT AATACTATAA AAAGTATACC TAGTGCTTTA
    26221 ACTGATTATA AATGTGCTAT AAACAGTGGT ACCGATATAA TCAATAGTAT ATTAACTTTA
    26281 CCAGATGATG TAAAAAATAA TAAGTATGAT ATCATAAATA GTTTAGGTCA AATATATGAT
    26341 GGTAAAACAG AATATGATTC TAATGATAGC TTTAATAAAT ATGGAGCTAT AGATTTAATA
    26401 AAAAGGTCTA TTAATTATAT TAAAGAACTG GAAGAATTAG AAGTTACTAT TACTAGTAGC
    26461 AGTGAATCTG GTGGAACTAC TACTAGGACT GAAAGATATC TTACAGATAG TCAAATTGAA
    26521 CGCTGTGAAG AATGGATTAA AACATTAAAT ACATATATAG ATAATATTAA TACTGATAAT
    26581 AGTATAGTAA ACTCATTACC TGAAAAGTAT CAGAATATAG CTAATAACTT AATAGGCATA
    26641 GCTAGCAATG TAAGTAGAAT ATCATCTTTT ATTAACTCTG TATCTCCTAT TAATATATCC
    26701 GATAATGTAT CCAGTATGCT AAATAAAGTA AATAGCTTAA AAACACAATC TGCTTCTCAT
    26761 ACTACTTCTA TAAATACAGA ATTAATAGAA AGAGTAAATT CATGCTTTAA AATAGAGAAT
    26821 TATATTAATG CTAGTAAATC TATAATTAAA GATGCTAGTG ATTTATGGGA TGGTTATATA
    26881 GCTTTACAAA ATAGTGATAC TGGTGGTAGT AAAGCTAAAC CTAATCCTTT TAAATCCGAT
    26941 AGATCTATTA GTAATCTAAG TACAGCTACA ACTATGATAG ATGATTCTGC CACTAGAATA
    27001 TTAGATGCTG TAAATAGATT TAAATCTGCT AATCTTAGTA TTAATAATGC TATAGAACAA
    27061 GTATCTCCAC AAATTAAAGA TTTAAAAGAA TTTAAAAATG ATATTAAAAC TACTATAACT
    27121 GGCACTTGGG ATAAACTTAG AGATATTAGT AAAACAGCTA AAGAATCTTT ACAGAATATT
    27181 GTAAAGTCTG CTAATCAATT AGCAGATAGA GTAAAATCAT TAAGTTTCTC TATAAATGAT
    27241 TTACAAGATT TACAAAAGAA TATTAATATG GTTAAAGATA TATCTAATAT AGGTATGCTT
    27301 GGTATATCTA ACTTTGCAGT AAATTTAAAT TTAAAAGATT CTGATAAAAA AGATAATACA
    27361 ACTAGTGATT CTGCAAATAT TGGTACTAAA CTAATAAGAC TTAGTAATGA TAATGCTAAT
    27421 ATGATTAAAA ATATTAAAGC AGATTTAGAG AATCATGTAA ATCAGTTGTC TATCAGTAAA
    27481 ACAAGTTTAG ATACTACTAT AATCACTCCT AATAAAAGAT ATATAGTTAA AAACTATGAT
    27541 GCTCATAGTA ATAATGATGG AGTATTCTTA TTAACTAGAA AGATAGATTA CTTTATTAAA
    27601 GCTGGTGATA GATTTACATT ATCTACTAAA TTAGACTTAA TCAAAGTAGG AGAAAGTGGT
    27661 AGTGTTACAG AAAAAGAAAA ACAATTAAAA AATATATTAA ATAATTCCCA GAATATATTG
    27721 AATACAGTTA AATCTGGCAA TCTATCTATA GGAAGTATTG GTACTATAAT GGATAATGCT
    27781 AAAAGTATAG AGAAATCATA TAATAAATTA AGAAAATAAA ATATATATCT CTACTAGGAT
    27841 ATCCTAGTAG AGATATACTT ATGTATTATA ATCATTTAAT TTTTAAATGA TAATGAGGAT
    27901 CAGATCTTTT TTCACCATGA CTGGATTTAG TTTTATTGCC CATTTTATCA CTGGTTTGCT
    27961 TTATTAATGC ATCAACTGCA CCTTCTTTTT GCTTCGGATC CATATCTTCA AATTTATTAG
    28021 CAAGGTGTTT CTTCATGATA CGATCTTTTT TATCTTTAGA TAAAGCTTCC GTTATTACCT
    28081 CTTCTATAGC ACTACGAGAA GTTTCTGCGG ATTCATTAGC TACCATATCT TCAATTACGC
    28141 TATGAGTATC ACAAGCATCA TCATAAGATT CATCTAAGCT AAATTCCATA GACTCTTGAT
    28201 CAATGTATTT GTTTACATCG TCTACAGCTT CATTATAACC AATGGTATAT GCTTGTTTCA
    28261 AATCTTCTTC TGTATAAATC ATAGTATTAA CCTCCATTAT AAATATATTG TTTATGATTT
    28321 ATATATACTA AATATAGTAT TACATAAATG TATCAAAAAA TAAAAGAAAC TTATATTAAC
    28381 TAACTATAGT ATATTGCGAG GAGGATAAAC CACTCATACT TTCAAAGTCC GCAGGTGGGT
    28441 TCTTAATATT AACATTTTTC AGTCTAGTGC ATCCCTTAAA CATCTGTGCG TATTCAGTGC
    28501 ATGACTTCAT ATCAATAGTA CCTTTGATAA CAATAGGATC ACATCCCCAG AACATAGAGA
    28561 TCATATTAGT TACATTAGAA GTGTCCCAAT TAGATAAATC TATTGTACCA ATGCCAGAGC
    28621 ATCCTCTAAA CATCATGTAC ATATCATCTA CATTAGAAGT ATCAAAGTTA GATAAATCTA
    28681 ATGAAGTAAG AGAGCTACAG AAAAAGAACA TATTACGCAT ATCTGTTACT CTAGAAGTAT
    28741 TAAAGCTAGA TACATCTAAT GAAGAAATAG ATTTACATCT ATAGAACATA TTATTCATTT
    28801 TAATTACCTT GGAAGTATTA AGGTTAGATA AGTCCACTGA AACAAGACTA TTACAGTTAT
    28861 AAAACATGTT GTTCATTTCA TGTACTTTAG AAGTATTAAA GTTTGATAAG TCTAATGAAG
    28921 TAAGATTACG ACAGTCTTCA AACATATTAT CCATGCTAAA TACCCTACCA TCGCATGTAA
    28981 CTGTAGCTTG ACCAGGTACA GATTCATCCA CATTAGTAAC ACTATTGACA TCAATCCATG
    29041 TTTCTTCAGT ATTATACCAC GGAGCACTGC CTTTAGCTAC AAAGATTTGC CCTTTCTTCT
    29101 TAGCAGGAGA GGCACTAATA GTTACCCCCC CCCCCATATA GTTCCTTTTA AAGATGTTGC
    29161 CATTTTCTAA TTCTCCTTCT ATAATAATGT GCATGTAACT TTTACCGTCT GGTTGTTCTG
    29221 TATTAAAATA TTGCCGTTGT ATTGTGAAGT TGCATACCAA AACCCGCTTG ACGACCAATT
    29281 TGTTACATTG TAGTTTTTCC CGTTAATACG CAAAATACAT TTATGGCTTG TTTCTATGGA
    29341 ATCGTAATAA TCTGCACCAT TCGATAAGCC ATTTTCAAAT GTCTCTGTGA TGGTAGTTCC
    29401 TAGATTTATG ATTCTAAATG AACCAATATT CGCCGGTGCT ATTGTTCCGC ATTTATTATA
    29461 TTTATCATTG AAAAAGCCGA ACAAATCTGT AGATGTACCA GTACGGTCTT CGTCGATATC
    29521 ATAATAGTCT TTATAGCCTC CCTTTATAGT AAATACATAC TCATTTTGCT TGGCGGGACT
    29581 AGCACTAATC GTTAGTCCCC CCCCCCCACT ACTCCCTTAA TCGTTGTAGC CATAATGGTT
    29641 TCTCCTTTTC TTTTTTAATA ATCAGTAACA CTAGGTGTTC TACTATTTAT CTCAGGTGAG
    29701 TATTTTATAT AAAATGTTTC TATTGCACCA CCTGGATCAA GATCCACACT AACAATGTAT
    29761 CGTTTATTTG GAGTTACTCC AATATTTTCA TAAATTTGAA CATAGCTATC AGTATCAGAA
    29821 TGACCCCATT CTTTGGTTTT ACTATATATC CTCATGAATA CCTCAGGATA ATGATGAGAG
    29881 TTAGCTTCTA GATATACTTC AATCACATGT ATACCGTCAG GAATTGTAAT ATCTTCATAA
    29941 GCAAAACCAT CAGTTATCCA ATAAGGTTCA TTCACTAAAT ATCCTGTTGG TACACTTGCG
    30001 GTTGCAGAGG TAGCATTAAT AGTTCTATCA CTATTAATTA CCCCCCCCCC ACTAACGTTC
    30061 AATGTTCCTG GATTATACCC ACTATCAGCT ATAACTTCTG CTTCATACTT GGTTCCTATA
    30121 GGACAAGTGA ATGAAGAGGT ATGATCGGTT CCTCCACTCT TCTGAGGTGT ATATACATGG
    30181 ATAGTCTGGT TATCACTTTG AACTATAGTA ACTTTAGCAG TAGCTACTGT TGCACCAGTA
    30241 GCACTAATAA TCATATTGCT ATTAAATGTA CCACCATTGG TATTTGGTGT ACCTGCTATA
    30301 TAATTATTAT CAGCTATAAC TTCTACTTCA TAAGTAGTAC CTACAGAGCA GGTGAATGAT
    30361 GAAGTATGGT CAGTACCACC AGATTTTCTA GGAGTATATA CATGGATGGT CTGATTAGCA
    30421 CTTTGAACTA TAGTTATTTT AGCATAGGAT ATAGCTGGGT TGGCATTAAT AGACATATCA
    30481 CTATTAATTG TACCATTCTC ATTAACATTT AATGCTCCTG CCGTATAACC ATTTTCAGCT
    30541 ATAACCTCTG CTTCATATGT AGTTCCCCTT GGGCAAGTAA AGGTAGAAGT ATGATCGGTT
    30601 CCTCCTTCTT TCTTAGGAGT ATATACATGA ATAGTTTGAT TATCAGATTG AGTAATAGTT
    30661 ACTGTAGCAT TAGATTTTGT AGCAGAAGTA GCATTAATAG TTTTATTATT AGTAAATACA
    30721 CCGCTTCTGC TAACATTTAA TGTTCCTGGA TTATAACCGT TTTCAGCTAT AACTTCAGCT
    30781 TCATATGTAG TTCCTGTTAG ACAGGTAAAG GTAGAAGTAT AATCTATACC ACCAATCTTT
    30841 TTTGGTACAT ATACATGAAT AGTTTGATTA TCTGACTGAT TAATAGTAAT TGTAATATTC
    30901 TTCTTTTCAG TATGAGTTTT CTTATAAAGG TCATCTATTA TTTCTTGTAA TTTTTTCCAA
    30961 GTAGGGTCAT CTTTAGAGAT TCTGTTTAGA AGAATATTTT GAAGAGAAGA ATCTAAATCT
    31021 TCTAATCTTA TTCTTCTAAT TTCTTTTTTA TTATCATTCA TAATATCACC TATTATGAAA
    31081 CTCTGTACCA AGCTGCTAAT ACTGCACCAT ATGGGTTATT TGGTATTGGA GTAGATTTAC
    31141 AATTTGGAGA AGTTACTGAA GAGATAGTAT GACTGTGATT ACCATCAGTG GATGTATTAT
    31201 ACTTACGATT GTTTTGATCT GCTCTATTTG TACCATGATT GTTTCTAGTA TTATCATATA
    31261 CACCGTTTCT AGCACGACTT GGATCAGCAC TATCATCCCC CCATCCACTA TCATGAAAGT
    31321 GTGCTCCATT AGTACTGGTA GTAGCGGTAT GATTATGCGG AGGTAAATTA GCCTCTGCAA
    31381 TCTTTATTGT AGCACTACCA GTCTTAGTAG TTACATCTGA GGCAGAATTT TTAATATTAA
    31441 CTTCCTCTAC ACTAGGACTA CCAATCTTTA CATATGCATC ACTAATTCTT ACCCAATGTG
    31501 TTCCTGGATA TTCTGTACTA GGATTTACAT TATAAGCATA GAATATAACT CTGCCTACAG
    31561 CTGGTACACC ACTTACATCA TCACTAGTCA TTACTCTCTT AAATTTAGTA TTATTTATAT
    31621 TACCATTACT AGCTCGAATA TATAATTCTC CATCTGGTTG AGAAATAAAT AATTGCGTAG
    31681 AATAATTTAT GTCTTTATCA TATGGAATAT TTATTAATTG ACCAGAACTA GCTGGTTGAT
    31741 TAGAAATAGT AGGTCTATTA TAGTTTGCAA TATACATACC TTGACTATTC CAATCAGCAT
    31801 CACTTGTTCC AGGATTATAG TTATCTTCTA ATTTATGGAA TGCTTCCCAT ACTTCAGTTT
    31861 TCTTAACAAA TTGATCGGTT ATATTAGTTA AATTATCTGC AATAGAATTT AGCTTTTTTA
    31921 CTAATTCATC ATAACTATCT TTAGTTACTG TATTCTTAAA TAGCTCTTGC AATGATGGAG
    31981 CTAATTCTTC AAAGGTGATC TTATTTTCGT TATCAACTTC AGCCATTAAA AAACCTCCAA
    32041 TCTTATTGAT TCTAATAGGT TTACGCCCAT AGGTTACTAG TATGTTAATG TGCTCCATTT
    32101 TGCTTCGACA TTACATTAAA TATTATAAAT ACAAAATGGG GTGTTAAAAA AATGAATAAA
    32161 GATAGCAAAA TATTTCATCT TTTATTAGTT CTGATTCCTA TTTTTTGTTT TATTATAATT
    32221 TCAGATATAT TTGTGTCTGA TATAAGATCT ATAAAACAAG ATACATCAGA AAATATACAG
    32281 ACACTAGAAG AAAAGAAAAC TGAATCTATC CATTATATAG TTGATAATAG AATTAGACAA
    32341 GCTAAATTAC AAAATGCTTA TATAGAAAGT GCTTTTACAT CTTATATAGA AGAGAATTAT
    32401 AATACAACTC AATTACAAAA AGAAATGAAC TCTGATGTAT TGGATAATAA AATTATAAAT
    32461 ATACTTTCCA ATATAATCAT TTATGATACA AAAATAACAA GTATTTTTGA AACACATTAT
    32521 TCGGATCATA TCTTGTTTAT TAGTAATAAG AATGGTATAA TTAATATATA CAATTTATCT
    32581 TCTAATAATC CAGAGATAAT GTTTACTAAT TGGGATGATT ATATTGCTAA GAAGAATAAT
    32641 ACCCAACTTA CTTCTTCTGC TATAGATAAG CTTATTAATA AAGAAGATTC TGTTTTAGTA
    32701 TGGGAATCTA GTATAGCTAC TAAAAATAAT ATACTCAATA CAGAGTATAC TACTTCTTCT
    32761 GAAGAAACTA TAGATAAGAT TATACAGACT GATAATAGTT TTGAATATAG ATATTATAAT
    32821 ATTCTTGTAC CTACTTATGT AAATATAAAT AACCAAGATG ATACTTATGA TTTCATAATA
    32881 GTAAGAGAAA TAAACTTATA TAAAACTTTA GAACCACTTA GCTATAATAT AAATAAGTAT
    32941 GATACGATAA TAGAAGATTA TAAACATGAA ATGAGTAACT TGCTATACAT AACTATTCTT
    33001 TTCTCTATTT CTATTACCAT CTCGTTGTCT ATCAGTATAA TCATTGGGGT TCTTAAAACC
    33061 AATAATTATA TAAAATATAA ATTTAAGTTT AAGAAAGATG GTGATAAATA ATGCTAAAAG
    33121 ATGTGGTATT AGATGAAGAA TTATTATTAA TTCTTATAAT AATTACCATA TCATTGATTG
    33181 GAAGCCTAGT AAAAAATTAT TATGAATTAT TATATCATCA TAAACGTATG AAGGTTGGAC
    33241 TTATAATTTT ATCTACGGTA TCAACTTCTA TACTAGATTA TTCCATAAGC TCCCATCTAT
    33301 TAAAAATTTT AGGATATAGA CCTTTTATAG GTGTAACTTT CTTTTTAGGG CTAATAAGTA
    33361 TGGAGCTTTT AGGAAAGCTT TCAAACCTAA ATGATGTGTT TTTAATTATA AAAGTTATAA
    33421 TTTTTCGAGA TAAAGATGAC ATAAAAAAAT TGCTAAGCAA TAAAAATGAT GATGATAAAA
    33481 ACAAACAAAA CCACACCGAT AATAGCACGC ATAACAACAT AAATATCACT ATTAAGAAAT
    33541 AAACATTATT ATAATATTTT AGAAAGGAGG AGCTAATATT CCAATGGCAT ACTTAAAGAC
    33601 ATTGTGGCTT GTTGACGGTA TTAGAAATAA ACTGTACAAA TATGAAGATA ATGAATTGCA
    33661 ACAAGAAAGT TATACTATTC CTGTTGTAAA TACATGTGTA CCAGTTGGTG ATTGTAAGGT
    33721 CTTAGTTTCA ACTGACCAAT CCAATGTATA CATCTTATCT CCTACTGGAT ATTTATTTAA
    33781 GTTTAATACC AAAGCAGAAA CCTTCGTTAA AACTATTCGT CTTACTGATG GTTCTTCTGG
    33841 TATAGCTCAA GGTGTTTTAC ATGAGTGTAA CACTTCACCT ATTTTCGTCT CTAACTATAA
    33901 CGAAAATACA GTATCTGTAA TCATGGATGA CACTATTAAA TATGATATTC CAGTTGGTTT
    33961 AGGCCCTACA AATATCATAG TAGATAGTAA TGGGTCAGCA TATGTTTGTA ATAGTATCGA
    34021 AAATACTATT TCCATTATTT CTTACCAAAA CTGTAAATAT ATATGCTATA AAAAGATTAG
    34081 ATTACTTTCT AATCCTATAG ACGTATGTAT TGATAAGCAT AATACTTTAT ATGTATTATG
    34141 CAAAGATTCT AAGATATACA AACTTATGGC TAATGATAAA TCGTGCAAGC GTTTATCATT
    34201 TGACGTAGGA GAACAGCCTA GTGCTATTAC TGTAGATAAT CAAAATAATA TTATCGTTAC
    34261 AAACTATGGT GAAGGAACTA TTACTATCAT TGATCCAAAC TCTATTATTA AAACAGTTGG
    34321 ATTACAAGAA TTCCATCCTA TAGCTGTAGA TGGTGATATT GACGATAATA TCTTTGTAAT
    34381 TACTTCTCAT AATATTATCA TTGAGATTAA TCAGGCTGGT AGAATTATTA ATAAATTCTA
    34441 TGCTAATATT CCAGCATCTA TTACTACATT AAATGACTTT ACTGGTATGA AAACCAGTAA
    34501 GGCATTATAT GCTGCTAACA ATCCTGGTGG CAAACCAACT ACCAAAGATG ACCTCGATGA
    34561 ATTAAAAAAA CAACTTGATA ATAAAATTCA GAATTATCCT AATAAGGATG CATTCCCATA
    34621 TCCATCATCT AATCCAGACA GTAAAGCTCT GTATATTGAT GATGAAAATG GAACTATTTA
    34681 TAGATTCGAT AAAGATAAAA AAGAATACAA AGTTCTATAC GGAACTAGTA TAGTAAATGC
    34741 TAGATATGAT GATAGTTCTG AAACATCATT GTCATTAGTA TCAGTTAATG GCACTGTAAA
    34801 ACCATTAGAA CTCAAGGATA TTACTAATAC CGTTTTATCT AAATATAATA CAATCTTAGA
    34861 TTCTGAGATT GATAAGATGT TTGAATAAAA TGGTTATTAT TAATATATAT ATACATAACC
    34921 ATATTTTTAT AAAAGGAGAC ATACAATTAT GCCAGAAACT AAATATTTTC TTGATGCGGC
    34981 TGGTTTAGCT CGTTTTAAAA CAAAGCAGGA TGCAGCCAAT GAAGGCAAAT TCTTAGGTAT
    35041 TAATGCTAAA GCTAAGACTG CTGGTGCAGC AGATACCGCT GCAAAACTTG CTGCCGCTGT
    35101 AGCTATCAAT GGTGTACTCT TTGATGGTTC TAAAGCTATT ACTGTTGAAG ATGCTACCAA
    35161 GCTTTCTCTT GCTGATGCTG AAAAGCTTTA TCTTAAGAAG GCTACTGCTG ATACCACCTA
    35221 TCTTCCGCTC CATGGCACTG CTGATAAAGC AACCAAACTT GCTAATCAGG TAAAAATCAA
    35281 CGGAGTACTC TTTGATGGCT CTGCTGATAT CACTGTAGAA GATGCTACCA AGTTACCGCT
    35341 CCATGGTAAG GCTGATACCG CTGGTACTGC TGACACTGCT GCTGAAGCTA CTCATGCTGC
    35401 TGCCGCAGAT ACTGCAACCA AGCTTGCAGC TGCTGTAACG ATTAACGGTG TTGACTTCGA
    35461 TGGTTCTAAG GCTATTACTA TCAATGCTGT AGATTCAACT GCTCGTATTG CTGAATCTGA
    35521 AAAGGGTGTT GCAAACGGTG TTGCTACCCT TGATGCTGCT GGTAAGGTTC CGGCTGCTCA
    35581 GTTACCGTCT TATGTTGATG ACGTAAAAGA ATTTGAAAAC AAGGCTGCTT TCCCTGAAAC
    35641 TGGTGAATCT GATAAGATTT ATGTAGATAT TGATACCGGC AGCATTTATC GTTGGTCTGG
    35701 TACGCAGTAT ATTCAGATCA ATGCTTCTGT AGCATCTGCT GATACTGCTG TTAAACTTGC
    35761 AACGGCTCGC AAGATTGCTG GTGTTCCGTT TGATGGTACT GCTGATATTA CCATTCCGGC
    35821 TGGTAACGTC GGTGCTTTCA CCAAGGAAGA AACCAACACT ACCTTCCTTT CCAAGGCTGA
    35881 TGCTACGACT ACTTATGTTG CTATTACTCC AGGTAAAGAC CTCTCTGATA ACAACTTCAC
    35941 GACTGAACTC CTCACCAAAC TTAACGGTAT TGAAGAAGGT GCTAACAAGT ATGTTCTTCC
    36001 GCAGGCTTCC TCTACTACCC TCGGCGGTGT AACGGTCGGC AGCAATATTA CCGTAAAGAC
    36061 TGGTACGATT TCTTTAGCTA AGGAAAATGT AATTGCAGCT CTTGGCTATA CTCCGTCTGA
    36121 TTCCGCAGCA GAAGTGCCGG TAGAAGCTAT TTCTGATACT GAAATTGATA AACTCTTCAC
    36181 TGGTACTGCT GAATAATAAT AGTTTTATAT TTATGAACTA GCAAAGGAGG ATATATGGCA
    36241 AGTGCTACAC CAATTATCAC TATTTGTGAT AGGGATGATA GAGAAATCAG TTCTCCTTGG
    36301 GGAGTAGGAA CCTTAGATGT AAATAATGGC TCTGCTGTAC CTCAGTCCGA AACTAAGGAA
    36361 ATCCATATAT GGAATAATAA GGGTGGCATT GAAAGTGCAG CTGACTTAGT AAGTTCTTAT
    36421 ATTACCACTA AGAATATTAA TGGTGATAAC TTGAATGAAC AGTTAGTTAC TGATAAATGG
    36481 GTACAAGCTA ATTATAAGAA TGAATCTATC TCAGCTCTTA ACGGCTTCCA TGCTATTGGT
    36541 GGGGATGATA TATTAGAAAT TTGCTCTGAT AGTGCTACTG GTATAGACAA AGAAAATCAT
    36601 GTAATTTCTG GTACTGCTAA CTCTGGTTCT ACAACTGATA CGTCTAACTT TGCTACTGTT
    36661 CGTTTAAAAG TAGTTCCTAA AATAAATGCA TTAAAAGGTC TGCACCAGTT TAAAGTAAGA
    36721 ATATCAGGGT ATTATACTTA ATGATGGTAT ATGAATTAAA ATCTATTCCA TTATATACTA
    36781 ATTCATCTGA ACAATCTTAT GGTTGGTTTA TTATTTACAA TAATCATTCT ATTGTATATG
    36841 AGCATACTAG CTATGCTCAT ATACAATATT CAACTATTTC TAAAGATGAT ATCAATCTAT
    36901 TTGGATTATA TGGGAATGAT TTTAAATTAG TTTCCAACTT CTCAGATGGA TCTATGTATA
    36961 TTTATTGGAA AGATAATCTG ATTGCTAAAT TTAATTTTCT ATTGTCAAAT AAAGCAATAG
    37021 AAACGAATTT AAACTCACAT GTATACCATT GTAGACCATT TCATTTAAAA AGTTTTATTT
    37081 ATGATTTCAA TATGTTTAAT GCCATTAATT CTAATGGATA TATGACTAAT AAATATTACT
    37141 CTGGGTATAA TGGGTTGATT TTAGCCAATA ATTATCCATT AAAAGTAAAG CAATACTTCT
    37201 CTATAGACCT AATGGATCAT CCTAAGGAGT TAGCTATAAT AACTAAATTA GAAAAAATAA
    37261 AAGATATTGA ATATCCAAAA GATAATTTTA TATTCTCAGT AATTAAGAAT AATAAAATTT
    37321 CTAAAGACAA TGTTCAATTA AACTTATTAA ATGATAATGT ATTTAAACAT AAAACTATTT
    37381 TTAAACTCTA AAGATAGGTG GTGTGCTTAA ATTCATATAA GATCATCAGT ATATATACAC
    37441 ATTTTCTATG CATTAATGGC TATTTCACTG TTACTAATAT CATTATATAA GCTTCAATAT
    37501 GGTAATATAA ATGATAGCTT AAAAGAAAAT GCTTCTATTA GAGGAAATGT AAATTTATTA
    37561 TATCTTCAAT CCAGCATAAA AAAAGAAAAT AGCGTATTAA CGTCCATCTA TTCTAATAAT
    37621 ACTAATAGTA ACTTTGATAA AGCCGCTATA CAAGCTATTA TCAATGAGCC TAAGATCGTT
    37681 GGTAATGTGA TAGAAACAAA GATATTAGCA AGATAATTGG ATAGCTCTTT ATAGAGCTAT
    37741 CCAATTCTAT ATATTGTTAT TTTGGTCTTT TACTCTATTA GAATATCCTT TTTGAGTATT
    37801 AATAGCATAA TTATTAATAA ACTCTAAGTC TATATAGAAT ACTAACTCTG AAGTCCTTTC
    37861 TACTAATGGT TGGTTAGTAC TAATTGTATA GGTATTCCAA TCTATTTGTA TAGGAACTTC
    37921 TGATAATCCA TTAAATAGTT TTACATCCAT AAATACTGAT GGAGATATAA ATATAGACTT
    37981 AGTGTATTCA GCTATGTCAA ATAATGAATT TTCATTTCTA GATTGTATGA GTTCTTTAAA
    38041 GTGAATTGTA GAAGGTTTAT GCTGTTCATA TATATCGTTA TCTTCTATAT AATCAGTAGT
    38101 CATATACTGA TTCCAGCCTT TATCATTCTT AAATGGTATT GCTCCAATAT AGAGATTATA
    38161 AATAGTACAT TTTAATGCTT TATCTATTAA AGCAAAATCA TGTTTATCTT TAGCATAATA
    38221 AGCATAGAAT TTAGGAGCTG GGAATAAACA TTCTATCTGA GTAGATACAA CAAAGTTATT
    38281 GTCTGTTTGA CCTTCTCTTT CTCCTTCATC TACTTCTATA TCACCACATC TAAGATGCAC
    38341 ATACATATCT GTAAGCTTAA TAAAGTATTC ATATTCTCCT TTAGTTCCTC TAAACTTACA
    38401 AACAAATGGT AATCTAGAGT TCTTATTTAA GAATGATAAG AATTTACAAT TATCCACTAC
    38461 CTGTTCATTT CTTATCTCGA ATCCAGAATC TTTAGCTATA GCCAGCATCA ATGCTTTAGG
    38521 AACATTAAAG TCTATTTCTG CATATCTAGT TTCAGTAGCA TTAGCTCTAC ATGCAATTTG
    38581 CATAAACTTA TATAAATCCA TAGCAGTATT AAATGAAGAT ACTTTAATTC TAAATTCAAA
    38641 ATCTACTTTC CATTGTTCTA AAGTAAGAGA AACCATATTC TTATTAGTAG GGTTTACAAA
    38701 GAAACAATCT TTAAATCTAG TTCTATTATT AATGATATTT CTTCCTAGTA AGTATAAATC
    38761 AGTATTTTCT CTATTAAAAG TATAATCCAT TCTAGGTCTA ATAGCTAAAG CTGGTTTATT
    38821 CTTTCTAATA TTATTAATCA TATCATTAGA TAAAAAATCT CTAAGTATAT TTCTACCAGC
    38881 TATATATTCT GATTTAAAGA AATCAGGTTG AAATTTATTT TTAAACCATT TTCTCATATA
    38941 TTCTACACAA ATAGAATATG ATGAAGAAAC CGATGGAATA CATAATGACA TAGCATATTC
    39001 ATTCTTAAAT CGCTTTAAAT CTTTTATTGG AGAATCATGA GTAGTTACTA AATATTGAGG
    39061 GTTATCATGA TTAAATCCCA TATACTCTCC TCCTTTCTAA AATTAATGAT ATGTCCAAAA
    39121 AATAAAGAGA TGCTGAATAT TCAGCATCTC TCTTATAAAT TAATCAATAT TATATTTTTC
    39181 TTTCAACTGC TGTATCTTCT GTTTCTGCCC AATAGAATAA TTATCTCTTC CAATATTAAT
    39241 TAAACCATTA GCATTAATAA TCATATCTTT AAAAATATTC ATATCATTGT TAAAGGTTCC
    39301 ATCATTTCTA GAAATCATCA TAGAATTTCT TGGATTAAAT ACTTCCATAG CAGATTCCCA
    39361 AAACTTCTTA TTCGGCACAT AGATAATATT CAAGCAATCC TTTTTCTTTA CATAGGTCGT
    39421 TAGTCTATGC AGTTCTCTTA AGAACGTCTT ATGCGTTAGC ATAAGTAGAG ACTATATCTA
    39481 CATCTCATAG AGATGATACG CACTTCGGAT ACACTTGTAT CCTACTCCTT ACGGATAGTC
    39541 GTTGAACAGA ATTAGAAATT GTAGTTATTA CTTATCTTTA CCCATTGTTT CTTATTTTTA
    39601 ATAGAAGAAA TCAATGTAGC AAATCTAGCA TCATATTTTA CATTTATAGC TTTAGCTATT
    39661 TGAGGAGCGG TTATATTATT ATCCTTTTCT ATTAATTCAC AAATATTTTC TATAGTACTG
    39721 ATAGGAGTAA TTGCTTCATT TATTGAATAA TATGCCGAAA TATTAGACCA TCTATAATTA
    39781 GTTCTTACCT TACTAATCAT TTTCTTAAAA TTGTCTGTAT ATGGGATATT GAATAATACA
    39841 GATATTTCTT TAGTAGTTTT TCCATCTTCT AATGCTTTAC ATATCATGCA TTTAAGTACA
    39901 TCAGAATACT CAATACCTTT TTTACTTATT AAATTATTTC TATAAGCATG TAAAACATTT
    39961 TCAGAATTCG TACACCATTC TAAATTTTCG GCTCTATTAT CATTTTTAAT ACCATTTTTA
    40021 TGATTTACTT GTAATTTATC ATAATCGGGT GGTATCCCTA TAAAAGTTAA AGCAACTAGT
    40081 CGATGAACTA ATTCTCGTTT ACCATCAATC TGAGTTGCAC GATAACCTCC TAAATTATAT
    40141 TGATTTATTA TTTCTCCATT TTCAGTATTA ATAATTTTAT TTCCTAAATT ATTAATAATA
    40201 TATTTTGCAT TAAAAGGATA ATTTTTAAAT TCTTCGCTCA TTTTTTGTAA TAACCTATTT
    40261 CTAAAACTTG CTGCTGATTG TACATTGTAT ATACTTTTAG GATTTCTCCA TAAGTAATCT
    40321 TATAGATTTT TTCTGTATTT CTACTGCATT CACACTTATA CTTTCTATCG TATTATGTTG
    40381 TAGCTCTATA AGCTTTAGCA CTTTCCAGCA ATTCACGTAT TTTAAATTAC ACTATCGCTA
    40441 GTATAATTGG CAATTATTTA CCATCGAAGT CTGCTGCCAT AGTTGCAAGA ATCTGTAAAG
    40501 GCATACCCAT TGTATAGTCA TCATTAATAG CTACACACTG TACTGCCAGA ATAGAACCAT
    40561 AATTAATAGT AGGATTACGA TTAATCAATA CATTAATACC AGAAGTATCA ATAATATTTT
    40621 GAATAATATC TCTAATACGC TTATCCTCTT TCAGTAATCC TTGCTTATAT CTCATATACG
    40681 CTGTATTATA TGAAATATTA TAAGTTCTTA CCAAAATATT AATTACAGTC TGTTGAAGTA
    40741 ATTCCAATAA TGTAAAATAA GATAATGTAA CCTGATCTAC TCTAAGTTTA GGGTCAGGAA
    40801 CAATAACTGA TCTAGATGTA AATCCACATC TACCACCAAT CAGTCTTTTA ATAACGCCAT
    40861 TCTTATCTTT ACAAATATTA ATTACTTCAG TATACAACTC CAGATATCTC TGTTGAAGAT
    40921 TCCATAATAA TACATTTCTA TGTTTTGGGA TTCTATAAAT AGACAATGTA TCATCATTAA
    40981 TCTTAGCTGC TAACTTAGCC ATCATATTAT AGATACCATT GGTTTTTTCA TATGTAAATC
    41041 TACCATCTCT TCTATCAAAT GGTCTAAGAG CTGTAGAATA CACTGGAATA CTATGAATAA
    41101 AGATCTTATC TCTATTCTCT AAGATATCTT GGTAATAATC AGGTTTCTTA TTTTTATTCT
    41161 TCTTATGAAA ATATTCTAGG ATTTCATCAA ATCTATGATA AAATTCGATC AATCCAATTC
    41221 CTTTATACTT TTCATCTAAC TTAGTCTTTC TAGTAGATCT CTTAGCTGTA GATTTAATAA
    41281 TTTTAGAAGA ATACTTTTGT ACTGGTTTAC CATTTTCATC GAGATCAATA ATTGGTTCTA
    41341 CAATAGAAGC AAACTGATCT TTACCAATAT AGCTTTCCAA TACATAGAAT AAATTCGGAT
    41401 GAATAATTGG ATATCCTTCT TTAAGAGTAA TCCAACCAGT CATCTCAAAA TCTTCACCTA
    41461 CATAGATTAC TCTGGAATGA CAATATGGGC AGATCATTCC TTCATAATTC TTCCCTTGTG
    41521 TTCTTTTACA TTTACAAGAA TATCTATCTG TAAATGCATC AGGGTCTTGC ATAGTTTTTG
    41581 TAAACTTGGA TGAGAAAATA GAATTATCAC TTTTTAATCC TACATCAATA GCTTTCTTGT
    41641 CATCCTCAGG TTCATCAATA ATAAACCCTT TCCCTGATAT TAAGTCTTTT GCTTTCTCTT
    41701 CATCTAGATT TAGTCGTAGC AACCTAGTTT GGAAAGTAAA CTTCTTTGAT ACTGGATAAT
    41761 TAACGGTTAA GTTTAATTCC ATATTACTCT CCTTCTCTTT AAAAACAAAT AAAAAAGAAT
    41821 GAGTCAAGCT CATTCTTTTT TATATTATCT ACTTGTTTTT ATCTTTGTCA ATCTTAATAT
    41881 GAATACCGCT ATCATCTTTT TTAAATTTTA TTTTAAGATC AAACAGTATA TTTGCAATAT
    41941 CACTAAGTAC TCCAGCTACA CCACTACTCT CTGTTGGGCT ATCATCTGGA TAATAGTTTC
    42001 TCTTAATTCT ATGAGTATTG GATTTATCAA TACGATTAAC GACATGTCTC AATTCTTTCT
    42061 TTTCATCTGT CATAATAAAC ATCCTTCCCA TAAAAATAAT TGTTACTGAA TATGATGAGG
    42121 CATGGTATTC ATAGCAAAAA TACAACCGTC ATCATATGAA CACTCAGGTA TTCCTTTAAG
    42181 ATTGATATCT ACATGAGTTA AAGCTTCATT AAAGATATCA AATAAATGCA TAATTTTACC
    42241 GTCTGGATAT TTAATTTTCC AATCCAGCAT TCGTCTTATA TCAACATTCA TCTCGATATC
    42301 ATTATCATTA TATAAGGTAT ATACTTCTTT ACCTTTCTCA TCGATAATCT TTAACTCATA
    42361 ATCAGTATTA TTTTGTATCA TCATTAGTAT CACCCTTTTC TCTACTAACA ACAATAGACT
    42421 GATTATGCCA CAAATTAATC ATTCTTTTAT AAAGCAAATT AAGTCTTCTT ACTTTGTTAT
    42481 ACCTTTTAGA AAAAGTATAG TACAAACTAA GAATGCAAAT ATTAGATGGC TTAGGAATGG
    42541 CACCTAAATC GCTTTCTTGT TTCGCATCAC GTACCATATC CATAATAATC TCAGAATTCC
    42601 AAACAAGATT TCCATGATTG TCATATATGT CACTCATTGG ATTATCAATG ATTTGTTCAT
    42661 CTAAATCGTA CAACGCATTA TAAACAAAAG GCTTATAATT GCCATTAGCA TCTTTACAGA
    42721 AACTAAAGAA TCTCTTTTCT TTAGCTGTAG TAGGAATAGC AATAACGTTT GAACATTTAT
    42781 GATCTTTAAT TAAACCTTTT CTATCAAATG CTAATTTCAT TTTGTGTTCT CCTTTACTTC
    42841 ATACAAAATA AGTGCTACAA AATTCATATA CACATGATCC CCAGTAGATG TAAGTTTTAC
    42901 ATCAATAATT TTACCTTTAT CCTCTGTCTG AATTTCTGTA ATACGTTCAT TAATTAAACT
    42961 TTCTATAGAA TAATCACGAT CAGTTATAGT ATTATATTTA ACGCACGCTA CTTGTACCAT
    43021 TTTTCTTCCT CCGTATCTTT AAGCAAAATA TCTATACCAG CCTTAATAAT TTTATCTGTC
    43081 ATTTCACGAT TATTATTAAT AGTATAGAAT AAGTCGATCA AGCACAAAGT ACTAGGCTTT
    43141 AGAAATGGTA ATTTTTTTAT AGTCCACTTA TCTTCTTCTT TATCACGCAA CCTTTCTACT
    43201 TCATCCTTAA TAATTTGGGA TGCAATATAT GCATCCCTAT TGTCATCACC ATAACTATCA
    43261 TGAAAAATGT TATCGACAAT ACCGTCCCTG TAATTGTATA GCATATCATA CACAGATGGT
    43321 TTAATATTTC CATGCTCATC AGTAGAATTC TTAATAAATT CTTTCTCCTC TTCTGTTGTT
    43381 GGAACACAAC AGATTCGATT TTTTTCAAAT AATAAACATT CATCATCATC AACACGAATT
    43441 ATCATTTAAT ATTACTCCTT TCTTAAATAC AATCTGAAGA TTTCAGATTA TTATACATTC
    43501 AATAATATAA TATACAATTA TTTTTAATTT TTAAAATATA CTGAGCCTAA TATTAGGCTC
    43561 AGTATAGTAT TATCTTTTTT TGTATTTAAC CATCAAGATA TTACCAATTC TTATAGGTAG
    43621 TACATTGGCA TATACTCTAG ATTCAGCATC TATAGGTATG TTAAGTTTAA CACCTCTAGG
    43681 GCCTATCATT TTATAGTCTG ATTGTTTTAC TCTAGTACCA TTAATATCTA TTGATATAAT
    43741 ACGTGCATTC ATTCTATACT TATAGTTATT AGAGAAGTAA AATTCATTAC CGTTCTTTCT
    43801 TACTAGTTCT ATTCTCATAA TATCACTTCT TTAATCCGAA TGCTTTCCAT ACATCTATTT
    43861 CATGAAGTTT AACTGTAGAG TCATGGAATG CCTTTAATGC TTTAAGCTTT AATGCTGATG
    43921 CTACTTGTGG CATAGCAACA CCAATATCTT TAAATCCAGC TCTATAGAAT AGATTTCCTG
    43981 CACATACATT ACAAATCTTA TTAGGTTCTT TATATTCACA TAAAGAAGCA AATCTCATTC
    44041 TAACTGTCTT ACCTAAATAT TTATCTTTAT TAGTAGAATT CAATTCTATA AGTTTATTTC
    44101 CTTCTACTAT ATAAGAATAC ATCATAAGTT TAATATTATA CTTGTCTAAT GTAATTTCTA
    44161 TAGTTCTCTT AGTACCACAA TCAGTTCCTT TAGGAGCTAA GGTAAGATGC TGAAATGCTC
    44221 TTAATAATAA TTTTTCATTA TACCCACCTT CAGGTGTCTT CTTAGATCTA GAATATGGGC
    44281 CAGCTGCTAA TGCTTTAGCT AATTTAGAAT AATCGTCTCT AGAAATACCA TCAATGTAAC
    44341 TTGACATAGC TACATCATAA CCCTTAGTAG GGTCTGGGTC TTTAATAGCA CCTTTCATTA
    44401 CAAAGATATT TTTAAAGTTA TTAGCAAAAG AACCTTTAGC TTTAGAATCA TACATATCCA
    44461 TAGATATATC ATCTTTAAGT TCTTTTTTAG CATAGTCTAA TAATTCTTTT TCTATCTTAT
    44521 CCGCAGCATA CATATTTCTT TCTGGATCTG CTAATTCATC CGCATATTTC TTTTCTAATT
    44581 GTTTTTTCAT TTTATCAATC TTATAAGAAA TAGTAAGCAT GTTTGTAGTA AATCCAGAGC
    44641 ATAGTATATT ACAATAAGGC TGGAATTTCT GTTGTCTCAT TAAATATCTT TTTAATGCAG
    44701 ACAATGGTAA TCTATCTTCC ATAATAGCAT ATGAAATCTG ATCATTCATA TCACCTAATA
    44761 CATCTTTGTT TATAGGCTTA TTGATATAAT GGAATAAATC AAATAAGTCT TGTTCTATAA
    44821 AGCACTTATT GAACCACCAT CTACCTAAAG TAGTAGTAAA AGCATTTTTA TTCTTCTTAT
    44881 TACCAATGCC ATAAGAATTA GGTGGAATAG TTATAATATC ATATGTATTA TACTTTGGTG
    44941 CTTTACCATT TAAAGTACCA AAAGTTTCCA TAAGTTTAGA AAGAGATTCT ACATCTTTTT
    45001 GAGATAAATT TAAAAAATAA TCTACTTCAT CTTTATTTGT AATCTTTCTA GCAACACGTT
    45061 TGTTAGTAGA TACTGCCATT TATTTCACCT CTTATCAGAA GTAAATACTA TAGTTAATGG
    45121 TGATGCTTTT CCTGAGATCG ATCAATGCAT GTTATTCGCT TAGAGTCGTT AATTCTAAAC
    45181 CGCTTATTTA AAGCTGCTTT ATGTCTCCAT AAAGAGTAGA TCATATCATA ATCTCTATTA
    45241 AAGAGATTTC TCCCATTTCC ACCCACTTGG ATGTACGTCA TAAAGACTGA TCGTTGAACC
    45301 TTCTCTATAA AAAGAGCTTG GCTGCTGATT GTGCATTGTT TATACCTTTT AGGTTTTAGC
    45361 CATGAGGCAT CATAAAGATT GTTTCTGTTT TTCAACAACC TATGTTTAAA ATATAGGTTC
    45421 TTTATGCTTT AGCAGTTTCC AGCAATTAAG GAGATTTGCG AATCTATATC ACTATAGACT
    45481 GGAACCATTG AATAATAACA CGATTTAATG GTTATTATTA CCATACGGAT TCATTTGGCA
    45541 CGTTTAATCT TGTAACTGGT CTGATATTCA TATATTCAGC ATTATCTACT GTATCAGACA
    45601 ATTTACCATC TGTTTTTACA TAACCAGTAC AAAGAGAAAT AGAGTTTATT CTAGCATCAT
    45661 TCAATCCTGT ACCATAAAAG AAAAAGTCTC TACAATCGTC TTTAGTAATA GACATTTGCA
    45721 TTGAAACTAT AGATTCTACT TCCATATCAG TAGACTCTTG TGTTGTATAT ACATTAGCGT
    45781 CTATAGGAGT ACCATCTGTA AATTGCTGTG TAAATACTGG ATTAGAATCA AACTTCTTAA
    45841 AGTAATATGC GATTCTATCT GATTTCTCTT TTCTACCAAA GTAAGTACCA GTCTTAGTAT
    45901 AGTCTCTTTG TACTGGGGTT AAATCAGTAT CTGGAGTGGT GTATCTAAAT GGAACAATAC
    45961 CGCCATAAGT ATCTGTATAA GCTGGGTTAA TCCATGAAGC ATATTTAGCC GCATATACTT
    46021 GTGAATTTTC TCTACCACAG CCATCTGTGC CTACACAGAA TAAACATACT TTTTCTGGTT
    46081 TATTTTCAGT ATTAGATTCT TCAGAATTAG CAAAAGTAAA ATCAAGCATA GAATTATAGG
    46141 TTGGTGTCTT TTCAGGTTCA TCAATATCAA ATAACAACCT AGCTATAAAT CCACCACCAG
    46201 CTAATGTCAT AATATTATGA GTTGTGAATA ATACTTCTCC AGTATCAGTA TACCATGCTT
    46261 TAATAACTGT TTTAAAATTA GTACGTTCAC CAGTTATACC CATGGTATCT TTTAGAGATA
    46321 AAGGTTTATT TATAATAGAC ATAAAATCCT CCTTTTTATC AATACAATAT TATAGTAAAG
    46381 TTGGAGGTTA TAAATACAAA AAAATAAAAG GTCTTATGAC CTTTTATTTT TAATCATTAT
    46441 CATTACTTCA TAATGATAAT GATTGTGCTA TTTTCTTTAG AAGGGCTAGA GGACTGATTC
    46501 ATGCTCTTCC GCATTTCATC ACATTCCCTA TATATTTCCT GAAGCTTCTC ATTGATACGA
    46561 CGATCGAATT CATCATAATC AATAGGAGTT TCTTCAACAC TTTTCTGATA GGCATTTTCA
    46621 AACTCATGCC TTCTTTGTTC AGCTTCTCTA TTGAATTCTT CGTCATCTTT TCTAGAAGCT
    46681 TTATCCCAAA GCTCATCTCT CTTTACCTCT GCAAAACTGT GAAATCGATT TTTTAATTCT
    46741 ATCATTTTCG CAAATGAGAT ATGGTTGTGG ATCCACAATG AATCCACAAA CGTAATCACA
    46801 GTTGTCTCAA GTCGAGAAAC AACTGTACGA GCTTTTCTAA ACTCACCTTC ATCGATGAGT
    46861 TCATAAAACT CTTCAGCTAA TCTTCTCATG CTCTTTTCAA ACATAGGAAC ATCGGGATGA
    46921 TTTGCAAGAC CTAATTTGGC AACTTCGTTC ATCACTGCAT TTACTAAATT TTCGCTTTTC
    46981 ATGTTGGTTT CCTCCTTTAG GAAAATGACT AGAACTTTTT TGTTCTAGTA ACATAATAAA
    47041 ATGGTAGAAT TATTCTACCC TGATTCACTA TTATAATATA TAACTGAGTA TTTTAGTAGT
    47101 TACAAAAAAT AAAAGGTCAT AAGACCTTTT ATTTTCAGAA GTTAAGCTAC TTCTTTAAAA
    47161 TGAGAATTAA GCTCTTTCTT GGCAAAGTTA TCAATCTTTG CTTTATACTT GAGCAGTTCA
    47221 TCAGTACTGA TGAGCTTCAT TGCCCAAGCA TAACCGACAA AATCTCGCAT TTTAATTTCG
    47281 AGTTCTGTCA AATACTTAGC GGTGCTATCT TTGTCGTTGG AATTGATAGC CCAACAAACC
    47341 TTCATTGATG CATCATCGAA ATTTGTCAGT GCAAATCTTA CAAATTGATT ATTTGTAAGA
    47401 TTTTTCTTAC CAACTTCGTT TCTGATATAG TCCATAAATT TCTTGTTGTT TGCCATGATA
    47461 GTTCCTCCTT ATAGAACTGA CTGGAGTAAT CTTCTCCAGT AACATAGATG AATGAATACA
    47521 CTTATATATG TATTCATTGT TATAGTATAT AAGTATAGAT TATAAGTATT ACAAAATATC
    47581 TCCTACCTTA TATAAGGTAG GAGATATCTA TTATCTATAT TTCAACTCTA ATAATTCTTT
    47641 AAAGTCATTA CTTCTATAAA GAGTACCAAT TACTAAAATA AATGAAATCA TAGCTTTCCA
    47701 AATAATAGCT TCCATATTAC TTCATCCTTT CTACTGCTTA TATGGTTTAT ACCCATTATT
    47761 AGTCTTAAAC CAAATAATCA TATCCCCAAT CATATCTTTA TAGTTACCAT ATACTTCTGG
    47821 GCATTTACAA ATCATATCAG AAGGTAAAGA TACAGATTCT GGCTTGATAT AAGAATTTAT
    47881 ATTATCAGCT ATAGTTGTAG TGCCATCTGT AGTAACTCCA CATTTAGCAA TACCACCATA
    47941 TACTGTAGCA CCAATTACAC TGCCATTTAC AGTCTTACCA CCAACTATCT TACCATTGGT
    48001 GATAGTACAC TTCATACTAG TACCACCTTC AGTAATACCA TTTTGAATTA TATACGGAAT
    48061 ATCATTAATC TTACCCGTAG CAGTACCACC AACTAAAGTT CCTCCAGTAA TAGTACCACC
    48121 ATATGCAATA TCACCAATTA CTATAGCACC AGTAGTAACC ATATCTTTAC CAGATCTAGT
    48181 TCCTCCTACT ACAGTGGATT TTTCTATAAC TGGATTGATT ACAGTTCCAT CATATGCTTT
    48241 AGATCCAACT ACATTACAAT CAGTAGCAAC TATAGTAGCA TTACAAGATT CTACTATACA
    48301 TTTAGACATA ATGGTTTTAG TACTATCATT GCAATCACAA GTACAGTTGC CCTGACTAAT
    48361 AATAGTATAC TTTTCCATCT TACCACTCAT TATCTTACCA GTAGTAATAG TACCTCCAAT
    48421 TACTTTAGCA TTTGCTACTG TAATGAAGTT ATTTAATGAG TTTACACCAG TAGCACAACC
    48481 ATCTACAATA ATACATTGCT TATCATCTAC AACACCTTTA GTGATAGTAC CTGAATAGAT
    48541 ATTACCATCT TCATCTATTG TAGCATCAGT AATAACAATA GCGTTTACTA AGCCTGCTAC
    48601 AGTAACACCA CTAGAATGAG CATTAAGAAT AGTGCTATCT TCATCAGCAT GCTCTACATA
    48661 TGGCTGAATA TCTCTAATGT TAGAAGTTCT AATATCTTCT ACTACTGAAG AATAGTTAGT
    48721 AGAAGCATCT ACTCTAATAA TATAATCATT TACTCCAGAA CAGCAATCAC AAGAGCAATT
    48781 AGAGTTAGAG TTTACTTTAC CAATTTTAGT AATTACCCCT ACTAAAGTAT TAAGTTCTCC
    48841 ATTAGCTAAG TATTGTACTT TGTATCTTTT TCCTTTTTCT AAAGCGTAAG TTTTAGACGT
    48901 TCCATCTGAA TAGTCTATAG TAATATCAAT AGAATAATTA GCTTTAGCAG ATACATTGGT
    48961 AATCATTAAA GTAGCTCTTT GTAATTTCTC TACAGCATGA TTGATATCAT ATGGCTGACA
    49021 ACAATCACAA TTATGGATAT TAGATAAATT ATAAGAATTT TGAAATTGCT CAGTATAATG
    49081 ACCACAATAG GTGTCTAATG GAAATTCACC TTCACTATAA TGAATAGGCA TATGTATACC
    49141 TCCTTTTTTA ATACATAAAT TATTAAAATG TTTTGTTTAT TTTGAATAAG GTAAAAAATA
    49201 AAAGGTCGAA AGACCTTTTA TTTTTAAATG ATGAATTAGA GGTCATCCTC ATCATCATCA
    49261 TCTCTCCAGC GATTATTGAT CGCCTTGGAA TTTTTAGAAT CTGTCTGATG AGATTCTTCA
    49321 TCAAAAGGAG GCATAGTATA CTCGTTCCAT GTTTCCCTTA CCTGCTCGAA GATGGCATCA
    49381 TCTTCGTTGA ACTCCAGATA GCGGATATGA TCCGCATCTT CAATAATCTT TCTTTTATCC
    49441 GCCGCAATGT GGCGAATAAA CATCATGATC ATATCTGACT CGCGTTCATC AATATGATCA
    49501 TGAAGAAACA TGGAAGTAAC AATCTTCTTG AGGATTGTTT CCATTTTGGT CACCATGCAC
    49561 CGTGCATTAC CGTAGTCTTT GTCGGCAATT CTCGCATCAA TCACCCGACA CAAATCGGAA
    49621 ACAGTGCATC CAAATTTTGT TATTGCCGGT CCTTTTTCAT TAATCATGAT ATTGTCCTCC
    49681 TTATAGACAA ATGACTAGAG CTTTCTGCTC TAGTAACATA GTAAATTGGT AGATATATAT
    49741 CTACCACGAC TCACTATTAT AGTATATAAC TAAGTATTTT AGAAATTACA AAAGTATACT
    49801 CTACCTTATA TAAGGTAGAG TATATTGAAA AGGTATTATA TTTCTAAGTA GACTTACAAT
    49861 CTTTCAATTA CTATTCTTCT TCTATTCAAC GCATCTTTAA GATATTCTCT TTCGTGTGTT
    49921 TTTACTTCAA CAGTACAAAT CGTATCGTTA TGCCATCCAC CATGAGGAAC AAGCAAAATT
    49981 CGTTTAATCT CGAAACCATA TTTATACCCA ATACCGCCAC TATTCCAACC AAATGTTATA
    50041 ACTTTACCGC CGATTTTTAC AATACGAGAT ATTTCTCTCT TATGGTTTCC CCAGAACGAT
    50101 GCTTTAGTTG TATTCCATGT GACAGGATAA CCAACACCGT TATAGCATTC ACTTACTTGT
    50161 CTGGGAGAAT AAGGAGGATC ATATAACACC CCATCAACAG ATGCATCTCC GAACAGTCTT
    50221 AAAAAATCAA GAGCATCTAA ATGGTAATCT GTATCATATT CCTGATTAAG ATCATTTGTG
    50281 AGGTTTGCAA TTTTATTTCT ATTAGCGAAA GGGTCAATCC AATATTTATT AGGATCCACT
    50341 TCTTCTTCAA GGAGAGTCTT GATAGGTAGA ATCTCAAAAG TGTTTTTATT TGGCATTGAC
    50401 CAAATACGTT CTATCTGAAT ATTATGAGTA TCATTGATTC TCTTCATTTT TATCTCCTAT
    50461 TATATAATAT GCATATAAAT TATTAAAGTG TTTAAAAATG AATAGTAAAC GAATATTCAA
    50521 TTATATAATA TTACAATGAG ATAGTATAAA TAAAAGTTTT ATTGCTGATT TCTTTTATTT
    50581 ATATATCTCG TACATGTTTG TGTTCCTTTC TTGTATCAGC AGTCTGTGTT TCTGCTGGTA
    50641 CAGAACACAC ATATATCTCA CTATACCTAA TATGGTATAG TGAGATATAT TTTACATATT
    50701 TTATTTTTTC TCTTTTTCTA AATATTCTTT TACTTTATCA TAGTAGTAAT CTTTATTTAA
    50761 AAATGCTTTC TTGAATTCTT CTAAAGAACC AAATAATTCT TGTAAGTCTT TTCTATTATC
    50821 ATATAAGTAT TTTATTAAGT TCATATGTCT ATCATAAAGT TTAGGATAAT GCTGTTTTAT
    50881 TTTTTCTAAG TTTTCAGCAG TATTATATTG AATTGGACAT ATTAAGCAAG ATCTAGTGAA
    50941 TCCTAAAGTA TTATAATCTT TATTAAGCTT TATATTATTT TCTTTAGTAT ACTCATAGCA
    51001 GTCTTCATCT GTCCAATCAA ATATAGGGGA AATTATTTTT TTATTTCCTT CTTTTATGGT
    51061 AATTGCGGAT TTAACCCAAG TCTTAGTATT GTATAAATCG TCTTTTCTAA CGCCAGTAAA
    51121 AAATATATCA TATTTTTTTA ATACTTTTGT TGTTGTTTGC CGTTTATATG AGCAGCAAGA
    51181 TAATAAAAAT TTACTATTTA TAATATTATT ATCTTTGTAT AATTTTTTGA TATAAGAAGA
    51241 TAAAGCAAAG CATTTATTTT CTCTCATATA CTTTTCAGCA TCTATGCCAA TAATAGTTAC
    51301 ATCAGGTCTA GATTTAAGAT AATCTAATAT ACCATCATCT TCAAACCCAG TAGCAATATA
    51361 ATATTGATAA ATAAAATCTC TTACTTTTAA TTCTTTTAAT AAATTATCTA CAATTACACT
    51421 ATCTTTACCA CAAGAAAATA AGAAACATGC ATTATCGTCT TTAGAATAAT TATCTAAAAT
    51481 TATTTGTTTA GATTCTTTTA TTTTTTCTTC TAGTTGATTA GTCATTCTAA CTACCTCTTA
    51541 CGTAATATTA TCTGTACCAG ATTCTCCTTT TGACCATGAA TTGTCAGGGA TATACCATGA
    51601 AGCAACTACA TTAGCAACTT TAACTGTTAC ATCTTCAGTT AAAGTGTATG TGCTATCAGA
    51661 TGTTGCATAT AAATAATTTA CACTTTTATC CGAATTATTA ATAGTGCATG GGATTTTAGT
    51721 ACTATTTATA TACATATCAA TAGAATCGAT ACTTTCATAG CCATTATCCT CAGTATAGAA
    51781 TAATTTAAAT TTAACTCTAT ACTTTCTACC ATATCCCCAT TTACTAGTTT GATACTCATT
    51841 GTTATCAATT ACTACACGTA ATGCAGCATC TTTATTGGTT AATTGAACTA CATTTATGGT
    51901 ATACGAAACA CCATCAGCAG CACTAGCATA TACTTCATCA TCTGATAATA GTATACCGCT
    51961 GGTTTTATTT AAAGTACCAG CATTATAACC TACATCAGGT TTAATGTTTG CTTTCCATTT
    52021 AGTACCATAA TCCAATTTAA CTGAAGAAGT ATAGGTTTTG TCATTAGCCG TTACAGTGAT
    52081 AGTCTGATGT GCAGATTGAG TAATAGTTAG AGTAAATTGC TTTATAATAG CAGCACTAGC
    52141 ACTAATACTG TCATTACCTG TCATAGTACC ACTAGTTTTA TTTAAAGTAC CAGCATTATA
    52201 ACCTTCTGCT GGTTCTATAG CTACAGTATA TGTAGTTCCA TATGGTAAAG CTACAGTATT
    52261 GGTATATTTA TTACCATTAG CCGTAACAGT AATAGTCTGA TGCTCAGATT GAGCTATTGT
    52321 AAGAGTATAT TCATTCTTCT TAGCTGCTGA TTGAGCATAG ATATATGTAT CGCTAGTTAA
    52381 AGTACCACTA GGTAAGTTTA CCTCTCCAGC AGTATATCCT GTTACACCTT CTGTATATGC
    52441 TACCCATGTA GAACCATATG GGAAAGATTT AGTACCAGTT GTCCAAGTAA TAGCATGGTT
    52501 GATATCATCT GGATAAGTAC ATGTTACTGT AGTTATAGTA TTTTCTGTCT GTTTTATAAT
    52561 TATTCTATAA TTGATCTTAT TAGCAGCACT AGTAGCAAAT ACAGAATCGT CTCCAGTTAT
    52621 AGTACCACTA TATTTATTTA ATCTACCAGA ATTATAACCT GTATCAGGTT TAATAACAGC
    52681 AGTCCATTTA GTTCCATATG GTAAAACTAC ATTATTGGTA TAATCTTTGT TATTAGCATG
    52741 AACTATGATA GTCTGATGCT CAGATTGAGT AATAGTTAAA GTAAATTGCT TTATGGTAGC
    52801 AGGACTAGCA CTTATAGAAT CATTACCTGT TATAGTACCA CTAGTTTTAG ATAACATACC
    52861 AGCGGTATAA CCAGTATCTG CTATAATACT AGCAGTCCAT TTAGTTCCAT ATGGCAAAGA
    52921 TACATCAGAA GTAAATCTAT ACCCATTAGC TGTAACAGTA ATGGTCTGAT GATTGCTCTG
    52981 GTAAATACTA AGATAATAAG TTAAAGCTCT AGCACTAGTA GCTGAAATAG TATGATTACT
    53041 ATTGATATTA TTTATTACAA AAGAATTATA TATTTTACCA TCAAGTGTTA TATCACCACT
    53101 TATAAACCCA GTAGATGAAG ATATCTTTAT ACTGAGATAA TCCCCTTTTA TAGTCTCAAA
    53161 TGTACTGGTA TAATTTTGGT CATTTAACCT CGAGTATACA GTAATAGTCT GATTGCTAGT
    53221 CTGATTAATA GTAATGGTAT ATTTCTTTTT AACTATATAT GTAGCTTTTG TAGCAGAAAT
    53281 TGTATAATCC TGACTAATGT TATTGATAGA AGTATAATTC AATTTACCTG CTGCATAATC
    53341 AGAATTGATA GGTACGATAC TGCAAGTTAT ACTATCACCT GATTCTACTT TAAAGCTATT
    53401 AGTATATATA ATACCATTAT AGTATACTCT TATTGTTTGA TTTTCTGATT GTTGTATAGT
    53461 AATAGTATGA GTTCTTAAAG ATGGTGGAAC TATACCATTT TTATCATGTA CATAATCATA
    53521 GCTATTCTTA TCATCTATAT CTTTAAATCC AGATTTAGTA GTACCAGCAA ATGGTAAGTA
    53581 ATATAAATCT TCCTTATTAT TATGATCAAG ATTAACTAAT AAATGTGGTT CTGTAAGATA
    53641 CCAATCGTCA TCATCATAAT CTGACAACGG TGTTATTTCC TTATTACCAT CTAAATATTG
    53701 TAAATAAAAT ACACCATCAT TTATCTTATG TGCTGGTGTT ATCTTTATTT CAGTATCTTC
    53761 TTTTAATACA AAACTTCTTT TCGTAGGAAT ATTAGAATCT ATATCCACTG ATGGATATAT
    53821 CAATCTTCCT GGTACATAAG TATTATCTTT AGGGGTAATA GTTATTCTGT ATTCTGTAAG
    53881 ATAATCTAAA CTTACAGCAC TAGTATAAGT AGTTCCATTA ACTATTACTC TAACGGTTTC
    53941 ATTATCCATT GTAGGTACAG TTATTCTATA TTTCTTTTTA GTAGCATCAG TGCAAGTTAT
    54001 GTTTAAACTA AAATCATTAC TATTAACTAA CGTATTAGAG ACATTTAGCT TATACATAGT
    54061 TAATTCAGTA TGGTTAGAAG TACCTTTATT ATAACCATAT ATAGGATTTA TTTCTATACT
    54121 ATATTCAGTA TCATAAGTAA CATAAAAAGA TTTACTTTTA TTACCAGATT TCTGTATAGT
    54181 ATACATAGAG TAAAAAGTTA AAGTTTGATT AGTAGTAGCC GGTAAAGTAA TTTTACACAT
    54241 CTTAGGTTCT GCATCTTTAT CTACAGATAA ATGCCTACTC TTATACATTA TACCACTAGT
    54301 AGAATTTAAT GTTCCCTTGA TGGTATAACC AATATCTGCT ACTATTTCAG CATAAAATCT
    54361 ATCGCCTATT TTACATTTAA TAACTCTAGC ATTTTCATAT ACAGTTTCAT CATTTATAAT
    54421 AACTTTAATA TGCTGATGAT TATATTGGTC TATTAGTATG TATAATACAC CATTCATACT
    54481 TTCACTAGCA TATATAGAAA TATCACTTTC TAGTATTCCA TGTTCTTTAT TTAATCGACC
    54541 TGGGACATAA CCTTCATCCG CTTCTATAGA AGCAGACCAT TCTGTCTTAT TAGGTCGCTT
    54601 TTGTGAGGAA GTATATTTTG AATGATCGCT CATTTTACCC TCCATTTAAA AATTATTACA
    54661 CATACCATTT ACTGGTATGT GTAATAATAC AAATATTTTA TTTATAAGCA GAAGTTGCTC
    54721 TAATAACCAT ATTATCAGAA ATAATACCAA ATGTAGATAC GCCAATTATA GTGCCAGCCT
    54781 TATAACCTTC GTTAGCTATT ACGGAAATCG TATACTCTAA GCCACCTTCA CATTCAAAGC
    54841 TGGAGGTATG CGTTGTTCCA TTGACAATAA CTTGGATAGT CTGATTAGCA CTTTGTTCAA
    54901 TCGTAATATT ATACTTTCTA ACTGTAGCTG CTGTAGCTGT AAATGTAGTA TCAGCTTCAA
    54961 CAGATGGAAC CTCTGTGATA TTAAGCGTAC CACAGTTATA GCTATCATTT GTAGGCTCAA
    55021 CTGTAGCTCT AAGATGCGAT TGAGCAGATA CTTTGAAGCT ATCGAGATGG TCAATATTAT
    55081 CAGCCTCATC TGCAAATACT TCAGTAACAA TAATACGCTG ATTATCATAC TTAGTAATAG
    55141 TGATATTGTA CTTATGGACT TCAGCATTTG TAGCTTCAAT AGTAATATCA CTGGTTACTG
    55201 TAGTAGAAGT TATATTCAGC TTACCAGCAT CAAAGAATTT ATCCGTAGAT TTGATACTTG
    55261 CTGTAATAGC CGCACCGTAT GGAACAGTAA AGTCGGATGT ATATGCAGTA CCATTGTAGG
    55321 TAACTGTAAT AAGCTGGTTA GTAGACTGAA TAATACCAAC ATTAAGCATT GTAGTGCTAG
    55381 ATTCTGTAGT AGTAATTTCA ATAGTAGTAC CAACACCATC TGTAGATATA CTATCATTAA
    55441 TTAAACCACT CATAGGAATA TTCAATGTAC CATTGCTATA TCCAGCATCA GCTACTAGCT
    55501 CTACACTATA TTCACTATCA TACTGTACAT CAGCTAATGT AATACTTGTA TTAGGTTTAA
    55561 CTGTAGTTAC TTTACCTTCA TTAGTAAAGA TTATGGTCTG ATGAGCAGGT GCAGTAATAG
    55621 TAACATTAAA TGCCTTTGGC GTTGCATCAC TGCATACAAT TTGGGTATCC TCATTAATTA
    55681 TATAAGTATC TTTTAATGGT CTACCTGCTG CATACCCAGT GTCTGCTACA ACTCTTACAT
    55741 TTACTTCAGC ATGAATAGGA ACCTCAAAAT CTTCAAAGTA ATCTTTAAAC TGATAAGTAG
    55801 CAATTATAGT TTGGTGCTCA GTTTCAGCAA AATATACTGT AAAATATTTC AAAGTAGGTT
    55861 TAGTTGCAGT AATAGTAATA TGGTTATCTG TGTCCATAAT ACTATCACTA AGTATACCAC
    55921 TCTTTTTAAT ATTTAATGTA CCAGCATTAT AATCACTATG AGTACTTAGA TAAACTACAT
    55981 ATTTACTATT ATAATCCTTA ATTACTGTTT TAGTTTGGTT ACTACCAACT GTTACAGTTT
    56041 CATCATCAAA TATTACTCTG ATAGTAGTAT TATCAGGTGC TTTAATATCA ACAGTAACTT
    56101 TCTTAGCTAT AGGTTTTACA GCAGAAATCA CTATAGTATC TTCTTTTACT ACAGCTGTAG
    56161 TTTTAAGAGA AGTTAATGTA GTTCCATTTA ATATTAAATT ACCTGCAATA TAACCATTAT
    56221 CAGCATAAGT TTCAAATTCT ATATAAGAAC CTGTCATAGC TTCAAACGAT TTATCAATAT
    56281 ATATTTTATC ACCGTTAATG GCTTTAATAT GAGCATGTTC TGGAACTATA ACTTGGATAA
    56341 ATTGTGTTAT AGGAGTAGCA TCGGTAGCAT ATATATGCAT ATCATCATTC TCAGCTCTAC
    56401 CATATCTCAT ATTTAAATTA CCTTCATTAT AGTTTTCATC TGGTATTAAG TATGCAAAGA
    56461 ACTCTTCACC ATATTTAAGA GTAAATTCAA TATAATCAGT ATTAAAATCT GTATCTAAGA
    56521 ATTTACTAAA TTCAGTTACT TCTCTAGTAT TCTTATCTTC TAATGTAAAC CCAGATAAAT
    56581 CTTTACCTTC AAAGATAATA AATCTAGACA TATCTATTGC ATTATCTTTG TTAAGTATAA
    56641 AACTACCATA GGTTTGTAAA TTAGGATTTT TCTTATAAGA ATAATAATAA GTGATTAAAC
    56701 TTTCTTCACT AGTAGCTTTA TCTTTAGCTA ATAATTCACC ATGATAAATA TTAGTAGAGT
    56761 AAGTTTGACC GGTACTTGTT ACTATAAAGA TAGTCTGATT CTTGGTTACA TCTACTCGAA
    56821 CTTTAATAGT ATTTGTAGTT GGTAAATTAT TCTTCTTAGC ATAATCTAAA TACTTTTCGT
    56881 TAATAGAATC TTCTATAGTA GTATCAAAAT GAATGTGTTC TTTAAACCCA ATACTATCTG
    56941 TGTAGTGTGT AAATACTTGC ATTTCACTTC TTATACTATC AAGAGGATTT ATACATTCAT
    57001 ATTTATTTAA TTCTACAAAG TTATCTTTTA CATCTACATA TCTTAAAGTA TTAAGCATTG
    57061 GGTCTTTAGC ATTAAATACT ATATAATCCC CTTTGCTTCT CAATACTACT TTGTATGACT
    57121 TGAAGAAATT AATTATAGTA TATAGCATAT CCAAGAATGC ACTACCACTT ACTCCAGGTA
    57181 AATGGTCAAA TATATTCTGG AATTCTTTTA AATTCAAATA TTCTTCCAAT ATATATACTA
    57241 CATCAGTAAT TCTATCTACG ATAGCTTCAT TTCTAGTTTC TTTATCAGTA ATATACTTTA
    57301 ATCTCATATA ATCATTATAA AGCTCAGTAT CTTTATACTT TAAGAACTCA CTTAATGATT
    57361 TAGCTATTCT AGTAGTACCA TTCTCTTTAA TATGATAATA ATCAAATGTC TGTTTATAGG
    57421 TCATTAAGGT ATCAAATATC TTTTTCCAAA TTTTAAAGAT ATCATAATCT TGGGATTTAT
    57481 AAATATTTCT AACTATGAAG TTATAAATAT CTCTATTAGT GACTTTACCA TTGACTAATT
    57541 TACCAGTACT AAACATAGCT GCTATCTCTC TAAGAGAATT AAATACATTA TTTTCTCCTG
    57601 GTTTAATATC AAAATCCCAA ATCTTTTTAG TTCTATCCTC AGGCAATGGC ACAGACATAT
    57661 TTTCATTCAA TGGTCTTGGT TGATAGATAA ATGTAGTATC AAAATTATTA GCATGCCTAC
    57721 GCTGATCTAA TATCCATTTC TTAAGTTTAG GTATATCTGC TCTAAAATTA AATCCTTTAA
    57781 CGTACAATAT TTTACCTGTT GTATCGATTA TAGTATCATC TACACCAGAG TATAAATATG
    57841 CTAAAGCATT TAAATATGTA AAGAGATATG CTACGTTAAA CCGCTTATAT GGAATAATAG
    57901 AAGGCACTGA TACTTTTACC TTATTTTCCT TAAATACATC ATCAAAGAAA ATATTATAGA
    57961 AATAAGCAAT TTTAAAACTC ATTTCTGCTA TATCTAAGAC ATAGTTTATA CCAAAATATT
    58021 TAGTTCTCTC ATAGTTAAAT TCTTTAGCTA GTATTTGTTC CTTTACTTTA GTATGATTCT
    58081 TATTTTCATC ATCATCAAAA CCTACACCAT TCCAATACTT ATCAGCTAAT GCAGTTTCAT
    58141 CATATGGAAG TAAATTAGTT CTCTTAATAA TATTCTTATT AAAGAAAGTA TCTTCTATTG
    58201 GAACGCCTAC AAATTTCAAA TCTATATCTT TCTTATAATC CTCTGTATAA GATTTGTATA
    58261 CATATCTTTC ATTATCAAAA TATATAAAAT GGAAATTTAT ATTGTTATAC TTTAGTATAT
    58321 CTTTAGAATT TAAGAATGAT AAATGTCCAT CAAATATATC ATAAGTAGAT TCATCTATAA
    58381 TATTATTATT CTCATCAGTA ATAAACATTA ACCATCCATT GTTATCATAA TTATCGAATG
    58441 GGTATGGTAT CTCAATCTGA ACTTTATTAT TTATATCAGT ACTCTTTATC GTTTTAACTT
    58501 CTTCTTTGAT AAGATTCGTT CTATCATTGA TGTATTTATT ATTATAAACA AATAGAATAT
    58561 CTATAGAATC GTTGTTAGTA AATATTTCAT CAGGTATAGT AATTTCATCA TTTGTAAGTT
    58621 CAAATTTAGT TACTACAGAT GAATAGTTAT TACTAAAATT ATGGAATACT ATAGCACTTT
    58681 GTTTAGTTTC TACATATGAC TTAAATGGTA TTTGTATTTT ATATGTATTA GTATTCTCTT
    58741 TAGCTGCAAT AGTTTCTCTT TTAATTTTCA AAGCAGTATT TGTAGTATTA TTCATTACAT
    58801 AGGTTATATT GATACAATCT TTTTTACTAG GTAATCTATT AAGATTCGTA ATAGTCAAAG
    58861 TTTTAGTAGC AGCATCAATA TTATACTCAT TAGATCTCAA GTACTTACCA GTTATATCTA
    58921 CAATTACATT ATTATTCATT TCAAAATAAT CATCTGCTAT ATTTATATCT TTGAATTCAC
    58981 TTTGTTTATC TTTAGCAACT TCTATTCTTT GCTTACTACA AATAATATTA GAAGTATCTG
    59041 GGCCGAATAC ATATGTTATG GTAACTTTCT GACCTTTTTG CAAACCAATA GCTTGGTCTT
    59101 TAAGAGTGAG AGTATTATTA AATATATCAT ATAATTCAGT GGATAAGTAT TCTTTGTTTG
    59161 AACGAAGTTT AGGATAGGCT TTGTATCCTA AAGCAAAGAA TTTTTTAAAT GGAGGATTTA
    59221 ATTTAAAAGT AACTTGGAAA TTCTCAGTAG CAGTAATTTC TTCAGTACTT TCATTTATAT
    59281 AGATTCTATT ATAAATAGAA TTTTCAGAAT AAATGAAGAA TACTTTTATA ACAGTATTAT
    59341 CATTAATAAC TACATTATTA TTGAGAGTAA CAAGACCTTC ATTAATAGTA TAATCTGTAG
    59401 AAGGAATAAT AGATATTCTA TTATCAGTAC TATCAGATTT GGTTATTAAT ACTTCATTTC
    59461 CTCTTTCAAA GTATTTATCA AAAGGAAAAT CTATAGAGAA TTCTCTTTTA GCTTCTTTAG
    59521 TAGTCTCAGA ATCATTATCT ATAAGCAAGC TTTCTCTTTG TTCATCTAAT TTAACTATAT
    59581 TATCTTTATT ATAAATATAG ATTATAGTAG CAATAGAATC TTGTGGTATA TCTTCTAATA
    59641 CTATTCTATT CTTAGATAAA TCTATAGTAT ATCTAGTAAG CTCCTTAGTA TTAATAAGTA
    59701 TATCACCATC TATACAAATC ATTATCTGAT TTCCATCAGT AAGATATGTA GGAGTTGGTA
    59761 ATTTCTTTAA TTTTATAATA TTAGTATCTA ATACATCTGC TTCTTCTGTA GTAATAATAT
    59821 ATCCATTTTC TGTATCTATA TAAGGAGTTA TATCTTCTTT ATTATAGTAG AAATCAAATA
    59881 TTACATCTTT CTGTTTTACA CCAGCTTTAG TTATGGTAAT TTGCTTCTTA TCAGAAGAGA
    59941 TAGTATAGTC TGTATCTTTA GTAAGAATAG CATTACCATA AACTACCTTC ATAATATTAT
    60001 TCTGAAGATA ATCATCAAAA GGTTTATTAT TATACTTAGG ATAAGGAATA TCAAAAGTAG
    60061 AATTATTTAA TCCTTTTCTG GTAAAATTAA TTACAACAGA AGTATTATCT TTACCTAAAG
    60121 ACATTGCATA ATCCCATTCT TTAGGAGAAA GGTTATTAAC TATTTCTTTA GATTTACGAG
    60181 TTTGAATATC AGTTTCTACT AATCTACCAT TTTCAATAGA ATACCATTTA TTAGCAGCTT
    60241 CATTATAGAA TAAATCTAAA TTGATATCAT AATATTCTAT TTCAATATTA TTTTTATCAT
    60301 TAATAGACAG CTTATAATAG TTTTCTTTAA CTAAAGAAGT AGCATCATCA TTATCGCCAG
    60361 AAGTTACTAC TTTATCTTCG GTAATAATAT ATGCATTATC AGAAGAATCA TTAGTGAGTT
    60421 TATAAATAGT AGTTGTAGTG GTACCATTCT GTTTTTTATC CTCTATAGGT ACATTTATAG
    60481 CTGTATCCAG ATTGCTAGCT ATATCGGATA TAGTAACTTT AGATATACTA CCATCACTAC
    60541 CATTTAAATA AGCTATACCA TCTTTAACTG TTAGAGTATA CGTTCTAGTA AACTCTCTCT
    60601 TTACTCTATC ATGGAAAACA GTATCATTTA ATTTACTAGA TTTAGATTCT AATTCATTAA
    60661 AAATGATATC TCCCCATTTA TCTACTTTTC TATCTCTAAG TATAAAATAT CTGAATACTT
    60721 CAATATTTGG AGCACCAAAT AGATCGATTA GATTAATCAT ACCTTGAGAG CAAGATTTAA
    60781 ATCTAATTAA TTGATTTATG TTCTTACACA TTCTATACTG GTATCTTAAA GGAATGGTAT
    60841 TATAGTAAGG CATGCCATAC ATTTCAAAGA TATATTGTAT ACATCTTTTA TCTAATAAAT
    60901 CAGTCTTAAT AATATCTTGA TGTACTTCTG ATAAGATATC AGTTATAGTC ATAATCATTA
    60961 TCATCATTCC TATAAAATTA TCATAATAAT CAGAAGTTTC TTTAAAAATA TCATTATAGA
    61021 AAGTACTCAT TACAAATAAT CTATTTTCTT CATACTTAGA TTTAAATTTA GAAGTTACTA
    61081 CATAATCATC ATCTACTGTA GGAGCATATA ATAATTGGAA ATTATACGCT TTTCTAGCTT
    61141 TATATATTTT CTTAGCTCTA TAAATAGTAT TATCTTCAGA TTCATCATAG TCTACAAAAG
    61201 CATCAGCAAT ATAATCAAGA TAATCAGCAT TAGGATAATC AGCTCTAATT CTATCCATAA
    61261 TGCCTTTACT TTCTAAGTAT TCTATCTGAG CTGGTGATAA CTCATGAACA TAAGTTACAT
    61321 TATCATTATT GATAAATTCT TCAATAGTAG AAGCAGCTAC TGGAATATAT TCATAATCCA
    61381 TTATAGGAAT ACCATAATCC CCAATTTTTG GTAATCCTGC TAACATACGA TAGTAGTTAT
    61441 TAAGCTCATT ATAATTCTCT ATATAAGATT GCTTGCCTTT TTCAGTTAAT TCATCTCTAA
    61501 GAGCATAAAT ACCTACAATC CTACCATCAT CAAGTTTTTT AACTTTATAA TTTCTAAAAG
    61561 TTATTCCTCC ACCAATAGTT TCTACTTTAA AATATTCACC AAATTTATAC TTTACTTTAT
    61621 CAAAGTATCC ACCTATTTCT TCTCCAGTTT CATCGTCTAA AGCTGGTTTA AGTTCTATCA
    61681 TATCATGTAA ATCAGGTATA TAAGTTTTAT CTTCCATGCA TTTAGAAAGA TGATAAGAGC
    61741 CTGTTATACC AGCACTTTTA AGTAAACTTT CATCGTAATC AAATAACTCA AATACAGCAG
    61801 TATTCTCAAA ACAAGAAATA AGTATATCAC CGGCTAATAT ACTTTCTTTA GTTTCATTTT
    61861 TCATAGCTTC TTCTTCATTT TTTATTACCG AACCAAATGA AAGAAGTTTA GTATAATATA
    61921 AGAGATAATC AACGAATGGG TTATTAGAAT AGGTTTTGCT TATTTCTATG CTACTCAAAA
    61981 TTTTATCTCC TTTCTATATA TAATATTATT AATACTATGT AAAACCTCTT TGCTTTTAGA
    62041 CATTATTATA AGAAAGGTGG TATATCTCTA TGACAAACGA TACTATTAAA CCATTGATAA
    62101 TAGATTCTAA ATATCCAGAA TTATTTACCT ATAATAATTT TAATCCTACT TTGTATTCTC
    62161 CTAATTCTCC ATATCAAATC ATGTTTGCTC AAACTAAAGA TTCTCTTATG GATGTAGATG
    62221 TTTATAGAAA TTTCTTATAT TCTGCTATAA CTAGATTTAG GCAATCTAAT TTCTATAGAC
    62281 ATTATAAAGC TCATTTAATG CAAATGGGTA TGGATAGGTG TCAATTACAT CCATACTTAA
    62341 TTTCTGATGA AGATGATTCT ACTGCTACAT TAGAAATGCA TCATCATGTA CTTACTATAT
    62401 TCGATATAGC ATTAGTAATT ACTGAGCATA TTTTAAATAC CTATGGATAT ATAACTTCTT
    62461 TTGACTTAGC ATATTTACTT AGACAAGTTC ATGAGCAACA TAAAGTTTGC ATTGTAATGC
    62521 TTTGTAAAAC TTGTCATCAG TTATATACAA ACCATAATGA TGAGTTTAAG ATTCCATCTA
    62581 CCTTAGGCTT TGGTAAATGG TGGGAATTCT TGGATGAATA TAAATATGGT ATTACTAGAG
    62641 ACTTAGCAGT TAAGATTTAC TATATGCTTA AGAATGATTT ACAAAATGCT GATGAACGAG
    62701 ATGAAAAAAT AAAAAATATG TTATCTATTA GGGATAAGAT ATTGGATTGG TCTGAATACA
    62761 ATGAAAAACT TACTAGAAAA TAATAGGGAG TTTAACTCTA TTATAATAAT TCTATAAGTT
    62821 AAAAAAGGAG ATAGTATCAT GACAAATCCA ATCGGTTCAG GGTTAATTAA AAAATACAGT
    62881 TTTTATATTA AGGAATATTT TAGAAATCTA ATTCCTAAAA TTAATTCTAT AAAAAATAAA
    62941 ATAGGTGACC TTATATCTAT TTTTAAAGAT AACTTTAGTA AGAACCCATT TATTTATATT
    63001 GCTATATTCT TTATTCTGTC TTTCTTAATT TGTGATTCTA TTTATAAAAT CTCATTTATT
    63061 TTATTTTTAG TATCCTTAGT TGTAATTGCT AATAAGTTTG TTAATAATAA GCATGAAGAA
    63121 TTTATTCTAA CTACAGATTT CTCTATAGCA ATTAAAGAAT TAGATTCCCT TATCTCTGAT
    63181 TGTATCCAAG AATATATGGT TATGAATGGT TTAGCTAATA CCACATATAT CAATGATAAA
    63241 CTAGAAACTC AAATAAGAAA AGAGACTACT AATCTAGTTA CAGCTAAACT TAGTAATACT
    63301 TTATTTAAGA AACTTTCATA TCTTTATAAT GAAGAATCAG TATATACCGT AATAGCAGCT
    63361 AGAATCTATA TCATTATTAT GAACTTTACT ATTCAGACTA ATGAGAAAGC TAGAAATAAT
    63421 GAAGTAGTAA CAGAGATTAA TAAGCAAAAC AAACAAGTTT CATTATTTTA ACAAAAAATA
    63481 AATATAGTGT AAGCTCATAT GAGCTTACAC TATATTTAGT ATTAACTATT TATCATTATC
    63541 CAAAGTAATC ATTGTGGATA AATTAGAATC ACCAGTAATT ACTCTAGGCA TTACTCCATC
    63601 CCATTTATCA AGGAATTTTT CCATCAATAC GTATTTGGAC AAACCTTCAT TTCTATACTT
    63661 ATTGGCTTCA GAATCCAACT GAGCTTTCTG CTTATTATAT TCAGCTGTAA TAGCAGCCTG
    63721 TTCAGCAATC TTCTTCTGCT CAATAGCTTT ATCGTATTCA TTAGAGAAAT TGTGATCTGT
    63781 AATCAAGAAA GATTTTATGA TAATACCATT ATCAGAGAGA CGAGTCTTAA TGGAACTAGC
    63841 AATCTTGTTA CTAATTTCAT CTCTCTTACT AATGAAATCT TCAATAGGAT ATTGAGCAAT
    63901 AGTAGCATTG ATTACTTCAG CAACAGTAGG TTTAATAATA ATAGATTCGA TATTATTTCC
    63961 ATACTGTCTA TAGATATCAC CAACTTTATT AGTATCCAAA GAATATACTA ACGACGATGC
    64021 AATTTTAATA GTCTGAATAT CACTACTAGA TACTTCTACT TCAGAATTGT AACTAATATC
    64081 TCTAACCTGA AGTTTTACTA CTTTATCAAT GAATGGAAAC TTAAGATTAA AACCTTCATT
    64141 CAGATTATAT TTATATTCAC CTAAACGAAG TACTACACCT CTTTCACCAG TTTCAATAAT
    64201 TGTAAAAGAG TTGAATAATA CAACACCACA AACCAAAATA CCACCTACAA GTTTTCCTAT
    64261 CTTGAGTACC ATAGATCCTT CATCTTCACC GGTTTCATAA TTAAAGCTCA TATTAAATCT
    64321 CCTTTTTATT TAAAAACCTT TATAGCCATC TTTTATGACA GCTATATTAT TTATAAAACT
    64381 AATATCATCT AAAGCATCTT TATTACTCTC TATTACTTCA GGTGGGATAG AGGTATGCTT
    64441 GTTTTCTTTT AGCCTTAGAT AATACTCATA CAAATCCATG AATAATCTAT TAAATAGCAT
    64501 TTTACCGTTA AAGGTTAAAA TATTATACCT CAATACTTTC TCAGGAATAA TACGTTCTCT
    64561 TAATTTAGTA TTGGTTACTT GGAAAATAGT TATTCTATAC TTATTCAAAT CCAGTTTGTA
    64621 GATACGTATT CTAAAATACT TTTTAAGTTT TTCATCATAC TTAAGCAATG CGAAGTTAAT
    64681 AATACCGCAA GATGCATCTC CATTTAAAAC TGCCATATAT TTAGTATTAT TATTAACTCT
    64741 TAGAATAGTA CTAGCTATTT GTGTCAACTG TATTACTACA GTTCTATCAT TAGATTCATT
    64801 TGTTGTGTAA TAATCGTCCA TATAAACCCT CTCCCCTAAT TTAATTATTG TTGCAAATAA
    64861 AATCCAAAAT TAAACATATT GAAATAAGGA ATATAGGTAA CGCTGCAATA GATAATCCAA
    64921 CAGATAAATA CCTAATGTAC TTTCGATATT CTAAAGGTCT AATGTATTTC TTAATTTTTG
    64981 CTTTAGCTAT TTTTTCCTTA CAAGAATCTT GATGTAATAT TCTATCAAGA AAATCATCAG
    65041 CACATTCAAT ATCCGAACGA AAATTTGAGT AAAACCCGTC ATAAATAAAA CATTTATCTT
    65101 GATATTCGAG AATATCGACT TTAACTATAT GCACATGACC GCAGGTAACT CCTACGTCAT
    65161 AAATTATAAT ATGGTCGTCT ATACGCTCGT TCATAATAAT GAATGAGTTT CTAAATGAAG
    65221 AACCATATGC AGTTACATAC TCACTATTAT TTCTTAAATC TCTCATTAAA GAGCTTACAT
    65281 TCTCTAAAAA AAGTGGATGG TCTATATTAT CCCTATAGTG TATTTTCATA GTATTTATCC
    65341 TCGTTCAAAT GCAACAGATA ATAATATTTG ATAGAATCTT TCCAGTATTC TTCTATTGTA
    65401 TTCGATGTTT AGCATTACTG GATAGCTATA ATGCATATCC ATTAGACGAT AATTAGCATT
    65461 TTTACTCTGT ATATTAAACT TAGATTCGCT ATTAAATTCT CTATAATAGT TTAAGTCTAA
    65521 ATTTAGTTTT ACATAATCTA TCAAAAAATT TTTAATAAAG TTTACTACAT TAAACAAATC
    65581 TGATTCTCTT TCAGCACCAA TAATAATATC TTCAAATATA TCTAATAAAT ATCCCTTATG
    65641 ATATTTTAAA GATTCTTTAT CAATACCTTT GATATCAAGA TATGTTTCTG TACGTATTTT
    65701 GGAATTATTC ATATATCTAT ACCCATATAA GAAAACAAGA TTAAAAATCT TGTAGTATGA
    65761 AGTATAAACA TTTTTCTCTT TGAAATGAAT ATGACCAAAA TCTAAGTTAT TTAGCTTTCT
    65821 TGTAGTAAAT ATAGCATCTT TTCTAATACT GATAATTTCA AACTCACTAA TACTATTAGA
    65881 AATTACTAAA GCTTTTCTAG CTCTAATAAA TCCAGCTTTT AATGCTTCTG CTATTTCAGG
    65941 ATTATCTCTT TGAAGTAAGC CAATGCTAAT CTCCCTATCT ATCTTTGGGA GATTAGCATA
    66001 ATAGTTAAAC TTACTTTCAT CGATAATTCC TGCTTCTAAT AGTATAGAAA TATTGGCTTG
    66061 CTTGATATCA TATTCATAAA TAGATTGATT GATTAAACAA TCTACAGGTG CAGTATATGA
    66121 ATCATTATCC CATATTTCCA TAAGAACAAT CCTCCATAGC ATCTAAATTA TCAAGCAACT
    66181 CTTTTTCTTT ACCATTTATA GTTTGACTAT AATACCATTC TTTATCATTC ATGAATCGCT
    66241 GTATGCAATC ATTAGATTTT ACTTCTTTAC TAGTATTGGC ATTAAAGATA CAATCATTCA
    66301 TATCTTCAAT ACAATTAATC ATAATAGAAT TACTACCATA TCTTCTATTA ATAACTAATG
    66361 CAACGCATTC TAATACGCTA CAACAATAAT CACTTGATAA GTCTGTGAGT ACTATAACAT
    66421 CGTTATTATA ATACTCACCT AGTACTAAAT CAATTAACGA TAATAATGGT TTATAGCTCT
    66481 CCAAATATTG CAAATAATAA TATCTAAAAG TTTCCATATC ATCAATCATA AAATAATGCA
    66541 TAATCTCTTT AGGAGGATTT ACATCATCTA TAGGAATACC TTTAGATGCT ATACCTATAG
    66601 GAGCATAGAT AGTTCGTATA GAATAATTAA ATTTATCTAT AATTAATGCT ATATAACTAT
    66661 CTAAATGATA ATCTACAAAA TAAATCATTT GTTATCACTA TCCTTTGGTA CACTAGAGAT
    66721 AACTCGACGA TACTGTTTAT TTGCTTCCAT AATACCTCTA TTAGTATTAC TTCTAATGCT
    66781 TCTAGTATAC CCATTCGCAA AATTAACAAT ATCTTCCATT GTAGGCGAAG GATTATTACT
    66841 ATATCTAACA ATATCCTCTA AAGTAATCTT ATTATCAGCA ATAATCTTAT TCGCCATTGC
    66901 TTCATTCATA CGAATATTAT CTGGGAAATG CATACAGAGG TCAATAAACG AAAGATTATC
    66961 ATAAAGATAC ATACAATTCA GCATATTTGC AAATTGTACT TCATTAGGAT TAGTAAAAGC
    67021 ACTCTGAGGA TTTCTAATAT CTCCGACTCT AACCCCAAAT AAATTAAATA AATAATTTCC
    67081 AAGTACTGGA ATAAAATTAA GAGATGTAGC CTCATCTCTA GGGACAAATA ATACGATATT
    67141 TCTACCTGTA TAAAATAGTT TCAATAATAC TGAAATAATA TTTTGGCAGG TGACATCGTT
    67201 GTTCAAGAAA TTACCATAAA TATTTGCTCC AATATCATAT CTTCCTTCAA GATAAGCACT
    67261 AATTGCTTCT GGTGGAGGAA GAAGTGAACT AAGCATTACT ACGCCTTTTC TTGGCATTAC
    67321 TGATACCCCA AATTGATTTC TAACTTTATA TTTCTCTGGG TTGTCATCAA TAATACCTAA
    67381 ACTAAAATTC TGATTGTTTA AAACCATAAA ATACTCATCT GCATTACTTG CAAAATAACC
    67441 TACTCCAAAC ATAATAAACA CTTCTCCTTT CAAATATATA AATATAATAA CTTTATATGG
    67501 TTTCACTACT ATAATATATA TTTTATTTAT ACTTTATGAA AAAATAAAAG TAGAGAATAT
    67561 TCTCTACTTT TATTTCTAAT GATTAGAATT CATCCTTAAA CTGACCATAC TGTTTAGCTG
    67621 ATACTTCGAT TGCATCTGAA GCATCAATTA CTCCTTTTCC CAAAGGATTA CTAGTACCAG
    67681 TAACATTCAT AATCTTTTCT TCAGGCAATA CTACTGATGT AACTGCTTCT TTATCTTTCT
    67741 TAGGATTCTC AGAAGTAAAT GATACAAATT TATCATTAGC AATTTCATTA ATAGCATCGG
    67801 CTAATGCATT ATCGCTATGA TCGGTAACTG TGGGTTCTTC TTTAACTTCT TCTTTTTCGT
    67861 TCTCCTCGTC AAGATAACGT TCGTAAGCTT TTACAATACA CTTAGTAAAT CTTTCAATAT
    67921 TAATAATCGG TTTAGATGGA ATATACATAT TGAAAGAACC CATATTTACT TCTGTAAATG
    67981 CAGTTACATT TACTCCGGCA TCTTCAGACA GTTTACTCTT AATGCTTTCT CTAATCTCAT
    68041 CTGTAATCTC TGTTTCACTA TCAAGAACTA CAGAAGGGAC AAGAATAAAC TGATCATGAT
    68101 AAACGTCCAA ATAATTGGCA ATGTATTCGA TTATCTTATT ATTAAAATTG TCAATCTTAT
    68161 ATTCAGCTTT AAGTTTTTCC AATGTTTTGC TATAAGCATT ATTAAGACTG AATTTATTAA
    68221 TAAAATTATT TGGCTTCTTA TCGTTTTTCT TTTTAATATT CTCAATGTAC TTCTGCTTAT
    68281 CAGAATTTTT TGTGATATTT TCAGATACAG GATTATCGAT GTAGTCTACA CCATTATCTG
    68341 TAACAATATG AGTTACACTC TTATTACCTC TTGTGAATGT GAATTTGATT GGTTCCATTT
    68401 TAAATACTTC CTTTCTTTTT AACTTCTGCA TGAAATCAAT ATCACTACCA ACATCTTTTG
    68461 CCCTATATAC TTTTTTGCAT ACAGGGCAAT ATAGATGATT GAAGCCTTCA TCATATATGA
    68521 TTCTACCTGG ACATCTAGCA CCATTTTTAA ATGTATTACA GTGTAATCTA TCTCGGTTTA
    68581 ATCGATAAAC ATATGGGAAA TCCAACAATA CTGGACCAAA TCCATCTCTT ACACCCCAAT
    68641 TCATAAAATA ATCTGTACCA ATATCTTCCA TTACTAACCC ATGGTTTACC CAATAATCGG
    68701 TTATCATAAA AGTCATTGGT GCATACTTCA TAAACGTTTC TCGATTCATA ATAGGATGAA
    68761 CTTTCTCAAT CATCTCTACT ACTCCATCTG GAGAAATATC AAATATTTTA GGAACAAAAG
    68821 GTTTAAGTTT TTGCTGAAGT TCAAATTCAG ACCTATTATC ATTAATACCA ACTTTATCCA
    68881 TACCAATCTT CAGTAAAAAG GTATCATCGC TTAAATAACT ATATACAACT CTATTAGTAC
    68941 CAGAGAATGA TCTTACAAAT CCTAATGGGT TTAAGATAGA ATCGTATACA TCATTTCTAA
    69001 CAAATTGATC GCTTACTGAA AATTTAGGAT TAGTAGCAAA TTGATATAAG ACATAGAAAT
    69061 CTTCTCTTCT TAGATAATTC AACAATGGTG CGTGATACAT ATTATCAAAT GCAACGGTAT
    69121 ATTTATCATC AATAGAAGGT TTATCGATTG ATTCACCAAT ACTTTTGATA CTAGTTCTTA
    69181 GTGTTGAATA CAGATTAGTA TCTAAGGTAT TTGTTTTCAT AATCAAACAA CTCCCCTCTC
    69241 TTCTTTCTCA TAATCTTATT GATGTAATTC TGTGCTCTTA CTTCTGGTGG ATCAGATGGA
    69301 TTGATACTAA TTGGTTCTGG ATTATAGCTA GGATTATCAG GATTATGATA AATATCATAA
    69361 GCAAACTGAT TTAATCCGCC ATATTTTTCA AACTCTTTTT GTCTAGCATT TATTTCATGC
    69421 ATACAAGCCA ATCCACGTTC ATTGGTATAA AAGCTATTGC GGTTTCTATA TCTAACTCCT
    69481 GCATTATAGT TATTAAAGAG GCAATTAGTT ACATAATCAG CATCTGCAAT AGTTTTTACA
    69541 TTCAAGATTC TACCATGAGT AAGTTTGATT AAGAAGTCGC TATGTTGTTT GATACGTTCT
    69601 TTTACTACCT CTTCATAAGG AATAAGCTTT TTGTCAAGTT CTTCCCAATG ATCATTTGCT
    69661 AACTGCATCA TTCTATCAAC ATATTTCTTT CTGTATTCTT TTTCAGATAA TTTAGATGTT
    69721 GGTTTAGTCC ACCATTTAAA GAATCTCCTT TCAAATGTTG CTGGATCTTT ATCAGTCTTT
    69781 CTCATAAACA TTTTGAAGAT ATCATAATTA GCTTTATTCT GACCTTGAGC AATATTAAGA
    69841 GCTTTAATCA TTTTCTTAAA TGCTCCATAT GCTACATCAT CTTTTTCATC GATTACCCGA
    69901 ACATCTCTAA GATTCTGTAG ATATTTAACT TTTTCTTCTA CTGTATCATA CTTATCGAGT
    69961 TCAGATAAAT CATATGGAAC TTTCTTTCTA AGCTCTTCAA TCTCTTCCAA TGTTGTAGGC
    70021 TTAGGCTGAC CATAAACTAC TTTATCTCCA ATAAAGAGTA CGCAAGATTT ATTATATGCA
    70081 AATTCATCAG CATTTCTATA ATGCATCAAC TGATTCTGAC AAAGATCAGT TAAATTCTTA
    70141 CGTGCATTAC GTGGTAAAAT TGTAATAAAC CACAAATAGT TATCTGCTAC AAACTGATTA
    70201 TATCTAGACA ATTCTGTAGC AAGATTAACT CCTTCATCTT CTTCAGCTTG TTCTTGAGCA
    70261 GATTTAAATA CATCTGCAAA CTGAGAGAAA CTGCTAATAT GTGGATCTTG GAAATCTTTT
    70321 GGAGTAGATG ACATACCAAT GGCAGCAAAT TTATAGTCAT CAGAAAACTG ATGACTTGTA
    70381 TTAGCTTGCT TCTGATAATA GTCATGTACT TCTTCTTTAG TAAGCTGACG CTTATGAGTA
    70441 GCATCATACA TACTAATTTC TTTAGAACCA TCTTCATTAG TTTTAGTTCT AATAAGATAT
    70501 ACGATAGGTT CAGTATTTTT AGGTTCTTCT TTTTTCTTTG GCTTACGCTC TACTCCATTA
    70561 CTACAAATCA ATTTACCATT TCTATACAGT TTAATACCTA CTTCTTCTCC ATCATCAATT
    70621 TCTTCTTGAG TTGGAGTTAA GTACAACCAG TTATCATTAA ACCATTTAGT TGGTAATCCT
    70681 TCTTTATCAT GACTAAATAC GTTCATGTAA CCAGAACCTG GTCTATAATG CTGATTAGCA
    70741 AATAACTGCT GATTCTGCAT GCAGTAGTTA TAATAATTAT TCCACTGCTG TGGGGTAGAA
    70801 TAACTAGCAA GACCATTAGG ATTTGGTGTA AATGCTGGTG CTACTGGAGT AGTTTCAACA
    70861 GGCTGGTTAT TGTCTTCTTT ATCAAATTCA TGGAATACAT CTTCACCATT AGCCCATCTC
    70921 TGGAATTCCT CATTATTAGC ACTCAATCCT CTTTCTTCAC ACTTAAACAC ATATTCAGTA
    70981 TACCCTAACA TATCACGATC TTCTGGAGAC CAATCTGGTC TTTTCTTAAT CTTCTTAGGC
    71041 GTATTTCTTG CTTCCTTAGC ACTAAGAATA GCAGCTTTCT GCTGATTAAA GCCATCCATA
    71101 ATCTGCTGAT AAGGATTACC AGTTTCATTA TAAGTCATGG GTACTGGTGG CATATATGAT
    71161 GCATACTGCA AATACTGAGG ATTAATACTT GGTGTAATAA TACTATTATA TCTACATTTA
    71221 TCATCATATG GATTTCTTGC TCTAATCTTG CAATCTTGAT CTGGAGTAAG TTGGAATTTA
    71281 CGATTTTCTT TTTCTTTCTT CATCCTCATC TGATCTAAGA ATTTATTATT CTCAGTTTCA
    71341 CTATTAAATG AATTATCTCT TTCATCATCT TCATCATGAG GAACACCATC TCTATCCAAA
    71401 ACACCACCAG CTTTAGCTAC TGTGTTTTTA TCTTTCCAAT ACTGCTTAGC AATCTGATTC
    71461 GGATCGTTTA CATATTGATT GGTGTGTCTC TGAAAATCAG CAATACGTTC ATCATGTTTT
    71521 CTTTCATTAT TGAACTGATA TTCAGGGGTA TACGGTCTTT GATTAAGATA TGCTTGTCCT
    71581 CTAGCTGCAT TAACTTGATC CATATAGAGT TCATACGGCG TCTTAGGTCT TTGCTGAATA
    71641 TGAACATACA TATCTTTTGT AGGGTCAAAT GATCCTAGTG TATATTTCTT ACCAAATTGA
    71701 GGACTATAAA TTGGTACAAT GTTTGGGTCA TTAGGATGAA CCTCTAAAGT ACCATTAGTT
    71761 GGAATTGCAG CAGGTATGTC TTGTTTAAAC AATTTAGACA TATCTGCTTC AGATTCATGA
    71821 AATTCTTCTT CTTGTTTTTT ACGAATTTTT GTAAGTGCAT CTAAGAAATT AAAACTACTA
    71881 GTTGTTTGTT CTTCTGTGTT AGATTGTTCA CTACAATGTA AATTACTCAA TTCTCTGAAA
    71941 TCGTATGGAT TTTTAAATAC ATAAGGCTCC ATAGTCATTC ACCTCCATTA ATATATTCGC
    72001 TAAATGTTTT CAAATCTTCT TTTGTAAGTT TTGTATTATT AAGCTTCGGC TTAATATAAT
    72061 TACTATTATG ATATATACTT GAAGACATGT TTTCCTTCAT ATTATATCTA GTAAAATTAT
    72121 CCACAAAAAT ATTATAATAG CAAAGCTCAG CAGCTTCTGT ATCTGTTATA AATATTCTGT
    72181 TATTATTGAA AAACATTTCG ATAATTTTGT TTAATTCTAC TCTATCACTC AAATTAGATT
    72241 TTTTATTAAG CTTAATCTGA GCATGACCTT TAATGTGATA TAGATTAACA GGTATCTTAT
    72301 ACTTATTAAC TATCTCTATA ATTTTTCTAA TAATATCTTG ATTGATTACT TCCTTATCAT
    72361 CATAAGTCTT TCTAATAATA TTATCGAGAA TATACCAGTT TTTAAAATTA TTCCTTAGAT
    72421 TCTCAATACT ACTAAGAGAA TCACTGAAAA TATTTATAGG CGTATTGGAA GGCAATCTTC
    72481 CACTAATAAT TTCTCTGTAT ACGGCTTTAA TACCCATTAG AATGGCGTAT AATTCACCGT
    72541 ATGAAGAATT AGTTTTATTG ATAAATTTAT TACCATACAA TCTAATTATA TTATTATAAA
    72601 CTATTACATA TCCTGGACTG GATGTGATTT GATCGGTGCT GGTATAAGCA TTTGTAGTAC
    72661 TAGCATCGGT ATAAACATTA ATAGAATTAA ATAAATCCAA CTGTTTCATT TTCATTCACC
    72721 ATCCTTTAAT AATGGCTCTT TAAAATAATG ATTAATAGAC TCTTTACTAC TTACAGCGAT
    72781 TACAATATCT TCTGTACTCA TAGTTTTAAG TATTTCTTTA ATAATCATTC GTTTTTTATA
    72841 ATAATACGAC CTAGCTTCAG TTTCATCACT AAAGTAGGTA TTAAGAATAT AATCTTTTTT
    72901 ATTTTTTAGA ATGACAGCTT TTTTAGCTAC TTCTAATTTA GGATTAAATT CTGCTAAATA
    72961 TTCTAAAATT ACGTTTGCTG TAATATCTAA TTTAGTCATA ACTTATTTTC CTTTCTATTT
    73021 AAAATTATAA GTGTAATTAT CTCACAATTA TAATATATTT TTTAATTAAT TTTTACATTT
    73081 ATATCTCCTA GTTCATATGA ACTAGGAGAT ATAAATGCTG CTTAGAAAGA GAGTTTAAGT
    73141 GTACTGCAAT TAGGGAAGTC ATTGCATTAC TTATATGTAT ACTCATATGT AGAAAACTAA
    73201 ATACTTGTAA GCTCTTGTAT TCTTCTGCAT ATATATTCGT TATTATAGAC TTGGTTATTA
    73261 ATAATAAAAC TTTTAGATTT TCCTATAAAA GGAGAATTAC TATTAGCTTT TGCCAAACAC
    73321 ATAAATTCTA TTTCTTTTTT AGTATTGATT AAAACCTGAA TAAATGCATA CTGATTTTCA
    73381 GTTTCTATTT GTAAAGCATC ACTAGAAAAA GAAAAAATAT AAGGTGGATA TTTAAAGTAA
    73441 CTAGATATGT CTCTTGCTAA GTCTATAATT TCATTATCAA AGTCATTAGA TAAGTTTTTT
    73501 ATATTATCTT CATTGGCAAA CATAGCAATC TCCTTTCTTA TGATTTTTAT AATCTATTAG
    73561 ACATCTGTTT TAGCTTTAAT TTCATTTAAA GTCGTATTAA TCTTTTCATA CAGTTTTTCT
    73621 GTACTTGGTT GATAATCGCT GTCATCAACC TGAACATGAA CGAATCCATG ATCCAATATC
    73681 TTGGTATTGT CTTCATAGTC ATATTCTTGG CTCATTTTTT CAGATTTTTC TATGTTACTG
    73741 ATGGTTTCTA ATGGTATATA ATCTTTATAA GTTTCTATAA AGGATTTCCA ATTACCAAAT
    73801 ACTACATCAT TAGGGATAAA TAAATATTGA TTATGAACTA ATTCATGTAC TGTTTCTGAT
    73861 AATGGTATTA ATCCTACTTT AAGAGTATAA TGGTTATACA TAACTTCTCT AGCTATTACA
    73921 TTTTCTTCAG TGGATAAACC TTCTGCAATA TTCTTATTTA TAATAGTAGA TACAATATCA
    73981 AACAAAGTTA ATGGATGATG ATGAATATGT ATTTTAACTC CTCTTTCTAT TTCATTAGAA
    74041 ATATTAGTCA TTATACTACA TTTGTTAAAT CCAGCATAAT CTCTTAAGAA AGAAATAAAT
    74101 GATTTATATT CATAGGAGTT TCTACAAACT CTTTCGATTC TAATTACATA TTTCTTAAAA
    74161 TCTTTAGGAT TGGATAAATC ATAATCAGCG ATATCAAAAT TAGGAACATT TGATACTTCT
    74221 ATATCATGGT TAAGGTCTTC ATCAATATTT GATTTAATTA ATTCAGGATT ACGAGCCAAT
    74281 TAAATCAACT CCTTTCTGGT AATATAATAG TTATTATATA ATTTAATAAT TATTACCTTA
    74341 ATGTGATTTA TTAGAACCAT ATAAAGCAGA CTATACCCCT CTGCCAGCAC AAATGGCAGA
    74401 GGGGTATATC GCTTGTAAGG AGCCTGCGAG TTGATTGATA TAATAAATAA AAGTACACAA
    74461 AATATAAATA ACACTACTCT TGGACAGTAA GTATGGTATT TATATTTATG ATTGTTGGGG
    74521 GCCTTGTAAT ACAACAATCA TAACTGTAGC CTTGTATCCA GCATACTATA TTTATATATC
    74581 AATATTATGT TCATCAGTTA ATAATTATTT ACATTGCATA AATATTCAAC TGCCACTATA
    74641 AATGGCAGTT GAATAATCAA TATTGGTTAA TTCTTAATCT GCTCTTTGTA TAAGTCTACG
    74701 AAAAGTTCAT ATGAGTTCTT TAATACATCA ATGTTATTAT AGAAGTCTTT CTGAGATCTT
    74761 TCAATAACAT CTTCTAATTG TTTTGCTAAA CCTTGTACTT CCTGCTGTGC AAACTGACTA
    74821 TCTCTTACTT TAATAAAGTG AAGCATATTC TCCATTGTAA AAGTATACAT AGCATTGGTA
    74881 GCTACATTCA TAGGCAAAAA TGCTCTAGCA TCTTGGTTAA TCATACCTTG CTGTTTAAGC
    74941 TGAGGATAGA GTTTAATGAT TTCTTCACCT AATTCTTCAG ATGTCATATT AAACTCTTTA
    75001 CCACCAAATT TAAATGCATA CTTCTTATCA ATATTAGGAT ATGCTTTGGG ATTAAATGGA
    75061 AGAGGATCAA CAAATAATGC TTTCTTAGAA TAATCTACAT ATCTCTGGGA TTCTTGAGAA
    75121 ATAGCACATA AGTGTCTATT TACCTGTTGA GAAATAGCTC TAGAGAAATT CTTCATTTTA
    75181 AAGCTAACAG TGGTGCATCT CAAGATAGCT TTCATAAAGA GTTTAGACTG CTCTTTATTC
    75241 AGTTTATACA TTCCTGTTTC AGAATCAATA AGTTCATCAT TACCTTCATA GTGATCAGCA
    75301 ATACGTATTA AGATATCATT GTACAGAGCA GGAATATCAG GATAACTATG CATAAAAATA
    75361 TTTTTATTAG CATATACATA GCTATTAGAA TTAAATTTTG TTGAAGTATC ATTGGATTCC
    75421 GTTTCATTAT CAAGATATGG ATATTTATAC TTAAATTCAT CCAAGTCTAC ATAATCCTTC
    75481 ATATCTTCAA AGAACTCTTT TTCGATACTA TGTTTAGCAA TATCCAAAAT AACTCTATAC
    75541 AGGTCAAAGT TAAAGTTAGT TTCATTCTCA GATACAATAC TATCTGGAAG AGTACTATTT
    75601 TGAATGAAAT ATCTAAATGC TCTAATAGAC CCTGACATTA ATACGAAATA CTCTTTAGCA
    75661 TCTTTATTAT GGATAAAGTC TAAAGGTACG ATATTCATAA AGTGTAATGC TGATAAACTG
    75721 GTATAGATAG AAGATAAATC AAAATCAGAG AGAACTGTAT TATTTGATTT AAAGCACAGC
    75781 AAAACCATAA TATTGGAATG ACCACAAATA GAATCATGAC CATATCCCAT AACTCTTTTA
    75841 ATGTGAGATA AACATTTATC ATATGTATTC TCTGCTGTTA AACCATAGCA TGTTCTAGCA
    75901 GCCATACTAC AAAGAAATGC TGATTCAGTA TTATCAATAA TATCGTAAGT AATAACGATA
    75961 TTACGATTAG ATTCATTCTG TAATTGTTTA TTCATCTTTG AAGAATCTTT ATTAAAGAAT
    76021 TCTTTAAGTT TGTTACGATT AAAAATCATA GTCACTTACC CTCCCAAATT GGCTTTGATA
    76081 AATATTATTG GTGCTATCTG GAGTATTAGT AGTTACTTGT CTACTAATAC CTCTATTATT
    76141 ATATTCTACT ACAGGAATTA ATAATCTCTG TGCATATTGA CACAGAGTAG TAATTCCGTT
    76201 AGAATGCTGG TTATCTCTAA AAACGAAAAT CTTATCAGGT TTATAATTCA GTAATTGTAA
    76261 AAACCATTGA GCTTCTTTAG ATTGAGTCAT AATATACTTT TTAGAACAAT CACATGGAAT
    76321 ATCTAGTTTT ATAAGATTTT CTTTAGGAAT CTTTAATGAT TCAGCATACT GTTCCACATG
    76381 GTCTACTAAT CTTGGTAAAC CACCATATAC AAATTTTGCT TTCTTATTAT AATAAAGAAT
    76441 TGTATAAATA TTTCCCATAG GTATCCCAAT ATCATAAACT AAATATGTTT GGTCAAATAC
    76501 AATTCCTATT ACTACTTGTG AATTATCTTC TTCTTGCATA ATATCACCTA TTTTCTCTTT
    76561 GCTCTAGCAG AAAGAATAAG TTTAAATCTT CTCAAAGAAG GTTTAAGAGC AGTAACAATT
    76621 TCTTCTTTAA TAGCTTCTCT ATCTTTACCT TCTACATTGA TATTGGTAAT ATTAGAATAC
    76681 TTACTGTTTA CATACGGTGT AAAATCAGTA TTATTAAAAG TATTTCTTAC AAAGCCAAGA
    76741 TAGCAATCAT CGCTTTCATA ACCATCTTTC TTGTTTCCTC TAATATTAAG TTTCTTATTA
    76801 ATATCATCGA TATTATTATT ATGAAGATTA ATCAGGATAT CAGTTACAGG AAGCTTATAA
    76861 TAAACATGAG CCATATTAAA TACAGTTTTC TGACATTTCT TAATAAACTC TTCTGGTTCT
    76921 TTAAGATGTA CTTTATCAAT AGTATCCTGA ATATCTTTGG TAAGATAATA GAGCATAGAA
    76981 TACCAATATC TATCAAAGAT AATGATAGTA GGTTTAGAGA ATGCTTTATT CACTCTCATA
    77041 CTTTCATACC AATCATACAT ATCAAGCAAA AACAGATTAG ATACAAATTT AAGATAATCC
    77101 ATAGATTCTG GGTTAATATC TACTTTTGGA TGATCTACAA ACTTATTAGC TAAATGACGT
    77161 TTAACGAAAT AAGATGCTTC AGATTTATAT CTAGGAAAAG ATACAATCTT AATCTGTAAA
    77221 TCAACTGAAT CAATATATTT TTTAAAATCT TCTTTAAGAT AACTAGCAAT AGCTTTAGCA
    77281 TTAGTTTCTT TATAAGTAGC ATCTAATCCT TCTAATGTAA TAAAAAGATT ATACTTACTA
    77341 TAATCTGGAA GAATAGGTTG TCTTTTCATA ATAAACTCTC CTTTGCATAA AAAACACTTA
    77401 TGAAAAAAGC CTTTTATTCT AAAGTGATTA TAATTTTATA TATCTATTTT CTATAAATAA
    77461 CACATAGAAA ATCTTCTATA TGTCCGGAAA ATTAGCAAAG GTTTTTAAAC TGGAATAGTT
    77521 CAAAAGTGTA ATAGACTTCT ACAACTTTAT AAACTATTCT TTACTGAAGA AGTGTAAAAC
    77581 TTTTATTTTT ATTGAAAGGA GGAAAACTCT ATGAACTCTA TTATTGAAAA AAGTATATAC
    77641 GCTATTTTAC TATTTCTCTG GAGTATTATT ATCTACGATA TTATTTCTGG TAATATTATT
    77701 GAAGAACTTT TATAAACTTT TTTAACTTCT ATAACTTTAT TGGAGTTTTT AACTATTAGG
    77761 TTGATTCTAG GAAAGGATTT GTGCGACTGA AAGGAGCAAC AAAACTTTCC TAGGTTAAAA
    77821 ATGGGTTCTA ACCCCCGTGA GGGGGTGGTG ATTGTAGATT CCTACCCCCT GGAGGTAGAC
    77881 TAGCTTTTAA ACTTTTACCA AGTTTTATAC TTTATAAACT TTTTTAATTA CCATCTTCGG
    77941 TATATACCGA AGATGGGTAT ATTTTTCTAA AAACTGTATT TTAAGAAAGA ATTCTTACTA
    78001 TATCAATACA CTTATATTGA ATTAAGGTTT AGAACTCTTA TATTGAAAAA TACAGTGTTG
    78061 TATTTCTATT ATATTGGATA GGTTTAGAAC AGTATTATTT TGAAAAATAC TTATAAACTT
    78121 GTTTTTATTG GTACTTTATT TACACTTCTT AATTGAAGAG GTTTTATAAC TCTTTTCAAT
    78181 TAAAAATAAA ATTATAAACT CGTAGTTTAT AAAGTTTAGA AAAAGTTTAT AATTATAGTA
    78241 TTTTTTCAAT AAATTCTTTT TTGTTATTAT TTAATAACTT ACGTACATTT TTGTAATGAA
    78301 GAATTTTTGA CTACTTTTAT AATTAGGATT CTTTCTTCTT TCCCTCTTTT TGGAGGGAAA
    78361 GGGGGATGGG GGTCCTAGGG GGTAGGGGGG GAAGGGAACC TTTTTCTCCC TTTCTTCTTT
    78421 CAACTTCATA AAAATATATA GATTCTTTTC TATCTTTATA AGTCATATTC CTATTAGAAT
    78481 ACATTGAGAT ACGTCTATTC AGTAGTAAAA AATAAAATGA TTTTTCTTAT AACTTCAGTG
    78541 TAAAAACAAG GGTATGAGAT TGATTCTCAT ACCCATATCT TACCTCGTAT ATTGCTTTCA
    78601 TACAAAAAAT GCTATATCTC AAAATATAGT ATCGTATTCC TATTAAAAAT AATAGTCATA
    78661 GGAGCATGGT TTAAAAATAT AGCATTACAT ACTTCCTATA GAAAAATGAT TTTTTCATGG
    78721 ATTTTTACCT AAATATCAAT AATTTCTGTC TAAATGCGAA TCATTCGCAT TTGTTAGAAA
    78781 AAGTTTATAA TTATAAACTG AAAAAATCGC TAATTTTTTA GTTAAAAATT AAAAAACAAC
    78841 TAACATACCC TTTTTTCGCT ATTTTCGTAT TCCCATTAGT TTTAATGGAA ATATGACTTT
    78901 CTCATACCTT GCTAAAAAAT TAGTTAAAAT TGAAAAACCA ATTAACATAC CCTTTTTTAG
    78961 CCATATTCGT ATTCCCATTA GTTTTAATGG AAATATGACT TTTCAAATTT TTCTAAAAAT
    79021 TTAGTTAAAA TTGAAATATC AATTAACATG TGGTCACTAC GAAATTATAA ACAAAAGTTT
    79081 ATAATTAGTT TATAATTTAT TTTTAAAGAA AATAAAAAAC ATGATAAAAG ACAGCAGAAA
    79141 CCCAGTACAG GATAAACCTG TACTGAGTAT TCACGCTATC TTCAGTTGGT ATACTATAAT
    79201 GTAGGTAAAA ATATTAATCA TGAAGATTAT CTACATTAGT AAGGTTATTC CACTTTATAC
    79261 CAAGTTTTTC CTTACACTGT CTAGATAATT CCATAAGTAC TTTGTTCAAT GAACCACCAC
    79321 TAATGATAGA AGCTGTCATA CGAGCATTAA CCGATGCTGA AGTTAATAAC GCATCTATTG
    79381 GTTCATCAGG TCTAAAATCA GTATATGGTT CTTTACCTTT AGGCATAATA TCTTTTACTA
    79441 CACCTTTGAT TGCAGTGTTG TAAGTCAGCT TATCACCAAC GCCCATCTTA TCTTCACACT
    79501 TGATGTAGAA GCAGAACATT ACACCTTTTT CCAAGTTCTT GAATTTACCT TCTGGTAATA
    79561 GCTTTTCTGT AGAAGGTACT GATTCATTAA TTTCTATATC TGTTACTCCG TTATCTTTAA
    79621 GATATTTCTT TTCTTTCTTT ATAGAATTTT CATACTTAGA AACTATCTTC TTTAATGATG
    79681 GAGATAATTC ATCTAATTCA CAAGTTCTAA ATATTTTAAT ATCTTGAAGA GTACCAGTAA
    79741 TCTTAGAATG AACTTGAATT CTACCAAAGT CTGTAGCTAA TTCTAATTCA TCATCAGAAA
    79801 TATTCTTCAT TAAAGTATTA GCTTCATCAT CAGTAAATGC ATTCTGGAAG ATTATTAATG
    79861 GAGAACCTTC TTCTATAGGC TTACCTTTTT CAGCTAAGAA GAATACATTA GAACCAGCAT
    79921 CTAAAGAACA TGTTTTTTCT ACACAATAGA ATGAAGTAAG AGCATCTGAA ATACGTTCAT
    79981 CTATAATAGA AGAATCTTCA TATGCTTCAT CTGTACACAT TATAGCTATT TTAGCCATAG
    80041 TACCAATGTT AAATGCAACG TTTTTATTAT CAGCGTTATG CCCTATAGAG GGACTGAACG
    80101 AAGTTGGGTC ATATGCTAAG ATATCATTAT ACTTTAAGGT TTGACCTTTC TTTACAAAAG
    80161 GTTTAAGTTT AACTGTTACA TAGAAACCAC CATCAGAGTT CTTCTGTGTT TTCTCTCTTA
    80221 AATCTACAGA ATGCTTGGAT TTATTACCAT CTTTATCTAC TTCTTCAAAG ATAATAAAGT
    80281 CATCAGTAAT ATTTAAAACT TTTCCTTTTA CTCCTTTAAA TTTATAAGAG AAAATATTAG
    80341 AAGTAAAGTA AGGTAATGCC TCATCCATAC CATAAGTAAT AAAATTCGGA GATGAAGATT
    80401 TAACTCTCAT AATATGCTTA GTAGTCTGAA TATAACCCAT TGCAGTACGA ATTGGGTCAT
    80461 CATGTGTAGT AGCATAAGGA GCCATAGCTT CATAAACAGA CATACCATTC AATGTATTCA
    80521 ATTTAGATTT ATCATTACTT ACTTTAAGTA TACCTCTACC ATCAGCTATT GAAGAGTTAA
    80581 TAGTAGCCTG TCTAGTAATA CCTACATTAC CAGCAAACCC AGTAGACATA GATAAGATGC
    80641 CTAACATGGA ATCATCATAT ACACGTTTAT CTAATGTATA AGCTCTATCA GCATTCATAC
    80701 CAGATAAGCC TTTGAATGAG TATGTATTAA TAGCTTCAGC TTCTAATAAT GGAGAAGATA
    80761 CTGAAAGATC AGATATACCA GGGTCTTTCA TAACTGCATC TATAAGAGCA GACTGTTTAA
    80821 TGGTAAACTT AACTCCTCTA CCAGTTCTCT TCGATTTATT AGCATATTGA CCGTATGCAT
    80881 TAGCAATAGC TTGATATAAA TAACCAGCTA ATATTTCATT AGAACGTAAT CTATTACCAG
    80941 AAATATCTGC ATGCTTATTA TAAGAAGTAG AAGCTAATAA GCTACTAGCA TAAGCTAATG
    81001 CTTCTATATA ATCGTATGGA ATATCATACT TCTTGCAAAT ATCAATAGTC ATAGGATCAA
    81061 ATTCACAATC ATAGAAGTTA TCAAAACCAT CAGCTTTAAT TCTACCACCA AATTCATCTA
    81121 AGATATCTAA CCACATATTT TTTGCGTTGA TATCTTTAAT AGAGAATCTA GATAAATCAG
    81181 TTTTAGCTAA TCCTGCCATT AATAATGAAT CTTCTGGCTT CTCATCATTA TAAACTAAAT
    81241 ATCCATCACT AAATCTAATT ACAGATTCTG TTTCAGTTAC CTTAGGCCTA GTATCAGAGA
    81301 ATCTGTATTT AATCTTAGCT TTATCCATAG ACTTCTGTAA ACCTTCAGAA AAAGCCATAA
    81361 GAATAATAAC TGGAATTTTA GTATTCATGA TAGATGCTTG AGAGTAAGAA AGTTTATTAG
    81421 ATGGTTTAGC TAAAGCATAA GTTTCTGCAA ATACTTTATC TTTAGAAGCT AAAAATTTAC
    81481 CAATAGTATA AGCTGCATTT TCTTTATTAG AATAGATAGC TTTTTTAGTT TTACTATCAT
    81541 ACCCAATTAA GATATCAGTT TTTTCATTAA ACTTTTTATC TACAGGAAGT TTCTTTAATG
    81601 CATCATAGTC AAAAGCTATA TAACTTCCAT CAGCTGTAGT AATTTTAGAG TATAAAGCAC
    81661 CTAAGTCTTT AAATTCTATC GGCATATCAT ACTTGGAAAG AATAAAAGTA TTATCACCGA
    81721 TATAAACTTT AACTTTAGAA TCTGTGTCTT TTAAGTTCTT TAAAGCTTTA GTAAGTTTAG
    81781 ATACACCTTT AGTAGACTTA GTACCACCAG AAGGATTAAC TCTTGAAATA AATATTTTAT
    81841 GATAAGAGGT AACTATCTGA GTTGTATCTT CTTCTGTTTT AATTATAGGA AGTAAAAGAA
    81901 TTTGCCCAGC TATAGTTTTA GTATTTCCTC TTAATTTCAT AAATCTATGA TTTATAAATT
    81961 TAGGAATATC TATAGCTATA TTAGATCTAG TACCGTTAAT ATCTTCTAAT TGTACTCTTA
    82021 AAGTATAAAT ATAGTCTTCA TTAGTAGATT CATCTGTCAT TTCCATACTA GCAACACATA
    82081 ATGGTCTAGA TTTATTTCTA AGAGATTTAA ATATAGCAAT AATATCTTCA TCTATATCAT
    82141 AGGATTTATT AAAGTCTAAA GCTGTTACAT CTTTCCATTC TTCATTAATA GAATCAATAG
    82201 GAATAGTTTC AGGCTTTAAT TCTCTTTTCT TAGTATAGTA ATTCTTTAAT ATATCTCCTA
    82261 CTTTTTTACC ATGGATTACA GTTTTATCAA AATCTTTATC TAACTGCTCC ATTCTCTTTT
    82321 TTCTAGCTTC AGTTATTTTA GTAATAGGAG GATTATCTAA ATCTAATATT ACATCCTTGA
    82381 TATAATCTTC ATCATTATCT ACCGTAATTT CTTTTAATTC TTTTTCTTGA GATTCTTCTT
    82441 CTTGTTCTTC CTCAGATTTT TCTTTAGGAG TCTCATCATC GTTAAATCCA TCATCATCTA
    82501 AATCATCTGG ATTAAAAGAA GCTTTAGCTG AAATAGAATC AGAATTATTT TTCTTTTTAG
    82561 ATTTAGTAAC ACCAAATCTA TTATCCATAA CTATTGAATC AGAAGAATCT GGATTAATCT
    82621 CAGCATCATC TGCATTAGAT AAGTCATTTT TTATTAATTT TTTAGTAAAG AATACAAATC
    82681 TAATTAAATC TTTAATATCG AAATTAGAGA AGTCTACTTT GAAGTATGCA TTTTTAGAAG
    82741 CGATAATAAA GTCTATACCA TTCCAATAAT TAGATATAAC CTGTCTTTGT CTAACCAATC
    82801 TATAAATCAT AGAAAATGGG TTTATAGAAT TATTAAAATC AAATATATCG CATCCTTTAG
    82861 GAATCCATGA TTCTACAGGA ATAATACAAG TCTTTCTAGA ATAATATTGA TTAATTCTAG
    82921 AATCATCTAA GTATCTAGTG ATAATATGAT GAAGTAAGTC TAATCCTCTA TCTCTTTGAT
    82981 AAACTTTATT ATTTTTCAAG AATATATTTA TATAATGGGA TAAATCTACG ATAAGATTCT
    83041 TTCTATTATA CTGCTTTAGA TTAACAAAAG TATTTCTAAT AAATGGAACT TTAGCTTTAA
    83101 CTTTACTATA GATTTCAAAT ATTTCTTTTT GATTTTTTAT TCTTTCATTA TAAAGAAGAT
    83161 TTCTAAATAT ACTTGGATAG TTTTGATTCA TTCTAAAATC TTCATTTAAT ATTTCATCTA
    83221 CTTTATCAGG AAAGAATACT CTACTATCAT CTAAGTCATA ATATAAATCA TTATTATCAC
    83281 CATCAAATTT AGACTCTAAC ATAGTCTTCA TAAACGGTTC ATTTATAGTA GAAGCTTCAT
    83341 TAGTGAAAAA TGTGAAATCT TTCTCTGTAT AGTATGAAAT AAAAGTATTT CTATTAACAA
    83401 GAAACTTATT ATTATTTAAG AAGCTAATAG TATCATCAAT ATCCTTGGTT AATATAAACA
    83461 AAGCACTATT ATGATAAATA TCATTTTGCG TATATGCTGG GTAAAATAGT TTTGTTTTCA
    83521 TTAACCTTAA AGGAATGAGT TTTTCTATCG TATATGGCAT AGCTATTTTC CTTTCTTTAC
    83581 AAAAAGTAAA ATTTTAATTA AGTGTTTCTC TATTCACATT AGAATTAATG GGTATAGAAA
    83641 TTAAAAGTTT ATATTCCTAT TAACTTACAT AGTAATAGGA ATAGTTTAGA AAGGGTTATA
    83701 AAGTATGGAA AAACAAGAGT TCTTAGAAAT AGTTAAGGGT TTCTCTAGAG AAGATTTTAA
    83761 GAAATACTTA TATAGAGAAA TTAATAAAAA AAGAAAATTA TTAGTTGTTA TTAAAAGAGT
    83821 AACTAAATCT AATAATAAAA AATAAAGTTA TTTTTAGGAG GAAATATCAT GGAAATGGAA
    83881 AAGAAAGAAC CTACTGTTAC AGAACTGCTT AATATTATTA AACAGGCATC CACTTGCACC
    83941 GCATCTAAGA AAGATGAAAC TAGAGTAATG AAAGCAATGC TTAATGATAT AAGCTATTCA
    84001 GTAGATGTAT ACGCTGGTAC AGGTAAAATT GGAGAATTTA ATCCATCTAA AGAAATGAGA
    84061 AGTATGTGTA CTTCTATCCT TAGTTCTGCC GCATCTATTC CATTGGCTGA AGCAAATAGC
    84121 CTTATGGAGA AATATACCTT TAAAAAATCT GAAGCTACCA GTATGGTTAA TATCAGTAAA
    84181 GAATTTGTAA ACACATACAT TCATAGTGGT AGAAAGCTTA ATCTTGGTGG TAGAGAAAAA
    84241 TCTAATATTT CTCTTGCATT AAAAGAAGTA CCAGCAGGAG AAAGAACTTA TCCTCAGTGT
    84301 ACTGGAACAG ATAAAAAAGG TAATAAGATT TATACCACTG GTAAAACTTA TGTAAAAGGC
    84361 TATGAAAGTA TTAAAGTAAC TGCACCTTCT CCAGAATGGG TAAAATAACA AAAAAATAAA
    84421 AGGTACTCAT AAGAGTACCT TTTATTTCGT CTGACTTATT TCTTAATTTC GGTGAAATAT
    84481 TTCTCACCGA GTTTCTGAGC ATCTTTAACG ATGCTCTTGC TGAGAGACAT AATTGTCTTT
    84541 ACAGCATTAG TGACTGGTTC ATAGTAGCGT TCAACCAGAT CACACGCCTC CTCAATGAAG
    84601 TTCTGTTTGA ACTTGAAAGA GACGAAGAAG AAGTCGCTCG TCTCAATCAT GTTGCCTCTG
    84661 AACCCAAGGG ATTCAAATGA AGCCGACTTG CATTTCCTGA GAGTCAGCTT TGGGAATCTT
    84721 TTAGAAATGA AATTCTTGGT TTCCTGATCG ATAGTAACAT TAATCGTGAT CATAATAGTT
    84781 TCCTCCTTTA GGAAAATGAC TAGAACTTTT TGTTCTAGTA ACATAGATAA ATGAATACTT
    84841 TTATATGTAT TCATTGTTAT AGTATACAAC TATAAAATAC GAGTATTACA AATTAGACTA
    84901 CCTTATATAA GGTAGTCTAA TCCACCGCAT TTGTGTTAGA ATGAGCTTCC TCAACATATC
    84961 ATTAAACCTT ACCTATGAAA GGAGGAAATT CTATTTTGGA TAAACTACCG AAAGTTAATA
    85021 ACTATATGAA AAACTTAGGA AAGTCTATTA AGTATGTAGC TATTAACGAA ATACGAGAAA
    85081 CCTTGCCAAT AGTATTTGAA ACTAAAGAAA CTAATGAAGA AGCTATTAGT TCAATACGTT
    85141 CAAGTTTTCG TAATAAGAAT AAATTAAAGA CTATATCTAC TATTGCTAAA GATAGTGAAT
    85201 TCTATAAAAC TGGAAATGAT ATATATAAGA ACTTAAAGTC TTCTATAAAG ACTGGTTCTT
    85261 TTTATTCTCA GAAAAGACAA GATAAAGCTG ATAATGAATT TATGAAAAGC TTTATGGGAG
    85321 AAGACTTTAA TTTTGATGAT GATTTCAAAG ATGAAGAAGG CTTTGATGAG AGTGAAGATT
    85381 CATTAAATGA AAATGCTGAT AGCTTAAATG AATTAAGTAA CGATCTTAAT TCTGGGTTTG
    85441 AAGCTAGTGC TACTGCTATA TCTAATACTA CTATAGAATC GGCTAGATAT GTAGGAGAGA
    85501 CAGTAAAAGC TAGTGCTGCT ATGGCATATG CACAGAATAG TGAACAAACT TTTTTAATGA
    85561 GAACTGGCTT TAAGAGTTTA GATGATGGAT TAAAGAAATT AGTTCATTTT AATTCTGATA
    85621 TTCTTCAAAA GCATATTCAA AACTCTACTA CATTCTTTGA TAATACAAGC AAACTTTTAG
    85681 CTGAGCAAAA TGCTATGATG AAAGAAATGC TTGAAATGCA GAGAAACGTA TATAAAGCTA
    85741 ATCAAGCTAA TGAAAATAAA ACTGATTTTA ATAAATACGC TAATATAGTT TCATCTGGTG
    85801 GTGTAGTTAA TTTATCTGAA TACTTTAAAA ATATTAAGTC CAACTTTAGT GAATGGTCAG
    85861 AACCAATAAT GATGATGCTT AACATGATAA AAGCAAATCC ATTGGAAATG CTCATTCAAG
    85921 GTGGATTAAG CGTTTTAGGC TCAGATAGTA TGAAAAAAGC TGGAGCCGAT TTAAATAAAA
    85981 CTTTATCTGG TACATTTGGT AAGTATTTAT CATTTTTAGA AAAGCAAGCT AAAAAGAATG
    86041 GTGGTATTTG GGATACATTA AATGATATAT TTGGTGTAAG AAACAGTAAA AAATTTGATA
    86101 TTGATACAGG CAATTATCAA AAAGGGCCTA TGCAATTTAA TGGTATTGCT AATAGGGCTA
    86161 TTACTGAAGT AATTCCTGGA TATTTAGCTA GAATCGAATC TGCATTAACC GGTGGAGAAG
    86221 AAAGATTCTA TGATTTTGCT GGTGGTAGAT GGACTAATGC CAAAAAGATA CGTAATAAAT
    86281 ATGATAAAGA AATAAATAAT GCTAGAGAAA ATGCTGGGTT ATCTGATTTA TTTAGTGAGA
    86341 TAGGTAGTTC TTTAAATAAA ATAAATTTTG ATAATTATAA TGGTACTAAA ATAAGCTCTA
    86401 AAGATAAAGA TGAAATATTT AATAAAATAA TGCAAACCAT TGTTGATAAT AATGGTGATA
    86461 TGGATGATAA ATTCATCGTT AAACGAAAAG GTAAGAATGG TGAAGGTAAT ATAGATTTTA
    86521 AAGCTTTTTA TAAAGCTTTT GGGTTTACAC CTTCACAACT TACAGAATCC CAAAAGGCTA
    86581 TGATTGATGT AATGGCTACA GCATTAGCTA ATACTTCTAC ATCTACTAGA GCTAGTTTAA
    86641 ATAATAGTGT AAGACAAGCT AAAGGTTCTG ATTCACGGCT CAAGCAAGAA ATAGAAAATG
    86701 ACCCAAATAG TGTATATAGA AATATAGTTA ATGGTCAATT ATCTGGTTCT AGATTTGTAC
    86761 AATATGCTGC TGCATTTGGT GAAGGATCTA TGGAAGCACC AGATAGATAT ATTCCTAGTG
    86821 ATAATTTAAT AGAGGCTAAT GGTAAAAATA AGAAAAACAA AGGAAGAAAA TCTAATGATA
    86881 TTTCTAATAC TTCTATAGTT GCTAGAAAGA ATAAACCAGT AGATTATGCT AAACAAGTAT
    86941 TTTATAAAAT AAGTACTGTA GATGAATTTA TAGAACTGCA TCCTTCTAAT GCTGAACCTA
    87001 TCATACGAGC AATGATTGGT TACTTCAATG GGTTAAAGTC TATAGAAGAA CTGAATGAAA
    87061 AAGATGAACC TATCGCTAAT TTTATTTCTA TGGCTAGGTC ATTAGACTCT TATGATTATC
    87121 GATCTGATTG TAAACAGTAT GCTGATTTTA TTGATCTAAA AAAAGAAAGA GGAAAATTTT
    87181 CTATTAAAGA AAGTCAATAT AATGAATTAC CTTTAGTATG TAAAAATTTC TATACGTTTA
    87241 TTATGAGCTT AGTATCTAAA GAAGCTATTA GTACTTCTGA AGGATTGGCT AAGAGTGTTG
    87301 ATGATGCTCA TAATACTAAA CAAGAATATA GCTACGATAA ATATAAAGGT AATGGATTAT
    87361 TTGATAAATT AGATAAAGCT AAAGGTATAG ATAAACTCGG TGTATTAATG AGCTATAGTA
    87421 AGAAATTAAC TAGTATGCCA TTTGATATAC TTGGTAGTGT AATAGCTAAA ACTGATAAAA
    87481 TTATCTATGA TATGTTTTTT GGTAATGAGC AAATGACTGA TAAAAATACT GGTAAAAAAA
    87541 TTACTGGATT CTTTCAGTTA ATGACTTCTA AAATTGGTGA TACTGTAGAA AACTTATATA
    87601 GTGATATTAA AAAACGTATT TGGGGTAAAG AGCAGTGGAA TACCTATAAA AATACTGTTT
    87661 ATGGTGCTTT TTCATCTATG GTAAATTATG GTAAGAGTTT TTTCGATGAT GATGAAGAAG
    87721 AAAATACTAA TACTGAAGAA GCAAAAACCG ATGAAAATGC AGAGACTGCT GCTGAAACAT
    87781 CTAAAAATAA AGTTAATAAG AATAATAGAA AAAACTCTAG AAGAGCTGCA AGACGAAGAA
    87841 GAAAGCGTAG AAATCGTAGG AGAGTAAGAG GTGCGGCATT TGGTTTAGGA ATGGTTCCTG
    87901 AAACCGATAT TTATACTCTT CATAAGGGTG AAGCAGTAAT TCCAGCATAT ATGAATCCAT
    87961 CTTATACTGG AACCGATATA GACCCAAATA AACACGCTAA AGATGAAGCG GCTGTAGCTA
    88021 AGGAATATGG TTTAAATGTA AAAGGTTATG CTAAAGGTAC TGTAGACGAC GAATCTAAAA
    88081 GAGAGAAAAA AGATAAAGAG TCTATGTTTA AAGTACTAAA GGAAAAATAT CCAACAGCTT
    88141 TAGGTGAAAG TACTGTAGGC GGTATATTAG GCACTATTAT AGCAGGCCCA TTTGGTTTAA
    88201 TAGGTGGTGC TACATTAGGT GCTGCTAACT ATATTCTTAA GAATTCTACT ACTGCTAATA
    88261 AATTCTTATT TGGTGATACT GATAAAAAAA GCTTATTAAC TAGAACTAAA TCTGGTTTAA
    88321 GAAAAATATT ACCTAAGAGT ATAACTAACT TTTTTGATGA ACAGACTAAA AAAGTTAAAG
    88381 ATATTGGTAA GTTTACTATT GCTGGTGGTT TAGGTGGCGT AGTATTAGGA GCTGTAGGCG
    88441 GTCCAGTTGG TTTAATGGGC GGCTTAATGC TAGGTGCTAC TACTGGGTTG CTTAAAAATT
    88501 ATGAAGGTGC TCAAAACTTA ATGTTTGGCA ACCACAATGT AAAAGGTAAT ATAGATAAAA
    88561 TATTAGATAA GAAGTATCTC AAATCTATAG GATTAGGGGC ATTAGCTGGT GGCGTATTAG
    88621 GTGGCCCGTT AGGGATGCTT GGCGGTGCTA TGCTTGGTGT AGCTGGTAAA TACGCTTCTG
    88681 ATTCTGAAAA GTTTAAAGAC TTTTTGTTTG GTAAGAGAAA TAAAAAAGGT AAAAGAAATT
    88741 ATAAAAATGG TTTCTTAGGT AAGATTGGTG AAAAGATATT AGCTCCATTA GGCACATTAA
    88801 AAGATGATAT TGTTAAATAT ATGGATAAGA ATGTATTCCA GCCAATTAGT AGAGCTTTAA
    88861 CACCTTTAAC CAGAATTACT CAGTTAGGTA TGAGAAAGTT ATTTAGAGGT CTTCAAAAAG
    88921 GGTTCGATGC CATTACAAAT CCTTCTTTAA AAATGAGATG GTATGCTAAT CTTCCTACTA
    88981 TAATGAAAGG ACCAGCTGGT AGATATATAG GTCATGGCTT AGCTGGTGCA GCAGGTGGAT
    89041 TTATGTATGG CGGCCCATTA GGTGCATTAA TTGGTGGTGT ACTTGGTGGA GCATCTGCAT
    89101 TTAAAGTTAA AGATAAGACT ATAGCAAGTT GGTTAGGAAA AGGTATAGCT ACTATTGGTA
    89161 CTGTACCTGG TAAAGCTTTA GATTTCGTTA CTAGAAAACT TGATAAGAAA TTAATAGCTA
    89221 AAGGTAATAT GGATTCCATT TCTATGAGTG CTAAAGACAG AGTAGACTTC ATGGAAAAAC
    89281 ATGGGTATGC ATATGCTAAA GAAGAGTATA AGCAGAACGA TATAACTTTA AGAGATTCAT
    89341 CTGCAAGTCA GTTACAAGCT ATGAAAAGTA CTATTGAGAT AATTAAAGAG AATAAAAAGA
    89401 AGTCTAATTA TGATAGAGGT AAAATAGAAA AAGAAATTAA GAATGTAGTT AAATCCATTC
    89461 CTAACTTGGA TTTATCTGGA ATGCAAAAAA TCTTAAAGAT TATCAGAAAT GCTATTAAGA
    89521 GTAAAGATGA AAGATCTGTA CCAGAAGCTA TTGATAAAAT ATCTAACTAT CTACGCTTAA
    89581 GAGGCTTAAG TGACGATCAA ATAGAAAGTT ATATTAGACC TTTAAGAATA GGTATGTCTG
    89641 GGTTATCTGC TAATAAAGCA GTTAAGAATG CCATGGAACA GGACACTGCT AATAGAAGTG
    89701 AATATCTTAA AAAGAATTTC AATTTTAACG TAGTAGATGG TGATATAGAT AAAGCTCTTG
    89761 AACAAGTTGA TAGTGAATTA CAAAGCAGAA AGAGTAAAGG TGAAACAGTA GAAAAAGAAT
    89821 CACTTGATAA AGGCGATGCT GCTATTGTAG AATCCACTAA TAAAGTCAAT GATTCGATAA
    89881 GATTAAGTAA TATATATTTA TCTGCTATTA CTGATTATTT AAAATACGGT AAAGTATCAG
    89941 ATGAAACTAA TAAAAAATTT AAAAAATTTA CTGCTATGGA TGGCGGTAAT ATAGTAGCTA
    90001 AAACTGATAG TAAAGATAAG ATGGAAGACT CAACCTACCA ATTCTCTCAG AGAACTGGTA
    90061 CTATGGTTAA GATGGAGAAA ACTTCTGATG GTGGATATAA ACCTGATACA ACTGATAAAG
    90121 ATACTAAAGA AGCTATTGAA AAAGCAGATG CAGAACGCGA TGCTATAATG TCTTTAGGTC
    90181 AGTACGCTAA ATCAAAACTT AAAAGTACTA AAAAGTCATT AAAGAATCGA GCCTCTAAGT
    90241 TCGCTAACTC AGCGATATTT GGTGGATTTA AAGACATATT TAAAAGTATA TTTGGAACAC
    90301 CTTTAGGCAT AGTAGGAGAT ATACTTGGTA TGATTCCAGG TGCTAATCTT CTTAAAGGCA
    90361 AATTAACAAG ATTTGCTGGT AATAAATTAG GTGGTTGGGC TGATAAATTA GCTAATAAAG
    90421 CTCAAAACTT AAAAGGTACT GGTAAATTCT TAGGTAAAGT AGGTGGAAAG CTTTTAGGTG
    90481 TTGGTTCATT CTTACTTAAG AATGTGGCTG ATGCTGCTAG TGCTGCTGCT GATGCAGAAG
    90541 AATCTACTCC TGAATTTGAA ACCGAGTTAG AAGCATTTAA TTATATGGCT AGAAAGATTT
    90601 CTGGTGTTGA AGCTGCTGTA GTAGCTATAG ATCAGTTTAC AAACAACCAG ATGCCTAATG
    90661 CTTTAAAAGC TCCTGGTAGT ATACATACTA CAATAGATCC TAAAACCGGT AAACCCGTTA
    90721 ATGCTAAAAC TGGAAAAGGC TTCCTTGGTG GATGGTTATC TTCAGCATGG CATGGTGCTA
    90781 CTGGAGTTGC ATCCTCAGTA TGGAATGGTG TAAAAGCAGT TGCTTCTAAA CCTATGGCTG
    90841 CTGTTGGTTC AGTAATAGGC TGGGTACAAA ATGGGTTAAA GAAAGTATTC AATTTTGCAG
    90901 CTAAATTCTT ACCATCTAAT ATTGGTAATA AAATATCTTC ATTTGGTTCT GCAATATTAA
    90961 AGAAAGTATC TAATCCTAAA GTAGCAGTTA AAGTAGCTGA AAAAGCTTCT AGTAAAGGAA
    91021 TACAATTAGG GTTAGGGCCT ATAGGTTGGG CTTTCTTAGC AGGCAGTATT GCAGTTAGCT
    91081 TTTATCAAGG ATATAATAAT GCTGAAACAA TTTGGAAAGG TGGATCTGCT AATACCTCTT
    91141 CTGATGAAGA TTTATCAATG GGCGATAAAG CAATATGCGG TGTTTGCTCA GTTGTAGCTA
    91201 ATGAATTACT TATGGGAATA ATGACCCCAT CCGAAGTACT TGGTATTGCT AAATCCATAT
    91261 TTGGTAAGAT AAAAGGTGTT ACTGATACTA TTAAAGAAAA AGCATCTAGT ATTATGAGTA
    91321 CTATCTCAGG CTATAAAGAT AAACTTCTTA ATACTGGTAA AGAAATGTGG AATAAAGTTA
    91381 AGACATCATT CGGTAATGTT TGGGATGGTA TTAAGAATAC AGTAGGAAAT GCTATTCAAA
    91441 CTATTAAAGA TACATTTGAA AAGTTTAAAA AGATTGGTTA TGATACGCTA GTAGAAATTC
    91501 TTAAATCTCC TATTGAATGG ATGAAGAATA AAGCTAGTTC TATATTTGGT TTTGGTGGAG
    91561 ATGATAAGAA AACAACCACA CCAGCTCCTT CTCCTGCCCC AACTACTAAA CCAGAATCTA
    91621 AACCTGCATT TGATCCTAAT GTAGATCCAG ATCACGGTAT GGGTACAGGT GATGATAGAA
    91681 GTAATAAGAA AAAGACTTGG AAAGAAATGT ATGATGGTAT TTATGTAAGA GGTAAGAAAG
    91741 TTGCTACAGG TGGGCCATTG TCTGGTAATA GCTTACTTAG ATATAGATTA GCTAGTATCG
    91801 GCGGTGGAGA TATGACACCA GCTGCAATCT GGGATACTCT TACTACCAAA TATCATTATT
    91861 CTAATCAAGC TGCCGCTGCA ATTATGGGTA GTATGCAACA GGAATCTTCA TTTGATCCTA
    91921 ATGCTAGTCA GAACGGTGGT GGTATTGAGG CTTCTATTGC ACAGGGTGAA GGTACAAACG
    91981 GATTTGGTCT TTGCCAGTGG ACTGGTTCTA GAACACAAGC ATTAGTAAAC TTCTGTAGTT
    92041 CTAATAATCT TGATCCTACT ACTGCTGAAG GACAGATTGC TTTCATGAAC TATGAAATGG
    92101 GACAAAGAGG TTCTAACGCT GCATTCAATA GTGCTGGTTC AGTAGATGAT GCACTTAAAG
    92161 TAATGCAACA ATATGAGGGA TATGGTGAAG TAGGTAATAG AGACAATTAT GCTAGACAAA
    92221 TATTCCAGAA CCAAGGTAGA GGTATAACTA CTTCTGGTTC AGCTAGTGGA GGCTCTGGTA
    92281 GTAAATCTTC TGGAGATAAT TCTATATTTG GTAGAATTGA TAAATTATTT GATAAAGCAT
    92341 TTGCTCCATT TACATCTATT TTTGGTAATA TATTCGGTGG CTCTTCGGAT AGTAATAGTA
    92401 ACTCTAATGG TAGTGGTGGA GCAGGTAGTG CTGCGACAGA TATGTCTGGA ACTATAGATT
    92461 CTGGTTCTAC TGCTGATAAG TTGCTTGCTA ATCTTAAGTC TGAAGCTGGG GGAGACGCAG
    92521 TGGTAAGTGC TCCGTATGGT GAAGCAAATC ACCAGGGTCA TACTCATGGT GGTATTGATA
    92581 TAGCTGCACC AGAAGGAACT CCTATTAAAT CTCCAATAGC TGGTACTGTA ATAGATAATC
    92641 GCTATGGTGG TGGATATGGT AACTATGTTC AAATTAAAGA TAAGAACAAC ATGGATCACT
    92701 TATTCCCACA TATGGTATCT CCATCTCCGT TAGAAGAAGG TACAGAAGTA TCAGTTGGTG
    92761 ATACTGTAGG GTATATTGGT TCTACTGGTA ATTCAACTGG CCCTCATGTT CATTATGAAA
    92821 TAGATGATGA TGCTGTAAAT CGTGGTGCTG AAGTTTCTAA ACCACATATA AATCCTGGTA
    92881 AATATATGGG TGGTCCATTA TCTGGTGATA GTACACTTAA GTTTAGAAAG AAAGTTAATG
    92941 ATCTTGCTAA TGCTGGTAAT AGAGCTGCTA TCAAAGCACT TAAGAAAGGA TACGGCACTG
    93001 ATAATGTTGG TGTTGGAGGC CCATTACCTG GAGATAACTT AGTTAATAAT AATATAGCAG
    93061 TTAAAGATTA TTCAGATCAG TTAAATCAAA TTATTTCATT ACTCAGTATA ATTGCAGGTG
    93121 CGGTACAATC TCAAGCTTCT ACTCCAGTTG TAGCAGCTAA TGTACCAACT AGTATGAATG
    93181 ATACTATGAG TACTACAACT CCTAATACTT CATTATTAAA TATAGTAAAG AGTATGATGA
    93241 ATATTGCATC TCATTAAAGT ATAAAATGTT TGAGAAGCTC TATTTTAGAG CTTCTCAACA
    93301 TATATTTAAA ATTTTAAACT ATAAAGAAAG GAGTTATTAT GGATTTTATT TTAACTAAAA
    93361 ACGCCAAAGT ATATACTGAT TGCTCATTTG ATTCTAAAGT AATTGATGAG ATAAAACAGA
    93421 ATACTACTTT ACATAAATTA TATTCAAATG GGCCATGGTT AAGAATAAAA TATAATGATA
    93481 CTTTAGTATG GCTGTATCCA TTTGATAAAA ATAAATTAAT AATAAATCCT ATTAATGTAG
    93541 AAATAAATAA AGATACTGAT TTAAAGATAG GAACTGTAGT ATATATAAAG CCTAATCAAA
    93601 ATGAAAATAA ATATTTGACT AAAGATAATA AGCTTATAGA AGTAATTGCA GAAAGAGATA
    93661 GAAGAAAGTT TTTTGTAATA GATAGTGTAA AAACAATAGA TGGGTATTAC AAAGTTAAAG
    93721 CTGAAGATAA TACATATTTC TTTGTAGATG AATCAGATAT TGATGATTCA ATAGAAGATG
    93781 ATACGTCAAA TATGATATCT ACTTATTTTT TAGGGTTTTT TGAAGATGAT GATAAAAAAG
    93841 ATAAGGAAAA TGAAGAAGAC CCTAATAAAA AATCCCCATA CGCAATAGAA GAAGTAACTG
    93901 GGTTTGGTGA ATACAATGAA GTATTAAAAG ATGCTTATAA TCAACGAGTT AATACTAAAT
    93961 ACAAAAATGC TGTGGATTTA GCTAAAGTTA ATCTAACTAA TCTTAGAACT GTATTTGGTA
    94021 TGCCATATCA ATATATGCCT AATGCAGATT TACGAATGGA TCCTGATGGT AGTACTTCTC
    94081 CTCATTTAAA AACCTCAGAA CTACAAGCTA TAGGCATGAA GTATAGAGAA AAAATATTAT
    94141 CAAGAATGCC TTTATTAGTA ATGATGCCTG GTATAGTAAA CTTTATGCCT AACTATGGTT
    94201 ATCAAGCTAA GGAAAAAGCT ATTCAAAATT TGATGTCTAA TAGTGAAGAT AGCTATGTAA
    94261 ATAATAAAGC TTTTGATTTT CTTGTAAATA AGCAAGCTAA ATCCCGCAGT AGTTATTATA
    94321 CATTCTATCC AGCATGGACT GAATATTTTA ACTATGTAAA TAAAATGTGT GCAGCTGCTG
    94381 CTGTATTTAT GGGTGTAGCC GATGTAAGGT TCCCATATGC TGATGGTAGT AAATCTGATA
    94441 CTTTAGGAAG TTATAGATGG CAAGATGCTT TACCATCTTC ACTTAATTCC ACTTTCTATA
    94501 AAGGGTCTTG TGCATTCTAT GTAAATTCTG AAACACAAAT ATCTGAAACA TACAGTAACT
    94561 CTACTACACA ATCACAATTA GCAAGTAAAG TAAACTCTTA TTCAGAAAAA GCTAGAGAAT
    94621 TAGCTTTCTT ATCTGGTGGT GTTTCAGATG CTGCTTCCGC ATTAGGTAAT ATTGCATCAA
    94681 GTGCAGCAAC AATGTTTAGT GGAGTTACTG CTAAAGCAGA ACAGATTGCG AGCCGTATAG
    94741 CTGTAGGTGA ATATGCATCT AAATTTAGAT CTCAAGGTGT AATACAAGCT ATAATGGGTG
    94801 GTATAGGTAA TTCAGTTACT GGTGCTAAAA TGCAATTCCC TGAATTATGG CAAGACTCTA
    94861 CTTTTTCTAG AGACTATAGT GCTACCATAA AATTAGATTC CCCTGATAAT GATCCATTAT
    94921 CGGTATTCTT AAATATAATT GTCCCGTTAA TTCATCTTAC GGCATTTGCT GCTCCTAGAT
    94981 CTACTGGTTT GACTACATAT GCTTCACCAT TTTTAGTGAG AGCATATTAT CAGGGATTTT
    95041 TTAATGTAAA TATGGGTATT ATATCTAATA TGGAAATTTC TAAGGGTGCT GAAGGTGCAT
    95101 GGACGTATAA TAATATTCCT ACTGTAGTTG AAGTAAGGTT AAGTATACAT GATTTATTTG
    95161 CTACTCAAAC TATAACAATA GATGCAAATA ATAATAGTAA TCTTCTTGAT AGTTTAACTA
    95221 ATCTTGATAT GCTTACAAAT CAACCATTAA TGGAATACTT AGCTAACTTA TGTGGTGTAA
    95281 ACTATAATGA ACCTGAATGG AATAGATTAA TAGATTTAGC TATTACATTA GAACAGAGAA
    95341 AACCACTAGA TTTCTTAAAT AGAATTGAAG ATTCTATTGT TCAAGGATGG AATAATAGCG
    95401 TTAATAATAT TTATAACAAT GCTATCAATA GTACTAAATT TGGTATAGTA TCTTTAATGG
    95461 GTAACTATTT AGCGGATAAA GCAGCTAATA AAATTAAAAA TGCTATAACT GGTAATCAGT
    95521 AAATAAATCC ATTATTATAT TTGAATATAC ATTTTAATAA TAAATAGAAT ATATTCATCA
    95581 GAAGGGAATA TATTCCCTTC TGATTTTAAT TAAGGATAAA TTATAAACAT GAAAAAAAGA
    95641 AAAGATAAAC AAAAAATATA CGATAGGTTA TTTAATAATA TACCGAGGGA CTATAATGAA
    95701 CGATTAGAAT GGTTATCTAA TAAACTTCAT TTAAATTCTA TGAAGATGGA TACTATTGTA
    95761 GGTAAATATA ATACTATGAA AGAAAGATTA TATTTTAAAA GATTCTTTAT AGTATTATAT
    95821 GAAATCCCAG AAGGTTCTCC TAGACCTAGA TTTAGATTAG TAAATAGAAA GAATCTAAGA
    95881 AATATGGCTA TTGCTAATCC TAATTTTATT CATGTATATT CTCCAGTAGG AGCTGAAGAT
    95941 AATAAGTACA TGAAACGTTT ACTTACTAAA GATGAATTTA AAGAATTTAC CAATTTAATT
    96001 TATACGCCTT GTATTGTAGA TTATAAAGCT TTTTTTAAAA CTCCATCTAG CTTTAATTCT
    96061 GTAGAAAAAT ATTTAGCAGA ATTAGGAGTA TACACTCCTA TTAGTAAACC AGATTGGGAT
    96121 AATATTGGTA AGAAGTATTG TGATATGACT AATGAGAATC TATGGGTAGA TGATAGATTA
    96181 GTAATTCAAG GAACTGTAGA GAAATTGTAT TCTGTACTTC CTAGAGTAGA AATTACCATA
    96241 GATTTTTTAA ACATGCTACA AAATAGGCAT CAAGCAGAAT CAATAAGAAA AATATATAAA
    96301 GATGATATTA GGTATTTCGA TGATGGGAGA GACGAATAAA TGTATAATAA CACCATAATA
    96361 GAAAACGGTA ATGAGCTTAA AAAATGTTTA GCAGAAAAAA ATAAATTAAA ACAAATTCAT
    96421 TTTTTTAATG ATAATCATCT AAATCATTTA TTTGAAATTT TAGAATTTCA TAATCAATTA
    96481 AAGAGTTATC TTAGTACTCT AACTATTAAT GAGAATTATA TAAAAGCTAC TTTTAGAAAA
    96541 ACATATTTTA AAAAATTTAA TTTTAGTTTC GATTCTATGA TGTTTTATAA TATGATTAAT
    96601 GAAAGTTTGT TAATTTTATT ACAAGAAGAA AATGATAATT TAAATTTTAC TGAAGAAGAA
    96661 ATGAATACTA TTTATAGTAA TATTTCAAAT CTATATACTA TAACAAGACC TAATGAAAAT
    96721 ACGATTATAA TTACATTTTA AAAAAAAATA TAGAGTAGAG CTATATAGCT CTACTCTAAT
    96781 AAAGATTATT TTTGTTTTAA TGAAGCAATA TAAGCATCTG CCAATTTATT TGCATCTAAG
    96841 AATCCAAATA CGTTGCATTC TTCTAATACT GTATAAATAG CGGTAGTATC ATCAATAATA
    96901 GCATCCATAT TTAATCCAGA AGATTCATTC ATATATCTAG ATTGTAAATT TGGATTAATC
    96961 ATAGCAGCAC TAGTTAAAGC TTCTACCATA GATTCAAATA AAGATTTTTG AGATTTTCTA
    97021 ATCCCTAATA CTTGTCTACT AGCGGATTCC TCAACCCTCT GTTTAGCTTC ATCACTAAAT
    97081 TTAGGATTAG CTGCAAACGA TTTAGCTTTT TGATAGATAT CTTTAATCTT TTCAATCTTA
    97141 GCATTTCTAT TATCAATAAA ATTAGTAGTA GCTTTTTCTA CTCTATCTGC GATAGTGTCA
    97201 TTAATCTTAG ATGGAGTAAA TTTGCTAATA GTATCATTAA ATTTATCAAC AATACCTTCA
    97261 TGAGCAAGAG TAGTAGAGTC TTCTCTAATA CCTTGAACAC CATTTAATTC ATAATTTACA
    97321 CTACGAAGTT CTTTAGCATA ATCTTCCATT ATAGAAGCAT ATGTGTATTC AATAACACTA
    97381 GTTTCTTCAC TATTAGTACT TAATGCTTTA TAATGAGATT TATTTACCTC ATCAGTAGAT
    97441 TTATCAATAA TAGATTGAAT AAAGTTAGCA CCAGTATTTT TAGATTTTTG GTCTAATCTA
    97501 AGTTTATTAG CAATTTTAAT AAAGTTATTA TATAATGCTT CTTTCATAAG TTCATCATAT
    97561 GCACTTACAT CTTTAGTAGA TTTAACTACT GGTTCTGGAC TAGAAACCAT AGAATTGGCA
    97621 TTGTAGTCAT TACCCATAAT ATAAGCATTA TTTTGTTTAT TGATTTTTTT CATTAAATTT
    97681 ATTGTATCAT TAATATTCAT GCTTTCACCA CCAATTCTAT TAGAATAAAG AATCATGATA
    97741 ATTTGGTTCA TCTACTTCAC CTTTAGATAA AGTAGTAACC TTATCTTCAG CTGTTTTCTT
    97801 TAATGCTTTC TTTTCAGCTG GTACATATTC TACTGCTAAC ATATTAGCAA TTTTACCCAT
    97861 TCTATTAGCC CATTCTAATT GGGATTTAGC TATTTCTTGG TAATCTTTAT CACCAGTACT
    97921 TTTTAAAGAT TTAAGTCTTA AAGCATTAGC TTCAAGTAAA TCATGTTGAA TAGCGAACCA
    97981 ATCAGATAAA TGAGTTCTAA ATGAGAAGAA GAGATATGCT AAGTCTCTAA GTATAGGAAG
    98041 AATAGCATTA ATAATAATAA AGAATACCCC ACCAATAATA GCAGCAGGAA TAAAGATAGC
    98101 CATTTTACCT ACAGATTTAG CAGTATCAAC AAAGTCTTCA TTATAATTAT TAATTTCTAC
    98161 AGCTTCAAAC TTAACGCCTT GCATTTTATT ATTATTCAAC ACTTTAAATG CTTTTTCAAT
    98221 TTGACCTTTA TCACAAGCAG TATTGAATGC TATTAAGTTT TTATGCACTA AATAGAATTT
    98281 AGATTTATAT TGCTGAAGAT TATTAATTTC TAATGATACT GTAGAGTTAG GATTCTTAAA
    98341 GAATTCTACA CATACAGTAG TCATAAATCC GATATCAGAA ATAAGTGCTA ATACAATACT
    98401 ATCGTAGAAA TATTTAATCA TTTCTACATT ATGTTTAAAC CCATCTGTAA ATACTGGTTT
    98461 AAGCTTAATA ATATTATATA AAGCTTTATC CATTTCATTT ACTTCATCAA TACCAGAGTT
    98521 AGATTCTCTA GCAATTTGGG TTAATACTTC AATGGAATCT TTAATCTGTT TATATTGCTT
    98581 TAATTTAGTA ATATCACCTT TAGAAACTTC TATTTCTTTA AAATCTGTAT TTTCTAATTT
    98641 ATCAATAATC ATTCTATAAA GCTTATTAGC AAGAATAACT ATACCATTCT TCTGCTCAGC
    98701 TTCAGTAAAA GAAGCTACAG TTCTAAATGT ATCTAAATTA GAAAAATCTA ACGATTCAGA
    98761 ATATATCTGT TCTATTTCTT TGGTAATAAA CATGCTTTAT CTCCTTTCTT ATTTACCTGC
    98821 TAAAAGATTG ATTACCTTTT TATACTGGTT TTTATCTTCA CGCTCAAGGG AAGAATAAGA
    98881 AAGCGTTTCA AAAGATAAAT CATTATCATC AAATAACATC TGTACTTTTT CAGTTACATC
    98941 ATTAGCAATA ATGAATCCCA TAGCACTATA ATCAGTCATA ATATTAATAA GTTTACCAGT
    99001 ATTTCTTTGA TTGAAATTAT GCTCTTTTTT AAGAATATCC ATAGTATCTT GAGATACTAA
    99061 TAAAGTTGCT ATAGCAGTAC CAGCACCATT ATTATTATTA AAGAAGCTAT TAGTTCTACT
    99121 TACATTAGCT CTTCTTTCCA ATAATTTCCA AATAGGAGAA GACTTAGCAG ATTTAGAGAA
    99181 GATATCTAAT TTAGCTCTAT CTAATGCAAA CATGAAATCT TTAAACATAG AAATTTCACC
    99241 GGTAGTAGCT TTTAAGAACT CAAACAATCT ATTTTGATCT CCAGATTTAA GAATAATTCT
    99301 GTCAATCATA TCTGCCTGAT TTACATAAAT AAGTTTTACT TTAACGCCAA TTACAGCAGT
    99361 ACCATCAACT TTATCATTAT CGCCTGATCT AAATTTAATT ACCATTATTG ATGGAACAGC
    99421 TTCATTTGCT TTTTTAATTT CTGGCTGATC CAATTTGGTG TCGAACAAGG TTTCATCTTT
    99481 TTTCTTATTA GTATTACCAT CTTTATCTAA CGGTGGATTT ATCCTATTAA CAAGTGTCAC
    99541 ACGATCTTCT TTTATAATTC TAACTAAATC ATTATTAATT TCATTAAAGT CTAAATTCAC
    99601 TGATTCTTTA TATGGCATAC TATCCATTTT ATTAATATAT GATAATACAT CATCAGATGT
    99661 AATGTTTTTA TGAATTTTAC TTACGAAATC AAATGCATTT TTGTTATTAG TAACACTAAT
    99721 AGCTGAGAAT AGCATTTGAA GCATTAATAC AATTTTCTTT TCTACTGCTT TAGAAATCAT
    99781 ACTAGCAGTT TCAATAGATA CAGAATCGTC AACGATCATT GGAAATGTAA GAATTAAATT
    99841 TGAAGTAGCT CTAGAAATAT TTCTAAAGTA TTTACCTGAA CCTACTCTAT CATTTATCAT
    99901 TTTGCCAATA AATGATGTAG AATTACTAGG ATTAATAATT CCATCTACAT TATCTGAAAG
    99961 AATTTCAACA ATATCACGTA AAACTCCTTC TTGCATTGCA GAACTACGTT TTATCATTTA
   100021 TGCCTCCTAT ATTATAAAAA ATAAATTATT AAAATGTTTT TAGCAAAAAA ATAATCTTTT
   100081 ATCCCTTCCT TATAGTTATT TAATCTAATG TGATTATGAT TAAATAACTA TAGATTTAGC
   100141 TTGGTTACGC ACTATACAGC CGAAGGATTT ATATATCTTA AAGTATTTTA TTTGTGGTTT
   100201 CATTTATTGA TTTTTCTATT GCGGTTACGT TTAATAGCTG GTTTATAATT GCTATTATTG
   100261 GAACTAATCA TAATGACAGT TCTAAGCTGT CCTTCAATAT TACTTACTTT ATTGGATAAA
   100321 CGGTCATACT TATGGGTAAG ACTATTAATA TCTCCAACTA ATTCGTTAAT TTTATCAATA
   100381 ACTTCAGATA ATGACTGTCT AAAAGTTTGC CATTCTTCCT CCTTTCTATT GCGTTCATCT
   100441 ATTGCATTTT CCCAATTAAA TTTATCAATA AGCATAAATA ATAATCTCCT TTAAAATTAT
   100501 ATTAACTTAT TTTACTAAGT CATAAATATA ATATACAATT AAAATTTATT TAAAGACATT
   100561 TTAGTAAAGT TAAGGAGGGG TTAAAGATAA TGGACATACA AGACGTTATT AATATGAGTA
   100621 AGAAAACAAC TGTTACCAAT AACTCTCAAT ACGATGGAGA TAATAGAATA CAAGGTACTG
   100681 ATGATGTACG TGATAAATTA ATACGAGATA CTTTAGATAG AATGAAATAC CCTGCAACCA
   100741 AAGTTATAGT AGATGCTGCT GCTGATGCAG CAGATCAAGC TCAATTTGGT GTTACTTCTA
   100801 GAGGGACTTC AGATAAAGAT AATTTACACG ACTTATTAAA TGCCAATGGT ATATTTAGAC
   100861 CAGAAGATTA TGATGATTAT AATAGCTTTT ATGTGTTTCC TAGAAATGAT CCATATAAAA
   100921 TGCTTGGTGG TACTAGAGAA TATATATTTA TAACTAAACC AGATCTTCAT ATATTCGGTG
   100981 CTAGAGGTAA AAATAATGGT GTTCCAGATT ATAATAGAGA AACTCCATTG ACCAATAATT
   101041 ATGATTTAAA TCCTGAATTA AGATCTGTTC CATTTTTCTT GGATTTATAT AATAGAGGCT
   101101 ATAGATCAGT ACTTACTAGT TTACAAAAAT CTGCACTTCC TCTAGAAGGA GAGGTTAGAT
   101161 CTCCATTTGT AAACATACTG TCTAATTATA AAACGTCTAA TCTTGATTTA TCGGATATTA
   101221 CTGTAGGAGA AGAAGAAACA GCTTCAAATA TTTATGCTAC TAAAATATTT TATAGAAAAC
   101281 CTTCTGATAG TGCGGATGAA GATAATGAAT TTAGCATAGA ATTTAAAGAT AATAAGTACT
   101341 TAAGTTGCTA TCTATGGTTT AAAGCATATG ATTTATATGA ACAGCAGAAA TATCATGGTA
   101401 TGGTTACTCC TACAGATATA AACTATATTG TTTATAAGAT ACTTTCTGAT CAAATGACAG
   101461 TATTTAAATT TATTGTAGGA GAAGATGGAG AAACTTTGAT ATATTGGGCA TGCTTATGGG
   101521 GTTGTTACCC TAAGTCTGTA CCTAGATCTA CATTTTCTGA TTTACCTACA GATGGTAATT
   101581 TAAAATTTAC TGTAAATTGG AAAGCTACTT TCCAACAAGA CATGGATCCT ATGATATTAA
   101641 CACATTTTGA TAATTTATGT AAAGAAGCTA TAGCTGCTAA CCAAGGTCAG TTTGTTGAAA
   101701 TGAATTTATA TGATAGTAAT ATAGGTGCAG TAACTGGTAG AAAAGCTACT ATACCTGGAA
   101761 TATTAAAAAC TCAATCTAGA GTATCTAGTG ATGGGTATGA TTTTAAACCT AAGTATGATT
   101821 ACTTACTTAA ATGGTATTAT TTAGATGAAT AAGAAAGGAG AAGTGAGAAA TGTCTGAATC
   101881 ATTAATAAAT ATTAACCCTA ATGATTTGCA AGATCCAAAG GATTCTTTAA CTATACAAGA
   101941 AGAGACTCAA TCTCCTCTTA CTAGTAATAT ATATGAAATA GCTTCTTATG TAGACACATT
   102001 AAAAAATAAG TATTTTGATA GTATTCCTAC TGATACTTTA GCTATGGGTT TGTTTGGTTA
   102061 TATATCAGAA TTAGGAACAA ACATACTTGA AAATACTGCT ATAATGTCTG CTGAGTATGC
   102121 TAATGAAGCA GTGCCTACTC AAGCTAAATT TGAACGAAAT GTATTATGCC ATGCATTATC
   102181 TTTAGGTATT AACAAGATTA GAGCTACACC AGCTAAAATG ACTATCAATA TTGCTATACC
   102241 AGAAGATAGA TTAATCGAAA ACATGGTAGA TAATGAATTT ATTTTAGATA AGAGTATTGA
   102301 TATTAATATA GGTGTAACTA ATGGTTCTTA TACATATCAC TTAGATCATG ATATAAAAAT
   102361 TAGAAGAAAT AAACTCCCTA ATGGTAAATG GATATATACA GCTATGTATT TAATGTATAC
   102421 TCATTATGAT ATGGGTGATG TAAATACTAA TGAAATATCT GATATTACTA ATCCATATTT
   102481 ACCAGCTATA GGAACTATTA GTATTAGTAA TACTAATATG ATTGTTTTAA CTACAAATAT
   102541 TAGACAAACT AATCATTATG AAATTTATGA AAAAATATTA GTAGATAATC CATTAGAAAA
   102601 TAAATCATTA TCATTTACTT TTACTGACCA ATTAGCATAT TTCTATGTAG AAGTAGTAGA
   102661 GCATACTACA GGTGGAGATG TAACTCATTA TTTACAATGC TTATATGATG GATTATATAA
   102721 TACCGGTAGT GATTGGGAAT ATTGCAATTA TCAATATATC GATGAATCCA CAATTAGAAT
   102781 TGTATTTAAT AGAGACTCAT ATCAGCCTAG AGAAAACGCT GATGTAACTG TACATGTATT
   102841 TACTACTAAA GGTAGTGAAT GTAATTTTAC ATATAATAAG AATACAGTTT ATGATTTAAC
   102901 TTCTAGTAGA TATTCATATA ATAATATATA TATGGTAGTT ATACCACAAT CTAATTCAGA
   102961 ATATGGGGTA GATAAAAAAT CAGTAGATGA ATTAAAAGAA ATGATTCCTA AGCAAATGCT
   103021 TATGAGAAAT AGTATAACCA CATATACTGA TTTAAATAAT TTCTTTAACT CATTAAACAC
   103081 TGATAATATT AGATTGTACT TTTTACAGAA GATTCATAAC CAGATTCAAA GAATATTCTT
   103141 TTGCTATATG CTATTGAAGG ATGAGAATAA TAATATTATT CCTACAAATA CTTTAGATGT
   103201 AAAAGTAACA AGAGATATGT TTAGTAATAT TAATAGAATA AATTATGTTC TACCAGCTGG
   103261 TTCTTTATTC TATTTAGAGA ATGGTGGTAC TGAAGCTACT GGTTTACCGT TAGGAAGTTC
   103321 GGCTAATAAT GAAGATTTAA AAGCTAAAGA GAATAATGGA TTCTTATATA TCAATCCATT
   103381 TTTAACGGTT ATAAACAAAG AACCATTTGT ATTAAATTAT TATTTAAATA TATTAAACTA
   103441 TTCTAAACTT GCTGATTTTG ATTACATCAA TGATGAATCA GAATTACAAT TTATTTGTAC
   103501 TAGTACTACA TCTAGTCCTA TAGTAGTAGA GAAACCATTT TATCCAGAAA CTGAAAGAGA
   103561 CTACTATACA ATCAGCACTT TATTTACACA AAATATTTCT ACTGATTTTG ATTTGGTTAG
   103621 TACTGATGAG AATGGTCATA TTATAAAGAA TAATCTTAGA GTTATAGGTG TATTCTATAA
   103681 TAAAGATGAA GATGGTAATT ATCAACCATT TAGATATACC GAAGCAGAAT TAGATGATGC
   103741 TGATTATAGC TCGGTAGATT ATTCATATAA TTATAAATTT AGGCTTCATA CTAATAATAT
   103801 TATAAACAAA GATATTAAAC TTTGTATAGA TGATGGAATA TATTATGTAG GAACTAGAAC
   103861 TAAAGCTATT ACATATTTAC CTAATAATGT AAGATTTAAA ATATTCATAT TAGCTAAATT
   103921 TGACCAGCAA TATGGTTCTC TTAAAGCTAA TAATAATGAT GAAGATGATA TTTCATATAT
   103981 AGTACCAGGA TTATATGAAG AAAAATACAC ATTGTGTAAT ATTTATGAAG TTAAGACTGG
   104041 TTTAGATATG TTTATCGACT ACACTAATAT AATGGAATCT TATGCTAATT TATCTAGTGC
   104101 TTCTAACGGA GATTTAGATT TCCATATAAA GAGAATGCCA TTAGTTAGAT ACAGCTATTT
   104161 CTGGAATTTT GGTATAGACC CAACTGAAGA TTATTCTGAC GGAATACAAC CATACGGTAT
   104221 GAGAGATAGA GTAGATACAT TTATTCAATC TATTGATTAT AGAAGAATTT ATATTCAATC
   104281 TGCATTATTA TTACTTGAAG ATAGTTTCGG TATTGATATG AAATTCTTTA ATACATATGG
   104341 GCCATCTAGG TTATACAATG TAGGATATGA AAAAGTTTCT ATGCCAATAG ATAGAATTAA
   104401 TATATCTCTT AAATTTGAAG TTAAATATCA AACTTCAGCT GATAAGAATT GTGAAAATGA
   104461 TATTATAAAT TATATTAAGA CTTATATGGA AAATATGAAT TATATATCAG ACTTGCATAT
   104521 ACCAAATCTT ATTACAGCAA TAAAGAATAA ATTCTATAAA CAAATAGTTT ATATTAAATT
   104581 CATTGGATTG AATGATTATG GGTATATCTA TCAAAGCATA TATAAGAATA ATGAAAACGA
   104641 TGATTATCTA TACTCTACTA CAGTTCCAGA ATTTATTAAT ATAAATATAG CTAAAGATTC
   104701 TATAGGTAAT GATATACCAG ATGTTCAAAT AATAGGAGTG GAATAAAATG AAACAAGTTT
   104761 CAATAGTAGA AAATTATATT TTAACAGAAA ATTTTATTAA TACATTTTTA GAAAGTAGTG
   104821 AAGAGATTGA AGGAATCGAT GAAGCTTCAG TACTCGATGG GATTATTAGT AAGATTAAAT
   104881 CGATTCCTAA AGGAACTAAA CTCGAAATTA AAAAGAGAAC TCCAGAAGAA CAAAAGAAGT
   104941 TCAAAGAAAC TAAGCAATAT AAAAACTTAA AAGCTAAGCT TGAAAAAAGA GCAGCTAAAA
   105001 CTATTGCTAA AGAATCTAAA TCAAAAGAAT TTAACCTGAA TGACCCAGAA GCAATGAAGA
   105061 AGCATAAATT ATTCATGCTA GTATCAGGGT TTTTAGAACT TATAGCTGTA TTTTATTGTG
   105121 TTTTAGCTTT ACCTCCTGTT AGTGGACTTA TAGGGTTACT TGGTATTTTA GCATATCAAG
   105181 CATTAAGATC TACTGAAACA TTTAGTAAAT TTTTGGATGC ATGTAATGCA CTTGTAAAAT
   105241 CTAAAACTCC ATCAATATGG GAATGGTTAA ACAAAGTAGA AAAAAATATT TTTGAACCTG
   105301 CTAAGAATGA AAATGAAATC TCTGGTAAAG ATGAGTCGTA TACATTCGTA TTAGATTACT
   105361 AATATACATA TAGAAAGGGT AGTATATACT ACCCTTTCTA TATTATTGAA TAATAAAACA
   105421 TTAATATAAT ATTTTATTTA TTTGAAAGGA GATATAAATA TGGACTCTCA ACTCTCTTTA
   105481 GGAGATGTAA CTAAGAGTGT ATTTACTCCT GATTTCTCTA GTACATATAA GAGTTTATCA
   105541 GCTGGTAGTA CACTTTGCAA TATGCTTACA ACTAATACAA TTAAACAATC CATATCTGTA
   105601 GATAGTTCTA ATAAATCTGA AATTAAAGAA TCTGAATATA AGATTAAAGA AGCAGAAAAG
   105661 ATTATTTCTA AAAATATTCT TTTTGCTATT TATAACTTTA ATGTTTCTTC AAAGTATTCT
   105721 ACATATTCTT CTTATTTAGG AAAGAGTATT CATACTTATG ATTATACTAA TTTAGATAAT
   105781 CCTGAAGTGC CATCTTTTAA GAAATTAAAT CTTTATTTAG AACAAATTGA TATCATTCTT
   105841 GGTAATCATA GTAATATTGT AGCAAGTAAA GATACTGGTA ATCAACTGTA TAACTCTCTT
   105901 CAAGAATTTA TTACTGAAAT TAAATCTTCT ACTGAAAATA TCTATTCTAT AGTAATGGAT
   105961 AATAGAATTT CTAATGTAAC AGATGATGAT TTCATTATTA ATGCAGAAAA ACTGTTTAAA
   106021 GGTGAATCTT CATTTAAGAC TAAGAAGTTT ACTGGAAATA AACAGAATAT TGCTTCTTAC
   106081 TTTAATTCTG TTAAAGGTAA ATACTTAGAA ATTGCTAAAT CCGTAGCAGG GTATAATGAA
   106141 GGCTTACAGA AAACTTTAAT TAAGTTTAAT TCTGTTATGA ATAAATTAGC TACTAAATAC
   106201 AATTCTAATT ATTCACAAGT AGTTATGCAA GTAGAATATA AAAAAGAAGA ATTAAGAAAT
   106261 GTATTATATA CATTTGCTAT GAAGTATCTT AACATTGCTA ATATTTTATA TTCTATTAAA
   106321 GCAGAATGCA TTAAAGAATA TTTACAACCA AGCTATTCTG ATTATGATGA ATTAATTACT
   106381 ATGAAAGAAG ATAATTCATT AGACGAATAC TATGATGATG AAGATTTCTT TAATGAATCA
   106441 ACAGATACAT TTGAAGATGA AGTTATTTCT GGCGATGATA GACAGGTAGA TTTCTCTTAT
   106501 AGAACTATTG AATTAGAAGA AGCTTTCTTT GCTTATACCA TCAAACCTAT GCTAGAGGAT
   106561 AATCATAAAC GTGGTAGAAT GGAAACCCGA GCTGCTGGAA TGTCAGGGCA AACCCAGCAA
   106621 GGCGGTGGTA CAGGTACTAC AGGAACCGTT ACTGCTAATG CAGGTAATAC AGGAACTGGT
   106681 ACTCCAACAG CAAACACGCA GCAAGGTGGT AATTCTGGTA ATTCTGGAAC GGCTATCGTA
   106741 AAGAATAATG ATGGTAATAA AGAGGAGACA GGTACTGCTA ACGACCCAGC AGATGCTGAT
   106801 AATAAAATAG CTGGTTCTAA AGATAACCCT GCTTCTACTG ATACTAATCA ATCTAAGATT
   106861 GCAAAATTTG GGGATAAATT AAAAGCATTA TGGAATAAGA TAACTGCTTT TATTAAAAAT
   106921 CTTATGGATA AGATTTCTTT CTCTGTAAAT AAAAGTAGAG ATAGATTGTT TGGTATTATT
   106981 AATGATTTTG ATTCTGTAAA GAAGATTAAT GAAAATCTTA ATAATAGTGA TGATGCTTAT
   107041 ACTTTTAGAG TTTATAATGG CAGCATAGAT CTTACTAATA AGCGTATTAA TACAATTAAA
   107101 TTAGATTCTA TTGATAAGAT TGTCAATATT AATAACGCTG ATGATATAAA GAATTTTGAT
   107161 GCTGATAAGA GTAAACAAAA CTTCATTAAA ACTATCGATT CAATGAATGA CGACCTCACT
   107221 ACTTACTTTA AGCCACATAG TGAGGGTCAA GCACTGCCTA ATGAAACAAA TGGGTATTAT
   107281 TCTTCAGAAG ATGCTAAAAT TGTATTAAAA AACTATTTTG CTGGTAATGA TACCAATGCA
   107341 GTTAAATCAG CATTTAATGA TATTAAAAAT AATACTGAGG GAAAAGCTAA GAATAATATT
   107401 TTAGCAACTA CTATTAATAT TGCTACTATT AAATCAAATT CCGCTAATAC TATTATTAAT
   107461 AACATCAAGA CTATACGCAT TGATCAATTA AGAACCCAGT GTAATAATCT TACTACTAAT
   107521 GGTACTAATT ATGTAAATAA GTTAGCTACT TTCTTTGATA AACCTAATGC TCAAGCAGAA
   107581 GCTGCTAAGG TTACAATAGA ATCTGTAATG GCTGAATATT TTGGTGATAT TATGCAAGAG
   107641 GCTGATACCG ATACTAATAA TACTAAACAA GATGACAATA CCGATTCTAG CAATAACGGT
   107701 ATTAATGCAG TAACTAAATT ATTGAGTGAT TATATTAATA AATACGCTAT ACCGATTTCT
   107761 AAGTGTGCTA ATTATGCATG CCAGCAAATG TATGATAACT ACTATAATAT TTTTAATGCT
   107821 TTATTAACTG CTCCAGTAAA AGTTGGGGAA GCTAATAATA ATGATCAGCA ACAAGCTGGT
   107881 AACAATGCTC AAAACCAAGG CAATACTGGT ACTAATAATC AGACTGCTAG TGGCGAGCAA
   107941 CCTGCTGGTC AATAATCAAT AATTTAATAG ATAATAGACT ACTCTTATAT AGAGTAGTCT
   108001 ATTTCTCTTT ATATTGGTAT TTTAAAAACA TACTTATAAT TATTCATTAT AAAAGGAGGT
   108061 TCTAAAATGC TTAATACAGA TAAACCTGTA GCATATATTA TAAATGAATC ATTAGAAGAT
   108121 GCTATTAGCT TTGATATAGT AGATGAAAAC AAAACAACTG GTTTTGTTAC TGCTGAAGGT
   108181 ATTATTCAAC AAGCTGGTAA GATGAATCGT AATAGAAGAT ATTATACTCA AGAGGATCTT
   108241 CATAGAGAGA TTTATTCTGA TAGACTTAGA GAATTGATTA CAACTGGTAA CTTTAAAGGT
   108301 GAAGCTGGAC ATCCATTAGA TATGAATCTT TCTAGACAAC AGAAAGTAGA TCCAACATTA
   108361 GAACAAGTTT GGTATACTAA AGTATGGATG GATGGGGATT ATGTAAAAGC CCAATTTAGA
   108421 GGAACTAATA ATGAATTAGG TAAAGCCTTT AATGAAGATT TAAAATGTGG TCAAAAACCA
   108481 TCATTCTCTT TAAGATCTCT TGGTTCTATT AGAATTGTAA ATGGTAAGTC CAATGTAACT
   108541 AACCTTAGAA TTATTACCTA TGATAGAGTA TATTATCCAT CATATGACAA TGCATACACT
   108601 GAAAGAATAG TATCTGAATC TACAGATTAC AAACCATCTT CTTATCCATA TGAAGAATAC
   108661 TTAAATTCTA TGGGCAATAA ACAAGTTATA GAAGAATCAG CAGATTCTAT TGCTCCTATT
   108721 TTGAATAAAG ATGTAACTGA TTTATTACTT AGAGAAAGTT ATAGCTTTAA TCAGATTTGT
   108781 GAAGACTTCT CTCCTATCTA TAAATCTATT AAACTTTCTG ATGATAAGAA GAAAGTAGTT
   108841 ATGGTAGATG AATCTTATAA TACTATTATA GTTCCTATTG ATAGATATGT AACTAATAAG
   108901 ATTGATGAAT TCTGCTCTAG ATTATAAAAA ATAAAAATAT ATACTTAGAC CCATATGGGT
   108961 CTAAGTATAT ATTTTTACAT AAGTAAATTA TTACTTATTT ATTAATGCTC ATTCATAGAA
   109021 GCATCAGGAT ACATTTTTTC TCTTAAATTG GCTTCGCCTA ATACATAAAT TAATAAAATA
   109081 GTAATTAAAT CCTTCCCATA TATATCGTAG AATATCTCAA CTCTATCGGA TTGAAACACT
   109141 TTACGATGCA CATATAAAAA TTCATCATTA CCATCAGTAT CTTTATCTTT TTGTTTTACA
   109201 TATATCTCGA TAGAGTGGTC TTTATTCAAA GTCACATCTG CAAATACAGG TTCATTTTGA
   109261 AGTAGGCCAT TTTTATATTT CACAGAAAAA GTAAGCGTTA AAGCTTTATC ATAGTTGTCT
   109321 GTGTCATACT CAGTAGCCTC TGAATTAAGT GTATTAACTT CAAAATCTTT ATGCCTTATA
   109381 GGTTTATAAT ATACTTTCAT TTCAATTCAC CTTTATTACT TAATTCTAAA TACAGGTCTA
   109441 CTCATAATTG CATCGATAGC TTTGTTATTA TAAACATGAT ATTTCTTAAG ACATTTAAAT
   109501 AGTCTATCGG CTCTTTTTCC TGTTTTATTT AAAACGAGTT TATAGCAATT CATATATCTA
   109561 CCATATTCAT GTACCCCTAC TGAAGCTAAT TTACTAAATT CAATAGTATC AGAGCGATAC
   109621 ATTTTGGTAA TTACAAAAGC AATATAAATA TCATTGCTAT TTTTTGGAGA AATAGTACTC
   109681 ATAAAAACAT CAGAATCATT ATCTCTACAA GTTGTATTCA CAATATCTAA TTTATCTTTA
   109741 TATGAGAGCT GTACTTCATT AAGCATTCCT TCTAATTCTT GAATATAAAG CTCGAATAAT
   109801 AAGGATGGAG ATACATCTAA TAATTTAATT TTATTAAAAG TTTTATGATC TAAACAAAAG
   109861 AATTCATAAA TAGCATCAGA GATATCGTTA CCTGGGTCAG CGATTGCTAA AGAAATAAAT
   109921 GAAATTAATA TAGGAAGTTT AAATTTATTA ACTGTTGTGC TTAATTCTGG AAATTCTTTT
   109981 CCACCAGCAA CCATTATTCT TGTAATAACA AATGGTGCAT CAAAATCATC TCTTTCAATT
   110041 ATAATTGAAT ACTGATCAAT ATTGCTTCCC TTATCTTTAG GCATAATATT AATCATTACT
   110101 CCATTTGGAA GTTCATCGTT TTCAGAAGAA GTTGGTAAAG CCACTACTGT AATTCCATCA
   110161 AATTTAATAA CTTTATCTTT TTTAATTTTT TTCATAAATT TGTTAAAGCT AATCTGGTTG
   110221 TTATCGGTTT TCATTTTCAT TTCTCCTTAT AATTATCCAC TATATACTGC ATACCACTAA
   110281 ATTTATGAGT ATCAATATAC CCATAATTAT TTATAAAATA ATGTTTATTA GATTCTATAA
   110341 TTTTAATAGT ATGAATATCA CAATCTGCTT CAATATTACC AACCATAAGT TGGTTGATAT
   110401 GACATAACTC ATGACCTACT ATACGTAATA TGAAAGCTCT AACTTCTTCT TCAGATTCTA
   110461 ATCTTTTAGT TTCATAGAGA TATTCTACAA TTTTACAAAG ATTAAATCTA ATAGAATTAT
   110521 CAGACTGTTT AGCAATATAG TTTAAGCATT CATTATTATC AAAATAGATA TCAATAGAAT
   110581 CAATATCCAG ATTAATAAGT TTAGAAAAAC TATCTATCGC ATGCGGTATT ACATTCTGTA
   110641 TTAACATATG ATTTACCTTT TTCTTTAAGG AATTCATTCA TAACATACGT TATTTTTTTA
   110701 TAAAAATCTT TAGTACCGAT TGGGTTTTCA TTAGCCATTA CAGAGAAACT ATATCCATAA
   110761 ATTTCTTTTT CATTATCATA TATTGCATAA CTAATCATAT ATTCTGCTGC AATAGTTGAA
   110821 TACATATAAT ATACTGGGTC TGCTGTAAAT CGTATATAAA GTTTATTTTT ATTAATTTCA
   110881 ATAGGAATAT ATCTATATTT ATGCGTTTTA TCTTCAGTAG TTTCATCAAT ATAAATTTTA
   110941 TATCTATTAT CTCTATCTGC CAAGTATCTT TTACCATTTT TTGTAATAAT CTGATAATTC
   111001 ATTTTAATTT CCTCCTTATA AAAGAAACAA TAATAAAATT AACTTAGACT AAATATCTAA
   111061 GTCATAATAA TAATATATAA TTTAAAACAA TATTATAAGT GAGGTGATTA TAATGCCGAT
   111121 GTCTAATAGG GTTTCTCGTT TATTAGATTT AATAGAAATG CGTTTAGGAA CTAAACAGCT
   111181 TAATCTACCA GAATCTTTAG ATAAAGATAC ATGGATGCAT GTTATAGATA TATCTACTTT
   111241 AAATACATTT TCTAGATATT TTCCAGTTAA GATGCCATAC TATCTTACTA ATGATAGAAG
   111301 AAAAGGGCCT TATTATTTAA TAGATGAAAA GACTGCTGCA TCTGTAGATA TTATAGGTGT
   111361 AGGGGATATA GATTGGCATC TGTTATCTAA AAATGCTCCA GCATTTGGAT TTGGTTATGG
   111421 ATTCTATTCT ACATATGACT TCTTCTTAAA TGGTATGGAT GTAGAAGGTA TAGCTGAGCA
   111481 GCAAATGCTT ACTGACCATG CTAGTCTGTA TAAGTGTGGT GTATATGTAG AATTTGAACC
   111541 ACCAAATATG GTAAGACTAG AATCTAATCT TAGTAATAAT ATGCTAGAAA TGTTAAAATC
   111601 TATTCCTATA TCTTTATTTG TAAAACATTC CCCTAACTTA ATGACTATAG AGCCTACTAA
   111661 GATGGAGTTG TTTGAATCAC TAGCTATTTG TGATGTAGCA ATATACTTGT ATAATAATTT
   111721 AAAGTATTAT CAGAATATTG AAACACCATA TGCTAGTGCA GAATTAAATA TAGATATACT
   111781 TCAGGATTAC TCTAATAGAC GAGATGATAT AGTACAACGT ATGCAGGATA GCTATGTAAC
   111841 ATTTGCTAAT AAATCCCAGC CTATGATTAT GGCTATATAA CAATAAAAGT ATACCACAAA
   111901 GGTATACTTT TATATTTTGT TTTTAACGAG GAGGATTTAA TATGCCAACA ACTTTAAAAG
   111961 GAACTATATG GGGGGGGGGT AACTATTAGT GCCTCTCCAG CAACTGAAAT AGTTATACCG
   112021 ACAGGGTATT TAGTAGATGA ATCTAATGCA AATACAGATT ATATTATTAA AACTATTACA
   112081 ATTCCTAATG GCGTAAAAGT GATTAACGTG TATGCATCTT GCTACTCAGA CGATAATACA
   112141 GATCCAATAT CTATTAGTGT ATTTAGTAAT TATAAATCTT GGCTCAGTAA TGATAGCTAC
   112201 TATGACGTTG AAACCGACGG ATATATTGGA GTAACTCCGA ATAAACAATA TACTGTTACG
   112261 GCGTCTGCTA ATGCACATGA TGGTCATGCT TATATAGATA GATTTTATAT AGAATATTCT
   112321 CCTGAAATAA ATAATAAGAC TCCTACAGTT TATGATTATT AAAAAAAAGA AAGGATTTAT
   112381 AAATTATGGC AACTTTAAAA ATTATTCAAT CTGCTAATCA AGTTATTACA GTTTCAGATT
   112441 TAGATTCTAA AGCCTATAAT GATGGTGATA CTGTAGAAAC TGGTAAAGAA CTTATTGCTT
   112501 CTATTAAAGC TAGTGAAGGA TATAAAGCTG GTACTTTAAA TAAAGAGACT CATACTGTAG
   112561 TAGAATCAGA TACTACTGTT GAATTTAGTG CTACTGAAGC TGTAAAATGC GTAATTGAAT
   112621 CTAACGGTGT AAAATATGCT ACTTTCCAAG AAGCAGTAAA TGCAGCTAAA CCTAAGACTG
   112681 AAACTACAAT TACTCTTTTA GAAGATATTG ATACTTGTGG TACTCAAGTT GGTGTAGAAA
   112741 ATGACCATAC TCAAGATAGA TATATTACAT TTGATTTAAA TGGTCATACC GTAAATGTTT
   112801 CTAAACTTCC ATTAGTAGGT GCTAGTGTTA AATATCAGAC TATTGCATTT AGACTTATGG
   112861 AAGGTTGTAA AGTTACTTTT AAGAATGGTA CTCTTACTAC TAACTTTGCA AATTGCAAAA
   112921 TGTTTATTCA GAACTATTCT GAATTAGTAT TAGAAGATGT AACTGTAGAT ATTTCTAAAG
   112981 GAACTCAGTG TGCATACGCA GTATCCAATA ACTATGGTGG ATTAACTTGC AAAGGTAATA
   113041 CAATTATCAA TGCACCTAAT ACTGATGGAT TCCGTAGAGT GGCATTTGAC TGCTATTATG
   113101 GATTATTAAA GAAATATTAT AATGCTGCTC CAGTAATTAC TTTTGGTAAA GACTTCACTG
   113161 GTAAAGTAGT AGGTGCTGTA GAATATGATA AATCTTCCTC AGCTCCTGAA ACTCTTCCAG
   113221 AAACAAGTAC TAAATGGACT GAATCAGCTA AGATTACGAT TGAGAATGGT ACTTTCGATA
   113281 TTGAACTTTC TGGTGTAACC AATAAAGATA CAGCTTCTAT TACTATCAAT GGTGGTAAAT
   113341 TTGTAAACGA AGTTTATAAA GATACTACAA TTCCTCAGAA CTGGAAAACA GAAGAATACA
   113401 TTAAGAAAGA GGAAGAAGAG AAAGCAGAAG CTAAAGCTGC TGCTATTGCT CCAGTGATTA
   113461 ACTATATTTT AGATATGAAT AATATGAGAT AATTTATTTT AGTTTGTGTA TAGATTAGGG
   113521 GTATAAATAA TAATGAAATA TTTCTATATT GAAGTAAAGA ATGATAATGA TAACTATGTT
   113581 TGGGTTAAGT TTATACTATC TAAGTATAAT GAACTTACAT TAAATGACAT CGTTTTATCA
   113641 CTAAATCAAT TTATTATTAA TACGAATCCA TGTGATGTAT TCTTTAATTA TCCTAATGCA
   113701 TTATTCAAAA AAGTAAATAA TACTGAATAT AAAACTTACA ATAAAAAGTC TAAAATTAGT
   113761 ACTATTACAG TTGAAAACAA AGATGCTATC TATACACAAA CTTATTCTTC TTATTCTGCT
   113821 ATGAAAAATG CTTTATATAA TTTATTAACA AAAAGAAAGG AAAAAGAATG GATAGAATAG
   113881 TATCTATAGA AGAAGCTAAG CAAATTATTT CTGATGCATA TTCTTATATT TGGGAAAACG
   113941 CTAAAGCGTA TGATAGAGAC GCAAAAATTT ATTTACATTG GACCGCTGAT AATTATACGA
   114001 ACGTTTATGA TGACTATAAT TTCTGTATTG ATGGTGAAGG TAATATTCAC TATACTGGTG
   114061 ATGTAAATGA ACCTGTATCC GCTACATATA AGAGAAATTC TGGATCTATT GCAATAGCTC
   114121 TTTGCTGTGC TTATAATGCT ATGTGCTGGC CAGATGGTAG ATATGACTTA GGGCCATATC
   114181 CTCCAACTGA TGCCCAGATT TATGCTATAT CAGCTTTAAC TGAAGCAGCA GCAGATGCTT
   114241 TAGATTTAAC TATTGATTTA GATAGAATTA TGACTCATGG TGAAGCTGCT GATAATGAAG
   114301 ATGGTTTATA TCTTCATGAA CCATATGCAG TATGGTCTGA TCCACAGCCT AGTGATGGTA
   114361 TTACTAGATG GGATTTAGCT ATTCTTAAAG ATGGAGATGA ATGGCGTTCT GGTGGAGATA
   114421 CCATCAGAGG GAATGCTATT TATATTCGTG AACATAAAGA TGATGATGAT GAAGAATAAT
   114481 TAGTAGAAAA TATTAGTAGC CGTTTATATG GCTACTAATA ATCTTTTTTA CATTATAATA
   114541 ATTTATTTTT TAGGAGGAAT AATTATGAAA CCATTTAGAG AAGTCTATGA TTGTGATTCT
   114601 ATCACATTGG ATATTACTAA TGATTGCAAT TTTAAATGTG TCTATTGTTT TGAAAAAGAT
   114661 AAAAATAAAA AATATATGAA ACCAGAAGTA GCAGTAGATG CTATGAGACT GACATATAAT
   114721 GATTTATCTG GTTCTAATAG AAGGTTCCAA GTCAATTTCT TTGGTGGAGA ACCATTATTG
   114781 AATTGGGAAT GTATTAAAGC AGTTATAGAT GATAATAATA AGCATCATAG ATTAGTAGAT
   114841 TATGGTATGA CTACTAACTT ATCATTCTTG CCAAAAGACT TCATTCAATA CGTAGATGAT
   114901 AATAATATTG GTTTATTAGT ATCTATTGAT GGTATTAAAC ATGTTCATGA TAAGAACCGT
   114961 TCTAATTCAT GGAATCAAGT AGTAAAGAAC TTAAAGATTC TTATTACTAA TGGATTGAAA
   115021 GTATTTATTG AAGCTAGAAT GACTATCTTA CCAGAAGATG CAAAGTATAT GTATGATGGT
   115081 GTAGATTACT TAGTAAATAC TTTAGGAATA GATTCTATTT GTCCTATGCC AGTAACTGAT
   115141 GTGGAATGGA CAGAAGAACA ACTGAATGAT TATAAAGAAA ACTATATTGA ATTAGTAGAT
   115201 ATGTATGTCG ATAAACTTAA TGAAGAAGGT TCTAAGAGAA ATATTGCTAT TAAGAATATA
   115261 GATGACTTTA TGAGACAGGT TATGGAACCA GAAGTATCTG ATGATTTACT TTGTCCTATT
   115321 GGATTAAATA AATGGTGTAC CATTGATTAC AATGGAGATA TCTATCCATG CCATCAATTA
   115381 CCAACTTCTA AAGATGAAAT CAAATTAGTA CAGAAGATTG GTAATATCTA TACTGACGTA
   115441 GATGAAACCA AAGTCCATAC TGATAGAAAA GAAAAACAAG CAGTATACCA AAAAGAAGAA
   115501 TGTGAAACTT GTAAAGCTAA AGGAAATTGT AAGAATGGTT GCCCTGAAGA AAACCTTAGA
   115561 GAAAATGGTG ATGAGAATAA AGTCTTGCAA TCTTATTGTG ATCTTCATAA GATTATGACC
   115621 GATGTAATTA TTATTAAGCA AGCTGAGATT CTTAATGCTA CCAATATTAG AAGTAGATAC
   115681 TTAAATATTC TTAAGACTAA TTTAGAGATT AAGAAGTATA TCGATATGAT TATGGATACT
   115741 GCTGATTTAT CTAATACTTT TGCATTAAAG CTTAGATTGA TTCATCTTAA AGAAATGATT
   115801 AATAACTTAG GTTCTGATAA TGTATTCCCT ACATTTGAAG AATACTTTAG AAAGAAATCT
   115861 GAAATTCTTA TGACTATGAT TTTATATTCA TTGAATAATA AAGGTGGTGT AGAAGATAAT
   115921 GGAAAAGATA GTGAATAATG GTATACACTA TAATTTAGTT AATTCTAGTA AGACTATTTA
   115981 TGATAACATG ATTGAGACTA TGTTATCTAA TATAGATGAA TTAGAGAAAG ACGAATATAG
   116041 AAAGAAACAA ATTATAGAAT ATTCTAGAAT TGGTGTTCCT AAAACTGTTC ATTCTATTAT
   116101 TAGCTTAATC AGCCAAGGTG ATGTTATTAA AGCAGATGAT GCTAAAGCTA TATATGATTT
   116161 ATGTAAATCT ATTTCCAATG TATTACAAGA ACATTCTTGG AAATATTGGA ATAACAATGG
   116221 TACATGTGGA TTAGTCTGTC AAGCATCTTG TCAATCCACC TGTCAGATAT CATGCCAATC
   116281 CTGTCATAGT GGTACATGCC ACGATAAGAA ATGTGGGGGT GGTTTCTAAT GGCTATAGAA
   116341 GTAATACGTC AATCTGTAAA ATATTATTTA CCAGATTCTC CTGCTAAAGA TCATTTCATT
   116401 ACAAATGATT TCTTTAATAA TACGATAAAT TGTTTACTTA CAAATATTAC AGAATTAGAT
   116461 TCTATCAATG CTGTTACTGA TAACGAAATA AGTAGAAAAG GTGGTAATGG CTATAATGAA
   116521 ACTATTACAC AGCTTTCTAG AACTACTTCA GCAAACTATA ATCATTTAAA AGATACCAAC
   116581 AATAAAGTTC AAAAACAAAA AATAATTACA GCTAATGATA TAGGCATTAT TTATAATATT
   116641 GCAAAACTTT TACTACAACA AATGAATTCT AAGTCTGATG ATTATTGGGC AGGCCCATGC
   116701 AAACTTGTAT GTCAAGCATC TTGTCAGTCT ACTTGCCAAA TATCTTGTCA ATCATGTCAT
   116761 GGTGGTACAT GTCATGATAA GAAATGCGGT GGTGGATTCT AATGTATAAA GAAATATATT
   116821 TATTTTTAAC CAATCAATGT CCTAATAGAT GCCATTATTG CTATATCAAG TATAATAATG
   116881 ATTGCCTTAC AGAAAAAGAT ATAGATGAGT GTATAGAGCA AAATAAGCCA GATAGAATAG
   116941 TATTCTTTGG TGGAGAACCA TTAATGAGAT TAGATTTAAT GGAATACACC TTAGAAAAGT
   117001 ATCACGATCA AATGAACTTT CAAGTTATAA CTTCTAGTAT GGCTAATTGG AAAGAGTTTA
   117061 TTAAGTTCCA AAAGAAATGG CATATAGAAT TACAAATTTC TTGGGATGGA TTTAAAGATT
   117121 CTAGGGTAGA TACTTCTGGT AGAAGTATTG CTGATAGAGT GCTAAATAAT ATTAATTATG
   117181 CTATATCTGA AGGATTAGAT CACTTTGATA TTAAGACTGT AATTAATAAT GCTAATGTAA
   117241 AAGATATACC TAGACTCAAT AAATTATTTT ATAGATTAGA TAAAGAGTTT CATATTAACG
   117301 GGCAGTACTG TATTGCTAGA GGTGAAGACC ATAACGATCA ATGGTTTAAA GATTTAGAAG
   117361 AGAATCTTTA TTGTACTTTT GAAGGTACAT TAGAGCATCC ATACACAGAA AATCTTAATA
   117421 AGATAATGGC ATATATTAAT AGAGCACCAA TGCAGTCATG TGCGGCAGGT AAAGAACAGT
   117481 CTTATCTTAC AGATAAAACT ATGTCATCAT GCACTTCTAT CGCATTTACT GAACAGAAAT
   117541 ATGAAGACTT TGATAAAATA CAGAAGCGTT GTACCAGTAA AGATTGCCAG ATAGAGAACT
   117601 GTAAATATTT TTACCTTTGC GATGGTGGAT GTAGATATGA AAGAATGTTA AAGTTTGGTG
   117661 ATAAATGGTT AGATAATTAT TTACCAGAAA CATGTAAACT TATGAAAGTT TATGATAATC
   117721 TTATTACTAA ATATTTAGCA AGCCTCAATC ATGAAGAATT AGCAGAACTT TATAAAATAA
   117781 TTATGCGATA TAAGAATTGG TTATATAAGG TTAATAATGT AGATATGGAG GTTTAATATG
   117841 ATATATTTTT TACCAGAAAG AATTTATAAT TATATATTAG AGAATAAAGT ATCTGATGTA
   117901 ATAGATAAAC TTAACGCTCT ATCTGATAAA TATAATTCTT TTACTACATT TGAAGAATAT
   117961 ATTAAATATT CTTCTCTGTT TATAGAAAAT GAAGATAATA AGAAAGTATA CTCTGATATT
   118021 AAATCTTCTA TTGAAGAATC ATTAAAAAAT GAACTAATTT TACTTCAAGA ATTTGAAATA
   118081 ATTAGTAAGG ATTTTATTGG AGAAGAATAT ATTCATAATA CTAAAGCATT AGATGATGAA
   118141 AACTATTTAG CAATATTAAT TGCGTTTATA GATTTTAATG ATTCTAATAA AAAAGATGTT
   118201 TATTTCTCTT ATATGAAAAC CTTTATTAAA TATTTTGAAT CTCATGAATC TAAAAACTAT
   118261 AGTAAATTTA TTTATTATAA CTATATTGCT TACAAGATTC TTATAGACAG TACCTCTAAA
   118321 GACTTTATTA CAAGCTCTAT GTCTGAAGAA GATATTACAT CTAAATGCAT GAATACTATT
   118381 AAAAAGTATT ATAATAAGAC TTTAGAGTAT TCTAGTGACA AAGATAATAT TAACTCCCAA
   118441 TTCTGCGATT GGGTATGCTT CTATATTCAT AATATCAATC AACTTTTAGA AGATAATAGA
   118501 ATTAAAGTAG ACCTTCAAGA TTTATATAAT AAACTTGATA ATTTCTTATA TAGTGAAATA
   118561 GGAGATTATC AATATAAGAA GTATAACTAT GGTTATCTCA GATTCTGTGA TACTATGCTG
   118621 ATGTACTTAT TATTTTCTAT CAGTAATACA AATAGAGCAG AAAGAATTAC AACTTGTAAA
   118681 AAATTATTGA ATAAGATCAT CGACTTGTTT AATGACGGTC TTACTAATAT GCCGACTCTT
   118741 CTTAGAGGAT TATCTTACTA TGATAGATCT AAAGTTATTA AGTATGCAGT ATTGTTAAGA
   118801 AAATATGCTG CTATTGCAAT TAATAATGAA AAAATTTTAA ATGGTAAGAT TATTAATACT
   118861 TCACCAGAAG ATTTGAAGTT TGCATTATCT ACTGATATCT CCACTACTAA GATGGATAAT
   118921 TATACTTTTA ATAGAATTAA TAATATAGAA GCAATACAGA AAAATGATGA AGAAGCTGAA
   118981 TTAGTAAGCA ATTTTATTAA GCTATTAGGT ATGAAAAATG TATGAGCAAA TTGATTTCTT
   119041 AGGGATAAAA TTTAATGACT ATTGTAATTT GAATTGTAAA TATTGCTTTG AGACTAATAA
   119101 CTCTAGATCT AGGCACAATG TATTCAATAA AGGCAAAGAG CTGGTAGAGT TTTTAAAGAC
   119161 CTTAAATATC GGCCCTAAGT TATATATAAA CTTATTAGGG GGAGAGATAA CTATATATCC
   119221 TAATGAGCTT TATAATCTAT GCAAAGAGTT AAAAAAGATT GAGCGATATA AAGATACAAC
   119281 AGTTAAGATT GGTATAGTAT CTAATGGTAC TAATCACAAC TTTATTATGA ATGATTTAAT
   119341 AAAGATAATT TCTCCTGAAT CAGTTAAAAT ATCATGGGAT GGTATTCATG CTTCTGAAAT
   119401 AGCCCAAACT CATCTTACCG ATAAACAGTT ATCTACTATT GTTGATAAAG TAGGCTGTTC
   119461 TAAGTATAAT AATGAAGTTA TGATAGCTAT AGCAGTTACT AAAGACAATA TTTGTTATTT
   119521 AGCTGACTCT ATTCAATATG CACTAGAACA AGGGTGTAAG AAGTTATCTT ACTATTTTAT
   119581 TTTTAATGAT GAATACTCTA AATATTATAA TACTGAAGAG TTTAAAACTA TCTTTATACA
   119641 TCAGCTGCAT AAAATATATA TGCTGTATAA TCAGTATGAT TTTGATTTGG ACAATCTTAC
   119701 ATATATGATT TATAATAAAT TTATAAATCC TGATTTTATT TATGACCATA AATGCAGATA
   119761 TATCGGAAAG ATGTTTATGG TAGTGCCTAA TGGGGATATT TATCCATGCT TACTTTTAAA
   119821 AGAAATAGAT GGATTATTAG ATAATAATAA TGATTTAGTA CTAGGAAATA TTTCTACTGG
   119881 GTTTGATTCT AAATCAATGT CTAATTTTAC TAATCTATAT ACTAATCTTT TAAATGAAAA
   119941 CATTGATAGA TGTATTCAGT GTAATCATGT TTCATATTGT ACAGAATGTC CATTAGAGAC
   120001 TAGATATATA TTTAACTCAT ATAATAAATG TATATCTAGA AAAGTCATCT ATGATATTGA
   120061 AAAAGAATGT TTTGATAAGT ATATTAGTAG AGAATATTTA GATAAAGATA CTAGAGAATT
   120121 TAATTTAGAT TACTATTCTA AAAGATTCTT ATCGGGTAAT CAGAATTTAG CTTTATGATG
   120181 TGTATTAACC ATGTATGGAT AACCATACAT GGTTATATTG CGTATTTTAA CATTATCTTA
   120241 AAAAGGAGGG TATCGAATGA ATAATATATT AATGAAGTCA TATGATTTAA ATAGCTCTCC
   120301 ATTAGATAAT GTTTTATCTA GTGATGGGTT ACACTTTGAT TATGATAAAC CATTCTTTTT
   120361 AATAGCTAAT CTCCCTATTA AAAATAAAAC AATGTTTGAA ATAAATATAA CTGATTATTA
   120421 CCCTATAAAT AAAATACAAC ACATTCCGTT ATATGTAGGA ATTAGTAGAG AGCCTTCATT
   120481 GGGTGTATTA ATAGCAGATT ATGCTATATC ATCTTTATTC TATGATGTAA CTGACCCTAG
   120541 ATATGAAATA CTGTCTAATG AAATACCAGA TAATGTACTG TATATAGATG GTAGCAGTAC
   120601 AGATGCTGAT GGTAATAGCG TTATAGGAAC AAGAAAACCT GGTATCGGAG ACACTATAGG
   120661 AGTAGCAGTA GATTATCATA CTAATAAAAT TAAACTGTTT GTAAACTATA ACAATGAGTA
   120721 TCCTTATGAT GGAGAATATG ATAAACCATT TTATTCATAT ACACCTCCAT TTAACTTAGC
   120781 TGAACAACCT AATATGTATT TTTGTATATA CAGTAATATA AATTATAAAT ATATAGAAGA
   120841 AGATTATAAT TTTAGAATAG CTTCTATGGA TGATTTAAAA CATATTTCAG GATATGTAAA
   120901 TTTTGGTAAG AATGGATTAA CCCATCCAGT ACCAGGATAT GATTCATTAT ATAAAGCATA
   120961 TTATGAACGT ATGGCTGACC AAGAAATACA TGCAGAATTA GGGTCAGATG ATAACCCATG
   121021 CTATGTTTAT ATAGGTGGTG ATATATTTAA CCCCTATAGT ATCCAATGGG ATGGAGAATT
   121081 ATCTGTAGAA AATGAATTAG AACCAGATAC AGATAATTTA GCTTTAGTAA CAGATGATCC
   121141 AGAATTTATT ACTACTAAAA GTAATAAATA TAATATGAAT GCTAATACTT ATATTAAAGC
   121201 TGATTATGAT TTTGAAACAG GTGAAGATAA TAAGTATGGT ATTACGAACT CTTATAAAGT
   121261 AGGTGGTAAT GTATATATAA ATTATCCTAT ACCTACTACA GATAAAGTAT ACTTTGAATA
   121321 TACAGTTAAA GAAGGGGAAT TAAAGGATAG AATAGTAGGT ATACCTATTG CTATGGGTAT
   121381 AACTAGTGTT CCTTTAGTAG GTGAACCTAG TCAAGAAAAA GTTACTAATC CTAATACTAT
   121441 AATGACTGAA TCTATTAGAG TAAATCTGTA TAGAGGTAAT TGTTTTATTC CTAATGGATT
   121501 GGATAATTCT GGTGGATTTT ATTTATTTCA TTTAGTAAGA CATTCTACGC AAAATTCTGA
   121561 TAAGAACGAT TTACATTATC TAGAGAATGT AGAAACTTCT ATATCCCCAG AACAAGGGAA
   121621 TACCATAGGA GTAGCTTTAG ATTTAGGCAA TAATCTTATG GATATTTATA TAGAGGGTAT
   121681 TAAACTAGCT TCTCTAAATT TAAAGTATAC CAAAGAAAAT ATAGACTTCT CTGATTTTAA
   121741 TAAAGATGAT AATGGTAAAA TGCAATATCC ATATTTCTTT ATACACGATG AAGGTGTATT
   121801 TAATAATAAA GTAACAGGTA CATTTAATTT TGGAGAATCT AAGTTTGATA GTAAAATTCC
   121861 AAAAGGTTAT AAAAGTTTAT ATGACTTTTA TACTGTGGAT AAAAGAAGAA TTATATCTAA
   121921 GGATTTAAAT TGTACTGTAA ATATTAACGC TGAAAAGATA GTAAGTAAGT TTATAGATTC
   121981 ATATCTAAAT ATAAATAGAG TCGTAGATGT TAAATATGAA GGTTTGAATG ATATGATATT
   122041 ATCAAACAAT AATGTAGATG ACTTCTATGC TCATTATTTT GAATTCGATA CTGATGGAAT
   122101 GAATGAATTA AACGAACTTA TTAGAAAAGA AAATAATGGA TTAATGCTAA CCCATAAAGA
   122161 ACGTTCTTTG GATATAGACT ACTCTAATAT CCCTATTTAT AAAGTAAATA TAACTAAATA
   122221 CACAAATCAG AGAATTATAG TAGAATGTAA TGGTAAAACT TATACTGAAT CTTTTGAAGT
   122281 ACCTGAGTAT TCATTAATTA CAGTAAGAAC TGAAGCTATA GATGGAAAGT ATAAATATAC
   122341 TCCAGGTACA CCTAGTGTTA CTAGAGCAGT TATTACTAGT AATACTACTT TAACTGCTAC
   122401 CCCTGCATCT TATAAAGAAT ACAATGTAAT TATTAATCAG GTACAGAATC AGATTATTAC
   122461 TGTATACAAT TTAAAAGATG GTGTGGAAGA ATCACATACA GCTTCATTTG TAGTAAACTC
   122521 TAGATATCCT CATATAAGAG CTGAAATAAC TTATATTGCA GAAGGGTTTA ATAAAGGCGT
   122581 ATTGAATATA ACTGAAGCAG ATATAACTGA AGATACTATA ATATATTCTA CTAAGATTAC
   122641 TGATATAAGG TATAATATTA CTATTGAAGC TACTATAGAT GAATTGATTA CAGTTACTGC
   122701 TGAAGGTATT CCTAGAACTA ATAGCAAAGG TATTAATAAA TTTACTATTG GTTATAATAA
   122761 ATATTGCAGA GTATCGGTTA AATCTATTAA AGATGGTTAT ATAGCTGGTA GCTTGTATTA
   122821 TTATGGTAAA GATGGAGTTA AGCATGATAT AGTATCTTCT ATTCAAGTTA CAGAGGATAT
   122881 TACTATAGGT GCTACTAAAG TTGTTCCAGA TGTTGTATAT ATTACTATAG ATAATTCTGA
   122941 AGCTAATGAA GCTAAGATAG ACGTAACTAA TGTAGATAAA GTATCTGACA CTAAGTATTC
   123001 TATTATTAGA AATAGAATAG CTAATATTTC AACTAAGCCT AAAGCTGGTT ACTATTTCGA
   123061 TCATTATGAG ATAGAGTATA AAAATAAAAA ATGATTTATA GTACAACTTA TATGTAATCT
   123121 ATTTATAGTA CTTTTTATAC ACTAATATTT ATATCTCTTA AAATGAAAGG TAACTAGGTG
   123181 CTTAATTATG AGCGAAAATT TTAACTTCAA TAATTCTAAC GAAACTACTA CAACTTCTTC
   123241 TATTCCAAGC TTCTCTAGCT TTAAAAACAA AGATGGTAGT GAACCGGCTC AGCAGAACAA
   123301 AAATTACAAC AATAAGAAGA AAAATCGTAT TGATGAAATT ATTGATCAGC CGATTACTAT
   123361 TACCGCAGTA AACTATAGAA AGTCTAATTA CGGCGATAAT AAAGAATATC TTGTTCTTGA
   123421 ATACACTGAT GAAAATGGTG AAGAATGCTA TACTTCTACA GGCTCTTCTG GTATTCGTTC
   123481 TGCAATCGAA AACAAAGGTG ATAACCTTGT ATTCCCTTGC AAAGCTACAG TAGTACAGCG
   123541 TAATTCTAAA CTCCATCCAG GTTATAAATA CCTTACTTTG AATTAATAAT CAATCATTTT
   123601 TAAAACTACT ATAAATAGAG AAGCAATATA CCCAATCAAA GACATTAACA ACAACTTATT
   123661 AGACTAGCTC TATTAAAGAG CTAGTCTAAT ATTTTATGCA TTTTTGATAT CTGAGATTAT
   123721 ATCTTTACTA GAAAGACTAG TTCTACAATA TGTGTTAATA TCATTTCCTA TAGTAAATTT
   123781 TATAGTATAT TTATCAGAAG AAAGAATAGA TATAGGACTA ATCATCAACG AATATTGAAC
   123841 ATTGACATTA TTAGAATCAG GTCTTTCTAT ATAACTGGTT ACTCTAACAT AAGATACTAA
   123901 TTTATTTGTT TCTGTTATAT TATCAAACCA TACTACATTA GAATCTGATG TAATACTAAT
   123961 AGTGCTTAAT GGAGTATCAA CTCCATTTAT TTTTATTATA GGCATCTCTA TTTTTACGTA
   124021 TTCACACCAA GTAGGGAATA TTATATCATA GCTTTTTTGA AATAAATATG TATTATTACC
   124081 ATCCATATCA GTATGCATAG ATAATGGCCA TTCTAAAGTT TGAAAGGTTG GTATAGGTTT
   124141 TACTATAGGG GTAATAGTAC AATCATTTTT TACAGGAAAG CTATATAAAG CTTTGTTTAT
   124201 AATTTCTGTA CTCATATATG TTTACCCACT TCGTATCCAA ATAAACCAGC TACAATACCA
   124261 GTCGTAACTT TTTGTCTTTT TAATCTACGT TCAGTTCTCT TTGCATGTTT CACGTAACTG
   124321 TTGAAGGAGT CCTCTAATTT CTTCATCTGT AGTTGTAAGT TTATCAAGTT CAGATTTGCT
   124381 TGTTGTAAGC TCTTCTCTGA TGTTTCCAGC AGTGATTGAA GCGTCGTTAT TTGACTTTGT
   124441 TGCTGAGTCA ATAAGTTCTG ACTTGTCTGA TTGGAGTTGG TCAATTCTTG ATATACTGTC
   124501 TCCCATACTA TCAACTGTTC CTTTAGCTGA TTGTATTGAT TCACCAAGTT TTGAAATTCC
   124561 TTCTGCTGTT CGCTGTCCTT CTGCTTGTAA TTCTCTATTT GTGTTTGCGA TGCTTGTAGC
   124621 TGTGCTTCCA GCATCTCGAA TTGTGTCAAG AGAGTCTGAT ACCTCTCCTT GAACTGTATC
   124681 AACTGTTGAC TCTGCTGATT TAATTTCATT TCTAACTGTT GAGCTATCAT CATAGTTGAC
   124741 GTTGTTTGTG TAGTACCATC CGATGCCAAT GATGATGAGG CAGATAATGG TAATAGTAAT
   124801 AATACGCCTA GGGATACTTT TAATAAAGTT TTTGAGTGTT TCCATTTCAT AATAAACCTC
   124861 CTATATGAAA TATTATACTT ATAATAAAGT TAAAATAGAT AATTACAAAT TCATTTTTAA
   124921 AGATATACTA TATTTATGAC AGATTTAATA TATTATTTAT TTTGAAAGGA GAAGTTATTA
   124981 TGAAAAAAGT TACGATGAGA GAATTGGTAG GTAAGGATAT TAGAATTACT GATTTTCGTA
   125041 TTACTGAGTA TATGAAGTCT AAGAAAGATA AAGCTACAGT TGAGTTAGAA GTTGATGGAG
   125101 AATATTGTTA TTTTGAAACT ACTAGTTTAG AAGTATTATA TCAGTTGGCA TGGATTAAAG
   125161 ACTGTGTAAT GGCTTATAAA CTTAAAAGTA ATACTAACAA AATTCGTTTT GTTAAAGCAT
   125221 TAGACACTAC CAATCCTTCT TATGATGGAT CTCATTATGA GAAACTAATT TCTAAGGAAT
   125281 TTGGTACTGA TAATGGTACT ACACAAAATA ATACTTTTAT TTTGCTGCCA AATAGCATGT
   125341 ATAATATCGG TATTGACAAT AATCGTTATT TTTGCTTTTA TAAGAATTCT GTTTATGTAA
   125401 AGGTAATTAG AGAAAAAAAC TCTATTTATC TTAGTTTTAA TATCTCTCCA GAAACCATAG
   125461 ATAATCTTAT TAAAAATGAT AATGCTGCTT ATACTAAAAA AACAGAGGAG ATTATTAAAG
   125521 AAGAGAAGAG TCATGCTAAA AACTAACTGA TTGATGATAT TTATATACGA AACGAGGTAA
   125581 ATTATGCATA TTAAATTACT CGAAAATAGT ATTGTAGATT TTTTAAGCTT TTACAACTAT
   125641 AATCTTATCC ATAAGACTAA GATTAATGCT AATAACTCTT TAATCTTTGC AGATACACAA
   125701 TTTGGTACTT CTGCTAAGAT GCTTATGAGT TATCCATCTA TTGTATATAT TATTTCTCTG
   125761 TATCATTCAT CTAAAAATGA TAAAGTTGTT AGCAATAAGT TCATCCCAAC TAATTCATAT
   125821 ATCTCTATTG AAGATATTGA AAAGCTAAAG CATATCAATC TGGAAAAGAT TGATTACCTA
   125881 GTTATTGCGG AAAGAACTGA TAGTACTATT TCTGATATTG ATACACTAAT GAAGAATATT
   125941 TTGTTTGTAT CTAATAAATC TAACAAGATT TCTTACAATA TTGCAACTGC TGAAGCTAAA
   126001 GCAGTTTATT CTTCTTTAGA TGAGAAAAAG AAATTGTCTA AAGTAGTTAA TATTAGTTTC
   126061 TATAAGGAAG AACTCTACCC TACTGTAGAA TCAGAAGCTA ATTATAAAAG AACTACATCT
   126121 AAAGAAAAGG TTATCAAAAG AAAGTCTACT ACTACCATCC CGATGAAATT GTTCTTGTGC
   126181 AACAATGATT TCTTTTACAA TGTGCTTTGT GTTTTAGTAT TCATTGCAAC TGCTGCTATT
   126241 ATAGCAACAG AAGTATATTA CAATGGAATT ACTAAATGTT ATCCAATGGC TGTTGCTTCT
   126301 GTAATTCTTA CTATTGTATT CATTTCAGTT TTACAGTATG TAAGGATTGA TAACAATAAG
   126361 AAAAAGAAGT AATAGTAAAG GTCTAGACTA AATAGCCTAG ACCTTTATTT TTTTTTTATT
   126421 TAAGTTTTAT TTTTAATCTT CTAATTTCAT TTGGATTGGT ATTAGAATCT TCTTCTACAA
   126481 GTATTCCAAT AATATCTTCT GGTTTATTTA AATCCTTATA ATATAATCTA GCTACACCAG
   126541 GATTATGAGT ATCAGCTACT ACATATTCAT TTTTCTTTGA TATACCAATA AATTTAACCT
   126601 TAATACGTCC TGCTAAAGAT ACAGGAATAT AGTTTTTAAG ATTTTCTTCT AATGAAACAT
   126661 TATCTCCACC AATAAGTTGA GCATATTCAT CTGAATGAAC ACCTACTACT CTAGTATTTT
   126721 TAGCACTAGA CTTAACATAC TTTTCTTCTT TAGAATCTAA GTCTAATACA ATTAAATCTC
   126781 CTGGTTCAGT TTCTTCACCT TTAGGGAATA ATTCGGCATA GTCGTTATAT ACTGAATTGA
   126841 CTACTTTAGT ACAAGTCAAT ACACCAGTAT CACCACTCCA GATTAATTGC TTATCGATAG
   126901 CATTAGTATT AGCATTTATT TTATCCTGTG TCATATAAGA AATATAGAAA TTATTATTTT
   126961 GGGCAGGATA AGAAGAAATA GAAAATCTAC CATTTTTAGC AGGGGAATTA GCTATAGCAG
   127021 AATAACCGCC AAAATTACAA TTTAATGCTG CATATTTCAT ACCATTAACC CAAGTATCGG
   127081 AATGGACGAT AGATGTTAAT GAACCAGCCA TTGTATCACC GGCTTTTTTA ACATAAGCCC
   127141 CCTCACACTT TGTATCTAAT GCAGATATTA AGTCTTTTAA TTCTTTAACT GCATTTGCTA
   127201 AATTTGTATT TATGACAGTA TTATTGCCAT TGACATTACC GGTAAGCCTT TTCTCTAAAT
   127261 CTTTTAATTG TTGTTCAATA TTGTTTAATT GGTCTTGTGG TACATGACCA TTTGCATCTA
   127321 ATGTAGCTAA GCCATTAGCT ATGCCTTTTA ATTTATTAAT AATTGCTGTT ACTTCTGTAT
   127381 AGAAGTCTAC AATATTTTTA GTATCAGTTT CTATATGTAT TAATTCTTTT TTACCATTTT
   127441 TAGTAACAAA GAATTGTTGT GAACGCCAAT CTGTAGAGTT TTGATCCATC TATATTCCTT
   127501 CTTTCTATCA ATATAATTCA TCAGCCCATG AAGAAAGTTT ACCTCTATAA TTTTTAGTAA
   127561 GTTTACATTC TATAGCCCAT GATTTCTTAG TTAAATGCTC TATATACTTT TCAAATGCTT
   127621 TTTCATTATT GCCTTTAAAG TTATCATATT GAGCTGAATG ACCTATTAAT GCTACTTTAC
   127681 AATTATCTGA TATTCTAGTT AATATAAGTT TTAAATCAGA TAATCTACCA TTTTGTGCTT
   127741 CATCTATAAT AACAAATGAA TTGCAGATAT TAGTACCTCT AAGTACTATA TCAGTGCATA
   127801 GAACTATTTC ATTATTATCT CTAGCTATAT CTATATCTTC TTCTCTTAAT CCTAAACTAG
   127861 TGCATGCATT ATAGAATGGA GTTGTGTAAA TAGATTGCTT ATCGTCTGAA GAACCTGGAA
   127921 GATATCCTAA TCTTAATGAT CTATCATCTG GTATTCTAAT ATAGTAAATC TTATTCACTT
   127981 CTCCTTGGTT AAATGCTTGT AATGCTGCTA ATACAGCTAC AAACGTTTTA CCAGAACCAG
   128041 ATGCAGCATT TACACAAGTG ATGATATGAT TAGAAAAAGA ATTAAAATAA TCTAATTGGT
   128101 CTTTATCTAA TTTCTTGTAA GCTCTATCTA ATTCTTTGCT ATTAATGTCT AATGATGATG
   128161 AATAAATATC AGAAATAGAG GTACGCTTAT TCATTACAAT ATCAACTCTT TCTATAAAAA
   128221 TATAGGAAAT AAAATTACTA TATTGTTTTT ATAAGCGTAC TCAATAATGA TAACAATACT
   128281 ATAAAAGTTT CAACTTTTAA TTTTTTTATA AAAGAAAGGA AACAAATAAT GACAAGATTA
   128341 TCTAAACCTG TTGCTACTAT AGAAACACTG AAGCGTTTGG TAACTAATTC TGATAGCAAA
   128401 TATGCAACCA AAGATTCATT ATCTAAAGTA GCTACAACTG GTAATTACTC TGATTTAAAA
   128461 GGAACTCCTA CTTCACTTAA AAATCCTAAT GCTATTTCAT TTACTGGTGG TTCTACAGCT
   128521 AGTTATGATG GTAGTAAAAG TGTATCAGTA GCTATCCCTA CCTCATTACC TGCTAATGGT
   128581 GGTAATGCTA GTACAGTAAA TGGTCATACT GTATTAAGCA ATGTACCAGC TAATGCTAAA
   128641 TTCACAGATA CAGTATACTC TCTTCCTGAT GCTAGCACCA CTACTAAGGG TGGTGTTAAA
   128701 GTAGGCTCTA ATATTACTGT AGATACAGGT ACTATTAGTC TTACTAAGGA TAATGTAACT
   128761 GGTGCTTTAG GATATACTCC TCCTACCCAT GATACCCATT ATATGACTGG TTTAAAAGTA
   128821 GGTGCAACTG CTTACGCTAC ATCTAATGCT ATTGCTAGCA ATGGCAATGT ATATCTTAAT
   128881 GTATTAGATA ATTACACCGT AAGAGATTCT CATAAGATTG TAGGCTCTGG TGCTACTACA
   128941 GTTACATCTG ATGCTAATGG GGTAATTACT ATTTCAAGTA CAGATACTAA TACTGTATAT
   129001 ACTCATCCTA ATTCTGGCGT AACTGCGGGT ACATATAAAT CGGTAACAGT TAATGCTCAA
   129061 GGACATGTAA CTGCTGGTAC TAATCCTACT ACATTATCTG GTTATGGTAT TACCGATGCT
   129121 AAGATTGCTA ATGGTGTAAT TACTCTTGGT GCTAATAGCA TTACTCCGCT TACTTCTCAT
   129181 CAATCTTTAA GCAATTATTA TACTAAGGGC GAAGTTAATT CCCAGATTTC TTCTATACCT
   129241 AAATTTGCTA TTGCTGTAGT AACTGATTTA CCTACTAAGA ATATCTCTAA CACTACTATT
   129301 TATTTGAAAA AGACAGGATC TGATACTCAG AACCTGTATA CTGAATATAT CTATGTAGAT
   129361 GGATGGGAAC AGTTAGGTAC ACAGAAGTTA GATTTAAGTG GATACTTAAC TAAAACAGAT
   129421 GCATCTAATA CTTACTTAGG TAAGTATACA GCAGCTATAA GTGCTAATAA ATTAAATAGT
   129481 AATGCTGGTT CTGCTACTCA GCCTATATAT TTTAGCAAGG GTGTACCTGT TGCTTGTACA
   129541 TATACTCTGG GTAAATCAGT ACCTAGCGAT GCTAAGTTTA CCGATACTGT ATATTATCAT
   129601 CCTAGTACAC ATCCAGCTTC TATGATTACA GGATTATCAA CTGTAGCTAC TAGCGGTTCT
   129661 TATACAGACT TATCTGATAA ACCTACATTA GGCAGTGCTG CAAGTAAAGA TGTTCGCAAT
   129721 AGTACTACTT TAGGAACAAT AGGTTGGACA AATAATGCAA CGAGTGCTGA AGTAGTACCT
   129781 ACCATTAATA CGCTTGCATA TTGGAATGGT GCTTTTAATG GCACTACTTC TAACTTGGCT
   129841 TATTGTGCTA AAGGTGCATT TGGTTCTATT GTTACTAAAA ATGCTGGTGA TTATGCTGCT
   129901 GCTAGTCATA CTCATTATTA TGCAGGTTCC TCTAGTGTAG GTGGTGCTGC AACATCGGCT
   129961 AATAAATTAA ACAGTAATGC AGGTTCTTCT ACTACTCCTA CATATTTCTA TAATGGTGTA
   130021 CCTGTTGCTT GTACAGGAAT TAGTGTAGCT ACTGTAACTG CTACTACCAC TTTAAATATT
   130081 CCTGGTGGTA AGATTTGGAT AGAATAATGA GAATCATAAG TATTAGAATT ATCTTATTAG
   130141 TATTTCTACT ACTAAATTTG CAATTTATAT CTATAAGTGC TGCTCATAAT CTAATAAATG
   130201 CTAATACACA AGATAAAGCT ATTTTTGAAT GGTGTATTAC AAATACTGAG TCATATTTAA
   130261 ATTATAAATT TGAAGATTTA GAAGTATACT ATTCTAATAC GGATAAAGAA TATAGAGAAA
   130321 TATTAATAGA AAATAAACTT TCTAAAGATA TGGCTAATAG ATTAGTAAGA ACTTCATATG
   130381 CATGCGGAAT ATGGAATACT AATAAGATTT TTTTCAATAA ATCAGGTTTA TCTATTCATA
   130441 AACAAAAAGA AATACTTTGT CATGAATTAG TTCATAAATA TCAGCAAAGT AAACATGATG
   130501 AAAAATATGT AATTATGAAT AGATCAAAAA TAGAATCAGA AGCTGAGAAA TCAGCTTCTA
   130561 AGATTGCTAA GTAGAAAATA ATAAGGAGAT AAAAAATGAC TTTATTAACG TTTGTTTTGT
   130621 TTCTTGTAGT GACTGCTGTA TTAACGTTTG TAGGGCAGAC TATTTCTTTA CAAAGCGTAA
   130681 AAGAAAACTA CAAAGAATAT TTTAAAAATT CTGTTAAGTA TTCTGTAATT TCTTTAATTA
   130741 GTTTGATTGT GGTATACGTA ATGTTATACT AATGGAGGGA TATTATTATG GTTACAACGA
   130801 TTAAGGGAAC AATCGGGGGG GGGGGCTAAC ATTCACAGCT AGCCCCGCAA CTGAAATAGT
   130861 TGTATCAACT GGATATTTGG TGGATAAATC TGAGTATAAC TCTATTGAAG AAACCATTAC
   130921 AATTCCTAAT GGCGTAAAAG TAATTGAAGT GTATGCATCT GCTCATATTG TTGATAATAC
   130981 AGAACATTAT ATAGCACTGG ATGCACGTAG TGGTAATGGT AAGATGTGGT GTTCTAATAC
   131041 TGGTATAACG TCTGTTGAAT GTACAGAATA TATTGGTGTA ACTCCAAATA AACGATACCA
   131101 TGTTTATGTA GATACTGGCA CTAGAGAAAA CGAAGATTGT GATATAGACA GATTTTATAT
   131161 AAAATATTCT CCTGAAATAA ATAATAAAAC TCCTACTGTA ACTGATTATT AAAAAAAAAG
   131221 AAAGGAATCA TATTATGGCA GCAACGTTAA AAGGAACTAT ATGGGGGGGG GTAACTATTA
   131281 GTGCCTCCCC AGCAACCGTA AGTATACCGA GTGGAAGCAT ATATATAAAA CCCGATGGTA
   131341 CCGAACGCTT TACAGTTCCG AATGGAATAA AAGTTCTTTA TGTAGAAGGT TTCTATGTTG
   131401 GTGTTACTCC AGGTTCAACA CATATATGGA ATCTTCAAAC AGACTATGTA GAACCTCATC
   131461 ATGTTATGGA ATATGAAATT TATTGTCTAA CCCATAAGAA GCACAATGTT GCTCAATGGG
   131521 AGAAACCTGC TAGTGGTGAA CATGATAGCT ATGGGGCAAC TATTTCATGG TCATCTGAAA
   131581 TTAACAACCA TACCCCAGAT AGTTACGATT ATTAACATCA CAAGGAGATA ATTTATGAAC
   131641 TATCAGCAAA CTGCAAAAGA AATCGTTTTG AATTATGCAA ACAAACACAT TGATAAAACA
   131701 GACAACGTAC AGATTACGTT AGATGATGTT TACATTGTTT GGTTCTGTAA AACCTTGCAG
   131761 AACTGGAAAG CATTGGTGTC AACCACCTTG CCCGATGGTA TGTACTACGA GGTTACATAC
   131821 AACGGAGATA AGAAAGAAAT ATACCTCGAT GCATACAAGA AGTTTGAAAA CCAGAAGATT
   131881 GATGGTGTGT CAATCTAACA TAGGAGGTGT TTACTATGTT TAAGTTCTTA ATACACTTAT
   131941 TAGGTGGTTA TACTTCATCT GAATATAATC AGCTTTCATT AGAGATAGAT TCTCTTAATA
   132001 ATATCTTAGC TGCTAAGAAT AATGAAATAG ATCATCTTAA AAAAGAAAGT ACTGATTTAT
   132061 CAGAAAAAAT AAGTAAATTA CAATCACAAG TGGATTCTTT ATCTAAGATA AAGGATTCAT
   132121 TTATTATCCA TGTAGATGGT GGAAAGGTTT GGATAGAAAA TGAGTAAGAT AGCTAAATCT
   132181 CTTCATTATC AGAAAACAAA TGGTACTTCA GGTACTTGTG CTTTATATAC TTCTAAAGAT
   132241 GACTGTGCAG GATATTCTAC TATTAATTTA GAAGTAGATG GTGCTAATGT ATATGCTGGT
   132301 TTAGGCACTT CTCTTACAGC TAATAATGCT TCTGGTATTA GAATCCAGAA GAATGGTTCT
   132361 ACTACTAAGT ATGCAATATT AAAATGGACT CAAGCTGCTA TGAATATTAC TCAAGTAGCT
   132421 AATCAAACTA TTAGAGTCAC TAATGCTTCT GGTACTGCTG TATCTACAGG TACTTTATTA
   132481 TCAATGAATA CAGCTTTAAC TATTACTTGT ACTCCAGCTA CAGGATATAA AGCATCTTCT
   132541 CCAACTATTA ATGGTACTAC TGTAACTAGT CCATATAAAA TTACTCAAGC TAATATTGAA
   132601 GCTGGTAACT TTACATTATC TTGTACAGCT GCTGCTAAAC AGACTTTTAT ATTTTATATT
   132661 AATCAATCAG CTCATCAGAC TATTACTGTA ACATGTAATG GTGTAGCACA TACTTCTACA
   132721 TTTACCGCTA CATATGGCGA TAAATGGACT GCTACTATAA CTCCAGAAAC TGGGTATAAT
   132781 GCTGGTAAAT TATCTGCTAC TAGTGGTACT ATTACTGGTT CTGTAACTGT ATCTGCTACA
   132841 GCTGCTGCTA TTAAGACATT TACTCTGTCA TTTGGAGCAA CTACTAACCA GACTTATGTA
   132901 GCTACTGTAG GTGGAGTTGC TAAAGCAGCT ACTGCTAGTG CTACATCTTA TACTGTAAAT
   132961 TATGGTACTA AGTACTCTGT AGCTTATACA GCTAATAGTG CTACAGCTGC TTATACATAC
   133021 ACAGCTTCTA GTGCAGTAAG TGGTACAGTA ACAAATACTA CATCTATCCC AGCTAAAACT
   133081 GCTAGTGCTT CATTAAGATA CTATACATTA ACTGTTCCAT CTACTGCAAA TCAGTCTTAT
   133141 ACTCTTAGAT TAGCAACAAA TAGTTCATAT GGTGGTACAT TACCGTCTTA TACTACAACA
   133201 GCTACTAAGA GTTCACAAAC TTTAAGTGTT CCTTACGGAA CTACTTATAG TATTAGCTAT
   133261 ACTGCTGATA GTGGATATAA CCCAGGTTCT GCAAAGTCTG GTACTGTAAA TGATAATACT
   133321 ACGGTATCTC ATAATGCAGC AACAGTAGCT ACAGCAACTG TAACTATTGT TCAGTCTGCT
   133381 AACCAGACTA TTCACGTTTA TACTCCACAG AAGTCTGGTG GTACAGACCA TACATCTACA
   133441 TTTACCTGCC CAATAGGAAC TACCTACGAA GCAGAAGTTG TAGCTGCTAG TGGATACTTA
   133501 CCAGGTGATT TAAGCGTTAA ATAATAATAG AAGATAATAG GAGGGATATT ATTATGGCAA
   133561 CAACGATTAA GGGAGTAGTG GGGGGGGGGG ACTAACAATT AGTGCTTCCC CTGCTACTAT
   133621 AAATATACCT ACAGGAAAAA TAATATTAAA AGATTCTATG GTTAATAGAA ATTACTCATT
   133681 AACTATTCCA TCTGGCGTAA AAGTTTTAGA AGTTTATTTA TCTATTAATT CTTTAGCTGA
   133741 AGGTGTTGAA GGTGTTATAT ACATAGCAAA TAATAAAAGT GATAAAACAT GGGCTGAGGT
   133801 ACAAGGTTGG TGGGAAGATG GCTTCCCTGA TGATATAACT AACTATGTTG GAGTTACTCC
   133861 TGGTAAGACA TATTCATTAA ATATTCAAAT AGACATAGAT GGTGACTCTT CTGGATATAT
   133921 CGCATATTCT CCTGAAATAA ATAAGAAAAC TCCTGATGTT TACGATTATT AAAAGAAAGA
   133981 AGGTAGTTGT ATATGGCTGC AACAATGAAA GGTATAATTG GGGGGGGGGA CGACGTTTAG
   134041 TGCTAGTCCC GCTACCAAAA ACAGCTTTAC TATGACAGCA GGCTATTATA GTGATCATTA
   134101 TTACGACGGT AATGATCATG AAATATGGGT TGACAAATAT GGACTCGATA CATCATTATT
   134161 AAATAGCGGT GGCAAGATCG GGAGTATAAC ACCACAAAAT ATTGGAGCAT TTAAAATTAA
   134221 TGATATAATT ATTGAGGAGA ACACTTCTAG TTTTGTGGAT GGCTCAGAAG AAGAAACCGA
   134281 TAATTTTTTA GTTATAAGAA CAAATTATAA ATGCCTTATT TCTTTTAAAG GAAGAACTTA
   134341 CAGAGTAGAT ACCTTCCAAA ACAATTATTA TTTTTACGCA TCTGAGGATT ACGATTTTCG
   134401 TTTTACTGAT GGTGAGAAAG TAGAAATTAC ATACGAATTA TTATAAAGGA GTTAGAATCA
   134461 TGGCACAAAC TTTAAAAGGA ACTATATGGG GGGGGGGTAA CCTTTAGTGC CTCTCCAGCA
   134521 ACTCAGAAAG AAAAAGATTT TATTGTAACG GCAGAGTATT ATGATACAGA TTACCAGTAC
   134581 GGTGAGGTCT TTGAAACCGA TTGGTCTTGT GGTTTCGGGA CTGTGTATGA TGATGTTATT
   134641 AAAATCGGGA GTATAACGCC ACAGGAAATT GATGGATTCA AAATCTTAAA TCTGCAAGAC
   134701 CAAGGTTGGA GTACTACTGA CCTTGAGGAT AACCCAGTTG AAGACGTATC CTGGATTCTC
   134761 TTAGAAGCAA CCCACAAATG CATCCTACAC ATAAACGGAA AAGATTACAA TGTGACTGAG
   134821 TACAAAGATG GTATATACCA TAGTAAAATC AAAAATGACC AACTTGGTAT TGAAGATAAG
   134881 GAACAGATAA AAGTTACATA TACACTCTTA TAATTTTAAT AGAATAGGAG AGATCAATTA
   134941 TGGATGATTC AACTTTAAAA CCTCAAGCAT ACCCATCTAA GGATAAAACC ATATATGATG
   135001 ATAATGTAGC TGATCTTGCT TCTATAATTC TATTTTATCT TCGTGATAGC TCTGAAGCAA
   135061 CTGATACAGA ACCTTTTAAC AACGATTCTA ATGTAACTTC TACAGATTTA TCTATCTTTG
   135121 ATTCTTCTGA AGTAAGTAAT ACAGATTCTA TATTTAGTGA CAGTTCTGAT ATAAGTTCTA
   135181 CAGATTTATC TATCTTTGAT AGTTCTGATG TAAGCAGTAT GGATTCTTCT GTGTTCATTG
   135241 ATTGTTCTAT ATAATGTAAT TAGTATGCGA TAATGTTCAA GATTAAAATC CCACCATCAT
   135301 GATTTGATGG TGGGATATTC TATTCTCGAT ATACTGTAGT ATCTTAATCA TAATCTATAA
   135361 GATTTGATAA TTTTGTATAC ATGATGATAA ATGATAAAGT ATTAAATGGT ATAAGAGTAA
   135421 AGGAGAAGTA TTATGAATTC AACTATAAAA ACACAAACTT ATATAGCCAA AGGTAAAGCC
   135481 CCATGGTTTA ATAATAACTG GTTAGATATT GATAGAGTTA TTAGTATGAA TAAATTAGAC
   135541 TCAGGGACTA CAGTTGTATG TGATGGTAAT GTAACTGATA TGGCTGAGAT GTTCCGTAAT
   135601 TTTAATGAAC TCACCTCAAT AGACTTATCT AATTTTGATA CTTCTAATGT AGTTTTTATG
   135661 GACGGTATGT TCTATTACTG CTCCAAACTT ACTGCATTAG ACTTATCTAA TTTTGATACT
   135721 TCTAAAGTAA AAGGTATGAG CTGTATGTTC TTTAATTGTA GTGATCTTTA TAAATTAGAT
   135781 TTATCTAATT TTAATACTTC TAATGTGACT GATATGAGAA GTATGTTTGA TTGTTGCTAT
   135841 AGTCTTACTA CATTAGATTT ATCTAACTTT GATACTTCTA AAGTAAATGA TATGACATGT
   135901 ATGTTTTTTA ATTGCTTTAA TCTTACCACT ATCAAAGGTG TTATAGATAT GGAGTCTTGT
   135961 AAAGATACAG ATTACTACAA TATGTTCTTT CAATGCTATA AACTTAAAGA TGTCAAGATT
   136021 AAAAACCCAC CTAATAATTT TGAACGTAAT AGCGGTTTAT CTTCTTCTCA ATATACAATA
   136081 GTATTTTAAA AGTATACTTA GTTATATATT ATTATAATAG AGAGTGAATA AACTCTAGTT
   136141 ATTTTGTCAT AAGGAGGACA AATAATCATG GAAAGAGACA TTGACGCCAT CTCTATTATT
   136201 CTTAGTAAAG AGGCATCCAT GAAGGTTGAT ACCTTCATGG ATGAAACCAG AACACTGTTC
   136261 GAGCAGCTCG AACTTACCGA GAACAGTGAT GCAAAAAGGT TTGTGCATGA TATGCATATC
   136321 CTTGCAATCA TGTTTTATTG GCTCGTCGAT AAAGGCGAGT ACAAACGGGG AGCGTATATT
   136381 GCTTCCCAAT TTGAGGTGGA GACACATGCC TTCACCGCTA AGATGAGGGT AAAGGGACTC
   136441 ATCTCAAATG ATGCGGCTGA TACTATGGAC AATAATATCA GCCGGTCAGT GGCTAAAAAG
   136501 AAGGATGAGC TTTGGGATAA AGCTCATCCT AAAGCCTGAT TCATTAAAAA ATAAAAGGTC
   136561 GAAAGACCTT TTATTTTTTT TTTCATATTA TGAATAATCT CTAAAATATT TTATAAAAAT
   136621 ATTTTTAGTA AAGGAGAAGT ATTATGCCTA AGCCTCAGGT ATTTGTAGTT GAAGGTTCTA
   136681 AACCATGGTT TAGTGATAGA TGGGAAGATA AATACCATGT AGTTAATATA GACGAATCTG
   136741 TATCAGGTCA AGCTACAGTT ACTTGTGAAG GGGTAACTAC TATGTGTAAT ATGTTTGATA
   136801 GATGTATTAA TCTTACTTCA ATACACCTAT CTACCTTTGA TACATCTGAT ATAACAGATA
   136861 TGGCTGATAT GTTTAATAGC TGCTTGAATC TCACTTCTAT AGACTTATCT AACTTTGATA
   136921 CCTCTAATGT AAAATGTATG AATCATATGT TTTGTAACTG CCCTTATATC ACTTCATTAG
   136981 ATATATCCAG TTTCGATACA TCTAATGTAG AAGATATGAG AGATATGTTT GCTCATTGCA
   137041 TTAGACTTAC TACTATTAAA GGTGTTATAG ATATGGAATA TTGCAAATAT CGCACCCATA
   137101 TGTTCTATAA GTGTCCTAAA CTTACCGGTA TTACAATTAA AAATCCACCA TTGTTTGCTC
   137161 AATGGTAATT TATACTATAG TATCATAGAA AAATACAAAA AAAAATAAAA GGTACTCATA
   137221 TGAGTACCTT TTATTCTTAC CCTTTCTTGT TACTTTTCTT CTTTACCAAT AGGATGGTTC
   137281 TCAATACTGG TAGCTTTGCG AATATCTTCG ATCATTTTAG CTTTCTTTTT AGTATCTTCG
   137341 ATAAACATCA TAATGGTATC ATCGATTGGT GAGAAAGTTT TATCTTTATA CCAGATAACT
   137401 TTAGCACTGA TATAATTAAT CGGTTTACCA TCGACAAGGA ATGAGATGAG TCTTGTAGAG
   137461 TTATTAACAT CATGCTTATC AAACTCATGA GAAATCATGA CTGGAATCTC CTGAAGGAAC
   137521 AATGGAGATT CATCATCAAG AATGATGATA GAATACAACC CTTCAGCGGC TATGGTATCA
   137581 TAAAGTCTAC ATACATCATC ATCTTTCAAG AATGCATCTT TAGTGAATGG ATCAGTATAG
   137641 TAAGATCCAT CAATTTTATC TACATTGGAT CTTACCGCAA TTTTAAGCAG CTTCAGTGCA
   137701 GAACTAACCT GTTTAGCTTT CCTTGCCAGA TCATTTATAT ATTCATCCTG TGCATTAAGA
   137761 TGATTATCAA TTTCGTCCAT GCTAATTTTG AAATTTTCAA TAACGCTTCT AAGAGATGTC
   137821 GCCATGGTAT ATTTCCTCCT TTAAGAAATA TAAATAAAAA TGTATTGAAG CTAGTTATCT
   137881 AGCTTCAATA TAATACTATA TAATTATTAT ATAATTTGAT CGTGTTTTGC ATCATATGCT
   137941 AAAGAAATTA CAGGTGTACC ATCAAATGCG TTATCTATTT TGTAATTCAT CCACGCTTCA
   138001 AAAATAATGT ATCGTGCTGT TTCTTCCCAA TCTTTTTTAC TAAGTTGACT TTTAATTACT
   138061 TTTTTATCAC CCAGTAAATC AGTTATAAAA TAGATACAAT GGTCTTTATC ACATACTCCA
   138121 ATGATATGTG CTTCGCCATA TTTATCTTTT AAAGCAAATC CTGAAATCGC ACAATTATAT
   138181 TTTTCGTCAT TTAAAGTATA ATTTACAACT GGAACTTTGT TTTTCTCTGC TTTTTCAGCA
   138241 GTTTCATCAA GTAATTTAAG CAACTTTTCT TTTTTATCAT CACACTGTTT ACAAATAATC
   138301 ATTTTATCCT CCTTAATCAT AACTGAATGA TTCCACTATA TGCACTATTA GTATCTAACT
   138361 TTGTGATACC AATACTTTCT AATGGAAATG CTCCTATGTT TTCTTTAATA ATAGAATCAT
   138421 AATCAATAAA CTCAATTAAC CATTTTGGCG TAGGAATAGT ATATGGAATA GCTACACTAG
   138481 TTATTTCTCT AGCATTATTA GGTGTAGTAG CTTTAAAGAA GTTAAATAAA TATTCTTGAT
   138541 CTCTGACTTT AAAGACTATG CTATTATTAT CATAAAATGC TTTAATTAAG AGATTATATT
   138601 TATCTGGGTA TTCATCTTTA AATCTGCTAC TTTCTAATAT ACTTTTATTA ATCTTAGTCT
   138661 TTACCACAAG TACTGGGCAT TGCTCATCTA AGTTTATATA TGGTTCATTT TTATCTCTAA
   138721 GAAGATCATA TATAATACTT CCTTTAACTT GCTGAGTAGA CATAGGATTC TTGTAACTTC
   138781 TAATACTTTT TACTTTCATT GGTTTAAAGT ATTCTGTACT ACCATTAACA ATAGCTTCTT
   138841 TAATCTGCTT TTCCAATACT GCTAATTTAT TAATGATTTT AAGCTGATCA ATATTTTTAG
   138901 ACTTTAGAAT ATCTTCATAT AGAATCTTAC TTAATACTTC TTTAGTAGAT TTAGGAATTA
   138961 CAGACTTATC CATTTCCAAC CCTTTAATGT CTAATTGTTT AGATGGGTCA TTTGGAATAA
   139021 CATGACCTTC CTGTACTTCT ACTAAGGTAG CATAATGCTT CTTAGCATCA CTAAGCAGCA
   139081 TTTTCATAAA CAAGAATTCA TTTTTCATAT TCATTAAACA GAATGGATGA GCTTCATTAG
   139141 TTACATTATT CATGATAGAA ATTCTATCAA AGTAATCTCT AAGCAATTTA CCAATTACAT
   139201 ATGCTAAGAT ATTAATAATA GAATGTCTAA GACTATCTTC TGGAATAACC ATTAATGGAT
   139261 TTCTCATTCT CTTTCTTTTA ATAATTTCAT CATTTTTAAA ATCATAAATA AATTCGCTAT
   139321 CATCTTTCTT TAAAATATCT CCAGCTTCGT TAAGATTTTC TTTTTCCATT AGTTTTACTG
   139381 CATCAATATC AAAATGCTTA ATTTTCATAT CTTCATTTTT GACTTTATCT GCAATAAAGG
   139441 TATACCATGG ATTAAGAGTA ATAATACATG AATCAGTATC AGTAGTTAAG TCTACTTGTC
   139501 TAATTAATGT TTCTACTCGT TCAATCTTAT CAATAATCTG GTATCTATAA TAAACGTATT
   139561 CTTTTACTAT ATCTACCAAT ACATCTAATT TATCTTGAAT ATTAGAAGGT GGATTATTAG
   139621 GATCAATAAA TGGACTATCT AATTCTTTTA GAATGTCTGT TACTATTTCT AACGGTACTT
   139681 CATTATCAAA GAAGCTATAT AGATTATTTT TATAATATAA TCTATTTAAA TCTTCTTGAT
   139741 CTAATCTTTG TACCATTCTC CAAATGATTT CCATATCTTC ATCATTGGGT AACCATCTAT
   139801 ATCCACAACT AAGCATAAGC TTTGCAAATA CAGATTCTTT AGATACACTA TTATCTAAGA
   139861 TATCATTATC ACTAAACTTT CTATTTGGTT TCTCCTGTAG TACATGGTCA ATAAAAGCAA
   139921 TGATTTGATT TAAAGAACCA AATTTGATAT TATTGGCTAA GAATGATTCA AATAGCATAA
   139981 TGGATGCTGT AATACTACTT CTACCTTGTC TGGTAATAGA TGTAGCTACA TATACATTAT
   140041 AGAACACACT AGATGCTGCC CCCAGACAAC CATAAATTGC ATTTGTATCC ACTTTTGCCA
   140101 CTAGCTGATT CAAATTATAT CTATTATATT CTTCAGACCC TTTTGGATAT TGAAGCATCT
   140161 TCTTTTTAAA GTTGTTTCGT CTATCTGCAA ATTCTTGAAT CATTTCATAT AATGGATTAG
   140221 GTCTTTCTCC ATGTTGTGTA AATAAACATC CGTAAGATGT TAATATTGGT TTACGCTCTT
   140281 GAATATATTC ATACAACTTG ATTAAGTTAA TATTAGTTCT TTGATTATGA TAGTTATCAT
   140341 CAATCTCTAC TTGATGGTCT TTAATTCTTC TATTAATACT CCAATCAATA GCTCTATCCA
   140401 GTTCACTATC TCCTAATTCT GGCATTAAAA TTTTCATATT TCTTTTCATA GAATCTTTGT
   140461 ACTTTTTAAA TATCTTTGCA TAATTTTCGT TCATATTTTT CTCCTCTCTT TCCTAAATAT
   140521 ACTTATTTTA AGGTACTTAC GAAACTTATT TTTAACTTTA ATATTATAAC ATCTAAATAA
   140581 ACTACATCTA TTTGTGGTAT ATGAATAACT GATAAAACCA AATTATTATG GAGGTGAATA
   140641 ATCGTGTCAT ATATTGATGA TACTCAAGAA GCTGGCATTC AAGATGCTAC CGCTTTATTT
   140701 GAATCCTTTT TTGTCGATTA TGTCAACCAT ATGGACGATG AAGAACGTAA GCAGTACCTT
   140761 GAATCTGATG AGGTAAATGC TCTCGTAGAA GCCAAAGCTA TTGGTCGTAG AACCATTGTT
   140821 CGTCTTTCTA AACAGGATGA TTATAATAGA CGTATTACTC TTGCAGCTAT GCAGAAAGCT
   140881 AAAGAACAGA ATTCTTCTGA CTGGAAGAGA CTTAAGAAAG CTCATATGCT TAAGAAACTT
   140941 GCTATTGCTA ACATCGTTAA GCGTTATGGT AACAATGTTA AGCGTGATGT TGTTAAAGCA
   141001 CAGAAAGCTA TTCTTAAAAC TAATCCGCGT TATTATACCA AAACGACTTT TGGTAACAAT
   141061 TAATTTTAAC TCTTATTTTT ATCTCTCTAT TTTAAAAAAT ATTATTGCTA TCGAGTACAA
   141121 AACTTTTTGG CGAGAGTCAT ATGACTCTCG CTCTCTCTTT TTGGTATTCA CTTTATTTCT
   141181 CCTTTCTTTC TCTTAGAGTA ACATAGATAA ATTACAAATA AAAGTATTAC TCAAATATAT
   141241 ATTATATAAT TGATAATGAA GTTCATGGGA ACTTCATATT AAGGTTTTTT AACCTTGTTG
   141301 TTTAAAAGGA GGAGTAAGAT GTTAAATAAC TATCAAAACT ATTATATGTT TGCAGACTTA
   141361 GTTAGAACTG GGAAATTCTA TTTAAGAACT AGTGATATTA CTAGTTCTAA TTGGCAAGAA
   141421 TATTATGATG GCATTTTAAA TATTCTTAAA GATAATATTG AAACCGAAGA GATTAAACGA
   141481 TTTATTATTA CCGTAGATTT TGGTAATAAT GATGTAGTTG ATTTAACCAT CTTCGATTTG
   141541 TATTTTAATA TTATTATGTG GTATTTGGTT GTTAAGAGTG GTATTACCTT GGATGGAAGA
   141601 GCACTATTCT GTCCTAAAGT AATTAATAGA AAATGCATTA AAAAATATTT CGATAGATAT
   141661 ATTCCTATTA TTGTAGAGAG GTTTAGTCAT ATCTATAAAC AGGATGTGAA AAGAATTACT
   141721 ATTTCTCTTA ATAATATTAT CGATGATACC TTATCTAAGT TTTCTGATGT AGATTCTTTT
   141781 TCATTCTTCT TGGCTAATAC TATTAATCTT AAAGATACTA TCGATTTGAT GAATAATATT
   141841 CCAGAATTCA ATAATCTTGT TCATACATCG CTTATTGATA AAAGTATTGA AGATGTAAAA
   141901 GATATTGGTA TGGATAAAGC GGACAGAAGC ATTGAAATTA TCAAGAATTC TAAATCTGTT
   141961 TTAGGATATG ATCATTGTTT AAAGAATTCT TTTGAAACTG GAGAAGGTGT TAGCCCTAGA
   142021 CAGTATAAAG AATTTGCAAT TCATATTGGT TCTAAACCAG ATGGTACTGG TGGTGTACAT
   142081 CCTCATATCA TTGATAGATC TTATCTTATG GGTGGTTTAC AGCATGTAGC AGACCAGTTT
   142141 GTAGACTCTG CATCTTCTAG AGTTGCACAG ATTATTGTTA AGCACAATAC ATCATCTTCT
   142201 GGTAACTTTG CTCGTATCAT GGGTATTAAT AATATTGATA CTGTATTAAA CACTGATTTG
   142261 GATTATAAGT GTAATACTCA TAATCCTATT GTGATTACTA TCGATAATAG TAAAATCCTT
   142321 AGTATGCTTA CAGGAAGATA TTATAGAACC AATCCAGATG GAATTGATTA TTTAATTCAT
   142381 CCTACTGATA CATTTCTTAT TGGTAAAACA ATTTATCTTT TCTCTCCAAT GACTTGTGCA
   142441 TCTGCTGCAC ATGGTCATGG TATTTGTAAG AGATGTTATG GAGAACTTGC TTATATTAAT
   142501 TCTAATCTTA AAGTCGGTAA GTTTGCGGTA GAACAGTTGA CTTCACAGAC TACACAGAAA
   142561 CAGTTGTCAG CTAAACATCT TCTTGAAACC GTAATTGAAA AGATTAATTG GAATGATAAT
   142621 TTTAATAAAT TCTTCTATGT AGATAATGTA AATATGATCT ATGTCAATGA TAATATTGAA
   142681 GCTGGTCATA TTATTATCGA TCCAAATAGT ATTATGGATA ATACAGAGAA TACAGAATCT
   142741 GATTCTGATG AAGAAGATAA TATGGAATCA TCATTCTCAG ATTCTTCTCA GTTTACAAAT
   142801 TATATTACTT CATTTGTATT TGAAGATACA AATGGTAAGA AATATGATAT TCATTCTGAG
   142861 AATATGACTG AAATGTTTTT CTCTGAAGAC TTTATTGATT ATCTTAAAAG ATTATCATTA
   142921 GCTAGTGATA GAATGTATCA TATTGATATT GAAGATCTTG TTAATACTTT GAACGATAAT
   142981 GCATTATTCT ATATTCAGAT TATTAATAAC GATATCGATA AGAACTTAAA AGATATTGAA
   143041 AGTCTTATTA ATAAGAAAGA TGAATTGATT GGTTTAGATA AAGATTCTTT ATTAAAGAAA
   143101 TTTATTAATC TGATTATTAA AGGTAAGATT ACTATTCAAT CTGTTCATCT AGAATGTATG
   143161 CTTATGAATC AGATTAGAAG TGTACATTCT AAATTGAAAT TACCAGAATG GGAGCATGAT
   143221 AATGAAGAAT ATCAGATTCT CTCATTAGAT CAGTCGCTTA CTAATAATCC ATCAGTTATT
   143281 ATTAGTCTCT TGTATAAGAA TCTTAAATCT ACATTAACCA ATCCAATTAC TTATGCTAAG
   143341 GATGAATCAT CTAGAATGGA TATGTTCTTT ATGGTACAAC CACAAGAATT TTTAAGTAAT
   143401 GAAGTAAAAG CACCTAAGAA ACCAGAATTC ATTACACCGA TTTTTAAGTC TTAATAGAGG
   143461 ATAAAAAATT ATGCTATATA TTGTACTTGA AGGTTTGATT GTATTTGTGG TTACTTATCT
   143521 TTTCTTTAAA GTGACTATTT ATACCCCAGT AAATCCAAAG CATAAAAACG ATTCTGTATT
   143581 TTATGCTTTG TTTATGCTGG GAGCTAAATG GTATATTGCG TTATGTGCTG CACTAGTGAT
   143641 CCTTAATAGT TGTAAAGGTG TTCTTTATAC TATAGGATTC ATTAATTCCC CAGCAGATGA
   143701 TTATTTCGTA ATTTGGTTAA ACAGTATTCT TAAATAGTGA AAGGAGAAGT TATGTTTTTA
   143761 TCACATAATG TATCTATAGA GGTTTATAAT ACTTGTATAC AACTTATTGG CTATGAAGTA
   143821 AATGATTGCC CTGAAGTACA AGAAATGTTT AGTGTATTTG ATAAAACTTT AAATCAGTAT
   143881 ACTAATAAAG CTATGTGGTA TGATGCTAAG AATAAGATTC TTACTTTGCC TAGATCAATG
   143941 GATATTGCTT GGTTAGCGGA TAAACTTAAT ACTGTTCCTA ACTTTCATAC ATCATGGGAT
   144001 CCATATGATG ATGGATTACA GATTAATCTT AAATATCAAC CAAGAAATGA AACACAGCTT
   144061 AAAGCTATTA AGTTTATTTT AGGTAAAGAT GAATATGCTG ATACTGCTAG ATTCACTCAG
   144121 TTAGGAGTTA ATCTTAATAC TGGTGCAGGT AAAACCTTTG TAACTATATT TTCATCTGCA
   144181 TACTTTGGTA TGAGAAGTAT TATGATTACT TCTTCTACTG GGTGGATTGA ACAGTGGAAA
   144241 GATAGAATTT TAGAATATAC TGATACCAAA CCATCTGAAA TTTATATTAT TACTGGTAGA
   144301 ACTAGTATTG CTATGATTTT AAATGGTATG GTAGATATTT CTAAGATTAA ATACTTTTTA
   144361 GCATCTCATC AAACTATTCA TGCATATGCT ACTGAAAATG GTAAATCTGA AGACTGGACT
   144421 AAGATTACAG AATTATTTAA GAAACTTAGA GTTGGTTTAA AGATTTATGA TGAAGCTCAT
   144481 TTATTGTTTG ATGATATTTG GAAGACTGAT TTCTATACTA ATACTAGAAA GACTTTATAT
   144541 CTAACTGCTA CTCCTGCTAG ATCTGATAGA GGAGAAGATG CTGTATATCA AGAAACTTTT
   144601 AGATGTATGC CTAAGATAGA TTTATTTAAT GAAGAAACAG ATCCTCATAC AAGATATGTA
   144661 TCTGTATTAT TTAACTCTCA TCCTACACCA GGTCAACAGA GATGGTGTAC TAATAGATAT
   144721 GGATTCGATA GAAACAAATA TTGTAGTTTT ATTACTACTA AACAAGGTAA AGACTACTTG
   144781 TTTAAAATCA TTACTATCTT AATGGAAATC ATTATTAGTA CCAATAGTAA GACTTTAATA
   144841 TATATTGGTA CTAATGCTGC TATTAAAATA GTCTATGATT ATATTGTAGC TAATTATCCA
   144901 TATATGAGTA ATAATATTGG TATTTATACT TCTATCGAGA AGAATAAGTT TATCAAAGAA
   144961 CAGCAATTAG ATAAGATGAT TATTTTATCT ACTACTAAGT CTTGCGGTGC AGCTATTGAT
   145021 ATTAAAGGTC TTAAAATGAC TGTAGTATTA GCTGAACCAT TTAAATCTAA AGTATTAGCT
   145081 AGACAATCGT TAGGTAGAAC TAGAGATAGT GACACTACTT ATATGGAATT TGTAGATATT
   145141 GGATTTGATG CATGTAAAGG ATGCTATGAA TCCAAAAAAT CTATATTTGA AAAATATGCT
   145201 ACTTCTGTAG AAGAAACATA TTTTAGTAAG TTTGTATGGG ATGATGATAA TGGAAAGTAT
   145261 ATCATCGATG ATTCTATACT AGAAGAAAAC TATCAGGCAG CATTACAAAC TAAAAATGAA
   145321 AGAGAGAGTA GAATGAGATG AAGTATAAGA ATACACTGTT TGTTGAACTT ATTAAAATTA
   145381 CTGAAAGAGG TAAAGATAAA ATTTTACCTA AAGAAATGAT AAATTCTTTA GTATCATTAT
   145441 ATCCTAAAAG TAGAAAATGG TTATTTGAGA AAGTAATTCC TGAAGTTAAT TCAAGAAAAA
   145501 GAAAAATTAT ATTTTTAATG GATGATACAA AAACTATTAA AAAAGGATGT CTAATCATTA
   145561 AAGACTATCA AGGTGAAAAA AAGATTTGCA CTATTTGGGT AAATACTAAG TTCAAAGATG
   145621 AGTATGATGA TATTGTAAGA GCTTTAATAG ATAAGGCTAT TGCTGAATTA AAGGTAGATA
   145681 TGCCTTTAGT TACTTTATCT AGTAAATGCA AATACTTTGA AATCTACGAT AAAATATTTA
   145741 AAGAATATGG ATTCTTAGTT TTAGATGTGA AGGATGATTA CTATATTAAG GGTATTAAAG
   145801 AGTATTGCTA TAATGGTGTT TTAGAATAAT AATGCTGCTC TATACCTATC TGTATAGGTA
   145861 GGTATAGATA TCAAAGTTTT AATAACACTA CAGTAATCAG TTATTCAAAA GTTTTATTTT
   145921 GTGTGTTTTT ATTGGAAGGA AGCTTTATGA TGAAGAAATT GTATTTGATT ATTTTATTTA
   145981 CGATTATTAG TTTATTTGGG AATTATAATA CTACTTCAGC TGAATGGATT GAAGTAGAAT
   146041 TATATGCGTA TACGTTAGAT TCTTCACCAA GTGGGCTTAC TGCTACAGGA GAGGTTCCTT
   146101 ATGTAGGAGG AGTTGCAGCA AACTTCTTAC CATTAGGAAC TAGAGTTATG ATTAATGATA
   146161 ATTGGTATGT AGTAAATGAT ATCTGTGGTA CAGATGGTGC TATTGATATC TATATGAATA
   146221 GTCTTGCTGA ATGTTATGAA TTTGGTGTTC AGCGAGCTAT GGTTTATGTA GATAGATAAT
   146281 AAGTTATAAT AAATATTACA CTACTCCATA TGGAGTAGTG TAATATTTTA TTTTTTGGAT
   146341 TATATATTAT AACTATGATA ATGCATATAG TTTTTCATTT TCCTAAAGGA GGAAATCATT
   146401 ATGGAACTCG CTACAGAAAT CAAATTTGTA AATTGTACAC CACATGTAGT CGATATCGTT
   146461 AGAGAAGATG GAAGCATCCT CTCTATCGAG CCTTCTGGGA TTGTTCCCAG ATGCACCCAG
   146521 TTGGAAGATA AGTTAGTTTC TATTTATGGC TTTACTATCA CCAGACAAAC ATTTGGGAAA
   146581 GTAATTGGTC TTCCTGAAGC AAAGATTGGT GTATACCTGA TTGTCAGCCG ACTGGTAGCA
   146641 TCGGCTGCAA AAGATCGCAC CGATCTTCTG GTTCCTGGCC CGATGGTTCG TGGTGAGGAC
   146701 GGCAGACCAT GTGGCTGCCG TGGACTGTCG ATCATTGACT GACAGTTCTA AAGAGAGGTT
   146761 TAGACCTCTC TTTTTTGCTA TAATTTACTA TGCTATTCAA AGGAGGAAAA TACTATGAAA
   146821 GAAACACTAC CGAAAGCAAC GCCAAATAAT TTGAGCAGTG CAGATAAAAC GATTACCTTG
   146881 CTCAAACTAG TAATTAATAA AGAGAATACT AGAATTCTCT TTATTAATTT TGGTATGTGC
   146941 GAAGTATTCT TTAGTATCGA TAGTAAGGGA TAATGGATTT CAGTTAATCT GTTTTATAAT
[truncated: 151,610 more chars]
