# Supplementary material for: Clades of huge phages from across Earth’s ecosystems
Source: Nature. 2020 Feb 12;578(7795):425–31. doi: 10.1038/s41586-020-2007-4 (PMC7162821; doi:10.1038/s41586-020-2007-4)
Supplement: Supplementary file 6 — Genbank files for all genome. [file 41586_2020_2007_MOESM6_ESM.zip › genbank_genomes_SD-4/A6_PHAGE_COMPLETE_CIR-CU-CL_34_1.gbk]

LOCUS       PHAGE-A6--js4906-27-3_S30_scaffold_5_curated_closed_complete_prodigal-single     227431 bp    DNA     linear   BCT NOV-13-2019
DEFINITION  PHAGE-A6--js4906-27-3_S30_scaffold_5_curated_closed_complete_prodiga
            l-single, contig.
ACCESSION   PHAGE-A6--js4906-27-3_S30_scaffold_5_curated_closed_complete_prodigal-single
VERSION     PHAGE-A6--js4906-27-3_S30_scaffold_5_curated_closed_complete_prodigal-single.1  GI:
KEYWORDS    .
SOURCE      A6_PHAGE_COMPLETE_CIR-CU-CL_34_1
  ORGANISM  A6_PHAGE_COMPLETE_CIR-CU-CL_34_1
            .
COMMENT     Data sourced from ggkbase. For additional details see
            http://ggkbase.berkeley.edu/organisms/405790
FEATURES             Location/Qualifiers
     source          1..227431
                     /organism="A6_PHAGE_COMPLETE_CIR-CU-CL_34_1"
                     /mol_type="genomic DNA"
     gene            <1..120
                     /locus_tag="PHAGE-A6--js4906-27-3_S30_scaffold_5_curated_c
                     losed_complete_prodigal-single_1"
     CDS             <1..120
                     /product="hypothetical protein"
                     /codon_start=2
                     /transl_table=11
                     /translation="MENLHILYCCWKDYDRDSVRICEVKFKPVEKLPWKESKD*"
     gene            123..302
                     /locus_tag="PHAGE-A6--js4906-27-3_S30_scaffold_5_curated_c
                     losed_complete_prodigal-single_2"
     CDS             123..302
                     /product="hypothetical protein"
                     /codon_start=1
                     /transl_table=11
                     /translation="MKVKTYHIEFNSFREGKDYSLEQTVEAVDIYDAMEIVENYCYDN
                     YGTCEIKKIEEINNE*"
     gene            295..483
                     /locus_tag="PHAGE-A6--js4906-27-3_S30_scaffold_5_curated_c
                     losed_complete_prodigal-single_3"
     CDS             295..483
                     /product="hypothetical protein"
                     /codon_start=1
                     /transl_table=11
                     /translation="MNKCDFCTNSFYVNGKVACNSHMTMACKEAIKAMSEVMKEEYRS
                     RNSTNVNKNYNYNKGNKR*"
     gene            505..1317
                     /locus_tag="PHAGE-A6--js4906-27-3_S30_scaffold_5_curated_c
                     losed_complete_prodigal-single_4"
     CDS             505..1317
                     /product="methenyltetrahydrofolate cyclohydrolase/5
                     ,10-methylenetetrahydrofolate dehydrogenase (NADP+)
                     (EC:1.5.1.5 3.5.4.9)"
                     /codon_start=1
                     /transl_table=11
                     /translation="MATIMYGKEVADSMLQNWESHKNACLYIFSNEDDPASKVYVRNK
                     KTKCEEQGLKCEVFNISQASILEVRNLLKNYIPKRGRNYIIFQKPLPKQLQPYESELD
                     NFLAKHPKMDIDAFEGDLSTEFKTPATPLGVIKMLDYYVGLKNIDGMNAVVIGRSKIV
                     GKPMADLLLKYNCTVTVCHSHTKDLSFYTKNADLIVSAVGKPKFLTAEYIGKNKPIVV
                     DVGINRDENGKLCGDVDFDAIEPKCSFISPVPKGVGVLTVASLVYKMGKKIS*"
                     /db_xref="rbr:RBR_14380"
                     /db_xref="UniRef100_R6DR55"
                     /db_xref="R6DR55_9FIRM"
                     /db_xref="1.5.1.5"
                     /db_xref="3.5.4.9"
     gene            1359..1925
                     /locus_tag="PHAGE-A6--js4906-27-3_S30_scaffold_5_curated_c
                     losed_complete_prodigal-single_5"
     CDS             1359..1925
                     /product="hypothetical protein"
                     /codon_start=1
                     /transl_table=11
                     /translation="MKFKLKNPITIYEVYQDPNTMDMIYRVKPIELSTLDDILDLGRT
                     ASYDSSYGYVDLFEIEVEAVMAAYRRTTLSNTLGEDDSCDFDCDNCKEACCGECGDCD
                     VIIPEPSIEELFPMDEYPSKIVKFDTTETIRLFKRRPGQKPTANCAFITQAEADKFKH
                     DSNVKSNYSLTRIGKPDTYKYYVEKYFD*"
     gene            1949..2128
                     /locus_tag="PHAGE-A6--js4906-27-3_S30_scaffold_5_curated_c
                     losed_complete_prodigal-single_6"
     CDS             1949..2128
                     /product="hypothetical protein"
                     /codon_start=1
                     /transl_table=11
                     /translation="MKKITIKVTHNPTSITKETNQERVDRINSSRKLGTQLIPNKKKV
                     SRAQQKQRDHREVNS*"
     gene            2209..2367
                     /locus_tag="PHAGE-A6--js4906-27-3_S30_scaffold_5_curated_c
                     losed_complete_prodigal-single_7"
     CDS             2209..2367
                     /product="hypothetical protein"
                     /codon_start=1
                     /transl_table=11
                     /translation="MDLDKILEEVESDIAEYNYDVIEDLRTSYRNSDSDDYCFYGDVL
                     DLVRDSLY*"
     gene            2543..3847
                     /locus_tag="PHAGE-A6--js4906-27-3_S30_scaffold_5_curated_c
                     losed_complete_prodigal-single_8"
     CDS             2543..3847
                     /product="Uncharacterized protein {ECO:0000313|EMBL
                     :KGM93578.1};  TaxID=1443128 species="Bacteria;
                     Firmicutes; Clostridia; Clostridiales; Clostridiaceae;
                     Clostridium.;" source="Clostridium botulinum C/D str.
                     DC5.;""
                     /codon_start=1
                     /transl_table=11
                     /translation="MILNQFADLVRDLQATTGRKEKEAILSQYKDNFEIKLILRYTYD
                     PYIILGLSKKSLTKQVPIEADNVPSDIIELLTYLAEHNTGRYVDIAYAQAFIKANEDY
                     KDLILDIISKELRTGVQPTTLNKIFGEGFIRSFGVQLAQRYFENPEKFLPKGTTFILS
                     QKLDGIRCVITKDYNGQIEFFTRQGQPIEGLVELKEEARYLSSGYVYDGELLLDKDVK
                     ESKDLYRETVKVVNSDGEKRGIIFNCFDSVAYVDYVKGFDERPTYLRKDFVHKLLQSP
                     NFHYIKEVPNLYMGMDQTEITKWLDKITSEGGEGVMINIADAPYECKRSKFLLKVKKF
                     NTADVKVLSLEEGTGANKGRLGAVQVEFLGPDGKSYTCKVGSGFEQSEREYFWKNPEE
                     LQGKIIEIKYFEISNNQENDEYSLRFPTFKAVRFDKSEISMY*"
                     /db_xref="A0A0A0HYR6_CLOBO"
                     /db_xref="gwd2_scaffold_290_94"
                     /db_xref="lmu:LBLM1_11360"
     gene            4043..5092
                     /locus_tag="PHAGE-A6--js4906-27-3_S30_scaffold_5_curated_c
                     losed_complete_prodigal-single_9"
     CDS             4043..5092
                     /product="Putative uncharacterized protein n=1 Tax
                     =Lachnospiraceae bacterium 7_1_58FAA RepID=H1CBT7_9FIRM"
                     /codon_start=1
                     /transl_table=11
                     /translation="MAELKTRIILRNDTAENWKSSNPVLKLGEMGIETDTNMFKFGDG
                     AKHWTELDYAGKGEADLKIKSSQVIMDQDFTATSTIGIYTPDSTGSVKIPAKDKNFDE
                     FFTGLIAKADNNPKVTQPSVSISLTGAGAKEVGTEFTPAYSVGFNKGSYQYGPDTGIT
                     ATYAVSDSASHTATTATGSFDKFTVSDSTNYKVSVTATHTAGTDPKNNLGSTENVNGK
                     IAAGTKSASSGAVTGFRNSFWGGVKSKAGTPDSATIRGLAGKRGSAISAGNTGDAQES
                     VGDMRVIIAVPAPRTINSIKDVNGLNAEAFSAFTHTTVDVEGLNGFEAKSYNVYYKDN
                     AAACDKANKWHFTVA*"
                     /db_xref="UniRef100_H1CBT7"
                     /db_xref="H1CBT7_9FIRM"
     gene            5112..8261
                     /locus_tag="PHAGE-A6--js4906-27-3_S30_scaffold_5_curated_c
                     losed_complete_prodigal-single_10"
     CDS             5112..8261
                     /product="Putative uncharacterized protein n=1 Tax
                     =unidentified phage RepID=H7BUY6_9VIRU"
                     /codon_start=1
                     /transl_table=11
                     /translation="MAMEFGKLNFAVGFNRTSAFPLDANSYFENYDKAVTAAAGAAEV
                     GSSDSAYYVGQLIIVKDTTKGVGLYQIGANKTLVKFGQASSADELTTDLTTLKGRFNN
                     LVRDLPVTEEEDGSFTLLEPSEAIPLGFFKNEEKTKLAGIEASAQVNKLESVKVNGTA
                     LDIDENKAVNIDLSAYAKTADMNKKVASVTAEDGSITIGGTATDPTVKVAVAAGEDNA
                     LKLVEGGLKVVVPAAAEYSIKKLEAANDGMSASYQLTKDGKGVGTVIDIPKDMVVKSG
                     TVETYKAGNLPTGVTVAGTYIVLVLANEAEDKLYINVDGLIEYVTGGSTADDAIQVNV
                     TSDTHKVTASVKEGSLILAMMDAGVKASLAKADSAVQKVEVGTTNGTIKVDGNEVAVA
                     GLQDAAYATVESLNATAQDKADAAKTALIGKDTDTDAENTIKGAKKYADKVAAASADI
                     NYTDTVVEKKFVTAVNQTKGKIEVTRKALEAADIPTIEQSQVNGLGTALAGKQDTVTF
                     NTAYDKVNNKAATMSDISAAKTALVGEAATAAADDNTIEGAKKYADGKASAAESNAKA
                     YADSIVSGDGGITKKVEELEKKHAAGKTVAEEVTAGIDALNLADTYAAKAATEAHIAD
                     ADIHVTAAKKTAWDGAVADVTTLKGEEAVAGSVKAIAKSYADGKDEAIADAKAAGTAA
                     STALGEYKTSNNARVKAIEDKEATWNGKQDAITDGSAVIATVAEGVVTLKAGVGQNKG
                     AVAQGTGDDITLAKVATTGAAVDIAVADTAEKFVATDLEAVLAELADSIQVGGNGSKV
                     TCEKTFPEGVAARYVFKQGGAAIEHATIDIPKDMVVKSGTVVAKAEAGAWGEAGTYLE
                     LTLANATNDKVYINVGNLIEYVTSGSAEEDSVQVAVSTDHKVTASIKDGSIALGKLAA
                     AVQTKINQAHEHANKAELDKIKDGDVALWNAEKGAMAKATANASAIEALEAVKPAEAG
                     AQVNVIEAIKIGATALEVDASKAVTLPAATAEALGLVKVDNTSIAVNAEGVISVKAVS
                     TDKIVQGTEELILNGGKAV*"
                     /db_xref="UniRef100_H7BUY6"
                     /db_xref="H7BUY6_9VIRU"
                     /db_xref="spn:SP_1772"
     gene            8341..9036
                     /locus_tag="PHAGE-A6--js4906-27-3_S30_scaffold_5_curated_c
                     losed_complete_prodigal-single_11"
     CDS             8341..9036
                     /product="Uncharacterized protein (Fragment) n=1 Tax=gut
                     metagenome RepID=J9D2C3_9ZZZZ"
                     /codon_start=1
                     /transl_table=11
                     /translation="MAEKILNTRIQLKYDTWENWSKTTEAGKGGNLVLKAGEVAITTI
                     QTGDSIKQATPPTVMFKVGDGTSKFSELPWASALAADVYAWAKKAAPDYNDLTNKPTI
                     PTIPTIGNGKITINQAGKEVGSFTVNQSSPTTIDLTDADTDTQYQLMLSDHTLKLQSK
                     AKGGTWADVSGQSFTLPDNNTTYSFAEGTTNGAFTVTPSDGTAQSVKIHGLGSAAYTA
                     STAYDAAGTAAGV*"
                     /db_xref="UniRef100_J9D2C3"
                     /db_xref="J9D2C3_9ZZZZ"
     gene            9304..10509
                     /locus_tag="PHAGE-A6--js4906-27-3_S30_scaffold_5_curated_c
                     losed_complete_prodigal-single_12"
     CDS             9304..10509
                     /product="Unplaced genomic scaffold supercont1.17, whole
                     genome shotgun sequence {ECO:0000313|EMBL:KIW89263.1}; 
                     TaxID=1442370 species="Eukaryota; Fungi; Dikarya;
                     Ascomycota; Pezizomycotina; Eurotiomycetes;
                     Chaetothyriomycetidae; Chaetothyriales;
                     Herpotrichiellaceae; Cladophialophora.;"
                     source="Cladophialophora bantiana CBS 173.52.;""
                     /codon_start=1
                     /transl_table=11
                     /translation="VAVKGLAALAYKSSLVKGDVGLGNVENKALDSTVTANSGNYITS
                     GAVKTAIDSAISGVTQFDVVKYDSFDKLPTTGKKGVIYIIAHAHSDGNDSYDEYIWNT
                     ALTTPAYEKIGNTDVNLDNYVNTLSGTANSGVVTNISKSGNTISVTSKSLATSSPAAS
                     GNATSFIDTISQAADGKITATKKSIANATTSAAGLMSSADKTKLDGVATGATKVTDST
                     VSGWGYIKSYTDTNQKIKAKSGSTDVTFGANDVVEIAAGTNVTVTPDAANKKIIIAST
                     DTGVTSVEVTGTGNAVTAATVSGRKMTLTKGATFLTSHQDISGKQDKIKAGNHITIDS
                     DGVTVNAAWPTASDSGYAGINKTGTVTSVSTTANNGLKVTNGTTAAVIDIDDSVVFIL
                     NGGSSTETI*"
                     /db_xref="A0A0D2H7H6_9EURO"
                     /db_xref="efau:EFAU085_02202"
     gene            10820..11086
                     /locus_tag="PHAGE-A6--js4906-27-3_S30_scaffold_5_curated_c
                     losed_complete_prodigal-single_13"
     CDS             10820..11086
                     /product="hypothetical protein"
                     /codon_start=1
                     /transl_table=11
                     /translation="MANQKTLKTRIIAKHDTEENWNKAVNFIPYKGEQIIYDKDTAHP
                     FERYKIGNGTDKVADLPFATHNEVIMRAAALPTASAASPDFVIC*"
     gene            11098..11232
                     /locus_tag="PHAGE-A6--js4906-27-3_S30_scaffold_5_curated_c
                     losed_complete_prodigal-single_14"
     CDS             11098..11232
                     /product="hypothetical protein"
                     /codon_start=1
                     /transl_table=11
                     /translation="MSYIYVKILDDSDKVYGKVEETTTGCLSDEEVTTEISNTLKEKM
                     *"
     gene            11235..11783
                     /locus_tag="PHAGE-A6--js4906-27-3_S30_scaffold_5_curated_c
                     losed_complete_prodigal-single_15"
     CDS             11235..11783
                     /product="hypothetical protein"
                     /codon_start=1
                     /transl_table=11
                     /translation="MAYQDELRSYFNELVNTFKAPLNMSDKQKVFSPLDIINASFIIT
                     QKYSEKTYLDKQYSFIGAAIEYTNPNSYTFCSGTGDTYKFLSLPFDLTKGSNIDSFEH
                     DEEGNTIIKVEKIATGESTKLLCLDEKFNIVKDDNDNDCVVSVTNWDAENLSGKYIIP
                     YPFDYLIFVQVRDKSQEVTNNG*"
     gene            11776..12438
                     /locus_tag="PHAGE-A6--js4906-27-3_S30_scaffold_5_curated_c
                     losed_complete_prodigal-single_16"
     CDS             11776..12438
                     /product="hypothetical protein"
                     /codon_start=1
                     /transl_table=11
                     /translation="MAEYKYRALGWQDDDIASLNVVDGTAADNQVELQITKQGEGGKI
                     DGPAIKGTDGITIDKAADSEKIEISGSGCVQKSTNTTNALLYAHVVGEEVMRSFSYYP
                     GKDVIPLFDAEGSLKGNMGAAPAENTLTNKKYTDDNYVRKVTTAKRVYVTDKDGLADT
                     AALAYSPVAYGLSAYDEGGRITTNEPVDNLDCANKKFVEDAIAASSTTLMVGIDSSLL
                     GG*"
     gene            12441..13988
                     /locus_tag="PHAGE-A6--js4906-27-3_S30_scaffold_5_curated_c
                     losed_complete_prodigal-single_17"
     CDS             12441..13988
                     /product="hypothetical protein"
                     /codon_start=1
                     /transl_table=11
                     /translation="MAIKRAIKAGDKSIISFKKVIKVGEITQLLDKNQYYPTVITKAG
                     VTTTSNGDGSITINGTATASTYINCTHSYPQFNNGHVFYVCANNTSMNYSTWYYGLLN
                     QSINDTGSGVISKTDATRGMTTGIVFNSGVVFDNVVIRPQIFDLTEMFGAGHEPATVA
                     EFKAKFPETYYPYQRAVLTVYNKVVRPCARKGEVVQLVSAGDFNESKSGYYGVDYTDN
                     GDGSWTLNGTCTTSANYDILYHGNSSKLPIIKDHIYLILDNRTGKINNAGNATVQILN
                     AQQTFIIGTSDNQEVGYYFRTSSVTTMCYIRIRIEQGVVYNNVKLTPQLFDLTAMYGA
                     GNEPKTLADFRKDFSESYYPYSPIQTKNLFDIRKYTGLINSILDNLSPSVFIKNLTQN
                     SLTIKMGGYGDAAILKEPSILSAGTYTFSCDCDYDAINNNSGVRLCIYKKNEAGNGFV
                     EFKATNRKFLHRLVLTFTLIEETEVYLSLQGDGNPKFYHNLNNVFFNIQLEKGSVATD
                     YVPHDYI*"
     gene            14006..15868
                     /locus_tag="PHAGE-A6--js4906-27-3_S30_scaffold_5_curated_c
                     losed_complete_prodigal-single_18"
     CDS             14006..15868
                     /product="Prophage protein n=1 Tax=Ruminococcus sp. CAG:17
                     RepID=R5NHM1_9FIRM"
                     /codon_start=1
                     /transl_table=11
                     /translation="MAVNYTDVQKTEKYISRTNFDALEMAAVPEGTEFNIVDQIHESD
                     LDSDVLQKLNNNAKINTANTFTAAQTFKKDITIEGNIIQNGSAYETHAEKIYTKNDMI
                     YTRDGATAALADNAYTGIQAVKYDGTNDGQLVFGKDGVARVGDVGNTQPLATRAEKNL
                     LTDKHLLQWDAAGQTLVDSNRTVDEFAILGSDNNFTGENRFAQEVQVQSDTAGVSVVS
                     SAGNAFAGLLKDRCRVWDASNPTNIISSILRTESLQFRAGSTTTKYYLNKITYNKKDL
                     LFPETEAGGTFALTSDIPTDYLTGGSQTTTSSADGGSNVFTFTKANGTSATFTVKNGS
                     KGSKGDDGAAAGFGNITASVDANIGTPSVTVTPGGTNTAKTLAFKFKNLKGQKGDSGS
                     DGIRGSRWSTGTAITGTSTTAAVFSGTGIADALINDMYLNTSTGYIYRCTAAGTASVA
                     KWVYEGSIKGIQGNTGTTPKITASASVDANSGTPSVTVTQNGSDAAPTFAFAFKNLRG
                     AKGSDGVGVITNLNGSTTTDRTAYAPTTAGTSGYYLKSNGSGAPTWTSLTSLKNPNAL
                     TLTVNGTKTSYDGSTIESKSWYAPTTAGTSGYYLVSSGSGAPTWSKGIDDGDID*"
                     /db_xref="UniRef100_R5NHM1"
                     /db_xref="R5NHM1_9FIRM"
                     /db_xref="cbz:Cbs_3387"
     gene            16111..16419
                     /locus_tag="PHAGE-A6--js4906-27-3_S30_scaffold_5_curated_c
                     losed_complete_prodigal-single_19"
     CDS             16111..16419
                     /product="Subtilisin-like serine protease n=1 Tax
                     =Eubacterium sp. CAG:251 RepID=R6QA13_9FIRM"
                     /codon_start=1
                     /transl_table=11
                     /translation="LNAEINPLEYIQDTINRYAFLRLDLPETDITLSKEISQIGVSAF
                     EESNISTLNTNKVDSIRNGAFKDCTQLTKVIMPQVGDVEGSAFEGCSALTEIDWKSCV
                     *"
                     /db_xref="UniRef100_R6QA13"
                     /db_xref="R6QA13_9FIRM"
     gene            16784..17122
                     /locus_tag="PHAGE-A6--js4906-27-3_S30_scaffold_5_curated_c
                     losed_complete_prodigal-single_20"
     CDS             16784..17122
                     /product="hypothetical protein"
                     /codon_start=1
                     /transl_table=11
                     /translation="MKFKKMEDHEILKEEMDQDMMDRKKRRADWYRKYADLDEGAAID
                     MNNLNEWALSAAGCEGRCSVEDIKEALQESVLVEDSTADLKGTLKQAADQLNADQYVD
                     DSKMSRTEIE*"
     gene            17366..18082
                     /locus_tag="PHAGE-A6--js4906-27-3_S30_scaffold_5_curated_c
                     losed_complete_prodigal-single_21"
     CDS             17366..18082
                     /product="hypothetical protein"
                     /codon_start=1
                     /transl_table=11
                     /translation="MFAPLTKPRSVLFLDEYNRGSKQARNAMLEFVNSHYIPNPNNLE
                     GGQEFFPNFLFTIATMNPPTGDYNADKIDPAETSRFRKVMVSASPAATRVHLLQNLDD
                     QIAKWKKEGNEAKVLKAEGRKKLVDTILSSKRFTFDDRDDLVKGDDKYDFLFQPLNPR
                     TFAMLIKACDGTKKDLLRKWNEFCNPDKKPTIENILANYVDIDDKANDALKGGTESDV
                     FKKRSSPLDKLKAKYTDLNI*"
     gene            18536..18661
                     /locus_tag="PHAGE-A6--js4906-27-3_S30_scaffold_5_curated_c
                     losed_complete_prodigal-single_22"
     CDS             18536..18661
                     /product="hypothetical protein"
                     /codon_start=1
                     /transl_table=11
                     /translation="MGNQILRGLVTEDQYPGWEDMTFEEMYDKLTDEYTKDMKKM*"
     gene            19274..19699
                     /locus_tag="PHAGE-A6--js4906-27-3_S30_scaffold_5_curated_c
                     losed_complete_prodigal-single_23"
     CDS             19274..19699
                     /product="hypothetical protein"
                     /codon_start=1
                     /transl_table=11
                     /translation="MPGKTMYAPGKIPTINVYWDVSGSFDNPAKTQGAKDAIGTVNQY
                     VKKGDIKVNIFYFAERVSNKASSAGGGTDGDAVLDHIEETKPTNVIVITDSDVNNAKD
                     HNPVTVPGAVWMLFYDEEADEFAKVLRGKAQTKEYLIEY*"
     gene            20280..20774
                     /locus_tag="PHAGE-A6--js4906-27-3_S30_scaffold_5_curated_c
                     losed_complete_prodigal-single_24"
     CDS             20280..20774
                     /product="hypothetical protein"
                     /codon_start=1
                     /transl_table=11
                     /translation="MTIPNQKIEEFINKHADEIEVGDYTHFINNDNLYHDDYTTGEVI
                     CTVMRMLHDVGEEPLSKYDSGLFGIAVSTARTVYRLPLGQVMSHVVNSWKRGTWSNPL
                     IKEIVEVMKLLGIQAYLFKNRALEGDKKDYLLINPKNKLEQVLPYLNKDHYTANNLED
                     FQQI*"
     gene            20771..21265
                     /locus_tag="PHAGE-A6--js4906-27-3_S30_scaffold_5_curated_c
                     losed_complete_prodigal-single_25"
     CDS             20771..21265
                     /product="hypothetical protein"
                     /codon_start=1
                     /transl_table=11
                     /translation="MSITNLAATWIEQHRDEIEDYGEDYSWIPGECAAYNTLEEVMEA
                     FGEAGIEPFNLYQGNPKGLYRYIWYSYRGTRYAIFTPDPVLVLSNFNFQTICKTNAEI
                     AKALGLHVYKYKGEINSIETLCPYIICNPKQELQDRYLEGYKGFVYSIKASDYKLVGE
                     GSEI*"
     gene            21262..21456
                     /locus_tag="PHAGE-A6--js4906-27-3_S30_scaffold_5_curated_c
                     losed_complete_prodigal-single_26"
     CDS             21262..21456
                     /product="hypothetical protein"
                     /codon_start=1
                     /transl_table=11
                     /translation="MIPRTPKTALKWIEDHANDFEYHGWDFSWIPAAARDPVELDDVV
                     VALANADISPFNKYQAGMYL*"
     gene            21457..21756
                     /locus_tag="PHAGE-A6--js4906-27-3_S30_scaffold_5_curated_c
                     losed_complete_prodigal-single_27"
     CDS             21457..21756
                     /product="hypothetical protein"
                     /codon_start=1
                     /transl_table=11
                     /translation="MQSIYRCYKLSSDQTNKVITFSNEFDSNPKTWESAAEIAGALGL
                     EIYKYTGSTSNKGKYKCPYIAAADSSDLTTENLIYHKKYVCSTTPSSYKKHSFVS*"
     gene            22186..22566
                     /locus_tag="PHAGE-A6--js4906-27-3_S30_scaffold_5_curated_c
                     losed_complete_prodigal-single_28"
     CDS             22186..22566
                     /product="hypothetical protein"
                     /codon_start=1
                     /transl_table=11
                     /translation="LILTDFSEIAKWTDQELDDIISLVSNKDASDIKLCSNAVEFNIM
                     DDAVAPMDTSTMKSDITPINQSLNLRKALDGVDDLIIKLKDKKKLISLDQEGYKDIMA
                     LYSEIIRDLIDYKDLLCNSNLEDN*"
     gene            22569..22805
                     /locus_tag="PHAGE-A6--js4906-27-3_S30_scaffold_5_curated_c
                     losed_complete_prodigal-single_29"
     CDS             22569..22805
                     /product="hypothetical protein"
                     /codon_start=1
                     /transl_table=11
                     /translation="LNSSNLNVWGLISMILGIISLFVLPLWLGVASLILGIIGIATAG
                     KVKGKGMAIAGVVLGTISLVWYFWLTSIIISAVA*"
                     /db_xref="scw:TU94_01790"
     gene            23064..23519
                     /locus_tag="PHAGE-A6--js4906-27-3_S30_scaffold_5_curated_c
                     losed_complete_prodigal-single_30"
     CDS             23064..23519
                     /product="Uncharacterized protein {ECO:0000313|EMBL
                     :AHJ88633.1};  TaxID=1458842 species="Viruses; dsDNA
                     viruses, no RNA stage; Caudovirales; Siphoviridae.;"
                     source="Geobacillus phage GBK2.;""
                     /codon_start=1
                     /transl_table=11
                     /translation="MVKKVPQDTQYYHFFNKNPKDRRTTDCVVRALATALNQSWEQTY
                     RDLFEIGMKSCRPPEDSWVTDKYLESKGCIKINQPKQKDGTKFTGEEICHLIQEGCFI
                     SNDDINLSKYNFFINIGSHHCSCIIKGKINDIWNCSYDRVGKMWAVPNF*"
                     /db_xref="W8EK91_9CAUD"
     gene            23536..23739
                     /locus_tag="PHAGE-A6--js4906-27-3_S30_scaffold_5_curated_c
                     losed_complete_prodigal-single_31"
     CDS             23536..23739
                     /product="hypothetical protein"
                     /codon_start=1
                     /transl_table=11
                     /translation="MKTLKINLEADISDDMIEDMYDEFGVSSDVELAAFLKGIYISCM
                     SNSDTIPVDRISITIGNDEGILN*"
     gene            23736..23903
                     /locus_tag="PHAGE-A6--js4906-27-3_S30_scaffold_5_curated_c
                     losed_complete_prodigal-single_32"
     CDS             23736..23903
                     /product="hypothetical protein"
                     /codon_start=1
                     /transl_table=11
                     /translation="LNYHIFEFLRDYKPLDNNFYVERCPNDLSLDKYLNDTIKEVLFE
                     KLNLEFVGGDK*"
     gene            23900..24271
                     /locus_tag="PHAGE-A6--js4906-27-3_S30_scaffold_5_curated_c
                     losed_complete_prodigal-single_33"
     CDS             23900..24271
                     /product="hypothetical protein"
                     /codon_start=1
                     /transl_table=11
                     /translation="MREFISVDQIETVHVDSCEAETSVGWYRGDDNIHIFTSDNTTLT
                     RLKKCMIKNPEGWKCYESGRDRAGFVMGYNFIAPKKALRFVGGNEKSEEQRAAASKRM
                     RERLASGWLPGQSAEEEEDDE*"
     gene            24264..24410
                     /locus_tag="PHAGE-A6--js4906-27-3_S30_scaffold_5_curated_c
                     losed_complete_prodigal-single_34"
     CDS             24264..24410
                     /product="hypothetical protein"
                     /codon_start=1
                     /transl_table=11
                     /translation="MSNGYKSTLTREQLIYNILYQKDKNPAEPLRDVIEKVLKMAECE
                     KSSN*"
     gene            25185..25637
                     /locus_tag="PHAGE-A6--js4906-27-3_S30_scaffold_5_curated_c
                     losed_complete_prodigal-single_35"
     CDS             25185..25637
                     /product="hypothetical protein"
                     /codon_start=1
                     /transl_table=11
                     /translation="MFIIWNENDAGETINKVNFSSFNNTVYWAEKCSEAVENQPKEVN
                     ESMENNNFNGNDEVELEYTDLPIIVYEGGSPSGRFDTDFGNWLPNEGEERELEVDYTY
                     TITKNDALEVIQDEILESPSEEIEKMTDEEFNKYLEDNFDELFDKYEE*"
     gene            25836..26462
                     /locus_tag="PHAGE-A6--js4906-27-3_S30_scaffold_5_curated_c
                     losed_complete_prodigal-single_36"
     CDS             25836..26462
                     /product="hypothetical protein"
                     /codon_start=1
                     /transl_table=11
                     /translation="MEGLDVDDPEVKVTEYDWDEEDPEAASAEWEEVASKSVFDSDGF
                     LTDYVWYTNGDKHVFVFGDSDRYRPEDGDFDWEIDIVKGKEAEAYKEAQDWFNSYKGF
                     EDEDLDLEFADLDDPDSEDISFNDDVDQDPQFNESRSLNESVMSDLDLEVKELGGSDA
                     LIEKIEKHIAALQSELSFLSDIAPREVGAGGNFDSQKEIDEAIKATEE*"
     gene            26512..27060
                     /locus_tag="PHAGE-A6--js4906-27-3_S30_scaffold_5_curated_c
                     losed_complete_prodigal-single_37"
     CDS             26512..27060
                     /product="hypothetical protein"
                     /codon_start=1
                     /transl_table=11
                     /translation="MSENKRSLMEAVESKGAGIVIPMLNPKDLQVKVSAVVPPAYADA
                     LECDKRWSERFKEQCEEVVEQHKDVLDFEDRDRIEGNKPVVAEKSVKIKDQKLTEATH
                     AAVARPEGDKVKAFNNALSYAKRDEVPYCYGYYNGRLGKFFAFDQPFKWNGDDKAFRA
                     KYKNTSTIYIAYPNNAFIEESL*"
     gene            27325..27633
                     /locus_tag="PHAGE-A6--js4906-27-3_S30_scaffold_5_curated_c
                     losed_complete_prodigal-single_38"
     CDS             27325..27633
                     /product="hypothetical protein"
                     /codon_start=1
                     /transl_table=11
                     /translation="MYANGYKESLTEDVEEDSTEEEELKEPEAEVKINLEKFKPWGKA
                     VDTYSQIQEAGKMEDFERVLEEGWPDGIKDQTLNELLVEDKDWIAEVLDMEFIDKRVK
                     *"
     gene            27635..28921
                     /locus_tag="PHAGE-A6--js4906-27-3_S30_scaffold_5_curated_c
                     losed_complete_prodigal-single_39"
     CDS             27635..28921
                     /product="hypothetical protein"
                     /codon_start=1
                     /transl_table=11
                     /translation="MKLLKESIIYEMPTLTEEEVADFVACHLPSEECVKTKILEINPG
                     FNYEDNIYFKIKDKIESVIRSTIEEFSCDEADALSYIDIVFDDIKAHAFNDPELESIY
                     DIKEPVEVAEEPVVEIEATEEQPLEEAVQVQYFRITYKHETGIYATDAVEASTYDEAV
                     KIFNERGKGELISCDPISKEEYDEIIEGLGTESLTEDLNVNVDTEEQNINVAAEENAA
                     VEIKVAPKEECTNAECDAEAELAELAKDPKYAKAFTYLMNTLQSDSVEEQPVVEEPAA
                     EVAEEATMSEPLVESVENTEEGNEGEKEELPSEEEAEDATPENPEDMYVANTLNKLTT
                     GEYDTINQYNDFLLTVHNMVTRPEGMSEEDFKPQICPDLEASIEAVIKDILVEENKHI
                     GQLQELLKAVSPNAENIEAGVDEAKEQVEEASENDA*"
     gene            28911..29126
                     /locus_tag="PHAGE-A6--js4906-27-3_S30_scaffold_5_curated_c
                     losed_complete_prodigal-single_40"
     CDS             28911..29126
                     /product="hypothetical protein"
                     /codon_start=1
                     /transl_table=11
                     /translation="MMPNDKLHAPMCLIDNSDDTVPVFDTFSFDLNDKYEFKGLDDNI
                     GTSKRVVRSSNHANIMKPNDDAPEFRG*"
     gene            29135..29509
                     /locus_tag="PHAGE-A6--js4906-27-3_S30_scaffold_5_curated_c
                     losed_complete_prodigal-single_41"
     CDS             29135..29509
                     /product="hypothetical protein"
                     /codon_start=1
                     /transl_table=11
                     /translation="MKFNESFNDMPLFYDDKIDLPEEPKVDLNQIAAKLDEIIERLDR
                     IESRGLKSFISEKPVMTESIQPSTVPGLYPPSNVVPKGSMLGEIQSVLASQSVAGKAG
                     EPAGDIVTDACSLPSSMYDDNI*"
     gene            29524..29760
                     /locus_tag="PHAGE-A6--js4906-27-3_S30_scaffold_5_curated_c
                     losed_complete_prodigal-single_42"
     CDS             29524..29760
                     /product="hypothetical protein"
                     /codon_start=1
                     /transl_table=11
                     /translation="MSMFDAYRLIPEDYIPDNIHITNQVYTKIKKPLVSYNKFGDPVG
                     FTWNQGDTVCLEFVTTGNVVYEDGDVPGIEGGFI*"
     gene            30020..30301
                     /locus_tag="PHAGE-A6--js4906-27-3_S30_scaffold_5_curated_c
                     losed_complete_prodigal-single_43"
     CDS             30020..30301
                     /product="hypothetical protein"
                     /codon_start=1
                     /transl_table=11
                     /translation="MQMNLKTTIAAYPKLSESILKDYATKDDITKVEDQFNQSVLNMK
                     QEIAETYVPEVEDRETSALYARNGKNRKWVELKNSTVAADIDIYFGSND*"
     gene            30647..30877
                     /locus_tag="PHAGE-A6--js4906-27-3_S30_scaffold_5_curated_c
                     losed_complete_prodigal-single_44"
     CDS             30647..30877
                     /product="hypothetical protein"
                     /codon_start=1
                     /transl_table=11
                     /translation="MANGIKTPGMWIPGTKAGVVVESKYVKGGYITVDSVEERDKLLR
                     ESEVVTPGTKIYVKNEGAEYVYVESAAGKGEF*"
     gene            30968..31666
                     /locus_tag="PHAGE-A6--js4906-27-3_S30_scaffold_5_curated_c
                     losed_complete_prodigal-single_45"
     CDS             30968..31666
                     /product="Probable acetyl xylan esterase AxeA n=1 Tax
                     =Parabacteroides sp. CAG:409 RepID=R7JC54_9PORP"
                     /codon_start=1
                     /transl_table=11
                     /translation="VLVEKTVKETVPSMIDDKVDAKFETVASDIAKEATAAAKEAAVQ
                     EVTQQIREDFVPTEKFNSELEPVKTDVTETKTRVEANEAAIEQNTSKLNELQSTAATK
                     ESLNNYYTKSDVDAKISGVYHYKGSVATYEDLPTENVEVGDVYNITSTGMNYAWTSDG
                     WDALGNLFEANNYYTKEETDSEVTSKLTDYAKTTEVNAELDKKANSSEVNDKITSIEN
                     QVASLSSTITYGEF*"
                     /db_xref="UniRef100_R7JC54"
                     /db_xref="R7JC54_9PORP"
     gene            31677..32117
                     /locus_tag="PHAGE-A6--js4906-27-3_S30_scaffold_5_curated_c
                     losed_complete_prodigal-single_46"
     CDS             31677..32117
                     /product="hypothetical protein"
                     /codon_start=1
                     /transl_table=11
                     /translation="MADNIKFKIKKGLRASLPGTGERGCWYLTTDTHELFACLNEAEG
                     DLTLYKVNDGGTFDPEEFNQVKSDVAELKKKIDGATGGVVTVATRNELPNVGASNVIY
                     IVTEENATYRYADVGDGNGSHYISVGRDYTEISIINGGTAESFT*"
     gene            32131..32955
                     /locus_tag="PHAGE-A6--js4906-27-3_S30_scaffold_5_curated_c
                     losed_complete_prodigal-single_47"
     CDS             32131..32955
                     /product="Fibre protein id=4465193 bin
                     =GWF2_Melainabacteria_37_15 species=Synechococcus phage
                     S-CBS1 genus=unknown taxon_order=Caudovirales
                     taxon_class=unknown phylum=unknown
                     tax=GWF2_Melainabacteria_37_15
                     organism_group=Melainabacteria"
                     /codon_start=1
                     /transl_table=11
                     /translation="MAEKKIFTTIIQLRNDTAANWTERNPVLQKGEMGIETDTRKFKF
                     GDGVSTWSALNYAGVDMAAIEIDSSQVKMSKNFTFTKPIGTVTQEKIDGGKGSYTDTA
                     KGQSFDDWFSTLAAEAQNPTVTQPTAVLSATLTPADKDTSVAITSPVEVGTTVTVKYN
                     FVTNPGEYEFGPDTGVNFENYSVTFNNETLTEKSGNFTPIQVTDTTNLSISGTCRSTI
                     GTIPKNNLGEDVESLRITGDKTHSSKAGPLKGYRGWFYGYYNGDTAIADPTAITSS*"
                     /db_xref="gwf2_scaffold_732_53"
                     /db_xref="afd:Alfi_2724"
                     /db_xref="85779514"
     gene            33230..34495
                     /locus_tag="PHAGE-A6--js4906-27-3_S30_scaffold_5_curated_c
                     losed_complete_prodigal-single_48"
     CDS             33230..34495
                     /product="hypothetical protein"
                     /codon_start=1
                     /transl_table=11
                     /translation="MNRSEFFNKLKAGAKWDVGVSINRTNPLPLDANEIFESVAKMEA
                     YIKENPLAYPGQIVVVLDEVITSGEGVTPVTTSVIASAYLINVVGGEGKGYIKLAATT
                     GSGDVGEELTALAARVAANETVIKELQASIKAAQGTIGEHTATLGSYGTRIEAVETKS
                     LANENNISSVSGRVKVNEGAISTANSNISANSSAIAEINTALAGIYTKSQTDTKIAEE
                     IGKQAHFSAKVVTSTDEMTDPTTLYLVKDESVAGQDKYQEYLIIDGTPTIIGDTSTNL
                     SDYETTEAVTAKIAAVNQTITDKDTAMGKRVDGVAEGLATDKADLASFKTTVSTTYQT
                     KEDAATDKSDLETALGAKAAQSDLQALQTTVGNQGKEIKALQTVDTGFESRIKALEDV
                     GAQKNLVNSVEETEFSVDTTGKLSVKEIS*"
     gene            34998..36383
                     /locus_tag="PHAGE-A6--js4906-27-3_S30_scaffold_5_curated_c
                     losed_complete_prodigal-single_49"
     CDS             34998..36383
                     /product="hypothetical protein"
                     /codon_start=1
                     /transl_table=11
                     /translation="MAEKTLKTRIVNKHASLAEWQDSTLVLKEGEIALAKVTTAVKDD
                     KGNILYVPRYLMKVGEGGNKTFKDLQWLAAPASDVYAWAKNEKLTYADMPDEVKAISG
                     NTSAAINAAIAALKYEDAEVANQFVTAVVQADGVITVTRRELAEADIPPLDAGKITKG
                     TFADARIANASKWNTAATQAETNKSNLEAEVTAREATDQRVATLENTIQGLSGAMHFV
                     GESTTDPKGKDGATVGDQTTFSKGDVCLYKGTSKEYVYDGTKWIELGDEGSYLLKDVA
                     SSTYETIANCDAIRTNVTNLQSDVNGLKTSVGSSTSGLVGDVAALKTLTSTHTDEIAA
                     NTKQVATNKSNISTLQSDLAALTTKVGEKALASDLTAAVGRISDLETSVGTNDTEGLR
                     KKVKTLEGTVGNAESGLVKDVAGLKTSKADASALQALDEKVKTGTFISATDKFVTYDG
                     DELILDCGGAI*"
     gene            36534..36698
                     /locus_tag="PHAGE-A6--js4906-27-3_S30_scaffold_5_curated_c
                     losed_complete_prodigal-single_50"
     CDS             36534..36698
                     /product="hypothetical protein"
                     /codon_start=1
                     /transl_table=11
                     /translation="MQWSRSEVIPERGEIVIEESVVEGNSPKLKVGDGEHKYLDLPYI
                     DEKLSVELRK*"
     gene            36807..37577
                     /locus_tag="PHAGE-A6--js4906-27-3_S30_scaffold_5_curated_c
                     losed_complete_prodigal-single_51"
     CDS             36807..37577
                     /product="Putative uncharacterized protein n=1 Tax
                     =Faecalibacterium prausnitzii SL3/3 RepID=D4KC29_9FIRM"
                     /codon_start=1
                     /transl_table=11
                     /translation="MPVVDAEKDDPGYEGRYNSAASAVQSIRDELVGIREATGDNTAG
                     EAVSSINADIVDLRGSLQQFIDGKAVGGLIYEDNLLQLADVNGDPVGDPVEIKGGSGG
                     GSSTSVRLINNNGSSSLSFAKNSPAILKFTFTSIEDGIPTGDGICTVAVGGETKVSLN
                     IKQGENKLDVSTYLNVGTNNVKITCTDQYGGYRSLAYVLTVIELSITSTFDATVPYTS
                     DITFKSIPVGIIAKTIHYVVDGQEVASAVVTSSGKQVT*"
                     /db_xref="UniRef100_D4KC29"
                     /db_xref="fpa:FPR_22010"
                     /db_xref="D4KC29_9FIRM"
     gene            38334..39458
                     /locus_tag="PHAGE-A6--js4906-27-3_S30_scaffold_5_curated_c
                     losed_complete_prodigal-single_52"
     CDS             38334..39458
                     /product="Uncharacterized protein (Fragment) n=3 Tax
                     =Parabacteroides RepID=E1YVW9_9PORP"
                     /codon_start=1
                     /transl_table=11
                     /translation="MSGGIGLKATADTATFSSQSTNVKCNYRDETRVRVSFTIEDAGE
                     QSNRLMSVYLDGIVSGVQQYPATDNFEQLTPVTIRLGSSLCGLDLYTIRVYNTALTPL
                     QMVHNYIADIPNINEKIKVYNANDIYDEFLRLSYDKLKTRIPIVTLTGDLPKYKGDKK
                     KNSVMFKFEDPFHPELNFEDLASSIDVQGTSSQFYVRKNWKVKFKNKHQHMVGEIPAK
                     VFCMKVDYAESTGTHNTQAANFIETLYSEKIPPQFQDPRCRSTVEGFPCVIFEKATED
                     SEPVFASKANFNYDKGASNVYGLSSDYDTESWEFCNNTSGACNFTGPLVSTARWCDDF
                     EPRYIPDYDNGDGTFTEEPFDELDDLESKEADASVTLTDE*"
                     /db_xref="UniRef100_E1YVW9"
                     /db_xref="E1YVW9_9PORP"
     gene            39483..39821
                     /locus_tag="PHAGE-A6--js4906-27-3_S30_scaffold_5_curated_c
                     losed_complete_prodigal-single_53"
     CDS             39483..39821
                     /product="Uncharacterized protein (Fragment) n=3 Tax
                     =Parabacteroides RepID=E1YVW9_9PORP"
                     /codon_start=1
                     /transl_table=11
                     /translation="VNLIARFKKVHDWVVSTKNDKDKFRNEFEKYFDMHFSCIYYVFT
                     FFALMTDQRAKNMFLTYWNPEGTEDGGRWYPYFYDNDTIFGINNEGALVFDYYHEDID
                     KLGNSYVFNG*"
                     /db_xref="UniRef100_E1YVW9"
                     /db_xref="E1YVW9_9PORP"
     gene            40062..40298
                     /locus_tag="PHAGE-A6--js4906-27-3_S30_scaffold_5_curated_c
                     losed_complete_prodigal-single_54"
     CDS             40062..40298
                     /product="hypothetical protein"
                     /codon_start=1
                     /transl_table=11
                     /translation="VRGSGKNHLEYFVKNRLNYCDSKWNVGDYKTNYIFMRIYTPVLA
                     EGETLAVPANPNITITPFSNMYAGVIYKANGTLL*"
     gene            40434..40976
                     /locus_tag="PHAGE-A6--js4906-27-3_S30_scaffold_5_curated_c
                     losed_complete_prodigal-single_55"
     CDS             40434..40976
                     /product="Uncharacterized protein n=1 Tax=Eggerthella sp.
                     CAG:1427 RepID=R5G2B7_9ACTN"
                     /codon_start=1
                     /transl_table=11
                     /translation="LYCGVIDVSAASKLVELVVGNHTEGYANDNFREISLGTNRLLKK
                     LDLTNCTGLGKHTQTALDLTGCPNIESVEALGTSLLSVNLPDSGYLRKLHLPGTINNL
                     TIKNQLYIEDFLLESYKNIRTLCIDNCPTLDTVSMLEKCKSGDQYTVDRVRLTDLSWH
                     LDNIEFLRTLYGLKGLDENG*"
                     /db_xref="UniRef100_R5G2B7"
                     /db_xref="R5G2B7_9ACTN"
     gene            41037..41228
                     /locus_tag="PHAGE-A6--js4906-27-3_S30_scaffold_5_curated_c
                     losed_complete_prodigal-single_56"
     CDS             41037..41228
                     /product="hypothetical protein"
                     /codon_start=1
                     /transl_table=11
                     /translation="MKEINEHFPYLTITFDTLRSQLIFMDANGEELVAAHQEILNGGN
                     GIEPVENGLISTPYKRSTA*"
     gene            complement(41399..41524)
                     /locus_tag="PHAGE-A6--js4906-27-3_S30_scaffold_5_curated_c
                     losed_complete_prodigal-single_57"
     CDS             complement(41399..41524)
                     /product="hypothetical protein"
                     /codon_start=1
                     /transl_table=11
                     /translation="MNSGEGTQEANSNASGEPVSVFCNSAAGIDPSYKASSPYKA*"
     gene            41883..42209
                     /locus_tag="PHAGE-A6--js4906-27-3_S30_scaffold_5_curated_c
                     losed_complete_prodigal-single_58"
     CDS             41883..42209
                     /product="hypothetical protein"
                     /codon_start=1
                     /transl_table=11
                     /translation="LKTVNYNTINLRIVGNASDGSASIARAPFAASGSEEGFDLKVGN
                     KVENIPSMVFYQYNPRSDSPTIKSLTFEDGAICKSFGNNSFRGCNIKSIKLPSTLQTI
                     GSYALY*"
     gene            42372..43052
                     /locus_tag="PHAGE-A6--js4906-27-3_S30_scaffold_5_curated_c
                     losed_complete_prodigal-single_59"
     CDS             42372..43052
                     /product="Surface antigen BspA n=1 Tax=Roseburia sp. CAG
                     :471 RepID=R7EDS9_9FIRM"
                     /codon_start=1
                     /transl_table=11
                     /translation="LAETNRHFLVKNQCLIRNSDKSLIAGNKNSVIPDDGSVLSISEY
                     AFSGCIGLTSVSVPEGIRDLRAYTFNECTSLIDISLPNTLESIGSLAFYNCPIANLKI
                     PDAVQYIQTYAFANAKFTTLNLPAELTTLGTAAFFANSDLTEVKMGDKVRTIAPQAFQ
                     NCSKLKTITLSKGLVEIGDEGSRSIFTGCYKLETINAPFAEGAVLGAPWGAPSSVKIN
                     YNYQEETK*"
                     /db_xref="UniRef100_R7EDS9"
                     /db_xref="R7EDS9_9FIRM"
                     /db_xref="fco:FCOL_07335"
     gene            43052..43294
                     /locus_tag="PHAGE-A6--js4906-27-3_S30_scaffold_5_curated_c
                     losed_complete_prodigal-single_60"
     CDS             43052..43294
                     /product="hypothetical protein"
                     /codon_start=1
                     /transl_table=11
                     /translation="MFKVLSGNLVVDVLQKVKWVRFLRKFDDVVVTDKTSADGFYGSD
                     NKTIYRLEGKYCPPSKPYKIGTLVAITEEECNHLSK*"
     gene            43746..43838
                     /locus_tag="PHAGE-A6--js4906-27-3_S30_scaffold_5_curated_c
                     losed_complete_prodigal-single_61"
     CDS             43746..43838
                     /product="hypothetical protein"
                     /codon_start=1
                     /transl_table=11
                     /translation="MADLKIHIVTAHDVEENWKTKSTIIPLRGE*"
     gene            44122..44235
                     /locus_tag="PHAGE-A6--js4906-27-3_S30_scaffold_5_curated_c
                     losed_complete_prodigal-single_62"
     CDS             44122..44235
                     /product="hypothetical protein"
                     /codon_start=1
                     /transl_table=11
                     /translation="MINISNNGFISINRGDTFTVPLFINKGTKQDPVRLYI*"
     gene            44269..44682
                     /locus_tag="PHAGE-A6--js4906-27-3_S30_scaffold_5_curated_c
                     losed_complete_prodigal-single_63"
     CDS             44269..44682
                     /product="hypothetical protein"
                     /codon_start=1
                     /transl_table=11
                     /translation="MEPNQSFEHAIIKKRFTPSSNINQFGDLVLSFKDTDTINLLPGL
                     YYYCIKAKLEDYEHNVNCPLSDSTEVLVYGWKDGLKNTSLEDLKLKFPHIDMDDPLEM
                     ILVNTVTGKFHSVYVGYDDNFVLQVYSGVDAKGKP*"
     gene            44888..45556
                     /locus_tag="PHAGE-A6--js4906-27-3_S30_scaffold_5_curated_c
                     losed_complete_prodigal-single_64"
     CDS             44888..45556
                     /product="hypothetical protein"
                     /codon_start=1
                     /transl_table=11
                     /translation="VTVDEKFHTISVNVRSTKNLNPSKDIYTPTGSNYVLLNKISADG
                     EVSTSWVEIDSVFERLSTSETDFASFKIEINKALQNEIDRAIAAEAALGKRVDDLDYS
                     ETLASSETVGNITQTDGKIEITKQPIQIEISQVTSLEDNLSDFTTALSAEASTREEED
                     NTLQNAVNDEKDRAVAAENALGGRIDGLNGEFSLDSSKTIKTITQTKGKLSVEEQPIQ
                     VEMA*"
     gene            46049..46369
                     /locus_tag="PHAGE-A6--js4906-27-3_S30_scaffold_5_curated_c
                     losed_complete_prodigal-single_65"
     CDS             46049..46369
                     /product="hypothetical protein"
                     /codon_start=1
                     /transl_table=11
                     /translation="MAGLGIKTDNTSVYGIVYDPAAQAVKLGLGSTSEEGKFSFAENE
                     GSAIAVRAASDQFTANRLVKFDTEANKLVDAGKSLDDITTDITNAKQEVINAIPTDYI
                     VSGE*"
     gene            46739..47245
                     /locus_tag="PHAGE-A6--js4906-27-3_S30_scaffold_5_curated_c
                     losed_complete_prodigal-single_66"
     CDS             46739..47245
                     /product="Collagen triple helix repeat protein n=1 Tax
                     =Sphingobacterium spiritivorum ATCC 33300
                     RepID=C2G3I2_9SPHI"
                     /codon_start=1
                     /transl_table=11
                     /translation="VWNITIPRGAPGASGAKGDIGPTGPQGPAGAKGDKGEAGKDGTG
                     VTIKGSYASEEALKAAHPTGTAGDAYLVAGNLYVWSGGDWTNVGEIKGPKGDKGDTGA
                     VGPTGPQGPQGLQGEVGPQGPTGPKGLKGDKGDTGETGSVSAVVPSTADDPSKAAVIS
                     ITLDPTTK*"
                     /db_xref="UniRef100_C2G3I2"
                     /db_xref="C2G3I2_9SPHI"
                     /db_xref="chm:B842_03255"
     gene            47384..47629
                     /locus_tag="PHAGE-A6--js4906-27-3_S30_scaffold_5_curated_c
                     losed_complete_prodigal-single_67"
     CDS             47384..47629
                     /product="hypothetical protein"
                     /codon_start=1
                     /transl_table=11
                     /translation="MRTFKNILFYMLSFTWGIITSVIGILMILFLIPFGYLPKRFNNR
                     IYTPLKGSWGGFEMGPFFFTDATPSLGIKQHEAGHGI*"
     gene            47651..47947
                     /locus_tag="PHAGE-A6--js4906-27-3_S30_scaffold_5_curated_c
                     losed_complete_prodigal-single_68"
     CDS             47651..47947
                     /product="hypothetical protein"
                     /codon_start=1
                     /transl_table=11
                     /translation="MLPLVSIPSCIRYWLREMKTLKGKYIYAGVLGGLAIVISLLLLV
                     FGAIFNSIILIMLSSLLLIYSVVVSAWLFLAEIPQYFDGTEPSYDSIWFEGWAT*"
     gene            48073..48540
                     /locus_tag="PHAGE-A6--js4906-27-3_S30_scaffold_5_curated_c
                     losed_complete_prodigal-single_69"
     CDS             48073..48540
                     /product="hypothetical protein"
                     /codon_start=1
                     /transl_table=11
                     /translation="MTLGMQLLTTALTVAVTIIVTTLVNYFLSAPRRLKKQKEQEHKE
                     VMDKIDSLETHIEEIKNRQDLNYKKTNEDITLLKLGSQATIKNELKIRYEKWLKLRYA
                     PVDAKDDLEKMYVIYHKLGANGVMDHIREQFLNLPDEHVVMDKDSRKKRSNKT*"
     gene            49284..50009
                     /locus_tag="PHAGE-A6--js4906-27-3_S30_scaffold_5_curated_c
                     losed_complete_prodigal-single_70"
     CDS             49284..50009
                     /product="Uncharacterized protein n=1 Tax=Proteobacteria
                     bacterium CAG:495 RepID=R5QR12_9PROT"
                     /codon_start=1
                     /transl_table=11
                     /translation="VEAIQYLVFNPSITEVVDVRPLKRTLKESLQTHSKLNSKLFDDD
                     NLLKDEVRDRLIEIADNFITDFISQGIPLKVYDYWLVGSNAAYNYQADSDIDLHLIID
                     SSDIEADPKIIRLLFDYAKAAITKNYDIAVKGHPVEIYLEDGGSSAASNGVYSIKNNR
                     WIKIPKPLEDATMYPEETQEFKDLLSEYYRLEDDEIEAFIDKLYMIRKESLASEGEFG
                     LGNLIFKEFRNTGRLDDLKERLY*"
                     /db_xref="UniRef100_R5QR12"
                     /db_xref="R5QR12_9PROT"
     gene            50465..51061
                     /locus_tag="PHAGE-A6--js4906-27-3_S30_scaffold_5_curated_c
                     losed_complete_prodigal-single_71"
     CDS             50465..51061
                     /product="Uncharacterized protein n=1 Tax=Eubacterium
                     siraeum DSM 15702 RepID=B0MS19_9FIRM"
                     /codon_start=1
                     /transl_table=11
                     /translation="VNSDVKKFIEKYQDLIEDENFYTLYQKAYKFFKPKYLISDLTGK
                     LTAVFLEADIDPLDHLEEVPKFFFGGQSSIKTYSIPGHITSIGEGAFWECSRLTSITI
                     PNSVTSIGDSAFNSCKDLTSITIPNSVTCIGGFAFYGCHGLMSVTIPDSVTSIGKGAF
                     YGCEKLESVTIGNSITNIEETMFSYCSRLTNITMGDNV*"
                     /db_xref="UniRef100_B0MS19"
                     /db_xref="csb:CLSA_c40930"
                     /db_xref="B0MS19_9FIRM"
     gene            51697..51984
                     /locus_tag="PHAGE-A6--js4906-27-3_S30_scaffold_5_curated_c
                     losed_complete_prodigal-single_72"
     CDS             51697..51984
                     /product="hypothetical protein"
                     /codon_start=1
                     /transl_table=11
                     /translation="MLKDGRLLDLTYGGGPREDHRNIQDAFDDMDLDSESDYLIEFMN
                     EGNIRLIPEIPGIDIAVEPTDRQYAALKYYIDFFIGRKKYFGVQFSNKNGD*"
     gene            52096..52692
                     /locus_tag="PHAGE-A6--js4906-27-3_S30_scaffold_5_curated_c
                     losed_complete_prodigal-single_73"
     CDS             52096..52692
                     /product="hypothetical protein"
                     /codon_start=1
                     /transl_table=11
                     /translation="MVEYLGNNQAAIWQAIRDRFVVDNHPVSGPSFLLPNGDFIDLSS
                     SYNSEASFEDFPAHAEVEDFLQFSGLSDVSGDIIDGSPSIQGLGAIRLNDLEDNNYIE
                     LPESNLTLAQYDSLEGWLDENSRKRDTVVVSDLGFNNYVEYNYSDYLPEDIIKKIKRY
                     YSSSHLYESIVEFNSFPPNDLLDYIKSNFNPSDYYSEG*"
     gene            52726..53031
                     /locus_tag="PHAGE-A6--js4906-27-3_S30_scaffold_5_curated_c
                     losed_complete_prodigal-single_74"
     CDS             52726..53031
                     /product="hypothetical protein"
                     /codon_start=1
                     /transl_table=11
                     /translation="LWDGAHIGVDDTLYERGLIKEDPYFSGKLVLMDDYNSIRMSDGK
                     YIQTDPYIELPKKLPSNAQLNSLLDFLDSLTDKSVWVGVRGNKNAGASYNLENVLPE*"
     gene            53389..53757
                     /locus_tag="PHAGE-A6--js4906-27-3_S30_scaffold_5_curated_c
                     losed_complete_prodigal-single_75"
     CDS             53389..53757
                     /product="hypothetical protein"
                     /codon_start=1
                     /transl_table=11
                     /translation="MYALAELYGWDKKYPVIIFTPADPERAKRDQLEKQQEKLYKYID
                     KAVTNALDYTYRNYDELKDQINYYLENYIDNPKVKISERGHWLVITVNGLEYEISQDE
                     FDWDENRQDPKDDFDIEDLS*"
     gene            53823..54221
                     /locus_tag="PHAGE-A6--js4906-27-3_S30_scaffold_5_curated_c
                     losed_complete_prodigal-single_76"
     CDS             53823..54221
                     /product="Surface antigen BspA-like n=1 Tax=Trichomonas
                     vaginalis RepID=A2E1A4_TRIVA"
                     /codon_start=1
                     /transl_table=11
                     /translation="LLNENFTQLYNEITSKDVDLTGRLTRILLKAGIDPLEYMGEIPS
                     FYLDRDVSLTDFCCPESIKSIGKYAFNECKNITKLTIGTNVTSIDSFAFSWCESLTNI
                     TIPDNIVSIGDGVFLGCTGLKHIIWNVKNC*"
                     /db_xref="UniRef100_A2E1A4"
                     /db_xref="A0A011V5A0_RUMAL"
                     /db_xref="esu:EUS_17280"
                     /db_xref="A2E1A4_TRIVA"
     gene            54243..54452
                     /locus_tag="PHAGE-A6--js4906-27-3_S30_scaffold_5_curated_c
                     losed_complete_prodigal-single_77"
     CDS             54243..54452
                     /product="hypothetical protein n=1 Tax=Verrucomicrobia
                     bacterium SCGC AAA164-M04 RepID=UPI0003807BB7"
                     /codon_start=1
                     /transl_table=11
                     /translation="MAPIFGECSNVDTLTIGNNVEILPDYIFKNCTGLKTATISDSVT
                     SIGSNIFAACPNLVDIDFRGTKIQW*"
                     /db_xref="UniRef100_UPI0003807BB7"
                     /db_xref="U2K1S9_9FIRM"
                     /db_xref="mac:MA4292"
                     /db_xref="UPI0003807BB7"
     gene            54550..55263
                     /locus_tag="PHAGE-A6--js4906-27-3_S30_scaffold_5_curated_c
                     losed_complete_prodigal-single_78"
     CDS             54550..55263
                     /product="Uncharacterized protein n=1 Tax=Ruminococcus
                     callidus ATCC 27760 RepID=U2KQV0_9FIRM"
                     /codon_start=1
                     /transl_table=11
                     /translation="MDYEIKKFIEKYIDLIENEDFESLYLKSVRKLYSDTGKLTEALL
                     NADINPLDYLTQIPAYYLYKIPSVSKVVVPDNITSIENSAFEGCRNLISISIPDSVTS
                     IGCSAFKDCSNLTSITVPSSITSIEYETFYGCSGLTYISIPDGVVSISSGAFSDCCSL
                     TSITIPNSVTSIGIRAFSNCQGLTNIFIPETITLIKYLSFQGCDNITEVIWNAKNCEI
                     EPFGAKSGNWINLTSATIG*"
                     /db_xref="UniRef100_U2KQV0"
                     /db_xref="U2KQV0_9FIRM"
                     /db_xref="fpy:FPG101_01005"
     gene            55671..56660
                     /locus_tag="PHAGE-A6--js4906-27-3_S30_scaffold_5_curated_c
                     losed_complete_prodigal-single_79"
     CDS             55671..56660
                     /product="VHS1091 protein n=1 Tax=Vibrio phage 1 RepID
                     =H8YJB1_9CAUD"
                     /codon_start=1
                     /transl_table=11
                     /translation="MTVFPYWIETLKKIFPSNIDTAYNTLVLTGSIGIGKSFMAVLCM
                     AYLLYRMLCLKDPYLYYGLQPIDKITFSFINVTIDAAKGVAWDKIQQLFQSSPWFMAH
                     GTLSGKTDIVWNPDKRIELVMGSSNNVVIGRALFSNFTDEVNFSAMTSNVDKIKAKQK
                     QLISQVDARMQSRFMKGNKLPTLNIIASSKGSDQSFLDGYIAMKKKNASKTTLIVDEP
                     QWVIRTDKDSPIKFYVAVGNKFLASEVLPIGISESVVDSYRAKGYQMLQVPSGYWEAF
                     NDNVELALTDIAGISTTSALKYISGVRLNETKVDIYENPFTKEVIEVGTNDSV*"
                     /db_xref="UniRef100_H8YJB1"
                     /db_xref="H8YJB1_9CAUD"
     gene            56733..56951
                     /locus_tag="PHAGE-A6--js4906-27-3_S30_scaffold_5_curated_c
                     losed_complete_prodigal-single_80"
     CDS             56733..56951
                     /product="hypothetical protein"
                     /codon_start=1
                     /transl_table=11
                     /translation="MSKSGDRTGIAGTWIMGKKPGDPASSSYYRLAFGVAVKAPKGYE
                     VSFDKNRIFINWLKSQGFNIKGVSADTF*"
     gene            57730..58215
                     /locus_tag="PHAGE-A6--js4906-27-3_S30_scaffold_5_curated_c
                     losed_complete_prodigal-single_81"
     CDS             57730..58215
                     /product="hypothetical protein"
                     /codon_start=1
                     /transl_table=11
                     /translation="MDTMCQDSTISAVLEAYTEDSVERNDMGQIVWADSSDPDIGKYI
                     NYLLDAMRVDKNVYKWAQSLCKYGDLYLRIYRESEYDDGLFEDSKEVKTKTLNEDIDL
                     SSPDIDIPQEKLEEQVNLKAYSKADRLVPYLEMQANPASAFELTKFGKTYAYIKTHNP
                     V*"
     gene            58630..58743
                     /locus_tag="PHAGE-A6--js4906-27-3_S30_scaffold_5_curated_c
                     losed_complete_prodigal-single_82"
     CDS             58630..58743
                     /product="hypothetical protein"
                     /codon_start=1
                     /transl_table=11
                     /translation="MSEYTNPGPIENNIYIPTRNGKGAISLQQVGGDVNVG*"
     gene            58753..59211
                     /locus_tag="PHAGE-A6--js4906-27-3_S30_scaffold_5_curated_c
                     losed_complete_prodigal-single_83"
     CDS             58753..59211
                     /product="hypothetical protein"
                     /codon_start=1
                     /transl_table=11
                     /translation="LDYYTDVLFGALGVPKAFFAHTDDSAGFNGGESLAQISSRYAKR
                     IKRIQDTIIQTLTDAINIILLDRNLGNYINKFALKMQPPTTSEEVAKRETMANRVQLT
                     SDIMNNLGDVEDPIAKLKILKSLFSEYLNNTEVVDILQQEIDKMEAEVEE*"
     gene            59469..59933
                     /locus_tag="PHAGE-A6--js4906-27-3_S30_scaffold_5_curated_c
                     losed_complete_prodigal-single_84"
     CDS             59469..59933
                     /product="hypothetical protein"
                     /codon_start=1
                     /transl_table=11
                     /translation="MISKNDIVLLLTELNDQDVNTTQMIKSVYSTPGISLDVLKFIND
                     RRQLDLTAFYKKIRKSYNEKRSKLYISLVRDSLDPSDVLTTLASYGLQVALFASKLPD
                     NQMFLKHARAREVNLVLTKYYTDYDLTGCINLLKLIKADLIACETVEGRRDI*"
     gene            60179..61582
                     /locus_tag="PHAGE-A6--js4906-27-3_S30_scaffold_5_curated_c
                     losed_complete_prodigal-single_85"
     CDS             60179..61582
                     /product="hypothetical protein"
                     /codon_start=1
                     /transl_table=11
                     /translation="LAGIIADFKNPTRNERFYTEELWDKVFKNPIMQEKLQTRTLFGE
                     LGHPLDERSETDMEKIAICLAEEPKKYPDGTVKGVFDILDTPNGRILKTLCDYGCQIG
                     VSSRGTGDIVEDWNTGREKVDPNTYNCECWDAVLLPAVKSARMSVITESLSTDKKLKT
                     SLMEAIKNATPEAKKVMVETLKRLNIDYSPKGNNINEAKTVETVAAEDNGAELVKSLQ
                     ESIKQNKVLQEQVKSLQEKLSVCNAKEAKLVEESLNYKTQLESVEAKDKLIESLNEQL
                     TQKTELVDKQTRKLDILFEKLNKQKVAQESLNESLESNKKIGEINEQLKQRSAEDQKK
                     IANLNENLEELKKDSSLVKQEYQKRLQKAQSLVEHYKQIAVAASDKYIAAKAKMIGVK
                     SAEIKNKLNENYSFNDIDKVCESLQQYQLQVGSLPFNVSSKDKIKVSIKESKEPIMPK
                     SRFDDEIDEDLIRWANK*"
     gene            61610..62920
                     /locus_tag="PHAGE-A6--js4906-27-3_S30_scaffold_5_curated_c
                     losed_complete_prodigal-single_86"
     CDS             61610..62920
                     /product="Uncharacterized protein n=1 Tax=Ruminococcus
                     callidus ATCC 27760 RepID=U2KFF3_9FIRM"
                     /codon_start=1
                     /transl_table=11
                     /translation="MANLLEAYANRLTYADKIYAKNHQGERLTESKKILIAKCLENTQ
                     RFMNEAIDQSHNGGATQGGANGNMGLFTKFSLNLVNCAIPSLIAPDIVMTHPMSSMSG
                     YVSYVKFCAGVDKGDIAEGDVFNDAFRLGKVDEKYTADRVVETVGADGKFTPAWTPIV
                     KGAFGEGKDVKVVKKAGGEEFKEFTGKEITGLAEGDRVAYVYDNVIIPQKNLPLLVAK
                     MDAIPLIAKARRIAIYYSQMAAFQAKTDYGMDLGSQLSEKAIGQLAYEIDTEVVKLLA
                     DNAAEDAELTWSKTLPVGVSKAEHYEGFAEMVAIAGAKIYNKTQRYQPNYMLISSSIL
                     PVLGFIKGFTAANVSKVNGPYFAGTLNGVKVYVSPALAEGEYVLGVNDGDLNCSAAVY
                     APYMPIVPTQLLGHADGSMSQGFSTLYDLKILNPDLLVKGKIVA*"
                     /db_xref="UniRef100_U2KFF3"
                     /db_xref="U2KFF3_9FIRM"
     gene            63067..64776
                     /locus_tag="PHAGE-A6--js4906-27-3_S30_scaffold_5_curated_c
                     losed_complete_prodigal-single_87"
     CDS             63067..64776
                     /product="Uncharacterized protein n=1 Tax=Enterobacteria
                     phage vB_KleM-RaK2 RepID=H6X3J6_9CAUD"
                     /codon_start=1
                     /transl_table=11
                     /translation="MKDSTRQKIESLKYEILSYYKNHSSRMTGLHFHINPAAIEEWIK
                     EQNINKELTVRVYPSEEELRALYLNQNKSKAEIAEMFDIAISTLSSLFQKYNIKKDSS
                     QIVALRQQTCLEKYGVDNPRKADTVKDKIRETNQQRYGAVTFTASKEGKSQIKESKLR
                     HFGDSNYNNTTKNHQTKQLRYGDEHYNNREKNTQTCLERYGVRHGGLLPHVADMARKA
                     ACERRNYSETFSEIFGDRDRAIAFLQGKNYSMIDLIPLFNASYSTIQQWITRWDLKDY
                     INLAEGKSQYEDQLVEYVKSLGVDNIETHNRVICQGQELDLYMPDNRVAIEFNGEYWH
                     NNERMPPNYHYNKSIMCERQGIRLIHIYQHQWMDFAKQAILKSIIRNALGKNTNILYA
                     RKCELKELTKKDVDLFSQMNSLHGHRNASIYLGLFYQGELVELMSFGKAFFSRDNSID
                     YECIRSITKINTTVVGGMNKLFKYFIHKWNPKKILYYVDYNTHNGNSMNKLGFEFINY
                     SKHGVLNVSTCKEVTEKFGAVFGRKPEKNREIQEYIKEGKILSVYDAGVKKYIWTSTS
                     SIQ*"
                     /db_xref="UniRef100_H6X3J6"
                     /db_xref="H6X3J6_9CAUD"
                     /db_xref="scn:Solca_1931"
     gene            64944..65264
                     /locus_tag="PHAGE-A6--js4906-27-3_S30_scaffold_5_curated_c
                     losed_complete_prodigal-single_88"
     CDS             64944..65264
                     /product="hypothetical protein"
                     /codon_start=1
                     /transl_table=11
                     /translation="MKLQNDYKIIYEKVVDGKRHLFASKESIPSEANVEVKYDSLTED
                     QVKAFKLIYEAGEGFKGAVERLPGEADQAFALTDGAATILAGDEYKMAEQSVKKAARK
                     AAVK*"
     gene            65413..65532
                     /locus_tag="PHAGE-A6--js4906-27-3_S30_scaffold_5_curated_c
                     losed_complete_prodigal-single_89"
     CDS             65413..65532
                     /product="hypothetical protein"
                     /codon_start=1
                     /transl_table=11
                     /translation="MELSAYIDEIKTKLGGDVVGIELTDEVLAKLIHSALREC*"
     gene            65779..66105
                     /locus_tag="PHAGE-A6--js4906-27-3_S30_scaffold_5_curated_c
                     losed_complete_prodigal-single_90"
     CDS             65779..66105
                     /product="Uncharacterized protein n=1 Tax=Ruminococcus
                     callidus ATCC 27760 RepID=U2M691_9FIRM"
                     /codon_start=1
                     /transl_table=11
                     /translation="MLQTRNTMSTDLQFRFDKHTNYLYINVLDNPEKITIEYIPVYKD
                     VSEVKSDYWIDMIMNLSIALAKVTIGRIRSKYTSSNMPWTLDTSILEEGQTELTALRE
                     KLVTEN*"
                     /db_xref="UniRef100_U2M691"
                     /db_xref="U2M691_9FIRM"
     gene            66215..67585
                     /locus_tag="PHAGE-A6--js4906-27-3_S30_scaffold_5_curated_c
                     losed_complete_prodigal-single_91"
     CDS             66215..67585
                     /product="hypothetical protein"
                     /codon_start=1
                     /transl_table=11
                     /translation="MSEILKEAFKELQNLNEDTFSFDKEGIFNLDRFLKADDLAPDVV
                     NIIDVEADSEKDLKSTYAGKAILRCCVCEQLIYKDPKDVHIDEDLQRANVDEDCPHCG
                     CIGGYEVVGQVAPYVDMEKTDITVDGDKVEVEEASTEPDEKPVSPAEESLNESVDGKP
                     SIANYFKDIDEGEGWVTLELAEEGLERSEDEIADWLDKHPTVGYIYNIEDIQVICTPH
                     APSFDSIAAELGITEYEGEEDDESLNEDFHKATVETGDSTLSMETDESGKITVTSEPR
                     KIEESGEEMVAPVSDEIKAEIDVANEEPEEEAEEPIENLPEESAEEDKEDMDFDIDEV
                     DEDSFNELGESYFQKVYDNVDHFQTTGGKIDGDKILIEGVITFCSGKQAKTNFLFEGF
                     GASKKGRLKFLGENAQISKRKNAFSIQGRLEGKKLITESLTYNYRALDSKTGKGYNLY
                     GTVKNK*"
     gene            67600..68700
                     /locus_tag="PHAGE-A6--js4906-27-3_S30_scaffold_5_curated_c
                     losed_complete_prodigal-single_92"
     CDS             67600..68700
                     /product="hypothetical protein"
                     /codon_start=1
                     /transl_table=11
                     /translation="MNIYESMNKAFDTELSKIEGKRQKLTESVEAKKEVEFKPMAIPA
                     AFAKYYRVLQPNEYMDIVGFPYEEMAGSAAEYDVDEMQYIIANDDYQAGLADNGLEVL
                     AIYKDGNNIGIGQEVGGRLYPVDLEEITGSITECVKPIEEEVKADNPLKKLEKKYPEL
                     DLNSPEEDNHIKKGDVKPESPLDKLVKKYPELVTESVKGDSVMDKLKRAYPELREESK
                     LHESKDESEDDLWSEVYGELTMDGKQVPAGKTTKFNIGAGYDYRRVHTGDDGEIRVEA
                     NTLEELRPAADVAIKHKDEGVTYKMRRGSKHERFKYCIEICIPMEGIAECMETSKMDE
                     CADKPVEESVEVKNEDLSPIEKLKKAYPELNI*"
     gene            68730..68999
                     /locus_tag="PHAGE-A6--js4906-27-3_S30_scaffold_5_curated_c
                     losed_complete_prodigal-single_93"
     CDS             68730..68999
                     /product="hypothetical protein"
                     /codon_start=1
                     /transl_table=11
                     /translation="LINLFEDKRTDLISQGRRGEKEKDGLSRYEKRKKSKVTSSTAEL
                     NKIDMQSLFVHDVLTVNVPVHGETDNYLVRMKFGGFLDLLRKRIE*"
     gene            69027..69299
                     /locus_tag="PHAGE-A6--js4906-27-3_S30_scaffold_5_curated_c
                     losed_complete_prodigal-single_94"
     CDS             69027..69299
                     /product="hypothetical protein"
                     /codon_start=1
                     /transl_table=11
                     /translation="VTRALLDAFNQEDVYIRCNCPDFTYRHAYWATIKDINSGVPEKR
                     PSAITNPKNNLGPGCKHIMLVLANNSWLTKVARVIYNYILYMNRTQ*"
     gene            69369..69518
                     /locus_tag="PHAGE-A6--js4906-27-3_S30_scaffold_5_curated_c
                     losed_complete_prodigal-single_95"
     CDS             69369..69518
                     /product="hypothetical protein"
                     /codon_start=1
                     /transl_table=11
                     /translation="MLDKQELDNTLDTDSTTDIDQANKEGRQRGVFKVGNKYRFKPDE
                     RPGKM*"
     gene            69644..70036
                     /locus_tag="PHAGE-A6--js4906-27-3_S30_scaffold_5_curated_c
                     losed_complete_prodigal-single_96"
     CDS             69644..70036
                     /product="hypothetical protein"
                     /codon_start=1
                     /transl_table=11
                     /translation="MVQLHGIKVIYYAPRPDKHYTTYAEISSNYQQPDVVGVLFDEYP
                     NQKSMKKAGWNVELQENASIIHVPYDLHDIQAGALFIVPSGLDHTKGRLFRVTQLTNG
                     IVYPASVSCEIVPEYEDTLPLSKKDYSR*"
     gene            70393..70608
                     /locus_tag="PHAGE-A6--js4906-27-3_S30_scaffold_5_curated_c
                     losed_complete_prodigal-single_97"
     CDS             70393..70608
                     /product="hypothetical protein"
                     /codon_start=1
                     /transl_table=11
                     /translation="LRHIYLNSSGLKGNGTYISKWLWDKRAYKGDIYKLKALLFLSDT
                     DLAEDYGSLKLRPLEELLNATSKAEID*"
     gene            70943..71059
                     /locus_tag="PHAGE-A6--js4906-27-3_S30_scaffold_5_curated_c
                     losed_complete_prodigal-single_98"
     CDS             70943..71059
                     /product="hypothetical protein"
                     /codon_start=1
                     /transl_table=11
                     /translation="MFLEVKNPENVEKIGEFCDYLIAEMTTYATDPLHQDKG*"
     gene            71189..71392
                     /locus_tag="PHAGE-A6--js4906-27-3_S30_scaffold_5_curated_c
                     losed_complete_prodigal-single_99"
     CDS             71189..71392
                     /product="hypothetical protein"
                     /codon_start=1
                     /transl_table=11
                     /translation="MKGNYYIIPNEDLLLNSTEITIDSLAQMINYGVLGTPAYRYFED
                     VLNHFADNLTDLYIDWAGIEEEI*"
     gene            71394..71639
                     /locus_tag="PHAGE-A6--js4906-27-3_S30_scaffold_5_curated_c
                     losed_complete_prodigal-single_100"
     CDS             71394..71639
                     /product="hypothetical protein"
                     /codon_start=1
                     /transl_table=11
                     /translation="MSVALYDQAVKQTIQRWILDPNLTVLGPDETKRLFQYKADKSGD
                     KPLTLPLIAIGRDRDIDIQLTAKRPLTHLGKVFNADN*"
     gene            71817..72086
                     /locus_tag="PHAGE-A6--js4906-27-3_S30_scaffold_5_curated_c
                     losed_complete_prodigal-single_101"
     CDS             71817..72086
                     /product="hypothetical protein"
                     /codon_start=1
                     /transl_table=11
                     /translation="MSLANQITDNSDIAERLIPGQFTRMTLRIQLSDAYLFSYNRQSI
                     PKVVAVEINPKVVAVETNENMRSKEDSTLTENIFIVELPQSDNSK*"
     gene            72102..73754
                     /locus_tag="PHAGE-A6--js4906-27-3_S30_scaffold_5_curated_c
                     losed_complete_prodigal-single_102"
     CDS             72102..73754
                     /product="hypothetical protein"
                     /codon_start=1
                     /transl_table=11
                     /translation="MPRINVYLNDKTGAEYTGDEQVIFVPGPIKIRTGQADDNECVYI
                     SASDYAKVTSTFLDVIDVTKIASKLKELDEALSKAVEEDAGVIEAVKAEAAAKKAWED
                     AEEGDKATKKDLYDKAVEATTAAKKVATEKNNKNLLTYVADRAVRVGLKNTATEEELK
                     AAIAVDAQGNITGSAKTLAERDLQCLALIENYLQRNYDVIYCSADFTSTTKPNLNFLL
                     DKDQYNIKFLTVGADHPIQATITPKSEETTDSKTSISFDFSILNNLMAIAKARMDCIV
                     VASVEYNTENCVEAGITGDVLADCIKAAMLGKTSVNIGGTETEVTVTTADNAGLVTAD
                     DIGKFATLIIPNEIITLTSSMGSITFTAPAGFAYLIALGACMGKNQYWLPVANSARGS
                     VASLGKPNLTVTKYHLDQNIILDKETIAFNGIVKIRPYGNVIWGDRTLLNLTNSVKAS
                     GYTSLMLMVCDISKEAYNASVRYTYESNNEVTWLSYKSRITALLDQMVTAGVLQSYDV
                     VKMPADTYNKIVCRITIYPNLPVENFDIYINLENAELQLENA*"
     gene            73768..74367
                     /locus_tag="PHAGE-A6--js4906-27-3_S30_scaffold_5_curated_c
                     losed_complete_prodigal-single_103"
     CDS             73768..74367
                     /product="Uncharacterized protein n=1 Tax=Ruminococcus
                     callidus ATCC 27760 RepID=U2M6B5_9FIRM"
                     /codon_start=1
                     /transl_table=11
                     /translation="MARENSFNRGAYHIANNKVEYNPQRKDNFTLVVTGIDDLLRVGS
                     RDGSTDNKDRMTDGQEQIMLALKSCGTPQFSQGEITVNRGNSVIKFAGKPSFADISFS
                     AYDYIGSNIKDILLAWQQLSYNSKYDYVGNAKSYKKNCQLLQLTPDGTLVRYWDIKGA
                     WLKDVKPGDFDYSSDDAQTVDATLVYDWAELRMPDDYTV*"
                     /db_xref="UniRef100_U2M6B5"
                     /db_xref="A0A0F9JBG1_9ZZZZ"
                     /db_xref="U2M6B5_9FIRM"
     gene            74565..74900
                     /locus_tag="PHAGE-A6--js4906-27-3_S30_scaffold_5_curated_c
                     losed_complete_prodigal-single_104"
     CDS             74565..74900
                     /product="hypothetical protein"
                     /codon_start=1
                     /transl_table=11
                     /translation="MTTEEEMRRLSPTDFPYKTLCDIIDTCMVTPCGISSYDMCLGDY
                     QYLLHRLRVVTYGSDYPSSSICPICGKMNKVVLNLDDIPVLDASIEELNSIREFTLPV
                     SGKNIRLKY*"
     gene            74970..75233
                     /locus_tag="PHAGE-A6--js4906-27-3_S30_scaffold_5_curated_c
                     losed_complete_prodigal-single_105"
     CDS             74970..75233
                     /product="hypothetical protein"
                     /codon_start=1
                     /transl_table=11
                     /translation="VNITYLIALKHTIDTVDGRHLDKITLDQFLRKLSMKDTNMIYQH
                     ASKLNEKVGIDTKINNVCTNPKCGAKYQTTFRLTNEFFGPTTD*"
     gene            75205..75438
                     /locus_tag="PHAGE-A6--js4906-27-3_S30_scaffold_5_curated_c
                     losed_complete_prodigal-single_106"
     CDS             75205..75438
                     /product="hypothetical protein"
                     /codon_start=1
                     /transl_table=11
                     /translation="MNFLDQQQTEDGQPYGPVRYKEIVEERFYIAKHGRISYADTGKM
                     TPTERDFIKQFILDDAKHTQEMIDEMQQSRKKT*"
     gene            75450..75596
                     /locus_tag="PHAGE-A6--js4906-27-3_S30_scaffold_5_curated_c
                     losed_complete_prodigal-single_107"
     CDS             75450..75596
                     /product="hypothetical protein"
                     /codon_start=1
                     /transl_table=11
                     /translation="MPSGTISVYDRVASRGEGDKRSSKEKSLAAYREKLDTAWINKKY
                     DLEK*"
     gene            76830..77186
                     /locus_tag="PHAGE-A6--js4906-27-3_S30_scaffold_5_curated_c
                     losed_complete_prodigal-single_108"
     CDS             76830..77186
                     /product="hypothetical protein"
                     /codon_start=1
                     /transl_table=11
                     /translation="MHLSEKIDNLFDNILASTGMRIANNLGLYSVWKSADLLESITGG
                     INLPFISALGNGIDLNMSLEGLAKGTVVGFSAINNLVDSLTALNGDKGKLLDLDFWKF
                     GDPEKRAGFTGYQSAN*"
     gene            77241..77471
                     /locus_tag="PHAGE-A6--js4906-27-3_S30_scaffold_5_curated_c
                     losed_complete_prodigal-single_109"
     CDS             77241..77471
                     /product="hypothetical protein"
                     /codon_start=1
                     /transl_table=11
                     /translation="MQQSLRDTQKETGENVNGTEETDADEMMAILRFIKSYFDGGGLE
                     SKPLKVEVSKISSSATNTVGSPFYSYTNGGLI*"
     gene            78581..78733
                     /locus_tag="PHAGE-A6--js4906-27-3_S30_scaffold_5_curated_c
                     losed_complete_prodigal-single_110"
     CDS             78581..78733
                     /product="hypothetical protein"
                     /codon_start=1
                     /transl_table=11
                     /translation="MRLFLYHLFADYKDTEGNCIKDYLGYVDKDVEYLLWDCLSVEFK
                     NKLLER*"
     gene            78950..79093
                     /locus_tag="PHAGE-A6--js4906-27-3_S30_scaffold_5_curated_c
                     losed_complete_prodigal-single_111"
     CDS             78950..79093
                     /product="hypothetical protein"
                     /codon_start=1
                     /transl_table=11
                     /translation="MSQLNYNNKAFIANVGLNDDYVDTLIKYLQAMALPTYKVNQVQS
                     AIS*"
     gene            79680..79841
                     /locus_tag="PHAGE-A6--js4906-27-3_S30_scaffold_5_curated_c
                     losed_complete_prodigal-single_112"
     CDS             79680..79841
                     /product="hypothetical protein"
                     /codon_start=1
                     /transl_table=11
                     /translation="MPNLISSSTRVEVPYIAVKIGQYSFGVYNRSKSSVEVNGKYYSA
                     IKVNYPNYI*"
     gene            80283..80549
                     /locus_tag="PHAGE-A6--js4906-27-3_S30_scaffold_5_curated_c
                     losed_complete_prodigal-single_113"
     CDS             80283..80549
                     /product="hypothetical protein"
                     /codon_start=1
                     /transl_table=11
                     /translation="VSIPAKRDINLLDYLNFLVECMSNSNDSSSAIKKTVRYVLTVHD
                     DTSGVLDGPYFKINKVYNSVQSNTSIDYYTLDIGYPNKDLVTSF*"
     gene            80936..81373
                     /locus_tag="PHAGE-A6--js4906-27-3_S30_scaffold_5_curated_c
                     losed_complete_prodigal-single_114"
     CDS             80936..81373
                     /product="hypothetical protein"
                     /codon_start=1
                     /transl_table=11
                     /translation="VITRAVIEDIDYKNNKIKVRIPILDGIADSKGSTPKTELNWASV
                     VCIPGLDIEYRIGDVVIVGFEDNDLGKPIVLGYLKLALSYTVDQLRGAGKFGASLNDP
                     TDRLAGNFKTLKATESFDAPTDSIIGKTDYSSIFNAINDKENS*"
     gene            81487..81681
                     /locus_tag="PHAGE-A6--js4906-27-3_S30_scaffold_5_curated_c
                     losed_complete_prodigal-single_115"
     CDS             81487..81681
                     /product="hypothetical protein"
                     /codon_start=1
                     /transl_table=11
                     /translation="MFGDPYFGVNLRRLLYESNNDILRDLVIDDIFTAIGNFMPQIRV
                     LRDDIEVNASQNVLVVTIRA*"
     gene            81744..82310
                     /locus_tag="PHAGE-A6--js4906-27-3_S30_scaffold_5_curated_c
                     losed_complete_prodigal-single_116"
     CDS             81744..82310
                     /product="hypothetical protein"
                     /codon_start=1
                     /transl_table=11
                     /translation="MSFNIDNYISNLAYINKDFNSTWEEILETVPKLTDKWVPNEANE
                     SDPLVVLLKELGIVTDKLNYNIDKNILESFPDLLTQLRAAYSVFSSMGYVPQWYKSAL
                     LQISLIYNGGAGSIGSNDSSLISREFKVSKFTEVCDAKTNVVYTLLKDATFQTKSPSQ
                     ESVLAMEGTINDLVINGNTLIDVNYLDS*"
     gene            83151..83399
                     /locus_tag="PHAGE-A6--js4906-27-3_S30_scaffold_5_curated_c
                     losed_complete_prodigal-single_117"
     CDS             83151..83399
                     /product="hypothetical protein"
                     /codon_start=1
                     /transl_table=11
                     /translation="VFQAKTVLHDFKKPSGAPIFLNYDLVGEIYLHKSLSKAEAAEVK
                     ENVVQAVYKNFNARELTFGKEIDYSEAVDVIKSSDPRI*"
     gene            83535..83798
                     /locus_tag="PHAGE-A6--js4906-27-3_S30_scaffold_5_curated_c
                     losed_complete_prodigal-single_118"
     CDS             83535..83798
                     /product="hypothetical protein"
                     /codon_start=1
                     /transl_table=11
                     /translation="MLVYWGSESGTTVGSNVSGGVYDDSLIYYTEYASNRKFIKSIKP
                     YVEISSDKTEYTVRKNETLSIITPGYKTTTTYTNYCYMVWSGR*"
     gene            83922..84497
                     /locus_tag="PHAGE-A6--js4906-27-3_S30_scaffold_5_curated_c
                     losed_complete_prodigal-single_119"
     CDS             83922..84497
                     /product="hypothetical protein"
                     /codon_start=1
                     /transl_table=11
                     /translation="VVSCNKDYTAEEIEGSTTKAINMSTSVAISVVEPDIEKINSVLT
                     DKTAYAKGIKIATNSQSLCKILNSTSKGSYTLNIGEYLLWTNDTDVVLEVGTIGEGNT
                     INKEATSSELNVPLLTGDSDLTKVVFAHCDNDILTYRANTISSFGEGYTLKAGDGNPI
                     FISSTSYNPNLVFNLNGVDKIQYKNSDMKEW*"
     gene            84993..85127
                     /locus_tag="PHAGE-A6--js4906-27-3_S30_scaffold_5_curated_c
                     losed_complete_prodigal-single_120"
     CDS             84993..85127
                     /product="hypothetical protein"
                     /codon_start=1
                     /transl_table=11
                     /translation="MEDIISLNTITELKDAQVGQIKKLADGAEIYKKAAGEAGDYVKA
                     *"
     gene            85369..85641
                     /locus_tag="PHAGE-A6--js4906-27-3_S30_scaffold_5_curated_c
                     losed_complete_prodigal-single_121"
     CDS             85369..85641
                     /product="hypothetical protein"
                     /codon_start=1
                     /transl_table=11
                     /translation="MLHLENKTPEYFSEKSRDFQLLCRILNIFLNSSVEQGRKIAGNW
                     SIATLDESLLALMARKLGFMEGSYIPPAILRNICKSYPRILKYKGT*"
     gene            85708..86211
                     /locus_tag="PHAGE-A6--js4906-27-3_S30_scaffold_5_curated_c
                     losed_complete_prodigal-single_122"
     CDS             85708..86211
                     /product="hypothetical protein"
                     /codon_start=1
                     /transl_table=11
                     /translation="VYSPKTAGQDNTYYSDPYIHIECNVTSGDEVYLEKLYPYILPAG
                     VRYDYTLNITISYGSGTKLTSPVTIGRTRGWGSAISRIIGSKPDSTVEGPENKNTSWN
                     TPLDSGMQRVYSRVNVGLIVGDGLKTVYDNGNDSLNWVDVNAAVVDKNISDDRPSNLY
                     ETTPDHY*"
     gene            86232..86504
                     /locus_tag="PHAGE-A6--js4906-27-3_S30_scaffold_5_curated_c
                     losed_complete_prodigal-single_123"
     CDS             86232..86504
                     /product="hypothetical protein"
                     /codon_start=1
                     /transl_table=11
                     /translation="MSYIGYQGSVTIIKKLNGKHIGTEHYHNNGTRWLFDYLCNYLWN
                     GNVDKDGKPDMKGVPFYLDVIGVDDGKSKGSLLTAPVYTYQAEGTK*"
     gene            86505..86783
                     /locus_tag="PHAGE-A6--js4906-27-3_S30_scaffold_5_curated_c
                     losed_complete_prodigal-single_124"
     CDS             86505..86783
                     /product="hypothetical protein"
                     /codon_start=1
                     /transl_table=11
                     /translation="VATESQYPYIQKKFYLGYNNFKSTPSFSGVPLYMVLLHSSGDTN
                     YLATIPLVDKDKNPLTTYDIKEGESHEIYWKMEFINPAKQQISPDNKF*"
     gene            86800..87246
                     /locus_tag="PHAGE-A6--js4906-27-3_S30_scaffold_5_curated_c
                     losed_complete_prodigal-single_125"
     CDS             86800..87246
                     /product="hypothetical protein"
                     /codon_start=1
                     /transl_table=11
                     /translation="MAYINGSELRIFPASNRLAESQSNNNWLTEFNLSSIVNQLIAGT
                     DIQGFVVTEGTASSEILPKGARADNEISVGEGANQSLEFNIAGYYFQVASVYNLVTVV
                     DGGSNAATNPTSYLTFNKRSIESNSDSDYSEGDIVYSATAYLSTDA*"
     gene            87587..87928
                     /locus_tag="PHAGE-A6--js4906-27-3_S30_scaffold_5_curated_c
                     losed_complete_prodigal-single_126"
     CDS             87587..87928
                     /product="hypothetical protein"
                     /codon_start=1
                     /transl_table=11
                     /translation="MNFIDRKKDATITCPYCGREYLPAEIYFPNQFFGTPEDIDRDAA
                     GKIEVYDGEPMNLVEEYTCDCCGKTFKTSATISFKSAVVESSDFEETYISPIQSSRIS
                     LFEGIADNDNN*"
     gene            87915..88184
                     /locus_tag="PHAGE-A6--js4906-27-3_S30_scaffold_5_curated_c
                     losed_complete_prodigal-single_127"
     CDS             87915..88184
                     /product="hypothetical protein"
                     /codon_start=1
                     /transl_table=11
                     /translation="MITIEEGITKKVPGETSLFISFDYRKELVDIVKLFSGSNYSKKD
                     KKWEVPLTYLSRFLDAACKFDSIELKLLKEKKSQTREFEIGPFKV*"
     gene            88221..88940
                     /locus_tag="PHAGE-A6--js4906-27-3_S30_scaffold_5_curated_c
                     losed_complete_prodigal-single_128"
     CDS             88221..88940
                     /product="Putative ATP-dependent helicase n=1 Tax
                     =Pneumococcus phage Dp-1 RepID=E7DNC5_BPDP1"
                     /codon_start=1
                     /transl_table=11
                     /translation="LNHSKWLLLDLPGLGKTFETILIAQELQKRGKIEHCLVICGLNT
                     LKGNWRREIENFSDLSGIILGERVTKKGTRKIGSVAERAAHLMKPIDEFFVITNVESL
                     RDNRIIEGILKGPNKFDMILLDEAHKCKGHSQQADGLLKLESAPYKIAMTGTPIVSSP
                     LDAYVPLTWLGIERGTRTNFKYYYCTFDGPFSNMVTGYKNMDVLQGIIDKHSLRRTKD
                     ILNLPPKMQIVEYVDMEPDQA*"
                     /db_xref="UniRef100_E7DNC5"
                     /db_xref="E7DNC5_BPDP1"
     gene            90318..90599
                     /locus_tag="PHAGE-A6--js4906-27-3_S30_scaffold_5_curated_c
                     losed_complete_prodigal-single_129"
     CDS             90318..90599
                     /product="hypothetical protein"
                     /codon_start=1
                     /transl_table=11
                     /translation="MVDGIINYEVFDHVKDKDGYTYSQFSQKRLARHLRSLSSGYCER
                     FSDMYQIKESDAEEAAKSVKEITRLRLKTMMNRNMRLLGTTKALSLKED*"
     gene            90602..90880
                     /locus_tag="PHAGE-A6--js4906-27-3_S30_scaffold_5_curated_c
                     losed_complete_prodigal-single_130"
     CDS             90602..90880
                     /product="hypothetical protein"
                     /codon_start=1
                     /transl_table=11
                     /translation="MLTDLMCTDNYAMFNVKVANVMGLHAAVYVNEILNITQKAQQKR
                     KIVDGYVTIDRDYVHRRTTIFPEEQISIDKKLVGIGVLSVAENNPDNI*"
     gene            90971..91342
                     /locus_tag="PHAGE-A6--js4906-27-3_S30_scaffold_5_curated_c
                     losed_complete_prodigal-single_131"
     CDS             90971..91342
                     /product="hypothetical protein"
                     /codon_start=1
                     /transl_table=11
                     /translation="VQSSTKMSMRQKTILELKDFIKCSNEELLNAYRDWVDGVYANPK
                     GYLSKRAIIVFQRDVDEFARGDLDLALKIIEIATINGWRCAEWAINTFKKDYAKDFYA
                     NYAQVAPSVPQRSVSLSDEVF*"
     gene            91342..91464
                     /locus_tag="PHAGE-A6--js4906-27-3_S30_scaffold_5_curated_c
                     losed_complete_prodigal-single_132"
     CDS             91342..91464
                     /product="hypothetical protein"
                     /codon_start=1
                     /transl_table=11
                     /translation="MVETRDCWMKDRCKLSGNCPDFCMKLFKMDFLSNQALLTN*"
     gene            91528..92019
                     /locus_tag="PHAGE-A6--js4906-27-3_S30_scaffold_5_curated_c
                     losed_complete_prodigal-single_133"
     CDS             91528..92019
                     /product="Putative uncharacterized protein n=1 Tax
                     =Lachnospiraceae bacterium 3_1_46FAA RepID=F3AUL8_9FIRM"
                     /codon_start=1
                     /transl_table=11
                     /translation="LKNIELDIQNFVSEGHSLFLHSKITGNSKTSWALRLLNTYLNKI
                     WISSDLVCRGLFINVPRFFISLKESFSRSSDYVDHIRENVLSADLVVFDEVGVKALTS
                     FEMEQLLSIINARIDAGKSNIYTSNLSEAEMKDSVGDRLYSRVVNNSVNIELMGSDKR
                     GLI*"
                     /db_xref="UniRef100_F3AUL8"
                     /db_xref="F3AUL8_9FIRM"
                     /db_xref="eel:EUBELI_10091"
     gene            92019..92252
                     /locus_tag="PHAGE-A6--js4906-27-3_S30_scaffold_5_curated_c
                     losed_complete_prodigal-single_134"
     CDS             92019..92252
                     /product="DnaB n=1 Tax=Pneumococcus phage Dp-1 RepID
                     =E7DND1_BPDP1"
                     /codon_start=1
                     /transl_table=11
                     /translation="MIVQCQALNKLLDTGDKSFLTSNNLTPDFFSDYPNEYQFIKSHI
                     DQYGSVPDKATFISEFPQFDVVAVNEPDNYLID*"
                     /db_xref="UniRef100_E7DND1"
                     /db_xref="E7DND1_BPDP1"
     gene            92253..92726
                     /locus_tag="PHAGE-A6--js4906-27-3_S30_scaffold_5_curated_c
                     losed_complete_prodigal-single_135"
     CDS             92253..92726
                     /product="DnaB n=1 Tax=Pneumococcus phage Dp-1 RepID
                     =E7DND1_BPDP1"
                     /codon_start=1
                     /transl_table=11
                     /translation="LYEDKNRRTLAKIFNKVRDLLNAGKTDEAAKLYTSAADQLVKAQ
                     HIQSVDLFHDTSRYTTYTEKINNFDKYYVSTGFKELDEVIGGWDRQEELATIVARPGV
                     GKSQMAIRVAVSAAEQGLTVGMYSGEMSETKVGYRVDTFISHISNTKITKGNGDV*"
                     /db_xref="UniRef100_E7DND1"
                     /db_xref="E7DND1_BPDP1"
                     /db_xref="pmic:NW74_00995"
     gene            92799..93296
                     /locus_tag="PHAGE-A6--js4906-27-3_S30_scaffold_5_curated_c
                     losed_complete_prodigal-single_136"
     CDS             92799..93296
                     /product="replicative DNA helicase n=1 Tax=Treponema
                     primitia RepID=UPI000255532F"
                     /codon_start=1
                     /transl_table=11
                     /translation="MVGGPVGVSALRAFVEREHLDMLVVDQHSLLEDDRKGRGPVEKA
                     ANISRDIKNLQVMTKIPVIAVSQQNRESTEKGVGTEHVSQSDRISQDSTIILFLEKKD
                     DILTLDLVKSRDGGSGKKLKYVVNWDKGVFQYVPSEGDATNGAHCEELEKEYEYQETD
                     QEGVF*"
                     /db_xref="UniRef100_UPI000255532F"
                     /db_xref="A0A0D8JHP0_9BACT"
                     /db_xref="UPI000255532F"
     gene            93296..93688
                     /locus_tag="PHAGE-A6--js4906-27-3_S30_scaffold_5_curated_c
                     losed_complete_prodigal-single_137"
     CDS             93296..93688
                     /product="hypothetical protein"
                     /codon_start=1
                     /transl_table=11
                     /translation="MQLEVKGRLIDTPIRTILETIKRECPHPILHDIVDKERDKNVTI
                     TCPFHKNGAENKPSCHVFKEEDDPKITYGTVHCFTCGYSASLPQFVADCFGEDYSFGE
                     QWLVERFGNILLQKNTLLPEIKLDNSPK*"
     gene            93698..93979
                     /locus_tag="PHAGE-A6--js4906-27-3_S30_scaffold_5_curated_c
                     losed_complete_prodigal-single_138"
     CDS             93698..93979
                     /product="DnaG n=1 Tax=Pneumococcus phage Dp-1 RepID
                     =E7DND2_BPDP1"
                     /codon_start=1
                     /transl_table=11
                     /translation="LSEEALAQYDYYHPYMYQRGLTKEVIDMFRVGYDSKRDAITFPV
                     WDDKGVPLFVTARSVRDKKFYIPFEAEKPVYLLNFVKKWGIDSVYVCES*"
                     /db_xref="UniRef100_E7DND2"
                     /db_xref="E7DND2_BPDP1"
                     /db_xref="batr:TD68_08880"
     gene            93989..94246
                     /locus_tag="PHAGE-A6--js4906-27-3_S30_scaffold_5_curated_c
                     losed_complete_prodigal-single_139"
     CDS             93989..94246
                     /product="hypothetical protein"
                     /codon_start=1
                     /transl_table=11
                     /translation="LVLWSWGYPALGLFGTGDPYQYNILKRSGIRSYTLCLDGDAAGD
                     KGIARFKANMPEDVLITVKKIPRGRDVADLTKEQFDSLEVI*"
     gene            94330..95157
                     /locus_tag="PHAGE-A6--js4906-27-3_S30_scaffold_5_curated_c
                     losed_complete_prodigal-single_140"
     CDS             94330..95157
                     /product="hypothetical protein"
                     /codon_start=1
                     /transl_table=11
                     /translation="MQIDFTKYSETAQSSNQGGSRGDGPRVGFFFLKSDGDEALVRIL
                     VDSSADFNIVGVHQCTFNGKQRNVNCIRNSDEPTDNCPFCSAGVPIRYKIYIPIIEYV
                     RGEDGRVQALARIWERPASFASTLNNNITEYGPLSDVILKIKRSGTGTATTYNLLYAA
                     NENRNPDAYPKMPELFEGYNVIGTAVLSRDFQGMLDLLSGDAGTPAPTNNYSGPANVA
                     RPAARTYAPTAPTAYATPAAAPQVPVAPAASRPAPAAPGFNGSENSGANVARPRRFY*"
     gene            95299..95586
                     /locus_tag="PHAGE-A6--js4906-27-3_S30_scaffold_5_curated_c
                     losed_complete_prodigal-single_141"
     CDS             95299..95586
                     /product="hypothetical protein"
                     /codon_start=1
                     /transl_table=11
                     /translation="LKKLQNPKTTEVSVEKILKSKKTSLKDKLLLINENVQKILGVYK
                     EKTVVIHTQEQLRDYIDAAIKNGIIAIDTETNNSLDPLTCKLMGPCIYTPG*"
     gene            95686..96531
                     /locus_tag="PHAGE-A6--js4906-27-3_S30_scaffold_5_curated_c
                     losed_complete_prodigal-single_142"
     CDS             95686..96531
                     /product="DNA polymerase {ECO:0000256|RuleBase:RU004460};
                     EC=2.7.7.7 {ECO:0000256|RuleBase:RU004460};;  TaxID=59241
                     species="Viruses; dsDNA viruses, no RNA stage;
                     Caudovirales; Siphoviridae.;" source="Pneumococcus phage
                     Dp-1 (Bacteriophage Dp-1).;""
                     /codon_start=1
                     /transl_table=11
                     /translation="LRDTKILTHNGTFDYQVVKCTTGYTMHIYWDTMVGARILDENER
                     AGLKIQYITKIDPSIEKYSIDHLFKDVPYGAVDPDIFALYAATDAYMTYMLYQYQVKQ
                     FENPDLKRVFYVFREIEMPLIEIVAEMEMKGVYINQDYAKRLQDKYAKKSEEVEIAIA
                     REVEGYAKQIAKWRLTPEANVKPPKKTGDGLGNSKSELLQDPPSTSSPLQLAILLYDV
                     LKVKSVDKENPRSTGEAALKAIDLPLCRLMLEKRGIDKLRSVFIDKLPAAVNPTDHRL
                     HAHFN*"
                     /db_xref="E7DND5_BPDP1"
                     /db_xref="UniRef100_E7DND5"
                     /db_xref="eel:EUBELI_10079"
                     /db_xref="2.7.7.7"
     gene            97422..97703
                     /locus_tag="PHAGE-A6--js4906-27-3_S30_scaffold_5_curated_c
                     losed_complete_prodigal-single_143"
     CDS             97422..97703
                     /product="hypothetical protein"
                     /codon_start=1
                     /transl_table=11
                     /translation="MRDPSVRNKISISLRQYKSSNPVSRETRAKLAAAARGNQKGLGK
                     KRPASAIQTTAEKNWKAVYCEDMHGTIVGEFCSVTEAAKWWFEYRGRDT*"
     gene            97993..98580
                     /locus_tag="PHAGE-A6--js4906-27-3_S30_scaffold_5_curated_c
                     losed_complete_prodigal-single_144"
     CDS             97993..98580
                     /product="Putative DNA polymerase n=1 Tax=Clostridium
                     phage phiCTP1 RepID=D9ZNH3_9CAUD"
                     /codon_start=1
                     /transl_table=11
                     /translation="MINAYKEGRDLYATVASIVHNNGYWDNMEHYEDGSPNPEGKKRR
                     QDIKSVVLGLLYGRGAASVAEQIGTTTQEAQELIDKFFGGFPSVKAWVANTQKHAHEM
                     GYVEDLWGRRRRLPDIKLPRYEVSMEGEDAVSQTLNFNPLLGSLGKIEKQKNPLIAEY
                     EKLLESCRGKKDSDAVIAKAKKDHVIIKNNTGFIS*"
                     /db_xref="UniRef100_D9ZNH3"
                     /db_xref="D9ZNH3_9CAUD"
                     /db_xref="ert:EUR_29340"
     gene            98629..99003
                     /locus_tag="PHAGE-A6--js4906-27-3_S30_scaffold_5_curated_c
                     losed_complete_prodigal-single_145"
     CDS             98629..99003
                     /product="DNA polymerase {ECO:0000256|RuleBase:RU004460};
                     EC=2.7.7.7 {ECO:0000256|RuleBase:RU004460};;  TaxID=59241
                     species="Viruses; dsDNA viruses, no RNA stage;
                     Caudovirales; Siphoviridae.;" source="Pneumococcus phage
                     Dp-1 (Bacteriophage Dp-1).;""
                     /codon_start=1
                     /transl_table=11
                     /translation="MSKRALIQIWRDPELQRMQFMPLILVHDEIIGECPAEYAEAVAE
                     RMSHIMRHSAEPECTVPFKTDCELTNCWYESEYYDDLQKEFDDLCKTNSVKDSINKIL
                     TSHTEITKEDFDSHIKLPEENS*"
                     /db_xref="E7DND5_BPDP1"
                     /db_xref="UniRef100_E7DND5"
                     /db_xref="2.7.7.7"
     gene            99086..99439
                     /locus_tag="PHAGE-A6--js4906-27-3_S30_scaffold_5_curated_c
                     losed_complete_prodigal-single_146"
     CDS             99086..99439
                     /product="Uncharacterized protein {ECO:0000313|EMBL
                     :KKK50288.1};  TaxID=412755 species="unclassified
                     sequences; metagenomes; ecological metagenomes.;"
                     source="marine sediment metagenome.;""
                     /codon_start=1
                     /transl_table=11
                     /translation="MEVYIKNQFEGFHRWKTAPEEVKFLRDPHRHIFKVKTTVSVNFA
                     DRDVEFIMVQHRINEIIKKWDEIDHLDWSCETMAINILTELNKLYPGREMSCDVSEDG
                     ENGAVVHMTAEGKIY*"
                     /db_xref="A0A0F8W0Z2_9ZZZZ"
     gene            99582..99974
                     /locus_tag="PHAGE-A6--js4906-27-3_S30_scaffold_5_curated_c
                     losed_complete_prodigal-single_147"
     CDS             99582..99974
                     /product="MazG nucleotide pyrophosphohydrolase n=1 Tax
                     =Meiothermus silvanus (strain ATCC 700542 / DSM 9946 /
                     VI-R2) RepID=D7BI57_MEISD"
                     /codon_start=1
                     /transl_table=11
                     /translation="VAGSCLNLESYIGQLCDVIKKVHIYSDMSKFEKKYGMTAEEKIK
                     MLAAQAKEILGNIESATDLFADISEECSPEVREEVKSECGDCLWQLALVLCKYDLTFD
                     EVINYNVEKLNTRHGGAGKTAVDGGGVR*"
                     /db_xref="UniRef100_D7BI57"
                     /db_xref="msv:Mesil_0390"
                     /db_xref="D7BI57_MEISD"
     gene            100017..100757
                     /locus_tag="PHAGE-A6--js4906-27-3_S30_scaffold_5_curated_c
                     losed_complete_prodigal-single_148"
     CDS             100017..100757
                     /product="Putative membrane protein n=1 Tax=Clostridium sp
                     . CAG:413 RepID=R6PFZ1_9CLOT"
                     /codon_start=1
                     /transl_table=11
                     /translation="MNKIKNWFKSIGTYLKENELVILYILFGGALITANCIANKMIYV
                     GNWFGEDIRITMGIICYPFTFLLTDIIGEKFGKKAAFTAVVGGFIGQIISMILIFIGM
                     AIPGNIFPSDTTAESYRVVFGNGGMLILGSLIGCLVSQTWDVWIFHKIRSAYIKKHGT
                     TKGGKWIWNNVGTITSQLIDSAIFYGIAFGFSQGMTLVRYLITILVYWIIKTIIALCD
                     TPFFYLFTRGTDKKVEEEVKAQFDRVDA*"
                     /db_xref="UniRef100_R6PFZ1"
                     /db_xref="R6PFZ1_9CLOT"
                     /db_xref="ccu:Ccur_12650"
     gene            100824..101267
                     /locus_tag="PHAGE-A6--js4906-27-3_S30_scaffold_5_curated_c
                     losed_complete_prodigal-single_149"
     CDS             100824..101267
                     /product="hypothetical protein n=1 Tax=Brevibacillus sp.
                     phR RepID=UPI000311A689"
                     /codon_start=1
                     /transl_table=11
                     /translation="MVEKESAISPSHYKQGGLEVIDIWRAKLDPEELVGFFKANVLKY
                     VMRADKKNGLEDYEKAAVYLKWIIEEKEKSGKVSTDKALRPDHYKQGGMQPIDIFRAK
                     LTAKEFKGFCKANIIKYVLRADYKNGLEDYEKALVYLKWIIDFKC*"
                     /db_xref="UniRef100_UPI000311A689"
                     /db_xref="lml:lmo4a_0071"
                     /db_xref="V5UQP0_9CAUD"
                     /db_xref="UPI000311A689"
     gene            101332..101592
                     /locus_tag="PHAGE-A6--js4906-27-3_S30_scaffold_5_curated_c
                     losed_complete_prodigal-single_150"
     CDS             101332..101592
                     /product="hypothetical protein"
                     /codon_start=1
                     /transl_table=11
                     /translation="MQSAIKNFLEENRELIQNPTKDNLEKLIDRAARYDSPLKDIVGQ
                     MTDILEEVAQIDVVSIFGYIPSCYKRGSLRSSYIIPSDASSI*"
     gene            101731..101931
                     /locus_tag="PHAGE-A6--js4906-27-3_S30_scaffold_5_curated_c
                     losed_complete_prodigal-single_151"
     CDS             101731..101931
                     /product="Leucine rich repeat protein n=1 Tax
                     =Lachnoanaerobaculum saburreum F0468 RepID=I0R459_9FIRM"
                     /codon_start=1
                     /transl_table=11
                     /translation="MFAFSDCPALKEVKFPHSVSTLKYGLFEGCDVLENVEIPIEVQE
                     IEENVFSFCLELKSLDYKGTKA*"
                     /db_xref="UniRef100_I0R459"
                     /db_xref="I0R459_9FIRM"
                     /db_xref="taz:TREAZ_2449"
     gene            101995..102729
                     /locus_tag="PHAGE-A6--js4906-27-3_S30_scaffold_5_curated_c
                     losed_complete_prodigal-single_152"
     CDS             101995..102729
                     /product="hypothetical protein"
                     /codon_start=1
                     /transl_table=11
                     /translation="LDGDISYVKKSSSKSFADKLVDFVGSEEGEIEFLITKYKQLLEG
                     DSIQKLTSVDPVDLLPLMRILADAGIDPFDELPDLSDLETVYGTDPYEYVFGDDTSKI
                     VSGLFLGMTKSMPSDQLKALLEVCKICGVRVYKLNVNESKCKPANDEYSPYILFPYTK
                     SVSTSPYGPIAVEDLVSIGWTDDPNDLSFFADYTDVAIINPKPEDVGFDSSSVGPDWE
                     KVGGKDRDAVVDYIWDNALGHLYNKV*"
     gene            102788..103582
                     /locus_tag="PHAGE-A6--js4906-27-3_S30_scaffold_5_curated_c
                     losed_complete_prodigal-single_153"
     CDS             102788..103582
                     /product="hypothetical protein"
                     /codon_start=1
                     /transl_table=11
                     /translation="MYKYKPADYIKGTALANIYPVDNKGLYKDEKYVMLLAHLLKYYK
                     PEDFAEDSFLILDNGLYEECQISTDVQTIIDRAEAEGLPINEFIVPDVLNEVEANIKL
                     FESNIPTIKKYIGKYNFMFVAQSTTPAELKRAIDYINQYKEELPNLSVGFSKLTPMQR
                     DSDEVIEILKTCKYPIHILGIKLDFAEVFKLKGLVRGVDSSQLPYIVKNETSIPADPA
                     HYTRSGRRKDGRGVEGVDIELETDVLDDKKLREYRDIIMPQLGFER*"
     gene            103680..104411
                     /locus_tag="PHAGE-A6--js4906-27-3_S30_scaffold_5_curated_c
                     losed_complete_prodigal-single_154"
     CDS             103680..104411
                     /product="hypothetical protein"
                     /codon_start=1
                     /transl_table=11
                     /translation="MTSEMLKERIAKIEERISKKQKTIESKKKLLEKKQQAIIKAGYD
                     LNDQESSKQDMTIFWLFCDIDFLKEDLERLPKEIDELNKTLQNYQEQLTGQVDKEDTY
                     AVEVPEVLKDMERELAEKWTAFDIQRKNHIWEVKRSLSYADCRKMFSTYEFNTLAYKS
                     DEEIKKDNEKDAKAMVLNLYNRIKDITGDVTDWSGIKLAQGARGSVALNGIVTGVKGR
                     CRVESIYAEGPVQRLHVRVLTKEIN*"
     gene            104413..104850
                     /locus_tag="PHAGE-A6--js4906-27-3_S30_scaffold_5_curated_c
                     losed_complete_prodigal-single_155"
     CDS             104413..104850
                     /product="hypothetical protein"
                     /codon_start=1
                     /transl_table=11
                     /translation="MIYDNVVALNKELNERQKFLESIGETEETFLEMAQVGVVDDTII
                     IKMYGGEGPVPHFHFYETQSRRAGCLKILEASYFAHGNYLDDLKRDERQELLRWLQKL
                     NSSYKRRGLSVTNWQSICLLWDQNNPQYKLKNPNPPIPDYMKI*"
     gene            104966..105499
                     /locus_tag="PHAGE-A6--js4906-27-3_S30_scaffold_5_curated_c
                     losed_complete_prodigal-single_156"
     CDS             104966..105499
                     /product="6-pyruvoyl-tetrahydropterin synthase n=1 Tax
                     =Arcobacter sp. L RepID=G2HYA0_9PROT"
                     /codon_start=1
                     /transl_table=11
                     /translation="MKIRKLYRIESAHIVKNAYSQRCSHSYHGHSGVIEVFFKADELD
                     NAGMIFDFGAMKKTVGSFLDMFDHSAHLWKEDEEGIKFFSNANERYIILPCNPTAENY
                     SILFRDCINEILENQKFYDGVHNVKCVGVRYHETATGYAESEESDPKKYSLKDIKFSA
                     ATIEEASNEMKDILGNL*"
                     /db_xref="UniRef100_G2HYA0"
                     /db_xref="arc:ABLL_2228"
                     /db_xref="A0A0C3R6E5_9PORP"
                     /db_xref="G2HYA0_9PROT"
     gene            105496..105654
                     /locus_tag="PHAGE-A6--js4906-27-3_S30_scaffold_5_curated_c
                     losed_complete_prodigal-single_157"
     CDS             105496..105654
                     /product="hypothetical protein"
                     /codon_start=1
                     /transl_table=11
                     /translation="MIEQVTWRDVERFVDEIELLHQHAHFKGVFGLARGGLIPAIMIS
                     YKLGIPLL*"
     gene            105883..106059
                     /locus_tag="PHAGE-A6--js4906-27-3_S30_scaffold_5_curated_c
                     losed_complete_prodigal-single_158"
     CDS             105883..106059
                     /product="hypothetical protein"
                     /codon_start=1
                     /transl_table=11
                     /translation="MITLKIASYALVDVLRALESKGITSCIITKEDGDLEIVLTKKEL
                     YPYLKSQFTENFSK*"
     gene            106326..106487
                     /locus_tag="PHAGE-A6--js4906-27-3_S30_scaffold_5_curated_c
                     losed_complete_prodigal-single_159"
     CDS             106326..106487
                     /product="hypothetical protein"
                     /codon_start=1
                     /transl_table=11
                     /translation="MKELEEMLKKLYGLPPHDNWSNICYGDGHFAKSIEDRFSEQEIK
                     QTKKKLKIS*"
     gene            106691..106778
                     /locus_tag="PHAGE-A6--js4906-27-3_S30_scaffold_5_curated_c
                     losed_complete_prodigal-single_trna_1"
     tRNA            106691..106778
                     /product="hypothetical protein"
     gene            108215..108288
                     /locus_tag="PHAGE-A6--js4906-27-3_S30_scaffold_5_curated_c
                     losed_complete_prodigal-single_trna_2"
     tRNA            108215..108288
                     /product="hypothetical protein"
     gene            108325..108906
                     /locus_tag="PHAGE-A6--js4906-27-3_S30_scaffold_5_curated_c
                     losed_complete_prodigal-single_160"
     CDS             108325..108906
                     /product="hypothetical protein"
                     /codon_start=1
                     /transl_table=11
                     /translation="MSEYTVYTLGYKDSNGNFVALPTNDVSIAADNHGGKLTIDPSYD
                     CCAAVSKNYISTKGYIENMFDKIKDYKVYEKTTIVFFSDGTKETVVCCDEDTFDVEQG
                     IIMCVIKRMFGDKYKKYVKSIIKAKTLNEENVKKLEAAHKEAQLREERKEKRNREKKL
                     RMKARYEARLAAAIEEEKKKLKENRKIKNTFNF*"
     gene            110241..110528
                     /locus_tag="PHAGE-A6--js4906-27-3_S30_scaffold_5_curated_c
                     losed_complete_prodigal-single_161"
     CDS             110241..110528
                     /product="hypothetical protein"
                     /codon_start=1
                     /transl_table=11
                     /translation="MLQASQKSKLEKYGDPHYTNISRRLDTLAAKDDSYWEIRNSKMR
                     ATNLERFGVDNPRKSPTIKKKMAESKLTRYGDSTYNNRTKASITSLERYGE*"
     gene            110943..111728
                     /locus_tag="PHAGE-A6--js4906-27-3_S30_scaffold_5_curated_c
                     losed_complete_prodigal-single_162"
     CDS             110943..111728
                     /product="7-carboxy-7-deazaguanine synthase {ECO:0000256
                     |HAMAP-Rule:MF_00917}; Short=CDG synthase
                     {ECO:0000256|HAMAP-Rule:MF_00917};; EC=4.3.99.3
                     {ECO:0000256|HAMAP-Rule:MF_00917};; Queuosine biosynthesis
                     protein QueE {ECO:0000256|HAMAP-Rule:MF_00917}; 
                     TaxID=521098 species="Bacteria; Firmicutes; Bacilli;
                     Bacillales; Alicyclobacillaceae; Alicyclobacillus.;"
                     source="Alicyclobacillus acidocaldarius subsp.
                     acidocaldarius (strain ATCC; 27009 / DSM 446 / JCM 5260 /
                     NBRC 15652 / NCIMB 11725 / NRRL B-14509 /; 104-1A)
                     (Bacillus acidocaldarius).;""
                     /codon_start=1
                     /transl_table=11
                     /translation="MIRINSEGQKELCLINIFESIQGEGPMSGKPAVFIRTFGCNLRC
                     KFPCDTQECWSITNMLKVYPERSSWPDPFKWKTAKEIFDEVEKIEKNYFHKSICLTGG
                     EPLMEENKDFMINELIPLFVDAHYDVGIETDGGIDYTDYKKRFGDSKIVNGNGDREGV
                     TIIADYKLPCSGMTNLMIQSNLNLYSEMDVLKMVISDKEEDWKELDRLLASGTKASIF
                     LSPCFGQVTMHRIPEYVIQHADKPIRAQIQAHKIFWSPVEKDV*"
                     /db_xref="C8WY00_ALIAD"
                     /db_xref="UniRef100_C8WY00"
                     /db_xref="aac:Aaci_1950"
                     /db_xref="4.3.99.3"
     gene            111728..112162
                     /locus_tag="PHAGE-A6--js4906-27-3_S30_scaffold_5_curated_c
                     losed_complete_prodigal-single_163"
     CDS             111728..112162
                     /product="Tax
                     =RIFCSPLOWO2_01_FULL_Berkelbacteria_50_28_curated"
                     /codon_start=1
                     /transl_table=11
                     /translation="MANSKKSANGLTPQGWHKSPIAGRVHYQSTYEHKFMIYLDEKKF
                     NWSRCKERFPYTGVDGKVHHYNPDFYLPDYNLYVEVKGMIRANDPLKFEAFPKDKRLV
                     LIDADKLISLGIDCFVPDPTRVDKTKWPYTMLSKIPDYVAPG*"
                     /db_xref="88195470"
     gene            112317..112490
                     /locus_tag="PHAGE-A6--js4906-27-3_S30_scaffold_5_curated_c
                     losed_complete_prodigal-single_164"
     CDS             112317..112490
                     /product="hypothetical protein"
                     /codon_start=1
                     /transl_table=11
                     /translation="MNAHFKVSLIKSLLRMSGCVAAICLCGQAVAAILVLSGSLLGAE
                     LLGILEEIMDKRK*"
     gene            112574..113410
                     /locus_tag="PHAGE-A6--js4906-27-3_S30_scaffold_5_curated_c
                     losed_complete_prodigal-single_165"
     CDS             112574..113410
                     /product="GTP cyclohydrolase n=1 Tax=Campylobacter phage
                     vB_CcoM-IBB_35 RepID=H6SUN8_9CAUD"
                     /codon_start=1
                     /transl_table=11
                     /translation="MKSYAYKPGQSLMEFVKNHYFAKFPDQTEKDFEHNYAVYEQLPA
                     FGANENIHEFLTGNRDQYKLELSDEEQHYIQSKDISPEVHWILRISTQYYLTKAFEAM
                     KIRLEDPNITEQALGKGTPGRISKMWNGNDPDDVTELGSGRWNKEPTLSVFPNPGTDS
                     VIIKKVDLVSNCSHHFLPFSTLDGGSAIIAYKPTEYVLGISKLSRFINWAARRYWLQE
                     NLTEYLGKTIQKIAKTEDVYIRLEGIVHGCEKFRGTNSKDGSLDTEFRGGCFKNKEDL
                     RV*"
                     /db_xref="UniRef100_H6SUN8"
                     /db_xref="W7XWU3_9BACT"
                     /db_xref="rsi:Runsl_5260"
                     /db_xref="H6SUN8_9CAUD"
     gene            113407..114522
                     /locus_tag="PHAGE-A6--js4906-27-3_S30_scaffold_5_curated_c
                     losed_complete_prodigal-single_166"
     CDS             113407..114522
                     /product="Putative DNA polymerase III beta subunit n=1 Tax
                     =Clostridium phage phiCTP1 RepID=D9ZNH7_9CAUD"
                     /codon_start=1
                     /transl_table=11
                     /translation="MIVSTDGLKDISAKILAAVDTSEISTITENLELIVVDNNLYVSV
                     TNKEYYVQTRLYLGYNEEFHATVNAKLFLNLISKTTTEDIELTVTDNCLVVKGNGSYK
                     IPLIFDGTKLLELPFIEVENPTCDMYIKGSTLNSILKYNSKELSKGVISHPVQKLYYI
                     DEQGAITFTSGACVNSFQLDQPVKFLLSGKVVKLFKLFPDEEIHFTLGHSVLTDDKMQ
                     TRVKFESANTILTAIVPGDDNLVNAVPTKAIRDMANAVCPYQVTVNKDALLQALNRLL
                     IFRNTASSAQPIGTFVFDPEKVTISDGSKGNSEELVYDSVDGLTGEPYKMLLYLNDLK
                     TTLETYPDSHLTIGFGNSRSITISKANIKMVIPECGE*"
                     /db_xref="UniRef100_D9ZNH7"
                     /db_xref="D9ZNH7_9CAUD"
     gene            114833..115051
                     /locus_tag="PHAGE-A6--js4906-27-3_S30_scaffold_5_curated_c
                     losed_complete_prodigal-single_167"
     CDS             114833..115051
                     /product="hypothetical protein"
                     /codon_start=1
                     /transl_table=11
                     /translation="MWFTNKDLIWFVPIVTIKKLKDNNIKSINPDKLDREKYYIVPIP
                     SVKLRTFMNSDYRVLMDVPPDEEIYSQC*"
     gene            115045..115170
                     /locus_tag="PHAGE-A6--js4906-27-3_S30_scaffold_5_curated_c
                     losed_complete_prodigal-single_168"
     CDS             115045..115170
                     /product="hypothetical protein"
                     /codon_start=1
                     /transl_table=11
                     /translation="MLKKSTPYMLNKWGDLIEVKSEHHPYLLDNHSSALISDQIE*"
     gene            115456..115713
                     /locus_tag="PHAGE-A6--js4906-27-3_S30_scaffold_5_curated_c
                     losed_complete_prodigal-single_169"
     CDS             115456..115713
                     /product="hypothetical protein"
                     /codon_start=1
                     /transl_table=11
                     /translation="MPSTTNQNIYFRVGSKYTNWFDAIWKVIYKYKNWIDSVTIVTDL
                     KSKGKEIYYKFGNKVADEMSTEEFLMLKGNPLVESLKYRIY*"
     gene            115750..116328
                     /locus_tag="PHAGE-A6--js4906-27-3_S30_scaffold_5_curated_c
                     losed_complete_prodigal-single_170"
     CDS             115750..116328
                     /product="hypothetical protein"
                     /codon_start=1
                     /transl_table=11
                     /translation="MSVDMVKLEEYMNSLQNSVSEFDSITEKIISENSADLDSLMTDL
                     RVAVTREEAASTDTIERYYAELSNLLYFMADRLERLSIYRDMGKAKNKEAYNKAYLSF
                     SAEKDEKGKSVRTVNENTALAETESQYDSTINLIYSSVYDAVKLKVDMAQEMVNTLKN
                     ILKKRINENYLNAQLSSMRGGMGELRGEDFNG*"
     gene            116321..117490
                     /locus_tag="PHAGE-A6--js4906-27-3_S30_scaffold_5_curated_c
                     losed_complete_prodigal-single_171"
     CDS             116321..117490
                     /product="Putative RecA protein n=1 Tax=Clostridium phage
                     phiCTP1 RepID=D9ZNJ5_9CAUD"
                     /codon_start=1
                     /transl_table=11
                     /translation="MAEIRSVDSILKSIGKKFGVGVIQQGVSRADRTLFSLGSPGVDY
                     MTYNSVPEGAWIELSGQEGSGKSLAAFAMAADYSRKESKKPEEDRRHILFVDCEGTLD
                     PEWCYTAAHYDVNSSVIKTYYLTPTGQSAEQIFDMIREFVSSGQIGLVILDSLTAMAP
                     QQTYDESFEKKDMGGISKPLADFVKRCTGLFNKNRTTFIGINGSITNISGYGQTEITG
                     GGTYFKRACSLRLRVKKSTPFDDDWNELKTTAENPAGHVVEFALLKSKFCRSDRRLGF
                     MHLNYRKGIDLLWDTIEVAANIGLIDNSTQGYYKLIDPDTGELLVDDTGAEIKIKGKK
                     NLKPYFETHPELWKSLYDKVYEKISEKDNTTIKSFEELLNINVDERFGVTAEDAE*"
                     /db_xref="UniRef100_D9ZNJ5"
                     /db_xref="X0VRY5_9ZZZZ"
                     /db_xref="ert:EUR_29500"
                     /db_xref="D9ZNJ5_9CAUD"
     gene            117558..117986
                     /locus_tag="PHAGE-A6--js4906-27-3_S30_scaffold_5_curated_c
                     losed_complete_prodigal-single_172"
     CDS             117558..117986
                     /product="Uncharacterized protein n=1 Tax=Lachnospiraceae
                     bacterium A4 RepID=R9JML2_9FIRM"
                     /codon_start=1
                     /transl_table=11
                     /translation="MKDSSRPPLSGAKRTYFRAAEGMAALSNHRCKMGCVIVKGHRII
                     SSGHNSATATHAFQAKVDGNYFGCDCAGFLHVETDALIPLINNKIDLTQSTIFVYRKM
                     PKGGRGMARPCPRCMGVIRSLGIKKINYSTPEGFAEEVVL*"
                     /db_xref="UniRef100_R9JML2"
                     /db_xref="A0A0E9EEE7_CHLTH"
                     /db_xref="R9JML2_9FIRM"
     gene            118021..118476
                     /locus_tag="PHAGE-A6--js4906-27-3_S30_scaffold_5_curated_c
                     losed_complete_prodigal-single_173"
     CDS             118021..118476
                     /product="Bacterial group 2 Ig-like protein n=1 Tax
                     =Clostridium sp. CAG:465 RepID=R6UDZ1_9CLOT"
                     /codon_start=1
                     /transl_table=11
                     /translation="MDKYIKQFIEKYKNLLADEDFTSLYRKAYKEMTGYPYIGSLTQI
                     FLDLDIDSLDYMSKIPTGYLAGAAVKSVDIPDHITSIGMNAFNECKSLTSITIPDSVT
                     SIGEWAFKDCSSLTNINFKGTTSQWREIKKDEDWKKYSSLKAIFCTMEI*"
                     /db_xref="UniRef100_R6UDZ1"
                     /db_xref="R6UDZ1_9CLOT"
                     /db_xref="pmz:HMPREF0659_A7250"
     gene            118562..118783
                     /locus_tag="PHAGE-A6--js4906-27-3_S30_scaffold_5_curated_c
                     losed_complete_prodigal-single_174"
     CDS             118562..118783
                     /product="hypothetical protein"
                     /codon_start=1
                     /transl_table=11
                     /translation="MITLKGLLETVLLSQRVTLVRLIDFGEGDQTLLDKVAHDKIPYS
                     TIAEFLDSEVVTVEAQLDENGQPFIYIEL*"
     gene            119061..119267
                     /locus_tag="PHAGE-A6--js4906-27-3_S30_scaffold_5_curated_c
                     losed_complete_prodigal-single_175"
     CDS             119061..119267
                     /product="hypothetical protein"
                     /codon_start=1
                     /transl_table=11
                     /translation="MEANQSNYAAVAGTVASTPLISNCCGETFYSFILQIKRSSGIVD
                     TLPVKASTYIVENINLGDQISLEG*"
     gene            119361..119564
                     /locus_tag="PHAGE-A6--js4906-27-3_S30_scaffold_5_curated_c
                     losed_complete_prodigal-single_176"
     CDS             119361..119564
                     /product="Single-strand binding protein/Primosomal
                     replication protein n n=1 Tax=Firmicutes bacterium
                     CAG:145 RepID=R6FLL5_9FIRM"
                     /codon_start=1
                     /transl_table=11
                     /translation="MVDLTGFLCTTPHHRITPLGRDICDLMVAVKNSQGRSDYIPCIV
                     WDKRSKYAANLKVGTKLKLTGRL*"
                     /db_xref="UniRef100_R6FLL5"
                     /db_xref="R6FLL5_9FIRM"
                     /db_xref="bprl:CL2_10000"
     gene            119737..120249
                     /locus_tag="PHAGE-A6--js4906-27-3_S30_scaffold_5_curated_c
                     losed_complete_prodigal-single_177"
     CDS             119737..120249
                     /product="hypothetical protein"
                     /codon_start=1
                     /transl_table=11
                     /translation="MYNKAGKMDMNRYLTENQLNEIAVFRAVAIDKIGAESVQYYKHI
                     LKIIIYGDSTGNLYHWAGEVAQCLSKVNDIIVKPTGKKLKPQDYLDCFLLGAGDTVTD
                     YEDDLRFVQQEFKAKYPPFTVTPELSQCSYQAFIDLADYFAPILSSTNNYNKEWFRSK
                     VVEYFKEDDD*"
     gene            120242..120604
                     /locus_tag="PHAGE-A6--js4906-27-3_S30_scaffold_5_curated_c
                     losed_complete_prodigal-single_178"
     CDS             120242..120604
                     /product="hypothetical protein"
                     /codon_start=1
                     /transl_table=11
                     /translation="MTKNTESTRFYSSKQEQAVAKAMGATQQANSGAGAFAKGDVYNK
                     SASMLFECKTATSNKDSFSIKRDWLEKVEEERKSKRLDNSCVVINFGPDAPYNKNYYI
                     INERLMRFLIDKLEDDNQ*"
     gene            120688..121329
                     /locus_tag="PHAGE-A6--js4906-27-3_S30_scaffold_5_curated_c
                     losed_complete_prodigal-single_179"
     CDS             120688..121329
                     /product="HD domain n=1 Tax=Clostridium sp. CAG:245 RepID
                     =R6C1K0_9CLOT"
                     /codon_start=1
                     /transl_table=11
                     /translation="MNITPEMRKQNKQEFLSLISQIQRDGISDLINFLEKSDFFTAPA
                     SIKMYRAEEGGLCAHALARYKVMKNIISANDWLVDNDSFLITSLLADLNKINYFEPTC
                     VNKKVYSEGGKKMDELGHFDWVSEWGWKVKDPETRFIFGTSGQNSERIITNYIPLKDE
                     ESAAIINLGVSFENPTFNYANIYKKYGLACVLAAADSLAIFCTEGLSTVELPF*"
                     /db_xref="UniRef100_R6C1K0"
                     /db_xref="R6C1K0_9CLOT"
                     /db_xref="csr:Cspa_c26640"
     gene            121557..121709
                     /locus_tag="PHAGE-A6--js4906-27-3_S30_scaffold_5_curated_c
                     losed_complete_prodigal-single_180"
     CDS             121557..121709
                     /product="hypothetical protein"
                     /codon_start=1
                     /transl_table=11
                     /translation="MRIYPIQKLGGMVKVEGCGYDKQQEKITDDYYPELWLPMDSINI
                     EKEVEL*"
     gene            121706..122725
                     /locus_tag="PHAGE-A6--js4906-27-3_S30_scaffold_5_curated_c
                     losed_complete_prodigal-single_181"
     CDS             121706..122725
                     /product="DnaX DNA polymerase III clamp loader complex
                     gamma-tau-delta subunit n=1 Tax=Pneumococcus phage Dp-1
                     RepID=E7DN81_BPDP1"
                     /codon_start=1
                     /transl_table=11
                     /translation="MSQSLAIYYRPKTLDEIVEQASTVRILKQQLQTGDLQHCYLFCG
                     GTGSGKTTMARAFYSAINNGEGQPIEMDAASNSGVDNVRAIIKEAYERAIVGKYKIYI
                     IDECHALSNTAWQAFLKCIEEPPAHTIFIFCTTDPQKLPATILNRMQKFNFTKISLDG
                     IKNRLKFVCEQERFTNYQEAIDYIARLANGCMRDALTMLDKCVDYSRDLAIQNVFEAL
                     GNFSYPDMFALINALIDGNEGDVLKKISTISDKGSDLKLFVDQFLTFTLDLAKYALFK
                     NMELLQIPVSFEEDVKNATNFEAPEKYYSYVVDKLLDLKNMIKGDSNITSTVEVIMLR
                     IARCQ*"
                     /db_xref="UniRef100_E7DN81"
                     /db_xref="E7DN81_BPDP1"
                     /db_xref="txy:Thexy_0046"
     gene            122716..123132
                     /locus_tag="PHAGE-A6--js4906-27-3_S30_scaffold_5_curated_c
                     losed_complete_prodigal-single_182"
     CDS             122716..123132
                     /product="HD domain n=1 Tax=Ruminococcus sp. CAG:353 RepID
                     =R7KWZ6_9FIRM"
                     /codon_start=1
                     /transl_table=11
                     /translation="MSVKEEILEICRKNIHREGFDEFLHWLETSDFFIAPASTRYHGN
                     FEGGLAVHSLHVYRELKRLLDCYNLMVDPETVAIISLFHDICKVNYYKKSFRKSKDAK
                     GNWIDVPYYEIDELFPGGEHADKSIIILQQFMQLTP*"
                     /db_xref="UniRef100_R7KWZ6"
                     /db_xref="R7KWZ6_9FIRM"
                     /db_xref="rus:RBI_I00997"
     gene            123157..123288
                     /locus_tag="PHAGE-A6--js4906-27-3_S30_scaffold_5_curated_c
                     losed_complete_prodigal-single_183"
     CDS             123157..123288
                     /product="Putative uncharacterized protein n=1 Tax
                     =Lachnospiraceae bacterium 7_1_58FAA RepID=H1CC36_9FIRM"
                     /codon_start=1
                     /transl_table=11
                     /translation="MGGFDASVKSGSSMISKIFEKCPLAVCLHFADMAATYFDEVKQ*"
                     /db_xref="UniRef100_H1CC36"
                     /db_xref="H1CC36_9FIRM"
     gene            123288..124103
                     /locus_tag="PHAGE-A6--js4906-27-3_S30_scaffold_5_curated_c
                     losed_complete_prodigal-single_184"
     CDS             123288..124103
                     /product="DNA polymerase III subunit delta' (EC:2.7.7.7)"
                     /codon_start=1
                     /transl_table=11
                     /translation="MSIIGQNKIQSLFNQSLYVIPHSIILCGENGSGRKSVCKEFADR
                     FEMEYKFADSKIDVDFVNDLMSSPSLTLVVFDGDKLIERDQNSLLKLIEEPSDNVYCV
                     IITECVDFLLPTIKNRCQVWNMESYTKEQLQSFSQSSESQDLILELAHTPGQVQEYQQ
                     QPIQEIYQFAEKVIDNIDKAAIANTLMITERVAFKDEKDKYDYQLFGKLLLYVSKNRV
                     LNSQDSKFIRGYNLTNQYLQTQRKYPRLDKRELFEHYLVTLWKGMREDGIKTA*"
                     /db_xref="cpr:CPR_2444"
                     /db_xref="UniRef100_V9H1M3"
                     /db_xref="V9H1M3_9CLOT"
                     /db_xref="2.7.7.7"
     gene            124084..124989
                     /locus_tag="PHAGE-A6--js4906-27-3_S30_scaffold_5_curated_c
                     losed_complete_prodigal-single_185"
     CDS             124084..124989
                     /product="hypothetical protein"
                     /codon_start=1
                     /transl_table=11
                     /translation="MELKQLKDLLESNKVPEKLLIFLCEDNHFLATQYIQKIAEIKNV
                     EVNYLEELSSVKAVSLFAPLEDNSLSVYFCDEFKNYDKELLNKKDLIIVTDKIKDVDT
                     KQLFIDNIVTLPKLEDWQLKDYAYSLMDGADPEDIDKVVNLCKGDIYRLNNEVQKVNI
                     FPQIQRKYVLKEFLQDGLLNDLSLYNIFTVSNAIQSRYLKTLSDILPERDYMDVEPLG
                     LLTILYNNFRKMIQVWLSSNPTPESTGLKSNQIWAIKKLPRVYSKEQLINIFESLTDM
                     DRKLKTGEISESMLVDYMMLKVLAA*"
     gene            125129..125320
                     /locus_tag="PHAGE-A6--js4906-27-3_S30_scaffold_5_curated_c
                     losed_complete_prodigal-single_186"
     CDS             125129..125320
                     /product="hypothetical protein"
                     /codon_start=1
                     /transl_table=11
                     /translation="MSTPKSISLSLCRRTNQEFRGCSHYESESLTFKVFDELCGESKD
                     QIYLENRLEYLRGLVNDYR*"
     gene            125594..127399
                     /locus_tag="PHAGE-A6--js4906-27-3_S30_scaffold_5_curated_c
                     losed_complete_prodigal-single_187"
     CDS             125594..127399
                     /product="Helicase C-terminal domain protein n=1 Tax
                     =Coprococcus comes ATCC 27758 RepID=C0BCX6_9FIRM"
                     /codon_start=1
                     /transl_table=11
                     /translation="MNKQEYEIVKNFSYEEYCDYLSKKYESISKTGLFKHHTYENVKA
                     NLSNPDVSKDATEEERNTITYCSFDEHLFLHILIGEQTDARKALGLGGAVTYIIPQLN
                     KYFDCGEMIYSSNYYSNLDRDVFEMLVKRCDEAIAKTSIALDHNKSIYLQAEKYLEEN
                     GKALVVIGTGLGKTTTALEYLWEHKCRALVIGPNNIIKSGWEEYTDWCDTTTYQAFAN
                     NYSIIDYSQYGLVILDEAHHAGYDEDTGKGAAVWSKGIIYIIERGIKVLGLTATPERS
                     DKIDISDTIFKDCVCEGFAVEDSIEKGIIHPFSYVTAYYDTNGIAEEYSDCENKELVG
                     QLDLAINNTPTVKDIFRKHMPNNKRKGIVFIQEIADEQNVIDIMKDVYPNVEMRIIHS
                     KMTDEEVKANRKWFEETDEGYLLAVNMISEGAHYRAVNTLIMFRRTNSYLVFTQQIGR
                     IITLVRNENPNAIVFDLVNNIENIEYSNRKQDKKHIHSITNIIKQLEKTTAFKSGQII
                     VADETRDIVKCIHKIKEFNNQRWTEEEKYILINYYKNNNKIKINIKPLLCLLPRKSKT
                     QIINEAMFLGLSKKKDIVGRTRHLNTKTVLLYRGC*"
                     /db_xref="UniRef100_C0BCX6"
                     /db_xref="A0A0F4G2Y4_9BIFI"
                     /db_xref="mah:MEALZ_1187"
                     /db_xref="C0BCX6_9FIRM"
     gene            127443..127928
                     /locus_tag="PHAGE-A6--js4906-27-3_S30_scaffold_5_curated_c
                     losed_complete_prodigal-single_188"
     CDS             127443..127928
                     /product="hypothetical protein"
                     /codon_start=1
                     /transl_table=11
                     /translation="LQLAAKYGLKYNDPNKWTEHELSILRDNYSKEKKSIIKFLPGRT
                     WSSIQSMASKLNLSCDNRGWTEEQRRIIISEYSKLGGKKIIEKYPEIFKNKKAGTLNT
                     FAKSIGLKCSARKTVCIELGIVFDSTKNAAEYVNKSISAITIAIKENGKCGGYHWEYV
                     E*"
     gene            127925..128476
                     /locus_tag="PHAGE-A6--js4906-27-3_S30_scaffold_5_curated_c
                     losed_complete_prodigal-single_189"
     CDS             127925..128476
                     /product="hypothetical protein"
                     /codon_start=1
                     /transl_table=11
                     /translation="MIIRIISTIIFVLGLVVSFKDYGMMFYIIKSRIQEEDVITIKSK
                     NYSVQGKTWKVLIVVSVSICVLISTLLTIVFAWCYSDSQIFENLISLLLPLNYSLELS
                     KISTNTINRFISKYLSIEDMKNFTSADELKAALKIKKQYLTKQEADELNTYFYNDKDL
                     EWINLNGFKYKMYQKELEKRNMR*"
     gene            128601..128771
                     /locus_tag="PHAGE-A6--js4906-27-3_S30_scaffold_5_curated_c
                     losed_complete_prodigal-single_190"
     CDS             128601..128771
                     /product="hypothetical protein"
                     /codon_start=1
                     /transl_table=11
                     /translation="MKKNSMKSQPNIALDLHLAEMLEENTYQGDTLKDICLTPRSFEE
                     ELKNNNFRNLLW*"
     gene            128866..129921
                     /locus_tag="PHAGE-A6--js4906-27-3_S30_scaffold_5_curated_c
                     losed_complete_prodigal-single_191"
     CDS             128866..129921
                     /product="hypothetical protein"
                     /codon_start=1
                     /transl_table=11
                     /translation="MKVLICGDIHLSQYSSIIRKRGEFYSERLENLLWSINWAEKQAE
                     ENNVDKIIYLGDFFDRSDLNAEELTAFRDIRWAKDVPHFFLVGNHEVGTRNLQYSSIH
                     FIESLGNNFTVIDKPTQESGFGYRFLYLPYIFESERRSIKDYWTETAPTGVLETQEVK
                     TLYIFSHNDLKGVNYGLFESKEGFDIKDIKKNCSLFVNGHIHNTGWIEKERILNLGNL
                     TGQNFNEDATRYPHQIMLLDTNRCQWAFIENPYAFNFYKLEVEDAHDLPELKSNAVMT
                     IKCPESKVAELREKLSSMESVKEFRVISVTEETKEEAEVHIELNSVDHLKQFQEYILN
                     QLGNSEAVIKELQEVVA*"
     gene            129918..132827
                     /locus_tag="PHAGE-A6--js4906-27-3_S30_scaffold_5_curated_c
                     losed_complete_prodigal-single_192"
     CDS             129918..132827
                     /product="DNA helicase n=1 Tax=Hymenobacter aerophilus
                     RepID=UPI000368AD80"
                     /codon_start=1
                     /transl_table=11
                     /translation="MNIKFKHLVIEGFLSMGYAELDLEDRGFVLLNGINNNPDDGTRS
                     NGAGKCFGKGTEVLLWDGSTKKVEDIQVGDIVMGWDSTPRKVLETHSGQGPLYRVSGL
                     TRNQRDYSYICNDKHLLCLQKTCGCIDGNHPYTEVAIPEMQSWPKSKQAVWNQYIRPV
                     TNFESVSESLPLDPYFLGLWLGDGTIRRPEITTADPEIVSYLTDWAAKRGLKITSQGT
                     PKWNGTARMYSITGTKMGKGAVNPFIQALRSIGVWDNKHIPHEYLTASWEDRMQLLAG
                     LIDTDGCIEKKRFYSITQKREDLANQIKFLARSLGFKCTTNLRTVQPYGVYYQVNILG
                     EDWKIPVRLPRRKITPHYVQRACTLGTHIEPLGEGTFYGFQIEGDGKFLLADCTVVHN
                     SNILESLVWCLTGETIRGISKNIANIHTDTGARVECEFSVDGKDYKLCRYKDHCDFGT
                     NLKIYINGEDKSGKGIRDSEKLLSEYLPELTSSLIGSVIVLGQGLPQRFTNNTPAGRK
                     EVLEKLSKSDFMIEDLKNRLANRKLVLSQELRSYEDAILSGNSSISTYQRQIQMYTDQ
                     LSNLADPQNLIQNIQDAELKATQLQNEIAGIEAQLSSSRSAGDALLSQQSELNVAQMK
                     DNQAVKDKYAESKQNLQNQIFQLKADINSLNSEIIRLESVKDVCPTCGQKLPDVHKVD
                     TTEKRQQLQEMRDKNQSLQEELQNLSDQETAELNQVKNNYQTQLVAVANDLSKNREEV
                     QTLTKKLSSYDSELRAQNNVAAKAKSAYETYESTKNNLKANIEAANQELGKLQQNIVY
                     NTEDKDKVKQHIEVVTKMTTLATRDFRGVLLTNVIDYINKRAKIYSADIFNTDRTVMT
                     LDGNALNISYDGKLYENLSGGERRKVDLIVSFAIRDMLCQFSSFSANILCLDEITDGV
                     DDQGVRNIFNCITNRLQNLESIFIITHKSDTASIPVDSIITVVKDSNGVSSINDL*"
                     /db_xref="UniRef100_UPI000368AD80"
                     /db_xref="hyd:PK28_11530"
                     /db_xref="A0A0A7LLQ8_9BACT"
                     /db_xref="UPI000368AD80"
     gene            132817..132930
                     /locus_tag="PHAGE-A6--js4906-27-3_S30_scaffold_5_curated_c
                     losed_complete_prodigal-single_193"
     CDS             132817..132930
                     /product="hypothetical protein"
                     /codon_start=1
                     /transl_table=11
                     /translation="MIYKKDPKIKYWEMAKYIDDHIREEDCDEERIFEYMY*"
     gene            133141..133668
                     /locus_tag="PHAGE-A6--js4906-27-3_S30_scaffold_5_curated_c
                     losed_complete_prodigal-single_194"
     CDS             133141..133668
                     /product="hypothetical protein"
                     /codon_start=1
                     /transl_table=11
                     /translation="MFTEESLEALPNQLRSDAASRARSLNSDLLTVDYKYCLSQTSAV
                     VKRILKISPYRDLPYMAHNVYLSCMLTLLKSLTISNKNQLRLDNKLSKKLPVDNLLDQ
                     IYAAEIRDDVVLFHLDKSMRNYIDTLVKRIKHELAKDLKYLIGSYELSDESLRDIMAS
                     PMGDCNITNNNPGRD*"
     gene            133668..134063
                     /locus_tag="PHAGE-A6--js4906-27-3_S30_scaffold_5_curated_c
                     losed_complete_prodigal-single_195"
     CDS             133668..134063
                     /product="hypothetical protein"
                     /codon_start=1
                     /transl_table=11
                     /translation="MMAKEGTTKIQRGLSTLKERDLYSLSLFCLYKLMGTNEYSSLSE
                     LVYVLDKENLLNLCEFFGGQTIYIPTIDELETLTYSLLLYHYVKIEHMEYSEALKLIG
                     HESKDLRAVKSNYIKLCDVLKDYTFGGRD*"
     gene            134270..134596
                     /locus_tag="PHAGE-A6--js4906-27-3_S30_scaffold_5_curated_c
                     losed_complete_prodigal-single_196"
     CDS             134270..134596
                     /product="hypothetical protein"
                     /codon_start=1
                     /transl_table=11
                     /translation="MYNLIEDLSNLTTIPTSALTKLSDKAVICICNDVEESLLKEDRV
                     TEIDLGIGTLQILVEGNDIRYRFVPSKALEANMKSTVINKKNPLTATVEESLIKRILN
                     TYKNYL*"
     gene            135181..135396
                     /locus_tag="PHAGE-A6--js4906-27-3_S30_scaffold_5_curated_c
                     losed_complete_prodigal-single_197"
     CDS             135181..135396
                     /product="hypothetical protein"
                     /codon_start=1
                     /transl_table=11
                     /translation="MATATKKVDAVEEVKTGEAVKVNPEAERLTAQIIELQNQMEEAK
                     KAYEALAKRYDRLFNSYAKLFDEYLGM*"
     gene            135411..135623
                     /locus_tag="PHAGE-A6--js4906-27-3_S30_scaffold_5_curated_c
                     losed_complete_prodigal-single_198"
     CDS             135411..135623
                     /product="hypothetical protein"
                     /codon_start=1
                     /transl_table=11
                     /translation="LLNQTKIEAVKNAFTNSQFESRDEGVAYLCSLKTTLGLTWEDVA
                     DLSAKMFGTSYKEGYFRHNYGDAVRL*"
     gene            136068..136529
                     /locus_tag="PHAGE-A6--js4906-27-3_S30_scaffold_5_curated_c
                     losed_complete_prodigal-single_199"
     CDS             136068..136529
                     /product="Calcineurin-like phosphoesterase superfamily
                     domain protein n=1 Tax=Clostridium difficile DA00212
                     RepID=T3V0I6_CLODI"
                     /codon_start=1
                     /transl_table=11
                     /translation="MDVSEILAEMITKLSSELKIDYYSCIDNHSRLEPNKSDALDLET
                     LTRITDWYLRTRLVSNPNVRFNTNRFGLDIITFKSKGHNIAAAHGDKDSPTAAATSLA
                     RLTRDTYDLICLSHRHHFGADELNETVVLQNSSLMSTDDYAFRLRLSAKPS*"
                     /db_xref="UniRef100_T3V0I6"
                     /db_xref="U3XGX3_PEPDI"
                     /db_xref="T3V0I6_CLODI"
     gene            136603..137301
                     /locus_tag="PHAGE-A6--js4906-27-3_S30_scaffold_5_curated_c
                     losed_complete_prodigal-single_200"
     CDS             136603..137301
                     /product="Nicotinamide mononucleotide transporter PnuC n=1
                     Tax=Lachnospiraceae bacterium M18-1 RepID=R9JTT4_9FIRM"
                     /codon_start=1
                     /transl_table=11
                     /translation="MKKILNYLSKFEWCLLIGSLATILITYFAFGSKEYIKLIASLIG
                     TTALLFNAKGNLIGQLLIIVFGCLYGYISYQFRYYGEIITYMGMSVPMAIFALVSWFK
                     HPYKGNRTEVEIGHLKCQDYLVASILTIVITIAFYFILESLGTTNLIPSTISVATSFA
                     ASYFSFKRSPYYALGYVANDLVLIVLWVMATIKDISYLSVVICFVVFLLNDLYGFFSW
                     NFRYHRQNTEKVSV*"
                     /db_xref="UniRef100_R9JTT4"
                     /db_xref="R9JTT4_9FIRM"
                     /db_xref="rch:RUM_03660"
     gene            137406..137855
                     /locus_tag="PHAGE-A6--js4906-27-3_S30_scaffold_5_curated_c
                     losed_complete_prodigal-single_201"
     CDS             137406..137855
                     /product="predicted protein n=1 Tax=Populus trichocarpa
                     RepID=UPI000193D26B"
                     /codon_start=1
                     /transl_table=11
                     /translation="MKIIGKDSKVYETVEECMKADKAFDEAEAAKEKALTEKKNAISL
                     RKKEKATAIQKAEDALNLASTELDKTREDAKKLVEEAQEKARAMIKEASAKYRAASEE
                     RYKAISDFNKEFGTYTTTYTGQKALEEYNRAIRHFDDFFDNFFSTWF*"
                     /db_xref="UniRef100_UPI000193D26B"
     gene            138223..138393
                     /locus_tag="PHAGE-A6--js4906-27-3_S30_scaffold_5_curated_c
                     losed_complete_prodigal-single_202"
     CDS             138223..138393
                     /product="hypothetical protein"
                     /codon_start=1
                     /transl_table=11
                     /translation="MIKILCWLVKYNCLTLRGVDPFEEFAPAPKPPKVFAILEPPGGW
                     GEVYKELIDDSF*"
     gene            138443..139054
                     /locus_tag="PHAGE-A6--js4906-27-3_S30_scaffold_5_curated_c
                     losed_complete_prodigal-single_203"
     CDS             138443..139054
                     /product="Uncharacterized protein n=1 Tax=Coprobacillus sp
                     . CAG:698 RepID=R5FS62_9FIRM"
                     /codon_start=1
                     /transl_table=11
                     /translation="MMTKYFVISDTHSYFDETLKALTERGFEKNNINHKIILCGDLFD
                     RGPKTKELYEFVKDLGDRFIYIRGNHEDLLEDCVSDIVSGRSIGQHHFSNGTVRTISQ
                     FCNLDEWNIASPRRSEEIKQQVYTLTRPLLEFISSKAVNYYELSSYIFVHGWVPTIDE
                     NLTYWDAKPLKLAPREWWDDQEDYSSREIWKEARWTNGMLAWK*"
                     /db_xref="UniRef100_R5FS62"
                     /db_xref="R5FS62_9FIRM"
                     /db_xref="mbj:KQ51_00264"
     gene            139273..139401
                     /locus_tag="PHAGE-A6--js4906-27-3_S30_scaffold_5_curated_c
                     losed_complete_prodigal-single_204"
     CDS             139273..139401
                     /product="hypothetical protein"
                     /codon_start=1
                     /transl_table=11
                     /translation="MYKIQGVIPISLKDSNGIEFTTECIQRLEKYEVKIFDVLKKK*"
     gene            139636..139755
                     /locus_tag="PHAGE-A6--js4906-27-3_S30_scaffold_5_curated_c
                     losed_complete_prodigal-single_205"
     CDS             139636..139755
                     /product="hypothetical protein"
                     /codon_start=1
                     /transl_table=11
                     /translation="MSVKHVKDYYSQVTASYFEMKSDLEDMEKMAETSQISPE*"
     gene            139765..139983
                     /locus_tag="PHAGE-A6--js4906-27-3_S30_scaffold_5_curated_c
                     losed_complete_prodigal-single_206"
     CDS             139765..139983
                     /product="hypothetical protein"
                     /codon_start=1
                     /transl_table=11
                     /translation="MKLIIAPVKQNYETLSYFMYLLNQPNKKSKQPTYKKQNKKLIEA
                     SDKRTQADIITENKKSLSDLKEFKEDIQ*"
     gene            139980..140270
                     /locus_tag="PHAGE-A6--js4906-27-3_S30_scaffold_5_curated_c
                     losed_complete_prodigal-single_207"
     CDS             139980..140270
                     /product="hypothetical protein"
                     /codon_start=1
                     /transl_table=11
                     /translation="MNPKDILKALNITDVGVYEGPDYVIDLDNSDAWGKMESKLDIGV
                     SKDVLEKLDDESSVEYEGAVSMYQYQDQAKLILTADFDEDVYTLSIEPLEVK*"
     gene            140270..140500
                     /locus_tag="PHAGE-A6--js4906-27-3_S30_scaffold_5_curated_c
                     losed_complete_prodigal-single_208"
     CDS             140270..140500
                     /product="Thymidylate synthase {ECO:0000256|SAAS
                     :SAAS00215270}; EC=2.1.1.-
                     {ECO:0000256|SAAS:SAAS00273274};; EC=2.1.1.45
                     {ECO:0000256|SAAS:SAAS00215290};;  TaxID=1262910
                     species="Bacteria; Firmicutes; Clostridia; Clostridiales;
                     Oscillospiraceae; Oscillibacter; environmental samples.;"
                     source="Oscillibacter sp. CAG:155.;""
                     /codon_start=1
                     /transl_table=11
                     /translation="MSRADKIFIDNCSDILTNGVWDTDLNVRPKWSDGTPAHTVKKFG
                     IVNRYNLQEEFPILTIRRTAFRACVDELLWIW*"
                     /db_xref="R6T734_9FIRM"
                     /db_xref="ova:OBV_13640"
                     /db_xref="UniRef100_R6T734"
                     /db_xref="2.1.1.-"
                     /db_xref="2.1.1.45"
     gene            140687..141100
                     /locus_tag="PHAGE-A6--js4906-27-3_S30_scaffold_5_curated_c
                     losed_complete_prodigal-single_209"
     CDS             140687..141100
                     /product="Thymidylate synthase {ECO:0000256|HAMAP-Rule
                     :MF_00008, ECO:0000256|SAAS:SAAS00215270}; Short=TS
                     {ECO:0000256|HAMAP-Rule:MF_00008};; Short=TSase
                     {ECO:0000256|HAMAP-Rule:MF_00008};; EC=2.1.1.45
                     {ECO:0000256|HAMAP-Rule:MF_00008,
                     ECO:0000256|SAAS:SAAS00215290};;  TaxID=1263026
                     species="Bacteria; Firmicutes; environmental samples.;"
                     source="Firmicutes bacterium CAG:475.;""
                     /codon_start=1
                     /transl_table=11
                     /translation="MTNIYNFQDLHEMHLYPCAYSMTFNVSGNKLNGILNQRSNDFLT
                     ANNWNVVQYSILLIMMAQVSNLEPGELIHVISDAHIYDRHIDTVKEILNQPQFDAPRL
                     IVDKSIKNFYDFTVDSFKLENYKCNEKKYKIPVAE*"
                     /db_xref="R7BS08_9FIRM"
                     /db_xref="UniRef100_R7BS08"
                     /db_xref="cdg:CDBI1_00290"
                     /db_xref="2.1.1.45"
     gene            141104..141364
                     /locus_tag="PHAGE-A6--js4906-27-3_S30_scaffold_5_curated_c
                     losed_complete_prodigal-single_210"
     CDS             141104..141364
                     /product="Dihydrofolate reductase (EC:1.5.1.3)"
                     /codon_start=1
                     /transl_table=11
                     /translation="MKAIVCVDKKWGIGKNNNLLFNLPEDMKRFREETSGKVVIMGLN
                     TFKSLPNGPLKNRVNIVLDPANQPIKGAIVVSSLYKLSMEAS*"
                     /db_xref="rum:CK1_00420"
                     /db_xref="UniRef100_R6WUJ1"
                     /db_xref="R6WUJ1_9CLOT"
                     /db_xref="1.5.1.3"
     gene            141597..141860
                     /locus_tag="PHAGE-A6--js4906-27-3_S30_scaffold_5_curated_c
                     losed_complete_prodigal-single_211"
     CDS             141597..141860
                     /product="hypothetical protein"
                     /codon_start=1
                     /transl_table=11
                     /translation="MVKLVDRNTITDRAEEINLEKDFKLAQKIISDLGSYMIKNNVGA
                     LAAPQIGYPYRIFCVMYKTKKKTDIKAYINPVIKTIGGFILIR*"
     gene            141996..142220
                     /locus_tag="PHAGE-A6--js4906-27-3_S30_scaffold_5_curated_c
                     losed_complete_prodigal-single_212"
     CDS             141996..142220
                     /product="hypothetical protein"
                     /codon_start=1
                     /transl_table=11
                     /translation="MDILDGVFIDEIGLEIDHLFDEAPEAEKNQLLAAYMNQLQQYRV
                     QLNKEIDSNPDLKQLKDAVNYMQAVKEGKI*"
     gene            142694..143032
                     /locus_tag="PHAGE-A6--js4906-27-3_S30_scaffold_5_curated_c
                     losed_complete_prodigal-single_213"
     CDS             142694..143032
                     /product="hypothetical protein"
                     /codon_start=1
                     /transl_table=11
                     /translation="MNYNRLTFPNIKPIRCKEAKYSQWEELEAVRQRLYNLENKIDEG
                     SLIEVPGIIPIQLPVYNGPNSPSFQPVYQVIWYDESGSLTTQIEINLDTAQELLAEKQ
                     EMFVRCDYND*"
     gene            143025..143219
                     /locus_tag="PHAGE-A6--js4906-27-3_S30_scaffold_5_curated_c
                     losed_complete_prodigal-single_214"
     CDS             143025..143219
                     /product="hypothetical protein"
                     /codon_start=1
                     /transl_table=11
                     /translation="MINVEGYKAFRGTMKISPKCEMIKPFDLYGNWLYKPEYDCWYCR
                     GSSYTADICHIISDETERSH*"
     gene            143219..143470
                     /locus_tag="PHAGE-A6--js4906-27-3_S30_scaffold_5_curated_c
                     losed_complete_prodigal-single_215"
     CDS             143219..143470
                     /product="hypothetical protein"
                     /codon_start=1
                     /transl_table=11
                     /translation="MLKIITQDGEAKYEVSNYEILPAINKNPMSKDKRYYISTPDVGG
                     KHLAVYSSMERAQEVFEEMVEVERDHPDSFYIMPFEEVC*"
     gene            143473..143931
                     /locus_tag="PHAGE-A6--js4906-27-3_S30_scaffold_5_curated_c
                     losed_complete_prodigal-single_216"
                     /gene="rnhA"
     CDS             143473..143931
                     /gene="rnhA"
                     /product="rnhA; ribonuclease H (EC:3.1.26.4)"
                     /codon_start=1
                     /transl_table=11
                     /translation="MDKIIIYTDGACRGNQNAEKNLGAYAYLLMYKDKKKSFAAAIPN
                     TTNNKMELISAIEALKALKPFAYNLPITLYSDSQYLVSGINDWMPGWIAKGWRGVKNA
                     DLWQALLEQVKKFSLLTLGKVPGHADCEGNNYVDMLCNAAMDQYINEHKE*"
                     /db_xref="cad:Curi_c12400"
                     /db_xref="UniRef100_V6J6D5"
                     /db_xref="V6J6D5_9BACL"
                     /db_xref="3.1.26.4"
     gene            144070..144270
                     /locus_tag="PHAGE-A6--js4906-27-3_S30_scaffold_5_curated_c
                     losed_complete_prodigal-single_217"
     CDS             144070..144270
                     /product="hypothetical protein"
                     /codon_start=1
                     /transl_table=11
                     /translation="MEDKLVESLERELGDDCHWLSYYIYDLDFGRREDIAVWDENDKP
                     IPLHTVQELLDLIESDKNAKKD*"
     gene            144254..144757
                     /locus_tag="PHAGE-A6--js4906-27-3_S30_scaffold_5_curated_c
                     losed_complete_prodigal-single_218"
     CDS             144254..144757
                     /product="hypothetical protein"
                     /codon_start=1
                     /transl_table=11
                     /translation="MPKKTDLDYCLWRANCVSLGVEESFEGCDLYRCCYTCPKKAECE
                     YPCKDRDKAPHNCPYISSKEEVEAKMSYKFSCTNPSKVKKESPLQSCVDQTSLKKRKE
                     SSKQKRGLTKPIKQRSKTLWEVSAPLIPTSVKELAAQTGATYARANYLIKTKGMSFTD
                     ALRVLKS*"
     gene            145451..145524
                     /locus_tag="PHAGE-A6--js4906-27-3_S30_scaffold_5_curated_c
                     losed_complete_prodigal-single_trna_3"
     tRNA            145451..145524
                     /product="hypothetical protein"
     gene            145994..146086
                     /locus_tag="PHAGE-A6--js4906-27-3_S30_scaffold_5_curated_c
                     losed_complete_prodigal-single_219"
     CDS             145994..146086
                     /product="hypothetical protein"
                     /codon_start=1
                     /transl_table=11
                     /translation="MHLIEITKSSLVNLPTSADMADGVLTILDN*"
     gene            146421..146496
                     /locus_tag="PHAGE-A6--js4906-27-3_S30_scaffold_5_curated_c
                     losed_complete_prodigal-single_trna_1"
     tRNA            146421..146496
                     /product="hypothetical protein"
     gene            146625..146700
                     /locus_tag="PHAGE-A6--js4906-27-3_S30_scaffold_5_curated_c
                     losed_complete_prodigal-single_trna_2"
     tRNA            146625..146700
                     /product="Pseudo"
     gene            146739..146823
                     /locus_tag="PHAGE-A6--js4906-27-3_S30_scaffold_5_curated_c
                     losed_complete_prodigal-single_trna_3"
     tRNA            146739..146823
                     /product="Pseudo"
     gene            147051..147126
                     /locus_tag="PHAGE-A6--js4906-27-3_S30_scaffold_5_curated_c
                     losed_complete_prodigal-single_trna_4"
     tRNA            147051..147126
                     /product="Pseudo"
     gene            147135..147208
                     /locus_tag="PHAGE-A6--js4906-27-3_S30_scaffold_5_curated_c
                     losed_complete_prodigal-single_trna_5"
     tRNA            147135..147208
                     /product="Pseudo"
     gene            147243..147317
                     /locus_tag="PHAGE-A6--js4906-27-3_S30_scaffold_5_curated_c
                     losed_complete_prodigal-single_trna_6"
     tRNA            147243..147317
                     /product="Pseudo"
     gene            147320..147408
                     /locus_tag="PHAGE-A6--js4906-27-3_S30_scaffold_5_curated_c
                     losed_complete_prodigal-single_trna_7"
     tRNA            147320..147408
                     /product="Pseudo"
     gene            147494..147584
                     /locus_tag="PHAGE-A6--js4906-27-3_S30_scaffold_5_curated_c
                     losed_complete_prodigal-single_trna_8"
     tRNA            147494..147584
                     /product="Pseudo"
     gene            complement(147720..147992)
                     /locus_tag="PHAGE-A6--js4906-27-3_S30_scaffold_5_curated_c
                     losed_complete_prodigal-single_220"
     CDS             complement(147720..147992)
                     /product="hypothetical protein"
                     /codon_start=1
                     /transl_table=11
                     /translation="MFVVLHFVDQPFKLPQLLSYLLYTILNLMSTILSKTNKRVATFL
                     KQLFCYKKRYVMKNVDEWYSWRDLNPQKPDPKSGAYANSATAAYIK*"
     gene            147733..147809
                     /locus_tag="PHAGE-A6--js4906-27-3_S30_scaffold_5_curated_c
                     losed_complete_prodigal-single_trna_9"
     tRNA            147733..147809
                     /product="Pseudo"
     gene            148046..148570
                     /locus_tag="PHAGE-A6--js4906-27-3_S30_scaffold_5_curated_c
                     losed_complete_prodigal-single_221"
     CDS             148046..148570
                     /product="deoxyuridine 5'-triphosphate nucleotidohydrolase
                     (EC:3.6.1.23)"
                     /codon_start=1
                     /transl_table=11
                     /translation="MIKFEKVSWEEYKKSYEDFCADSIYDIDYDSIKWDWEHIKLPTR
                     ATKASAGYDFYACMPMHIHTHDMPAATYPTGIRFITDKDGVFLMCVPRSGLGFKKGLK
                     LLNTCGIIDSDYWQSDNEGHIKVKMSAKEPITINQGQAFMQGIILPFLRVDGDNVTTE
                     RNGGFGSTDRKVNA*"
                     /db_xref="bprl:CL2_01270"
                     /db_xref="UniRef100_E9RTQ1"
                     /db_xref="E9RTQ1_9FIRM"
                     /db_xref="3.6.1.23"
     gene            148567..148791
                     /locus_tag="PHAGE-A6--js4906-27-3_S30_scaffold_5_curated_c
                     losed_complete_prodigal-single_222"
     CDS             148567..148791
                     /product="hypothetical protein"
                     /codon_start=1
                     /transl_table=11
                     /translation="MNYQYIKDFTGKILGKVTTEFNGDKKAMNFEGQILAKYNKRMNY
                     TTDFYGRILGKGDLTEAIIYTEAAKRNAKR*"
     gene            148855..149079
                     /locus_tag="PHAGE-A6--js4906-27-3_S30_scaffold_5_curated_c
                     losed_complete_prodigal-single_223"
     CDS             148855..149079
                     /product="30S ribosomal protein S21 n=1 Tax=uncultured
                     bacterium RepID=K2B7L6_9BACT"
                     /codon_start=1
                     /transl_table=11
                     /translation="MAKVVAYRDESLDSLLRRFKKKVEKEDLLIELHKKDFYKSPSLK
                     KKEKHENALKRAAKIARKSQRSEDLIKRGK*"
                     /db_xref="UniRef100_K2B7L6"
                     /db_xref="A0A0G0XY15_9BACT"
                     /db_xref="tnr:Thena_1504"
                     /db_xref="K2B7L6_9BACT"
     gene            149141..149788
                     /locus_tag="PHAGE-A6--js4906-27-3_S30_scaffold_5_curated_c
                     losed_complete_prodigal-single_224"
     CDS             149141..149788
                     /product="hypothetical protein"
                     /codon_start=1
                     /transl_table=11
                     /translation="MKSIIKSILEDPQLSAYIEEGNFYPIYQTLKVRDTGIFTQQCLQ
                     AGVNPLEYMDRIPPHYLCSNFSDSSPVIIPRNIKTIEGEALFYTLLSELAYEGTVQEF
                     EDISKQPLWAPTTLREVHCVDGDWKFPNSYEDNVTNHLRINTAVQIKTGTSFPDINQT
                     PQGTVFYNAATQEVYVAMGSTWTQVTSVSIDQNVQYVSAGNRPLAVSSPTVDIYC*"
     gene            149825..149944
                     /locus_tag="PHAGE-A6--js4906-27-3_S30_scaffold_5_curated_c
                     losed_complete_prodigal-single_225"
     CDS             149825..149944
                     /product="hypothetical protein"
                     /codon_start=1
                     /transl_table=11
                     /translation="MIISLSKIYQRCLDAEYIHTKEDGDYCFQSEGDTLYILF*"
     gene            150071..150388
                     /locus_tag="PHAGE-A6--js4906-27-3_S30_scaffold_5_curated_c
                     losed_complete_prodigal-single_226"
     CDS             150071..150388
                     /product="hypothetical protein"
                     /codon_start=1
                     /transl_table=11
                     /translation="LEEEIKNPKYKKIIVVGYSHGAAIATFCHEYVWFNRPDLREDGL
                     EGFGFGCPRVYWGRMKKSLKERWKHFHPIRDMNDIVTHVPPVIFGFRHVNKLIKFPKS
                     DKT*"
     gene            150548..151036
                     /locus_tag="PHAGE-A6--js4906-27-3_S30_scaffold_5_curated_c
                     losed_complete_prodigal-single_227"
     CDS             150548..151036
                     /product="hypothetical protein"
                     /codon_start=1
                     /transl_table=11
                     /translation="MDKGLEIQVVKFLAQNIWYVENDEVYKLIQKLSNVLNTQAYEQV
                     EYAMRIMYDLDIIPDLKRIDFSLIDRSQDSDLPFVSEFYDLGSLIVGLCSLMGSAVNL
                     SILPESKFPEELREVLKLISCLNVKIYQDESGNYWLPSIKEPLEGDSKYRELTYEEIW
                     RN*"
     gene            151040..152173
                     /locus_tag="PHAGE-A6--js4906-27-3_S30_scaffold_5_curated_c
                     losed_complete_prodigal-single_228"
     CDS             151040..152173
                     /product="hypothetical protein n=1 Tax=Butyrivibrio
                     fibrisolvens RepID=UPI0003B398A0"
                     /codon_start=1
                     /transl_table=11
                     /translation="MKLQLFKFINNHKDNWKELLQQPPYSLIIKEDDTYMLLKYNQLE
                     SNFSKKIVRECRGIILDKNSLKIVAFPFTKFFNYGQVEAAKINWKGARVLDKIDGSLI
                     FLWYDRDKWHWSTSGNIDASKTEFSMPELTKMKCPVRTWQELIEYADNYRDIQWDSLD
                     KNCTYMFELVSPYTKVVISYPYTRLHHLATRNNITYMEEEQNIGVCKPYSYPLDSLED
                     CIAAAEHLSKEYEGFVVVDKNYHRVKIKNPTYLMMHRMANNGQITLKSALTLIKANDQ
                     EEFLSYFPEYGNVFITIQEILKEYKVTMEADLQKYKILQDKYSRKDLVALITKESSWK
                     DYIFKQLWGKYPQTPEEYLWGMVGDKLLERIKRDPKLVDIIKD*"
                     /db_xref="UniRef100_UPI0003B398A0"
                     /db_xref="A0A0E9EDV9_CHLTH"
                     /db_xref="oni:Osc7112_2735"
                     /db_xref="UPI0003B398A0"
     gene            152207..153220
                     /locus_tag="PHAGE-A6--js4906-27-3_S30_scaffold_5_curated_c
                     losed_complete_prodigal-single_229"
     CDS             152207..153220
                     /product="kinase-like protein n=1 Tax=Acetivibrio
                     cellulolyticus RepID=UPI0001E2DE03"
                     /codon_start=1
                     /transl_table=11
                     /translation="MNLPKLIIMVGLPGSGKSTRANQLAVLRDFTVLSSDSIRKELSG
                     SEQDQTQNDKVFRILYKRMNDLLSKGERVIIDATNTTIKARKRILSECKVPCYKEVQL
                     VATPIEECLSRDKLRERSVGEEVIRKFEQSFQCPQYFEGFDYIECEEWDASGYWPVTK
                     SFVEDLTTKMNNFHQYNFHHLYTVGEHCARQSKLISDYCSSHHQFKKWQKIAEVAGKF
                     HDVGKLFTQSFDENGIAHYYNHDSVGTYFLASHPKIFCSAWGEPLRQMEFLNMLFLVN
                     FHMRAHNDFQSLKAQKKYRALFGDERFDLLMAFGECDRAATGTDFRSSKPKLALKVVN
                     RSQ*"
                     /db_xref="UniRef100_UPI0001E2DE03"
                     /db_xref="E9RTL4_9FIRM"
                     /db_xref="lsp:Bsph_4679"
                     /db_xref="UPI0001E2DE03"
     gene            153650..154474
                     /locus_tag="PHAGE-A6--js4906-27-3_S30_scaffold_5_curated_c
                     losed_complete_prodigal-single_230"
     CDS             153650..154474
                     /product="hypothetical protein"
                     /codon_start=1
                     /transl_table=11
                     /translation="MGKIQFKRGLQATKDKSTIELSAGQPFFTKDTGKLYIAKADKTA
                     IKDASLVNANDPDAAHLSTDNEFTGINTFKGTGSSNSVEIRPTGISIHSHAEATTPSV
                     VLYSDSPERLCVKSSSSTTGGGYIQFPTIDDSIAGVETVALQSDIPVIKANPTATEAA
                     TLTKLQIGSTVYNLPSSSGSGVTSVSFAGSGNAVTSASISGNTLTLTRGSTFLTSHQS
                     LDNCAKLNAVNTFLATTKFKANVEIGGTSEEAGLKVLINSTSGNSDSWAKYGYSSI*"
     gene            155019..155132
                     /locus_tag="PHAGE-A6--js4906-27-3_S30_scaffold_5_curated_c
                     losed_complete_prodigal-single_231"
     CDS             155019..155132
                     /product="hypothetical protein"
                     /codon_start=1
                     /transl_table=11
                     /translation="VEWKDGDRDIDNEYQQSYKSADGDLIIQFGKTLEEKV*"
     gene            155129..155614
                     /locus_tag="PHAGE-A6--js4906-27-3_S30_scaffold_5_curated_c
                     losed_complete_prodigal-single_232"
     CDS             155129..155614
                     /product="hypothetical protein"
                     /codon_start=1
                     /transl_table=11
                     /translation="MKSIRPNTFETNSSSTHSLAISLEPLNNSIYLSQDSKYHISFRD
                     FEGEPEHITWISEKIAFLLQLSMQGRGYYYYSDSETSPQEKEEEYEELYDLPLFKQIE
                     MTLKLHEPKCQGLVVDDLKGHIDHQTSSDYYTGEDFLAQFNISLADYLFGNIILLADH
                     D*"
     gene            155627..156022
                     /locus_tag="PHAGE-A6--js4906-27-3_S30_scaffold_5_curated_c
                     losed_complete_prodigal-single_233"
     CDS             155627..156022
                     /product="hypothetical protein"
                     /codon_start=1
                     /transl_table=11
                     /translation="MSEYVMIKKNGVDIVSWCRSSYQFQALSNYVPFDRWETFTADML
                     DKGIENLREKETGYQKQLEDMNKVLSNLHYEEALECLNDIRDIRVEYETIQYAITEFQ
                     VIKNVCEESVYSKEDTDHSIPIILEWCRG*"
     gene            156026..156370
                     /locus_tag="PHAGE-A6--js4906-27-3_S30_scaffold_5_curated_c
                     losed_complete_prodigal-single_234"
     CDS             156026..156370
                     /product="Prophage LambdaBa04, portal protein n=1 Tax
                     =Clostridium perfringens E str. JGS1987 RepID=B1BPQ4_CLOPF"
                     /codon_start=1
                     /transl_table=11
                     /translation="MIIAVDFDGTLCENKYPEIGTPKQAIIDAIKKMQKDGHEFILWT
                     CRDGELLDQAINFLNQQDLHFSKINQESDVHLEKYTSRPRKIGADLYIDDRALSPDNF
                     VEFSRMVDKWKY*"
                     /db_xref="UniRef100_B1BPQ4"
                     /db_xref="B1BPQ4_CLOPF"
                     /db_xref="bdo:EL88_06230"
     gene            156402..156641
                     /locus_tag="PHAGE-A6--js4906-27-3_S30_scaffold_5_curated_c
                     losed_complete_prodigal-single_235"
     CDS             156402..156641
                     /product="hypothetical protein"
                     /codon_start=1
                     /transl_table=11
                     /translation="MKRKKRTIKLTNVDAIRNLKLKTIQLNAVDSSKVYVVELNDLKE
                     GFGEKALMVTEIFKKHGIQVIVVPPETLKIYKLNK*"
     gene            156729..157001
                     /locus_tag="PHAGE-A6--js4906-27-3_S30_scaffold_5_curated_c
                     losed_complete_prodigal-single_236"
     CDS             156729..157001
                     /product="hypothetical protein"
                     /codon_start=1
                     /transl_table=11
                     /translation="LITEFGQFGFEVNGNKEIFSVYNFTREPSNHLSFNIKFKGRWRK
                     IYYWNSAKDNHWLWASKSKEDEECHYEAFPYKVTKFYYNTILEVEE*"
     gene            156998..157444
                     /locus_tag="PHAGE-A6--js4906-27-3_S30_scaffold_5_curated_c
                     losed_complete_prodigal-single_237"
     CDS             156998..157444
                     /product="Nucleoside 2-deoxyribosyltransferase n=1 Tax
                     =Eubacterium sp. CAG:202 RepID=R6N3L6_9FIRM"
                     /codon_start=1
                     /transl_table=11
                     /translation="MIYLAASFAYEDKKKTEERKLLIEQAENILHHKNLSVYLPQDLQ
                     IPNAWDYPSNEWGLMVFANDVVALDHCDIVVMLSFGKENNAGAAWEVGYAYAKKKKVI
                     VVSMTDEIESLMIQHGSYAQLKGLEQLEKYDFDKMPMARNHSGKES*"
                     /db_xref="UniRef100_R6N3L6"
                     /db_xref="R6N3L6_9FIRM"
                     /db_xref="lho:LOOC260_113100"
     gene            157445..157735
                     /locus_tag="PHAGE-A6--js4906-27-3_S30_scaffold_5_curated_c
                     losed_complete_prodigal-single_238"
     CDS             157445..157735
                     /product="hypothetical protein"
                     /codon_start=1
                     /transl_table=11
                     /translation="MKERCKNCKISRSFEDGPLGPKSPLTSKQSQEYIENMNEKDDLK
                     RKPKNLHEQMLKESNKPYHDARGVLILPASWRENEEDDLTLEEYEEMFHEKF*"
     gene            157722..157823
                     /locus_tag="PHAGE-A6--js4906-27-3_S30_scaffold_5_curated_c
                     losed_complete_prodigal-single_239"
     CDS             157722..157823
                     /product="hypothetical protein"
                     /codon_start=1
                     /transl_table=11
                     /translation="MRNFDIYWVRFEYEDRDGYKVRPALILNKNILC*"
     gene            157944..158510
                     /locus_tag="PHAGE-A6--js4906-27-3_S30_scaffold_5_curated_c
                     losed_complete_prodigal-single_240"
     CDS             157944..158510
                     /product="hypothetical protein"
                     /codon_start=1
                     /transl_table=11
                     /translation="MKTIRYNTFETNSSSTHSLAVPKKVEHIPSDVRFHFGDFGWQLE
                     DDIDPADYLYTGIVTGGSEIRNKYLPKLKEVMERNNIKAKYADYELSSYKYDSGTEYY
                     VDSRYGYVDHCYELKEFLEWLFEDDNRILRFISDGLVFTGNDNDDESSFFINRNKKVL
                     YDWTTSKNRTNPYYMKNCDEYDWFYKGN*"
     gene            158513..158728
                     /locus_tag="PHAGE-A6--js4906-27-3_S30_scaffold_5_curated_c
                     losed_complete_prodigal-single_241"
     CDS             158513..158728
                     /product="hypothetical protein"
                     /codon_start=1
                     /transl_table=11
                     /translation="MYIRSQDRKELAEFSRLSVSCSNGSYYIHAPDVSPYHSIGDYKS
                     KERCIAVLDEIQHFLDVGAIIFEMPKE*"
     gene            158736..159257
                     /locus_tag="PHAGE-A6--js4906-27-3_S30_scaffold_5_curated_c
                     losed_complete_prodigal-single_242"
     CDS             158736..159257
                     /product="Uncharacterized protein n=1 Tax=Eubacterium
                     plexicaudatum ASF492 RepID=N1ZVS4_9FIRM"
                     /codon_start=1
                     /transl_table=11
                     /translation="MIQIRRNTFETNSSSSHSLVIMTDNIIKEEGEDLYFTHDEMLES
                     LHRVSRGVYKPWNDNWYFGRSPFRVLDDFEWKLQYAYANCGENKDKIKEVTDILKELV
                     PEVKKVSIPENCGVDDWELFSWLEKYNISLKEFLTNKKYVVIQDGDEYCIWKDLIDCG
                     LIDKKVIENMEDQ*"
                     /db_xref="UniRef100_N1ZVS4"
                     /db_xref="N1ZVS4_9FIRM"
     gene            159257..159718
                     /locus_tag="PHAGE-A6--js4906-27-3_S30_scaffold_5_curated_c
                     losed_complete_prodigal-single_243"
     CDS             159257..159718
                     /product="hypothetical protein"
                     /codon_start=1
                     /transl_table=11
                     /translation="MYYDNESEYLFIMKEGHELSDEELRGNFWSLEKGKIDLSYSYDD
                     CVFNEEEVRILNTFRSKLQYVLASWYNDEEIKNILLELFPEVKEIIFPYNRAHRGYNL
                     RNWFEKYHITLKEFLINTKYIVVCDSYNAVNKLMDLGLFDWEAIEDSSELN*"
     gene            159729..159875
                     /locus_tag="PHAGE-A6--js4906-27-3_S30_scaffold_5_curated_c
                     losed_complete_prodigal-single_244"
     CDS             159729..159875
                     /product="hypothetical protein"
                     /codon_start=1
                     /transl_table=11
                     /translation="MLNRDLFCRVVNGLKHQAQKMSKLEEALDQPIEWFWTSQEEVLR
                     ALET*"
     gene            160266..160478
                     /locus_tag="PHAGE-A6--js4906-27-3_S30_scaffold_5_curated_c
                     losed_complete_prodigal-single_245"
     CDS             160266..160478
                     /product="hypothetical protein"
                     /codon_start=1
                     /transl_table=11
                     /translation="MNDSERQLNGFLPSPPDDRDYTLDKICALSMEEEAPLPEEYLLE
                     GNIPVLNQGMYSDCVAHAIATATAYG*"
     gene            160563..160769
                     /locus_tag="PHAGE-A6--js4906-27-3_S30_scaffold_5_curated_c
                     losed_complete_prodigal-single_246"
     CDS             160563..160769
                     /product="hypothetical protein"
                     /codon_start=1
                     /transl_table=11
                     /translation="MYVRQALKNFNHDGDCLTIKFPHRGKYPVVKELIAEKKDEYAEA
                     AAKSKLINYCRLYSEREIKKALMN*"
     gene            160779..161102
                     /locus_tag="PHAGE-A6--js4906-27-3_S30_scaffold_5_curated_c
                     losed_complete_prodigal-single_247"
     CDS             160779..161102
                     /product="Peptidase C1A papain n=1 Tax=Emticicia
                     oligotrophica (strain DSM 17448 / GPTSA100-15)
                     RepID=I2EZC3_EMTOG"
                     /codon_start=1
                     /transl_table=11
                     /translation="VVGITTFKNNMKTHIEVPTKDSVKSGGHAMCCVGWNKDGWIIQN
                     SWGKTWGDHGKCYLPYDYPVDEWWGLTASTSIPEPEKDNIFKRIWGFIKMCWTNLKTF
                     FHKKK*"
                     /db_xref="UniRef100_I2EZC3"
                     /db_xref="A0A0D6AE18_9CHRO"
                     /db_xref="eol:Emtol_3900"
                     /db_xref="I2EZC3_EMTOG"
     gene            161199..162119
                     /locus_tag="PHAGE-A6--js4906-27-3_S30_scaffold_5_curated_c
                     losed_complete_prodigal-single_248"
     CDS             161199..162119
                     /product="Uncharacterized protein n=1 Tax=Eubacterium
                     plexicaudatum ASF492 RepID=N2A9X8_9FIRM"
                     /codon_start=1
                     /transl_table=11
                     /translation="MSKWVNYINGNYKVFIDLETGTKIRETIDPKATAFIPETIESFD
                     CKITNSCDMGCPMCHENSVPNGKHGDLFAPSFLDTLHPYTEIAIGGGNPLEHPDLYKF
                     LQLCKEKKFIPSMTVNQVHFEKNFDFIKKLVDEKLVYGLGVSLNNVNNNFVDKLKEIP
                     NAVVHIINGLVTKEQLEQMRDLGVRKVLILGYKIFRRGETLYSKEADVIEAKESILKE
                     LLPKILKEKWFEVVSFDNLALKQLNVKSLLSEKEWNQFYMGDDGLEGEQTSASMFIDL
                     VERKFARNSCSKERFKLLPTVEEMYNKLKG*"
                     /db_xref="UniRef100_N2A9X8"
                     /db_xref="N2A9X8_9FIRM"
     gene            162176..162469
                     /locus_tag="PHAGE-A6--js4906-27-3_S30_scaffold_5_curated_c
                     losed_complete_prodigal-single_249"
     CDS             162176..162469
                     /product="hypothetical protein"
                     /codon_start=1
                     /transl_table=11
                     /translation="MTKVIADKNCTGKTKELIKLSLATDAPILALTATKTNSLKEKSV
                     AYFGEDVRVITLDEARNYSGSILIDDLDETISAILQQALNNKSIDVSAAVVNI*"
     gene            162583..162978
                     /locus_tag="PHAGE-A6--js4906-27-3_S30_scaffold_5_curated_c
                     losed_complete_prodigal-single_250"
     CDS             162583..162978
                     /product="hypothetical protein"
                     /codon_start=1
                     /transl_table=11
                     /translation="MVKLDWINDSEAKLSFLSEPIHFNKMPKPYVEISMEEYFAGLDK
                     WALNYTGVHQVRGEDAAALGYEGQMVVVHTSYNGEEGFARLTVPGEKRYRFFRLGCKH
                     DWELIESDSLTNTYKCKKCGTVITESNGR*"
     gene            163070..163312
                     /locus_tag="PHAGE-A6--js4906-27-3_S30_scaffold_5_curated_c
                     losed_complete_prodigal-single_251"
     CDS             163070..163312
                     /product="hypothetical protein"
                     /codon_start=1
                     /transl_table=11
                     /translation="MRNLSSVQGTIGKIIRDNMITISSIGTQKELVTFCEDLLKDSNN
                     ADKDNFLSVLKSKKGLMKAQEYVCNYMLKGDGLGVL*"
     gene            164044..164514
                     /locus_tag="PHAGE-A6--js4906-27-3_S30_scaffold_5_curated_c
                     losed_complete_prodigal-single_252"
     CDS             164044..164514
                     /product="hypothetical protein"
                     /codon_start=1
                     /transl_table=11
                     /translation="MAEYVAGKGTTALGIIGTVLGSIGTAGVAGNGILSGLTGKQAVA
                     TPFEMTGACMHDVDTLKELMAKDAEIAKYKSEKYADNVGIELYKYIDGELKDIRATQN
                     AKWTDQAVINANVNQGLTALSGQVAAVANTVNQITKVAVPQSSICNFGCCGCNG*"
     gene            164532..164969
                     /locus_tag="PHAGE-A6--js4906-27-3_S30_scaffold_5_curated_c
                     losed_complete_prodigal-single_253"
     CDS             164532..164969
                     /product="hypothetical protein"
                     /codon_start=1
                     /transl_table=11
                     /translation="MKVLQLTNTNIPAVAANGYMPLGVTTVRCPTETSNCQQTFTVTS
                     STSDTVAVNKGGTYRLDYSASVMASAIGTVTLAVLVNGVSKYTVSASAAAVSDLVNLT
                     IPLDIYLPCNCNAAPNNIPANIQIQNTGVALTGGTSNIIITRY*"
     gene            165110..165400
                     /locus_tag="PHAGE-A6--js4906-27-3_S30_scaffold_5_curated_c
                     losed_complete_prodigal-single_254"
     CDS             165110..165400
                     /product="hypothetical protein"
                     /codon_start=1
                     /transl_table=11
                     /translation="MNSLQQLLFGFQLGVIKRKSQAMLKDFLGGSGAKMLHLVEGDDV
                     DVDTLYAALSDAMNAQGSVEVLGIKLTNADVNKLYSMIKEQMVYETTNTPNS*"
     gene            165372..165548
                     /locus_tag="PHAGE-A6--js4906-27-3_S30_scaffold_5_curated_c
                     losed_complete_prodigal-single_255"
     CDS             165372..165548
                     /product="hypothetical protein"
                     /codon_start=1
                     /transl_table=11
                     /translation="MKQLIHQIHDELNMADQYIECASHKEGDDRDVYKTLSKDELNHA
                     DRLMVLGDQHAASM*"
     gene            165752..167002
                     /locus_tag="PHAGE-A6--js4906-27-3_S30_scaffold_5_curated_c
                     losed_complete_prodigal-single_256"
     CDS             165752..167002
                     /product="PolyA polymerase family protein {ECO:0000313
                     |EMBL:CEQ04659.1}; EC=2.7.7.72
                     {ECO:0000313|EMBL:CEQ04659.1};;  TaxID=1505
                     species="Bacteria; Firmicutes; Clostridia; Clostridiales;
                     Peptostreptococcaceae; Peptoclostridium.;"
                     source="Clostridium sordellii.;""
                     /codon_start=1
                     /transl_table=11
                     /translation="MSTELIDHFKKLDKLGQLFFKNNYELYMVGGAVRDILMDKTPHD
                     YDFATNATPDQMLKIAEESNIEVIPTGIKYGTITFRIDGESFEVTTYRKDSNYSDGRR
                     PDQVTFSTNILDDLSRRDFTVNAIALNMLSNVNDYVDPFNGIKDIENKVIRTVGDPVE
                     RFTEDGLRILRAIRFRFKLGFTFDAATYKAIMFNWQLLEHISQERITSEFLQILTYGH
                     LDSAEDCYLIDALIKQILPEVHIENVYDCNWWEYTSLFKFPDIETKLAFILKNSKTDI
                     LDLCYKLKLSNKMSKDIVETIYCKNLFEEMLSSNDTSYIVRKLVSKCGKENTKRGFYL
                     YDEIYNLTEKEWNYLMALLDHSDVEAIKLSDLKITGDDLIQLGFKGREIGKALDYCLD
                     QVLRNQSLNEKEKLIELVKNCFKE*"
                     /db_xref="A0A0C7R9K6_CLOSO"
                     /db_xref="UniRef100_G7M3A7"
                     /db_xref="csq:CSCA_0217"
                     /db_xref="G7M3A7_9CLOT"
                     /db_xref="2.7.7.72"
     gene            167016..167360
                     /locus_tag="PHAGE-A6--js4906-27-3_S30_scaffold_5_curated_c
                     losed_complete_prodigal-single_257"
     CDS             167016..167360
                     /product="hypothetical protein"
                     /codon_start=1
                     /transl_table=11
                     /translation="MDKQDVMEINKELVKLVAENPELPIKVFIDWECSDGDCMFVGEI
                     YDCKVTEITEYDDKCYERDDFDWLKDRISNDVCDKPEYVYLTDEEFDKEMTEKVEQLG
                     WKKVILLYVSVC*"
     gene            167399..167878
                     /locus_tag="PHAGE-A6--js4906-27-3_S30_scaffold_5_curated_c
                     losed_complete_prodigal-single_258"
     CDS             167399..167878
                     /product="hypothetical protein"
                     /codon_start=1
                     /transl_table=11
                     /translation="MKAYRHVYLDFPDFTQERCYEVTSEVTFQNGIKDEIKTTIVCDN
                     PYDAMIMVKEFLLSKRSWLVTEVHGQWFECGSLLVTKPEIPQSKYMVVCDNVKRIFYA
                     DNSYKEVEHYSVIHTVSNDLAVYYGTFDTKEEADEHCEELNEEWEEYLGRRNENTLF*"
     gene            167859..168242
                     /locus_tag="PHAGE-A6--js4906-27-3_S30_scaffold_5_curated_c
                     losed_complete_prodigal-single_259"
     CDS             167859..168242
                     /product="hypothetical protein"
                     /codon_start=1
                     /transl_table=11
                     /translation="MKTPYFKKVSDSAGNEWVDSQDIFQYTDELGPFFNKWYQFIVKK
                     CEQLNYYNNHTSTAYGNPDLSWLIGFCSGWLSAKNCYEDTKDNICYIKNQHDKVVMKF
                     DVPKISQLERENRKEINKLLDKVFG*"
     gene            168244..168507
                     /locus_tag="PHAGE-A6--js4906-27-3_S30_scaffold_5_curated_c
                     losed_complete_prodigal-single_260"
     CDS             168244..168507
                     /product="hypothetical protein"
                     /codon_start=1
                     /transl_table=11
                     /translation="MEKRCQDCKYRVYEQLDIKEVWPFCACKDKELRDITNKLRIELN
                     KYQVQYHIRDDKEMSDDVLPSCQLVQSAYDILLNSHCDKYCVE*"
     gene            168513..169586
                     /locus_tag="PHAGE-A6--js4906-27-3_S30_scaffold_5_curated_c
                     losed_complete_prodigal-single_261"
     CDS             168513..169586
                     /product="Putative nucleotidyltransferase n=1 Tax
                     =Lachnospiraceae bacterium ICM7 RepID=J4K7N2_9FIRM"
                     /codon_start=1
                     /transl_table=11
                     /translation="MEIKEIKNLIKQPEYDFLKTNEHLGNNICLLTLGGSHAYGTNVE
                     GSDVDIRGIASLKPENILGTTPFEQFVESNTDTTIYGLTKIFQLLLNVNPNTIEILGC
                     KPEHYLFTNEIGNLILLNKHLFLSKKCIGAFAGYAGAQLSRLENYVCREKLAQPQQEE
                     HIKTSIENAMRHWDEKYAKFENGSIKLFIDKAVNPDMETEMFVDVNLKHYPLRDYKTM
                     WAEMNEIVKTYKNIGARNSKAMEHNKLNKHVMHLFRLYLMCIDILEKEEINTYREKDH
                     DYLMAIRNGYYMNEDGTIKPELYKELDLLKSKMKDLEKTTKLPEKPYYKDAENLLIKL
                     NKMSLDIAECKKTEIGFLHEYEK*"
                     /db_xref="UniRef100_J4K7N2"
                     /db_xref="clt:CM240_0851"
                     /db_xref="W6SEE1_9CLOT"
                     /db_xref="J4K7N2_9FIRM"
     gene            169707..169865
                     /locus_tag="PHAGE-A6--js4906-27-3_S30_scaffold_5_curated_c
                     losed_complete_prodigal-single_262"
     CDS             169707..169865
                     /product="hypothetical protein"
                     /codon_start=1
                     /transl_table=11
                     /translation="MTVQELLRSLDRKSFIDAYLSYCDEPKSTKRKRGISNLLEALDL
                     LKVIPDDS*"
     gene            169995..170354
                     /locus_tag="PHAGE-A6--js4906-27-3_S30_scaffold_5_curated_c
                     losed_complete_prodigal-single_263"
     CDS             169995..170354
                     /product="Uncharacterized protein n=1 Tax=Desulfotomaculum
                     gibsoniae DSM 7213 RepID=R4KDC6_9FIRM"
                     /codon_start=1
                     /transl_table=11
                     /translation="MTDILGYSVSLACIYAFGVIKVACSILYEMTFFGYDIAIQRENV
                     KQKIEQLHKSIEEVHNDETKLVSFTDFCKKYGWTDSRKDFEKDFDTAKMLIDCESSKK
                     LKQELCKLEINYLFETV*"
                     /db_xref="UniRef100_R4KDC6"
                     /db_xref="dgi:Desgi_1732"
                     /db_xref="R4KDC6_9FIRM"
     gene            170401..172056
                     /locus_tag="PHAGE-A6--js4906-27-3_S30_scaffold_5_curated_c
                     losed_complete_prodigal-single_264"
     CDS             170401..172056
                     /product="Gp540 n=1 Tax=Bacillus phage G RepID
                     =G3MAT0_9CAUD"
                     /codon_start=1
                     /transl_table=11
                     /translation="MSKLSKAADKLKEVNSLRPEEIVTNYMGGDSYVINPLDTLKMVS
                     ASSIFAEPSYYRSSKSSRASIYEVNPLVAKDSIIDHTYKGMTTDEIMEDVIDKALDYD
                     FKGTLNWAITLRNEYNMRLNPQVIMVRAALHSKRKEFTENNPGEFDRINQEVMGRADE
                     PMTQMAYYIYKNKGAKNKMPSLLKRSWAKNLSGLSRYKVAKYKNHEIGMINAVRLCHA
                     NSKVLDELMTTGTVEVSDNTKTWENLRSEGKSWKEIFTTIKIGHMALLRNLRGIFTEV
                     EDLEFCKKVMQQLKDGVKEGKQFPYRYWSAIKAIKGSDCNHQPVIIDALEECMDLALE
                     NVPKLKGKTMCLSDNSGSAWGGITSEYGTVKIAVIDNLSSVITAACSDEGYVGKFGDE
                     LKVFPIAKRKGILSQTEEITKDQDRDVGGSTEGGIWKFFKQAIDNKEHWDNIFIYSDQ
                     QAGHGGLYGTSSDIADYKKLGFNVKGGYYTSYCNVFKLIQEYRKKVNPKVNVFSVQTA
                     GFTDAVIPEYAYRTNIMQGWTGKEAVFADAMIKQWDEVESRNR*"
                     /db_xref="UniRef100_G3MAT0"
                     /db_xref="G3MAT0_9CAUD"
                     /db_xref="scu:SCE1572_15185"
     gene            172659..172868
                     /locus_tag="PHAGE-A6--js4906-27-3_S30_scaffold_5_curated_c
                     losed_complete_prodigal-single_265"
     CDS             172659..172868
                     /product="hypothetical protein"
                     /codon_start=1
                     /transl_table=11
                     /translation="MKKQFNCFGCGKALTIPKIEPKNLVKFLKGSCSPTWIKLAFKED
                     EESYYFLCCPTCTKLILGDKNANKR*"
     gene            172852..173184
                     /locus_tag="PHAGE-A6--js4906-27-3_S30_scaffold_5_curated_c
                     losed_complete_prodigal-single_266"
     CDS             172852..173184
                     /product="hypothetical protein"
                     /codon_start=1
                     /transl_table=11
                     /translation="MLIRDEDYELAVTLGVIDEDTKNKCQYVKEDCQCNYEDHKYELE
                     IAKLKDTIICLSKELLKKEETIKRLQEDFAKSRRDEESMYNYYESAKGDVEFLESMID
                     KIREKYNV*"
     gene            173327..173710
                     /locus_tag="PHAGE-A6--js4906-27-3_S30_scaffold_5_curated_c
                     losed_complete_prodigal-single_267"
     CDS             173327..173710
                     /product="hypothetical protein n=1 Tax=Lachnospiraceae
                     bacterium NK4A136 RepID=UPI0003B50D96"
                     /codon_start=1
                     /transl_table=11
                     /translation="MEEIREPLEKAGLTNTFYFVQVKEKYGELCLYNNGATEEVLDII
                     SKYEFLSGFICDRCGKPADYQTRGWIENICKKCYKAQYKDKEEPRYLIELDLTPIKLR
                     YMDDRFVEMKQDFTDTWKKYLEKIK*"
                     /db_xref="UniRef100_UPI0003B50D96"
                     /db_xref="I0P6J2_MYCAB"
                     /db_xref="ral:Rumal_0922"
                     /db_xref="UPI0003B50D96"
     gene            173932..174270
                     /locus_tag="PHAGE-A6--js4906-27-3_S30_scaffold_5_curated_c
                     losed_complete_prodigal-single_268"
     CDS             173932..174270
                     /product="hypothetical protein"
                     /codon_start=1
                     /transl_table=11
                     /translation="MEKLLLSAEQAREVTSTKGYEWTKNQVFKGIRTHAEKGLTYLFW
                     SFNSCNDFELKDFENMDLITGCIERDNIVKLIRVLREAYNYKVKLSTIQHCPSDDLES
                     TIVTGITISW*"
     gene            174400..174864
                     /locus_tag="PHAGE-A6--js4906-27-3_S30_scaffold_5_curated_c
                     losed_complete_prodigal-single_269"
     CDS             174400..174864
                     /product="Uncharacterized protein n=1 Tax=Oscillibacter sp
                     . 1-3 RepID=R9M0S8_9FIRM"
                     /codon_start=1
                     /transl_table=11
                     /translation="MAYIKDIKFDSVDRKDGLICDRCGAYIRNIYTVTYSDGLVARYG
                     MECFKKLFDAGKLTDFGRKLMMKALKRLKEAYETREKWLSVNTLEEAEKKNLNVFPFK
                     NYEAWKGHTFEEYKDFWVNEENGYTASDIKRAKEDLARFKKVNFDLIAFNKE*"
                     /db_xref="UniRef100_R9M0S8"
                     /db_xref="R9M0S8_9FIRM"
     gene            174873..175265
                     /locus_tag="PHAGE-A6--js4906-27-3_S30_scaffold_5_curated_c
                     losed_complete_prodigal-single_270"
     CDS             174873..175265
                     /product="Uncharacterized protein n=1 Tax=Salmonella
                     enterica subsp. diarizonae serovar 60:r:e,n,x,z15 str.
                     01-0170 RepID=V2J240_SALDZ"
                     /codon_start=1
                     /transl_table=11
                     /translation="MSTRCLIGRKIKDNKVEYIYCHHDGYLDGVGETLKTHYTNDSVI
                     DKLMALGDLSALGEIAESNPNQFNFGKIDYNLCAAYRDDGEEDVDSTITTEKEYIDKL
                     STNIWIEYLYLWDGKKWCYYCEGEWRAV*"
                     /db_xref="UniRef100_V2J240"
                     /db_xref="A0A099U234_9HELI"
                     /db_xref="V2J240_SALDZ"
     gene            175262..175465
                     /locus_tag="PHAGE-A6--js4906-27-3_S30_scaffold_5_curated_c
                     losed_complete_prodigal-single_271"
     CDS             175262..175465
                     /product="hypothetical protein"
                     /codon_start=1
                     /transl_table=11
                     /translation="MSKYSINNEWSTYYQTLEHIRRSGITNMFGAAPYLAKYRNIDLE
                     LAIDVLCSWIDNYDELSKKFSWR*"
     gene            175472..175750
                     /locus_tag="PHAGE-A6--js4906-27-3_S30_scaffold_5_curated_c
                     losed_complete_prodigal-single_272"
     CDS             175472..175750
                     /product="hypothetical protein"
                     /codon_start=1
                     /transl_table=11
                     /translation="MKDWYEDYKDLRRDMIRQNLDEVHFYEENNKSNNCHSKNYDKYF
                     GCSYKIDHSQFESNYEDDRDIITSDDECSRCHHQVNCCGQCQGNYEEN*"
     gene            175737..175982
                     /locus_tag="PHAGE-A6--js4906-27-3_S30_scaffold_5_curated_c
                     losed_complete_prodigal-single_273"
     CDS             175737..175982
                     /product="hypothetical protein"
                     /codon_start=1
                     /transl_table=11
                     /translation="MKKIKFKYKDKVYKSAWNLMQQLIEDELVTSVLDYGRSDYLAEF
                     YLLQEDYENGCCDYYIEDEEEFILKFKDKLGVEVINE*"
     gene            175975..176445
                     /locus_tag="PHAGE-A6--js4906-27-3_S30_scaffold_5_curated_c
                     losed_complete_prodigal-single_274"
     CDS             175975..176445
                     /product="hypothetical protein"
                     /codon_start=1
                     /transl_table=11
                     /translation="MSEIKFFDAFCDRPYDIIVKDSDGNYSYCLSTADKEIAINEATI
                     YLKTYKYVKVVYKPTGEIVWEAGDKLKNRIATLRKGELIQLNDDYILEPLQLALVFNY
                     PTHISLENNIIIGDGKSTCKELIKEKAKGDLIDIENQLRELTETVNKLKEILGE*"
     gene            176447..176734
                     /locus_tag="PHAGE-A6--js4906-27-3_S30_scaffold_5_curated_c
                     losed_complete_prodigal-single_275"
     CDS             176447..176734
                     /product="hypothetical protein"
                     /codon_start=1
                     /transl_table=11
                     /translation="MTFKEIIKAIDKLDASYQDIEIALALDAEIGFEYTDEEFNKLCK
                     YAKNVLDNSDVNEYAIAECMNDLLEEDKTVKEILEMDVHDFADEAAGWMDW*"
     gene            176740..177051
                     /locus_tag="PHAGE-A6--js4906-27-3_S30_scaffold_5_curated_c
                     losed_complete_prodigal-single_276"
     CDS             176740..177051
                     /product="hypothetical protein"
                     /codon_start=1
                     /transl_table=11
                     /translation="MTDFEHDLEMSLEWWTPNPYFEDDAEVDCEETAKNLTKRGYQKI
                     VWHDVNKELPELNKYVLGYYYNSQNYVVASWNGVNWSDGHWIYYNIDYWAELPEINLE
                     K*"
     gene            177073..177267
                     /locus_tag="PHAGE-A6--js4906-27-3_S30_scaffold_5_curated_c
                     losed_complete_prodigal-single_277"
     CDS             177073..177267
                     /product="hypothetical protein"
                     /codon_start=1
                     /transl_table=11
                     /translation="MIRILNPTNPCKTCYYNYINPDTCADKEYDYICDGCTSYHCCQD
                     ASDNENVCPYYEEIRKDDKN*"
     gene            177309..177668
                     /locus_tag="PHAGE-A6--js4906-27-3_S30_scaffold_5_curated_c
                     losed_complete_prodigal-single_278"
     CDS             177309..177668
                     /product="hypothetical protein"
                     /codon_start=1
                     /transl_table=11
                     /translation="MKDIELARDLFETTPKPCSLGDCVDCKYFNKDNICIELKQAESL
                     VARGYQKVKWHKVSEGDFPHTGTRVLAYYIKDGHGLYGFCYYGFPTKSKFSRITVWGD
                     SQLIDVIAWMEIPEYKE*"
     gene            177672..177929
                     /locus_tag="PHAGE-A6--js4906-27-3_S30_scaffold_5_curated_c
                     losed_complete_prodigal-single_279"
     CDS             177672..177929
                     /product="hypothetical protein"
                     /codon_start=1
                     /transl_table=11
                     /translation="MTAKEALNKINVEIGTQSPVIADLCCIINRELEELDRYRLLCYG
                     DLPVSCSTITLPNGIKVATDTGYIDDFFNNSDVKKWLKTGR*"
     gene            177932..178420
                     /locus_tag="PHAGE-A6--js4906-27-3_S30_scaffold_5_curated_c
                     losed_complete_prodigal-single_280"
     CDS             177932..178420
                     /product="hypothetical protein"
                     /codon_start=1
                     /transl_table=11
                     /translation="MKDEKALEKYYEGKLLGNNNEYPLSLRILTTLQICPTEEILPID
                     RAQWLSILFSELEKVPPVEIDQPIYHIYNIYDPDTYYIAYGYVSSIRQDKDKNWSFRY
                     SYWFPKRADNPLYPKIRDKSEKDKSLHEVKIDDLYIRGEYKGQMYFLDLDEAQKRLKE
                     LQ*"
     gene            178417..178716
                     /locus_tag="PHAGE-A6--js4906-27-3_S30_scaffold_5_curated_c
                     losed_complete_prodigal-single_281"
     CDS             178417..178716
                     /product="hypothetical protein"
                     /codon_start=1
                     /transl_table=11
                     /translation="MIDNYSNILKELVNKGFNIVNKSIDGYTCDCEKMIQFAVPHCDK
                     LQLYVAVDIKSRMIYFCCKYTNGEKVGSNTEVIPEDLDYPFISWLEEKIEERVRY*"
     gene            178737..178970
                     /locus_tag="PHAGE-A6--js4906-27-3_S30_scaffold_5_curated_c
                     losed_complete_prodigal-single_282"
     CDS             178737..178970
                     /product="hypothetical protein"
                     /codon_start=1
                     /transl_table=11
                     /translation="MKKLGKFMLGCLGLICEGLIPAVPFVTSILLISYISAWFAFTFI
                     LTIPLVFYLVIIINNLSCTSKFIEWTFGMEVGD*"
     gene            178974..179315
                     /locus_tag="PHAGE-A6--js4906-27-3_S30_scaffold_5_curated_c
                     losed_complete_prodigal-single_283"
     CDS             178974..179315
                     /product="hypothetical protein"
                     /codon_start=1
                     /transl_table=11
                     /translation="MKNIFPTFEEIDQGYCVYLLHDYRGLDDDGNPKYSEKLDMEVRV
                     ANNKYSELGLKVFVTRDRKWNLTGFRFELAGNKYAYHFEHSKEGWQACVDKIKSILEY
                     YRNIINEVLGD*"
     gene            179317..179736
                     /locus_tag="PHAGE-A6--js4906-27-3_S30_scaffold_5_curated_c
                     losed_complete_prodigal-single_284"
     CDS             179317..179736
                     /product="hypothetical protein"
                     /codon_start=1
                     /transl_table=11
                     /translation="MRLVDLDTFIKLPKGTVYITIFPNKINEDGIIIDSDWIDLPIEI
                     KDDQPRELDSEPYFNGVLYLLPRIENPDCDPFLGNFEVSRDLNKERASEFVVDDLASY
                     DYGEGTKFIILNKEEISGMIKHLQTALKYLDYYGKTN*"
     gene            180121..180309
                     /locus_tag="PHAGE-A6--js4906-27-3_S30_scaffold_5_curated_c
                     losed_complete_prodigal-single_285"
     CDS             180121..180309
                     /product="HNH endonuclease n=1 Tax=Clostridium
                     cellulovorans (strain ATCC 35296 / DSM 3052 / OCM 3 /
                     743B) RepID=D9SLL6_CLOC7"
                     /codon_start=1
                     /transl_table=11
                     /translation="MKNEYGIYIPIDDGNLNVHHIKPVSEDGGDEPENLITLCKNCHK
                     EIHREMNLKEEINNGKNT*"
                     /db_xref="UniRef100_D9SLL6"
                     /db_xref="cce:Ccel_3167"
                     /db_xref="D9SLL6_CLOC7"
     gene            180293..180493
                     /locus_tag="PHAGE-A6--js4906-27-3_S30_scaffold_5_curated_c
                     losed_complete_prodigal-single_286"
     CDS             180293..180493
                     /product="hypothetical protein"
                     /codon_start=1
                     /transl_table=11
                     /translation="MVKILKHGNKDPKFQLTCPFCTCEFVYEKEDLDSDRFIKCPDCG
                     AIIDHDFYQRKRFDLDMQVRSI*"
     gene            180493..180723
                     /locus_tag="PHAGE-A6--js4906-27-3_S30_scaffold_5_curated_c
                     losed_complete_prodigal-single_287"
     CDS             180493..180723
                     /product="hypothetical protein"
                     /codon_start=1
                     /transl_table=11
                     /translation="MDRFHFKLVRKYKVVFTNDNYEIIDLPMAYKDSEEERLARAIRI
                     LSEEVNLNSIVRIEPCYILEEAPEDMGSVNLL*"
     gene            180738..180902
                     /locus_tag="PHAGE-A6--js4906-27-3_S30_scaffold_5_curated_c
                     losed_complete_prodigal-single_288"
     CDS             180738..180902
                     /product="hypothetical protein"
                     /codon_start=1
                     /transl_table=11
                     /translation="MTVSELKNFLEDLSSMQDYEIINVYINNKKVSLEDLKLRIDNGY
                     ADLFLEVKDD*"
     gene            180895..181068
                     /locus_tag="PHAGE-A6--js4906-27-3_S30_scaffold_5_curated_c
                     losed_complete_prodigal-single_289"
     CDS             180895..181068
                     /product="hypothetical protein"
                     /codon_start=1
                     /transl_table=11
                     /translation="MINFNAAEAKKDFKEWVKDFLAYRVDIPADDIWTLDLIAETIAM
                     KYEKDMNFILENR*"
     gene            181125..181496
                     /locus_tag="PHAGE-A6--js4906-27-3_S30_scaffold_5_curated_c
                     losed_complete_prodigal-single_290"
     CDS             181125..181496
                     /product="hypothetical protein"
                     /codon_start=1
                     /transl_table=11
                     /translation="MKYKRLTHQKYDENIDLTKELGYSYIYKRLYELEDKIEAGILIE
                     PPVKLGQEVWYIPHYHGKPYCGVKKDFIRMIGFSSRGFQLRLRDAADRQKTYMLGKSV
                     FTTKEAADEQLKKEENTVKEN*"
     gene            181527..181748
                     /locus_tag="PHAGE-A6--js4906-27-3_S30_scaffold_5_curated_c
                     losed_complete_prodigal-single_291"
     CDS             181527..181748
                     /product="hypothetical protein"
                     /codon_start=1
                     /transl_table=11
                     /translation="MSKELDIQCQTFVKIMQCDCGGELRLSSNLEDLRVGPPYKHTCN
                     RCGKVEYFESTYPKTFSSYQIPKNNDNLK*"
     gene            181847..182968
                     /locus_tag="PHAGE-A6--js4906-27-3_S30_scaffold_5_curated_c
                     losed_complete_prodigal-single_292"
     CDS             181847..182968
                     /product="Membrane protease subunits stomatin/prohibitin
                     homologs n=1 Tax=Eubacterium sp. CAG:841
                     RepID=R7FUR3_9FIRM"
                     /codon_start=1
                     /transl_table=11
                     /translation="MVGFILGLIAIAIGVITGAVLKRYSIMETVTNSDNERVKVKTNP
                     FKKYAVIPMAAGIVLGCIGTFCGSVVSVTTGNTGVVSTFGKVENYTLESGFHFKAPWN
                     TVTEMDNRVQKQTIEMKCFSSDIQEVSMKYTLNYQIDRANAQEIYRTIGKDYYSTIIE
                     PNITEAVKVASAQYTAEKLVQTRSELADDIEKILRENLNKYHINVSSTAIEDMDFTDA
                     FTNAVEAKQVAEQKKKQAEIEQSQQLAQAENDKKIAETNAKAEAEVAKIKAEADMEVA
                     KIEADTAEYAGQKNAAIALQGLASTNGWTVVTYKTPDGASINKLLKSDGEVVTQAELE
                     IGVKNYLEKLKNDKWDGKLPVYYLGSDGSVTTVIPTPGI*"
                     /db_xref="UniRef100_R7FUR3"
                     /db_xref="R7FUR3_9FIRM"
                     /db_xref="fpr:FP2_16410"
     gene            183168..183920
                     /locus_tag="PHAGE-A6--js4906-27-3_S30_scaffold_5_curated_c
                     losed_complete_prodigal-single_293"
     CDS             183168..183920
                     /product="Putative uncharacterized protein n=1 Tax
                     =Treponema saccharophilum DSM 2985 RepID=H7EHS1_9SPIO"
                     /codon_start=1
                     /transl_table=11
                     /translation="MKISEELKSFLEGSDITKLLNGYDFEGLYKKLLQMNIAKDIGTF
                     TALMYEIDVDPLIYLDKIPMYFLYDQGNISDIKIPDNIKYINRYAFYKCKDLADVAIP
                     DSVISIGNLAFSECDGLKTVTLPSSITSIGVGMFYNCSSLADITIPNKVTSIEDFAFD
                     SCSSLTSIMIPDSVTSIGVQAFCNCDRLTSITIGTGVTSIDRNVLDECEKLEAINYRG
                     TKEQWCAIHKNEHWKDSSTIKTIHCTDGDIKI*"
                     /db_xref="UniRef100_H7EHS1"
                     /db_xref="H7EHS1_9SPIO"
                     /db_xref="fpc:FPSM_00188"
     gene            184029..184220
                     /locus_tag="PHAGE-A6--js4906-27-3_S30_scaffold_5_curated_c
                     losed_complete_prodigal-single_294"
     CDS             184029..184220
                     /product="hypothetical protein"
                     /codon_start=1
                     /transl_table=11
                     /translation="MSVEDIKVKDCLSCPFRRCTNSCFDECILIDYSSIGDRSKILDN
                     CPLKIRSINVSLKVKNERN*"
     gene            184207..184677
                     /locus_tag="PHAGE-A6--js4906-27-3_S30_scaffold_5_curated_c
                     losed_complete_prodigal-single_295"
     CDS             184207..184677
                     /product="hypothetical protein"
                     /codon_start=1
                     /transl_table=11
                     /translation="MKEIKETKLVETAITKITYQSDDGNYNSEDKEAVELYEAHRKNN
                     LRVVGSFYLPEDSNQYVIFSINSRYDLLIYKDANKDAHISFDGFREYEIPEKVKGYFV
                     SHYEDRYDSKPFYSLTPIDRFIRELKESIEEDRKTLKQQEEALVVLNNICKEGV*"
     gene            184680..185018
                     /locus_tag="PHAGE-A6--js4906-27-3_S30_scaffold_5_curated_c
                     losed_complete_prodigal-single_296"
     CDS             184680..185018
                     /product="hypothetical protein"
                     /codon_start=1
                     /transl_table=11
                     /translation="MSIIKVLIRWAVRVAFFFICMYPFNYGIDNAMIVVLAVELITSC
                     IALCRYSSDSLMKVIVGFDSDGDFGYYDYNDNIGVRVIGWFFWLIAFGFKIAMLYFCY
                     LQLFEGGLPV*"
     gene            185018..185224
                     /locus_tag="PHAGE-A6--js4906-27-3_S30_scaffold_5_curated_c
                     losed_complete_prodigal-single_297"
     CDS             185018..185224
                     /product="hypothetical protein"
                     /codon_start=1
                     /transl_table=11
                     /translation="MSKRKVFYIKATTQKMDSEGRPMLTTSGNYFIKANDLDTEEGLN
                     DCIKWLKDEKKADTVCIDFIWRLK*"
     gene            185226..185447
                     /locus_tag="PHAGE-A6--js4906-27-3_S30_scaffold_5_curated_c
                     losed_complete_prodigal-single_298"
     CDS             185226..185447
                     /product="hypothetical protein"
                     /codon_start=1
                     /transl_table=11
                     /translation="MKKWRVDNYIIGPAVDAEYDNTADELAEVLNSYERKGYKIQEVI
                     EVREGFFRIIYTSEDEMIRPGMNRYFDNV*"
     gene            185440..185940
                     /locus_tag="PHAGE-A6--js4906-27-3_S30_scaffold_5_curated_c
                     losed_complete_prodigal-single_299"
     CDS             185440..185940
                     /product="hypothetical protein"
                     /codon_start=1
                     /transl_table=11
                     /translation="MCKKLDKGFYSSLPEKICLFGNPERSSLGIPMPYIYSKEDGKYS
                     PRNKKINILDNISLIFINLGVILSLFIGVLIPWTLFGTIPMIIIGAICLVALYHDIKM
                     EYCRLYEKSLTDTQKQRREVFLTWYHEQRKRIDEIKSKPLSEITLKDQEFVKNIEEKL
                     SYMEWL*"
     gene            185946..186350
                     /locus_tag="PHAGE-A6--js4906-27-3_S30_scaffold_5_curated_c
                     losed_complete_prodigal-single_300"
     CDS             185946..186350
                     /product="hypothetical protein"
                     /codon_start=1
                     /transl_table=11
                     /translation="MKVKDFVELVIGKVPYMPIVDNSAEYADLTKKEDLIDKFGEYEV
                     IKVKFVYNNEPYIILHISNKDICTSYRVRKVKSYLNDYEQGVYFGRYGVRKKYIEKDE
                     PYCMGTRELESCNCDGDRSKCNFYEKVKEDNK*"
     gene            186357..186587
                     /locus_tag="PHAGE-A6--js4906-27-3_S30_scaffold_5_curated_c
                     losed_complete_prodigal-single_301"
     CDS             186357..186587
                     /product="hypothetical protein"
                     /codon_start=1
                     /transl_table=11
                     /translation="MYELIVYLCANIYYLIVHICFYIGNNKKLRNAKTELDTEKCANV
                     KHLITGTIIIFSIGILIELCMIISLALKGDSK*"
     gene            186584..186883
                     /locus_tag="PHAGE-A6--js4906-27-3_S30_scaffold_5_curated_c
                     losed_complete_prodigal-single_302"
     CDS             186584..186883
                     /product="hypothetical protein"
                     /codon_start=1
                     /transl_table=11
                     /translation="MTEQEFEKKYCKNCSSLVCTGIEEEATKGCKNYQKEVLGWQELK
                     GFEVPRIEPEKFSVELKLGNLIINLKDVTLTKKQIKNYKKYFNIEARNLGQLPNL*"
     gene            187097..188344
                     /locus_tag="PHAGE-A6--js4906-27-3_S30_scaffold_5_curated_c
                     losed_complete_prodigal-single_303"
     CDS             187097..188344
                     /product="Uncharacterized protein n=2 Tax=Bacteroides
                     dorei RepID=I8UZI9_9BACE"
                     /codon_start=1
                     /transl_table=11
                     /translation="MVYVLNRQGKPIMPCKEAKARKLLKQNKAKIVKHEPFTVQLLFD
                     CENQTQEVNLGIDAGSKHIGISATTEKQVLYEADIELRNDVVNKLASRREARRTRRNR
                     LRYRPARFNNRIKSKHKGWLAPSIEQKINTHIQVIKHLHKVLPITKVVVETAQFDTQK
                     INNPEILGEEYQQGEQLGFWNVREYVLYRDNHECQNCHGKSKDERLNVHHIESRKTGG
                     NAPNNLITLCETCHKAYHDGEIKLNFKRSRSYRDAAFMGIMRKTLLNRLRTIYSNVQE
                     TYGYITKNTRISNNLPKEHYIDARCISGNPQVKPLNYYLHQKCVRRQNRQIHKNNLLK
                     NGVKKSNQLSGNVFGFELFDSVIYQHKKYFVFGKRKTGYLDIRDLFGNKVNNGSISYK
                     KLKKVCNNKTILTERRAPIPLQS*"
                     /db_xref="UniRef100_I8UZI9"
                     /db_xref="I8VRV9_9BACE"
                     /db_xref="fma:FMG_P0170"
                     /db_xref="I8UZI9_9BACE"
     gene            188373..188705
                     /locus_tag="PHAGE-A6--js4906-27-3_S30_scaffold_5_curated_c
                     losed_complete_prodigal-single_304"
     CDS             188373..188705
                     /product="hypothetical protein"
                     /codon_start=1
                     /transl_table=11
                     /translation="MNQWTKNNISFALQIIALILVTAFALTGPIISFIHQYNLIVEEF
                     GKFIGGIFIYDNYAWWNLTALIWIPYGIYLVAWNRKQDRETMKEMKKLFLYKKGKESM
                     QDKEGENI*"
     gene            188702..189238
                     /locus_tag="PHAGE-A6--js4906-27-3_S30_scaffold_5_curated_c
                     losed_complete_prodigal-single_305"
     CDS             188702..189238
                     /product="hypothetical protein"
                     /codon_start=1
                     /transl_table=11
                     /translation="MTKEISPQTHEEVQAEFRKFLSPKYYMRYMDWPVHVILKHDSVE
                     NWEKCDKVPMNHEIVVIDYPDGNIKTVVGDGKSKALDCKELVHPISVVNYIPNKIFLC
                     DDLSKLKNIPFHSKDSIKIFLDNYSIEFDETNSFPKYLYRGRDECVSTLTGDNLIFEL
                     CYKILELNSKENKDDKNN*"
     gene            189222..189770
                     /locus_tag="PHAGE-A6--js4906-27-3_S30_scaffold_5_curated_c
                     losed_complete_prodigal-single_306"
     CDS             189222..189770
                     /product="hypothetical protein"
                     /codon_start=1
                     /transl_table=11
                     /translation="MIKIIEQGQKTFIRTCDRCGCKFQYDLSDLIGLEYISCPCCHNT
                     LVHMGPKAVKIDLSKTNCIDAEEMRKNSVITPNKIEVGDGGYNYGTTIGKYVNPNTAT
                     TIGDINKLGSGCVTGKVDPNITIYANKLPDDIVDDPYNNIGMSLPDDIKDNCCYESDD
                     YKAWHEKWCKEIKDNKPIKCKK*"
     gene            189843..190223
                     /locus_tag="PHAGE-A6--js4906-27-3_S30_scaffold_5_curated_c
                     losed_complete_prodigal-single_307"
     CDS             189843..190223
                     /product="hypothetical protein"
                     /codon_start=1
                     /transl_table=11
                     /translation="MFNWFRKNKIKKINSALGIELQPWQIEYIFNTYPNVQVFRGERS
                     SYKALTLILRQILNKKAKYIWTLGNPLGREELIARQLEDYTPIYIGTAKPSMRGRNFL
                     LKWRQVYRKLSEAGLKLAQVVWIR*"
     gene            190291..190956
                     /locus_tag="PHAGE-A6--js4906-27-3_S30_scaffold_5_curated_c
                     losed_complete_prodigal-single_308"
     CDS             190291..190956
                     /product="Ig-like domain-containing surface protein n=1
                     Tax=Ruminococcus sp. CAG:724 RepID=R5PWR0_9FIRM"
                     /codon_start=1
                     /transl_table=11
                     /translation="MSLSKTVKEFIEENSGLIESEDWNSLYDKTRSSNVDVCELTEAF
                     YGVGLNPLDGMTSIPPHFLEGSTIKNFTVPNNITSILQDAFYGSKLSTIQLPEGLTTI
                     DNGAFTGSSLLKVELPTTCNKLGDDCFRRTQLTKIDLSHVRSLGEGCFQDCKSLEDVI
                     IGSNMRVLPDFVFSGDTNLKELVLPINITKISSWALDRSKIEKLIIENPDIKIGAGAF
                     SDV*"
                     /db_xref="UniRef100_R5PWR0"
                     /db_xref="A0A081Q4G5_STRMT"
                     /db_xref="mvn:Mevan_0278"
                     /db_xref="R5PWR0_9FIRM"
     gene            191200..191889
                     /locus_tag="PHAGE-A6--js4906-27-3_S30_scaffold_5_curated_c
                     losed_complete_prodigal-single_309"
     CDS             191200..191889
                     /product="hypothetical protein"
                     /codon_start=1
                     /transl_table=11
                     /translation="MSNFDDYFEDQSEAEQIIDEATDKLVGLISEKTKSEIERYKNWY
                     ESTAEVRDKLQKRVYEQAEQIKVLEIDLKRAKEELERKDNEIPKVPFMPGDKVWYIGN
                     DCRNEVTIKCSTCQGNGKVKTQTADYGEVEMMCPRCKGYSVARYYPAKAYQGYVVRSR
                     ITLDAADDVPSFIYDLVENASDLEKFKTSVDRYTFSKYEIYKTKEEADKAANQETEIR
                     KSKAEERLFSK*"
     gene            191924..192376
                     /locus_tag="PHAGE-A6--js4906-27-3_S30_scaffold_5_curated_c
                     losed_complete_prodigal-single_310"
     CDS             191924..192376
                     /product="hypothetical protein"
                     /codon_start=1
                     /transl_table=11
                     /translation="MKAIDIIKNNQNELDAEDFTTLLTAIDPRNLEEQLELAKVLSML
                     QEAGVEPFDQYEGPYVFRQIVLLGCEVFDPEKFTTGLLITDAYYENVWKPYRDVFEIL
                     GLSFIQESVDFSDGSKVYYLVYITEDGGVEDKLLYWRDILGGSWRGIK*"
     gene            192373..192825
                     /locus_tag="PHAGE-A6--js4906-27-3_S30_scaffold_5_curated_c
                     losed_complete_prodigal-single_311"
     CDS             192373..192825
                     /product="hypothetical protein"
                     /codon_start=1
                     /transl_table=11
                     /translation="MTIEEIIKANEDALDAGDFTTLMSSIHFSDIEGWQNLCDILCML
                     RNVEVEPFCNYTPTSLTTAVVRAKEVFRPTNKDIGVVVTADRFSLKYIDYIPLFRALG
                     VSITRGLLRSSLGNPDVEIYLFYITKEGLKDKPQYWENVLGYKWEEIK*"
     gene            192914..193111
                     /locus_tag="PHAGE-A6--js4906-27-3_S30_scaffold_5_curated_c
                     losed_complete_prodigal-single_312"
     CDS             192914..193111
                     /product="hypothetical protein"
                     /codon_start=1
                     /transl_table=11
                     /translation="MKSYDVEFEFEDDPVSIECLKANGETAIFTCEVCKRKYQWASPC
                     TPDDCEERLKDFCEGKDDRAD*"
     gene            193113..193496
                     /locus_tag="PHAGE-A6--js4906-27-3_S30_scaffold_5_curated_c
                     losed_complete_prodigal-single_313"
     CDS             193113..193496
                     /product="YopX protein n=1 Tax=Roseburia intestinalis
                     XB6B4 RepID=D4L3Q6_9FIRM"
                     /codon_start=1
                     /transl_table=11
                     /translation="MTRKILFRGKRKDTGKWIEGYFFKIWDRTFILWGMTNGIPDMVE
                     VIPETVSQFTSLTDRYKKKIFDGDIVAKGFELYEVRWNPEQVRWGIYSDNYEVAGFTK
                     FSESYFEVVGNVYDNKELLNDKDKG*"
                     /db_xref="UniRef100_D4L3Q6"
                     /db_xref="rix:RO1_40510"
                     /db_xref="C7GC23_9FIRM"
                     /db_xref="D4L3Q6_9FIRM"
     gene            193477..193650
                     /locus_tag="PHAGE-A6--js4906-27-3_S30_scaffold_5_curated_c
                     losed_complete_prodigal-single_314"
     CDS             193477..193650
                     /product="hypothetical protein"
                     /codon_start=1
                     /transl_table=11
                     /translation="MTKIKVELEVPENCKDCMMFDGEYRYCDLFDNYIIYDVYTDSFK
                     RCDECKQAEAEND*"
     gene            193643..193795
                     /locus_tag="PHAGE-A6--js4906-27-3_S30_scaffold_5_curated_c
                     losed_complete_prodigal-single_315"
     CDS             193643..193795
                     /product="hypothetical protein"
                     /codon_start=1
                     /transl_table=11
                     /translation="MTNFEKIKNMSAEELADFICGLTDCNHCSICCSGGCEYSWEQWL
                     KSGAEE*"
     gene            193792..194433
                     /locus_tag="PHAGE-A6--js4906-27-3_S30_scaffold_5_curated_c
                     losed_complete_prodigal-single_316"
     CDS             193792..194433
                     /product="hypothetical protein"
                     /codon_start=1
                     /transl_table=11
                     /translation="MKSIITSVSPYLCEKIASGDCKILVKKSAPKEVPFKGFIYATRP
                     KKYYKCGAINTSDELLWLANGKVEMGDGFKFWADGDEYQCLNGRIIGEFICDKVERFT
                     VGSLRSDDIEKLACLSYNEMINYFYKPEELDGKTVKQGFAWHISDLKIYDKPKELNEF
                     KTPPCEEPDCGGCKYRVVINTPETYEIDCFAVNGREITRPPQSYMFVEEIETR*"
     gene            194450..194767
                     /locus_tag="PHAGE-A6--js4906-27-3_S30_scaffold_5_curated_c
                     losed_complete_prodigal-single_317"
     CDS             194450..194767
                     /product="hypothetical protein"
                     /codon_start=1
                     /transl_table=11
                     /translation="MVKIWVDDERLAPEGYYWVKTVDLCKDLLRWHKIPSRLGTRLLI
                     EEISLDHDAGDYFQYGGDYIKILDYMEELGINDIPIHLHTANPVGRENMRRIIQKNGW
                     KEV*"
     gene            194775..195236
                     /locus_tag="PHAGE-A6--js4906-27-3_S30_scaffold_5_curated_c
                     losed_complete_prodigal-single_318"
     CDS             194775..195236
                     /product="hypothetical protein"
                     /codon_start=1
                     /transl_table=11
                     /translation="MKYYYIVSQNTTCSCLHTENIAIKETFQEALNKLNAYSDKGYQI
                     GSGTITKINDNYEKQFVWIYHEGVLFSKFDCINNKKLSICDDFDEETRIDSDVLSSNY
                     FSYFQNSLSSCLSKSSVYELQNEIANNYCLTEEHRNKLKEESENLINLLDE*"
     gene            195250..195411
                     /locus_tag="PHAGE-A6--js4906-27-3_S30_scaffold_5_curated_c
                     losed_complete_prodigal-single_319"
     CDS             195250..195411
                     /product="hypothetical protein"
                     /codon_start=1
                     /transl_table=11
                     /translation="MTIKLVNMYDNTVWIVESKSAYIPLLFSTSGPAYLINDNFYDAD
                     EWYWERMNI*"
     gene            195408..196001
                     /locus_tag="PHAGE-A6--js4906-27-3_S30_scaffold_5_curated_c
                     losed_complete_prodigal-single_320"
     CDS             195408..196001
                     /product="hypothetical protein"
                     /codon_start=1
                     /transl_table=11
                     /translation="MKNYKRLTFKKSENASNASYDELLNRLVELEDKIENGTLIEAES
                     TCTEEEFDYICKYYENGLCHLGEELFGTPPQLCSCINDFENCMGSKPAKREAEVKVKK
                     DNFNNFDYIVIDGIKFMKENGSRECKTKNIKFYLNGKEIPFEELSRLPQRVTDRVSHT
                     RTKIVLNYIDKDAIFFYTKTEHYTVAEGADEEYYEEI*"
     gene            195988..196371
                     /locus_tag="PHAGE-A6--js4906-27-3_S30_scaffold_5_curated_c
                     losed_complete_prodigal-single_321"
     CDS             195988..196371
                     /product="hypothetical protein"
                     /codon_start=1
                     /transl_table=11
                     /translation="MKKYKFYSNHICKYYWNNSCHYSEKVFGGSPASCHCVNDFENNC
                     ICFEPSIEYEKGLSSYTLEDEKTETVKLKLDNGRPIDPRTLTIQNCDKIILKPKSLEV
                     EIKIEKDNFDDFDYIIINEHKFKKV*"
     gene            196375..196761
                     /locus_tag="PHAGE-A6--js4906-27-3_S30_scaffold_5_curated_c
                     losed_complete_prodigal-single_322"
     CDS             196375..196761
                     /product="hypothetical protein"
                     /codon_start=1
                     /transl_table=11
                     /translation="MIIEVYSLTDPNNSHIYEEIADVGESIDGSFFIVYKLNHETHRF
                     HYDKYNWRELTPDEAMAHGIYTKENENLKYKLAVDDSGYGMNCTKCERIIFIKPKAGD
                     SVELDSKKLSELDWININGIKFKREK*"
     gene            196761..196964
                     /locus_tag="PHAGE-A6--js4906-27-3_S30_scaffold_5_curated_c
                     losed_complete_prodigal-single_323"
     CDS             196761..196964
                     /product="hypothetical protein"
                     /codon_start=1
                     /transl_table=11
                     /translation="MSDMIESKETERLYNSPEFFTYRESIIEEMKNLNATKEELDLLA
                     DNTVINGLVNKRDPKSVALAILQ*"
     gene            197015..197434
                     /locus_tag="PHAGE-A6--js4906-27-3_S30_scaffold_5_curated_c
                     losed_complete_prodigal-single_324"
     CDS             197015..197434
                     /product="hypothetical protein"
                     /codon_start=1
                     /transl_table=11
                     /translation="MSIEVFNQKDELFEAYNNVYVIDFDDSNDFGIYDNDSHKLLVNL
                     PFEKFYYIENDNKKEQKINNLFDAVATLRDYWLGLNKSSEETLDGFIFSLFSMIDGES
                     GSNDFHHLIIKDKGTVLNNDNYLHELWVRCCEGHKDE*"
     gene            197427..197720
                     /locus_tag="PHAGE-A6--js4906-27-3_S30_scaffold_5_curated_c
                     losed_complete_prodigal-single_325"
     CDS             197427..197720
                     /product="hypothetical protein"
                     /codon_start=1
                     /transl_table=11
                     /translation="MSKIKFIQHIPGFVVGSEPDIIESNNLEELLEKVEKYKSDSTVY
                     TCDETGEYLMETVPGGGWDVLGTVMGIDLRDKLPYFMDVGGGWMKELCDETGN*"
     gene            197704..197880
                     /locus_tag="PHAGE-A6--js4906-27-3_S30_scaffold_5_curated_c
                     losed_complete_prodigal-single_326"
     CDS             197704..197880
                     /product="hypothetical protein"
                     /codon_start=1
                     /transl_table=11
                     /translation="MKQEIKIDLKEIKRDAVTQFINLVNNKLDYYDKHTIKLSALYLS
                     SMMKEVLHELGYED*"
     gene            197885..198166
                     /locus_tag="PHAGE-A6--js4906-27-3_S30_scaffold_5_curated_c
                     losed_complete_prodigal-single_327"
     CDS             197885..198166
                     /product="hypothetical protein"
                     /codon_start=1
                     /transl_table=11
                     /translation="MKILINKTSEFICDIIPKEFKDIYCKNNNPYYNKYLDRKDKLLI
                     KWLEEHPKQQHHAIWVEEIPKGTKYRIITTESGCEDIEYFDDIEWEVAD*"
     gene            198166..198561
                     /locus_tag="PHAGE-A6--js4906-27-3_S30_scaffold_5_curated_c
                     losed_complete_prodigal-single_328"
     CDS             198166..198561
                     /product="hypothetical protein"
                     /codon_start=1
                     /transl_table=11
                     /translation="MNNLFKATILAYNKNMLAELAANNIYKFMTDFDTNNSTDMMLVQ
                     FKDANQSDIDKFVDFFRRADNQYVFQDEFYYKHELIEKVSPYCKEMCISVVPKMPKNN
                     GDFIDTKKDYGYLTVVTMTPTTNICDEVK*"
     gene            198561..198812
                     /locus_tag="PHAGE-A6--js4906-27-3_S30_scaffold_5_curated_c
                     losed_complete_prodigal-single_329"
     CDS             198561..198812
                     /product="hypothetical protein"
                     /codon_start=1
                     /transl_table=11
                     /translation="MSLFLQVVISLWVIMPCVTGIGYVIYLSSTKPSDWSCIVKIINK
                     SKALNLFGKIFLNALYLFLCPVIATVEWLIIAMTYHKGK*"
     gene            198816..199292
                     /locus_tag="PHAGE-A6--js4906-27-3_S30_scaffold_5_curated_c
                     losed_complete_prodigal-single_330"
     CDS             198816..199292
                     /product="hypothetical protein n=1 Tax=Brevibacillus
                     brevis RepID=UPI0003453E63"
                     /codon_start=1
                     /transl_table=11
                     /translation="MIKYIKGDVLNITEGIIVQQVNCFGVMGAGLAKQIRDKWPSVYN
                     RYQDRVYYSPNNEDLLGMTVWNRVDTNLFVASIFGQYDYGHGTKFTIYPALFKGLDCV
                     FGMAEADQIPVCIPKGLGCGLAGGNWDFVEAYIKDLDYMFKNKLNITIVEKEMPCN*"
                     /db_xref="UniRef100_UPI0003453E63"
                     /db_xref="G9R6N9_9FIRM"
                     /db_xref="bacw:QR42_08490"
                     /db_xref="UPI0003453E63"
     gene            199381..200145
                     /locus_tag="PHAGE-A6--js4906-27-3_S30_scaffold_5_curated_c
                     losed_complete_prodigal-single_331"
     CDS             199381..200145
                     /product="Uncharacterized protein n=1 Tax=Blautia sp. KLE
                     1732 RepID=U2CPV6_9FIRM"
                     /codon_start=1
                     /transl_table=11
                     /translation="MILSKFDRQFLEENKDLIADEDWDKLYIKLRTSPVIIKLYDILK
                     EAGIDLLNDYHICPRGYAAHCETLPPDLYVPEGVKSIGSAAFFQTNLERVHLPITVKD
                     IGPGAFAYCDDLVEITIPAPIDTLGMTAFKNCGSLKKVEFAKTSNLHCIDEGTFQHSG
                     LEEITLPEGIKTIREHAFKDCYFLTKINLPKSLIQIMSGAFSGSQFFKKIIYAGTKEE
                     FKHIDLEEGWMTYQEEAIAVRCSDGMLKILAGEVRD*"
                     /db_xref="UniRef100_U2CPV6"
                     /db_xref="A0A011WU02_RUMAL"
                     /db_xref="rum:CK1_18300"
                     /db_xref="U2CPV6_9FIRM"
     gene            200457..200753
                     /locus_tag="PHAGE-A6--js4906-27-3_S30_scaffold_5_curated_c
                     losed_complete_prodigal-single_332"
     CDS             200457..200753
                     /product="Conserved domain protein n=1 Tax=Ruminococcus sp
                     . CAG:382 RepID=R6W6W8_9FIRM"
                     /codon_start=1
                     /transl_table=11
                     /translation="LENIEFEEGVEYFAAGIFHDCHTLKRVVLPSSIKPLPSYTFKGC
                     TQLKEIKYHGDVLTARNDVFSRSDTLAESAVQKVICKDGELEVKDGKTVDVHKY*"
                     /db_xref="UniRef100_R6W6W8"
                     /db_xref="K0SDV4_THAOC"
                     /db_xref="R6W6W8_9FIRM"
     gene            200853..201227
                     /locus_tag="PHAGE-A6--js4906-27-3_S30_scaffold_5_curated_c
                     losed_complete_prodigal-single_333"
     CDS             200853..201227
                     /product="hypothetical protein"
                     /codon_start=1
                     /transl_table=11
                     /translation="MKKDFKLELKVEHLQGEKDSTFYRYRYETCTFWFSQNQTNGNIY
                     GVSISDEQYGDVEYYSDDTEDRCYPTNVRIIIPRSVVKNDSDYTELNKKVQYCCLRRY
                     AIENFLLSGEHYKLWLEKHGEI*"
     gene            201230..202012
                     /locus_tag="PHAGE-A6--js4906-27-3_S30_scaffold_5_curated_c
                     losed_complete_prodigal-single_334"
     CDS             201230..202012
                     /product="Uncharacterized protein n=1 Tax=Lachnospiraceae
                     bacterium A4 RepID=R9JVV4_9FIRM"
                     /codon_start=1
                     /transl_table=11
                     /translation="MGKTNKTPGLGDRMKGYENVNRFYLTRRMPLIIRIDGRAFHTFC
                     KELKKPYDGIFAESMQATTLNLCKNIEGCKLAYTQSDEISLLLTDYDELETQAWFDKN
                     LQKIVSISASLATLYFNKSFNDLSENWFEGYCRAWNHSEEDNKYYGALRRAQFAATFD
                     SRAFCLPKEEVANYYIWRQKDATRNSINSLAQANFSHKSLQGLNVNQVQDKLVNEKGI
                     NWNDQLIEFKRGICCIKTEEGWKIDKEIPVFTEDRNYIERFI*"
                     /db_xref="UniRef100_R9JVV4"
                     /db_xref="R9JVV4_9FIRM"
                     /db_xref="ppy:PPE_03273"
     gene            202015..202404
                     /locus_tag="PHAGE-A6--js4906-27-3_S30_scaffold_5_curated_c
                     losed_complete_prodigal-single_335"
     CDS             202015..202404
                     /product="Uncharacterized protein n=7 Tax=Bacillus cereus
                     group RepID=M4L0Z0_BACTK"
                     /codon_start=1
                     /transl_table=11
                     /translation="MKIYELPNALFDDKPATYIGETDQKIDVGGLVKFNNKYYNCCRV
                     NLKENSLYVRFLDSYLPRMDDDYCDDNLRCPFCGYEERDSFELSDEDDEYICPQCGST
                     LKYHREISVSYDVEVIEEKEPLEIEFK*"
                     /db_xref="UniRef100_M4L0Z0"
                     /db_xref="bthi:BTK_02125"
                     /db_xref="R8NH06_BACCE"
                     /db_xref="M4L0Z0_BACTK"
     gene            202404..202589
                     /locus_tag="PHAGE-A6--js4906-27-3_S30_scaffold_5_curated_c
                     losed_complete_prodigal-single_336"
     CDS             202404..202589
                     /product="hypothetical protein"
                     /codon_start=1
                     /transl_table=11
                     /translation="MTNFERIKNMGIEEIAHKLNDMIFSCEYCPIQKFCDKNRENYID
                     CISILEKWLKSETENNG*"
     gene            202582..202788
                     /locus_tag="PHAGE-A6--js4906-27-3_S30_scaffold_5_curated_c
                     losed_complete_prodigal-single_337"
     CDS             202582..202788
                     /product="hypothetical protein"
                     /codon_start=1
                     /transl_table=11
                     /translation="MAKIWDHCVIYTADDEEPNCIMCDHGEGSVLCKECGPEHGWHYY
                     RREEQNSEMSKLVRALENLGFEKK*"
     gene            202801..204021
                     /locus_tag="PHAGE-A6--js4906-27-3_S30_scaffold_5_curated_c
                     losed_complete_prodigal-single_338"
     CDS             202801..204021
                     /product="Serine hydroxymethyltransferase {ECO:0000256
                     |HAMAP-Rule:MF_00051}; Short=SHMT
                     {ECO:0000256|HAMAP-Rule:MF_00051};; Short=Serine methylase
                     {ECO:0000256|HAMAP-Rule:MF_00051};; EC=2.1.2.1
                     {ECO:0000256|HAMAP-Rule:MF_00051};;  TaxID=1262856
                     species="Bacteria; Firmicutes; Erysipelotrichia;
                     Erysipelotrichales; Erysipelotrichaceae; Coprobacillus;
                     environmental samples.;" source="Coprobacillus sp.
                     CAG:698.;""
                     /codon_start=1
                     /transl_table=11
                     /translation="VSDYIFDLIRKETERQNSGIELIASENYPSKNVLNACGSILMDK
                     YAEGYPNKRYYGGCEFIDKVEKYAIEQACKLFKVKYANVQPHSGSQANAAAYKALMPN
                     GGKVLSLVLNDGGHLTHGSSVSFSSHQYEFVHYPLGDNGELSYSKIKVIAEKEKPDVI
                     LAGYSAYPYEINFAVLRNIADYVDAKLMVDMAHIAGLVAAQEYDMNPCDYADIVTSTT
                     HKTLRGPRGGLILTNSEEIFKKVNSAVFPYYQGGPLENIIAGKAICFEEAQTNNFKEY
                     IRAVKVNTKWAAKRFKELGAEVSGTETHLFLLNTLRSYNLTGLEAQKKLEEIGITTNK
                     NMLPNDTLKPSETSGLRIGFAAATTRGCRLGQAISIASLIHAYLSGSIDQETAFYCKE
                     GIIDEWKDISNLSV*"
                     /db_xref="R5FX78_9FIRM"
                     /db_xref="tta:Theth_0604"
                     /db_xref="UniRef100_R5FX78"
                     /db_xref="2.1.2.1"
     gene            204023..204184
                     /locus_tag="PHAGE-A6--js4906-27-3_S30_scaffold_5_curated_c
                     losed_complete_prodigal-single_339"
     CDS             204023..204184
                     /product="hypothetical protein"
                     /codon_start=1
                     /transl_table=11
                     /translation="MKYIVYISIPTKVEVEALNEEDAKKRVYDNLVATNQIKPADYVK
                     IDVATEVNV*"
     gene            204184..204420
                     /locus_tag="PHAGE-A6--js4906-27-3_S30_scaffold_5_curated_c
                     losed_complete_prodigal-single_340"
     CDS             204184..204420
                     /product="hypothetical protein"
                     /codon_start=1
                     /transl_table=11
                     /translation="MMYLVELKQDNQNNSITVKETKSHQCDIVRGWRVRYELHTFSSL
                     EEVANFICNNYEVIDHNFYLNNEDREKLIELINR*"
     gene            204425..204622
                     /locus_tag="PHAGE-A6--js4906-27-3_S30_scaffold_5_curated_c
                     losed_complete_prodigal-single_341"
     CDS             204425..204622
                     /product="hypothetical protein"
                     /codon_start=1
                     /transl_table=11
                     /translation="MMHQIITDPEQVATVINSAGIEGDIYQIIPFRRYDTDLFLILWE
                     DRYFTSSIAYGDRGEPKPEED*"
     gene            204622..205104
                     /locus_tag="PHAGE-A6--js4906-27-3_S30_scaffold_5_curated_c
                     losed_complete_prodigal-single_342"
     CDS             204622..205104
                     /product="Metallophosphoesterase n=1 Tax=Sebaldella
                     termitidis (strain ATCC 33386 / NCTC 11300)
                     RepID=D1API3_SEBTE"
                     /codon_start=1
                     /transl_table=11
                     /translation="MRYFIISDTHFGHTNVIKYCNRPFKDTEEMDRILIKNWNETVSN
                     KDVVIHLGDFAFCSKERAKEICSQLNGKKILIKGNHDNWPDEFYREIGFEYVSKYPIL
                     YKDWYLCSHEPLQMFQNVPYKNCYGHVHNDPVYQNTPNAECYCVERIGYRPKLLFERN
                     *"
                     /db_xref="UniRef100_D1API3"
                     /db_xref="str:Sterm_3176"
                     /db_xref="D1API3_SEBTE"
     gene            205107..205613
                     /locus_tag="PHAGE-A6--js4906-27-3_S30_scaffold_5_curated_c
                     losed_complete_prodigal-single_343"
     CDS             205107..205613
                     /product="hypothetical protein"
                     /codon_start=1
                     /transl_table=11
                     /translation="MELKGKQVEDFVKAFDESEKMNKVKENNEVKNYMSFTREELAEL
                     KNKEYNAIYNEPNEVNKSTVDNFKEWNFNSIKINPVLNEDCVISTDWIDDANTEGEEE
                     VPVSVVEVVKKCDCGGEFEYTPGMTQTLEYPPHYTHTCNKCGKVERFLRTYPYQKYKR
                     IKVGTVND*"
     gene            205606..205752
                     /locus_tag="PHAGE-A6--js4906-27-3_S30_scaffold_5_curated_c
                     losed_complete_prodigal-single_344"
     CDS             205606..205752
                     /product="hypothetical protein"
                     /codon_start=1
                     /transl_table=11
                     /translation="MTKKEEEIFDLATDIDYATLSVQLSLEDRKTLANTLLKLGYKKE
                     IRDD*"
     gene            205763..206092
                     /locus_tag="PHAGE-A6--js4906-27-3_S30_scaffold_5_curated_c
                     losed_complete_prodigal-single_345"
     CDS             205763..206092
                     /product="hypothetical protein"
                     /codon_start=1
                     /transl_table=11
                     /translation="MKHLKKYRYIGCGIAKSTNKISDFRLIGGSQLFPENRVVLRVVI
                     PDDLKLSKYSCDNYSTTEDPRTLEELGCDVMIRVNGRWIIKNNLKHLSINEICDLKEI
                     KNGNKNN*"
     gene            206073..206486
                     /locus_tag="PHAGE-A6--js4906-27-3_S30_scaffold_5_curated_c
                     losed_complete_prodigal-single_346"
     CDS             206073..206486
                     /product="hypothetical protein"
                     /codon_start=1
                     /transl_table=11
                     /translation="MAIKIIKQGVKEFHITCPFCGCEFTYEKEDVCNSEVICPCCSTN
                     LPHKGGIGTVSTTPSPIPIWYNQQVAPDGYKIRDGLNKRPLTLPDGATLINNENCCEG
                     CPNNPKYLKTPYVGDTPCQWCQKNPYKVTCTSNAE*"
     gene            206501..206893
                     /locus_tag="PHAGE-A6--js4906-27-3_S30_scaffold_5_curated_c
                     losed_complete_prodigal-single_347"
     CDS             206501..206893
                     /product="hypothetical protein"
                     /codon_start=1
                     /transl_table=11
                     /translation="MSDYVRNKQVLYPVTKELLDRLNISNIFDLDFPRGSKFKAEGFI
                     DYGGTEDYNKYLVYELDSDYGVESSEFGRSRFLKPAEQEKYKKLFSEVIPEDLIDPTL
                     FKYVDYCYYNCCEADDYYVKKDRFEEEI*"
     gene            206894..207952
                     /locus_tag="PHAGE-A6--js4906-27-3_S30_scaffold_5_curated_c
                     losed_complete_prodigal-single_348"
     CDS             206894..207952
                     /product="hypothetical protein"
                     /codon_start=1
                     /transl_table=11
                     /translation="MEYSGINLPENVIIVENKYGQGYVVSEGSSLDNARNWAERSDWK
                     PKEYKYKNGTFTLRVTNAAGRSSQGGKLSFWDCQIRTEDEKEFLIGIASDCLAELIIN
                     NTLINGKCQNKIYFARCGNSTWAITENMPSYKTALEDKKIKETKTTTKYEPGDLVGSL
                     TCTEVYLGEIYEYISVYQLNHYDRYFKHFEVNRKEYSKLIVINDKPKKFHWLVNAYDI
                     DKDFNNEPTFFSTYHLSKNKPKRRIIKKSYASKDYINNALEESIKYTANRSSEFSSDD
                     HVPEIEVYLRQFINVYSRKENLPQPNRESIQELLTKYYSIDSYNYTIRRNCSYVIYEQ
                     DLTPELLEEIKSGNLVRV*"
     gene            208144..208494
                     /locus_tag="PHAGE-A6--js4906-27-3_S30_scaffold_5_curated_c
                     losed_complete_prodigal-single_349"
     CDS             208144..208494
                     /product="hypothetical protein"
                     /codon_start=1
                     /transl_table=11
                     /translation="MKIDFETYQIEKHRQLYGTSIKHPCIDKLANLLDQAEVPYTRDY
                     LWDGERIGIGDLCDAICHRYSKGQEKDLLEIQGALTEEEFTRDLVKGDMTPEDVAKRF
                     IYCYRNNTSTYKEN*"
     gene            208496..209002
                     /locus_tag="PHAGE-A6--js4906-27-3_S30_scaffold_5_curated_c
                     losed_complete_prodigal-single_350"
     CDS             208496..209002
                     /product="Uncharacterized protein n=1 Tax=Flavonifractor
                     plautii ATCC 29863 RepID=G9YN25_9FIRM"
                     /codon_start=1
                     /transl_table=11
                     /translation="MDEVRCPICNYKLIDCQCLYSGSCHPDRSKREEVVLHHLYLLTP
                     EQIDHIKTLQRAQKESYEDDEKNKILKELNHPHQIINRWLESEGFELESCSPEGYDCD
                     YEKVIPHDGIYSLWVNVSLRDRKVYFYDEYDCGGVIGSYTTTIPEDMDLWDSSFIGWL
                     NEEIGEYI*"
                     /db_xref="UniRef100_G9YN25"
                     /db_xref="G9YN25_9FIRM"
     gene            209005..209319
                     /locus_tag="PHAGE-A6--js4906-27-3_S30_scaffold_5_curated_c
                     losed_complete_prodigal-single_351"
     CDS             209005..209319
                     /product="hypothetical protein"
                     /codon_start=1
                     /transl_table=11
                     /translation="MKILNNSKETKEYLNSLPKAYIAACWAGWGVRGFPFSGRYADKE
                     KMDPLVWDYYDFNGEADEWHLVPISYTTSGTIAGWSFSEKMLRDYTRLKNIELHEGWR
                     NG*"
     gene            209361..209621
                     /locus_tag="PHAGE-A6--js4906-27-3_S30_scaffold_5_curated_c
                     losed_complete_prodigal-single_352"
     CDS             209361..209621
                     /product="hypothetical protein"
                     /codon_start=1
                     /transl_table=11
                     /translation="MKEIDNQLIDSTYEEYYNKYGDYDSAVELTAEKLNIKNLDVLIH
                     LKYELLIPYLIHNKLIPNIDSENFFRKVYTDNWLDHKGRLED*"
     gene            209734..210378
                     /locus_tag="PHAGE-A6--js4906-27-3_S30_scaffold_5_curated_c
                     losed_complete_prodigal-single_353"
     CDS             209734..210378
                     /product="hypothetical protein"
                     /codon_start=1
                     /transl_table=11
                     /translation="MNDGLILLISFLGLILLAIIIAVFNVLIPKWIDAKKERNKIRDQ
                     EARDRQMKEELELIKREEELKAQQSGELSENEKKALAAKKREEAKLKKAQEAADSLVR
                     NLRENSPAEPGERFYYQGRMATTIWYKPSTGFPPSDGFIEIYESDQGNYKICDPEWFV
                     DGKPWREAYGDLVFDRLSQIPAVYTIILKSLSLDISDVEVEDDYTICGDFGTDY*"
     gene            210821..211285
                     /locus_tag="PHAGE-A6--js4906-27-3_S30_scaffold_5_curated_c
                     losed_complete_prodigal-single_354"
     CDS             210821..211285
                     /product="hypothetical protein"
                     /codon_start=1
                     /transl_table=11
                     /translation="MAIQFKRGSYSSKAASTEILEAGQPFFEKTNKKLYIGDGSTQLK
                     NLTAINNYTDTNQTISATVGGTTKYFLSNATVSLKEGTNISFTVANNTTSIAPSLTIN
                     ATTYTAGKSLTLSGHQFNVTVAENGGLEYSRDNDIKLKATTTTKTGTNEYNL*"
     gene            211572..213116
                     /locus_tag="PHAGE-A6--js4906-27-3_S30_scaffold_5_curated_c
                     losed_complete_prodigal-single_355"
     CDS             211572..213116
                     /product="Uncharacterized protein n=1 Tax=Ruminococcus
                     callidus ATCC 27760 RepID=U2KQV0_9FIRM"
                     /codon_start=1
                     /transl_table=11
                     /translation="MYYKPDAETDPQLVYFYSKGTPGLRYDKNEGGKLMAYGFTGDPD
                     NPNLMDFSKYEGEVDIPATTYEFGAEPQNMIYKVTEVGQYAFRDNSTIQTAKVEANVV
                     IVGDNAFHGCSTLTRITFGDNVEEIRNGAVNDCVNLEVITLGQGVKTIGGWAFAYNPK
                     LTTITIPASVISLGRNVFEDCFGLVSIDSYAKLSEVPTGMCHGGSNGTMLLESATFRG
                     EKITKIGEGAFYNCVKLNSIDRYATAEPIVNLSNVQEIARDAFYNCKGITNLHIGKKF
                     KNAESTSFVGCTSIKTLTIPCALTARGTSSAPTLAYISKGTVSKLTITAGENYATDVT
                     DRTYTEVKNGFGDINHTLPIGGLMTELVIDFEGYANDKYNIADEAFLGCPNLKKVTLK
                     NVRRMGKGVFRYCNSLETASIDIGSLSTLIGEDTFESTGLIILKLYGNSAVGDKVFRF
                     SRNLTTVYIPKTIVSIGSEAFAYCSKLKDIYYSGTSSEWNSMAKETDWDKETGQYTLH
                     TDWEYN*"
                     /db_xref="UniRef100_U2KQV0"
                     /db_xref="U2KQV0_9FIRM"
                     /db_xref="mac:MA4289"
     gene            213322..213735
                     /locus_tag="PHAGE-A6--js4906-27-3_S30_scaffold_5_curated_c
                     losed_complete_prodigal-single_356"
     CDS             213322..213735
                     /product="hypothetical protein"
                     /codon_start=1
                     /transl_table=11
                     /translation="MKTELESKTIYVSDDGKKKSYLMEDILNYEKRQLKNIFERRTNI
                     TNISTSTALYLFKKGDIKTFKEFHPEAYLDAVSEDEEGYFVYVYDSTYDDIGDSYHLY
                     HQRWYETMTLDRIKHYKDILDNITNSVMMRETLHR*"
     gene            213740..213976
                     /locus_tag="PHAGE-A6--js4906-27-3_S30_scaffold_5_curated_c
                     losed_complete_prodigal-single_357"
     CDS             213740..213976
                     /product="hypothetical protein"
                     /codon_start=1
                     /transl_table=11
                     /translation="MLKVINEQTNTFYEKDYSIERIVKIFSNDGQYRVGVDQTKNIEG
                     KGSLQSFNYFKCNSLQEAQEKADYIIKTEDYGAI*"
     gene            213973..214434
                     /locus_tag="PHAGE-A6--js4906-27-3_S30_scaffold_5_curated_c
                     losed_complete_prodigal-single_358"
     CDS             213973..214434
                     /product="hypothetical protein"
                     /codon_start=1
                     /transl_table=11
                     /translation="MRTVCTDIMMICKGWGVSVISREEALKDYIGLFTGCDSRDISDN
                     TVLHFLSYSVKKFIDSNRLIEALNTNAESYLYKDMPIVPFLTKLYTNLLIDRVATDLD
                     LSDYDEIIKYCKAADKFVDSNNPTYFITTGCKVRPWWRCFNDMQVEDDRKW*"
     gene            214428..214814
                     /locus_tag="PHAGE-A6--js4906-27-3_S30_scaffold_5_curated_c
                     losed_complete_prodigal-single_359"
     CDS             214428..214814
                     /product="hypothetical protein"
                     /codon_start=1
                     /transl_table=11
                     /translation="MVKKGYKLVSAEEIKPFVSFDKNNFGGKQMWEERLSNLDTLIGR
                     LFRILIVISVLAYVVFIISFISGLILLKGGEGTNQFIISSLIQIGIITIIIAVSFIST
                     EIITHHIKSKEIFYANIAIKEANNVK*"
     gene            214849..215310
                     /locus_tag="PHAGE-A6--js4906-27-3_S30_scaffold_5_curated_c
                     losed_complete_prodigal-single_360"
     CDS             214849..215310
                     /product="hypothetical protein"
                     /codon_start=1
                     /transl_table=11
                     /translation="MDWFEICIIVLCIVVILMIFACAVDSYITTRRYKKFYETTEDGK
                     KLYYSRYMLDLLKIKKCSFIRNQMQLKDKIDEYIAYMPDDNENGENLRKLKLQYKCNI
                     EELKRVNQKIEDLEKQIKKMVAYLPKKYKGILDYNWEIAKVEVKEEELICW*"
     gene            215301..215681
                     /locus_tag="PHAGE-A6--js4906-27-3_S30_scaffold_5_curated_c
                     losed_complete_prodigal-single_361"
     CDS             215301..215681
                     /product="hypothetical protein"
                     /codon_start=1
                     /transl_table=11
                     /translation="MLVKDFVDVYQKGNGYLKVVVDDEEISWLSAYMKNQYADYDIDN
                     ITVGEDGYIILYISTYTKCDCYRTKKVRRYLTEYEKGFYTSLYGRAPADYTVENQSYC
                     AGTKERECCTCGGDIRKCDFYPTK*"
     gene            215782..216045
                     /locus_tag="PHAGE-A6--js4906-27-3_S30_scaffold_5_curated_c
                     losed_complete_prodigal-single_362"
     CDS             215782..216045
                     /product="hypothetical protein"
                     /codon_start=1
                     /transl_table=11
                     /translation="MAKKKEIKITEKEQRVAVDILQELEMWMMSRPGNSDTSESEQQI
                     YDIFNKMFKKYQLSKDRFTGMCCTDKEYERSVREYYRQEQEEL*"
     gene            216047..216280
                     /locus_tag="PHAGE-A6--js4906-27-3_S30_scaffold_5_curated_c
                     losed_complete_prodigal-single_363"
     CDS             216047..216280
                     /product="hypothetical protein"
                     /codon_start=1
                     /transl_table=11
                     /translation="MKEIKIVKEEHLIAIIQVILVTLIELGCIIADIVSSIINKKNRK
                     YYDHELLICCILPTVMQILVIVYFISEAIKGNL*"
     gene            216311..217021
                     /locus_tag="PHAGE-A6--js4906-27-3_S30_scaffold_5_curated_c
                     losed_complete_prodigal-single_364"
     CDS             216311..217021
                     /product="hypothetical protein"
                     /codon_start=1
                     /transl_table=11
                     /translation="MREDYTFYNCYCCDKDPIDFKAYVLNQLRDLGYFNWLKDEPRWI
                     KDEKDFLNSTQRIPYIEREIKIDQDRVKKAKDLLKQIEEHPDEEYAKYVKDETIKWQA
                     QYNTKIDNTTDYVTEHTEYLNKRADEFASYITKWTPPDEFLNITGTLSCQLWTVREEA
                     RKQQEDRKLFYDNLPNQPELKSKEDYLLDIKEDCEETIKRCSGYISDNKKNIKRMKKQ
                     DEATRKLFESFELLEKRG*"
     gene            217195..217285
                     /locus_tag="PHAGE-A6--js4906-27-3_S30_scaffold_5_curated_c
                     losed_complete_prodigal-single_trna_1"
     tRNA            217195..217285
                     /product="Pseudo"
     gene            217315..217731
                     /locus_tag="PHAGE-A6--js4906-27-3_S30_scaffold_5_curated_c
                     losed_complete_prodigal-single_365"
     CDS             217315..217731
                     /product="hypothetical protein"
                     /codon_start=1
                     /transl_table=11
                     /translation="MSIQSWAEEQLHIAAKQRKRCQELYPDWKDDEFNCADNKFVWGM
                     SHNPEQVPSFSTLNFIQVYYNRQYKIYYLELDPEIDCNNLKKVANRFEAYVALEGLNG
                     NKKLSIEEVGLDLFSAASLEDLLFKFKIFVRGYLNV*"
     gene            217724..217918
                     /locus_tag="PHAGE-A6--js4906-27-3_S30_scaffold_5_curated_c
                     losed_complete_prodigal-single_366"
     CDS             217724..217918
                     /product="hypothetical protein"
                     /codon_start=1
                     /transl_table=11
                     /translation="MCKEQESYSAFCVEKCPLGKEQAQKFLRENESISDAAVDMQMFV
                     DICRKTGCHYENSQIKEIKK*"
     gene            218061..220379
                     /locus_tag="PHAGE-A6--js4906-27-3_S30_scaffold_5_curated_c
                     losed_complete_prodigal-single_367"
                     /gene="nrdD3"
     CDS             218061..220379
                     /gene="nrdD3"
                     /product="nrdD3; anaerobic ribonucleoside triphosphate
                     reductase NrdD3 (EC:1.17.4.2)"
                     /codon_start=1
                     /transl_table=11
                     /translation="MNVIKRSGKEVAFDIDRIVRAVTKANEEYSELTPEQITDLANKV
                     WVKCKKLNRAINVEEIQDMVEDALIKINAYQVSKHYIKYRYQKDIERKRNTTDAQILT
                     TVNLENEEVKQENSNKNPTIISTQRDYVAGLVSRDLTNRYLLPEDISKAHKEGIIHFH
                     DSDYFIHHIHNCDLWDLGDMLQNGTVINGVKIETPHSFSTACNVATQIMAIVASNQYG
                     GQTITLSHLAPFVDVSRQRIRKEVQNEALENNLSYTEDIISGITESRLKEEIRKSVQL
                     IQYQILTLNSSNGQTPFVSICMYLNEVDDPQTKADLAMVIEEVLRQRIQGIKNEAGQW
                     ITPAFPKLLYVLEEDNIHPDSKYWYLTELAAKCTAKRMVPDYISEKMMKQNKIDKDGN
                     GNCYPCMGCRSFLTPYVEHKIVKDNESLWEDCLAGGAKPDEDNRIYPVNMTYKCKSFN
                     GAIKDHQIQYLQKLDDGSVDIHLSLSRYYSRFNQGVVTLNLPDIALSSKKDENKFWKI
                     FEERCELAHRALRIRHERLKGTPSDVAPILWQYGALARLKKGETIDKLLYGGYSTISL
                     GYAGLWETVYYMTGKKLTEDEGREFGLKIMRKLNEYTAKWKATENIDYSLYGTPIEST
                     TQKFAHCLQQRFGIIPGVTDKNFITNSYHIHVNQPIDAFHKLKLESEFQLLSPGGAIS
                     YVEIPDLNNNIPAVLSVIQYIYDNIIYAELNTRGGDHCEKCGYEGEVQLIKDTSGKYV
                     WECPNCHNRDASTLSVARRTCGYIGTASAGWG*"
                     /db_xref="bpb:bpr_II424"
                     /db_xref="UniRef100_UPI0003B5F7EF"
                     /db_xref="R9MCY9_9FIRM"
                     /db_xref="UPI0003B5F7EF"
                     /db_xref="1.17.4.2"
     gene            220495..220983
                     /locus_tag="PHAGE-A6--js4906-27-3_S30_scaffold_5_curated_c
                     losed_complete_prodigal-single_368"
     CDS             220495..220983
                     /product="Anaerobic ribonucleoside-triphosphate
                     reductase-activating protein
                     {ECO:0000256|PIRNR:PIRNR000368}; EC=1.97.1.-
                     {ECO:0000256|PIRNR:PIRNR000368};;  TaxID=1235799
                     species="Bacteria; Firmicutes; Clostridia; Clostridiales;
                     Lachnospiraceae.;" source="Lachnospiraceae bacterium
                     3-2.;""
                     /codon_start=1
                     /transl_table=11
                     /translation="MNYSVIKYYDVANGPGVRVSLFVSGCRHHCKNCFNEIAWSFDSG
                     TPFTEREIDDIIEHLKPSYIEGITILGGEPFEPENQPEVYKLITKIKETLPQKSIWIY
                     SGFTLEQLKEGSRASGDICNKILSFVDILVDGPFIEDLKDISLEFRGSKNQRILHRGI
                     DF*"
                     /db_xref="R9MHC6_9FIRM"
                     /db_xref="rto:RTO_26320"
                     /db_xref="UniRef100_R9MHC6"
                     /db_xref="1.97.1.-"
                     /db_xref="1.97.1.4"
     gene            222278..222469
                     /locus_tag="PHAGE-A6--js4906-27-3_S30_scaffold_5_curated_c
                     losed_complete_prodigal-single_369"
     CDS             222278..222469
                     /product="hypothetical protein"
                     /codon_start=1
                     /transl_table=11
                     /translation="MGDGTGRFYWTSMDDAKNFADKYNLAGAVIGKSPKTKKELTPYV
                     KLPEDNIYIMTRFANKWNK*"
     gene            222472..223314
                     /locus_tag="PHAGE-A6--js4906-27-3_S30_scaffold_5_curated_c
                     losed_complete_prodigal-single_370"
     CDS             222472..223314
                     /product="Probable cell surface protein (Leucine-rich
                     repeat protein) n=1 Tax=Flavobacterium psychrophilum
                     (strain JIP02/86 / ATCC 49511) RepID=A6GW18_FLAPJ"
                     /codon_start=1
                     /transl_table=11
                     /translation="MISKKVIPFIEKHKDLIEEENFDALYSAVEETEIDSAALTEAFL
                     EADIDPMVYFHDTIPYAYAARLPLTTINIPDGILSVGTCAFSDCPNLTSVHLPESLTS
                     IRIEAFSNCSKLIDINLPESISNIGPEAFEFCYGLKNIKLPNSLTSIDLGCFLGCENL
                     ESVIFGNKLEGIKAQAFSHCVELVSLVFPESLEYISGGAFEDCDSLKELTFLGTIPPK
                     MVKKAFSDCPIETIHFNGSMTTWKNNVKVEAFNLSNQIRVVCRDGEIIKNRGDLNWKV
                     PGDD*"
                     /db_xref="UniRef100_A6GW18"
                     /db_xref="fpc:FPSM_00195"
                     /db_xref="A0A076NYM9_FLAPS"
                     /db_xref="A6GW18_FLAPJ"
     gene            223314..223535
                     /locus_tag="PHAGE-A6--js4906-27-3_S30_scaffold_5_curated_c
                     losed_complete_prodigal-single_371"
     CDS             223314..223535
                     /product="hypothetical protein"
                     /codon_start=1
                     /transl_table=11
                     /translation="MLNTIKDYIEKYKADIEKEDFDALYSHMTAQTMAAFLTEALLEA
                     DINPLDYLTEIPKYYGQQISRFKALDIPD*"
     gene            223788..224141
                     /locus_tag="PHAGE-A6--js4906-27-3_S30_scaffold_5_curated_c
                     losed_complete_prodigal-single_372"
     CDS             223788..224141
                     /product="Cell surface protein n=1 Tax=Acidaminococcus sp.
                     CAG:917 RepID=R7K9K5_9FIRM"
                     /codon_start=1
                     /transl_table=11
                     /translation="VKFGDKISSIESLAFESCTSLTKIDLPKELEILGSRAFAGCTNL
                     QVVTIPQTLRYTRTSIFEDCPSLEKIVYKGTMQQWKALGTATIFDYGKLPFITIDCTD
                     GKLRYQIKDFSWVQI*"
                     /db_xref="UniRef100_R7K9K5"
                     /db_xref="R7K9K5_9FIRM"
                     /db_xref="csr:Cspa_135p00900"
     gene            224184..224921
                     /locus_tag="PHAGE-A6--js4906-27-3_S30_scaffold_5_curated_c
                     losed_complete_prodigal-single_373"
     CDS             224184..224921
                     /product="Uncharacterized protein n=1 Tax=Acidiphilium sp.
                     CAG:727 RepID=R7FYM6_9PROT"
                     /codon_start=1
                     /transl_table=11
                     /translation="MFLYERNKKFVGNFGNNPSDPADFVIEKDGDKIVMTIGDKVIEG
                     NCATRISSPEELRDALTTSTKPNIALVEDTSVVKQISVEHDCTLNLNSRKITFENSES
                     DVPISCDKGTMVVKGGVLDATTAKPSLVPINAWGGTLILDNVTVYSNTKSESCVFCNS
                     GEVIIKSGRYINKNTGTYEYAGGAPLVLNVKNGSGGKITCYGGFFAGRDPALGDDADG
                     GTFVAEGYESVPAIVDGYKGFIVKKKS*"
                     /db_xref="UniRef100_R7FYM6"
                     /db_xref="R7K7W0_9FIRM"
                     /db_xref="R7FYM6_9PROT"
     gene            225017..225541
                     /locus_tag="PHAGE-A6--js4906-27-3_S30_scaffold_5_curated_c
                     losed_complete_prodigal-single_374"
     CDS             225017..225541
                     /product="hypothetical protein"
                     /codon_start=1
                     /transl_table=11
                     /translation="MKTLLIVNLIALVVLAIFLTLLLIKYFKVDKALFHTTAELAIVK
                     DEKDKIESKLKAYTKPNLADISPEVYNIIAAWCREVGIYQVAVRTRYDSESGYYKLTL
                     YTSRPGAFIGKAGSTIEKYKKMLQECKVGRIVGQIEIEEISGIVNQNQVDVEDYYSSY
                     MANWFAYEEAGEEY*"
     gene            225541..225801
                     /locus_tag="PHAGE-A6--js4906-27-3_S30_scaffold_5_curated_c
                     losed_complete_prodigal-single_375"
     CDS             225541..225801
                     /product="hypothetical protein"
                     /codon_start=1
                     /transl_table=11
                     /translation="MYNRNYFTDFEFWRKQNIKSKKHFKTVMAVMYGKKKDRGGIKKK
                     YLALMKEQEETQRLMRKAIDYVCPQLSGILRYLNCFGTGAYY*"
     gene            225834..226184
                     /locus_tag="PHAGE-A6--js4906-27-3_S30_scaffold_5_curated_c
                     losed_complete_prodigal-single_376"
     CDS             225834..226184
                     /product="hypothetical protein"
                     /codon_start=1
                     /transl_table=11
                     /translation="MKDSQYWSKIAKAHLDEINKKEVELHGDRAVIQTMITQGDLELM
                     EELLDLFCDRQALAKKFVDLGCPGYYHRYGFKLVMDRLDRESQRSDAIFRKGYICYNG
                     IINRPTRCFVVIDK*"
     gene            226249..226482
                     /locus_tag="PHAGE-A6--js4906-27-3_S30_scaffold_5_curated_c
                     losed_complete_prodigal-single_377"
     CDS             226249..226482
                     /product="hypothetical protein"
                     /codon_start=1
                     /transl_table=11
                     /translation="MKVKDLFEVIDTNVSCPDISIIDDMNSRSVKTFNYPRDGITYVD
                     GMLNQFGDRTIVSGGVTFGTDEYEIDYIIIEVE*"
     gene            226484..226741
                     /locus_tag="PHAGE-A6--js4906-27-3_S30_scaffold_5_curated_c
                     losed_complete_prodigal-single_378"
     CDS             226484..226741
                     /product="hypothetical protein"
                     /codon_start=1
                     /transl_table=11
                     /translation="MKIKDLFDKNKGKVIIEYHKGIKHSFNTYEEYEKYLNDYFGDKI
                     VNSVLNESIESRVSDVYSLEFDFRDAEGRIFNYEEFLWEVQ*"
     gene            226743..226931
                     /locus_tag="PHAGE-A6--js4906-27-3_S30_scaffold_5_curated_c
                     losed_complete_prodigal-single_379"
     CDS             226743..226931
                     /product="hypothetical protein"
                     /codon_start=1
                     /transl_table=11
                     /translation="MNKEEISWVVGEAIHFAYEVGYLDCELKRGYSKFDKIVEKVLEY
                     LDNDSERNTLKKLLGKEV*"
     gene            226938..227141
                     /locus_tag="PHAGE-A6--js4906-27-3_S30_scaffold_5_curated_c
                     losed_complete_prodigal-single_380"
     CDS             226938..227141
                     /product="hypothetical protein"
                     /codon_start=1
                     /transl_table=11
                     /translation="MNKLYYVDVKVFDTFEETSSLIRKAVIATDEDGARAIVAKQMEE
                     EIKSAEAPCAGYEIIRGEFIREL*"
     gene            227147..227329
                     /locus_tag="PHAGE-A6--js4906-27-3_S30_scaffold_5_curated_c
                     losed_complete_prodigal-single_381"
     CDS             227147..227329
                     /product="hypothetical protein"
                     /codon_start=1
                     /transl_table=11
                     /translation="MKVYYVEFIISDGTIEEQRLQPIVASSEAKALEYAREVLEKEIL
                     EIDGTYKILGIKYIEG*"
     gene            227335..>227430
                     /locus_tag="PHAGE-A6--js4906-27-3_S30_scaffold_5_curated_c
                     losed_complete_prodigal-single_382"
     CDS             227335..>227430
                     /product="hypothetical protein"
                     /codon_start=1
                     /transl_table=11
                     /translation="MFVISIKILFDCSGNRLEKPEYEYFSYDKYAG"
ORIGIN      
        1 ATGGAAAATT TACATATTCT TTATTGCTGT TGGAAAGATT ATGATAGGGA CAGTGTAAGA
       61 ATTTGTGAAG TTAAATTTAA GCCTGTAGAA AAATTGCCTT GGAAGGAAAG TAAAGACTAA
      121 TTATGAAAGT TAAAACTTAT CATATTGAAT TCAATTCCTT TAGAGAGGGA AAGGACTACT
      181 CTTTAGAGCA AACTGTAGAA GCAGTAGATA TTTACGATGC CATGGAAATA GTAGAAAATT
      241 ATTGCTATGA CAATTATGGG ACATGTGAAA TAAAGAAAAT AGAGGAGATT AATAATGAAT
      301 AAATGCGATT TTTGTACTAA CTCGTTTTAT GTAAACGGAA AGGTGGCATG TAATAGCCAT
      361 ATGACTATGG CATGTAAAGA AGCGATTAAA GCAATGTCAG AAGTAATGAA AGAGGAATAC
      421 AGAAGTAGAA ATTCTACAAA CGTAAATAAA AACTATAACT ATAACAAAGG CAATAAGAGA
      481 TAAATCCTAG GTAGATTTTA ATATATGGCA ACAATAATGT ATGGAAAAGA AGTAGCAGAC
      541 AGCATGCTAC AAAACTGGGA ATCTCATAAA AATGCCTGTC TGTATATCTT TTCAAATGAA
      601 GATGATCCAG CAAGCAAGGT TTATGTGAGG AATAAGAAAA CCAAATGTGA GGAGCAGGGA
      661 CTTAAGTGTG AAGTATTTAA TATCTCTCAA GCATCTATTC TTGAGGTAAG AAATTTATTA
      721 AAAAACTACA TTCCTAAGAG AGGCAGGAAT TATATCATTT TTCAAAAACC TCTTCCCAAA
      781 CAGCTTCAAC CTTACGAATC AGAATTAGAT AATTTTTTAG CAAAGCATCC TAAAATGGAT
      841 ATTGATGCTT TTGAAGGAGA TTTATCTACA GAATTCAAGA CACCAGCAAC TCCTCTTGGA
      901 GTAATTAAAA TGCTTGACTA TTATGTAGGA CTCAAAAACA TTGATGGGAT GAATGCAGTT
      961 GTTATTGGTC GCTCTAAGAT TGTAGGTAAG CCTATGGCTG ACCTGCTTTT AAAATATAAC
     1021 TGCACAGTGA CAGTCTGTCA TTCACATACA AAGGATTTAT CATTTTATAC GAAAAATGCT
     1081 GACCTGATTG TCAGCGCAGT AGGAAAACCT AAATTCCTTA CAGCAGAATA TATCGGTAAG
     1141 AATAAACCAA TTGTTGTAGA TGTTGGTATC AACAGAGATG AAAATGGAAA GCTTTGTGGT
     1201 GATGTGGATT TTGATGCCAT AGAACCAAAG TGTTCTTTTA TAAGTCCTGT TCCTAAGGGA
     1261 GTGGGTGTTT TAACAGTTGC GTCTCTTGTA TATAAGATGG GAAAGAAAAT TAGTTGATTT
     1321 GAAATCAACT TTAAAGAATA ATTTTGAGGT GAATAAATAT GAAATTTAAA TTAAAAAACC
     1381 CAATTACTAT TTATGAAGTT TATCAAGATC CTAACACAAT GGATATGATT TATAGAGTGA
     1441 AACCTATTGA ACTTTCTACT CTTGATGATA TTCTTGATTT AGGTAGAACT GCCTCCTATG
     1501 ATAGTTCTTA TGGCTATGTA GACTTATTTG AAATTGAAGT TGAAGCAGTT ATGGCTGCTT
     1561 ACAGAAGAAC CACTCTATCC AACACCTTGG GGGAAGATGA TTCCTGCGAC TTCGATTGCG
     1621 ATAATTGTAA GGAGGCTTGT TGTGGAGAAT GTGGGGATTG TGATGTAATC ATTCCTGAAC
     1681 CCTCCATCGA AGAGCTTTTT CCAATGGATG AATATCCTTC AAAGATTGTA AAATTTGATA
     1741 CTACCGAAAC CATCAGACTT TTCAAAAGAA GACCTGGACA AAAACCAACT GCTAATTGTG
     1801 CTTTTATAAC TCAGGCAGAA GCAGATAAAT TCAAACATGA TTCTAACGTC AAATCCAATT
     1861 ACAGTCTAAC TAGAATTGGC AAACCTGACA CTTACAAATA TTATGTAGAA AAATACTTTG
     1921 ATTAAGATTC TTGAGGAGGT GAGATCACAT GAAGAAAATC ACAATAAAAG TAACTCATAA
     1981 TCCCACCTCC ATTACTAAGG AAACTAATCA GGAGAGAGTT GACAGGATTA ATTCTAGTAG
     2041 AAAACTAGGA ACTCAATTGA TTCCAAACAA AAAGAAGGTC TCTCGAGCAC AACAAAAACA
     2101 GAGAGATCAT AGAGAGGTGA ATTCGTGAAT AGAGAAGAAG CTATTTAGAA GATTATAGAT
     2161 ATAGTAGCTG AAGCACACCA GCACAACTAC TCAGATCTTG TTTTAAAAAT GGATTTAGAT
     2221 AAAATTTTAG AGGAAGTTGA ATCTGATATT GCAGAATATA ATTATGATGT GATTGAAGAT
     2281 TTGAGGACTT CTTACAGGAA TAGTGATTCT GATGACTACT GCTTTTATGG TGACGTTTTA
     2341 GATTTGGTTA GAGATAGCTT GTATTAATTA CAGCTAAATT ATTTAACTAG ATTTGATCAC
     2401 AATCCCGTCA GGGAGCATGA TATATAGAAA GAGGTTCATA GAATAAGAAT TATTCTGTGG
     2461 ATCTTTTTGT ATGCAATAAA ATCAGTTGAC TTATTAACTC TTTTGATGTA TAATAAAATG
     2521 GAAATAAATT AGAGGTGATT TTATGATACT CAATCAATTC GCAGATCTAG TTAGAGATCT
     2581 TCAAGCCACT ACAGGAAGGA AAGAGAAAGA AGCTATCCTC TCTCAATATA AGGATAATTT
     2641 TGAAATTAAA CTTATTCTTC GCTATACCTA TGATCCTTAT ATTATATTAG GATTAAGTAA
     2701 AAAGAGTTTA ACTAAGCAGG TTCCAATAGA AGCTGATAAT GTACCTTCTG ATATTATAGA
     2761 ACTCTTAACA TATCTTGCAG AGCACAATAC TGGAAGATAT GTTGATATTG CCTATGCACA
     2821 AGCTTTTATT AAGGCTAATG AGGATTACAA AGATCTTATT CTTGATATTA TATCAAAGGA
     2881 ACTGAGAACT GGGGTTCAGC CTACAACTCT GAATAAAATC TTTGGAGAGG GATTCATTAG
     2941 ATCTTTTGGT GTACAGCTTG CTCAGAGATA TTTTGAAAAT CCTGAAAAGT TTCTTCCTAA
     3001 AGGAACAACA TTTATTCTAT CCCAGAAGCT TGATGGGATT CGTTGTGTCA TTACTAAAGA
     3061 CTACAATGGA CAAATAGAAT TCTTTACCCG TCAAGGACAG CCTATTGAAG GTCTTGTAGA
     3121 ATTAAAAGAG GAAGCCAGAT ATCTCTCAAG TGGATATGTT TATGATGGAG AACTTCTTCT
     3181 TGATAAGGAT GTAAAAGAGA GTAAGGATCT CTATAGAGAG ACAGTAAAGG TGGTTAATTC
     3241 TGATGGAGAG AAGAGAGGAA TTATTTTCAA CTGCTTTGAT TCTGTTGCTT ATGTAGATTA
     3301 TGTTAAGGGT TTTGATGAAA GACCTACATA TTTAAGGAAG GATTTTGTTC ATAAACTTCT
     3361 TCAGTCTCCC AATTTCCATT ACATCAAAGA GGTTCCTAAT CTCTATATGG GAATGGACCA
     3421 GACAGAGATT ACTAAATGGT TAGATAAAAT TACTTCTGAA GGTGGAGAGG GTGTAATGAT
     3481 AAACATTGCA GATGCTCCAT ATGAGTGTAA GAGATCTAAA TTCCTTCTTA AAGTAAAGAA
     3541 ATTTAATACC GCTGATGTCA AAGTTCTTTC CTTAGAAGAG GGAACAGGTG CAAATAAAGG
     3601 GAGACTTGGA GCAGTACAAG TAGAGTTTCT TGGTCCTGAT GGAAAGTCTT ACACCTGTAA
     3661 AGTAGGCTCT GGATTTGAAC AGTCTGAAAG GGAGTATTTT TGGAAAAATC CTGAAGAGCT
     3721 ACAAGGAAAA ATCATTGAGA TCAAATACTT TGAGATTTCC AACAATCAAG AAAATGATGA
     3781 GTATTCTTTG CGGTTTCCCA CATTCAAAGC TGTAAGGTTT GATAAAAGCG AAATTAGCAT
     3841 GTATTAAATC TCAGCTAAAT CCAATTAGTA TTCACTTGGT ATAAAATTTT CACTTTTTAG
     3901 AAATTAAGAG GTAACCTTAA AGGTTACCTC TTTCTTTATG TGAAATTAAG GCTAAATTAT
     3961 GTGACAAATT TGTAAGGGAA GATTATATGT ATCTTCCCTT TAAATAGGTA AAAATATATT
     4021 TTTATAGGAG ACAAAAAACT CAATGGCAGA ATTAAAAACT CGTATTATTC TGAGAAATGA
     4081 CACTGCTGAG AACTGGAAGT CCAGTAATCC TGTACTTAAA CTTGGTGAAA TGGGTATTGA
     4141 AACAGATACT AACATGTTTA AGTTTGGTGA TGGAGCAAAG CATTGGACTG AACTTGACTA
     4201 TGCAGGAAAA GGCGAAGCTG ATCTCAAAAT TAAGTCTAGT CAGGTCATTA TGGATCAGGA
     4261 TTTTACTGCT ACTTCAACAA TTGGTATCTA TACACCAGAT AGTACTGGCT CTGTAAAAAT
     4321 TCCAGCAAAA GATAAAAATT TCGATGAATT TTTCACTGGG TTGATTGCAA AAGCAGACAA
     4381 CAATCCTAAA GTTACACAGC CTTCAGTTTC AATTAGCCTG ACTGGTGCTG GTGCAAAGGA
     4441 GGTTGGTACT GAATTTACTC CTGCATATTC AGTAGGATTC AATAAAGGGT CTTATCAATA
     4501 TGGCCCCGAT ACAGGGATTA CTGCTACATA TGCTGTAAGT GATTCAGCTA GTCATACAGC
     4561 TACAACTGCA ACTGGATCTT TTGATAAATT CACTGTTAGT GATAGTACAA ATTATAAGGT
     4621 GAGTGTTACA GCTACTCACA CAGCTGGTAC TGATCCCAAA AATAACCTTG GATCTACTGA
     4681 AAATGTTAAT GGTAAGATTG CAGCTGGTAC AAAGAGTGCA TCTTCAGGTG CTGTTACTGG
     4741 TTTTAGAAAC AGCTTCTGGG GCGGTGTTAA ATCGAAAGCT GGTACACCCG ATAGCGCAAC
     4801 AATTAGAGGT CTTGCTGGTA AGAGAGGCAG TGCAATTAGT GCTGGTAACA CTGGTGATGC
     4861 TCAAGAATCT GTTGGTGATA TGAGAGTTAT TATAGCTGTT CCTGCTCCAA GAACAATCAA
     4921 TTCTATTAAG GACGTAAATG GTCTTAATGC AGAAGCATTC AGTGCATTTA CTCATACCAC
     4981 TGTTGATGTT GAAGGCTTAA ATGGTTTTGA AGCAAAATCT TATAATGTTT ATTATAAAGA
     5041 TAATGCAGCT GCTTGCGATA AAGCAAATAA ATGGCACTTC ACTGTTGCTT AATTAAGGAG
     5101 GATGATAGAT TATGGCTATG GAATTTGGTA AATTAAACTT TGCTGTTGGC TTTAATAGAA
     5161 CATCTGCGTT CCCTCTTGAT GCGAACAGCT ATTTTGAAAA TTATGATAAA GCTGTAACAG
     5221 CTGCTGCTGG TGCTGCTGAG GTAGGTAGTT CAGATAGTGC CTATTATGTA GGTCAGTTAA
     5281 TTATTGTTAA AGATACAACC AAGGGTGTTG GTCTTTACCA GATTGGTGCT AATAAAACTC
     5341 TGGTTAAATT TGGTCAGGCT TCCAGTGCTG ACGAATTAAC TACTGATCTA ACTACTTTAA
     5401 AGGGTAGATT TAATAACTTA GTTAGAGATC TTCCTGTTAC TGAAGAGGAA GATGGTTCCT
     5461 TCACTCTCTT AGAACCTTCT GAAGCAATTC CTCTTGGCTT CTTTAAGAAC GAAGAGAAAA
     5521 CTAAGTTAGC TGGAATTGAA GCTAGTGCAC AGGTCAATAA ACTTGAATCT GTAAAAGTTA
     5581 ATGGTACTGC TCTTGATATT GATGAGAACA AAGCTGTTAA TATTGACTTA AGTGCTTATG
     5641 CTAAGACAGC GGACATGAAT AAGAAAGTAG CAAGTGTTAC TGCTGAAGAT GGTTCAATCA
     5701 CCATTGGTGG TACTGCTACC GATCCTACTG TAAAGGTTGC TGTTGCTGCA GGTGAAGACA
     5761 ACGCTCTTAA ACTTGTAGAA GGTGGCTTAA AGGTTGTTGT TCCTGCTGCT GCTGAATATT
     5821 CAATCAAAAA ACTTGAGGCT GCTAATGATG GAATGTCTGC TTCTTATCAG CTTACTAAAG
     5881 ATGGTAAGGG TGTTGGTACA GTTATTGACA TTCCTAAGGA CATGGTAGTC AAGAGTGGTA
     5941 CAGTTGAAAC TTATAAAGCA GGTAATCTTC CTACAGGTGT TACTGTTGCT GGTACCTACA
     6001 TTGTCCTTGT TCTTGCTAAT GAAGCAGAAG ATAAATTATA CATCAATGTT GATGGCTTAA
     6061 TTGAATATGT CACTGGTGGT TCTACAGCTG ATGATGCAAT CCAGGTTAAT GTAACCTCTG
     6121 ACACACATAA AGTTACTGCA TCTGTTAAGG AAGGATCTTT AATACTTGCA ATGATGGATG
     6181 CTGGAGTTAA GGCTTCCTTA GCTAAAGCTG ATAGTGCTGT TCAGAAAGTT GAAGTAGGCA
     6241 CCACTAATGG TACAATTAAA GTTGATGGCA ATGAAGTTGC TGTTGCTGGT CTTCAGGATG
     6301 CTGCTTATGC AACTGTTGAA TCACTAAATG CTACTGCTCA AGATAAAGCA GATGCAGCTA
     6361 AAACAGCTTT GATTGGTAAA GACACCGATA CTGATGCAGA AAACACCATT AAAGGTGCAA
     6421 AGAAATATGC TGATAAGGTT GCTGCTGCAA GCGCAGACAT TAACTACACA GATACTGTTG
     6481 TAGAAAAGAA ATTCGTAACG GCTGTTAATC AAACTAAGGG TAAAATCGAA GTTACTCGTA
     6541 AAGCTCTCGA AGCTGCTGAC ATCCCCACCA TTGAACAGTC TCAGGTTAAT GGATTAGGCA
     6601 CTGCATTAGC TGGTAAACAG GATACTGTAA CATTCAACAC TGCATATGAT AAGGTTAACA
     6661 ATAAAGCTGC TACCATGTCC GATATCAGTG CTGCTAAGAC TGCTCTTGTT GGTGAAGCTG
     6721 CAACAGCCGC AGCAGATGAC AACACCATCG AAGGTGCTAA GAAGTATGCT GATGGTAAAG
     6781 CTTCTGCAGC TGAATCTAAT GCTAAGGCTT ATGCTGATAG TATTGTTAGT GGTGATGGTG
     6841 GTATCACTAA AAAGGTTGAA GAGTTAGAGA AGAAGCACGC TGCAGGCAAA ACAGTTGCTG
     6901 AAGAAGTAAC TGCTGGCATT GATGCTCTTA ATCTTGCTGA TACATATGCT GCTAAAGCTG
     6961 CTACAGAAGC ACATATTGCT GATGCAGACA TTCACGTTAC TGCTGCTAAA AAGACTGCTT
     7021 GGGATGGAGC TGTTGCAGAT GTTACTACCT TAAAAGGTGA AGAAGCTGTT GCTGGTTCTG
     7081 TTAAAGCAAT TGCAAAGAGT TATGCAGATG GTAAAGATGA AGCAATTGCT GATGCTAAAG
     7141 CTGCTGGTAC TGCTGCTTCT ACAGCTCTTG GAGAATATAA AACCTCCAAT AATGCTAGAG
     7201 TTAAGGCAAT CGAAGATAAG GAAGCTACCT GGAACGGTAA ACAGGATGCC ATCACTGATG
     7261 GTTCTGCAGT AATTGCTACT GTTGCTGAAG GTGTTGTTAC CTTAAAAGCT GGTGTTGGTC
     7321 AGAATAAGGG TGCTGTTGCT CAGGGAACTG GTGATGACAT TACTCTTGCT AAAGTCGCTA
     7381 CTACTGGTGC AGCTGTTGAT ATTGCTGTTG CAGATACTGC AGAGAAATTC GTCGCCACAG
     7441 ATCTTGAAGC TGTGTTGGCT GAATTGGCTG ATAGCATTCA GGTTGGTGGT AATGGTTCTA
     7501 AGGTAACTTG TGAAAAGACT TTTCCTGAAG GTGTTGCAGC TAGATATGTA TTCAAACAGG
     7561 GTGGAGCTGC AATTGAACAT GCTACAATTG ATATCCCCAA GGATATGGTT GTTAAGAGTG
     7621 GTACTGTTGT TGCTAAAGCT GAGGCTGGCG CTTGGGGTGA AGCAGGTACT TACTTAGAAT
     7681 TAACTCTTGC AAATGCTACT AATGATAAGG TTTATATCAA TGTTGGAAAT CTTATTGAGT
     7741 ATGTAACAAG TGGTTCTGCT GAAGAAGATT CTGTTCAGGT TGCTGTAAGT ACTGATCATA
     7801 AAGTCACTGC TTCCATCAAA GATGGTAGTA TAGCTCTTGG CAAACTTGCT GCTGCTGTTC
     7861 AGACTAAGAT CAACCAGGCT CACGAACATG CTAATAAGGC TGAACTCGAC AAGATTAAAG
     7921 ATGGTGATGT TGCTCTTTGG AATGCTGAAA AGGGTGCCAT GGCTAAGGCC ACTGCTAATG
     7981 CATCAGCTAT TGAAGCTTTA GAAGCTGTTA AGCCTGCTGA AGCTGGAGCT CAGGTCAACG
     8041 TAATTGAGGC AATTAAGATT GGTGCTACAG CTCTTGAAGT TGATGCAAGT AAAGCTGTCA
     8101 CTCTTCCTGC TGCTACTGCT GAAGCTCTTG GACTTGTTAA GGTTGATAAC ACATCTATCG
     8161 CAGTTAATGC TGAGGGTGTG ATCAGTGTGA AAGCTGTTAG TACTGATAAG ATTGTTCAGG
     8221 GTACTGAAGA ACTTATTCTT AATGGCGGAA AAGCTGTCTA ATATAGAATG TAATTAGTTA
     8281 AGGTTGGTGG CAGCTCTTAT AAATGCTGCC AACCTTTTCT AAAATATAAG AGGTAAAATA
     8341 ATGGCTGAAA AAATACTTAA TACAAGAATT CAATTAAAAT ACGATACTTG GGAGAATTGG
     8401 TCTAAAACCA CAGAAGCTGG TAAGGGTGGC AATCTTGTTT TAAAAGCAGG AGAAGTTGCC
     8461 ATTACCACAA TTCAGACTGG TGATTCTATA AAGCAGGCTA CTCCTCCTAC AGTAATGTTT
     8521 AAGGTTGGTG ATGGAACAAG TAAATTCAGT GAGCTTCCTT GGGCAAGTGC CTTGGCAGCT
     8581 GATGTTTATG CATGGGCCAA GAAAGCTGCT CCTGATTATA ATGACCTAAC TAATAAACCT
     8641 ACCATTCCTA CCATTCCTAC AATTGGTAAT GGTAAAATTA CAATCAATCA AGCTGGAAAA
     8701 GAGGTTGGCT CATTCACTGT TAACCAAAGT AGTCCTACAA CAATTGATTT AACTGACGCT
     8761 GACACAGACA CTCAGTATCA ATTAATGCTT AGTGATCACA CCTTAAAGCT TCAAAGCAAG
     8821 GCAAAAGGTG GTACTTGGGC AGATGTAAGT GGTCAGAGCT TTACACTTCC TGATAATAAC
     8881 ACTACCTACT CGTTTGCAGA GGGCACTACC AATGGCGCAT TTACAGTAAC TCCAAGTGAT
     8941 GGTACAGCTC AGTCAGTTAA GATTCATGGT CTTGGTTCAG CAGCCTACAC TGCATCCACT
     9001 GCCTACGATG CTGCTGGTAC TGCTGCAGGC GTTTAGAGTG CTTTGCTGGG TTCAGATGAT
     9061 AGTGCTGCTG GATCTGACAC TATTAAGGGT GCTAACAAAG CTGCAGCAGC AGCAAGTTAG
     9121 GCAGCTGCCA ATGCACAGTC CATTGCTAAT GGCAAATATT CTAAACCCAC TGGTGGTATT
     9181 CCTAAAACAG ACCTTGCAGC TGCTGTTCAG ACCTCCTTAG GCAGAGCAGA CTCAGCCATT
     9241 CAAGCGCACC AAACTATCAC AACTGGTACA ACTAATGGTA CAATTGCTGT TGCTGGTAAG
     9301 GACGTGGCAG TTAAAGGTCT TGCAGCTCTT GCATACAAGT CTAGTTTAGT TAAAGGTGAT
     9361 GTAGGGTTAG GTAATGTTGA AAATAAAGCA CTTGACTCTA CTGTAACTGC TAATTCTGGT
     9421 AATTATATAA CTTCTGGCGC AGTTAAAACT GCAATTGATA GTGCTATCAG TGGTGTAACT
     9481 CAATTTGATG TTGTTAAGTA CGATAGTTTT GATAAACTTC CTACTACTGG TAAAAAAGGT
     9541 GTCATTTATA TCATTGCTCA CGCTCATAGT GATGGTAATG ATAGTTATGA TGAATATATT
     9601 TGGAATACTG CTCTTACAAC TCCTGCTTAC GAAAAGATTG GCAATACAGA TGTTAATTTA
     9661 GATAACTATG TCAACACTCT CTCAGGTACT GCTAATAGTG GTGTTGTTAC AAATATCAGT
     9721 AAATCGGGAA ACACAATATC AGTAACTTCT AAGAGTCTTG CTACAAGCAG TCCTGCTGCA
     9781 AGTGGAAATG CTACATCGTT TATCGATACG ATTTCTCAAG CAGCTGATGG AAAAATTACT
     9841 GCAACTAAGA AATCTATAGC AAATGCTACT ACTTCTGCTG CAGGGTTGAT GAGCTCTGCT
     9901 GATAAGACAA AATTAGATGG TGTTGCAACA GGTGCTACTA AGGTTACTGA CTCTACTGTT
     9961 AGTGGTTGGG GATACATCAA ATCTTATACA GATACCAACC AGAAGATTAA AGCTAAATCA
    10021 GGATCAACCG ATGTTACCTT TGGTGCTAAC GATGTTGTTG AAATTGCTGC TGGAACAAAT
    10081 GTTACAGTTA CTCCAGATGC AGCAAATAAA AAGATTATTA TAGCATCTAC AGACACTGGT
    10141 GTAACAAGTG TTGAAGTTAC AGGAACTGGT AATGCAGTTA CAGCTGCCAC TGTATCTGGA
    10201 AGAAAGATGA CCCTTACAAA AGGTGCTACA TTCCTTACAT CTCACCAGGA TATTAGTGGT
    10261 AAGCAGGATA AAATTAAAGC AGGAAATCAC ATTACCATAG ATAGTGATGG GGTTACAGTT
    10321 AATGCTGCAT GGCCCACTGC TTCTGATAGT GGTTATGCTG GTATCAATAA AACTGGTACT
    10381 GTTACATCTG TTAGTACAAC AGCTAATAAC GGCTTGAAAG TTACTAATGG TACAACAGCA
    10441 GCAGTTATTG ATATAGATGA TTCTGTTGTG TTTATTCTCA ATGGTGGATC ATCCACAGAA
    10501 ACCATTTAAT TTGATATTGT AAAAAGGTTG ATTTACAAAA ATCAACCTTT TACTTTGCTA
    10561 TCCTTTAAGC TAAATTATGT AGCAAATAAA CAGACTTTCC AGCATCACAC AGCCCCTCTA
    10621 TCACTATTTT GTGTGGGGAA GGAGAGCACT ATAAAGACAG ATATTTGCAT CATCAATAAA
    10681 CACAGCATAG AAGCTAGTTA GACACAAAAA CTTCTACTGC TGTAATATTA AAATAGTTAT
    10741 TGATACTTGA AAACTGATAG TATTGATATA TAACAAAATC TTACTTTTTG AAAGTAGATG
    10801 AAAAGGAGAT TATTAATTAA TGGCTAATCA AAAAACATTG AAAACCCGTA TCATAGCAAA
    10861 ACATGATACA GAAGAAAACT GGAATAAAGC GGTCAACTTT ATTCCTTATA AAGGCGAGCA
    10921 GATAATATAT GATAAAGATA CTGCTCATCC ATTTGAAAGA TATAAAATAG GCAACGGCAC
    10981 AGATAAAGTG GCGGATTTGC CTTTTGCGAC TCATAACGAA GTTATTATGC GGGCGGCTGC
    11041 TCTTCCAACA GCGAGCGCCG CTTCTCCTGA TTTTGTTATT TGTTAAGGAG GGACGTTATG
    11101 AGTTATATAT ATGTAAAAAT TTTAGACGAT AGTGACAAGG TTTATGGCAA GGTAGAAGAA
    11161 ACTACCACTG GCTGTCTTTC TGACGAAGAG GTTACTACTG AGATATCGAA TACTTTAAAG
    11221 GAGAAGATGT AAAAATGGCT TATCAAGATG AATTAAGAAG TTATTTTAAT GAGTTGGTGA
    11281 ACACGTTTAA AGCACCTTTA AATATGTCTG ACAAACAAAA AGTCTTCTCA CCTTTAGATA
    11341 TTATAAATGC TTCTTTTATA ATTACTCAAA AGTATAGTGA AAAAACATAC CTAGATAAAC
    11401 AGTATTCATT TATTGGAGCG GCGATAGAAT ACACTAATCC AAATTCATAC ACCTTTTGTT
    11461 CTGGGACTGG AGATACTTAT AAATTTTTAT CTTTGCCTTT TGATCTAACA AAAGGTTCAA
    11521 ATATAGACTC ATTCGAACAT GATGAAGAAG GGAATACAAT AATTAAGGTT GAAAAGATTG
    11581 CAACGGGTGA ATCGACAAAA TTATTATGTT TAGATGAGAA GTTTAATATT GTAAAAGATG
    11641 ATAATGATAA TGATTGTGTT GTATCTGTAA CTAATTGGGA TGCTGAGAAT CTATCAGGGA
    11701 AGTATATAAT TCCTTATCCT TTCGATTATC TAATCTTCGT TCAAGTACGC GATAAATCAC
    11761 AGGAGGTAAC GAATAATGGC TGAATACAAA TACAGAGCCC TTGGTTGGCA GGATGACGAT
    11821 ATCGCGTCTT TAAACGTTGT AGACGGGACT GCCGCAGATA ACCAAGTGGA ATTACAAATA
    11881 ACAAAACAAG GCGAAGGCGG AAAGATTGAC GGACCCGCGA TTAAAGGTAC TGACGGAATT
    11941 ACAATCGATA AAGCAGCTGA CTCTGAAAAA ATAGAGATAA GCGGTAGTGG TTGTGTACAG
    12001 AAATCTACAA ATACTACTAA TGCATTACTC TATGCACACG TTGTAGGTGA AGAAGTTATG
    12061 AGAAGTTTTT CTTATTATCC TGGTAAAGAT GTAATTCCAC TTTTTGATGC TGAAGGAAGT
    12121 CTTAAAGGAA ATATGGGAGC AGCTCCTGCA GAAAATACTC TTACTAATAA AAAATATACA
    12181 GATGATAATT ATGTAAGGAA AGTAACAACA GCAAAGCGTG TATATGTCAC TGATAAAGAT
    12241 GGGTTAGCAG ATACTGCTGC TCTTGCATAT AGTCCAGTTG CGTATGGCCT TTCTGCTTAT
    12301 GACGAAGGTG GAAGAATAAC AACTAACGAA CCAGTTGACA ATTTGGATTG TGCCAATAAA
    12361 AAATTCGTCG AAGACGCAAT AGCGGCAAGT AGCACAACTC TTATGGTTGG CATTGATTCC
    12421 TCGCTTTTAG GAGGTTGATT ATGGCAATTA AAAGAGCGAT AAAAGCGGGC GATAAAAGTA
    12481 TAATTTCATT CAAGAAGGTA ATTAAGGTTG GAGAAATTAC ACAGCTGTTG GATAAGAATC
    12541 AATATTATCC TACTGTTATA ACTAAAGCTG GGGTTACAAC AACATCAAAT GGAGATGGTT
    12601 CAATAACAAT AAATGGTACT GCGACCGCTT CAACCTATAT AAATTGTACT CATTCATATC
    12661 CACAATTTAA TAATGGACAT GTATTTTATG TTTGCGCAAA CAATACGTCG ATGAACTATT
    12721 CAACGTGGTA TTATGGTTTA TTAAATCAAA GTATTAATGA TACGGGTAGT GGCGTAATAT
    12781 CAAAAACAGA TGCCACAAGA GGGATGACTA CAGGAATAGT ATTTAATAGT GGGGTTGTTT
    12841 TTGATAATGT AGTTATAAGG CCACAGATAT TCGACCTGAC CGAGATGTTT GGTGCGGGAC
    12901 ACGAGCCCGC CACTGTTGCT GAGTTTAAGG CGAAGTTTCC TGAGACGTAT TATCCTTATC
    12961 AAAGGGCGGT TTTGACTGTG TATAATAAGG TGGTCAGACC GTGTGCGAGA AAAGGGGAGG
    13021 TTGTGCAGTT AGTTAGTGCT GGTGATTTCA ATGAGTCTAA GAGTGGTTAT TATGGAGTTG
    13081 ATTACACAGA TAATGGTGAT GGTAGTTGGA CACTAAATGG CACTTGTACG ACCTCTGCTA
    13141 ATTATGATAT TTTATATCAT GGTAATTCTT CTAAATTACC TATTATTAAA GATCATATTT
    13201 ATTTGATATT AGATAATCGA ACAGGCAAAA TAAATAATGC TGGCAACGCT ACAGTCCAAA
    13261 TTTTAAATGC GCAACAAACG TTTATCATTG GGACGTCGGA TAATCAAGAA GTTGGTTATT
    13321 ATTTTAGAAC AAGTTCTGTA ACTACAATGT GCTATATAAG AATAAGAATT GAGCAAGGTG
    13381 TAGTTTATAA CAATGTCAAA CTTACCCCTC AACTCTTTGA CCTCACTGCC ATGTATGGAG
    13441 CAGGAAATGA GCCAAAAACT CTCGCTGATT TCAGGAAGGA TTTTTCAGAA AGCTATTATC
    13501 CGTATAGCCC AATTCAGACG AAGAATTTGT TTGATATAAG AAAGTATACG GGGTTGATTA
    13561 ATAGTATTTT AGATAATTTA TCGCCAAGTG TTTTTATTAA AAACTTAACT CAAAATTCTT
    13621 TGACAATTAA AATGGGCGGG TATGGCGATG CTGCTATTTT AAAAGAACCT AGTATTTTAT
    13681 CTGCAGGGAC TTATACTTTT AGCTGTGATT GTGATTATGA TGCAATCAAT AACAATAGCG
    13741 GGGTTCGTTT ATGTATATAT AAAAAAAATG AAGCTGGTAA TGGCTTTGTT GAGTTTAAAG
    13801 CTACTAACAG GAAATTTCTT CATCGTTTAG TTTTAACCTT TACTTTGATA GAAGAAACCG
    13861 AAGTTTATTT ATCTTTGCAG GGCGATGGCA ATCCTAAATT TTATCATAAC CTAAACAACG
    13921 TGTTTTTCAA CATTCAACTC GAAAAAGGCT CAGTTGCCAC AGATTACGTG CCGCATGACT
    13981 ACATTTAAAA GGAGGAAAAG GAGAAATGGC AGTAAATTAT ACAGATGTCC AAAAGACAGA
    14041 AAAATATATA TCAAGAACTA ACTTTGACGC CTTGGAAATG GCGGCAGTTC CCGAAGGGAC
    14101 AGAATTCAAT ATCGTTGATC AGATTCACGA GAGCGATTTA GATAGCGACG TTTTACAGAA
    14161 GCTTAATAAC AACGCGAAGA TAAACACAGC GAATACCTTT ACAGCGGCAC AGACGTTTAA
    14221 GAAAGACATT ACGATCGAAG GGAATATCAT TCAGAACGGC AGCGCTTATG AGACACATGC
    14281 GGAAAAAATT TACACGAAGA ACGACATGAT TTACACACGC GATGGAGCGA CCGCCGCGTT
    14341 AGCAGATAAT GCTTATACGG GAATTCAGGC AGTCAAGTAT GATGGCACGA ACGACGGGCA
    14401 GCTGGTGTTC GGAAAAGATG GCGTCGCGCG TGTTGGAGAT GTCGGGAATA CACAACCTTT
    14461 AGCGACGAGG GCGGAGAAGA ATCTTTTAAC AGACAAACAC TTGCTTCAAT GGGACGCGGC
    14521 TGGACAGACA CTGGTTGACA GTAATAGAAC AGTAGATGAA TTTGCTATAC TCGGAAGTGA
    14581 CAATAATTTT ACTGGGGAGA ATCGCTTTGC TCAAGAGGTT CAAGTGCAAA GCGATACTGC
    14641 AGGTGTATCT GTAGTGTCAT CTGCTGGTAA TGCGTTTGCA GGTCTTTTAA AGGATCGGTG
    14701 CCGCGTATGG GATGCGTCTA ATCCAACTAA TATAATAAGT TCTATTCTTC GGACAGAATC
    14761 TCTACAGTTT AGAGCAGGTA GCACTACAAC CAAATATTAT CTCAATAAAA TAACATATAA
    14821 TAAAAAAGAT TTGTTATTTC CTGAAACTGA GGCAGGTGGT ACATTCGCCC TTACTAGTGA
    14881 TATTCCTACA GATTATTTGA CTGGTGGTAG TCAAACAACC ACTTCTAGTG CAGATGGAGG
    14941 ATCTAATGTA TTTACCTTCA CCAAAGCAAA TGGCACTTCG GCTACATTTA CAGTAAAGAA
    15001 TGGTTCTAAG GGGTCAAAAG GAGATGATGG TGCTGCTGCA GGATTTGGAA ATATCACAGC
    15061 TTCTGTAGAT GCTAATATTG GTACGCCCAG TGTAACTGTC ACCCCTGGTG GTACCAATAC
    15121 AGCTAAAACT CTTGCCTTTA AATTTAAGAA CTTAAAGGGT CAAAAGGGGG ACAGTGGTTC
    15181 TGACGGCATT AGAGGTAGTA GATGGTCTAC AGGTACTGCA ATTACAGGAA CATCTACAAC
    15241 AGCTGCTGTA TTCAGTGGAA CAGGAATTGC TGATGCTCTT ATAAATGATA TGTACCTGAA
    15301 CACCTCCACT GGATATATTT ATAGGTGCAC TGCTGCAGGT ACTGCAAGTG TTGCTAAGTG
    15361 GGTTTATGAG GGTAGCATAA AAGGAATTCA AGGTAATACA GGCACAACAC CTAAGATCAC
    15421 TGCTTCTGCC TCTGTCGATG CAAATAGTGG AACTCCATCA GTAACTGTAA CCCAAAATGG
    15481 ATCTGATGCT GCACCCACCT TTGCTTTTGC TTTTAAGAAT TTAAGAGGTG CAAAAGGATC
    15541 CGATGGTGTT GGTGTCATAA CAAATTTAAA TGGATCAACA ACCACAGATA GAACTGCATA
    15601 TGCACCTACA ACAGCAGGAA CTTCTGGGTA TTATCTCAAG TCTAACGGTT CAGGTGCACC
    15661 TACATGGACA TCTCTTACTT CTCTAAAAAA TCCTAATGCA TTAACACTAA CAGTAAATGG
    15721 TACAAAGACA TCTTATGATG GCTCTACTAT TGAATCTAAA TCCTGGTATG CCCCAACAAC
    15781 TGCTGGCACA TCAGGTTACT ACTTAGTGTC TAGTGGATCT GGAGCACCAA CATGGTCAAA
    15841 AGGTATTGAT GATGGTGATA TTGATTGATA TATAAAATAA TTATTTTAGA GCTATCCACT
    15901 AGATAGCTCT TTATTTTTAG GCTAAATTAT TAGAGATGGT TATATGTGGA GGTAGATGCA
    15961 ATGCAAATTC CCAAGTGGAT TAAAGATTTG ATTTAGAATC ATCCAGAATA TTTCTAGGAA
    16021 GATGGGATTG CTAGATTATA TAAAGAAATA GATAGTCCTA AGAGTCCTGC TCGTGGACCC
    16081 TTTGCTGCTC GTGATTTGAC AGAAGTTTTG TTGAATGCAG AAATCAATCC TTTAGAATAT
    16141 ATTCAAGATA CTATTAATAG ATATGCATTT TTAAGATTAG ATTTACCTGA AACTGATATT
    16201 ACCTTGAGTA AAGAAATCTC ACAGATAGGG GTCTCTGCAT TTGAGGAAAG CAACATCTCT
    16261 ACTCTAAATA CTAATAAAGT AGATTCCATC AGAAATGGGG CTTTTAAAGA TTGTACTCAA
    16321 CTCACCAAAG TGATTATGCC TCAAGTGGGA GATGTTGAAG GTAGTGCTTT TGAAGGATGC
    16381 TCAGCTCTTA CTGAGATTGA TTGGAAATCT TGTGTATAGG GATTTGTTGA TAAAGAAGCT
    16441 TTTAAAGGAT GTACCTCTCT GAAGAAGTTA GAGCTTCCTG AGGGAATATA TTACTTAGGT
    16501 GAGCGATTTC TTCGAGAGTC TGGAATTGAA GATTTATATC TTCCTGATAC TATTGAAGAT
    16561 ATTGATATTC GAGCTTTTGC TACAGCACCA GCCTTAAAAA ATGTATATTA TGGTGGGACA
    16621 ATTGAACAGT GGTCCTGGGT CAATAATGTA AGACTGCTTA AATACTCCTC AGTGCAGGTG
    16681 TTTCACTGTA TTGATGGAGA TTATACAATA TCAAAATAAG ACAGTGGTTA AGCGCTTAAC
    16741 CATTTCTATA TAAAATCATT TTTGCAAAAA TGGAGATTTT ACAATGAAAT TTAAAAAGAT
    16801 GGAAGATCAT GAAATCCTGA AAGAAGAGAT GGATCAGGAC ATGATGGATC GCAAGAAAAG
    16861 AAGAGCTGAT TGGTATCGTA AGTATGCAGA CCTTGATGAA GGTGCTGCTA TAGATATGAA
    16921 TAACTTAAAT GAATGGGCTC TTAGTGCAGC TGGTTGTGAA GGAAGATGCT CTGTTGAAGA
    16981 TATAAAAGAA GCACTTCAGG AATCGGTCTT AGTTGAAGAT TCAACTGCTG ATTTGAAAGG
    17041 AACTCTTAAA CAAGCTGCTG ATCAATTGAA TGCTGATCAA TATGTAGATG ATAGCAAGAT
    17101 GAGTAGAACT GAAATTGAAT AGATTTTAGA TGAAAGTCTT GACGCAGCAT TAGATGTCGC
    17161 TGGAGTAGAG GGAGAAGATT ATCCCAACGT TATATTTATT TCAGAGTCTG GTGCAGGTAA
    17221 AACATCTATA TGTAGAGCTT GGGCCAAAAA GAATAATGTA AACTTAGTAG AAGTTCGTGC
    17281 TTCAACAATT GACCCTACAG ACATTGGTGG ATTATTTACT ACTCCAGATA AAGACGCTGA
    17341 TCAAGCTAGG AAAATCAAAA CTGGTATGTT TGCACCTCTA ACTAAACCAC GCTCTGTATT
    17401 ATTCTTAGAT GAATATAACA GAGGAAGCAA ACAGGCAAGA AATGCTATGC TTGAGTTTGT
    17461 CAATAGCCAC TATATTCCTA ATCCAAATAA CTTAGAAGGT GGACAAGAAT TCTTCCCCAA
    17521 CTTCCTCTTC ACTATTGCTA CAATGAACCC TCCTACAGGG GATTATAATG CAGATAAAAT
    17581 TGATCCAGCA GAAACTTCCA GATTCCGCAA AGTCATGGTT TCTGCTAGTC CTGCAGCAAC
    17641 TAGAGTACAC CTCCTTCAAA ATTTAGATGA TCAGATAGCT AAATGGAAGA AAGAAGGAAA
    17701 TGAGGCAAAG GTTTTAAAGG CTGAAGGGCG CAAAAAGTTG GTAGACACAA TTTTATCCAG
    17761 TAAGAGATTT ACTTTTGATG ATAGAGATGA TCTTGTTAAA GGCGATGATA AGTATGATTT
    17821 CCTCTTTCAA CCCCTTAATC CAAGAACTTT TGCCATGCTT ATAAAAGCTT GTGATGGCAC
    17881 CAAAAAAGAT CTCCTTAGAA AATGGAATGA GTTCTGCAAT CCAGATAAAA AACCTACAAT
    17941 TGAAAACATT TTAGCTAACT ATGTTGATAT TGATGATAAG GCTAATGATG CATTAAAGGG
    18001 TGGCACTGAA TCTGACGTGT TTAAAAAGAG ATCTAGTCCT TTAGATAAAC TTAAGGCTAA
    18061 ATACACAGAT TTAAATATCT AAAACTTCAC ATGAGGAAGT TAGCTAAGTT AGTTGACTTC
    18121 CTCTTTTTTC CATAAGATAA TATAGGTGGA GGTTAATATG CCAAATACAA TATTAAGTGA
    18181 TAATGCTAAA AGATAGTTAA CAAGAGTATT AGGAGAAGAG GGTCATGCCA CTTATGCATG
    18241 GCTTCTTGAA CCCTTTGATG TATATTTAAC AGATGATCCA GATGTAGTTG GTTACATGGT
    18301 TCCCAACCAA GCTAAAATTG TTCTCAACGA ACTTCTTGAT ACAGAGCAGG TGTCCACAAT
    18361 TGTCAGACAT GAGCTTTTAC ATGAGTGGCT TACTCATGCA CAGAGAACTT AGAAGTTTGA
    18421 TAAGGAACAT CCTGATAGAA TAACTAATCA CGATATAGCT AACATAGCAG CAGATTTTGA
    18481 AATCTCTAAC AGAAGTTACA CAGAAAAAGA TAAAAGAAAC TCTAGAAGGC TGAAGATGGG
    18541 GAATCAGATC CTTCGAGGAT TAGTCACAGA AGATCAATAT CCTGGTTGGG AAGATATGAC
    18601 ATTTGAAGAG ATGTATGATA AGCTTACAGA TGAGTATACC AAGGATATGA AGAAAATGTA
    18661 GAAAGAACTT CAGCCCTTAA TAGACAAGCT TAACAAACTA TCTCCACAAG AATTAGATAA
    18721 ACTAATTGAT CAGGCTCAAC AGCAATCTCA AGATTAGCAA GGAGAAGGTT AGCAAGGAGA
    18781 AGGAAATCCA AGCGGCCTTT CAAAAAAATC CTCATCTAAT AAAGAACAAT CAGGTGAGGA
    18841 AGGTGGAAGA TCAAATCAGC AGGACTCTCA AAAAGACAGC AAAGAAGCTA AAGATCTTCA
    18901 GAAAGAAGCT GATAAGGCAA GAGATCAACT TCAAGGTATT AAAGATAAAT CTCAAGAAAT
    18961 TAAAGATGGC CAAGATGGTC CTTTTGGGGA TAATCAAGAC CAAAGAGATT AGATCTAGCT
    19021 TGCTAAGAAG GTTGCAGAGA TTCAAAGACG TCTCAGCGAT ATAAAAAGAA GGTAGGATGC
    19081 TTTAGATGAA GATCAGGAGT TAATCCGAAA GGAAAAGATT CAAGCAGTCA AGGATAAAGA
    19141 ATACAGAAAT ATAACCTCAA GTCTAAATAA ATTCAGAATG AATTTTTAGA GGTTTATAAA
    19201 AGACTAGATA GACTATTTTA GAGGTGACAC TTGGAACAGA CCCAACAAAA ATTATGCTGG
    19261 TACTGGAATC ATTATGCCAG GTAAAACAAT GTATGCTCCT GGTAAAATTC CTACAATAAA
    19321 TGTTTATTGG GATGTTTCAG GATCTTTTGA TAATCCTGCT AAAACTCAAG GTGCAAAAGA
    19381 TGCTATTGGA ACAGTCAACC AATACGTGAA GAAAGGAGAT ATTAAAGTTA ACATCTTCTA
    19441 TTTTGCTGAG AGAGTGTCTA ATAAGGCTTC CTCTGCTGGT GGGGGTACAG ATGGTGATGC
    19501 AGTTCTTGAT CACATTGAAG AAACTAAGCC TACAAATGTT ATTGTAATTA CAGACTCAGA
    19561 TGTAAATAAT GCTAAAGATC ACAACCCAGT AACAGTACCA GGTGCAGTTT GGATGCTCTT
    19621 CTATGATGAA GAGGCAGATG AGTTTGCTAA GGTTCTTAGA GGTAAAGCTC AGACCAAAGA
    19681 GTATTTGATT GAATATTAAG AGGTTAAATA TCAATGGAAG ATTTAAACAC ACTGCAAGGC
    19741 TTGATTAATA CCTTTGCTAA TTAGATTGAA GATAACGACT ATGAAGCTAT CATGACTGAT
    19801 AAAAGAATGA GTGCTAAACG ATTAGGTGCT CTCCTTAATG CATTTAATAA AGCTGAAATA
    19861 GCACCTTTTG ATACTTTAAC TAAGTTAGAT AATATTCCTT AGTTTGCCCA GCAGCTTTGG
    19921 GATATGAGAA GGGGTTGGAT TACTGGATAT TTAGTGAGAG CTTGGGATAG TATGCAGAGT
    19981 TTTGATTGGT AGACCACTGA AGGAATTGCA AAGGCAGCTT ATGCCTTAGG AGCAAAAGTT
    20041 TGGTATACTG ATAGAGGATA CTATGGAAGT CCCGATTATG TGATTAGCTG GAGAACTAAG
    20101 AATTTTCTTT TTAATAATGA AGAACTTGAA GATTATGATC CTGAAGATTT TAAAGAAGTT
    20161 CAATGGACAG ATTCAGAATT GTATAACTAA TAATAAAAGT CAACCATTTT CAGGTTGACT
    20221 TTTTCTTTAT AGGGAGGTAT AATAAAAAAG CTAAATTTAG AGTAGCTATG GAGGTTCTTA
    20281 TGACTATCCC CAATCAAAAA ATTGAAGAAT TTATAAATAA GCATGCAGAT GAAATAGAGG
    20341 TAGGTGACTA CACTCATTTT ATAAATAATG ACAATCTATA TCATGATGAT TACACGACAG
    20401 GTGAGGTCAT TTGTACTGTT ATGAGAATGC TCCATGATGT AGGAGAAGAG CCTCTCAGCA
    20461 AGTATGATTC TGGTTTGTTT GGAATAGCTG TCTCTACAGC AAGGACTGTT TACAGACTCC
    20521 CATTAGGACA AGTAATGAGT CATGTGGTAA ATTCTTGGAA GAGAGGTACT TGGAGTAATC
    20581 CCCTTATTAA GGAAATTGTA GAAGTCATGA AGCTTTTAGG TATTCAGGCA TATTTATTTA
    20641 AAAATAGAGC TTTAGAAGGA GATAAAAAAG ACTATCTACT CATCAATCCT AAAAACAAAT
    20701 TGGAGCAAGT TCTACCCTAC TTAAACAAGG ATCATTATAC AGCAAATAAC CTGGAGGATT
    20761 TTCAACAAAT ATGAGTATAA CTAATCTTGC AGCTACCTGG ATAGAGCAAC ATAGAGATGA
    20821 AATAGAAGAT TATGGAGAAG ATTATTCTTG GATACCAGGT GAGTGTGCTG CTTATAACAC
    20881 CTTAGAAGAG GTGATGGAAG CCTTTGGAGA GGCAGGTATA GAGCCATTTA ATTTATATCA
    20941 AGGAAATCCA AAGGGACTTT ATAGATATAT ATGGTATTCA TATAGAGGAA CTAGGTATGC
    21001 AATTTTTACA CCTGATCCTG TACTAGTTTT ATCCAATTTT AATTTCCAAA CAATTTGTAA
    21061 GACTAATGCT GAAATTGCTA AAGCTTTAGG ATTACATGTT TACAAATATA AAGGAGAAAT
    21121 AAATTCAATT GAAACCTTGT GTCCATATAT TATATGTAAT CCTAAGCAGG AATTACAAGA
    21181 TAGATATTTG GAAGGATATA AGGGATTTGT TTACAGCATT AAAGCATCTG ACTATAAATT
    21241 AGTTGGGGAG GGGTCTGAAA TATGATACCC AGAACACCTA AAACTGCTTT AAAGTGGATT
    21301 GAGGATCATG CCAATGATTT TGAATATCAT GGGTGGGACT TTTCATGGAT TCCAGCTGCT
    21361 GCAAGAGATC CAGTTGAATT GGATGATGTA GTAGTTGCCT TAGCTAATGC TGATATTTCA
    21421 CCATTTAATA AATATCAAGC AGGAATGTAT CTTTAGATGC AAAGTATATA TAGATGTTAT
    21481 AAATTAAGTT CCGACCAGAC TAATAAAGTC ATCACATTCA GTAATGAGTT TGATTCCAAT
    21541 CCCAAAACTT GGGAGTCAGC AGCAGAAATA GCAGGAGCAT TAGGACTTGA AATCTATAAG
    21601 TATACAGGTA GCACGTCTAA TAAGGGTAAA TATAAATGTC CTTATATAGC AGCAGCTGAC
    21661 TCATCAGATC TGACAACTGA AAATCTCATT TACCACAAAA AATATGTGTG CAGTACAACT
    21721 CCCAGTAGCT ATAAAAAACA CTCCTTCGTG TCTTAATTCT GAAAATTTCT AAACCTTAAC
    21781 TGGTTTAGAT TTTTTTTATA AAAACTAGAA AAAGTTACAG CTAAATTCTG CGAACGTAGT
    21841 GAGCAGCTAA GGCAGTAAAA AGGATTTGAA AGAAAGTAAA GATGTGGATA GGGAACTGGG
    21901 GGATTCCCCA CTATCTGAAG GTTTAGGTTT TTTCTAAACT TACCCCTCTC ACAGTAAAAA
    21961 CTATCTTGTG TGTACGCCTA TGTGTTTTCC TTTCAGGAGA AACACATAGT AATTTAATTT
    22021 TGCTTATCCT TATAAAGCAA GAAATTGCTT TTTTTCATAT TTTCACCTCC TTTAAAAGAG
    22081 ATTGGCAGAT TTTTCTGTTG ATCTCTTTTT ATTATATAAA ATAGTTGACT TAAAATCTTC
    22141 CTTATAGTAT AATATAGATG ATCACTTGAA GGAGGAGATT TTTCATTGAT TTTGACGGAT
    22201 TTTTCAGAAA TAGCAAAATG GACAGATCAG GAATTAGATG ACATAATATC ACTAGTTTCT
    22261 AATAAAGATG CAAGTGATAT TAAGCTTTGT AGTAATGCTG TGGAGTTTAA TATTATGGAT
    22321 GATGCTGTGG CACCTATGGA TACAAGCACT ATGAAATCAG ACATCACCCC TATCAATCAA
    22381 TCTTTAAATC TTAGAAAGGC TTTGGATGGA GTGGATGATT TAATTATTAA ATTAAAAGAT
    22441 AAGAAGAAGT TAATTTCTTT AGATCAAGAG GGGTATAAAG ATATAATGGC TTTATACTCA
    22501 GAGATTATAA GAGATCTCAT TGATTATAAA GATTTACTAT GTAATTCTAA TTTGGAGGAT
    22561 AATTAAAATT GAATAGCAGT AATCTTAATG TATGGGGACT AATTTCTATG ATTTTAGGAA
    22621 TTATTTCATT ATTTGTATTG CCTTTGTGGT TAGGAGTAGC ATCACTAATT CTTGGAATTA
    22681 TTGGTATTGC TACCGCAGGA AAGGTAAAAG GAAAAGGAAT GGCTATTGCA GGGGTGGTTC
    22741 TTGGAACCAT CTCACTTGTC TGGTATTTTT GGTTAACATC AATTATAATT AGTGCAGTAG
    22801 CTTGATTATT AGAGGGAAAT TTAACGAGAG TGAAGTTTTA AAACTTGCCA GATTTAAGAG
    22861 ACTTTTTGCT ATTTTTGCTA AACAGAGTGT CATATCTACC AATAGTGATT AGTTATACTT
    22921 TATATCTATT GGTGTTGCCA TAGGATATTT CGTGAATTAT ATATAAATTA GATTGATTGA
    22981 AATATTGCAA CTTAATTTTA GTTGACTTCT TTTTCAATAT GTAGTATAAT TATTACATAG
    23041 AGAAAGGGAG ATCAACTTTT ATTATGGTTA AAAAAGTTCC ACAAGACACA CAATACTATC
    23101 ACTTCTTTAA TAAAAATCCA AAAGATAGAA GAACTACTGA TTGTGTTGTA AGAGCTTTAG
    23161 CAACAGCCTT AAATCAATCA TGGGAACAAA CCTATAGAGA TTTATTTGAA ATTGGAATGA
    23221 AGTCTTGTAG ACCACCTGAA GACTCTTGGG TTACAGATAA ATATCTTGAG TCTAAGGGTT
    23281 GTATAAAAAT AAATCAACCC AAACAAAAAG ATGGTACTAA ATTTACTGGT GAAGAAATCT
    23341 GTCATTTAAT TCAAGAGGGA TGTTTTATAA GTAATGATGA TATAAATTTA TCCAAATATA
    23401 ATTTCTTCAT CAACATTGGT TCACATCATT GTTCGTGTAT TATTAAGGGG AAAATAAATG
    23461 ATATTTGGAA TTGTTCTTAT GATAGAGTTG GAAAGATGTG GGCAGTTCCT AATTTTTGAA
    23521 TGAGGTAAAA ATAAAATGAA AACATTAAAG ATTAACTTGG AAGCAGATAT ATCAGATGAT
    23581 ATGATAGAAG ATATGTATGA TGAGTTTGGT GTGAGTTCAG ATGTTGAATT AGCGGCCTTT
    23641 CTTAAAGGTA TTTATATTAG CTGCATGTCA AATTCTGATA CAATTCCAGT AGATAGAATT
    23701 TCTATTACCA TAGGCAATGA TGAGGGAATA CTGAATTGAA TTATCACATA TTTGAATTTT
    23761 TAAGAGATTA TAAACCTTTA GACAATAATT TTTATGTGGA GAGATGTCCT AACGATTTGA
    23821 GTTTAGATAA GTATCTAAAT GATACTATTA AGGAAGTTTT ATTTGAAAAA TTAAATTTAG
    23881 AATTTGTTGG AGGTGATAAA TGAGAGAATT TATATCTGTA GATCAAATAG AGACAGTACA
    23941 TGTCGATTCA TGTGAAGCAG AAACCAGTGT TGGTTGGTAT AGAGGAGATG ATAACATACA
    24001 CATCTTCACT TCGGACAATA CAACACTGAC AAGACTTAAA AAGTGCATGA TTAAAAATCC
    24061 TGAAGGATGG AAGTGTTATG AGTCTGGAAG AGATAGAGCT GGATTTGTCA TGGGATATAA
    24121 TTTCATAGCC CCTAAAAAAG CCTTAAGATT TGTTGGAGGT AATGAAAAAT CTGAAGAGCA
    24181 GAGGGCAGCA GCATCAAAAA GAATGAGAGA AAGACTTGCT TCTGGATGGC TTCCAGGTCA
    24241 ATCTGCAGAA GAGGAAGAAG ATGATGAGTA ATGGATATAA GTCAACTTTA ACTAGAGAGC
    24301 AATTAATATA CAATATTCTC TATCAGAAAG ATAAGAATCC AGCAGAGCCA CTAAGAGATG
    24361 TCATTGAGAA AGTTTTAAAA ATGGCTGAGT GTGAGAAGAG TTCTAACTGA ACTCTTCTTT
    24421 TTATTTATAA AATCAGTTTT AAGCTTGATG CTCCCTTATC AGTAACGGAA ATAATTAATC
    24481 ATTTGTCATA ATACTGGCTC ATTAACCATC TCAACACAAT TACCTGATTA AACTGCAAAT
    24541 AAACCTGTCA AAAATATTGA ACTATTTTCT AGGCATATTT GATGAAAAAT TTCACTTTTC
    24601 ATATATTACT GCCAATTAAA AAGCGCTAAA CTAATTGATA GAATAAAAAA TTTATTCTTT
    24661 TCTCAACTTT TCTAAACTTT TACTGTGTAT CCCCTATAGG GGAGGGGAAG GGATATTAAA
    24721 TAGTAAATAA GTGTAAAGGA TCTAAGATAG TGAAAACTAA TTACACCTTA AAAGATATCT
    24781 AGAGGATAGC TGATAGATAG AGAAAGAAGA AGGGTTATAG AGGATGGTTT GAAGTATTTA
    24841 ATGCTGGAAA TGTTCCCTAT AACATTGAAA TGTTTAATAA GATGTCTGGT CCTTCCAGCT
    24901 CCTCAGATGT AGGAGATGGT GATGCAGCAT CTACTTCAGT AGATGCTGGT ATCTCTTAGG
    24961 GAGTAGGACT GGCTGAAGAT TTAGATAAGC TAGATTGTCC AATTACAGTT GAAGATGGAC
    25021 ATCTTATAGA AAAAAGTGAC AATTCTGTAG AGGAGTCCTT AAAAGATATG GATATAAAAA
    25081 CAAAAATCAG AAATCTTAAA GATGATGAAG TATTAACTTT AACTTAGCAT GATACTTCAG
    25141 ATTTTCCTTA TTTGAAAATT AAGAAGAATC CTAAATTTAA TAACATGTTT ATAATATGGA
    25201 ATGAAAATGA TGCTGGAGAA ACTATAAATA AGGTGAACTT CTCATCTTTC AATAATACTG
    25261 TCTACTGGGC TGAGAAGTGC AGTGAGGCAG TTGAAAATCA ACCTAAAGAG GTTAATGAAT
    25321 CAATGGAAAA TAACAATTTT AATGGAAACG ATGAAGTAGA GCTTGAATAT ACAGATCTAC
    25381 CAATAATTGT GTATGAAGGT GGTTCACCTT CGGGAAGATT TGATACTGAT TTTGGTAACT
    25441 GGCTTCCTAA TGAAGGGGAA GAGAGAGAGC TTGAAGTAGA CTACACTTAC ACAATCACCA
    25501 AAAATGATGC CCTTGAAGTC ATTCAGGATG AAATACTGGA AAGCCCTTCA GAAGAAATTG
    25561 AGAAGATGAC TGATGAGGAA TTTAATAAAT ATCTTGAAGA TAATTTTGAT GAGCTCTTCG
    25621 ATAAATATGA AGAATAGGTA AAAGATTATT TTAAAGAAGC AGCCATAGAA AAAGCTCAGG
    25681 AAGATGACTA CCTATTTGAG AGTGCTCCAA CTAAAGATTA TTTTGATAGA AAATATGAGG
    25741 AGGTTGAAGA TGTAGAGCTT AAAGATTTCT GGGATGATGT AAAGGAAGAG CCTGAAGTTG
    25801 AAGAGGATTA TGATTTAATT GATACTAATC TTGAAATGGA AGGTTTGGAT GTTGATGATC
    25861 CAGAAGTCAA AGTAACAGAA TATGATTGGG ACGAAGAAGA TCCTGAAGCA GCCTCTGCTG
    25921 AATGGGAGGA AGTTGCATCT AAGAGTGTCT TTGATTCAGA TGGATTTCTA ACAGACTATG
    25981 TCTGGTATAC AAATGGAGAT AAACATGTAT TTGTTTTTGG AGACTCCGAT AGATATAGAC
    26041 CTGAAGATGG AGATTTCGAT TGGGAAATTG ATATTGTAAA AGGAAAAGAG GCAGAAGCTT
    26101 ATAAAGAAGC TCAAGACTGG TTTAATTCAT ATAAGGGCTT TGAAGATGAA GATTTGGATT
    26161 TAGAGTTTGC AGACCTTGAT GATCCAGATT CTGAAGACAT TTCATTTAAC GATGATGTGG
    26221 ATCAAGATCC TCAGTTTAAT GAAAGTAGAT CATTAAATGA GTCCGTTATG AGTGACCTAG
    26281 ATTTGGAGGT TAAAGAACTT GGAGGGAGTG ATGCTTTAAT TGAGAAGATT GAAAAGCATA
    26341 TTGCTGCACT TCAGTCAGAA TTAAGTTTCC TTTCAGATAT TGCTCCAAGA GAGGTTGGAG
    26401 CTGGTGGAAA TTTTGATTCC CAAAAAGAAA TTGATGAAGC TATAAAAGCT ACAGAAGAGT
    26461 AGCTTCATAA AGAACAAGCA AAACTTTCTG TATTAAGAAG AGGTAAATAA AATGAGTGAA
    26521 AATAAAAGAT CATTAATGGA AGCAGTTGAA TCAAAGGGAG CAGGAATTGT TATTCCTATG
    26581 CTTAATCCTA AAGATCTTCA AGTAAAAGTA TCTGCTGTTG TTCCACCTGC TTATGCAGAT
    26641 GCTCTTGAGT GTGATAAGAG GTGGAGTGAA AGATTCAAAG AGCAGTGTGA AGAGGTTGTT
    26701 GAGCAGCATA AGGATGTCCT CGATTTTGAA GATAGGGATA GAATTGAAGG TAATAAACCT
    26761 GTTGTTGCAG AAAAGTCAGT TAAGATAAAG GATCAAAAAC TTACAGAAGC CACTCATGCT
    26821 GCAGTAGCTA GACCTGAGGG GGATAAGGTC AAAGCTTTTA ACAATGCCTT GAGTTATGCT
    26881 AAGAGAGATG AAGTTCCTTA TTGCTATGGT TACTATAATG GTAGACTTGG AAAGTTTTTT
    26941 GCTTTTGATC AGCCTTTTAA ATGGAATGGA GATGACAAAG CTTTCAGAGC TAAATATAAA
    27001 AACACTTCAA CAATTTATAT TGCTTATCCA AATAATGCTT TCATAGAAGA GTCTCTGTAG
    27061 GAAAGTTATT TAGAAAATCT TAAAGATCCT GTTTATTGGC AACATTAGGT TGATTATCAA
    27121 CTTGAAAAAT TTGGAAGAGT TGGTGGTGGC TTAATTCAAG ATTTAGATGA AAATGGTTTT
    27181 TATTTGAATG CTGATAATAA AGTAGTTAAA AAACTGCAGG AAGATACTGT AAAAAATTCT
    27241 AAAGGAAAGT GGGTTAATAA AGGTGAAGAA GGAACTCATG GTGAATTTGA CACTAAGAAA
    27301 GAAGCTGATG CCTAGAGAAA AGCCATGTAT GCCAATGGAT ATAAGGAATC TTTAACTGAA
    27361 GATGTAGAAG AGGATTCTAC AGAAGAAGAG GAGTTAAAGG AACCTGAAGC CGAGGTTAAG
    27421 ATAAATTTAG AGAAATTCAA GCCTTGGGGA AAGGCAGTTG ATACCTATAG CCAGATTCAA
    27481 GAAGCAGGAA AGATGGAAGA CTTCGAGAGA GTTTTGGAAG AAGGATGGCC CGATGGCATA
    27541 AAAGATCAAA CTCTAAATGA GCTTCTTGTA GAAGATAAAG ATTGGATAGC AGAAGTTCTT
    27601 GATATGGAAT TTATTGATAA GAGGGTGAAA TAAAATGAAA CTTCTTAAAG AATCAATTAT
    27661 TTATGAAATG CCTACTCTTA CAGAGGAAGA GGTGGCAGAT TTTGTTGCCT GCCACCTTCC
    27721 TTCTGAGGAG TGTGTGAAAA CTAAAATACT TGAGATCAAT CCTGGTTTTA ATTATGAAGA
    27781 TAATATCTAT TTTAAAATAA AAGATAAGAT TGAATCTGTA ATCAGATCCA CTATAGAAGA
    27841 GTTTTCTTGT GACGAAGCAG ATGCATTAAG TTATATAGAT ATTGTTTTTG ATGATATTAA
    27901 AGCTCATGCT TTTAATGACC CAGAGCTTGA AAGTATTTAT GATATTAAAG AACCAGTTGA
    27961 GGTTGCTGAA GAGCCTGTTG TTGAGATAGA AGCAACTGAG GAGCAGCCTT TAGAAGAAGC
    28021 TGTTCAGGTA CAATATTTCA GAATAACTTA TAAGCACGAA ACTGGTATTT ACGCTACAGA
    28081 TGCTGTTGAA GCTTCTACCT ATGATGAAGC AGTAAAAATC TTTAATGAAA GAGGGAAAGG
    28141 AGAGCTAATT TCCTGTGATC CAATTTCTAA AGAGGAATAT GATGAGATCA TTGAAGGGTT
    28201 AGGCACTGAA AGCTTAACAG AAGATCTAAA TGTTAATGTA GATACTGAGG AGCAAAATAT
    28261 AAATGTTGCA GCAGAGGAGA ATGCTGCTGT TGAAATTAAA GTTGCTCCTA AGGAAGAATG
    28321 CACTAATGCT GAATGCGATG CAGAGGCAGA GTTAGCAGAG CTTGCAAAAG ATCCTAAGTA
    28381 TGCTAAAGCA TTTACTTATC TTATGAATAC TCTTCAAAGT GACTCTGTGG AAGAACAGCC
    28441 TGTAGTTGAA GAACCAGCTG CTGAGGTGGC TGAAGAAGCT ACAATGTCTG AACCTTTAGT
    28501 AGAATCTGTA GAAAATACAG AAGAAGGAAA TGAGGGTGAG AAAGAAGAGC TTCCTTCTGA
    28561 AGAGGAAGCT GAAGATGCAA CTCCTGAAAA TCCTGAAGAT ATGTATGTAG CAAATACACT
    28621 CAACAAACTT ACAACTGGGG AGTATGACAC AATAAACCAG TACAATGACT TTCTTCTCAC
    28681 AGTCCATAAT ATGGTGACTA GACCTGAGGG TATGTCAGAG GAGGATTTTA AACCTCAAAT
    28741 ATGTCCTGAT TTAGAAGCTT CCATAGAGGC TGTTATAAAA GACATTCTTG TAGAAGAAAA
    28801 CAAGCACATT GGTCAGCTTC AGGAACTTTT AAAAGCTGTC TCACCAAATG CTGAGAATAT
    28861 TGAAGCTGGT GTAGATGAAG CTAAAGAGCA GGTGGAGGAG GCAAGTGAAA ATGATGCCTA
    28921 ATGATAAACT GCATGCACCT ATGTGTTTAA TAGATAATAG TGATGACACA GTTCCAGTAT
    28981 TTGATACTTT TTCTTTTGAT CTCAATGATA AATATGAATT CAAGGGATTA GATGATAATA
    29041 TTGGAACATC AAAAAGAGTT GTGAGATCAT CAAACCATGC TAATATTATG AAACCAAATG
    29101 ATGATGCTCC AGAATTTAGA GGGTGATATC AATAATGAAA TTTAATGAGT CGTTTAATGA
    29161 TATGCCGCTA TTCTATGATG ATAAGATAGA TTTACCTGAA GAGCCTAAAG TAGATTTAAA
    29221 TCAGATAGCT GCAAAGTTGG ATGAGATTAT AGAGAGGTTG GATAGAATAG AAAGCAGAGG
    29281 ACTTAAATCT TTTATCTCAG AAAAACCTGT GATGACAGAG TCTATTCAGC CTTCTACAGT
    29341 TCCAGGGTTA TACCCTCCTT CTAACGTGGT TCCAAAAGGT TCAATGTTAG GAGAAATTCA
    29401 ATCTGTTTTA GCTTCCCAGA GTGTGGCAGG AAAAGCAGGA GAACCTGCAG GAGACATAGT
    29461 GACAGATGCT TGCTCACTTC CAAGCTCCAT GTATGATGAC AATATTTAAG GAGGATTAAA
    29521 ATAATGAGCA TGTTTGATGC TTACAGATTA ATCCCAGAGG ATTATATTCC TGACAACATT
    29581 CACATAACAA ATCAAGTTTA TACTAAAATT AAAAAACCTT TAGTATCATA TAATAAATTT
    29641 GGTGATCCTG TAGGATTTAC TTGGAATCAA GGTGATACTG TTTGTTTAGA ATTTGTAACA
    29701 ACTGGAAATG TTGTTTATGA GGATGGAGAT GTTCCAGGTA TTGAAGGTGG ATTTATTTAG
    29761 GATGCTGATA CTTATTTCAC TCATTCTCCT AAGGTCTTTT AGCTGAATAT TTACGATCTC
    29821 AGATATAATA AAGTTGCTTC TGTAGAGGTT CCTGCTAAAT CAAAAACAGT GGTGATATCT
    29881 ACAGACTTCC AAATAGGGGA ATTAGCTAAA GGAATTTACA AATTACAGCT AAATTTAATA
    29941 GATTCTCAAA CAGGAATTCA ATATCAATTA ATTGACAAAG ATGAGTGTCA AATTTTTATT
    30001 AGATAAGGAG AGCTAAGATA TGCAAATGAA TTTAAAAACA ACAATAGCAG CATATCCAAA
    30061 GCTGTCTGAA TCAATATTGA AAGATTATGC TACCAAAGAT GACATTACCA AGGTAGAAGA
    30121 TCAATTCAAC CAGAGTGTGC TCAATATGAA ACAAGAAATT GCTGAGACAT ACGTACCTGA
    30181 GGTAGAGGAT AGAGAAACTT CAGCATTATA TGCACGTAAT GGTAAAAATC GGAAGTGGGT
    30241 AGAATTGAAG AATTCTACTG TCGCTGCTGA TATTGACATC TATTTTGGAT CTAATGATTA
    30301 GATGTAGATG GATGATATAG CAGAAATTCA AAGATTAAAG GAGCATACTA CCATTGAAAA
    30361 GAATTCAAGA TTTTATGATC TTGAATATTT GTAGGAAGAA GAAGGAATTC TTTGGATCTG
    30421 CACTACATAG CCAGTTAAAG CTATTTAGTG GATGGGATAT CTTTGGGGAG ATTATTCTAA
    30481 GCAGACTGAT AGAGTGGTTG ATGAATTAAC AGGGAAGACC TATTATTGCT ACCACAGTAA
    30541 TGAAATTCTC TTAGATAACT TCTGGCAATT TAAACTAATG TTTTAATTAT AAAAGCACCA
    30601 AAGTTAAAAT GAAAAATCTC TTTGGTGCTT TTTTGGAGAT TGTAAAATGG CAAATGGAAT
    30661 AAAAACACCA GGCATGTGGA TACCAGGTAC TAAAGCAGGT GTTGTTGTAG AATCTAAGTA
    30721 TGTCAAGGGT GGATATATTA CCGTAGATTC TGTTGAGGAG AGAGATAAAC TCCTTCGAGA
    30781 GTCTGAGGTT GTCACACCAG GTACTAAAAT TTATGTAAAA AATGAAGGTG CTGAGTATGT
    30841 ATATGTAGAG TCAGCAGCTG GTAAAGGAGA ATTTTAGAAT ACTCTCACCA ATACAATTCA
    30901 GGAAGTTGCT AAAGAGGGCT ATATTAAAGA AGCTCAAGTA ACTAAAATTG TAGAAGATAC
    30961 TGCAGAAGTG CTTGTTGAAA AAACTGTAAA AGAAACTGTT CCCAGCATGA TAGATGATAA
    31021 GGTTGATGCA AAATTTGAAA CTGTAGCATC TGATATTGCA AAAGAAGCAA CAGCAGCAGC
    31081 TAAAGAGGCA GCAGTACAAG AAGTCACCCA GCAAATTCGA GAAGATTTTG TTCCAACAGA
    31141 AAAGTTTAAC AGTGAATTAG AGCCTGTTAA GACAGATGTA ACTGAAACAA AAACAAGGGT
    31201 GGAAGCTAAT GAAGCAGCTA TTGAACAAAA CACCTCTAAA CTAAATGAAT TACAATCTAC
    31261 AGCTGCTACA AAAGAATCTT TAAATAATTA CTATACTAAG TCAGATGTTG ATGCAAAGAT
    31321 TTCAGGTGTG TATCATTATA AAGGATCTGT TGCTACTTAT GAAGATTTGC CCACAGAAAA
    31381 TGTAGAAGTT GGTGATGTTT ATAATATTAC CAGCACAGGA ATGAATTATG CCTGGACATC
    31441 GGATGGTTGG GATGCTTTAG GAAATCTCTT TGAGGCCAAT AATTATTACA CCAAAGAAGA
    31501 GACAGATAGT GAAGTTACAT CTAAATTAAC TGATTATGCT AAGACAACAG AAGTTAATGC
    31561 AGAGTTAGAT AAGAAAGCAA ATTCTTCAGA AGTAAACGAT AAAATTACTT CAATCGAAAA
    31621 TCAAGTAGCT TCTTTGAGCA GTACAATCAC TTATGGGGAG TTTTAAGGAG ATTTATATGG
    31681 CAGATAATAT TAAATTTAAG ATTAAAAAAG GTTTAAGAGC CAGTCTCCCA GGAACTGGTG
    31741 AGAGAGGTTG TTGGTATTTA ACTACTGATA CTCATGAATT GTTTGCCTGC CTAAATGAGG
    31801 CAGAAGGCGA TTTAACCCTC TATAAAGTGA ATGATGGTGG AACATTTGAT CCTGAAGAAT
    31861 TCAATCAGGT TAAAAGCGAT GTTGCTGAGT TAAAGAAAAA GATTGATGGA GCTACTGGAG
    31921 GAGTTGTTAC AGTAGCAACA AGGAATGAGC TTCCTAATGT TGGTGCTTCT AATGTGATAT
    31981 ATATTGTTAC AGAGGAAAAT GCTACATATA GATATGCTGA TGTTGGAGAT GGAAATGGAT
    32041 CACATTATAT ATCGGTAGGA AGAGATTACA CAGAGATTTC CATCATTAAT GGTGGAACAG
    32101 CAGAAAGCTT TACTTAAAAG AGGATAAATT ATGGCAGAGA AAAAAATTTT TACAACAATA
    32161 ATTCAGCTTC GTAATGATAC AGCTGCAAAT TGGACTGAGA GAAATCCTGT TCTTCAAAAA
    32221 GGTGAGATGG GTATTGAAAC CGACACTAGA AAGTTTAAAT TTGGTGATGG AGTAAGTACT
    32281 TGGTCAGCTT TAAACTATGC AGGTGTTGAC ATGGCAGCAA TTGAGATTGA CTCTAGTCAA
    32341 GTAAAAATGA GTAAGAATTT CACTTTTACA AAACCCATAG GTACTGTAAC TCAAGAAAAA
    32401 ATTGATGGAG GTAAGGGGTC TTATACAGAT ACTGCAAAAG GACAGTCTTT TGATGATTGG
    32461 TTCTCTACTT TAGCGGCAGA GGCTCAGAAT CCCACTGTTA CACAGCCTAC TGCAGTGTTG
    32521 AGTGCCACAT TGACTCCTGC AGACAAAGAC ACATCTGTAG CAATAACCTC TCCTGTAGAA
    32581 GTAGGAACTA CTGTAACTGT GAAATATAAT TTTGTAACAA ATCCTGGTGA ATATGAATTT
    32641 GGTCCTGATA CGGGCGTTAA TTTTGAGAAC TATTCTGTAA CCTTTAATAA TGAGACATTA
    32701 ACAGAGAAAT CAGGTAATTT CACTCCCATT CAGGTTACTG ATACAACAAA TCTATCTATT
    32761 TCTGGAACTT GTAGATCTAC AATAGGTACA ATTCCTAAAA ATAACTTGGG AGAAGATGTG
    32821 GAGAGTCTGA GAATTACAGG GGATAAAACT CACTCATCAA AAGCGGGTCC TTTGAAAGGC
    32881 TATCGTGGCT GGTTCTATGG ATACTATAAT GGAGATACTG CTATAGCAGA TCCTACTGCA
    32941 ATAACCAGCT CTTAGATAAG AGCTTTTGGA GTTAAAACAG GCTTCCCTTC ATCTCTTACT
    33001 ACAAATAAGA TGAAACAAAT ATTCTTTGCA GCTCCTCAAG GCAAGAAGGC AACTCTTAAA
    33061 ATTTCTAATG CTGTTAATGG TGCACCCTTA ACTGTACAGT AGACTACAGT AAATGTTGAA
    33121 GGTTATAGTG GCTATGATGC AATTGCTTAT GATGTATTTT ATGTATCCAA TGCTGTTGCA
    33181 GAGAGTGGTG AGTCTAAGTG GACCATACAA TAAGGGGAGG ATTTAATATA TGAATCGTAG
    33241 TGAATTTTTT AATAAATTAA AAGCTGGCGC AAAATGGGAT GTTGGTGTCT CGATTAATCG
    33301 TACCAATCCT CTTCCTCTTG ATGCAAATGA AATCTTTGAA TCTGTTGCCA AAATGGAAGC
    33361 CTATATCAAA GAAAATCCTC TTGCTTACCC TGGTCAGATA GTTGTTGTTC TTGATGAGGT
    33421 TATCACTTCA GGAGAAGGCG TAACACCAGT AACAACTTCA GTAATAGCAT CTGCATATTT
    33481 GATTAATGTT GTTGGTGGTG AAGGAAAGGG TTATATTAAG TTAGCTGCTA CAACAGGAAG
    33541 TGGTGATGTA GGAGAAGAAT TAACTGCCTT AGCAGCGAGA GTTGCAGCAA ATGAGACTGT
    33601 TATAAAAGAA CTTCAGGCTA GCATTAAAGC AGCTCAAGGC ACTATTGGAG AACATACAGC
    33661 CACTCTTGGC AGTTATGGTA CAAGAATTGA AGCTGTAGAA ACTAAATCCC TTGCAAACGA
    33721 AAACAATATT TCAAGTGTAA GTGGTAGAGT TAAAGTTAAT GAGGGTGCAA TCAGCACAGC
    33781 AAACTCCAAC ATCAGTGCAA ACAGTTCAGC TATTGCAGAA ATCAATACTG CCTTAGCAGG
    33841 TATTTACACT AAAAGTCAAA CAGATACAAA GATTGCAGAA GAAATTGGTA AGCAAGCTCA
    33901 TTTCTCAGCT AAGGTTGTAA CTTCAACAGA TGAGATGACT GACCCTACAA CGCTCTACTT
    33961 AGTAAAAGAT GAATCTGTTG CAGGTCAAGA TAAGTATCAA GAATACCTGA TTATTGATGG
    34021 AACTCCTACT ATCATTGGAG ATACGTCAAC TAACCTTTCA GATTATGAAA CTACAGAAGC
    34081 AGTAACAGCA AAAATTGCAG CAGTAAATCA GACAATTACA GATAAAGATA CTGCAATGGG
    34141 CAAGAGAGTT GATGGTGTTG CTGAAGGTTT AGCAACAGAC AAGGCAGACT TGGCTTCCTT
    34201 CAAAACAACA GTCTCTACCA CATATCAAAC AAAAGAAGAT GCTGCTACAG ATAAGAGTGA
    34261 TTTAGAGACA GCACTGGGGG CTAAGGCAGC ACAATCAGAC TTACAAGCTC TTCAGACCAC
    34321 TGTTGGTAAT CAAGGTAAGG AGATCAAGGC ACTACAAACT GTAGATACAG GATTTGAATC
    34381 CCGTATTAAG GCGTTAGAGG ATGTAGGAGC TCAAAAGAAC TTAGTTAATA GCGTTGAAGA
    34441 GACAGAATTC TCTGTAGATA CTACTGGAAA GCTTTCTGTT AAGGAGATTT CATAGAGTAA
    34501 AATCAATGGT CTTACAGCTG AGTTAGATAA TAGAGTTATA GATCCTAAAG ATGGATCTAG
    34561 ATTAATAACA ACCTCAGAAG CAAAGAAACT AGAAAAATTA GTTCTCAATG AAGATGGATC
    34621 TGTAGAGGTT AGTGGTGAAG TTGCTGCAGG CAATGTAAAA GGTTTAGGCG AGTGGATTAC
    34681 AACTCACAGA GATGATACTA CAGGTTTATT CAGCAGCACT GATGCTACCA CATTAGCAGG
    34741 AATTGAAAAG GGCGCTCAAG TAAATAAAAT TGAAGCTTTT ACAATTGCAA ATAATGATGT
    34801 TGTTGAAAAT AAAAAAGTAA ATATCCCTAT TGCTGGAGCT CAATTAGGTG TTGTTTTATC
    34861 CAGTGCAGGG CAGAATAACA TAAAGGTAGG AGCTGATGGC ATTATGACAG TCAATGACAT
    34921 AAATATCAAC AAGCTGGTTC AGCCAGAAGA TGTAATACTA GTTCTTGATG GTGGTAATGC
    34981 ATAAAGGTAA TTAAGAAATG GCAGAAAAAA CTTTAAAGAC AAGAATTGTT AATAAGCATG
    35041 CGTCTTTAGC AGAGTGGCAA GACAGCACTT TAGTCTTAAA GGAAGGTGAA ATTGCTCTTG
    35101 CTAAAGTCAC TACAGCAGTT AAAGATGATA AAGGTAATAT CCTTTATGTT CCCAGATATT
    35161 TAATGAAGGT AGGTGAAGGT GGTAATAAAA CCTTTAAAGA CCTTCAATGG CTAGCTGCAC
    35221 CTGCATCTGA TGTCTATGCA TGGGCTAAGA ATGAAAAATT GACCTATGCT GATATGCCTG
    35281 ATGAAGTTAA AGCTATCAGT GGTAATACTT CAGCTGCTAT AAATGCTGCT ATTGCTGCAT
    35341 TAAAATATGA AGATGCAGAA GTGGCTAATC AATTTGTAAC TGCAGTTGTA CAGGCAGATG
    35401 GTGTGATTAC AGTGACTCGT AGAGAGTTAG CAGAAGCTGA TATTCCTCCT CTAGATGCTG
    35461 GTAAGATTAC AAAGGGAACA TTTGCAGATG CAAGAATAGC AAATGCATCT AAATGGAATA
    35521 CTGCAGCAAC TCAAGCAGAA ACTAATAAAT CTAACTTGGA AGCTGAAGTT ACAGCCCGTG
    35581 AGGCTACTGA TCAACGTGTT GCAACATTAG AGAATACCAT TCAAGGATTA TCTGGTGCAA
    35641 TGCACTTTGT AGGTGAGTCC ACTACTGATC CCAAAGGAAA GGATGGTGCC ACTGTTGGAG
    35701 ATCAGACTAC CTTTAGTAAA GGGGATGTTT GCTTATATAA AGGTACTTCT AAAGAGTATG
    35761 TTTATGATGG TACTAAATGG ATTGAGTTGG GTGATGAGGG CTCCTATTTA TTAAAAGATG
    35821 TAGCTAGCAG CACCTATGAG ACCATTGCCA ACTGTGATGC AATTCGCACA AATGTCACTA
    35881 ATCTTCAATC AGATGTAAAT GGATTAAAAA CATCTGTAGG AAGTAGTACT TCTGGTTTAG
    35941 TTGGGGATGT TGCAGCATTA AAAACTTTAA CATCTACTCA TACAGATGAG ATTGCAGCTA
    36001 ACACAAAACA GGTTGCTACT AACAAGAGTA ATATAAGTAC CTTGCAATCA GACCTAGCTG
    36061 CATTGACAAC TAAGGTAGGT GAAAAAGCTC TTGCAAGTGA CTTAACAGCC GCTGTAGGGA
    36121 GAATATCTGA TTTAGAGACC TCTGTTGGCA CAAATGATAC TGAAGGGTTA AGAAAGAAGG
    36181 TTAAGACTTT AGAGGGAACT GTAGGGAATG CTGAGAGTGG CTTAGTTAAA GACGTTGCTG
    36241 GTTTAAAAAC TAGTAAGGCT GATGCCTCAG CTCTACAAGC TTTGGATGAA AAAGTTAAGA
    36301 CAGGAACTTT CATCTCGGCA ACAGATAAAT TTGTAACATA CGATGGGGAT GAGTTAATCC
    36361 TTGATTGCGG TGGCGCTATC TAATAATAGA TAAAAATTCC TATATACAGT GTTGGATATG
    36421 GTTGGCTGGA AGATTGATCT ATCCAACACT GTATTTTAAT ATATAAGATT AATGAATTAA
    36481 GGAGTACGAA ATTCGTGATA AAATTCATTA CAAAACATCG CAGAGGAACT CAAATGCAAT
    36541 GGAGTCGGTC TGAGGTAATT CCTGAGAGAG GTGAAATTGT TATTGAAGAA TCTGTGGTGG
    36601 AAGGAAATTC TCCAAAACTT AAAGTTGGAG ATGGGGAGCA TAAGTATCTT GATCTCCCAT
    36661 ACATAGATGA GAAGCTCTCT GTTGAACTTA GAAAATAGAT TTTAAGTACC CAGGTTCGTT
    36721 TAGATATGGT CACTAAGATG GCTGAAGGAT CTGGCATTGA TTTAGGTACT GCTGAGACCC
    36781 AAATAATTCA AATTTAGAAT ATAGGCATGC CAGTTGTTGA TGCTGAAAAG GATGATCCTG
    36841 GCTATGAGGG AAGATATAAC TCTGCAGCCA GTGCAGTACA ATCAATCAGA GATGAGCTTG
    36901 TTGGAATAAG AGAAGCTACA GGAGATAATA CTGCAGGGGA AGCTGTAAGC TCTATTAATG
    36961 CAGATATTGT AGATTTGAGA GGAAGTCTTC AGCAGTTTAT TGATGGAAAG GCCGTAGGTG
    37021 GATTAATTTA TGAAGATAAT CTACTTCAGC TTGCAGATGT CAATGGTGAT CCTGTTGGTG
    37081 ATCCTGTTGA GATTAAAGGT GGAAGTGGTG GTGGATCTAG TACAAGTGTT AGACTGATTA
    37141 ATAATAATGG ATCTTCTTCT CTATCTTTTG CAAAGAATTC TCCAGCAATA TTAAAATTTA
    37201 CCTTCACATC TATAGAGGAT GGAATTCCTA CAGGAGATGG TATATGTACT GTTGCCGTAG
    37261 GAGGAGAAAC AAAAGTTTCA CTCAATATAA AACAGGGTGA GAATAAATTA GATGTATCTA
    37321 CATATTTAAA TGTAGGTACC AATAATGTAA AAATAACCTG TACAGATCAA TATGGTGGAT
    37381 ATAGAAGCTT AGCATATGTC TTAACCGTAA TTGAATTAAG CATCACTTCA ACATTTGATG
    37441 CTACTGTTCC TTACACCTCA GATATCACAT TCAAAAGTAT TCCTGTTGGT ATTATTGCTA
    37501 AAACGATTCA CTATGTAGTA GACGGGCAAG AAGTAGCTTC TGCTGTAGTA ACATCTAGTG
    37561 GTAAGCAAGT AACTTAGATA TTAAAAGCTT TCTCCCATGG TGTTCATAGA CTAGATGTAT
    37621 ATGCAACAGC AGATCTTAAC GATGTTACTG CAGAAAGTAA TCACTTATTA TATGATGTGA
    37681 TTTCTATTAA GGCTGGTGAA ACTGCAGCTA TGATTGCATC GATTTACCAG ACTGTAGACA
    37741 TTGAGTAGGG AGAGCAGATT TCTATTCCCT ATATTGTTTA TGATCCATCT AAACTTACAG
    37801 CTGAGATTAC AAGAAGAATA TCTTATTTAA AGGATGGAAA GGAAACAGTC TTTAGTGAGG
    37861 ATACTTTAGA GGTAGATAGA ACTCAGCAAT ATTGGACTAC AAGATCCTAT CCTACTGGTA
    37921 CAGTTACATT TACAATTATA TATGACTATA ACTGGAGTGC TGAATTAGAT AAGTACTTAG
    37981 GTCACACTGA AATATCTCAT ACAGTTAAGG TTTCAGCTGC TGAGATTGAT ATTCAACCAG
    38041 AAACAAATGA CTTAGTTGTC CATCTTTCAT CTAAAGATAG ATCTAATAAT GAAAAAGATC
    38101 CAGCTAGATG GGAAAATAAT GGCATCACAA CAACATTTAA AGGATTTAAC TGGAAGTCCA
    38161 ATGGTTGGGT AGCAGATGAA AATGGAGATA CATGCTTAAG AATCAATGGT GATGCTCGTG
    38221 CTGAAATAAA TTTAAAATTA TTTAGTGAAG ACTTCAGGCG TCATGGTAAG ACCATTGAGT
    38281 TAGAATTTGT AGTTCATGAT GTCAACAACA GGGATGCAGT TGTAGTAGAT TGTATGTCTG
    38341 GAGGTATTGG TTTAAAGGCA ACAGCTGATA CTGCAACATT CAGCAGTCAG AGTACAAATG
    38401 TCAAATGTAA CTATAGAGAT GAAACCAGGG TGAGAGTTTC ATTCACAATT GAAGATGCTG
    38461 GTGAGCAGAG TAATAGACTA ATGTCTGTTT ATCTTGATGG TATTGTGTCT GGTGTTCAGC
    38521 AATACCCTGC AACAGATAAC TTTGAGCAAT TAACTCCAGT AACAATCAGA TTAGGATCTT
    38581 CTCTGTGTGG ATTAGACTTG TATACAATTC GTGTATACAA CACAGCTCTT ACCCCCCTTC
    38641 AAATGGTCCA CAATTACATT GCAGATATTC CTAATATTAA TGAAAAAATT AAGGTTTATA
    38701 ATGCAAATGA TATATACGAT GAGTTTTTAA GATTATCTTA TGATAAATTG AAAACAAGAA
    38761 TTCCAATTGT CACCTTAACA GGAGATCTTC CTAAATATAA AGGGGATAAA AAGAAAAATA
    38821 GTGTGATGTT TAAGTTTGAG GATCCCTTCC ATCCAGAATT AAACTTTGAA GATTTGGCTT
    38881 CAAGTATTGA TGTTCAGGGT ACATCTTCAC AATTCTATGT AAGGAAGAAC TGGAAGGTTA
    38941 AGTTTAAAAA TAAACATCAG CATATGGTGG GTGAGATACC TGCGAAGGTA TTCTGTATGA
    39001 AGGTTGACTA TGCAGAATCT ACAGGCACAC ACAACACTCA AGCAGCCAAC TTTATTGAAA
    39061 CCTTATATAG TGAAAAGATT CCTCCTCAAT TTCAAGATCC TAGATGTAGA TCAACTGTAG
    39121 AGGGTTTTCC CTGTGTAATT TTTGAAAAAG CAACTGAGGA CTCAGAACCT GTCTTTGCAT
    39181 CAAAAGCAAA CTTTAACTAT GATAAAGGTG CTTCTAATGT ATATGGTCTA TCTTCAGATT
    39241 ATGATACAGA ATCTTGGGAA TTTTGCAACA ATACTTCTGG AGCTTGTAAT TTTACAGGTC
    39301 CTTTGGTATC TACTGCAAGA TGGTGTGATG ATTTTGAACC CAGATACATT CCAGATTATG
    39361 ATAATGGGGA TGGAACTTTT ACGGAAGAGC CTTTTGATGA ACTGGATGAC TTAGAGAGCA
    39421 AAGAAGCAGA CGCCAGCGTA ACTCTCACGG ATGAATAGAA AGCAAGATTG GCTGAGTTAA
    39481 GAGTGAATCT TATTGCAAGA TTTAAAAAAG TTCATGATTG GGTTGTGTCT ACTAAGAATG
    39541 ATAAAGACAA GTTCAGAAAC GAATTTGAAA AATACTTTGA TATGCATTTT AGTTGCATTT
    39601 ACTACGTGTT TACATTCTTT GCTTTGATGA CAGACCAGAG AGCTAAGAAT ATGTTCTTAA
    39661 CTTATTGGAA TCCTGAAGGG ACAGAGGATG GTGGTAGATG GTATCCTTAC TTCTATGATA
    39721 ATGATACTAT TTTTGGTATC AACAATGAAG GTGCTTTAGT ATTTGATTAT TATCACGAAG
    39781 ATATAGATAA GCTTGGAAAC TCTTATGTAT TCAATGGTTA GCAGAGTGTC CTGTGGAATA
    39841 ACTTTAGAGA ATGCTTTGCA GATAAGATTC AGCAGACATA TAAGGAATTA AGAGATTCTG
    39901 GTAAACTGAC CTATGAAAAA ATCATTGATA GATTTGTTCA CAGAGGCTCA GATGCTTGGT
    39961 GTGAAAATGT TTACAATGAA GATGCTAATT ACAAATATAT TTCAATCATA AACGAGCCAG
    40021 ATAATACTGG AAAGAAATGG GGAACTAGTT AGCTATATCA GGTGAGAGGC TCAGGTAAGA
    40081 ATCACTTAGA GTATTTCGTT AAAAACAGAT TAAATTACTG CGATAGTAAA TGGAACGTAG
    40141 GGGATTATAA AACAAACTAT ATTTTCATGA GAATCTACAC TCCTGTTCTT GCAGAGGGTG
    40201 AAACCCTAGC TGTTCCCGCT AATCCTAACA TAACAATTAC ACCTTTCTCT AATATGTACG
    40261 CAGGTGTCAT TTACAAGGCA AATGGTACAC TTCTTTAGAA AAGATTATCT AAGAATGAAA
    40321 CCTACACCTT CGAACCTCCT CTTCAACCAG ATGGAAATCC TGAAAAGTTC AATGATACAG
    40381 AAACTGCTAT TTATGGTGCA GATCAAATAT CTTCTGTAGG AGATTTGTCA GGTTTGTATT
    40441 GTGGTGTTAT TGACGTTTCA GCTGCTTCTA AATTAGTTGA ATTAGTTGTT GGTAATCACA
    40501 CAGAAGGATA TGCAAATGAT AACTTCCGTG AAATTAGTTT AGGTACAAAT AGACTCCTTA
    40561 AAAAACTAGA CCTAACTAAT TGTACAGGAT TGGGCAAACA CACCCAAACA GCTCTTGATT
    40621 TAACAGGCTG TCCTAATATT GAATCTGTAG AGGCTTTAGG CACTAGTCTA TTAAGTGTTA
    40681 ATTTACCTGA TTCAGGTTAT TTACGTAAAT TGCATCTACC AGGCACAATC AACAACTTAA
    40741 CAATTAAGAA TCAATTATAT ATAGAAGATT TCCTACTTGA ATCCTATAAA AATATTAGAA
    40801 CTCTATGTAT TGATAACTGC CCTACATTAG ACACTGTGTC TATGTTGGAA AAATGTAAAT
    40861 CTGGAGATCA ATACACAGTT GATCGTGTAA GACTAACTGA CTTATCTTGG CACCTTGATA
    40921 ATATAGAGTT TTTAAGAACT TTGTATGGAC TAAAGGGTCT GGACGAAAAT GGTTAGAATA
    40981 CTGACTCTGC TTACCTCATT GGTACTTGTC ACATTAAAGA ACTGACAGGT GCTGAGATGA
    41041 AAGAGATAAA TGAGCACTTC CCCTATTTAA CAATTACCTT TGACACTTTA AGATCTCAAC
    41101 TGATCTTCAT GGATGCAAAT GGTGAAGAAC TAGTAGCAGC TCATCAAGAA ATCTTAAATG
    41161 GTGGCAATGG TATTGAACCT GTTGAGAATG GGTTGATTTC AACTCCATAT AAACGCTCAA
    41221 CGGCATAGTA TGATTATACT TGGACAGGTT GGAGTAGAAA GAATGGAGAG ACTGAAGAAC
    41281 CTCAAGAAGA TGCCTTATAT GGTATTCTTG CTGACAGAAT CCTCTACCCC ACATTCAGTA
    41341 GAACTGTAAG GTCTTATTTA GTAAGATTTT ATAATGGCAC TGAACTCCTC TATAGCACTT
    41401 ATGCTTTGTA TGGAGATGAT GCTTTATACG AAGGATCTAT TCCTGCAGCT GAATTACAGA
    41461 AAACAGATAC AGGCTCTCCA GAAGCATTCG AATTTGCTTC TTGGGTTCCC TCTCCTGAAT
    41521 TCATTACAGG ACCTACAAAT TGCTATGCTT AGTATTATAT TAAAGATGAT GCTTGGTATC
    41581 ACTGTCTGTT AAGCGACTTT ACCTACAATG TCTCTTCAGC TGAATAGAGA ATTGACATTT
    41641 CAGGATATAA AGGAACTAAA ACAGTTATTA AGGTTGAAGA TGTATATGCT TTTGATGGAA
    41701 CTGACTGTTA GGTTAAGTCT ATTACAGGAT TTGCAAAAGT ACCAATTGAG TTAATAGAAT
    41761 TACCTACAAC ATTAAAATCC ATTGGCACTG AGGCATTTGC AGACTGTACT AAATTAGAGT
    41821 AGGTAACCCT CTCAGAGGAT TTAGAATCTA TTTCTGAGTG GTCTTTCAAG GGTTGTACTA
    41881 GCTTGAAAAC AGTTAATTAT AATACAATTA ATCTTAGAAT AGTTGGAAAT GCATCAGACG
    41941 GATCAGCTTC TATTGCTAGA GCTCCCTTTG CTGCTTCTGG TAGTGAGGAG GGCTTTGATT
    42001 TGAAGGTAGG CAATAAAGTT GAAAATATTC CTTCAATGGT ATTTTATCAA TATAATCCAA
    42061 GAAGTGATTC ACCCACCATC AAATCTTTAA CCTTTGAAGA TGGAGCAATT TGTAAATCAT
    42121 TTGGAAACAA CTCGTTTAGA GGTTGTAACA TTAAATCTAT TAAGCTTCCT TCTACGCTAC
    42181 AGACTATAGG GTCATATGCC TTATATTAGA ATTATTACGT AGAAGATTTA GATTTACCCG
    42241 AAGGACTGAT TTCAATTGGT AGTTAGGGAT TGCAGAGGTG GACAGCCTTG AAGCACATCA
    42301 AACTACCCAG TACACTTTAG AAGGTAGGAA TTGCGTTCTT AGCAGATGCA TCAAGCTTGG
    42361 AGTCAATTGA GTTGGCAGAA ACAAATAGAC ATTTTTTAGT CAAAAATCAA TGCTTAATTC
    42421 GCAATAGTGA TAAGAGTTTG ATTGCTGGTA ATAAAAATAG TGTCATTCCT GATGATGGAA
    42481 GTGTTTTAAG TATTAGTGAG TATGCATTCT CAGGCTGCAT AGGGCTGACA TCAGTAAGTG
    42541 TTCCTGAAGG AATTAGAGAT TTGCGTGCCT ATACATTCAA CGAATGTACG TCTTTGATTG
    42601 ATATTTCTTT ACCAAATACA CTAGAATCTA TTGGTTCTTT GGCTTTTTAT AACTGTCCAA
    42661 TTGCAAATTT GAAGATTCCA GATGCAGTTC AGTATATTCA AACCTATGCA TTTGCTAATG
    42721 CAAAATTCAC CACACTTAAC TTGCCTGCAG AGCTAACCAC TCTTGGTACA GCAGCCTTTT
    42781 TTGCAAACAG CGATTTGACA GAGGTTAAAA TGGGTGATAA GGTAAGAACA ATTGCACCTC
    42841 AAGCATTCCA AAACTGCTCT AAATTAAAAA CTATTACATT AAGTAAGGGC TTAGTTGAAA
    42901 TTGGAGATGA GGGGTCAAGA AGCATCTTTA CAGGTTGCTA TAAGTTGGAA ACAATAAATG
    42961 CTCCATTTGC AGAAGGTGCT GTGTTAGGTG CTCCTTGGGG TGCTCCAAGT AGTGTTAAGA
    43021 TCAACTACAA TTATCAGGAG GAAACTAAAT GATGTTTAAA GTATTAAGTG GTAATCTGGT
    43081 TGTAGATGTG CTACAAAAGG TTAAATGGGT TAGATTTCTT CGTAAATTTG ATGATGTAGT
    43141 GGTAACAGAT AAAACTAGTG CAGATGGATT TTATGGCTCA GATAACAAGA CTATATATAG
    43201 GTTGGAGGGT AAATATTGCC CTCCATCAAA ACCCTATAAA ATTGGTACCT TAGTAGCTAT
    43261 TACAGAAGAA GAGTGTAATC ATTTATCTAA ATAGTTAACA GCTAGTACAT CTTCAGGATT
    43321 AGATTTAGAG AGATTAAAAA TTGTTAGAGA TAATAAAATT AAGCAGCTGT CTTCTATGTG
    43381 TAAGCAAAAG ATCTCAGAAG GAATTAAAAT AAGGCTTTCT GATAAAAAAT ATCACACCTT
    43441 TTCTCTAACT TTAGAAGACT AGCAAAATAT CAGCAACTTA TATGCAGAGA TTCTCTAGGG
    43501 AGCTAAAACT GGTTTATATC ATGAAGATGG AAAGCTATGT CAATTTTATA CAGAGTCTGA
    43561 TATTAGGACC TTATTTTAGG AGACTTAGAA ACATATAAAA TATCACACTA CCTATTTTAA
    43621 CTTGCTGAAA AATAGAATAT TGGAGCTAAC ATCTACAGCT AGGATTTAGG AGATTTATTA
    43681 TGGTATTGAT TTGGTAAAGA TTGGTGTAGA TCTTGGATTG TTATAGAAAT TTGAGGAGGT
    43741 GCTAAATGGC TGATTTAAAG ATACACATAG TTACTGCTCA TGATGTTGAG GAAAACTGGA
    43801 AAACTAAATC AACTATTATT CCCTTAAGGG GGGAGTAGAT TATCTATGAC CCTGATGATA
    43861 AACATCCCTA TGCTAGATAT AAGGTTGGAG ATGGAAGTAC AGCTTTAAAA AATCTTCCCT
    43921 TCATTATAGA TGAAGCTGTT AAGAACTTCT TTAATTTAAC TGATAATGTT ATTATGCTTG
    43981 ATGGTGGAGA AATAACATCT TATCCACATC AATCTACCAC AAAATAAAGA AATTAAAAGA
    44041 GAGGCTTTTC TTTTAAGCCT CTCTTTGTTT GTAGCTAAAT TTATAGAGAT AATAATGTCT
    44101 TCAATATGGG AGTTTAATAT AATGATAAAT ATATCTAATA ATGGATTTAT TTCCATAAAT
    44161 AGAGGGGATA CCTTTACAGT ACCTCTTTTT ATCAATAAGG GAACCAAGCA GGATCCTGTA
    44221 CGACTATATA TATAGAATCA TCCAAATGCT GAGGTATTTC TAGGTATAAT GGAGCCTAAT
    44281 CAGTCTTTTG AACATGCTAT CATTAAAAAG AGATTCACTC CCAGTAGCAA TATAAACCAA
    44341 TTTGGAGATT TGGTTTTATC TTTTAAGGAT ACTGATACAA TTAATCTCTT ACCAGGATTA
    44401 TACTATTATT GTATAAAGGC AAAATTGGAA GATTATGAAC ACAATGTTAA TTGTCCACTC
    44461 TCAGATTCAA CTGAAGTGTT GGTGTATGGC TGGAAGGATG GGCTAAAGAA CACTTCTTTA
    44521 GAAGATTTGA AATTGAAATT TCCCCATATC GATATGGATG ATCCTTTGGA AATGATTCTT
    44581 GTAAATACAG TCACAGGTAA ATTTCACAGT GTTTATGTGG GTTACGATGA TAACTTTGTA
    44641 TTGCAGGTAT ATAGTGGTGT GGATGCTAAG GGTAAGCCAT AGGGTTGGAT TGCAGAGGTA
    44701 CCCCTATCCA AGTTTACTGC TTTAGTGGAA ACAACAATAG CAGGCACAGT GGTGGATACA
    44761 ATAAGACCTT CCACAGAATT TCTAATTTTA GAATAAGGAG TTATAAATGA ATTATATATA
    44821 TAGTGAATTA GCCAGTTAGG TTGCTGCTGC TTCAGCCTTT GCAGGAAAAA ACAGTGAAAC
    44881 AGCTGTAGTG ACAGTTGATG AAAAGTTTCA CACAATTTCT GTAAATGTAA GATCTACTAA
    44941 AAATTTAAAT CCAAGCAAAG ACATCTACAC TCCTACAGGA AGCAACTATG TTCTTTTAAA
    45001 TAAAATTTCT GCAGATGGTG AAGTATCAAC CTCTTGGGTA GAAATAGATT CAGTATTTGA
    45061 AAGGCTATCT ACTTCTGAGA CAGATTTTGC GTCTTTTAAG ATTGAAATTA ATAAGGCCTT
    45121 ACAGAATGAA ATAGATAGAG CTATTGCTGC AGAGGCTGCT CTTGGAAAGA GAGTGGATGA
    45181 TTTAGATTAT AGTGAAACCT TAGCTAGTTC TGAAACTGTA GGAAATATAA CCCAGACAGA
    45241 TGGTAAAATT GAAATTACTA AGCAACCTAT TCAGATAGAA ATAAGTCAGG TAACATCTTT
    45301 GGAGGATAAT CTGTCTGACT TTACTACAGC TCTTAGTGCT GAAGCTTCTA CAAGAGAAGA
    45361 AGAAGATAAT ACCTTACAAA ATGCTGTGAA TGATGAAAAA GATAGAGCTG TAGCTGCTGA
    45421 GAATGCCCTT GGAGGAAGAA TTGATGGTCT GAATGGTGAA TTCTCTCTTG ATTCCTCCAA
    45481 AACCATTAAA ACTATAACTC AAACAAAAGG TAAACTATCA GTAGAAGAGC AGCCTATTCA
    45541 AGTGGAAATG GCCTAGGTAA CTGATCTGAA TACTGAATTT GCCACTGTTA GATCTGAATT
    45601 TGTTGCTGCT GATGGTGCTC TTAAAGGCAC TGTAGATGGC TAGATATCTG AAGTGCAAAA
    45661 CAATCTATCT CAAACCATAG AGTAGAATTA GGCTGCTGTA TCTGAAATAA TTGCAGAAGA
    45721 AGTACTAAGA GCTCAAAAAG AAGAGAAGAA AATTTCTGAT ACCTTAAATA CTCATGAAAA
    45781 GAAGAAGGAT AACCCTCATG AAGTAACCAA AGCCTAGGTT GGGTTAGGGA ATGCAGATAA
    45841 CACTGCAGAT ATAGACAAGC CCATTTCGAC AGCAACTCAA GAGGCCTTAA ATAATAAATT
    45901 AAATACTTCA GGTGGAATTA TTGCTGGAAA TCTAACGGTT GAAGGAGATT TAACTATTAC
    45961 TGGTACAGAA ACAGTTAATA ATATAGAGAA TCTCAGCGTA AAAGATTAGA TGATTTACTC
    46021 TAACTCCACA GGAGCTACCC TATCTGGTAT GGCTGGATTG GGAATCAAAA CAGATAACAC
    46081 ATCTGTTTAT GGTATTGTAT ATGATCCAGC AGCTCAAGCT GTTAAATTAG GATTAGGAAG
    46141 TACTTCAGAA GAAGGTAAAT TCTCCTTTGC CGAAAACGAA GGATCTGCTA TTGCAGTGAG
    46201 AGCTGCAAGT GACCAGTTCA CAGCTAACAG ACTAGTAAAA TTTGATACTG AAGCTAATAA
    46261 GTTGGTTGAT GCAGGAAAAT CCCTTGACGA TATCACCACA GATATTACTA ATGCTAAACA
    46321 GGAAGTTATT AATGCAATTC CTACAGATTA TATTGTATCA GGGGAATAGA CAGCTATTTC
    46381 AGATGCAGAT CAGGGAACTA ATACGTTTAC TTTCACCACA TCTCAAGGGA GGGAATTAAC
    46441 TTTCCAGACT AAAAATGGGT CTAAAGGAAG TACTGGTCTT CAAGGTCCAC AAGGTGAAAA
    46501 AGGAGATCCT TTCACTTATT CAGATTTCAC TGCAGATCAG TTAGCAGCAT TGACAGGTCC
    46561 TTAGGGTCCA AAGGGCGACA GGGGTGAGAC TGGTCCTCAA GGTCTTACAG GCCCTCAAGG
    46621 TATATAGGGT GAAAAAGGTG TTCCTGGATA GGCAGCTACA ATTGAACTGG GTACTGTAAA
    46681 TACAGGAGAT GCTGGATCTG ATGTAATCAT CACAAACTCA GGTACCACTA CGGCAGCTGT
    46741 GTGGAATATA ACAATTCCTA GAGGTGCCCC AGGTGCTTCT GGAGCTAAAG GTGATATTGG
    46801 CCCTACAGGA CCTCAAGGAC CAGCAGGTGC AAAGGGTGAC AAGGGTGAAG CTGGTAAGGA
    46861 CGGTACTGGT GTTACAATTA AGGGATCTTA TGCATCAGAA GAAGCTCTCA AAGCTGCTCA
    46921 CCCAACAGGT ACAGCAGGAG ATGCTTATTT AGTTGCAGGT AACTTATATG TATGGTCTGG
    46981 TGGGGATTGG ACTAACGTAG GAGAGATAAA GGGTCCCAAA GGAGACAAAG GAGATACTGG
    47041 TGCAGTAGGT CCAACAGGAC CTCAAGGTCC TCAGGGATTG CAAGGAGAAG TAGGACCACA
    47101 GGGTCCTACA GGTCCAAAAG GACTCAAAGG AGACAAGGGT GATACTGGAG AAACTGGAAG
    47161 CGTTTCAGCA GTGGTGCCCT CTACAGCAGA TGATCCATCT AAAGCTGCAG TGATAAGCAT
    47221 TACATTAGAT CCCACCACAA AATAGTTAAA TTATATAACT GCTCCCATAT CTATAGATGA
    47281 TGGGGATATT GGCTAATAGT GAGAAATGGG AAGAGGCTTT TTATAATTAA AGGGCCTCTT
    47341 CTTTTAAGCT AAATTATATA GAAAATAAAC TGAGGAGTCA AAAATGAGAA CATTTAAGAA
    47401 TATTCTATTC TATATGTTGT CTTTTACATG GGGCATTATA ACCTCTGTAA TTGGTATTCT
    47461 GATGATTCTA TTTTTAATTC CTTTTGGCTA TCTACCCAAG AGATTTAATA ATAGAATTTA
    47521 CACACCTCTC AAGGGTAGTT GGGGTGGCTT TGAAATGGGG CCATTTTTCT TTACTGATGC
    47581 TACACCCTCT CTAGGTATAA AGCAGCATGA AGCTGGTCAT GGAATCTAGA ATATAATACT
    47641 TGGTCCACTA ATGTTGCCCC TAGTCTCAAT ACCTAGCTGC ATTAGATACT GGCTTCGTGA
    47701 GATGAAGACT TTGAAGGGGA AATATATCTA TGCTGGTGTG CTGGGAGGTC TGGCAATAGT
    47761 AATTTCCCTG CTTCTTTTAG TATTTGGAGC GATTTTTAAT AGTATTATAT TAATTATGTT
    47821 AAGCAGTCTC TTATTGATCT ATTCTGTGGT TGTATCTGCT TGGCTATTCC TTGCTGAAAT
    47881 ACCACAATAT TTTGATGGAA CTGAGCCTAG TTATGATTCA ATTTGGTTTG AAGGTTGGGC
    47941 TACTTAGTTG GGTAAAAAAT ACTATCCTGA GGATAGATGA TATAATTATA TGATAAGTGA
    48001 ATCCTTTATT TTGTTGGAGG CTTTAAGGAT TCTAAGCTTA AATAAAATGA CAGATGAAGG
    48061 ATTAAAAAAA TAATGACACT TGGAATGCAA CTTTTAACGA CAGCCTTGAC TGTCGCAGTA
    48121 ACAATTATTG TAACTACTCT TGTAAATTAC TTCCTATCAG CTCCTAGAAG ACTAAAGAAA
    48181 CAAAAAGAGC AAGAGCATAA AGAAGTGATG GATAAGATAG ACAGTTTAGA AACGCACATT
    48241 GAAGAAATTA AAAATAGACA AGATCTTAAT TATAAGAAGA CTAATGAAGA TATAACACTT
    48301 CTAAAATTAG GTAGTCAAGC TACTATAAAA AATGAGCTAA AGATTCGCTA TGAAAAATGG
    48361 CTAAAACTTA GGTATGCTCC TGTAGATGCT AAAGATGATT TAGAGAAAAT GTATGTCATA
    48421 TATCATAAAC TGGGCGCAAA TGGTGTAATG GATCATATTA GAGAGCAATT TTTAAATTTG
    48481 CCTGATGAGC ATGTGGTGAT GGATAAAGAT TCAAGGAAAA AGAGGAGTAA TAAAACATGA
    48541 ATGAAATTGT AATATTCTTT TAGTAGAATG GATTGTGGTT AACCTTAATA GCTGTAGCAG
    48601 GAGTACTTAT ATTAGGTATA ATGAAGTACT GCAATGTATT TAAGAAATTG GAGGAGAAAG
    48661 TAAGGCACAT TTGCTACCTA GCAATATCCA TAGGGTTATC AGTTATAGGG TCTTGCATAT
    48721 ATCTAGCCTG TGTACACTAG TTCACATTTA CTTATGTTAT AACTCTTACA AGTGCTATAT
    48781 TTGCATTAAA TTAGGCTTTT TATACTATTT ATGATACTAC AACTTTGAAA GATCTGGTTG
    48841 CTAAATTTAT TGCATGGTGT AAAAAACATC CAGAAGTTGT AGAAGATGTG ACTAATAAAA
    48901 TAGATGATAG TATGAAGAAA TAATTTTTGT ATAATTAAGA GGAGGAGACT TCAAAACTCC
    48961 TCCTCTTTTT GAATTGAGGA ATTCTTATGA AAAAGATTGC CTATTTTACC TTACCTACAA
    49021 ATAAGCCCTT AATGGAATCC ATACCTGCAT CCAAATGGAG TGCAGGATTT TGTCTTACTT
    49081 AGGATAAAAC AATTGCAAGG GATCTTGCTA GTGAGAGAGA TAATTATTTA TATAAGTGTC
    49141 TAGTGGACGA TACCAATATT AAAGAAATAA GGAGTTTAAG AGAATCTACC TCCTTTAGGA
    49201 CTAGAGAATC TTTAAAGCTT TAGGGTGTTA CTGGATTAAA GATATTAAGT GAGGGGGTTT
    49261 ATCTTCCTTC AACCAACTCT AAGGTGGAGG CTATTCAATA TTTAGTCTTC AATCCTTCTA
    49321 TTACAGAGGT TGTTGATGTT CGACCTCTCA AGAGGACATT AAAGGAGTCT CTTCAAACAC
    49381 ATAGTAAACT AAATAGTAAA TTATTTGATG ATGATAATCT ACTTAAGGAT GAGGTGAGAG
    49441 ATAGACTAAT TGAAATAGCA GATAATTTCA TAACTGATTT TATATCTCAA GGAATTCCTT
    49501 TGAAGGTCTA TGATTACTGG TTAGTGGGAT CGAATGCTGC ATATAACTAT CAAGCAGATA
    49561 GTGATATAGA TCTACATTTG ATCATAGATT CTTCAGATAT AGAAGCAGAT CCAAAAATAA
    49621 TAAGATTGTT GTTTGATTAT GCAAAAGCAG CAATTACTAA GAATTACGAC ATTGCAGTAA
    49681 AGGGTCATCC AGTAGAGATT TATTTGGAGG ATGGTGGATC TTCAGCAGCA TCAAATGGTG
    49741 TGTACTCTAT TAAAAATAAT AGGTGGATAA AAATACCTAA ACCCCTAGAA GATGCTACAA
    49801 TGTATCCAGA AGAGACGCAA GAATTTAAAG ACCTTCTTTC AGAATATTAT AGACTCGAAG
    49861 ATGATGAGAT AGAAGCCTTT ATAGATAAGC TTTATATGAT AAGAAAAGAG TCTCTAGCAT
    49921 CTGAAGGTGA ATTTGGATTA GGTAATTTAA TCTTCAAGGA ATTCAGAAAT ACTGGAAGGT
    49981 TAGATGATCT TAAAGAAAGA CTTTACTAGT ATAAATCTAG TAAGTTGACA TTGGAATCGT
    50041 TAAATGAGTA GTTGCTATGT GAAGCTTCCC TAACAAAGAT TACAAATAAG TTAAAAAATA
    50101 TATTTCAAGG ATTATACCCT AAGGTGATAG ATTTTAGAGT AGATCAAACC AAACACCACA
    50161 TTATAGTAAC CACCTAGTAG GCTGATTACT GCATTCCCAT AGAAGAGCTG GGTCGCTACA
    50221 CAACTGATGA TTATGAAAAA TTAAGATTTT ATGGTAACTG TCAAGTGGTA GATGGATATA
    50281 TGCCAAATCC TTAGGGAGAT AGCCCTGGTA GGGTACCTGT CTATTATGGA ATTCCTTATC
    50341 GACACTTACA TATAAGGTAT GATGATGAGG TAAAGGTTTA CCAACTAGAG AAAGATAAAG
    50401 TGGTAAATGA ACCAATTAGT CTAGATAAAT TTATTTAGGG AATATAGAGT GGAGGATATT
    50461 AAAAGTGAAT AGTGACGTTA AGAAATTCAT AGAGAAGTAC CAGGATTTGA TTGAAGATGA
    50521 GAATTTTTAC ACTCTTTATC AAAAGGCCTA CAAATTTTTT AAGCCTAAAT ATTTAATAAG
    50581 TGATCTTACA GGTAAGTTGA CAGCTGTTTT TCTAGAGGCT GACATTGATC CTTTGGATCA
    50641 CCTAGAGGAA GTCCCGAAAT TTTTTTTTGG TGGTCAATCC TCCATCAAAA CCTATTCTAT
    50701 TCCAGGTCAT ATAACGAGTA TAGGCGAGGG CGCGTTCTGG GAATGTAGTA GACTTACAAG
    50761 CATAACAATA CCTAACAGTG TGACTTCTAT AGGTGATTCT GCGTTCAACA GTTGCAAAGA
    50821 TTTAACAAGC ATAACAATAC CTAACAGCGT TACTTGTATC GGTGGTTTTG CGTTCTATGG
    50881 TTGCCACGGT TTAATGAGCG TAACAATTCC CGACAGCGTT ACCTCTATTG GCAAGGGTGC
    50941 ATTCTATGGT TGTGAGAAAC TTGAGAGTGT AACAATAGGG AATAGTATAA CGAACATAGA
    51001 AGAGACTATG TTCTCTTATT GTAGCAGACT TACAAATATA ACAATGGGGG ATAACGTATA
    51061 GATTATAAAA TAGGGTGCAT TCTATGGTTG TAGCAGTTTA ACAAGTATAA CACTACCTGA
    51121 AAGTGTAATG AGTATAGGTG ACAGGGCATT CGGGCAATGT AATGGACTTA CAACTATAAC
    51181 ATACAAGGGC ACTTTGCAGG GTTGGAAGAA TATTGTTAAT GGAAGCGCTT GGAAATGTAA
    51241 TGTTCCGTCT GGTTGTATAA TTAAATGTGT AGATGGAGAA GTAACTATAG ATGAAAGTGG
    51301 CACCTAAAAT CCAAACTTTT ATAGAATCTC ATATTCAATT AATTAAGTAG GAAGACTTTG
    51361 AATCCTTTCT GTTTTATGTG AGGTAGTCCT CAAAATAGCA GATATTTAAG TGAAAACTCT
    51421 TTCTATTGAT GTATAAACTT CTAAACTTTG GAGGTGATTG CTATGAAAAA TAAATAGTTA
    51481 AATGAGATAT ATCCTTGGAA AAATGAAGCC AAGTCAGATT TCATAAATAG ATTTATGAGA
    51541 GTGATGAGTA AGGAATATCC TAATGTTAAA TAGAGGTATG CAGTAGCATA TTCTTATTGG
    51601 GATAGAAGGA ATGATAGAAA ATTAGAAGAA TCTGATCATA CTCAACAAGC TATTGATGCT
    51661 TTTGGAACAA CTTATTATAG AACAAGAGCT GGTTTTATGT TAAAAGATGG TAGATTGCTT
    51721 GATTTAACGT ATGGTGGTGG TCCACGAGAA GACCATAGAA ACATACAAGA TGCTTTTGAT
    51781 GATATGGATT TAGATAGTGA ATCTGATTAC CTTATTGAGT TTATGAATGA AGGTAATATA
    51841 AGATTAATTC CTGAGATTCC AGGTATAGAT ATTGCTGTCG AACCCACAGA TAGGCAGTAT
    51901 GCAGCTCTAA AATATTATAT AGATTTTTTT ATTGGGCGCA AAAAATATTT TGGAGTTCAA
    51961 TTTTCAAATA AGAATGGTGA TTAGGTTGAC TGGAAAGAGT ATAATGGACT CACATCTTCT
    52021 GCAGAAATTA TTTTAGATAT AAAAGATTAC TTTGAAGATA AATTAACAGA AAGTTGGTAT
    52081 GATGATTCTG TTCCAATGGT AGAGTATTTG GGAAATAATC AAGCAGCTAT ATGGCAAGCT
    52141 ATAAGAGATC GTTTTGTAGT AGATAACCAT CCAGTGTCTG GACCCTCTTT TTTACTTCCT
    52201 AATGGAGATT TCATAGATCT CAGTTCCAGC TATAATTCAG AAGCCAGTTT TGAAGATTTT
    52261 CCAGCTCATG CTGAGGTGGA GGATTTTCTT CAATTTTCAG GACTGTCAGA TGTTTCAGGG
    52321 GATATTATTG ATGGAAGTCC CTCTATTCAA GGGTTAGGTG CTATTAGATT AAATGATTTA
    52381 GAGGATAATA ATTATATTGA ACTTCCTGAA TCTAATCTAA CACTAGCTCA ATACGATAGT
    52441 TTAGAAGGTT GGTTAGATGA AAATTCTAGA AAGAGAGACA CTGTTGTAGT TTCTGATTTA
    52501 GGATTTAATA ATTATGTAGA ATATAACTAT TCAGACTATT TACCTGAAGA TATAATAAAA
    52561 AAGATAAAAC GTTATTATTC TTCCAGTCAT TTATATGAAA GCATAGTTGA ATTTAATTCC
    52621 TTTCCACCAA ATGATTTATT GGATTACATA AAATCAAACT TTAACCCATC AGATTACTAT
    52681 TCAGAGGGTT AGAGTTATAT TTTGCCTGAT GGGGAGTTCT TAAATTTGTG GGATGGAGCT
    52741 CATATAGGAG TAGATGACAC TCTTTATGAG AGAGGTCTTA TCAAAGAAGA TCCTTATTTT
    52801 TCTGGAAAAT TAGTTTTGAT GGATGACTAT AACTCTATTC GAATGAGTGA TGGAAAGTAC
    52861 ATCCAGACAG ATCCTTATAT AGAGTTACCT AAGAAGTTAC CTAGCAATGC ACAATTAAAC
    52921 TCTCTCCTAG ATTTCTTAGA CTCCTTAACA GATAAATCAG TTTGGGTAGG AGTAAGAGGT
    52981 AATAAAAATG CAGGTGCTTC CTACAACTTA GAAAATGTAT TGCCAGAATA GGTCATCAAA
    53041 AATATAAAAA GATTCTATTC TAGTGGTGTT TTGTATGAGG CTATAGAATC TAATTCTGTA
    53101 TTCAATCTTA AAAAGATAGG AATGAGTCAT TATGATGAAT GGCTTAATTC TCAACCAGCT
    53161 AGAGACAGAG ATAATGTTAA AATAGAAATA AAGGAGCTAT CTCCTAAAGA ATATTTAGAA
    53221 GCATGTGCAG AAATCTTTGG AAATAGTTTT GAATCCTAGA AAAAGCAGAT TCAATATGAT
    53281 AAAGAAATCA TCAAGGAGCT TCAGGATCTC ATAAAGAAAA GTGTTTCCTT AAATGTGACG
    53341 TTTTTAGATT ATGTATCTAA TCCTCCAACA CAAGAAGGAA GACATAGAAT GTATGCATTA
    53401 GCTGAACTTT ATGGATGGGA TAAGAAATAC CCAGTAATTA TTTTTACTCC TGCAGATCCA
    53461 GAAAGAGCTA AAAGAGATCA ATTAGAAAAG CAGCAAGAAA AATTGTATAA ATATATTGAT
    53521 AAAGCTGTGA CTAATGCCCT TGATTACACT TATAGAAATT ATGATGAATT AAAAGATCAA
    53581 ATCAACTACT ATCTTGAAAA TTACATAGAT AATCCTAAAG TTAAAATTTC AGAGAGAGGT
    53641 CATTGGTTGG TAATCACTGT TAATGGCCTT GAATATGAAA TCAGTCAAGA TGAATTCGAT
    53701 TGGGATGAAA ATAGGCAAGA TCCCAAGGAT GATTTTGATA TAGAAGATTT AAGTTGATTA
    53761 TAGGATGATT ATATTAAATG GACTAGAAGA TTAAAGAATT TATAGAAAAT CACACAGAAC
    53821 TTTTGTTAAA CGAAAATTTT ACTCAACTCT ATAATGAGAT AACCAGTAAA GATGTAGACC
    53881 TTACAGGAAG GCTTACAAGA ATTTTGTTGA AAGCAGGTAT AGATCCTCTG GAATACATGG
    53941 GTGAAATCCC CTCTTTCTAT CTAGATAGAG ATGTGTCACT AACAGATTTT TGTTGTCCAG
    54001 AATCTATTAA ATCTATTGGT AAATATGCAT TTAATGAGTG CAAAAATATT ACAAAGCTAA
    54061 CTATAGGAAC TAATGTAACT TCTATTGATA GTTTTGCTTT CAGTTGGTGT GAAAGTCTTA
    54121 CAAATATAAC AATTCCTGAT AATATTGTTT CAATTGGTGA TGGGGTATTT TTGGGATGTA
    54181 CTGGCTTGAA ACATATTATT TGGAACGTTA AAAATTGTTA GGAGTTGGGT TGGGGATGGA
    54241 AGATGGCTCC TATATTTGGG GAGTGCTCAA ATGTAGACAC CTTAACAATA GGCAACAATG
    54301 TAGAAATACT ACCAGATTAT ATATTTAAAA ACTGTACAGG GCTTAAAACG GCAACAATTT
    54361 CTGATAGTGT AACTTCAATA GGTTCTAATA TATTTGCAGC TTGTCCAAAT CTTGTTGATA
    54421 TTGATTTTAG AGGTACAAAA ATCCAATGGT AGAATATTCA GAAGAATGAA AGTTGGAATG
    54481 AAAACTCAAA TATTAAAAGT GTGCAGTGTC TTGATGGAGA TCTAAAATTA AATTGAGGTA
    54541 AAAATTATTA TGGACTACGA AATTAAAAAG TTTATAGAGA AATATATTGA TTTAATTGAG
    54601 AATGAAGATT TTGAATCCTT ATACTTAAAG AGTGTCAGGA AGTTGTATTC AGATACTGGA
    54661 AAGTTAACAG AAGCTCTCTT GAATGCTGAT ATCAATCCTT TAGATTATCT GACTCAGATT
    54721 CCTGCATACT ATTTATATAA AATTCCTTCA GTGAGTAAGG TTGTTGTGCC TGATAACATA
    54781 ACCTCAATTG AAAACTCTGC ATTTGAGGGC TGTAGAAATC TCATTTCCAT CTCAATACCT
    54841 GACAGTGTGA CATCAATTGG TTGCAGTGCA TTTAAGGATT GTAGCAATTT AACTTCCATT
    54901 ACAGTACCAA GTAGCATAAC TTCAATCGAG TATGAAACAT TTTATGGCTG TAGTGGTCTG
    54961 ACTTACATTT CAATACCTGA TGGTGTAGTT TCAATTAGTA GTGGTGCATT CTCTGATTGC
    55021 TGCAGCTTGA CTTCTATTAC AATACCTAAT AGTGTAACTT CTATTGGAAT TAGAGCATTT
    55081 TCTAACTGCC AGGGTTTAAC AAATATATTT ATTCCTGAAA CTATTACTTT GATTAAATAT
    55141 CTATCCTTTC AAGGTTGTGA TAATATTACT GAAGTTATAT GGAATGCTAA GAATTGTGAG
    55201 ATAGAACCTT TTGGTGCTAA GAGTGGTAAC TGGATTAATT TGACTAGTGC AACAATAGGT
    55261 TAGAATGTGT AGGTTATTCC AAGCTGTTTA TTTAAAAATT GTAGTCAGCT TAAGACAATT
    55321 CATTTTATGG GTACAAAAAG TCAATGGAAA TCTCTGCAGA AAATGTAGGA TTGGAAGAGA
    55381 GGTTCTAGTC TTAAAACTAT TCATTGTACT GATGGAGATA TAAATTTATA ATAAAGGAGA
    55441 GTGACTAGTC TATGGCTAAC ACAAACCAAT TAAATAATGA AATATTAGCA AGATTATCTC
    55501 CAGAGGAAAG AGAGATAGTC TTAAAGACCT TATAGGAAAT ATCAAATGGA GATACTAAGA
    55561 CTTTTGATGA TTTACGCTAC AAGGATTTTG AGGAAATTCC TGTTGATATT GATACATTCC
    55621 TATTCGATAG GCAGTATTTA GGAAATGGTC TTATTGATGC AGATGGGCGA ATGACTGTAT
    55681 TCCCTTACTG GATTGAAACT CTTAAAAAGA TATTTCCAAG TAACATAGAT ACAGCCTATA
    55741 ACACATTAGT ATTAACGGGT TCCATAGGAA TTGGCAAGTC ATTTATGGCT GTTCTTTGTA
    55801 TGGCTTATTT GTTATATAGA ATGTTATGTC TTAAAGATCC ATATCTTTAT TATGGATTAC
    55861 AGCCCATTGA TAAAATTACT TTTTCTTTTA TTAACGTAAC CATTGATGCT GCTAAAGGTG
    55921 TAGCTTGGGA TAAGATTCAA CAACTGTTTC AATCTTCTCC TTGGTTTATG GCTCATGGCA
    55981 CTTTAAGTGG TAAAACAGAT ATCGTTTGGA ATCCAGATAA GCGTATTGAA CTGGTTATGG
    56041 GTTCCAGTAA CAACGTAGTT ATTGGTCGTG CACTATTTTC CAACTTTACT GATGAGGTAA
    56101 ATTTTAGTGC AATGACTTCA AATGTTGATA AGATTAAGGC AAAGCAGAAG CAGCTTATTT
    56161 CTCAAGTTGA TGCTCGTATG CAGTCAAGAT TTATGAAAGG AAATAAGCTT CCCACTTTAA
    56221 ATATAATTGC TTCTTCTAAA GGTAGTGATC AATCCTTCTT GGATGGATAT ATTGCAATGA
    56281 AGAAGAAGAA TGCAAGTAAA ACTACACTCA TTGTTGATGA GCCTCAGTGG GTAATCAGAA
    56341 CAGATAAAGA TAGTCCAATT AAATTTTATG TTGCAGTAGG AAATAAATTC CTAGCTTCTG
    56401 AAGTACTTCC CATTGGAATA TCAGAATCAG TAGTTGACTC CTATAGAGCT AAAGGTTATC
    56461 AAATGTTACA AGTTCCTTCT GGCTATTGGG AAGCATTTAA TGATAACGTT GAATTGGCTT
    56521 TAACAGATAT TGCTGGTATT TCTACCACAA GTGCATTGAA ATACATTTCT GGTGTAAGAT
    56581 TAAATGAGAC TAAGGTTGAT ATTTATGAAA ATCCCTTTAC TAAAGAGGTA ATTGAGGTAG
    56641 GTACAAATGA TAGTGTTTAG TATTCTTAGT TTTTTGATTT ATCAAGAGTT CCAGTAAATT
    56701 GCAAATCTAA GCCTTTATAT ATCCATCTAG ATATGTCTAA GTCTGGAGAT AGAACTGGTA
    56761 TTGCAGGTAC TTGGATTATG GGTAAAAAAC CAGGAGATCC TGCTAGTAGC TCTTATTATA
    56821 GACTTGCTTT TGGTGTTGCA GTTAAAGCTC CTAAAGGGTA TGAAGTATCA TTTGATAAAA
    56881 ATAGAATCTT TATTAACTGG CTAAAATCTC AGGGATTTAA TATAAAAGGT GTTAGTGCAG
    56941 ATACCTTCTA GTCTGCACAA ATTCAGTAGC AATTAAGACA GGATGGATTT GAGGTTAAAA
    57001 CCCTATCAGT AGATAGGCTA GACTCTGTAC CAGGAACCAA CTAGAAAGTT TGTTTGCCTT
    57061 ATGCCTTCTT TAAAACAACA ATCTATGAGA AAAGAGTAGA AGTATTTTAG AAATGTGATC
    57121 TTCTAACAGA TGAAATTATT GGTCTTGAAA AGGAGCCAGA TGGTCATATA AATCACCCTG
    57181 AGAATGGTAC TCAGGGGAGC AAAGACTTAG CAGATGCTTT CTGTGGGTCC CTATTCTCTG
    57241 CTTCACAAAA TCTTGATGAA TTTGTGTATA ATTATGGGGA GGATGTGGAA GATATGATTA
    57301 ATGTCAGTAC TTCTACAAAT GCATCTCAAA TGAGATAGCA AATCCAGGTC GATTTTGAAG
    57361 AAGAGCTTGC AAAGATAACA ATGCCAGATA GCATCAAGAA ACAGCAGGAA AAAGATAAGG
    57421 ATGCTTTTAT AGATTTTGGG AATGGTCCTG CACAAACTCC ATCAGGTCCC TTAATAGGAG
    57481 ATGGAATGAT AATATGGTAA AAGGAGAAAT TTAATGTCAG ACGATAAGAC TACTGTTTAT
    57541 GCAGAGCCTA AAGACTTGTA TGGCAAAAAA ATAAAATCTG AACCAGTGCC TGAAAAATAG
    57601 ATTGGTATTG ATACAAATGA CTCTATATTT TCAGATATTG TAGATGCTAG TGAGCAGAGA
    57661 ATATTAGATG TTTCTGCTTT TACTAATTTT GATCAGGCAT CTAGAAGTAG AGATCAGGTT
    57721 TATGATTTGA TGGATACTAT GTGTCAAGAT TCAACTATAT CAGCTGTTCT TGAAGCATAT
    57781 ACTGAAGATT CTGTAGAAAG AAATGATATG GGTCAAATAG TATGGGCAGA TTCTTCGGAC
    57841 CCAGATATAG GCAAATACAT TAACTATCTA TTAGATGCTA TGAGGGTTGA TAAGAATGTT
    57901 TATAAGTGGG CTCAATCTCT TTGTAAATAT GGAGATCTTT ACTTACGAAT CTATAGAGAA
    57961 TCTGAATATG ATGATGGATT GTTTGAAGAT TCAAAAGAAG TCAAAACTAA AACCCTTAAT
    58021 GAGGATATAG ATTTAAGCAG TCCTGACATT GATATTCCTC AAGAAAAGTT GGAAGAGCAA
    58081 GTTAATCTTA AAGCTTATTC AAAAGCTGAT CGACTAGTCC CCTATTTGGA AATGCAAGCC
    58141 AATCCAGCAT CTGCATTTGA ATTAACTAAA TTTGGTAAAA CTTATGCATA TATTAAAACT
    58201 CATAATCCAG TGTAGTCCTC ACAGAATAGT GGTAGCTCTT GGAATGGGCC AGTTAATAAT
    58261 GTATTTGGAT ATAAGTATGA TTTTAATCGA GGTGATATTG ATGTATATGC TGCAACTGAA
    58321 TTTGTTCATG GTTGCTTGGA AGATGATTCG TCAAGAACTC CTGAAGAAGT AACTATAACT
    58381 CTGAATGCAG ATAAAAATAT TACATATCAA GTCAGAAGAG GTACTCCCTT ATTTTATAAT
    58441 GCTTTTAAGG TATGGAGAGA ATTATTACTT CTTAAAAATT CTGTTCTGCT TAATCGAGTC
    58501 ACCAGATCCT CTCTAGTCAG AGCTATTCAG GTAGAGATAG GTGATATGCC TAAGGAATAG
    58561 GTCCAGCCAC ATCTACAAGG TATAAAGAGG CTATTTGAAC AATCTCAATC AATTGTTGCT
    58621 GGAAACTCTA TGAGTGAATA TACAAACCCA GGCCCCATTG AAAATAATAT TTATATTCCA
    58681 ACCAGAAATG GTAAGGGAGC TATTAGTCTT CAGCAGGTAG GTGGAGATGT TAATGTAGGA
    58741 TAGCTTGCAG ATTTGGATTA TTATACAGAT GTTTTATTTG GTGCTCTTGG AGTTCCTAAG
    58801 GCATTCTTTG CTCATACAGA TGATTCTGCA GGGTTTAATG GTGGAGAATC TCTAGCACAA
    58861 ATATCTTCCA GATATGCCAA GAGAATTAAA CGAATTCAAG ATACCATTAT TCAAACCTTA
    58921 ACAGATGCTA TCAATATTAT ATTACTTGAT AGAAACTTAG GCAACTATAT TAACAAGTTT
    58981 GCTTTAAAAA TGCAGCCACC AACTACAAGT GAGGAAGTTG CAAAGAGAGA AACTATGGCT
    59041 AATAGAGTTC AATTAACATC TGATATAATG AATAATCTTG GGGATGTTGA AGATCCTATT
    59101 GCAAAACTAA AGATTTTAAA ATCTTTATTC TCTGAATACT TAAACAACAC TGAGGTAGTG
    59161 GATATCTTAC AACAGGAAAT TGATAAGATG GAAGCAGAGG TAGAAGAGTA GGAAGATACT
    59221 ACTGGGGACA CAGAAGCTGA AGCTGAGAAA GATTTATTTG GATCTGATTC TAAGGAGGAG
    59281 TCCTCAGATA TCCCATCAAT GAGCTCTGTT ATAGATGATA TTGGATCAGA AAGTGAGCCT
    59341 GAGGATATTG AAGCAGAAGC AGAGGAACCT GAAACTCTTC CCACCCCTGA CTCCTTAGGA
    59401 TTAGACTTTA CAGATTCATC AAATTTCTAA TAAATAAAAA CCAACCGCAA TAACGGAGGA
    59461 TAAATTAAAT GATTTCAAAA AATGATATAG TACTGCTCTT AACAGAATTA AATGATCAGG
    59521 ATGTAAATAC AACACAGATG ATTAAATCTG TTTATAGTAC ACCTGGCATT TCTTTAGATG
    59581 TATTAAAATT TATAAATGAT AGAAGGCAGC TTGATTTAAC TGCCTTCTAT AAAAAAATTA
    59641 GAAAAAGTTA TAACGAAAAA AGATCTAAGC TCTACATCTC ACTAGTTAGA GATTCCTTAG
    59701 ATCCTTCTGA TGTGCTGACT ACCTTAGCAT CTTATGGACT TCAGGTAGCT CTATTTGCAT
    59761 CAAAGCTACC TGATAATCAA ATGTTTTTAA AGCATGCAAG AGCTAGGGAA GTTAATTTAG
    59821 TACTTACTAA ATATTATACT GATTATGACC TTACAGGATG CATAAATCTT TTAAAGTTAA
    59881 TTAAAGCTGA TTTAATAGCT TGTGAGACAG TAGAAGGTAG AAGAGATATT TAATATTATT
    59941 AACACTCTCA CTACCCCTCC CAGTATCCTA TACAGGTAAA GTTTACAAAA GTAGAGATTT
    60001 TTTGAAAATT TCTTTAAAAA TAATCCTCAA CCCAGCTAAA TTAGTTAGCA AATACTTTGG
    60061 AGGGGTCAGT AAATCTGACA AAAGGAATTT ATAGATGCTT CAGGAAGCGA TGACAAATAA
    60121 ATTTGAATAT ACAAAAATAT CCCCTGAGGA ATAGAAACGA AGAAAGATAC TAGGCAGATT
    60181 GGCTGGTATT ATTGCTGATT TCAAAAACCC CACCAGAAAC GAACGATTCT ATACAGAGGA
    60241 GTTGTGGGAT AAGGTATTTA AAAATCCTAT AATGCAGGAA AAGCTTCAAA CAAGAACTTT
    60301 GTTTGGAGAA TTAGGCCATC CATTAGATGA ACGCTCAGAG ACAGATATGG AAAAAATAGC
    60361 TATCTGTCTA GCTGAGGAAC CTAAGAAATA CCCTGATGGA ACAGTTAAGG GTGTATTTGA
    60421 TATTCTTGAT ACTCCTAATG GAAGAATTCT TAAGACATTA TGTGATTATG GATGCCAGAT
    60481 TGGTGTTTCT TCAAGAGGCA CAGGAGATAT TGTTGAAGAT TGGAATACAG GCAGAGAAAA
    60541 AGTTGATCCA AACACCTATA ATTGTGAATG CTGGGATGCA GTACTTCTTC CAGCTGTCAA
    60601 ATCAGCAAGA ATGTCTGTTA TCACTGAATC TTTAAGCACA GATAAAAAGT TAAAAACATC
    60661 TTTAATGGAA GCAATAAAAA ATGCTACACC AGAAGCTAAA AAGGTTATGG TAGAAACATT
    60721 AAAGAGACTG AATATTGATT ATTCCCCAAA AGGTAATAAT ATAAATGAAG CGAAGACTGT
    60781 AGAAACTGTG GCAGCCGAAG ATAACGGAGC AGAGTTAGTA AAGAGTCTTC AGGAGTCAAT
    60841 TAAACAAAAC AAAGTACTTC AGGAGCAGGT AAAATCTCTA CAAGAGAAGT TATCAGTTTG
    60901 CAATGCAAAG GAAGCAAAGC TAGTAGAAGA AAGTCTTAAT TATAAGACAC AACTTGAATC
    60961 TGTAGAAGCT AAGGATAAAT TAATTGAATC TCTTAATGAG CAGCTTACTC AAAAGACTGA
    61021 GTTAGTCGAT AAACAAACTC GCAAGCTTGA CATCTTATTT GAAAAGCTGA ATAAGCAGAA
    61081 AGTTGCGCAA GAATCCCTAA ATGAATCTTT AGAGAGTAAT AAAAAGATTG GGGAAATAAA
    61141 TGAGCAGCTC AAACAAAGGT CAGCAGAAGA TCAAAAGAAG ATAGCAAATC TAAATGAGAA
    61201 TTTAGAGGAG CTTAAGAAAG ATTCTAGCCT AGTCAAGCAG GAATATCAGA AGAGATTGCA
    61261 AAAGGCACAA TCACTTGTTG AGCACTACAA GCAGATAGCA GTAGCAGCTA GTGACAAGTA
    61321 TATTGCAGCT AAGGCAAAGA TGATTGGTGT AAAATCAGCA GAAATTAAAA ACAAATTAAA
    61381 TGAGAATTAT TCATTTAATG ACATTGATAA AGTCTGTGAG AGTTTACAGC AGTATCAACT
    61441 TCAGGTAGGA TCACTTCCCT TTAATGTATC ATCTAAAGAT AAGATAAAGG TAAGTATCAA
    61501 AGAATCAAAA GAACCTATTA TGCCTAAAAG TAGGTTCGAT GATGAGATTG ATGAAGATCT
    61561 CATAAGATGG GCAAACAAAT AATTAAATTA AAATTGGAGA ATTTTTATTA TGGCTAATTT
    61621 ACTTGAAGCC TATGCTAATA GATTAACTTA TGCAGATAAA ATCTATGCAA AGAATCACCA
    61681 GGGCGAACGC CTTACTGAAT CAAAGAAAAT CCTTATTGCT AAATGTTTGG AAAATACTCA
    61741 ACGTTTCATG AACGAAGCAA TAGATCAATC ACACAATGGT GGAGCTACCC AGGGTGGTGC
    61801 AAATGGTAAT ATGGGACTCT TCACAAAGTT CTCACTTAAC CTTGTTAACT GTGCGATTCC
    61861 TTCCTTAATT GCTCCTGACA TCGTTATGAC TCATCCAATG AGTTCAATGA GTGGTTATGT
    61921 TTCCTATGTT AAATTCTGCG CTGGCGTAGA TAAGGGTGAC ATTGCTGAAG GTGATGTATT
    61981 CAATGATGCT TTCCGTCTTG GAAAAGTTGA TGAAAAATAC ACTGCTGACA GAGTTGTTGA
    62041 AACTGTTGGT GCTGATGGAA AATTCACTCC TGCTTGGACT CCTATCGTTA AAGGTGCTTT
    62101 CGGTGAAGGC AAAGACGTTA AGGTTGTAAA GAAAGCTGGT GGCGAAGAAT TCAAAGAATT
    62161 CACTGGTAAA GAAATTACTG GTCTTGCTGA AGGTGACAGA GTTGCATATG TATATGATAA
    62221 CGTTATAATT CCTCAGAAGA ATCTTCCTCT TCTTGTTGCT AAGATGGATG CTATTCCTCT
    62281 TATTGCAAAA GCAAGAAGAA TTGCTATCTA CTACAGCCAG ATGGCAGCAT TCCAGGCTAA
    62341 AACAGATTAT GGTATGGACC TTGGTTCACA GCTTTCTGAA AAAGCTATTG GTCAGCTTGC
    62401 TTATGAAATT GATACTGAAG TTGTAAAACT TCTTGCTGAT AATGCAGCAG AAGATGCAGA
    62461 ACTTACTTGG AGCAAAACAC TTCCTGTAGG TGTTAGCAAA GCAGAGCACT ATGAAGGTTT
    62521 CGCTGAAATG GTTGCTATTG CAGGCGCTAA GATCTATAAC AAGACTCAGA GATATCAACC
    62581 CAACTACATG CTTATTTCCA GCAGTATCCT TCCTGTCCTT GGTTTCATTA AGGGCTTCAC
    62641 TGCTGCAAAT GTAAGCAAAG TCAATGGTCC TTATTTCGCA GGTACCCTTA ATGGTGTTAA
    62701 GGTGTATGTA TCTCCTGCTC TTGCAGAAGG TGAATATGTT CTTGGTGTTA ATGATGGTGA
    62761 TCTTAACTGC TCTGCAGCTG TTTATGCACC TTATATGCCA ATAGTTCCTA CTCAGCTTTT
    62821 AGGGCATGCA GATGGATCGA TGAGTCAAGG CTTCTCAACT CTCTACGATC TTAAGATTCT
    62881 TAACCCAGAT CTCCTTGTAA AGGGTAAAAT TGTGGCATAA TCTAACATAA ACTAAATATT
    62941 TAAGACCTAG TCTTTTGACT AGGTCTTTTA TTTTAATAAA AATAATATTT TACTTCTAGG
    63001 CAGTTGATTT TTTATTTAAA TCCCTGTATA ATTAATATTA GAAAGATTGA GAGGTATTAG
    63061 AATATTATGA AGGATTCTAC TAGACAAAAA ATTGAATCTT TAAAATATGA GATTTTATCT
    63121 TATTATAAAA ATCACTCTAG TAGAATGACT GGACTGCATT TTCACATTAA TCCAGCTGCC
    63181 ATAGAAGAGT GGATTAAAGA GCAGAATATA AATAAGGAAC TAACAGTTAG AGTGTATCCT
    63241 TCTGAAGAAG AATTAAGAGC TTTATATTTA AACCAAAATA AATCTAAAGC AGAAATTGCA
    63301 GAGATGTTTG ATATAGCTAT CAGTACTTTG AGTTCTTTAT TTCAAAAATA TAATATTAAA
    63361 AAAGATTCAT CCCAAATAGT AGCTCTTCGT CAACAGACCT GCCTTGAAAA ATATGGTGTA
    63421 GATAATCCCC GTAAAGCAGA TACTGTTAAA GATAAAATAA GGGAAACAAA TCAACAGAGA
    63481 TATGGAGCTG TCACATTTAC TGCTTCAAAA GAAGGCAAAA GTCAAATAAA AGAGTCTAAA
    63541 TTGAGACATT TTGGTGATTC AAACTATAAT AATACAACTA AAAACCATCA AACAAAGCAG
    63601 CTTAGATATG GAGATGAACA TTATAACAAT AGAGAGAAAA ATACTCAAAC CTGTTTAGAG
    63661 AGGTATGGGG TGAGACATGG TGGATTACTT CCTCATGTAG CTGATATGGC TAGAAAGGCT
    63721 GCTTGTGAAA GAAGAAACTA TTCTGAAACA TTTTCTGAAA TTTTTGGAGA TAGAGATAGG
    63781 GCTATTGCTT TTTTACAGGG TAAAAATTAT TCCATGATTG ATTTAATTCC TTTATTCAAT
    63841 GCATCTTATT CCACTATTCA GCAATGGATT ACTAGATGGG ATTTAAAAGA TTACATCAAT
    63901 CTCGCAGAAG GTAAATCTCA ATATGAGGAT CAACTTGTTG AATATGTGAA ATCTTTAGGA
    63961 GTAGATAATA TCGAAACTCA CAATAGGGTT ATTTGTCAAG GACAGGAATT AGATCTGTAT
    64021 ATGCCAGATA ATAGAGTTGC TATTGAATTT AATGGTGAAT ATTGGCATAA TAATGAGAGG
    64081 ATGCCCCCTA ACTATCATTA TAATAAATCT ATTATGTGTG AGAGACAGGG AATCAGATTA
    64141 ATTCATATAT ATCAACATCA ATGGATGGAC TTTGCAAAAC AAGCTATATT AAAGTCTATC
    64201 ATAAGAAATG CTTTAGGTAA AAACACTAAT ATCCTTTATG CTAGAAAGTG TGAATTGAAA
    64261 GAATTAACGA AGAAAGATGT AGATTTATTC TCTCAGATGA ATAGCCTGCA TGGCCATAGA
    64321 AATGCATCCA TCTATCTTGG ATTGTTTTAT CAAGGAGAAT TGGTTGAATT AATGTCCTTT
    64381 GGTAAAGCTT TCTTTAGTAG AGATAATTCG ATTGACTATG AATGTATTAG ATCCATCACC
    64441 AAGATTAATA CTACAGTAGT AGGTGGAATG AATAAGTTAT TTAAGTACTT TATCCATAAA
    64501 TGGAATCCTA AGAAAATTCT TTATTACGTT GATTACAACA CACATAATGG TAATTCAATG
    64561 AATAAACTTG GATTTGAATT TATCAATTAT TCTAAACATG GGGTATTAAA TGTATCTACT
    64621 TGTAAGGAGG TAACAGAGAA ATTTGGGGCT GTTTTTGGAA GAAAACCAGA AAAAAATAGA
    64681 GAGATCCAAG AATACATAAA GGAAGGAAAA ATTTTAAGTG TGTATGATGC AGGAGTAAAG
    64741 AAGTACATTT GGACTTCCAC ATCAAGTATT CAATAAAATC GATAGCAGGA CAACATCATG
    64801 TCCTGCTATT TTTACACTTA TTTTAAGATT TTCAGTATAA CAATGTGAAT CTTAACGCTA
    64861 AATTATATAG ATCTGAAAAA TCAGGGGAGT ACAAATTTCA AAACTCTCCT AAAAGACAAA
    64921 ATTCCATAGG AGATTTTATT GAAATGAAAT TACAGAATGA TTACAAGATA ATTTATGAAA
    64981 AGGTTGTTGA TGGCAAAAGA CACCTCTTTG CAAGTAAAGA ATCTATACCT TCTGAAGCAA
    65041 ATGTGGAAGT TAAATATGAT TCCTTAACAG AAGATCAGGT AAAAGCTTTT AAGCTTATTT
    65101 ATGAAGCTGG AGAAGGTTTT AAGGGTGCAG TGGAGAGACT TCCTGGTGAA GCTGATCAAG
    65161 CTTTCGCACT TACTGATGGG GCAGCTACAA TTCTTGCTGG TGATGAGTAT AAGATGGCAG
    65221 AGCAGTCAGT TAAAAAAGCT GCAAGGAAGG CTGCTGTTAA ATAGGAAGTT GAGATTGAAG
    65281 CTCCAACAGT TGTTGAGGAT GTAGAGTAAT AAATTCACTA AAAACACTTA AAGGTGTTTT
    65341 TATATTTTGA GGAGGTCAAA TATCTACCTC CAGTATTTTG ATCTCCTCAT AAACTTTTTG
    65401 GAGGTATTAG ATATGGAGCT TAGCGCTTAC ATAGATGAGA TAAAAACAAA ATTAGGTGGA
    65461 GATGTAGTTG GCATTGAGTT GACTGATGAG GTTCTTGCAA AACTAATTCA TTCAGCTCTA
    65521 AGAGAATGCT AGCGCTATAT TGATACCACT AAACTAATTA CGATTCCATA TGAAAGATGT
    65581 ATTGATTTAA CTAAATATGA TGTAAGCTCA GTTTCAAGAG TATTTAGAAC CACCGGATAC
    65641 ACTGTTGCAG ATACAACAAA AGAAATGACT GGTGTAAATG CAGATCCTAT GTATGTTAGC
    65701 ATGTGGTAGA CAATTGCAGG TGGAAGTTCT ATATATGACA CCTCTAACTG GGCTTATAAC
    65761 TATGCTTCTT GGAATACTAT GCTACAGACA AGAAATACAA TGTCTACTGA TCTGCAGTTC
    65821 AGATTTGATA AGCATACCAA TTATTTATAT ATAAATGTAT TAGATAATCC TGAAAAAATA
    65881 ACTATAGAGT ACATTCCTGT GTATAAAGAT GTATCAGAAG TCAAATCTGA TTATTGGATT
    65941 GATATGATTA TGAATTTATC TATAGCACTA GCCAAGGTTA CAATAGGAAG AATTAGGTCT
    66001 AAATACACAT CTTCAAATAT GCCGTGGACT TTAGATACTT CAATACTAGA AGAAGGTCAA
    66061 ACAGAGCTTA CCGCTTTAAG AGAGAAGCTA GTTACAGAAA ATTAGCTTGT ATATGGAATA
    66121 GATTAACAAT TAGATTTTAC TACCCTGAAG ATTTCTTATC CAAAGGGTAA GACATTCAGG
    66181 GTTTTATATA AAACCTTAAA TGAGGAGATT ATTAATGAGT GAAATTTTAA AAGAAGCTTT
    66241 TAAGGAGCTG CAGAATCTTA ATGAAGATAC ATTCTCCTTT GATAAGGAAG GTATATTCAA
    66301 TTTAGATAGA TTTTTAAAGG CTGATGATTT AGCACCAGAT GTTGTCAATA TTATTGATGT
    66361 TGAAGCAGAT TCAGAAAAGG ACTTGAAATC TACTTATGCT GGAAAAGCTA TTTTAAGATG
    66421 TTGTGTCTGT GAGCAACTTA TCTATAAGGA TCCTAAAGAT GTTCATATTG ATGAGGATCT
    66481 TCAGAGGGCA AATGTTGATG AAGATTGTCC TCACTGTGGA TGCATTGGTG GTTATGAAGT
    66541 GGTTGGTCAG GTTGCTCCTT ATGTTGATAT GGAAAAGACT GATATCACTG TAGATGGCGA
    66601 TAAGGTGGAA GTAGAAGAAG CTTCTACTGA ACCAGATGAG AAACCAGTAT CTCCAGCTGA
    66661 AGAATCTTTA AATGAGTCTG TGGATGGCAA ACCTTCAATT GCAAATTATT TTAAGGATAT
    66721 AGATGAGGGT GAGGGTTGGG TAACTCTTGA ATTAGCAGAA GAGGGACTCG AAAGGTCTGA
    66781 AGATGAAATA GCTGATTGGT TAGATAAACA CCCTACAGTT GGTTACATCT ACAACATAGA
    66841 AGATATCCAG GTAATTTGTA CACCTCATGC ACCTTCCTTT GATTCCATTG CAGCTGAACT
    66901 TGGGATTACT GAATATGAAG GGGAAGAGGA TGATGAATCT TTGAATGAAG ACTTCCATAA
    66961 AGCTACTGTA GAAACTGGAG ATTCTACTCT TTCAATGGAA ACAGATGAGA GTGGTAAAAT
    67021 CACAGTAACA TCAGAGCCTC GTAAAATAGA AGAGAGTGGT GAAGAAATGG TTGCTCCTGT
    67081 TTCAGATGAG ATAAAGGCTG AAATAGATGT GGCTAACGAA GAACCTGAGG AAGAGGCTGA
    67141 AGAGCCTATT GAAAATCTTC CTGAAGAATC TGCAGAAGAA GATAAGGAAG ACATGGATTT
    67201 CGATATAGAT GAAGTAGATG AAGACAGCTT CAATGAACTT GGTGAAAGCT ACTTCCAAAA
    67261 AGTGTATGAT AATGTAGATC ATTTCCAAAC CACTGGTGGT AAGATAGATG GAGACAAAAT
    67321 TCTTATAGAA GGTGTGATAA CATTCTGTTC TGGCAAGCAA GCCAAGACAA ATTTTTTGTT
    67381 TGAAGGGTTT GGAGCTAGTA AAAAAGGCAG ACTTAAATTC TTAGGAGAAA ATGCTCAAAT
    67441 CTCCAAGAGA AAAAATGCCT TTTCAATTCA AGGAAGACTT GAGGGTAAGA AACTAATTAC
    67501 TGAATCACTA ACTTACAATT ATAGAGCACT AGATAGTAAG ACTGGTAAGG GATATAACCT
    67561 TTACGGAACA GTTAAAAATA AATAAGAGGA TTATAACGCA TGAATATTTA TGAATCAATG
    67621 AATAAGGCTT TTGATACTGA GCTCTCTAAG ATAGAAGGGA AAAGACAGAA GCTCACTGAA
    67681 TCTGTAGAGG CAAAGAAGGA GGTTGAATTC AAGCCTATGG CTATTCCAGC AGCCTTTGCT
    67741 AAGTATTATA GAGTTCTTCA ACCAAATGAA TATATGGATA TTGTAGGATT TCCTTATGAG
    67801 GAGATGGCTG GTTCAGCTGC AGAGTATGAT GTAGATGAAA TGCAATACAT TATAGCTAAT
    67861 GATGATTACC AAGCAGGTCT TGCTGATAAT GGTTTAGAAG TTCTTGCTAT TTATAAAGAT
    67921 GGCAACAATA TTGGTATTGG TCAGGAAGTT GGTGGAAGAC TTTATCCAGT TGACTTAGAA
    67981 GAAATTACTG GATCTATAAC AGAGTGTGTA AAGCCTATTG AGGAAGAGGT TAAAGCTGAT
    68041 AATCCTCTGA AAAAGCTTGA AAAAAAATAT CCCGAATTAG ATTTGAATTC TCCTGAGGAA
    68101 GACAACCACA TTAAGAAAGG TGATGTCAAA CCAGAGTCAC CCTTAGATAA ATTAGTTAAA
    68161 AAATACCCTG AATTAGTAAC AGAATCTGTA AAGGGTGATT CTGTTATGGA TAAGCTTAAA
    68221 AGAGCCTATC CAGAATTAAG GGAAGAATCT AAGCTTCATG AATCAAAGGA TGAGTCTGAA
    68281 GATGATCTTT GGTCTGAAGT TTATGGCGAA TTAACCATGG ATGGCAAGCA AGTTCCTGCA
    68341 GGAAAAACTA CCAAATTTAA TATTGGTGCT GGATATGATT ATAGAAGGGT TCATACAGGA
    68401 GATGATGGAG AGATTCGTGT AGAAGCAAAC ACCTTAGAGG AATTGAGACC TGCTGCAGAT
    68461 GTAGCTATAA AACATAAAGA TGAAGGTGTT ACTTACAAGA TGCGTAGAGG CAGTAAGCAT
    68521 GAGAGATTTA AATACTGCAT CGAAATTTGC ATCCCTATGG AAGGTATAGC TGAATGCATG
    68581 GAAACATCGA AGATGGATGA GTGTGCTGAT AAACCTGTAG AAGAGAGTGT AGAGGTGAAG
    68641 AATGAAGACC TCTCTCCAAT TGAAAAGCTT AAAAAAGCTT ATCCTGAATT AAATATCTAA
    68701 TAAAATTTTA CCAAAGGGGG AAATGAGGTT TGATTAACCT TTTTGAAGAT AAGAGAACAG
    68761 ACCTCATTTC TCAAGGTAGA AGAGGTGAAA AAGAAAAAGA TGGTCTATCT AGATATGAAA
    68821 AAAGAAAGAA ATCCAAAGTC ACTTCTTCTA CAGCAGAGTT AAATAAAATA GATATGCAGT
    68881 CTCTCTTTGT GCATGATGTA CTTACAGTAA ATGTGCCAGT GCATGGAGAG ACTGATAATT
    68941 ATCTAGTTAG AATGAAATTT GGTGGATTCT TAGATCTACT AAGAAAGAGA ATTGAGTAGC
    69001 AAGGAAATAA GTTAGATTTA AGATCTGTGA CTAGGGCATT GTTAGATGCC TTTAATCAAG
    69061 AAGATGTTTA CATCAGATGT AATTGTCCAG ATTTTACTTA TAGACATGCA TATTGGGCTA
    69121 CCATTAAGGA TATCAATAGT GGAGTTCCAG AAAAGCGTCC TTCTGCCATA ACAAATCCAA
    69181 AGAATAATCT AGGACCAGGA TGTAAACACA TCATGCTGGT TTTAGCGAAT AACTCCTGGT
    69241 TAACAAAGGT TGCCAGAGTT ATATATAATT ACATTCTCTA TATGAATAGA ACACAATAGA
    69301 AACTATATGC AGATATAATC TATCCTGCTA TATATGGAGA AAAATATCAA GGACCTGTTT
    69361 AGATAGGCAT GCTTGATAAG CAAGAATTAG ACAACACTCT TGATACAGAC TCTACCACTG
    69421 ATATTGACCA GGCTAACAAA GAAGGTCGTC AGAGAGGTGT ATTTAAAGTT GGAAATAAAT
    69481 ATAGATTTAA ACCAGATGAG AGACCTGGTA AAATGTAGAT GTCTATGGAT GATTCTGAGG
    69541 AGGATACCTA ATGTTACCTA AAGAGATTTA GTTAGATGAC AAAGATAGAT ATGGTATCCT
    69601 TCTTGGACCA GATATCAAGA TATTTAGATA GTATTTTGAA GAGATGGTGC AGCTTCATGG
    69661 TATAAAGGTT ATATACTATG CACCTCGCCC AGATAAACAT TATACTACTT ATGCAGAAAT
    69721 ATCTTCTAAT TATCAGCAGC CTGATGTTGT AGGTGTACTA TTTGATGAAT ATCCAAATCA
    69781 GAAGAGTATG AAGAAGGCTG GGTGGAATGT TGAATTACAA GAAAATGCTT CAATAATTCA
    69841 TGTCCCCTAT GATCTTCATG ACATTCAGGC TGGTGCCTTA TTTATAGTAC CTAGTGGTTT
    69901 AGATCATACA AAGGGAAGAT TATTTAGAGT TACCCAATTA ACAAATGGGA TTGTATATCC
    69961 AGCTTCTGTA TCCTGTGAAA TCGTTCCAGA GTATGAGGAT ACTCTTCCAT TAAGCAAGAA
    70021 GGATTACTCT AGATAGGATT TTAATTTATT AAGATAGGAA GATGAGGATC ATTCATTTTG
    70081 AGAAATCTTG TTGAAAAAAT TTTAGCTAAT AGGTATGAAA AAGATAGCAA AGGGCATCCT
    70141 CTAACTGTGG ATATATCTAA ATTTAATAGG TCAGATAGAG CTGCTATAGA ACAACTTGTT
    70201 AGTAACAATC AGTATTTTAA TTAGAATTCT ATAAAATATA TAAAAGATCT TATAATTGAT
    70261 TCCATTATGG ATTATGGAGT AGATACTGCT ACTAATTCAT TTCTATATTT TGTAACTAAT
    70321 CCTAAGCTAG ATTCTATTCA GGTTCCATTT GAGCGCGGCC ATCTCATTCA AAAAGAACTT
    70381 TAGGCAGGAG ATTTGAGGCA TATCTACTTA AATAGTAGTG GACTCAAGGG AAATGGTACC
    70441 TATATCAGTA AGTGGTTATG GGATAAAAGA GCCTATAAGG GGGATATTTA CAAATTAAAA
    70501 GCACTGCTTT TCCTCTCAGA TACTGATTTA GCGGAGGATT ATGGATCTTT AAAGCTCCGA
    70561 CCCTTAGAAG AATTGCTTAA TGCCACAAGT AAGGCAGAAA TAGATTAGAT ATTAGATAAT
    70621 TGGCAGGTTG CTAGTAACAC TGATTCAACT ACCAAGAGAA GAGCTAGAAG TTCTAAAAAA
    70681 GATCTCAAAC AGGCATTAGA TAAGTTGGTT CCAGATACTA TTGAAGAATG GGTAGAGTAT
    70741 CTTAAAAAAA CTTTCTCTTA GGAAGATCCC TCCAGAATTG AAAAAGCTGC TAAAGCATCC
    70801 TATGAAAAAG GGAAGAGTGG TGCTATAGCA ATGATGGATT TTGTGAATGA GTTAAATAAC
    70861 CAAGTTAAAC CTGAGGATAC TAAACAAGAT ACCCCAATCA AAAATTAAAT TGGTAGTCAA
    70921 TGAATAAGGA GTGTGATCAT TAATGTTTTT AGAGGTGAAA AATCCAGAAA ATGTTGAGAA
    70981 GATAGGGGAA TTTTGTGATT ATTTAATTGC AGAAATGACC ACCTATGCCA CAGACCCTCT
    71041 ACATCAAGAT AAGGGTTAGG TAGATATTTG GAATAGCTAC TTTGAATCTA CTGATCTGGG
    71101 ATGGCCTGTA AATGATAGTG GTCAACCAAC TGCCCCTACG TTTCAATATA TAGTTTATCA
    71161 GTGGTTCTCT CACTTAGACT ATTTTGAGAT GAAAGGGAAT TATTACATAA TTCCTAATGA
    71221 AGATTTGCTG CTAAATTCTA CAGAGATTAC AATTGATTCC TTAGCTCAAA TGATAAATTA
    71281 TGGAGTGTTA GGAACACCTG CTTATAGATA TTTTGAAGAT GTTTTAAATC ACTTTGCAGA
    71341 TAATTTAACA GATCTGTATA TAGATTGGGC AGGAATTGAG GAGGAGATTT AAAATGTCTG
    71401 TAGCTTTGTA TGATCAGGCA GTTAAGCAGA CCATACAGCG CTGGATATTA GATCCTAACC
    71461 TCACTGTACT TGGTCCAGAT GAAACAAAGA GATTGTTTCA ATATAAAGCA GATAAGAGTG
    71521 GTGATAAACC ACTAACTCTT CCTCTAATTG CAATTGGAAG AGATAGAGAT ATAGATATCC
    71581 AATTGACAGC TAAAAGACCT CTGACTCACT TAGGAAAGGT TTTTAATGCT GATAATTAGA
    71641 CCTCAGACCA CTTAAATGCA GTTCCTATAA CATTAAAATA TCAAATCGAT ATTTACACTC
    71701 GTTACTAGGA AGAAGCAGAT GAGTATGTAA GAAACTTTAT ATTTTAGATA ATCAATTATC
    71761 CAAAGTTAGA AATCAAAATT CCATACAATG GATCAAATTT AGATTATATA TCTTATATGT
    71821 CACTAGCAAA TCAAATAACA GACAATAGTG ATATAGCAGA AAGGTTAATT CCTGGGCAGT
    71881 TTACCAGAAT GACCTTAAGA ATTCAATTAA GTGATGCTTA TTTATTCTCT TACAACAGGC
    71941 AATCCATTCC CAAGGTTGTG GCTGTTGAAA TTAATCCCAA GGTTGTGGCT GTTGAAACTA
    72001 ATGAGAATAT GAGATCAAAG GAAGATTCTA CCTTAACAGA GAATATCTTT ATTGTAGAAC
    72061 TTCCACAAAG TGATAATAGT AAATAATTAA GGAGATTCTA AATGCCTAGA ATTAATGTAT
    72121 ATTTAAATGA TAAAACTGGT GCTGAATATA CAGGCGATGA ACAGGTTATA TTTGTCCCAG
    72181 GCCCAATTAA AATTAGAACT GGGCAGGCAG ATGACAATGA ATGTGTTTAT ATATCAGCTT
    72241 CAGATTATGC AAAAGTAACT AGCACATTTT TAGATGTGAT TGACGTTACA AAGATAGCTT
    72301 CTAAATTGAA GGAATTAGAT GAAGCATTAT CTAAAGCTGT TGAAGAAGAT GCTGGTGTGA
    72361 TAGAAGCAGT GAAAGCAGAA GCAGCTGCTA AGAAGGCCTG GGAAGATGCT GAGGAAGGTG
    72421 ATAAAGCAAC CAAGAAGGAT CTTTATGATA AGGCTGTAGA AGCTACAACA GCTGCTAAAA
    72481 AAGTTGCTAC TGAAAAAAAC AATAAAAATC TCTTAACCTA TGTTGCAGAT AGAGCTGTAA
    72541 GAGTTGGTCT TAAAAATACT GCCACTGAAG AAGAGTTAAA AGCAGCAATA GCTGTGGATG
    72601 CACAGGGTAA TATTACAGGT AGTGCAAAGA CACTTGCAGA AAGAGATCTT CAATGTTTAG
    72661 CTTTAATAGA AAACTATTTG CAGCGTAATT ATGATGTAAT TTACTGCAGT GCAGATTTCA
    72721 CTTCTACAAC CAAACCTAAC TTAAACTTCC TCTTAGATAA AGATCAATAT AATATTAAAT
    72781 TCTTGACAGT TGGTGCTGAC CATCCCATTC AAGCCACAAT TACACCTAAA TCTGAAGAAA
    72841 CTACTGACTC TAAAACATCT ATAAGTTTTG ATTTCTCTAT CCTTAATAAC TTGATGGCTA
    72901 TTGCTAAGGC TAGAATGGAT TGTATTGTAG TAGCAAGTGT TGAGTATAAT ACAGAGAACT
    72961 GTGTTGAGGC AGGAATAACA GGAGATGTTT TAGCAGATTG CATTAAAGCA GCAATGCTTG
    73021 GTAAAACTTC TGTTAATATT GGTGGCACAG AAACTGAGGT AACAGTAACC ACAGCTGATA
    73081 ATGCGGGACT GGTTACAGCA GATGATATAG GTAAGTTTGC TACTCTAATA ATTCCCAACG
    73141 AAATAATTAC TCTTACCTCT TCCATGGGTA GTATTACATT CACAGCCCCT GCAGGTTTTG
    73201 CTTATTTAAT AGCCTTAGGT GCTTGCATGG GTAAAAATCA ATACTGGTTA CCAGTAGCTA
    73261 ATTCAGCAAG AGGAAGTGTT GCTTCTTTAG GAAAGCCTAA TTTAACTGTT ACAAAATATC
    73321 ATTTAGATCA GAATATCATT TTAGACAAAG AAACCATAGC CTTCAATGGT ATAGTGAAAA
    73381 TAAGACCTTA TGGAAATGTT ATTTGGGGTG ATAGAACACT TCTCAACTTA ACAAATTCAG
    73441 TAAAAGCTTC TGGATACACT AGTCTAATGT TGATGGTCTG TGATATATCA AAAGAAGCTT
    73501 ACAATGCATC AGTAAGATAT ACCTACGAAT CAAATAATGA AGTTACTTGG TTAAGTTATA
    73561 AGTCAAGAAT AACAGCATTA CTTGATCAGA TGGTTACGGC AGGTGTTCTT CAATCTTACG
    73621 ATGTTGTTAA GATGCCAGCA GATACCTACA ACAAGATTGT ATGCAGAATA ACTATCTATC
    73681 CAAATCTTCC TGTTGAAAAC TTCGATATTT ACATCAATCT TGAAAATGCT GAACTTCAGC
    73741 TTGAGAATGC ATAAGGAGGG TTAAAAGATG GCTAGAGAAA ATAGTTTTAA TCGTGGTGCA
    73801 TATCACATTG CAAACAATAA AGTAGAATAT AATCCTCAAA GAAAGGATAA CTTCACCCTA
    73861 GTAGTCACAG GAATTGATGA CTTATTAAGA GTTGGAAGCA GAGATGGTTC AACAGACAAT
    73921 AAGGATAGGA TGACTGATGG TCAAGAGCAG ATAATGCTTG CCTTAAAGAG CTGTGGAACA
    73981 CCTCAATTCA GCCAGGGAGA GATAACTGTC AATAGAGGCA ATTCAGTAAT TAAATTTGCT
    74041 GGTAAGCCTT CATTTGCAGA TATTAGTTTC TCTGCCTATG ATTATATAGG ATCAAATATA
    74101 AAGGATATCC TTTTAGCATG GCAGCAACTT TCTTACAACA GTAAATATGA CTATGTAGGG
    74161 AATGCTAAGA GTTATAAAAA GAATTGTCAA CTCCTTCAAT TAACCCCTGA TGGAACTCTT
    74221 GTAAGATATT GGGATATTAA AGGAGCGTGG CTCAAGGATG TCAAGCCTGG TGACTTTGAT
    74281 TACTCATCAG ATGATGCCCA AACAGTAGAT GCCACATTAG TGTATGATTG GGCAGAATTA
    74341 AGAATGCCAG ATGATTACAC AGTTTAAGAA ATAAGATGAG GCCAACTGTA AATGAGCAGC
    74401 TGGCCTCTTA ATTTAATCAT TAGAATTTTT GTATAATACA GTGTAAAACC TATAATTTTG
    74461 TGGAGGTTAA AATGGCAGAT TACACTATAT CTGAATATTG TGAGTTACCT AGTAAGGGAC
    74521 TCATATATTC CCAAACAGTA TGTCCAAATA TTTAGTTAAG ATCTATGACA ACAGAAGAGG
    74581 AGATGAGAAG ATTATCTCCT ACAGATTTTC CCTACAAAAC TCTTTGTGAC ATCATTGATA
    74641 CTTGCATGGT CACTCCTTGT GGAATATCTT CATATGACAT GTGTTTAGGA GATTATCAAT
    74701 ATCTTCTTCA TAGACTTCGT GTTGTAACGT ATGGATCTGA TTACCCTAGC TCATCAATTT
    74761 GTCCTATTTG TGGTAAAATG AATAAAGTGG TTTTAAATCT TGATGACATC CCTGTTTTAG
    74821 ATGCCTCTAT AGAGGAACTA AACTCTATAA GAGAATTTAC TCTTCCTGTG AGTGGGAAGA
    74881 ATATTAGACT CAAATATTAG ACTCCTAGAG ATGTTGATGA GATTGCTAAA GAAGAACGAG
    74941 AATTTAAAAT TCAAAGTCCT GAAAGCACAG TGAATATTAC ATATCTAATT GCTTTAAAGC
    75001 ACACCATAGA TACGGTGGAT GGTAGACATC TAGATAAAAT AACTTTGGAT CAATTCCTCA
    75061 GAAAATTATC TATGAAGGAT ACCAATATGA TCTATCAACA TGCTTCTAAA TTAAATGAAA
    75121 AGGTCGGGAT TGACACTAAA ATAAATAATG TGTGCACTAA TCCTAAGTGT GGTGCGAAGT
    75181 ATCAAACCAC CTTTCGCCTC ACAAATGAAT TTTTTGGACC AACAACAGAC TGAGGATGGT
    75241 CAACCTTATG GCCCAGTGAG GTATAAAGAG ATTGTGGAGG AGCGATTCTA CATAGCCAAG
    75301 CATGGAAGAA TTTCTTATGC AGATACAGGA AAGATGACTC CCACAGAGAG AGATTTTATC
    75361 AAGCAATTTA TACTTGATGA TGCCAAGCAT ACACAAGAGA TGATAGATGA GATGCAGCAA
    75421 AGTAGGAAGA AGACTTAAGG AGATTTTGAA TGCCTAGTGG AACTATAAGT GTATATGATA
    75481 GAGTTGCTTC TAGAGGAGAG GGAGATAAAA GAAGTAGTAA AGAAAAATCC CTAGCTGCAT
    75541 ATAGAGAGAA ATTAGACACA GCTTGGATAA ACAAGAAATA TGATCTAGAA AAATAGAAAG
    75601 CTGAAGCTTT AAGAGCAGGA AACAACAAAG AGGCTTAGAA ATTAGCAAAG TAGCTAGAAG
    75661 AAGAAGAGAG AGCCTAGAAG AAAAATACTG CTGACTATAT GGCTAAATAT GAAGCCATAC
    75721 TAGATTAGCA GGCCAGAGAA GAAGCTCTTA AAGCAGAAAA AGAGGCCTAG GATGAAGTAG
    75781 ATCACTATCG CAAAAACAAA TTAGAAAAAA CTGTTAAGGA ATTTGGATAG AAAGTAGGCG
    75841 GTGTTATCTC TAAATATACA GGAGGTTTTC TAGATGGCAC GAAGTTGGTT GCGAATGTCT
    75901 CTAAAGGTAT AAATGCCTTA GGTGGAAGTG TTAAAGGGTA TTTGGGTATA TATACCAAAT
    75961 ATATGACATC TGTTAATGCC AGACTTCAAG GTGCTGGTGG ATAGTTAAAC TATGAAGCAT
    76021 TAAATAATAA AATCAGAACA AATACAGCTC TCAATCCTTA TGTTAGATAT ACAACAGTTC
    76081 TTGAAAAGAT GGCCAGCTTG GTAGATCAAG GTATAGCATC TAATGTAACA CAGAGAGCCT
    76141 TCTTAGCATC TATTTCAGAT AAGATAGCTA CAACTTTTGA TGCTGCTAAT TCCAGCTTAT
    76201 TATCAATTGT TCGTATTCAA CAACAAGATA GTACAGCAGC TCGCTTGGGA ATGGAAGCTG
    76261 AATTAACATA GCTTTTTAAC TCTTATTTTG GCGATACCAG CTATTTAAGT GATATTTTTG
    76321 ATAGTGTTCA AAGTACTTTA ATTGACGTTA GTTCTGCTTT AGGTACCTAG GCTTCTGTTG
    76381 AATTTGAATA TATGGTACAG AAATGGTTAG GTGCTTTAGG ATCTGTTGGT GTTAATTCAG
    76441 GAACTTTACA AACAATTGCT CAGGGTGTTA ATTACTTAGG TACTGGTGAT GTAGAGAGTC
    76501 TTGCAAGTAA TTCTTCACTA TAGAATTTAT TTGTAATGGC AGCTAACAGG AAGAACTTAA
    76561 ACTATAGTGA TATGCTTTCT AATGGTGTTA ATGCGCAGCA AGTAAACACC TTATTAGAGG
    76621 GTATAGTTGA ATATATTCAA GAAATAGCTT CTAATTCCAA TAATGTTGTA AAGAAGTAGT
    76681 TTGCATAGTT ATTTGGTATG ACTATGTCTG ATATGGTGGC ATTTAAAAAT TTAAGTTCCT
    76741 CTACTATTGA AGACTTGTAT GATAGCGCTA TGACCTATCA AGACACTCTA TCTGAACTGA
    76801 ATTATCAATT GGGATAGGTT AGTGGTCGTA TGCACCTATC TGAAAAAATA GATAACCTAT
    76861 TTGATAATAT CTTAGCCTCT ACAGGAATGA GAATTGCAAA TAATCTAGGA TTATATTCTG
    76921 TGTGGAAAAG TGCAGATTTA CTTGAAAGTA TTACTGGTGG AATCAATTTA CCTTTTATCT
    76981 CCGCCCTTGG TAATGGTATA GACTTAAATA TGTCCCTGGA GGGATTGGCA AAAGGAACAG
    77041 TGGTAGGTTT TAGTGCTATA AACAATCTTG TGGATAGTTT GACTGCCCTA AATGGTGATA
    77101 AAGGAAAGTT ACTTGATCTA GACTTCTGGA AATTTGGAGA TCCAGAGAAG AGAGCAGGAT
    77161 TTACAGGATA CCAGAGTGCA AATTAGCTTA CTACAAAAAA ATCAGCCACT AACTATATTT
    77221 CTTCTGGAGA CAATTTAGGT ATGCAGCAAT CTTTAAGAGA TACTCAGAAA GAGACTGGAG
    77281 AGAATGTTAA TGGCACAGAA GAAACTGATG CAGATGAGAT GATGGCAATA TTGCGGTTTA
    77341 TCAAATCTTA TTTTGATGGT GGAGGTTTAG AATCCAAACC ATTGAAGGTG GAAGTTTCTA
    77401 AGATAAGTTC ATCTGCAACT AATACAGTGG GAAGCCCTTT TTATTCCTAT ACTAATGGAG
    77461 GATTGATTTG ATGTTTAAAT ACAATAGTAC CTCTCATACC ACAACCTACA TATAGGAAAT
    77521 TCTCCATCAA AATTATATTC CTTTAATACC TTCTCTCAAT ATAGGAAATA AAGTACTTTT
    77581 TGAGGATAAA CTTAAACTGA TAGATTCTTA TATTTATAAT TAGCACATCT ATAATAAAGG
    77641 AAATCTTCAA TGCAAATGGG AATTTGGAGA AAATATTCCC AACATTACTG CTAATTATAT
    77701 TTCTAGGTAG AGTTATTATT CTACAGAGGT CCACGAGCAG CTGGGAAATT ATCTAAGAGC
    77761 CTATAGAGAC TACTATGGAA TAGATTTGAT GTCTTTTTAT AACTGCTATT CAGGAAGATT
    77821 AATTTCAAAT TTTGGTCTTC CAATAACAGC TCGTACAAAC ATCAATAATG TTACCACCTG
    77881 GTGGTAGGGA CCAATTAAGG TAGGATCAAA GGTAACCTGT TTTCCCATAA GAGTTGGTGC
    77941 CACTTATAGA ATTAAAATTT ATAGTAATGT AAGAGGTTCT GTAGAAATTC AACCTTTATT
    78001 TTTCAATAAT GGTAAGTTGC TTAAAATAGC AGCTCAACCT AGCTACACTA CAGGAGACTT
    78061 TCTAGCTCCA GGTGAGCCTG TAGGTGTAAC AAGTGAGTTT ACATATAAGG CAACTATAGA
    78121 CAAGCTTCTA GTGCCTAGTT TATGTGAGAG TAAATGCACC TGCAAAGAGA ATAATACAGA
    78181 TAAAACTTGC CATTGTCATG AGACAGGACG GACTTGTAGC TGCACCATTT GTAGAGTTAG
    78241 AGATAGAGAT GCAGCTATAC AGCAGCTTTT ACGAAAGTAG AAATATTTGT ATTTATTTCT
    78301 TCAGATACCA ACAGCAGAGG ATCTAAGGAT ATCTGTTATA GAGTCTGCTG GCTATCCAGT
    78361 AGCAATTCAT AATTCCTTAT TAAATCTTGA AAATATTAAC TACAATGTAC CTTTTAGTGA
    78421 TAGATTATTG GAGTATTTAA CTGGAAATGT TATAACTTCA GTAGATCCTA TCCCTCATAA
    78481 TATAGAAGTT GTATAGTAGA TTATAAGCTC AGAAGATTTT AGAGTTAGGT TTGGAAAGAA
    78541 GTTTACAGAC ACCTATTCTA AAGGAATCTA TGATGAAAAT ATGAGATTGT TTTTATACCA
    78601 TCTTTTTGCT GACTACAAAG ATACAGAGGG TAATTGCATC AAGGATTATT TGGGGTATGT
    78661 AGATAAAGAT GTTGAATATT TACTCTGGGA TTGTCTGAGT GTAGAATTCA AAAATAAACT
    78721 TTTGGAGAGA TAATGAATGA ATAATAGGTT TAATTTAGTT GAAAATTATG TTTATATCTA
    78781 TCAATTGAAT AAATATGTTA TTATTCCTAC CTACCCAGAA TAGATAAACG ATAGTTTGGG
    78841 ATCTACCTTT GCAAGTACCA ATATACTATC CAGAACTGCT CCTGTGTATT CTTATTCTTA
    78901 CTCTGGGCCT AGACAAATTC AATTTGATTT ACATCTACAT AGAGATCTAA TGTCTCAATT
    78961 AAATTATAAC AATAAAGCAT TTATTGCAAA TGTAGGATTA AATGATGATT ATGTGGATAC
    79021 TTTGATAAAA TACCTACAGG CTATGGCTCT CCCAACATAT AAAGTTAATC AAGTTCAATC
    79081 AGCTATTAGT TAGGGTAAGA TAGTTAATCC TCCCATAGCT GCTGTGAGAT TTGGAAATTC
    79141 TCTATTTATC AAAGGCATTG TTAGTGGGAA TGTGGGTGTA ACGTATTCAG GAGCAATAGA
    79201 TAGGAATAAC AAATATTAGG AAGCAACTGT GTCATTCAAT ATAGTAGAAA CTGACCCTCA
    79261 AGATGCTGAT ACAGTTGCTT AGTGGGGTAG TTTTAGAGGA TTGGAGACAG TTCTTTCTAA
    79321 GGGATTGAAA TAAGGAGCTT AAGATCATAT GATAAACAGA GATAATGCTG CAAAGAATTA
    79381 CAGGTAGTAT GACTATATTA GTAGGTATGA AAGTTTTCCT TATTATTTTG ATGATTTAAA
    79441 TAATAGATAT TATTATGGGT TGACAGCTTA GTTAAATCAG GATGCTCCTT ATGCATTATA
    79501 TAAAGTTAAA GTTGGAGATA GTTATGATAG CATTGCTTCC GATTACTATG GGTGTGCACT
    79561 ATATTATTGG ATAATATGTC ACTTTAATGG CATATTTGAT GCTTTGCAAG ATCCAATTCC
    79621 TGGCACCTAG CTGAAACTTC CTTCTTTAAA TAGTATTAGA TTTGAGTTGA GGTGAATATA
    79681 TGCCAAATTT AATTTCATCG TCCACTAGAG TAGAGGTTCC CTACATAGCA GTTAAGATAG
    79741 GGCAATATTC TTTTGGTGTG TATAATAGAT CTAAATCCAG TGTGGAGGTA AATGGTAAGT
    79801 ATTACTCTGC CATAAAGGTA AATTATCCCA ATTACATTTA GAGTTTGCAG GTATAGAAAG
    79861 TTAATGGTAC TTTAAATACC TACACTTTAA GTTTAGATTA CCCAGTTACA GAAAAAGATG
    79921 ACCCTAATCT AATTGATAAA ATATTGAGCA GTGTCTCTAA ATCTCGTAAA ATAATATTCA
    79981 CATATGGGGA TTGTGCTTTA CCTACATTTA TGTATAGAAA TGAAGAGGCC TTAATTACAA
    80041 AAGTTACCTC TAATATGGAT GTAGTGAATA GTAAGATCTC ATATGTTATC ACTGCTGTTA
    80101 GCTCTTCCTT AGGCACTTAG GCATGTGTCA ACAACTATCC AAAATTTTCA AAGAAGAAGC
    80161 CTAGTGAGAG AATTTTAGAG CTTTTAAGAG ATAAATCATC TGGATTGCAG GAATTATTTT
    80221 ATGGCATGCA TGATGTAGAT CTTGTGGAGT AGTTAGGACT AATTCCTAGG GAAGATGTAG
    80281 AGGTGTCTAT TCCTGCTAAG AGAGATATAA ACTTATTAGA CTACTTAAAC TTCTTAGTGG
    80341 AGTGCATGTC TAATTCTAAT GATTCTAGCA GTGCAATAAA GAAAACTGTT AGATATGTGT
    80401 TAACAGTTCA TGATGATACA TCTGGGGTTC TTGATGGACC TTATTTTAAA ATAAATAAGG
    80461 TATATAACTC TGTCCAATCA AACACCTCTA TTGATTATTA CACCCTAGAT ATTGGCTATC
    80521 CTAATAAAGA TTTGGTTACT AGTTTTTAGG TTAATGACAA TGAAGCTTAT GCAATTTTAT
    80581 ATGATTATTC CAACAAATTA AAGTACACCG ATAGTGTATA TAGAATAGGG GATAATGGGG
    80641 AGGTTGTGTA GGAGTATTCA CCAGCACTAA CTAATTCCAA AGAGTTATTG GTTACTACAG
    80701 AAGCAGATAA AACATGGTGG TCTCAAATGA CCTAGTATCC AATTTAGGCT ACATTAACTG
    80761 TTAAGGGATT ACTTAGAGCT GCAATGCTGA TGAGTTACAT TAGAGTGAAT GTTTATTTTT
    80821 ATGGGAATAA GCATAGCTCC TCAGGTGTTT ATATAGTAAC CAAGTAGGTT GACGAAATAA
    80881 ACTCTTCTGG CTATAGGACA ACCTTATCTT TAGTGAGAAT TTAGGGAGAT CTACAGTGAT
    80941 TACAAGAGCT GTAATTGAAG ATATAGATTA TAAAAATAAC AAGATAAAAG TGCGAATTCC
    81001 TATTCTAGAT GGAATTGCAG ATTCAAAGGG CAGTACCCCA AAAACAGAGC TAAATTGGGC
    81061 GTCAGTAGTA TGTATTCCTG GCCTGGATAT TGAGTATAGA ATTGGAGATG TGGTTATAGT
    81121 GGGGTTTGAA GATAATGATC TAGGAAAGCC CATTGTATTA GGATATTTAA AATTAGCTTT
    81181 AAGCTACACA GTAGACCAAC TAAGGGGTGC TGGTAAGTTT GGAGCTTCAT TAAATGATCC
    81241 CACAGATAGA TTAGCAGGTA ATTTTAAAAC TTTGAAAGCT ACTGAATCCT TTGATGCTCC
    81301 TACAGATTCT ATAATAGGTA AAACAGACTA CAGCTCTATA TTCAACGCAA TAAATGATAA
    81361 AGAGAATTCC TAATGAATGC AGTAAAATTT CCTGATATGA TATCTTTAAA TCAAACTAAT
    81421 ATTGTGAGAG ATAAAGATGC TACAGAGTAG AATTTAATAT CTTTACTTCA TTCCTATAAG
    81481 GGCACTATGT TTGGTGACCC TTATTTTGGT GTTAATTTAA GAAGATTGTT ATATGAAAGC
    81541 AATAATGATA TACTAAGGGA TCTAGTAATT GATGATATTT TTACTGCAAT AGGCAACTTT
    81601 ATGCCTCAAA TTCGGGTATT AAGGGATGAT ATAGAGGTTA ATGCATCACA AAATGTTTTG
    81661 GTGGTGACTA TTAGAGCTTA GAATTTACTA GACTTTAATT TTGACACTTA TAACATTAAA
    81721 CTTCTGGATG TGGAGGAACT TCAATGAGTT TTAATATAGA TAATTACATA TCTAACTTAG
    81781 CATATATAAA TAAAGACTTC AATTCTACTT GGGAAGAAAT ACTAGAAACA GTTCCTAAAT
    81841 TAACAGATAA GTGGGTTCCA AATGAGGCTA ATGAGTCCGA TCCCCTGGTT GTGTTATTAA
    81901 AAGAATTAGG AATTGTTACA GATAAATTAA ACTATAATAT AGATAAAAAT ATACTTGAAA
    81961 GTTTTCCAGA TCTACTAACT CAACTAAGAG CAGCTTATAG TGTATTCAGC TCTATGGGTT
    82021 ATGTTCCTCA GTGGTATAAA AGTGCTCTAT TACAAATCAG TTTAATTTAC AATGGTGGAG
    82081 CAGGTAGTAT TGGATCTAAT GATTCTAGTC TAATAAGTAG AGAATTTAAG GTTTCTAAAT
    82141 TCACAGAGGT TTGTGATGCT AAAACCAATG TGGTTTATAC TCTATTAAAA GATGCCACAT
    82201 TCCAAACCAA ATCTCCTAGT CAAGAATCTG TGCTGGCTAT GGAAGGTACA ATCAATGATT
    82261 TGGTGATCAA TGGTAACACC TTAATAGATG TTAATTATCT GGACAGTTAG AATAGATTGT
    82321 ATTTTTTGCA GCCTAATGTG GCTCAGAATG GTATTTTTAT TTCTGAAGAG TCTACTTTTG
    82381 ATAAAGTAAA TATTGAAGAT GCTAATTATG ATTCTGAAGA TACCACTTAC GATGGATTTA
    82441 ATGAATCTGA TACTTGGTAG AGAGTTACAA ATATATATCA ACATTTACCA GGGAGCAAGG
    82501 TTTTTCAGTT TGGTATTGAT CCTAGTACGG GCAGTGCTTA TATCCAATTT CCTGAGGATA
    82561 TAGGAAATTT AATATAGGGT GGTTTGTATA TTAAATATAT CCTCTCGTCT GGGGAATCAG
    82621 GAAACATTAA GGCTAGGACC ATATCCAAAT TTGTTACTGC TCCTTCCATT CAGATTTCAG
    82681 GTTCCAGTGA AAGTGAAACT TTTACAGTTA CAGATGTCAA CTTTACGGTA GCTAATGCCT
    82741 ATGCTACTTA GAATGGTAAA GATCCAGAGA CAATTAAGGA GATGTAGGCT AACTACCAAA
    82801 AAATTGTTGG AACCTTTAAT ACATTAGTAA CTCTTAAGGA TTATGAAAAT TATCTCTATA
    82861 ATGAAGAAGA TGAAGTTGGT AGACCTATAG TCTCTAATAT AAAAGTTAGT GATAGAACTT
    82921 GTGATCTATA TTCCTCTTAC AAAGTAAAGA GTTTAAATTC TAGTGCAGAG GTGAAAACAA
    82981 TTACCACCTA GACAGGTGAT GCCTTAACTG CTTATGAACT TCGTCTATAT CCTTTAAAAA
    83041 AGGTAAGCTC AGTCACAGAT TACAATACCT TCAAAAAGAC ATTTGAGTAT GTAGAAAATG
    83101 ATCAGGTTGA AGGCCCAGAT AAGAATTTCA CCTCAAGATT AGAAGATGCA GTGTTTCAAG
    83161 CTAAGACAGT GCTGCATGAT TTTAAGAAGC CTTCAGGTGC ACCAATATTT TTAAATTATG
    83221 ACTTGGTGGG GGAGATTTAC CTACATAAAT CTTTATCCAA AGCAGAAGCA GCTGAGGTTA
    83281 AGGAAAATGT AGTGCAGGCT GTATATAAGA ATTTCAATGC TAGAGAATTA ACTTTTGGTA
    83341 AGGAGATAGA TTACTCTGAA GCAGTGGATG TTATAAAATC TTCAGACCCA CGTATTTAGT
    83401 ATGTGGCCTT AAGACCTATT GACTATACTG TGGATAGTGC TACACTGCAA CTATTCAACT
    83461 CCAGAAATGG TGGATTGGAT ATAACATCCA GATCTATATT AAAAGGAAGT ACTCCCTGGA
    83521 CCTAGTATGA AGATATGCTG GTTTATTGGG GTAGTGAGTC TGGTACAACA GTTGGTAGTA
    83581 ATGTTAGTGG AGGGGTGTAT GATGACTCTT TGATTTACTA CACTGAGTAT GCTTCGAACC
    83641 GAAAATTCAT CAAATCTATT AAACCCTATG TAGAGATATC TTCTGATAAG ACAGAGTACA
    83701 CAGTCAGAAA AAATGAAACT TTATCAATTA TAACTCCTGG GTATAAAACA ACAACTACCT
    83761 ACACCAACTA CTGCTATATG GTATGGAGTG GTAGATAGGC AGGTGTAACA GCAGACACCC
    83821 CCTATAAATT AGGCCCTGAT GAATCTATTC GTATTTATGA AAGACGACCT GAGAAACCAA
    83881 ATCAAAAAGA ATATCTACTT GCAGAATTAA AATCTAATAC TGTGGTAAGT TGCAATAAGG
    83941 ATTACACTGC TGAGGAGATA GAAGGCTCTA CAACAAAGGC TATTAACATG AGTACTTCAG
    84001 TGGCCATTTC TGTTGTTGAA CCAGACATCG AGAAAATCAA CAGCGTTCTT ACAGATAAAA
    84061 CTGCTTATGC AAAAGGTATT AAGATTGCTA CTAATTCTCA GAGTCTATGT AAGATACTGA
    84121 ATTCTACTTC TAAAGGAAGT TACACCCTTA ATATTGGTGA ATATTTACTC TGGACTAATG
    84181 ATACAGATGT TGTATTAGAG GTTGGTACTA TAGGAGAGGG TAATACAATC AATAAAGAAG
    84241 CTACTAGTAG TGAATTAAAT GTTCCTTTGT TAACTGGAGA CTCTGATTTA ACTAAAGTAG
    84301 TTTTCGCTCA TTGTGATAAT GATATTCTAA CATATAGAGC TAACACCATT TCATCTTTTG
    84361 GTGAGGGTTA CACCCTTAAA GCAGGGGATG GTAATCCAAT CTTTATATCA AGCACTTCTT
    84421 ATAATCCAAA TTTAGTATTC AATTTAAATG GTGTAGACAA AATTCAATAC AAAAATTCTG
    84481 ATATGAAGGA ATGGTAGACC CTATCTGGTA AGGCTAATGG GGAGGTATAT CAAGCGTCTC
    84541 TCTGCTTAGC ACTTACATTG GGCGGAGATG TTGTTCAGGA TTTATATCCT AATTAGAAGG
    84601 TAAAGATAGA GCTATCCAGA TTGGAGTGCT CAAAATCAGG TGCTCTCACC TCTCCTTATA
    84661 AGTTTTCAAG CTTGAAACCT GGCCAAACAG AATCAGGTAT GACTTAGACT ATTAGTGGAA
    84721 CTACTCCTGG TTCAAATAAG AGATTCATTC TTCAATCTAC AAGCACTTTA TTATATCCAG
    84781 GTGGATCTAC ACTAGAATTA CTGCCAGTAG AGTCTGTAGG ATGCATTCTT AAATCCTTAA
    84841 CTATCCCTGA AGCTTCTTTA GCTGCTTAGA ATGGATTTAT AAATGTAGGT AAAAGCACTA
    84901 CAATTCCTAG TGGTGGAGGA TTATATATCT TTCCAGCTAT TATAACTGAG AATGGTAATA
    84961 AGGTTGTGAG GTATTATATT TTCAAATCTG ACATGGAGGA TATAATTTCG TTAAATACAA
    85021 TTACAGAATT GAAGGATGCA CAGGTTGGAC AGATAAAAAA GTTAGCTGAT GGTGCAGAGA
    85081 TTTATAAAAA AGCAGCAGGA GAGGCAGGAG ATTACGTAAA AGCATAGAAC TTAATTCCTA
    85141 GTTCTGCATC ATATCTAAAG TTGACTGGCG ATTATGTGTA TGATTTGAAT TACAATCCAC
    85201 TTTATGAGCC AACCAACTCA GAGCTCATAG AAAATCCTAC TGCTCCTGCA AGCTTCTTTA
    85261 AAGATGTTCA TGTATGTAAT AAGTATGTAT TACCCAGACT GTATGTAGGA GAGCAGGACC
    85321 CACTCAAAAA TTTAGTAATA AGTACATTAT CTATAAGGGA ATAATTTAAT GCTGCATTTA
    85381 GAAAATAAAA CACCTGAATA TTTTTCTGAA AAATCGAGAG ATTTTCAGCT GCTCTGTAGA
    85441 ATATTAAATA TATTTCTAAA TTCTTCTGTG GAGCAGGGAA GAAAGATAGC TGGAAACTGG
    85501 TCAATAGCAA CCTTAGATGA GTCTTTATTG GCTTTAATGG CAAGAAAATT GGGGTTCATG
    85561 GAAGGTAGCT ATATTCCTCC TGCTATATTA AGAAATATCT GCAAATCTTA TCCAAGAATT
    85621 CTTAAATATA AAGGAACTTA GTAGGCAGTT CGTGAAGCTG CCTATGCAGT TCTATCTGCT
    85681 CACCAAGAAG TAACAGCTTT AAATGTTGTG TATTCACCTA AAACTGCAGG GCAAGACAAT
    85741 ACTTACTATT CAGATCCTTA TATTCATATT GAATGCAATG TTACATCGGG TGATGAGGTG
    85801 TACCTTGAAA AATTATATCC CTACATACTT CCAGCTGGAG TAAGATATGA TTACACTTTA
    85861 AATATAACTA TAAGTTATGG ATCAGGCACA AAATTGACTT CCCCTGTAAC CATTGGTAGA
    85921 ACAAGAGGTT GGGGTAGTGC TATTTCTAGG ATTATTGGAT CTAAGCCTGA TTCTACTGTT
    85981 GAAGGTCCAG AAAATAAGAA TACTTCTTGG AACACTCCCT TAGATTCAGG TATGCAAAGA
    86041 GTGTATAGTA GAGTGAATGT TGGATTGATT GTGGGTGATG GACTTAAGAC TGTATATGAT
    86101 AATGGTAATG ATAGTCTCAA TTGGGTGGAT GTGAATGCAG CCGTGGTGGA TAAGAATATT
    86161 AGTGATGATA GGCCTAGTAA TCTTTATGAA ACCACTCCAG ATCACTATTA GAATAAGAAG
    86221 GAGGGTACTG AATGAGCTAT ATTGGATATC AAGGTAGTGT AACCATAATA AAAAAGCTGA
    86281 ATGGAAAGCA TATAGGAACT GAGCACTACC ACAACAATGG TACTAGATGG CTGTTTGACT
    86341 ATTTATGCAA CTATCTCTGG AATGGTAATG TAGATAAAGA TGGAAAGCCA GATATGAAGG
    86401 GTGTTCCTTT TTATCTAGAT GTAATTGGAG TTGATGATGG AAAATCTAAA GGCTCTCTCT
    86461 TAACTGCTCC TGTGTATACT TACCAAGCTG AGGGAACCAA GTAGGTGGCT ACTGAGTCAC
    86521 AGTACCCATA TATTCAGAAA AAATTTTATT TGGGATATAA TAATTTTAAA TCTACCCCTA
    86581 GTTTTAGTGG GGTTCCTTTA TACATGGTTC TACTACACTC TTCAGGAGAC ACTAACTATC
    86641 TAGCTACAAT ACCTCTAGTG GATAAAGATA AAAATCCACT AACTACCTAT GATATAAAAG
    86701 AAGGAGAATC TCACGAGATA TACTGGAAGA TGGAATTTAT CAATCCAGCA AAGCAGCAGA
    86761 TAAGTCCAGA CAACAAGTTT TAAGAAGGAG AAACAGTTAA TGGCATATAT TAATGGTTCA
    86821 GAGTTAAGAA TATTTCCAGC TTCTAATAGA TTAGCAGAAA GTCAATCAAA TAATAATTGG
    86881 TTAACAGAGT TTAACTTATC ATCCATTGTA AACCAGCTTA TAGCAGGGAC AGATATACAA
    86941 GGTTTTGTTG TAACTGAGGG AACTGCGTCC TCAGAAATTT TACCTAAAGG TGCAAGAGCT
    87001 GATAATGAAA TAAGTGTTGG AGAGGGAGCT AATCAGTCTT TAGAATTTAA CATTGCAGGT
    87061 TACTATTTTC AAGTTGCAAG TGTTTATAAT TTGGTGACAG TTGTTGATGG AGGAAGTAAT
    87121 GCTGCTACAA ATCCAACCTC CTACTTAACT TTTAATAAGA GGTCAATTGA ATCAAACTCT
    87181 GATTCTGATT ATTCTGAGGG TGATATTGTT TATAGTGCTA CAGCTTATTT ATCTACAGAT
    87241 GCTTAGTATA AGGTTCTTTT GGGTAGTGAT GAGGGAGGTG CTATTCAAGA AAGTAGCAAT
    87301 GAAATTACAT TAGACCTCTT TTATAAGAGA GGTGGAAAAT ATTACATCCC AGCCTCTTCC
    87361 AGAATAAACT TCAGTGGTAT TCAAACATTT AAGCATAAAG ATACTAGAAC ATAGTTCACA
    87421 GTTAAGGGTG CACAAATTAC CAACTATATT ATTGATGATG GAGAAATTTA ATTAAAAATT
    87481 TACAGAGACT ATTTTACTTA GAATAGTCTC TTTTTTATAT GTATTTTCTG TATATATAAT
    87541 CAGTAGGTTT AGGAATAAGA CCTTAGTTGT TTTTGTGGAG TTAAATATGA ATTTTATTGA
    87601 TAGAAAAAAA GATGCAACCA TAACTTGCCC TTATTGTGGT AGAGAATACC TACCAGCAGA
    87661 AATATATTTT CCCAATCAAT TTTTTGGCAC ACCTGAAGAT ATAGATAGAG ATGCAGCAGG
    87721 AAAGATAGAA GTTTATGATG GTGAACCTAT GAATCTAGTT GAAGAATATA CTTGTGATTG
    87781 TTGTGGAAAA ACATTTAAAA CTTCAGCAAC AATCAGCTTT AAATCAGCAG TGGTAGAGTC
    87841 TTCAGATTTT GAGGAAACTT ATATATCTCC TATTCAATCC TCGAGAATAT CTCTATTTGA
    87901 AGGAATAGCA GATAATGATA ACAATTGAGG AAGGAATAAC AAAAAAAGTT CCTGGAGAAA
    87961 CCTCACTATT TATTTCATTT GATTATAGAA AAGAGCTTGT AGATATTGTC AAGCTCTTTT
    88021 CAGGTTCTAA TTATTCTAAG AAGGATAAGA AATGGGAAGT TCCTCTAACA TATCTCTCTA
    88081 GATTTTTAGA TGCTGCCTGC AAATTTGACT CTATAGAGCT GAAGCTACTT AAAGAAAAGA
    88141 AATCTCAAAC AAGAGAATTT GAAATTGGAC CTTTCAAGGT TTAGCCTTTT AAGCATCAAG
    88201 AAGAAGCTGT ATAGTTTGGA TTGAATCATT CTAAGTGGCT ACTTCTTGAC CTGCCAGGTT
    88261 TGGGTAAAAC GTTCGAAACA ATTTTAATAG CTCAGGAACT ACAAAAGAGA GGTAAGATAG
    88321 AACACTGTCT GGTAATTTGT GGGTTAAATA CTCTTAAAGG AAACTGGAGG AGAGAGATTG
    88381 AAAACTTTTC AGATCTTTCA GGAATAATTT TAGGGGAAAG AGTTACCAAG AAAGGAACTA
    88441 GAAAAATTGG ATCTGTAGCA GAAAGAGCTG CACATTTGAT GAAACCTATA GATGAATTCT
    88501 TTGTAATTAC AAATGTAGAA TCATTAAGAG ATAATCGAAT TATTGAAGGA ATTTTAAAAG
    88561 GTCCAAATAA ATTTGATATG ATTCTTTTAG ATGAGGCTCA TAAGTGTAAG GGACATTCTC
    88621 AGCAAGCTGA TGGACTTCTT AAATTAGAGT CTGCTCCCTA CAAGATTGCA ATGACAGGTA
    88681 CACCCATAGT TAGCTCTCCT TTAGATGCTT ATGTTCCCTT GACTTGGTTA GGAATAGAGA
    88741 GGGGAACAAG AACTAACTTC AAATACTATT ACTGCACATT TGATGGTCCT TTTAGTAATA
    88801 TGGTGACTGG ATATAAAAAT ATGGATGTTC TTCAAGGAAT TATTGATAAA CACTCTCTAA
    88861 GAAGAACAAA AGATATCTTA AACCTACCTC CAAAAATGCA GATTGTTGAA TATGTTGATA
    88921 TGGAACCAGA TCAGGCTTAG TTCTATGAGA ATATAAAGCA AGGGATCAAA GATTAGGTTG
    88981 ATAAGGTTAA ATTAAATACA ACTTCCTTAT TAGCATTACT AACAAGACTT CGTCAAGCAA
    89041 CATCAAGTCC TTCAATTCTA ACAACAGAGA AGATATCTTG TGCTAAGATT GACAGAGCTG
    89101 TAGATTTAAC AGAACAAATA GTAGCCAATA AGGAAAAGGT AGTAATATTT ACCTCCTTCA
    89161 AAGAGGTTAC TGAAAACCTA GCAAGTCTAT TGAAATAGTA TAATCCTTTA GTATGCACTG
    89221 GTGATTCTTC AGAAGAGTTT ATCAATGAAA GTAAGGATAG CTTCTAGTAG GATGATATTC
    89281 ATCAAGTATT TATAGCAACT TGGCAAAAGA TGGGTACAGG TCTAACTCTT AATAGAAGTT
    89341 CAAATGTAAT ATTTATAGAC ACGCCTTATA CAGCAGCAGA TAAATAGCAA GCTGAAGACA
    89401 GGTGCCATAG AATAGGAACT AAGCAAACAG TAAACATCTA CACATTGATT ACTGCAGGAA
    89461 CAGTTGATGA GAGAGTTCAG GAAATTGTAA ATAAGAAAGA GGCTTTAAGT GATTACTTAG
    89521 TAGATGGTCA AATCACTCAG GAAGGATTGA AAAGCTTAAA GCAATACATA GAAGAACTAT
    89581 AAAAAGAAGT CCAGAAGAAA TTTTGGATTT CTTTCTTTAT GCAGTTGAAT TTTGAATATA
    89641 TTTTCTGTAT AATTAAATTA CCAACTAGTG CAGAGAAAAA ATATTTAATT TTCTTGGTTA
    89701 GATTCAGTTG ACTTTTTACT AGTTGTGTGT TATAATAGGA GTAGTAATAA TGTTAGTGGA
    89761 GGTGCAATTT GCTTAACTCG TAGAAAAAAT TATATGAATA GAAAGCAGAT GAGTTTATTC
    89821 CAGGTTGGAG AAAAGCCAAT AAGAATGATC TAATTAACAA ATATCTTGAA TATGAGCATA
    89881 CAAATGCTGA TTTAGCTAAT GCATACATTA GTGCTATCCT GTGTAGGTAT TGGGGGGCCA
    89941 TTAATAAATA TTATGCAGCA AGCTACAATT CAGTTTCTGT AGAGACTTGT TATGATTGGT
    90001 TAATTAGGTC AATTCTTTAT GCAATTCAGA GAAGGCCTTG GGCTATTCCA GGAAGTAATC
    90061 TTTATGGCGA TCCAAATGGT CCTGATAAGA CTGTCAATCA AGTAATAAAG AGTACTAGAC
    90121 TGGGATATTA TCAATATTCA AATGCTAATA AGCGCAAATG TAATTATGGT AACACCAGTC
    90181 TAGAAGGACT TGTTGAGGCT TTAGGTGAGG CAGCCCCTCT TCCAGAAGAG GAGAGTCTTA
    90241 AAGATGTTCC TATGAGTATT GATATCAAAA ATTTTATTAG AAATGCTTTT TAGAATAGAG
    90301 AATATGTTCT TGCTTTTATG GTTGATGGAA TAATTAATTA TGAAGTATTT GATCACGTAA
    90361 AGGATAAAGA TGGGTATACT TACTCTCAAT TCAGCCAGAA GAGATTAGCG CGACACTTAA
    90421 GATCTCTAAG CAGCGGTTAT TGTGAAAGAT TCTCTGACAT GTATCAGATT AAGGAATCAG
    90481 ATGCAGAAGA AGCAGCAAAA TCAGTTAAAG AGATAACAAG ATTAAGGTTA AAGACTATGA
    90541 TGAATAGAAA TATGAGACTC TTAGGTACCA CAAAAGCTTT AAGTCTTAAA GAGGATTGAT
    90601 TATGTTAACA GATTTAATGT GTACAGATAA CTATGCCATG TTTAATGTAA AGGTGGCAAA
    90661 TGTGATGGGA CTTCATGCAG CTGTATATGT TAATGAGATC CTTAACATCA CTCAGAAAGC
    90721 ACAGCAAAAA AGAAAAATTG TAGATGGATA TGTAACTATA GATAGGGATT ATGTTCATCG
    90781 TAGAACAACA ATCTTTCCAG AAGAACAAAT TTCAATAGAT AAGAAACTTG TAGGAATTGG
    90841 AGTTCTTTCA GTAGCTGAAA ACAACCCAGA TAATATTTAG CTGAGTGTTG ATACCTTAGC
    90901 AAATCTTGTA GCAGCAGATG ATGCAAACCT TCTTAAAAAG GTTACGAAAT TAACTGAGGT
    90961 TAAGTCTGTA GTGCAATCAT CTACAAAGAT GTCTATGAGA CAGAAAACAA TTCTGGAGCT
    91021 AAAAGATTTT ATTAAGTGCT CAAACGAGGA ACTTCTTAAT GCTTACAGAG ATTGGGTGGA
    91081 CGGGGTGTAT GCAAATCCAA AGGGATATCT TTCAAAAAGA GCTATTATAG TTTTTCAAAG
    91141 AGATGTTGAT GAATTTGCAA GAGGTGATTT AGATCTAGCA TTAAAAATTA TTGAAATAGC
    91201 CACAATCAAT GGTTGGAGAT GTGCTGAGTG GGCAATAAAT ACCTTTAAAA AAGATTATGC
    91261 AAAAGATTTT TATGCAAATT ATGCTCAGGT GGCACCTTCT GTGCCTCAGA GATCTGTATC
    91321 ATTAAGTGAT GAGGTATTCT AATGGTTGAA ACAAGAGATT GTTGGATGAA GGATAGATGT
    91381 AAATTATCAG GAAATTGTCC TGATTTTTGT ATGAAATTAT TTAAGATGGA TTTCTTAAGC
    91441 AACCAGGCTC TGTTAACTAA TTAGCAGAGA AAATATATTC AATTAAGACT GGATGCTGAT
    91501 GGTACAGACA GAGAGGCCTT TTCTAGATTG AAGAATATAG AATTAGACAT TCAGAATTTT
    91561 GTATCAGAGG GTCATAGCTT ATTTCTTCAC TCCAAGATTA CAGGTAATTC TAAAACTAGT
    91621 TGGGCATTAA GACTGCTTAA TACGTACTTA AATAAAATTT GGATTAGCTC TGATCTAGTT
    91681 TGCAGAGGGT TATTTATCAA TGTGCCAAGA TTCTTTATTT CTTTGAAGGA GAGTTTTTCA
    91741 AGATCTAGTG ATTATGTGGA CCATATAAGA GAGAATGTCC TCAGTGCAGA TCTGGTGGTA
    91801 TTTGATGAAG TTGGAGTAAA AGCTCTAACA TCTTTTGAAA TGGAGCAGTT ATTATCAATA
    91861 ATCAATGCAA GAATTGATGC AGGAAAATCA AATATATACA CATCAAATCT ATCAGAGGCA
    91921 GAAATGAAAG ATTCTGTGGG AGATAGACTA TATTCAAGAG TGGTAAATAA TTCAGTTAAT
    91981 ATTGAGCTTA TGGGAAGCGA TAAGAGAGGT TTAATTTAAT GATAGTTCAA TGTCAAGCAC
    92041 TAAATAAATT ATTAGATACT GGAGATAAGT CCTTTCTTAC TTCAAATAAT CTAACTCCAG
    92101 ACTTCTTCTC AGACTATCCA AACGAATATC AATTTATTAA AAGCCACATA GATCAGTATG
    92161 GTAGTGTTCC AGATAAGGCA ACCTTTATCT CAGAGTTTCC TCAATTTGAT GTAGTAGCAG
    92221 TAAATGAACC TGATAATTAT CTTATTGATT AGTTGTATGA AGATAAAAAT AGAAGAACTC
    92281 TTGCCAAGAT ATTCAATAAG GTCAGAGATT TATTGAATGC TGGAAAAACA GATGAGGCAG
    92341 CAAAGCTTTA CACATCAGCA GCAGATCAGC TTGTAAAAGC TCAACATATA CAATCAGTAG
    92401 ACCTTTTCCA CGACACTTCT AGATATACAA CCTACACAGA AAAAATCAAT AACTTTGATA
    92461 AATATTATGT AAGTACTGGA TTCAAAGAAT TAGATGAAGT TATTGGTGGT TGGGATAGGC
    92521 AGGAAGAGCT TGCCACTATT GTTGCAAGAC CAGGAGTAGG TAAAAGTCAA ATGGCTATTC
    92581 GAGTGGCTGT TTCAGCTGCA GAACAGGGTT TGACTGTGGG AATGTATTCT GGAGAAATGT
    92641 CTGAGACTAA GGTAGGCTAC AGGGTGGATA CATTTATTTC ACACATTTCA AATACCAAGA
    92701 TTACAAAAGG TAATGGAGAT GTCTAGGTAG AATATAAAAA ATATTTAGAA GATCTTCCCA
    92761 GTAGATTCAA AGGAACCATT AAGGTATTAA CTCCTGCTAT GGTTGGAGGA CCTGTAGGGG
    92821 TCTCAGCTTT AAGAGCCTTT GTAGAGAGGG AGCACTTAGA CATGCTAGTA GTAGATCAAC
    92881 ACTCCTTATT GGAAGATGAT CGAAAGGGTA GAGGTCCTGT AGAAAAGGCT GCAAACATAT
    92941 CTAGAGATAT CAAGAATTTA CAAGTAATGA CTAAGATTCC TGTCATTGCT GTGTCTCAGC
    93001 AGAATAGAGA GTCTACAGAA AAAGGTGTTG GTACAGAACA TGTATCACAA TCAGACAGAA
    93061 TATCTCAAGA TAGCACCATT ATTCTATTTC TAGAGAAAAA AGATGATATA CTTACTTTAG
    93121 ACCTAGTAAA ATCTAGAGAT GGTGGTAGTG GAAAAAAATT AAAATATGTT GTCAATTGGG
    93181 ATAAGGGTGT ATTTCAGTAC GTTCCTTCAG AGGGTGATGC CACGAATGGT GCTCATTGTG
    93241 AAGAGTTAGA AAAAGAGTAT GAATATCAGG AAACAGATCA AGAGGGTGTA TTTTAATGCA
    93301 ATTAGAGGTT AAGGGCAGAT TAATAGATAC TCCAATAAGA ACAATTTTGG AGACAATAAA
    93361 AAGAGAGTGT CCTCATCCTA TACTACATGA CATTGTAGAT AAGGAAAGGG ATAAGAATGT
    93421 CACTATAACT TGCCCTTTTC ATAAAAATGG TGCTGAAAAT AAACCTAGCT GCCATGTTTT
    93481 TAAGGAAGAA GATGATCCTA AAATAACTTA TGGAACAGTT CATTGCTTCA CTTGTGGTTA
    93541 TAGTGCATCA TTGCCTCAAT TTGTAGCAGA TTGCTTTGGA GAAGATTATT CCTTTGGTGA
    93601 GCAGTGGCTA GTAGAGAGAT TTGGAAATAT TCTTTTACAA AAAAATACTC TTCTTCCAGA
    93661 AATTAAATTA GATAATTCTC CTAAGTAGGT GAAGGGTTTG TCGGAAGAGG CTCTGGCACA
    93721 GTATGATTAC TATCATCCTT ATATGTATCA AAGAGGGTTG ACAAAAGAAG TCATTGATAT
    93781 GTTTAGAGTT GGATATGATT CAAAAAGAGA TGCTATAACA TTTCCAGTTT GGGATGATAA
    93841 AGGAGTTCCT CTTTTTGTAA CAGCAAGATC AGTCAGAGAT AAGAAGTTTT ATATTCCTTT
    93901 TGAAGCAGAA AAACCAGTTT ATTTATTGAA CTTTGTGAAG AAGTGGGGAA TTGATTCTGT
    93961 ATATGTTTGT GAATCGTAGA TAAATAGCTT GGTTCTTTGG AGTTGGGGAT ATCCTGCTTT
    94021 AGGTTTATTT GGCACAGGAG ACCCCTATCA ATATAATATT TTAAAAAGAT CTGGTATTAG
    94081 AAGTTATACC TTATGTCTTG ATGGAGATGC AGCAGGAGAT AAAGGTATTG CAAGATTCAA
    94141 GGCAAATATG CCTGAAGATG TGTTAATAAC AGTTAAAAAA ATTCCAAGAG GTCGAGATGT
    94201 AGCAGATCTT ACAAAAGAAC AATTTGATTC TTTGGAAGTT ATCTGATTAA AAATAGTTGA
    94261 CCTTTTGTCT ATATATATGT ATAATATAAA TACAATCAAA TCAAAATAAG TAATGAGGTG
    94321 AAAAATTTTA TGCAAATCGA TTTTACTAAG TATAGTGAAA CAGCTCAAAG TAGCAATCAG
    94381 GGTGGATCGC GTGGTGATGG TCCAAGAGTA GGGTTCTTCT TTTTGAAGAG TGATGGAGAT
    94441 GAAGCTCTTG TCAGAATCCT TGTTGATTCC TCAGCAGACT TCAATATTGT TGGAGTACAT
    94501 CAGTGCACAT TTAACGGAAA GCAGAGAAAT GTAAACTGCA TCAGAAATTC TGATGAGCCC
    94561 ACAGACAATT GTCCTTTCTG TTCAGCTGGA GTTCCTATTC GTTATAAGAT CTATATTCCT
    94621 ATAATTGAAT ATGTTCGTGG AGAAGATGGT AGAGTTCAAG CTCTTGCCCG TATTTGGGAA
    94681 AGACCTGCAT CCTTTGCATC AACTCTCAAC AATAACATCA CAGAATATGG TCCTCTTTCT
    94741 GATGTCATTC TTAAGATTAA GAGAAGTGGT ACTGGCACTG CAACAACTTA CAACCTTCTC
    94801 TATGCAGCAA ATGAAAATCG TAATCCTGAT GCATATCCTA AGATGCCAGA ACTTTTTGAA
    94861 GGTTACAATG TAATTGGCAC TGCAGTTTTA AGTAGAGATT TCCAGGGTAT GCTTGATCTT
    94921 CTTTCTGGTG ATGCTGGAAC ACCTGCTCCA ACTAACAACT ACAGTGGTCC TGCAAATGTT
    94981 GCTCGTCCTG CAGCAAGAAC TTATGCTCCA ACTGCACCCA CTGCTTATGC AACTCCAGCA
    95041 GCAGCTCCTC AGGTTCCTGT TGCACCTGCT GCATCCAGAC CTGCTCCTGC AGCTCCAGGA
    95101 TTCAATGGTT CTGAAAATAG TGGTGCTAAT GTGGCACGTC CTCGTAGATT TTATTAATAT
    95161 TAAGATAGAC CCTGACCTTT TAGTTAGGTC AGGGTCTTTA TTTCAAAAAT AATTTAAGAT
    95221 GGAGGTGAAT TTATGGTCGC ATCCCTTTGG GGAGAAGTCT TTGAATAGAA AGACACGTCT
    95281 TCAGAAGTTT AGTCTGTTTT GAAGAAGTTG CAAAATCCTA AGACTACAGA AGTTTCAGTA
    95341 GAGAAGATTT TGAAATCAAA GAAAACATCT CTGAAAGATA AACTTCTTCT AATTAACGAA
    95401 AATGTACAAA AGATCTTAGG TGTGTATAAA GAGAAAACAG TAGTTATTCA CACACAAGAG
    95461 CAATTAAGAG ATTATATTGA TGCTGCAATC AAAAATGGAA TAATTGCTAT AGATACAGAA
    95521 ACAAACAATA GCTTGGATCC CTTAACTTGT AAGTTGATGG GTCCATGTAT ATACACACCA
    95581 GGTTAGAAGA ACGCCTATAT TCCAATCAAT CACTTTGATC CAGATACAAA TGAAAGACTA
    95641 TCTAATCAAG TAACTGAGCA GGATGTCAAA GAAGAGTTTG AAAGATTGAG AGATACAAAA
    95701 ATCTTAACTC ACAATGGCAC ATTTGATTAT CAAGTTGTAA AGTGTACAAC AGGATATACC
    95761 ATGCATATCT ATTGGGATAC AATGGTTGGT GCAAGAATAC TGGATGAGAA TGAGAGAGCT
    95821 GGTCTTAAAA TTCAATATAT AACAAAAATA GATCCTTCAA TTGAAAAATA TTCAATTGAT
    95881 CACCTATTTA AAGATGTTCC TTATGGAGCA GTAGATCCAG ATATCTTTGC CTTGTATGCT
    95941 GCAACAGATG CTTACATGAC TTATATGCTA TATCAGTATC AAGTCAAGCA GTTTGAGAAT
    96001 CCTGATCTAA AAAGAGTTTT CTATGTATTT AGAGAAATAG AAATGCCTCT TATAGAGATA
    96061 GTTGCAGAAA TGGAAATGAA GGGTGTTTAT ATAAATCAAG ATTATGCAAA AAGACTTCAA
    96121 GATAAATATG CAAAGAAATC TGAAGAGGTA GAGATAGCTA TAGCAAGAGA GGTTGAGGGA
    96181 TATGCTAAGC AGATAGCAAA GTGGAGATTA ACTCCTGAAG CTAATGTCAA GCCACCAAAA
    96241 AAGACTGGAG ACGGATTAGG AAATTCTAAG AGTGAATTAC TTCAAGATCC ACCAAGTACC
    96301 TCAAGTCCAT TACAACTGGC AATACTTCTC TATGATGTAT TAAAAGTAAA GTCAGTAGAC
    96361 AAAGAAAATC CAAGAAGTAC TGGTGAAGCT GCATTAAAAG CAATTGACCT TCCTTTATGT
    96421 AGATTAATGC TAGAGAAAAG GGGAATTGAT AAATTAAGAA GTGTATTCAT TGATAAACTT
    96481 CCTGCTGCTG TTAATCCCAC TGATCATCGA TTACATGCGC ACTTCAATTA GAATGGTACT
    96541 GATACTGGAA GATTCAGTTC ATCTGATCCA AACCTTTGAA TTGTTGGAGG CCTATATTAG
    96601 TAATAATATA GTGATAACTG TGTGAATTCA GGGAAACTGG GTAAATCTTA TCCACAATCC
    96661 TGATCCAAGC TTAAGAGAAA GTCTTAAGAA GGAGCAACGA CTAGAAGATG AGAGATAAAA
    96721 TCGATAATTC TTCCACGAGC GCACAGCATC CAGAATTTAA CTGGATGATG ATATAGTCTG
    96781 AACTGCAGTG AAACAACTAG CTGCAGAAGC TAAGATAAAG AGCTTAGTGA TAACATGTTA
    96841 TAAGCAACAA ATTCCATCTC ACAACCGCGA AATAAGAATG ATGTTTGCAG CAGAAACAGG
    96901 ACATAAATTC GTTGGTGGTG ACTTCAGTTT ACAACTTGTT GGCTGAAGTA AAACAAACTT
    96961 AAACGGGGAA CTCCTCAAGA AAATGGTTCA TCTTAAAGGA CAATCCCGTG CCAATTACCA
    97021 ACATCCTACT AAGAAAAATC TCCACCTAAA GAAGCTAAAT TAATCAGTTA GTTTATTTAA
    97081 GGAGCATTAA TAGGATGTAT ATTTACAAAA TCACTAATCT AATAAACCAT AAAATTTATA
    97141 TAGGCAGAAC AACTAGGACT GTTGAGTAGA GATATAAAGA GCATTGTACA GCAGCACTTA
    97201 AGGGAGATTC TAGACACCTC TATTGTTCTA TGAGAGAGTA CGGAATAGAA AACTTTTAGG
    97261 TAGAAACTAT TGATGTAGCT GAATCAATTG AGGAGCTAAG TTAGAAAGAA GCCTATTGGG
    97321 TAGCTTACTA CCACACCTAT GATGAGGGAT ACAATATGAC TCTAGCTGGG GAATCTAATC
    97381 CTATGGAGTG CTCAAAATCT AGATTATAGC ATGATTTGCG CATGAGAGAT CCCTCTGTCA
    97441 GAAATAAGAT TTCTATATCT TTGCGCCAAT ACAAAAGCAG CAACCCAGTA TCTAGAGAAA
    97501 CTAGAGCAAA ATTAGCTGCT GCTGCCAGAG GTAATCAAAA GGGTTTAGGT AAAAAAAGAC
    97561 CTGCCTCTGC TATTCAGACA ACTGCTGAAA AAAATTGGAA GGCAGTTTAT TGTGAGGATA
    97621 TGCATGGAAC CATTGTAGGT GAATTCTGCA GCGTTACAGA AGCAGCTAAA TGGTGGTTTG
    97681 AATATAGGGG AAGAGATACC TAGAGTTATT TACCATTGCG TGATAGAATT AAAAGAAATG
    97741 CTGCTAGTGG AAAATATTAT TCCAAAGGAT TGAAGTGGTT TTATAAAGGT AAGAGCGTAG
    97801 AGACCATCGA AAAGGTAAGC AAAAGCTGAG TAACTGAGTA GAGTAGGTGT CAAGTGACAT
    97861 CCAAATAGTT TGCACCGAAA GGTGAAGAGT TGGTCCGACA CTCCTGGTAA CAGGAGAGAG
    97921 GTGTGACGAA CCTCATAACA GTAATAGCAA CAAGAACCAA GACTCTTTTC CTGCTTATCA
    97981 GGAGATGAGA GTATGATTAA TGCATACAAA GAGGGTAGAG ATTTATATGC AACAGTAGCC
    98041 TCCATTGTGC ACAACAATGG ATATTGGGAT AATATGGAGC ATTATGAAGA TGGTTCTCCT
    98101 AACCCAGAAG GTAAGAAAAG AAGGCAAGAT ATCAAATCAG TAGTCTTAGG TCTTTTATAT
    98161 GGACGAGGTG CAGCATCTGT TGCAGAACAG ATAGGCACAA CAACACAGGA AGCTCAAGAG
    98221 CTAATTGATA AATTCTTTGG AGGCTTCCCT TCGGTTAAGG CCTGGGTAGC AAATACTCAA
    98281 AAGCATGCTC ATGAGATGGG TTATGTTGAA GATTTGTGGG GCAGAAGAAG AAGACTTCCT
    98341 GACATTAAGT TACCAAGATA TGAAGTTTCT ATGGAGGGTG AAGATGCAGT TTCTCAGACT
    98401 CTTAATTTCA ATCCTTTATT GGGTAGTCTT GGTAAAATAG AAAAACAAAA GAATCCTTTA
    98461 ATTGCAGAAT ATGAAAAGCT TCTTGAAAGC TGCAGAGGAA AGAAAGATTC AGATGCTGTA
    98521 ATTGCTAAAG CTAAGAAGGA TCATGTAATT ATTAAAAATA ACACTGGTTT TATCAGTTAG
    98581 GCAGAAAGGC AGTGTGTTAA TTCAAGAATT TAGGGATCAG CTGCTTCAAT GAGTAAAAGA
    98641 GCATTGATTC AGATATGGAG AGATCCAGAA TTACAGAGAA TGCAGTTTAT GCCTCTTATC
    98701 CTAGTTCACG ATGAAATTAT AGGTGAATGT CCTGCAGAGT ACGCAGAAGC AGTTGCAGAA
    98761 AGAATGTCAC ATATTATGAG ACACTCAGCA GAACCTGAGT GTACAGTGCC ATTCAAGACA
    98821 GACTGTGAAC TTACAAACTG CTGGTATGAG AGTGAGTACT ATGATGATCT TCAAAAGGAA
    98881 TTTGATGACT TATGTAAGAC AAATTCGGTA AAAGATTCAA TAAATAAGAT CTTAACTTCC
    98941 CACACAGAGA TAACTAAAGA AGATTTTGAT TCGCATATCA AATTACCAGA AGAAAATAGT
    99001 TGATTTTAAT TTAACATTAG TGTATACTAA AGCACAGAAT AAAATAAAAT GATCATTATG
    99061 ATCAAAGGAG TTGAAGGCTT TTAATATGGA AGTTTATATC AAAAATCAGT TTGAAGGATT
    99121 TCATCGCTGG AAGACAGCAC CAGAAGAGGT AAAGTTCTTA AGAGATCCTC ACAGACATAT
    99181 CTTCAAGGTA AAAACTACAG TTTCTGTAAA CTTTGCTGAT AGAGATGTTG AATTCATCAT
    99241 GGTTCAACAT AGAATCAATG AGATCATTAA GAAGTGGGAT GAAATTGACC ATTTGGATTG
    99301 GTCTTGCGAG ACTATGGCAA TAAACATTCT TACAGAGCTC AATAAGCTTT ATCCAGGTAG
    99361 AGAAATGTCT TGTGATGTTT CTGAAGATGG AGAAAATGGT GCTGTAGTTC ATATGACAGC
    99421 AGAAGGTAAA ATTTATTAAT TAGAGGTGAA AAGTGAATAT TAAAGAATAT TAGGAATATG
    99481 TAAGAGCAGG TGCAAGTCCT GCATATGATC AGCACCTAGC CCTATTAGGT CTTGTTGGAG
    99541 AAATAGGAGA GCTATGTGAA GCAGGAAATT CAACTTATAG CGTGGCAGGG TCCTGTTTAA
    99601 ATCTTGAGTC TTATATTGGT CAGCTTTGTG ATGTTATTAA GAAGGTTCAT ATATACTCAG
    99661 ATATGAGTAA ATTTGAAAAG AAGTATGGGA TGACAGCAGA AGAAAAAATC AAGATGTTAG
    99721 CAGCTCAAGC AAAAGAAATT TTAGGAAATA TTGAATCTGC AACAGATCTC TTTGCTGATA
    99781 TATCTGAAGA GTGCTCTCCA GAAGTGAGAG AGGAGGTAAA ATCGGAGTGT GGGGATTGCC
    99841 TCTGGCAACT AGCATTAGTA CTCTGTAAAT ATGACTTAAC ATTTGATGAG GTAATCAATT
    99901 ATAATGTTGA GAAGCTTAAC ACACGTCATG GTGGAGCAGG TAAGACAGCA GTTGATGGTG
    99961 GTGGAGTGAG ATAATCTCCT CTACCAAAAA ATATAAAATA CTTTCAAGGG TGAAATATGA
   100021 ATAAAATTAA AAATTGGTTT AAATCCATAG GAACATATCT CAAAGAAAAT GAACTTGTAA
   100081 TTCTCTACAT CCTTTTTGGT GGAGCATTAA TAACAGCAAA TTGCATTGCA AATAAAATGA
   100141 TTTATGTAGG TAACTGGTTT GGAGAGGATA TCAGAATTAC AATGGGAATC ATCTGCTATC
   100201 CATTTACATT CTTACTTACA GATATCATTG GTGAGAAGTT TGGTAAGAAA GCAGCCTTCA
   100261 CAGCAGTGGT GGGTGGATTT ATTGGACAGA TTATATCGAT GATCCTAATA TTTATTGGTA
   100321 TGGCAATTCC TGGCAATATA TTCCCATCAG ACACTACAGC AGAATCTTAT AGGGTTGTGT
   100381 TTGGTAATGG TGGTATGCTT ATTTTAGGTA GTTTAATTGG GTGCCTTGTT TCTCAGACTT
   100441 GGGATGTGTG GATTTTCCAT AAAATCAGAT CTGCCTATAT TAAAAAGCAT GGTACAACCA
   100501 AAGGTGGTAA ATGGATTTGG AATAATGTGG GAACAATCAC AAGCCAGCTA ATTGATAGTG
   100561 CTATCTTCTA TGGTATTGCT TTTGGTTTCT CTCAAGGAAT GACTTTAGTA AGATATTTAA
   100621 TTACAATCTT AGTTTACTGG ATCATTAAAA CCATCATAGC TCTCTGTGAC ACTCCTTTCT
   100681 TCTATCTATT TACCAGAGGT ACAGATAAAA AGGTGGAAGA GGAAGTTAAA GCACAGTTTG
   100741 ATAGGGTAGA TGCTTAAAGC AGTTGCCCCT TTGTTAAAAA TATTGTATAC TAGCAGTAGA
   100801 AATTGTTACT TGAGGTGAAT TCTATGGTAG AAAAAGAAAG TGCAATCAGT CCTAGTCACT
   100861 ATAAACAGGG TGGACTTGAG GTAATTGATA TTTGGCGAGC AAAACTTGAT CCTGAAGAGC
   100921 TTGTTGGATT CTTTAAGGCT AATGTTCTTA AGTATGTGAT GAGAGCAGAT AAGAAAAATG
   100981 GTCTTGAAGA TTATGAAAAG GCAGCAGTAT ACCTTAAATG GATTATAGAA GAAAAAGAAA
   101041 AGTCTGGAAA GGTATCTACA GATAAGGCAC TTAGACCAGA TCACTATAAG CAAGGTGGAA
   101101 TGCAACCAAT AGATATCTTT AGAGCAAAGT TGACTGCTAA GGAGTTTAAA GGGTTCTGCA
   101161 AGGCTAATAT TATTAAATAT GTTCTTAGAG CAGATTATAA AAATGGTCTT GAAGATTATG
   101221 AAAAAGCCTT GGTATATCTT AAATGGATTA TTGATTTCAA ATGCTAAATT TAATGCAAAA
   101281 TAACTAATAT AGCCTAGATT TGTATAGAGG CTATCTGAGA GAGACTTAAA TATGCAGAGT
   101341 GCAATTAAAA ACTTTCTAGA AGAAAACAGA GAATTAATAC AGAATCCAAC TAAGGATAAC
   101401 CTAGAAAAAC TGATAGATAG AGCTGCAAGA TATGATTCCC CCCTTAAGGA TATAGTGGGA
   101461 CAGATGACTG ATATATTGGA AGAAGTAGCC CAAATTGACG TTGTATCTAT TTTTGGCTAT
   101521 ATTCCATCTT GCTATAAGAG AGGTTCCCTT AGATCTAGTT ATATCATACC TTCAGACGCA
   101581 TCTTCTATTT AGAACTATGC AATCTCTAAC TGTCCCAATC TCACTAGCAT ATCTATTCCT
   101641 AGCAGCATTA AACGAGTTTC TTCAGGAGCA TTTTCAAACT GCAAGAAACT TATCTCCATA
   101701 GAGATAGATG AGGGAGTGTC ACTTATTGAC ATGTTTGCAT TTAGTGACTG CCCTGCACTG
   101761 AAAGAAGTTA AATTTCCACA TAGTGTGAGT ACTCTCAAGT ATGGCCTATT TGAAGGTTGT
   101821 GATGTGCTGG AGAATGTAGA GATTCCTATT GAAGTGCAGG AAATTGAGGA GAATGTGTTT
   101881 TCATTCTGTC TTGAGTTAAA ATCTCTAGAT TATAAGGGAA CAAAGGCTTA GTGGGGAAAG
   101941 ATTAAAAAAC ATCCAAAATG GAAGGCAAAC TCATCAATTG AATTTGTTCA CTGCTTGGAT
   102001 GGAGACATCT CCTATGTTAA GAAATCTAGC AGTAAAAGCT TTGCAGATAA ATTGGTAGAT
   102061 TTTGTTGGAT CCGAAGAGGG AGAAATTGAA TTCTTGATTA CCAAATATAA GCAGTTATTG
   102121 GAGGGTGACA GCATTCAAAA ACTCACCTCA GTTGATCCAG TAGATTTACT TCCTCTAATG
   102181 AGAATATTGG CTGATGCAGG TATAGATCCT TTTGATGAAC TTCCTGATTT AAGTGATCTT
   102241 GAGACTGTAT ATGGTACTGA TCCTTATGAG TATGTTTTTG GAGATGATAC TTCAAAAATA
   102301 GTGAGTGGCC TTTTTTTGGG AATGACTAAG AGTATGCCTT CAGACCAATT AAAAGCATTG
   102361 TTAGAGGTAT GTAAGATTTG TGGGGTAAGA GTTTATAAGT TAAATGTCAA TGAATCTAAG
   102421 TGTAAACCTG CTAACGATGA GTATTCCCCC TACATTCTTT TTCCCTATAC TAAATCAGTT
   102481 TCTACTTCTC CTTATGGCCC TATAGCTGTG GAAGATTTGG TATCCATTGG ATGGACTGAT
   102541 GATCCTAATG ATTTATCCTT CTTTGCAGAT TATACAGATG TGGCAATTAT AAATCCTAAA
   102601 CCAGAAGACG TAGGTTTCGA TTCCAGTTCT GTGGGTCCAG ATTGGGAGAA GGTTGGAGGT
   102661 AAGGATAGAG ATGCAGTTGT AGACTACATT TGGGATAATG CACTAGGGCA TCTTTACAAT
   102721 AAAGTATAAT AAGATATTTA TAATAATATT CAAATAAAAT AACAAAGTTT AAAGAGGTGA
   102781 AAATAATATG TATAAGTACA AGCCAGCAGA TTATATTAAA GGAACAGCTC TTGCAAATAT
   102841 TTATCCTGTA GACAATAAAG GGCTATATAA GGATGAGAAA TATGTCATGC TTTTAGCTCA
   102901 CCTTTTGAAA TACTACAAGC CTGAAGATTT TGCTGAGGAT TCATTTTTGA TATTGGATAA
   102961 TGGGCTGTAT GAAGAATGTC AAATCTCCAC AGATGTTCAA ACTATCATTG ATAGGGCTGA
   103021 AGCTGAAGGT CTTCCTATAA ATGAATTTAT TGTTCCTGAT GTTCTCAATG AGGTGGAAGC
   103081 AAATATCAAA CTGTTTGAAT CTAATATTCC TACGATCAAA AAATATATAG GTAAATATAA
   103141 TTTCATGTTT GTAGCTCAGT CAACAACTCC AGCAGAACTT AAGAGAGCAA TTGATTATAT
   103201 CAATCAATAT AAGGAGGAAC TTCCAAATCT CTCAGTTGGA TTCAGTAAAC TTACTCCTAT
   103261 GCAGAGAGAT AGTGATGAGG TCATTGAAAT TCTTAAAACC TGTAAATATC CCATTCATAT
   103321 TTTAGGTATC AAATTGGACT TTGCCGAAGT GTTTAAGCTT AAAGGTTTAG TGAGAGGCGT
   103381 AGATTCCAGT CAGCTTCCTT ATATTGTGAA GAATGAGACA TCTATTCCTG CAGACCCTGC
   103441 TCACTACACT AGAAGTGGTC GTCGTAAAGA TGGTCGTGGT GTTGAGGGTG TGGATATTGA
   103501 ACTTGAAACA GATGTTCTTG ATGATAAAAA GCTTAGAGAA TATCGAGATA TTATCATGCC
   103561 TCAGCTTGGA TTCGAGAGAT AATAGGTGAA GATTAAAAGT CAACTGTGTA AAATCAGTTG
   103621 ACTTTTTTCT TTATATATTG TATAATAAAA GCACACTTAA GGAAGGAGAT ATATCAGTCA
   103681 TGACTAGTGA AATGCTTAAA GAAAGAATTG CTAAAATAGA AGAGAGAATT TCTAAAAAAC
   103741 AGAAAACTAT TGAGTCTAAG AAAAAGCTTC TTGAAAAGAA GCAGCAGGCA ATTATTAAGG
   103801 CTGGTTATGA TCTTAATGAT CAGGAATCTT CCAAGCAGGA TATGACAATT TTCTGGTTAT
   103861 TCTGTGATAT TGATTTTCTT AAAGAAGATC TTGAGAGACT TCCCAAGGAA ATTGATGAGC
   103921 TCAATAAAAC CCTTCAAAAT TATCAGGAAC AGTTGACAGG TCAAGTAGAT AAAGAAGATA
   103981 CTTATGCTGT AGAAGTTCCT GAAGTCTTGA AAGATATGGA AAGAGAACTT GCAGAAAAGT
   104041 GGACAGCTTT TGACATCCAA AGAAAAAATC ATATTTGGGA AGTTAAAAGA TCCCTTAGTT
   104101 ATGCTGACTG CAGAAAGATG TTCAGTACAT ATGAATTTAA TACTCTTGCA TATAAATCTG
   104161 ATGAGGAGAT CAAGAAGGAT AATGAAAAAG ATGCAAAGGC TATGGTATTA AATCTCTATA
   104221 ATAGAATTAA AGATATCACT GGAGATGTTA CAGATTGGTC TGGAATCAAA TTAGCTCAAG
   104281 GAGCAAGAGG GTCTGTTGCT TTGAATGGTA TTGTTACTGG TGTTAAAGGA AGATGCAGAG
   104341 TTGAATCTAT CTATGCAGAA GGTCCTGTGC AGAGACTTCA TGTGAGAGTA CTGACAAAGG
   104401 AGATCAACTA ATATGATCTA TGATAATGTT GTAGCTTTAA ATAAAGAATT AAATGAAAGG
   104461 CAAAAATTCT TAGAATCCAT AGGAGAGACA GAAGAGACTT TCCTAGAAAT GGCTCAGGTA
   104521 GGAGTGGTAG ATGATACTAT TATAATTAAA ATGTATGGTG GAGAGGGACC AGTACCTCAC
   104581 TTTCACTTCT ATGAAACTCA GAGTAGAAGG GCTGGTTGTT TGAAAATCTT AGAGGCTAGT
   104641 TATTTCGCTC ATGGAAATTA CCTAGACGAC CTAAAGAGAG ATGAGAGGCA AGAATTGCTG
   104701 AGGTGGCTAC AGAAATTAAA TTCAAGTTAT AAAAGACGAG GTTTATCTGT AACTAATTGG
   104761 CAATCTATAT GCCTTCTTTG GGATCAAAAC AATCCACAGT ACAAATTAAA AAATCCAAAT
   104821 CCACCAATTC CAGATTATAT GAAAATTTAA GGTGATGTGA AAGACATTAT ATACTGATCT
   104881 AGATAATTAA AATTTTTGAA TTATTGTTGT TTCATTAGAT CAATGAGTGT ATAATAAAGT
   104941 ACAGACAAAT AGAGGTTATA AAAATATGAA AATAAGAAAG CTTTATAGAA TTGAATCAGC
   105001 ACATATAGTT AAAAATGCTT ACTCACAAAG ATGCTCACAC TCATACCATG GCCATAGTGG
   105061 AGTCATTGAA GTATTTTTCA AGGCAGACGA ACTTGATAAT GCAGGAATGA TTTTTGACTT
   105121 TGGAGCTATG AAAAAGACAG TAGGATCTTT CCTTGATATG TTTGATCATA GTGCACATCT
   105181 TTGGAAAGAG GATGAAGAGG GAATTAAATT CTTTTCTAAT GCCAATGAAA GATATATCAT
   105241 TCTTCCCTGC AATCCAACTG CAGAAAATTA CTCAATTCTT TTTAGAGACT GCATTAATGA
   105301 AATTCTTGAA AATCAGAAAT TCTACGATGG AGTTCATAAT GTAAAGTGTG TGGGAGTAAG
   105361 ATACCATGAA ACTGCAACTG GATACGCTGA GAGTGAAGAG AGTGATCCCA AGAAATATTC
   105421 ACTTAAGGAT ATTAAGTTCT CAGCAGCAAC AATTGAAGAA GCCTCAAATG AGATGAAAGA
   105481 TATTTTAGGT AATTTATGAT AGAGCAGGTT ACTTGGAGAG ATGTGGAGAG ATTTGTTGAT
   105541 GAAATAGAGT TACTACATCA ACATGCTCAC TTTAAAGGTG TATTTGGATT GGCAAGAGGT
   105601 GGATTAATTC CTGCAATTAT GATTTCATAT AAATTGGGAA TTCCACTTCT TTAGGCACCT
   105661 TGCAGAGGCT GCGTTATTGT AGATGATATA GCTGATACAG GAAGAAGTCT AAGTCACTAT
   105721 ATTCTCAATA GAACTAACGA TGTAAAATAT TTTATTGCCA CTATTTACTA TAGTAACCAA
   105781 TCTATTGTAA GACCAGATTA CTATATGAGA GAAAAGAAAG ATAATGAGTG GGTTGTCTTT
   105841 CCCTGGGAAA AAATTAAAGA TGAAGGAGAG ATTAAAAGCT AAATGATTAC ACTTAAGATT
   105901 GCAAGTTACG CATTGGTGGA TGTTTTAAGA GCCCTTGAAT CTAAAGGAAT AACTTCTTGT
   105961 ATTATAACTA AGGAAGATGG AGACCTTGAG ATAGTTTTGA CAAAGAAAGA GTTATATCCC
   106021 TACCTTAAAT CTCAGTTTAC AGAAAACTTT TCAAAATAAA GGAAGAATTT AGTTGACATT
   106081 TAAGACTAAT TCAGGTATAA TGATCATGCA AGGTGAGGGT GCGCCAGTGG TGGCTAACCG
   106141 CCAAGTAGAC CTAATACTGT TCGACTCAGT TCTCCCCTTT CTTGTCCTTG GTTAGGTAAT
   106201 CGGATATGCA GTAATATCGT TCGACACGAT AGCAAGAAAA AACTTTGTAA ATTTCAGTAA
   106261 AAACACTTGA TAAACAAAAA TATATATGGT ATAATATAGA TACAAAAACG ACAGGAGTGG
   106321 GCATTATGAA GGAATTAGAG GAAATGCTTA AAAAATTATA TGGTTTACCA CCCCATGATA
   106381 ATTGGTCGAA TATTTGTTAT GGTGATGGAC ATTTTGCTAA ATCTATTGAA GACAGATTCT
   106441 CAGAGCAAGA AATTAAGCAA ACAAAAAAGA AACTGAAAAT TTCTTAAAAA ACTTTGTAGA
   106501 ATATAGTTAA AATTAGTTGA TTTTTAAGAC TAAATGATGT ATAATAAAAC ACGTAAATGA
   106561 GAGGTGCTAC GAAGCCAGTT GCAGCAGCGT CATGGTAGGG CGTGTGGCTG GATTGGAGAT
   106621 GAGGGTAGGT ACGTAACTAT CAAAAGAAGC AGTGGTAAAT GGATTGAAAT GAACAGCCTC
   106681 TCAAAAATAT CGGAACATGG CGAAACTGGC GACACGCACA CGACTTAAAA TCGTGTACAT
   106741 TAGAAACATT GTGAGTTCAA ATCTCACTGT TCCGACCAAT ATCGTAATCG TATTAACGGC
   106801 TTTAATAGGG TTCGACTCCC TCGGTTACGT AGGAAGTACG CGATAAACTT CCTAAATTAT
   106861 CGCAAAACTT GAGTTAGCAA GTATAAAATA CTAACTGTGA CTTAATTGTC AATAGGACAA
   106921 TTCGAAGCTG AGTGGGCGAT TAGTCAGTAA GAGGGTTGAA TAAGCCTATA CCTTCGAAAT
   106981 TATTAGGTGC CAGATACGCG TGAAGAAGTC ATAAAGCTGG TTAAATGTGT GGTATAGCAA
   107041 GCCTAATTAA CTCTATAATT GCACAGCGGA TTATAGATAA GGGTGCGGCA CCAATAAGCC
   107101 GAAATTAATG CAGTACATAA GGGACTGAGA GTTTACTGAG AAACAGAAAA TCTTAAAGCT
   107161 GTAAAATCTA ATAATAGGTG CTACGAAGCT CTTAACAATT GTGTATATGG AACCATAGAG
   107221 AGGGAACCTA GAAGCTGTAG TAAATGGAAA GAATTAAACA GCCTATTAAA TTATTTACCT
   107281 CGTGAGAGCG AGCGTAAATG GAGATGCTAA TATCTCTTAG AGTTTGAGCA GGGAACTTAT
   107341 TAAAATGCTC GGTTACAAAT AGTGGTGCTG ATTACCAGAC GCAGTTGGGC GTAAAGGGTC
   107401 GATTCAGAAG GTCAGTAAAC GTTCCCAGGA TGGAGGCCAC TTAAAGGTAA AGGTTGTATA
   107461 TCACCTCATT AAGATATGCT GACAGGTCAG TGAAAGTACT GCAAAAACTC CTGCTTGGGT
   107521 AAATGTTGGA GGACGTGGTT GATTTTACCC TACACCACAC AAGTCGGGTA AAGCCGATTA
   107581 TCAAAGCACA GTTAGGCTCT ATGGTCGCAA TGAAGGTGAG AAGCCTATTC CTTCAAATTA
   107641 AATATAGGTG CTACGAAGCT CTTATAAGAG AGGGAACACT GTTTGTGGAA CCGTACAGAA
   107701 GCTGTAGTAA ATGGAGAGGA TTGAACAGCC TATTAATAGG AAGCATGTGA TAAGCTTCCT
   107761 AAATTATCAC ATAAAATCCT TATTTGCAGT GATATTACGA TTTAAGGCGG CGCGATATCG
   107821 AAGTCGCGAG GGTTGAAGGA CAAATCCCTA ATAAGAACCA ATTTACGGGT ATTCCCGTTA
   107881 CGAAAAGATC TGACCTACAA AAGGTTGGAT TAGAAATCGC TTGTTTTATA CAAGAGATCA
   107941 TACCCATTAT GATGTGGGTT ACGGACGAAG AGAGTAGCAT CAAATTGTCA CCTAACATAG
   108001 TAATGTGTTA GAGATTAAAA ACCAGAATAA TTCGAACGGT TTATCTTTTT CCTTATGTGT
   108061 ATGTAAATGT GGAAGAAGTT TCTACCTGAA GTACAAAGGT GTAGAATTAT TTATATGCCC
   108121 AAATGGTGTA CGGTGCACAT TAGGAGAGAC AGTTCAACTC TGTCTGAGGG TAATTAAAAT
   108181 TGATCAATGA CACCTCGGAA AGACGAGGAC ATGTGCTCTT ATAAGTTAAT GGTAAACTAG
   108241 CTGATTTGTA ATTAGCATTT CACAGTTCAA CTCTGTGTGG GAGCTTCATT TTAAAGGACA
   108301 TTAAATAATC GGAGGTTAAC TTTTATGTCT GAATACACAG TCTATACACT TGGTTATAAA
   108361 GATTCTAATG GTAACTTTGT TGCTCTACCT ACAAATGATG TTTCTATAGC TGCAGATAAT
   108421 CATGGAGGTA AACTAACAAT TGACCCATCT TATGATTGCT GTGCTGCAGT TAGTAAGAAC
   108481 TATATTTCAA CTAAAGGGTA TATTGAAAAT ATGTTCGATA AAATTAAAGA TTACAAGGTA
   108541 TATGAAAAAA CAACTATTGT ATTCTTTTCA GATGGAACTA AAGAAACAGT TGTCTGTTGC
   108601 GATGAAGATA CTTTTGATGT TGAACAAGGT ATTATAATGT GTGTAATAAA GCGTATGTTT
   108661 GGCGATAAAT ATAAGAAATA TGTTAAGTCT ATCATTAAAG CTAAAACACT GAATGAAGAG
   108721 AATGTTAAAA AACTTGAAGC AGCACATAAA GAAGCACAGC TTAGAGAGGA ACGTAAAGAA
   108781 AAACGTAATC GTGAAAAGAA ACTAAGAATG AAAGCTCGTT ATGAGGCTAG ACTTGCTGCA
   108841 GCGATTGAAG AAGAAAAGAA GAAACTTAAA GAAAATAGAA AAATAAAAAA TACCTTTAAT
   108901 TTTTAATTAT AAAATATTGT ATTACATATA TGTAAATAAA TAGAGCTGCA TTACCTTATT
   108961 TGGCACCTCG GAAAGACGAG GATGCATATA GACATTTCAC AATAGTAATG AGGTTGCGAA
   109021 TAGGATATGT TACCTACTCA GAAGTTAATA TGAGTGTGGA GTTCTTGTGC AGCTGCGTTG
   109081 TTGGTGCAAA TCCAGCTGTC TATACCAAAA ATCAGATTTA AATTTGCATA GAATTTTATT
   109141 ATGATTTTCA GTATATGGAT AAGGTAGTTA CAGATATTAT TAATAGCGAT TAAACATGAA
   109201 GTGCAGGGTC CACAAAATAA TTTGACAAAG TCCACAAGGT GTACTATACT TAACTTATCA
   109261 CAATCAAGTA TGGTGAAAGC CATCAAGCAT CTGTTGGGTA TGCTTTAACA GGTCTCATCA
   109321 ACCAAATCCA GTTAGAGATT TACTGCAGAA TGATCTCTAA CTATATGAGG ATAGTAAGTT
   109381 GAAATTGGCA TTGTTGGTTC GAATCCAATC TATCCTCTAT AAAAATGCTC ACACATGTTC
   109441 ATAATATGTA CCTCCTTATG GAATATCCTC TGAAAAAGCT GGAATGATTT TGACTCATAA
   109501 GAGATTCAAA TATTTCAACA AATTCAGAGG ATATTTTCGT TAAACAGTTG ATATTTTGAG
   109561 ATATATGTTG TATAATAAGG CAGAAATTAA AATATTGAGG TGAATATAAA TTTATGATTA
   109621 GAAAAAGATC CACAGGCGAA ACAGAAATAG CCTTAATTAA CATCTTTGAA AGTATAAATG
   109681 GCTGTAAGTA GAGTCCTTAT TAAAAATTTA GAATCTATCA ACGATCCCCA GCTAAACTTA
   109741 TTGTAAATAG TAATGGAGGA TTTTGTATGG GAAGAAATCA TGCAAAAGGT AAAAAATTAT
   109801 ATCATAATAG TATAGAGCAG AGATACTTTT TTGAGGGATA GCAGCCTGAA GGATGGATTT
   109861 GTGGATCCTT AAAACCAAAG GACATCAACA GAGTAGCTTG GAATAAGGGG CTGACTAAGC
   109921 ACACTGATCC TCGGGTTTTA AAGTACTCCA TTTCCTTATC TAAAAATCAC TCCTGTGCAG
   109981 AAAGAGCCAG ATAGATGGGC CAAAATAACA GAGGAAGATT GTTGTCTAAG GAGCACAAAG
   110041 AGGCTCTGGA TAAGGGAAGA CGTCTTAAAG CTCAAGCTAG ATTTTCTTCT GAGTAGGAGA
   110101 AGGAAATCTG TGAATTATAT TTAACTCCGC TCAATACTTA CAGAGTGGAA CAATTAACTG
   110161 GTATTAGCTC TTACTTAATA GAAAAAATTT TAAGAAAATA TGAGATACCA AAACATCCTA
   110221 AAGAAATTCA AATGTAGCTA ATGTTGCAGG CTTCTCAAAA ATCTAAATTG GAAAAGTATG
   110281 GAGATCCTCA TTATACTAAT ATAAGCAGAC GATTGGATAC GCTGGCAGCT AAGGATGATT
   110341 CTTACTGGGA GATTAGGAAT TCTAAGATGA GGGCTACCAA CTTAGAAAGA TTTGGAGTTG
   110401 ATAATCCTAG GAAAAGTCCC ACTATAAAAA AGAAAATGGC AGAGTCCAAG CTTACTAGGT
   110461 ATGGGGATTC AACTTATAAC AACAGAACTA AGGCATCCAT AACTTCACTG GAGAGGTACG
   110521 GAGAGTAGAA TTACTCTCAA ACAGTTGATT TTGCTAATAA AGCAAATTTT AATCTGTATC
   110581 GAGTAGGTGA TGTTAATTTG GATTCTTTCC CCGAATTGTG TATCTTCCTG TATTTTAAAC
   110641 AGAAGGGGTC TGAAATTGTC AGAAACAGTA CCAGATTGAA GTATGAATTT TAGGGAAGAA
   110701 ATCACTACTG CTTTGTAGAT TTTTCTATAG ATGGTAAGCT GGTAGAAGTA AAGGGAGACT
   110761 ATTTATATCG AAAAATGTAG ATAGAAGACA CGCAGGACAA TGCCAAGCTG CACTGTCTGG
   110821 AGTAGGCAGG AGTTGAGATC TGGACTTCTA AAACCTATAA GTTTTATTAG AATTGGTTTA
   110881 AAACTCAGGG TTTGAATAAA TCAGATTATA AATTAAAATA AATATTATAT GAGGTGTAAA
   110941 ATATGATTAG AATAAATAGT GAAGGGCAAA AAGAGCTCTG TCTTATCAAT ATATTTGAAA
   111001 GCATTCAAGG AGAGGGTCCA ATGTCAGGTA AGCCAGCGGT TTTCATTCGT ACATTTGGAT
   111061 GCAATTTAAG ATGTAAATTT CCCTGTGATA CTCAGGAATG CTGGTCAATA ACAAACATGC
   111121 TAAAGGTCTA TCCAGAAAGA AGTTCTTGGC CTGATCCATT TAAATGGAAA ACAGCAAAAG
   111181 AAATTTTTGA TGAAGTAGAA AAAATTGAGA AAAACTATTT TCACAAATCA ATCTGCCTTA
   111241 CTGGTGGGGA ACCTTTGATG GAAGAGAATA AAGATTTTAT GATCAATGAA TTAATTCCTC
   111301 TCTTTGTAGA TGCCCACTAT GATGTTGGCA TTGAAACAGA TGGAGGGATT GATTATACTG
   111361 ATTATAAAAA GAGATTTGGA GATTCTAAAA TTGTCAATGG TAATGGAGAT AGGGAAGGAG
   111421 TAACTATTAT TGCAGATTAT AAACTTCCAT GTTCTGGTAT GACAAATTTA ATGATTCAAT
   111481 CCAATTTAAA TCTCTACTCA GAGATGGATG TTCTTAAAAT GGTTATTTCC GATAAGGAGG
   111541 AAGATTGGAA AGAGCTTGAC AGGCTTCTTG CATCAGGTAC AAAGGCATCA ATTTTCTTAA
   111601 GCCCATGCTT TGGTCAGGTT ACTATGCATA GAATTCCTGA ATATGTAATT CAGCATGCAG
   111661 ATAAACCCAT TAGAGCTCAA ATTCAAGCAC ATAAAATATT CTGGTCTCCA GTGGAAAAGG
   111721 ATGTCTGATG GCAAACTCTA AAAAATCAGC CAACGGACTC ACCCCTCAGG GGTGGCACAA
   111781 ATCTCCAATA GCAGGGAGAG TGCATTATCA AAGCACCTAT GAACATAAAT TCATGATTTA
   111841 TCTGGATGAA AAGAAATTCA ATTGGAGTAG ATGCAAAGAA AGATTCCCCT ATACAGGGGT
   111901 TGATGGAAAG GTACATCACT ATAATCCAGA TTTTTATCTT CCTGACTATA ATTTATATGT
   111961 GGAAGTTAAA GGGATGATTA GAGCTAATGA CCCTCTTAAG TTTGAAGCCT TTCCCAAAGA
   112021 TAAAAGACTG GTCCTTATAG ATGCTGATAA GTTAATCAGT TTAGGGATAG ACTGCTTTGT
   112081 TCCAGATCCC ACAAGAGTAG ATAAGACAAA GTGGCCTTAC ACAATGCTAT CTAAAATCCC
   112141 TGACTATGTA GCTCCAGGAT AGCTGTCAGA GGTGACGAGG AGAAGGTTAT CAGAACATTT
   112201 AGATGTGTTC AAAAAATAAC GAAAATATTA GAAGTCAACT ATGAGGAATT AGTTGACTTC
   112261 TTTCCCTCTT AAGATGTATA CTAGATGTGC ACATAATACA GGAGGTATAA GTCTTTATGA
   112321 ATGCACACTT TAAAGTGTCT CTTATTAAGT CCCTTTTACG AATGAGTGGA TGCGTGGCTG
   112381 CAATATGTTT GTGTGGTCAA GCAGTTGCTG CAATTCTGGT TCTAAGTGGA TCCTTATTGG
   112441 GAGCAGAGCT TTTAGGAATT CTAGAAGAAA TTATGGATAA AAGAAAATAA GCAGAAATTC
   112501 TCTATCAGAG GGATCTTTTT AAGATTAGCT GGTGTATGAA TAAATAGAAA ATAAATTTGA
   112561 GGTGAATAAA TATATGAAAT CTTACGCATA TAAGCCTGGT CAGTCTTTAA TGGAATTTGT
   112621 TAAGAATCAT TATTTTGCAA AGTTTCCAGA CCAAACTGAG AAGGACTTTG AGCATAATTA
   112681 TGCTGTTTAC GAACAGCTTC CTGCTTTTGG AGCTAATGAA AATATTCACG AGTTTTTGAC
   112741 AGGTAATAGG GATCAGTACA AGCTTGAATT GAGCGATGAG GAACAGCACT ACATTCAGTC
   112801 AAAAGATATT AGTCCTGAAG TTCACTGGAT TCTTCGTATT AGTACTCAGT ATTATTTAAC
   112861 TAAAGCTTTT GAAGCAATGA AAATTAGATT GGAAGATCCA AATATTACTG AACAGGCATT
   112921 AGGTAAAGGT ACTCCAGGAC GAATTTCTAA GATGTGGAAT GGTAATGATC CTGATGATGT
   112981 GACAGAATTA GGATCTGGTA GATGGAATAA GGAACCAACA CTTTCTGTCT TCCCCAATCC
   113041 AGGTACAGAT AGTGTGATCA TCAAGAAGGT AGACCTTGTT TCCAACTGCT CTCATCATTT
   113101 TCTTCCTTTT AGTACTCTTG ATGGGGGGAG TGCAATTATT GCTTACAAGC CAACTGAATA
   113161 TGTTCTTGGC ATCTCAAAAC TCAGCCGCTT TATCAACTGG GCAGCTAGAA GGTACTGGTT
   113221 GCAAGAAAAT TTAACAGAAT ATCTAGGAAA AACCATTCAG AAGATTGCCA AAACAGAGGA
   113281 TGTGTACATC CGTTTGGAAG GTATTGTCCA TGGATGTGAA AAGTTTAGAG GTACCAACTC
   113341 AAAGGATGGC AGTTTGGACA CAGAATTCAG AGGTGGCTGC TTCAAAAATA AGGAGGATTT
   113401 GAGAGTATGA TAGTCAGTAC AGATGGCTTA AAAGACATTT CAGCAAAAAT TCTTGCTGCA
   113461 GTAGACACAT CAGAAATTTC AACAATCACA GAAAACCTTG AACTTATTGT AGTAGATAAT
   113521 AATCTTTATG TTTCGGTAAC CAATAAAGAA TACTATGTAC AGACACGACT TTATCTTGGT
   113581 TATAATGAAG AATTTCATGC TACAGTAAAT GCAAAATTAT TCCTTAATCT TATATCAAAA
   113641 ACAACCACAG AAGATATCGA ATTAACAGTT ACGGATAACT GCTTAGTAGT TAAGGGTAAT
   113701 GGTTCTTATA AGATTCCTTT AATCTTTGAT GGTACCAAAC TCCTTGAACT TCCTTTTATA
   113761 GAAGTTGAAA ATCCTACTTG TGATATGTAT ATCAAAGGAT CAACTCTTAA CAGCATTCTC
   113821 AAATACAACA GTAAGGAACT TTCCAAAGGT GTTATATCTC ATCCAGTTCA GAAGCTTTAT
   113881 TATATTGATG AGCAGGGGGC AATCACATTC ACATCGGGTG CCTGTGTAAA TTCCTTTCAG
   113941 CTTGATCAGC CTGTGAAATT CCTTTTAAGT GGTAAGGTGG TTAAATTATT TAAACTCTTT
   114001 CCTGATGAAG AAATTCACTT CACACTAGGT CATTCTGTCT TGACAGATGA TAAAATGCAG
   114061 ACAAGAGTTA AATTTGAATC TGCAAATACA ATTCTTACTG CAATTGTTCC TGGTGATGAT
   114121 AATCTGGTTA ATGCTGTTCC CACAAAGGCA ATTCGAGATA TGGCCAATGC AGTTTGCCCT
   114181 TATCAGGTTA CTGTAAATAA GGATGCTCTG CTGCAGGCAC TGAACAGACT ACTCATCTTC
   114241 AGAAACACTG CAAGCTCTGC TCAACCTATA GGTACTTTCG TGTTTGATCC TGAGAAAGTA
   114301 ACCATTTCTG ATGGCAGCAA AGGAAACAGT GAAGAACTTG TGTATGATTC AGTGGATGGA
   114361 TTAACAGGAG AACCTTATAA GATGCTTCTT TATTTGAATG ATCTTAAAAC AACTCTTGAA
   114421 ACTTATCCAG ATTCACATTT AACAATTGGA TTTGGTAATA GTAGATCCAT TACAATTTCA
   114481 AAAGCAAACA TTAAAATGGT TATTCCTGAG TGCGGAGAAT AATAATTCTC TCACTTAGGT
   114541 AGAGGGAGAT TGGATGAATA CCAGAGATTT TGGTAAAGCC TTTGAGTCTA AGGTGAAGGA
   114601 GTGTTTTTAG AAATCTTTTC CTTAGGGATA CATTCTAAGA CTAGCAGATC AATAGAGTTA
   114661 GTATTTAGGG GCTTCATCAA ACCCAGCAGA TTTCATAGCT TATAATCATC CACACCTATT
   114721 TCTTTTGGAG GCTAAGTCTG TGCAGACAGC CTCCTTTCCC TTCTCAAACT TAAGGTAGTA
   114781 TGATAAACTT CTAGCAGCTG CCTATAAGCC AGGGATTGTT TCTGGTGTTG TGATGTGGTT
   114841 TACAAATAAA GATCTTATTT GGTTTGTTCC TATTGTAACA ATAAAGAAGT TAAAAGATAA
   114901 TAATATTAAA TCTATAAATC CAGATAAACT AGATAGGGAA AAATATTATA TAGTCCCTAT
   114961 TCCCTCTGTA AAGCTGAGAA CTTTTATGAA TAGTGATTAT AGAGTTTTAA TGGATGTTCC
   115021 ACCTGACGAG GAGATTTATT CACAATGCTA AAAAAGAGTA CTCCTTATAT GTTAAATAAG
   115081 TGGGGAGATT TGATTGAAGT TAAATCAGAA CACCATCCTT ATTTATTAGA CAACCACTCT
   115141 TCTGCACTTA TTTCAGATCA AATTGAATAG CTATTAAAAA ATAGACCTGA AGATTTGATT
   115201 TGGTATTATG AAAACACCAA CAACAAGTCT GTTAGTAGAG ATCTTATAAC ATTTCTTGCT
   115261 ACTGTTTATG ATTCTAATGC CAACTCTTAT GAGGATCAAT ATGGGAACTT TCTAATAAGG
   115321 TTGGCTGCTG CATTGAATAA TTAGACTGAT TTATCTTTAG TCAGTTGTGA TGGTATTTAG
   115381 GCAGAAGATT TGATTAAATC ATTAAATGAT AGGGTGAATG AAGAGTTTAT CAGAGTCAGG
   115441 ACCTCTCATA TGACCATGCC TAGTACTACA AATCAAAATA TCTATTTTAG AGTTGGATCT
   115501 AAATATACCA ATTGGTTTGA TGCTATTTGG AAGGTTATCT ATAAGTATAA AAATTGGATA
   115561 GATTCAGTAA CCATTGTTAC AGACCTTAAG AGTAAGGGAA AAGAAATATA TTACAAATTT
   115621 GGAAATAAGG TGGCTGATGA GATGTCTACA GAAGAATTTT TAATGCTAAA AGGAAATCCT
   115681 TTAGTAGAAA GCTTAAAATA TAGAATATAT TAAGTGTATA GGTTAGTGAT AATTTTAGTG
   115741 AGGTGAATTA TGTCAGTTGA TATGGTAAAG CTTGAGGAGT ATATGAACTC TCTTCAAAAT
   115801 AGTGTATCTG AATTTGATTC TATTACAGAG AAAATCATTT CAGAAAATAG TGCAGATTTA
   115861 GACTCTTTAA TGACAGATTT GAGAGTAGCT GTAACTCGGG AAGAAGCAGC ATCTACAGAT
   115921 ACAATTGAAA GATATTATGC AGAATTATCT AATCTTCTAT ATTTTATGGC AGACAGGCTT
   115981 GAGAGGCTGA GTATCTATAG AGATATGGGT AAGGCTAAAA ATAAAGAAGC TTATAATAAA
   116041 GCATATCTTT CATTTAGTGC AGAGAAAGAT GAAAAAGGTA AGTCCGTAAG AACGGTAAAT
   116101 GAAAACACAG CATTAGCAGA AACAGAATCC CAGTATGACT CTACGATAAA TCTGATTTAT
   116161 TCTTCTGTAT ATGATGCTGT AAAGCTTAAG GTGGATATGG CTCAAGAGAT GGTCAATACA
   116221 CTTAAAAATA TATTAAAGAA GAGAATTAAT GAAAATTATC TCAATGCACA GCTTTCAAGT
   116281 ATGAGAGGTG GCATGGGTGA ATTAAGAGGT GAAGATTTTA ATGGCTGAAA TTAGGAGTGT
   116341 TGATTCAATT TTGAAATCAA TAGGTAAAAA ATTTGGTGTT GGTGTAATTC AGCAAGGAGT
   116401 TAGTCGGGCA GACAGGACTT TATTTTCTTT AGGGAGTCCT GGTGTTGACT ATATGACTTA
   116461 CAACTCTGTT CCAGAGGGAG CTTGGATTGA ACTGTCTGGT CAGGAGGGTA GTGGTAAATC
   116521 ACTTGCAGCT TTTGCTATGG CAGCAGACTA TTCAAGAAAA GAATCTAAAA AACCAGAAGA
   116581 AGATAGAAGG CATATCTTAT TTGTAGATTG TGAAGGAACC CTTGATCCAG AGTGGTGTTA
   116641 TACAGCTGCT CACTATGATG TAAACAGCTC AGTGATAAAA ACTTACTATT TAACTCCCAC
   116701 TGGTCAGAGT GCAGAGCAAA TCTTCGATAT GATTAGAGAA TTTGTTTCCA GTGGTCAGAT
   116761 TGGTTTGGTT ATTCTTGACA GTTTAACTGC AATGGCTCCT CAGCAGACTT ATGATGAATC
   116821 ATTTGAAAAG AAAGATATGG GTGGTATTTC GAAACCATTG GCAGATTTCG TAAAGAGATG
   116881 TACAGGACTA TTTAATAAAA ATAGAACCAC ATTCATTGGA ATCAATGGTA GTATCACTAA
   116941 CATATCAGGA TATGGTCAGA CAGAAATTAC TGGTGGTGGC ACATATTTCA AGAGGGCATG
   117001 CTCTTTGAGA CTTAGAGTGA AGAAGTCTAC TCCATTTGAT GATGATTGGA ATGAACTTAA
   117061 AACAACTGCT GAAAATCCTG CTGGACATGT TGTAGAGTTT GCTTTATTAA AATCAAAATT
   117121 CTGTAGATCA GACAGAAGAT TGGGATTCAT GCACCTTAAT TATAGAAAAG GTATAGATCT
   117181 TCTATGGGAC ACAATTGAGG TTGCTGCAAA TATTGGTCTA ATTGATAATA GCACTCAGGG
   117241 ATACTACAAA CTTATAGATC CAGATACAGG TGAATTACTT GTTGATGATA CTGGGGCTGA
   117301 AATAAAGATT AAGGGCAAGA AGAATCTTAA GCCTTATTTT GAAACTCATC CTGAACTCTG
   117361 GAAATCTTTA TATGATAAGG TATATGAAAA AATTTCAGAA AAAGATAATA CCACAATCAA
   117421 ATCTTTTGAA GAATTGTTGA ATATTAATGT TGATGAGAGA TTTGGTGTAA CAGCAGAAGA
[truncated: 139,281 more chars]
