# Supplementary material for: Clades of huge phages from across Earth’s ecosystems
Source: Nature. 2020 Feb 12;578(7795):425–31. doi: 10.1038/s41586-020-2007-4 (PMC7162821; doi:10.1038/s41586-020-2007-4)
Supplement: Supplementary file 6 — Genbank files for all genome. [file 41586_2020_2007_MOESM6_ESM.zip › genbank_genomes_SD-4/QH-7_PHAGE_41_19.gbk]

LOCUS       qh_7_scaffold_1_prodigal-single     468579 bp    DNA     linear   BCT NOV-13-2019
DEFINITION  qh_7_scaffold_1_prodigal-single, contig.
ACCESSION   qh_7_scaffold_1_prodigal-single
VERSION     qh_7_scaffold_1_prodigal-single.1  GI:
KEYWORDS    .
SOURCE      QH-7_PHAGE_41_19
  ORGANISM  QH-7_PHAGE_41_19
            .
COMMENT     Data sourced from ggkbase. For additional details see
            http://ggkbase.berkeley.edu/organisms/405062
FEATURES             Location/Qualifiers
     source          1..468579
                     /organism="QH-7_PHAGE_41_19"
                     /mol_type="genomic DNA"
     gene            59..337
                     /locus_tag="qh_7_scaffold_1_prodigal-single_1"
     CDS             59..337
                     /product="hypothetical protein"
                     /codon_start=1
                     /transl_table=11
                     /translation="MDKTEMINEIFGVCRSHSWLEIMYGSASKPIRVQVANTMLPEAL
                     DIFRNKIGERISYDLPITIEGNIITFDTLKREDHDSARYELQQYGNKI*"
     gene            442..654
                     /locus_tag="qh_7_scaffold_1_prodigal-single_2"
     CDS             442..654
                     /product="Uncharacterized protein family UPF0150 n=1 Tax
                     =Rhodothermus marinus SG0.5JP17-172 RepID=G2SGA0_RHOMR"
                     /codon_start=1
                     /transl_table=11
                     /translation="MNKTDQYSFEIQWSPQDDVYVAFCQEFPGLSAFGDTRAEAIEEG
                     EKALELFIEDYKEMSDELPEPNILEY*"
                     /db_xref="UniRef100_G2SGA0"
                     /db_xref="rmg:Rhom172_1375"
                     /db_xref="G2SGA0_RHOMR"
     gene            655..867
                     /locus_tag="qh_7_scaffold_1_prodigal-single_3"
     CDS             655..867
                     /product="hypothetical protein"
                     /codon_start=1
                     /transl_table=11
                     /translation="MEDFDAIRKKLTSVALDQIKLEVKEDSELEACLRESMNLAIEQN
                     CKVILRSENKIYRIDPEVLMKQVDGF*"
     gene            1031..1690
                     /locus_tag="qh_7_scaffold_1_prodigal-single_4"
     CDS             1031..1690
                     /product="hypothetical protein"
                     /codon_start=1
                     /transl_table=11
                     /translation="MLVTSKSLDVDSYENTVTHLLTEKEYEYSYCLYKNKIISLKKKL
                     HRQLPDDPIGIGSVKDIEFEVTPVEFIKNGWKHCEEYKNKTFSISWIANKWKFKNLST
                     KREARQLLAYDKIEQEDNGNNEYGYYIKSEEFPSLYFLDNITFSKKDEVVNPWVFDTV
                     LFSELNVSDEEIIHSVFRDSYLADPFIQSFKSILQRNFHKISRDLSNNLFHYQFSLVL
                     R*"
     gene            1861..2154
                     /locus_tag="qh_7_scaffold_1_prodigal-single_5"
     CDS             1861..2154
                     /product="hypothetical protein"
                     /codon_start=1
                     /transl_table=11
                     /translation="LDDEKKIAYFITLDSKEVAYLYDKTSRFFQVTDKDDLQVYGRVW
                     SYSYGEWIKISETLSEVDITEQFIKNYPIELSLLKEVSGALNKLWIKHKTNNK*"
     gene            2154..2771
                     /locus_tag="qh_7_scaffold_1_prodigal-single_6"
     CDS             2154..2771
                     /product="hypothetical protein"
                     /codon_start=1
                     /transl_table=11
                     /translation="MGYIDHLELNNYEEKYVKSKTRKRLKKDTKKAIEASGSNSRLKD
                     KKREIESSRIVYFKEKNKILKDHNYIESLTIRPNNLLDGFKPAVKATGNDVSKIRLMF
                     KPISIHYFLSEFEHCLGRFAKGITLPCDTKRLAARLLWDNLKVENFLYNTRFHSEVFD
                     SVDDFYSRNTSRDHKDTEAMIRFRPHLDSVTYNFFIFYQEYFTSC*"
     gene            2931..4013
                     /locus_tag="qh_7_scaffold_1_prodigal-single_7"
     CDS             2931..4013
                     /product="Putative uncharacterized protein n=1 Tax
                     =Dictyostelium purpureum RepID=F0ZAB9_DICPU"
                     /codon_start=1
                     /transl_table=11
                     /translation="MPDLKDPTTKTVNGVDLTRMDDVEIPDEVYEPMKTDISVFDDFL
                     STKGGVPKATINVWAGEPGVGKTTVACKALAKINGAENRTLFISSEMDHVDFNEYSKR
                     FPEFGKFYTFFPSLENNILDSLEDLIEHGFDMILLDSFLDIKDKIAEQEGITKKKAEL
                     FLVDLLKKAKGGIETGGETFYTTWIVIQQMTKGGDMAGSKYLQHVITSDLRLVNENEQ
                     EEVRYMTFKKNRRGQAFEKLYYEIDDDEINFDIERREREKEALDFLEEEKDRKENEEF
                     ASIEDLENDLNMNGESEDSTENNEDEVEEEEERVEEIRKLFVENDGNRRATMRDAIRD
                     GLWNEEDSYHYFRILLTENGMDDYRQ*"
                     /db_xref="UniRef100_F0ZAB9"
                     /db_xref="F0ZAB9_DICPU"
     gene            4299..4403
                     /locus_tag="qh_7_scaffold_1_prodigal-single_8"
     CDS             4299..4403
                     /product="hypothetical protein"
                     /codon_start=1
                     /transl_table=11
                     /translation="MRDLDVTFTIDEKDYARKNVAKKSHQIYNKTLKK*"
     gene            4988..6913
                     /locus_tag="qh_7_scaffold_1_prodigal-single_9"
     CDS             4988..6913
                     /product="Chaperone protein DnaK n=1 Tax=Salinibacter
                     ruber (strain M8) RepID=D5H8Q8_SALRM"
                     /codon_start=1
                     /transl_table=11
                     /translation="MGKTIGIDLGTTNSVVSVMEGEEPEVIENEEGSRTTPSVVAYKD
                     DGERLVGDPAKRQAITNPKKTVSSIKRFMGREYDEVDEERDEVSYEVVKDGNGMARVE
                     VDGEQYAPQEISSMILQKLKKTAEDHLGHEVTDAVITVPAYFNEAQRKATKEAGEIAG
                     LNVERIINEPTAASLAYGLDDKSDQVVAVYDLGGGTFDVSILELGDDVYEVLATYGDT
                     QLGGDNFDQELIDHMADEFENKHGIDLREDPMALQRLREAAEQAKIELSSTKTTNVNL
                     PFITATDSGPVHLDIDITRAEFENMISGLVENTIPQMEKAMDDAEVSNSEVDEVIFIG
                     GSTRVPLVQEKVEDFFGQQANKSVNPDEVVSLGAAIQGGVLSGDVDDVLLLDVTPLDL
                     GIETMGGVKTTLIPANTTIPTQETETFTTAADNQQSVEVHVLQGDREMAKDNRTLSKF
                     HLTGIPPAPRGTPKIEVSFDIDADGILSVTAEDQETGKEHSIEVEASSGLSEEEIEKM
                     REEAEKHAEEDERRKERADTINEATSFSYSIGQGLDEWGDQISEDKREEIESLRDELD
                     EALETASADEDISDVESAMEELQEVYKSVGQEIYGQQAANQQRAAGPEAAGQNTQQTS
                     QEVEDEDVTDADYEVVD*"
                     /db_xref="UniRef100_D5H8Q8"
                     /db_xref="srm:SRM_01492"
                     /db_xref="D5H8Q8_SALRM"
     gene            7073..7465
                     /locus_tag="qh_7_scaffold_1_prodigal-single_10"
     CDS             7073..7465
                     /product="hypothetical protein"
                     /codon_start=1
                     /transl_table=11
                     /translation="MIYIDLFFLVVILGLSYNEFAEKHRSLPTKFFMSLLATSLVGAI
                     WLVIFLFYPVEVSEQKLPSTKYEVLRTDDKVVFALKERGELLSRKDYFIYQNANDSSQ
                     VFLKEVEEFNRFGGTIKNEVKVETNRSQ*"
     gene            7495..7746
                     /locus_tag="qh_7_scaffold_1_prodigal-single_11"
     CDS             7495..7746
                     /product="hypothetical protein"
                     /codon_start=1
                     /transl_table=11
                     /translation="VDFGISGSSDPRLREDVFEADIEYDGKIKEIEKSYIFDNIDVKL
                     EERFELNWIAEKSNEPFCEPEDQIELFVRKIKHLVNANH*"
     gene            7733..8119
                     /locus_tag="qh_7_scaffold_1_prodigal-single_12"
     CDS             7733..8119
                     /product="hypothetical protein"
                     /codon_start=1
                     /transl_table=11
                     /translation="MLIIDLIFGFIIVGLTYIIFQFDGESLSLRFGVSLFFSFIVLLF
                     WALVSGTIATESEKERVYRSQYEIHRSHSKVFFSLEDKKDPITRSEHYIYEHAEDTSR
                     VYIMRERGWNRFGYLIKDDIDLQTNK*"
     gene            8125..8535
                     /locus_tag="qh_7_scaffold_1_prodigal-single_13"
     CDS             8125..8535
                     /product="hypothetical protein"
                     /codon_start=1
                     /transl_table=11
                     /translation="MGSIPIAYWLLVGIILFVAIFFQYRIMRNGGSKVKIFFKLLFNV
                     ACTIIALMLAGLATGKTVNTEKIDPEKYEVVKKKEYVIFAFPDEYEKRNKKRSYFIWK
                     HAKDTSKVWFEVSTFKPTYGSSFKMSKSLETTKK*"
     gene            8537..8944
                     /locus_tag="qh_7_scaffold_1_prodigal-single_14"
     CDS             8537..8944
                     /product="hypothetical protein"
                     /codon_start=1
                     /transl_table=11
                     /translation="MNHLLFFAINAGLALFIGFFIYFVLVPVFRKDVGLGVLISLFLL
                     IPMTVSYALHVDGTKEVKRNLIPKEKYQVARTSESVVFVIEGQEPIKTNRAFVYNHAK
                     DTSKVKLYRIKEINWFNSVRNENIRIETVKSDS*"
     gene            8947..9216
                     /locus_tag="qh_7_scaffold_1_prodigal-single_15"
     CDS             8947..9216
                     /product="Chorismate mutase id=3916082 bin=GWC2_OP3_44_8
                     species=Pedosphaera parvula genus=Pedosphaera
                     taxon_order=Verrucomicrobiales
                     taxon_class=Verrucomicrobiae phylum=Verrucomicrobia
                     tax=GWC2_OP3_44_8 organism_group=OP3 (Omnitrophica)
                     organism_desc=Same as GWF2_43_52"
                     /codon_start=1
                     /transl_table=11
                     /translation="MKDSDKAEVIKTLRKEIDRIDENIIDLLEKRVEVAKRIIKNKRK
                     LGENKHSPDRENELLSHLTEYSNLPESFVQKLYDEILVMVKSLVK*"
                     /db_xref="gwc2_scaffold_21773_6"
                     /db_xref="tcm:HL41_02040"
                     /db_xref="86638024"
     gene            9280..9498
                     /locus_tag="qh_7_scaffold_1_prodigal-single_16"
     CDS             9280..9498
                     /product="hypothetical protein"
                     /codon_start=1
                     /transl_table=11
                     /translation="MSETATVSPFKDIEIGQLVEMTGFYRYDGVEFKLGELCRIVHGE
                     NNGTETHLMRLHDRVTLYVPDSKFKKRE*"
     gene            9775..9936
                     /locus_tag="qh_7_scaffold_1_prodigal-single_17"
     CDS             9775..9936
                     /product="DNA helicase {ECO:0000256|SAAS:SAAS00145970}; EC
                     =3.6.4.12 {ECO:0000256|SAAS:SAAS00145970};;  TaxID=1262919
                     species="Bacteria; Bacteroidetes; Bacteroidia;
                     Bacteroidales; Prevotellaceae; Prevotella; environmental
                     samples.;" source="Prevotella sp. CAG:1092.;""
                     /codon_start=1
                     /transl_table=11
                     /translation="MSQDLNWSNYQKRIFDWIENGSGHAIVDAKAGAGKTTTLVEAAN
                     RIDGHSEGA*"
                     /db_xref="R5P9H8_9BACT"
                     /db_xref="UniRef100_R5P9H8"
                     /db_xref="3.6.4.12"
     gene            9893..11194
                     /locus_tag="qh_7_scaffold_1_prodigal-single_18"
     CDS             9893..11194
                     /product="UvrD/REP helicase n=1 Tax=Cyanothece sp. (strain
                     PCC 7822) RepID=E0UD15_CYAP2"
                     /codon_start=1
                     /transl_table=11
                     /translation="LKLQTVLTVIQRELDDKLSDTEFICKTVHSCGYGALAYAGHDLT
                     VEKDKYEDIVDGFTKDVEFETHKKTAKAHLRRLASLVRLNLVNPDNLDGVARVANHHG
                     IATEEVYHLVRPVIRKGTKLARERGLIDFDDMIYLPVIWNLNFYRNDWVLVDEAQDLN
                     TCEREVCSRMVKSDGRMIFVGDPRQAIYGFAGADSDSFERIKEEFDCTELPLNITYRC
                     PKSHVEHAQRLVPEIEARENAPEGEIKEGSLSELTDVVESGDYILCRTNAPLIKNAIR
                     LVKAGIQANVVGRNIKDRLLSIVDQVGFSNFIENLKDYHRKRAEKVKENDAGGGKLEM
                     LRDQFNCIQAVYEAFAPDTKGQLKAEIKDLFEDSEDAVKLMTVHKAKGLGNDRIIIIR
                     PDLMPLEWRGQKDWEKVQEKNVQYISRSRSTDTLIYLTKDM*"
                     /db_xref="UniRef100_E0UD15"
                     /db_xref="A0A0F9MUF0_9ZZZZ"
                     /db_xref="cyj:Cyan7822_4571"
                     /db_xref="E0UD15_CYAP2"
     gene            complement(11209..12297)
                     /locus_tag="qh_7_scaffold_1_prodigal-single_19"
     CDS             complement(11209..12297)
                     /product="hypothetical protein"
                     /codon_start=1
                     /transl_table=11
                     /translation="MSDCYIYGLFHERPSNNYIPHAFYIGRGSGRRMNYHLLKSSLSD
                     PNNSHKANIIKKCKRNNWKVYPKKIWKKLSLKKAKEAEQFILNHEKLFSELTNLAQNC
                     HGGGSIIGENCPQSKLSNQEVRCIKWLIQNKSFEQKKMAEYFDISEQSLSSIKAERNW
                     SHVESKKPDDIPNIEKSDYCVTKHEKSEIKWLLNNTQLPQKKISSKYDFSVSPVSDIS
                     SNPSKYEEIEPKKPDSIPEGKKQTNFLPKKEVSEIKWLSQNTNFTSRSISKKYNVCGE
                     TVRQIRDNMIHKKTKPEEPDNTSGLQKSNKVSKEKAKKIKWYIQNTNLSQSEIGSRFS
                     CHRKTVGKIKLERREKYKELEPTDPQDY*"
     gene            12434..12616
                     /locus_tag="qh_7_scaffold_1_prodigal-single_20"
     CDS             12434..12616
                     /product="hypothetical protein"
                     /codon_start=1
                     /transl_table=11
                     /translation="MLLFEEKDLLEIVRDTLTKFDDANLESEAAREAIARKIKEGVKK
                     ASGEIDNQQFLSGHQN*"
     gene            12620..13180
                     /locus_tag="qh_7_scaffold_1_prodigal-single_21"
     CDS             12620..13180
                     /product="hypothetical protein"
                     /codon_start=1
                     /transl_table=11
                     /translation="MSIVFWFVISIPFLFVLAPYVHRNYKEFKVFLYKSRLKGSMPHK
                     EVDNLIQWEDGDQIRLKDHKVYEDPSTWTLYYRGVTDQKEFVFSKRSYKGSNLRKMDI
                     GEFLGRYEHENTDLKSREESEKNIKEELKNSQYNKFLEQTKKELEKIEKEWKNQSHQK
                     DEDVLEFEKNNQLDDSNSNQKTKINS*"
     gene            13183..13659
                     /locus_tag="qh_7_scaffold_1_prodigal-single_22"
     CDS             13183..13659
                     /product="hypothetical protein"
                     /codon_start=1
                     /transl_table=11
                     /translation="MDKKVLVEKVDEKDDYRIFDIEDNGEKETFDEAVSEDLLYIDSE
                     GEVRVTENGRDLIEEKQDQPEEPQDVDPEVTPGFSDYFDAHNSKLDAEKALEDLRNLA
                     EETPINKELESDARMAYSFAKDAELSYKEKQRIYRLVNDVRFLARKLNEFSEPKNI*"
     gene            13671..13892
                     /locus_tag="qh_7_scaffold_1_prodigal-single_23"
     CDS             13671..13892
                     /product="Translation initiation factor IF-1 n=1 Tax
                     =Sphaerobacter thermophilus (strain DSM 20745 / S 6022)
                     RepID=D1C2Q7_SPHTD"
                     /codon_start=1
                     /transl_table=11
                     /translation="MADKITKEGHVVKVHPNSQYKVELDNGKEATGHLCGTMKQHNIN
                     VMVGDRVEIDLSPYDLSRGIIQRRISDDN*"
                     /db_xref="UniRef100_D1C2Q7"
                     /db_xref="sti:Sthe_1088"
                     /db_xref="D1C2Q7_SPHTD"
     gene            13903..14154
                     /locus_tag="qh_7_scaffold_1_prodigal-single_24"
     CDS             13903..14154
                     /product="hypothetical protein"
                     /codon_start=1
                     /transl_table=11
                     /translation="MDEKDLEDKLIDLLSFVPYRTPESVYDGDKVEEDAPFFSEAFLY
                     DFLGKQEARIVLRLINSIAEETGNTRRELMKKARRRKNA*"
     gene            14217..14405
                     /locus_tag="qh_7_scaffold_1_prodigal-single_25"
     CDS             14217..14405
                     /product="hypothetical protein"
                     /codon_start=1
                     /transl_table=11
                     /translation="MDLSLTNCNSIVHWGKDRCWKCKGTGEISVSGFQIQSTASPEEV
                     HKTKECSKCGGTGMVPKR*"
     gene            14422..14646
                     /locus_tag="qh_7_scaffold_1_prodigal-single_26"
     CDS             14422..14646
                     /product="hypothetical protein"
                     /codon_start=1
                     /transl_table=11
                     /translation="MSFPFDFDPKKFEIREGVQGVWHYHLAEGDESNTLCGEPSMITK
                     VSIYQWGSQSPSHIPISYCRECQKEAIKLS*"
     gene            14671..14937
                     /locus_tag="qh_7_scaffold_1_prodigal-single_27"
     CDS             14671..14937
                     /product="hypothetical protein"
                     /codon_start=1
                     /transl_table=11
                     /translation="MPVPEYFVVSDKSCIVGKGDEVIEALRDAGLKVTEAALSPDEGL
                     RDPNNFLVAHASEKLEEVDVQYERFEVKVSEGLGVGSYFELRPQ*"
     gene            15401..16099
                     /locus_tag="qh_7_scaffold_1_prodigal-single_28"
     CDS             15401..16099
                     /product="hypothetical protein"
                     /codon_start=1
                     /transl_table=11
                     /translation="MSQETINFSSSPKNHFNPFTGVAKLAAEKIESVEGYTERSPSKI
                     NGNWYQAKTHVIDEPENDQDGDFIDKVFLNLDQYIQENLENENIHLTEVDVQYALASE
                     DSSEPDFQKFDGVIVRLIVEDEEYEAELQEVGSVSDVENLLREHDSKLKEKNDFSIDV
                     GYGFGELGLDDQLEDIKIDNQLSFKGDSWTGFYLGFRANEDADSLEDASSIDYELKSR
                     KFVREDDGQVYEVV*"
     gene            16288..16638
                     /locus_tag="qh_7_scaffold_1_prodigal-single_29"
     CDS             16288..16638
                     /product="hypothetical protein"
                     /codon_start=1
                     /transl_table=11
                     /translation="MGTPKGYKIHKLYELNGSEIESVKIEFDEKNEHLYKFAVSHPEY
                     FAQEPISVKDDDHPYGLIAATSFSEKAETLIRLRQTNSFHEKPFKVLKENKHLIILFL
                     SGIVSAFLSLYFIL*"
     gene            16700..16909
                     /locus_tag="qh_7_scaffold_1_prodigal-single_30"
     CDS             16700..16909
                     /product="hypothetical protein"
                     /codon_start=1
                     /transl_table=11
                     /translation="MSFYVNDWNAPAVSLLENEIKYLKERIRFPFGVPQNINSIILKY
                     KEYKEEDRGEAMRNYKRNRKADPLF*"
     gene            16956..17492
                     /locus_tag="qh_7_scaffold_1_prodigal-single_31"
     CDS             16956..17492
                     /product="hypothetical protein"
                     /codon_start=1
                     /transl_table=11
                     /translation="MVEYKCYECEVELDKHDYCGDWFGYTMDTGYICPSCGIQYEKKE
                     YSELKRRDKKEICLVGSQRLRLKHLDSLEIKVPWNTSDKVEFEGEVFEKTSEKTKNGY
                     FRYKLVDSIYETQISIKDLESRYIRKKVNQDTPSNFLDWEAPHSNVRIENHSIWSFLG
                     SVSLNDLNELNYLHRYDR*"
     gene            17482..17781
                     /locus_tag="qh_7_scaffold_1_prodigal-single_32"
     CDS             17482..17781
                     /product="hypothetical protein"
                     /codon_start=1
                     /transl_table=11
                     /translation="MTDDRSLMDEIDENVNVPASKKRLMQRKMGFLQQVNETLAEKHM
                     TEQELLEFVETDKSNVAELFSADYDLSLKEIAQLESALDEDLFKVKRNIGLKDNS*"
     gene            18259..18333
                     /locus_tag="qh_7_scaffold_1_prodigal-single_trna_1"
     tRNA            18259..18333
                     /product="Gly"
     gene            18367..18603
                     /locus_tag="qh_7_scaffold_1_prodigal-single_33"
     CDS             18367..18603
                     /product="hypothetical protein"
                     /codon_start=1
                     /transl_table=11
                     /translation="MKLNLNIRKPDLRGTDEPRKIDRKNVVAAESSSACSRKKKKKKI
                     QNKSVGSSISRTSDLSDQKVGGSNPPRRSFEYSF*"
     gene            18509..18583
                     /locus_tag="qh_7_scaffold_1_prodigal-single_trna_2"
     tRNA            18509..18583
                     /product="Undet"
     gene            18631..19071
                     /locus_tag="qh_7_scaffold_1_prodigal-single_34"
     CDS             18631..19071
                     /product="hypothetical protein"
                     /codon_start=1
                     /transl_table=11
                     /translation="MEIDVPTMKVKDDGSVEVKSSFRQLLDREKNKKLLSVGLSQNEL
                     SFHWKMVELPSFLYDGEPYTAQATRIDLNGSFLDDFFEVLEKEVAEKSLSDEDRTALE
                     NVWDEVTDKLSEMHSEDEMIGFYEFDLADVDGEKILLLRYAVID*"
     gene            19224..19302
                     /locus_tag="qh_7_scaffold_1_prodigal-single_trna_3"
     tRNA            19224..19302
                     /product="Pseudo"
     gene            19569..19640
                     /locus_tag="qh_7_scaffold_1_prodigal-single_trna_4"
     tRNA            19569..19640
                     /product="Gly"
     gene            19673..19906
                     /locus_tag="qh_7_scaffold_1_prodigal-single_35"
     CDS             19673..19906
                     /product="hypothetical protein"
                     /codon_start=1
                     /transl_table=11
                     /translation="MVSSQNPKEVFNISSKINSHPEVMLPCRSHAIPEDVPESEREDA
                     DQEEKSKLKSSGMHSGLRKRRKVPAKLQTVGNF*"
     gene            20135..20208
                     /locus_tag="qh_7_scaffold_1_prodigal-single_trna_5"
     tRNA            20135..20208
                     /product="Pseudo"
     gene            20544..20786
                     /locus_tag="qh_7_scaffold_1_prodigal-single_36"
     CDS             20544..20786
                     /product="hypothetical protein"
                     /codon_start=1
                     /transl_table=11
                     /translation="MESVKVWSRFIRDRYRWGVYVDGELHAFGVETQRVTWREMDKDR
                     DRYLEKALEGETEPTPHDPYKVSNMPPEGAIEKLNT*"
     gene            20971..21813
                     /locus_tag="qh_7_scaffold_1_prodigal-single_37"
     CDS             20971..21813
                     /product="hypothetical protein"
                     /codon_start=1
                     /transl_table=11
                     /translation="VRFKDLLFEYSDEELERLDKIVQEGNWLYNFDRPIYRADKVQKE
                     NFNIRETAERKETRDTIFYVDELIHLFYKNCFPNLPDRRHSRFGSVFRDNIEAYLNPT
                     QSMEKESYAIFPHASAKISSRIEDPFTVLDEIKTFTDRILKYPLGENFNDLMGYIKER
                     SQYLYRFVKFLDDLKNQKTLDTSISELGCPEKLESKVKQNVESLENDKLENSISNVAR
                     NIYRVFKNAPGLGDELNHFEHEDENRKRPDIVTGKLVLESMSGKPVYLKRWRLPGELC
                     KLKA*"
     gene            22083..22158
                     /locus_tag="qh_7_scaffold_1_prodigal-single_trna_6"
     tRNA            22083..22158
                     /product="Pseudo"
     gene            22191..22358
                     /locus_tag="qh_7_scaffold_1_prodigal-single_38"
     CDS             22191..22358
                     /product="hypothetical protein"
                     /codon_start=1
                     /transl_table=11
                     /translation="MDDKIKNTLEDLRKNTSKRPPKMVKKTEYHTIVYLPENRERLSK
                     DFKSSGSIDDS*"
     gene            22417..22545
                     /locus_tag="qh_7_scaffold_1_prodigal-single_39"
     CDS             22417..22545
                     /product="hypothetical protein"
                     /codon_start=1
                     /transl_table=11
                     /translation="MAKKKTTSAETYHSKKDRKRFLEIEKAARLLVEKIENKEDVG*"
     gene            22644..22729
                     /locus_tag="qh_7_scaffold_1_prodigal-single_trna_7"
     tRNA            22644..22729
                     /product="Pseudo"
     gene            22895..23251
                     /locus_tag="qh_7_scaffold_1_prodigal-single_40"
     CDS             22895..23251
                     /product="hypothetical protein"
                     /codon_start=1
                     /transl_table=11
                     /translation="MGKFKDAYPNPLLSKEIDQFLQSADFKLGFPESIEFENKVGYKN
                     TFVTKDNNHVHIHINSNKLRVYIVENASGKEISTEAHEINESHKNSQQAFENYLDKIF
                     EKLKIESIYVDYCQLC*"
     gene            23323..23763
                     /locus_tag="qh_7_scaffold_1_prodigal-single_41"
     CDS             23323..23763
                     /product="hypothetical protein"
                     /codon_start=1
                     /transl_table=11
                     /translation="VSFFKDFLDYFNLNGKEKKEKSYEGIEVSEDYTETSDYLKRKIN
                     RSFLYFIEECEHVCRSYEKNAPKEEILNSFEKRLEGELNRKYVRDTAEAYWILRFKIP
                     ELNKKMKIARKDGEAEWVRFESQITYLEFKAADLISNHLQNLWV*"
     gene            23765..24040
                     /locus_tag="qh_7_scaffold_1_prodigal-single_42"
     CDS             23765..24040
                     /product="hypothetical protein"
                     /codon_start=1
                     /transl_table=11
                     /translation="MKDEYESELSLFKIIPKKIKDLDISSFDSKEELIELATQEIHET
                     GEFNPVRYKALMILLKEILKGEVEKDLDKKVVIKKGLKKLASRREDS*"
     gene            24027..24740
                     /locus_tag="qh_7_scaffold_1_prodigal-single_43"
     CDS             24027..24740
                     /product="hypothetical protein"
                     /codon_start=1
                     /transl_table=11
                     /translation="VKIANISTTPKEKKYSNPFLLKAVPEFFNQRYDKIYDLQKEKYG
                     KRTGVDGKEARSDLKNWTKTHIGDVETHLEDKVNINSKNFTLYELLNKEESLSSSGIS
                     KKDIRKTLLYVFKETNESLVINKSDLLAYFTYHSGYGDPSKTMDNRDIPFRIRRTFIH
                     IERKLLRDLFAQSQFFQLFENGLKKIIENKFDSSKLTKQSPEFLVSYKPNTNEFSDVE
                     LQFIINYKDETYPNVSGTS*"
     gene            24721..25377
                     /locus_tag="qh_7_scaffold_1_prodigal-single_44"
     CDS             24721..25377
                     /product="hypothetical protein"
                     /codon_start=1
                     /transl_table=11
                     /translation="MFQGRPDLKVLEEDDLIPEAYKILQTVGWPFLIGGLIVLATGLV
                     MGLPLFFAFSMTILGGGALTLAKLKANSLLKNHKLKAQRLRPPHQVVENFVHWESGDE
                     LEYDLSNFLSTSKLPRHYIGVLDDNSIVLMNKPRPERANKAIRVSADFLEDVGVENRS
                     FIRRSKEKQVENLNEALDDSQYEGFLNTVQSEFEKLESENDRNIGGGDGLDKLEDGDI
                     *"
     gene            25428..25652
                     /locus_tag="qh_7_scaffold_1_prodigal-single_45"
     CDS             25428..25652
                     /product="hypothetical protein"
                     /codon_start=1
                     /transl_table=11
                     /translation="MANTPSFRPRDRAPKTDKETVGIGEWMLTIPFMVIPVLNIFIAA
                     LLGYIDRTSKTKRNFYIAVIIYSTLLVFFL*"
     gene            25656..26339
                     /locus_tag="qh_7_scaffold_1_prodigal-single_46"
     CDS             25656..26339
                     /product="hypothetical protein"
                     /codon_start=1
                     /transl_table=11
                     /translation="MSDASKFQKNGFDLVNYLAEEGSVRNGEAPWMRIADDIGNGDDE
                     KEKALDRILCLFVEQYHKFTYEELDLIILTLLSSNNLSNVSKYILKTFATKDLFWNAS
                     FFEKEDQKSLHSRALQAVISQDIDLPKSFWMKQLKRDQQEYGLKTFVGIRKTEGLNEA
                     LDVLRKLDLNKTDLVTDLHSEWRGLIRVKDSGVTKENFEESWEELKDEFNIVEKDYQS
                     RKTPSHSKP*"
     gene            26350..27048
                     /locus_tag="qh_7_scaffold_1_prodigal-single_47"
     CDS             26350..27048
                     /product="Uncharacterized protein n=1 Tax=Fibrella
                     aestuarina BUZ 2 RepID=I0KD39_9BACT"
                     /codon_start=1
                     /transl_table=11
                     /translation="MKLKSCDKLLIIGDVHGLVGGYYDLLEEKVVSSNETVKSIQLGD
                     FGFEKEYKKRNQIFEKSSSLNKKDHLFFGGNHDDYNSLPEFHIGNFGELPFIENSYFV
                     RGAESIDKAKRTPGHDWWPEEELNWRQARMCAADYEEKNPSVVITHDAPGNVCKKIFP
                     DKKINSSATIKLLQALYDASPPDLWVFGHWHEDKVKKVDQTIFVCLDELSTFEFESDR
                     SLKADIKAHVEKLQ*"
                     /db_xref="UniRef100_I0KD39"
                     /db_xref="fae:FAES_4042"
                     /db_xref="I0KD39_9BACT"
     gene            27158..27769
                     /locus_tag="qh_7_scaffold_1_prodigal-single_48"
     CDS             27158..27769
                     /product="Uncharacterized protein {ECO:0000313|EMBL
                     :KKL53560.1};  TaxID=412755 species="unclassified
                     sequences; metagenomes; ecological metagenomes.;"
                     source="marine sediment metagenome.;""
                     /codon_start=1
                     /transl_table=11
                     /translation="MTTLEEVTTFPKEFELPHPSELEDESRRQDRLYTIPDLVEFLLN
                     VPTRASFVTFRSRTTPRMRKTDNSYWDADSGEWNIRKISVVNGIINFIYANSVENQRE
                     REGLDLEEFKPQPRQWGNRILNTPLVRHKGRYYLEVKVENVVETTYVNSNDDEVEREE
                     IDEFLYSSSQPSTQKTEKEIVLRDYKIENLEQIKMYGDIFNLH*"
                     /db_xref="A0A0F9F8J4_9ZZZZ"
     gene            27806..28534
                     /locus_tag="qh_7_scaffold_1_prodigal-single_49"
     CDS             27806..28534
                     /product="hypothetical protein"
                     /codon_start=1
                     /transl_table=11
                     /translation="MSSLYDSKKLSKEEHDFLLQFLEFNLYDLEYYNTENNTNSLREK
                     FEALYQSAFNDLNLFISNEVEHPLQIIIVHSHIRLLNTTDFRGKNYIKATKKLNSQVK
                     PEQEIIIPHPDIDGYLSLKDGCGNILARQSWKGIYETALKQAGLWLTYTQSGFEQSSL
                     KFNEDFKAKWISSMKFLNNKVGSFIKEKDIEEMIEPKTLHLNAEKTVSFLFPFHTNLE
                     KKIYEIGFTFKEFFPVKFNHAHND*"
     gene            28580..29017
                     /locus_tag="qh_7_scaffold_1_prodigal-single_50"
     CDS             28580..29017
                     /product="hypothetical protein"
                     /codon_start=1
                     /transl_table=11
                     /translation="MQKSFAHILSTKGQLNWMKGDIIEDFRILDPCALVRKSAQHPEG
                     YEICRAVLIGIKNPNGGWESEHLTPSYKSGDQHWNHEFKNQGYHNEFTYLSEEEANKL
                     ISNPNRIQDIIGVNYKNQKFTIGSEEEQENFQSKWMDPDFLFA*"
     gene            29094..30053
                     /locus_tag="qh_7_scaffold_1_prodigal-single_51"
     CDS             29094..30053
                     /product="Uncharacterized protein n=2 Tax=unclassified
                     T4-like viruses RepID=K7NTL1_9CAUD"
                     /codon_start=1
                     /transl_table=11
                     /translation="LIFRSEFSAQIKRILLDFPNFAKDLFTENEKKNLQEKLILYNDG
                     ARYGQAVFLAGGTASGKSFAIKNFLEGQKFKVLDVDKWKEVYSNLKKKMKKFPKLMKK
                     SDLADKYPEIQDLNLDNPQDVKKLHQFIKDKEIHKKYISNLVGGKDSNRLPNILFDVT
                     LKDISKVHNYLPQLKESGYKPENIHITWVLTDYEIAVERNRERDRIVPEDIVLKSHKG
                     SAETMIDIIKKGTPKGVDGSVRIILNNPETTVFWKRKGDPVQTSEGEDYFVIDDFEYV
                     TLKEAGKSFKDTRSIKKQLFKWIKSNVPRTANIWKKMKMSSKK*"
                     /db_xref="UniRef100_K7NTL1"
                     /db_xref="A0A094IFC4_9MOLU"
                     /db_xref="K7NTL1_9CAUD"
     gene            30171..30857
                     /locus_tag="qh_7_scaffold_1_prodigal-single_52"
     CDS             30171..30857
                     /product="hypothetical protein n=1 Tax=Hymenobacter
                     aerophilus RepID=UPI00035EFB6B"
                     /codon_start=1
                     /transl_table=11
                     /translation="MKYFSLDIETTGLDKENHQVLEIGGVIDDLENPLPLSQLPEFHC
                     YVTHDVYNVSEYCLGLHIETGIFDDLSDRKDKYTYLRPNRVAYHIGKFVYDEYLSEEN
                     LYTDKLGNVLEWKKVYDELVESGEGRHIIPVDDFLPMTVVAAGKNFNSFDSDFINQIP
                     NIQDIIRFHHRVVDPGPMYLESTDEKPPNLKTCLERAGIGDEVPHNAVDDSKLVVKLI
                     RNHFGIELEE*"
                     /db_xref="UniRef100_UPI00035EFB6B"
                     /db_xref="A0A0F9P3U6_9ZZZZ"
                     /db_xref="hym:N008_06850"
                     /db_xref="UPI00035EFB6B"
     gene            30861..31142
                     /locus_tag="qh_7_scaffold_1_prodigal-single_53"
     CDS             30861..31142
                     /product="hypothetical protein"
                     /codon_start=1
                     /transl_table=11
                     /translation="MHIKVYKNTKESENKGIEDWPSNAKYVFSVECYSVRSALNLIKT
                     SNEGDLKKLDVSDGDFLAAEDGVPYIVSDNCSVVKRFNGKKLEVTSYGQ*"
     gene            31157..31492
                     /locus_tag="qh_7_scaffold_1_prodigal-single_54"
     CDS             31157..31492
                     /product="hypothetical protein"
                     /codon_start=1
                     /transl_table=11
                     /translation="MTSKFDSLIKADSEDEVVSILKSFDPLRLYELCRHIAKNFGTEI
                     QNGSALKDEEVIIDFFEENKKVVFAVAKSEDGYQKVLECGKSGLTFIDPIPLWRNVHK
                     LEEKFNQNT*"
     gene            31498..31746
                     /locus_tag="qh_7_scaffold_1_prodigal-single_55"
     CDS             31498..31746
                     /product="hypothetical protein"
                     /codon_start=1
                     /transl_table=11
                     /translation="METLSLNNVQQYENITASVSKTPTVSNTLDELSKKVKARANNKE
                     GNWKFLGGIKTFDRDGNFYAAQTIVKVAEGEDGKELLT*"
     gene            31862..32617
                     /locus_tag="qh_7_scaffold_1_prodigal-single_56"
     CDS             31862..32617
                     /product="hypothetical protein"
                     /codon_start=1
                     /transl_table=11
                     /translation="MQANPSSRWKNEAVELVENHDFTYETSYDAGRKFRQDDHQCDFC
                     GTHLRYTVVIKTKDDSDIEKEIGLDCLEHAFGTSWSRLQDVERDIEELKEEAKRKRRK
                     EKYQEEFGELIEWIRNYLDIKYNGFLEDMLEILETGKSEWTRNMEDAVREIVNETDLE
                     ELEREKRDQEREKEAKARKIKKLKALIEDVDDRIDPGDQELEKRALCSSYDFAADVLE
                     FLQRRDYITEGQMEAINDTWSDYKEKEKEEVPA*"
     gene            complement(32614..32913)
                     /locus_tag="qh_7_scaffold_1_prodigal-single_57"
     CDS             complement(32614..32913)
                     /product="hypothetical protein"
                     /codon_start=1
                     /transl_table=11
                     /translation="MGNFLSFVQNLLRDFICGSIGFLIILLLNQGFMYIDLQFETASG
                     LIILSLCYIAAFMISIRLRKFYENGSLYKDLVRNVSKEELIEKQKKLIQFLKDRD*"
     gene            32946..33203
                     /locus_tag="qh_7_scaffold_1_prodigal-single_58"
     CDS             32946..33203
                     /product="hypothetical protein"
                     /codon_start=1
                     /transl_table=11
                     /translation="MLNSSIWSKLRKTHKFFTLNVVGFPFWVVRHVNGSEWFIIKSFS
                     VFQVPFVTAFFGVNGPYYKKEDAKRVLKLVNNGKAEMVSSS*"
     gene            33292..34383
                     /locus_tag="qh_7_scaffold_1_prodigal-single_59"
     CDS             33292..34383
                     /product="hypothetical protein"
                     /codon_start=1
                     /transl_table=11
                     /translation="MDTYAEFKEEAIQNQPRYYKTRLKHFRLESPNKINIEGKKFPLS
                     NDGLDSIRDFVRMPKRFSARMTKRLGDNATISLMDALRKGKANMSEDKQVFVVFDPES
                     SDVKAIKGHYPRLTRKGYFDLVERVIDEFNLDITGFSEDDDGENMLRVKTEKKGEKVR
                     MADVENEVFRAGPAFVSDFGNLGIHSYMLRMVCSNGMILRREEQDFQAKLNREDMTEF
                     FEYMTELEENHFVPESFRDNVYRAMEHPASFRELEQVRNVIRNDGEWTSDDGEVDRFI
                     PYYENVAAYRDVGVDVNEMSHREKRNARTNIEVWDLVNNLTSFATHDPLDIGFSESDE
                     DQMITKAGEILSGKFDTEDLPPQPNFRMN*"
     gene            34636..36609
                     /locus_tag="qh_7_scaffold_1_prodigal-single_60"
     CDS             34636..36609
                     /product="ATP-dependent Clp protease ClpC n=1 Tax
                     =Salisaeta longa RepID=UPI0003B5A7F5"
                     /codon_start=1
                     /transl_table=11
                     /translation="MSDESDSVVENFGRNLTELAKEGELDPIIGREQEIKRISQVLVR
                     RKKNNPVLIGQPGTGKSAIVEGLAKKIVERDTNRSLFDVEIVELNLTSLVAGTRYRGQ
                     FEDRMRAVIDELKDEDNKLLFIDELHTIMGTGQARGGLDASNMLKPALADGRLQCIGA
                     TTLEEYRDIEDNGALERRFQKVVVDPSSEEETKNILRNIRQYYEDFHNVKYSDEIIDR
                     AVQLAGRYITNRYFPDKAVDIIDEVGSRVNIENIEPPEKLIEIEEKYDELEEEKQEAV
                     SEQEFEAAADLRDKQEQLEDLYEQEKENWKEVRNENYYDVKEDDIAEVVSMITDIPKE
                     KISADTKDKVLGLDKRMKERVVGQDRAIETVTSAMKRATSGIKDPDRPIGTFLFLGPT
                     GVGKTLSAKVLTEEIFESQKNLVRIDMSEYQEKFESTKLMGSPPGYVGHEEGGDLTEK
                     VRRNPYSVVLLDEIEKAHPDIFNTLLQIMDDGIMTDGMGREVDFTNTILIMTSNVGSE
                     ELVSSGSDIGFSPDDSNDPLSYETIKAKVEDKLGDTFKPEFLNRLDDVVIFNALEKDH
                     IREIIDIELEDLRGRLDLQEITLNITDGAKDVLIEKGYDMEYGARPLKRTLRKQIEEP
                     LSDKIISDEVDEGDKVRVRKVRNEMEVEIDVNP*"
                     /db_xref="UniRef100_UPI0003B5A7F5"
                     /db_xref="sru:SRU_1317"
                     /db_xref="Q2S2Z0_SALRD"
                     /db_xref="UPI0003B5A7F5"
     gene            36609..36905
                     /locus_tag="qh_7_scaffold_1_prodigal-single_61"
     CDS             36609..36905
                     /product="hypothetical protein"
                     /codon_start=1
                     /transl_table=11
                     /translation="MANQHSLDIRKRERFYVLKRNSLLVHKISEILENRTEGKLNPML
                     RSSLNRVLRSIFNLVKRFKRDSLLFQNENADLNTLNANYESIKDYPERYNIPHY*"
     gene            36939..37160
                     /locus_tag="qh_7_scaffold_1_prodigal-single_62"
     CDS             36939..37160
                     /product="hypothetical protein"
                     /codon_start=1
                     /transl_table=11
                     /translation="MSRKRFQYGQSVYVHYKGAGYEGEYKGVDTFERNKKHTVEIPSM
                     HRELSFADNDIFGSLEELEEAHPQVSSNL*"
     gene            37257..38267
                     /locus_tag="qh_7_scaffold_1_prodigal-single_63"
     CDS             37257..38267
                     /product="ATPase associated with various cellular
                     activities, AAA_5 n=1 Tax=Planctomyces maris DSM 8797
                     RepID=A6C7X1_9PLAN"
                     /codon_start=1
                     /transl_table=11
                     /translation="MKESINKEKSAITITEEAQEAGESVHLPENLNQIRRFIRNEAPD
                     LLPDGLKMKESKWKTLIRSILRGKNILFTGHSGCGKTIAAMSAVRALKRKFFYFNLGA
                     TQRPRTSLIGTREVEDGSTYFSPSVFVEAIQTEGAVILLDELSRAHPEAINILLTPLD
                     PKQRYLRLDESDEEDTVKVHDSVSFVGTANIGNEYTAARRIDRAMWDRFTVIEMDLLG
                     REEEKDLILETYPELKEETAAKLARIAEQTRDQAQSSSPEVETIISTRQNLEAAEMIR
                     DGLSLEESAEVAYYPNYDKEGGVDSPRNYVKKVVQREIDDESDDELFSSRDIEEAPRR
                     NN*"
                     /db_xref="UniRef100_A6C7X1"
                     /db_xref="A0A0F9PWD1_9ZZZZ"
                     /db_xref="A6C7X1_9PLAN"
     gene            38288..40186
                     /locus_tag="qh_7_scaffold_1_prodigal-single_64"
     CDS             38288..40186
                     /product="hypothetical protein"
                     /codon_start=1
                     /transl_table=11
                     /translation="MKPTHKKSQNYSDWWLDEITKRSVRKARNGKSQSDKDLAALASV
                     KRSIAQFVHILTGKRLRVKFKEEGKESFTDGETVVVSSDIGPETYDQTVGIALHEGSH
                     IVKTDFYIFKNIEDYIPSHIEDLADKKFGETEFLEQVLHKILNYVEDRRIDNWVFSTS
                     PGYKGYYHSMYEAHWHNEEITERLKSDDFREETMQSYMFRLINLTNDAGDLDALNGLR
                     EIHDRIDLDNIARLQSTEDVLEVSQDILEIIIENVNDIEFEEGGDVKFVPGEGDGDGD
                     PIDWDELSEEEKEALKDAIEDQMDFLDGNIDKEPIDPEDAEELEALEDAGVSTHEVGE
                     GTGNPHSIDCVVIDKLTERLVNKSKFPILKTYEVDRSKEAVNQGVVLGRKLGKKLKVR
                     DTKRNTKYSRRKSGRLDQALLSEVGHTERLFYEEIIDEYDDAFVHISVDASGSMSNDK
                     WSEAMKTCVAVAKACSMIGNVRVQISFRSTTSAGFSSGKTKPLILMAYDSDESSFNHV
                     KKYFPNINSGGTTPAGLTFEAIQEKILLVKDDEDGYFVNLSDGRPNFSADDFQYGSEN
                     GAAHTRKQVRKIKKKGIEVVAYFISSGSSSVDSAFSRMYGPDDYYIDPSNITQVSKTL
                     NKKFLKEK*"
     gene            40186..40581
                     /locus_tag="qh_7_scaffold_1_prodigal-single_65"
     CDS             40186..40581
                     /product="hypothetical protein"
                     /codon_start=1
                     /transl_table=11
                     /translation="MADQREKALELGRVKAVREQTKIRVYEDKSTKNEDYLVSPKDLS
                     GKTDLRLVDTFDSSLESSKEEEVVSIEDYSDLEEGDQVLINEDESDQVIRVTQRQLVT
                     LSGDKFRRSDGELWGNNDSERQITHKVLV*"
     gene            40586..40816
                     /locus_tag="qh_7_scaffold_1_prodigal-single_66"
     CDS             40586..40816
                     /product="hypothetical protein"
                     /codon_start=1
                     /transl_table=11
                     /translation="VNGVISGTCDYGCGQNASHIFKNGTKCCSKYPVKCPKIRERISR
                     SVSEYYDKTNGGLKKKKTVTCQETDFFKELKQ*"
     gene            40813..41097
                     /locus_tag="qh_7_scaffold_1_prodigal-single_67"
     CDS             40813..41097
                     /product="hypothetical protein"
                     /codon_start=1
                     /transl_table=11
                     /translation="MMSESEEQNQNEITQSFLEGFPQEEFDVPELNEPQFLFANLLYK
                     TDFSESEISEILEWSPTEDDLDQIYEMIDYWIESEISSRRNNQITSTIIL*"
     gene            41102..41419
                     /locus_tag="qh_7_scaffold_1_prodigal-single_68"
     CDS             41102..41419
                     /product="hypothetical protein"
                     /codon_start=1
                     /transl_table=11
                     /translation="MNSDVFKTEDFYKLVVRNNDKTIILDLPNKWVRIRVTGQNYIDP
                     QVAPTFQDLDIPQKAFDEAKKSDNLKSAVGQVFGNYQIKRAYVVENETIERKRQTESK
                     RVT*"
     gene            41421..41867
                     /locus_tag="qh_7_scaffold_1_prodigal-single_69"
     CDS             41421..41867
                     /product="deoxycytidylate deaminase (EC:3.5.4.12)"
                     /codon_start=1
                     /transl_table=11
                     /translation="MEDQTFLRCANVISKESYCVSEKVGCLIVLDNRIVSVGYNGTPS
                     GYTNCNEKFEGTGRVHTEWSQKYEIHAEMNALLYAAKNGISVDGATLYSTLRPCWQCS
                     KNMIQAGVEKVVYAEEYERLQSKEEKLRTFLEENGVSINHVPMDFS*"
                     /db_xref="abl:A7H1H_0040"
                     /db_xref="UniRef100_T0KZP6"
                     /db_xref="T0KZP6_9HELI"
                     /db_xref="3.5.4.12"
     gene            41942..42196
                     /locus_tag="qh_7_scaffold_1_prodigal-single_70"
     CDS             41942..42196
                     /product="hypothetical protein"
                     /codon_start=1
                     /transl_table=11
                     /translation="MNSNSQAEEQEEKIHTLAELVIDNDEEGRDEVEELIHPDFISAM
                     EALAELQKQGDLSKKTMKEVNDLYRKHKSIMEESEVTSDA*"
     gene            42198..42722
                     /locus_tag="qh_7_scaffold_1_prodigal-single_71"
     CDS             42198..42722
                     /product="hypothetical protein"
                     /codon_start=1
                     /transl_table=11
                     /translation="MKDHYVEFEEEKSYLENKVDPIKKEIDDTLSLKKTKTDYARVVV
                     NAIKLQERWIDKCLLDTPHEAVKNFRKKVDQLEEVKSLHGENKIEDIDKFIESFRGVV
                     RRNLSSKKLDATPEKRVENVKTFLLKNLGLEEEEGFISKKVDKLVKQTLVQETFKEIY
                     DDSEIPRHVYEYLS*"
     gene            42728..43336
                     /locus_tag="qh_7_scaffold_1_prodigal-single_72"
     CDS             42728..43336
                     /product="hypothetical protein"
                     /codon_start=1
                     /transl_table=11
                     /translation="MDTKFHVGFDCDGILRNFHESAFGLFFQEYPQLKEHFKSPPVPT
                     AWGLKSAMKTFDEEVYSQFREFAFENVETSYKVFRQAEPFGEVSEFSRYYNMLKKAGG
                     RVSICTTQKEAWHRVATVQWLENSAVNYDDIILSGGEKGHFGLDYHIDDKWQNIAAVE
                     SFGGEGYMLLRKWNKDSTNRVDNTVSDIKEFVDTILNREIKS*"
     gene            43554..44012
                     /locus_tag="qh_7_scaffold_1_prodigal-single_73"
     CDS             43554..44012
                     /product="hypothetical protein n=1 Tax=Balneola vulgaris
                     RepID=UPI00036A00A0"
                     /codon_start=1
                     /transl_table=11
                     /translation="MYRSTKDIEDAPDVKKVAEEVISDKNIDLSMCEVSYIKVYPNIS
                     KTTVGKCRVAGRREHFYSGADYIISMSGDIWDELGDERKYILTWHELEHIAPEYSESR
                     GEWNYKVKGHDVEDFIDIIEEHGVDWFNDMKDIVMSFHDLNPKKKKNISA*"
                     /db_xref="UniRef100_UPI00036A00A0"
     gene            44014..44346
                     /locus_tag="qh_7_scaffold_1_prodigal-single_74"
     CDS             44014..44346
                     /product="hypothetical protein"
                     /codon_start=1
                     /transl_table=11
                     /translation="MDDITEFLKNLEYEEAQNSKNAAFSFWKVLEKSDFPEPTVGVGV
                     EGNIHFSWSEDQNYLECKFFDSDYVEAFHEENLGEEKTDFVKEVENKKFRSPKSAADW
                     IKHKTENE*"
     gene            44339..44557
                     /locus_tag="qh_7_scaffold_1_prodigal-single_75"
     CDS             44339..44557
                     /product="hypothetical protein"
                     /codon_start=1
                     /transl_table=11
                     /translation="MSEQKIETNKQTVENPDTFSVVFHNHEGDEAGKLIIRPNKPIRF
                     EGDVEESAEMFFEHLKEKIDHYILDNKI*"
     gene            44567..45289
                     /locus_tag="qh_7_scaffold_1_prodigal-single_76"
     CDS             44567..45289
                     /product="hypothetical protein"
                     /codon_start=1
                     /transl_table=11
                     /translation="LDYCLIFSNPRSGSTTLAHFLNEAINGRFVDEPFHPKKQDELFN
                     FNSRERLKSGDSIGSVLDDVQKKFVGFKYLYGVSDPLMIQHDEEVIRNANKTIFLHRE
                     NVFKATLSLKIAYFTDKYQVYEDGETDSKSFYINPSNFKKRFEKLKNFYPFVRSLRDE
                     VDSITLTYKDLYYNKTDEKTNKVLNFFNLNYKNRSKVENLKGKWFSEANKLNSKSSYC
                     QIVENIKEIEDNFGSKKWGRLK*"
     gene            45286..46329
                     /locus_tag="qh_7_scaffold_1_prodigal-single_77"
     CDS             45286..46329
                     /product="Uncharacterized protein n=1 Tax=Parachlamydia
                     acanthamoebae (strain UV7) RepID=F8L2I9_PARAV"
                     /codon_start=1
                     /transl_table=11
                     /translation="MKIGFLVRDHPFEWDESSLKDGMLGGTEECVVRVSSFLAKELEA
                     EVFVFNQPPKNKDFDHGDGVVRYRNYNRFNCFSGWNDLYFLDYNYLDNEKLMDLSGPR
                     KFFWVHNNVKDQFYLKQKDNFDKFLFVSEWQKNSVPDIPNKLVVGNGVNVKNFNENTE
                     KNPRYCINTSSPRRGLLTLVKDIWPRIKDRAEAELHWFYGWEIFDWTGGDQDYKKKVK
                     EEIEKTDGVYSHGRISTLGLKEKFEKANIWLYPTEFKETCCISALEAQAAKALPITTN
                     IAALSQNVQFGCVLSCQNIYSNPNCQKEVANKAAHYIENFEEARKEMEGSKEWVKENR
                     SWQRVYNNFLYLY*"
                     /db_xref="UniRef100_F8L2I9"
                     /db_xref="puv:PUV_25560"
                     /db_xref="88405613"
                     /db_xref="F8L2I9_PARAV"
     gene            46342..47253
                     /locus_tag="qh_7_scaffold_1_prodigal-single_78"
     CDS             46342..47253
                     /product="hypothetical protein"
                     /codon_start=1
                     /transl_table=11
                     /translation="MQEKGIIFLAVDNAAYFYLAYNAAASIRVNNRNVPITLFYDSNS
                     NIPKHIRETDHVSLMFDELIEVPVEEYVFGGKKEIGVIKSDLYFLTPYDKTIFIDADS
                     QITQNFDISKAFKLFENSPLWFNVDKTYSRKQLESDSDSFHDTLNWVNFEQIKKGESK
                     KYRRYPQLGSFFHGFKKGKKCDLFFKTVENVQNKFLNNDLWYNDFWHGMIPDEAIFIS
                     SLLKHPKLFRKNNRVKHYFFCDQIGTIDEYGFDKVNDEFMGIAYSGDEMSGKDIFYYE
                     KMNRENFHNLDIEYNSAPNYKFSLFRH*"
     gene            47257..48051
                     /locus_tag="qh_7_scaffold_1_prodigal-single_79"
     CDS             47257..48051
                     /product="Galactosyl transferase GMA12/MNN10 family n=1
                     Tax=delta proteobacterium BABL1 RepID=V6DGQ6_9DELT"
                     /codon_start=1
                     /transl_table=11
                     /translation="MAFNDVLIFSMAFGDSYSKNYKNYALPTQKEYALNNNFDFELIK
                     EKKNLGRHITWQKIVETEKRILDYDYVVWLDSDVMIMNHMRDIFDYHDQSCKLTISED
                     LDYRKVENGRIRVNTGVMIWKGGSESKDMLEKIWSADNRYVNNPEKHPYEQGSLMWCM
                     KDDKDFLKNVNVDNAGQLSNYWFPASSNLKVEDVLLNNRDPSSIERILYDPPLPEKTK
                     ARAFKETWNRNLLFEKNDFLVHFAGIKQDERNKLYEKFSNHIRWHE*"
                     /db_xref="UniRef100_V6DGQ6"
                     /db_xref="dpb:BABL1_265"
                     /db_xref="V6DGQ6_9DELT"
     gene            48044..48922
                     /locus_tag="qh_7_scaffold_1_prodigal-single_80"
     CDS             48044..48922
                     /product="hypothetical protein"
                     /codon_start=1
                     /transl_table=11
                     /translation="MSDKGVLLIAADNKKYLHMACNLSASIKQSNDKLPIALYFDEES
                     NIQDRLEELDFIDELLDIVLPIDNKYFKYEGQKEIGYLKNNVYNFTPFKKTLYIDVDS
                     LIFSNRDVSDLFNLLTPRSFCFPYTANKSFDSLRNGLNSLDWFDFNDAKPFLNPKINA
                     ISELKSYFFLFEKCEETSRFFDRVDYYFEKMYSGEIQQTFDWHHSVSDEPVFILALHN
                     RKDWSSYSVKNEYMFNHFEGNLTENIKEKFYGVTYSGVRVSGSHVLNYEDCNRKNFKN
                     LSIPYKTELKYNFINF*"
     gene            48926..49630
                     /locus_tag="qh_7_scaffold_1_prodigal-single_81"
     CDS             48926..49630
                     /product="hypothetical protein"
                     /codon_start=1
                     /transl_table=11
                     /translation="MAKYNTYPLIFAEPRSGSTSLSKICHASHEIDFLNEPFNGINKD
                     WKDRIKSGKESLFYYLKNFDLQNNGFKHCPPNTPRRINNLLLFNSSRILFLERQNIVS
                     QIISWQIADRTNKWHKFLDGSHKSISYSPLNLQEVEKKIGELKKYEKYKKMVKEWEGW
                     DGKTKTFFYEEIFNGGQSPMLKEVYNFLSLDWRLRNKTEVQRWISRKNKILKESEKMK
                     IGNLTKVKSLINSRLK*"
     gene            49627..50721
                     /locus_tag="qh_7_scaffold_1_prodigal-single_82"
     CDS             49627..50721
                     /product="hypothetical protein"
                     /codon_start=1
                     /transl_table=11
                     /translation="MKNGKFDVFQVFNNLTKRDHIWKFENFKGIELPSVTQDLKGSNR
                     DDDMVIVAHVWDDLRYMKSLYLSLISAYLFTDIENFDVKLFFSRSLKEYRPFLNTLFS
                     PFATKISYKHRRFKYFTTFYDETEDYDFISHLDADLFFCGSKKPFFSKIKDVHSGYRK
                     KGYHSPYICFNYYPYRSSEFRVCHHLLKQLNLDSNSEVKKWLTQNSPLDINVAELEKW
                     IEREKWPWNIFYSYDAKPFRQESFKNLVKWWYDNTGEWWEEEKLYWFWMNNNDYPYFP
                     LKQVLGDSDITPINPYYFTEKIPEVVTKNDFEILDDLEVRNTLKDIQWENQETLYLVH
                     PFEYHSQLMGKNETNRKFIRFLSEKRKQKL*"
     gene            50718..51428
                     /locus_tag="qh_7_scaffold_1_prodigal-single_83"
     CDS             50718..51428
                     /product="Predicted protein n=1 Tax=Phaeodactylum
                     tricornutum (strain CCAP 1055/1) RepID=B7FTS4_PHATC"
                     /codon_start=1
                     /transl_table=11
                     /translation="VRIAIVTLYTPDLLTPGFISKRLPNLRNYAKKHGYYLKEFKKSL
                     DKTRDPQWSKIKAVFNVLKTGEFDWVFWCDADTLFLDKERKLESFIDPNFNFIFCSDL
                     SSTLWVNTGAFFVKSTSYSLRFLKKIYYGKNYYVREKTEFDHEQGSLRELLYENRREE
                     KVKIVETNDSNERFQHFWFMNDPQALFERGNNYFSKEKLNLNLTYSPGDFLVHFAGCD
                     NKDILYRKFTSLKNENIL*"
                     /db_xref="UniRef100_B7FTS4"
                     /db_xref="B7FTS4_PHATC"
     gene            51452..52399
                     /locus_tag="qh_7_scaffold_1_prodigal-single_84"
     CDS             51452..52399
                     /product="hypothetical protein"
                     /codon_start=1
                     /transl_table=11
                     /translation="MKKKVSKKVNGHQAFSELADKLIGIFPESRIFASGGFLVDAYHG
                     DEEHDYDPAIFGPTIERVEEQINYEFSGAQLKENKKCINFRWNKKTVDLHLLAPKLIR
                     PLDNVEKFYNRYLFQLNSDYPFESYISECLNSDEIIYSAGNVLAEFGHENVYIKNQKT
                     LQDLENKKLRLPEAERLRYSADPIFRTIKSGSTGFRIEDKTYNYIVENNKLDYILWSD
                     KKVERDLTSLLEDKFLSTLLRVSRENNYDGKDSADFSEFVRLCENASILKSLFQVNLK
                     NNKKDYDSKEEVVLQIFETQKEAEKVFGGNYVFENFYKF*"
     gene            52405..53331
                     /locus_tag="qh_7_scaffold_1_prodigal-single_85"
     CDS             52405..53331
                     /product="hypothetical protein"
                     /codon_start=1
                     /transl_table=11
                     /translation="MHSELQEVSSQILDEVKDINSEGFLAWVSGTAVDYFKGVELDDY
                     DLVVYGVSRSELAKILNEKFGGVNTEPDSLVLNSRAPSGKRIDVILPGLFKFSRSQKN
                     WKFSQKYSTYALKCENIIPTQLLRDIQESGATRFSNRGLYFLYPSMKKITRDDWLDDI
                     KNSKCRLIRKESRYVFYDYMRVFRFSSMGYEMGDKTRKLMVENSLLNFLIWNDRNVEP
                     DRISEYQDSLLKYILKVFKQKERGLECKPHRFFNLCVHTSLFQLLFESQGIEKKENVK
                     SPEDFLLKAFNCNHLKMDKVIGDQFIFKNGYF*"
     gene            53387..54601
                     /locus_tag="qh_7_scaffold_1_prodigal-single_86"
     CDS             53387..54601
                     /product="IS605 family transposase orfB n=1 Tax
                     =Salinibacter ruber (strain DSM 13855 / M31)
                     RepID=Q2S638_SALRD"
                     /codon_start=1
                     /transl_table=11
                     /translation="MQKVRKLKIKDPKLEEKLNELASVSADLWNTICTWHWRTVDRQG
                     HWLSQGAMMRWHCKGHPDFHSQTAQAVADQFYSSLKSWRARDRKGKPPMDREKEWNKI
                     CWKSQAIKLRSDGKLRLSNGRGNEPVLIDWPVDEEPIFVEIGWNQGFEVRATYKTEAE
                     DRTTGDKIAGVDLGENHLAAVATKDNSFLLNGGKLRAIRKYQNQTKAKLQEKISRKER
                     GSNQWKKLVKSKNKQLDHLNNKITDLLHKLSRKLIDMLLERGVSTVVIGKLKGIRGHI
                     DHGRYLNQRIHQWAYGTFSDYIEYKAKENGIDVEYVDESYTSQTCPRCESADESNKTG
                     RKFKCSECGYEAHRDSVGAWNIREKYVSEDVEDRTSSCLPGAMASPSGVRHEPHISCS
                     SRSKDLCIASSS*"
                     /db_xref="UniRef100_Q2S638"
                     /db_xref="sru:SRU_0192"
                     /db_xref="Q2S638_SALRD"
     gene            54685..55608
                     /locus_tag="qh_7_scaffold_1_prodigal-single_87"
     CDS             54685..55608
                     /product="hypothetical protein"
                     /codon_start=1
                     /transl_table=11
                     /translation="MEELKDICSNVLNKMRKQEVNTCLAWIGGTARDFLRNKEPYDYD
                     LIVYGLPFKKIEEIFRVEVKVRHVNSDAGVIRALSHSGKKLDVYLATRTDYSKEIGAW
                     KRDTNYYEFLINKNVHHKHVIKHNLKMKVPRFSNNCINIHYPSMEVITKDKWHEDFKN
                     KFCSHLRERSRLVIGDYITLFKFASNGYEIDKKTKRLFVDDSLIPFLVYSDKFEEDDV
                     ISIYQDIFLRNLKRAYNYEKRGKKFDPFTFYELCKKSRLLESLFFKCPCKTPSGLSNK
                     EEFLLNIFNNNLNLLLNKIGNKFIIEKKFEL*"
     gene            55608..56276
                     /locus_tag="qh_7_scaffold_1_prodigal-single_88"
     CDS             55608..56276
                     /product="hypothetical protein n=1 Tax=Vibrio splendidus
                     RepID=UPI000313E418"
                     /codon_start=1
                     /transl_table=11
                     /translation="VFLAVNKKPKFYIVVNPKAGCTSFRNIIYDNFNDENILEEPLDI
                     IGLIKKTHNLKNATGFVIARNPFSRIVSFYHHKLKLAAEYHLNNGGYRSSQVSVADSL
                     GFDIHQNTKSVLKKFINLEFDDFIHRYKGNIRSDPHTRPQTAGLVDYNGNLKVDHVFK
                     LESIRRNWKKIEEIAGKKMELYHCNNMKSARKNYKEYYNTHTKELVGELYKSDLEVFN
                     YTFS*"
                     /db_xref="UniRef100_UPI000313E418"
     gene            56279..56959
                     /locus_tag="qh_7_scaffold_1_prodigal-single_89"
     CDS             56279..56959
                     /product="Sulfotransferase domain containing protein n=1
                     Tax=Salinisphaera shabanensis E1L3A RepID=U2FT08_9GAMM"
                     /codon_start=1
                     /transl_table=11
                     /translation="MRPNVILAKNKKPKFYFVPVLKAGWVTLNSVIYDNFEENEVIQE
                     PVEILDLIKSTNNLEDATGFTVVRNPYSRIVSFYYDKLKETSRYHIKNGGFRSSHVSV
                     ANALNFNIHENTEKVLNMFLDLKFDEFIQNYKENIRSNPHTRPQTADLIDHNGNFKID
                     HVFKLENLCEEWENIEDIVGKEMELYHYNETKSKRKDYREYYSPHTKELVGELYKADL
                     EVFNYTFS*"
                     /db_xref="UniRef100_U2FT08"
                     /db_xref="U2FT08_9GAMM"
                     /db_xref="cyc:PCC7424_5861"
     gene            57017..57727
                     /locus_tag="qh_7_scaffold_1_prodigal-single_90"
     CDS             57017..57727
                     /product="Galactosyl transferase GMA12/MNN10 family n=1
                     Tax=delta proteobacterium BABL1 RepID=V6DGQ6_9DELT"
                     /codon_start=1
                     /transl_table=11
                     /translation="MDIAFVSTCFGKFDIDEYWNHVYPSVDEYSRNWNIDFHLIEKNL
                     DSDRDPQWSKILAVQKYLYDYDWLVWIDADIMIMNQTIDIREYIEERYEFIITEFQKP
                     KHYNLNTGLFFIKGRSDWSERLLNGVYYGNNKFVNNPTKKYHEQSSLGVFFENNKIEN
                     KVLIRKPIIHKTWPIFMPDPKDLLLHPNDGQIQSWLRKYRVRYYKKGDFTAHVLSREM
                     RDRARIYRFLSDHVIWHE*"
                     /db_xref="UniRef100_V6DGQ6"
                     /db_xref="dpb:BABL1_265"
                     /db_xref="D8S569_SELML"
                     /db_xref="V6DGQ6_9DELT"
     gene            57738..58475
                     /locus_tag="qh_7_scaffold_1_prodigal-single_91"
     CDS             57738..58475
                     /product="Galactosyl transferase gma12 mnn10 family
                     protein {ECO:0000313|EMBL:EWM30575.1};  TaxID=72520
                     species="Eukaryota; Stramenopiles; Eustigmatophyceae;
                     Eustigmatales; Monodopsidaceae; Nannochloropsis.;"
                     source="Nannochloropsis gaditana.;""
                     /codon_start=1
                     /transl_table=11
                     /translation="MKDIAFVSACFGPLDIDEYWKYVHPTVDRYCRKFDCDFKLIKSK
                     LGEKERSGQWTKIPALLSYIDQYDWLVWIDADIMIMNHGIDIRDHIDDRFDLIITSFN
                     NSEKYDVNTGFFMLRSCEWSKKFLKKVYYGKNYYTENPTEKFHEQSSMELFFEANHPN
                     NNVLIREPALQESTLHKTWPIDFPNMESLMIEPDSRKVQKFKERKKSMLFHKGDFCVH
                     LIGHDTRGVEGRKKDYELLSNHVLWHE*"
                     /db_xref="W7TTN4_9STRA"
     gene            58551..59702
                     /locus_tag="qh_7_scaffold_1_prodigal-single_92"
     CDS             58551..59702
                     /product="Putative RNA ligase (ATP) {ECO:0000313|EMBL
                     :CBN54848.1}; EC=6.5.1.3 {ECO:0000313|EMBL:CBN54848.1};; 
                     TaxID=272129 species="Bacteria; Cyanobacteria;
                     Oscillatoriophycideae; Oscillatoriales; Kamptonema.;"
                     source="[Oscillatoria] sp. PCC 6506.;""
                     /codon_start=1
                     /transl_table=11
                     /translation="METPFKIQKFLRGGGSMSELKKEPYNLKINTDDEGRRILFKYNQ
                     IKSDLSLEITREARGLILDRKNNWKVVSFPFKKFFNWEEDFAVDINWKTAKVYDKLDG
                     TCSTIYYYEGEWVMHTLGTVDGGGPVHTDELISLPFDGTFSDLFFHAWKKEYGQEKFE
                     SLNEDYIYVFELMTPYNIVVKEHSDYKISLLAIRDRRTLEELPVEHFSGQFKTPKTYS
                     FSDLTPEKLKETLENFPPDEEGYVVRDDEFNRIKLKNPGYVMKHRMKNNAVNRKHGIL
                     EIVLNEEEDDFISSFPGLEEQIKGVKGDLNELIDFLEQKYQDFDGENVNPQDSQDRKE
                     FALKVQDQIPSSLQGYMFAKLSSEEGFESILKSSNVSNVATSLNNFGNR*"
                     /db_xref="D8FWV8_9CYAN"
                     /db_xref="UniRef100_D8FWV8"
                     /db_xref="oni:Osc7112_2735"
                     /db_xref="6.5.1.3"
     gene            59764..60057
                     /locus_tag="qh_7_scaffold_1_prodigal-single_93"
     CDS             59764..60057
                     /product="hypothetical protein"
                     /codon_start=1
                     /transl_table=11
                     /translation="MEEKSNSKKALKSLLKEEVSPSEKEEIEEKLSKNVEKLVDYILV
                     QFGCHKKGLSEQQAGYLFHKVVETLDQKIKEFTTKKRPSNISNFEEIVDKLDI*"
     gene            60066..61292
                     /locus_tag="qh_7_scaffold_1_prodigal-single_94"
     CDS             60066..61292
                     /product="hypothetical protein"
                     /codon_start=1
                     /transl_table=11
                     /translation="MFTKTFTEIAKENGFDDINETDDEKFSTIKDYTVDVYKTHEEVG
                     FVDNLDHPHIPNVSDIDHYTYLKDEAVENVTVCYTLWQNPLYVKLLYLSFLSQVLYSD
                     ILNVKKFVIVTDYKLEPLVWDVFRPLAQAHSENFELEVKAIDRQRVVWSDVAPNVRMP
                     VRLNKYVVSTLDELRETDLLILSDCESFIYGKRGQIYKQLCSQYSNSDNFPVLGCEET
                     LNKNKSVFLERREDLANMIHDDEEYINWCAKRLGVSKKGFINKVVKRDNWFLTCWFVF
                     DNEKYKPDSSHWQDYVEWSSLYSMYCDESIYLTYGWCAEDYEVEDVNFVDGLEFIHSP
                     QCKNFFKSSKYNKTGIVHPLHGKWSQNFWVQDFYDSIQDEFEVKLKQAMDEEVSFREL
                     LPQYQNSYYTEPIQNG*"
     gene            61289..62281
                     /locus_tag="qh_7_scaffold_1_prodigal-single_95"
     CDS             61289..62281
                     /product="hypothetical protein n=1 Tax=Halomonas lutea
                     RepID=UPI00036FB3E6"
                     /codon_start=1
                     /transl_table=11
                     /translation="MITLANEFSRAIEKMRDTPQPKQYHPEIWVWDHESYVFYSILNN
                     TSHLSNSQQKELLWTALFHDLGKIDKTWYREKKERYVSYGHERAALPYYDATKEALID
                     GDLRPDVIRFLIEKHMKPKFMDRMNESTIDELREEAENHGDDVWNLLMEFAEHDNASE
                     FYKNSDKNDRYEAKWLFHNFCKKAIEKINLTYSNEEKSFNGELFLLRGASGSGKSTVA
                     QLLEDKGAYQVSADQFFVGEDGKYRYNGNEISEAHDYSKRRTEDGMLAGRDLIAVHNT
                     FTEDWQMIHYFYLAAKYNYRSHTLVVENRHESDTVHNVPENKIEKQRGEMELKL*"
                     /db_xref="UniRef100_UPI00036FB3E6"
                     /db_xref="I7HJD0_9CAUD"
                     /db_xref="lic:LIC12547"
                     /db_xref="UPI00036FB3E6"
     gene            62283..63218
                     /locus_tag="qh_7_scaffold_1_prodigal-single_96"
     CDS             62283..63218
                     /product="hypothetical protein"
                     /codon_start=1
                     /transl_table=11
                     /translation="MLFRELANSYGLSCGKLNGYDLDCLQNVEVPVVENLSLEKPDSY
                     LPINVAYPVRNNLLFLKGIYVSILSQIANADFLQVGNIALFVPERYYGLTESLFSGLS
                     SHLSISIYKRKAFRKHYGFYRLTRRSILRHGLVRSEGPYVTPSQFFFLKESPSDFYKK
                     LQKFLVNKKLICGVESSKKESLHREFSKNGFFYDFDEYFSLLKRLENKLNKSGKTFLK
                     RKKWLGNNFVALPEGTLKKGESLWNEWKKYESFIADYQFHDLGVLLTPFLAQETKNPV
                     FLNQIFEEDGFDVLNIAEDKISASYLSDELNHLKA*"
     gene            63526..63804
                     /locus_tag="qh_7_scaffold_1_prodigal-single_97"
     CDS             63526..63804
                     /product="hypothetical protein"
                     /codon_start=1
                     /transl_table=11
                     /translation="MSFEQKSTIESFSLDNTDDDSDDIQYSASWEGGYPPYQYELRER
                     ESLKTVDSGNTKEQFVGGVVSDPDTDKYTIRVTDAGGDVISSTTVHVS*"
     gene            63804..64715
                     /locus_tag="qh_7_scaffold_1_prodigal-single_98"
     CDS             63804..64715
                     /product="hypothetical protein"
                     /codon_start=1
                     /transl_table=11
                     /translation="MVYVHIDDYVNDSWGKSFVSVLEKESVGFLKIDLLSFSSFSDVK
                     EESTLAARLGHDPKEKRELRPKLPKIYNTWENIFPSKSAYNFYDNKWKEYKFLREKDL
                     PVVETGRVENRSELISFLVENETDFPIVVKKKEGAGSNKVWLKNSLSDFQKDSFPLLV
                     QPYILSNFDLRIFYLNDKVFGFKRKHKKGPNFPYGGNWYEGEAEKIDVLDYVSEEFIK
                     KVHSTFRNNIPSPTMSFDLIFGRNDSPKILEFSYCFAKNQVLECDSYYQLPTMKRKTY
                     YEDGRYGDVDYLKNLIAYETLKWLDVL*"
     gene            64705..65001
                     /locus_tag="qh_7_scaffold_1_prodigal-single_99"
     CDS             64705..65001
                     /product="hypothetical protein"
                     /codon_start=1
                     /transl_table=11
                     /translation="MFSNLFSKIRNFFKNGESRDNLIKREVSFQEYKNILKKSSDLDK
                     IEEVTIEFSTTDPGEGTVLMKLEKPKNYSETKRVTYQDKPFTMRKPKFEENDRG*"
     gene            65040..65489
                     /locus_tag="qh_7_scaffold_1_prodigal-single_100"
     CDS             65040..65489
                     /product="Uncharacterized protein n=1 Tax
                     =Strongylocentrotus purpuratus RepID=H3IZ18_STRPU"
                     /codon_start=1
                     /transl_table=11
                     /translation="VKKFFQDTNLSEEKGDLFSVEDSSPIFAHCVSSDGKMDAGIAKQ
                     FVRRYGSNLRDSVDGYEVGDAVPYKSGDTKIYNLITKEKYWKKPTFKSIQSSLQSLKN
                     RLAKNNEEKIYMPRIASGLDGKDWSKVKAKIKDIFDGSDIQITIRFL*"
                     /db_xref="UniRef100_H3IZ18"
                     /db_xref="W4YUH7_STRPU"
                     /db_xref="ral:Rumal_3571"
                     /db_xref="H3IZ18_STRPU"
     gene            65486..65716
                     /locus_tag="qh_7_scaffold_1_prodigal-single_101"
     CDS             65486..65716
                     /product="hypothetical protein"
                     /codon_start=1
                     /transl_table=11
                     /translation="MTREENETVIVHDYAKEKVFFYTTRKGERRNLLKRIGEENVKIN
                     TKRNRSGDEIAWEIEIDMEYCRDAYMVTKVIN*"
     gene            66071..66871
                     /locus_tag="qh_7_scaffold_1_prodigal-single_102"
     CDS             66071..66871
                     /product="hypothetical protein"
                     /codon_start=1
                     /transl_table=11
                     /translation="MFIKVKGKQNLWHVFGETRNVTYSEKVNNEDIALESKVSAADHS
                     DTINTGEETQHFLFFTTGGEDHALIFDTVAYLNSNSGETLETVGESDNEKNESERDNN
                     EDKYGVGDGLSDLQDFFTRVDEEGSDPMKKRLQKLAGFDPTKDTDAQDGDHSVFDPEK
                     NEFFQAVQENISFMKRMREFIEDESVLKGSPDSFTSMDELNNWLEGHGVDTEREFENF
                     QDLKNFEAQAASDLNGENEDQRSVDSENEDTSRVEFSNRHSGYQPDKK*"
     gene            66878..67141
                     /locus_tag="qh_7_scaffold_1_prodigal-single_103"
     CDS             66878..67141
                     /product="hypothetical protein"
                     /codon_start=1
                     /transl_table=11
                     /translation="VKLLSLLFEDVSESDRKYYMPEGCTYFALALNEVFDYEILLLKD
                     GARTWDDKFQMIPHVFCNDDHLQPVDVNDPRPRTEASRQAQAQ*"
     gene            complement(67118..68410)
                     /locus_tag="qh_7_scaffold_1_prodigal-single_104"
     CDS             complement(67118..68410)
                     /product="Transposase, IS605 OrfB family n=1 Tax
                     =Desulfotomaculum reducens (strain MI-1)
                     RepID=A4J2W1_DESRM"
                     /codon_start=1
                     /transl_table=11
                     /translation="MKLTKTLKFKVGDLTEHEKYVLNQTRRQFRKSVNFYLHQIQKKC
                     STTRTDYKEEYQEARDLFQLNSALVQQSEAFAINQYKSFKNNENNDWFPHFSSFVDVR
                     YDNRTITFKEENKDRSEIKVSLATTQSRVEATLQGGEYCFEEFQAGEFCDARLRREDG
                     EWYLKVHIEREAEIQNAEESEYYIGVDLGVNNLATIAVQNRGGEVVETKFFDGSYVSE
                     KKRRFNAKRREYMRKGLWSKLRETRGKEKHFIKDVNHKISKYIKDLCRKYENSTVVME
                     NLDGIRESMNFNSKQNRRLHNWSFGQLQEFIIYKAHEAESSYRRVPPFNTSKVCGSCF
                     GFIDRSSENKVVGACETCKQEVLNVDLNAAVNITQRLWYYITRDNYEDTASGTELREF
                     SSEGSETEPHQGSHDGKVDTAAVDSKNQLVSSLGLSLP*"
                     /db_xref="UniRef100_A4J2W1"
                     /db_xref="X1NZY5_9ZZZZ"
                     /db_xref="drm:Dred_0877"
                     /db_xref="A4J2W1_DESRM"
     gene            68561..68809
                     /locus_tag="qh_7_scaffold_1_prodigal-single_105"
     CDS             68561..68809
                     /product="hypothetical protein"
                     /codon_start=1
                     /transl_table=11
                     /translation="MGKAPFSPLARRLFSDRKTGHKIVNAARKGGGTIEAHDGKKYKV
                     RPASRYNPEENEEDGNNDESFWSRFKSWFSPRIKFSES*"
     gene            69102..69434
                     /locus_tag="qh_7_scaffold_1_prodigal-single_106"
     CDS             69102..69434
                     /product="hypothetical protein"
                     /codon_start=1
                     /transl_table=11
                     /translation="MTEYTLKEVESLSEKTGTEIVEYEGLIYLLDMPKNSSPLSDKMK
                     LRIYSNFVRSEFYRNLEDVNTDENDETMITNLLYVWWNKDDSVVEYDVVSKDFQVLDT
                     NWFHFSGE*"
     gene            69479..69739
                     /locus_tag="qh_7_scaffold_1_prodigal-single_107"
     CDS             69479..69739
                     /product="hypothetical protein"
                     /codon_start=1
                     /transl_table=11
                     /translation="MLKSNEHDYVLSRNDQEILKEEEKGGFVNRRKKELQDRKDIMQV
                     KLSEYFAKRTAFSTYVEAIIDSVDKVKKAGSIGTFDELKKEL*"
     gene            69834..69910
                     /locus_tag="qh_7_scaffold_1_prodigal-single_trna_8"
     tRNA            69834..69910
                     /product="Leu"
     gene            69939..70646
                     /locus_tag="qh_7_scaffold_1_prodigal-single_108"
     CDS             69939..70646
                     /product="Uncharacterized protein n=1 Tax=Escherichia
                     phage PhaxI RepID=G9IIM8_9CAUD"
                     /codon_start=1
                     /transl_table=11
                     /translation="LEKCEYNCGKKAKFTLSNGKKCCSENYQSCPEIRRKNSEGLKKA
                     YERGDKDTKHLDGNRAWNKNKTYEEVLGEKRAKEWKKKISEANRVWFENMTPNERDEY
                     GKKVSNGLKNSDKNIGGVREGANKWRGCFYFNEHEDKEVSLDSNWEKKFVEYLDDEDI
                     VWKRNTKKYDYKFEGQKRKYIPDFYLPNKEEFVEIKGFEREKDKAKWRDFPHDLRVLK
                     QQELNEMGVINSKRRLD*"
                     /db_xref="UniRef100_G9IIM8"
                     /db_xref="G9IIM8_9CAUD"
     gene            71695..72036
                     /locus_tag="qh_7_scaffold_1_prodigal-single_109"
     CDS             71695..72036
                     /product="hypothetical protein"
                     /codon_start=1
                     /transl_table=11
                     /translation="MKLFRLRPNPSRDLKVNDKGDVRDPFSGYDIKTGFVIRAESEEQ
                     ARQIAEENAGDEIYATYGKWLNGETVREELEEDEFVHYEGVWTNDNLVECVELNGDGE
                     EEVVLSNYKRG*"
     gene            72122..72346
                     /locus_tag="qh_7_scaffold_1_prodigal-single_110"
     CDS             72122..72346
                     /product="hypothetical protein"
                     /codon_start=1
                     /transl_table=11
                     /translation="MKTFYLVQDRQSYDLLFQPKDGHSKLPEVTMKNLPLEELEKYAY
                     RDSDEAERFVNRHPERPGFQVRQVQMKVTL*"
     gene            72442..72888
                     /locus_tag="qh_7_scaffold_1_prodigal-single_111"
     CDS             72442..72888
                     /product="hypothetical protein"
                     /codon_start=1
                     /transl_table=11
                     /translation="MSVFRLSGNSELPIDIRLSNVSAVEANRPQIAGAEANLVVKAET
                     VTQPSYYNAPSVEVLERGPNSPIPLHEPEAYGSDKTELRLFHTNGEKLDVQIKNIIAI
                     SPVIRYKSDAEIMVEVKNSTWNDNQHFVAVAAEPVNRDSNSNVPLQ*"
     gene            72906..73130
                     /locus_tag="qh_7_scaffold_1_prodigal-single_112"
     CDS             72906..73130
                     /product="hypothetical protein"
                     /codon_start=1
                     /transl_table=11
                     /translation="MKVLRLTQNDSDLPLDISLSDVVEISAEGHSASNNEAAVIVEAD
                     NSPRDNYRYFGSSVKVVDRNPDSFVPLHEK*"
     gene            73228..73491
                     /locus_tag="qh_7_scaffold_1_prodigal-single_113"
     CDS             73228..73491
                     /product="hypothetical protein"
                     /codon_start=1
                     /transl_table=11
                     /translation="MPPLNMKNRGSDIWPSIIGISSGIAVSLLIFAALEADKQDYRVE
                     RKNGETRCYKDAELEDGFLRGEASGEEVVIPSDQIENITECTP*"
     gene            73488..73721
                     /locus_tag="qh_7_scaffold_1_prodigal-single_114"
     CDS             73488..73721
                     /product="hypothetical protein"
                     /codon_start=1
                     /transl_table=11
                     /translation="LINANITMERTSIKTIERFEYKGQRYKREISNSSVKWKFYNTGW
                     GEHGWLPLKGSSEKVKTPEEMEEIYQNEFGEMI*"
     gene            73788..73964
                     /locus_tag="qh_7_scaffold_1_prodigal-single_115"
     CDS             73788..73964
                     /product="hypothetical protein"
                     /codon_start=1
                     /transl_table=11
                     /translation="MEINGEHSAFKLNGEDSFPYEAGKLQAFLTGLAERVESNVFSAE
                     EYVEELKERGILKS*"
     gene            73988..74236
                     /locus_tag="qh_7_scaffold_1_prodigal-single_116"
     CDS             73988..74236
                     /product="hypothetical protein n=1 Tax=Methylovulum
                     miyakonense RepID=UPI00037149CA"
                     /codon_start=1
                     /transl_table=11
                     /translation="MKGTDGKSFEGGWNYRLVRKETRQEHDVIGVHEVYYDGDDEPRS
                     CTKKPVGIQRDSIEELKKELFCMKDAFDKPILDYEDFG*"
                     /db_xref="UniRef100_UPI00037149CA"
     gene            74263..74592
                     /locus_tag="qh_7_scaffold_1_prodigal-single_117"
     CDS             74263..74592
                     /product="hypothetical protein"
                     /codon_start=1
                     /transl_table=11
                     /translation="MSQKKSRLRREVEEIPVEKRKLHRSLTTISMNVHKALREKDMTH
                     EELEKEIERHNEERPGEWIERMLGGGVNLSLRTIYRLEEALDVELIEVREHEAETPED
                     RERRSKS*"
     gene            74628..74719
                     /locus_tag="qh_7_scaffold_1_prodigal-single_trna_9"
     tRNA            74628..74719
                     /product="Leu"
     gene            74740..74919
                     /locus_tag="qh_7_scaffold_1_prodigal-single_118"
     CDS             74740..74919
                     /product="hypothetical protein"
                     /codon_start=1
                     /transl_table=11
                     /translation="MNNQILSSEEINYIINNRYGSSEWFIRSLKYARSAVEVMKKLKK
                     WNRLHYTHVQENPRL*"
     gene            75364..75444
                     /locus_tag="qh_7_scaffold_1_prodigal-single_trna_10"
     tRNA            75364..75444
                     /product="Ile"
     gene            75716..75790
                     /locus_tag="qh_7_scaffold_1_prodigal-single_trna_11"
     tRNA            75716..75790
                     /product="Ala"
     gene            75831..76229
                     /locus_tag="qh_7_scaffold_1_prodigal-single_119"
     CDS             75831..76229
                     /product="Uncharacterized protein n=1 Tax=Natronomonas
                     pharaonis (strain ATCC 35678 / DSM 2160)
                     RepID=Q3ISH0_NATPD"
                     /codon_start=1
                     /transl_table=11
                     /translation="MSHLYTYEAQLLNIVDGDTYDFQIDLGFNVHKKLRVRLLEVDTA
                     EIYGVKMESEEYKRGQRQKEFVSTKLNSADTIVLKTYEGDERGKYGRYLAEVLVDDKS
                     LSDLLIDNFDRLSFNEKQSYGLLTEDKKSR*"
                     /db_xref="UniRef100_Q3ISH0"
                     /db_xref="A0A0C1Z2G0_9DELT"
                     /db_xref="nph:NP1650A"
                     /db_xref="Q3ISH0_NATPD"
     gene            76226..76477
                     /locus_tag="qh_7_scaffold_1_prodigal-single_120"
     CDS             76226..76477
                     /product="hypothetical protein"
                     /codon_start=1
                     /transl_table=11
                     /translation="MNLTRIERVYLTERDCYKIGVTYEHAHKSDEVHMVSVTDFINLE
                     VLSVITEYFSLLNRDRKGHVTSELKKNNTRGYYIQTPYT*"
     gene            76499..76939
                     /locus_tag="qh_7_scaffold_1_prodigal-single_121"
     CDS             76499..76939
                     /product="hypothetical protein"
                     /codon_start=1
                     /transl_table=11
                     /translation="MNTNLYASTFQPFGVTLSPSEINYLSEKYPWIYNLGYTENIPGF
                     LELRKHLLNKGWRENLGKERKEFPNEPLSIDYTIYSKFEKEYRDDEKTIMIIQNDNSS
                     GIHIWFSDPETGCSGDDDPQMFLERQEELKSKSGRNNEKREMIF*"
     gene            76972..77685
                     /locus_tag="qh_7_scaffold_1_prodigal-single_122"
     CDS             76972..77685
                     /product="hypothetical protein"
                     /codon_start=1
                     /transl_table=11
                     /translation="MGRSGGGALVTSLGKLADGDSYLSEPLLGHGINDETQLKELIDN
                     LIERVKNENIKVVKQNLGTFSELSDQKRKSLNQYLFDRFSSIILNRRRNVLKRNISSI
                     IGGKTGNWHGKTKNYFSKLFEKSFRIDIEEMEEWVLRIERRWRENKEYIKGLENIQVV
                     SLEYENFFQEISLNSRLRHLKGIYKTLLKESPSDENLLDILDLLSNKQKMNNRDTYSV
                     VQNIESVNKNLGPKYGFLF*"
     gene            77977..78054
                     /locus_tag="qh_7_scaffold_1_prodigal-single_trna_12"
     tRNA            77977..78054
                     /product="Pseudo"
     gene            78091..78279
                     /locus_tag="qh_7_scaffold_1_prodigal-single_123"
     CDS             78091..78279
                     /product="hypothetical protein"
                     /codon_start=1
                     /transl_table=11
                     /translation="MRSKVKNLLKKGLSEEKLKEIGNKFISSRLTVNGYVNRLEAEGA
                     VTKDGDHYRFRDDHHLMS*"
     gene            78534..78914
                     /locus_tag="qh_7_scaffold_1_prodigal-single_124"
     CDS             78534..78914
                     /product="hypothetical protein"
                     /codon_start=1
                     /transl_table=11
                     /translation="MSNLEKGFDFQEDEVDFYTLPKDYSSEYEEVHNNPKLYSLFSGF
                     KESKRYNIERGTEIIIQGPVPEEISELTTKVDFNLFYDPTSYFALDNEGENLHFQVQP
                     SPRIEMPILSTREIKDKIVVMIDG*"
     gene            79060..79569
                     /locus_tag="qh_7_scaffold_1_prodigal-single_125"
     CDS             79060..79569
                     /product="hypothetical protein"
                     /codon_start=1
                     /transl_table=11
                     /translation="MQITDREQTYLETKGCGEFQTDIGLGVLYGNLSKFFGERVGFLA
                     DTLHSLNKKIQEFGWNVDLAKNLVFKREWTKRKDCYQKSLTVPELDLIDEIGSENMNQ
                     CAYAILRHRFPNIKFRLEDGKIWCECHPTNVSSEPYEEYLSLTCTEVIQNMVWSAQIQ
                     WHLKKGKFD*"
     gene            79600..79875
                     /locus_tag="qh_7_scaffold_1_prodigal-single_126"
     CDS             79600..79875
                     /product="hypothetical protein"
                     /codon_start=1
                     /transl_table=11
                     /translation="MINELLEEIEKNETFIGVGMDCAGYEVNRAGRLLSMLRRAVKTK
                     DANEIADTLYKMRLFGSELALDAIREPMKTAQHFVFERTEEWVEVSD*"
     gene            79990..80577
                     /locus_tag="qh_7_scaffold_1_prodigal-single_127"
     CDS             79990..80577
                     /product="hypothetical protein"
                     /codon_start=1
                     /transl_table=11
                     /translation="MSVNSPRKVERSKCPVCGCGDTISPKELTIRGYDLDYRIERCSN
                     LSEHKEMGVLRDFHSGVYNEVLDCIKMFRTMNGGEYGGDFSLKWGLDIKEEMPLLCEL
                     ISEEYEKRLGDGGFNELKERKGVNSNPLSFPENFDLIRSEIDVVENDRHLNKTLLVDL
                     SFSVEGPYGASFRWSGYVTPENEIHSHYYTKLKID*"
     gene            80630..81145
                     /locus_tag="qh_7_scaffold_1_prodigal-single_128"
     CDS             80630..81145
                     /product="hypothetical protein"
                     /codon_start=1
                     /transl_table=11
                     /translation="MHPPVFDDIHSILQDNFDEEYDFNVEKEDRCDAFFINVADESND
                     VVVKVTFADETKEWNPLEIEKIQKLSDISYCISAEYITEGIDPGYFRNGTIDKDLDLV
                     CYDIYEKVLDLRKEMIEDREENIKRTKELFENAEPAPPEQQFETQIMAKSSSEEEYFL
                     LSGILNKTTLN*"
     gene            81177..81257
                     /locus_tag="qh_7_scaffold_1_prodigal-single_trna_13"
     tRNA            81177..81257
                     /product="Pseudo"
     gene            81312..81530
                     /locus_tag="qh_7_scaffold_1_prodigal-single_129"
     CDS             81312..81530
                     /product="hypothetical protein"
                     /codon_start=1
                     /transl_table=11
                     /translation="MFASAKKRDEVLSQLKKIRDSGKTNMMNAQKVQKIASKHGFHAL
                     VLKLGKDPFENYGDLLEEFEMYLEEQWK*"
     gene            81478..81657
                     /locus_tag="qh_7_scaffold_1_prodigal-single_130"
     CDS             81478..81657
                     /product="hypothetical protein"
                     /codon_start=1
                     /transl_table=11
                     /translation="MAIFLKNLRCILRNNGSSTLSAEAACGSDGYRTNKTKEGLEPCL
                     KLDGIAGSNPAETAR*"
     gene            81760..81954
                     /locus_tag="qh_7_scaffold_1_prodigal-single_131"
     CDS             81760..81954
                     /product="hypothetical protein"
                     /codon_start=1
                     /transl_table=11
                     /translation="VFDSIFSVCKDNNDLVQRRRSGSPYVDPNDLFSIPQVKKEVRNM
                     KPALDKLERSEDNEKVETDR*"
     gene            82022..82387
                     /locus_tag="qh_7_scaffold_1_prodigal-single_132"
     CDS             82022..82387
                     /product="hypothetical protein"
                     /codon_start=1
                     /transl_table=11
                     /translation="MRTFFLAALFTLFITFPVAGQSVQTFVHDFGEHKIYQRFGKVRS
                     TTWVTTIKIEDRQCKQMFVSLVNIKDNRVVFKQGGTVWKLQGTENGLNIEFPDGNTVE
                     YKPASGKVPLRYCTKGKGI*"
     gene            82459..82555
                     /locus_tag="qh_7_scaffold_1_prodigal-single_trna_14"
     tRNA            82459..82555
                     /product="Arg"
     gene            82589..83470
                     /locus_tag="qh_7_scaffold_1_prodigal-single_133"
     CDS             82589..83470
                     /product="hypothetical protein"
                     /codon_start=1
                     /transl_table=11
                     /translation="MKILALTVSYLNEEKLKSKWIDLFYSSLSSHSESIQKYDHLIVL
                     NDENPKRARQNISERKGKYDFEEYSLHFKENDGTSHSSGIKQGIIELKRVYDFSEYDF
                     VTLHEFDVVFSVDFTKTIENLCPILKENSTVIGETGVFSFWNKKLQPERLQPSFFLFH
                     SKFFGRLLTLVQNNIDSQDFDDFGELRNLTEKECVEYDLNIDVGSGLYRSLFFRQCNI
                     LNFHGDNVFNHVKGISFWFDRIINGYNEDVALKKLRQKFDYVKRKYEHLDFSSDSVFN
                     KEKEEVFSEIEKAYLLN*"
     gene            83469..83544
                     /locus_tag="qh_7_scaffold_1_prodigal-single_trna_15"
     tRNA            83469..83544
                     /product="Val"
     gene            83718..84272
                     /locus_tag="qh_7_scaffold_1_prodigal-single_134"
     CDS             83718..84272
                     /product="Putative phosphoesterase or phosphohydrolase n=1
                     Tax=Oscillatoriales cyanobacterium JSC-12
                     RepID=K8GRG1_9CYAN"
                     /codon_start=1
                     /transl_table=11
                     /translation="MIYFTADTHFRHSNIIEYCNRPFDSIDEMNSIFIQKWNEKVDPG
                     EHVFHLGDFGFGKKDELLEIKNKLNGKIFFIKGNHDKDTKKIRNEFEIFCQYHELNVK
                     GYFEDVKKELILFHYPIEKWNKCHYGSIHLHGHQHSDHKLTGENRVDVGVDSWNYTPV
                     SLFEILELCESKEPVENPFEGGYH*"
                     /db_xref="UniRef100_K8GRG1"
                     /db_xref="A0A0C1R7U4_9CYAN"
                     /db_xref="chz:CHSO_0938"
                     /db_xref="K8GRG1_9CYAN"
     gene            84401..84478
                     /locus_tag="qh_7_scaffold_1_prodigal-single_trna_16"
     tRNA            84401..84478
                     /product="Lys"
     gene            84907..85068
                     /locus_tag="qh_7_scaffold_1_prodigal-single_135"
     CDS             84907..85068
                     /product="hypothetical protein"
                     /codon_start=1
                     /transl_table=11
                     /translation="MSQDWVEEAINDMEEYFENASDDQIEEDLKEAGYGYYKNVEYTS
                     ILTFRADEN*"
     gene            85074..85337
                     /locus_tag="qh_7_scaffold_1_prodigal-single_136"
     CDS             85074..85337
                     /product="hypothetical protein"
                     /codon_start=1
                     /transl_table=11
                     /translation="MSYRWEKGSGRDVVLNFIKTPDGGYPKLNLFINEKEKDYLQERA
                     WNKVALNCEHKIDTAKRNSIKDCDILLEAIARLNWALQRKKQE*"
     gene            85338..85769
                     /locus_tag="qh_7_scaffold_1_prodigal-single_137"
     CDS             85338..85769
                     /product="hypothetical protein"
                     /codon_start=1
                     /transl_table=11
                     /translation="MKVVLSKYPGSFRLRNTSKYWLLSDREALHLFGRSSIKESNFAL
                     NVVQNKIRVGTDFAGTYDEKWGYFNSNIVSLDEWHFYGLVFGIKSGAQCRSDKNIVDA
                     VEKFDIDDLKIVDVKSNNFKIETARNGEFLINTERYYEEQI*"
     gene            86065..86373
                     /locus_tag="qh_7_scaffold_1_prodigal-single_138"
     CDS             86065..86373
                     /product="hypothetical protein"
                     /codon_start=1
                     /transl_table=11
                     /translation="MLEGILAKYVSGDPFIIESKNHSLQKISEFILENEEKLQKKKKA
                     AQTWDHVIYDKGWEIYFIEVSCQDIRHNGKHITVFDSEKNRRFKIVNSQVPIIKHIWI
                     *"
     gene            86396..86548
                     /locus_tag="qh_7_scaffold_1_prodigal-single_139"
     CDS             86396..86548
                     /product="hypothetical protein"
                     /codon_start=1
                     /transl_table=11
                     /translation="MRSIGITPEEKRFTWSGDPEEIPEDWPPTELGDDSQNIQTCLEQ
                     KVKIYI*"
     gene            86588..86779
                     /locus_tag="qh_7_scaffold_1_prodigal-single_140"
     CDS             86588..86779
                     /product="hypothetical protein"
                     /codon_start=1
                     /transl_table=11
                     /translation="MPYSGPDYMTMGREAYENGVEKAPGHLSADEKRSWRDGWMDAAA
                     EDPESDVTWEDAGFPNWKS*"
     gene            86798..87037
                     /locus_tag="qh_7_scaffold_1_prodigal-single_141"
     CDS             86798..87037
                     /product="hypothetical protein"
                     /codon_start=1
                     /transl_table=11
                     /translation="MFQRQHTDKILNELDRRDVEYSQCEDIEKLTPLGIDTVDDLITH
                     FRQTSGENLVGFSVELKEHAPTSHVVYANSSFDSE*"
     gene            87177..87791
                     /locus_tag="qh_7_scaffold_1_prodigal-single_142"
     CDS             87177..87791
                     /product="hypothetical protein"
                     /codon_start=1
                     /transl_table=11
                     /translation="MNIKQVLTLFVFAIFATGLFAPLAASAQDDVSHNVQVEMESFTF
                     VEPSSSGALENITVQFNGTPGANDVAELVQGSNVSVTSESAGNGTIEATVGSFSLDYG
                     TNSQNEHRIYVSTNNGAFSEYVDVEVNNVTITNRDESEGDAGTSQPGPFPVDDTDDPN
                     DDIITGITQAGGTFTFSYDFTVDQFAEASNFPKAEVVKYTITPN*"
     gene            87941..88690
                     /locus_tag="qh_7_scaffold_1_prodigal-single_143"
     CDS             87941..88690
                     /product="hypothetical protein"
                     /codon_start=1
                     /transl_table=11
                     /translation="MRQLLLAVILLSAFSTAHGQDLSLQSGLVNWHELTPGSVETHEI
                     PVRNTSTEEIRVKVEVKNYLFGVDRDGYENSHSRSLNGHLQPLAREVRIPPKGQRVVE
                     YRVHMPQNAKKGSYWSMLLISSIPENSGDSGGIRLQQKYQFGVNIIATSSGEVNLESR
                     NIKVSNGKLHVTLENTGEVSVRPRITLEGYHEDGSEEQVDGPQHLLHPNTSVQTTFNI
                     NEFKPGSYTGALIFEGRSETYGLRINFQIPE*"
     gene            88687..91191
                     /locus_tag="qh_7_scaffold_1_prodigal-single_144"
     CDS             88687..91191
                     /product="hypothetical protein"
                     /codon_start=1
                     /transl_table=11
                     /translation="MIRNGFVLFFFLLFSSNLYAQPRIQATSDTLKIAVGESETVPLF
                     ISGSGSFKASVSLPNKKWKADLYKSQIELGGSQTEIVRIGVPEKTRQGIYPLVYKLTD
                     DSKQAKKTVYIKVPLRRKVEAKLGEILNIIVKGSSPKVSLVVKNKSNVKENINIKGDF
                     KTKFSLKPGQSKELSVPLPASQSSSGSISLVVENSEGTVEHFHRNYQVASSPEKQKLS
                     RFTYPVRSGVRTSLENRFGKKRSFTQVWMDGEGRLSNASETKLDFNLRSPPLQNFSSI
                     NPLPRSAFSSRSLYRASLFNPNYKLRFGDQNFRRTKLTGNTASGFGIGGQYNVTSQTH
                     VNSFYSGSRYYSRTQFGASLSHQLSESHIVSTNIGHNRSSFFTGTAVSGRSFYNNESG
                     LLQLKSELSLDFASETTGVSLMKDVRFGSSNHYIRSRYARYSSSNPSFQRGSQRFLIQ
                     GSTELLNTKLFSSYRYNDTSYRFSNNVFKVGLSQSIFNLEYRRQFGGETQRDHLKASL
                     FLRGKSLSFNTSARVGWTSYESETTRSEKYEATIRYKNEKGFRGSLRGHYRAGSLGFY
                     SGSKKRYGVHTNFSYNWKKKRVYLSSSVKKNRGVYHSHSAGGTYQTNKGTRLKLGATY
                     KNSFTGWWGVEFEVSRPIDVPLKKDQTAGLAAGRVVDGDGKPIEDMVVFVGNEASVTN
                     KNGEYAIQHAPGDYDIRLSPSKLDPSKIVKGTSTGVNVIGGEKTHRTVKVYSGASVEG
                     SVFFQNGEPAEGVTLKIFNGQKSYYKVTNSGGKVQFFGLVPGQWNLKFVSEQNENIKS
                     TSEFKQTFELKSGENGSFEINVEKDDEINFLNEEPN*"
     gene            91352..91723
                     /locus_tag="qh_7_scaffold_1_prodigal-single_145"
     CDS             91352..91723
                     /product="hypothetical protein"
                     /codon_start=1
                     /transl_table=11
                     /translation="MFPSNKENATEIVLILNHLTSEEKLVWEESDSEVYLFETEWNEW
                     KVYLGPKPEESTIISGHSVDYFLTIEDPSGDHFVRLDNQSAVNDLNDSIRIQLDIQKV
                     SDTILLEKFLKQLNQKTDYNI*"
     gene            91726..92028
                     /locus_tag="qh_7_scaffold_1_prodigal-single_146"
     CDS             91726..92028
                     /product="hypothetical protein"
                     /codon_start=1
                     /transl_table=11
                     /translation="MTDAFYFFATILLFVLFLLAVSTESLNSNFEKLKQYDGYVVVDK
                     DKNISFLMENFVLIQKQIPVEADSNRVMFTCDDIMFQTLQVGDTLRYDRYEKKYIE*"
     gene            92130..92202
                     /locus_tag="qh_7_scaffold_1_prodigal-single_trna_17"
     tRNA            92130..92202
                     /product="Val"
     gene            92245..92320
                     /locus_tag="qh_7_scaffold_1_prodigal-single_trna_18"
     tRNA            92245..92320
                     /product="Arg"
     gene            92354..92710
                     /locus_tag="qh_7_scaffold_1_prodigal-single_147"
     CDS             92354..92710
                     /product="hypothetical protein"
                     /codon_start=1
                     /transl_table=11
                     /translation="MPLNETETFEIKDYHIELLRESYASWNDMESGSPSIDPKRPYED
                     KRVIRSIAQILGKENELFDEMGLRIGESEEYEELYFIHEEMKTVLGILLDNPIDGIQE
                     GVYERKKCSGTWSRSS*"
     gene            92797..93231
                     /locus_tag="qh_7_scaffold_1_prodigal-single_148"
     CDS             92797..93231
                     /product="hypothetical protein"
                     /codon_start=1
                     /transl_table=11
                     /translation="MLKPPKVPFGFVSEDETELNYGHREPMTTDQLELYRCIKRKREE
                     PDELKNENTNQEFPDHELAESQIYDKKDDKQGRIESVFRRWYDGWYWTFLTRYGRSHG
                     LVFGYNESSEQNVVQEGVDEFHERYEIDTDDGFDEIMERYIE*"
     gene            93247..93323
                     /locus_tag="qh_7_scaffold_1_prodigal-single_trna_19"
     tRNA            93247..93323
                     /product="Thr"
     gene            93346..93651
                     /locus_tag="qh_7_scaffold_1_prodigal-single_149"
     CDS             93346..93651
                     /product="hypothetical protein"
                     /codon_start=1
                     /transl_table=11
                     /translation="MVKKISDYPSRYEHKLNANSAHDINLTDSEDSYLKRKEESHILD
                     SPNDWPQYIQLSEKGFTFNEYIKAGKFNLFVKGLKNKNLPNDNWFETFREYIGFNKS*"
     gene            93807..94370
                     /locus_tag="qh_7_scaffold_1_prodigal-single_150"
     CDS             93807..94370
                     /product="hypothetical protein"
                     /codon_start=1
                     /transl_table=11
                     /translation="MKKHDVTVTSRPFPAKFDSKASWSGEWVSENQKVRRWEIDGKES
                     YEPVGLNDVLNKLEDGRAGKVEDADHALSLLREFGKNVFFVTKVRRKDLKTARAKIDE
                     GGNILKFGSSTEWSESQFKNYIGRHADFFYLHDCVETRSDHEIVQDYIESLKNDRRDD
                     EFILKAVKYKVTKEELDVNDSFIHNKV*"
     gene            94401..94925
                     /locus_tag="qh_7_scaffold_1_prodigal-single_151"
     CDS             94401..94925
                     /product="hypothetical protein"
                     /codon_start=1
                     /transl_table=11
                     /translation="MLITAFTTVAVTFLFFKFFYTQVPDHGVGIAFTIMGACCGLVLG
                     VLISITGSELYYDSTEKYKSVSQTERIYSVFNKNSTSGSFFLGIGSVDSKNYYFYYTE
                     EDKGYKRNKLNGEFHNVYINEEAEIKNPSVETVRYFPKKNWAYYTFITPNNHPKTIVF
                     NVPEGTVFKDFKVK*"
     gene            94977..95615
                     /locus_tag="qh_7_scaffold_1_prodigal-single_152"
     CDS             94977..95615
                     /product="hypothetical protein"
                     /codon_start=1
                     /transl_table=11
                     /translation="VNKSKTFEWLKKCHLKSAEEQDYQGYSSFFNLHFHIKKLEEFDF
                     ELLPGLYAGYVPSNMSTEGLKKDPCFPEDIFSVEIDAPAVCTINMPWVDRATIRASLL
                     HEVGHHVIYQTGTRQDLDLIDEEVMAWEFAVRNWSHISNRSFPIQQIKKCLKRYVRAY
                     KGPGKNMCTLDGEESKTESFYNPNDIQLKKWNVTESKFVLESDCIKEDLVFS*"
     gene            95933..97006
                     /locus_tag="qh_7_scaffold_1_prodigal-single_153"
     CDS             95933..97006
                     /product="Uncharacterized protein n=1 Tax=Enterobacteria
                     phage vB_EcoM_ACG-C40 RepID=K4FC04_9CAUD"
                     /codon_start=1
                     /transl_table=11
                     /translation="MEKYLCNCGKKFENGGAYKSHSKFCKEGKFESPSCSHFCSDCEK
                     VFLYKINYLKHINSDSLCCKKEVNTSRDCDYGCGEEANWRLKNGKYCCSEHYASCPAI
                     RKKNSEGLKEAHERGDMSVEQLDGNRSWRKGKEFEIEEGGKKTISASTKKTSIKYKLL
                     KKRGHKCEGCNSERHRGEKIPLEIHRIDETKTYKQSTSENFKLLCPNCHAQTDNYRGK
                     ALSQKEEKKVSDKELIAALKNNKNIRQSLISVGLTGKGGNYKRAKRLIIEENIEIKIS
                     SNTKKKTSKSKVKNKCKDCEKEISRNATRCKSCAIKNLNNTKIDWPRTEWLENMVETY
                     SYLALSRRLGVSDNAIRKRIKNH*"
                     /db_xref="UniRef100_K4FC04"
                     /db_xref="K4FC04_9CAUD"
     gene            97027..97123
                     /locus_tag="qh_7_scaffold_1_prodigal-single_trna_20"
     tRNA            97027..97123
                     /product="Pseudo"
     gene            97417..97704
                     /locus_tag="qh_7_scaffold_1_prodigal-single_154"
     CDS             97417..97704
                     /product="hypothetical protein"
                     /codon_start=1
                     /transl_table=11
                     /translation="MLDLFEELSNRGKIDINEELEVQPPAKFGIEYNYEGNNFEAFII
                     DKDGNEELRIYPFRGLACVDKKRTDKINSASELENRIESASSFNLVTDRYV*"
     gene            97825..98448
                     /locus_tag="qh_7_scaffold_1_prodigal-single_155"
     CDS             97825..98448
                     /product="hypothetical protein"
                     /codon_start=1
                     /transl_table=11
                     /translation="MELDRVTQIPPKTSEKNSYATTLEELVEFAENKLEEYDIADQFE
                     VVTSSRMKRAVGRASHKGVNKLTGDVHKGKLKLSSVWFDEIGMEKLVEEGVDEDFGED
                     VVLHELAHCLDYVERGESDHSYKWKESARRVGADPTRTFDLPQKLQELTAKYKRVCSH
                     CGEVTEYYYKKPHSNKDRACGKCCDKHNNGRFSEEYLVEVRENDPAI*"
     gene            98487..98789
                     /locus_tag="qh_7_scaffold_1_prodigal-single_156"
     CDS             98487..98789
                     /product="Uncharacterized protein n=1 Tax=Alicycliphilus
                     denitrificans (strain DSM 18852 / JCM 14587 / BC)
                     RepID=E8U2H7_ALIDB"
                     /codon_start=1
                     /transl_table=11
                     /translation="MKENQPFSIFFGRSFSNKDPDSTVYTDNLYSRDREKYNRLCLKH
                     FGDKGQTNWYKRKVENIEAFLSDWFDKEVEVVRIESKKHQMQGYPLWKIDFVYTEQ*"
                     /db_xref="UniRef100_E8U2H7"
                     /db_xref="adn:Alide_4586"
                     /db_xref="E8U2H7_ALIDB"
     gene            98822..99025
                     /locus_tag="qh_7_scaffold_1_prodigal-single_157"
     CDS             98822..99025
                     /product="hypothetical protein"
                     /codon_start=1
                     /transl_table=11
                     /translation="MNKDRDEIREEVREELDDAGIFIVHASKVQKQKYFDVLEDMRDR
                     GEVRRGDEVEDQSFTYPMNVYVP*"
     gene            99073..99390
                     /locus_tag="qh_7_scaffold_1_prodigal-single_158"
     CDS             99073..99390
                     /product="Uncharacterized protein n=1 Tax=Pseudomonas sp.
                     GM67 RepID=J2UIG8_9PSED"
                     /codon_start=1
                     /transl_table=11
                     /translation="MENTALEVKDDWKEKYGVVADYVDVLKPFSDSMFSELIKNIEKG
                     SRDDWKNCKSEMMVDEISYHTIKLRKAIREENNEKILEHAADVANNSLMVADIEGVLD
                     QNE*"
                     /db_xref="UniRef100_J2UIG8"
                     /db_xref="J2UIG8_9PSED"
     gene            99383..100174
                     /locus_tag="qh_7_scaffold_1_prodigal-single_159"
     CDS             99383..100174
                     /product="hypothetical protein"
                     /codon_start=1
                     /transl_table=11
                     /translation="MNSLKEACQELLEEVGFGTSRKISGDFEKFVSIGNNFVSDDGVK
                     ETLEKIYQIVYRGEVEVPKTITHDEELHLRIPDSWNLQDGDFYYKVTGEKAETTRTGG
                     TGEQAKVASDAVAFFRPISEFQELISENRKIVANWQDGELPVKSEYFQYIENDHFNSH
                     KNTPTRLVECTLLEDDLEEIAFRQNRNKDLIRLAVFETSSDETVEDIRRERKEKELER
                     KAKKLIEKASEYIKVGDIQSVSVTEDAVEVTSVKDNQDIEIEIPI*"
     gene            100186..100437
                     /locus_tag="qh_7_scaffold_1_prodigal-single_160"
     CDS             100186..100437
                     /product="hypothetical protein"
                     /codon_start=1
                     /transl_table=11
                     /translation="MIKQRTEELLSKIKEEGVVKLEFDQTYRSQRIRKILVDKVNKDN
                     GFVVRTDLSDSVLIFILPQPFDGSVVLDTGHIKNPAEKV*"
     gene            100508..100702
                     /locus_tag="qh_7_scaffold_1_prodigal-single_161"
     CDS             100508..100702
                     /product="hypothetical protein"
                     /codon_start=1
                     /transl_table=11
                     /translation="MPIVKTKDGDKLISEKEGELFPILMGLKMAGKRTDDLVVGKDEI
                     PAEEWLDDANHRKSNRRTFN*"
     gene            101080..101676
                     /locus_tag="qh_7_scaffold_1_prodigal-single_162"
     CDS             101080..101676
                     /product="hypothetical protein"
                     /codon_start=1
                     /transl_table=11
                     /translation="MTIAKNVFVILLPVITVGLFGLSVYVHELGHYVAAHICKDHFGA
                     DVSFELKFDRFYVPSCVEISGMLSDFERILILSAGPISNFSASLLLIPIFPFFSANIY
                     TAAPLFILFLINFVFFIDNILPVVPDDLKSGRDGGKLVVILNYVYPRLKSKALRYFLR
                     LYFWLSRRISKNSLSEMSHSYRKNKWSLEKLDSTQSCA*"
     gene            101677..101913
                     /locus_tag="qh_7_scaffold_1_prodigal-single_163"
     CDS             101677..101913
                     /product="hypothetical protein"
                     /codon_start=1
                     /transl_table=11
                     /translation="MTRSIQEYNNYEKVVITKNLNNVSKKYLITAPLVIVELNYFDQK
                     RYKIKKNRFGPKGTLLNENEVLYFLSNYHHLLTA*"
     gene            101934..102407
                     /locus_tag="qh_7_scaffold_1_prodigal-single_164"
     CDS             101934..102407
                     /product="hypothetical protein"
                     /codon_start=1
                     /transl_table=11
                     /translation="MLSVILQIVLGYVTVGLIVYAVRFSYTSYIQDLFKFLERDLSDL
                     RRRQISKVFGQNGVYVLIYLTDLCCHLVKWPKVVVKEVKIQWNKYKIKKIREGLSKMN
                     RGLKKIENGKMKTGDKLLSEGRKILDRYGEKTAETTYDNFNNTDQNHKKIDSKVQ*"
     gene            102412..102690
                     /locus_tag="qh_7_scaffold_1_prodigal-single_165"
     CDS             102412..102690
                     /product="hypothetical protein"
                     /codon_start=1
                     /transl_table=11
                     /translation="MKKLVFLLLGLILTGCDSDIKRKHSSKQPMSSGSTNLILQKTVD
                     ESEDITVGLICIDGEEYAFMKIGYSERGGVGLEKTENECKIQTKSDSD*"
     gene            102754..103035
                     /locus_tag="qh_7_scaffold_1_prodigal-single_166"
     CDS             102754..103035
                     /product="hypothetical protein"
                     /codon_start=1
                     /transl_table=11
                     /translation="MIYTIGRTELYEKTFQESTDQDPPTKIGLKTEADVNENYEGGVV
                     WKTKDEALRVAHEQNKDYSVYGVIADWNTDVRKIEGKNRLLHDSELVKL*"
     gene            103032..103196
                     /locus_tag="qh_7_scaffold_1_prodigal-single_167"
     CDS             103032..103196
                     /product="hypothetical protein"
                     /codon_start=1
                     /transl_table=11
                     /translation="MTNTFKFWTIGALIILFSASIATTSVTFFEPAGVLFGLLIGCLL
                     GWMLEHSPEK*"
     gene            103272..103520
                     /locus_tag="qh_7_scaffold_1_prodigal-single_168"
     CDS             103272..103520
                     /product="hypothetical protein"
                     /codon_start=1
                     /transl_table=11
                     /translation="MQHASFEIDEILYDIVHNREVQVKEHVENPTKVFVHAIKGPDTY
                     MIKKRYLFTGDEINRALGVRDARKDLEKSREYRNEVLS*"
     gene            103650..103832
                     /locus_tag="qh_7_scaffold_1_prodigal-single_169"
     CDS             103650..103832
                     /product="hypothetical protein"
                     /codon_start=1
                     /transl_table=11
                     /translation="MPKLNRFDITPMVLFLVGAMAWLLFPVLGVSEAVGAAILVVWII
                     LIGYIGGKVVSKHGST*"
     gene            103819..104112
                     /locus_tag="qh_7_scaffold_1_prodigal-single_170"
     CDS             103819..104112
                     /product="Strain B4166 NODE_445, whole genome shotgun
                     sequence {ECO:0000313|EMBL:KIO60587.1}; Strain B4167
                     NODE_4, whole genome shotgun sequence
                     {ECO:0000313|EMBL:KIO74364.1};  TaxID=35841
                     species="Bacteria; Firmicutes; Bacilli; Bacillales;
                     Bacillaceae; Bacillus.;" source="Bacillus
                     thermoamylovorans.;""
                     /codon_start=1
                     /transl_table=11
                     /translation="MDLHKRLDEFQGLQKGWNGYGAPPIPESVINRSRRFASALEREA
                     EVYPTGRESIQFEFDNIEVEIFESSVEVLKDSEGSLEVSVEDLDGAIERYGAG*"
                     /db_xref="A0A0D0F5E7_9BACI"
     gene            104220..104295
                     /locus_tag="qh_7_scaffold_1_prodigal-single_trna_21"
     tRNA            104220..104295
                     /product="Pseudo"
     gene            104333..105307
                     /locus_tag="qh_7_scaffold_1_prodigal-single_171"
     CDS             104333..105307
                     /product="hypothetical protein"
                     /codon_start=1
                     /transl_table=11
                     /translation="MSNYECRCGEDFKRKSSFKNHKNWCDETEIEPPNIEYEKVQCPK
                     CKDMVAKTQLERHLNSEPCKNGGKFETFLKKGKTPKTSDRPYGIKVDDFEKVNGGYKC
                     SECSKVYGKNGICTHYWLNHTEDGNERRKNSGDGNRFLDENGDIWNKGLTKEEHPSIK
                     QQSETLKERYDNGELTPPSHTVSEETKRKLSKIRSKFLEEKGGGGFKHIEWHEVENID
                     GEVFNTRGTWERDVAKLLNDEDILWKRKMYFKYDKEEEQEKIRTYTPDFYIPENGLYL
                     EIKGYFSEKDKRKLKLVRNQNDITLKIIHGKDKNEILSQIKDLIEEWG*"
     gene            105373..105804
                     /locus_tag="qh_7_scaffold_1_prodigal-single_172"
     CDS             105373..105804
                     /product="hypothetical protein"
                     /codon_start=1
                     /transl_table=11
                     /translation="MDIEFTCKYCLEAHVGEDSLRKDGTPDYPEVCPNCKTTKCAECG
                     GILKPKTKHCQHCGIIDPEFQSNCVRSTSTSAAYAERNWISAVKRWNNTFGDLKDENH
                     RFELWTNFESEETSLKEVTIEDGDKVTLSTRELSETEISKL*"
     gene            105880..107094
                     /locus_tag="qh_7_scaffold_1_prodigal-single_173"
     CDS             105880..107094
                     /product="IS605 family transposase orfB n=1 Tax
                     =Salinibacter ruber (strain DSM 13855 / M31)
                     RepID=Q2S638_SALRD"
                     /codon_start=1
                     /transl_table=11
                     /translation="MHKVRKLNIEDSELEEQLNELASASAELWNTICIWHWRTVDRQS
                     HWLSQGAMMRWHCKGHPDLHSQTAQAVADQFYSSMKSWRARDRKGKPPIDREKEWNKI
                     CWKSGAIKLRSDKKLRLSNGRGNDPVLIDWPVSEEPVYIEIGWNQGFEVRATYETEAE
                     DNTTGDKIAGVDLGEKHLAAVATGDGSFLLNGGKLRAIRKYQNQTKARLQEKISRKER
                     GSNRWRKLVKSKNQQLEHLDNKITDILHKLSRKLIDMCLERDVSTVVIGKLKGIRDHV
                     DYGRRLNQRLHQWAHGTFADYIEYKAEQNGIDVKYVDESYTSQTCPRCEATKESHKNG
                     RQFECSNCSYEAHRDSVGAWNIRKKYVSEDVEDRTSSCLPGAMASPSGVRHEPHLPCS
                     SRSKDHFIASPS*"
                     /db_xref="UniRef100_Q2S638"
                     /db_xref="sru:SRU_0192"
                     /db_xref="Q2S638_SALRD"
     gene            107152..107484
                     /locus_tag="qh_7_scaffold_1_prodigal-single_174"
     CDS             107152..107484
                     /product="hypothetical protein"
                     /codon_start=1
                     /transl_table=11
                     /translation="MSNVKSDFDAQVYEVEDTKLSEEEKQIVDSIGEENADYCAAAVL
                     QNRYPNLDVTYHEEQSAFEIGDEKLEINFDLLHEDSELLFSKDEDYAWICEVVVTLEM
                     LFELNETS*"
     gene            107484..108077
                     /locus_tag="qh_7_scaffold_1_prodigal-single_175"
     CDS             107484..108077
                     /product="ATP-dependent Clp protease proteolytic subunit 
                     (EC:3.4.21.92)"
                     /codon_start=1
                     /transl_table=11
                     /translation="MIHFVDNTQATDKEDFVTITVNEFNDETAQSFEEDVNKAHSTGQ
                     PVIPVKISTHGGLIDACMQMKSAIDRSKLPVLTYVPDRAYSAGFALLAFGTKGYRFVG
                     PNAFTMDHQAHYGAVGKDAEVENQVEFHREYLDQFYEVLADECDQSEDFFKNRWENLN
                     NLNDYLNAEETVEIGAADQIGQPQINAEVKVEWNIVR*"
                     /db_xref="lcc:B488_09160"
                     /db_xref="A0A0F9H9X6_9ZZZZ"
                     /db_xref="GWE2_OD1_42_8_2_14"
                     /db_xref="3.4.21.92"
     gene            108101..108364
                     /locus_tag="qh_7_scaffold_1_prodigal-single_176"
     CDS             108101..108364
                     /product="hypothetical protein"
                     /codon_start=1
                     /transl_table=11
                     /translation="MKNFYRKNRFKKIFNRIVYGSFYRADSQAEREKMKRRYRKKERE
                     RKGWFERKKRENSQTHPKNKNVSKEQIVENSTFSKEEVDDLLG*"
     gene            108375..108728
                     /locus_tag="qh_7_scaffold_1_prodigal-single_177"
     CDS             108375..108728
                     /product="hypothetical protein"
                     /codon_start=1
                     /transl_table=11
                     /translation="MNLQIKTVYHWSPSENRKSIMQDGLQIASPSSHEPNGYFSYICL
                     STTSSGAWNLLPVDPVEYGKDKWDLWEVKLSETDHVNIRGDHVPNINELRVNNTIPPD
                     RVWWVAERNISKEVN*"
     gene            108733..109278
                     /locus_tag="qh_7_scaffold_1_prodigal-single_178"
     CDS             108733..109278
                     /product="Uncharacterized protein n=1 Tax=Nitrolancetus
                     hollandicus Lb RepID=I4EMH4_9CHLR"
                     /codon_start=1
                     /transl_table=11
                     /translation="MEETKIINFFGGPNTGKSTRMGETFSKLKKDDIAVEMAPEYAKE
                     MVWQEETPNILNNQIHIFGVQQNRIHRLLGKVDVVVTDAPLMNSILYDSTGNEHFHKL
                     VYNQFKSLNNINIFLERTEGEYETYGRMHDEKSAKEIDEELKEILTDYSIPYYRFLMD
                     VDKEDIFESVYENLPNVNNSS*"
                     /db_xref="UniRef100_I4EMH4"
                     /db_xref="A0A0F9HFP0_9ZZZZ"
                     /db_xref="rus:RBI_I01848"
                     /db_xref="I4EMH4_9CHLR"
     gene            109275..109628
                     /locus_tag="qh_7_scaffold_1_prodigal-single_179"
     CDS             109275..109628
                     /product="hypothetical protein"
                     /codon_start=1
                     /transl_table=11
                     /translation="MIDLNVFSKYHRYCLESFSSMLMDLNTTPVSKKRKKRKVLRERR
                     EKMEFLASQFLASKTSFRSYLSALKECVDELKRIEIGPEVDDDQSDFLQYEINEGHFQ
                     FPSGIDPTQITTKYA*"
     gene            109730..110125
                     /locus_tag="qh_7_scaffold_1_prodigal-single_180"
     CDS             109730..110125
                     /product="hypothetical protein"
                     /codon_start=1
                     /transl_table=11
                     /translation="MKTQNLENQISERFPNKPDDYAESVAERFQAGMEKFETNKKVFG
                     DSTKAIHEDVKIGKRYRFKNGLYEVVAIFDEAKDEEVKVNLAKVLKTKVSDNHQNVAQ
                     VSLSKLRNTSSFEEYNKMVDAAYEIAFDK*"
     gene            110173..110469
                     /locus_tag="qh_7_scaffold_1_prodigal-single_181"
     CDS             110173..110469
                     /product="hypothetical protein"
                     /codon_start=1
                     /transl_table=11
                     /translation="MNEPTVYTSTKKKSIKDHQLSDLRKKLMIQNLEEKLGPHPAIYD
                     SDICVGNRFLGPEFARDYLNHLKTGGKLDIEGFFKYRWNYSTQKVNRDSLAPPV*"
     gene            110613..111464
                     /locus_tag="qh_7_scaffold_1_prodigal-single_182"
     CDS             110613..111464
                     /product="hypothetical protein"
                     /codon_start=1
                     /transl_table=11
                     /translation="MSNFVDLFKKVVYAGIIIIVLSVGYAIFNQVKSQPFVDSLHSDI
                     NLELALWPEPDRCYQNMMRVDPEATARIDRFFVEGFVDFKWWGACDSKIPGLPLNAEA
                     GKVIERKHGINAGVILFDGLEVGVTVRRRAVHHIWRHKVRKRHSYFPSDWKVGRRGCN
                     GEKVGDHPKGNGCPSLGYYDGAGGYLNYDNGRFDVEVTTPQYRWKSLTLPWPSWTLDA
                     EYRRENWAVRLLGETGGKRKTTYDIEVERRLFTKYFWVGASYGKLPAPGWLEPLERFS
                     LSFHIRK*"
     gene            111479..112021
                     /locus_tag="qh_7_scaffold_1_prodigal-single_183"
     CDS             111479..112021
                     /product="hypothetical protein"
                     /codon_start=1
                     /transl_table=11
                     /translation="MMNEEKNTVTFQNGPNITTIPVKLIKSVDLIRNEKHPSGTVDFR
                     TVFKSEFSDDRSLFKRLYMKVPEESDSSEFHELNPGEQKIYKDNLRDTLEILTGLHRC
                     SFLDEDEYNLYLNSVKDCVVEYSERKTKDVGFALDKEIEKIEEDGKEIYQNSKKVLEK
                     VDELLELDDKMDQMKNKNFL*"
     gene            112037..112114
                     /locus_tag="qh_7_scaffold_1_prodigal-single_trna_22"
     tRNA            112037..112114
                     /product="Met"
     gene            112145..112378
                     /locus_tag="qh_7_scaffold_1_prodigal-single_184"
     CDS             112145..112378
                     /product="hypothetical protein"
                     /codon_start=1
                     /transl_table=11
                     /translation="MIVSVTEGVEYTSKRQTFLVDTQKLNEADPTERKAKEILENEDK
                     TSIGWNHGQFRETVDHATVSKNTEFDHSMKIWR*"
     gene            112539..112853
                     /locus_tag="qh_7_scaffold_1_prodigal-single_185"
     CDS             112539..112853
                     /product="hypothetical protein"
                     /codon_start=1
                     /transl_table=11
                     /translation="MSDYPKNHPHLPVKYGGDSCELYDVLLDITDAQNPNGSENFEVS
                     NNKIVSFFYETGSGERAFLTRGKWGKCECSFDQTKHYDCFHIEKIGEIETDEAERLAE
                     LV*"
     gene            113117..113344
                     /locus_tag="qh_7_scaffold_1_prodigal-single_186"
     CDS             113117..113344
                     /product="hypothetical protein"
                     /codon_start=1
                     /transl_table=11
                     /translation="MNEIIDYIVDEYELQGGFERERATVTIPKSRIVRDGFEVDNVIR
                     KIRANPSIFDEGLVEKRQLIQIPSINKTMIE*"
     gene            113458..114672
                     /locus_tag="qh_7_scaffold_1_prodigal-single_187"
     CDS             113458..114672
                     /product="IS605 family transposase orfB n=1 Tax
                     =Salinibacter ruber (strain DSM 13855 / M31)
                     RepID=Q2S638_SALRD"
                     /codon_start=1
                     /transl_table=11
                     /translation="MHKVRKLKIENCELEEQLNELASASADLWNTICTWFWRTVDRQG
                     HWLSQGAMQTWHCKGHSKFHGQTAQAVADQFYSSLKSWRARGRKGKPPMDREKEWNKI
                     CWKSQSIKLQSDGQLRLSNGRDNDPVLIDWPVDEEPVFVEIGWNQGFEVRATYETETE
                     DRTTGDKIAGVDLGEKHLAAVATGDDCFLLNGGKLRAIRKYQNQTKALLQEKISRKER
                     GSNRWKKLVKSKDQQLNHLSSKITDLLHKLSRKLIDMCLERDVSTVVIGELKGIRDHV
                     DYGQRMNQRLHHWAHGTFSDYIEYKAKQNGIEVEYVDEKYTSQACPRCDATKKCHKNG
                     RKFKCSSCGYEAHRDSVGAWNIRKKYVSKGTGKSVSSCLPGAMASPSGVRFKPNLPCS
                     SRSKDLCMPSPS*"
                     /db_xref="UniRef100_Q2S638"
                     /db_xref="sru:SRU_0192"
                     /db_xref="Q2S638_SALRD"
     gene            114691..115080
                     /locus_tag="qh_7_scaffold_1_prodigal-single_188"
     CDS             114691..115080
                     /product="hypothetical protein"
                     /codon_start=1
                     /transl_table=11
                     /translation="LKTSKAESPRFSEEKRQEFRKKLKPRVPTHAYLDAIETTEEYVH
                     LKDAINNGKVTKKDIKKFAKSGVKKVERGQWSQMNVPFSVLACVLKDIDKQFADEYLE
                     SLADLNSAELSGASRMASHCLDLKQNN*"
     gene            115085..115420
                     /locus_tag="qh_7_scaffold_1_prodigal-single_189"
     CDS             115085..115420
                     /product="hypothetical protein"
                     /codon_start=1
                     /transl_table=11
                     /translation="MSSYPFELSKKKKKFKEKIQRGWHKVFAWTPTKTINGKWVWFNT
                     VEKKYYGKTGRGVVKKDLNLDELFAVYQLDVMYRIPGQKEEKTLYSNGSRIFRDSKEL
                     LKMFSPGET*"
     gene            115410..115814
                     /locus_tag="qh_7_scaffold_1_prodigal-single_190"
     CDS             115410..115814
                     /product="hypothetical protein"
                     /codon_start=1
                     /transl_table=11
                     /translation="VKLKSNYNFKLFSKETSKKFCLRTSLGIVNVKIYINLNKEFLTV
                     KVGEVKAWCGEFEMKRNDIIDFTEKNLKTESKEDSKKFESVDQIIHHYTHEMAEKMSE
                     NKNDQEGDGNEGNDEEIDWEELENKLEKFTSK*"
     gene            115858..115934
                     /locus_tag="qh_7_scaffold_1_prodigal-single_trna_23"
     tRNA            115858..115934
                     /product="Arg"
     gene            115959..116249
                     /locus_tag="qh_7_scaffold_1_prodigal-single_191"
     CDS             115959..116249
                     /product="hypothetical protein"
                     /codon_start=1
                     /transl_table=11
                     /translation="VEIADKSTLYDYNIPLNAAGKINYRERLYLQDILNLEIVACSDC
                     GEIPTTRLHQYPDGARYIAVMCACKTASEKICKEREDRDEKLKKALVGWHSS*"
     gene            116318..117397
                     /locus_tag="qh_7_scaffold_1_prodigal-single_192"
     CDS             116318..117397
                     /product="Subtilisin-like serine protease n=1 Tax
                     =Halogeometricum borinquense (strain ATCC 700274 / DSM
                     11551 / JCM 10706 / PR3) RepID=E4NV10_HALBP"
                     /codon_start=1
                     /transl_table=11
                     /translation="MFEIRTDDNITTMGHDVATPEDIFELHEWPESWTNNFPTGFPEV
                     SEDEKLTVAIMDSGICSETAENHPWFVNTEVTKRYDATGENSTGDDLVGHGTGVASII
                     ARATPEIEMYSLKIFSNQASTGRRTIRDAYQWLARNSSEIDLVNMSWGSSNDVPQINE
                     YHEKIIDMGIIDVVAAGNSSGRGGSPSTAKNAFSAGALDEEGEPTRFSSWNPDKGNPE
                     VAVIGKDVKAAKANGADLGKPLNEDFVKCSGTSFSAPYTAAAYINALYKEKVNWDGRF
                     VRGAEDIPGTEKDGAGVLKLQETLKETSFGMNGHSQKSRAEASSWDFRGNDTLWIDAD
                     WLPSGDTSAELLGETKEYVDIRIEK*"
                     /db_xref="UniRef100_E4NV10"
                     /db_xref="hbo:Hbor_34790"
                     /db_xref="E4NV10_HALBP"
     gene            117501..118508
                     /locus_tag="qh_7_scaffold_1_prodigal-single_193"
     CDS             117501..118508
                     /product="hypothetical protein"
                     /codon_start=1
                     /transl_table=11
                     /translation="MKRKEIKDLISGWLMPYGRGYSYECQLNGNYIDGTNQLKSEASE
                     GDEVEVDVFQGHQKQWSDGHLFDRLRFRIELNGENEEVIERYRNLHNTSVYAEDPDEY
                     QRQKLYRWERRFVDGFKVELNNKTEESAEAFLEPVFERFPFDAPAVKHHAGRNSTCSY
                     HSFENEIRIGDWGYSKAVLIHEAAHAVVDKLGIEAFVSSHGPFFASVYVELLTRHLQE
                     DKDELKRGLEAWGVEYIENFSLERWVRYYENDEKLEIPEINRVRKDNNVLRDGTKLNE
                     SQRETLKNVRRDSSPNSRDIDGRSARALTNRDLVDTKGGAYNLTERGEKALENIRNEI
                     V*"
     gene            118909..119358
                     /locus_tag="qh_7_scaffold_1_prodigal-single_194"
     CDS             118909..119358
                     /product="hypothetical protein"
                     /codon_start=1
                     /transl_table=11
                     /translation="MNDKKSDAEILKILKENLPLNETSKAEVFRDRDRDMSDLFYETN
                     LNPDEFESFIENKQKQRRYFGRPVDIRRDWKRRGWFKRYGIPELTLRAERKIRELSTT
                     YQIKNWFVEKSYYFLFVLIFSLFFICYIYLPEINRLLSQLRCSSKIH*"
     gene            119368..119442
                     /locus_tag="qh_7_scaffold_1_prodigal-single_trna_24"
     tRNA            119368..119442
                     /product="Ile"
     gene            119469..119885
                     /locus_tag="qh_7_scaffold_1_prodigal-single_195"
     CDS             119469..119885
                     /product="hypothetical protein"
                     /codon_start=1
                     /transl_table=11
                     /translation="MIESPNDHIEEGVKPLCDALNSHKGIQTHFSCEGHPERNKYRGY
                     VSFTAESDEGFAEILKKMPQCKRTSWIVNDKEHSIWCRIEAGILQGEISYSVRFGGRP
                     ACCLRLIREQVAQILNGERRFIRTETIDKYRKNNGE*"
     gene            119875..120078
                     /locus_tag="qh_7_scaffold_1_prodigal-single_196"
     CDS             119875..120078
                     /product="hypothetical protein"
                     /codon_start=1
                     /transl_table=11
                     /translation="MESKQKSILDDIEGMDLDEAKSYAKERGFQIRVEKRNAISNFLT
                     ADYKDDRINVKVRNNNVESATIG*"
     gene            120168..120509
                     /locus_tag="qh_7_scaffold_1_prodigal-single_197"
     CDS             120168..120509
                     /product="hypothetical protein"
                     /codon_start=1
                     /transl_table=11
                     /translation="MRDLGVWQSVIIGIAEVLTGLNLVAGKKLTEVENKEGNPEYLKS
                     QGWERHVRGFNSQYFEVLRKEEDLVEGWFSSETVTASATEREVLYRVLCPTFIDEPIT
                     IECLDDNPGGY*"
     gene            120580..122298
                     /locus_tag="qh_7_scaffold_1_prodigal-single_198"
     CDS             120580..122298
                     /product="Error-prone repair like DNA polymerase III alpha
                     subunit (EC:2.7.7.7)"
                     /codon_start=1
                     /transl_table=11
                     /translation="MKFLENPEIEQLVDQFEKEVPETEETQRRLEKEFQIIKEKGFTE
                     CYKQVHSIIQLTKSRGIPHVLRGSAACSLVAYFMGIHDINPLEHNIPLERFLNWTRND
                     HPDFDIDYPYNVRDNIIEKLQSMYPGRVARISNRVMYREKSALRQACRDYGHTGRLPR
                     WFDLSDIFPDSEVRQNVRKRAKELEGTQRMWMLHCGGIVIFDDHIPPDLLLDAKENQI
                     AADKDDVKENGWIKIDILSNRGLAQLNELDDRKVNEYPRDDERASEVLCEGKNIGLTQ
                     AESRTMRRALLAIQPNRMEEVALALALIRPAAAAGGRKFSFLKDYDSGNEDRDSIVFD
                     EDAIKFIAEVSGCSYSQADRYRKGFSNGDGKVIDEFINLIEWNKNRQEIVEELYNLQK
                     YSFAKGHALAYGQMVWALAYHKARDPRAFWKSTLDHCHSSYQKWIHKREAINSGVKLH
                     NSTNGTPLRQFKESGWWDGEDFLPEMGIEEDGDKTWFKGIFGDFRKHYSYGETSVLGV
                     IGVGNGEYEDLVISGDYPDGYYPVIEGWGRRREKLNYSHIDVKEFHCSKIKLSSHMPN
                     RNQFFW*"
                     /db_xref="slr:L21SP2_1931"
                     /db_xref="A0A0F9UCM3_9ZZZZ"
                     /db_xref="gwf2_scaffold_2571_10"
                     /db_xref="2.7.7.7"
     gene            122379..122663
                     /locus_tag="qh_7_scaffold_1_prodigal-single_199"
     CDS             122379..122663
                     /product="hypothetical protein"
                     /codon_start=1
                     /transl_table=11
                     /translation="MSNTVDKKVQTKFKVTPEFLEEANEEYMNAFLDLLNEVKVVEKK
                     EKNGVIEIFIENEELPDVERLKVCFHSEGSGVNALFRVPDETEEVEETKN*"
     gene            122676..124721
                     /locus_tag="qh_7_scaffold_1_prodigal-single_200"
     CDS             122676..124721
                     /product="Elongation factor G n=1 Tax=Salinibacter ruber 
                     (strain M8) RepID=D5H7Z7_SALRM"
                     /codon_start=1
                     /transl_table=11
                     /translation="MKHNLQDTRNIGFAAHVDAGKTTITERVLYYTEKLHKMGEVHEG
                     ESFMDFKDQEKERGITISSASTTCFWKDKRINIIDTPGHVDFTAEVERSLRVLDGAII
                     VFCGVNGVEPQSETVWRQANTYDVPRISFVNKMDATGADFQNVVSMMEERLGANPVPV
                     QCPIGVEEGFRGVVDLVEEKAYVWKDDEGIEWDEKPIPEDLEDRVNEMRENLFESIVD
                     FDDELFEAYFMDKESITPDQIKKVLRRESLKLNITPVFCGSALQNTGIQPLLDGIVDY
                     LPSPMNVPQMEGTNPETEEEEVRYAKDDDPFSAIAFKIQSDQFAGKLNFVRVYSGVLE
                     KGSRVYHPEKEEMVRVGRLMYMHANDREQTDKLYAGDIAAVIGPKDLETGSTLCDEDN
                     PIMYESIEFPEPVVHMSVEPEKQSERDSLTDALMEVSDEDPTLNVNTDSGEVVLSGMG
                     DLHLNVVSERIKQEFGVDINLGEPRVTYKETITDSTDHDYELKKQTGGRGQYAVVDFE
                     IMPSDEKFEFVNEVTGGNIPTEYIPSVEKGMKKAMADGALVGHPIEGVKVRLYDGDHH
                     DVDSDQNAFEIAGQKAFKEAVKYTKPRVMEPIMYVEVVTPKKYMGDVIGDLNQRRGSV
                     ENIESQSHNQIIKAYVPLREMFGYSNDLRSLSQGRADHSRQFEEYKIMPKELEKELI*"
                     /db_xref="UniRef100_D5H7Z7"
                     /db_xref="srm:SRM_01231"
                     /db_xref="D5H7Z7_SALRM"
     gene            124739..124891
                     /locus_tag="qh_7_scaffold_1_prodigal-single_201"
     CDS             124739..124891
                     /product="hypothetical protein"
                     /codon_start=1
                     /transl_table=11
                     /translation="MQTSKFKKLKKSIKQAIKHSLLKQTESQESSNACDCSEDGESCD
                     CQVCSC*"
     gene            125172..125408
                     /locus_tag="qh_7_scaffold_1_prodigal-single_202"
     CDS             125172..125408
                     /product="hypothetical protein"
                     /codon_start=1
                     /transl_table=11
                     /translation="MSWDYRVLKDDLDRSSERLSIHEVFYDEEGEKKVPTFYTQTPVA
                     PKGDNFEELKADVSQYIEALDKPILPKSSIDGPS*"
     gene            125458..125652
                     /locus_tag="qh_7_scaffold_1_prodigal-single_203"
     CDS             125458..125652
                     /product="hypothetical protein"
                     /codon_start=1
                     /transl_table=11
                     /translation="MRGKPQIPKSSHNNVHDLELHEQLVIRPTSKGKLVVTRVKTGWI
                     YERKVESEYQSSVFVPEKIS*"
     gene            125661..125975
                     /locus_tag="qh_7_scaffold_1_prodigal-single_204"
     CDS             125661..125975
                     /product="hypothetical protein"
                     /codon_start=1
                     /transl_table=11
                     /translation="MVPKEWLTLRESEYLLGSNFYERLTKSEISLFQLHTSRTCIPFQ
                     IFSDAVNSQVDFDISTITFGKDHDKLVEKVGEADLGNLTFLLRESNERELIIQKNSRY
                     IK*"
     gene            125975..126514
                     /locus_tag="qh_7_scaffold_1_prodigal-single_205"
     CDS             125975..126514
                     /product="Uncharacterized protein {ECO:0000313|EMBL
                     :KKL56708.1};  TaxID=412755 species="unclassified
                     sequences; metagenomes; ecological metagenomes.;"
                     source="marine sediment metagenome.;""
                     /codon_start=1
                     /transl_table=11
                     /translation="VQNQRNILDQFRDLETEEIRTLLKKQNNGFATFMENWEGDFNIG
                     TMLRNANAFGAERLFYMGKRSWDRRGAVGTHHYTDIIHIEVPIEHKLLKTHYTPVALE
                     NNVNRNSMDLRSYEWPEHPLMVFGSESEGLSDKVLDFCEDHVTIPQFGSVRSYNAGVS
                     SGIVMYDYITKNITRESLV*"
                     /db_xref="A0A0F9D4L9_9ZZZZ"
                     /db_xref="gwc2_scaffold_10_233"
                     /db_xref="bii:BINDI_1230"
     gene            126560..127144
                     /locus_tag="qh_7_scaffold_1_prodigal-single_206"
     CDS             126560..127144
                     /product="XRE family transcriptional regulator n=1 Tax
                     =gamma proteobacterium BDW918 RepID=I2JFT5_9GAMM"
                     /codon_start=1
                     /transl_table=11
                     /translation="MLPHSRYDDAIEPIIEQEGGYTNHPNDRGGPTKWGITLNFYQNN
                     VNPNATKEVIKNLDKGTAKELYKDNFWQPEGFVVDELSLGDLPVPIGEVILSYSINMG
                     QKTGHTLLQKGINNLGYNISEDGWLGPNTIEKAENCDPMDLLKAISIKAATRYNEIIL
                     SNRSQKVFLEGWMRRIIDNFENGMKLLIKHKLDW*"
                     /db_xref="UniRef100_I2JFT5"
                     /db_xref="A0A0F8ZH98_9ZZZZ"
                     /db_xref="koe:A225_1905"
                     /db_xref="I2JFT5_9GAMM"
     gene            127144..128082
                     /locus_tag="qh_7_scaffold_1_prodigal-single_207"
     CDS             127144..128082
                     /product="Patatin-like phospholipase family n=1 Tax
                     =Cystobacter fuscus DSM 2262 RepID=S9PBD7_9DELT"
                     /codon_start=1
                     /transl_table=11
                     /translation="MSEKALVLAGGGSRGAFQAPVIDRLIEERIEFDHVFGVSVGSIN
                     GAVASLKKSNLTNLWKEVKRHNVFGGPASKYGFPGKAFQMLKILVGKENSLYKNKALK
                     SLLKKHYDPSKTKVPFTFGSTSLKDGEFHTFSITPPDLEHPKSLNKHYSKDKVLDYLI
                     SSSSIPILLPPLFEEYVDGGLKNMAPIQAAIERGVDEVIIVPTEQIYHKGDDYESIYS
                     PNIFGIGRVSLNIILDETLQNDYKITKKINKLIKQAEEQGVKLTKEDGTPYKKVKMHV
                     IQPDEYLGNAVDFGEQTIQERIDLGRKKIEDFLKNY*"
                     /db_xref="UniRef100_S9PBD7"
                     /db_xref="pcp:JM49_18090"
                     /db_xref="86306926"
                     /db_xref="S9PBD7_9DELT"
     gene            128088..128978
                     /locus_tag="qh_7_scaffold_1_prodigal-single_208"
     CDS             128088..128978
                     /product="Heat shock protein DnaJ domain protein n=2 Tax
                     =Rhodothermus marinus RepID=D0MFD1_RHOM4"
                     /codon_start=1
                     /transl_table=11
                     /translation="MTDYYDILGVDEDASQEEIKDAYRKKAKEHHPDSKSGDEEKFKK
                     VNEAHKVLGDKKKRAEYDRKRKYGSGPEGFDFESGWQKGGQGFDDFASEFGAEFSGGG
                     INIEDIFSQFRGGGFGRGRGQPRRNLEIVIPFEKSLTDTSKTLRIGRDVVEIDIPAGV
                     PPGWSKTIDEERNIHAVINVQDPKNYYKRQGLDLYKKIKLNALRAITGVKIRLENVYD
                     EKIEVDIPPQTSPGELFIVSNEGVKFKNRQGNLYLRIQYTMPDLTQEELSELRGFTKK
                     VISSVEDSKRDYKTNHEEKS*"
                     /db_xref="UniRef100_D0MFD1"
                     /db_xref="rmr:Rmar_2511"
                     /db_xref="Q9XCB2_RHOMR"
                     /db_xref="D0MFD1_RHOM4"
     gene            128929..129162
                     /locus_tag="qh_7_scaffold_1_prodigal-single_209"
     CDS             128929..129162
                     /product="hypothetical protein"
                     /codon_start=1
                     /transl_table=11
                     /translation="LKTAKETIKQTMKKKVKMGWNELSLREKDFLSKKKGELQDDFFD
                     VFEKNKALRFYKSVSLDKLQKFNKLHKKIKKNE*"
     gene            129155..129289
                     /locus_tag="qh_7_scaffold_1_prodigal-single_210"
     CDS             129155..129289
                     /product="hypothetical protein"
                     /codon_start=1
                     /transl_table=11
                     /translation="MSRNVDWELDENRNWTLKYKDIEVEYLTKTQKEKLKLVIECLDQ
                     *"
     gene            129307..129516
                     /locus_tag="qh_7_scaffold_1_prodigal-single_211"
     CDS             129307..129516
                     /product="hypothetical protein"
                     /codon_start=1
                     /transl_table=11
                     /translation="MSNIYFFTVGYLVASICSFLTGDLEITNREVLKQRNYKNWRFWF
                     FSLFLFIRITLYFLAVHFSVVLMTA*"
     gene            129639..130133
                     /locus_tag="qh_7_scaffold_1_prodigal-single_212"
     CDS             129639..130133
                     /product="Heat shock protein n=1 Tax=Salinibacter ruber 
                     (strain M8) RepID=D5HAN7_SALRM"
                     /codon_start=1
                     /transl_table=11
                     /translation="MASNIQVKNGNGTPTSGITRTTSPMDLFQDLERQMDRLLGRGWP
                     TPRRSSRASTSSWGSSTDVIEHNDSYEVRMDMPGVTSEDLEVSVRNNTLEVRAEREDT
                     REENEENYLRYSNKKQSHSFSFNLGKNRVEVDEIQASLDNGVLSVNLPKTESENVHKK
                     IDVE*"
                     /db_xref="UniRef100_D5HAN7"
                     /db_xref="srm:SRM_02171"
                     /db_xref="D5HAN7_SALRM"
     gene            130255..130605
                     /locus_tag="qh_7_scaffold_1_prodigal-single_213"
     CDS             130255..130605
                     /product="hypothetical protein"
                     /codon_start=1
                     /transl_table=11
                     /translation="MENHIKEDAMFKFKKMLYQQLPNEEGEYLDEADWNEVAQGEDFH
                     ENFRERLKEEYVESYKELQTMLLREGMQDINGGISEDQFDDLKKEAQDKLINASTLAT
                     FYRMYKVFYSVTMN*"
     gene            130634..131101
                     /locus_tag="qh_7_scaffold_1_prodigal-single_214"
     CDS             130634..131101
                     /product="Uncharacterized protein n=1 Tax=Chitinophaga
                     pinensis (strain ATCC 43595 / DSM 2588 / NCIB 11800 / UQM
                     2034) RepID=C7PSP3_CHIPD"
                     /codon_start=1
                     /transl_table=11
                     /translation="MNLPEFRKFNGKPVGELSKYVRRKVLELDSDAYKVVVGTDSQVY
                     KNHTLYAVAVCIYDVGNGCHVVYSKEKDYEKKERLSDRLWGEVVRTVDVAHYLREKIK
                     KINVLTHFDVNGDENFKSNIIYDAATGYAEGAGFNWKGKPNSWAATCAADRLC*"
                     /db_xref="UniRef100_C7PSP3"
                     /db_xref="A0A085L4R8_9FLAO"
                     /db_xref="cpi:Cpin_7091"
                     /db_xref="C7PSP3_CHIPD"
     gene            131165..131815
                     /locus_tag="qh_7_scaffold_1_prodigal-single_215"
     CDS             131165..131815
                     /product="hypothetical protein"
                     /codon_start=1
                     /transl_table=11
                     /translation="VDATTSSLKLSIQKAVHVLLGLVIFLAGLYMLLYDPLNLPTAVN
                     WLTALICFFCSAYLHSLDLLISFEDLLDRRVGEIKSKLHGVEQDFTSTVKTLNFLNKS
                     ESTSQIRVPDDTLKKVEVVVSGNVRMQTIDNFINSKTTVVLMEGVCDSVIEGHSHERN
                     VNYFVATGEVEFEREDENTKILKRGDVINVDPHVNRQIKFLKNSTIFANYIPPLES*"
     gene            131837..132457
                     /locus_tag="qh_7_scaffold_1_prodigal-single_216"
     CDS             131837..132457
                     /product="hypothetical protein"
                     /codon_start=1
                     /transl_table=11
                     /translation="MGVGGYGMRSTMSSKDLENLPDEIIKKAKQSQKRQGQQAEAVRS
                     LYKPKIKKLKKKVESEFEKSNKIEHGNVKLYGKGQEVSKDLILIKFVIESENGKKKIF
                     DHVLDFAKEGIRLSGLSEFFIVRNFGDQDLKGTDKVELLFLKQNHTWERIKNKPYIVE
                     PSGEEDGGAAPGGPPSPGGGFGDAMPDEPSPPEGEAPAEPEAGEEA*"
     gene            132492..132767
                     /locus_tag="qh_7_scaffold_1_prodigal-single_217"
     CDS             132492..132767
                     /product="hypothetical protein"
                     /codon_start=1
                     /transl_table=11
                     /translation="MKKVENIIPCTTNHVCLFSDGKQYEVIGWAVKGGDQTKKVGGDI
                     ERVSNVSAMIAVDGDVRLADEMNGFVEYKNTDQVKSEKLTDKLLAEV*"
     gene            132789..133187
                     /locus_tag="qh_7_scaffold_1_prodigal-single_218"
     CDS             132789..133187
                     /product="hypothetical protein"
                     /codon_start=1
                     /transl_table=11
                     /translation="MSRKGNYFIFSPPYSKSEHFVKVTDVENSQSDGNQYVHYKHVLN
                     NDMEDNYEQSYFDKGATLLNLEKVQNIVSNIESEIENLKEKKKEFEKLKNKMETDTRN
                     SPPHNNASTNGTFESNETYEKKELEKVRSN*"
     gene            133227..133472
                     /locus_tag="qh_7_scaffold_1_prodigal-single_219"
     CDS             133227..133472
                     /product="hypothetical protein"
                     /codon_start=1
                     /transl_table=11
                     /translation="MATHRTYEEGDTVHIIESDGIALGHYLEWSQRKQAHKVDTSTSS
                     NDYAVVEDELLTDDYREAKKKLASPKFKRRHFDNTYY*"
     gene            133490..133867
                     /locus_tag="qh_7_scaffold_1_prodigal-single_220"
     CDS             133490..133867
                     /product="hypothetical protein"
                     /codon_start=1
                     /transl_table=11
                     /translation="MKYKSEVGKTLDNLRDQVSNLIEQINRSALSEKETKQFLQQIQS
                     NVERVDNLVSLEENDFEQTSDAPAPGSVEAPTPSRGPSREEKNNYQTRRVEKNEPKDT
                     DRVQTDGGHSRKKEQTERVEFDN*"
     gene            133957..135300
                     /locus_tag="qh_7_scaffold_1_prodigal-single_221"
     CDS             133957..135300
                     /product="hypothetical protein n=1 Tax=Verrucomicrobia
                     bacterium SCGC AAA300-N18 RepID=UPI000367ECE6"
                     /codon_start=1
                     /transl_table=11
                     /translation="MNTIFRIFLALSAISIAGCAAFFSVSGISELFTASKTSVIVMAG
                     SLEFGKLVAASFLHQYWSKSSGLLKTYLTTGVIVLMIITSLGIFGFLTNAYEQSASKL
                     QQEETKISTLNEKADIVQSELESFKERRSNLTDIRSQQTERLNSITSSDSLNSNEIGY
                     LTRQTQDRIESADKQLSKVNAKISTLSDSLSFLKTRSNEIKSSSTARAELGPLLFVAR
                     EFNTSPDTAITWFTLMIIFVFDPLAVSLVLAFNTTFDIQESSSNGSTDNDQNDNDIEG
                     GDAGGPTQTPSDSKNNEENYNETSGKSTNKSITAKRTVSLPDLSGSKSISIKEKNKES
                     SDSNEKHSSEKTTLSVDELFDKENSEEEKNKEKEDKTSDSNDKDFNKREFKEGPVLKT
                     PDSEARNENSDKDELDEFVEEYSGSEGDSKEENSDSQGTKRVDFHGSKKTEREEE*"
                     /db_xref="UniRef100_UPI000367ECE6"
                     /db_xref="A0A0F9PZS2_9ZZZZ"
                     /db_xref="aol:S58_69200"
                     /db_xref="UPI000367ECE6"
     gene            135465..136244
                     /locus_tag="qh_7_scaffold_1_prodigal-single_222"
     CDS             135465..136244
                     /product="hypothetical protein"
                     /codon_start=1
                     /transl_table=11
                     /translation="MSNKSIPNAHVSLNKNRLKHYERVDVGHNSFENAVFLSDGDEFE
                     IELDNPTQDTYLARVELNGNRISTSGVVLRPGQHIFLERYLEEKKRLCFDTYNVPKRN
                     SNAVKNNGLVEVKFFKEQETPSYGKTIIKTDWDFYDSPVTYEFDSGTEWHTIKSSSSD
                     YGATSFTASTSSNLSTSGGETGSNEIETGRVEKGSRSSQDFVQVQGNFKAFERTSDKI
                     KILPKSSKPATKQDIRVYCPNCGKKLKDSWNFCTKCGTERP*"
     gene            136286..136597
                     /locus_tag="qh_7_scaffold_1_prodigal-single_223"
     CDS             136286..136597
                     /product="hypothetical protein"
                     /codon_start=1
                     /transl_table=11
                     /translation="VWSAHATFLILHSLSNNSETYMELYTVEELKELSQGDEIYVKYL
                     ELPASKDNGSYDGTCEVVVNNEEFLTTSKEGIEFNYNRVESSEFATIMEEFKTLQIYK
                     V*"
     gene            136817..137476
                     /locus_tag="qh_7_scaffold_1_prodigal-single_224"
     CDS             136817..137476
                     /product="Uncharacterized protein n=1 Tax=Paenibacillus
                     alvei A6-6i-x RepID=S9SYS1_PAEAL"
                     /codon_start=1
                     /transl_table=11
                     /translation="MSSVKKFKYKSTRHVPWSREDHRESDCHPDMSFFKGKEVVITEK
                     LDGENANVYHDGSFHARSLNTPYHPSREWIGRVAAEVGYKLPEGWRICAENIYAKHSI
                     KYNDLKAYIQAFSIWNNKNKCLGWDQTLDWCSLLDIKHVPVIWRGEYDREFIENKFTH
                     DKLCEMQGREVEGYVMRTTKGFHYDEFGRHLAKFVRRNHVQTSEHWRQKEVEPNELQS
                     N*"
                     /db_xref="UniRef100_S9SYS1"
                     /db_xref="S9SYS1_PAEAL"
                     /db_xref="bcg:BCG9842_B2863"
     gene            137501..137890
                     /locus_tag="qh_7_scaffold_1_prodigal-single_225"
     CDS             137501..137890
                     /product="hypothetical protein"
                     /codon_start=1
                     /transl_table=11
                     /translation="MDVICDVGKLHAVKLQDTFGLTLNCKLIVTLCKNEKSMSYEVFN
                     YLRDNNCYVAPLEKSGVEVSEEFKDKNSLQVGSKTSIAKVLITTTPFISNNYLDDKVE
                     NLVEEIESTIRSVYLDINMNFDEEYNT*"
     gene            137892..138227
                     /locus_tag="qh_7_scaffold_1_prodigal-single_226"
     CDS             137892..138227
                     /product="Uncharacterized protein n=1 Tax=Cesiribacter
                     andamanensis AMV16 RepID=M7NHY2_9BACT"
                     /codon_start=1
                     /transl_table=11
                     /translation="MLNIFLDDTRNPEDVYGEEDERDWIVCRNPFEFKEVLRNENLDS
                     QSLFVSFDHDLGEDENDKLTETGMDCAKWLIEQNIVPADYNVHSANPVGAENIRVYIK
                     NWIEFNQDA*"
                     /db_xref="UniRef100_M7NHY2"
                     /db_xref="M7NHY2_9BACT"
                     /db_xref="ckr:CKR_0415"
     gene            138220..138858
                     /locus_tag="qh_7_scaffold_1_prodigal-single_227"
     CDS             138220..138858
                     /product="hypothetical protein"
                     /codon_start=1
                     /transl_table=11
                     /translation="MLNHQFIRSLISGLPVLGFWSVEILVWGTLFLIIPESPLSLPLA
                     FFLLFFYPVHPYLYNSSKFFSKTLKKELEKKYGSRGVLANYNDVKDWKEKDELEVKFW
                     RSVKNRKGEEIYWKEVEASFNEPEYTKFYFRGISSPNYFILEDISGDLHEVHHCEFLN
                     LENKTHKERLNAERQKKLKQKVKEGTVFEKSLEELEDNSANEVSFKKLKTGE*"
     gene            138855..139775
                     /locus_tag="qh_7_scaffold_1_prodigal-single_228"
     CDS             138855..139775
                     /product="Putative phage polynucleotide kinase n=1 Tax
                     =Kordia algicida OT-1 RepID=A9DK79_9FLAO"
                     /codon_start=1
                     /transl_table=11
                     /translation="MSTFDVTTIYMLQGVPASGKTTWARQKLKEENNIKRICKDDLRD
                     MLDNGEFSMKNERYILDMRNEMVESALLRGNDVILDDTNFSDGHWKAMRDIAKRVGNV
                     KVVEIYFDISLKEAKRRNEKRDETEKVPEHIIEDMFERHVRSGTSVSQREEFFPKINH
                     PHCQTQTENLTESFIVDLDGTLALNNSGRGYNEFLRVKEDDPNIPVMRIVLKLYEDFE
                     DMLVITGRSEECRKECREWLNVFEVPFDLLCMRGKHDTRRDTDVKREIYFDEIHENLF
                     VNFVIDDRMSVVNMWRSLGIPTLQVSKGTF*"
                     /db_xref="UniRef100_A9DK79"
                     /db_xref="A9DK79_9FLAO"
                     /db_xref="rsi:Runsl_0791"
     gene            139983..140255
                     /locus_tag="qh_7_scaffold_1_prodigal-single_229"
     CDS             139983..140255
                     /product="hypothetical protein"
                     /codon_start=1
                     /transl_table=11
                     /translation="MAENNLSKNKILKLAKGIKDNENNGNLSVSGVYVGGEIGFPLRL
                     FSEESEVNPGEPKNYSNAYDKACSVLDTEKCYSYAEQGFVWFGIKA*"
     gene            140893..141642
                     /locus_tag="qh_7_scaffold_1_prodigal-single_230"
     CDS             140893..141642
                     /product="hypothetical protein"
                     /codon_start=1
                     /transl_table=11
                     /translation="MPRTPYKFNDTEFAFEETLKSIDGDNIFIEDVKVTERNGGTLQD
                     QEPGWIRVKNGSKNVKSDGTVERTAIVIFDPANLFPVNTHTIELIGSDGKKKATREIF
                     LTIQGVPQIGSNFQYYRKSDNVSSGFQGNFPITSQVGRKVVPVSNLPKPNITDQKGRS
                     FYEANDLSQFDKVEEESRSSFEVSGLDQFNLVEEEPGLSFDITKTSLSTEKHLSGVHD
                     ATASTNLQTNTKNGSETDTGFPSFTIETDLN*"
     gene            141659..142672
                     /locus_tag="qh_7_scaffold_1_prodigal-single_231"
     CDS             141659..142672
                     /product="Uncharacterized protein {ECO:0000313|EMBL
                     :KKM73927.1};  TaxID=412755 species="unclassified
                     sequences; metagenomes; ecological metagenomes.;"
                     source="marine sediment metagenome.;""
                     /codon_start=1
                     /transl_table=11
                     /translation="MAFSTNIGSGGPPDGGMFVPSGTSVRQICLDIRDMLVGDPESRW
                     KEVTGSSPTPSHLQTFASTINSSNVGDNKYGFGEHVTLYLADDNSLSFTNPGARLIRF
                     NVLERAIHFSALDTTNVVNNRVNIEDWVFASSVQRKSSFDNYPSQNKPFWLNDSNNSG
                     YYRKTDPTDQDYKFYYVLDDEFLWVNAYAPEKSSGYVYRGGCFYHPTPPSNGTVSRRD
                     IPHIFLLDGLAVHNTESGAYVPSDQRSGVNKLANVRGFTAPGATDTQDRNIYSQCWIS
                     NGGESPNFYFDSFIPHLRVLDKDVYPNIDGDYEWPTVSLTGTNYFIAGGHDSDPLYAV
                     RFN*"
                     /db_xref="A0A0F9MXD6_9ZZZZ"
     gene            142694..143713
                     /locus_tag="qh_7_scaffold_1_prodigal-single_232"
     CDS             142694..143713
                     /product="hypothetical protein"
                     /codon_start=1
                     /transl_table=11
                     /translation="MAFSSNINSGGPPNGGMFVEGGTERRQVCIDIKDMIVGDSESRW
                     KEVTSNSPTPASIQQYASTINPSNVNNNNEGFGEHVTLYLADDSALSFSNPGARLIRI
                     NNLDSGIGVCILDSYFVSAPNDQGSWTWLSEDSFGNPSNWYNPRQYTFTNDNSSNNYN
                     DANDSSLKQDYKFFYALNDQFLWMNAYLPKKVDDFGLRGGAIYYPHEPSNGTINREDR
                     PFIWTMEGFANHRGNGSNNLHKPAGGGSGRQTYGDLSPFVNASRTDAQGRYIFSPVWA
                     HNNTDSGIGWHMDSVIPNIRRIDSASAFKVDDHSFPTKMIGGTEYFLAGGQEDNGDHY
                     LVQVQ*"
     gene            143843..144184
                     /locus_tag="qh_7_scaffold_1_prodigal-single_233"
     CDS             143843..144184
                     /product="hypothetical protein"
                     /codon_start=1
                     /transl_table=11
                     /translation="MEGYSQKELEAAYNMWEPTGLLSGFEKEEASKLAVQLSDCYQFV
                     EDKNSDLDRTNGYIFPCMCKIYNHTGSHDIDYRSIYKSIHEELNEDLSLDNIEEESEF
                     LNGIVEDHLDD*"
     gene            144229..144408
                     /locus_tag="qh_7_scaffold_1_prodigal-single_234"
     CDS             144229..144408
                     /product="hypothetical protein"
                     /codon_start=1
                     /transl_table=11
                     /translation="MFVEVVNFEEVEDGGADLEVECDREFLDLARDHTGEENDTDAVR
                     EFVTESILRKINTDE*"
     gene            144405..144872
                     /locus_tag="qh_7_scaffold_1_prodigal-single_235"
     CDS             144405..144872
                     /product="hypothetical protein"
                     /codon_start=1
                     /transl_table=11
                     /translation="MNRIKLESEEVFPHDLEDSNVEEVENAGNTKNVPDSFQVPADKE
                     QLLNILFIRVNQIVRDLFGLKERIESLESKSEENGNSIFQLRQELESAQNIVLNAKTK
                     EEIEDKVQDLEAKSFEVRNEIKNAEDKVKSIKPDIEKTKKAMYKFFKAVGKGR*"
     gene            144910..145311
                     /locus_tag="qh_7_scaffold_1_prodigal-single_236"
     CDS             144910..145311
                     /product="hypothetical protein"
                     /codon_start=1
                     /transl_table=11
                     /translation="MTSKNELFAENAKDLKNKTVTFTQQDKISLDFLYQRIRAAASRG
                     DAVISINSENKTDDNQSHRNTTDKILGSGNRLDRDVFEKLEELNFRVKEYKLPLSQNQ
                     WKTQISWRDSDLAKFSSSAFGLRHGGGFPIV*"
     gene            145471..145546
                     /locus_tag="qh_7_scaffold_1_prodigal-single_trna_25"
     tRNA            145471..145546
                     /product="Gly"
     gene            145618..145932
                     /locus_tag="qh_7_scaffold_1_prodigal-single_237"
     CDS             145618..145932
                     /product="hypothetical protein n=1 Tax=Verrucomicrobium sp
                     . 3C RepID=UPI000362DBC0"
                     /codon_start=1
                     /transl_table=11
                     /translation="MDEIRKKFLELRKTWIKETGHVASPKERAIHPAYQQIIGMGPKV
                     VPFLIRDQLENNTHWFWALQTITGENPIKREHEGYVQKMAQDWNEWWNEQLNTSDSLE
                     SD*"
                     /db_xref="UniRef100_UPI000362DBC0"
                     /db_xref="oni:Osc7112_5431"
                     /db_xref="F5UBY1_9CYAN"
                     /db_xref="UPI000362DBC0"
     gene            145987..146742
                     /locus_tag="qh_7_scaffold_1_prodigal-single_238"
     CDS             145987..146742
                     /product="Uncharacterized protein {ECO:0000313|EMBL
                     :KKM90777.1};  TaxID=412755 species="unclassified
                     sequences; metagenomes; ecological metagenomes.;"
                     source="marine sediment metagenome.;""
                     /codon_start=1
                     /transl_table=11
                     /translation="MKNISNLKNETEYKTKDGRTLNFKFQENVENTGGKGFVAHKLDA
                     HFEPQSEAFSSGKHVGYIKVIYIPSENVDKHYPTIFHFIDLAKGWQLLNYKSFSEPGE
                     YPGHEEFAKKAHNRARSNPYKRIKDFPEYNEYENVTDKRWEDLAEYYKDKIRKTFKYD
                     FERYLNYYVDKPVVDYIKVKKQFRRNRIGFNLYKKMAKILGVKGMALYASGTQSEYAE
                     KAWKKLKDVLPVKSKTVKLPSGDSETRYFIDYR*"
                     /db_xref="A0A0F9PBN8_9ZZZZ"
     gene            146851..147243
                     /locus_tag="qh_7_scaffold_1_prodigal-single_239"
     CDS             146851..147243
                     /product="hypothetical protein"
                     /codon_start=1
                     /transl_table=11
                     /translation="MLGFTAIEGDEEEAFPKYFYKVNSNPKITENVNHEGTGHFYDLV
                     DMSGDTLNVYIQGVVKGSVEPNYEKASKADLVIWCFPQEYSHSSHIFPEARGKILIQE
                     KNGEVVVASESFLKSNGLWNGHSFKMLN*"
     gene            147276..148484
                     /locus_tag="qh_7_scaffold_1_prodigal-single_240"
     CDS             147276..148484
                     /product="Putative uncharacterized protein n=1 Tax=Hahella
                     chejuensis (strain KCTC 2396) RepID=Q2S6U3_HAHCH"
                     /codon_start=1
                     /transl_table=11
                     /translation="MSTFEVPIRRVNIKDHQNADKLEIAEIVGTDYQSLVGIGEYESG
                     DLVAYIPEDSIVPEWIQEKLGVKGKLAGSDKNRVRSVRLRGVYSQGLCFPVEHVTNHP
                     EFEDGYYIFRDSRALDGRLDKIDENYSVDPLYKKVEVGDDVQDFLGIEKYEPPVPVHM
                     SGEVFNARGNTLKYDIENFRKYPDILEDGEEVVVMEKIHGTWSCIGVVPEDEASTSSG
                     RHIVTSKGLSSKGLALKLNEKNEDNVYVRAAKKYNLLEKLSQKEDGYYYILGEVFGRK
                     IQDLEYGAEKDELFFRVFDIYKGSPKQGGGGRYLNDAELDEEIDRFGLKRVPVFYRGP
                     YSKENVSKFVSGQETVSGEESHMREGVVIRPTEERHVEENLPLGGRVQLKWKSEEYNL
                     RNEKTATERR*"
                     /db_xref="UniRef100_Q2S6U3"
                     /db_xref="hch:HCH_07016"
                     /db_xref="89998998"
                     /db_xref="Q2S6U3_HAHCH"
     gene            148536..148871
                     /locus_tag="qh_7_scaffold_1_prodigal-single_241"
     CDS             148536..148871
                     /product="hypothetical protein"
                     /codon_start=1
                     /transl_table=11
                     /translation="MKKDLEYSKFFNYLMGDFKREYNKKTMESYTEDEYRGYELRGWA
                     SFEIDSLSENIKNGDFECVHYDYYEIIELVYKLLDKEKSDFFIDHPLFIQLLVDFHNM
                     DRLYRQKVK*"
     gene            148868..149086
                     /locus_tag="qh_7_scaffold_1_prodigal-single_242"
     CDS             148868..149086
                     /product="hypothetical protein"
                     /codon_start=1
                     /transl_table=11
                     /translation="MNRDFFEDRNMSVVGENEFRRINIFQQEVKGVAVFERKFWKIWK
                     VNASLTWGEFDVGNYFSHLSGQFFLKVK*"
     gene            149642..149827
                     /locus_tag="qh_7_scaffold_1_prodigal-single_243"
     CDS             149642..149827
                     /product="hypothetical protein"
                     /codon_start=1
                     /transl_table=11
                     /translation="LKQTLIKSFQNPEVEKYFEAFDNNSVVVKHDGLFRVKNIEYIKK
                     TDSVILILEKEPTYVPM*"
     gene            149869..152442
                     /locus_tag="qh_7_scaffold_1_prodigal-single_244"
     CDS             149869..152442
                     /product="hypothetical protein n=1 Tax=Balneola vulgaris
                     RepID=UPI00037410AE"
                     /codon_start=1
                     /transl_table=11
                     /translation="MSRTYVPEEDQRVADKSALKDLYPSEKRTVYLESEDNTYYWDPS
                     GDAANANGDTILSSNEPGFQDGEANEGVWRLSPTDLSRKNTDDLLEGSNLYFTDARAR
                     NSLSATGDISYDPNTGEFSVTSYSSSDFNSDFSSKTTDDLVEGSSHLYFTEERVDDRI
                     DSLLTPGLHLSSSYNDASNALILDVDDNLSSYSNDVGFISDLSGFTTDDLAEGASNRY
                     YTSDRVKNEFEAGGDLNYEKYPVDGFDLSIGNYSGTSFYVGSEDNSPKGLAFNNDGTK
                     MFVSGFGNENVYEYNLSTGYDVSTASYSGTSLDVSSENSFPVEITFNSDGTKMFMNGS
                     SGETIHAYDLSTAFDLSTASYSGENFTIPSQQTNFPEGLTFDNEGKKMFIVSDEGDSS
                     SSVYEYSLSTSFDVSTASYSGTSFNVSSEYNGPVDVVFNSDGTKMFMLGGGAVFEYKL
                     NVAFDISTVSYTGTSFLIGSEDNQQETVAFSSDGLKMFALGAQNQNVYEYTVGVVSNK
                     ARFYIDISETGNFVSSSSTDDLTEGSTNLYFTDERVDDRVDQLLNAGNGVTLNYDDAS
                     NSLTIAAQDVSSEDIQDSAWNVLSGTQSLINVTYDDPNSEVNFSVEPNLSNYTNDSGF
                     ISGLGGFTTDDLAEGSTNLYYSEERVDDRVNQLLAAGNGVTLNYDDASDTLTIAAQDV
                     SSEDIQDSAWSVLTGTQSLINVSYDDPNGEVNFTVEPNLSNYTNDAGFLTDLNAFTSD
                     NLTEGSYNLYYTDDRVDSRVNEVLPTGQDAFSGDGNKDQFQIAHGLGSKPNTWLISSA
                     SNDASGISHTTADDTTLYVNYDSAPPSGTGNVVINWMAVGIGTNVAPLWEDREDVEYE
                     K*"
                     /db_xref="UniRef100_UPI00037410AE"
                     /db_xref="csy:CENSYa_0508"
                     /db_xref="88278921"
                     /db_xref="UPI00037410AE"
     gene            152454..152717
                     /locus_tag="qh_7_scaffold_1_prodigal-single_245"
     CDS             152454..152717
                     /product="hypothetical protein"
                     /codon_start=1
                     /transl_table=11
                     /translation="MENETTLKDQVEALKRFEEWLHSTFEKRVVRKVYQELSTIGSRR
                     VDTSQINILLFPLDSIQSISQVVNQSFEREEVEYTIHLASNDD*"
     gene            152710..153051
                     /locus_tag="qh_7_scaffold_1_prodigal-single_246"
     CDS             152710..153051
                     /product="hypothetical protein"
                     /codon_start=1
                     /transl_table=11
                     /translation="MIEVVNKKSHEPTRHDFYIGRGSVLGNRYSSKPSSKEYVERVDS
                     RQEAIKKFSKWLKNQVKYENEIVILKLYEILLHEKKYSQVNLVCYCKPKACHGDVIKA
                     VLKKAKSKFNI*"
     gene            153122..153487
                     /locus_tag="qh_7_scaffold_1_prodigal-single_247"
     CDS             153122..153487
                     /product="hypothetical protein"
                     /codon_start=1
                     /transl_table=11
                     /translation="MRGNVSLEDYFLDRLSVVNKFVDVSDLNEGAAKTSLDILRELNL
                     ENTHLFPDPDGKVTLCSTQNGKQLYLEVEDEDKIYFRLNRTSDRSLIKESFQLDQETC
                     KKQIQENFTSKRNSEASVW*"
     gene            153533..153979
                     /locus_tag="qh_7_scaffold_1_prodigal-single_248"
     CDS             153533..153979
                     /product="Topoisomerase DNA-binding C4 zinc finger domain
                     protein n=2 Tax=Ralstonia RepID=E2STR3_9RALS"
                     /codon_start=1
                     /transl_table=11
                     /translation="MSYVRITEGEMDKFLAPKGFRPLDVGGTKEKVYGKRVDRNGIPL
                     SLRVYSSIWNGSARDKGSDAIRVELFKWDAVRGGPVHVGHGKRVLRIDTWRKNLGKRI
                     NDVESMIGPTCPSCGDMMVLRNGSNGKFWGCSNYQKGCKGTRSQKS*"
                     /db_xref="UniRef100_E2STR3"
                     /db_xref="A0A0F0DCM7_9BURK"
                     /db_xref="rmn:TK49_19720"
                     /db_xref="E2STR3_9RALS"
     gene            153979..154752
                     /locus_tag="qh_7_scaffold_1_prodigal-single_249"
     CDS             153979..154752
                     /product="hypothetical protein"
                     /codon_start=1
                     /transl_table=11
                     /translation="MNFLIQSKVFDTSQKTVRHLENEGHNVTEFSTQFSINEPHFFRG
                     SLEMAKEHYDNDNVLMYFDPNSYDFSSFASKFPYGLLNEDYEIYSFKNFQSSKKEIFQ
                     KFGKKDFITGNDEQIIFVRPDSGLKSFSGQVIDETFWNAYVNMFRKRNVDYIVVSTPK
                     KVGNEFRFVVFHNGLIKTGSSYIKDDKISHEEIFSTHPAYRSAKRVAEDCSVETENGC
                     YILDLVETPSEYKVIEVNAFSTSDLYDCDRRRIFKSLRF*"
     gene            154757..155107
                     /locus_tag="qh_7_scaffold_1_prodigal-single_250"
     CDS             154757..155107
                     /product="peptidyl-tRNA hydrolase (EC:3.1.1.29)"
                     /codon_start=1
                     /transl_table=11
                     /translation="MQEGYKQVIIIRKDLEMRKGKFVAQGAHASRGASINASYEVVSR
                     WERQGETKIVAGINGKENLLSLYNEAQSDGLPCKIVKDAARTEFDDEKLTAVAIGPAK
                     ESKVDKHTGNLKLL*"
                     /db_xref="mvu:Metvu_1090"
                     /db_xref="C9RH96_METVM"
                     /db_xref="UniRef100_C9RH96"
                     /db_xref="3.1.1.29"
     gene            155111..155341
                     /locus_tag="qh_7_scaffold_1_prodigal-single_251"
     CDS             155111..155341
                     /product="hypothetical protein"
                     /codon_start=1
                     /transl_table=11
                     /translation="MISFRSFPSKFRVFDKKREEMLYEPEKFVVQGDGMLRKVEKNDH
                     SLTLEEAGDHYEVMWYIGKKIKLKNRFLKETL*"
     gene            155284..155565
                     /locus_tag="qh_7_scaffold_1_prodigal-single_252"
     CDS             155284..155565
                     /product="hypothetical protein"
                     /codon_start=1
                     /transl_table=11
                     /translation="VVYWKKDKIEKPIFEGDIVEREAKRFDGEVALPEYEGAIGVVGF
                     DAHEFYIEKVKGEEWAFYGPEGLNLSWSMDTKVIGNVFEDDDILETLEN*"
     gene            155575..155931
                     /locus_tag="qh_7_scaffold_1_prodigal-single_253"
     CDS             155575..155931
                     /product="hypothetical protein"
                     /codon_start=1
                     /transl_table=11
                     /translation="MKQGEITDPTELKVGDCVQYEEKSFGGYVVGILNDISDNSFVQY
                     RAKIIEPIYGFQEKGSSFTFGHSLKKEYQSITGAYCDWRVKKVGSPTSHIPISEGFSV
                     NEFQNFVKSLARKYDD*"
     gene            155921..156445
                     /locus_tag="qh_7_scaffold_1_prodigal-single_254"
     CDS             155921..156445
                     /product="HD domain protein n=3 Tax=Clostridiales RepID
                     =B0NXH3_9CLOT id=982509 bin=RAAC1_SR1 species=unknown
                     genus=unknown taxon_order=Clostridiales
                     taxon_class=Clostridia phylum=Firmicutes tax=RAAC1_SR1
                     organism_group=SR1"
                     /codon_start=1
                     /transl_table=11
                     /translation="MMIKKAKHFAGGAHEGQVRNFQDVPYILHPVSVAKLVEVYSESD
                     STNLLRVVALLHDTVEDTEVSLSEISSEFNRKVAAIVEELTNDEDKIDKAGKTAYLQE
                     TLVEMSDNALYVKLCDRLDNVLDLKLTPTYFRKRYAQATKKVIKHLISKRDLTNPQKQ
                     VASKIEETLVDLQY*"
                     /db_xref="RAAC1_SR1_1_293"
                     /db_xref="srb:P148_SR1C001G0304"
                     /db_xref="A0A0B3AI98_9ARCH"
                     /db_xref="B0NXH3_9CLOT"
     gene            156532..157002
                     /locus_tag="qh_7_scaffold_1_prodigal-single_255"
     CDS             156532..157002
                     /product="PF11443 domain protein n=1 Tax=Selenomonas sp.
                     CM52 RepID=J4X545_9FIRM"
                     /codon_start=1
                     /transl_table=11
                     /translation="MSAHDTAMKEKNARTENSMPTHSTSGSELVDMFFSMGAARGRSK
                     EYIRGMFEKAYNQMPLETLKAAFYCRDIRGGQGERRTFRIFFRYLAEKDPNVARRNLE
                     LIPKYGRWDDVLHSTVGTPVEEDALEFINDQLDEDCEKVFGEEFSFDGVNNFIS*"
                     /db_xref="UniRef100_J4X545"
                     /db_xref="J4X545_9FIRM"
                     /db_xref="ssg:Selsp_0640"
     gene            157021..158085
                     /locus_tag="qh_7_scaffold_1_prodigal-single_256"
     CDS             157021..158085
                     /product="Uncharacterized protein n=1 Tax=Bacillus phage
                     vB_BanS-Tsamsa RepID=U5J9B3_9CAUD"
                     /codon_start=1
                     /transl_table=11
                     /translation="MAQSEENNVSLLAKWLPSEGKADHDHYVLLRNYLGVSPRQYRKV
                     VSKLRSEIDVVEQKMCENNWTDIEYSEVPSQAINIYRRAFERHDPEGFKDWIDDVYDE
                     EQEDEEVKANAIYPHQITDKFIGDMWGGFQSISEDERRMLQAQWDNLPDYIPGGRNIL
                     PVCDTSGSMTRDHAINVSLGLGLYISERNDGPFQDCVATFSQSPDFVKIESDKLDDRV
                     QELENINWGSNTDFESLIRGLLKLALSHDVDEEFMPETILVLSDMQFDRCVREPDDSA
                     YEMFEREYQEAGYELPNIVFWNLRDSSGNPVKFSSQGTALVSGFSPSILENVLEGGNL
                     TPISIVMETINDERYDPVTL*"
                     /db_xref="UniRef100_U5J9B3"
                     /db_xref="A0A0F9F9P9_9ZZZZ"
                     /db_xref="mpz:Marpi_0401"
                     /db_xref="U5J9B3_9CAUD"
     gene            158112..158465
                     /locus_tag="qh_7_scaffold_1_prodigal-single_257"
     CDS             158112..158465
                     /product="hypothetical protein"
                     /codon_start=1
                     /transl_table=11
                     /translation="MATENGEVTENDDLGYRVPNRAELELERKTFCIVQTDGQETSVK
                     GTRMVRPSDRDGLLIVDDTVAQEGGVDLSSEDAGDSFVVLVIPNATLKLAYIKEHEEE
                     SDVQDEWSVDEEMEI*"
     gene            158498..159613
                     /locus_tag="qh_7_scaffold_1_prodigal-single_258"
     CDS             158498..159613
                     /product="hypothetical protein n=1 Tax=Meiothermus timidus
                     RepID=UPI0003617C8A"
                     /codon_start=1
                     /transl_table=11
                     /translation="VDFQNILNEFSFLSDLHLVGGCVRDKMIGRESDDIDLATTDLPK
                     TVIQKAENKDLKVIGTGIDFGTVTVFKEGKSFEITTFRRDLDADGRHADVKFTDEIEV
                     DLERRDFTLNALAVDQNSNLVDPFDGCGDIKRELIKAVGIPTERFKEDYLRIIRGCRF
                     ASRYEFNIEANTFMAMKNLSDEVYESVSIERFYMELKKAFKDKKPSRFVRLMEVFGLN
                     QSCKIPMETLDRVLPRLRIIVYFLGVRDVNEKSEELKLPNIVSKETSRIQDLLEFVKE
                     KDLSEYNKRLFQFKAQGLLNETKEIARSLDGISDRRVEFFFEPIDFPINPVVSGTDLL
                     EHGYKEGPIIGELIDEAQKIQLKEGITSSSELLDRVI*"
                     /db_xref="UniRef100_UPI0003617C8A"
                     /db_xref="mrb:Mrub_0635"
                     /db_xref="D3PNL1_MEIRD"
                     /db_xref="UPI0003617C8A"
     gene            159644..160648
                     /locus_tag="qh_7_scaffold_1_prodigal-single_259"
     CDS             159644..160648
                     /product="Uncharacterized protein n=1 Tax=Xanthomonas
                     campestris pv. vesicatoria (strain 85-10)
                     RepID=Q3BZY0_XANC5"
                     /codon_start=1
                     /transl_table=11
                     /translation="MGGNALKNTETYRAGPQKYLNIYSQVICRLSSEYPNLIHYLPRQ
                     HRSKPDHGDIDILLRSDTVPNLGPDKIKSLFNPNEIHSNGGVYSFDVYNFQVDLVKKP
                     LKYWKCSKVFFDIGGLGNLSGKIARRMRFKWGFQGLRYMAFYGDNRSVKLGEFVVSKN
                     PRKVFEFLGFDFNRFLEGFETKEEMFDYVIQSENFSIDAFLPENLTADQRHRDTKRQS
                     YQDFMNYLEKNAPNKRMERPSHKEAIEMAEEFFLGCKLREKIEAAKERYEKKQRANEI
                     FNGNILIDEFGLTGKKLGEAIGRLKNKYENDEEYRSHILDVGREAMLDEFAEVNNLER
                     *"
                     /db_xref="UniRef100_Q3BZY0"
                     /db_xref="A0A098PXF4_9XANT"
                     /db_xref="xcv:XCVd0124"
                     /db_xref="Q3BZY0_XANC5"
     gene            160693..161517
                     /locus_tag="qh_7_scaffold_1_prodigal-single_260"
     CDS             160693..161517
                     /product="Uncharacterized protein n=1 Tax=Sebaldella
                     termitidis (strain ATCC 33386 / NCTC 11300)
                     RepID=D1AK25_SEBTE"
                     /codon_start=1
                     /transl_table=11
                     /translation="MDTSSLGDRIKQYESASEQVLPNNIPVIIRLDGSNFSKLTDQYF
                     DKPFDEKFESAMNQAALCVLKYCSGAQIAFVQSDEINILLRNDQSSDFDPFLSNRTQK
                     LASLTASKASVAFNSKLREFNIERKEVFDSRAFVVPKSEVINVFMWRQEDAFKNCVSS
                     LAYFGLKEKYGTDKANDILYGKDLDERQEIIFQELGKNVNNVVTSRKRGRLIYKVEEK
                     EENESYFSEKKYEKLLTNGYIESGGYVIRSKWKIDNDPPRLTSDDTLIKDLVFDDG*"
                     /db_xref="UniRef100_D1AK25"
                     /db_xref="A0A0F9JAG4_9ZZZZ"
                     /db_xref="jeo:JMA_37590"
                     /db_xref="D1AK25_SEBTE"
     gene            161510..162514
                     /locus_tag="qh_7_scaffold_1_prodigal-single_261"
     CDS             161510..162514
                     /product="Uncharacterized protein n=1 Tax=Halobacteroides
                     halobius (strain ATCC 35273 / DSM 5150 / MD-1)
                     RepID=L0K6E0_HALHC"
                     /codon_start=1
                     /transl_table=11
                     /translation="MDKNKVKEYREFLLNKENVTGVSRGLRVDEDGNVISDEEVWVVT
                     VKEKKDEFELASSDVVPKSIDGVDTIVRDFGDIKAQNESDVYKEKTRPLKGGVSFGLE
                     NGPSGTLGVSLESENRFYLLSNNHVIADTNDAQIGSGLIQPASADSERRNYCGELERY
                     VKISFKENPLFPKSGLFSKLCQFFTGFFGGDDSSSKIIENNSKYNQVDCALGQLRSCS
                     TKINEVLNVGKIRGIRKPELGMPVKKVGRSSGVTEGQIVQMDATIEVGFSFGRKAMFE
                     DQIVTTPISSPGDSGSVVLDEDNYLVGLLFSGSEKVTVLNPIDLVFDSLNIDPNFQNA
                     *"
                     /db_xref="UniRef100_L0K6E0"
                     /db_xref="hhl:Halha_0085"
                     /db_xref="L0K6E0_HALHC"
     gene            162522..162830
                     /locus_tag="qh_7_scaffold_1_prodigal-single_262"
     CDS             162522..162830
                     /product="hypothetical protein"
                     /codon_start=1
                     /transl_table=11
                     /translation="MTEFQKQVVKILKEDGGRMTTKKVADEVGRAEKSVKKALSYLHG
                     AEIVMDHQKAPPREVPCSEQEMAEWREEVQKWKNSEDPEREDRWELIPEGERKKTLEL
                     *"
     gene            162827..163042
                     /locus_tag="qh_7_scaffold_1_prodigal-single_263"
     CDS             162827..163042
                     /product="hypothetical protein"
                     /codon_start=1
                     /transl_table=11
                     /translation="MKYLEFFEVELDGEVFLFKEQNEVYKFWDDEDTLNYALYNGGTA
                     VYEKSELKERLEEFQFSEAAKELVASP*"
     gene            163074..163586
                     /locus_tag="qh_7_scaffold_1_prodigal-single_264"
     CDS             163074..163586
                     /product="Adenylate cyclase n=1 Tax=Verrucomicrobiae
                     bacterium DG1235 RepID=B5JDU1_9BACT"
                     /codon_start=1
                     /transl_table=11
                     /translation="MNSEIERKYLVFNVPDLSNFESKTYKQGYIFDFHHDQVRLRKTI
                     NSKELTQLTIKRGEGEKRSEFEIPLTEFQFEKLWPATEGKRVQKTRYFYPLNSHEAEV
                     DVYDGDLEGLVTVEVEFDTRLDAKDFHPPEWFGPDVTKEPEFKNKQLALDGIPKAFED
                     YKKLYDNTLI*"
                     /db_xref="UniRef100_B5JDU1"
                     /db_xref="B5JDU1_9BACT"
                     /db_xref="caa:Caka_1493"
     gene            164352..164546
                     /locus_tag="qh_7_scaffold_1_prodigal-single_265"
     CDS             164352..164546
                     /product="hypothetical protein"
                     /codon_start=1
                     /transl_table=11
                     /translation="MEYIELPDEWLDELSNEELTGSGYDFVVLTLNDGTRHSATLLNE
                     KRIKVNNEMSLDDVEDIEVR*"
     gene            164543..165196
                     /locus_tag="qh_7_scaffold_1_prodigal-single_266"
     CDS             164543..165196
                     /product="hypothetical protein"
                     /codon_start=1
                     /transl_table=11
                     /translation="MIIFDGSELKLGEVKKNGDIISRGESLQISLLEHFNDKVLIRDE
                     TSLQNLILGFLNDENSEELSTSLNYLTKGNSFFGHLRDEIEKGTKREFESADWIEINS
                     KPVLLEGDDDSYLTEKYEENWGLLAWSENENEKEDLKNISSLSINSLLTLPVRQNFEV
                     LVYDEDWNKVGQFKDLPSVADLLEAFCYEFYLIRNSDDPDLDHYSDNNSFKSFTELI*"
     gene            165206..165445
                     /locus_tag="qh_7_scaffold_1_prodigal-single_267"
     CDS             165206..165445
                     /product="hypothetical protein"
                     /codon_start=1
                     /transl_table=11
                     /translation="VSIEGFENIEYFMNTNEAIVAVENESDEKVEGFVFCAKEGYDLN
                     KKVRLDKDSVVEALHEEKLGIIEEIPDWWSSILSD*"
     gene            165510..166226
                     /locus_tag="qh_7_scaffold_1_prodigal-single_268"
     CDS             165510..166226
                     /product="Uncharacterized protein n=1 Tax=Rhodothermus
                     marinus SG0.5JP17-172 RepID=G2SFK9_RHOMR"
                     /codon_start=1
                     /transl_table=11
                     /translation="MSSKRPRSTIPELLGSCAFVFSLSMLFMIDGLSDSYTERKKLQA
                     TIDSFETEHEVLEERFANVKKKAESTDPRVIWLARAIYSETRRKREMRLVGWVIRNRV
                     EKEFRNDKTYRDVILSSYQFSAFNPRSKLRFYYATLPYSHKGRKENWNMALQVAKDVV
                     FAEYHEMPKYLTEDTFWFYSEVSMPSDKPHPQWRYEYERVEVPFVNEKRFRFFRDPDR
                     ARIAAEPIERNNSTHTSTLR*"
                     /db_xref="UniRef100_G2SFK9"
                     /db_xref="rmg:Rhom172_0231"
                     /db_xref="G2SFK9_RHOMR"
     gene            166223..166828
                     /locus_tag="qh_7_scaffold_1_prodigal-single_269"
     CDS             166223..166828
                     /product="Uncharacterized protein n=1 Tax=Caulobacter
                     phage CcrRogue RepID=K4JN26_9CAUD"
                     /codon_start=1
                     /transl_table=11
                     /translation="MINPHDITNFERSEEELEEFLLFAVSVAGKTAEVQAEKLDKFLN
                     LVSLPEKYTPFEKIRYLVVNRFCSLRSYLKKVKLGKYSLLEDSFRSLSFSNIDLRSIS
                     CKNLQSFPGIGPKTSRFFILHSRSDAEVACLDTHILKWLSEYLDGVDVPNSTPKLSKY
                     RTLERRFVEICSSNNVHPAKLDLKIWKMYNRNNEEEIDSVL*"
                     /db_xref="UniRef100_K4JN26"
                     /db_xref="K4JN26_9CAUD"
     gene            166872..168629
                     /locus_tag="qh_7_scaffold_1_prodigal-single_270"
     CDS             166872..168629
                     /product="def; peptide deformylase (EC:3.5.1.88)"
                     /codon_start=1
                     /transl_table=11
                     /translation="MMSETVDEENILPLVKNNKVKLRQSSEPVSEDDDWKGLKELLYS
                     NLAHYGGIGLSAVQLDIPKSACVVNVKEPIFLVNPEIVEAQGNTKYVEGCLSFPNDVV
                     ATERYTEILVEADNFDKRLHFAPDDEDLISASYEDNMEMEDDEGLLECVAVQHECLPR
                     SSKITTKDGKKRIKDIVDNEYDGKVLSYNHDEKELEWKSITGWNSKKNTNQKKWVTIR
                     TIEGNGPIKQTVSTEDHLVAVCSNPFDLENIKYVEAKNTLGKYVIRKVDNDREKNKER
                     ALYNDEQLSIIYGSLLGDMCITKKGSIACNHGESQSEYSKWKAHLLGGWINKAKGTGY
                     NPSSPNIRCKSPVTEQTKLLREESYKESGKVVTNRVLKEFDKISLSFWYMDDGGYHKN
                     KKFSSFHVESFSQEDKQKLSELLKTRFGLENNIINRSGGYKIINLTKKSTNKLHQIIY
                     PYVHESMEYKLNNKYRGRKKHSFDLEKRNISLRKVKEIYYHKTLQSKLHDIKVKDNNN
                     FFADGSLVHNCDHTNGTLFFDRRAERGETYEKEKTQDIGRNDRVRVRNEDGVVSTVKY
                     KHVSDQIENGNVELLEVVN*"
                     /db_xref="psx:DR96_2616"
                     /db_xref="gwa2_scaffold_3934_79"
                     /db_xref="88747166"
                     /db_xref="3.5.1.88"
     gene            168643..168999
                     /locus_tag="qh_7_scaffold_1_prodigal-single_271"
     CDS             168643..168999
                     /product="hypothetical protein"
                     /codon_start=1
                     /transl_table=11
                     /translation="LAKFTLKEEKEKELKKYIGSEYVRRVTFSLTESAISVVFKNDKK
                     VNLKFSKNYRFEKLFLTNSEIGKLSLNGVYLEDEDEVDKAMLSFIYNVINRTADSFIF
                     YSEQLIKEFDKNQTDT*"
     gene            169008..170153
                     /locus_tag="qh_7_scaffold_1_prodigal-single_272"
     CDS             169008..170153
                     /product="hypothetical protein n=1 Tax=unclassified
                     candidate division KSB1 RepID=UPI000361F762"
                     /codon_start=1
                     /transl_table=11
                     /translation="MENEVEDFSSTVNYYNENGEIPEKQDEYLTYNDVQIRPKYSEIA
                     SRSNCDLSSQFTRNYRMEAPFIASPMDTVCEEDMAFEMWRLGGVGIIHRFDEIETQAN
                     RVKKVLNRSEKYLKENNLPSESKPRNFAAAIGATGDYMDRARALIEAGANVLLLDVAH
                     GHHSYLKTALSNLNNEWPEVDYIAGSIATKSAAKDLIEWGADSIRGGQGNGSMCETRI
                     RTGIGVPQVSALKQISNAVKDKDQNIPIIADGGIKNPGDLAKAVASGASSGMLGSVFS
                     GTKETPGTIQRKGMWPDEELFKQYRGSASFSSKKDRDEETKNIEGNAKTVKYKGKTKR
                     IFRGLKEGLQSSMSYVGVDNISDFQKEAELLKVTNAGHAEGTPHGMN*"
                     /db_xref="UniRef100_UPI000361F762"
                     /db_xref="bmx:BMS_2034"
                     /db_xref="107225410"
                     /db_xref="UPI000361F762"
     gene            170239..170418
                     /locus_tag="qh_7_scaffold_1_prodigal-single_273"
     CDS             170239..170418
                     /product="hypothetical protein"
                     /codon_start=1
                     /transl_table=11
                     /translation="MNEENENNEEENIADKLGEKLDDAYNSGNKSYEMKVRDGAYWKK
                     VQRYSKLKDIIEGNI*"
     gene            170425..171717
                     /locus_tag="qh_7_scaffold_1_prodigal-single_274"
     CDS             170425..171717
                     /product="Putative deoxyribonuclease {ECO:0000313|EMBL
                     :CBH24032.1}; EC=3.1.11.5 {ECO:0000313|EMBL:CBH24032.1};; 
                     TaxID=761659 species="Bacteria; Bacteroidetes;
                     Bacteroidetes Order II. Incertae sedis; Rhodothermaceae;
                     Salinibacter.;" source="Salinibacter ruber (strain M8).;""
                     /codon_start=1
                     /transl_table=11
                     /translation="VRSKKFKSIELTYDQKQAIEEIKKNLFGGDGIATLKGFAGAGKT
                     TCIQKIIDEVETDLNEVYLLAPTHKAAEVLGRRTKKSVTTVHSAFGLRPEWDGEGGYK
                     FVKTGDEPTNFIYKSLLAIDEASMIDDRLYNYIINAKNQYNLKVLFCGDPAQLPPVNH
                     EMSPALKHDGFTLDEIVRQEEGNPILSTSQEVRKNGLSHNFREKVTSDGDGVYVLDDV
                     EEFFESALDDFDTPRYRDTGDFNRVLVYRNDTVDEYNQTFRSALYNDANIEYLEGEWL
                     VCREPWTPISSGKEYEPIIQNSEEIVIKDRDIIIQDGWIAWELIVGSYPGSKDERRIK
                     VLHGSEQNRFERKLDKLKEKALEDEYRWPEYYDLKEKFANVDYNYAQTTHTAQGSTFN
                     RVYVDTRDLKACYRKEERNSLAYVACSRPSHRLNILKS*"
                     /db_xref="D5H7M7_SALRM"
                     /db_xref="UniRef100_UPI0003B67CC7"
                     /db_xref="srm:SRM_01111"
                     /db_xref="UPI0003B67CC7"
                     /db_xref="3.1.11.5"
     gene            171733..172389
                     /locus_tag="qh_7_scaffold_1_prodigal-single_275"
     CDS             171733..172389
                     /product="hypothetical protein"
                     /codon_start=1
                     /transl_table=11
                     /translation="MKLSTDSEFYNFIDQNVKKSGDLRKVIEDLSNISIDEENLVNYY
                     EDNLGKAYSNPTGFVSYSKDLVNTVNHYFEEYNFEFEASECVRVLIFEALTAFVKEKI
                     ENGELNDNNAVLYYLQQSDIELSYNEFQYLSPTGLIDDLQFTKFTYALKSTLSLVSER
                     TDHDHEDVSEALEQKDEDVVDEFGEDEMFDGESETEEEPAENDKEKEAAASFDELFNE
                     *"
     gene            172396..172719
                     /locus_tag="qh_7_scaffold_1_prodigal-single_276"
     CDS             172396..172719
                     /product="hypothetical protein"
                     /codon_start=1
                     /transl_table=11
                     /translation="MGMYTIAIGALSIFLLLSLYVNYQLYKKVLFFENWYENFANVVE
                     TIYENMQIMDKRGVMETDDEFAAFFEAMKDMMIELFSMGFYSPEEIEDLESESSEPNE
                     NQPQS*"
     gene            172724..173434
                     /locus_tag="qh_7_scaffold_1_prodigal-single_277"
     CDS             172724..173434
                     /product="Uncharacterized protein {ECO:0000313|EMBL
                     :KKN37159.1};  TaxID=412755 species="unclassified
                     sequences; metagenomes; ecological metagenomes.;"
                     source="marine sediment metagenome.;""
                     /codon_start=1
                     /transl_table=11
                     /translation="MSKDNYYFDQDTEDAIVEYNNTDNPRERSILYKKEIHPAFKKIA
                     ENIINTFNYSYFDVSQDDVENRIVSHLVEKMHMYDPEKAKAFSYFSKIAKNYCIRHNK
                     KNYKRYKKEVRIDKEDLDFDIEDDFDIREEIQEQEFFDQLINHWEDNITNMFSKERDI
                     RIADAVLELFKKRKNIETFNKKALYIMIREMAGVERTQHITKVVKKFKDQFFELSKRY
                     HSGVDIEDKNEFSQKFFG*"
                     /db_xref="A0A0F9Q3W2_9ZZZZ"
     gene            173604..173978
                     /locus_tag="qh_7_scaffold_1_prodigal-single_278"
     CDS             173604..173978
                     /product="Uncharacterized protein {ECO:0000313|EMBL
                     :KKN37160.1};  TaxID=412755 species="unclassified
                     sequences; metagenomes; ecological metagenomes.;"
                     source="marine sediment metagenome.;""
                     /codon_start=1
                     /transl_table=11
                     /translation="LLEDVYDNSVQTSERIDKLIDQLADLIEKPEHANIIVPLIKEYL
                     EVDISNDKQLIEIAKIVQRLESAYVRSPDEGGGSGPQLSDNEKNQIRQKIDAFKEEKE
                     EDLKELKKKKEEVVEDVDEDKN*"
                     /db_xref="A0A0F9PZS8_9ZZZZ"
     gene            173987..175438
                     /locus_tag="qh_7_scaffold_1_prodigal-single_279"
     CDS             173987..175438
                     /product="hypothetical protein"
                     /codon_start=1
                     /transl_table=11
                     /translation="MAYFQNESRQVRKSRQKSLGTSSSNAQRSSQHKFYELEPAEVVD
                     VIRTPDHPAHDTYEDVGKAKVRKVHSDFNQTKDSLVWAKPIEPNRRAYPMKHEVVVIA
                     KYLGNYFYTHRINFLSNINHNEDTWISINYQKHKKKNKSRNYEKRAAGSTRNQNIEPD
                     PPLGDIFVRDDENKPLIHEEGDVVLEGRFGNSIRFGSNQNTHNPLIKIRCGQYPEADN
                     KDYLEPIFEDLNKDASSIYLTEDEPLDLKPATRDMSSHYFSVKYSDDKPPPDPAKKDN
                     KWEGKQIIENSDRIVLNTKVNQLVTFSKDSTHMLSNEDFTKDIERDYISKVVRDRYHE
                     TDRDFTRLTKGNYKDLTRGHRRIYVNAEEYHAAGDSFVVEVPQSFLFTGGGTFANSSG
                     SEDRNSGKEPPTVPSSPGFDTEEPHALGWSLADFLRRMIVWIDQHTHPSPVGPTGPPP
                     PTSPGGPLKGYMPGATNQDIDRQINSDNHWLQR*"
     gene            175442..175969
                     /locus_tag="qh_7_scaffold_1_prodigal-single_280"
     CDS             175442..175969
                     /product="hypothetical protein"
                     /codon_start=1
                     /transl_table=11
                     /translation="MAVSPAPLINKFKANRDTPRTEPVDIAKQITDWYHKEVFSKNTE
                     SQYNNPPLSVNKGAFYSALAPAYVDIESSMKSADPGQLITIAGAHESASKAYWSGALM
                     QKTNPPPPAVAIQEHPVINPGSFSVGLPKINSIEGYCGLLASAHSSHLLTVQGKAVSQ
                     MPDGSIQDFPWTGIS*"
     gene            176048..176716
                     /locus_tag="qh_7_scaffold_1_prodigal-single_281"
     CDS             176048..176716
                     /product="ORF 73 n=4 Tax=Human herpesvirus 8 RepID
                     =Q76SB0_HHV8"
                     /codon_start=1
                     /transl_table=11
                     /translation="MGQKKKLAKFIKKIVKKEVKKQLEKQRTDIISEVLSYVENKSFS
                     GEEDGYETDDPVLQRVMEKNEKKKENDPVEQALEEDHSRDPETIREKILQVQQNAQEQ
                     GGQQMNPMHQPGAQQPSGPQSGGMGDPRPNPSQQAGMGHQQQGSQRQTPNPANPAQGG
                     QQAPGGEPEIPSQDEFIPSNPQQARNQHGQQQPVDPNRSDVPDYLQNAANRDYSELVD
                     RFGD*"
                     /db_xref="UniRef100_Q76SB0"
                     /db_xref="Q76SB0_HHV8"
     gene            176719..177120
                     /locus_tag="qh_7_scaffold_1_prodigal-single_282"
     CDS             176719..177120
                     /product="GPW/gp25 family protein n=1 Tax=Halobiforma
                     nitratireducens JCM 10879 RepID=M0LSS4_9EURY"
                     /codon_start=1
                     /transl_table=11
                     /translation="MPKNKDVSIGMNYPIQRSEDGYFDKTYTSLQEVKVNILNVLATR
                     RGERVMKPNFGSDLHLVVFEQSTRDLEEAVEEEITNVIDRWVPQASINSINVKRRPQE
                     NSVLTEITFTTPFLPDNKEENLELWISQDQQ*"
                     /db_xref="UniRef100_M0LSS4"
                     /db_xref="A0A0F9T6N1_9ZZZZ"
                     /db_xref="nmg:Nmag_0767"
                     /db_xref="M0LSS4_9EURY"
     gene            177133..179040
                     /locus_tag="qh_7_scaffold_1_prodigal-single_283"
     CDS             177133..179040
                     /product="Uncharacterized protein n=1 Tax=Haliangium
                     ochraceum (strain DSM 14365 / JCM 11303 / SMP-2)
                     RepID=D0LMS6_HALO1"
                     /codon_start=1
                     /transl_table=11
                     /translation="MANNNEKEVRYLNKDFDSLKDKLENFLRVYYPDTYNDFSESSLG
                     SVYVDLAAYVGDVLSYYTDSQFKESLIQHAEERENIHDLANSLGYRPQNSKPAVTTLD
                     VFIVLPAKQLNAADEKIVFGESYQVGDIVPDLKFAPIIEEGMVVSSDTNSSVKFRTTR
                     EIDFGEDNFDNPVEVRIFEEDNQGNPTSFLLRKKVQAVAGSITTERFDFNDPIQFNQI
                     ELSRDDVLEILSVRDSDDNKWHEVSYLAQDTIFEEFRNTKQVDPNLAEDEDIRFVLDT
                     IRTPRRFTKRTRSDGTTLLQFGSGVSKNPNQRIIPDAKNIGDPTADPIDRLDQPIDPS
                     NFLLSDSYGQVPFDTTLEVTYTYGGGIQSNVPNNDLINVDSASFDIDNVAGLDAQTIQ
                     SVQNSLGVVNKEPATGGASGDTVEEIRQNAMAYFSAQDRAVTREDYRVRALSMPARYG
                     SVAKVFISPDHLRKEEDFKKNPLGIDLHVLGYDNNQNLVKVSDTVKHNLKTYLSQFRM
                     LTDGVNIKDGYIINIQIEFDIVVFNSFNRRDVLTRAIDEIKKMFSIKKRSFNQPIIRG
                     EIINKINDVEGVQNVADLKIKNVFNEDEGYSGNIYDIRSATKDGIIYPSLDPSVFELR
                     YPNRDVKARAV*"
                     /db_xref="UniRef100_D0LMS6"
                     /db_xref="A0A0F9BEA3_9ZZZZ"
                     /db_xref="hoh:Hoch_0666"
                     /db_xref="D0LMS6_HALO1"
     gene            179040..180302
                     /locus_tag="qh_7_scaffold_1_prodigal-single_284"
     CDS             179040..180302
                     /product="hypothetical protein"
                     /codon_start=1
                     /transl_table=11
                     /translation="MFKIKRPKKDTTILSDLPCENRGLDEVLQLKTVGGELPVSPTCD
                     PSFLKTSSTEFKNNYPPSKVVNKPSATAEDVVNKFYPSVQDSGFRALKSRILMKWSID
                     DWTQLVSGGSGVKQKDYDVFLKMYHTQSQKLPISYDLGIYPVDSQSASFGTGFKQGDG
                     REGQNRSKGASWIFKDAIQNKRWNRPGGDFLKKDKNGNQTHIKKRYDFEDPDVNVSIK
                     NVFDYWKKHENNGLLIKFSENVEDLKSNNFGPGNLTDPAELFFFGSLSHTIYKPELLL
                     GFDDHEWNTSGADMLLYNDRLKLTISNLEDEFYEGEKIRLRVNVTERYQNKKYLDRDN
                     YHENKRTPKFLPEGSLMYSIEDKIAGKTIFPFSKYSQLSFDPNGYYFDLDLTNFYPER
                     TYEIKFKFDDPVGDFEEVYDNRHKFKVK*"
     gene            180304..180528
                     /locus_tag="qh_7_scaffold_1_prodigal-single_285"
     CDS             180304..180528
                     /product="hypothetical protein"
                     /codon_start=1
                     /transl_table=11
                     /translation="MPFDITDSRVENVLGDIDDISAEEVEEVTRERRNYMVFLEGQSS
                     MQFLGISLRERSFDSGEFKKVVNTEIKELV*"
     gene            180532..184734
                     /locus_tag="qh_7_scaffold_1_prodigal-single_286"
     CDS             180532..184734
                     /product="Uncharacterized protein {ECO:0000313|EMBL
                     :KKM61703.1}; Flags: Fragment;;  TaxID=412755
                     species="unclassified sequences; metagenomes; ecological
                     metagenomes.;" source="marine sediment metagenome.;""
                     /codon_start=1
                     /transl_table=11
                     /translation="VSLDLIDNISELERGVFSPFRGRYLESKRYNKASRSRDPSDFGN
                     ADSDFVEISVFDGDRLLLNQDVDKSFIKVEEGQALFNVGRHVQDANLSDGSSYILLYK
                     FLRGRLGSKDGFKLFVEEVSPSGDEIRVSPVLVGNQNIDTTATERFNNFFSKNFESYT
                     PDGKTAALKFITNFGNNVYYHIINWQVEFDSSGSVDSVILKLLNPVGDQITVGDEFWI
                     NEELASPYLDRFTFETIDEERKGQVLRGPNFSVDTFRNEEQDTGFQTWDSLIESQGDS
                     NSTTQSLVNKFLNQDTEKIDLNVNYNEFNNFVKFSSAEERIKNFRYKLRVIQEYQKEI
                     EKIQKDSPSYDSLEDDSFTSNILEENKQKVADTIDTFDNYEKWLFNADSNKYENTYPK
                     EGGKLKDVNSTEAQEWFERIIKEASRYDEKNNDRLVNNIPAFIKEDPENDGFVLFLEM
                     IGHFFDLMWIYIDHMKYISDRTEDINKLESLSKDLSQYVAKSFGFETYNGFDSQDLVD
                     FGFKQGEEEEIEYVFSPLHGTGSSLDNYGESTQKVFPEPEPTGIDRFRESGENIQNQI
                     WRRVLNTIPHLAKTKGTGRSISAILSAYGIPKSALTIREYGGTQLDHIDTLYEFTDET
                     HSLGFVSGEWVEIPFGQPNTKFVGASSNWGNAMDFHRNRPNSIEVRFKSEYVGPEKLA
                     LMEIQQTVLVTAEEHSAFDKPWGLIRVSIFDEDGLKDSFKLGGRPNKDHPNGPLPIFD
                     GNWNNFAININPEEYGITACVQKRSRFGNLMFFRKNGTGTGSFDNTDFPIFEQQVADT
                     DVSNTDFPIFDETTSNLAQRFIKADNIYLGGRPLNLFESDPNNNLSDTQIPQGSLRQY
                     YSEFNGDVDNVKLWKDPLPREQFDEHTLGPAKYDWNNEIFTKEDEKQKLYSKDYRINR
                     KLIGHLDFTDAHDLTSDDTVYNESPNKEFLDNEIKKAKAVGYQGISEYPFQYDRYTRT
                     NFIYSVKVGATALHSEKIRCEESQLLGTLSSDKKKEIGTLDEIVKDSPKLGIFFSPQK
                     EINEDILLSIGVDNLNDLLGDPRDNARTDYRDLNAFNRKYWIKYPRPYDFEEYIDYVA
                     QFNKAFFKQVRDLVPARVDLRDGLLIKPHFLERDKVEETKASLSREKEKDNIDLDVQN
                     LTENSKIESEKRGKKDVFEEVIPDARDSSFTNVKTFTAFPDYRYAGNFDSSNDFQTKI
                     EYTLEERFEDFDRTEYENAQDKEAYIESRTFNCSLRRVYRRLPFKEFVGRRIQPINNP
                     EEYFHNNYAYFYGNTFVYGDPAAQSSAPYNGQPQYAGIYGICSFYSGGVDPIDKNLFI
                     PDNFGGTVRKPRYPYARNRHYIYHREFRTSIKRMKYLGVVSDSSTSITGDGPVDVTFS
                     SPDRLIVDPADQDESGTILEVE*"
                     /db_xref="A0A0F9IWP9_9ZZZZ"
     gene            184819..185271
                     /locus_tag="qh_7_scaffold_1_prodigal-single_287"
     CDS             184819..185271
                     /product="hypothetical protein"
                     /codon_start=1
                     /transl_table=11
                     /translation="MSEINTEKEVLRLYSEQKWSMSRLGRESIFSFQKVRNLVIESEE
                     VEKRSSHKEACNTQNFKEALHEANQGSELSEEHKEAISDAINNSEKFKEAMENKANHK
                     DISNGRLKKLYFENDENARKVSEFVNLTHRHVLNRLKEAGIDTSQDET*"
     gene            185311..185721
                     /locus_tag="qh_7_scaffold_1_prodigal-single_288"
     CDS             185311..185721
                     /product="Uncharacterized protein {ECO:0000313|EMBL
                     :KKK44494.1};  TaxID=412755 species="unclassified
                     sequences; metagenomes; ecological metagenomes.;"
                     source="marine sediment metagenome.;""
                     /codon_start=1
                     /transl_table=11
                     /translation="MSEAQIGVSWEEKYGKEHAEWRRKNVGEKISKAKKGYNRKPEVK
                     AKLRKARIEQLKEIKGEGQLSPRYNVDSIEIIEQLGDKLSCTFQHAENGGEFFIEKLG
                     FWVDGYDEVKILFWNMMKTFTSKTENFKSLTKEE*"
                     /db_xref="A0A0F8XQZ7_9ZZZZ"
     gene            185718..185849
                     /locus_tag="qh_7_scaffold_1_prodigal-single_289"
     CDS             185718..185849
                     /product="hypothetical protein"
                     /codon_start=1
                     /transl_table=11
                     /translation="MNEIIDFLNCGFIRIKAENDKVYMTENLKNKIVEEYRPIKLNN*"
     gene            185883..186512
                     /locus_tag="qh_7_scaffold_1_prodigal-single_290"
     CDS             185883..186512
                     /product="Uncharacterized protein {ECO:0000313|EMBL
                     :KKM92344.1};  TaxID=412755 species="unclassified
                     sequences; metagenomes; ecological metagenomes.;"
                     source="marine sediment metagenome.;""
                     /codon_start=1
                     /transl_table=11
                     /translation="LQSEEISIEAILTTAGKEKIANGESLGITRFALADDEVDYSLYQ
                     AEHPSGSEFAGDVILNMPLFEAFVDETQVMRYKLVSLPKNTARVPIITVSNQNFTFEG
                     AEIQGNINPSTKNGSNGTLGYTAIVHDSDVVDIGVAQGGSVDTTTGTIPAFLSDTDER
                     TTETVVGRRFVLTSRAVAQTANTKVTIIGNETGGTVLIDVTVRPEESLT*"
                     /db_xref="A0A0F9LBU5_9ZZZZ"
     gene            186560..188008
                     /locus_tag="qh_7_scaffold_1_prodigal-single_291"
     CDS             186560..188008
                     /product="Uncharacterized protein {ECO:0000313|EMBL
                     :KKM92343.1};  TaxID=412755 species="unclassified
                     sequences; metagenomes; ecological metagenomes.;"
                     source="marine sediment metagenome.;""
                     /codon_start=1
                     /transl_table=11
                     /translation="MPIPPDVLSQLQQTLQTEDAENLTPEQIVEIVNSGLDDEDRFVE
                     TDQDALAQNIPDSVYKRFDRDDIVRNRRQIVTQGVWSEGTSKLTQDEMNLSSCQQSEV
                     SGRYFYEVWDSNPDTGQDVEAARIQFYVAYGHKSGSGSLNISSSTPDALEVTKATYAQ
                     YRNVLLPQDQSEFEFGDAAEAPDDFYAINVARARYKEVFDPGNWELTLKFEDPNDSGG
                     NNYSTATLVDESAETDFDNELSTTGEVGRELDVVSGSLNLDTTNPPDAIQPDEDLLDG
                     TKTYGKFYPDVGIILLNPKALVEHAEKIYQNGPKREYKSISDSDQWVYEHPTVEDPTP
                     DEALDNYIDKLIANNTFSDRSSYEVEGMARAESIKPDLGTDSYKFNHAKLFEVINAGG
                     SFIGRSLEEVNSTHFFVRVRNRDFNFSNNPTYSKNDGSLIHPSFFKDPKVYPTTVGLY
                     DDDNTLVAVGKLSKPVQKDFGRELLLEIKLDM*"
                     /db_xref="A0A0F9LFR8_9ZZZZ"
     gene            188098..188940
                     /locus_tag="qh_7_scaffold_1_prodigal-single_292"
     CDS             188098..188940
                     /product="Tax=BJP_IG2103_Bacteroidetes_37_22"
                     /codon_start=1
                     /transl_table=11
                     /translation="MSDKEEPEPIKCKICGDEVGPKGFPIHLRVHDKDYREYVKENID
                     DFRHLGWRLCVNCGDLTKSYADKIPTCSQECSGEYREEYYSGEGNPRYGVDMSEETKQ
                     KIGERAKERLKNKENHPMYGKEHSEEAKRKIAETQRKNAQKEDYENPMKGETHDAEAI
                     EKICTNFRETSLEVEARKILEENDIEYEYQFFLASEEGHAKSYDFYLPEYNTILEMDG
                     DYWHGGPGCEEYHDDIEMTRENDKLKNEVARKNDYRIIRIWGSEFKENKDVILKRLEE
                     QVSA*"
                     /db_xref="107337244"
     gene            188959..190320
                     /locus_tag="qh_7_scaffold_1_prodigal-single_293"
     CDS             188959..190320
                     /product="hypothetical protein"
                     /codon_start=1
                     /transl_table=11
                     /translation="VETAQENMVTKSKIRKLVADNFTSDLDNTSKDERFYVYGLFYEE
                     EDQKICFYIGKGTDDRHKVHFRNSSLEERCYNSYKNDKIKKLKKEDKNPYSEILFESL
                     IEDKALDIEEFLLKKDWIFESITNIVRENFPLSGEDHPLNNKERPPEVKEKMATIEKA
                     VIERVNWLVENSILTSKEIAKELDISDYTVKDVKHNRVRSYIQNTRKPEWYDEEYEMK
                     IKQQRREKRTDITKQEVREIRWLREKTEATHKKIAEKYDYVKSIICHVANKTKLGHIE
                     GLKRPSWVDDQFIKSAKRSRENYMSGERNPSAILSDEQVKEVKWLVKNSELTQSSISK
                     KYGVSQLLISAINCEKTRAYIEETKKPEWYSEEEEKTILEEARREIKKDNGTIKLTDD
                     EVREVRWLIKNTDFYQKDIAHKYQICAVQASNLKHRKSRSYVKGTKKPDWFKSEENCD
                     ELT*"
     gene            190659..190940
                     /locus_tag="qh_7_scaffold_1_prodigal-single_294"
     CDS             190659..190940
                     /product="PspC domain protein n=4 Tax=Clostridiales RepID
                     =A7AXX5_RUMGN"
                     /codon_start=1
                     /transl_table=11
                     /translation="MLRLSSQDYVLGGVCGGLAEYFSVDAFLCRIGAAIFFLAEPLTA
                     LVCYSLLYMVLPEQKVPNKTTKEAINSMDNGRYNEYSSVSEMKKEIMGK*"
                     /db_xref="UniRef100_A7AXX5"
                     /db_xref="F7JX41_9FIRM"
                     /db_xref="rpy:Y013_14065"
                     /db_xref="A7AXX5_RUMGN"
     gene            190954..191487
                     /locus_tag="qh_7_scaffold_1_prodigal-single_295"
     CDS             190954..191487
                     /product="hypothetical protein n=1 Tax=Pleurocapsa sp. PCC
                     7319 RepID=UPI00034C5FE1"
                     /codon_start=1
                     /transl_table=11
                     /translation="MKVFCIGFHKTGTTSMKKALEILGFNVCGTVGVHNPNLDENIKR
                     LAYSHIEEYDAFQDNPWPVLYEDLDRWIEDSKFILTCRDEKSWINSVLRQFGGESTPM
                     REYIYGAGDPSGNEDVYLQRYKKHNKEVREYFQGREDFLELDIEKSKNKWKLICNFLN
                     KEVPEKNFPHANETEVS*"
                     /db_xref="UniRef100_UPI00034C5FE1"
                     /db_xref="gba:J421_6050"
                     /db_xref="W0RTD4_9BACT"
                     /db_xref="UPI00034C5FE1"
     gene            191510..192424
                     /locus_tag="qh_7_scaffold_1_prodigal-single_296"
     CDS             191510..192424
                     /product="hypothetical protein"
                     /codon_start=1
                     /transl_table=11
                     /translation="MFKRISDQDHTVTPYEANKKFKIKEGHEYVTTHYGVNYPEHYYW
                     NEDTEYYNSGEDTNVRNVYNLVNHFYYRSDQPYQRFGIEKKEEIDLSFFPTDPLESIS
                     VLNISRQLFGKKVRPGSFEIYFEFEEDPSVNFTVTEDGSGNLFIGEKQVGNIFYANGL
                     AVFFWKEIYDKPNPSAFDSKDLNFQNTNFLGHVSNFEYLFTFFDWELTFDSTVRRYEH
                     EVACTADPGEFNGATNPTVINENGEPIDYYKGELENEDGKQIDFSPFITTIGLYDEFL
                     NLVAVGKLARPIRKPDDIPITFIVEFDT*"
     gene            192529..192828
                     /locus_tag="qh_7_scaffold_1_prodigal-single_297"
     CDS             192529..192828
                     /product="molecular chaperone GroES n=1 Tax=Balneola
                     vulgaris RepID=UPI00037BE47D"
                     /codon_start=1
                     /transl_table=11
                     /translation="MAELKPEKDFVLVEEDDTNNRTEAGLFIPQGSQEADIRYGTVLD
                     YGPGRYEHGEYVEVDREEGEKVAWKGFNHVEVRFGGDEYILVPDDSIIATVSEED*"
                     /db_xref="UniRef100_UPI00037BE47D"
                     /db_xref="A0A067M314_9HOMO"
                     /db_xref="sho:SHJGH_5620"
                     /db_xref="UPI00037BE47D"
     gene            192941..193492
                     /locus_tag="qh_7_scaffold_1_prodigal-single_298"
     CDS             192941..193492
                     /product="hypothetical protein"
                     /codon_start=1
                     /transl_table=11
                     /translation="VKVCGLDLSTSVVGYSIFEGEELVFYNWYKFNKPDGYELIDLVQ
                     QFDEEVWPEIKESDIVVLEDSLKKYQGSFSSRKTITVLLQFNAIIEYELRKRLGKENL
                     TKLHPATAKKESFLGRGRVPSSYESPWSTYDDGKAWVIENTEEEFDSFDYELTRSDNP
                     RPGTDDLCDSIVLANAFLNEEAE*"
     gene            193496..193891
                     /locus_tag="qh_7_scaffold_1_prodigal-single_299"
     CDS             193496..193891
                     /product="hypothetical protein"
                     /codon_start=1
                     /transl_table=11
                     /translation="MEFNDIVNYLIEQKKESKDFEVPGYPDLPIEDSPPEVKKLLRRI
                     VEEKSEEEIKSQILLYQILGSGTPQYKMSKEDSEYTDQSSGQQKCINCEFLYQKVPSG
                     EYICSQIRGKVKPEGWCNQWKKADALKTG*"
     gene            193901..194848
                     /locus_tag="qh_7_scaffold_1_prodigal-single_300"
     CDS             193901..194848
                     /product="Uncharacterized protein {ECO:0000313|EMBL
                     :KKN17105.1};  TaxID=412755 species="unclassified
                     sequences; metagenomes; ecological metagenomes.;"
                     source="marine sediment metagenome.;""
                     /codon_start=1
                     /transl_table=11
                     /translation="MNERLLDLLRSVLGEYKELNSGEFSFKSPFKRHRKKKLQIQLDP
                     KSERFGYWNDWITENSGKSLFSLFKKLDVSQKKFDRLSNLVDRPDYNFSGGNGEDKEE
                     QKKVTLPSEFKPLWKKQNTPEYKHALKHIYGRGLGDYEIIKYQIGFCESGEYKNRIVI
                     PSFGLDGRLNYFVARTFFDDFLKYKNPSHPKDGLVGFENLLSWNYPVVITEGAFDAIA
                     VRRNAIPLFGSQLNDGLLQKIVEEKPPEIIIALDSDAKDKALEIAQKLLDFEVDVSIV
                     SFPEETDPSDLGFEKAWNFIKKRDPVNFENMVRFKLIDS*"
                     /db_xref="A0A0F9NC82_9ZZZZ"
     gene            194850..195611
                     /locus_tag="qh_7_scaffold_1_prodigal-single_301"
     CDS             194850..195611
                     /product="Putative hydrolase n=1 Tax=Hirudovirus strain
                     Sangsue RepID=V5L380_9VIRU"
                     /codon_start=1
                     /transl_table=11
                     /translation="MSSKIKDLNLGFDKIERIHHLADIHFRNFSRHKEYETVLNRLYQ
                     KINKNAVENSLITILGDVAHSKTDMSPELIKHISKFLDKLESIRPVLLIPGNHDGLVK
                     NSERMDALTPIVENLNLDDLRYIKEPGLFKVGDTVFSHFSIYGENSDYIPASEIPDKY
                     RKVVLYHGTVDRSVTDQGYVLKNKDMTEMKFVNFDAVLLGDIHRRQKVSEYEVEEMVV
                     EEDELEKYLNSGWSLVEGETEREDDKSSNKNEWFE*"
                     /db_xref="UniRef100_V5L380"
                     /db_xref="A0A0F9QVC1_9ZZZZ"
                     /db_xref="V5L380_9VIRU"
     gene            195608..198184
                     /locus_tag="qh_7_scaffold_1_prodigal-single_302"
     CDS             195608..198184
                     /product="Putative DNA repair protein n=2 Tax=unclassified
                     Mimiviridae RepID=G8EDT1_9VIRU"
                     /codon_start=1
                     /transl_table=11
                     /translation="MSEKYKIRRTWPEAVFSGSLIQQNHGESLDHGYYEWDLTGDRPE
                     CEFEKLNNEYGFYTLQINDGVIPVRENVPEKPRLRLKVKNTNPAELKRVKTDLKRVYD
                     VQEITVNRLASSTKGSGDRNFELGDVTSTNYQTDLIADYVKRNFAVDDRLLSKIQTIN
                     QKLNQELDEKDLAKSLRWEPLEFKFSNMFSYGEDNVIDFSKMGGIMGIFAENATGKSS
                     LFGALCYCLYAKSPRTYKSQNVLNTSKESFRCTLKFKVGDQKYIIDRSAEKKTTGRVA
                     ESVDFYEIQDNGEKKSLNAKSKRKTDQKIRRYVGEYDEFILTTLSVQDNNTVFIDKSQ
                     SERKDVLAQFIGIDVFDELYKLAKDKSRDLKGIIKEFENEDLSSKAAEAERSYKKFKT
                     RYEELKEQKKTLNEDKSERMDEILQLNKKLKDVPEEDLDLEHLKEKKKEVTQKIKDKQ
                     EDHEYKKIKRKEKQQAKVGLESLVNKVDESELEEKFETYKEKENALRDVESEISLVQN
                     NLDKNKSSYDHLKNHSEFDPDCEYCVERNKRDAEKLEDLEEKIKSGEENLESLKEKKS
                     GLKNFFENNDTEKKWNKYQDIKERLEEHESYISQKEYEISKIENALQSLESRLEEINE
                     DIELYHEIKDRLEHNEDVQEEIQRMENEVSHLENEINELDLEMKNVHGDIKVQESRKE
                     TINEKIERFQEISERYEAYDCYLSAVKRDGIPYELIEKSLPEIEEEINNILSQIVNFS
                     IVFETDGKNINGWMVSGEDNIVPLNNASGMEGFVSSLAIRVALTNISNLPRSNFLAID
                     EGFGVLDAEKRNSLRMVFDYFKTSFSFVLFVTHLDSLRDIADDILEVRKKGEFSSVKY
                     DL*"
                     /db_xref="UniRef100_G8EDT1"
                     /db_xref="A0A0F9QVC1_9ZZZZ"
                     /db_xref="cob:COB47_1390"
                     /db_xref="G8EDT1_9VIRU"
     gene            198197..198907
                     /locus_tag="qh_7_scaffold_1_prodigal-single_303"
     CDS             198197..198907
                     /product="hypothetical protein"
                     /codon_start=1
                     /transl_table=11
                     /translation="MASIYRVVVNEAKTGTIVMPYHVRAIYEALSGKKAFDGPVETIR
                     EDNKINFEGSLAAGKNCDIKTRSFSTALGRNSSAKTDRSFVFGEDVILDHIHKCFYHS
                     FEDAASLKYVRSGKTEVGSGYSGYSGYSGYGVQFPFELENDTVNNLRITSVAIEAGSL
                     QRFHGVWKFRAMVVKDSGTIDLKDKEKEREIRDGVSTTNDVDLRLTSRGMEAKDNRSS
                     GNPIFWTTYFDISELENS*"
     gene            198926..200224
                     /locus_tag="qh_7_scaffold_1_prodigal-single_304"
     CDS             198926..200224
                     /product="hypothetical protein"
                     /codon_start=1
                     /transl_table=11
                     /translation="MATVFGLDINEIDTNNLIRDEHIETVYGVLSGDPNYSSPDHVID
                     FTGSLMAGKDNELANNVNFGFAFGENNRVGGESSFVVGRDGRSFADGQFVLSGGKIVK
                     RGDSQKYETTRSFQTASGGNSTSTIIPTQDNVISSIEVRLTGVEKNVISTSSLISAQY
                     DLVFVNSRMDPDSSERVGKVIFIDRNWLANNNNSNPINDSSNGIEVEFNVTSFHKLEI
                     NVIDNRSSGNVIRWSIHVDAVETFAGKDITSFAGRGYESGYISDSGKSGYKNPIQGCF
                     PPNSEVLVNNEGEPVFARKIKNVEAGDSLLAFHPSQSSFEDHKTYKGNRTGIQEMKSG
                     SAVVEEVFYGFKDSIYEINNGLEVSASQPIFVFDPKENCTKFVNVGDLNSDMRLLNND
                     KRFISVRSIVKKKEPREVVSLDVEELDVFFVEGILFHNKH*"
     gene            200299..201318
                     /locus_tag="qh_7_scaffold_1_prodigal-single_305"
     CDS             200299..201318
                     /product="hypothetical protein"
                     /codon_start=1
                     /transl_table=11
                     /translation="MHDVFLTTGGPKLVGGGSDVWIRYWAKYIAPNLSTKSYLMVDRP
                     DPDPSKPDFNIKNVKVQYRDNDQKWFKILKEARRIHVLHMYYHERDTIKRFLSKIDSI
                     VLHVCTEQTIKAADELGLPNNKFHHKANVEWENSLIPHIPNPIWIGVNQDTPFHEKYS
                     HVKNIPNLYVFQNHSDLVYSDTVGFAARIESRKCPHYLDGMEALFFTSYYDLKSWENE
                     YGDDFSNAKIYEFDWKYVDKFYSKNDWGIFHGCYRAEPFGYSILQSLDHGKIPIIEKG
                     WDPEFSYEYRANNKESFRSAVEEIRSKDYNERQEILLSARSSLEDKYGDPESWASDYL
                     KIYNR*"
     gene            201320..202843
                     /locus_tag="qh_7_scaffold_1_prodigal-single_306"
     CDS             201320..202843
                     /product="hypothetical protein"
                     /codon_start=1
                     /transl_table=11
                     /translation="MAKINFKDDSHFYINGNRFFVLYRHSTAADHSLLKREYFDVRKT
                     PVGIQIKVNKKSGYVGIALPIENKLVVGNEIFPVNSFNGHHYLYNKKEFKGSYNFESE
                     DKTKVSAPIVHSVVDEDNCISVSPTTREEVVITPYVKSFDDYVRIETYAPHGTDFVSF
                     FFDKSANYHLNLRRVSDRIQKKKNLNKLSSVFEFQEFFFNNQKKKRKLPNEKRKADAL
                     SVYNFIDKNLEVSPFFTGKASLYFENLYNKFPSNSEIVVTTEDELGYSKSKAKIIDKV
                     NKMDGYEFKEYEGRKREMKIVSERKNTVNIVFSENKSKLKKYQVEKEEAEYLDLSGVL
                     NLKLLNFQSPKNESTSLKKKKVERQKISKIARIKKENTELENYDIFDLISGHTNEKFE
                     DYFQDYESKFSFKELERLKNKYLNGATRAYVDVSINRPFFVSCFETGRFYLFPVVNSE
                     LDKRDARIVLGKKFDDMEWFSLSKTHDENMEIESFMKHRELYIDDVLYGGLLKVRKN*"
     gene            202843..204369
                     /locus_tag="qh_7_scaffold_1_prodigal-single_307"
     CDS             202843..204369
                     /product="hypothetical protein"
                     /codon_start=1
                     /transl_table=11
                     /translation="MVMVDCKIITGFPFSEFEKIKNAVSVESGEESFVIGDSNLEWNK
                     TKENYQKLDEVKDNIEKNDSSTVYLIGFLFARHITYFEDVEEFDLEVSVIHTPPKKVV
                     SEFKNRFDNLPFFEKNKRFPTFERKFDYSPNDYIQRFYYEFEESLVELEGFHFDIKEL
                     ENKDFVESLLYNNLFEFEEDNEFYSLLEENYENSNFTSNVKNEAKLDKNKEVKLFLAI
                     FLLPEELELFKKQSQRLLHSLDRFNEEIDFHLRAHLDLSDFYVKWEDSKLDKEVLYSS
                     FNDLKAEYDNYLEAQFTCFEGDIHGCNDIRRRVIRDNSEQVDCFSWLDPDTVFPSDTV
                     KVLEDVLPRINQKYNFYGITPEIFRPETGYLQPLKTDQSFKYEKPTFSSINRLNNEKR
                     HIKRVEESYRVNGAFSVISSDFLRLTSIPSELGHYGNDDIYINECMNIFNTRRKNSKV
                     GLFKVKNLVMFQDENWKETLTTHNFVFRKQNEETSKKDNHRRTQSVLDNLLNQFKAKL
                     *"
     gene            204382..205122
                     /locus_tag="qh_7_scaffold_1_prodigal-single_308"
     CDS             204382..205122
                     /product="Putative uncharacterized protein id=4087111 bin
                     =GWA2_Bacteroidetes_32_17 species=unknown genus=unknown
                     taxon_order=unknown taxon_class=unknown phylum=unknown
                     tax=GWA2_Bacteroidetes_32_17 organism_group=Bacteroidetes"
                     /codon_start=1
                     /transl_table=11
                     /translation="MKEVSSLWIGDSITDLERVCIKSFIDHGYTFNLYTYSPEIKNLP
                     PGVNLKNGNQIAPKEKIFLYQSGFNKGSVSGFSNLFRYKLLYENGGIWVDTDIALLKP
                     DLNFQRQNAFTTEVGEPPDGKFASALMKAQAGCPVMRECLKEFKNINTDQIQHGETGP
                     ELVSEKLEETGLKKDNRVELKSRKEYFPIYWENVERLFYDEIKIKESWRTLHFCNAWI
                     TNELSLNKNSSFPHWSIFERLKKKHLNA*"
                     /db_xref="gwa2_scaffold_3114_32"
                     /db_xref="ote:Oter_2764"
                     /db_xref="85665639"
     gene            205115..207292
                     /locus_tag="qh_7_scaffold_1_prodigal-single_309"
     CDS             205115..207292
                     /product="Uncharacterized protein {ECO:0000313|EMBL
                     :KKN17107.1};  TaxID=412755 species="unclassified
                     sequences; metagenomes; ecological metagenomes.;"
                     source="marine sediment metagenome.;""
                     /codon_start=1
                     /transl_table=11
                     /translation="MPKFIKTNLQPGSQKKDLQQFDVFIEDDSRTSPRYFNISQLSDE
                     FSLGKNAFLIRGTENLRSGSKILVEVLDVNGNVIFSRTHDYKESRARIISVFVFEDTP
                     TGPCNISIMGEAEVDKSGDIVPAKWNGRYNIRWNRKVNVNPNVYNINRVRFIREPEIS
                     VDKLTLSDLNLNYQGTAPTRETVYNSTLPSPPVGLKGRINFNASGTKNSILRVNKNCG
                     SFVGFIRGMENGELTLRDTSNLNLTEASLGGNELPEELRFSVERIRDENTLTLKPLGE
                     ARNFSQTIELECYNDFEVEFVREDPTNVNVLQSRTCFIQIELSDIRTFAGAVLRAAVY
                     ARDFRTDDAYTFVGDFELPPEELMKDLNSVDTPKNKRVGVFLDQSDVSKFLLPLNNYS
                     SLDRDSEQLLNSVNVERVENGNTIDNINHNPSSDDYGGAAVDGNPNVFVKSHNSNISG
                     FSIDDDSDQVVGFKFPFLEKNGSVSLESNTRYTLSFRYRLENFGEKVNNAKFGVFLRY
                     KTDDENGILEIEERLKTIEVRNGVHKFEEVEIDFEPSRESLSGKGEDLQLAIKVLDGN
                     FYFSDFSLIPLQRPGFSPDFTTFFFPLERSILQELGDEIEFKVDLFDLDRNKIPVSLN
                     SNEGVYISDCGRQDVGGGGDVISGTAAFQGDYETKEFVIDHNVGINPVSWTVTPTTDD
                     ASAISHTKADNSTITVIYDTAPPTPSGDSPLNNLQFNYTLVIN*"
                     /db_xref="A0A0F9NYA4_9ZZZZ"
     gene            207300..210047
                     /locus_tag="qh_7_scaffold_1_prodigal-single_310"
     CDS             207300..210047
                     /product="Putative uncharacterized protein n=1 Tax
                     =Aeromonas phage 65 RepID=E5DRX8_9CAUD"
                     /codon_start=1
                     /transl_table=11
                     /translation="MEFGKFAKDLTINLLREGLKRKDMPQYEGSYDDLRSFLDERGVL
                     YTEEKVACGELSPIQNEYSKNKVKGLKPKISKGNISPLIVSKEYEILDGHHRWKAGEN
                     LDNTPKLPVFRIHMSTHKAFVLLDESIKLMESNRSEGKVIAVYPGRFQPFHKGHENTF
                     NLLRERFGKNHTYLATSDKTEQERSPFDFCEKKGIITSLYKIPNRFVVEVESPYNPEE
                     VTEKYDPDKDKLVVAVGAKDSKKIERLTGSYYEIYDPEKVLESFKDAGYIFPVKKEEE
                     IQLFGSPISGTKVRDLFRSPMPEEKRKKLFEYVFGTFDEKIYELINQKLSNPVTFENN
                     ILSQKELELLSQNINVNGLLQEAARTKAAIPADDGPASWYADPEDYDRTEQNLARKMG
                     FEVMDYTFGPEHFEGGPEDFKQDALKFVSFFPSGVFDEHVDDPLRTYRNFSEAVAETA
                     GYEIMKHIGIDEPEAEDSVTDDGGSDEETEKTKDTGGISSLEESVDKKIEQDQINTST
                     SHLRHPFEDFSLTFKDLKGLIDKTFKGELKNVREKTDGQNLKVTWMGGKLHAARNKGH
                     LKNNGEYSLSKEELAEKFEGRGDVKDAFVYAFEDLRQCFKIIPSEVLAKIFQEGRRFL
                     SLEVIYKPTRNVIPYDENLLVFQEVNTYSTGGDLINRNAEFSDLLVKTLKEFGNSAFD
                     TFTVKKQPDVSMPNIKDKNEDLYYKLVEVINNQKEKHGLTGSDTILKNQIDKWKRFVD
                     VKARQFGYSIPNKVKEGLISRWCLDEKSGQMGYSLREVKSDINNKRFLSFVVDFDKNE
                     VRDKRKEMRKPFEFVFLRLGSEILANLKFPLIEDQKKAVSTIQNDIVDTIEEIKSVDS
                     FEAREKMKNELKRIKRCGGVDKIASGEGVVFNYNNELYKLTGLFAPINQLLGIIKYNR
                     F*"
                     /db_xref="UniRef100_E5DRX8"
                     /db_xref="A0A0F9LVH5_9ZZZZ"
                     /db_xref="E5DRX8_9CAUD"
     gene            210222..210866
                     /locus_tag="qh_7_scaffold_1_prodigal-single_311"
     CDS             210222..210866
                     /product="hypothetical protein"
                     /codon_start=1
                     /transl_table=11
                     /translation="MRSESEVKKNEALRTILKGGTPEKDPKVFLNYNKERETPDREVG
                     DTWTDDKGNKWEQKDGYKINHGKSDRPLSGKPLFCPECGGVMNKQIDQKMWYRTNMCS
                     DCVIERETKMRALGVYDLYEKQKILNNMKSWYRDIREGAEDFFDSINNQEFVNSFGIE
                     DWSELDDEKVKEMKSNAREEFERIENKIDEIEDEVEELREDSDVKEVSLQDIEV*"
     gene            210907..211560
                     /locus_tag="qh_7_scaffold_1_prodigal-single_312"
     CDS             210907..211560
                     /product="hypothetical protein"
                     /codon_start=1
                     /transl_table=11
                     /translation="MKGLLEIIVPIVTAIITGILGPIIAYYFRKKNRVENGESDEEDE
                     DYSKSQYLIEKRREEIDENIKNKLENIRKEINADRSWIIQFQDGKEQDESIHNLKKFS
                     MVYEDAAQGVSKEKKNFEDLLVSFFIDTVDRIVQEKELIYDTVKDAENSEIVRIFDQK
                     GNSSMYLFAMETIDDILIGILGVDFVRGEHKITEKEKQFLRKQAYSLAGYLYNRKVE*"
     gene            211622..211942
                     /locus_tag="qh_7_scaffold_1_prodigal-single_313"
     CDS             211622..211942
                     /product="hypothetical protein"
                     /codon_start=1
                     /transl_table=11
                     /translation="MKIKESEIKELIRSTIEEEVQGLKEAEKYRDFFMNSLRKAGDIL
                     DKDVSSPRDLTDEEKKVFFNYIDTKWDNESGDVEDVDLDLEDMLGEAKIRERVRKEIK
                     SFVD*"
     gene            211960..212271
                     /locus_tag="qh_7_scaffold_1_prodigal-single_314"
     CDS             211960..212271
                     /product="Erythrocyte binding protein 2 n=1 Tax=Plasmodium
                     falciparum RepID=Q7K5Q5_PLAFA"
                     /codon_start=1
                     /transl_table=11
                     /translation="MWSRIKNLFSSITTIKKALGHIWNGITMLRDWWKKSEVEEKKEN
                     TKEEKKAEDKKQKEIKKDIEESKKRLEDLKEKRDDGLSKEEQIEKEELKDYFDNLTEH
                     N*"
                     /db_xref="UniRef100_Q7K5Q5"
                     /db_xref="Q8IHP3_PLAF7"
                     /db_xref="Q7K5Q5_PLAFA"
     gene            212271..212669
                     /locus_tag="qh_7_scaffold_1_prodigal-single_315"
     CDS             212271..212669
                     /product="hypothetical protein"
                     /codon_start=1
                     /transl_table=11
                     /translation="MLKKQLFFILLLFLPASALAQSGSLESIAPSDTICFKVEQANLI
                     KQKVEKLQYRDSLNTEIIKELRFQVKRLEDKTQSLEREVKLTEKQLRLYKKEMEYTKI
                     EEVRRDAETKKWFYTAGGVAGGFLMSLLFF*"
     gene            212704..213285
                     /locus_tag="qh_7_scaffold_1_prodigal-single_316"
     CDS             212704..213285
                     /product="hypothetical protein"
                     /codon_start=1
                     /transl_table=11
                     /translation="MERQERKLREFIRRKVHNLLNEEDNSSERAVRKEVRSVIQELLT
                     ESNENRKTLNEGVMGMADMPAVNPANSFSKQGQENFSYDPNAVSQMAKRDRQSAGSSR
                     QSNTLRSDSDLTQDQDYQAGPSKTGYDSSQGESEKVIFENQESGDRASLWIEGNQLVC
                     EYESKSKGSQKTKLSEERTREILEKILNDNFQM*"
     gene            213342..216347
                     /locus_tag="qh_7_scaffold_1_prodigal-single_317"
     CDS             213342..216347
                     /product="Uncharacterized protein (Fragment) n=1 Tax
                     =uncultured bacterium RepID=K2A359_9BACT"
                     /codon_start=1
                     /transl_table=11
                     /translation="LPADQQLKDQIVEEYIKCADNPEYFLRNYVYIQHQELGRILFDL
                     YDFQERSLKEIRSNRYNIILKARQMGISTLVAAYSLWMALFNNETKILVVSMKRDVAK
                     NLVQKAKFAHDNLPVWMREEKVEDNKTSIGLSNGSKIFAESTSGDAGRSESLSMLIID
                     EAAFIDDVEELWSAAKPTLDVGNGRAIVLSCVTKDTFVYTESGLRQVGDFVDQNKNGS
                     YEVEPYSILGRDKTRKGSLFKNNGKQKIKKIKNSYTELKGTLNHKVYAYSNGDYGWSK
                     LEDIERGDYVAIQYGKEVFGDNDVLNIDYSKSSNVRNEFRPEHVTDELAYFFGLFIAE
                     GSSYKVEKNGTLQGGNVTIAFSDDISWLFESLELPFYERDGGTHYSVSSKNLIELLEG
                     VGFDLSLKTPDKKVPRKLCSLSKRKTKFLLRGLFDGDGFSQSDVGNVGFSSSSDKLIN
                     QMRMLLLNFGIVSKKYTKTKEELNSHLPYENFYDKFSTSNNTLRLDKFNSKKFYEKIK
                     FGLERKQKNKTILKDANFDRAVSHDVIPSSRKLVDKLYSYYDKKTWSLSKYHGIHLNS
                     IVTGPEEERTENVSRKKIRKLYNLVKDDVPNELEKEVEKIVDENIRWVEVKDIEYDYE
                     ETYDFSLPETEDHWCHSVIYNGIVGHQTPKNVGSWFHKQWSQAISGSEKLGGKDDIWK
                     GPGTNNFHPIKLHWSLHPNRDTEWRQEQDTTLGPDKAARECDCSFSSSGDNVVDIGVL
                     EWYEENTVEEPNEKRLVRGSDDLWVWEEPEPSGNYVLSADVARGDGDDFSTFHVFSVE
                     DLDQKMEFQGKITPETFANQIYTQASYYNDALVVVERNSFGRSVLQELIDRGYRNILY
                     TSNDLSLVDIRKTRDINEGRKTKPGLDTNRKTRPLIISRMKEFMRNKHCNIKSSRLIE
                     EFRTFVWKGDKPQHMPGYNDDLVMAAAFGIWVRDSALKYQDQLNDVTKKTLERFSTGK
                     GLYTSKGKSEDPYTVRQDGKKHDIRWLFE*"
                     /db_xref="UniRef100_K2A359"
                     /db_xref="A0A0F9M795_9ZZZZ"
                     /db_xref="hau:Haur_1384"
                     /db_xref="K2A359_9BACT"
     gene            216363..216671
                     /locus_tag="qh_7_scaffold_1_prodigal-single_318"
     CDS             216363..216671
                     /product="hypothetical protein Rm378p122 n=1 Tax
                     =Rhodothermus phage RM378 RepID=UPI000018F67A"
                     /codon_start=1
                     /transl_table=11
                     /translation="MKLTERRLRKIIFQELATLSEDEKWAQDVDVDRGEMHKALDVPK
                     DKKISTHYTSGEQLARDLIDAQGREEAAGMINFAANVNSEDNIFDRAQTVLSRIEKES
                     *"
                     /db_xref="UniRef100_UPI000018F67A"
     gene            216683..217363
                     /locus_tag="qh_7_scaffold_1_prodigal-single_319"
     CDS             216683..217363
                     /product="Prohead protease n=1 Tax=Halovirus HGTV-1 RepID
                     =R4TGH1_9VIRU"
                     /codon_start=1
                     /transl_table=11
                     /translation="MAEIPDKYSDLDFVPPKAAQENAQKALRWREEHGSEIDAGTRVG
                     WVRANQLAKGKELSPDVVRRMAQFNRHRSNSEIANQYEGEPWKDNGYLAWQLWGGDEG
                     VDWAKRKTDQMDRRDKQQNESSIPREDEMKNLKEERLRRVIREIVDETLYGREFGTNY
                     TFFDKNSDEKLGSFTSHNTKLVVFRESEERVYMKVTNKRTGETSDKIYIEDVKELQDF
                     LNVVNVIA*"
                     /db_xref="UniRef100_R4TGH1"
                     /db_xref="R4TGH1_9VIRU"
                     /db_xref="dsw:QR90_09115"
     gene            217445..222001
                     /locus_tag="qh_7_scaffold_1_prodigal-single_320"
     CDS             217445..222001
                     /product="DNA gyrase subunit B (EC:5.99.1.3)"
                     /codon_start=1
                     /transl_table=11
                     /translation="MAKETRSTLGKALSRLFSSNIVVRNLGGNQLKIVDPSNIQSVAS
                     KYYETKYKGLHSYNEGGRAHRQHQQAPGSNIGYLSERTGLYRDYETMDTDAIISAALD
                     MYADEACAENEYGNVLTIDAGDQEIKDILHNLFYEILDIEFNLRWWVRTLTKYGDCYL
                     KLSISDEYGVVSAEPMSPFEVERMEGTDSDDPYSVTFKHKGFSNQPEYEFWQVAHFRL
                     LSDGNYLPYGKSVLEGARRTWKQLCLHEESRIWTENGYKKIKDVSSEDKVYSFDPESG
                     DLVKTPVRACREMGSQNTYTVATRHREIQATDRHGLLVYNHENEFHYKAVENLEVDND
                     KLVLPITDCEQRDEYKIKISKDKYSVSLKEVPEYDSNGIIGRLRDIDTIRPTKNLHGF
                     LRASERVPYADFEALRDELNIELGEKNVFYNDSQNKKITNENLKFVVDSDFAKFFGFM
                     LGDGWTNENKIGFCLGNEDISKKYLDYVKNTFNLNYSLSGEEGNRVVHVYSKELRYIF
                     DELGFISGFQNKKVPSWIFSMNLEVKRSFVEGIFDADGSWSEYDAGRLGLSNFELIEG
                     VHILAQQCGIGTGHLGYESEYSNLEETVEYDDCFNKEVTRKPTFRNYLNFSDNYDNDY
                     ELQKIKNVELYEENSKTYDLEVENDLHNFVADGVVSHNTLLEDAMLVHRIMRAPEKRI
                     FRIDVGNIEPDAVDTFMDQIVQEINKTPLIDPETGEYNLKYNMQNMIEDYYLPVRGDE
                     SGTEIDTLSGLEYQAIEDVEYLRKKMMTALRIPNAFLGYEKELEGKCLHPDTRIELLS
                     GENMRVEDIAEEYETGDREPLWTYSYDFVENRVVPGKIVEAEKTREDAEIVEVVLDNG
                     ETVKTTPDHDFILRDGTEVEAQNLEEGDSLRTIERRKKELGNNACEYEQVWQPEEEEW
                     EWTHKMVDRYFNGEIERNGYGKDGRFSYDNLTVVHHEDFDRYNNSPNNLRRMNFKDHR
                     ELHQDNIENGLLSEESKRKSKETKQTEEYSQKISKIVKNYLENNPEEKNKLRDVWLSL
                     SSEERSQIVSDGWYEERKKRQAERARKNNRAEQMLKARRENGFESTLEGEEHPRYRER
                     PTFDEIVEFIENYDGDPEDVSTIWDLEDSFGLTKYILQEVIEENGYNCTQFMNEFWGF
                     KNGRPKELHPETFVDLSASCENMEEFVDRIDAYSKRTAKSIVENNGFEFEEWKENILG
                     SRYNHKVAEVNHLEERVDTYNIEVEDNNNNHNFLTDKGLTLKNSTLSQQSIKFANQVK
                     YIQKIVVSELKKIAMVHLFSLGIRDQRLVQFDLSLTSPSTVQESEYLDLLSQKVDLAR
                     TITELPLFSTDWIYKKLFNLSDDEIERQRDLKKDDWKRQFQQDQITREGNDPVKTGQS
                     FGTPHDLAQSGSANIKPLTLDKKEKEKKKNKAVKNMQKSKQNKLGGDPLGKDKAFDNS
                     NLRTGDPDYEERYRDRRGLPVDHFLPGKKKDLIKESLSSIEDADTIEEAVENIEAGEG
                     VSKEDLSDYEKGTFMDESVLDHSV*"
                     /db_xref="hah:Halar_2635"
                     /db_xref="UniRef100_G2MH38"
                     /db_xref="A0A0F9MTF5_9ZZZZ"
                     /db_xref="G2MH38_9ARCH"
                     /db_xref="5.99.1.3"
     gene            222220..223113
                     /locus_tag="qh_7_scaffold_1_prodigal-single_321"
     CDS             222220..223113
                     /product="Uncharacterized protein {ECO:0000313|EMBL
                     :KKL77559.1};  TaxID=412755 species="unclassified
                     sequences; metagenomes; ecological metagenomes.;"
                     source="marine sediment metagenome.;""
                     /codon_start=1
                     /transl_table=11
                     /translation="LRELVTMKSINHSKYKNPMILFELLTRQITVDLLNEASTSPAIK
                     ILKEYFGSETELKKEHALYKTLIDENFRSRDRAEELLNEVVKRRKKLNDKKLYNQKYN
                     LVGEIKENYSLDDFFQSRIDKYKEYASIYKIFEYKTSEGDYDPADVVRSKDTILEHIT
                     EGGSEEDKEFKQAKDEILQGFESKPKDMRMLTQKLMIEKFNEKYESLLSEQKELLKKY
                     INNISNTNSLRDYVNEEVERIKSELKDLVPSINEESTRIKVNETVKLIDGLKSGNHVR
                     DDQVSSLMMYYQLLDEVKSTV*"
                     /db_xref="A0A0F9EU58_9ZZZZ"
     gene            223167..223514
                     /locus_tag="qh_7_scaffold_1_prodigal-single_322"
     CDS             223167..223514
                     /product="hypothetical protein"
                     /codon_start=1
                     /transl_table=11
                     /translation="MENSFEKLVDKSVDEAFRSLDVDKTPQNESEIKKRLKKKVEKVL
                     EEEENCIATVKIVAEDKETVEKVSDLIKFVEGASNTSGKKSILAQDSAGEREWVFSSE
                     GEIAEVNVEYHQD*"
     gene            223517..223912
                     /locus_tag="qh_7_scaffold_1_prodigal-single_323"
     CDS             223517..223912
                     /product="hypothetical protein"
                     /codon_start=1
                     /transl_table=11
                     /translation="MPDITRSELFDIIKNQLRERQIGTFAEDIRIYVDVSKTRHAKKR
                     QDRHNTKITDDEIVATAEAAGDEIMQSILEGHLDPNDEVLIRDNTYDLNLVCKLVKES
                     DNEFTLKVITVMIKKNFRPKSGTKVVDIY*"
     gene            223969..224403
                     /locus_tag="qh_7_scaffold_1_prodigal-single_324"
     CDS             223969..224403
                     /product="hypothetical protein"
                     /codon_start=1
                     /transl_table=11
                     /translation="MKLTERRLRNLVKKELKESTGLQQFQGSPPRAGHLPAGTERDLG
                     GRAGLPEPWYEKLGYKQLDHPEADDMFQDLDPKSPIVRQQTSVTSTDQESSAINVQKR
                     KADDETVDKERESEGSEEEEIEQNAEDKLREIVRSEIKTILS*"
     gene            224416..224688
                     /locus_tag="qh_7_scaffold_1_prodigal-single_325"
     CDS             224416..224688
                     /product="hypothetical protein"
                     /codon_start=1
                     /transl_table=11
                     /translation="MDLTSEKLEQLIVQELENTNQIDDIIAELDRISDVFDRNLEDLE
                     DLVEQSKNIDEELADKIQVFYYQILDESSDLNFFIEELKHKYNYRN*"
     gene            224689..224973
                     /locus_tag="qh_7_scaffold_1_prodigal-single_326"
     CDS             224689..224973
                     /product="hypothetical protein"
                     /codon_start=1
                     /transl_table=11
                     /translation="MKISEQRVRNIIRKELKRLVEQEEGPVEYNSSIVIRLIQSDDFL
                     EQSFDEEEGSVADRLRYVFDEFVRGDEDLERKYRNVRQKLKDELTRENDE*"
     gene            224966..225475
                     /locus_tag="qh_7_scaffold_1_prodigal-single_327"
     CDS             224966..225475
                     /product="hypothetical protein"
                     /codon_start=1
                     /transl_table=11
                     /translation="MNKDKLKDVIRKEVKSALNEISQTGNVAGYQTPFAFTGKSDEAK
                     EDKKDWMKKINKQYGYTLVNESTPEALQDFYAYFRNINSEEWDGSRNDNTDDNQPPVT
                     EADQTLRKLRVAPEMLDKAKDALRKNNISFHGTSRTAQGPVLTFKSMHDQDDAFQVLS
                     KQDLIPSKK*"
     gene            225564..225848
                     /locus_tag="qh_7_scaffold_1_prodigal-single_328"
     CDS             225564..225848
                     /product="hypothetical protein"
                     /codon_start=1
                     /transl_table=11
                     /translation="MSKPDPTNSVKDTGRLQELAGIEQDKTSLADIDKSDFDSLKEFV
                     DFVRENLLDKNRSEEEVVYELTEAVDNEEVWNALDKVARKNNLYYHADKN*"
     gene            225863..226075
                     /locus_tag="qh_7_scaffold_1_prodigal-single_329"
     CDS             225863..226075
                     /product="hypothetical protein"
                     /codon_start=1
                     /transl_table=11
                     /translation="MDKSRFQELAGVLSEDSESRLELLDSLREHLTDTEILETLFEES
                     FSDEEAEEQVKFLARFHDIDEFDINL*"
     gene            226077..226289
                     /locus_tag="qh_7_scaffold_1_prodigal-single_330"
     CDS             226077..226289
                     /product="hypothetical protein"
                     /codon_start=1
                     /transl_table=11
                     /translation="MELQYEDLQEIVRDEVSSLKEGNLPEPVELGEGVLQEDFTRSEK
                     QELSRIIRTELARIFYDLFKKRNFWT*"
     gene            226322..226636
                     /locus_tag="qh_7_scaffold_1_prodigal-single_331"
     CDS             226322..226636
                     /product="hypothetical protein"
                     /codon_start=1
                     /transl_table=11
                     /translation="MTERKLRHVIREEVENILNEQPDTFKVTDVEGNEHIVPYSEVIR
                     VVWSGESGGIAGSAYGSNIPFTDLQKRGVEFCVVMDDNAGKTGEGAFGEGDIIGLHAE
                     RS*"
     gene            226657..226917
                     /locus_tag="qh_7_scaffold_1_prodigal-single_332"
     CDS             226657..226917
                     /product="hypothetical protein"
                     /codon_start=1
                     /transl_table=11
                     /translation="MIKEEKLRRVIRSEIKKMVDEAQKPAKHEVTDVGHHAFVSKQIG
                     NVLGSTERAITELRSRKKENDSQYIDEGIEILRSVAERLREW*"
     gene            226957..227499
                     /locus_tag="qh_7_scaffold_1_prodigal-single_333"
     CDS             226957..227499
                     /product="hypothetical protein"
                     /codon_start=1
                     /transl_table=11
                     /translation="MEEQKLRHIIREIIQEVSVGRDFLIQFADALEDLTGREAFVKAS
                     EQNTIRYDGRSNRLDIHVKSSTGNRLGGEVELKLVDARGMVRTGIDVPSDPEIAAEKL
                     ARELEKINENLRSVISEEMSGIKAEYKKHSEDVYNTLYNFVWDAEKNGDSDEIGKSVA
                     YMVKKAVPPEYWDDIKKNIK*"
     gene            227596..228225
                     /locus_tag="qh_7_scaffold_1_prodigal-single_334"
     CDS             227596..228225
                     /product="Predicted protein n=1 Tax=Micromonas sp. (strain
                     RCC299 / NOUM17) RepID=C1E0G5_MICSR"
                     /codon_start=1
                     /transl_table=11
                     /translation="MSDNKDLLVDYQPLEYDKEVIKESIDKDDGPLVVEGTLQRADAK
                     NQNGRVYPKDVLKSEAERYMKEKVNKNNALGELDHPEKSVVNLKNVSHNVIDMEWDGN
                     DLNGKLEILTTPSGEILRDLLEAGIRLGISSRGLGSVSKRRDGAVEVQDDFELVCFDV
                     VSNPSTHGAFMEPIKENVDRRKLEEAQKWYSVDQIAQEIVGELSENYSV*"
                     /db_xref="UniRef100_C1E0G5"
                     /db_xref="A0A0F9FIP5_9ZZZZ"
                     /db_xref="C1E0G5_MICSR"
     gene            228261..229955
                     /locus_tag="qh_7_scaffold_1_prodigal-single_335"
     CDS             228261..229955
                     /product="Putative homing endonuclease n=1 Tax
                     =Enterobacteria phage vB_KleM-RaK2 RepID=H6X3U1_9CAUD"
                     /codon_start=1
                     /transl_table=11
                     /translation="MKKKVDELKRWIENNFFCSGGGRLNAKMCREEWFERHCRIDKLK
                     ELKSLTSFLASDVKISQRFFHILNHKLEQVECGRKECEESPTFQSLSMGYEDFCSIEC
                     AQQSEVTKKKIKDTFREKYGVEHHLQKEEFLEKQKETVREKYGVDNVSQAEEIKQKKK
                     ETCRDNYGVDFPTRSSVVRQKTIETNLQKYGVKNPMQNEKVKERSRNRRTKKEIKRIL
                     QSDRFKGRVKPLFDVDEYDGVKGEYKFLCLKCEETFTDNLRKGKVPRCYNCYPSQKTS
                     EAEKEVYYFLNDLLDCEVKNNEYEIISDQELDIYIPEKNLAVEYDGLYYHGELNGNCD
                     KSYHLNKTEKCEEKDIQLIHIFEDEWLYKQDIVKNQLKYILGEIDDTIYARNCEIKEI
                     NPSRKNSFLKKYHLQGEDKSKIKLGAFFENDLVSVMTFSNKRVALGNKNSSSSEYEIS
                     RFCTADKNVVGIAGKFLNYFKENYDPEEIITYSDRRWSSHPAVYDKLGFKLKKKTEPN
                     YWYIKNERRMHRFTYRKDVLEDKLDEFDPDLTEWENMQMSGYDRIWDCGNLKYVWN*"
                     /db_xref="UniRef100_H6X3U1"
                     /db_xref="32948545"
                     /db_xref="H6X3U1_9CAUD"
     gene            230007..230459
                     /locus_tag="qh_7_scaffold_1_prodigal-single_336"
     CDS             230007..230459
                     /product="hypothetical protein"
                     /codon_start=1
                     /transl_table=11
                     /translation="MHLKNRLTEALGTNTFSKKAPFFYAGEVVSRLKDGDVEAIEVGT
                     YDKKDRINIYEQREELNDPNVVHDARLLVKSIEQGSGEVELEASYSAEVERESLYVTH
                     VSPIEFLSPRLDNFFELSLRESIRLLGSDIYEEIFEKNKSDFRRRLTR*"
     gene            230473..230718
                     /locus_tag="qh_7_scaffold_1_prodigal-single_337"
     CDS             230473..230718
                     /product="hypothetical protein"
                     /codon_start=1
                     /transl_table=11
                     /translation="MKYSEKRIKNIIEQGLEDYMGEDYEEYEYGDPAEAARAIKEKID
                     ELVGELKKDLDTAGEFLRPGLKKATMNYIKKKFKEEV*"
     gene            230718..231038
                     /locus_tag="qh_7_scaffold_1_prodigal-single_338"
     CDS             230718..231038
                     /product="hypothetical protein"
                     /codon_start=1
                     /transl_table=11
                     /translation="MKLSGRKLREMVKEEVREFLSEAYMGEPEIGDIVQVKGDDKFGE
                     ITHTDDSGEKYWVSYHGEPSNRGLFFQPRDLEVIYDNRYNEWTGSVKPKHKRAYSDKY
                     LRDK*"
     gene            231038..231547
                     /locus_tag="qh_7_scaffold_1_prodigal-single_339"
     CDS             231038..231547
                     /product="hypothetical protein"
                     /codon_start=1
                     /transl_table=11
                     /translation="MEINRKQLRGLIKEELERTPNFNRMGRFDHWQDYTDLYNMNYRK
                     FHGEEGFKEVYYNEPSNIVLAKPRDGTFSEDTSVALFGVRRAQGIYEDMRHINSTAFG
                     VKPVKLSEQEWNLFMENTFKGIQETNPIYLMNFGMMDPTMDLDPQDQNEFNRRKTLSR
                     TLSYNAAGT*"
     gene            231576..232088
                     /locus_tag="qh_7_scaffold_1_prodigal-single_340"
     CDS             231576..232088
                     /product="hypothetical protein"
                     /codon_start=1
                     /transl_table=11
                     /translation="MNIKKSRLKQIIREEISKVLEDRNGHDSCQSPRVKRGARKMIGE
                     AETFRSRAEEARTKDELLNVFKEMSGYMDGKEFLRAVTQAMSRDGLSQSIQYIDRHHT
                     FPHRREKTYREEAESASMDELISITDRMGTLMGDEKLAKEIAMSMGRSELRNLIQYID
                     RQYDLTPLEV*"
     gene            232125..232496
                     /locus_tag="qh_7_scaffold_1_prodigal-single_341"
     CDS             232125..232496
                     /product="hypothetical protein"
                     /codon_start=1
                     /transl_table=11
                     /translation="MEAFKMNDLRKVVQEEIQKFLKEKERQETGVSDSDRRALDTIRL
                     FLHRNYEEATRNGDEVVAYESGVPWEEERYKIVIEPSGLDSYTYTFDVQESDERFAQD
                     AYARMQDEDGLPYIKLPRRFR*"
     gene            232510..232773
                     /locus_tag="qh_7_scaffold_1_prodigal-single_342"
     CDS             232510..232773
                     /product="hypothetical protein"
                     /codon_start=1
                     /transl_table=11
                     /translation="MREKRLRKLIREEVKNILQEDNKGLLYSYAGDINIYDLSMPPMG
                     GTEAPQSGNKIVALEFDGNRIELTPNEAESLYSAVETIYNSRS*"
     gene            232787..233422
                     /locus_tag="qh_7_scaffold_1_prodigal-single_343"
     CDS             232787..233422
                     /product="hypothetical protein"
                     /codon_start=1
                     /transl_table=11
                     /translation="MDTEEKIKKLSDLKNLLKEDNGEEGESDRKILFDDFVQGLVSRL
                     TSSDACEVSKDGLQNTIKRHSLKKMFKADDKDEYYNYKSRYYKAPEIAQSVMHFIQNG
                     PDRADQMGNPKFVDYANVSRDMSIFEDGDSATSQKMVKLAREYKKRSESDDELKEFFD
                     GMPNSLKEKVKEVSKNISDEKLEDSKPNSTEQVSEDIDKAEVKSCCKRCAN*"
     gene            233412..233645
                     /locus_tag="qh_7_scaffold_1_prodigal-single_344"
     CDS             233412..233645
                     /product="hypothetical protein"
                     /codon_start=1
                     /transl_table=11
                     /translation="VLTEFKKKLKESSNPQKIEKELEKAAQYGKARRYQNITIVPYVA
                     RKALEAAEKVDMSKETFFSKPLSQILAIAIANT*"
     gene            233650..234141
                     /locus_tag="qh_7_scaffold_1_prodigal-single_345"
     CDS             233650..234141
                     /product="Uncharacterized protein {ECO:0000313|EMBL
                     :KKN10735.1};  TaxID=412755 species="unclassified
                     sequences; metagenomes; ecological metagenomes.;"
                     source="marine sediment metagenome.;""
                     /codon_start=1
                     /transl_table=11
                     /translation="MNNYHDKEKNKELRDMIDSSRELIRESWWEDDDGLTDDEKEVLF
                     REMKKFNEYGDPLFRSKDESLGVLAKKLEKLTEFAQEFLMRNVDEEFDKVTVNRNIKE
                     INKYIDKFKKIAGEVKEKESRLQALYEDIGVVFNRYFDIEDRKEVDFDSSKSEKNEWH
                     KGT*"
                     /db_xref="A0A0F9MTV7_9ZZZZ"
     gene            234123..234392
                     /locus_tag="qh_7_scaffold_1_prodigal-single_346"
     CDS             234123..234392
                     /product="hypothetical protein"
                     /codon_start=1
                     /transl_table=11
                     /translation="MAQGNLKQSIKSALKSRKFILSILLVVGATLGLLTGDVTWEQWL
                     NFSQIILAIYGVSNVGEHFSNSIKHKSNNEKKKKEIELQIEKQKN*"
     gene            234525..236171
                     /locus_tag="qh_7_scaffold_1_prodigal-single_347"
     CDS             234525..236171
                     /product="Uncharacterized protein n=1 Tax=Cyanophage
                     P-RSM6 RepID=M4SLN3_9CAUD"
                     /codon_start=1
                     /transl_table=11
                     /translation="MSRTIVPEEETRAADLADLKDNIRPTTDRKVLVESDADSEPNVF
                     YWDSDAEASNADGVTTVESNIAQYSNGGSSEGLWKRTVFPLNAASTDDLAEGSTNLYF
                     TDERVDDRVDSLLAGGTNINLAYDDASGSLTINTDDVTVDISEDGTEVLADVGNINYT
                     AGFNVTDAGGGTATVDLNLNEKSTDDLPEGSTSLYYTDERVDDEVDNLLEGGSNISLT
                     YDDGTGSLTIDAVGTSTDVSENGTTVVSNTNDINFTFGFDVADDSDGTVTVDLDLSEK
                     STDDLPEGSSNLYFTDERAQDAALNAVSGQKGITWNYDDAGNSATVSLDNLNSFTTDD
                     LAEGSTNLYFTNERVDDRVDSLLVGGNNITLTYDDGAGSITIDTTDVTVDVSEDGSTV
                     VSDVGDINFTSGFNAVDDSDGTVTVDMNLSEKSTDDLPEGSTNLYYTDERARDAAAAM
                     TTGGTNITTTYDDANDTFTIDNDVRFGSQTFSGDAVTTSFDIPHGLAQKPTSWTVQPV
                     SDDASALSHATADATNITIVYDVAPPSGTDNIEVNYSLLI*"
                     /db_xref="UniRef100_M4SLN3"
                     /db_xref="M4SLN3_9CAUD"
     gene            236268..238361
                     /locus_tag="qh_7_scaffold_1_prodigal-single_348"
     CDS             236268..238361
                     /product="Putative uncharacterized protein n=1 Tax
                     =Cenarchaeum symbiosum (strain A) RepID=A0RUX4_CENSY"
                     /codon_start=1
                     /transl_table=11
                     /translation="MARTQVPEEEQRVSSLDELRNNISPTAKRVAFVESDADGDSNYF
                     WWDERGDASNADGVTKVASNVKDGGLWKRTYLKFAQATTEDLAEGSTNLYYTSKRVKN
                     EFNVEKGLTYNSSTGTFSGKYKGSYELSSVEEKSESTFNVTNAPEGIAYNSDGSKVYT
                     CLNGEVKEYEATSYNITTASLNTTEVFSEDNDWQGIFFSSDGSKLFLGGDETNKIYEY
                     TLGVAYDISTASFNDSSLDLSSEIDSLRGIATNKDGTKFYGVDYSSGTTYSYVLDSSL
                     NASTGSYSGSKLQISAFSSVTDLMVGDGGKRFYFTSESGNTIYEVFTTSAFDLTQGAL
                     NYELADITGTPVSIGVTNEGTLHYGDKSNSNIVQRGFGYHIYGLLNLEGQLSSLSTNT
                     QIRLSTDKKNLDESTLVQMRAETGESKPAVGWRDQDGDRTSAIVTYEKLDSNNTHERL
                     SIETADSSGSLQPRMFFPYGSETVTVQTKNAGFKVSDGHDFTLGTSQGEDSKADFYGD
                     LYVYETNRVGVGDKNWTSEGFEVSDAALELYRSSSTAQLLIYQSDGTSDASLHLKKSS
                     KNWKIKNIDPDLIYSAEGVEKARFAEDGIFTVSDAYVRRFKRVSSDTITSGHEYYSVD
                     TSSSEVTLTLSTADETEGRVIHVKRDGINKVVINTESSATIEKTSTIPQLKMGRDLDA
                     VKFVYNTSTNNWEIF*"
                     /db_xref="UniRef100_A0RUX4"
                     /db_xref="A0A0F9AVA8_9ZZZZ"
                     /db_xref="csy:CENSYa_0508"
                     /db_xref="A0RUX4_CENSY"
     gene            238374..239600
                     /locus_tag="qh_7_scaffold_1_prodigal-single_349"
     CDS             238374..239600
                     /product="hypothetical protein"
                     /codon_start=1
                     /transl_table=11
                     /translation="MSYNQPLGYEEAFGKLISDTTKSELDIPSHYDFSPERLRLFVNG
                     SRAFVQYGDVSQFTDAPDSYDLTPEGGDFMGIETVRAATYQVGYVIQTSLSFGLSQSL
                     KSGDVIRWGPFRDGEDGWFFEQRGADHTDKQVDVKQLRKGTETTLESDVSLPKPTTEF
                     LRYVCRWNWYNVGNQEWFQTYTKDGEQINEPIAESSIDSGRGPCNANLPIRFDVQASG
                     STTNLTCNVGSFSHIILGNTDLLSRQKAEEKVITVPEEVDTWQPIYAVRIQPGKNPNA
                     SLAKLSVLNYSNDARIQVLAISVHASKTDASGFSTPELQSPQNSVIQATENVSTIPDS
                     SGTEVDPVLTTEPGGFQVGYSSLAPVGNNFQQGATSSEFNVKRPIYDSDVIVFCSRTS
                     VGAGELIFSYNTDQLW*"
     gene            239692..239931
                     /locus_tag="qh_7_scaffold_1_prodigal-single_350"
     CDS             239692..239931
                     /product="hypothetical protein"
                     /codon_start=1
                     /transl_table=11
                     /translation="MPVAVEVENGNVDKALNNLKRKLKDSDQWVEWKKNQRYTKPSKK
                     RRDARHKAKKREEARAKKAMAWDKKSKYYYKKQRG*"
     gene            240138..241820
                     /locus_tag="qh_7_scaffold_1_prodigal-single_351"
     CDS             240138..241820
                     /product="Uncharacterized gene 48 protein n=2 Tax
                     =Saimiriine herpesvirus 2 RepID=VG48_SHV21"
                     /codon_start=1
                     /transl_table=11
                     /translation="MEDKDSELLKEAIADAQTIKEVALQNAKDVLEEAFTTRLQSMIS
                     DRIQREAEEEMGYDDLSGGESEEEDEDVSGSAEVEKDQEGDLEGLELDLDFGEEGGGE
                     MEEPTDSEVEDDMEDLGGGSEDSEEETDEEEPQEAPTGDTEREEESEEDIDLEEVLEF
                     LEGEEHQEEEDRHEGEHKDMDEGGDYETQHETDYEMEKESSHRDSDIQEIINDLEEDV
                     EAEDDLDEQIEEFLQGLDETVYDVDLNELQEEVSRSSQGSDDILEIDVDKLEEEFQEP
                     QYREGTEGHDTGGLYDGDDTLDGYEPVSGSDLGNHGPDDPAVDAEETVGMSGASSPDL
                     GDLMDDEGYYDGSSFDGYEPVSDGDVSDHGPDEPAPGLDQDLGEDDISYGDLLSELGS
                     PSDSSSASRSQDVERLREENEELREKLGKHRQAVKILRNRINEVNLINSKLLYTNRLF
                     KRYNLNENQKLRVIEALDRAKDKRGAKLVYSTLSEAFDSNVSRKGSTSSSSSKGAPSS
                     SGEKQNLAEAISRGMSSKKQGTQEPEDSETKQKILNEDVEMKSRMQKLADIS*"
                     /db_xref="UniRef100_Q01033"
                     /db_xref="VG48_SHV21"
                     /db_xref="mpe:MYPE6470"
     gene            241890..243524
                     /locus_tag="qh_7_scaffold_1_prodigal-single_352"
     CDS             241890..243524
                     /product="similar to major head protein n=1 Tax
                     =Rhodothermus phage RM378 RepID=UPI000018F68D"
                     /codon_start=1
                     /transl_table=11
                     /translation="MNNFDLSQFKTGSSPEQKLLEQSRELVDKWSPTGLLEGLEDDHE
                     VHGVSILLENQYQQLLKEASRTGTSEGSEEWSGVALPLVRRVFGEIVAKEFVSVQPMN
                     LPSGLIFYLDFRYGSSQPGFEEGGSVYGKTGTYEDVEGAPSGALYGSGRFGYSVNDQL
                     AQDVSPHAVNDVTDARVNFDENLVDRTGDLAGVEVDLPSRVDTEGVRAFTIAAGDISE
                     YYPAHTRYVQENGDGTHRVEFVVLPTNPSTYGYGSGESADDVDVEYHVQPPAYDRGDF
                     EERDDQSIQNAGASDFQPLDIPEIDFDLSSEPIEAKTRKLKAVWTPELAQDLNAYHSI
                     DAEAELTSMLSEYISMEIDLEILDMLIQNALTKEYWSTLPGYEYDPNTGQFQDQRSHT
                     GTKNEWFQTLGNKIQRVSNRIHQKTMRGGANFLVCSPDVATILESIEGFRADTDGTQM
                     DFAMGVQRVGTLNNRFQVYKNPYFVNNVILVGFRGQNFLETGAVYAPYVPLIMTPIVY
                     DPNNFTPRRGVMTRYAKKMVRPEFYGLVVVDKPSRV*"
                     /db_xref="UniRef100_UPI000018F68D"
                     /db_xref="A0A0F9QC12_9ZZZZ"
                     /db_xref="UPI000018F68D"
     gene            243706..245418
                     /locus_tag="qh_7_scaffold_1_prodigal-single_353"
     CDS             243706..245418
                     /product="Hef85 n=1 Tax=Campylobacter phage NCTC12673
                     RepID=F4YAA6_9CAUD"
                     /codon_start=1
                     /transl_table=11
                     /translation="MPRDWSEEKNRNYVDIQKKDLKTKILEEYTSKELADYFDVNQNT
                     ITNKVQKFWNAGLREVRKNLYEDNAKYGRCKICNQPLKSNQATYCSNECKFSDEEYNQ
                     SRVPNEKNNENKKAVCKLCDYESTDYKNVSGALTKHLNQKHDGDFKVEEIFQIKEKEE
                     IKYLECPECDWRTKDVENQSGSFTKHVQKEHKDVLSFVEDYPPFKNVLPVEKYKRKKR
                     LEENGVKCEICGKLFDKLTNTHLKKHDITPTEYKIRYESKTYSEDHHEKCKEHYHEFL
                     EGNGAVYVSEAEKELKKFLEFLDVANIETNIRSIDEVTEIDILLPDFDLGIEYNGLPY
                     HSEGFNNKDKWSHWRKTKKCRENGINLIQIFGDQWNNKKEIVKSRLKHKLNLGAKSKI
                     GARECKCKEINNTQKRLFLDKNHIRGTIGSSVSLGLEKDDELVAVMTFGNSSSNHEYE
                     LSRFAVKKNFIVHGGAGKMFSYFKRTYNPDSVVTYLDLSWSSRDNNLYTQLGFEFDGE
                     IDPSYSYTKNYHKRLHKSNFSKCSIKKKYPEKFDPNLTEWGNMKMLGFDRIWDCGKIR
                     YLWK*"
                     /db_xref="UniRef100_F4YAA6"
                     /db_xref="F4YAA6_9CAUD"
     gene            245531..247240
                     /locus_tag="qh_7_scaffold_1_prodigal-single_354"
     CDS             245531..247240
                     /product="Putative Hef-like homing endonuclease n=1 Tax
                     =Prevotella sp. CAG:1092 RepID=R5P8N3_9BACT"
                     /codon_start=1
                     /transl_table=11
                     /translation="MSKEEKTTNSIVCQVCEKEYTSYGLPSHIKYSHDLSVEEYVEEH
                     GEFRESKINENKEKQRDVQYIKCGECEKMYSSAGLHTHLAHTHDMTVEEYVEKHGEYR
                     KKQRSRKKRKKNSDYECEICEETLVSDRQLSFHVRNKHDLSKKSYLLKHVFDGEHPKC
                     ECGCGQRVKILSHEPYKRQYISGHNSKGEDNPMYGKSHTDETKEKMKTKKFHNLTERL
                     EDAGIVPLFDFEKYKGVEYEPPFEEYNFKCNNCEESFSSDLRRSRVPSCPNCTAKGYS
                     SQHIELRDFFNSLNLDFVENCRTLFSGNLEVDFYFPEKDFAVEYHGLYWHCENSSNKQ
                     KGYHLSKTKKCEKQEVQLVQIFGDEWRNKKDIVKSRLKYYLGVHQGERTYGRKCEVKE
                     VDPSLKNEFLDKHHIQGQDRSTFKLGLFYKDRLVSIMTFSRPRAFQSGKYEDDTWEIS
                     RFASQKDLIVLGAFGKLFKEFKKRKNPKQVYTYADRRYTTKISNVYSNHGFELESLGT
                     PNYWYTDYEIRKHRFNFTKNKIVEELDGDPNLTEWENMKEKGYDRIWDCGHLKYIWKN
                     TDD*"
                     /db_xref="UniRef100_R5P8N3"
                     /db_xref="R5P8N3_9BACT"
                     /db_xref="scn:Solca_1931"
     gene            247468..248211
                     /locus_tag="qh_7_scaffold_1_prodigal-single_355"
     CDS             247468..248211
                     /product="hypothetical protein"
                     /codon_start=1
                     /transl_table=11
                     /translation="MKLKEILLENVNENIWRKFLEDCAAFIEINESKLKNDYYLYRGS
                     SSYDRNVIKKRFRQRDEVHGSSTKTWAYEHFKPNDYPSREDMIPTFGGEMSYNVGSEV
                     HLAFPIDYNYKLQYTRGLDDFNDDDNPIGYKNSPFNILMKVIDDEKFPDYLRDKARAF
                     RREGGKYGYDEIRTFYGNVWNLAQKAASYDEDLKEKLEAFKVEVDQYFQKSEVSKEMP
                     GEKEIEVGLYAPKGFYYIKPDVLEHKSLF*"
     gene            248225..249307
                     /locus_tag="qh_7_scaffold_1_prodigal-single_356"
     CDS             248225..249307
                     /product="Uncharacterized protein (Fragment) n=1 Tax
                     =Candidatus Pelagibacter ubique HTCC1002
                     RepID=Q1V2X6_PELUQ"
                     /codon_start=1
                     /transl_table=11
                     /translation="MARSIYENSDGNLTWEEVITHPDGVDVFVNNVKLDEVDGVKQVG
                     SDRRPSWLGSNVKEDGLTNGEWKERVETVVDAAAVSGNTTYTFLYEATDGQSSGLRKI
                     NLLVKNSQTTFDGTKLYEVGAIGDQIYESDLSVGWDLSTVSFNQSINAQNTYPEALFF
                     REDGKKMYEVDYDSSKIYEHDLPTPWDVSSASLIQSVATQGSDPSGLFFRGDGLKMYE
                     SAYNISNIYEHDLSVAWDISSATLKQSINSQDVDPSGLFFRSDGGKMYESGYTDNYVY
                     EYDLSTSWDLSTATLKNTRSSDGSEITDVFFRSDGKKMYEASFGTDEILEYDLSTAWD
                     ISTATLKQSISSQDSSELTGLFFGKT*"
                     /db_xref="UniRef100_Q1V2X6"
                     /db_xref="csy:CENSYa_0820"
                     /db_xref="88278921"
                     /db_xref="Q1V2X6_PELUQ"
     gene            249326..250171
                     /locus_tag="qh_7_scaffold_1_prodigal-single_357"
     CDS             249326..250171
                     /product="hypothetical protein"
                     /codon_start=1
                     /transl_table=11
                     /translation="MRLKNVLLREQKIETFVEDCYPFLAENEYPLANDFFLKRASENN
                     YGGLTKKSSRERKGVFSPDLYFFHEKYKPSAVPSRKKLVPVYGKHMVETAFQEGSYDT
                     YLVFPIGKNYKLTYHPKVGDFNYNPLLSNNELRASHCYNNFATHMGFLLGKLKKAEGF
                     EIPSKYKKAVSFSRNAKCSVDVSKVMNVYPLLLEFLENYSWEEISGHIDFEYMFGENL
                     KEDIQSILQNYKNYFEQYFSGFKQTQRLENPMVGSEVGMVSPNGFYYLPENKKELVGK
                     ALQEV*"
     gene            250171..250983
                     /locus_tag="qh_7_scaffold_1_prodigal-single_358"
     CDS             250171..250983
                     /product="hypothetical protein"
                     /codon_start=1
                     /transl_table=11
                     /translation="MANLKEALISEGHSGRSEPISKERFEEIKESKASVYSFGDGKIF
                     RGIRGFGYDFAKIDPAPHKERKSSYAQTNYYTLIINNSFPWRRYPKRELSCTTSSTKA
                     AGYGDVYLVIPYDGIKWGVCPDKDIFFSFGRLQKEAGFESIDRFMSVIRSFFREYLNS
                     VPSENDFTDFKFHLEKLGDKLAEIGFFEDSYSDMLKDGFENLWEPYQDSKFYEYNEFD
                     QFVFDLVDPEKNDFEMQETWNGAPDNREVWTDGPCLLVRIAFLKENPGELDL*"
     gene            251003..251218
                     /locus_tag="qh_7_scaffold_1_prodigal-single_359"
     CDS             251003..251218
                     /product="hypothetical protein"
                     /codon_start=1
                     /transl_table=11
                     /translation="MKLKGILKEAESDQLVDKVREECSDFINVNRSALKSGNYLMRGT
                     DKAYRGDRVVKKDFRLRKKVKGSSFMT*"
     gene            251264..251767
                     /locus_tag="qh_7_scaffold_1_prodigal-single_360"
     CDS             251264..251767
                     /product="hypothetical protein"
                     /codon_start=1
                     /transl_table=11
                     /translation="MVPTQFGELTGMFSTKNTYAVFPIGSNYKLHYASEVADFNSLNP
                     HIRKSLDPQEQIKNAKSNYGSLPKEVRDELKRAIDLYIEEKNGTYDKIIGLYEELWKV
                     LKFLGEYRDDVKRRIEMLKEAAENYFQNSKFTKQLPGEEGLEVNVYAPNGWYYVDKDI
                     VENKLID*"
     gene            251768..252499
                     /locus_tag="qh_7_scaffold_1_prodigal-single_361"
     CDS             251768..252499
                     /product="hypothetical protein"
                     /codon_start=1
                     /transl_table=11
                     /translation="VIKFKKLLFEEGKVEAAQEVDKLLQTKFQNDLPKLYRASKREFE
                     APYKVLKFGDEIREPKGSSYDAQIILDGVAEAINPKIPKRFESKFATTGYVKGSGLVF
                     GTNTYVAFPDKNSDIASFSGDTIDLRGDVDAMISDFSGRESAYPEFREMLEKIDELTY
                     KRFIEWMKRNWKDIRDELESKGFFGTKMLESIEDYFEAMKRGAEQDSNEIMFSGDQYL
                     YVKPDFFDQYFTRLGGKWQLNPDYK*"
     gene            252496..253278
                     /locus_tag="qh_7_scaffold_1_prodigal-single_362"
     CDS             252496..253278
                     /product="hypothetical protein"
                     /codon_start=1
                     /transl_table=11
                     /translation="MTRFRKLLKEEEKLKKIEALLQSDFQGFLYPTIYRGTRSSVDAF
                     DVREIRKDRRPTGTRLEAQGIVDAYENKFYTNWPKRSESKFGSPDRISAGGYGPHEVV
                     VFPEKLADICWIEYDPTTQFFHDCYSALKTIIDSKMFGEFLDVLEMNGFEKLSRFLYK
                     AEKFYKDQVSYEEYNKHLNNSIEGLRNEYEELKNEKTELQHQRGELLKVFRAIEMYFS
                     ALKEGANKGAYEVIFDGEKYLRIDTDLFENNFSWSGKRWKVT*"
     gene            253346..253564
                     /locus_tag="qh_7_scaffold_1_prodigal-single_363"
     CDS             253346..253564
                     /product="hypothetical protein"
                     /codon_start=1
                     /transl_table=11
                     /translation="MPAKSKKQKHFFQLALGVKTGSISKSEVSKDVVDAAESMKKSDL
                     EKYAKEPVKERVLRIIQEELKKILSNHS*"
     gene            253694..254467
                     /locus_tag="qh_7_scaffold_1_prodigal-single_364"
     CDS             253694..254467
                     /product="hypothetical protein"
                     /codon_start=1
                     /transl_table=11
                     /translation="MKFKELLEEQSVEKLSGLLKEKYRNDIKNLIYRGTSTAAEKFDV
                     REIRKDRTARDTPEMVEAVVSAFESNLYSSYPKRNESKFGSADRSEVRHYGTHQVLVF
                     PEKGASLKSLKTDSTPTYFMPAYHSIESVLMSDRYNQILRELISENLKNLAYFYRQAQ
                     KYQLGELNYEDWKAFLNKEIEDVLKDVNGASSASISSELIEDIAYCFRSIERYFKNLK
                     ENVGERDKEVIFDGKSYLRVDPKYFKKNFMWSGNRWLRS*"
     gene            254484..254777
                     /locus_tag="qh_7_scaffold_1_prodigal-single_365"
     CDS             254484..254777
                     /product="hypothetical protein"
                     /codon_start=1
                     /transl_table=11
                     /translation="MTKHEILYYEAHKKGYVNESEIRLDQINFLTTLGYLEKKETKVL
                     GDLQTKPKLTSKGKRYIKIVHEIGGHENLRKLTLKEWDYLEKNTMLRRDFLAE*"
     gene            254790..255119
                     /locus_tag="qh_7_scaffold_1_prodigal-single_366"
     CDS             254790..255119
                     /product="hypothetical protein"
                     /codon_start=1
                     /transl_table=11
                     /translation="MTEHKILWITNLRGHFCLVSPEESFEADLVYERRVEQLSRNDFL
                     WENVVKEKGLIRKDFHLTDKGDVYILQVEEIGPENLLKLTEEEWNYIEDKTLLKKDFL
                     DDDKSKI*"
     gene            complement(255120..255527)
                     /locus_tag="qh_7_scaffold_1_prodigal-single_367"
     CDS             complement(255120..255527)
                     /product="hypothetical protein"
                     /codon_start=1
                     /transl_table=11
                     /translation="MNIFQDQKKEAIDNIRERHHTHKDDYLTDFSKSLRQKLLNDKLE
                     QTLKLRERVFKAEKIARGEFRHEEEILWMDKKSQDSNLWNIPGNAKDLYIEGAIDVIN
                     TRLEHPEWFKFPENNIVSVAEYENYLRELKDRL*"
     gene            255837..256694
                     /locus_tag="qh_7_scaffold_1_prodigal-single_368"
     CDS             255837..256694
                     /product="Uncharacterized protein (Fragment) n=1 Tax
                     =uncultured bacterium RepID=K2A359_9BACT"
                     /codon_start=1
                     /transl_table=11
                     /translation="MLNVRLSKELEEFLESRSKNKSKYVRDLISRDMLENREIDPKRE
                     YDKCSKNLLYFVENYCYIKDLNGSKKAFEPYQFQKEILQDLSNNEWLLIVKSRQLGIT
                     TILAIYSLWKVLFHSEISVSYGSPKKDMNSIFLNERVSFIYENLPDWMVKPKLRSKRF
                     TKVFQNRSKLTEIPSRGHKGKSYDVAIFDEVSFIPEFVKMWSRTNMQINHPGGQVVIT
                     TNGIIKERENYDALKKFYKKSQFKNLEYSYLDHPKKDEDYKDEIVDGGIMTHEKFLKE
                     HGGLVEIED*"
                     /db_xref="UniRef100_K2A359"
                     /db_xref="A0A0F9M795_9ZZZZ"
                     /db_xref="vir:X953_18870"
                     /db_xref="K2A359_9BACT"
     gene            256953..257702
                     /locus_tag="qh_7_scaffold_1_prodigal-single_369"
     CDS             256953..257702
                     /product="hypothetical protein"
                     /codon_start=1
                     /transl_table=11
                     /translation="VFSDHQGSDKVYDANKFFRVIENGRRLKAWVKSNEKSAKKEFEE
                     NGIKHNQKAKQFDKTNVGILLPEFRGEMNVRRGVLWHGEAGTDVSSICTVMPSVKSFV
                     LNQLRKKGSMESKKRDSYKKEVKEKKIRELVRSEIKKHLNEADDVENINNKVHEFWKE
                     LTVFNTKIAEKYFQDIATDLDKMQTTWDKSGRVKKEWMQLKQEFNSFIESINRYKSFF
                     KETMDSQSISKVEDTEDGYYRVERGGDYHET*"
     gene            257763..258089
                     /locus_tag="qh_7_scaffold_1_prodigal-single_370"
     CDS             257763..258089
                     /product="hypothetical protein"
                     /codon_start=1
                     /transl_table=11
                     /translation="MQLSEEELRNIVREEAVYGVKEKEILDYLEEEILSMYEDYSTER
                     SGDLLLVNDGRGETFEIAVKEALEVNPTVEVRYSKLEDSKYSSRKTFYLSQVDELKHT
                     LKHRQF*"
     gene            258124..258393
                     /locus_tag="qh_7_scaffold_1_prodigal-single_371"
     CDS             258124..258393
                     /product="hypothetical protein"
                     /codon_start=1
                     /transl_table=11
                     /translation="MKLSKEIIKGVVEEELAEVKLRRKVREKVRNIVKEKERKKAASQ
                     ALNGIQSKIKEQKKNIPDEFEDSLGLELDKLEEKIERLMKEYSLA*"
     gene            258435..258731
                     /locus_tag="qh_7_scaffold_1_prodigal-single_372"
     CDS             258435..258731
                     /product="hypothetical protein"
                     /codon_start=1
                     /transl_table=11
                     /translation="MRLTERRLKKIVKEEIDKVLQEGSFSEVEVALTAPKDADYELER
                     VERGYTIHEALHHLKEWAENNGYSVELTGDGTSVWNYTFSKNGSEQFITVLHGR*"
     gene            258750..259055
                     /locus_tag="qh_7_scaffold_1_prodigal-single_373"
     CDS             258750..259055
                     /product="hypothetical protein"
                     /codon_start=1
                     /transl_table=11
                     /translation="MKNPIRKVIREEIKRILNEQEQGLPESVESFIGRLSNLEVNNVN
                     TYNLLQSGSSKNLYEIYVNPGRQLEVPVKDLKGIFEIEKVAKYGSEFYISFWGSLIN*"
     gene            259073..259525
                     /locus_tag="qh_7_scaffold_1_prodigal-single_374"
     CDS             259073..259525
                     /product="hypothetical protein"
                     /codon_start=1
                     /transl_table=11
                     /translation="MKLTHTKLQRLIKKELKEVFSSKEKKSAVKKLTSFLRSGGLRVS
                     TSLYSRGLFEVGPSGFRVVIEDLKDGTNRPETGVVAKFPSLQSRMGTEERTIWAADLK
                     TLAKKIKKHYKEFKSEREVNDNQFEDWIDVQVQQSSGTVRKPVNKQSL*"
     gene            259625..259876
                     /locus_tag="qh_7_scaffold_1_prodigal-single_375"
     CDS             259625..259876
                     /product="hypothetical protein"
                     /codon_start=1
                     /transl_table=11
                     /translation="MKISEKKLRDIVREEIRNVVGEDSGKKRVDELNSFREDRMRAYL
                     QKNPHMSEKFEDSGMDLKTFWDVHVHGNARREHEYSHAL*"
     gene            259827..260222
                     /locus_tag="qh_7_scaffold_1_prodigal-single_376"
     CDS             259827..260222
                     /product="Thioredoxin n=1 Tax=Acetohalobium arabaticum 
                     (strain ATCC 49924 / DSM 5501 / Z-7288) RepID=D9QQ47_ACEAZ"
                     /codon_start=1
                     /transl_table=11
                     /translation="MYMATLGESTNIVTHFKRLCIFIFLIIQKKFNTNTVSEIDSKEE
                     FKQEIESEKVLIDYYAPWCSPCRQMEPVVEELAEDRNVKKVNIDELPSVAESQSVMAL
                     PTFAVYENGEEIDRKTGAISKTKIENLYE*"
                     /db_xref="UniRef100_D9QQ47"
                     /db_xref="aar:Acear_1115"
                     /db_xref="D9QQ47_ACEAZ"
     gene            260235..260630
                     /locus_tag="qh_7_scaffold_1_prodigal-single_377"
     CDS             260235..260630
                     /product="hypothetical protein"
                     /codon_start=1
                     /transl_table=11
                     /translation="VDDNQRLHKIIIQEARKLLEEEEDKNLKSIAYDLAQEMGLRKAY
                     HGAMKTFDGTVGDVEVSIEYYGSSNDLIVYGSPKSELPSDDNTVRLVFKSRDEYKANL
                     KNGEDLGSFSYSSTTNLKNKLKDLVNQNT*"
     gene            260705..261457
                     /locus_tag="qh_7_scaffold_1_prodigal-single_378"
     CDS             260705..261457
                     /product="hypothetical protein"
                     /codon_start=1
                     /transl_table=11
                     /translation="VSISFKQLLFEVSSTNAVAESLKKELTPHLFPKRSYEVDALSEM
                     EDFDYEDYVDFEWENIVDIGSESIKLIIRNYNRLPEFKSLKGRSDRKYIEAAITYFNG
                     VVKENGWHVSSVNKRKRLTVVFRKNEGERVEVDDPLYHVTYEGAVDEILKKGLKPKEG
                     TNTSFLYPERIYFFIEYDESLFERFVIEKSNTNVSPQKRMAGGVAKPPYSILEVEDVK
                     DYTFYKDRDIKNSVWTNQSIPADKIEHIKTKD*"
     gene            261457..262185
                     /locus_tag="qh_7_scaffold_1_prodigal-single_379"
     CDS             261457..262185
                     /product="hypothetical protein"
                     /codon_start=1
                     /transl_table=11
                     /translation="MYSLLRILKEEVAPAEIEELDGIDEVTSYLNELEIKYSIEGVNQ
                     NEVLIVGDPKKYIVEFDGKFPVVSEIERFLREKSRPEEFYEFTGVDFREHYTDLFWDN
                     VGKISEFNELYHATKEKHVDEILKKGLEARKESRIPMSRIHRSAVFTVKDLGYLADET
                     YGSAVIVIDMEKMKRDGFTPDVGRERDFERKDMAAYLIDKLNLYIPVEQVAQAGKRGT
                     GSWRDTVAIYSDVPPKYISRFDES*"
     gene            262223..263047
                     /locus_tag="qh_7_scaffold_1_prodigal-single_380"
     CDS             262223..263047
                     /product="TRNA ligase n=1 Tax=uncultured bacterium RepID
                     =K2BRW6_9BACT"
                     /codon_start=1
                     /transl_table=11
                     /translation="MENAKHYSKIVQRLRSFFLERGFIEVPAQSQLKILAACDDPETI
                     AKTELGRNKWPLPQTGQMSLEDQFLRYSEEEGFFCLTTSYRDEPNPIDGWHDKVFPIF
                     EFETHGNMEDLIELEFELMKYLGIDAKPKTVDYEDLCRMYDTNLIGPEHEKELPYSFS
                     NVVAIMNFPTRSDPFFNVRRKPLDSNNYKKADLILHGKETIGSAERAIDVEQMREDFA
                     RYKNGKYKKFLIEHFGRMRVTEEIENYLSRDFIERCSGSIGITRLQQGLINEGILG*"
                     /db_xref="UniRef100_K2BRW6"
                     /db_xref="33206973"
                     /db_xref="K2BRW6_9BACT"
     gene            263144..263338
                     /locus_tag="qh_7_scaffold_1_prodigal-single_381"
     CDS             263144..263338
                     /product="hypothetical protein"
                     /codon_start=1
                     /transl_table=11
                     /translation="VEKVNDDHYQTEEIRGMLEKIIDKTTDLAGSLKDEFGGDPHEAA
                     RAVRASHQHYDEMSGLEYYK*"
     gene            complement(263361..267425)
                     /locus_tag="qh_7_scaffold_1_prodigal-single_382"
     CDS             complement(263361..267425)
                     /product="hypothetical protein n=1 Tax=Hymenobacter
                     aerophilus RepID=UPI000378C003"
                     /codon_start=1
                     /transl_table=11
                     /translation="MATKNIEISVSDFDRHELEIDFEFDWGVLEDVKDITGRQFDDKN
                     EVWHLKLNERNLVEFLSFCQKYDLTIKKDSVKELVGAVKKKAQEKYDKYEKNKELATK
                     DEPNLDKVYGLRRGKSLYPFQRVAVEYVEENKKVLIGDQMGIGKDLALDCPLLTPNGW
                     EKMENINVGDLVIGNNGKKTKVTGTYPQGKNEVFQLTFSDGATIKASGTHQWSVRLRS
                     EKFRGKDFTKVKTTKELYNSELRDAAGNKKWFIPIVNPVKYSNVDNEELPIDPYLLGL
                     LLGDGSLSINGINFTTSDKFLVNEVKKLISENSYLTKSGEYDYIISHKTYGERAPIHS
                     QINELNLIGQRAHTKFIPQEYKHADVNSRLKVLQGLFDTDGTTKGSGVRYSSTSEDLC
                     DDVQEIVRSLGGTATKHSRISGYTHNNEKKKGKRSYRLYIRFPNEFEPFQLPRKKEKL
                     KNPQSRDPTRSIEKIEKAGKEKTKCISVATDDNLYVAKDFIVTHNTIETLGALEHLEK
                     YPALIVCPASLKENWKNEVEDWLPSRRSVNVINASDDDPTFRRRVIIINYALLEKYKD
                     TLLDKDWKMVVADESHYCFPYRTKVKTDKGTYEIGKIVEEKIGNKVLSYNFCTQQMEW
                     KRITDRHEINNSNENLIKIKHENGELTCSENHKIYSITRNKWIKSKSIQENEELQVLQ
                     KEIQAGARKPRVLFKKMPQKEQNENKKMWLLPPEVRSSEKGKEHTRFLLKNLWSKEKI
                     RGSRRKKENCKAGIKSEGGENNDRKNLQTLRRTFQVRNSRRKRKQGEKVLFPLVRPKM
                     EDGATKTKKDIQKGKKKRNKKCRRLQKTRCFKKNEAKEPRSRISEESETGVSKVFRRE
                     PNLAQSKWWKRSTNRSTKEISKRAGVKRSHGTYNKNRTCKESVRESPSLLRSRHNSLS
                     TGKSSSRSGWELSQVKKMEVFRPEKRKRVKSVRVESIKVLERGGRERDRKMQSQVSRL
                     YDISVKDNQNYYANNVLVHNCKNEDANRTQNFKEISEDVPYKLLLSGTPITNRPSELI
                     SQLKILDVFEEEFGGWWEYVNAHCDAHRNNWGWDISGASNLEELHEKLISTCYIRRNK
                     EDVLDQLPEKSRKVVKFDIENRSEYRKVENNIVQYFRDKALKDEEFQEKIENLPDFQK
                     EKLKEQRVTKAMSKAIGAEHLVKLAELRKVTAKGKLKSITNWIDNFLKSEEKLILFAH
                     HTAVCDAIEEKYDCLKITGEVPSEDRQGIVEKFQNDPEEKLIILNIAAGGEGITLTAA
                     SHVAFIELPWSPAAVDQAEARAHRLSQEEAVNIYYLLANDTIDEKVHRLIEKKRKVTS
                     KVNAGKSLTEEDLNELEKESDITKGLIKELLEEN*"
                     /db_xref="UniRef100_UPI000378C003"
                     /db_xref="hym:N008_08395"
                     /db_xref="A0A076HR23_9BACT"
                     /db_xref="UPI000378C003"
     gene            267562..268689
                     /locus_tag="qh_7_scaffold_1_prodigal-single_383"
     CDS             267562..268689
                     /product="Uncharacterized protein (Fragment) n=1 Tax
                     =Candidatus Pelagibacter ubique HTCC1002
                     RepID=Q1V2X6_PELUQ"
                     /codon_start=1
                     /transl_table=11
                     /translation="MPRSASSTNGKVTFSEVVKDQDGDNIFLKSVVLSEINESLNSGK
                     QIPSWLDWKENKQIKKDGSVELTVDLLLEKGALSDGDTYRFELNGSDGKKDAVRTVNL
                     TVLSEFFNTASYEGKSLNIESETSSQSVGGIHVKPGGDSFYVANGRDVIHRYNLTNSW
                     DLSSASYTGDSYSVSSQINYATDLFFKPDGTKMFVLGGGVTEYVYQYNLSTSWDITSA
                     SYTNKSLNISGEDNNPNGMHVKEEGDRFFIIGRGDDSVWSYSMSSAWDIGSGSYDNIK
                     FDVSRPSRYENGYPTDVFVEPAGEKFFVMFAAGEDILSYDLSSAWDLTSALYTGKQFS
                     VTSEDVFPQGIYFKGDISKLFLLGDASEVFANQEAGVYQYS*"
                     /db_xref="UniRef100_Q1V2X6"
                     /db_xref="X1QGI6_9ZZZZ"
                     /db_xref="sit:TM1040_1655"
                     /db_xref="Q1V2X6_PELUQ"
     gene            268717..269952
                     /locus_tag="qh_7_scaffold_1_prodigal-single_384"
     CDS             268717..269952
                     /product="Uncharacterized protein {ECO:0000313|EMBL
                     :KKM14274.1}; Flags: Fragment;;  TaxID=412755
                     species="unclassified sequences; metagenomes; ecological
                     metagenomes.;" source="marine sediment metagenome.;""
                     /codon_start=1
                     /transl_table=11
                     /translation="MAKKIKFNPDHPEFEDEAAGNTPFGIYDNDPQFLRDAPKVRDWV
                     ARRLGWPEVDIEINEEDIYAAFEEAVMEYSKLVNEYNIIDDLYSVIGQPTDQDLTAKY
                     VNASRVPFMVKMATDYGSEVGAGGDVHLRKDFIEIGPNPENLNIDMRRPYTQDGQTYD
                     LVAYMKDKLDTERNVVIKDVYHHRPPKWSLYHYHDSFVTGFFGTNMAQAYGYDTSSYY
                     LMYPVNETLLRTQALEFDDKIRRSHYSFELIGGRVKIHPVPKVKQRMWFEYMFEDELR
                     GGSSEGQTPTVTNGVTDDEGALISDISNIPYENLPYFHLNDHAKRWILRYTLGISMHK
                     LGVVRSKYSDIPSPIDNFSLDGDELRSEGEEMMQQLIDSLEETLEKLSKQNMLERANQ
                     EANQLQNYLSKIPMKIYTG*"
                     /db_xref="A0A0F9I3Q0_9ZZZZ"
     gene            269966..270520
                     /locus_tag="qh_7_scaffold_1_prodigal-single_385"
     CDS             269966..270520
                     /product="Uncharacterized protein {ECO:0000313|EMBL
                     :KKM18224.1};  TaxID=412755 species="unclassified
                     sequences; metagenomes; ecological metagenomes.;"
                     source="marine sediment metagenome.;""
                     /codon_start=1
                     /transl_table=11
                     /translation="MADDNGQRIGEGFYIGDNDFEFFQSVNQEFIEEIVEVPVGYFRV
                     CPSKTEVNIYGESKEGRKLYEKPVKLYAIINPEDQQTDQGEFTFDVDRDVTFGFQRER
                     LKDFDLYPQRGDLIEFDNDYYEIDDVVDNQLLGSQWFYRHSVVANTHVARPTNISLVD
                     PETLDVVETINEVDNSFPNKDDES*"
                     /db_xref="A0A0F9IES9_9ZZZZ"
     gene            270520..271437
                     /locus_tag="qh_7_scaffold_1_prodigal-single_386"
     CDS             270520..271437
                     /product="Uncharacterized protein {ECO:0000313|EMBL
                     :KKM18223.1};  TaxID=412755 species="unclassified
                     sequences; metagenomes; ecological metagenomes.;"
                     source="marine sediment metagenome.;""
                     /codon_start=1
                     /transl_table=11
                     /translation="MRDSFGKRNREDPQSPETEEVEENSLDRRVDPEKANVPFQNNFD
                     KRQINRAFQRDKGDNDDERNPVSIGLEDIDKAIEYQFQNNFNFHVSQNDGSVQVPIIY
                     DSRERWEWARRNQDLRTVHDKVIFPLITFERTSVSRDSDRENANTLTQRVLNRNGASE
                     GVYLASTRYSKRNRYDNFVALNNRTPQRNFYIVSSPNYVEVSYDFTVFTEYMYQLNSI
                     TEEISYLSNEYWGNPDNNLFKVFIDNLDLDVQIENEVRYATATFSANVKGYLLPEDVA
                     DVATNKKVYSISEVQFEETTIQGDEIDNI*"
                     /db_xref="A0A0F9K7Z9_9ZZZZ"
     gene            271440..273917
                     /locus_tag="qh_7_scaffold_1_prodigal-single_387"
     CDS             271440..273917
                     /product="Tail sheath protein n=1 Tax=Aeromonas phage CC2
                     RepID=I6X7X4_9CAUD"
                     /codon_start=1
                     /transl_table=11
                     /translation="MLTLNDAKGDPKVQVRGDIEFVDQPIQDRTNAFIIGPTERGPAF
                     VPKTLRNESELKSTFGVGETYVTYAARKALEDTDRIKVQRVMHRKGWTGDPIVLKVDI
                     SQIKPVSIANQGPAVSDDEVVAAILNLSEEFKSEVDLSNTKLLAPAAQMSPTLSEFVL
                     ELNNSSGRRVRSYNLSFDPASRKYVETVVDEEDDLNLYLSFKDTQQELYGLQDDLQVT
                     QDSSFQDSPQIFSNQKWKEARTPWIISQTIGGNKRFPLFRFVSRGAGQNENKRFKISI
                     NQIGDFRDDSEYGFFTVLVRAFDDNDFNQEILERFEDVTLDPSHDRFIGNVIGDKFDR
                     AEDGKIKHRGRYENQSEYIRVVLHPDRKKAGVEALPYGFEPYSPPVSVEFLDSGVFFQ
                     NIKYRNEQSVGKITEYITLNRPESGGRDFEESIHLGFDFQREENLSWLNPVSDYFERC
                     FSYDYFDPSSQNCENVKDDLKNKTEQTDFHLEDAASLSNEYEPDSIEKRKFTVALQGG
                     FDGANPYRKKAKDKNITNKNVWGFDLSKQNNTDYHSYEKALDVVDERVGGFSYNLLSL
                     PGLNLEDHELLLSQVDSMARKRGDFFHVADITGFGSTVKQAIDSRNQYDTNYTAGYLG
                     WLNLEDTDRFHDFVPASAVLPAVYIRSDNIDAPWFAPSGYNRGVVEDVQDVNIRRDTR
                     TRDELYTEDINSISYFNPDQIIVWGQKTLSTQDSDLHRINIRRLLITIKTRTAEIAED
                     YLFEQQSRSTKRSFERELREYLAEVRSNQGVQNFDLSLEFGGQDSNSNERLSPYTIEG
                     TIRIVPIGVVEYILVNFTVRESQIIFT*"
                     /db_xref="UniRef100_I6X7X4"
                     /db_xref="A0A0F9MLP2_9ZZZZ"
                     /db_xref="dbr:Deba_1801"
                     /db_xref="I6X7X4_9CAUD"
     gene            273936..274226
                     /locus_tag="qh_7_scaffold_1_prodigal-single_388"
     CDS             273936..274226
                     /product="hypothetical protein"
                     /codon_start=1
                     /transl_table=11
                     /translation="MPENVKMDEKDLQKLNEIQESFDKLTYELGKTQLNIMQAREQLE
                     SHKEEKNRIQEEMNELRKKYQSVSRELHKKYGSGVFDSETGELVQRQEEITS*"
     gene            274595..277069
                     /locus_tag="qh_7_scaffold_1_prodigal-single_389"
     CDS             274595..277069
                     /product="similar to tail sheath protein n=1 Tax
                     =Rhodothermus phage RM378 RepID=UPI000018F62A"
                     /codon_start=1
                     /transl_table=11
                     /translation="MPEEFVSPGVFTEENDQSFLQQGVSQISGVFVGPTQRGPAFTPT
                     LVESVDEYERIFGLGDFYTDFAVKNYLEDAGSAYVVRLLGEEGHTSETIELILDASSA
                     PFSGVTDDFLLGVLAPTQAIGDDEVVTADVSNSRNSVSDFELNIGIDNTGNGNADNTV
                     TYVLSLNPSDQNYFQKVFGTSPQGAREVYVKENYPGLHEEILAEEGGGVSQTLHATSP
                     MENKIQFDGEPYSTAETPWIKSQDLLPNQPNVTDRRNLFKFVTLSHGNDVNQRFKIGI
                     RNVTLPGNVPGTDYGNFDVVVRDIEDTDRRPDILEIYSNVNLNPSSPRYLPRVIGDRY
                     TVFTEEGKVQKKGDWPNNSDLIRVEMNPDIVDANDEGLNDLSNLVPWGFGAYEFPIEY
                     STAPFHGLQTVTSQGTVDDSSVYPQRDPGSPDPPFDNRTYLGFDFDAESNHNFLAPVG
                     NKDNISQSLENELDALDTDFSIDDAFPDAFGEYQEDNQGNRISGTEESERRFLVGFQG
                     GYDGKDPSTPIEKGEDITAGNTQGFDCSGQTAPGSQAYNKAFGIMSNTDQYDINLLVT
                     PGIIKSLHSSVVADGIDLVEGRRDAFYIFDCVGVDATVSEAANSINNIDSNYAGTYYP
                     WVRAIDNNTNRLKDLPPSVVMPRVYAFNDQVAAEWFAPAGLNRGGIPEAREAVSNLTK
                     AERDTLYDARVNPIASFPDEGIVAWGQKTTQALPSALDRINVRRLLIRVKKFIASASR
                     FLVFEQNTAQTRAQFRNIVNPYLDTVQQRQGLYAFRVKMDSENNPPEVIDRNQLVGEL
                     FLQPARSAEFVSLTFNILPTGATFGG*"
                     /db_xref="UniRef100_UPI000018F62A"
                     /db_xref="A0A0F9MLP2_9ZZZZ"
                     /db_xref="dde:Dde_1889"
                     /db_xref="UPI000018F62A"
     gene            277179..278927
                     /locus_tag="qh_7_scaffold_1_prodigal-single_390"
     CDS             277179..278927
                     /product="Conserved hypothetical phage protein n=1 Tax
                     =Prevotella sp. CAG:1092 RepID=R5PF76_9BACT"
                     /codon_start=1
                     /transl_table=11
                     /translation="VDSNLSDEQIKRIAEEYPSHLTQKVRAQDKELYEYVNKNFEGEK
                     FAEKLYRFVYGCEDSICDMSDCEKTVSFLSFTRGFKEFCSRSCGAKKEGSKENIECAY
                     CEKKINVYKCEDQKYCSHECYIKHKTQKGEFDEQLDKARKAYREKYDGMGFGSNKIRK
                     KIRNTMEDKYGDKFYVNVKKMKETKKKKYGDPNYNNRKKRRQTCQEKYNNPHYSNREQ
                     AAETRKDNKYEEVCNDPKFSSVYPLFSKEEYDGAEGFVKYPFKCNGCDEEFEDYLYSG
                     NVPRCPNCYDGWNHVGASGEEKTITTFVEKVLPENQEVVKNDKSVLDGKELDIYIPGR
                     DIAIEYNGLYWHSETQGGKDKQYHLKKTEACEEAGIQLIHIFENEWILRRDTVKKKLT
                     HILKNSSDTVHANSCKVDTITNEEARAFLEEHHLQGYTQSSFRFGLFLKNELVGVMTF
                     EKASTDNPISWKIKRSAFSKHVEGAAQKLFTEFRRRQDPNRVLIYADRRWRSKLNNVY
                     KNIGFELKNITEPSYYYFEESSTQLYPQTTFRKEVLNEKLENFDSTLTEWENMQNHGF
                     DRIWDCGHLKYIWTKN*"
                     /db_xref="UniRef100_R5PF76"
                     /db_xref="cgu:WA5_1708"
                     /db_xref="32948547"
                     /db_xref="R5PF76_9BACT"
     gene            278933..281272
                     /locus_tag="qh_7_scaffold_1_prodigal-single_391"
     CDS             278933..281272
                     /product="Uncharacterized protein n=1 Tax=Enterobacteria
                     phage vB_KleM-RaK2 RepID=H6X3J6_9CAUD"
                     /codon_start=1
                     /transl_table=11
                     /translation="MDFNYSKEDIERIAEEYPSLVTRKVKAHDKKLYEHVSENFKGKK
                     FTEKLFRFMYGVEASVCDMEGCEETVNFLGFIRGYREYCSRSCGAKKEGSKENVECAY
                     CEKKIEAYECKDQKYCSHKCYIKHRNEKEDFDEQLRKANRSFWNDDIDGSVDEEDIMP
                     KEDVKEIAEKYKTHLLRRIKSVSLETKVYIDNNISGETFVEKVYRFVYDDISDECDVE
                     DCNNTCSLQSFSEGYKNFCSIDCVIKSNNYSAIREKAKSTLQQRYGVDHPAKMEDYEE
                     KVKKTKKERYGDPNYNNIEKMKKTCLNKYGGVGFASDTLKEKVRDTCRDVYNDPDYTN
                     RDKAMKTIQEKYGQKIPPKALKKLKERLERGEVGFGSDNYLSSIQEKYGREDIENISQ
                     VEEIKNKKRRNRLKKKYKKLFESSKFSDKIEPLFSFDDYEGVYLEDSEQTTPRYPFKC
                     KKCNTEFEDYLNSGHVPRCPECDPKMYKRSNAEEEITNFTEKTLPEDQEVIKNDKSVL
                     DGKELDIYIPAKDIAIEYNGLYWHSETQGGKDRYYHLNKTKECEDRGIQLIHIFGNEW
                     RDKPDVIKRRLRHILGCSNQDSIYARNCTVKEIDREAKSRFLKKYHLQGAGASRIKLG
                     LFHGEFFNSDLVGVMTFGTPSVAQGHKEDKRKQWEMKRFALSKPVVGGTGKLFKHFVR
                     NYDAPRVKTYADRRWSTKIDNVYEKIGFEYIGSSNPNYYYFHKENPILKHRFNFRKDQ
                     LDDKLENFDPNLTEWENMQNHDYDRIWDCGHLKYIWEAD*"
                     /db_xref="UniRef100_H6X3J6"
                     /db_xref="32948547"
                     /db_xref="H6X3J6_9CAUD"
     gene            281272..281799
                     /locus_tag="qh_7_scaffold_1_prodigal-single_392"
     CDS             281272..281799
                     /product="hypothetical protein"
                     /codon_start=1
                     /transl_table=11
                     /translation="MRLKKLLVESNIEDLKNKAGQAGFKFQVNMSGRDNIQGKLDRTY
                     EPETMSSPNKPDKGLWTAFPYVKDGKLTNTWKAASPSNHFEYSFEYYLKVEGNPDVLE
                     ITGKSEYEDVYNEYGKDEMMGFRFLDYDRVAEDYDCVYVSGSALSIKSLWGWDVRSAV
                     WFDTNYLSLIHTREI*"
     gene            281799..282584
                     /locus_tag="qh_7_scaffold_1_prodigal-single_393"
     CDS             281799..282584
                     /product="hypothetical protein"
                     /codon_start=1
                     /transl_table=11
                     /translation="MAQLKKLLVEEKKLNSFERELNSGKWYNPSPDKLLFRGEKGMED
                     IWEIRGIRKDRKPRDTNPLIHVIVDAINEAERYQVPKRSGAKFAGGLNRADDMKEYGE
                     LTICFPEKSQKIYHLEGDSFADFMYANKKLKDITFLNGEDVENLSDEYQYFSNFFHIL
                     NQVNLDLNALYNFIKETYRDTFDQAKELSQTVKHGPDIKSAAKSMKRMFQIIRDEYYE
                     KIDVGVNPNAHEHIFGGDYYLSIKKEDFEGNFEYVNESWRLKR*"
     gene            282590..283021
                     /locus_tag="qh_7_scaffold_1_prodigal-single_394"
     CDS             282590..283021
                     /product="hypothetical protein"
                     /codon_start=1
                     /transl_table=11
                     /translation="VRLLRILEEVNELPDYLYHATAEQNLPNIKKDGLKSRQSESSSD
                     GVYLSDDEFTAANYANMRPSVDHVLLKVDTSHLNKEKLFPDDYELVNFLERNDWKVEG
                     KKYYSLEDVSWKESLEYVNQIVYQGDIPYEAIEVKESKFLP*"
     gene            283035..283571
                     /locus_tag="qh_7_scaffold_1_prodigal-single_395"
     CDS             283035..283571
                     /product="hypothetical protein"
                     /codon_start=1
                     /transl_table=11
                     /translation="VKNSLRDFFLFSFYFFVFAYILPFSSSTEGESYANSRDTINVRV
                     SEKEASQIYKVLWGYTDIEFVTGVVGRRNLPLLFVHGNRDGSLSVSKAVLRKKLKALD
                     VNRVFMITCFFGLYEKSERELAGVEMETFFQNQNYPVVVRMKEPVSSFFFSYEEPQII
                     SLFLSIPKTTNNGDKDGT*"
     gene            283637..283876
                     /locus_tag="qh_7_scaffold_1_prodigal-single_396"
     CDS             283637..283876
                     /product="hypothetical protein"
                     /codon_start=1
                     /transl_table=11
                     /translation="MSDKEVRVVRKHTKGLPRRLYELVLERLEKALKGRPFWLKVIHF
                     LKGNTKWIEETVREIVDKVKSEFGDEGGSEEEEGK*"
     gene            284084..284572
                     /locus_tag="qh_7_scaffold_1_prodigal-single_397"
     CDS             284084..284572
                     /product="hypothetical protein Rm378p031 n=1 Tax
                     =Rhodothermus phage RM378 RepID=UPI000018F629"
                     /codon_start=1
                     /transl_table=11
                     /translation="MAVLEADEIFYTEFEPKMSNRFIFRVEGIPTFLIRQADRPSFSF
                     GEVELPHINITRKVKGKVNHDTVSLTLYDPISPTGSQIVMEWVRQHHETVTGRDGYAD
                     LYKKDVTYNSLDPVGAEIEQWTLKGAFITDVDFSGGDWSDGDSAKQIDISLAYSYPVQ
                     EY*"
                     /db_xref="UniRef100_UPI000018F629"
                     /db_xref="A0A0F9MGU0_9ZZZZ"
                     /db_xref="UPI000018F629"
     gene            284854..286641
                     /locus_tag="qh_7_scaffold_1_prodigal-single_398"
     CDS             284854..286641
                     /product="Putative Hef-like homing endonuclease n=1 Tax
                     =Campylobacter phage CP30A RepID=J9SU74_9VIRU"
                     /codon_start=1
                     /transl_table=11
                     /translation="MNSELQKKIEGLVEDNPKHFYWKIKSKHKKLFEEVEKQYEDKDS
                     FSEGLYLFLYGDKKEKCDLKGCSNPCVFRSFTDGYRSYCSKKCSQESQENKDVRKCEV
                     CESEFEVRESRTKKICSRECWREWNRREEVQERFKKSRKNTLKEKYGDQNYVNAKKAK
                     KTKEKRYGDPNYNNLEKIKSTMEEKYGGMGFQSDHIFEKSRKTNLEKYGVKNPAKLDE
                     FKKKASRKKRQEGYDKLCSEDGRFKYIKPLFDFESYQGRYKNSKAIEYDFKCIRCQEN
                     FIDIIRYPIRPRCPNCFPLDQSISEKELQEFLISTLNCEVKTNHYGFLKGNRELDVYI
                     PDKNVAIEFNGIYWHSENGGGECGRNYHLNKTEECEDAGIQLIHIFENEWEEKKEIVK
                     ERLKYIIGEYGGKRVYARNTKVKEIGAKWKNEFLSEHHLQGEDRSNVKLGLFHEGELV
                     SVMTFSKRRVSLGGNPEDESWELSRFCSSCSVVGGASKLFSHFAQSQNPEKVVTYADR
                     RWSSLARGTFYEKIGFDFDGFVRPSYFYFEESDKTNLKHRFSFRKNVLSEKLEDFDPD
                     LTEWENMKMNGFDRIWDCGKLRYVWSEKQ*"
                     /db_xref="UniRef100_J9SU74"
                     /db_xref="J9SU74_9CAUD"
                     /db_xref="J9SU74_9VIRU"
     gene            286707..287420
                     /locus_tag="qh_7_scaffold_1_prodigal-single_399"
     CDS             286707..287420
                     /product="hypothetical protein"
                     /codon_start=1
                     /transl_table=11
                     /translation="MQKELRSIVKEELQKLAEGATIPPLKFRKVRKRLETEHDYEITD
                     WGTADRGNYIVLDGNQRVEFFLRGSNAAEIIVDGESIGRTRLSRITDAIVYAVESGTV
                     LDPEYRSEKEKVREIIRKELKEFDVAQLPSANSVRGGYSKKVENKKDLDEDHLSDGDK
                     RSLNRKLRDIALRAEGVDEFVQQSMELYGKDGKHSPKVLTTLDDMKCYSDVRSRLNRI
                     ANYLEDEYPNFEWTFKELI*"
     gene            287436..287897
                     /locus_tag="qh_7_scaffold_1_prodigal-single_400"
     CDS             287436..287897
                     /product="hypothetical protein"
                     /codon_start=1
                     /transl_table=11
                     /translation="MDKRIEKFVDYIRDYLRNQDANSTNKGKINRLLKNEFGSQTVRS
                     GDPQKVVNALKKNGVLTHDSDSFGSYEYHVHLNEHNGLRKIVREELQNILSEQGRGHL
                     PSRAQQHIKDAQYNLDQAKGELLGTDFEDSQIYDDLAKADRILKSYIGQMR*"
     gene            287901..288158
                     /locus_tag="qh_7_scaffold_1_prodigal-single_401"
     CDS             287901..288158
                     /product="hypothetical protein"
                     /codon_start=1
                     /transl_table=11
                     /translation="MRLKESQLRGVIRQEIQNALTEDDDGALSSCMYCGSSAERIRDY
                     ARSGKTTMMVRCSNLDGCPNWTTIGAKTRDNAAQAWNELHS*"
     gene            288173..288415
                     /locus_tag="qh_7_scaffold_1_prodigal-single_402"
     CDS             288173..288415
                     /product="hypothetical protein"
                     /codon_start=1
                     /transl_table=11
                     /translation="MRVSESKLRKVVREETRDLLSEKEKFDGQSGNTLRIKKRAYRQG
                     SGVEGIMISIEGGGRPVFLTTDQAKDLKNAIEMKIN*"
     gene            288456..288629
                     /locus_tag="qh_7_scaffold_1_prodigal-single_403"
     CDS             288456..288629
                     /product="Uncharacterized protein n=1 Tax=Environmental
                     Halophage eHP-20 RepID=H9YRF2_9VIRU"
                     /codon_start=1
                     /transl_table=11
                     /translation="MKLTENRLRKIVQEELADVLFEDDPCWEGYTMVGMKQKDGEMVP
                     NCVPDDDVENYEG*"
                     /db_xref="UniRef100_H9YRF2"
                     /db_xref="H9YRF2_9VIRU"
     gene            288686..289255
                     /locus_tag="qh_7_scaffold_1_prodigal-single_404"
     CDS             288686..289255
                     /product="hypothetical protein"
                     /codon_start=1
                     /transl_table=11
                     /translation="MKLQNILYESEIVKEKHDLSGAPEEFEVPDVSSSANKFKNPNEV
                     DLGAVNFLDTGPEGWEADANSKTASAVTLVNVEDAKKLEGKMGENRKWHRKEGEWWFG
                     NFPLKSEDENVTTWQEFVNDLAENGLDWPITVSVTKWGEAFLREGNHRLAVYDLLDIP
                     QIPTHIWWWGNVQGTKRDPMKEYFKKAFE*"
     gene            289343..290200
                     /locus_tag="qh_7_scaffold_1_prodigal-single_405"
     CDS             289343..290200
                     /product="hypothetical protein"
                     /codon_start=1
                     /transl_table=11
                     /translation="MKSSSSKKLQRIILEELKKYNRDRELISESGFQPRSSLKNFQRQ
                     RQGMMSNLMGGGPSKPSTPMEQDFGWNPPEVDEFDGKYQLAGSSSFTNGKGVITEAES
                     GVQSSSEAQIVINTSDAKSCGGAESHKNMWRLVEGKGWYFGKYPLNKREDEEVYSWRK
                     IINELAENGPKEPIEIHVWYNGEARLYESKYGVAAYDMLGIPQVPSHIKWFGGSGGTE
                     RDELKEYYQRAFLPKNANSLSQYFDGVDGVNFVSDKKRVNWVDGDSDIPNSPIEAYKT
                     GEYEEKSIR*"
     gene            290197..291057
                     /locus_tag="qh_7_scaffold_1_prodigal-single_406"
     CDS             290197..291057
                     /product="hypothetical protein"
                     /codon_start=1
                     /transl_table=11
                     /translation="MIRLKSLLFEWGEFEELSSSEKKKKVKELNEKLGSGNYIVKKPF
                     LYRGRGWDGLIKVKDTERYEKRKTRDTASHIDYLIHHFTNNCHSDFPDRRQSRFALTQ
                     SGDTDIFGDETYVIFPHKNSKTAHSPVDSYDVIVEEPRLYNRFEKGLETFFVDKNNKK
                     KTSLHKKYQSQISTEVQSFISDLFEVYNGNEPSLSRYGCPKEIIKKLEEEENKFARDG
                     TSESKIARGLYHLAEIFRHVILQYFNALNKGYPESKKAGRGEVTFQGKYLQVHYELFE
                     YFKENRDELK*"
     gene            291093..291698
                     /locus_tag="qh_7_scaffold_1_prodigal-single_407"
     CDS             291093..291698
                     /product="hypothetical protein"
                     /codon_start=1
                     /transl_table=11
                     /translation="MDYNSLAKDLLTEVRKPDVDYNEEFVEDQLDKVAAVLEGKQGSY
                     TTALAREYDQVNNEYKELKEERKELRGDLLEHAESLFDAEDEVATRIIETVGLTLQLD
                     KPVSYEREDFDKEGFLKELMDLVPELEEQIEELIEKYTEVKQIERSSRVRVKEEGMKD
                     KVQRAWNKVSDVLYGFWQKVRRWGQNYDRRLEKIRAKYLSS*"
     gene            291757..293031
                     /locus_tag="qh_7_scaffold_1_prodigal-single_408"
     CDS             291757..293031
                     /product="Uncharacterized protein {ECO:0000313|EMBL
                     :KKM94050.1}; Flags: Fragment;;  TaxID=412755
                     species="unclassified sequences; metagenomes; ecological
                     metagenomes.;" source="marine sediment metagenome.;""
                     /codon_start=1
                     /transl_table=11
                     /translation="MEKLQDLLFEAVSPLLYHVTGLGRAVNILKEDKFRLTPAFGTGS
                     DMEKQKGKLYFLSTSRIKYGGYTRSLSDEGYVNMELDGRKLGHNYQSVNVDYWSGDFR
                     DVAWQKGDMQQFLRYDENEERIITNDAEIKPATKYIKSLHVIMGEDVKERKKKKYKKL
                     EKLAKKKSVDVHFYTNPKYWKKQWEEKAVSSASEIFGEIEGEYEDNGPPKVYGTPTYI
                     KGAVEIIKADNPKELSEDGQEMFEKLKHSTPHNFVTIFKNKIHNNKSNPKVLDDIKFL
                     ARKMKQEGKNSISGLIDILSREVKELQKQDLDGLKRKYSSLAKAILDFYVLKDKPEPS
                     VKDLNKKGHLDTIVKHFPFDRGKPKEWDNQKTNKALESINDLERLLSFGYFDRLQKVL
                     EKENRKQDLLNFIYEVIEPVVRRVIDNLQYEA*"
                     /db_xref="A0A0F9NYY0_9ZZZZ"
     gene            293075..294808
                     /locus_tag="qh_7_scaffold_1_prodigal-single_409"
     CDS             293075..294808
                     /product="Putative Hef-like homing endonuclease n=1 Tax
                     =Campylobacter phage CP30A RepID=J9SPB2_9VIRU"
                     /codon_start=1
                     /transl_table=11
                     /translation="MTVKREQIKSIIDQNPSSFYWKIRSKFPDLFESVKSGSTGDSFS
                     EKLYLELNEKDQRFCNLSGCSGICEFQTINQGYNDFCSKRCSSEHWSNSRSRTQKCLV
                     CEEEFGVRKSEDQKLCSIECRNEWLSKEEVVEQRVEKAEKTLSEKYEDSTYRNVEKAK
                     KTKKERYGDPHYNNIEKMKATKEKRYGDPFYANLEEMRRKNKEKYGNEQISKTEHYKK
                     KRKKTEHNKFYNRLLNSDRLAEKAEPLFSFDEYEGVRYYKEYEFKCLDCNTEFDDHLV
                     GGHIPRCPSCYPIKDYSSKAEKEIFEYVSNLMNVEVQRNVKNILDQKELDIVVPEKNL
                     AIEFNGLYWHSENAGDKSKEYHLQKTKSCEEREIQLIHIFEDEWITKRNIVKNRLKHI
                     TEKSEKVIYARNCSLKEVTTENKNEFLNQYHLQSPVNDKVCYGLHYQDDIIYLMSFGR
                     ARYDSGWEIYRFCNSDVSVAGGASKLLNQFIENYNPEKIVSYADRRWSTKENTFYNKI
                     GFEFENTTDPNYWYMKDYRDREYRFKYRKSQLENKLEEFDSDLTEWENMQMNGYDRIW
                     DCGNLKFVWRK*"
                     /db_xref="UniRef100_J9SPB2"
                     /db_xref="J9SPB2_9CAUD"
                     /db_xref="J9SPB2_9VIRU"
     gene            294894..295658
                     /locus_tag="qh_7_scaffold_1_prodigal-single_410"
     CDS             294894..295658
                     /product="Uncharacterized protein n=1 Tax=Prevotella sp.
                     CAG:1092 RepID=R5PAQ3_9BACT"
                     /codon_start=1
                     /transl_table=11
                     /translation="MQNTTVIDLPSEGRFYPSEHPLSNGEIEVRYMTAADEDILTDQN
                     LLRKGKALDRLLENVIVEDGVTLDDLLVGDKGAIVLATRILAYGPNYAYEIDCPRCNE
                     TQEESVDLREIESKELPEDVEEGSREFTFNLPVSEKTVKIELLTHRENQQIQEELRNT
                     RRGASKKKLGGPSISKGVTTRLKHLIKEVGGESDRTEINKFVEQMPARDSHELRKFVR
                     EVNPDLDLTQSFLCDWCGHEEVMRIPLDANFLFPTE*"
                     /db_xref="UniRef100_R5PAQ3"
                     /db_xref="A0A0F9I2G7_9ZZZZ"
                     /db_xref="R5PAQ3_9BACT"
     gene            295630..295917
                     /locus_tag="qh_7_scaffold_1_prodigal-single_411"
     CDS             295630..295917
                     /product="hypothetical protein"
                     /codon_start=1
                     /transl_table=11
                     /translation="MRTFYSLPSDYSGKLQQEIQQLIYYSNGGYSWYNVYHHMPVHHR
                     KFHLRKLQEIKDEEAKQIEQQKKGKTPAGGGAKGNQDFNIPSSVKGSMQDS*"
     gene            295969..296199
                     /locus_tag="qh_7_scaffold_1_prodigal-single_412"
     CDS             295969..296199
                     /product="hypothetical protein"
                     /codon_start=1
                     /transl_table=11
                     /translation="MSDKKQLKEGRIRRFVDWIFYSLLNGINDSIINALRDDPEIDKA
                     IEDFEESQEELKSALRDIGENPQKYIDAMDEK*"
     gene            296224..301704
                     /locus_tag="qh_7_scaffold_1_prodigal-single_413"
     CDS             296224..301704
                     /product="hypothetical protein"
                     /codon_start=1
                     /transl_table=11
                     /translation="MANGEEEENQNPFGEDPFGDLEASITDSFSRLQQSIDAHADQMS
                     EMQRGATDTLFSSDFLNSLNENLTRVADNQEQNLQQQEDLKTEYEQLNSNLSSVNTSL
                     SDLQEDINNFSLAGTSFDFTPVRSSIQQLQSVFQERLQVLSQRIGEISIPEDLQANVK
                     LNEGSIISAIRDVGSTLSNKVQDVSLKIDGLSFPGEIETDADINLDPLLSSVQNLQSA
                     FQGGFQILSEKFEQISTSPEVEANFEFDESSIIGAIDSLASSIENQIQNLSLRFEELI
                     KPEELQADVNVNLEPLRSSVQSLQSVVQGGVKVLTRKIDEVSIPDELQASVEFDESSI
                     VSAVRDLKSTLVTKSQEISSRIENLPGPAAFDTNVNVNLESLLSSIQSFQSIVQGGYQ
                     TLSQRIEEIAVPEEIRANFEFDEASIISAIENLGSRFDSEIQVEPLQSSIQNLQTGLE
                     GQLQVLIQKVSDLSIPEKFQADFEFDEASIISAIEDLKVSVNRKVQEVVGGLESISGL
                     ENTGGDVDLDPVVSSVRSLQSVVQGGFQILSERLSGFSVSTGDEANVDFNENRIVSAL
                     ENVRVTLQEEIQRLTTNLSGVSDFENIEAETNVDSIKSAVSEGVAEAMARIEQQKMMQ
                     RSRGRGEAETNRNSQPTTPTPVQTNVSIGDISVPNIGTGGIPRISNLLSGNVTLNQEF
                     PEFLSELEARNKTLSEAISITNQELAGFEGSLSDLVGTSEEVEEIDIGDALGGDLKKN
                     VEGYQQVIDGLFDKFTDVIGDQGEKLVSTTRNIIKETGEQLRFEQIQPDNLVGLVSRD
                     LGYEEVYEQLETMAQDIENEFISSAANIAAGVEDQEMLQKMNQQVAGSMNQIFEVYQQ
                     LEQQDLNRMEIKQGLITATEQIKEESQELRESNEQFADQQNAVLSQLVESVDQVEKIK
                     QKREAQNEVYSRYFGMLESVQDRYEDMQTLLSGIGEMISSPKMWGLAALNGALALGYQ
                     IYDQILDIDESVRSVADSTGLVQSDLSEVRDTIMNIQGPLMARGATLDEIAQSVGMIR
                     SDMQGVNVTTERLRMNTEELSSAIVDVATGFNVSNEAAAEVLSTMQVITDATGSALED
                     TLIMTQQLATQREVAPQAVFSDIRNASEEIAEYGEINARNIANAAVSARELGTNLNEV
                     LGIAKNFRNDIVGSVQSLQQAELMLGQRIPAEELVSASFESPEAFTRELRSTMENLNL
                     DLDGPLATYRLQSLSDAFGVSVQRLREMAESAEAAEKALESVPAGERIGVLADKVAAS
                     QTRFEAVTNQVTGFGKTLLNLFAGPIINTIEPILSELSLLLRNIMDRFNNLQDVYKDV
                     EDKSLQVGEAFGVVQNELNKFGNTADDTRAKTAGIAKSVVAFAESAYEVGKLLVDVGS
                     DIVEIIADLKPAISFFADTVSWIAEGGVAESAAKIGLLVGSFKALKMAVTSLAAPMLK
                     GPSLFSTTASSMGTASKAAGGATSAFKGLGTQLALMAGSVYLASKAMQNFADLSWEGI
                     TKGIVGMAGALGTMTLALRGMNTVLSTVNWATMAAAGGTMIAFAGATWILADAMEGFA
                     EVGSEGLGVMAGSIGILTAFGGTLTALIGGTGGIGAGAALAAAGVVGAFGLALYGVAE
                     AVETFADSAMKIGDAAEQIGELENTDEIARKISSLTDALSSMSSISISNIFAGLVGEG
                     VADQIQMIVELGRQADPLAEVANSVNQIADAAERLADAEISGTLSQIEDVTSQSFGET
                     AGATTTQPSDGTNIQTQATTGAVNVDPGTGAEVETETASDQATTENVQNQEEMIGLLQ
                     QIAKNENKLLTALRNGEVAVYMDSDDVTDKVAKRSAQRNSVR*"
     gene            301710..307055
                     /locus_tag="qh_7_scaffold_1_prodigal-single_414"
     CDS             301710..307055
                     /product="Uncharacterized protein n=1 Tax=Danaus plexippus
                     RepID=G6D3U6_DANPL"
                     /codon_start=1
                     /transl_table=11
                     /translation="MGKIFEDIDDLAEEGGKYEVPESTPHLHQEGENAQPNKNQPYQH
                     EERAADPSKKSEPFRHEKEQESQVPESSDPIENFPNPDDLQLPDAPNEADRPTNQENK
                     NKEKIEPFDHLSREENVPDNAERFDHISNVDKSGVGETEPYKHSQDKDLEPSQDETYK
                     HKARSNKPDSTSPQRHSVDENLTPSRDSPVQHEEENQLNIPTESDEVPHEFNDELKPS
                     ENNPFSHDEGAGEAPRESEPFDHIEEGSAEPDVNQTFQHEADGELKPSESTEFDHTKG
                     EQDVPTEEEPFDHASEERGVPDGAETLDQQNANDLQVPEQGGVFEHTGTESDVPGDAE
                     PVNQRQRNQSEVPEGDQKFDHTSEESKVPGEDETFDQENANDSQVPANGDTYDHTVGE
                     SRVPDKTEQVDQKSVNESEVPGESEAFGHDDEESEVPEENKVLNQQDVNKVEVPEGGG
                     VVNQEDVNEFQVPGSDNEFDHTSEESQVPDEDEPFEHVTDGDAVPDESETFDHSTDEG
                     EIPEEDNEYDHTSREAEVPDDDEPYDHNADGDLAPDITETFDQTDANDPKVPEEDGSY
                     EHTADEALRPEGDETLDQRQQNDSEVPNENVTLDQENQNELDEVQESKTYQHNSDDEI
                     VPEENETYQHEPDENLQPEGDGSFSHVEETESQVPGSDSAFDHKEENETEEVTEGEAY
                     QHQADQDLKPESDEPFPHREQNDSSVPGSDDSFDHEDENQIEEINEDETFQHTDENES
                     KVPEGEDAFSQQENNESQIPAEDQTFQHTDENESNIPSEDEQFDHETGNEIEDIEESE
                     TFPQMNENESEVPGEDEIFSADEENESLVPGEDEVFPAEEENESLVPEDGEVFDATGE
                     NDSLVPEDDEVFPAEEENEFLVPEDDEVFPAEEENDSLVPDEDEVYPAEEENESLVPE
                     DDEVFPADDENESLVPEDDEVFPAEEENESLVPDDDEVFSQPDNNESQVPEDDEVFPA
                     EEENESEVPDDDEVFPADEENEPLVPEEGEVQDATGENDSLVPSDAEVFSSQEENEST
                     VPEEDEVFPADEENESLVPDDDEVFPAEEENQSQVPEDDEIYEHAEEKEITEPEEEVD
                     GHETAIELNRQGLIFQGNSGGERMRPFGFDAPATDTRTDTTDFLQKNAAIRTEQFDRL
                     FNIVDDPPYVLIRPDSDRADQKSGDSRAFPRGAATQDQQRLGEFFSSPKGITFLAKQQ
                     ALQYMNPRKRTRFLDPTSLQASALPGVHRTRHVDASESTLSTLISQVGGGFIKSSKFS
                     DEIKDSTTGIVSRENANRGDGYLVYQIPDLDELQQDSGESFAQNVSNIIGTRIENVSY
                     RYDSSDRAGAQLERVKDKALSLLGIGGGDAGGRFKYFLGTNPNDGFYTREGVSLKRTG
                     KREFMDYNMTNPYVENVAGLNYPVGGERTIPKFSYGDAFEKLSQEQIENPTVLLNPSA
                     GLGPQLSAPLRQKLDGASEGIRSSENVARAWNAADNNPAIADYENLPKQADHPTLGTD
                     EPVGGMRTNDDGDEEFFQNELEEGTQLNKKDHGKEVFLSRGIPSGQNQKSYGMPNYGI
                     DGKNADLIDELSVIDLSDADNELANTSGDDGSKLSDVYKDDESSEEFEDLVPMKLVDK
                     ENEKLVVFRSFINSIQMNTSVSWDSQRYLGRPELFHIYTGADRELTIDFEVHPFSHDG
                     LIAQYEKINYLQGMVYPSKFQFLGSEQGGNTGAYMVPPFMEVTVGDLYRRVPGFISSL
                     NITPEADSTWSMVKGEKLPEHIEVNVSYTIIEEGLPVTGQKLIDSEAIEAQNPQI*"
                     /db_xref="UniRef100_G6D3U6"
                     /db_xref="A0A0D0WHV6_CRYGA"
                     /db_xref="mpe:MYPE6470"
                     /db_xref="G6D3U6_DANPL"
     gene            307066..307374
                     /locus_tag="qh_7_scaffold_1_prodigal-single_415"
     CDS             307066..307374
                     /product="Uncharacterized protein {ECO:0000313|EMBL
                     :KKN13661.1};  TaxID=412755 species="unclassified
                     sequences; metagenomes; ecological metagenomes.;"
                     source="marine sediment metagenome.;""
                     /codon_start=1
                     /transl_table=11
                     /translation="MANRYRHTDSKKDGDGNRVYKTTLYPDLNSKDTDDIFVETETGR
                     RLDRLAEEYYNDPKEWWVIAEANDIGRGSMYVEAGTRLRIPTNLSNVYNQLRQKNTDR
                     *"
                     /db_xref="A0A0F9QKI0_9ZZZZ"
     gene            307374..309533
                     /locus_tag="qh_7_scaffold_1_prodigal-single_416"
     CDS             307374..309533
                     /product="hypothetical protein"
                     /codon_start=1
                     /transl_table=11
                     /translation="MAGYSDIYRTIPGWVQSELDRRASRNYVQQTRSAWVRATSGFEN
                     SNGERKILMGGDISKNNALQFGFSELYDAPDAIPPKRPVPGITSIDITESKRTAEGTI
                     KWKAWSLDQLEELQPFFMNPATTMFIEIGWSDMDPSVVVDPIDSDTIAQFYKGLAEGP
                     EGSGETNNRNYKDHPRFSKMRDGNGMYFIFPAKISDFSFNMNSQGGFDCSTSVIALAE
                     AMYKLSVASNNYPRVYAPDKKNSKTILERIRDDLEFENPEASEAKSSVSSGPGLASAY
                     GGGGTGGGGNEEITGGSPDTPKVHGGENYPSSRRLGPNHYYSWAQIEKVFNQAFQLAK
                     GGDVNSVSSTWRIHSGDSQVAYYRDEVGLKSRDLDVCVVNAGEGTGQLPPKFDKPENA
                     DGAELGMKNGRAGWLYHLFVSTSLFKQALKVNNKYYEALKHMLEECSKACYGIWDFEL
                     TVEREHNSMQVIDRNHLFAKTAKQVKENNSNFYTFQVFSENSQVRDFTLSSDLTDKFV
                     SIFAAKNLSVDNAEKPIVNSRSDVEGQFFQRFQGEDKIWQGLRKIQEAKSEEHTSVFD
                     EVKGEQNEKKLGLSNAHYVPLNAPKETKLSQLQDKRKEERADWDDASFDSIFPNANEI
                     LKMERNLNADQNEGSAINANALINVDVSVTLNGIAGLRRYQVFKVSHVPEFYRVHGFF
                     VITSVRHSVQNNDWITEVKGKFYVGNMLRLNIENSGS*"
     gene            309540..310043
                     /locus_tag="qh_7_scaffold_1_prodigal-single_417"
     CDS             309540..310043
                     /product="hypothetical protein"
                     /codon_start=1
                     /transl_table=11
                     /translation="MSLSKTQKFKLAFNFTVSNTQTTVIEDYYGNIENFGINTGVFEN
                     LENTVNFESLSEGKAKDLHTKLVWEKYKLYEINDVEVMIKIYDLFFTYDGEAVTEIVR
                     DVLIDLVSPTPEFGQGTFGRKEIMLINDLLDQGEIDTFLPRLIRNAKTRTTEVGTKKR
                     IEKLPTL*"
     gene            310047..310454
                     /locus_tag="qh_7_scaffold_1_prodigal-single_418"
     CDS             310047..310454
                     /product="hypothetical protein"
                     /codon_start=1
                     /transl_table=11
                     /translation="MFSDYVTSKGSTKSEHGSKDPELFTPEPTERDYEKGYITRYFAQ
                     KKRDPKKITEISENQFETHKLSYRGLNNKLYEVFSIEWEISGPKNDIYKGKVPVTTGV
                     KTTNLNLLKLEEEEHPGIMKYLNDPLEFWKGRT*"
     gene            310467..311828
                     /locus_tag="qh_7_scaffold_1_prodigal-single_419"
     CDS             310467..311828
                     /product="Uncharacterized protein {ECO:0000313|EMBL
                     :KKM03467.1}; Flags: Fragment;;  TaxID=412755
                     species="unclassified sequences; metagenomes; ecological
                     metagenomes.;" source="marine sediment metagenome.;""
                     /codon_start=1
                     /transl_table=11
                     /translation="MVTIVENDGELEKAASLLSKSLDKKPILIPYWNEDDKHVKEDSL
                     LALAISFSKESSFFLPISHPEVGYTFDKFELLEETDFYCVRKKEILQEEKLQTHDLDL
                     TDIGLMKWFHSNDKLQTDSLPLYFKMFPRSGPEVKNKHIPVYRFCEKLDNLFPALRKR
                     IDEFKGIKESSAFEEYNMDVLRVFSSIESNGIAVNNDLFEKTFEDKIDREFTDLVYTD
                     YDLYTSTGRPSNSSYNINFAALDPSKNQKDPFVSRFENGILLQCDYDAFHLRLIGNLI
                     GYDLPNESFHSYLGKKYFDKNTLTDEEYRDSKKITFQFLYGKDIEEARNVEYFDKTFD
                     FRDKLWNAFKTENRLITPVYKREIPGTNIPEVNPGKAFSYLIQSFETEFNVEVMSDLI
                     DLLQDYRSELVLYTYDAFLFDFCLEDGKGLIKKIKKEMERKNMKVKASIGKSYGKMDD
                     LGF*"
                     /db_xref="A0A0F9HJV8_9ZZZZ"
     gene            311887..312987
                     /locus_tag="qh_7_scaffold_1_prodigal-single_420"
     CDS             311887..312987
                     /product="Uncharacterized protein n=1 Tax=Entamoeba
                     invadens RepID=S0B3Y8_ENTIV"
                     /codon_start=1
                     /transl_table=11
                     /translation="MDVEINKILLEWSYRVDRGFPRITKEEDLQVLDNIITELYDKKI
                     AETLLENIEASISEVSLGLNNSSLRHENEHKKYTKRLIKKLKSGGTLTLEREVQYTEE
                     SEEDSNVVTIPEGGEVKVDVSDDLIGKLVAGLRGVLKYGPDFPEENEKAQKALKKAEK
                     VFTKEDGSYRRIIPVKYKDSKVLIKLSDVSKSTVTDEDEGQDTDFVSGEEDGENGEEQ
                     DHPKQDQSEKDLEEVKRILENETSNEEDESRLPDGVVEFFGDSYSDGPENPDVMEEDD
                     DDPSKYVDRRDDGKDDKYPDRGYKEFDPKSDEEEEESDDDYRHDKGNEENPPEDEEAA
                     EQDAEETLEEEVEEKVNKIEEKQQLYRFNIKV*"
                     /db_xref="UniRef100_S0B3Y8"
                     /db_xref="W8C2C9_CERCA"
                     /db_xref="bif:N288_23095"
                     /db_xref="S0B3Y8_ENTIV"
     gene            312999..313313
                     /locus_tag="qh_7_scaffold_1_prodigal-single_421"
     CDS             312999..313313
                     /product="hypothetical protein"
                     /codon_start=1
                     /transl_table=11
                     /translation="MKLTESRLKKMVLSELQQYLTEDEAINSKYLRDHLDYFIEGDFT
                     DENEKKYLKWLKSLINQLHPDDDLTKEDVFELTRSDFRFPNEVAEKVDYYTLINQIWE
                     QI*"
     gene            313361..313750
                     /locus_tag="qh_7_scaffold_1_prodigal-single_422"
     CDS             313361..313750
                     /product="Uncharacterized protein {ECO:0000313|EMBL
                     :KKM03465.1};  TaxID=412755 species="unclassified
                     sequences; metagenomes; ecological metagenomes.;"
                     source="marine sediment metagenome.;""
                     /codon_start=1
                     /transl_table=11
                     /translation="VETQLLCTFTEKDSVDETLEKIEEAYEIAFDKIFVLQNEEKEDK
                     LFCTYNIDTSVNNSVLPKTISIHRKKKTNTLYTINALNELIKNLNDGVLDKTYQIPWE
                     DYQNSLLVTHNGDYKRIDTELFDIVEV*"
                     /db_xref="A0A0F9GXA8_9ZZZZ"
     gene            313892..314653
                     /locus_tag="qh_7_scaffold_1_prodigal-single_423"
     CDS             313892..314653
                     /product="Uncharacterized protein {ECO:0000313|EMBL
                     :KKM03464.1};  TaxID=412755 species="unclassified
                     sequences; metagenomes; ecological metagenomes.;"
                     source="marine sediment metagenome.;""
                     /codon_start=1
                     /transl_table=11
                     /translation="MSINIDKVKKKLNQMKSQNNGGKPEEGTQRIRMVPYRFNKDYPF
                     IELYFHYDLPGRSFLSPKSFGDADPIVEFADELKRKGGDENYQLAKKLEPTLRIYAPI
                     VERGVEDEGVKFWGFSRTIYEELLGYLADEEWGNFFDLEEGRDLKIDRTPAEKSETNF
                     PQTDVRPSPTKTPLADSKDEMKDILDTQVKVTEIFDVPSYDELQDRLDDYLEPDEEES
                     SSSNESASASDGFEDEDEGVDVDEVTNEFSEIFDE*"
                     /db_xref="A0A0F9GXH2_9ZZZZ"
                     /db_xref="GWB1_scaffold_4074_16"
     gene            314700..314966
                     /locus_tag="qh_7_scaffold_1_prodigal-single_424"
     CDS             314700..314966
                     /product="Tax=RBG_16_Desulfobacca_60_12_curated"
                     /codon_start=1
                     /transl_table=11
                     /translation="MSESDQLAETLADSLNDNSDRKIAYFMDDDDSPSDVDQWVSTGS
                     SVLDLLVSNKTNGGMPVGRIVELFGSEGCVTEDTEVKVRIEDPD*"
                     /db_xref="87068005"
     gene            315074..316162
                     /locus_tag="qh_7_scaffold_1_prodigal-single_425"
     CDS             315074..316162
                     /product="hypothetical protein"
                     /codon_start=1
                     /transl_table=11
                     /translation="VPAKITLSENELNSLAKFVNGGKTYAFLTDEFDLTYKVLKRIVE
                     ENNLKDQMDKNIEKQRKRIPAEIQKNKAKKRYESVDEKYGDEIRDGIDNGLMLLKDVA
                     NLVGRSTSFAKSYLEYIGYDQKRRKNSKKVKAKQAIINGKHGLTGKDNPQYGGFSEEV
                     LSWYSDKLNRGWYKWKIYRKLYAEFGYSEKKFNELIGRFEKKPRNYSFEGKNNPMYGR
                     SPSKDAGKGIYGHYKKRSGDLIHFRSSLELKVFYDLDCKSIHYKKCNLRIPYTFENED
                     RTYLPDLVINNKVYEIKPEPLIEKDINQSKNNALKYHCKKSNHHEYGGFITSTDNDLS
                     KDKFYSLLKEKRIKMDESQIKRITKYLD*"
     gene            316167..317498
                     /locus_tag="qh_7_scaffold_1_prodigal-single_426"
     CDS             316167..317498
                     /product="recombinase RecA n=1 Tax=Hydrogenedentes
                     bacterium JGI 0000039-J10 RepID=UPI00035F09BA"
                     /codon_start=1
                     /transl_table=11
                     /translation="MKEKVIEVGKIRDLLDSDKKVSVETEDGNFTEVTDFIEKGVLPT
                     YRVSTKNGNSIKVSSKHLFFTDQGWMTTEDLVVGKSEILCKDDSYSVVQEVSHIGDRE
                     IFDITVGHPKSCYYAEGMMHHNSGKSLLASHIVANTQKEGGISVYIDTENALKFDFLE
                     TIGVDRESKSFIYVPENRLEKIFEIMEDIIVKVKNSSDEDRFITIVLDSVAGATTQKE
                     YEADYTKDGYATDKAIIFSKALRKITNMVGREKVLLVLTNQIRDNVGGGPWTKDWRTP
                     GGNAIPHHTSVRIQMKGTKKIKAAGPRGKQIVGAKLRPFIQKNRLGPPKRGCEFDLLF
                     DRGIDDVGSILAELKNIEAIQHKGAGWYNLYVPNEDGEYEEKWSHPDEEGDDPFSFRE
                     DDFREAMKNDEDFREIVFENLHRGIIVDYDDNWADTSETEYVENGEETEEE*"
                     /db_xref="UniRef100_UPI00035F09BA"
                     /db_xref="A0A0F9ILE9_9ZZZZ"
                     /db_xref="dav:DESACE_05440"
                     /db_xref="UPI00035F09BA"
     gene            317687..318739
                     /locus_tag="qh_7_scaffold_1_prodigal-single_427"
                     /gene="polA"
     CDS             317687..318739
                     /gene="polA"
                     /product="polA; DNA polymerase I family protein (EC:2.7.7
                     .7)"
                     /codon_start=1
                     /transl_table=11
                     /translation="MKKETFDKIKKSLEERKKSREQEEKNSRVLINDSLNTFIRCFVT
                     SPAMNEDGIHIGGISGFLKSMGKAIRKIDPTRCIVVFDGKGGSQRRRDIYPEYKKGRK
                     SKRNLNRQYEGMEDPDEAMNREIHKLARYLKALPLTVITLDRIEADDVIGYLTKQVFD
                     GEDEETYVMSSDKDFLQLVDETTKVWAPKKEKIYDVEKVVDDHGFPPENYLLTRLIEG
                     DSSDNIDGVYGIGEKKIEKKFGDFLKCEKSRNVDDLISYAQENKEKSSTYKRLLDNED
                     VLRRNWKLMQLKKVNISGGKKLRIEELVEKPCGKLNRTKFQKHFMEDKLWSAFPSVNT
                     WLTDTFSKINDYAVEK*"
                     /db_xref="cpsm:B602_0143"
                     /db_xref="UniRef100_B6V2K6"
                     /db_xref="A0A0F9ILE6_9ZZZZ"
                     /db_xref="B6V2K6_BPSP1"
                     /db_xref="2.7.7.7"
     gene            318763..320769
                     /locus_tag="qh_7_scaffold_1_prodigal-single_428"
     CDS             318763..320769
                     /product="DNA helicase n=1 Tax=Bacillus phage Shanette
                     RepID=S5MTC5_9CAUD"
                     /codon_start=1
                     /transl_table=11
                     /translation="MDQKIDTLSRYGKEFQEKTIALLITDKSFLDQIIDALSINFYDS
                     EAKKWIVEKTVEYYQEYKKSPSQSYFKSEFQSLESQTLRVSVLDELRKAWNKKDDEDL
                     QYVKDEFLNFAKNQRVKQAILDAVPLLKEGNYEKIKQEVSDALNSGVSRDIGHVYKKE
                     IESRLSESSRKTVPTGWGVINEVIDGGLGPGELGVVVAPSGAGKCVGKNTEIEIEYEQ
                     VGFEVKGEILWLDPWEKFDSYEDSFSAWDLKNRGKTREINKKVRIGYLFDNIGVDSTP
                     YATNVTSYDIRVKTPYGLKTIEDFFRTERQEAVTLYFENNETLECSLDHQLKVGGEWK
                     KVKNIDKSEEIETDRGKTSLKRVENGSEKKLYDISVEDVHCYYSNGILSHNSWSLCHL
                     GLSAVKEGFNVLHYTLELDEDQTGLRYDSILSGYSPTEVREHKDEVMEAIGNLSGSLN
                     IKQFPTKSASVQTLSSHFEKVQAIEGRPDVVLVDYADLLSTVTKKNNNSENTYLQMGN
                     IYTQIRKMAGELQVPVWTVSQSRRDSIDKEVIQADMIADSYKKIMISDVVLSLSRTKS
                     DKLSNTARFHFIKNRFGQDGLTFPSIMDTESGTIEVYDPDSQYGAEVKDKMSKSEGQA
                     EMEALRDQYNDYKKRSNGEANSSGTSVEDLLESKKEEKKTNISV*"
                     /db_xref="UniRef100_S5MTC5"
                     /db_xref="A0A0F9CI94_9ZZZZ"
                     /db_xref="abr:ABTJ_p2004"
                     /db_xref="S5MTC5_9CAUD"
     gene            320815..325056
                     /locus_tag="qh_7_scaffold_1_prodigal-single_429"
     CDS             320815..325056
                     /product="hypothetical protein n=1 Tax=Flexithrix
                     dorotheae RepID=UPI0003629E91"
                     /codon_start=1
                     /transl_table=11
                     /translation="MSDKVTEYFNGSFLPSDVWKEKYQLTTIDGEPKEETPEDMHKRM
                     AEHFGRIEESYRSERTSVLKNKPELLSEYGRSRDELYEDKVFELFDEFEYIVPQGSIM
                     SMLGNPYQVGSLSNCLAGETKVLTRSGFTPIKDLAGKTVEILTKGGKWKEAPFHSFGE
                     QKLYEIELERGKDNQKTIYATKDHRWFESFSSEYSYKLREKTTSELLPGDKLKLQFEK
                     GKTKKAEKIASRWKVISVNETNRLEEVYCATVPETESFVIEGNILSGNCIVIEDAVDS
                     YGGILYKDQQLAQLMKRRCGAGLDVSRLRPEGAGVSNAARTSTGAVSFMHRFSDTTNE
                     VAQCIEESQEVLTKSGLQKIKNVSTGDDVWTKQGWVSVENTIESLKEAYRVKTSRGYT
                     VETSKDHVFSVLDGDLIDNKKLDDLKVGDKINLLEGTPSMQQSYVVFSDKWEYEKDSW
                     NNSNQLNEDVNIPEVLDEKFAYVLGVLYGDGHVEKKSNGRNAGLSCSFHENETKQVKK
                     FLDYFEDTFHHKFKKRDRDSDDACKRFRMYSRKIVSFLNDNGLLKGKANNLSFPKKIK
                     KSPVSVQASFVAGYFDADGDAAGSKAGYRFTSIDRNFIENVQKILFSLGITSKIHIER
                     EDNERWSTKYRIAVVGREAQKRFVELIGEESVKTAQSGFVAKRDSVLTSYKAETHDIS
                     HNKYSYVPDNYHFLSTSCFSRLSEEKNLPKSLIQDEIVDIECVGCKKMVDLELAQEHL
                     FWCEGFYVHNSGRRGALMLTLDCRHPDMTRFVEEKDDPTTMTGANISAKWTDDFLEAV
                     ENNENYTLRFPVDADPEEAEITKEVNARELFKTASENAHIHGGDPGCLYIDRMENYST
                     GCGYPDVRIVSTNPCGEIPMSEDACRLIAMNLMSVVEEPFTDEASINYDLLYEISYEQ
                     QRLLDNLVDLEIEAIDRIIEKVKNDPEADKYKRVEIETWQSLKESCKKYRRTGGGFTA
                     LGDMLAALGIEYGSEKCDEVLHEVMSTKLEGEWDASTDLAIERGTFPEWDSQYDDTEF
                     FDMLEDEFPEIYERNMEHGRRNISLSTVAPTGSVSLMSKICGDFGTTSGIEPLFSTEK
                     NKAWHIRNKRADGSEDYDYVDEEGNKWKQYPVFHNGFRIWMEENGYENPTEKPEEELK
                     EIFKESPYVTSAGLHWKDRLRTQGIAQHYVSHSISSTLNLPESADVEETYKIYKNGRK
                     YGLKGATIFRNGSKRGVLEGEDGGSSDESEITYHDAPERPEVLEADIHQVRYNGEPWK
                     ILVGRLEGKPYEVFAIKTGKDTGIRVRFTDSDDNKIEEGLIRKTDSGVYNFEAKDGKV
                     VIEDIAEYAPDDNVRVDTRLLSLNLRHGVKPEYLVSQLEKADGSVVSFGRAILKALRS
                     YLDVDPDDKCPECGEESLAFLESCLKCRSCGWSRC*"
                     /db_xref="UniRef100_UPI0003629E91"
                     /db_xref="doi:FH5T_07040"
                     /db_xref="88870245"
                     /db_xref="UPI0003629E91"
     gene            325157..326383
                     /locus_tag="qh_7_scaffold_1_prodigal-single_430"
     CDS             325157..326383
                     /product="Putative VSR endonuclease n=1 Tax=Aeromonas
                     phage Aes144 RepID=I6ZII1_9CAUD"
                     /codon_start=1
                     /transl_table=11
                     /translation="MTYALYEKEKGTPRYVGESTSNLRKKLGVLKYGAKKENNWNSPI
                     VRWINANEIEILLLEDSGQKEWWVEYLKYLGCDLLNDSTGCEDGKGDKKCEICGVEFT
                     KNQVQGGMFASHIKTKHNITKREYVIEVEYGGDPPKCSCGYCGEVPDFYRGDFREYAA
                     KEHMTHGWQKKKYIEENGVPVCAKSGCQNETLWRRGDPTKFCSHECAGKHNGGFTQEE
                     TQEKIKRVCKEKYGTENPSELEKVKKKISEEKKGINPWEDVSDEKEKEWKQNIGDSVS
                     KRWEDKDYKHSVLNSISKSVCDSSAKSKPHKEFCEKLNLKDKGYKSEQQLGGYIVDEL
                     NEEKGKVIEVFGDYVHANPEKFDPEDVIKLPGNTYKAKEKWRHDKEKTEWLENQRYEV
                     VVLWSSDEISEAREKI*"
                     /db_xref="UniRef100_I6ZII1"
                     /db_xref="J7KI64_9CAUD"
                     /db_xref="I6ZII1_9CAUD"
     gene            326380..326550
                     /locus_tag="qh_7_scaffold_1_prodigal-single_431"
     CDS             326380..326550
                     /product="Uncharacterized protein n=1 Tax=Cycloclasticus
                     zancles 7-ME RepID=S5TAB8_9GAMM"
                     /codon_start=1
                     /transl_table=11
                     /translation="MKSPCINVCELTEDNICKGCGRSLDQILNWTDYTEEKREEIMRS
                     LNKKDKSYGNDK*"
                     /db_xref="UniRef100_S5TAB8"
                     /db_xref="A0A072N2N7_9ALTE"
                     /db_xref="cza:CYCME_2232"
                     /db_xref="S5TAB8_9GAMM"
     gene            326534..327169
                     /locus_tag="qh_7_scaffold_1_prodigal-single_432"
     CDS             326534..327169
                     /product="hypothetical protein"
                     /codon_start=1
                     /transl_table=11
                     /translation="METINDNSKFQMVQVMASRIEEVAVKLEEDKISERTAFSKLKGF
                     VSSIQKHWQDFEEEWTENTPNHNLEVFEDFGAEVDMDEKIARWRTERDVHKNVNRGKN
                     ELVPSSNHTLRIEVKRNEDTESYSLEIDDDKYDLKIHSSKKDVQGIIALLYDLASKFG
                     FEEIVGINKPELKNEEIDTFLDSEYLEEGFETDVSSISAKERVEISNNILP*"
     gene            327232..327522
                     /locus_tag="qh_7_scaffold_1_prodigal-single_433"
     CDS             327232..327522
                     /product="hypothetical protein"
                     /codon_start=1
                     /transl_table=11
                     /translation="MKKRKETFNREITKSENGFKIIKERTGHTIEEDGEKVGAGAKMN
                     SVSKIITPNGEELENMKEVFDWLAGNHEYNQKITVDFESDKSKVSKRVGRQN*"
     gene            327522..327809
                     /locus_tag="qh_7_scaffold_1_prodigal-single_434"
     CDS             327522..327809
                     /product="Putative pyrophosphatase n=1 Tax=Opitutaceae
                     bacterium TAV1 RepID=I6B1F8_9BACT"
                     /codon_start=1
                     /transl_table=11
                     /translation="VDIKEVAEKHSEWVNKQDWQKTTVLEKLALIGSEVGEAVNECRG
                     NAPTEEFSHEIADIVLRVFHLAETENIDIEEAIKRKIEKNKKKEIDESKLK*"
                     /db_xref="UniRef100_I6B1F8"
                     /db_xref="ppac:PAP_04950"
                     /db_xref="87026484"
                     /db_xref="I6B1F8_9BACT"
     gene            327815..328966
                     /locus_tag="qh_7_scaffold_1_prodigal-single_435"
     CDS             327815..328966
                     /product="Methyltransferase {ECO:0000256|RuleBase:RU362026
                     }; EC=2.1.1.- {ECO:0000256|RuleBase:RU362026};; Flags:
                     Fragment;;  TaxID=77133 species="Bacteria; environmental
                     samples.;" source="uncultured bacterium.;""
                     /codon_start=1
                     /transl_table=11
                     /translation="MGKLDYATFLAGGVFDKIGEIQKNSVHTVITSPPYWRLRDYGEK
                     GQLGMEERPEEYVQNIADVFDKVWNVLHNSGTVWLNIGDTWYGGGKPGYEKENSKQTT
                     NPGSIQRASKNHDIKSYLKPKDKCLIPHRVAIEMQKRGWYLRNTIVWKKPSPFPESVS
                     DRPTKSHEYIFLFSKQKTYFYDQEAIKEPSSKNNHGERKIREGKYITGSRRNDTNTGI
                     VTDKRNKRDVWEVPHHGFSDAHFAVFPVELIEPCVLAGSSKKGVCSECRAPYERIVEK
                     EESEWEKRKENGEPLRYGLDGATKVGAGNFKNRSKINEHWKKTCDCSSSETNRSVVLD
                     PFSGAGTTGIAALKHGRRYIGIDLKKEYNEMAKKRIKEHKNVPLNHDWW*"
                     /db_xref="A0ZV68_9BACT"
                     /db_xref="UniRef100_A0ZV68"
                     /db_xref="mpi:Mpet_2297"
                     /db_xref="2.1.1.-"
     gene            329078..329803
                     /locus_tag="qh_7_scaffold_1_prodigal-single_436"
     CDS             329078..329803
                     /product="hypothetical protein"
                     /codon_start=1
                     /transl_table=11
                     /translation="MSDYDHPVYERPKDGRVLNPSTENWVKQSYAQKIGILENAKRKT
                     AEFYREKEEEGRKAAEKAAKRISQAEDSDEKENLNSQVEPDEEGRENLDETARVQYDE
                     AGQEHRVDHGDSAEGKSPDEALENIMNDIDSGGDFEGEEFVDTEAAEPDMDASPQPGA
                     GEEVEDYEPENVDIPTFPGGIYSTKAQKEKQKKQEIKDMTDDSDPSKRADTEKAGKNK
                     RYEHTDSGGIRVIYENEEDSDKN*"
     gene            329843..330280
                     /locus_tag="qh_7_scaffold_1_prodigal-single_437"
     CDS             329843..330280
                     /product="dut; Deoxyuridine 5'-triphosphate
                     nucleotidohydrolase (EC:3.6.1.23)"
                     /codon_start=1
                     /transl_table=11
                     /translation="MTTEGSIGIKKLNRDAKLVEKANRGDLGYDIFANENVAISPGES
                     ELVGTEVALQPPEGWGLFIKDRSSYASSKNLETAAGVIDQGYQGEVKVLIRNHENKPH
                     RVLRGDKIAQLVPIPITNFGVQKVDQFNETERGASGFGSTGEK*"
                     /db_xref="clt:CM240_2411"
                     /db_xref="GWB1_scaffold_818_18"
                     /db_xref="88821832"
                     /db_xref="3.6.1.23"
     gene            330292..331104
                     /locus_tag="qh_7_scaffold_1_prodigal-single_438"
     CDS             330292..331104
                     /product="hypothetical protein"
                     /codon_start=1
                     /transl_table=11
                     /translation="MRFKKLLEEKSQDELFEKLHKELNSGEWIVRETKLYRGTDRPAE
                     KIKVKDVRSRSGREPKDTDNIVDELVHLFYGKCFSEYPNRRESVFAATSAGSVEFYGK
                     AHVIFPHKNAKISGRNADPHNIFEALSSKIEKIKKVWLKNKHQINEVIQEFPEEDADK
                     IRDLFFLFSGFDLNLIQSENVSCPKKFVEYTDQLHKRYENFSSQSLPFKKFLGLLDGV
                     AYSINRYFEKLELGYPKPDGFYGEVMLDGKYLQVEKNLFDEYYMNYDHNLDW*"
     gene            331141..331989
                     /locus_tag="qh_7_scaffold_1_prodigal-single_439"
     CDS             331141..331989
                     /product="hypothetical protein"
                     /codon_start=1
                     /transl_table=11
                     /translation="MKLKEALQGLVTESRTKKLNGVYGAEDLYDRKDFSSYSFSNSQV
                     FRGIEGGPAYGYIDPSNFKRESAHTKNYYTLIIDNSDKWSEYPDRSKSIVCTTGQRAA
                     SNYGDTYLVIPEGSPKVGIAPARDIWFSFDQKLREINLSTLSVLNEVIHDLSLVILDE
                     SPPEKNYREFKSFIQKLQKVGEEKGEFKHIAKNDTSKNSETYMKTAGSFCRAYIKQNR
                     SLYQFLEYILDPNENAFEVKKYTNPFEVEKNLEVWMSSPALLIRKDKWDEFFQKVIGM
                     DTPFKK*"
     gene            332091..332960
                     /locus_tag="qh_7_scaffold_1_prodigal-single_440"
     CDS             332091..332960
                     /product="hypothetical protein"
                     /codon_start=1
                     /transl_table=11
                     /translation="MRLKKLLEEKAENEEAQKLYNQLYDYLLTDEKIYRGMRTDVDTF
                     THRTVRKGRVPNATSKTADVFVNTLLSNLFPDHPERRKSTFGTPSKHFATSFGTTVNL
                     IVPKKGAKVKFYESDTWPRYTSNIGNEINAGTRKLNNLNVSMERETLGRKFEKLREEH
                     DKEIVDFIYGVWEMKSYGDSGIFEDVINQFSKLSTLYGDLKSFFATQNAEEKIEEEII
                     FAAKKYLHALNTFKKYVSNGHDKYHENTREVIVEGDHLVINPDWFDEHFIWSNGNIQI
                     KSKTNRSKGVVNR*"
     gene            333084..333602
                     /locus_tag="qh_7_scaffold_1_prodigal-single_441"
     CDS             333084..333602
                     /product="hypothetical protein"
                     /codon_start=1
                     /transl_table=11
                     /translation="MASDGNRKLEYGCVMANLKIPYWNSFVNRIEEQDLYREREDDSF
                     GREKDPHVTILFGLHEHIPDSYIAKACSKIKPIPIQLRSISTFSDNEDLDVLKFDVKS
                     PYLHFLNEAFKKFPYTSSYPSYNPHITIAYLKKEKAEKYFWLFNEMPTREFLSEEIVY
                     SKTSGEKLRFDL*"
     gene            333618..336665
                     /locus_tag="qh_7_scaffold_1_prodigal-single_442"
                     /gene="polB1"
     CDS             333618..336665
                     /gene="polB1"
                     /product="polB1; DNA-directed DNA polymerase B (EC:2.7.7.7
                     )"
                     /codon_start=1
                     /transl_table=11
                     /translation="MYKNIYIEERYTDQPTVHIWDSQKGHIEFEYNKKMYVRSPDGDY
                     TSLYGDPLAEVPASNIDYNTKQRLQERYGEGEAIFQSDLQLETQILSEVYRDAEEPSE
                     DLETLFFDIEVSMEGELPKVSTANNPITSIAYTVRSTGESKVLIWDPENETENFEEEG
                     VEVIPFEGEDQLLYSFVEEWRDVDPDIITGWNSDGFDIPYLYRRVSKVINNDFADRLS
                     PIEEVEFRKNRGERGEGRFFIAGVSALDYYSLYKNFTFTELDSYSLDNVSKEELDRGK
                     VEYMGKEVETEDGETVVIEDLDDLKEYDPEAFVKYNVEDVWLVRDLDDKFDFIELARK
                     ICHLGHVPYEDIYMSSRYIDGAFITRLNKRGIIAPNVHRIEDFELDGFHSVGSKEIKL
                     KNEIHPDIPRKGTIGIRVSSATKKKVDYERIEGDKFILEEPIDFEVFEDYSIGLEFEG
                     AYVKEPDPGLYEWIYDLDLTSMYPSIIMSLNISPETLVGKIYDWSAEGFIKGEKETYK
                     VWIFDEEEFSEFTNSELEKFLEEGEFSVAANGAFYRNDKKGIIPEVLEEWFTLRQEYK
                     STRNEWREKEGEKAEEKAEYYDKLQHVHKILINCFTPSHEIVTKDGVKNIEDVEEGDF
                     VYSVDPETGSVEYKPVSRTYRQENYNGNVVNFQNSFVDFSVTPNHDMVFGDDEIYKEK
                     AGNCLNDSDERRMWSHGALRKDSSVHVSLKNFCDRLGVDYEYDVQKDVIKGSDGQSAW
                     IKNTYMLPNFLKLCGRYVFGAQSEPDDNGSHPVVTENNEEVDAENILLREILKKDFGE
                     DAQSKRIPGWIWKLDGVILKNLLETIFSDEENRDNYQYKTGLEEFAQDVVRLAYHCGH
                     RAVVESPANENISHYEVSIYDEDKEIPPLLKDEDRELEEYDGSIVCVEVEDNHTVLAG
                     KNGKFNWIGQSVYGIMGLPTFRFFNLYCAEATTLTGQALIKYTQRMGDHYYNKKIGKD
                     VEFEDGSEMNMDLNETYLVMRDGMKMEVKGKELQEKDELVIDE*"
                     /db_xref="hwc:Hqrw_1823"
                     /db_xref="UniRef100_C4MYJ6"
                     /db_xref="A0A0F9NZ45_9ZZZZ"
                     /db_xref="C4MYJ6_9CAUD"
                     /db_xref="2.7.7.7"
     gene            336662..337363
                     /locus_tag="qh_7_scaffold_1_prodigal-single_443"
     CDS             336662..337363
                     /product="hypothetical protein"
                     /codon_start=1
                     /transl_table=11
                     /translation="MIENSNMGDEWSKKCPDCGSKQTYCSKKALKNAKNRNSSCKSCA
                     NKGKKNPNSKEITKDEKDVVYFKYCPECEKVQTYSFKDALRRAKQDNTLCYSCATTGE
                     RNPAYKENLEYKKKCPGCEKVLEYAYSSGLSMSKKFGWHCSSCAANGKGKKDDLSRNC
                     PSCGKELYYSNERTLKDAKNTSAECRECKSEDQPSPMKYLDFGFSEEHKKNRRNDVEK
                     TEGGEYKRKNRKRKG*"
     gene            337305..337700
                     /locus_tag="qh_7_scaffold_1_prodigal-single_444"
     CDS             337305..337700
                     /product="hypothetical protein"
                     /codon_start=1
                     /transl_table=11
                     /translation="MSRKLKGVSIKERIGKEKAEEAKRKMIEGLTGMDYDEYLDTLSE
                     KQKYHKKARHMSKKRNLSKLENHDKSGYELDHTYPVSKGFYSDVSLDSISSLDNLQYL
                     PPKQNRKKSDSIPDKIPQIVKEEIKNEVQ*"
     gene            337697..338437
                     /locus_tag="qh_7_scaffold_1_prodigal-single_445"
     CDS             337697..338437
                     /product="hypothetical protein"
                     /codon_start=1
                     /transl_table=11
                     /translation="VRLKKLYKNLISEGRTQKLSKKKLIALYNENVGIGPHKLPSIYR
                     GKKSKMKYGFVKPAEFERGSAYTLNYYTLIIDNSKHWRNYPDRSKSLVCTTSKEGDIW
                     DSFSHLENQVDTDDLQHFNHSLRKLGEACIGREISDESWSKFKKDLSHIAKCDSFSQL
                     YQTGEYPPEIDQFITPFKLNIKSLAEYFYPNYTSLIGMVEDLLHPDKNSFEKKKFDSN
                     VSLPNDVEVWTDSPALLIRDGHFPEELA*"
     gene            338437..339192
                     /locus_tag="qh_7_scaffold_1_prodigal-single_446"
     CDS             338437..339192
                     /product="hypothetical protein"
                     /codon_start=1
                     /transl_table=11
                     /translation="MKLKNLLSEGVRGQKLSLEKTKELYRKNCQEHSFNNTQIYRGVS
                     GQPKFYYLNPSKNERDSPSSAGYYSLIMDNSGFWSGYPKRSKSIFCSTSQSYASSFGT
                     PYLVVPYDSSNFGVCPNDDIWRSFDFSEFEEIDDLMSFDNHLNKISEKILNEKLNTTN
                     FNKFRSQMIEIGRKVVNNSELSLTSSLLKKYLNSSADDLLFYIERLLDPEKNGFKTKE
                     YTSNFNLFGNREIWSDGRFLLIQHDLIDSFKQK*"
     gene            339202..339597
                     /locus_tag="qh_7_scaffold_1_prodigal-single_447"
     CDS             339202..339597
                     /product="Cytidine deaminase n=1 Tax=Natrinema pellirubrum
                     (strain DSM 15624 / JCM 10476 / NCIMB 786)
                     RepID=L0JHW2_NATP1"
                     /codon_start=1
                     /transl_table=11
                     /translation="MVMQHKNLIQDARKAREKAFCPYSEYPVGAAVETDEGVFTGANI
                     EVSGRSTSVHAEMLAFFQAVYNGAKEFHKMAVSPENQSGEAICGLCQHTVAQFTDELL
                     IIEDCGEDDPETYRLSELIGPAYSPSTRH*"
                     /db_xref="UniRef100_L0JHW2"
                     /db_xref="npe:Natpe_1219"
                     /db_xref="L0JHW2_NATP1"
     gene            339660..340430
                     /locus_tag="qh_7_scaffold_1_prodigal-single_448"
     CDS             339660..340430
                     /product="hypothetical protein"
                     /codon_start=1
                     /transl_table=11
                     /translation="VRFKDLLQEVSAPLIESLSAEDFADIYAKAWYRNWRREVKRLGD
                     DYPKVKDISYLFDQLENEVHAAAIQSGHVGFLYECLQDGRITTKLASGQSGFDNPGKR
                     EPEVEFKGEKCASYQGGCYYNALDFMNRTERDDVELAYGLMVGKRFLEGVYKSIESSL
                     DSNNSNLNTGLTEHSFVLVDGNKIFDPTLPHSELKSETYAYETVPSSVWKKFPHDFDD
                     KNYSANEFADYIEVELENHVGRAGIKKRIERYHENNTS*"
     gene            340534..342402
                     /locus_tag="qh_7_scaffold_1_prodigal-single_449"
     CDS             340534..342402
                     /product="DNA polymerase {ECO:0000256|RuleBase:RU000442};
                     EC=2.7.7.7 {ECO:0000256|RuleBase:RU000442};; 
                     TaxID=1227500 species="Archaea; Euryarchaeota;
                     Halobacteria; Natrialbales; Natrialbaceae;
                     Natronorubrum.;" source="Natronorubrum bangense JCM
                     10635.;""
                     /codon_start=1
                     /transl_table=11
                     /translation="MKTKKIKNIPKSKLNQDGEKEYCVYTDSCPGFEPIVVKSRESGL
                     VDVRPIADLENCWQECLVWSDDGFVRINDFIKKPLRKNLFTVRTQKGVVHVTEDHSLI
                     KSSGNPVKPKEVEVGNTELLHKTIGSFERKTEFPKKCAWFFGFFTAVENSRSFKSKKE
                     IKKLDEALKQKVNVSSETKSVAESESSTNSSVYSNIFDSGRGVLSGFENLCYSGDKTL
                     KVPPQILNAKNSETIEAFLEGYSDGGDQINRNSFKRRHWFDSPVLAQGINLLFNRLDQ
                     STEVDYRRSGGKENIGLSSLNSWKEEPEKVEQIEIFDYNGDYVYDLETENHHFACGVG
                     SIVVHNTDSVFYPAEPIVEKQMPNVDTGDEEDMTDAILEIADEVEDYLNACYNHFARE
                     LAHIPEDKKHWFEIKQELVAKSGLWVRKKRYAQWIINDEGDPTDELDVKGLDIIRSDF
                     PTAFRELLEDVIVSILKGSDKDEIDKKVLDFRENLKNLNLEDVARPTGVGDLEDYHTD
                     DFGRTQKGAPAHFVGALNYNDLIKHFGLEKEVSPIKSGSKIKWVYLNKNNLGFDKMAF
                     KGQGDPEKIMEFLKDNTDFVKLYEKSLKSKVEAVYEAMDWNFPSENKRQAQKFFSM*"
                     /db_xref="L9WK23_9EURY"
                     /db_xref="nga:Ngar_c34170"
                     /db_xref="UniRef100_L9WK23"
                     /db_xref="2.7.7.7"
     gene            342512..343300
                     /locus_tag="qh_7_scaffold_1_prodigal-single_450"
     CDS             342512..343300
                     /product="Uncharacterized protein {ECO:0000313|EMBL
                     :KKM24049.1}; Flags: Fragment;;  TaxID=412755
                     species="unclassified sequences; metagenomes; ecological
                     metagenomes.;" source="marine sediment metagenome.;""
                     /codon_start=1
                     /transl_table=11
                     /translation="MVDTVVEEPEVESENETVENEQISKDRLTSHIDRYYLGGNVEHV
                     KLQIQDGSLNCNFISNDQSLVGKFEVEDMPLEDCELGIYDTAKLRKLIKILEDEIDIE
                     VEYAAEKAKALHMRDNFKEVDFQLGELSIIPDAPSLKQIPDFETVVTLDNQFISDFID
                     AERALKDSSTFAVQSDGSDVEVILGYSQRGNTNKVFLNPTTERFEEMDPTMFDSSVFS
                     EILSANDDAEEMSWEVSSQGLSRISFSGGDFDLTYYFVAKSEAV*"
                     /db_xref="A0A0F9IVK3_9ZZZZ"
     gene            343430..343696
                     /locus_tag="qh_7_scaffold_1_prodigal-single_451"
     CDS             343430..343696
                     /product="Replication factor C small subunit n=1 Tax
                     =Methanocaldococcus jannaschii (strain ATCC 43067 / DSM
                     2661 / JAL-1 / JCM 10045 / NBRC 100440) RepID=RFCS_METJA"
                     /codon_start=1
                     /transl_table=11
                     /translation="MSGFFGKDREMEIWAEKYRPETLEDYVGNDHIKDKVERYIEDDD
                     IPHLLLHSRQPGTGKCLDYSEMVDVKMELSEDEKKILSEYIISE*"
                     /db_xref="UniRef100_Q58817"
                     /db_xref="A0A0F7PEA8_9EURY"
                     /db_xref="mja:MJ_1422"
                     /db_xref="RFCS_METJA"
     gene            343767..344741
                     /locus_tag="qh_7_scaffold_1_prodigal-single_452"
     CDS             343767..344741
                     /product="hypothetical protein"
                     /codon_start=1
                     /transl_table=11
                     /translation="MNDYSFLNIEYYGQNQINKNELFDSKLDGDKSFKTKGNFVRHLK
                     NYNYTFVEYCHEFHGNLVPKCLETGELTDNTIKGYYFGWYKIKKNFKDLKRKVNWQVR
                     KLQRLADDGYEIDYLKHLYWIQEKGFSLSEAYTKINHILQSDKYKYLFDNHYDSSWTS
                     VGIKRRKENVLNGEYEQLSPKFTLKGWIQRGWSEEKAQEKQKNYIDEYNYREKWGPDS
                     ENVVSPLKISYWIDKGFSESEAKKKVSNLQSERVQKRYEKYDEEERRKHIPSCVEYWT
                     HRGYTEEEAKEEISELQSRTSLESFVERYGAVEGKNGFTKEIENGEKL*"
     gene            345192..345977
                     /locus_tag="qh_7_scaffold_1_prodigal-single_453"
     CDS             345192..345977
                     /product="UPI0003D64F3E related cluster n=1 Tax=unknown
                     RepID=UPI0003D64F3E"
                     /codon_start=1
                     /transl_table=11
                     /translation="MSKEKLRIPVGKLFEFLGIDNDQYDEFKNVKRNVKIKDPDGEYV
                     DINSFVNKKGDVFTYELEDNTTITCDENHLVKNSETGDFERISNVHFIETSNGTKEII
                     DKKYQGFKDVYDFSLNYPHEYVTSSGIVCHNTSLAKIIVNNIECQYMYINASDENSVD
                     TMRNKIKQYASNVAINNLNVIILDEADHLSPQSQAALRRIMEDFAQTTRFIICANYCN
                     KIIDPVISRTQSYKVLPPKKSEVAKKLVGILQNEGIKSTRKTW*"
                     /db_xref="UniRef100_UPI0003D64F3E"
                     /db_xref="sacs:SUSAZ_04145"
                     /db_xref="V9S6R7_9CREN"
                     /db_xref="UPI0003D64F3E"
     gene            345971..346258
                     /locus_tag="qh_7_scaffold_1_prodigal-single_454"
     CDS             345971..346258
                     /product="hypothetical protein"
                     /codon_start=1
                     /transl_table=11
                     /translation="MVESSYKFKLLELLKDSSKTQNDLFKEIRELTASAPIDSYSDVY
                     RFLFDKADEYAEGHVAEVYLQLAESLFEDSMTTDPEITFSACIIQIIDIIR*"
     gene            346267..347205
                     /locus_tag="qh_7_scaffold_1_prodigal-single_455"
     CDS             346267..347205
                     /product="hypothetical protein n=1 Tax=Gemmata
                     obscuriglobus RepID=UPI00016C3F54"
                     /codon_start=1
                     /transl_table=11
                     /translation="MWKRDDKPSTVFDLFTGEESDEYQRQSFTQWSRDGQNFIPTRQT
                     QNELPAGYYEIGHNQKHGVFLEKVPVNTEELVRFPDSTFDNVIQEIKTFWDREEIFRE
                     YGIPFKRGILLYGEPGTGKSCLVKLIMSDVITRGGIVLNFEHPETFKMGVRALREVHP
                     DKPIVVVMEDVDSILENTSRTEVLNILDGVTKTDKIVFLATTNYPEKLEERITNRPSR
                     FDKRYEIDMLGEESRKMYFDFLFDKVPEEEVEKEGYDVEKWAKDTKELTISHLNELFV
                     AVVILGDDYNETLNTLKEMDNKLSTTPKGDGVGFSQ*"
                     /db_xref="UniRef100_UPI00016C3F54"
                     /db_xref="A0A0F9HIY5_9ZZZZ"
                     /db_xref="bcl:ABC0519"
                     /db_xref="UPI00016C3F54"
     gene            347229..347489
                     /locus_tag="qh_7_scaffold_1_prodigal-single_456"
     CDS             347229..347489
                     /product="Uncharacterized protein {ECO:0000313|EMBL
                     :KKN26491.1};  TaxID=412755 species="unclassified
                     sequences; metagenomes; ecological metagenomes.;"
                     source="marine sediment metagenome.;""
                     /codon_start=1
                     /transl_table=11
                     /translation="MDLKGQSAGLNPQPSGGGKPNIDFDDLIDVTCNECDNHTFEQVR
                     VIKKLSKLMSPKGEEGIVPIPVFKCDECGNINDEFLDFSKNE*"
                     /db_xref="A0A0F9RNF8_9ZZZZ"
     gene            347492..348307
                     /locus_tag="qh_7_scaffold_1_prodigal-single_457"
     CDS             347492..348307
                     /product="hypothetical protein n=1 Tax=Zavarzinella
                     formosa RepID=UPI0002E542F9"
                     /codon_start=1
                     /transl_table=11
                     /translation="MRKVETINQWEGSEHLSEKEVKEFYDSHIDWLENQSFSELPIQR
                     KYWIEATEVENEDDWNFQRCEIHTPHRRSGEMMLEQSVKIGVYKRNYHSFAKKTFYPF
                     HKNGQDYALYSPDYTSTRIMKLPECEDIGGEEPNKTGFCPIEYFVPCNERKSHKHRTF
                     NVDFGFVKGCVWGDDSSMNVQYIDLTNVEKGEIERKPEKLGYHELPENVPLKKAVDLG
                     HYNDDPDFTEWENQISIASYRSFKVDADLNFHFQRDGLSAEKKEEDKEFVEFN*"
                     /db_xref="UniRef100_UPI0002E542F9"
     gene            348319..348519
                     /locus_tag="qh_7_scaffold_1_prodigal-single_458"
     CDS             348319..348519
                     /product="hypothetical protein"
                     /codon_start=1
                     /transl_table=11
                     /translation="MPLYCYFCPECEKEEELRLEFDHDTPTCSESHKEAEMKRDFGKE
                     GMAGIHFKGKGDNTGFHSVDYD*"
     gene            348556..348897
                     /locus_tag="qh_7_scaffold_1_prodigal-single_459"
     CDS             348556..348897
                     /product="hypothetical protein"
                     /codon_start=1
                     /transl_table=11
                     /translation="MSDLAKQLACDPDWPAPKRNPVFYSMSQYERIQRLSSSNWPDLN
                     WSNEWVAFFDEEDFDRQIAVDARSGKLQEAFGLNEMDSIEEIETKPRAKAYLRSIKDR
                     HYGNEGLQPLP*"
     gene            348973..349329
                     /locus_tag="qh_7_scaffold_1_prodigal-single_460"
     CDS             348973..349329
                     /product="hypothetical protein"
                     /codon_start=1
                     /transl_table=11
                     /translation="MDESKQKLTEKILDEGEGVDFSQEEFKLSDEEVEKIDNIGKENF
                     DYCVTALLHGRNSDHKFELNEDENKIAIDDFIELEFNPEVWLTQNDTQKEAIANAVGY
                     ISTVFVNNIESFQEGE*"
     gene            349373..349837
                     /locus_tag="qh_7_scaffold_1_prodigal-single_461"
     CDS             349373..349837
                     /product="Uncharacterized protein {ECO:0000313|EMBL
                     :KKN26494.1};  TaxID=412755 species="unclassified
                     sequences; metagenomes; ecological metagenomes.;"
                     source="marine sediment metagenome.;""
                     /codon_start=1
                     /transl_table=11
                     /translation="MGDDDEKGLFDHLNAVKQDKDPDYWERLSDSEKKDWSTFMIERF
                     LSCNPAFTPIISELKPYTQEMEDRHVYRLYAEILPYDGEYWEYISNKNKEKYPDWIVE
                     TLSDYYKVSCEEAREYIGVFLSKGEDGKEKIKSILEKYGIEDDKLKNVSKIG*"
                     /db_xref="A0A0F9P8S1_9ZZZZ"
     gene            349882..350142
                     /locus_tag="qh_7_scaffold_1_prodigal-single_462"
     CDS             349882..350142
                     /product="hypothetical protein"
                     /codon_start=1
                     /transl_table=11
                     /translation="MENRFQFTKKFLSEVQDQVGMSSTISLSYGPQGYSMIVSFHENE
                     DIGEDEVLHVEFDDSDFQDDRVYEESIIEQIEDYVDENIQKK*"
     gene            350152..350490
                     /locus_tag="qh_7_scaffold_1_prodigal-single_463"
     CDS             350152..350490
                     /product="hypothetical protein"
                     /codon_start=1
                     /transl_table=11
                     /translation="MNSQTTLEEFQSRVDALLNYARETREEKNPAYSGDNDYHENFKT
                     AAKFLDVRPITVAAIYYWKHVSAILSYAKDKDIEQAESLESRFVDCLNYSFIMYSLYK
                     EEQEFQNKTD*"
     gene            350495..350818
                     /locus_tag="qh_7_scaffold_1_prodigal-single_464"
     CDS             350495..350818
                     /product="hypothetical protein"
                     /codon_start=1
                     /transl_table=11
                     /translation="MNFPRQVSKKEVVPALRKFYKSVDENIRQTYEEFDGNVTGNMEE
                     IDFNQRKFQEVIRNIRNGNDQVTVEYYDVEIIPGATPRMRKQVNSFQLNFRYGKWFRE
                     ENVVN*"
     gene            350820..351113
                     /locus_tag="qh_7_scaffold_1_prodigal-single_465"
     CDS             350820..351113
                     /product="hypothetical protein"
                     /codon_start=1
                     /transl_table=11
                     /translation="MDLNKFYEEYSELERQAFSLFKEKVRKDNPDESLAFKLSSSRLE
                     EDHFFLNVLEKHVFSSVGSFEKFEVKVPFACIEWDSPEEVEYKRKVASGLGLF*"
     gene            351114..351935
                     /locus_tag="qh_7_scaffold_1_prodigal-single_466"
     CDS             351114..351935
                     /product="Putative DNA N6-adenine methyltransferase n=1
                     Tax=Cafeteria roenbergensis virus BV-PW1
                     RepID=E3T4J4_9VIRU"
                     /codon_start=1
                     /transl_table=11
                     /translation="MSKSKRTSDKFYTKKEVAKDLISEVPLEKFENVIEPSAGTGSFS
                     SQIDSCIAVDTDPRSEEIKEQDFFDFEFQGDPSETIVIGNPPFGRQGSKALSFIKKAS
                     EIADAIGFILPKSFKKESMKKKVPSHFHIQKEIDLLEECFVYRGEDYKVPVVFQLWVR
                     KDEPRLKLEENEPLAYTFSKSPKYADFTVRRVGVHAGEASLALLDKSPESHYFLRLDG
                     RIKSKRAKIVEALNQTQFPSAKDTSGPNSISKNELIQKLNPVIKKITDLSEVKFW*"
                     /db_xref="UniRef100_E3T4J4"
                     /db_xref="E3T4J4_CROVB"
                     /db_xref="sal:Sala_0144"
                     /db_xref="E3T4J4_9VIRU"
     gene            351965..352798
                     /locus_tag="qh_7_scaffold_1_prodigal-single_467"
     CDS             351965..352798
                     /product="hypothetical protein"
                     /codon_start=1
                     /transl_table=11
                     /translation="MKFNNCIGNPPYNYPKVDGKSSGNVLWPDFVKQGIDTQLTGSGF
                     LTFVHPSIWRKPVDKNSDVRLWNMLSSNLVYLNINDAEAGREVFGANTKFDWYVWKDG
                     YNRLATVNDENGNKTEIDLSEWSFLPNSHFELIQTLIAESGVEKQKVLFDSSYHASRS
                     FVTDKKDLAHCHPVVHSTAGGQNIKYSDRQDRGHFGVPKLIIGESGIGEPILDVDGEY
                     GMTQGAMGLRMESEEEGRKMVEALLSEKMSKVLNACQWSGFRIDPRLFRQFRKDWHAL
                     I*"
     gene            352962..353732
                     /locus_tag="qh_7_scaffold_1_prodigal-single_468"
     CDS             352962..353732
                     /product="hypothetical protein"
                     /codon_start=1
                     /transl_table=11
                     /translation="METIDKRLRLTEADIKRFMKEFRKRVEDFHSTLRVSPIGEHFED
                     LVHQAFVRAEIPGVRWDGLDHKSGADLFFDQKLTLPFDWAEKPLKAPSVKTNVKRQQD
                     PIRSDISGERLGNMMMGEDKDTALEEVLNLLANEVNYNYYILLTRRTQRGKDYNRKAL
                     RGEGYEEYEVFLIPASFFHQFLYPISKWTHTSKKWKRKIEKGFNLVITKSMAHQYWIQ
                     GVPYNDIKDYSLGSVEISHTSILDERYPAEDIAKRKVK*"
     gene            353771..354346
                     /locus_tag="qh_7_scaffold_1_prodigal-single_469"
     CDS             353771..354346
                     /product="Putative DNA methyltransferase n=1 Tax=Cafeteria
                     roenbergensis virus BV-PW1 RepID=E3T5G7_9VIRU"
                     /codon_start=1
                     /transl_table=11
                     /translation="MRDPNKILENARKKMKDYVVGQQSRDDHAEIHTPSELITDMLSE
                     IPEKEWKSPKKTWYDPCTGIGNFTAFVAENLMDSLKGEISDPKERYRHIMEKQIYMAE
                     LQLKNVVKVEELLNPSGELNLNIKCVDSLELQTEYMEPSDWNQHRFRTHYKTSDFFNY
                     EPKPEEFEKLEKVKEFTDNEDIIENFGKGYK*"
                     /db_xref="UniRef100_E3T5G7"
                     /db_xref="E3T5G7_CROVB"
                     /db_xref="E3T5G7_9VIRU"
     gene            354379..358143
                     /locus_tag="qh_7_scaffold_1_prodigal-single_470"
     CDS             354379..358143
                     /product="Putative site-specific DNA-methyltransferase n=1
                     Tax=Organic Lake phycodnavirus 2 RepID=F2Y298_9PHYC"
                     /codon_start=1
                     /transl_table=11
                     /translation="MSVLKEQLKDFPIQTVNIGNFNPSEDQVRDDDHLLFYITEVEGP
                     NGKTHFKFGTTERTNRSGEVRGNYARELFQDRLNGYATELLPKRTLSGLFILPRHYKG
                     VRWTDTRIGNKIFKGLLGLQESNRFPHATEIVTNTTIEELEDTLTEQFGGSKKKSIYN
                     DGGFHDYQKEVINNIYGAVKKRVENGNTESLDILEYLAARFGKNRTFLKTIKDLWEDF
                     GYGAFIISPYWLSVHNGFEQLIREYREFDDFVFIDARPDGDEKWEDRLEWAYKNDDVF
                     PVVAVSLVKGEDSKSDIQKITYVPKDERITLIDEADYGAHTENSEELIDYIEGTEHAY
                     SWGPKPGDSIQLNMKTTGSGMEKMAKYDIDWDKVKSIPYLELVRQKNNGNQSLQHIVE
                     PILRSWNAEDTLADELKRRFSQEQIPSLYQLAQKAEQNEHIWGKIFRVVFSDYPDEEY
                     GPASGMNLVNEAANSISNFDKAKDGLGVMAKMPSVSKESLLAIEKAAEEALDDWAVMT
                     LCGRVYDENSNVVYEGTSNVEAEDKVKGFLKEEYDPEKHKRGVLILTMGMGFRSFTVP
                     DISVVANFSDGGEASTIVQAASRAFSPRYIKYLSEGDEKKLKEKNEAMFADYGFDQSK
                     TQDAITKFLAQNLFAERDSDRSDGESIGETWRRIYPSVDVMKYMGENRRFGDLEPSNL
                     LSEITDTNKFSERGAYNTNTNPAYRFDSIRKIFGKAKSLDISKHFDRNVNIDAGSSSA
                     SDQNTENSGEDENNLDTEELAEKSALLRGMGFTLPIFAGDENSIFDAIDKIQEKEELR
                     EDWISLCGITPEEYRELLLPTENGNTVMPVDEISLVFHTREDTPEKAMKGVLKANRLF
                     EIPNEMVEKMMIYEDISPTDNVAIVDAAGSKLIEELKRQDGENTMVFTRFHLVKRHIK
                     KEFSNISVKIVDVRDDESIGDAYKRKMREADMNFDSAIGNPPYHEDDDGHGASSTTVY
                     DDFVKMSQRLAEKTCLVVPARWFIGGKGLSDFRNWMLQRDDIESIQYWNKDDNPFKNT
                     KISGGVCVIYTNKNKDSDKVLLNGTEIRLDRYDILVSDTDSYPIIDSVRENSNYFLNE
                     IYVPSSFSGISPSDDELCDSKKTDRHIPCYTFQRGGFKRWVDFKETKNMRRGGDQLHV
                     LSVEANGDETDGFGNTFIAKRNETFSKTYIGFEVDSFREAVSLRTYLNTKFANHMLRL
                     RKISQHISRKTTEWVPLPPLDRIWTDEELQKESYFGLTNGQWNYILESGT*"
                     /db_xref="UniRef100_F2Y298"
                     /db_xref="F2Y298_9PHYC"
                     /db_xref="net:Neut_1334"
     gene            358213..360045
                     /locus_tag="qh_7_scaffold_1_prodigal-single_471"
     CDS             358213..360045
                     /product="Gp101 n=1 Tax=Mycobacterium phage Lilac RepID
                     =G1JS78_9CAUD"
                     /codon_start=1
                     /transl_table=11
                     /translation="MVNIEQGDVKEVLTSKEECTFDSVVTDPPYELGFMGKKWDDSGI
                     AFDREMWSEVYRTMKPGAWACAFSGTRTHHRMMEAMDDVGFEMYGILMWVYGCLSEDT
                     EILTEDGWKNVDEYDGEKVACWDSEENEIQLSSIQNKFIYEHDGEMVRFQDRFTDQLL
                     TPNHRVYHGVGGKENFSPDEWNVEQVQNLLKEKTLNLPLSSYHDGGGIGGTKNARLLA
                     YSYVSGKIDEKSNSFRISQSSKNRESVNRIDNLLEKLRVSFNKKEDKDQRETVWFIGE
                     PEDLEFDLSEAASNWSLLWNMTLEEKGAFLDTVLNLNENTTFSSHQKEQVDWFQALLH
                     CTGNGGILNDDNNYPLSPHFNSTTQVKASRQRQVKNYSGKVWCVETPTGAFMARRNGK
                     VFITGNSGFPKNHDVSKAIDKELGKYDEREVVGKKSTKIHLENLGDAGYGEEWEVTEP
                     YTDEAKKWEGWGTALKPAYEPIALARKSGDKIDPDLSKGSRFFYCPKAKRSERNIGCE
                     NNEHPTVKPIELISYLVRLITPQDGKVLDPFVGSGSTVISAVLENRRGLGIELDEESY
                     SLASKRVKYVKNNLIQVYDQIYSDPSNNITKKQASTIEHGFWSE*"
                     /db_xref="UniRef100_G1JS78"
                     /db_xref="G1JS78_9CAUD"
                     /db_xref="bced:DM42_3355"
     gene            360083..361372
                     /locus_tag="qh_7_scaffold_1_prodigal-single_472"
     CDS             360083..361372
                     /product="DNA methylase n=1 Tax=Mycobacterium phage ABCat
                     RepID=S5M8F0_9CAUD"
                     /codon_start=1
                     /transl_table=11
                     /translation="MQKILQGNSKQILRDIEKESVHSIVTDPPYELGFMDRDWDESGI
                     AFDENFWTEVKKVLRPGGYVLSFGGSRTHHRLMVAIENAGFEIKGCCMWLYNTGFPKS
                     HDVSRGIDKELDMEDEREVIATEERYNEPSGLVKAGRGSEAREKITREITAPASMEAK
                     KWDDWGTALKPAYEPIVMAQKPLSEDTIAENVLRHSVGAINIDGCRLPTEDDTQRKVG
                     DRQTGTYDEVGGMFEKGEYEGMKAGGHEGGRWPTNLMLDERASVLLDNQGGKTKSKVR
                     EPTGGSQSSNRVAMGEVTTPDTSKRGYNDSGGISRYFYSPKPHSNEKNIGCEDNYHPT
                     VKPIELISYLIRLVTPEDGKVMDPFLGSGTGAIAALLEDKKFVGIELDEEKAELSKKR
                     VKHVKNNLEDVKRQIFGDPSNEITNKEKSIIDHDFWG*"
                     /db_xref="UniRef100_S5M8F0"
                     /db_xref="A0A0F6WF20_9CAUD"
                     /db_xref="dku:Desku_0762"
                     /db_xref="S5M8F0_9CAUD"
     gene            361356..362345
                     /locus_tag="qh_7_scaffold_1_prodigal-single_473"
     CDS             361356..362345
                     /product="Uncharacterized protein n=1 Tax=Acinetobacter sp
                     . NIPH 236 RepID=N8R0G9_9GAMM"
                     /codon_start=1
                     /transl_table=11
                     /translation="MTSGDRVIFSSKEIENHLVHTSITESNETSEEVWGNVKNSLRPG
                     GHLAAVSDKKTHYKVTASIEDAGFEVRDTIVFLHQSDSFEKFETSYKAVTLARKPLSE
                     DNTAQNTLNHGTSAINIGDCRIEYNGPVKRSSRKSDGSGSSGDSFWPEGTRTANRPAT
                     PTEEGRWPTNLLVGFETCPKLDFQSGVLSSGEDAVRTQNASDSYHGGNTGAFSEGAVM
                     TTYGDSGGASRYFNTPKDFNEEFENSDLTGLMCFLIRLLTPEGGVVFDPFLSTGSVGV
                     AAVLEEKVFIGKGTSHADIEYAAQNAAHLKEKYMSNEKEESGPKDKIEHNFWE*"
                     /db_xref="UniRef100_N8R0G9"
                     /db_xref="A0A0F6WEQ4_9CAUD"
                     /db_xref="blon:BLIJ_1390"
                     /db_xref="N8R0G9_9GAMM"
     gene            362355..363509
                     /locus_tag="qh_7_scaffold_1_prodigal-single_474"
     CDS             362355..363509
                     /product="Gp98 n=2 Tax=unclassified Siphoviridae RepID
                     =G1JWW8_9CAUD"
                     /codon_start=1
                     /transl_table=11
                     /translation="MDSKTSLHLADSKEKLLELDQNSFHSCVCDPPYELGIMNKSWDE
                     SGIAFDSEFWGRVHRVLKPGAHLLAFGGNRTHHRLMVAIEDAGFEIRDCLMWLYPNGF
                     PASCDVSKAIDKHYGKSEEREVVDSYTKTESYTKEYSGDNRDENPWGQAVIKVTTPAT
                     EDAKKWHGYGTKLKPAYEPIVLARKPLSEKNIAKNVLKHSAGAINIGDCKIGNEKLPA
                     VDRGSSKNTDFQSGGDTPEREGRWPTNFIIDEEVAGELDWQSKDRNASRFFYSPKAQQ
                     DERNIGTTENNHSTVKPIELMAYLVRLVTPPEGCVLDPFMGSGSTGVAAVLENVDFTG
                     IELREESFEIAEDRIQHTKENYVKVRDLIFDDPHNEETNKEKSAMNHGFW*"
                     /db_xref="UniRef100_G1JWW8"
                     /db_xref="S5YEE2_9CAUD"
                     /db_xref="mdi:METDI2560"
                     /db_xref="G1JWW8_9CAUD"
     gene            363566..364051
                     /locus_tag="qh_7_scaffold_1_prodigal-single_475"
     CDS             363566..364051
                     /product="Dihydrofolate reductase {ECO:0000256|PIRNR
                     :PIRNR000194}; EC=1.5.1.3
                     {ECO:0000256|PIRNR:PIRNR000194};;  TaxID=1033802
                     species="Bacteria; Proteobacteria; Gammaproteobacteria;
                     Salinisphaerales; Salinisphaeraceae; Salinisphaera.;"
                     source="Salinisphaera shabanensis E1L3A.;""
                     /codon_start=1
                     /transl_table=11
                     /translation="MKMIAAADEEGGIGKNGEIPWHRPQDLRFFKFKTLHKNIVMGRK
                     TFENIGILPKRKMFVLSKEKNGYIEGSNRMARYVRIEQLFLEAFNSQNELYNCGGGQI
                     YDMFLERIGEAFITRVSGSYGCDTFLPDLDNELEKISEFDLSGDLTVERWISSNKKLK
                     A*"
                     /db_xref="U2EAV6_9GAMM"
                     /db_xref="dap:Dacet_1394"
                     /db_xref="UniRef100_U2EAV6"
                     /db_xref="1.5.1.3"
     gene            364048..365121
                     /locus_tag="qh_7_scaffold_1_prodigal-single_476"
     CDS             364048..365121
                     /product="hypothetical protein"
                     /codon_start=1
                     /transl_table=11
                     /translation="MTNPIIDAKNFDLSVEDYFIMLSHTIEETSTNDRHRVIKNFEPS
                     FDLLRKINPEDLDQHGGKDVAVVYMVWDNFAYVKYALLSIMSNYVHTDLIDFPLKVIF
                     GGDLAEFENVLRPVFEAFGAEVIIDRSYKFKYTIPNHFSDHRFIFNVDADIFFFGGRN
                     DIYKSIFNYYRGRKKVKALREPYIVCSEELDWTSKKRFFHPLEAVPPETFDLESKYDK
                     SGFIDFWANSKFLDLSRRELFNRVRGSWMWNIFSAFEPNMFRRYGDWEDYSKYCKEDL
                     EIWDDEFVYELWNWDNDIPQVYLDSFRKIRNVRSDLGFLEEDEEEKRTGITHPVNAYK
                     DIDRIKVRSFFDHIQMEFQQKLL*"
     gene            365125..365778
                     /locus_tag="qh_7_scaffold_1_prodigal-single_477"
     CDS             365125..365778
                     /product="hypothetical protein"
                     /codon_start=1
                     /transl_table=11
                     /translation="MPQSDLDEAIKAGKEKALDREADVLIYENEGSNIRNDFTVTLSR
                     WGMPKEFPELGRTYKVVAEIFFEDGTSRVSLAPSVKNETSSSNDLYEGREVLVVFEEG
                     ETEKTKVEKLSERQVKTKNGMKFKRSDLTAGWGTEPSKLELEVQSGEGSISENDLDWI
                     GEGDEVLTSEEEVVEVTAVTSRQIKTSEENYRKSDGKVWGGGEKELVKRLTQDTQMT*"
     gene            365775..366554
                     /locus_tag="qh_7_scaffold_1_prodigal-single_478"
     CDS             365775..366554
                     /product="hypothetical protein"
                     /codon_start=1
                     /transl_table=11
                     /translation="MTIDTYFIFAMGRSGGSSLQHALTAAINKRKPSIGEPFKAGMYH
                     EVLKRAEHTERVLSKQTEFIKRNYCGLKTNLHHFSFLPEENFGRFDESRQFFRPLLSA
                     FDHIILNGRKNLLKKVISERQAVKLDSWEVNSMKDREELIESSTTWTEDLEAVEHHLK
                     RKNELWSYCTDLISDFGINVYNADYEDVYVDKTVDERIEKVKDIVNWLGYTFDDEHIG
                     TIDHLMSPKRKVSSERLYTLIDNIEEINERFGPKYGYLFDG*"
     gene            366583..366795
                     /locus_tag="qh_7_scaffold_1_prodigal-single_479"
     CDS             366583..366795
                     /product="hypothetical protein"
                     /codon_start=1
                     /transl_table=11
                     /translation="MSDTKDTANTVIDLVLEGLVTDSKVKKQIALENILYEFLEKDRE
                     KFERLHEHMQWQTPHDIEDEGETNEE*"
     gene            367058..368143
                     /locus_tag="qh_7_scaffold_1_prodigal-single_480"
     CDS             367058..368143
                     /product="hypothetical protein"
                     /codon_start=1
                     /transl_table=11
                     /translation="VFCVWRMGKFVAFLDFLKNLDHDIIRVYIDKRYLKSINDSPFHQ
                     KYCDHLKEEIIPYYDVKYFGGPFEDLPNLPHIIYEDREFLKNEPDFFFSRRDRQMKVH
                     LIERRRIDYRKLLVHEIGYYPWDKTFHFGRGGVFAESELYRVTDNDLKDQPIYEDVIQ
                     EGVNDLKQDEKKDISMFNKPFVYVPLQTTDEYKRNAHSRYEQNNRKFVEFVDEIVPDN
                     YTLLIKEHPGQPSKKHIRFDSLSTRCLNISGLNFSVNDLISKSEFVVAINTTSIVEAI
                     AMGKKVFSYGDEIFCNKGLTHHKIYDKRRFRRAIESPLRNIKRNNINKKFISAVIDRS
                     IKSHRTHDSSYVKNHFWNTELEVSERR*"
     gene            368195..368455
                     /locus_tag="qh_7_scaffold_1_prodigal-single_481"
     CDS             368195..368455
                     /product="Excinuclease ABC C subunit domain protein n=1
                     Tax=Acetohalobium arabaticum (strain ATCC 49924 / DSM
                     5501 / Z-7288) RepID=D9QSR2_ACEAZ"
                     /codon_start=1
                     /transl_table=11
                     /translation="MEEKGSWKVYIVRCSDESLYTGVTKDLERRIDEHNSGKGAKYTS
                     SRTPVELVWSEPKSSRSEAQKREYEIKSFSREKKLEQINVRS*"
                     /db_xref="UniRef100_D9QSR2"
                     /db_xref="aar:Acear_0048"
                     /db_xref="D9QSR2_ACEAZ"
     gene            368442..369188
                     /locus_tag="qh_7_scaffold_1_prodigal-single_482"
     CDS             368442..369188
                     /product="Uncharacterized protein {ECO:0000313|EMBL
                     :KKN26500.1};  TaxID=412755 species="unclassified
                     sequences; metagenomes; ecological metagenomes.;"
                     source="marine sediment metagenome.;""
                     /codon_start=1
                     /transl_table=11
                     /translation="MSDLDSFFDTDEPASKSEKDDSDDSWNRRISWSQFKTYEECPKK
                     WQLRYKEGHYVPSSSIHTIFGAAVHEAIQTYLNVLYHKSVGEAENLDLREILVDKMKE
                     EYKKAREEFKESEYIEGDELPASQIEMKKFLMDGEKMIKSFLANRTEYFNTKTTDLVG
                     IELQINHSLKENVDYVGYLDVVLKERGKEKYKVIDIKTSKEGWDKWKKKDKMRVNQVV
                     SYKSYYSEVLGTDPSNIDVEYIILKRILKE*"
                     /db_xref="A0A0F9P3V1_9ZZZZ"
     gene            369194..369343
                     /locus_tag="qh_7_scaffold_1_prodigal-single_483"
     CDS             369194..369343
                     /product="hypothetical protein"
                     /codon_start=1
                     /transl_table=11
                     /translation="MEVEKIKSMSLILDVFPVLSVNFHLRLAESILSAAKEIGSGSDI
                     PGPRV*"
     gene            369412..369666
                     /locus_tag="qh_7_scaffold_1_prodigal-single_484"
     CDS             369412..369666
                     /product="hypothetical protein"
                     /codon_start=1
                     /transl_table=11
                     /translation="MFEKLIFGKYETKKELLELAKKVENKKFEELDSEVKSLMETTVA
                     FVEDEKEEEFLQTFSKIIRLGAKGKIDELEMIDDMYNRQN*"
     gene            369641..369946
                     /locus_tag="qh_7_scaffold_1_prodigal-single_485"
     CDS             369641..369946
                     /product="hypothetical protein"
                     /codon_start=1
                     /transl_table=11
                     /translation="MTCITAKISKVLESREDFKNQLTEDLGREGYAVKFGETEIKEDP
                     VTGVPVEFQKAKVLDGDGGEVGFRLNTKNFQVDGEHYNDLIEDFLEQVEEKLKTEDE*"
     gene            369943..370650
                     /locus_tag="qh_7_scaffold_1_prodigal-single_486"
     CDS             369943..370650
                     /product="hypothetical protein"
                     /codon_start=1
                     /transl_table=11
                     /translation="MRSYSKLAKEFLSLNEDVEQNREYRKFARKIYQKLKSVLEDGKN
                     NILNKAKNGYFVDGNVIGHSAFIFYFTPKGHTSGYKKHKDYHMIKIPVLPEDGSPENI
                     EFRLHEMKKTIVHEIIHALDNMRFDKEMEDFYSSEDLGTEEYFNKPNELNAYYQGAVN
                     ELEEFIEDMSFHEFEAYEDSFEDFQKFKDWTFELFFEEEFLDALNKKNKRKIEKRLSK
                     YYQKIKKEGKLSKNRYE*"
     gene            370643..370912
                     /locus_tag="qh_7_scaffold_1_prodigal-single_487"
     CDS             370643..370912
                     /product="hypothetical protein"
                     /codon_start=1
                     /transl_table=11
                     /translation="MSKYDLEEGIKVRVPNLIFEDKDSSDVEDVMFFEVRIDQIEEDY
                     VYLSTLRDNDHYDGERFPRDLVQAWQYKPYFNVSSYEEKNVDQKA*"
     gene            370919..371737
                     /locus_tag="qh_7_scaffold_1_prodigal-single_488"
     CDS             370919..371737
                     /product="hypothetical protein"
                     /codon_start=1
                     /transl_table=11
                     /translation="MLFKELLTESKDSKFRSLIKLLKKDEWILQKPFLYRGRGGEPEF
                     AYEIREKRKEREPKDTAIKTNNIVSCLHDVFLPEFPHRSRSVFATYDRTITRDYGVYD
                     MLVVPHKTAKISWSEADAWWSFFKEMESMIDSLSSKNPEECLKWNKDESEHHRMVFDL
                     IQALVNSSSAKNCSKLKKYKKEYGNPFVDSTAFTTLRNKFEKEPSTCFLNSQKIVSQL
                     EKYYRNLHLGYPDDKESFYETAIEGKYIYINLKTFLDHHKEKFEKEFGFVFEDR*"
     gene            371747..372496
                     /locus_tag="qh_7_scaffold_1_prodigal-single_489"
     CDS             371747..372496
                     /product="hypothetical protein"
                     /codon_start=1
                     /transl_table=11
                     /translation="MKLSDLLFEDAELDREFREKARKIYKDLLSYLKDKGENISFQRG
                     IGLSVSLDEFTDPVREKNPLRIVWLPSKSRFGDASYFKKGSGVMRSPYLALRGLDKTD
                     LNLPPDERKEKLIEDLESNSDVFIHELIHYFDDLRSNKDLQNVLSFDKSDYDTEDYYS
                     DPVEVNAFFQAAVSELEGFIEKDGHFKFMMENRWKKDFKKFNEWTFENVVPNEVTENI
                     SNDQKKRLVNRLYGFWEQLEKRYEKLKSDET*"
     gene            372486..373337
                     /locus_tag="qh_7_scaffold_1_prodigal-single_490"
     CDS             372486..373337
                     /product="hypothetical protein"
                     /codon_start=1
                     /transl_table=11
                     /translation="MKLKDLLFEQSNPKDLAEKFIRHVESGDWIIPQKKGIDLWRGTN
                     REVTVGVKEEYTENREPMNTSADTQRMLDIVAKKQMSGWPLRSVSRFASTRLSFVKSY
                     GTPHYVFPDKNSKIVSFERDAFISYFGRYNHNPKHFVKEFRKFFDKTEKDWNYIQEKL
                     GEKIASFLSAYFIAVDGGDYNHLKKLATKHEISKHVDVFTEAHNLLAEGDVKMSVFGS
                     SHLYDAVITAKKLVENISTYFEEGERGIVEESEEVIIQGNLLHLKKSFADEYLKFENN
                     SWQIDIF*"
     gene            373344..374633
                     /locus_tag="qh_7_scaffold_1_prodigal-single_491"
     CDS             373344..374633
                     /product="Gp96 n=6 Tax=unclassified Siphoviridae RepID
                     =G1D2E8_9CAUD"
                     /codon_start=1
                     /transl_table=11
                     /translation="MIDLKTGDCRDILSSYPEATFHSCVTDPPYELGFMGKNWDQSGV
                     AFDVDTWSEVYRVLKPGAHLLAFSGTRTHHRMMVAIEDAGFELRDTIMWCFSTGFPKS
                     YSIDKDIDKELDVEDKREVVEEKEWRVGGGNALNLREGEAETKTQQISEPASNEAKKW
                     NEWATSLKPAYEPITLARKPVSEKNVAQNVLKHGTGTLNVKETRIGDEKRVNPPAKNK
                     EGGNSLHMSKQGMPDDVKGKATEGRWPTNLILDGRASVFLNKQSGDLHPRGNNTPTKR
                     EQSEGIWGDHSPSYGVGKSGRVDPGSEGGASKFFYCPKVRGSERNLGCDDEENGHPTV
                     KPVELMAYLVRLVTPEDGKTLDPFVGSGSTILASILEQNDAVGIDLDEENIQLTKKRA
                     NYFQKNFREVYEFFYDDPGNEITRQEKSTIDHSFWES*"
                     /db_xref="UniRef100_G1D2E8"
                     /db_xref="T2AA70_9CAUD"
                     /db_xref="dku:Desku_0762"
                     /db_xref="G1D2E8_9CAUD"
     gene            374647..375003
                     /locus_tag="qh_7_scaffold_1_prodigal-single_492"
     CDS             374647..375003
                     /product="hypothetical protein"
                     /codon_start=1
                     /transl_table=11
                     /translation="MSDYESADKAVDDLVREMETYNFDISLGEKKEARGNNKGRVIEL
                     IHNPSEKIFLVPLDIKFFNEEVEGVKGFDVMKAMLFENLWHQRHNKWPWEEDEDPRDE
                     DLLHVYEKNPTLTEEN*"
     gene            375054..375869
                     /locus_tag="qh_7_scaffold_1_prodigal-single_493"
     CDS             375054..375869
                     /product="Thymidylate synthase {ECO:0000256|HAMAP-Rule
                     :MF_00008, ECO:0000256|SAAS:SAAS00215270}; Short=TS
                     {ECO:0000256|HAMAP-Rule:MF_00008};; Short=TSase
                     {ECO:0000256|HAMAP-Rule:MF_00008};; EC=2.1.1.45
                     {ECO:0000256|HAMAP-Rule:MF_00008,
                     ECO:0000256|SAAS:SAAS00215290};;  TaxID=223184
                     species="Bacteria; Actinobacteria; Micrococcales;
                     Micrococcaceae; Kocuria.;" source="Kocuria marina.;""
                     /codon_start=1
                     /transl_table=11
                     /translation="MSELDEKYTELLRDILENGVDDDDRTGTGTRKVTGRQVRFEADA
                     NNFPIVTKKKVVWNSLWTELVWFIQGKTNIDFLHKHDVHIWDQWANENGELGPGVYGK
                     MWRDWNGTDQLQQVVNGLRENPTSRRHLVSAWNVDKIPKTNLPPCHLLYQFVSKPKID
                     GDERKLDIIITQRSADTYIGACFNWSSYATLLILISKITDHEPGEVIWNGGDVHLYQN
                     HFEQARKVIRTDKIYESPQLEVDNINSLEDIEHSTVELKNYQHGPFIEAPVAA*"
                     /db_xref="A0A0B0DBY3_9MICC"
                     /db_xref="UniRef100_UPI00037D4B99"
                     /db_xref="ppol:X809_14655"
                     /db_xref="UPI00037D4B99"
                     /db_xref="2.1.1.45"
     gene            375878..376105
                     /locus_tag="qh_7_scaffold_1_prodigal-single_494"
     CDS             375878..376105
                     /product="hypothetical protein"
                     /codon_start=1
                     /transl_table=11
                     /translation="MDHVCFYYDEEIRYLQKKYKKLSEKKKVRFNDEINSPNYSSVAI
                     ETLSLDFAVSLTPDTRFIGDLKKLNSLIKNS*"
     gene            376106..377116
                     /locus_tag="qh_7_scaffold_1_prodigal-single_495"
     CDS             376106..377116
                     /product="hypothetical protein"
                     /codon_start=1
                     /transl_table=11
                     /translation="MSLEDKIENLKGQLYGELNESTERLKEVLDAEEEDSFPYKNMVS
                     ASMFERFFECPKQWELRYKDKNYEPEDNENTIYGDSIHRLVENYMETDDKSEYDSREK
                     IKDKVKDAVKTSAEDVKNRFDADASNNRDCPFTLSVLDQMVEDARNSFGQYIKFADQF
                     FTDSLELVSVEEEFKGKTFHNLEFRGKVDLVFYDNKKDLFYIIDIKSSNSSWKTQDIN
                     FLAKKVQLLSYKFYFCKELEIPFEKVKTAFVVLNREGNAKGDFGHIESISIDSSKERL
                     KWTIKQWQKFLTKTTYEKGYFRDRNYEKNPSEKNCRRCPYSTQFNGNGMCDQKGRRWE
                     KS*"
     gene            377113..377385
                     /locus_tag="qh_7_scaffold_1_prodigal-single_496"
     CDS             377113..377385
                     /product="hypothetical protein"
                     /codon_start=1
                     /transl_table=11
                     /translation="MKDIKYFLNTFTSISYYSSDCPLPKLPNTTRMNSQVIIHKNNNT
                     GKFDLEKCRFYTGFESLTKKELKYFLTCMEPEISKNHLERERKIVA*"
     gene            377386..377844
                     /locus_tag="qh_7_scaffold_1_prodigal-single_497"
     CDS             377386..377844
                     /product="hypothetical protein"
                     /codon_start=1
                     /transl_table=11
                     /translation="MKDSKKEYLKAGDENVRVGVVGSREYSKVWKVKKALRTWKEKFG
                     DRLVVVSGGAYRGADRIVKDLLKNDAEVEDIEYEEFPPRHQNYNEYCLFSKEEFGKEY
                     DTGHYFERNEEIAFRSDYIFAFIPEGVEASGTKDTIEKAEKFDKKVKIVN*"
     gene            377848..379164
                     /locus_tag="qh_7_scaffold_1_prodigal-single_498"
     CDS             377848..379164
                     /product="Uncharacterized protein {ECO:0000313|EMBL
                     :KKN26504.1};  TaxID=412755 species="unclassified
                     sequences; metagenomes; ecological metagenomes.;"
                     source="marine sediment metagenome.;""
                     /codon_start=1
                     /transl_table=11
                     /translation="MAKENVLFVTDHPALPSGVGKKSKEIIGSSLDEINWTCLGGNCN
                     PRKRSIRTYEEDFFEDPNGSGSVNVFPHRQYGNYSLFSLLIEKNDIDKALFFGDPNNF
                     YWLRENKSEIQIPLYYYHVWDNLPVPEFNKSFYECFEWIGAISLTTYYILEEVYSGSY
                     SYVPHGADENTFYPITENLSRVIEWKGRKTTEYQIIKEIKEDWLGDKDFVIFWCNRNL
                     QRKNAADVIRSFQQFTEEFPRARKNDFALLMKTDHEDREGPNLAAVADAIADDCDIRI
                     LPEHISDQRLNWYYNIADVTLNIANREGYGLTTHESLLSGTPILVNKTGGLLDQSGFK
                     GENGEFISPQSKKLQKYANKEISNSGKWANTVKPDVQTLTGTQTEPYIYDDYVSTEEV
                     VNQLKDIFMKGEKARKKAGMRGRTYVMEHLSLEQMIQGVKQGILKH*"
                     /db_xref="A0A0F9P8T0_9ZZZZ"
     gene            379177..379596
                     /locus_tag="qh_7_scaffold_1_prodigal-single_499"
     CDS             379177..379596
                     /product="hypothetical protein"
                     /codon_start=1
                     /transl_table=11
                     /translation="MSELYEENTEKMSLEEKEILLVRMDDSYTAAEVTQIINEIDQNI
                     NGEDEEFTTPVLFLDRSVEVEKLSIGRLEHILEQAKSVAKDGRPTQEEVEFNNEELEG
                     VEVEEEEDQVKVEDIPEELNELVPKEVREQNQDNETS*"
     gene            379602..380255
                     /locus_tag="qh_7_scaffold_1_prodigal-single_500"
     CDS             379602..380255
                     /product="Uncharacterized protein {ECO:0000313|EMBL
                     :KKN47985.1};  TaxID=412755 species="unclassified
                     sequences; metagenomes; ecological metagenomes.;"
                     source="marine sediment metagenome.;""
                     /codon_start=1
                     /transl_table=11
                     /translation="MIFWIIPARQGSKRFKNKNRKLLPYTLDEIPSEIHERTVITTDD
                     EYIWNHVSDMDVKLHERSDRLASDEVSMREVLINVAEDFNFEKTDTFVMLYLTYPGRS
                     YEDIKSAINFFQDRGANSLLCRQPVKSHPYLCMHAEENNKGSQVIDHELYRYQDYPEV
                     FELSHYIAIQKVGEIPNLNPNLYNEDTVYYPVENVIDVDYKEDFERFLKENLKRGSY*"
                     /db_xref="A0A0F9QUM3_9ZZZZ"
     gene            380485..381417
                     /locus_tag="qh_7_scaffold_1_prodigal-single_501"
     CDS             380485..381417
                     /product="Alpha-2,6-sialyltransferases n=1 Tax=Yoka
                     poxvirus RepID=G3EI40_9POXV"
                     /codon_start=1
                     /transl_table=11
                     /translation="LNNTTFASLYYCYDSGCREILIDGAIFELTAGNFEKKVVYRLLE
                     QLRNFAGCRLQCLSGDYGEAFSLPSYVNNVETEEVFVESSLSKFDKVGNLIKEEMASS
                     VFSNVYAPYNFENLDTTSIVCNSGEILNSKKRGEIESNDCIVRLNNAPCSGFEEDVGK
                     KTTFRFVNNMLSKGKSIKGKFDLKSLNKLLGRRLIFDVQDKDLEFEIRKKLAAQNELY
                     FISEAFAKEIRGLTENYNLENLSSGLKATLLFGALSNEVEVFGMSFYSNLGSSLHYWE
                     DLSNREVDKTHNWEKEKEVFQFLQEDFDVNLVES*"
                     /db_xref="UniRef100_G3EI40"
                     /db_xref="G3EI40_9POXV"
     gene            381429..382070
                     /locus_tag="qh_7_scaffold_1_prodigal-single_502"
     CDS             381429..382070
                     /product="hypothetical protein"
                     /codon_start=1
                     /transl_table=11
                     /translation="MKNKEDPSVRNRIHRFKDLKKQKNFPLDHNFSYEREDIEKFIQN
                     NKDIPEQVKKVSSVFYISDPEGLSADELEKASSSYDLIIRDASKDYSSFSFGDFGNAS
                     YSIFNSYSSLEENFKLQTSHTLWLGKRSPPEISEDCNVYESNERFSALLKDFTNRSSL
                     SLKRTNTISAVVFLLKCFDVVHCYGLNYGSKAEDHAIFGLHFLGLITLKDLYD*"
     gene            382070..382921
                     /locus_tag="qh_7_scaffold_1_prodigal-single_503"
     CDS             382070..382921
                     /product="Uncharacterized protein n=1 Tax=Desulfovibrio
                     africanus str. Walvis Bay RepID=F3YVB1_DESAF"
                     /codon_start=1
                     /transl_table=11
                     /translation="MNILQWKQTTIAKAPDELSKAINKYTGHRSTVQKKGSIQAGEYD
                     VVHFHNKTTKVRSENIKKCIQYHSEPHRVRVNPPNISKKFVVAQYHATLPEYSDCTPV
                     RNLIDSNSELYQENCVEDKIRVSFSPSALTNNGYWYNKGYRQTKRVLERLKSEHPSEF
                     DFNIISGKSLEDCIKQKRKSNVVLDECVSPSYHRSGLEGLALGKYTICSLHSEVENVM
                     LNACGADSQPFFDVNITSLYSHLKGLIDKGPSFVIQKGKKSREWMEEYWSPSQIAQNF
                     VETYKRV*"
                     /db_xref="UniRef100_F3YVB1"
                     /db_xref="A0A0F9NRT2_9ZZZZ"
                     /db_xref="daf:Desaf_0143"
                     /db_xref="F3YVB1_DESAF"
     gene            382975..383610
                     /locus_tag="qh_7_scaffold_1_prodigal-single_504"
     CDS             382975..383610
                     /product="UPI0003C80DFB related cluster n=1 Tax=unknown
                     RepID=UPI0003C80DFB"
                     /codon_start=1
                     /transl_table=11
                     /translation="MSIINQTFDKVFVINLDRRKDRREHFQKELSRLNISYKRISAVD
                     GESSETPDIVGLTPGEVGCILSHKKVLEKIIEEKIQLPLILEDDIIFEDQFNSRFQSH
                     FSQLPKDWSMYYPAANTTQDKNLTSVTKNIDRTYKALTTHSYSVKLEKAEKLYKTIEE
                     HAFEKPVDNSYTHFQKEEKVYVSNPNLIIQMESYSDVRAGFRNYFDVLKDL*"
                     /db_xref="UniRef100_UPI0003C80DFB"
                     /db_xref="H0WM56_OTOGA"
                     /db_xref="pant:PSNIH1_14680"
                     /db_xref="UPI0003C80DFB"
     gene            383704..384291
                     /locus_tag="qh_7_scaffold_1_prodigal-single_505"
     CDS             383704..384291
                     /product="Sulfotransferase family n=1 Tax=Xenococcus sp.
                     PCC 7305 RepID=L8M3V9_9CYAN"
                     /codon_start=1
                     /transl_table=11
                     /translation="MPILENENLIFINIPVTTNGELEEILDVSDVEEQSKWYVYKNEH
                     PLKWKKHISFAVVRNPFDRVVRNFQNARQNESYWDSAISPTESRHEEKTLKDKSFRET
                     VDLLDELEHGGWEKQYNFVTDGKENIVVDKIIKYENLEEELSTLFGNSLNPELSKQKK
                     KNSRERGYRVFYDRETKEKVKERYKKDFELFDYSF*"
                     /db_xref="UniRef100_L8M3V9"
                     /db_xref="L8M3V9_9CYAN"
     gene            384275..384910
                     /locus_tag="qh_7_scaffold_1_prodigal-single_506"
     CDS             384275..384910
                     /product="Sulfotransferase n=1 Tax=Formosa agariphila KMM
                     3901 RepID=T2KQA8_9FLAO"
                     /codon_start=1
                     /transl_table=11
                     /translation="LTTHFDEIMPVFDDLELIFIHIPKNAGTSIEMTINGKRGQYSGH
                     YDWKKYKRDVPGKWEDYVSFSVVRNSFDRTVSNYKYARKKRSFWHNAENPEQSRMGKH
                     FDYDTLKDRSFSEAVDMLSELEHQGWGYQYPYICDEDQNIVVDRILKMENLQEEFNEM
                     LNELGKERKISLKEKNVTREEKNYREWYGEEEKKKVKEYYKTDIELFNYSF*"
                     /db_xref="UniRef100_T2KQA8"
                     /db_xref="T2KQA8_9FLAO"
                     /db_xref="ccoi:YSU_01750"
     gene            384912..385490
                     /locus_tag="qh_7_scaffold_1_prodigal-single_507"
     CDS             384912..385490
                     /product="hypothetical protein"
                     /codon_start=1
                     /transl_table=11
                     /translation="MVLVEEKKAIFIHIPHAAGTSMKLLLENHFDIEKTGSIHAGLDA
                     IPSEFEDYFKFCIVRNHWDWVFSKWCYLVKRRGELNPQVFNFITDINNSFLDFLAWYL
                     SGGDPRLPQLSGFFNWGGENMKKVDKFIKLDGNRFDRMDEVLRRLGIEEYNFRHANQN
                     HSITRKAIYDRSSKELVKKHYQREIEFFDFEF*"
     gene            385514..386200
                     /locus_tag="qh_7_scaffold_1_prodigal-single_508"
     CDS             385514..386200
                     /product="Putative uncharacterized protein
                     TCIL3000_0_45580 n=1 Tax=Trypanosoma congolense (strain
                     IL3000) RepID=F9W9G7_TRYCI"
                     /codon_start=1
                     /transl_table=11
                     /translation="MNDHKVFDFVDHIYVINLDKRPERWEKCQKELKKSGIGLENVER
                     FSAVNGYDHPAADKIDLVDAYGNPDKAPGNLGCILSHLKAYEDADEREFEGILMLEDD
                     VVFANDFTRRFGEYSQQIPDDWQFVYFGGNNNEEPKSFKPNLKICQTTWATHSYMIRP
                     DYRNKIIKRVYESGFGEPIDNIYGGIQDGLDFYIFDPRITIQREGFSDIVGAERNYDH
                     VLKDEEVEFR*"
                     /db_xref="UniRef100_F9W9G7"
                     /db_xref="A0A098LAF0_9BACT"
                     /db_xref="acp:A2cp1_4193"
                     /db_xref="F9W9G7_TRYCI"
     gene            386202..387056
                     /locus_tag="qh_7_scaffold_1_prodigal-single_509"
     CDS             386202..387056
                     /product="hypothetical protein n=1 Tax=Flavobacterium sp.
                     ACAM 123 RepID=UPI0002F300B4"
                     /codon_start=1
                     /transl_table=11
                     /translation="MRFVDFWRGYKNENHWLIEKFLDKSKSGTVYSVHGADPDTKNGA
                     YNFPSPRVFFSAEPDHTNPHKERLKSADYSFSYHYGDGRSNPDLKEHFPKKHLRILNF
                     VASHGPRKVRKEIKRKNESEKVEVNNGKAASMVYSNNVDHRKKIFDELSQKLNIDSAG
                     PYLNNMENNWTVPKGRQPLIKFMSRYKFYLAVENSRHVGYLTEKLYNALLADTIPVYW
                     GDPNASEVFNSEAFLDFSDFNSIAKLADRILGMSQGEEEKILNAPIADLNNKMFDPKR
                     VESRINEI*"
                     /db_xref="UniRef100_UPI0002F300B4"
                     /db_xref="kdi:Krodi_2047"
                     /db_xref="F4AZC7_DOKS4"
                     /db_xref="UPI0002F300B4"
     gene            387053..387970
                     /locus_tag="qh_7_scaffold_1_prodigal-single_510"
     CDS             387053..387970
                     /product="Putative uncharacterized protein id=2748654 bin
                     =GWF2_Melainabacteria_37_15 species=marine gamma
                     proteobacterium HTCC2148 genus=unknown taxon_order=unknown
                     taxon_class=Gammaproteobacteria phylum=Proteobacteria
                     tax=GWF2_Melainabacteria_37_15
                     organism_group=Melainabacteria"
                     /codon_start=1
                     /transl_table=11
                     /translation="MKVLASSVIRSSVKGEIHGGLYLVDLRRGHVSQVLKRDNINIDW
                     SGRGGERGLRGIEFYGDTIILSDHDKILLYDINFNLQGEYTNQYFGGCHEISRCGKTL
                     YVTSTKRNSILAFDLEKKEFDLGFWIQSDSTDICNFNPHRKLGPIHKDVDHINSVYAS
                     GDFFYLSGLGNDKIWKVGDRWMSVYCRIEKETHNARPYKDGVIYVNTGERQVAYRPDL
                     YKKRTYNVKIPRFQEDKMINTDLPERIAREGWGRGLCVVDKENDILASGSSPATVTLY
                     DMKKENILNRVIISRDKRNAIHGLEVWPY*"
                     /db_xref="gwf2_scaffold_1099_34"
                     /db_xref="A0Z993_9GAMM"
     gene            387989..389350
                     /locus_tag="qh_7_scaffold_1_prodigal-single_511"
     CDS             387989..389350
                     /product="Uncharacterized protein n=1 Tax=Sulfuricella
                     denitrificans skB26 RepID=S6AD64_9PROT"
                     /codon_start=1
                     /transl_table=11
                     /translation="MKTGFHGDQNLIEVISESLKSSEYFVELGTGSGKSLSFLASKFP
                     EKRLRSCEIDQELCRQAKERCEDEGNVRVFNMDSISFLESFWVHWRSEDEPKRPVFWI
                     DLENEKDTGYESPFSEVKKITQKFGSGAVFIDDFKVPYHFDWFQSSQNQEKKYSLRNL
                     QEEIKWHNYFAFFPDYEEEFEEMYHPPVGWALLVKEKDLARKLEEQFSDILNCFEFPL
                     DRNLNVLKKRNKFEFTTTACVRPELLSKTYQSLNKAIIDFDTRKSGRLYINIDPVPVE
                     DPELIKKELQVANKYFKEVCYNVGERGGSFPKAAKWVFAQPETDYFFHVEDDWIFDGV
                     IPIEEYIQKMEQDERTDILQCVTFQNGGGNRVHFPPSIFKTATLNKLLKDHPIPKNKN
                     PEEHIIKLKRELRINYNVTSHGGVDREDLGREWAGKRGIERNFEGSNLDEFIDWDLSK
                     FDK*"
                     /db_xref="UniRef100_S6AD64"
                     /db_xref="sdr:SCD_n02400"
                     /db_xref="S6AD64_9PROT"
     gene            389376..390029
                     /locus_tag="qh_7_scaffold_1_prodigal-single_512"
     CDS             389376..390029
                     /product="hypothetical protein"
                     /codon_start=1
                     /transl_table=11
                     /translation="MNYVLSYPRSGVTWFRYCVEQLTGRPTLGPSKADLPICNRDDVY
                     LDVDPEKEYVLLKRHSWNKNEISENDFLFLIIRNHVETLSRHCTSDGHNMKQILNQDA
                     QGYVENIEKFQQFQGEKLQLYYEDLIEDEPLREILNSLKYVLPVIDGRIKSFMDNIDF
                     HRQQSLESYPQSKTKGKKKVYHQKKLDHSQRTKIDSKVRLLSSPEAYNQYLSHYFDN*"
     gene            390050..390616
                     /locus_tag="qh_7_scaffold_1_prodigal-single_513"
     CDS             390050..390616
                     /product="Group 1 glycosyl transferase n=1 Tax=Alteromonas
                     macleodii ATCC 27126 RepID=J9Y399_ALTMA"
                     /codon_start=1
                     /transl_table=11
                     /translation="VENSKVQKVKGIEGHLLDEEIKYLHRSASNITDGCIVEIGNFRG
                     KSTVALAEGAPDSIEIFTIDPHKKWPKDDPTFGPEDRKVLLQNLLDYEVLNQVRPIDL
                     PSEVPSKGWNNPISFLFVDGDHSYRGCKRDFLNWHLHVKRGGIIAFHDANKDHTGVPD
                     VIDEALKDYPYEIMEEAAGIKSLKKKSR*"
                     /db_xref="UniRef100_J9Y399"
                     /db_xref="A0A0C2N0M8_9PSED"
                     /db_xref="amac:MASE_04750"
                     /db_xref="J9Y399_ALTMA"
     gene            390613..391494
                     /locus_tag="qh_7_scaffold_1_prodigal-single_514"
     CDS             390613..391494
                     /product="hypothetical protein"
                     /codon_start=1
                     /transl_table=11
                     /translation="MKYIKSNPNKNAGVGHQWMNWSTGLVLARLLNFEFVHTPLISER
                     SGGDWDDFLNFGEGHSTIDQLDIPVKDLPPLDIGMDVSPKKGCENLRKIMRQVINGPD
                     EHIYSLEYNTFLGVLGKEVWLILDELREKYEKTTSISPNNRFTASFHLRRGDVNPKDN
                     PGRWEPNHYYIDWIRQIRKVLVERGGYENPKMILFSTTGQTGEFGDFPDYVDLRIDGD
                     PYVDFHMMVESDILFTGLSSYSILAAVLNQNFCFYNPLQTYCDWMENPKNPYFQNYSS
                     VKNISLDKLIKWLDEHR*"
     gene            391481..392428
                     /locus_tag="qh_7_scaffold_1_prodigal-single_515"
     CDS             391481..392428
                     /product="GDP-L-fucose synthase {ECO:0000256|HAMAP-Rule
                     :MF_00956}; EC=1.1.1.271
                     {ECO:0000256|HAMAP-Rule:MF_00956};;
                     GDP-4-keto-6-deoxy-D-mannose-3,5-epimerase-4-reductase
                     {ECO:0000256|HAMAP-Rule:MF_00956};  TaxID=679901
                     species="Archaea; Euryarchaeota; Methanomicrobia;
                     Methanosarcinales; Methanosarcinaceae; Methanosalsum.;"
                     source="Methanosalsum zhilinae (strain DSM 4017 / NBRC
                     107636 / OCM 62 / WeN5); (Methanohalophilus zhilinae).;""
                     /codon_start=1
                     /transl_table=11
                     /translation="MNIDKNSKIYVAGHRGMVGSALMEKLKNRGYNNLVTKTSEQLDL
                     RNQRSVKQFFENERPGLVVLLAATVGGILANDQYPVDFLYDNLMIESNVIKAANDAGV
                     DDLIFMGSSCIYPKHCQQPMKEEHLLTGELEPTNQWYAIAKIAGIKLCQAFNKQHDRN
                     YLALMPTNLYGPKDSFDLEESHVLPAFIHKFHKAEEEVTVWGTGKPKREFLYVEDLAE
                     AVIFLLEKNNREIFNVASDAILNVGSGEEVSINKLAEIVAEVTGFDGGIVHDESKPDG
                     TPRKLLDASRMKELGWTADVGLKTGIKKTHNWFKAEYVN*"
                     /db_xref="F7XPV7_METZD"
                     /db_xref="UniRef100_UPI0003B33B16"
                     /db_xref="mzh:Mzhil_1642"
                     /db_xref="UPI0003B33B16"
                     /db_xref="1.1.1.271"
                     /db_xref="1.1.1.27"
     gene            392436..393476
                     /locus_tag="qh_7_scaffold_1_prodigal-single_516"
     CDS             392436..393476
                     /product="GDP-mannose 4,6-dehydratase {ECO:0000256
                     |HAMAP-Rule:MF_00955}; EC=4.2.1.47
                     {ECO:0000256|HAMAP-Rule:MF_00955};; GDP-D-mannose
                     dehydratase {ECO:0000256|HAMAP-Rule:MF_00955};  TaxID=358
                     species="Bacteria; Proteobacteria; Alphaproteobacteria;
                     Rhizobiales; Rhizobiaceae; Rhizobium/Agrobacterium group;
                     Agrobacterium; Agrobacterium tumefaciens complex.;"
                     source="Rhizobium radiobacter (Agrobacterium tumefaciens)
                     (Agrobacterium; radiobacter).;""
                     /codon_start=1
                     /transl_table=11
                     /translation="MSQKKALITGVTGQDGSYLAELLLEKGYEVHGIKRRSSLIKTDR
                     IDHLYKDPHEDDVNFFLHYGDMTDTSNLTRLVQEIEPDEVYNLAAMSHVQVSFEMPEY
                     TTDVDAVGTLRLLEAIRMLGLEKDTRLLQASTSELYGKVQETPQDEDTPFYPRSPYAV
                     SKLYAYWIIVNYREAYDLHASNSIAFNHESLRRGKTFVTRKITRAAANIKRNNQEKLY
                     LGNLDSKRDWGHAKDYVRGMWKMLQQEEPDDYVLATGEVHTVREFCEYAFEEIGIKLE
                     WEGEGVDEVGRDKKTGDIIIEVDPQYFRPTEVEFLKGDPLKAKKELGWSHEYTFEELV
                     QDMVQGDLKRVS*"
                     /db_xref="A0A0D0KWB7_RHIRD"
                     /db_xref="mmh:Mmah_0082"
                     /db_xref="UniRef100_UPI0003658228"
                     /db_xref="4.2.1.47"
     gene            393478..394110
                     /locus_tag="qh_7_scaffold_1_prodigal-single_517"
     CDS             393478..394110
                     /product="Uncharacterized protein n=1 Tax=Bathycoccus
                     prasinos RepID=K8FDA9_9CHLO"
                     /codon_start=1
                     /transl_table=11
                     /translation="MDLLKSSNWKELKKGNSCVIVGNSPLIKEYKKGEKINSFDFIVR
                     LNDAPTRGYEKQVGSRTDLRVLNRTLQKEKGVGNLDCNRSGILEKFESNVLLYPTPPE
                     IEEEAVEKLINVENTFNVSDLFRTYKKAIEKELAIKRLSTGLFSTILLVHIFESIALI
                     NFDFYTSSSSFHYWEDFNGGDTSPHAFEKEKQFISYLDKKDKIDYVDLNF*"
                     /db_xref="UniRef100_K8FDA9"
                     /db_xref="K8FDA9_9CHLO"
     gene            394145..395044
                     /locus_tag="qh_7_scaffold_1_prodigal-single_518"
     CDS             394145..395044
                     /product="N-acetylneuraminate synthase n=1 Tax
                     =Streptomyces sp. 351MFTsu5.1 RepID=UPI000361D695"
                     /codon_start=1
                     /transl_table=11
                     /translation="MIYKYSQIQDRVDGFLENTEPIESTGSVSVVGEIGINSNGDLET
                     AKKLIEVADHCGCDYVKFQKRSPESCVPEHKKTDLRETPWGELQYIDYKHKIEFEKEE
                     FEEIDSYCSEKNMGWFSSVWDLPSVEFMQEFTDIGKIPSPHLTNDPVLKSTRESFDEM
                     IISTGMSTQEQIDHAVDISDPDVIMHSVSSYPTNVDEISLEYIKYLRESFPEKEIGYS
                     GHEKGVVSSAAAVALGVNWVERHYTLSRDLWGSDQSLSLEPSDLKELVSNIRKVEKAM
                     GGNKKREILPSEKTKKKSLRKNS*"
                     /db_xref="UniRef100_UPI000361D695"
                     /db_xref="A0A0F9L988_9ZZZZ"
                     /db_xref="svt:SVTN_23655"
                     /db_xref="UPI000361D695"
     gene            395048..395728
                     /locus_tag="qh_7_scaffold_1_prodigal-single_519"
     CDS             395048..395728
                     /product="PREDICTED:
                     CMP-N-acetylneuraminate-beta-galactosamide-alpha-2,3-sial
                     yltransferase 2-like, partial n=1 Tax=Danio rerio
                     RepID=UPI00020279D8"
                     /codon_start=1
                     /transl_table=11
                     /translation="MDIHLQYYQHLFDYHNLKIKETLMVGDTVAIVGNSGILSGSKKG
                     EEIDEHDYVVRFNSAPTRGYEEDVGSRTTHRFLNVLLQRGGELDHTTATQAQFVEGLR
                     DQTLILKSTHNAVQKRARSKVHESCKVLPMRHTYSKFFEKVIDEFFDQNWPARNLSLG
                     MQGALIFLASSNKMDMYGFNAYNDNRIADYHYWEEFTEDDPGPHRYGTEHEMLNKFDG
                     LKGVEVHR*"
                     /db_xref="UniRef100_UPI00020279D8"
                     /db_xref="A0A060X6L3_ONCMY"
                     /db_xref="max:MMALV_05390"
                     /db_xref="UPI00020279D8"
     gene            395709..396389
                     /locus_tag="qh_7_scaffold_1_prodigal-single_520"
     CDS             395709..396389
                     /product="PREDICTED:
                     CMP-N-acetylneuraminate-beta-galactosamide-alpha-2,3-sial
                     yltransferase 2-like isoform X3 n=1 Tax=Oreochromis
                     niloticus RepID=UPI0003941E36"
                     /codon_start=1
                     /transl_table=11
                     /translation="VWKFIDNSKIDDILETFFRNPPEYDFSGAQTCAIVGNSGNVLDQ
                     NKGDEIKAHDCVVRFNAAPTEGFENQVGTKTDFRVLNGPIMIGGSVDYVSTPRDWISN
                     LSGERLILMPHRRKRKEEHFETAKELAGDDNEIYITESAIETHSESAAKENGITKPST
                     GLKTVLLFLSLVGSVNLYGFGFHKENDLKKRHYWEEFKYHGTGGHRWGKEKQFTKRLV
                     NQYDVTLK*"
                     /db_xref="UniRef100_UPI0003941E36"
                     /db_xref="I3IVS7_ORENI"
                     /db_xref="max:MMALV_05390"
                     /db_xref="UPI0003941E36"
     gene            396386..397135
                     /locus_tag="qh_7_scaffold_1_prodigal-single_521"
     CDS             396386..397135
                     /product="Uncharacterized protein n=1 Tax=Bathycoccus
                     prasinos RepID=K8FD48_9CHLO"
                     /codon_start=1
                     /transl_table=11
                     /translation="MKELEKKFDKIEKARNTKPVDILMNKKFLRENKKENIKYWLHEI
                     NVLHNEEYKKHFPEKDPYGSGEFRDTAVVGNSGSLLDSGLGDEIDNHDKVIRFNTAPI
                     GNYADDVGSRTDFRVSIGSLTYRSGNETLLRSYRRNVQAVKDKDNILEKSWHLIFTHK
                     FCHWVQSFKEDEKDSSHVCSTGFQGVFFALLLSKKVNLYGFQLPTDDSDFEYHYYNNN
                     EYVERSHKFKQEHALYEYLDANADWFTWKEV*"
                     /db_xref="UniRef100_K8FD48"
                     /db_xref="A0A061SN44_9CHLO"
                     /db_xref="max:MMALV_05390"
                     /db_xref="K8FD48_9CHLO"
     gene            397135..397482
                     /locus_tag="qh_7_scaffold_1_prodigal-single_522"
     CDS             397135..397482
                     /product="phosphoheptose isomerase (EC:5.3.1.-)"
                     /codon_start=1
                     /transl_table=11
                     /translation="MNIFIDIDETIATRPFFVETEGAYNYAHAVPIEENIEKANKLYE
                     EGHQITYWTGRGAYSDEDWREVTENQLDEWGCRYHELQVGVPKPWDVVIDNTALNVNE
                     WTNERVKNQFNDD*"
                     /db_xref="pmi:PMT9312_1347"
                     /db_xref="UniRef100_E3SJ92"
                     /db_xref="E3SJ92_9CAUD"
                     /db_xref="5.3.1.-"
     gene            397475..397669
                     /locus_tag="qh_7_scaffold_1_prodigal-single_523"
     CDS             397475..397669
                     /product="hypothetical protein"
                     /codon_start=1
                     /transl_table=11
                     /translation="MIRTVTSFFKRVFTEDKFPKKKESRMDKKVEDVYNVDVKDSKMD
                     DKKVIVLDPREEMESEVEAG*"
     gene            397818..399032
                     /locus_tag="qh_7_scaffold_1_prodigal-single_524"
     CDS             397818..399032
                     /product="IS605 family transposase orfB n=1 Tax
                     =Salinibacter ruber (strain DSM 13855 / M31)
                     RepID=Q2S638_SALRD"
                     /codon_start=1
                     /transl_table=11
                     /translation="MQKTRKLNIEDPELEEQLNELASASADLWNTICTWHWRTVDRQG
                     HWLSKTAMQRWHCKGHPNFHSQTAQAVADQFYSSLKSWRARDRKGKLPLDREKEWNKI
                     CWKSEAIKLQNDGKLRLSNGWGNDAVLIDWPVDEEPVYVEIGWNQGFEARATYETETE
                     DSTTGDKIAGVDLGEKHLAAVATGSDSFLLNGGKLRAIRKYQNQTKAKLQEKISRKER
                     GSSRWRKLVKSKNKQLEHLNSKITDILHKLSRKLIDMCLERDVSTVVIGELKGIRDHI
                     DHGRYLNQKLHQWAHGTFADYIEYKAKQNGIEVEFVDESYTSQTCPRCENTEPSNKNG
                     RKFECSNCEYEAHRDSVGAWNIRKKYVSEDTDRSVSSCLPGAMASPSGARHEPHLPCS
                     SRSKDPCMPSPS*"
                     /db_xref="UniRef100_Q2S638"
                     /db_xref="sru:SRU_0192"
                     /db_xref="Q2S638_SALRD"
     gene            399179..399421
                     /locus_tag="qh_7_scaffold_1_prodigal-single_525"
     CDS             399179..399421
                     /product="hypothetical protein"
                     /codon_start=1
                     /transl_table=11
                     /translation="MEYFIVLDSDLVEESKDLFVEKYSLVRTSFETVYPQEGFPIFET
                     LLDKEETSKFEIYNEDGKQFDVESFVEKLEDYNLKQ*"
     gene            399474..399728
                     /locus_tag="qh_7_scaffold_1_prodigal-single_526"
     CDS             399474..399728
                     /product="hypothetical protein"
                     /codon_start=1
                     /transl_table=11
                     /translation="MSDELKFSLEKTKEVIDKDPHLRHAYDQLDGDTETDLAMIFDTF
                     IKGNEELERKYRQVSEQNNVFLEFFRDKIEESNSKLKERL*"
     gene            399728..399979
                     /locus_tag="qh_7_scaffold_1_prodigal-single_527"
     CDS             399728..399979
                     /product="hypothetical protein"
                     /codon_start=1
                     /transl_table=11
                     /translation="VSTYRELALAILFEEEGDLELDNAIKQIAQEVLDLHNNKNEEEF
                     NSTLMPPEEVLPNESESYEKIEKIIDLALEKNVGQIENL*"
     gene            400019..400432
                     /locus_tag="qh_7_scaffold_1_prodigal-single_528"
     CDS             400019..400432
                     /product="hypothetical protein"
                     /codon_start=1
                     /transl_table=11
                     /translation="MSGKNDNKRLRLVVRRLTKEILSEQSRLNEYGQVIDLTGQKMLK
                     VEKKLEQASNELNEEISPKLFGKKVRITGKKPNGDKVKNIEGIVSGVDFSVTKNLKVR
                     TKITLQEAGYKIINPSEVQVLDTLGTNRRSSNYYL*"
     gene            400442..401167
                     /locus_tag="qh_7_scaffold_1_prodigal-single_529"
     CDS             400442..401167
                     /product="hypothetical protein"
                     /codon_start=1
                     /transl_table=11
                     /translation="MKLQELLLENEKSQLLDLLTSGEYYGVQRTQRLFRGGESVEKFR
                     KIGIQKRTEPRNTSKLFDEIVEAIRKKHYPQAASRQKSIFVTGKADVARGYGDAAYVF
                     IPKSANCWWSANDAYTDYFVEIEKLLPRLEKIAKSGESDGSFLDKFGEAVANKNVNKA
                     PIFAAEIFKNIMETGVGADSNELLIQVKKIFNYIRQYFESLNKYKGGIRSRHIHEILV
                     EGDHILLAEKNWFNTTIEPKFYR*"
     gene            401179..401913
                     /locus_tag="qh_7_scaffold_1_prodigal-single_530"
     CDS             401179..401913
                     /product="hypothetical protein"
                     /codon_start=1
                     /transl_table=11
                     /translation="MLRLQDVIEEILLKEVSPQDPIAELTRNNKWTAFILVGGPASGK
                     THFYENFIVPRQGKIKRFSTDDISDLRRKWDPDHQDKEKGEYVPGSSALRRQYIENFV
                     ENTNGENIVVDTTGRDPKKLKPVYEKLSDSGYDIVFIHMLVPVKKALARVRKRNIDKD
                     QPETDVEYTKGWYTDPEQLGSDEFASFAHEALSTNKAQSIIKKYSKWRGVENYYIVVN
                     VGDDRIFMKHENGSLKVRKADRYEKV*"
     gene            401922..402524
                     /locus_tag="qh_7_scaffold_1_prodigal-single_531"
     CDS             401922..402524
                     /product="hypothetical protein"
                     /codon_start=1
                     /transl_table=11
                     /translation="MVRLKHLLKEQSESQIETFKKLKGSYSFQGHVSTRKDLELKNMG
                     REAVKPDEPLKKGRQSELIVQERLTPYGFYTSTIHKDVDKFTTKWADSRFTNPKGSYL
                     HAFTVSSSANILHIESEKEVEDVKEKYQTETKENAALDWSRIYEDFDGVHVFGNALNT
                     FQFKAWDLESTIWFKPESDLRKQFTWKLDFGPTWETWQDF*"
     gene            402539..403396
                     /locus_tag="qh_7_scaffold_1_prodigal-single_532"
     CDS             402539..403396
                     /product="hypothetical protein"
                     /codon_start=1
                     /transl_table=11
                     /translation="MFQLKDLLFEQAGRSTELSKENAIGVYKQSCRSHTPVNRKIWRG
                     TNASISSGLGVVNPKESKRTSVGDSGNHYTLLLDNLRSWSDFPKRSRSLICAMSSEIA
                     SGFGTPYVIIPFDGADFAVAPRHDIWYSFQRGLSDVFNLDKPYANLPDTNKALDLLYH
                     FSENKSGNIKNTSGVNDKEWSSFVRSLKKIDNNIDLIKRQVENIDKSESRVKHHIAEK
                     IAEKVKESSSSLIELLSEALDPGLNGFVKKEYKKGFKTRKKNMEVWTESKCLMVRGDL
                     YNDFIKEVN*"
     gene            403398..404204
                     /locus_tag="qh_7_scaffold_1_prodigal-single_533"
     CDS             403398..404204
                     /product="hypothetical protein"
                     /codon_start=1
                     /transl_table=11
                     /translation="MKLQESFKLQENEAKEAAKKLDSLFLDGEYRNDIKENLYRGYDA
                     DIATYGVYRIRKDRDPRDTDKFFDDLIFYLEEFSKSLAPKRSESKFATTFRSEASRYG
                     NVYLCFPDSTANVVSLNNDAYSYFEEPTNVLKELGSIFYDIKENENLFSDRPVFRTFI
                     LNLRDMIALGDPKATKKVAELIWNERWKLFNLSDKYQKEMRGEEARLIDSINVAINKI
                     HGYFEDMKEGVTDNSDEIIFDGESYVMADEDWFSKHFEWTGSEWRYKEKV*"
     gene            404207..405001
                     /locus_tag="qh_7_scaffold_1_prodigal-single_534"
     CDS             404207..405001
                     /product="hypothetical protein"
                     /codon_start=1
                     /transl_table=11
                     /translation="MIRFKNLLFESEKHVKELSRLLKAEFRNDHPQLLYRSTGRGIGS
                     EPFEVRMVEKQRSSIGSNLVQLVLDKMAEERYENVPKRSESKFASSPEKLGHFGKHDL
                     MVFPDKNANIVSFIIDTLPHRNNLKNAINSVVDFVKNHNVFSNTGKYEALLNLYHAKH
                     GPNDLKTFVQKNWSEVEKDLKNLKKDGQLFDKVEKETGEEIREKISGKIDRILNPKYF
                     RKMKMGFHEDSAEVIFDGEKYLYVKPEFFKENFEWDGNKWRMKDET*"
     gene            404991..405785
                     /locus_tag="qh_7_scaffold_1_prodigal-single_535"
     CDS             404991..405785
                     /product="hypothetical protein"
                     /codon_start=1
                     /transl_table=11
                     /translation="MKLKELLFEDTNKLKQVLSGFQTDIPPDKLLYRGSSVDIGDWKV
                     RGIRKDRKPRDTHEYLQKIFDLVAEKMYPNVPKRSESKFAANSVSEAERYAASMYDGS
                     GGSVKVVFPEKGANVASFDSDTLTLYFGAVESYFNQIDWNLGSSVELTDNPIGKNQKL
                     YHKFIDLALDVFDRKTHKINAFVELIKNHGEEIKSYAKKDKIKHEKLGEKVLGAINTI
                     EAYFEEMKSGITGKAEEVLFDGNKYLAIEKEFFEKNFEFEGKWRLK*"
     gene            406231..406587
                     /locus_tag="qh_7_scaffold_1_prodigal-single_536"
     CDS             406231..406587
                     /product="hypothetical protein"
                     /codon_start=1
                     /transl_table=11
                     /translation="MDYTKAPAILGFVETYLNTKTSTGATMNQLYSYIRREWDEMLEE
                     YNKLHGIRNTISDKDAANKLQDVGWFIGGIQEYFDELEQGVRDSAGEVLFNGPSYLVV
                     NRSYKDLLEKIKNESV*"
     gene            406574..407389
                     /locus_tag="qh_7_scaffold_1_prodigal-single_537"
     CDS             406574..407389
                     /product="hypothetical protein"
                     /codon_start=1
                     /transl_table=11
                     /translation="MKAFKTLLLESGREETFKTLLKNEYHLPDRLLVRGSDHSIEDFK
                     EFKIRKDRKPRDTSRSSNAVIAALEDGYYTDRPKRRESKFATLQKNRALASKFGDSVN
                     YVFPHKSAKIASFYQDSIEYTNGLAPGYSRIRRFISESEFPILFAFIEVMREIKQFDM
                     FFNEQATKHKDLYSFIKQNWPDLKKETERLSNADIRSSKEFKDAKPEITVEKVVNSYQ
                     NWVQGFENYFSEMIDGIPKDGNAKEVMFDGPKYLEANQNFFQSNFDSSNFKNS*"
     gene            407396..408178
                     /locus_tag="qh_7_scaffold_1_prodigal-single_538"
     CDS             407396..408178
                     /product="hypothetical protein"
                     /codon_start=1
                     /transl_table=11
                     /translation="VHLKRALEEADKDEKFEKAKEDLLKIKDSSLWIVKEPVLFRGRS
                     VKKDDLKYLEAKKTKKRRGTKDTHKGVDELIHGFYESCYPNYPQKRYSRFAATDYKIA
                     SNYGNQVFVIVPHVDAKLSALYLDSFNLFMTVEQELRSLEKRQRKNHEHFKTLSPDVQ
                     EILEVTQNVFKSNKNWKEVQELPCPPEIYSAIKDDMDRHVRNDIPNSLHDPLKTAYLN
                     ILQYFKKTEKGYPKKSEEAEDVMFLGKYIEVHKTLFEEVIGF*"
     gene            408179..408835
                     /locus_tag="qh_7_scaffold_1_prodigal-single_539"
     CDS             408179..408835
                     /product="hypothetical protein"
                     /codon_start=1
                     /transl_table=11
                     /translation="MLKLKDLLSEADDDDDLKILRNGLQNVRRKSHLVSGQIKNNIDE
                     FIENLSVDKFREEFGKIKKFLGAGVFGAAFELSGSKVLKFTFDYHEAPFLYDLSKSPL
                     KGMVSVDKVVAFSFGDSTAYGIVRDPLTPAPQSKHSSNIRVVLQDLKSGKFDKKYDSK
                     IKRQAKTALMAMYNMDPSWRGTHLDNLGIQNGRVVLFDGFSKGVEKSASKVPKVDLQK
                     *"
     gene            408890..409159
                     /locus_tag="qh_7_scaffold_1_prodigal-single_540"
     CDS             408890..409159
                     /product="hypothetical protein"
                     /codon_start=1
                     /transl_table=11
                     /translation="MSKRYFEGEDPISRLLPSVKHFQPEFTDDEDLKWHTHRLILNTD
                     GTLHYESIRGDEITFTFKAGAYEIGIKKIYDTGTTYNENNVLCLV*"
     gene            409178..409669
                     /locus_tag="qh_7_scaffold_1_prodigal-single_541"
     CDS             409178..409669
                     /product="hypothetical protein"
                     /codon_start=1
                     /transl_table=11
                     /translation="MKKAFILLIAVFLTGCYTVLEVPTQKRAPDAEVTVGVDANQGDY
                     CYSQKYYETVYIRDRSSSTRVIRVPRYRVNCIDQPYTHYQGSYWRFYGSYYYSGSYEN
                     DQKQEKRERRPRGKTVGRSSGEKDRGSRRSRDRSRRDNRDSDRDRSRSGSRSRSGSED
                     SGN*"
     gene            409699..410178
                     /locus_tag="qh_7_scaffold_1_prodigal-single_542"
     CDS             409699..410178
                     /product="hypothetical protein"
                     /codon_start=1
                     /transl_table=11
                     /translation="LSSSDGFEKAFHFTFKDEEKDELDLKNARKLGESLFPSLNAAGF
                     SKSEIKNTYYQKIWLEHNLNKISSEKVSRKAFDFCCNIDPKRGIIFLQRSLNSVSDKR
                     IIVDGSISSEEIKLINDIDKRGESGVLEKILCHYTANFFELFGKKENSEHTLRWIFR*"
     gene            410186..410569
                     /locus_tag="qh_7_scaffold_1_prodigal-single_543"
     CDS             410186..410569
                     /product="hypothetical protein"
                     /codon_start=1
                     /transl_table=11
                     /translation="MFDQVFGDASEKFDLSECECCGSKALLKKENVDLKEVEGTRDEL
                     TLYVCMICGDSRAIETLENSNQLIKKKTFQVSMRPKLEEFRRTDRTRNATHYEYLFGK
                     EEITKDELDEEIERRRRLLSSVVKN*"
     gene            410640..412745
                     /locus_tag="qh_7_scaffold_1_prodigal-single_544"
     CDS             410640..412745
                     /product="Marine sediment metagenome DNA, contig:
                     S01H1_S25043 {ECO:0000313|EMBL:GAG23303.1}; Flags:
                     Fragment;;  TaxID=412755 species="unclassified sequences;
                     metagenomes; ecological metagenomes.;" source="marine
                     sediment metagenome.;""
                     /codon_start=1
                     /transl_table=11
                     /translation="MGLTGQVALSSPQEEVQLWFDTSNVSDAVNASENGDQITLYAGK
                     YSANESSALNDLNQSNNKGEVYVVALPGAELDYASLNTGILSQISDLNQLADLDDILD
                     PLDQFLNAGASGDGQMLFYDANGDRVRFTDVIVTKDQSDEVKINDTLVAEDDLEIATE
                     SEPSVKTRLKLLENLLPNAPALDQKTSQAGSDGKVAFGPSNPINGVTNVPGKDVGDEI
                     PVNSSSRGIIGTGFGNLGGTLNDDISSTSNHTADAFGRAKTGTLRLIVNGNEISNVRA
                     DLTQNSSIDTISGVPGDDGFDLSAPSELTFADGSTYDGEYQRTGNWQVDINSLRSGYN
                     TVQVQHFDESGSLISETTPEIHYVFDDEGSSISFSNLQFSNLNITGINYLSGIPRNDS
                     ATATLSASVSNVYLYTYSNDSDAVDFPTKENFLENPFPISDPGSASDDFNIDRTVDSE
                     EIIFNEPFEASIRIKDPVEQPAVSNTFSRYDFLIDDSANNNSDLEQYFDAEDYRITTG
                     QNWDSNLNGNWDSTKTIEDNGNAGYSDGLQCRINPSQTGHRLEYPTFDYTQIGDAPPG
                     VLDYSTQTNNERYFYGYFTNNTATTQFIMNISGGASLVESGSASTGTDEVEISIKLPS
                     QTGWMDITQPYVTGQTGDGDGAFAQNLADNNPSISGSIGLTTGTKSTADSYRKMYYRI
                     TAPEGWTGHIDEITVNWTP*"
                     /db_xref="X0WFJ3_9ZZZZ"
     gene            412760..413815
                     /locus_tag="qh_7_scaffold_1_prodigal-single_545"
     CDS             412760..413815
                     /product="Fiber n=1 Tax=Cyanophage Syn2 RepID=M4SNK4_9CAUD"
                     /codon_start=1
                     /transl_table=11
                     /translation="MAGLTSDSKSNIAFKRLIGKAHTSNQTPFYSENIASQIWIGFDE
                     VLGEPIPEDPQAGVNAGVAEFVECELTVIGASNGLAYNIEFPTGYSGYFNASSGDRIR
                     DYTQVVSKKNNLQDGPAKANHSGGYVYSLYDDGSPVPLNAAENWQVDPVAGLVVSESP
                     LNLTNGTIKLYLYTGKFLNETVSGGINVQEDEIAFGSASDGVEGSQDLTYDGTELRVA
                     KDLLVEGSFGFDEGVDVNSISSDIGLGENSTSHDKLATQKAIKTYVDLRTGTTDNIPE
                     GSTNLYYTDERVDDRVSSLLQTGEDIDMIYDDPLDTLTLELATNIDMGTISGGGGSTT
                     TVNSGPTWDSGGDVESV*"
                     /db_xref="UniRef100_M4SNK4"
                     /db_xref="M4SNK4_9CAUD"
     gene            413837..414748
                     /locus_tag="qh_7_scaffold_1_prodigal-single_546"
     CDS             413837..414748
                     /product="hypothetical protein"
                     /codon_start=1
                     /transl_table=11
                     /translation="VNRRLTPNQNGNLVWTERVVDADGDSLSISVKLKGIDDGSGLTP
                     DGRDSSNISWLTVSKQENSLQNGALETLVEISADRSELDAGNIYKFELEADDGGFVST
                     RETDLQVRPPDFVTLMGQEDRFRQDNGNRIDQGGTGRIVAHTNFESDLDLEYVSAPVD
                     VDDPTFDQSISDISLGKKTHEFFFNVSPDTLYAFRVTAKYGAGVTKTSDVFYLETGSE
                     VDLSPAELSLPRTYIVTQNIDSTYTQEAGGTGVFEAFHSSFVSDESLAENFTTSNSNT
                     SFPVSNNSSVEVGGSSDLQTFSSSQVV*"
     gene            414769..416226
                     /locus_tag="qh_7_scaffold_1_prodigal-single_547"
     CDS             414769..416226
                     /product="hypothetical protein n=1 Tax=Gracilimonas
                     tropica RepID=UPI0003796D6A"
                     /codon_start=1
                     /transl_table=11
                     /translation="METIVQDIEAGPGRDMTVYQTVSLEDEVLIDNEEGDSFLVPFLS
                     RLENSLRARVNPIETIGSVLETYDDKPMIGAIGDRTGSGSDDRGPFQPINNLNGDNPI
                     TVKCNTTSMDSGGDSVDFNPSNHTIGAIVTGVGGNSNLSGAMYDVNWVDANTLELNGL
                     SQNGSEDISNAYVAPLFDASIAYGRKWNSNDRIERVGPYDLQIYLGRDGSPNDLKQPF
                     LNEPILVGSSDGRLRYNPMTINEPNVDANNNTSTIKLSREVENQGTVDINVNEIGVAG
                     RHNNSESYQNANVWDFITRDTTSVTISPGSTVSFTYRLRTNANDDGGIMTNFFELMFR
                     QFTRNSRNAKDINNNDVSRSNSRRQFYVLGRGGYRFNEALRGVQVGRSNDIVNAGNTS
                     LQDRVPYGDGDDELFPVGSFVEKQVEDAANNRFYVDISRVFENRGTTTINIEETGLYV
                     DTGNATVMIARHRTASTSVSPGDSIKVTYRFQVQP*"
                     /db_xref="UniRef100_UPI0003796D6A"
     gene            416361..417248
                     /locus_tag="qh_7_scaffold_1_prodigal-single_548"
     CDS             416361..417248
                     /product="hypothetical protein"
                     /codon_start=1
                     /transl_table=11
                     /translation="MARTINPGPSGNLEWTEKVVHPEGSSMSITLQLDAVDQGSGFSE
                     DGRDSSNVSWLSFSTQENTLPDGSLEKVVTISANEAQLSKGNLYRFSLFAYDGDSVSA
                     QKTDLTVRDPRFYNISGQEDKYRSENGTRVQRGGIARVVATTNEKTSIDIKYAENPSD
                     EDNPTLNTEIQDASSGTRYHEFFFGVDPSSLYAFKLFMQPGSTTVESDLFYLATGDTI
                     QIEAAAFGSSNDTQIVSSVLENEELISVGQAGSSLISQEPENLDTNIGFPDSQIIAST
                     DTKTQSITIEPLKTNYTIS*"
     gene            417245..418627
                     /locus_tag="qh_7_scaffold_1_prodigal-single_549"
     CDS             417245..418627
                     /product="hypothetical protein n=1 Tax=Gracilimonas
                     tropica RepID=UPI0003796D6A"
                     /codon_start=1
                     /transl_table=11
                     /translation="MKKIEQTVETKNSIDLQMEVSMEGETIIKRQADSLVGNFMRMLY
                     TMMVDISGDSDGKRMLTRERVRSQTVDSVDFTSSAYIDLSNDVNWQSGELVYLDTNYQ
                     AMNGFYYMVGDYNLEVYEVTFDRSTGDITQGNRTDWSSLDSSKFDGNVDLVKFEFTSP
                     NRSDYFFNNANIIVGENNPSTSADIEDQWLENINRKIDRTGTTITEPAVQTNSSEITL
                     SRQFTNNENYDVTVGEIGVITRCNDNNNYVLIARDNVTDFTIAQGNSVTIEYKLTLDN
                     SGDGGMMSQFHQLLYRHLRGTNRTVRDIFNNDQSDNRDEGTMVPISIGGISEPSPWDN
                     GLEGEYVGPIPGTGTTTVANTNTSLESRVPHGTSDGTMVHYGTVGKQIVLNEANGEIY
                     FDVVKPLENQGSTTITIQEQALYSAYYRGRENQYPYYSVMIARHTLNNSVNVAPGEIL
                     KVSYRLKLTV*"
                     /db_xref="UniRef100_UPI0003796D6A"
     gene            418718..421495
                     /locus_tag="qh_7_scaffold_1_prodigal-single_550"
     CDS             418718..421495
                     /product="Uncharacterized protein n=1 Tax=Cyanophage
                     P-RSM6 RepID=M4SLN3_9CAUD"
                     /codon_start=1
                     /transl_table=11
                     /translation="MARTFLPLEDVRVSSISELRDLKPQNKHVVTTEGQSSPADGKSN
                     VFWWDPSGDPSNADGESIVASNLESSGTWRRVVAPAARTSDEVNEGSSNLFYTDERVD
                     DRVNSLLTEGNGVTLTYDDASGSLTIAASDVTAEDVQDDAWDVLTGTQSLISVTYDDA
                     NDEVDFTVEPGLSNYTNDAGFVTDLTSFDTGDLSEGTNLYYTDERVDDRVNNLTTGGT
                     HVTTTYDDGNNTLTFDVDDNLSSYNNDTGYITDLTSFTTDDLSEGASNLYYTDERVDD
                     RVNSLLSAGNGITLNYDDAGNTLTITSGGATTEEIQDDAWDVLTGTQSLINVSYDDAN
                     DEVDFTVEPSLSNYTNDAGFVTGLGGFTTDDLTEGSTNLYFSDERVDDRVNQLLQEGN
                     GVTLTYDDASGSLTIAASDVTAEDIQDDAWNVLTGSQTLINVTYDDANDEVGFVVESD
                     LSNYSFTNVSSDEISEGSSNLYFSEERVDDRVDALLAGGTHISATYDDGAGSLTVSAD
                     DNLSAYTNDAGFITGLSGFTTDDLREGSLNLYFSEERVDDRVDSLLSAGNGISLTYDD
                     ASGSLTIASSGVSTEEIQDDAWDVLTGTQTLVNVTYDDANDEVDFVVESDLSNYSFSN
                     VTSDKISEGSSNLYFTDERVDDRVNSLLTAGNGITLSYDDASGSLTITSSEATTEEIQ
                     DDAWSVLTGTQSLISVTYDDLNDEVDFTVESDLSNYSFSNVTTDVLAEGSSNLYFTEE
                     RVDDRIDGLLTGGSNVTLNYDDPADTFTITAADTQLSSEEVQDAVYNNVLSGTQTLIS
                     VTYDDANNEVSFVVENDLSNYDFSSVTTDNITEGSSNLYYTDARVDSEVRRISPTNQA
                     TFDGGSSQYTIPHGLGEIPQSWHITPVSADAANFSHVDANATNLIVNYSSNTPAGSQN
                     VVLNWTAEASI*"
                     /db_xref="UniRef100_M4SLN3"
                     /db_xref="M4SLN3_9CAUD"
                     /db_xref="wko:WKK_00185"
     gene            421530..422903
                     /locus_tag="qh_7_scaffold_1_prodigal-single_551"
     CDS             421530..422903
                     /product="Uncharacterized protein {ECO:0000313|EMBL
                     :KIC48746.1};  TaxID=1577905 species="Bacteria;
                     Proteobacteria; Alphaproteobacteria; Rhodobacterales;
                     Rhodobacteraceae; Tateyamaria.;" source="Tateyamaria sp.
                     ANG-S1.;""
                     /codon_start=1
                     /transl_table=11
                     /translation="MPLKRLQFLRGDENENDQFTGYDGEITVDKTHKGVRIHDGSEAG
                     GAMVVPERMTRADDVAALQNVNPSENRFVVVDGKNSQFDGFGGLAVWDTQGTAANANG
                     ETKIASTVNGYQSGDPREGLWVVIIGLLEELSDSGQARFDGDGSKTIFRTSHGIGVTP
                     DSWRVTPATDDASGFSHAEADHQDITFYYDYAPPSGSQNVILNWAAEREGNVSDIEAQ
                     YETAVFDSDGSTLQFCIPHGLNGVPGMWQVEALNNDTSGISHVTANSVNLCVKYDSPP
                     PAGNQNVVFNWSADPGTFNKSSMEDGGKEFLSGDGSKTTFTISHNLGTSPEFGVLSPI
                     TDDASGISYISRDSSEITVHYDTPPTSGTDNIQISWYAGSTDFSSTSDFGAGEASFSA
                     DGSTDQFKIPHGLPSVPTNAIVTPGSNSASGISHVSYDASEVNVIYDSAPTSGSTVDI
                     HWYATTA*"
                     /db_xref="A0A0B4C2M9_9RHOB"
     gene            422918..424042
                     /locus_tag="qh_7_scaffold_1_prodigal-single_552"
     CDS             422918..424042
                     /product="Tat pathway signal sequence domain protein n=1
                     Tax=Pseudomonas chlororaphis subsp. aureofaciens 30-84
                     RepID=J2FGU4_9PSED"
                     /codon_start=1
                     /transl_table=11
                     /translation="MPATFVPEEAGRVRTISQLKDLQATENRVVEVEGYHSPGDGGGG
                     KFVWKPGYRSSTDEGLYFSSNRPKSGAWERVVESDRKINVKWYGAIGDGNSDDTSPFE
                     AVWNHISGKNGGIIIIPDGVYIVNTQLSLDNVIGVDLQGFGFKNSTIFSKHYDHGLEF
                     TNSNGLELHNVSVQGEDGNEGIVNAFRFESCDQVILTNCFGVKSAANFSYSSCQNVVM
                     HNCDSGKVVSRNNPSGSSMQISTMAGPPTGAGIISDDSDVKAINSSSEAGPQGVPFEE
                     QNNGDINFGNFKDLDNGQEITTLNSGVNFNGYASFDNIDEGDVPSESTNLFQDADGKI
                     KTKDASGRISVINRKLFVSDTEPSDSEGKDGDIYYVKVTS*"
                     /db_xref="UniRef100_J2FGU4"
                     /db_xref="J2FGU4_9PSED"
[truncated: 637,990 more chars]
