# Supplementary material for: Clades of huge phages from across Earth’s ecosystems
Source: Nature. 2020 Feb 12;578(7795):425–31. doi: 10.1038/s41586-020-2007-4 (PMC7162821; doi:10.1038/s41586-020-2007-4)
Supplement: Supplementary file 6 — Genbank files for all genome. [file 41586_2020_2007_MOESM6_ESM.zip › genbank_genomes_SD-4/ERM_PHAGE_CIR_40_15.gbk]

LOCUS       PH2015_18_scaffold_0_prodigal-single     356193 bp    DNA     linear   BCT NOV-13-2019
DEFINITION  PH2015_18_scaffold_0_prodigal-single, contig.
ACCESSION   PH2015_18_scaffold_0_prodigal-single
VERSION     PH2015_18_scaffold_0_prodigal-single.1  GI:
KEYWORDS    .
SOURCE      ERM_PHAGE_CIR_40_15
  ORGANISM  ERM_PHAGE_CIR_40_15
            .
COMMENT     Data sourced from ggkbase. For additional details see
            http://ggkbase.berkeley.edu/organisms/404841
FEATURES             Location/Qualifiers
     source          1..356193
                     /organism="ERM_PHAGE_CIR_40_15"
                     /mol_type="genomic DNA"
     gene            <3..2687
                     /locus_tag="PH2015_18_scaffold_0_prodigal-single_1"
     CDS             <3..2687
                     /product="YadA domain-containing structural protein n=1
                     Tax=Synechococcus phage S-SM1 RepID=E3SIB6_9CAUD"
                     /codon_start=2
                     /transl_table=11
                     /translation="AIAADLADEVTRATNAENAIAADLSDEVTRATNAENAIAADLAD
                     EVTRAMAAELVLTNDLADEVTRATNAENALDGRLDIIEGAANVEGSIAKAEADAKAYT
                     DAREVAITSAYEAYADQAEADAKAYADSIANAQNQLAELTDVALTSTANGDFLVYDAT
                     AAKWKNVDVDTSDIEEGSNLYYTDARARAAISVTDNGGDGSLSYNSSTGVISYTGPSA
                     AEVRAHLSAGTGVSYSNGQFSIGQAVGTTDNVTFANGTFTGDLSVTGNVSIGGSITVA
                     QSASVAANFAGNVMTLSGDLTVEGNTSLNELVTVTSATTKALGNVDKNVFEVVDTAGA
                     GLFEVAENGDVTIGGVLTVNGTGTSTFAGDVSINGAITVAGDATFLANVSGNSMAMTG
                     DLVVTGDTTLSQTVTIKSDVDLAGASSSVNVFQVTTSNVAQKLFEVRQNGDAIIAGTL
                     TVNGDSAALSGNLTTTGNATVDGNLDVNGTLTVAGDATFSANIYGNNMTLSGNLIVGD
                     ADTDYVEFNADVASDFIPDVTGTFDLGTASKEWNNVYANNVYADLTGDVTGQISDITN
                     HAAYIKGLLSAVDAGGDGSFSYDSATGAFTYTGPSASEVRAHLSAGTGVHYTAGEFSI
                     GQAVETTSDVTFNDVTVNGTLFSNDITAADVTISGNLIVAGTTTTVNTETIALADNTI
                     VLNSNATGAPSQDAGIEVERGTATNVSLVWDETTDRWTVGTEDFVAANFIGDLTGDVT
                     GTVSDISNHDTDALAEGSTNLYYTDGRVAAYLADSGYTADMQDYADAAVANKNSFVLR
                     ATMGTSGSIGSIVNVSGHTYYVSRITVKVTSAYDAEVSISDATNTLMSAAEIEEDVVG
                     TYVAELSFATATAAGATISLVSAATAGAALVTVEYVQL*"
                     /db_xref="UniRef100_E3SIB6"
                     /db_xref="E3SIB6_9CAUD"
                     /db_xref="cbat:M666_08720"
     gene            2780..3103
                     /locus_tag="PH2015_18_scaffold_0_prodigal-single_2"
     CDS             2780..3103
                     /product="Uncharacterized protein n=2 Tax=Vibrio phage
                     KVP40 RepID=I6XGS8_BPKV4"
                     /codon_start=1
                     /transl_table=11
                     /translation="MKWSKMAMIIWLAPEYFDKWRVFPRVFLSVYIYLLYSVVQWFML
                     IPDPNTQQAGLVSVLVGVGAAWFGLYISGTPTQHTTSMPTFENISMSTTPTGSSSSVN
                     DTRNN*"
                     /db_xref="UniRef100_I6XGS8"
                     /db_xref="Q6WI58_BPKVM"
                     /db_xref="I6XGS8_BPKV4"
     gene            3112..3570
                     /locus_tag="PH2015_18_scaffold_0_prodigal-single_3"
     CDS             3112..3570
                     /product="hypothetical protein"
                     /codon_start=1
                     /transl_table=11
                     /translation="MATSFKHYLRISFDDLLDKHDVKGLIKIFKQSLPNVFSPTEEGT
                     AVIYRSRSGKHIYDFNFVRNVDEAEAEAILDILNNWTDSDYEMEVTTTERFDLPDCEG
                     DQDLAMIKHNRWIQQQVDAGWRYGLVFNETLKTDPKLRPYHDLTPKQKIS*"
     gene            3622..4158
                     /locus_tag="PH2015_18_scaffold_0_prodigal-single_4"
     CDS             3622..4158
                     /product="hypothetical protein"
                     /codon_start=1
                     /transl_table=11
                     /translation="MSGTKKTYNFDSKNYFEFFNMEEKFAISVRSLTSHYKKVVAFLS
                     NDNSFITRDRLSFAGRAYHTLLNPIERARYIVQLHGVDADFHDSILPQDLQVAHEFRS
                     ELSDLTTEEEIDIFQHSLKEQSDFIVDSIQLSIDVNKDYEIASGLICRFYELQEIYQE
                     SKDKKRQIKDGIVFVNFQ*"
     gene            4168..4422
                     /locus_tag="PH2015_18_scaffold_0_prodigal-single_5"
     CDS             4168..4422
                     /product="hypothetical protein"
                     /codon_start=1
                     /transl_table=11
                     /translation="MKSNVIDARADFLGKMLLDRLDKLTESHKDRYSSFLLIVNEDGK
                     DYIELYLKDLEDKSLIVVDRAPVEVYQERVESKVELFYFG*"
     gene            complement(4419..4703)
                     /locus_tag="PH2015_18_scaffold_0_prodigal-single_6"
     CDS             complement(4419..4703)
                     /product="Uncharacterized protein n=1 Tax=Sinorhizobium
                     phage phiM12 RepID=S5MD03_9CAUD"
                     /codon_start=1
                     /transl_table=11
                     /translation="MFIYIIGSSDKQKIGISADVSKRLKSLQTGNPEQLIIHHTVEVP
                     DDRAYIMEQKIHRELSHLRMKGEWFRMTPSMAKSQLNFAIIRWLDDPLLD*"
                     /db_xref="UniRef100_S5MD03"
                     /db_xref="S5MD03_9CAUD"
     gene            4751..5275
                     /locus_tag="PH2015_18_scaffold_0_prodigal-single_7"
     CDS             4751..5275
                     /product="hypothetical protein"
                     /codon_start=1
                     /transl_table=11
                     /translation="MNNKMISEASLSRVWQHAESDRPIALLTAFRSEHDREENVRRNK
                     ELAATIRKLGYGFFFVDGYWIENPGTPQEVHVAEDSIFVIAPKGSDEDFKEKMLQLGA
                     KYNQEGVLIKTTDGAKVYDTNGGVMFDVGTLKPGKVGEIYTRLRNNKKANTFVFESER
                     DDLGWLQRLAGMKH*"
     gene            5300..6382
                     /locus_tag="PH2015_18_scaffold_0_prodigal-single_8"
     CDS             5300..6382
                     /product="hypothetical protein"
                     /codon_start=1
                     /transl_table=11
                     /translation="MKLSEFKSDPMLVIESNYKILTPLTMMAKDILGHVQYRIDTDEV
                     VNMKTYVSDSVREQLKEYGDIFDMLCDYLYQYVPLVLANKASGSLKGAYSHSASQEVP
                     NMDDIVLYLPAILKSNPRSFSPSEIKSKSVETTLVHELRHVMQRRQFGSFYHKMVGTQ
                     QTDAYNYHTDPIEIDAAFIHHLHDEEATNVKDFVDGVMSRFSNYKKLTPRQYEHYKKK
                     AASYFYAKQSPDQKGSTPKERLAAKKKARFDNAVKALNDTDVETLGDLRNVGSNSSGR
                     FQINPNQFKSVLLGAIRNEVTNKLNVALGIGFLGFMKKINPSIPVAPLLNNMNVSLDE
                     LIDLLKDTDLQGFDKKLFINSIKSLK*"
     gene            7362..7438
                     /locus_tag="PH2015_18_scaffold_0_prodigal-single_trna_1"
     tRNA            7362..7438
                     /product="Met"
     gene            7638..7715
                     /locus_tag="PH2015_18_scaffold_0_prodigal-single_trna_2"
     tRNA            7638..7715
                     /product="Asn"
     gene            8106..8228
                     /locus_tag="PH2015_18_scaffold_0_prodigal-single_trna_3"
     tRNA            8106..8228
                     /product="Pseudo"
     gene            8520..8900
                     /locus_tag="PH2015_18_scaffold_0_prodigal-single_9"
     CDS             8520..8900
                     /product="hypothetical protein"
                     /codon_start=1
                     /transl_table=11
                     /translation="MKIKDIISESLENKEYFKAGNVSDQMKDALPDMVAFKQLRSTDP
                     YVQYRMSVAFAAAAASKDTSNPHKFDQESAYAENMIAVAYTDAEMEIITLAAKLLNVE
                     VTKLTNGKSKENPDVFTDSPVPKK*"
     gene            9393..9467
                     /locus_tag="PH2015_18_scaffold_0_prodigal-single_trna_4"
     tRNA            9393..9467
                     /product="Arg"
     gene            10101..10177
                     /locus_tag="PH2015_18_scaffold_0_prodigal-single_trna_5"
     tRNA            10101..10177
                     /product="Sup"
     gene            10544..11239
                     /locus_tag="PH2015_18_scaffold_0_prodigal-single_10"
     CDS             10544..11239
                     /product="hypothetical protein"
                     /codon_start=1
                     /transl_table=11
                     /translation="MNTNELKIKLQHRKEFLRKTIKELKKDRSGYYKTGHKYQREHGH
                     KLGSENKGGHYLAKLGIRHEGVAAYADNKLHYHAFEYRSLTIALAFLQRKRFDKIEQF
                     WYNLSIPELIKKKYVTYADAGRSYYSVYGERYGRQEHAINQAKVLLGMFRYEPVQSMF
                     SKKFSHNKIVYENDEDFNEWIKLTSKHFFNEDLSPISLTQSNELNRDSLAGKDLNLIV
                     QWTKEKNAGSESP*"
     gene            11352..11528
                     /locus_tag="PH2015_18_scaffold_0_prodigal-single_11"
     CDS             11352..11528
                     /product="hypothetical protein"
                     /codon_start=1
                     /transl_table=11
                     /translation="MAEVTRNVEDMSIAFADNGFIIEYRGNDENEDWASAKVVVLSLE
                     EALEVIRDVATNKR*"
     gene            11536..11609
                     /locus_tag="PH2015_18_scaffold_0_prodigal-single_trna_6"
     tRNA            11536..11609
                     /product="Asp"
     gene            11877..11952
                     /locus_tag="PH2015_18_scaffold_0_prodigal-single_trna_7"
     tRNA            11877..11952
                     /product="Gln"
     gene            11974..12050
                     /locus_tag="PH2015_18_scaffold_0_prodigal-single_trna_8"
     tRNA            11974..12050
                     /product="Pro"
     gene            12105..12181
                     /locus_tag="PH2015_18_scaffold_0_prodigal-single_trna_9"
     tRNA            12105..12181
                     /product="Pro"
     gene            12230..12304
                     /locus_tag="PH2015_18_scaffold_0_prodigal-single_trna_10"
     tRNA            12230..12304
                     /product="Gly"
     gene            12398..12664
                     /locus_tag="PH2015_18_scaffold_0_prodigal-single_12"
     CDS             12398..12664
                     /product="hypothetical protein"
                     /codon_start=1
                     /transl_table=11
                     /translation="MKTLDEKEEFYLKCSEILNIPHDFHEPVRRRTRWNARFLGNGRF
                     PNFGLVQCFGSSVRVISKDGTKVFKTYEETYEYLKKVVDKQIVS*"
     gene            12699..12774
                     /locus_tag="PH2015_18_scaffold_0_prodigal-single_trna_11"
     tRNA            12699..12774
                     /product="Thr"
     gene            12788..12872
                     /locus_tag="PH2015_18_scaffold_0_prodigal-single_trna_12"
     tRNA            12788..12872
                     /product="Leu"
     gene            12882..12957
                     /locus_tag="PH2015_18_scaffold_0_prodigal-single_trna_13"
     tRNA            12882..12957
                     /product="Ala"
     gene            12962..13036
                     /locus_tag="PH2015_18_scaffold_0_prodigal-single_trna_14"
     tRNA            12962..13036
                     /product="Gly"
     gene            13118..13192
                     /locus_tag="PH2015_18_scaffold_0_prodigal-single_trna_15"
     tRNA            13118..13192
                     /product="Val"
     gene            13215..13418
                     /locus_tag="PH2015_18_scaffold_0_prodigal-single_13"
     CDS             13215..13418
                     /product="Uncharacterized protein n=1 Tax=Pelagibacter
                     phage HTVC008M RepID=M1ICV4_9CAUD"
                     /codon_start=1
                     /transl_table=11
                     /translation="MKEALLKALKSHAQGHIDKHLANIQVYLSNPVGVGEHSDIIDTI
                     EKEIKIVAEYDDILEMISKYLDR*"
                     /db_xref="UniRef100_M1ICV4"
                     /db_xref="M1ICV4_9CAUD"
     gene            13437..13513
                     /locus_tag="PH2015_18_scaffold_0_prodigal-single_trna_16"
     tRNA            13437..13513
                     /product="Glu"
     gene            13865..14344
                     /locus_tag="PH2015_18_scaffold_0_prodigal-single_14"
     CDS             13865..14344
                     /product="Putative uncharacterized protein n=1 Tax
                     =Lachnospiraceae bacterium 2_1_58FAA RepID=F7K085_9FIRM"
                     /codon_start=1
                     /transl_table=11
                     /translation="MNIYICRYCCRKTSNIGANTRHEKHCQDNPDRIKAVRSPNAGVK
                     KGNIPWNKGKNTELTDYQQSIRRSDEDVFVEKSTYARHRLKKRIIDQKMIAYICECCG
                     IGPLWNGKPMPLILDHINGINNDNRLENLRFVCSNCDSQLPTYKAKNKNNGSVAESG*"
                     /db_xref="UniRef100_F7K085"
                     /db_xref="F7K085_9FIRM"
                     /db_xref="oac:Oscil6304_2163"
     gene            14321..14412
                     /locus_tag="PH2015_18_scaffold_0_prodigal-single_trna_17"
     tRNA            14321..14412
                     /product="Ser"
     gene            14472..14750
                     /locus_tag="PH2015_18_scaffold_0_prodigal-single_15"
     CDS             14472..14750
                     /product="hypothetical protein"
                     /codon_start=1
                     /transl_table=11
                     /translation="MLPYKPKFPKQSYEPKFKSKELIIIARKICSNEFYKSTIDPVEF
                     EWLPKKGIVYLHMQFDGDTIDSQSTWTLAFPIRPFEIGYEEWVKEITS*"
     gene            14802..15011
                     /locus_tag="PH2015_18_scaffold_0_prodigal-single_16"
     CDS             14802..15011
                     /product="hypothetical protein"
                     /codon_start=1
                     /transl_table=11
                     /translation="MRFRYVDVRKLNVVGVFENEQGKMFFWTARQIKKRIKNYKQIGD
                     WDAVVECQEALEAIQERPTPWWKFW*"
     gene            15100..15396
                     /locus_tag="PH2015_18_scaffold_0_prodigal-single_17"
     CDS             15100..15396
                     /product="hypothetical protein"
                     /codon_start=1
                     /transl_table=11
                     /translation="MVFEKLTTTYALTVSMSQFEALLDYESAWNDACNANDTLYAKLA
                     NMGVTSDYDGHYSNIITVEIMSEDDTDEFKQEIISIVNDQLQTAETWKNLQNSD*"
     gene            15464..15946
                     /locus_tag="PH2015_18_scaffold_0_prodigal-single_18"
     CDS             15464..15946
                     /product="hypothetical protein"
                     /codon_start=1
                     /transl_table=11
                     /translation="MKEKLAAAFATVNARLHAADQEWATHKLDTLKAFVEAARAEHKA
                     GGRFDSGFGRFDSGMAAIAHFGSKAMWNLLVGHGREGALANMEKNTNALIAKRDATII
                     AALNKKGITEIPDFELVECSDGIEGTFNVAGHVVTISTILAGGYNIQRLHNRTLVKVS
                     *"
     gene            16039..17202
                     /locus_tag="PH2015_18_scaffold_0_prodigal-single_19"
     CDS             16039..17202
                     /product="hypothetical protein"
                     /codon_start=1
                     /transl_table=11
                     /translation="MRFAEIITETYIRRYVAEDKQLGRAFNHLEDLVFFYGSKGTIEA
                     LEHLKDVATEQGSKSIRMKWDGNPQVYWGRESKGGPLILAGHNGWARGAKTDNPEDLI
                     DFIANKSGSPASDEEKQQRDAFAKKFAGLYPLFDAATPKDFVGFVYADSLFLDRPQLK
                     DEIYTFCPNPKSNTCYHVRQDSELGRRISAANVMVVGHAYFPEFGMPDHSQEPISDFS
                     MFNGSSKLIVLGPIYNTKPVKVDTTAINQVEKYLAQNSKSIDAFLESVKGLSDLKDII
                     YRFVNQTAGAKKLDQLGETLFLDWLRTSKVSPSKQEKIVQLNDANGNALDKIFTLVKM
                     IQNMKNEVIDQVEGEQGEIWDTNGEGRVRYGDDTKQFGNVKFVPRHRWTPGAR*"
     gene            17202..17792
                     /locus_tag="PH2015_18_scaffold_0_prodigal-single_20"
     CDS             17202..17792
                     /product="hypothetical protein"
                     /codon_start=1
                     /transl_table=11
                     /translation="MRIFQLYEAKENTVGIIFGRFNPAHKGHRAAWEMASKNPTWYVG
                     TNQSTVGPKDPLPYEEKVKVMEAIMPEIKGHIVAETSWLTLASKVYKEHGNVTLMVYT
                     DEDWVTKTIQQYNGEEGRHGYYNFPNIVQVATPRLSSATALRQAVLDGDRKAFADAAG
                     VPEDTRIDGRSFFDLVADYLLPYADKIKAAAAKKGK*"
     gene            17796..19244
                     /locus_tag="PH2015_18_scaffold_0_prodigal-single_21"
     CDS             17796..19244
                     /product="Putative phage structural protein n=1 Tax
                     =Puniceispirillum phage HMO-2011 RepID=S4S2S9_9CAUD"
                     /codon_start=1
                     /transl_table=11
                     /translation="MTYQHDNSDKNLMGIQNALKYDGDGEPTLRVSIEEISEGANMTI
                     NGDVIVTDITGVVEINNDEGNPIPVSGTVAVSGITGTVNVSTNPTSTDAFGRQRVSNP
                     LTLFDSSHRFKDNGLWATSTVTGGSVAFSPNEGLVNLTVDTTTNAEVIRETLKVFSYQ
                     PGKSLLNLNTFVFSPAKPNLRQRVGYFGVQNGMYLELDGSTVSFVERSYVTGAVTETR
                     VNQADWNIDPMDGTGPSGFILDISKAQILWMDVEWLGLGTVRLGFVIDGRFVHCHSFH
                     HANRISSTYITTASLPLRYEIKNTGVTSSSSTLKQICSSVMSEGGYELRGQQNGIGTP
                     ITSPKVLTTKGVYYPVVAIRLKANFLDAIVIPTAISFLGTGNGMNFNWKLIGIADVTS
                     ASWTSAGNDSAVEYTISGTAVANGRVIASGFINSSNQGSPALQTLKEALFQFQLERNS
                     FTSTPHTFALAVSCDTDNQVVFGAIDWEEITR*"
                     /db_xref="UniRef100_S4S2S9"
                     /db_xref="S4S2S9_9CAUD"
                     /db_xref="hhd:HBHAL_2430"
     gene            19357..25587
                     /locus_tag="PH2015_18_scaffold_0_prodigal-single_22"
     CDS             19357..25587
                     /product="Uncharacterized protein n=1 Tax=Sinorhizobium
                     phage phiM12 RepID=S5MQF5_9CAUD"
                     /codon_start=1
                     /transl_table=11
                     /translation="MVNITDIDSKVTKAALDALEVHIDSVFNKIGIDVEFTRHFLDRV
                     NDERNGKQITIRELGRLFAKEYKRWGRPIAQMGPDKEAIMKDLESDVNIPFILKWNRQ
                     NNQLDLVAKTVMRKKNFKSPDREFPVESVDQVHGSEPLPRNSKPSRTGTQPHPYKGRL
                     VGEADITEDLGSIPPLTDLIVMAVVGQTTVAVLKTAFKTGKQLLKLKKLADRAGVKLA
                     DTVMRESNPFTDARMNAIKAGKKEFTVKGKTYPITGDTSDEKEAITNEAVNRDEYQSK
                     LAAKATENFYGAALQALHRLVTTQGNRQSVGGYAFDIARAFSGINARQLERMYKERQG
                     IKEDRISQVGVESDWNPGNVGKDLLMYSGISLIGTIGPISLYQKKIGVMNRSIFITTS
                     QLSKESSDPVIIEGELLLTQNYTEDTVTLWQVKGAALSEKLRGKKLMPKIYAYLIKRG
                     FFLRSDTDQSKGGMKIWAELAKVPGITVYAAKEDVHGKIDYTAVDGEEVLSGDFPIYR
                     NEGVDEYTNEIKSARSQYNVLLTQSEKVSDPNQLEKMQADMDYLDDHIRKLTKERDKI
                     YNDDSLSRQKNEIIYLLAVADKKPKNESITEVSSVDLPKSWGYIGSTDWEGKNTRYVK
                     KIGRLGGYDVVLEQYGNNSRKVFLVTDKNENAALNRRPVALIEFERDYGNLEGMEYWI
                     AKATIIHPSWQGKGIAPKLYAYLCKKGWTLRSDDLQSQGGKKIWIALSKIPGITVYAA
                     KNNGGDWELSDIDNDVDDFLRSGFHTYDTELKNEVKEIERELNSVQDKIREVWDDYSA
                     MDKTDTATLARLKKEYTDLRTMEKKLQDEMSDAQSNQNWNEEHEDVYLFAHAAHDPMY
                     DKPKIAKTESLKKNKKMTENTGNIKINPVSVSDHYKGETFGTKYLMVDGVIKAGVDVS
                     IVDNEVYISHVITAEDSRRKGYAKMVVDDLFKEFPDKKISVSDMTDDGSEFFRSQYSV
                     DDETGEIQKKLGEEIETVKVSKDWKSYMWGFPIKRYYSKYTEVEPMGKFRVFIDKDGR
                     ELNALLCDKETNMHALVHMTRSSSKSPCVIHAAALDPALQGRGLMPKFYAHLVTKAGL
                     FLQADSMQSAGGRKIWVALSKDPSVTVFAAYKENGVEKYSHVEGDNLLYSDAPIYDDE
                     RDENVAEIKNEINSVTDLINKYMDQRDTVTDEATRQKLRSYIEELNAKREELRKEYLT
                     VLPKKPKKTFSKLLAVPAKTPSMESVNDSIGEAITKAEISTDPTEMGSWVQDDQKKPE
                     KTTILPVSKITVLEPDDKFDDPQYAANLKKILKAVKSGKELPPILVRRVGNGFQVIDG
                     HHRFKAYRIAGKKYIPTRIVSSSRVKDVTPSYVNESYKLQLERDNDLYVLHILNTDSG
                     KRTEVRGKSNYETNGYDANDKLHQLLDTIGKTTNISELMNGEVVTINPKHPRGEVAKK
                     ATDAAFHEDAIEPDAKGYQHDLLTMPPNTLVIDTKGDLDWYKLGQHFARLNQQDPNEF
                     GQGDSDMVVTLANQEQVDRLKRMLDKFGATYKDIGGSSDHPEIHSEGDLNELKIVKPK
                     PEDTLGVPRRHMPQIDEKHYEDLFRYIYDKGGKIKKETVDPAELSSTQSEFSDKGVEA
                     AMTNGKMNKPIIISSDNYVLDGHHRWLAAKNAKVHKITAFRINLPAKDGLSMLINFPQ
                     TTFKDIHESLTNSLPWEWEREGPYTYSAVAVIDNGRKLRVNISEDDIGQWEVSFTSSN
                     GRGEETSRATGQGREFRIFATVVDIIKDWWNKHKDEVDLFYFTSWSDDQSRVKLYSTL
                     AKQMEKLTNFHLDVEKFDDKTVFSLHATGMNESAGVGKIVKGVNTTIDVGPNEITKQA
                     AKFGNKVSKDGKPVSKLREMYGTTDRKMLTEAQLKEAMLDSVTKWLGSKAQNTIDDLS
                     NTILTMKDAAILIKDVLTDEAYFQTAYTQMVKSARGMIKQLNNVLASAIVLVKNETVI
                     ATLKDMVQNIVTFAASILKRGGIIGFLGSLGVYAFSKYMVQNLNSVKTILTNIVKSDF
                     ADQFGGLITTVMNVATEKVPGLTFFSFFDNLNTVKELFFEVLSSIKRKLEFGRNLNTN
                     VA*"
                     /db_xref="UniRef100_S5MQF5"
                     /db_xref="ctt:CtCNB1_2656"
                     /db_xref="87578651"
                     /db_xref="S5MQF5_9CAUD"
     gene            25604..25819
                     /locus_tag="PH2015_18_scaffold_0_prodigal-single_23"
     CDS             25604..25819
                     /product="hypothetical protein"
                     /codon_start=1
                     /transl_table=11
                     /translation="MKISEIISENFSGSFASVAMPMTPGTKKADAKRSVYGKAKTESK
                     KKNTMGYSADIGNLSYTNPVKAPMIRR*"
     gene            25826..27214
                     /locus_tag="PH2015_18_scaffold_0_prodigal-single_24"
     CDS             25826..27214
                     /product="Uncharacterized protein n=1 Tax=Pelagibacter
                     phage HTVC008M RepID=M1IPD4_9CAUD"
                     /codon_start=1
                     /transl_table=11
                     /translation="MKLRQLFENFVISNDEFEDYLNRTTEQLASEIQSGKNARDAVHD
                     LSLQFSKMHNNAYAAYQRMSDALMARMYTLDLDAQTSEPAMGDEMGGLGDMGGDPLGL
                     GGNMGDDLGGDVEQLNDPMGAGMQMDLPMGDEMPSDNEMDDYNAVMNSPIGDDDTIGE
                     SKIKEAGKMKGGAKDPCWSGYKMVGTKKKGSREVPNCVPESKIEEGNTSHRISRLQMM
                     IDDRLKKAKMVKDPITQRHHRMMADHYQEKLDSIKSKNENLKEFLPALGAAGAAAMGA
                     ARAGVAGIAGAARAATPVIKGAVKAATSPSAINAVKTASGMASSGASKVNTAMNKGKN
                     FMDKLSGGNQGIQSRFPSRTESVEETYEGDEFFEAYGVLWFNEDEQLDEAEYQGRNVP
                     LGKPMRGDVKKFKVYVKDPSTGNVKKVNFGDPDMKIKKSNPERRKSFRARHNCDNPGP
                     RTKARYWSCRKW*"
                     /db_xref="UniRef100_M1IPD4"
                     /db_xref="M1IPD4_9CAUD"
     gene            27302..27559
                     /locus_tag="PH2015_18_scaffold_0_prodigal-single_25"
     CDS             27302..27559
                     /product="Uncharacterized protein {ECO:0000313|EMBL
                     :KKM23873.1};  TaxID=412755 species="unclassified
                     sequences; metagenomes; ecological metagenomes.;"
                     source="marine sediment metagenome.;""
                     /codon_start=1
                     /transl_table=11
                     /translation="MSLDTITSEEKAKLTQLVDEGCSVLQEIEDLKGGLKDTVKAIAE
                     ELDIKPSLINKAISIAHKARLTEAKQDFEDVETILKTVGRG*"
                     /db_xref="A0A0F9KP30_9ZZZZ"
     gene            27559..27795
                     /locus_tag="PH2015_18_scaffold_0_prodigal-single_26"
     CDS             27559..27795
                     /product="hypothetical protein"
                     /codon_start=1
                     /transl_table=11
                     /translation="MVRQPIIHKDRFGRELGNDTVVVAATGTREIDVCTIVSQGEKMV
                     RVQPIGKKSDYLRYPNELIVINDIPETMLYVFKA*"
     gene            27833..30574
                     /locus_tag="PH2015_18_scaffold_0_prodigal-single_27"
     CDS             27833..30574
                     /product="DNA polymerase {ECO:0000256|RuleBase:RU000442};
                     EC=2.7.7.7 {ECO:0000256|RuleBase:RU000442};; 
                     TaxID=1147094 species="Viruses; dsDNA viruses, no RNA
                     stage; Caudovirales; Myoviridae.;" source="Enterobacteria
                     phage vB_KleM-RaK2.;""
                     /codon_start=1
                     /transl_table=11
                     /translation="LSYVDAYYDKKHDLVRVVERSNGKRVYKDYPAIRTFYVKDQNGQ
                     HRSIFGDKIRQIRCKTTKDFHKELKINSGKKLFESDIKPENQCLSLNYNGVDSPVLHT
                     AFYDIEVDFDKERGFSSTEEAFMPITAITVYLDWMQELITLAIPPKGLSDEEAEQICS
                     RFGNTKWYRSEKEMLRDFLSLVDDADIISGWNSEGYDIPYTVRRIIQVLGKEYIKRLC
                     LWDVQPKEKYVKKYGKDQLTYELVGRVHLDYLELYRKYTYHEMHSYSLDAISEYELGR
                     KKVAYEGTLDQLYNEDFYKFIEYNREDVMLIADLDKKLRFIDLANEIAHDNTVLIKTT
                     MGAVAVTEQAIINEAHRRDMHVPDRKARDWDEEDADDPADMDDDELAEFLAKERAAGA
                     FVAQPKTGIQRWISGIDLNSLYPSVLRSLNMSPETIMAQLRQTYTEELITNRILEGKR
                     IVGKSFGAPQAWEDTFSSEEFRYVNERDKVVPLVLDMEDGSSSTLTGAEVYDLIFNTS
                     ELNWALSANGTVFRQDVQGIIPSLLERWYSERKQLQAKMKEARDSGQGKEVAFWDKRQ
                     LVKKINLNSLYGAILNPGCRFYDKRIGQSTTLTGRCITRHMGSKTNEVIAGSYDYKGD
                     SIIYGDTDSIYFSMYPVYKDRIDSGEIAWSKEIVMELYDEIAKQVNESFPDFMKSFFH
                     VPRKQGEIIRAGRENAATAGLFIKKKRYAMLIFDDDGTRRDINGLPGKVKAMGLDLKR
                     SDTPDYMQEFLKDVLMKLLTDAEQKEVIQMIKDFKKEFRKMPPWQKGTPKRVNNLTNH
                     TKIFEKTGKCAVGHALAAINWNRLRRMNSDNYSMEITDGMKTIVCKLRSNPMGITSIA
                     YPIDELKLPTWFQELPFDNNEMEFTIITKKINNLIGVLNWDLNDTNNSETFDNLFEF*"
                     /db_xref="H6X3Q7_9CAUD"
                     /db_xref="UniRef100_H6X3Q7"
                     /db_xref="mpl:Mpal_1740"
                     /db_xref="2.7.7.7"
     gene            30576..32009
                     /locus_tag="PH2015_18_scaffold_0_prodigal-single_28"
     CDS             30576..32009
                     /product="Methyltransferase {ECO:0000256|RuleBase:RU362026
                     }; EC=2.1.1.- {ECO:0000256|RuleBase:RU362026};; 
                     TaxID=742013 species="Bacteria; Proteobacteria;
                     Betaproteobacteria; Burkholderiales; Comamonadaceae;
                     Delftia.;" source="Delftia sp. (strain Cs1-4).;""
                     /codon_start=1
                     /transl_table=11
                     /translation="MENNYTLHNGNCLDVLKTLPDNSVDSIVTDPPYGLSFMGKKWDY
                     DVPSQEIWEECLRVLKPGGYLLAFAGTRTQHRMAVRIEDAGFEIRDMIAWVYGSGFPK
                     SMDVSKAIDKAAGAERTVKRGVKAGHEDFADRETKGHLAGENKNEGWSRPWMEAENAN
                     DYHYEFEPATDEAKQWEGWGTALKPALEPITVARKPLEEKTVAANVLKYGTGGINIDD
                     SRIATNPEVDDPRLGGNGSWKTDGMAVNAYGKFEGTPNTSSAKGRFPANLIHDGSEEV
                     VSLFPNTKAGGSVSGKEKSKTGDENTNCYGEYNRVAWDSYKDDGSAARFFYCAKTSKK
                     DRNEGLDTFEAKSVGGKGNGIRRVCSKCGASSLEAHTCLCEEKDWVNPPTKKNNHPTV
                     KPTDLMRYLVRMVTPKNGTVLDPFMGSGSTGKGAMLEGFKFVGIELDPDYMEIAKARI
                     EFATPEDEIFDEVEKTEIKEVDNLFEF*"
                     /db_xref="F6ALD9_DELSC"
                     /db_xref="UniRef100_F6ALD9"
                     /db_xref="del:DelCs14_2654"
                     /db_xref="2.1.1.-"
     gene            32028..32795
                     /locus_tag="PH2015_18_scaffold_0_prodigal-single_29"
     CDS             32028..32795
                     /product="Uncharacterized protein {ECO:0000313|EMBL
                     :KKM98935.1};  TaxID=412755 species="unclassified
                     sequences; metagenomes; ecological metagenomes.;"
                     source="marine sediment metagenome.;""
                     /codon_start=1
                     /transl_table=11
                     /translation="MEHNMRDILKDIVKHTHSLGIIQAVKVTTEGDETKIDALDDNRS
                     VVLKGRLHNKVDALTGKVGFGRLSVLQGYLNYSGEDTEGKKVDADIVVNKEERNGEAS
                     PASISFKMNGGFESNYRLIRSEVVDDQIKTANFKGAKWDVEFMPTQKAVNDLRYFDGV
                     LGGNDSLFTVKKVNGNLIFSIGSNGTDKVDLPFALNVSGELKAAWSYPLRTVNTILRL
                     ADTSNMTIKFSDQGAMMIQVDSGLGVYDYILPAKTGN*"
                     /db_xref="A0A0F9PD50_9ZZZZ"
     gene            32798..33142
                     /locus_tag="PH2015_18_scaffold_0_prodigal-single_30"
     CDS             32798..33142
                     /product="hypothetical protein"
                     /codon_start=1
                     /transl_table=11
                     /translation="MNNVSTDKHLMVSTSYNGMSADRSVLEHNRSGDVRLDQGKLLVF
                     DGRYWNESNLYTYMSLSPETEQVIAWAKRKMEEEQQIHRLIEEYPELLEAKLYFEAMV
                     ALIKDPSNKEKA*"
     gene            33142..33336
                     /locus_tag="PH2015_18_scaffold_0_prodigal-single_31"
     CDS             33142..33336
                     /product="hypothetical protein"
                     /codon_start=1
                     /transl_table=11
                     /translation="MTENKREKKLSHLKVLREKHNNLDSRIKVCYDERVSDDKIVQMK
                     HDKLHLKEEIERLERELLVE*"
     gene            33548..33886
                     /locus_tag="PH2015_18_scaffold_0_prodigal-single_32"
     CDS             33548..33886
                     /product="hypothetical protein"
                     /codon_start=1
                     /transl_table=11
                     /translation="MRKVYAKNKNRKSNMTMFQKLIARLYNKHVANTKSIGLDASSFP
                     QVSGSNNDLHASPKLNFKIFSASGGYILEFYKYDYKNDEAASQLYVISSSEELTESIT
                     IICQREFLTL*"
     gene            33898..34071
                     /locus_tag="PH2015_18_scaffold_0_prodigal-single_33"
     CDS             33898..34071
                     /product="hypothetical protein"
                     /codon_start=1
                     /transl_table=11
                     /translation="MKEPRVERMVTELKNTVERLNRIQNILNKTGTTFTLRQSSRNED
                     FIIEDITQRINYE*"
     gene            34064..35152
                     /locus_tag="PH2015_18_scaffold_0_prodigal-single_34"
     CDS             34064..35152
                     /product="S-adenosylmethionine synthetase (MetK) {ECO
                     :0000313|EMBL:AIE93511.1}; EC=2.5.1.6
                     {ECO:0000313|EMBL:AIE93511.1};;  TaxID=1455911
                     species="Archaea; Thaumarchaeota; environmental samples.;"
                     source="uncultured marine thaumarchaeote AD1000_38_A02.;""
                     /codon_start=1
                     /transl_table=11
                     /translation="MNNYIFTSESVSDGHPDKVADQISDALVDAGLKTGNSSTRVAIE
                     TMVTTNFVALAGEVKNFNVSNDEINEIVRNKVKEIGYEQDGFHWTNLEIANRIHNQSA
                     DIALGTDDFGAGDQGIMFGYASNENDAYLPAPIYYSHEILKELKAMRLDGYDFFLQDA
                     KSQVSVQYEGGRVKRIDQIVVSHQHKQGFQHSIKTPIKQAAHKVLGNLIDENTVWHIN
                     PTGNFVIGGPDGDAGVTGRKIIVDTYGGFAPHGGGAFSGKDPTKVDRSAAYMARWLAK
                     NVVADDMADWCQIQLSYAIGVKQPTSIYVSSNGHNASIERFIRKEIDLSPKGIIDRFD
                     LFNFTEYSKNCVYGHFGNKDVPWERIGW*"
                     /db_xref="A0A075FVN2_9ARCH"
                     /db_xref="mag:amb4469"
                     /db_xref="UniRef100_UPI000399BF1B"
                     /db_xref="2.5.1.6"
     gene            35154..35768
                     /locus_tag="PH2015_18_scaffold_0_prodigal-single_35"
     CDS             35154..35768
                     /product="hypothetical protein"
                     /codon_start=1
                     /transl_table=11
                     /translation="MLGIYLNPRNWFLPEQEKKIKLIEATLSGETKDRALADMMTNEE
                     DRKFRHLNIDREYGKISPYEFAIKESELLIKDEDELARAKLSIDLDHQVINKQQYDHK
                     LADLNNEPYVAVLNIDFDNKNPSNGYFELDFNEHFVEYLANNGYNGIEPEEIVNEWFS
                     DLCKNIVLEDMVDEKGNPKSFLTESKEGQLVQRLKVNADFSEYS*"
     gene            35778..36779
                     /locus_tag="PH2015_18_scaffold_0_prodigal-single_36"
     CDS             35778..36779
                     /product="RnaseH n=1 Tax=Enterobacteria phage vB_KleM-RaK2
                     RepID=H6X3R5_9CAUD"
                     /codon_start=1
                     /transl_table=11
                     /translation="MTTFILVDSFNMYHRAKHVAMRNADIDMKIGMAFHIMMNSVKMC
                     YNKFNAEHAVFCLEGKSWRKQFYAPYKAHRKVAQEAKSLREQEEDKIMFEAYDSLIQF
                     LDQKTNVTLLRHQNAEADDMIALFIESHPDDDHIIISSDSDYMQLLAPNVKIYDGVQN
                     RIITTEGFFKDDKNMTPIVDKKTKEKLVAPDPEWLLFEKCIRGDTSDNVFSAYPGARL
                     KGTKNKIGIQEAFSDRNTGGFNWNNFMLQRWTDHNGVEHTVKADYERNKTLIDLTSQP
                     EELRNEFINTINTLSVVKENKSVGIHFLKWCGEWDLQNLAKAPDEMARILSKPYPVR*"
                     /db_xref="UniRef100_H6X3R5"
                     /db_xref="H6X3R5_9CAUD"
     gene            37068..37367
                     /locus_tag="PH2015_18_scaffold_0_prodigal-single_37"
     CDS             37068..37367
                     /product="Uncharacterized protein n=1 Tax=Azospirillum
                     brasilense Sp245 RepID=G8AVQ4_AZOBR"
                     /codon_start=1
                     /transl_table=11
                     /translation="MARPKPTIILEHTDSRSYRSEQVLQADAIYAVFFDGEPINIRSL
                     NSLVNIPGPKYKKVSFSNSGHAINLAQRLNKLFKTEGFEVYVLTQGTKLNLDDSE*"
                     /db_xref="UniRef100_G8AVQ4"
                     /db_xref="A0A0F9MMX4_9ZZZZ"
                     /db_xref="abs:AZOBR_p270209"
                     /db_xref="G8AVQ4_AZOBR"
     gene            37354..37728
                     /locus_tag="PH2015_18_scaffold_0_prodigal-single_38"
     CDS             37354..37728
                     /product="hypothetical protein"
                     /codon_start=1
                     /transl_table=11
                     /translation="MILSKTNVLNVVNSTLAGKKTGKKNFDINDIFIYSYDDMKHFRL
                     TTLGKDILAKVFQSYTIQLTTKIPRTSGKQILMLDKYMVSPYFLSPVNKLIVFEEIVA
                     SEFLMLDANLDDWVEIKSFYEK*"
     gene            37789..38205
                     /locus_tag="PH2015_18_scaffold_0_prodigal-single_39"
     CDS             37789..38205
                     /product="Uncharacterized protein n=1 Tax=Sinorhizobium
                     phage phiM12 RepID=S5MAS6_9CAUD"
                     /codon_start=1
                     /transl_table=11
                     /translation="MAYTFDESIVSDLHKDAYGFRPTSGWWDCWKFQNDEGKQAAWNT
                     LLDDLERSIETEKLSDAAALATFTDLVYETMNLGAGDVVTAIKWIIQGEKFTKFDLMY
                     GADYFCFNFNLNYSVKNSFPIQEAIDEVLASLEESD*"
                     /db_xref="UniRef100_S5MAS6"
                     /db_xref="S5MAS6_9CAUD"
     gene            38349..39476
                     /locus_tag="PH2015_18_scaffold_0_prodigal-single_40"
     CDS             38349..39476
                     /product="ATPase associated with various cellular
                     activities AAA_5 n=1 Tax=Arcobacter nitrofigilis (strain
                     ATCC 33309 / DSM 7299 / LMG 7604 / NCTC 12251 / CI)
                     RepID=D5V7V6_ARCNC"
                     /codon_start=1
                     /transl_table=11
                     /translation="MAKVSTADMEVRLTKPSDLKAEIAYAFRRKRPVFIWGPPGVGKS
                     EIVESITQEINGYMIDLRLALMEPTDLRGIPHFNEVTGKMEWAEPSDLPDEELASQYE
                     NVVLFLDEMNQAPQSVQAAAYQLILNRRLGSYKLPDNVLIVAAGNRESDRGVAYRMPS
                     PLANRFVHLEITVDFEDWQTWAMEHRIHPEVVGYLTSNKMDLFNFDPRTASRSFSTPR
                     SWTFVSDLLPKEDENISNHRLHDLLAGTVGDGVATKFMAHRQMAQAMPNPTDILEGRV
                     KHLPKGSNEISAMFSLTASLCYELKEFVEKNGKNDMDKLYEMAENFFRFMMENFDTEM
                     TVLGGRTALKVYKLPLEPRKVPCIGDFFKKYGKLIIEAHNA*"
                     /db_xref="UniRef100_D5V7V6"
                     /db_xref="A0A0F9JSQ9_9ZZZZ"
                     /db_xref="ant:Arnit_3079"
                     /db_xref="D5V7V6_ARCNC"
     gene            39606..40931
                     /locus_tag="PH2015_18_scaffold_0_prodigal-single_41"
     CDS             39606..40931
                     /product="Putative HNH endonuclease n=1 Tax=Escherichia
                     phage PBECO 4 RepID=L7TIF8_9VIRU"
                     /codon_start=1
                     /transl_table=11
                     /translation="MSNQPAKTLDDLLDDVLEKNGIEVDPNSAEPVVFQYTDAAVKEM
                     IVSGRVRMLIKHPFFGTLATRLKLVETEGWCPTAAVDGKHFYYNPNFFRTLTPEEIDF
                     VVGHEVLHCVYSHCGEGGRLFDYAEADRDPQLWNVAADYKVNQGCVESNIGKMPKSAL
                     FDRKYHGMYTEEIYQKLKESGEGKGKQTLDMHLFGNEGTDGDGQDGKMKNDPTGRSGP
                     IKITKEEAKAIKDQMRQAVLQAAQSAGAGNTPGEIRRLIQSMTEPKMDWRELLNLSVQ
                     SCLKNDYTWMRQSKKSRSMGIYLPAQDPDQMVDVCIGLDVSGSISHDMLQDFMGEIQG
                     IMTQFQDFRLRVWTFDTRVYEESFKEFTPMNADEINDYQIIGCGGTDFVCNWTFMEEN
                     DIQPHKFVMFTDGYPFGSWGDEHYCDTLFVIHGNDRIVPPFGEHAYYAK*"
                     /db_xref="UniRef100_L7TIF8"
                     /db_xref="A0A0F9MNR7_9ZZZZ"
                     /db_xref="tvi:Thivi_3136"
                     /db_xref="L7TIF8_9VIRU"
     gene            40952..41527
                     /locus_tag="PH2015_18_scaffold_0_prodigal-single_42"
     CDS             40952..41527
                     /product="hypothetical protein n=1 Tax=SAR324 cluster
                     bacterium SCGC AAA240-J09 RepID=UPI000360B2DD"
                     /codon_start=1
                     /transl_table=11
                     /translation="LPWQSGINTIMSNDTLLLNSDGRPLSILPLSTLTWQESIKLLVL
                     DRINVLEWHENWEVHSQSVTMQVPSVVSTREYISRSKQGINFNRSNVFARDKHICQYC
                     GDIFQPKDLTLDHVLPRSKGGRTNWENIVTACKWCNHEKGNNERIVPKKKPIRPDFFQ
                     IANSKSVMLNIRYREWLIYLDWPEEKVNMVA*"
                     /db_xref="UniRef100_UPI000360B2DD"
                     /db_xref="A0A0F9KDI1_9ZZZZ"
                     /db_xref="magq:MGMAQ_0607"
                     /db_xref="UPI000360B2DD"
     gene            41613..41849
                     /locus_tag="PH2015_18_scaffold_0_prodigal-single_43"
     CDS             41613..41849
                     /product="hypothetical protein"
                     /codon_start=1
                     /transl_table=11
                     /translation="MSEETNQTAETNISITDIANAYAIIDLAAKRGAFQATELQAVGT
                     VVNKLKSFLDGVQAARQANAAAQNEAAPTEGTVE*"
     gene            41849..42475
                     /locus_tag="PH2015_18_scaffold_0_prodigal-single_44"
     CDS             41849..42475
                     /product="Uncharacterized protein n=1 Tax=Enterobacteria
                     phage vB_KleM-RaK2 RepID=H6X3L3_9CAUD"
                     /codon_start=1
                     /transl_table=11
                     /translation="MAFMKHVGRHASTGQRLVVVFMELPDEPENALVVFSDSLPDRYH
                     QALMDAVESNEGQTSKQMYEVLSRKVFWHGGQMLTTLHTEGLLSKLPTKNIIMTPNTS
                     TNVALNEILEKMHEIEAGLVTDNTTQSQTESRIETNVAESKSEESRQIAQNLLVQAQL
                     LEADAHRKREEAYKYDPSLRPVAFEIKTAEKPKRSKFSKPKTETTESA*"
                     /db_xref="UniRef100_H6X3L3"
                     /db_xref="H6X3L3_9CAUD"
     gene            42526..42849
                     /locus_tag="PH2015_18_scaffold_0_prodigal-single_45"
     CDS             42526..42849
                     /product="hypothetical protein"
                     /codon_start=1
                     /transl_table=11
                     /translation="MEFDRESEFERIMEEIMPLSIPNSFVREIVVKLKNGGEISLSGE
                     ELLKPLPMTGNLNWEKVAHQHDQIEDIEVLVNVPLIQDSVIFNVKRLLSAHFGEDDQG
                     KLPKQ*"
     gene            42859..43734
                     /locus_tag="PH2015_18_scaffold_0_prodigal-single_46"
     CDS             42859..43734
                     /product="thymidylate synthase (EC:2.1.1.45)"
                     /codon_start=1
                     /transl_table=11
                     /translation="MSQTNWEEEMYLDLLHTTLHAGETRDKERTGIGTISRFMSTMNF
                     DLRRGFPLLTTKKVNFKSVVSELLWFIEGSDDERRLAEIHYGEPRENLIGKTTIWTAN
                     ADNQGKALGYENTDTVKKLGPVYGVQWRNWGGIDQLSMLIDGIKKNPQSRRHILSAWN
                     VADISEMALPPCHAFVQFYVSNNGELSCSLYQRSADLFLGVPFNIASYSLLTHMIAQV
                     CDLEVGEFVHVIGDGHIYENHTDAVNMQLNRNPMPFPKLIIDPSIKSIDDFRMEHFSV
                     EGYDPHPFIKAEMAV*"
                     /db_xref="ant:Arnit_2698"
                     /db_xref="D5V6S6_ARCNC"
                     /db_xref="UniRef100_D5V6S6"
                     /db_xref="2.1.1.45"
     gene            complement(43760..44929)
                     /locus_tag="PH2015_18_scaffold_0_prodigal-single_47"
     CDS             complement(43760..44929)
                     /product="hypothetical protein"
                     /codon_start=1
                     /transl_table=11
                     /translation="MTEINKDSLHWSQYDFTKIPFDDLVSVGQRTLLYRDLFSVSWLL
                     GRFCNYKCSYCWPYARSDKKDHRPTELCLATIDEIKRQARANGFNSFHFSLSGGEPTF
                     HPGYLDILDHLAKDVENTNFTSIHMTTNMARKLDWHKNYCNIAAQFQRASITASYHSE
                     FADKDEFVDKLLLCMEHDVQVTINMVLVPEWFDRDWQNALYFHEKGINVTLKPQSDSS
                     ASRVVDGYTPEQLAIMRNGMPQRDYTKAIQEQRGVKVVRPTPKGGSLWKADIANGDDK
                     SVPAMMQVEFQDSSGKKWYMDQAERFNAFGFNKFKGWECSSGYRGIVIREPDGSIKRS
                     YSCSDEPLGYIESGFKLFDSPKPCISESCVSSADSKIPKRKPGTTIPLYPHDSTK*"
     gene            complement(44932..46083)
                     /locus_tag="PH2015_18_scaffold_0_prodigal-single_48"
     CDS             complement(44932..46083)
                     /product="hypothetical protein"
                     /codon_start=1
                     /transl_table=11
                     /translation="MFTDLNIKFPYNCVKNCCKSNDYRSSTNDIASDDFFIQNSEYIR
                     RKTDMLVNNVLPVGGCDTCINMGDYSLFETWNEWGPEKQNDLSLLNTDSFETYEMVLS
                     SACDLKCVYCHPKDSTSWAKELGVSPNKGSDEWKKEVTSKLIESLKTKTFYDDKQYTF
                     FFSGGEPTYNTETLDFVNEVLKYVPKKNTSICISTNANTKPKVFKKYLEAIQSDLEVK
                     WTFDCSIDGIEKVCEAIRYGISWNTAINNINTLLQQPNVLVRISPTVSLYSVPTMYDF
                     VTYFVELFKKYDKIHKHMFNYNMAQESGMSPANMPDDYKECLQSSIDYLKNENVSYYA
                     HLQNVKNIIGTDYNEYKTSKIKSKFEYFKTKRPDMNWDNLFPHINDIIG*"
     gene            complement(46113..46829)
                     /locus_tag="PH2015_18_scaffold_0_prodigal-single_49"
     CDS             complement(46113..46829)
                     /product="hypothetical protein"
                     /codon_start=1
                     /transl_table=11
                     /translation="MTLVFEDKFGNGSVEIDIPTKYKKVAVNCSGGADSSILLYVLAK
                     YIKDTQLDVKLSVLTCSTDVKDRWTGRKAELVTNYIIENVGSGIIDMHYIYFRERPQT
                     EDFHAIEASLFADKRADLIVSGITSNPPIGATVENIDGDVIDLTNGSMDNRNGTDHTI
                     WHISTDGKGDFWSPFANVDKRFVADLYDHYGVRDTLLPLTRSCEKKTPLDAPFDPMFE
                     EKTCGICWWCLERKWAFGNF*"
     gene            complement(46829..47530)
                     /locus_tag="PH2015_18_scaffold_0_prodigal-single_50"
     CDS             complement(46829..47530)
                     /product="hypothetical protein"
                     /codon_start=1
                     /transl_table=11
                     /translation="MILECNTSGQKIDFEIPEKYKKIGVNCSGGADSSILLLMVVQYL
                     IDNNRTDTTVSVSTCSNDKKGRWNGRRAADVIEYVINKTKFPNFDLHYTYYRDVQDEK
                     YFHEVEGKLFSDGRVDLFVSGVTCNPPLGETAVNSRGKTIVLSDDMLPSRIGTDHQIW
                     YHNNDGSFYTPFANIDKRFVASMYEHYGANDLFDLTRSCESIPNEDENISVFERVPCG
                     NCWWCLERKWAFGRF*"
     gene            complement(47542..48753)
                     /locus_tag="PH2015_18_scaffold_0_prodigal-single_51"
     CDS             complement(47542..48753)
                     /product="hypothetical protein"
                     /codon_start=1
                     /transl_table=11
                     /translation="MSFCAINDKTEKKLMVIWDLGRKCTYSCSYCPPHRKNSWSAVAS
                     FEELKKTADDLERYSELLNQYRDTPFRVSASFTGGEPTVNPAFFDFLVYLQEKYPHWN
                     RTLTTNGFYTERKLRLVMKNTNFTTLSWHCEGSPEQKNRVRENIKIMVEEGYGFKVNV
                     MFHERQDYFDECIELCKWFDEIGVKYIPRIVGDQGDIKQGLKDKTVHTYTADQMKWFT
                     DYWNAKNGKKVESKVGIPNEKVVGQTIGRPCCGDRKMEILDNDEWVQTKFITNNNFQG
                     WSCMINWYFLYIHQEIDKIWFHQTCQVNLNGEVNPICNVSNFGTFIDGMEEQMKSGSI
                     PYIRCPKTHCGCGLCVPKARTNDVALALFKSHTKNIQPELMETKEYQNDLGSLKSMVE
                     MYDKSNGNETI*"
     gene            complement(48750..50057)
                     /locus_tag="PH2015_18_scaffold_0_prodigal-single_52"
     CDS             complement(48750..50057)
                     /product="hypothetical protein"
                     /codon_start=1
                     /transl_table=11
                     /translation="MSYAVYKFQPELGEFSACCDATVYKFNKDWFNQLGPDYFEKFPT
                     LIERKTALYDGIKHSDCKQCWEKESMNIRSMRQVFGPRYNNLHGNRELQIDKSYVTRV
                     ELWMNSTCNLGCFMCNLGNSNTLRKVWSEAKDTHGNNGIGYDDWINRDNYQTEYRKLF
                     TDYMVQFTVNTLKKPTSETLSHGMNIAYLGGEPTLHDEMYEHADIFIDAAKERVAQGA
                     EFVIEIVTNGTSKPKLNKRFMEMFKKYKDAGWKTRIMLSQDAANEYVDVRHGADFEAI
                     KNNFSSWISSNSLIDEIKSHTVISNLNLPYIDNMAKYLQSAVLNNYIGNRDLEINFNT
                     LTSPKWMHLKYLPRKYAEKEILEAKRILTDIRTEFGIRINTEVFDEVLRALPEEISKA
                     DADMIFSKYKYVAEQYKKVYNGWNLFETFKHLKPFAEEYGIDI*"
     gene            complement(50074..51477)
                     /locus_tag="PH2015_18_scaffold_0_prodigal-single_53"
     CDS             complement(50074..51477)
                     /product="Uncharacterized protein n=1 Tax=Bdellovibrio
                     exovorus JSS RepID=M4VBI1_9DELT"
                     /codon_start=1
                     /transl_table=11
                     /translation="MSKYPSETFCALPWVHLSTRPDGSMRVCCTANASSVGPTNDKEH
                     GGMVGILKDDLGKPSNLNVTDFLSSWNSTYMKNVRRQMMNGEVPPSCTKCFKEEAAGH
                     NSKRMWETNYWSQRVDMDQLIAQTTPEGEVPPKLSYIDLRFGTKCQLACVMCSPHDSS
                     SWIKDWMAIHPQIQNPSLKENTQWADKGSVNGSSYNWHRNNPVFWQQFYDQIPNMQQI
                     YFAGGESLIIDEHYEILEECIRQGHAKNLELRYNSNGVEWREDLFDLWKEFKLVRFHY
                     SVDSIGEMNSYIRYPSEWKRTQEVFHILDNETSDNVEVTIACAVQALNVYYLPDFIKW
                     KLEQNFKKVNMWPFGAGGINYHFVYHPPHLNVKVLPAWFKAECRKKYEEFYPWWEANW
                     EKGIPEWYKGKVSYETWRAEKYGVNQLEGMLLFMESEDWSNRLPEMEEFLNLCDRQRN
                     HSFSATFPEMKDIFKND*"
                     /db_xref="UniRef100_M4VBI1"
                     /db_xref="bex:A11Q_2347"
                     /db_xref="M4VBI1_9DELT"
     gene            complement(51474..52100)
                     /locus_tag="PH2015_18_scaffold_0_prodigal-single_54"
     CDS             complement(51474..52100)
                     /product="hypothetical protein"
                     /codon_start=1
                     /transl_table=11
                     /translation="MNKSNSLEHLFPMHLLMKRNSGFNTVIDVGVNTLRYIEFYSQYF
                     DNVIGIEANPITYDKMKHSIPTNSSLHNVCLTNTFGVSDFYSCIPDSGYSTSIYDRYV
                     ELINDGTFYETDFEVFQMTKDSIDNMFANQQGVDLIKIDAEYEDINIFLGAIDLIRNS
                     RPVIQIEHVTHQRNTDIFYDTISNINYVEIKPHFESRNYFFIPKEDTI*"
     gene            complement(52100..52921)
                     /locus_tag="PH2015_18_scaffold_0_prodigal-single_55"
     CDS             complement(52100..52921)
                     /product="hypothetical protein"
                     /codon_start=1
                     /transl_table=11
                     /translation="MFEDISNRPRIDPLTETVLEEYNFYYYECPLSELPFQACGSKEY
                     IPDDTILFHYRNLNYHLLSYRNYFKPIIGNIVKTGCWLVTDMTKNGIQSPLSMFGTHV
                     HPGKKRYMVANYLQLDKVPILWQTKELHSSYQKVETLSDLADVYKNNFSTRVERYEDE
                     MKLECSWHGATNSRDDKGYDNWWKVSNQAIGTNVILEYVTRYGVRINDPSAPFCILAD
                     DDLQFDWWQLYFHFDPNVYRKVCKTGKIEIINTFANNKDTIYDCNLMRTLTRPIL*"
     gene            complement(52906..54012)
                     /locus_tag="PH2015_18_scaffold_0_prodigal-single_56"
     CDS             complement(52906..54012)
                     /product="Uncharacterized protein n=1 Tax=Bdellovibrio
                     exovorus JSS RepID=M4VBI1_9DELT"
                     /codon_start=1
                     /transl_table=11
                     /translation="MIDCFATRNSFQVDAQGKVSPCCKFKGNYSHVDEYSSVENIFSD
                     ARLKALRESHRQGTWTKSCYRCEQDESSSKQSRKQMYDVIGLSNDDFFIDVSLGNYCN
                     LKCRMCSPENSSQWASDYDALMQEDLVSPVKYTNYLMSDATISMIANFIETVNGRIII
                     EVKGGEPLLMPNSKTFFNTLSECSNSNRIEVWIATNGTKIPDWFEECMKKFNRVELSV
                     SVDGSGSVYNYIRGSKHSYSDVLENAKAFLSIKNIRLRFNVVVQNLNIRNVSDLYDDL
                     FGIVKSHNDITLIILRFPEYYQSNIYPDDKKQMIVDSWHNKSITNNSSYKAMLNVFLA
                     PNDSIAWNSFSKITHILDCRRNQSIAEIDECLKI*"
                     /db_xref="UniRef100_M4VBI1"
                     /db_xref="bex:A11Q_2347"
                     /db_xref="M4VBI1_9DELT"
     gene            complement(54005..55135)
                     /locus_tag="PH2015_18_scaffold_0_prodigal-single_57"
     CDS             complement(54005..55135)
                     /product="Uncharacterized protein n=1 Tax=Bdellovibrio
                     exovorus JSS RepID=M4VBI1_9DELT"
                     /codon_start=1
                     /transl_table=11
                     /translation="MHIATSPGGTFRVCCNSDNRNNKILKEDGTPFKIYKDSVEDVKN
                     SPTYALIKEQMLNGIQPPTCKRCFKQEEAGFESSRQVYNHVWESRVNLNENTETLYLD
                     LRLGNQCNLKCRMCNPYSSNQWVNEWEELYGKFPEKERVWLTDMGWQKSDKINNNLFE
                     LAKTVEEIYLTGGEPTLIKEQDLLLDYCIENDLAKNISLKYNTNLTHVPKSLIDKWIK
                     FKGVLLNCSIDAYGDLNTYIRNPIKWSKISRNFEKVKRIPNVKLDVCITVQIYNALHI
                     NVLLDWIIQQDLQNTMIFFNILEEPDQLNIKSLPPELKQLAAKRLEPYFHLPKLSNVV
                     DYMMIEQRNDWSKFVEFTKKVDSMRKENIFSVVPEFKDYFND*"
                     /db_xref="UniRef100_M4VBI1"
                     /db_xref="bex:A11Q_2347"
                     /db_xref="M4VBI1_9DELT"
     gene            complement(55158..56117)
                     /locus_tag="PH2015_18_scaffold_0_prodigal-single_58"
     CDS             complement(55158..56117)
                     /product="Uncharacterized protein n=1 Tax=Nocardia
                     farcinica (strain IFM 10152) RepID=Q5YMF5_NOCFA"
                     /codon_start=1
                     /transl_table=11
                     /translation="MIDRIFFEQSNLYVDWQLSDICNYKCHYCNFESKGGKNPWPELD
                     EAIRLVNEILRNSKHEYRTYNLLGGEPTLWRYYGELCKYIKSVDDNCVIQTLTNGSRT
                     LRWWQTFAPFMDKIVISHHSASSSAEHTSDVIKICSSHCSVSVQVLMDATNFDECVEH
                     FDYLMQNNVGSRIVTKKAETMLGSGKWMEYSTSQQEWLMQSLIRTKENEDKPNQYDRM
                     KSVINRKVMVADADRSWQSSNKEIILNNWNHFKGWRCKIGNDMLSIRPNGDIKPSSAC
                     FNEIVLGNFKKPDFILELSTNGYECKYDSCFCGADIEVEKYKQ*"
                     /db_xref="UniRef100_Q5YMF5"
                     /db_xref="nfa:pnf11110"
                     /db_xref="Q5YMF5_NOCFA"
     gene            complement(56114..56662)
                     /locus_tag="PH2015_18_scaffold_0_prodigal-single_59"
     CDS             complement(56114..56662)
                     /product="hypothetical protein n=1 Tax=Gluconacetobacter
                     europaeus RepID=UPI000237E98C"
                     /codon_start=1
                     /transl_table=11
                     /translation="MKFLNLQERHSTFKYYQFDGLLSSDLVERAAEESKRFLPFKVER
                     TRTSNSQRIWMNQLWMTVFSEIAEQFDTNETKEMFSEITGVDYRNMRTRPELCVDKQG
                     SWLEPHVDDPAKELTLQLYLSGSGNSTVIGNSATHINIGSGWFFVNTATEWHRLPPLQ
                     HDRISIIINYVNDRWNDKTVLV*"
                     /db_xref="UniRef100_UPI000237E98C"
                     /db_xref="G1Y3U2_9PROT"
                     /db_xref="gxl:H845_3160"
                     /db_xref="UPI000237E98C"
     gene            complement(56659..57747)
                     /locus_tag="PH2015_18_scaffold_0_prodigal-single_60"
     CDS             complement(56659..57747)
                     /product="Radical SAM domain protein n=1 Tax=Turneriella
                     parva (strain ATCC BAA-1111 / DSM 21527 / NCTC 11395 / H)
                     RepID=I4BAE3_TURPD"
                     /codon_start=1
                     /transl_table=11
                     /translation="MIYRYEDVRVVHLEVTERCQASCPMCDRNMRGGKLNPNLSLNEL
                     SLVDIKNMFPSEFVKQLDRIYMCGNFGDPIVADDTLEIFQYFRNENANLTLGMNTNAG
                     AKKPEWWRELAKTLGSNSYVKFSFDGLKDTNHLYRQGVNWDIAITNAEAFIEAGGKAH
                     WDYLIFEHNEHQVEDARQLSERMGFQKFIPKKTGRFYSSVRSDGKDEHQAVNRKGEEK
                     QLLQKPKEVKYQNKEVERIAELKQKYGSLDSYFDNVKIKCKVAEEKNLFVSAEGLILP
                     CCWVAGNMYKWWQVPGENQVWELIQQSGGKEKFDAKLHGIAGVLNNEYFSHRLVDSWG
                     KPNIHSGKPKVCSEKCGIEFDPFGAQFK*"
                     /db_xref="UniRef100_I4BAE3"
                     /db_xref="tpx:Turpa_3616"
                     /db_xref="87759943"
                     /db_xref="I4BAE3_TURPD"
     gene            complement(57744..58691)
                     /locus_tag="PH2015_18_scaffold_0_prodigal-single_61"
     CDS             complement(57744..58691)
                     /product="hypothetical protein"
                     /codon_start=1
                     /transl_table=11
                     /translation="MTTVTRERRARRNSKIKKHDELYDTLGVDPSLTVDQNVVTEIGV
                     EIEEIISYESRNRKKKRPLAMVDYDYQAMAIEYSIENVPQQLGNYRNAMDFLAHTNLI
                     DNDKIVDRLKSVIYNFPNIDMSSFLNKENAKLYSWICQHLSYTLGEKYIGSVYVLGGG
                     MGLLGAMLLDTKLRFENIRSFDINGAGQFLADEMMAEELLMDWRFKSTTKDLFDIDYA
                     RNLFSCRLQNGSLSDPFKEIPGTVINTNISYLKNHKDWYEMIPDLRRVVIVGETGDDV
                     PYPFASSQAFNKKFPMSYELYTGVLTVGKKQFFMKIGHR*"
     gene            complement(58633..61071)
                     /locus_tag="PH2015_18_scaffold_0_prodigal-single_62"
     CDS             complement(58633..61071)
                     /product="Complete genome; segment 12/17 n=1 Tax
                     =Photorhabdus luminescens subsp. laumondii (strain TT01)
                     RepID=Q7N1V9_PHOLL"
                     /codon_start=1
                     /transl_table=11
                     /translation="MAFDGIFLTTKQDRDTRARFEKIKERLPTIKLLYIPKDTWEDNT
                     MASAITEAVQDINTRYFWVIDPDVLVDDDFDFSYEPDEWSKDVLHYWNCNIRNDTNRV
                     VGIKLFKTKDVFVGNDEYVNKSYYLDVHHFNHDSALPAYAPTKELYDIFYVNNIYDIQ
                     SYADQSFTTMFWMIDNAVSPYINSIEKFFPSPYDQGLIHNFTVKLPNGSVVVNGVRLI
                     PKRYDLSMQQDVYETMGDIDKVEIVYARTPEEALETANSHSFWMVNPDLDLIEPSIID
                     EFYPNIHDPISAHIFKIQSQSGKDFGYGGIMLLNKSYDQKSVSHIDRFAMTPPKNCRI
                     PIYKSRDHYDVYKNKSVNDYFYWYVDTPISTLDDFNYDFYPDIYTMENVFTFNGAGGG
                     SGVYLVNRKCLQKFELSEDDFLYDRFENLKHIDQVVSKAVAHPVYYFDEGMYPKNTER
                     MRSVSDIKIVDATDLSSAYMKAAEETSTGYFWAIDNDVELKDLNFPRSYYVDRIHKSH
                     FVIWPKENPYTGYIHQYGGVKLCPSEAILHLKPDAEKIRKSNFANKLHVKTSVARSSD
                     IVYDTVFLSYNEPFADQNYEKLLQRIPNAKRVHGVKGIFNAHKKAAEVAETKMFYVVD
                     ADAILVDDFEFEYFPNYWEEDIVHTWRSKNPVNGLVYGYGGLKLFPTQLLRDATDWKV
                     DFTTSVSEKFKPMQVVANYTAFNTDPFNTWKSAFRECTKLAANIIQRGDSLVNNDRLN
                     IWCEVGADKPYGEYAISGARMGRAYGTKYSTDEVEISKINDFEWLKAKFEETYNDNSN
                     QRTQSKKKLQDQKA*"
                     /db_xref="UniRef100_Q7N1V9"
                     /db_xref="A0A0F9J861_9ZZZZ"
                     /db_xref="plu:plu3360"
                     /db_xref="Q7N1V9_PHOLL"
     gene            complement(61115..62635)
                     /locus_tag="PH2015_18_scaffold_0_prodigal-single_63"
     CDS             complement(61115..62635)
                     /product="nodulation protein (EC:2.1.3.-)"
                     /codon_start=1
                     /transl_table=11
                     /translation="MKVMGISGALNHDAAVSIVENGNILYASHSERYSKIKNDSNLNN
                     QIINDALSYGKPDVIAWYENPYLKKTRQFWAGQYQYAADLNDLPQQYINKYFPQLKNI
                     PIEYQSHHYTHAASGYFTSKYADACIIVLDSIGEWETFTIWDGNGTTIEKIYSQSYPH
                     SVGLFYSAMTQRLGLKPQEDEYILMGMAAYGDAYRKVNGVSLVDKIFKDFGIRFHYDS
                     KVVSFKENLHRGCKWWMPEFNTEQDHFDIAAATQQVYEIILRQVITYAKTVSRSKNLV
                     IMGGCALNCSANSTITKEYDNVWIMPNPGDAGSCIGATQKFFDERINWTTPYLGYEIV
                     GEYPIESVLKDLLKGNICGIASGRAEFGPRALGNRTLTADPRGNEIKDRMNEIKKRQK
                     FRPFAPMILEEDANDYFELPPNISQSPYMQFVAKCKHPQDFPAIIHADGTSRVQTVNK
                     EQHHDLYELLKSFKDKTGCPMLVNTSLNIKGMPIVNDEEDAQKFQSYYETNVFTSV*"
                     /db_xref="cfu:CFU_3309"
                     /db_xref="G0AAB9_COLFT"
                     /db_xref="UniRef100_G0AAB9"
                     /db_xref="2.1.3.-"
     gene            complement(62645..62770)
                     /locus_tag="PH2015_18_scaffold_0_prodigal-single_64"
     CDS             complement(62645..62770)
                     /product="hypothetical protein"
                     /codon_start=1
                     /transl_table=11
                     /translation="MIGHIKDFWALITYPYRDWKRRKELKKRIEELRKRDPFIYK*"
     gene            complement(62767..63510)
                     /locus_tag="PH2015_18_scaffold_0_prodigal-single_65"
     CDS             complement(62767..63510)
                     /product="hypothetical protein"
                     /codon_start=1
                     /transl_table=11
                     /translation="MLYANGCSFTAGTGLDDEEKAWPFILGEMMGIEKDKVLTEANKG
                     VSNQYIVRSAITSLSNLIDLGDKPFVAIGLTAPSRREFYFSKNGGKLIHNIPSPEFQH
                     IDGLDETSNTELHVFNNLYIKYLWNPVYDFHLYMTHVLTLQNFFKANDLDYIIFNSLN
                     LTPNLTEENKFEALCHQANMSAVFKQFDMNRIYEDQTFFTYIYDRGLYFTDEGNDAFM
                     HPNEQAHKEWAEVLMKDITATMIKERMKR*"
     gene            63609..64376
                     /locus_tag="PH2015_18_scaffold_0_prodigal-single_66"
     CDS             63609..64376
                     /product="hypothetical protein"
                     /codon_start=1
                     /transl_table=11
                     /translation="MEYSDFAIYSYKGKRLVFDTDYRTQGDTALENVIASAIIAKELN
                     GNEYIKKGGKSEYVRKIDHRGDEYDSFEVVKLSNYTLVTMLLVHYPSLVKERVDEAKE
                     MLSSLQLDFMFKALTNDAEGYEGSVLKIIAKPEVMSNDFGIVAYLPFYSENQEKERRY
                     KERISNSKHLGKEGEKLKLAIENISVRRVEGDNYSGWSITAIANDGDLVSFFTTKEEL
                     TKQVGYYGATAKVKSLGKDWKYKEFNETKLTYVSLIR*"
     gene            64397..65491
                     /locus_tag="PH2015_18_scaffold_0_prodigal-single_67"
     CDS             64397..65491
                     /product="hypothetical protein"
                     /codon_start=1
                     /transl_table=11
                     /translation="MRVAVCLTGLCKINPVNLNKVFKIFECISETTNVSFDFYVQYWN
                     SSNRYFYELSEEVERSPHIIKLPKVENQVYSDIISYIKPKDILGLNFSDIVKHSNLDP
                     NTNYVRFENTNMANPYTGPKFIHETVFTTLDDIKNWCSFHISYVDFINQRAQFYALQE
                     IVNIVPKNKYDAILKWRYDLLTQHLQLTDMVFKDLKILDNTMYVPSIVRKMRDRPIEE
                     IKNVLAKNDNYTYSVIDFWMYSNDETFRRLANNLLPFSIQSFENETFKFRTSHPTCAP
                     TEECAFLDKMIVEKMRVRSVGTHDTRIIHPIYSVPDSYFNDPVAELKRMSADATNRYN
                     MKKIKQTFHHGEFGSENIPIINGTDVFKLQ*"
     gene            complement(65483..66496)
                     /locus_tag="PH2015_18_scaffold_0_prodigal-single_68"
     CDS             complement(65483..66496)
                     /product="PLP-dependent enzyme, histidinol-phosphate
                     /aromatic aminotransferase or cobyric acid decarboxylase
                     n=1 Tax=Thiovulum sp. ES RepID=J0V1C9_9HELI"
                     /codon_start=1
                     /transl_table=11
                     /translation="VPKINQHLLTVSRATPPYADPNKIRLHASERDYPYSDIIWNDFL
                     RRIQPTDIMYYPNIDCAYDVLEQFCDIPKKYLTLFDGSSNGIRNLFSVFVTPASTVIT
                     TNPSFPMYKVYADIYQAECKMIDYTTDKFPVDEMISAIDENTSVVIISNPSSPVGDAI
                     SYDDVIKIANKCYDNDALLIVDEAYIEFSNARTMASYAMSADHLIVLRTFSKAFGSAG
                     ARIGYAVANKTNTHHLSLVRSMNEISGCSVKWMETLCDHKIDAKIYIESVIKNRNLIQ
                     TQNNIRGRSVICSETNFIHVSDLVLPYDFTYKTTTMPWSDKVYARISIPANVNTVDRL
                     LSL*"
                     /db_xref="UniRef100_J0V1C9"
                     /db_xref="mag:amb0130"
                     /db_xref="88245594"
                     /db_xref="J0V1C9_9HELI"
     gene            complement(66489..67301)
                     /locus_tag="PH2015_18_scaffold_0_prodigal-single_69"
     CDS             complement(66489..67301)
                     /product="id=15194299 bin=GWC2_NOV_55_46 tax
                     =GWC2_NOV_55_46 organism_group=Proteobacteria"
                     /codon_start=1
                     /transl_table=11
                     /translation="MSVDKFIELMEKIKHHPINTAKLMGMGEPFMHPKFNEICRIFKQ
                     YFPDAFLIVATNCQYKIRPWFEECLQHIDMLYLSIDGYKTSYETYRPPSKWEKLMQFL
                     EKMKDIPRHGCRIVCNYVVNPGNVSDIKLVQDNIVVPYKLEQLRLNIAQDWSEDRSMP
                     GGYTKEQLDYLKSNWKDCIQGKSEWNYSDCFWVNNGLYVTVEGRVLACCMNTAAKQFG
                     NIFQDSIENIHNGTDYQLVKNGCSSNNPTSHCKNCSYKELVPMLKEIGIQSA*"
                     /db_xref="GWC2_55_46_Final_2597"
                     /db_xref="86243988"
     gene            67326..68402
                     /locus_tag="PH2015_18_scaffold_0_prodigal-single_70"
     CDS             67326..68402
                     /product="hypothetical protein"
                     /codon_start=1
                     /transl_table=11
                     /translation="MSITKSALEIAIVSSFNICVFNHCIIYDRQIVACIKSNINKITQ
                     MKKIAIAVTGNTRGFYSKWIEHVLPILKKIENSELVIFFQLWDDNHIPDAIKNNKFVM
                     DNIGFETEVFKPINTIHPDNIIVLSQRSIYETIQSFIGEDRLYNSIYYNLFKSTNVEI
                     DYASYVDLCNYYSQPYSWSRVYNHIKTYEQQNGIFFDYLIKLRYDCFFRDDFSNILND
                     FCSHGSDLMTGGRNLWTGNKVPEMNDNIIPNGISDLWFIVKKSAKTDIIFENLTKQMF
                     KTNHQTTTLFGKRMIFENCFYVSLVSLNCLLSTKNYSSILMRNHEFDKTYERFLKHNA
                     IPEYTHAPSVVMNQRIFNSLKQGQ*"
     gene            complement(68377..69129)
                     /locus_tag="PH2015_18_scaffold_0_prodigal-single_71"
     CDS             complement(68377..69129)
                     /product="hypothetical protein"
                     /codon_start=1
                     /transl_table=11
                     /translation="MNVNIISQFTSGRSGAKVYLAEKNGIVGVYKTDIKDPHGVAELS
                     KKLPFRTPEIYDISDDAIFMEYINGVSIKEIIKQNESSSLNVISDFILNYIEYAFSSS
                     EGLFDFGDVINEKINKVSSYISPNYFSNMHTIYPKSVIHGDFTFDNMIYYENEIVLID
                     LSPTPLSSIHFDMNKFRQDLSGYWFVRYEDDNIQWVNYCEEIYRLINDRYPSLFDDKL
                     YNLMISRIFPYCKENTYDFEYIKQIIVPVLNY*"
     gene            complement(69154..69756)
                     /locus_tag="PH2015_18_scaffold_0_prodigal-single_72"
     CDS             complement(69154..69756)
                     /product="Gp310 n=1 Tax=Bacillus phage G RepID
                     =G3MA51_9CAUD"
                     /codon_start=1
                     /transl_table=11
                     /translation="MNTLIFDLDGTLIDANTLHRDSFRWAVQQVCPSFHITIEMEDYL
                     EGVPSLNKIEYINNTFKTGIDSNEVYRLKQEYTEKNMHTISSHNEMGKVLRELSKKYN
                     MVIASNARSRFVYSAIGFMGFTNFDLVLTSNFLPIEKRKPNPYIFLEAMKLIDSCPTK
                     TVIFEDSEVGLTAANLSGAAKVIHVKNSSDTVAKCKELFL*"
                     /db_xref="UniRef100_G3MA51"
                     /db_xref="lpj:JDM1_2891"
                     /db_xref="G3MA51_9CAUD"
     gene            complement(69782..70450)
                     /locus_tag="PH2015_18_scaffold_0_prodigal-single_73"
     CDS             complement(69782..70450)
                     /product="Methyltransferase FkbM n=1 Tax=Limnobacter sp.
                     MED105 RepID=A6GQZ0_9BURK"
                     /codon_start=1
                     /transl_table=11
                     /translation="MKYDFIEIGTSDFDTLCQICDEDTVGISIEAVKPYLDRLPKKKN
                     VTLVNSAFVTEEYFKTNQTIEVYYTHPEIIDKHNLSVELRGSNSVGSPHEYQIKYYDN
                     YQDHAMCYSQPELLAFSRDLVKEGLVSVDTVDCITWEKLFDVYNITSVDFIKIDAEGM
                     DNSLVLDLINFCVNSNREFPKKIQFEKNYSSASKKQNDELIQILTKHGYDVKTVNHDV
                     IATM*"
                     /db_xref="UniRef100_A6GQZ0"
                     /db_xref="A6GQZ0_9BURK"
     gene            complement(70440..71228)
                     /locus_tag="PH2015_18_scaffold_0_prodigal-single_74"
     CDS             complement(70440..71228)
                     /product="hypothetical protein"
                     /codon_start=1
                     /transl_table=11
                     /translation="MKNIAVCFAGEPRTYDIMSDSIKAFFHNENHNVKYFCHTWNTNS
                     YKMISSDTVFEEYSIEFIENDIKTYFDFEKLMVEKQFPTVKRDFNHQLYSEAACNLLK
                     RQYELENSMTFDVVVKCRFDLAFFPGITFNDILPNEITEKTIYSNNEIKNSEGYVPSL
                     DDIFYYGTSYSMDTVNSSIYFVGQDIHRNLQRYKDVDKNTNANHFIGPGIRIWQWQSQ
                     NNILPQNIDRHWFIYRKFLYPQVVTSENYHSLLGETLKVYANEI*"
     gene            complement(71225..71689)
                     /locus_tag="PH2015_18_scaffold_0_prodigal-single_75"
     CDS             complement(71225..71689)
                     /product="hypothetical protein"
                     /codon_start=1
                     /transl_table=11
                     /translation="MTVLQENVIVYTWNGNQSYDQSEITKKYPDINFIFKNFLDEDFY
                     RIMEEAGIHKLSNELKRQHDQKECFYYDRIYVIHNSINIDDIDFSNHAENNTVYFLDS
                     INENYFYCGSITFNIMSLISKFRKFVAKDSDDVLYYHMFSHGINIEIERTDI*"
     gene            complement(71717..72163)
                     /locus_tag="PH2015_18_scaffold_0_prodigal-single_76"
     CDS             complement(71717..72163)
                     /product="Uncharacterized protein n=2 Tax=Pelagibacter
                     ubique RepID=Q4FN53_PELUB"
                     /codon_start=1
                     /transl_table=11
                     /translation="MNEYGVKFIAHRGNWNGSNPELENTIAYMKFAYNDKRFDVECDV
                     ICHNGKLYFGHDEPQELVDFEFIQSSGVWTHAKNLEALELLIRTDANYFWHQSDALTI
                     TRSSHLWCHPGVFPRVKSAIWLDLLGVPLPDDTSGIYGICGDINKD*"
                     /db_xref="UniRef100_Q4FN53"
                     /db_xref="A0A0G1C1N4_9BACT"
                     /db_xref="pub:SAR11_0565"
                     /db_xref="Q4FN53_PELUB"
     gene            complement(72156..72857)
                     /locus_tag="PH2015_18_scaffold_0_prodigal-single_77"
     CDS             complement(72156..72857)
                     /product="Bifunctional protein GlmU {ECO:0000313|EMBL
                     :KER07000.1}; EC=2.6.1.37 {ECO:0000313|EMBL:KER07000.1};; 
                     TaxID=1502292 species="Archaea; Thaumarchaeota;
                     unclassified Thaumarchaeota; Marine Group I.;"
                     source="Marine Group I thaumarchaeote SCGC AAA799-E16.;""
                     /codon_start=1
                     /transl_table=11
                     /translation="MINVLQLCAGKGSRFANTHAAPKPFIDINNKPMFIESLDSLSVT
                     SDVRVHHLFQKSHIEQYNPSQYTSNLIHSIDHYTDGAATSAYSVIANSDYKNEPWLII
                     DCDFMIQHDFANFLANSQTNLIFAQEFQWDKKSSYCCVDENLNVFGVAEKQPISKYRN
                     TGQYYWASGELFVDAYEFYKQNELLSNGEFYIAPLFNHTIQSGNNVKLHLVEDFKSIG
                     TPDDLKRYMMDMNYE*"
                     /db_xref="A0A081S7U7_9ARCH"
                     /db_xref="UniRef100_A7LV90"
                     /db_xref="bxy:BXY_37830"
                     /db_xref="A7LV90_BACOV"
                     /db_xref="2.6.1.37"
     gene            complement(72858..73181)
                     /locus_tag="PH2015_18_scaffold_0_prodigal-single_78"
     CDS             complement(72858..73181)
                     /product="hypothetical protein n=1 Tax=Pedobacter arcticus
                     RepID=UPI0002EED7C5"
                     /codon_start=1
                     /transl_table=11
                     /translation="MDTYNIKDFVGGWYIGNFEPSIFKSDQVEVGIKFHTKGEYIHPH
                     YQRVATERNLIVSGKMTANGKELSDGDIFVYHPYEVCEVEFHTDVTVICVKTPSLGID
                     DKVDT*"
                     /db_xref="UniRef100_UPI0002EED7C5"
                     /db_xref="C3XLU8_9HELI"
                     /db_xref="cjd:JJD26997_1804"
                     /db_xref="UPI0002EED7C5"
     gene            complement(73181..74224)
                     /locus_tag="PH2015_18_scaffold_0_prodigal-single_79"
     CDS             complement(73181..74224)
                     /product="Ribulose-bisphosphate carboxylase (EC:4.1.1.39)"
                     /codon_start=1
                     /transl_table=11
                     /translation="MSKSYRVTYHVESPDIPRAADAIALGQSIGNPDIRNDYELEESI
                     QASAAKVVEIDGNRVVIDFQWRNLHSPKDIGHMLCNIQGGQSDIALLEVCRVTDIELN
                     QPFTKNPVTKTLKHRNRPLLGSIVKPKAGLTPSQLHEIVMMMCNGGIDFIKEDEILGD
                     PAYLPLTQRLDIIQPIMENFPDTVYTYCVNGNPGHLIEQLDLVQKAKGDGVHINFWSS
                     MGAYADSNARGLFTHFQRSGIRAYTDPRNPYGIDWTVLVKLAIYQGIDSIHVGMIGGY
                     YPGDHQEVRDAVALCQKHDVWATLSCGMTPEIAKDIQQEIGNHWLANVGGWLHTGESI
                     EKNIIKFRKSLEV*"
                     /db_xref="tmc:LMI_0615"
                     /db_xref="A0A0F9NSP0_9ZZZZ"
                     /db_xref="gwa2_scaffold_146_25"
                     /db_xref="4.1.1.39"
     gene            complement(74311..75564)
                     /locus_tag="PH2015_18_scaffold_0_prodigal-single_80"
     CDS             complement(74311..75564)
                     /product="Radical SAM domain protein id=3462586 bin
                     =GWA1_Deltaproteobacteria_52_35 species=Teredinibacter
                     turnerae genus=Teredinibacter taxon_order=Alteromonadales
                     taxon_class=Gammaproteobacteria phylum=Proteobacteria
                     tax=GWA1_Deltaproteobacteria_52_35
                     organism_group=Deltaproteobacteria organism_desc=Good +
                     Candidate for further analysis!"
                     /codon_start=1
                     /transl_table=11
                     /translation="MTKKCAMAWGNLHITPDGKVAPCMQYTFSDDKEYELYNIKDHTL
                     EEAINSPGMCTVRRTMLNEQQNDMCSVCDYREKNGVNSTRISINEQMWHRIDTTPTRQ
                     DGYLQLDDFKPLLLDVRFSNVCNLKCRMCSHDYSSAWYDESIEISSADKNFVFKSVTK
                     NDSKFHGNVSYDDIAPMLDYVETIYFAGGEPLMTPDHYKVLEHLINNNRAKDVKLVYS
                     TNLTISRYKGKPVRDYWAEFENVEVAASIDGMGKVGEYIRTNLNWQSAINTYNELKPN
                     DERYSNISIYACITLSNLNVFHLPDFIKWCLQSGWILKETNVYAINYVEFPFDMSVKA
                     LPLEARTAVISKYKKLINWMEENDAHNGIDQINNIIKYIQGTDKTESEISELNTLLRQ
                     RLDLYDKTANLNWKESLNELEEYLR*"
                     /db_xref="gwa1_scaffold_7_139"
                     /db_xref="ttu:TERTU_2294"
                     /db_xref="85846108"
     gene            complement(75561..75989)
                     /locus_tag="PH2015_18_scaffold_0_prodigal-single_81"
     CDS             complement(75561..75989)
                     /product="hypothetical protein"
                     /codon_start=1
                     /transl_table=11
                     /translation="MLKIITHRQTNLQIDLEHYQTAWRMGTQMMTPDRIKGTVQTRGL
                     LVSPEDDSLENLLAGSSKFRKYYSLNDTNTIAFFDGQNNKFYADSFTTGMKLLTVHKW
                     IYSLKNLNDSPLKDVIDQSHELYGVVWAWMFKYNIRFVKV*"
     gene            complement(75989..76906)
                     /locus_tag="PH2015_18_scaffold_0_prodigal-single_82"
     CDS             complement(75989..76906)
                     /product="hypothetical protein"
                     /codon_start=1
                     /transl_table=11
                     /translation="VCVPYLKEMFDMIEGAQVDYFCNVKNCQSFHAGPGLRDKGHVAF
                     EQEKIDSIVSQINEWISPVELNVMHDDPNVDFNIDTPEGDFNRHGALSAAGIADVLSM
                     KQRHEAKTGEYYDLVILTRYDVLYRPMYYIKEVVNKIRNANDVEVWPNEPDSLIALAK
                     NHVAEHGAWGHYTTFPRVINDLLLIMTGSYSDRILFEMIDYLNTTTSVYGNQHPPIYE
                     GYVDLMTFHNFFEKIGGRIALPQIRAPGITKNFLDETGEVQDLEKRTNAPVENGIYMI
                     VARPTDEVFTLNPKDVQDFFKINDYWGKF*"
     gene            complement(76957..78291)
                     /locus_tag="PH2015_18_scaffold_0_prodigal-single_83"
     CDS             complement(76957..78291)
                     /product="Uncharacterized protein n=1 Tax=Bdellovibrio
                     exovorus JSS RepID=M4VBI1_9DELT"
                     /codon_start=1
                     /transl_table=11
                     /translation="MTDNKNKTICALGWDHLHVTIDGWVAPCCIWNYKAQKQHELYNL
                     KDHTLAEAINSPGMMSMRKAMIEGKRHPLCLTCDKQEDAGIETLRDVYNFEYLDKIDE
                     EIQATDVDGRLDPAKFSPRYIDVRFSNLCNMRCRMCSHQASSAWYNEIQSWYDELEIS
                     NAPTYYDAKFFNHSKITKDKIEHLFDEVDKVYFAGGEPLILEEHYRVLNRMINSGRAN
                     EIELMYNTNLTVDSYKGVKLIEYWKHFKHVKIMASVDGMDDVYDYIRTGGTWNKAQEI
                     FNSFKSDALPNMRVEICVTVSIQNIFQMPRFIKWCHENEWMHNGRNRFGINFVQDPPE
                     LDIVYLPENIKQQIVEEFEELQKWLRDNRGEGSDEDVQNFISYINKSQPSEQLRTTML
                     NKLKYRMHAQDITANLDWQSSLPEVKELLSDYESVYWPDKGQQPKYKERDRK*"
                     /db_xref="UniRef100_M4VBI1"
                     /db_xref="bex:A11Q_2347"
                     /db_xref="M4VBI1_9DELT"
     gene            complement(78284..79048)
                     /locus_tag="PH2015_18_scaffold_0_prodigal-single_84"
     CDS             complement(78284..79048)
                     /product="hypothetical protein"
                     /codon_start=1
                     /transl_table=11
                     /translation="MKNNNLYILGDSFADRCTHITKTRPYIRSMHDYLEDQGNFDTIT
                     NTGKSGTSLWSQYKQFKEKYDGQSYVIMMDTAIHRFSFTDHRTEWYHHDFHSLAQVEY
                     LLKHKHKNMTIEQRETMRALISYFKYVQRNDYDLEMSKLMISEIRSEVERAGAKLLII
                     PVLHESATYDPNVNYELNYVFTKENEFFEAQGVNITKLQDLRANHMINENCEILARQV
                     TNILKGDQQMIDYTQFVSPVETDIKKYFQESIVYDD*"
     gene            complement(79038..80138)
                     /locus_tag="PH2015_18_scaffold_0_prodigal-single_85"
     CDS             complement(79038..80138)
                     /product="Radical SAM domain protein {ECO:0000313|EMBL
                     :GAN33095.1};  TaxID=1197129 species="Bacteria;
                     Planctomycetes; Planctomycetia; Candidatus Brocadiales;
                     Candidatus Brocadiaceae; Candidatus Brocadia.;"
                     source="Candidatus Brocadia sinica JPN1.;""
                     /codon_start=1
                     /transl_table=11
                     /translation="MNDKFKKYVCRVPFELLEVHDNKHWLCCPSWIKDSIGDTPTNIN
                     DLSFLSSWESVKAQEIRKSIFDGDYEFCSVEKCPALNTLAHTDTIPSQFIEKSEFSEI
                     TGIYNSEDVTTKTPMPRRLALNFDKSCNLKCPSCRKELIPFDKPGSPAYDRNQHIMTV
                     LQEELGEHVSHIFMNGSGEALYSKSLRKFLIDLDETEFPNLQNIHLITNAQLLNKKTW
                     DSMNARKYITGLNISVDAGTKHTYENVVRLGGSWDRLIENLNFISTIDTLSAVDICMV
                     VSSMNYKEMSMFYDLMYDIFKNVNYDIKITFMQHVFWQEGLYSEEDYKFINIFDITHK
                     EHHLLLQEIKKIHKKPFVVHNFNHLLRDQDEK*"
                     /db_xref="A0A0C9NMB7_9BACT"
     gene            complement(80135..81490)
                     /locus_tag="PH2015_18_scaffold_0_prodigal-single_86"
     CDS             complement(80135..81490)
                     /product="Uncharacterized protein n=1 Tax=Bdellovibrio
                     exovorus JSS RepID=M4VTP0_9DELT"
                     /codon_start=1
                     /transl_table=11
                     /translation="MNYEDETNKKKSCLNEISPSFCAAKWLDTHIWLGNGRTASCHHP
                     KAHTIPLDEIAHDPSALHNTAHKKNMRRLMLDGERPEECGYCWRVEDIESSDVYSDRI
                     YKSMRYSNDQIKELSKFDPEYNVVPKRVEICFDNLCNLSCSYCNSEFSSTWYNDIESN
                     GPYQNLNTSGGKTYTHNKSGKMPYGVKNESNPYIDAFFKWYPTIKDTIDELRISGGEP
                     TRSPWFWKLVDSVDSENHEFSVNTNLIMTDKRIEDFLSISSKFKQFSVFTSCESIGKN
                     AEFVRSGLDYGLWKQNLQKVQHQDKKINTTIMMTISVLSVWTFAEFIEEMVELRKHTR
                     DYFADNKPYYLLSTNILRFPSMQSVNIIPQPMKDMLADKIKVSLEKVKDHIDSNEANG
                     IQRIVDYLYHVDKSYEDTDSLSEKQRDFKSFVEQYATRKKMDMYTHMNSDFIKFYESI
                     V*"
                     /db_xref="UniRef100_M4VTP0"
                     /db_xref="bex:A11Q_2348"
                     /db_xref="M4VTP0_9DELT"
     gene            complement(81490..82653)
                     /locus_tag="PH2015_18_scaffold_0_prodigal-single_87"
     CDS             complement(81490..82653)
                     /product="Uncharacterized protein n=1 Tax=Bdellovibrio
                     exovorus JSS RepID=M4VTN2_9DELT"
                     /codon_start=1
                     /transl_table=11
                     /translation="MIRSNDVKAVHIELSSYCNAACPNCPRNFYGGNLREGVVPSTMS
                     YEDFVNIFPIEWWEGKNKVLFCGNYGDPIMSIHLVDIIEYIKKCNSDIEIKINTNGGI
                     QTAKWWKRLGKLSNTLGNIIVTFSIDGLEDTNHIYRQNVKWNKLKENFQSYIETGGNA
                     KWDFLVFKHNQHQIDEAKELSNKWGFTDFIVKRPIGFNDNNNIGNDSVMPVMDKNNNL
                     SYYIYESDNYKMRINDSHIEQVVDENTNNITRKILLESSGGLTIQELYESLIEENSGS
                     LKKSIKHDIDCFTINTSEIYVSSEGNVYPCCWTGLSSQNVGYGMEHSMRKWIEERGYD
                     INAKNSSINAIVDSGFFEEIKRTWSKPENLGRLQVCSTICSAKCSVMSQLVVS*"
                     /db_xref="UniRef100_M4VTN2"
                     /db_xref="bex:A11Q_2338"
                     /db_xref="M4VTN2_9DELT"
     gene            complement(82637..84208)
                     /locus_tag="PH2015_18_scaffold_0_prodigal-single_88"
     CDS             complement(82637..84208)
                     /product="Radical SAM domain protein n=1 Tax=Bacteriovorax
                     sp. Seq25_V RepID=T0SRC6_9DELT"
                     /codon_start=1
                     /transl_table=11
                     /translation="MSKTLADFNWDRHNDFITNSEENLKNVKQLLDTTGCGFCLAKFK
                     QVTMHLGTGMTHSCHHPKPHKIPLNEIQNNPAALFNTGVLKTARKQMLNNEKPSECDY
                     CWRVEDNNGISDRFYKSLEPWAIKDHDEVAQLTGDEDIYPSYLEVSFSNACNLACVYC
                     GPEFSSVWVEKLKKSGPMKVLENTEHETWVQGWQDLETLSYKNREFNPYIDAFWKWFP
                     NAYKHLKHYRITGGEPLMSKETFRSMEWFIENPNKDLDFSINSNFMVPDKLWDRFIKS
                     LEDMRDSKCVNRITIYTSVDGWGKRAEYARPGLDFELFKKRYEQVVALGDIRCVIMAT
                     YNMLSISSIEKLYEWVLDLKIKYNPINAIKQIESDTGFKIDDYSLNDRFKKNPTHSII
                     VGIDVPYLRNPECLDIKYCSDDLVDEYMIPSLNYMSSHLENSRWKNHMGFETYEIEKF
                     RRVVIDRMYFIKKHEPHRNSDLNVMVNRAKFYDYVHEIDRVNGTNFLEVFPEYENFYY
                     ICKDAKERVTNDKKQ*"
                     /db_xref="UniRef100_T0SRC6"
                     /db_xref="T0SRC6_9DELT"
                     /db_xref="ttu:TERTU_2274"
     gene            complement(84208..85188)
                     /locus_tag="PH2015_18_scaffold_0_prodigal-single_89"
     CDS             complement(84208..85188)
                     /product="Uncharacterized protein n=1 Tax=Rhodobacter
                     sphaeroides (strain ATCC 17029 / ATH 2.4.9)
                     RepID=A3PPH2_RHOS1"
                     /codon_start=1
                     /transl_table=11
                     /translation="MAKIVIGDLDVFYLSYDEPNKEEHWANLLQKFPFAKRVDGVKGF
                     DNAHKECARQSDTERFITIDGDNIVSDEKFFDLEISIPDNTDMANSVLSWSAKNVVNG
                     LVYGNGGIKCWPVQLVLDMRTHENADNESKKLDFCWDLNYIQMNNVYSHVFNAGSPFQ
                     AFRSGYREGVKMSLDQGHVVPAKQFKQRIWPKNYERLLTWCNIGADVENGLWAIYGAR
                     LGCLETNITKSLPIDGISNYEWFKEYFENEVVPEFKNGDEYCPKSKIHWNYDKLYDAT
                     LDVGDQLTDSLAMELCDPTPEMSAFFKRVYVNPPRVANPIATEKQTGWDK*"
                     /db_xref="UniRef100_A3PPH2"
                     /db_xref="A0A0F9PA76_9ZZZZ"
                     /db_xref="rsh:Rsph17029_3138"
                     /db_xref="A3PPH2_RHOS1"
     gene            complement(85189..85764)
                     /locus_tag="PH2015_18_scaffold_0_prodigal-single_90"
     CDS             complement(85189..85764)
                     /product="hypothetical protein"
                     /codon_start=1
                     /transl_table=11
                     /translation="MIKSVISDSLPLRYVYFSNEGTITKISSRTDSDSEDSWATFKIS
                     DVMPFIDGSYRFSDYLVNKNTNDLGYSIVKKRVDVKSRAIESQIKKVSACKDAEIVIV
                     LKQNRISISASARVIEKDISSDQEVMIAGKSNHPFFITMKDRPDFILKEVLVPYNILL
                     VGYTFSEPIPYNSTAVSIYTRPYFNTYSLET*"
     gene            complement(85761..86624)
                     /locus_tag="PH2015_18_scaffold_0_prodigal-single_91"
     CDS             complement(85761..86624)
                     /product="Uncharacterized protein {ECO:0000313|EMBL
                     :KKM97893.1};  TaxID=412755 species="unclassified
                     sequences; metagenomes; ecological metagenomes.;"
                     source="marine sediment metagenome.;""
                     /codon_start=1
                     /transl_table=11
                     /translation="MSKGYICIAQNTADGDYLNMSYAMALSLKATQKINNVCLCVDAP
                     TKSLLTGKHYTVFDDIVSIPWHDDAQYQPTWKIHNKWKYSHMTPYDETIILDSDVVFT
                     ENIDHWWTHLSKKDFWACTNVKTFRGENATSDYYRKKFTELNLPNVYTNFTYFKQSEL
                     TYEITRMVEFIMKNWDTFYAKFLKGSGQTWMSADLAYSLAIRLLDAEAESCDHVIKDV
                     PTFVHMKSYIQNINMNKISGEWTKSLTSQVSDDLTVTIGNFRQEVPVHYVEKYWMTEE
                     KIKTYERFLGI*"
                     /db_xref="A0A0F9LX04_9ZZZZ"
     gene            complement(86617..87474)
                     /locus_tag="PH2015_18_scaffold_0_prodigal-single_92"
     CDS             complement(86617..87474)
                     /product="Uncharacterized protein {ECO:0000313|EMBL
                     :KKM97892.1};  TaxID=412755 species="unclassified
                     sequences; metagenomes; ecological metagenomes.;"
                     source="marine sediment metagenome.;""
                     /codon_start=1
                     /transl_table=11
                     /translation="MSKGIIILANNTPEIDYSSIACLCSDFIRHNLSKFDEIALITDT
                     ETYATNRILIDKKFDRVIIDDYRPFINIRMFKDTTSNTFKSEWKNHGRASVYDLSPYD
                     ETLVIDCDYFVMSNVLDQVWGSQNDFMINSSFVDLSGRQEDRLIYVDEFTIPMYWATV
                     FYFKKSQYSEVLFFLINHIRDNYKYYCLLYNCPSGMFRNDFVFSIALHIINGNVSNKI
                     PKLPFEYLNNSFDLDDIHSIKSYNEMIMLFAKKSDTTEYILGKVKNMDIHVMNKKAIL
                     RHLPELLNE*"
                     /db_xref="A0A0F9PXJ0_9ZZZZ"
     gene            complement(87471..87851)
                     /locus_tag="PH2015_18_scaffold_0_prodigal-single_93"
     CDS             complement(87471..87851)
                     /product="hypothetical protein"
                     /codon_start=1
                     /transl_table=11
                     /translation="MSTEDKPDIDMERIEKALHFSNTMQTFNLAKNNLKVKTQNLLSY
                     SQYGGTFTISQEFIGFLNAVKSAGKKQVVILDKNETPIKIEDVSEFLENVLAIYFEVV
                     NEYNNEYQKLKSSRKIEKFLDITA*"
     gene            complement(87903..88832)
                     /locus_tag="PH2015_18_scaffold_0_prodigal-single_94"
     CDS             complement(87903..88832)
                     /product="Uncharacterized protein {ECO:0000313|EMBL
                     :KKM76118.1};  TaxID=412755 species="unclassified
                     sequences; metagenomes; ecological metagenomes.;"
                     source="marine sediment metagenome.;""
                     /codon_start=1
                     /transl_table=11
                     /translation="MSPQSYYIGGKILASDFNVFIGNINDIVGIGTGDSGYGQDYLVI
                     EELSQTQKIRASHWNALLNAIHVVAEHQGSTISVPASTNDTLFPAANKVIQIIPTLTA
                     DIATVVANKLNYNLSQMSIETNKISSSKTYVSPSSGIPNWVGTVYYEFSTNFNNDNHR
                     RHFFNTGGEIRIVCDLAPSGVDQQSLDWESLLNSIATIKLNVNNTVSSASVGTPGVGF
                     NSLTNTYQKVYTKGGMGSYYSSNQLNIYAKLNANHGVTVKVSFDDVYTPDSGTGWIGS
                     DYVAGVLTVQVDQQRADGAVVIQSPTYSHISEL*"
                     /db_xref="A0A0F9K282_9ZZZZ"
     gene            complement(88846..89718)
                     /locus_tag="PH2015_18_scaffold_0_prodigal-single_95"
     CDS             complement(88846..89718)
                     /product="hypothetical protein"
                     /codon_start=1
                     /transl_table=11
                     /translation="MAVGSIINAADIATLRTTLNTVLNGSAVGSGYNQATTIVANPAI
                     GDIIDDAYHDSVYAATGILANYYNIANPFTVVNAPNIIFSSEYEAQVSTLNTTINTQH
                     SAPWTYSAGWDTTTATELTSAISNWNGSKTFDFNVAFSSTAHMNSWFTAGGEIRISAS
                     HSSAASPQAISWQQLCTELGTFRISVRPTDTTDVNLSVRKLYNDLTGAYANVKLIFAD
                     ATSYAANYIQIQAYKTTTAVFVRVILNDAHVNAFSDIVTGTTTATVSSLKLSNAVGSV
                     NITNPTFTSTAVFV*"
     gene            complement(89728..90387)
                     /locus_tag="PH2015_18_scaffold_0_prodigal-single_96"
     CDS             complement(89728..90387)
                     /product="hypothetical protein"
                     /codon_start=1
                     /transl_table=11
                     /translation="MFNDKIEPSIVGSLVIRDKNTGEILVKKKNAIHQGNMAYIIACA
                     LAGTPTSVNVGGGSTPINWMAFGNGGSVSTTTLAYRSPRVSTIYDEQSMATSSSNLYS
                     KTYETQVSSVVYFPGQALSETEYVPNSTAKIVFTVELDHNAIAEYTGVAVPESDSSTN
                     ETSVNTFTFDELGLIAGVTEAGVMQEDKSLLVTHVAFHPVLLSANRTIIIDYTITIQV
                     S*"
     gene            complement(90439..99843)
                     /locus_tag="PH2015_18_scaffold_0_prodigal-single_97"
     CDS             complement(90439..99843)
                     /product="Uncharacterized protein n=1 Tax=Cronobacter
                     phage vB_CsaM_GAP32 RepID=K4F9K6_9CAUD"
                     /codon_start=1
                     /transl_table=11
                     /translation="MKDKVYDFLPAHLKNGELENIFNSTLDRVFSKGEVEKIRSFVGR
                     KEKGIYSRNNSYLEYPFLDTDRNNYGLEPVYSNTNIRDNVFYDDLLNLIYNKGGLIND
                     HRRLFTNNYKTINLPIDSDKFCNWAMYYWVYPDFDITISGSNLIHYITIDKNQTNWWG
                     KNNSWYHFEDIKGLLTSENKHLVKQATRPIIEFDSRLELSATSFNKPLSDLDFEEPTF
                     AVYNSNGDTQADVKIFSYVSGTASDYPYDADLMLYPKMIAGDYYSEYSFIMDLSEDMA
                     ARLDGNDFKIYTQSNFPYRNVRQEKPEGLVTHIKLDYEPSSLDDIDVYVNGIRQNQNY
                     SYDDGVITLDDSTTEYVYVDYSTLYPVTEKTQYSYQLVNPSVEYNPDNLSHVNVEFAY
                     STIFDHLIRIIETTAGLEGQAISNNNFRDLVGSDKVKYNDQGSIMIKSDVDVSLAYFS
                     ITRDDYNPFVAVETLSSAYNSFKNKLVSTIQEILKSVDQGNKTDTEILEEALSKIAIN
                     KSTVYKVYEGIGMLDYGVKNNHYEELQVSNVVGSLEQFMPSFTNPVVNDSDIAIYVNG
                     VIQIYGIDYSISSTGGEILFSSFVPTINDVILVRHYTNREDLRVPPSAVKLGIAPSFV
                     PSYSTDSEFSEPVEFIVGHDGSKTPRWNDRTDDILFEYEVRVYNKLHMRTTNIDYMNF
                     GVYSAANTEYTYAEKNHIAYPFFKKWMVKNEISNMYNDTFNPNDWKTWNYSALNSELP
                     GNWRGIYTYLYGTENVLVEPWRVLKLSQKPDNFDSLYGTNYTSPSFWAILIADNNLDL
                     PVPVYTNGDLKTIDDLIYEGGITSQIIETLRSDWYFGDCSPIEMAWKRSSEYPFITFI
                     EMMLQKPFNTMSDYKDQISYIVSIYTKILGINFNSVSREKNNYSFKLGSKLAGFVNNF
                     VLLSENQSLVDSKYTEIPTDNYDLFIHASVPNKTENFSAITIEKVSLDKVYPNYDILN
                     TTEYLVGDIVINPSDGKYYKRKANGQTSKEQSQSVLFDYAAWILVSQPKIKQFGFRIH
                     GYIDLHPEFPAYEWDFGSGKKVYETVGDKMSIANWKQNTFYRQNDYVLYNQVPYVCLE
                     THTSGTTFGDSLTKWKAVGVWPRVNKTYANGYNKVNPNLIKTYKYGEVLSSVDDVVHL
                     LVGYQEYLVSRGWKFVDIFENSSPIDFESLIPQFLDWSAENHSVGEYISLTPIKENGE
                     FSAPHGVAKFGKDTFKNFYRVVDAGGNKISENDINFYSTGNTLSWESSIPVYGMMIDV
                     TDIEHAFVVDRVDSYNDIIYDPLNHNRNLRMMVDCNRATGWDGTMTTEGYIVYGNKMI
                     PNFETVIDEIQNYRDTILDQSLESINLLKASQIGFFPREYFNRMGIERESQLEFYKGF
                     LAGKGTKGSINRLVNLESNITDIENSDVWAFKISEYGSNNSRRKESTVVNISDLKKSP
                     YVVTYENMQYPMETTTAISSVPIKTSGYVNSTDVTHVVMNSTQLGSLDVSKIYEGDIA
                     WVQFDDDREWDTRRLSEIAEIVYLGETPDAQLYIALTNEISTDSEVFLRIVSSGIQPQ
                     IQGYYYPVFESTQTYNGMTVYLYLIFDMNYEAVIVEIDTSTSNSVYVPTQTIPYVEAN
                     GSVVNPAIVDGDTIVINGISYTYDESGIGTNRVQIYGSEYAVNPFVQRGERIRISVFD
                     SLGQLVNNNTTVTFTGTVAQTVTDLVSEIGDQISIDGTTLTIAASLDSQIVIISDKTE
                     TSQVPVGSTITVDGDVVATFGNVVAIGTNINPTLASTKALSVNGTVITFTVPTGTITG
                     TNSSETFTNVSTPVASVQLTSSMTNYLPGNITVDNGVAAPYVLTTADYVYNSNTKVIT
                     FDTPILDGQVADVATETQTIVVDGIETSFTLTGPFNTADRIIVTDYVEGTDYTINGSN
                     IVFAMAPTVDVIVTYETDVMVDQDGTVSLTVQLVAQPVAQVLDIDDIVSIINASSAPV
                     VASKTISNALQISYSGPILTMNGSVLIDFGMSTTSSYRKTAYEGVVSQIDAQPNLVSY
                     LNADEKIVISTTQDSITLGGTALIHIGIDDGQYNAVASPDRNSVVSQINALSIPNIQA
                     SLTTNGIQIYKNNHLLTIAEITSGAMNRLGFASATVTVNSALLIADQINSQAFGDDSS
                     VGLASVENNRIKIISPQKSITISSLNGNALDSIGIPTGTYLATTSVLSPSVAFKDQIN
                     AVADDVTVSISSDGRMIFVGNNNVISFVGTSQALLDKIGLYKEYSSITSSNDFKVMDW
                     KSVRYTPNYNGTSFSQFYDNLGLNGTSYIWADDYDGNGWVVLNRSEDGTLIVTQRQAP
                     RVKVENINRLIITDDQTNHRIYSLYDPLNLKFPGDVGAKLSYVSWQDPAQYEFDITMD
                     KWAENHIGEMWWDTTSARYYRYNDYGDQNGNIVMDFAGKYWGKLVPSSEVKVYRWSSS
                     TVLPDDVTKYNKVVYIDPYTNKNTEKYYFWTSESIDQEENDLTPSDIKMMIENRSLVD
                     NFFPASSNTILVSNSKQVLRGDRVRFDLDYYADSSRNETHSDWHLVSEKDSRPIPDDL
                     YQEFIDSIAGAIVIESLSSTIVAEEIDNIGNIVISGIDFLNYCDFTNSVVTVNSKIVP
                     VSSLDYTGDTLTINYSYAAMIGDVVRVYQLSSDFNNWFKNLSEARRNFSYIVNEYMKR
                     KFISGFAYNWDEYVYNYENSIISLDYWSLNEKYDSIPYYEYLSKTKTFDMNGLYASGI
                     QSFRVSTDVDEYYFPVDGHLRMVHRTNSSMRVSYENFITPALYSEYYINGISVQTIEF
                     MNMMKAYAEPEFMKSLFIEMVKYMLTEKTYPDFVFKTSYFDLMMKNNGLKQSAIYLRD
                     YYEDMIDYVNDTKPYHAKIRNVTNHFDIQEDVGSSVTEINNMNIRLKFGNTDYYTIVV
                     DEAFDADPIIYDIDKKFNPSSDELSISVFINGVEIRDQYYTIENGNLVFNTNGDILDG
                     STTGAISVEVGDRIMVVKNISRYALRKVDGNNAINTENSYDGGTLIQTVNSYTNNGYG
                     IDTGYINSKSRDILVLSQTDYTDQTRTTLSGKKFYVYDQFGRGYIVEVDQIGTISQFD
                     GASVVVNQQSYFKSAKGDTKRLSILDNGSELEFFLYDKKDGTELRISDRGIYTGKMAN
                     FSNGDTIYSVKSVSEI*"
                     /db_xref="UniRef100_K4F9K6"
                     /db_xref="A0A0A8J9R3_9CAUD"
                     /db_xref="K4F9K6_9CAUD"
     gene            complement(99847..104202)
                     /locus_tag="PH2015_18_scaffold_0_prodigal-single_98"
     CDS             complement(99847..104202)
                     /product="Baseplate wedge n=1 Tax=Cronobacter phage
                     vB_CsaM_GAP32 RepID=K4F628_9CAUD"
                     /codon_start=1
                     /transl_table=11
                     /translation="MAQDRIDNLFASESWSAVYTAFTNISLKAYDFDNIREALLTYVA
                     QTYPDKFNDYIASSEFIAVLDLVAYLGHSLSFRMDMNSRENFLDTAERRSSILRLAKN
                     LGYQKNRPLNARGFMKISSVMTNQRLFDSDGKSLQSKKILWNDTNNDNWYDNFVTILN
                     SALQYNTKTNSPAASSVVNGVQNNIHYVNENPKAKSVRYSFTGKVAGETRAFDAVRAE
                     ISDDLVTESEPNFLNNFSIISRDDSFGPSSDRTGFFVYAKAGQLKFKDLNYTSKVSNR
                     IEQILDTDISNTDVWLQKIDSAGNYYSSVNILDNSTRDTAIYNYLRTGSSDIASIRTN
                     DENRVEIVFPDGIYGNSAYGKYRIWYRIADNANFTVDRGEIKNASIVIPYIGEDDKPY
                     LLTVTLQSTVDFTDNFVGENYYSVKRLAPKVYYTQDRMVNGQDYNILPLSLGSSVVTK
                     VKSVNTTFAGKSRYFEMDDVTGHHSTISITGTDGSVYIEDDPIQLEMFFNLVTGDIDS
                     FVRNDLTTAIIHPSMVNSYYYEYRYDASVNMTNIPYTTWERDSSDMSNNLKGTFDNFF
                     SFTQGDSIRIGEEWYTVVRYVHSTNTITLDRVAPYGEILKERVKAYERVFVDSVIDSI
                     KYHLSENFLNSFYLVYGFPYPEGGNNSWNIITDSDIASFNAELKELFDNWNLKIFVKY
                     LPGIRTNESRFVISFVGKRIVFESNDQVKFYYSNGNTPVIDNSTNLAKTDMILINYAE
                     GEYQETSNVVGTTSSSMTVGFGPVVNINHVNDTFDVSFACAGGPENMNFIQNNETYLN
                     VAYTHYIVSPDCVEQLVTSPTNPIGTAENNYTVTFPLSLLGDTVYTQTEIVSNIDTID
                     TDELKISLHNVALYFGTDETGNTGNTGNVGNVGNVCGNVGNVCGDGVGNVGSGSYYGD
                     IYTVLTSTDLEGVMGLHGKITMDYLDVAQNDGHFFFIDEDEMLEGKTLQTIENGERGT
                     QTPVVSLESNVGGVQTFKFTFMNNDDFKFCLDDCDIYIKQKAYSEVTFVTTVDITASQ
                     LVFKTDTGKTITSEYFDLISSINDVYRVVFWSPDVPVGTVLDVFYNNVGDYELYRFHC
                     RVKATFTDVDYTVYRDRTYSNVGSYVYGNYITPEGYVDNKKVRLMSKDISGNPNGLID
                     VFKDVEATDHLIIETYTLNGVEYTRVSEYAVVLEADTTLSNGIPPSARLAYDIDANVW
                     YKKTDGIWAVLSGSGFTIPSAGELIYAGVTYQVVEGKTYVTDNYMSFRWDHYADRDKR
                     IDPSTSNIIDVYVLSSDYVRKVNQWIASNFTTQIPSPPTTYELRAIMSSIQGKEAIAD
                     HVSYIPVKFKYIFGAYADEQNQAVFKVVKRKGTPYTDSEIKSMVSAKVNEYFAIDNWD
                     FGDTFYFSEVAAYLHKELNEYIASVVITPKFANYDFADMLSINSEPYEIFLSVTTSAD
                     VKIIDSITKSELSGG*"
                     /db_xref="UniRef100_K4F628"
                     /db_xref="K4F628_9CAUD"
     gene            complement(104206..104565)
                     /locus_tag="PH2015_18_scaffold_0_prodigal-single_99"
     CDS             complement(104206..104565)
                     /product="Uncharacterized protein n=1 Tax=Enterobacteria
                     phage vB_KleM-RaK2 RepID=H6X3M9_9CAUD"
                     /codon_start=1
                     /transl_table=11
                     /translation="MKSYKGFSTKNPAAINNILQGKDLVIEDVMNEIMTRKGERLMMP
                     TYGCIIHDLIFEPLTSEVSGLIKDDLERIIDNDPRIELLSEITLLEQEHSITATMIVK
                     ILPSGDVEQLTIDLERE*"
                     /db_xref="UniRef100_H6X3M9"
                     /db_xref="A0A0F9JK68_9ZZZZ"
                     /db_xref="scn:Solca_2151"
                     /db_xref="H6X3M9_9CAUD"
     gene            104683..104865
                     /locus_tag="PH2015_18_scaffold_0_prodigal-single_100"
     CDS             104683..104865
                     /product="hypothetical protein"
                     /codon_start=1
                     /transl_table=11
                     /translation="MNYTLSVSYDSWDYCVTNEIIDKMILSIIGSSYEYDLRQPIFHQ
                     REHRPRIKITGRHNGT*"
     gene            104867..104965
                     /locus_tag="PH2015_18_scaffold_0_prodigal-single_101"
     CDS             104867..104965
                     /product="hypothetical protein"
                     /codon_start=1
                     /transl_table=11
                     /translation="MKQLQSQLQNAYKRIDELVEENSNLKTQLSNK*"
     gene            104976..105605
                     /locus_tag="PH2015_18_scaffold_0_prodigal-single_102"
     CDS             104976..105605
                     /product="protease subunit of ATP-dependent Clp protease 
                     (EC:3.4.21.92)"
                     /codon_start=1
                     /transl_table=11
                     /translation="MTFVPMVLESTAGGERAMDLKSRLLKERVVFLTGGVDDHQADLI
                     CSQLLFLEADNPEKDIHFYINSPGGLVTAGLAIYDTMQFVKPDVSTMVMGQAASMGSL
                     LAQAGAAGKRYVLPNSRTMIHRVSSGTSGTRGSVHIQEMEMEDNLRHLQESKDLNKRL
                     TEIYVKHNSAGKTFEELFETMKYDTFLRAEDAVAWGLADSVITERSGQL*"
                     /db_xref="apb:SAR116_0122"
                     /db_xref="D5BP83_PUNMI"
                     /db_xref="UniRef100_D5BP83"
                     /db_xref="3.4.21.92"
     gene            complement(105596..106237)
                     /locus_tag="PH2015_18_scaffold_0_prodigal-single_103"
     CDS             complement(105596..106237)
                     /product="hypothetical protein"
                     /codon_start=1
                     /transl_table=11
                     /translation="MIFDKRKGSLLNIIQRPLNVITPYGTYIGLDYKKDNTPNYILSD
                     IRVNTFKVTDLVFSYLSKDYIIRRNKPILQLTSNNLIGYNYHVSDVELKYGYITVASK
                     RISILNKSIIKIEADKILEKQLRIIGNLLDQNITVELGQPQYDALLVYFFYEGTDKIV
                     DHPIIEMINRGLWFDITDELQTNIRRQNGRVDEQLARLRMDISLIWSYVPNYS*"
     gene            complement(106247..107977)
                     /locus_tag="PH2015_18_scaffold_0_prodigal-single_104"
     CDS             complement(106247..107977)
                     /product="Peptidase M15B and M15C DD-carboxypeptidase VanY
                     /endolysin n=1 Tax=Cellvibrio gilvus (strain ATCC 13127 /
                     NRRL B-14078) RepID=F8A7W1_CELGA"
                     /codon_start=1
                     /transl_table=11
                     /translation="MSQNSSTRVGLPEIFQESRQRAESPVTSKMESGIYKAITVGVPD
                     PEGRGRLAAYVPRLGGNPDNYQFFEYASPFGGQANGSSYGFFAAPPHENITILVFFAE
                     NGDMREGYWFAVTQQAPTVASGGALGNPHPDPNTGIGMGVFEGVPAAKDGRSTLKDAQ
                     LGPDAFNGDLPPMYSPDGDLIPPEGGNSPRNVNAAEQGTFSDQLRGGTTAHPARDPSY
                     STPQPSRVFGMVTPGQSAITFDDGSVGDDGTIHPTQIRLTTGNGAAVILDGTNDFIYI
                     VNSSGTGWVEVGADGEVMIYATGSMSVRAQKDINFRADENINFDAGKKVNIRSGNDMM
                     LTSGGQTHMHSTGNQFFQTEGTNHTKAGSNMYVSTGGVMHLNGPAATPALKVSGVSMP
                     DIQGHQSVEAPDVSVPYMPSAEPYLRPAPPSTGGGGIVPDLASYGNQASAFNTPTNQM
                     GNTGENGRLDPSTLKSIGNGHMLRPDAADAYLRMVEAARADGVSWSITDSYRTYEVQV
                     RLAREKGLYSQGGLAATPGTSNHGWGTALDLGGGANDYGTPQNNWLQQNAGRFGFRTI
                     PREPWHWQYG*"
                     /db_xref="UniRef100_F8A7W1"
                     /db_xref="cga:Celgi_3153"
                     /db_xref="F8A7W1_CELGA"
     gene            complement(107981..111301)
                     /locus_tag="PH2015_18_scaffold_0_prodigal-single_105"
     CDS             complement(107981..111301)
                     /product="hypothetical protein"
                     /codon_start=1
                     /transl_table=11
                     /translation="MTNVNDIMSTIKIRESNGDYRATNKNSSASGAYQYIDKTWRAEA
                     TKAGIDWQGNGWTSAYMAPASVQDTVAKNNIQNILNANNGNINAVPNVWYTGNPQGNM
                     TASDIAANNGLTSQQYTSKWLADYAKVTGGTLTTDSNGDGIVVDENGNVTARGSDAPA
                     DPTSGFAVYTGAEQVQLIQSMQDLENFEGNWEENSLDEYGDFIYNLELFLVDRADTIK
                     FMKTPPQTIENDGWPAVGQKKVVIAKTGETAEFVITDLVVDSMSVGGVGAQSSIIANA
                     ATELSFNITRVGNARLGDAIQDAVALAGYQDVASANFFIKIKFTRIGINGAASTVPNS
                     TKVLPFRLKKVVDISTSTDNRGTSASLEGVILRNYAVTTSSVGQLKYKITSNIEKNSA
                     DTTITNFLEKLNQTIRENAYGVSGNFNIEYKYVRDEAFLAEYPTLIIGDPTGYRTGPG
                     GSEVETTANPSYGTIAIANNTLEVQPTTNIIDVIKDILINTNQIRASLTTPNKTFTDL
                     FSIEVDYEPKDNGYNVLTKSEGAIVTYRVCKKEELIEHNTRNQIDQLSNINQILSTII
                     SSGRLKKKYYYYYTGKNDQIMQFDIVLNNQLLKVQNEEFDVYYDENQVNQLDNYLENL
                     RFYSDTRLKSLMEEFDNSKQSVSRTEAALNDAKAAYASQVQSIKNEFLDRINAELGGS
                     DFILSQTIIDNHFSGIDIYDINSFEEEFAKIEQELGLTDGTVYTEDVRQSLRDLRDQV
                     TKASEEFANAKAKLSEMETDAVDTINSTLGARISTRLYAQGFGNTDDTFAMVGVTSNI
                     ATIEDLGTDLRRKLTTVEIAGLLNFLSTSSATFVSGALGAIKDPTTGVKLILPNDQKK
                     LQIARAKYLEGWSQDLSMINATMKIKGDPYWLQNYITAEERSNAYGTNNYRPNNVSTA
                     VGTNFIMVVTNTVEGVDGTGQPIVSNLFRYLYMVKSIKSEFSSGLFTQTLDMVRFTMA
                     ETYNTNPLSSESSSNSDTVGKGEGFGEELVRKGELKVGESITVEDAQNPIGDDGTGNP
                     NINGQPLGDMQGVIDQLNDAQRKSEKLFFDSNGNPRTMTQQEMTQYEELQVKIEGIFE
                     RYPNINQIIARLQTSARN*"
     gene            complement(111302..111592)
                     /locus_tag="PH2015_18_scaffold_0_prodigal-single_106"
     CDS             complement(111302..111592)
                     /product="Uncharacterized protein n=1 Tax=Cronobacter
                     phage vB_CsaM_GAP32 RepID=K4F633_9CAUD"
                     /codon_start=1
                     /transl_table=11
                     /translation="MYDSRSNYIKTPIVDNTYLDIMVDRYIFLDPNDEVYEIEQKYHR
                     RPDLLSYHRYGTSKYWWVFARRNVNILIDPINDFTTGTTIKIPSLKNLENTK*"
                     /db_xref="UniRef100_K4F633"
                     /db_xref="A0A0F9RNT5_9ZZZZ"
                     /db_xref="K4F633_9CAUD"
     gene            complement(111592..112197)
                     /locus_tag="PH2015_18_scaffold_0_prodigal-single_107"
     CDS             complement(111592..112197)
                     /product="hypothetical protein"
                     /codon_start=1
                     /transl_table=11
                     /translation="MSNPYKERQHVYIVDPTGRLGSSISTPTGVQSSGNVFYFPYTPT
                     ITNVNSTSYSSYDMTHSNFQQKAFDMSTNSIFSMTAPMIARNSDEAQSVLSGVDFFRA
                     AMKMGFGKTDPYAGLPPVVLQFYAYGIYEAVPVVLTDFTWNLDDSIDYIDFGKANKPI
                     RIPTTSTFVLSLQTSYGAKKVRNEFSLSAYASGALRSKGYV*"
     gene            112319..113194
                     /locus_tag="PH2015_18_scaffold_0_prodigal-single_108"
     CDS             112319..113194
                     /product="Sigma factor for late transcription n=1 Tax
                     =Cronobacter phage vB_CsaM_GAP32 RepID=K4F6U7_9CAUD"
                     /codon_start=1
                     /transl_table=11
                     /translation="MAKRGPNYLNNKDMLRQIHISKSNFSWFEDREKHSQYDAILYSE
                     NEILDTVEIARQNRADRIQKRAWDDNEDKKLKQSDFAIDPDSFNRSDLVFRVMTFDHI
                     PDEPGRKKNPKSPADHKIKLNFPPFKHFVIEDDGSLRCVGLSHHNKNKEFDLTYGKVT
                     ATLANMYIKLVERYSQRSNWRGYTYIDEMRGQALLQLTQVGLQFNEDKSDNPFAYFTA
                     VVNNSFTRVLNTEKKNQGLRDDLLESIGQSPSWTRQLEHEMKSQERWQKIKSTQITDD
                     QIPTETIKEIYSEND*"
                     /db_xref="UniRef100_K4F6U7"
                     /db_xref="A0A0F9UX53_9ZZZZ"
                     /db_xref="K4F6U7_9CAUD"
     gene            113187..114197
                     /locus_tag="PH2015_18_scaffold_0_prodigal-single_109"
     CDS             113187..114197
                     /product="Endonuclease subunit n=1 Tax=Escherichia phage
                     PBECO 4 RepID=L7TJQ6_9VIRU"
                     /codon_start=1
                     /transl_table=11
                     /translation="MTNLFQKAAVFTDIHFGNKNNSKAHNEDCLEFIDWFIDEAKKKG
                     CETCIFGGDWHHNRASLNISTMKYSLQGLRKLSNAFEKVYFILGNHDLYYRETREVNS
                     IEFIKEFPNITLVDDLMVEGDVALVSWIVGEEWKTIPRIKSKYMFGHFELPTFKLNAM
                     VEMPDHGGLNGDMFEHQDYVFTGHFHKRQIKKNVIYIGNAFPHNFSDNWDDDRGWMYL
                     EWDKEPEFFAWPDAPKYKTVKLSALLDNTEKYLLPKSHIKVSLDIDITYEEANYIKDT
                     FVETYNLREITLVPIKNTEHTEDVGAEIHFETIDQIVVSQLKELDGSYNNNILIEIYQ
                     NL*"
                     /db_xref="UniRef100_L7TJQ6"
                     /db_xref="L7TJQ6_9CAUD"
                     /db_xref="L7TJQ6_9VIRU"
     gene            114194..114787
                     /locus_tag="PH2015_18_scaffold_0_prodigal-single_110"
     CDS             114194..114787
                     /product="KR domain protein n=1 Tax=Staphylococcus
                     pettenkoferi VCU012 RepID=H0DKG4_9STAP"
                     /codon_start=1
                     /transl_table=11
                     /translation="MKILITGNREYGLCQKICDLFDTMDNVVYRCVSRSTGYDLCDHN
                     NHQKLANEFVEQSYDVFINNSALWKFNQTLLAEAMYTAVAEAQKSSYFIHIGSTADTG
                     VRGSAWRYPIEKKSIKDFNRNLSYATIGGSNIKTTLISPGSLTTESVMKKHPDRKLLD
                     TSYIAELIVWLLKQPDYVNINEISLDPIQSGHFSRER*"
                     /db_xref="UniRef100_H0DKG4"
                     /db_xref="H0DKG4_9STAP"
     gene            114813..116582
                     /locus_tag="PH2015_18_scaffold_0_prodigal-single_111"
     CDS             114813..116582
                     /product="Recombination endonuclease subunit n=1 Tax
                     =Cronobacter phage vB_CsaM_GAP32 RepID=K4F9K8_9CAUD"
                     /codon_start=1
                     /transl_table=11
                     /translation="MRNFMSIGNVTQAVTLNRNNLTLVLGNNLDLGGDGARNGTGKTT
                     LINALSYGLYGNALTKIKQDNLINKTNGKQMLVTVEFEYNGEQYRIERGRRPAVFRLK
                     RNGIDLNEGQDEAQGENRHTQVEVDQIIGISHSMFKHIVALNTYTEPFLSMRASDQRE
                     IIEELLGITELSKKAESLRDQIKQTKDFIKDAEYEIKAKEEANKRILKSIEDIERRQR
                     VWKKNIDSEVNELTTKLDDLSHIDISVEISNHTKLAEYNEKKSKLDQANLWITNLKKD
                     TDKQNTFVVKLDAEIAALKSHTCYACGQDLHDNKQEEILKSKEGQRQDALMQIISNDS
                     QMQEHLEVVASIGDIGVKPTVYYKSIQDAYEHQNLVTTTNDQIQRKKEAVDPYQEQIE
                     EMKSNSLEEINYDKMNALISFKDHQEFLLKLLTNKDSFIRKKIIDQNLNYLNSRLDHF
                     LEKLGLPHEVRFQSDLSVEIKELGRDLDFDNLSRGERNRLILGLSWAFRDIFESLYST
                     INTLFVDELIDSGMDTNGVEASLSILKKMVRESNRTIFLVSHRDELQGRVSNVLNVVK
                     ENGFTSFSQEEEVIATEDSEIFA*"
                     /db_xref="UniRef100_K4F9K8"
                     /db_xref="A0A0F9FQ34_9ZZZZ"
                     /db_xref="K4F9K8_9CAUD"
     gene            116788..117921
                     /locus_tag="PH2015_18_scaffold_0_prodigal-single_112"
     CDS             116788..117921
                     /product="DNA ligase (ATP) {ECO:0000313|EMBL:AGS80982.1};
                     EC=6.5.1.1 {ECO:0000313|EMBL:AGS80982.1};;  TaxID=1357714
                     species="Viruses; dsDNA viruses, no RNA stage;
                     Caudovirales; Myoviridae.;" source="Caulobacter phage
                     Cr30.;""
                     /codon_start=1
                     /transl_table=11
                     /translation="MKPIKTYDPIYKIDNSQNIRIWYMELGEGEDAAGYRTVSGIRGG
                     TLVTSSWHKCVPKNTGKANATTIRSQAEKEIAANYTNKKNSGYFENVDEVNTKTTFNP
                     MLAQGFADEKINLTNDKLYSQPKLDGIRCIARADGLWTRSGKEITSVPHIWEAIKDVF
                     VAHPNLTFDGELYNHKLKTNFNKITSIVRKTKPTPKDIEISKKLIEYHIYDVIDCVEE
                     DLIFEERNKRYLKLLPKTESIVKVETFMILDEDHMNSLYAAYIEDGYEGQMIRRNKEY
                     ENKRSHNLIKRKEFKTEEFKVTGIEEGLGNWAGHAKRFVLETKDGKPFGSGVRGNQEL
                     LKDLYDSVRKPKWATIRFFDYTPDGIPRFPVAIDWGFDEIRTD*"
                     /db_xref="A0A067XRC5_9CAUD"
                     /db_xref="UniRef100_M5F9R5"
                     /db_xref="6.5.1.1"
     gene            complement(117918..118436)
                     /locus_tag="PH2015_18_scaffold_0_prodigal-single_113"
     CDS             complement(117918..118436)
                     /product="Uncharacterized protein n=1 Tax=Thiovulum sp. ES
                     RepID=J0LB15_9HELI"
                     /codon_start=1
                     /transl_table=11
                     /translation="MASKSKVKGSSYERDMAKFLSELYDGSFVRVPNSGAFIGGKNNK
                     RTEVLSEGQIRSFKGDIIPPDDWKFFNCECKSYADFQFHQLFSDGVIPLLEGWINQTM
                     EVADKGDLNIIFMKFTRKGQYICYQKSLEWETPHSTIYHSKKHGDWVFCGAEKFWEFH
                     YDKVKTVSIDGV*"
                     /db_xref="UniRef100_J0LB15"
                     /db_xref="J0LB15_9HELI"
     gene            complement(118426..119127)
                     /locus_tag="PH2015_18_scaffold_0_prodigal-single_114"
     CDS             complement(118426..119127)
                     /product="hypothetical protein"
                     /codon_start=1
                     /transl_table=11
                     /translation="MKYNIISIPRSGSGYLRSLVSNNLEKNEGFYSVSEPFNPTKNRN
                     ITYDEIVKQMSFNDIVVTKNHVNELIQLKQSNEQLYNKFFGIPFQNICLLRRNVFETT
                     ISRCIAKLTNQWNDYTYSVSDVIVIPEYFFMSELSDTFNMWSAISTNYLGVRYKKVLY
                     YEDLHFDSRKDCELFGIMYNGVDVVYKKSPDKNQLVSNIDELKRLTFDQINTVSIPHT
                     MSDGLNLSLDYKNGE*"
     gene            complement(120055..120897)
                     /locus_tag="PH2015_18_scaffold_0_prodigal-single_115"
     CDS             complement(120055..120897)
                     /product="Uncharacterized protein {ECO:0000313|EMBL
                     :KKM88117.1};  TaxID=412755 species="unclassified
                     sequences; metagenomes; ecological metagenomes.;"
                     source="marine sediment metagenome.;""
                     /codon_start=1
                     /transl_table=11
                     /translation="MSTNPLSKYFRRPTAYIQLPTRGIFNPEIEKTVIDEVPILPMTA
                     IDEIGLKNPDELLNGEALVNLIRSCVPSIPDPYKLPNIDAEALYLAIRYATFGRDTSH
                     SHTCSKCKEVSDFNIDINYILSRFPAIEEAPTISHNGLTIHIRPNTLRSVMKVSIIET
                     EQTRLLNYYSSPEFENTDEESAAKRIYDSFRKIALHNVDVVSDAILKIEDEDGNEIAD
                     QAYISEFLNNVPSSLITEIQKSVKSISKLPEDASITEFQCPSCNHKDKVKIEFNPVNF
                     SVAG*"
                     /db_xref="A0A0F9P3R1_9ZZZZ"
     gene            120992..123892
                     /locus_tag="PH2015_18_scaffold_0_prodigal-single_116"
     CDS             120992..123892
                     /product="Myosin-10 n=1 Tax=Hydra vulgaris RepID
                     =T2MG36_HYDVU"
                     /codon_start=1
                     /transl_table=11
                     /translation="MATDPTQQNVFITGTDLPDWASEATQNGILNAIKASDSNNVKLT
                     SNMNTLMGNLISIMAGDRNAAKSYRESIRKSQEESSEIRKQLSELNTTIKEVSDNTEQ
                     ANNEDRARDKKDDERVNRQISQIKQLGLFDKLKFRADMAMAKSQKEQFRVMNNYLGDI
                     SLSSKELKDKFPEVLEKLGAPSSIAQGPGNDAFGGILALTGKTNVFKNLMEGAVAAYS
                     ASQVPFEMMMQQVKDRFEITTELRQSGLLEDLGASFVDTTKAFSDNKMTIVEATQFVR
                     EFSKAVGVTGASAALEFVNKMAYSTDMMDRFGISFSQVAKISGTYLDTLERTGLLEQI
                     SATERDRGMQSFMSAVEGVSMTLKTSLEESAKMISEYLSRDDISAMLMTNSMNLSQEV
                     ITQIGAMAKMGPLGEIVAKGAIDPNRFMLTQEFQALNNPALAGVRGIVEQMMSDLRSG
                     RGTDELIAQYGKQMSEIISNDPLVAQLVAMDSDVASIVAGVGRLAQTSQDAIKEISVP
                     EVDKAEQRRQDAERRRAAAIEGLYANTLKTLDNSRELERILKAQTGIIEGQISIIDTL
                     SQNATDMLATILSYSAKANEALMGTINVFAQGVADLFPEHHMAGQARNIEETTAAYQE
                     RKRVEREDIISGRDGGPGIEAARVQEITQMVEDTEYGTTLRPQGEGILSFVGVDTEID
                     KANQRIADLEAMKSNVTEPKERELIDTYIAEEQANIIAKGLATATTDLASNLDGLIDA
                     NYQDLKDAVEGNYDPMSGAEYYEPEEAKSIIRDAAPEAIRTRLEEVIPVVNDMDQVSM
                     EIKQSVLAQEAVNNMRETGITPEEMKSIVDDMFLNPELVEMLGNNANSFKDALLSELP
                     GIITPPIDTSFIDILQRPTNRIVDPIEVEAYNNISDIVGGNETYANEQQFKQFFDEMK
                     VDNNYTNEQMIEKLDKMLTTIQNNKPDLEYTTGKEDVRLLVKTITDLITKLA*"
                     /db_xref="UniRef100_T2MG36"
                     /db_xref="T2MG36_HYDVU"
     gene            123959..125680
                     /locus_tag="PH2015_18_scaffold_0_prodigal-single_117"
     CDS             123959..125680
                     /product="Portal vertex protein of head n=1 Tax
                     =Cronobacter phage vB_CsaM_GAP32 RepID=K4F9K9_9CAUD"
                     /codon_start=1
                     /transl_table=11
                     /translation="MATWKKYFKPYNGSDRVTDRTASYNAGDASNKKYSSWLPEVYQG
                     QPNRVQRYGQYDQMDLDSEVNAALDVIAEFSTLKDENSNLPFMIEWNEDPSESESEVL
                     QKSLRQWVNINDLKKRAFRIFRNAIKYGDQVFVRDPETYKLYWVDPSKVEKVLVNEGK
                     GKKPEVYFIKDVDLNLESMSVAAPQEKMQNLPTGYSVGIPSINSSAAGATSAMPIGSG
                     ASRYSNEQQSMPIDATHIVHISLSEGIDNYWPFGTSILEPVFKVYKQKELLEDAILIY
                     RVQRAPERRVFYIDVGNMPTHKARAHLERIKNEIHQRRIPSKTGGGQNITDSAYNPLS
                     IMEDYFFAQTSEGRGSKVETLPGGENLGQIDDLRFFNNKLFRGLRVPPSYMGSHDADA
                     GSSYSDGRVGTAMIQEFRFTKFCERLQSLIAEELDREFKMFLKHRGIEVESSMFDIKF
                     NPPQHFGKFRQAEVDSVMMQVFTSIADVEYMSKRFAMKRFLGMTEDEILENERMWREE
                     HDVNDPTQSSEDGLQSMGAAPPPAPDFAGGDEFDFDNEEPPEDEGSPISGAENAPEEG
                     EEDITKV*"
                     /db_xref="UniRef100_K4F9K9"
                     /db_xref="A0A0F9QJG2_9ZZZZ"
                     /db_xref="K4F9K9_9CAUD"
     gene            125689..125937
                     /locus_tag="PH2015_18_scaffold_0_prodigal-single_118"
     CDS             125689..125937
                     /product="hypothetical protein"
                     /codon_start=1
                     /transl_table=11
                     /translation="MRYKQISENYSPELDKQNAKELSDTRKARLTLVHLAKLRRMREY
                     RKYQDKTRGELVKRMYGGQAAAGEEGGMPPMDGMDFGA*"
     gene            126123..126956
                     /locus_tag="PH2015_18_scaffold_0_prodigal-single_119"
     CDS             126123..126956
                     /product="Uncharacterized protein n=1 Tax=Plasmodium
                     falciparum (isolate 3D7) RepID=Q8I414_PLAF7"
                     /codon_start=1
                     /transl_table=11
                     /translation="MSRSTLEQVLELLINEEREAAEELLHDFIVENARQIHEELLSES
                     DEVVEEDLEDLDESEDEYADDLEDDSDEIDTEEFYDEDEMGDDEAVDDLEMGDDMGGD
                     FEGEDEGDVESRVDDLESALAQLEAEFEKIMAGEEGEEEGEDEYGFEGDEEGEEDYGM
                     EDEDGEEEDDFKESFDLDLDESEDDDLVEYVTPQTAKVGDNGVQNKSTVNANPKRPGD
                     DSNAAPIRIKDGNTSGGKGEAPKDISTKNVNVSGNSKAPAYKGQTAKPGDNGVNTKSL
                     L*"
                     /db_xref="UniRef100_Q8I414"
                     /db_xref="A0A0F9R4Q7_9ZZZZ"
                     /db_xref="mpe:MYPE6470"
                     /db_xref="Q8I414_PLAF7"
     gene            126976..127605
                     /locus_tag="PH2015_18_scaffold_0_prodigal-single_120"
     CDS             126976..127605
                     /product="Prohead core scaffolding protein and protease n
                     =1 Tax=Enterobacteria phage vB_KleM-RaK2
                     RepID=H6X3P9_9CAUD"
                     /codon_start=1
                     /transl_table=11
                     /translation="MAILIERLSHNQANVKARVVEGENGHKNMFMEGIFVQGGVKNAN
                     QRVYPVSEISRAVESVQQKISEGFPVLGECDHPPELTVNVDRVSHIIESMWMDGPNGF
                     GKLKIVPTPMGNIIRTLIESGATLGVSSRGSGEVDGNGNVSNFEIVTVDIVAQPSAPN
                     AYPKAIYEGLMNMRGGFQTWQLAQDVQHDKTAQKYLSEQIVKFIRELKL*"
                     /db_xref="UniRef100_H6X3P9"
                     /db_xref="A0A0F9TS85_9ZZZZ"
                     /db_xref="H6X3P9_9CAUD"
     gene            127620..128729
                     /locus_tag="PH2015_18_scaffold_0_prodigal-single_121"
     CDS             127620..128729
                     /product="Uncharacterized protein n=1 Tax=Cronobacter
                     phage vB_CsaM_GAP32 RepID=K4FB44_9CAUD"
                     /codon_start=1
                     /transl_table=11
                     /translation="MANDILAGLFESGVLTEEVSMQIKEAWEAKLNEAREEVTAELRE
                     EFAQKFEHDKSVIVEAMGHTIESAIRKEIEEFQADRASLISERVAYKKAIAEHAKLLE
                     KFITSQLANEVKELRVDRAKMNEHLETTKVFVTKQLSRELAEFHNDKRELVETKVRMI
                     AEGKQLLNKTKQSFIKRSAELVEKSINKALRSELSVLKEDIKQAKENDFGRRLFEAFA
                     GEFMASQLNEGTEVSKMNKKLNETATEAAKLKAMIAEKDAAIAAANKKVRIMEDRANR
                     KAVMESLLSPLSGEKRRVMTDLLESVKTANLKTAFKKYLPAVLNETVTVKAETKQTLT
                     EGKVTERTGDRIVESQTGQNGDADIVVLKKLAGLK*"
                     /db_xref="UniRef100_K4FB44"
                     /db_xref="A0A0F9QPC4_9ZZZZ"
                     /db_xref="K4FB44_9CAUD"
     gene            128757..129914
                     /locus_tag="PH2015_18_scaffold_0_prodigal-single_122"
     CDS             128757..129914
                     /product="Precursor of major head subunit n=1 Tax
                     =Cronobacter phage vB_CsaM_GAP32 RepID=K4F9L0_9CAUD"
                     /codon_start=1
                     /transl_table=11
                     /translation="MENLFEGKNWNATREALLEGLVGTKRDVMSSVLENTKKALNESA
                     TAGATQAGNIATLNKVILPVIRRVMPTVIANEIIGVQPMTGPVGQIHTLRVRYADNAG
                     PTTAGSEALSPFNIATAYSGNGTTAPLPTANLEGVAGNRMSIQVLKQTVEAKTRKLSA
                     RWTFEAAQDANAMHGLDIEAEIMAALAMEITAEIDQEILGSLTNLATLGATYDMNGTF
                     TGTPTFVGDRHAVLATLINQQANLVAQRTRRGAANWAVISPAALTVLQSATTSAFART
                     TEGTFEAPTNTKFVGTLNGTMRVYVNTYASDTAPVLLGYKGQGEIDAAAFYCPYVPLM
                     SSGVVVDPSTFEPVVSFMTRYGYVELTNTASSLGNAADYLSKINVANLAFV*"
                     /db_xref="UniRef100_K4F9L0"
                     /db_xref="A0A0F9QJK5_9ZZZZ"
                     /db_xref="K4F9L0_9CAUD"
     gene            130030..131700
                     /locus_tag="PH2015_18_scaffold_0_prodigal-single_123"
     CDS             130030..131700
                     /product="Structural protein n=1 Tax=Synechococcus phage
                     S-IOM18 RepID=R9TQ12_9CAUD"
                     /codon_start=1
                     /transl_table=11
                     /translation="MSEQIKFGDRLFLRGETVSFDNGDNDAVIESRNGTLVVKGNLII
                     EGNTTTVNSIETVFADPFITLNADHVGPASQDVGLEVNRGDDPIVRFLWDETNDRWSF
                     EDKNIFSTGNINANIVFASVSGNILSDNGVVIIDSTGDGLVDIRAGNIDNTIIGATTP
                     AAGYFTSVTGDGTDITNVLTNYTTDSLSEGTTNLYYTDERVDDRFNQLFNSGYSMVST
                     YDDLLGAYTINFEAQNIGTGSQIYDSSHATLASFRTLTTGNILNGGNSDLTVSVVGDE
                     IRIDTSTKINQLAFNSFVGNGSTSIYNLPYSVSSDWQVLIYIDGVVQEPGNSYTISLS
                     TITLSSPLALNSVMNVLRLATNAATTTVVNADTLDTQLPSYYLDYNNFTNTPTNIMFS
                     NTNNSVSGNITPASDNLYTLGSAADKWSNIHSYRQNFSLSGAAERFQADAAYDDGTVV
                     IFGGTNEVTTTTTQDDTRIAGVVSSTPAILMNCDAGTQTTHPSVVTSGRTLCKVFGTV
                     NKGDYLVTSTNAGHAIASATPTFGTVIGRALEANVSGFGTIAIAVSLM*"
                     /db_xref="UniRef100_R9TQ12"
                     /db_xref="R9TQ12_9CAUD"
     gene            131702..132265
                     /locus_tag="PH2015_18_scaffold_0_prodigal-single_124"
     CDS             131702..132265
                     /product="hypothetical protein"
                     /codon_start=1
                     /transl_table=11
                     /translation="MTTKVNSNLIGNTEVHHYHLNSDVFGNSSTKSVRGDTTIQLSVT
                     GSLTGGGTLVLGEGGTITIGYAEPTNPEYSNVVITDGGMIDGFATTVSGVTPTTIASY
                     SSTIYGGAKFVILAIDQSSGIRQTTELIAANTATVVVATEYATVTTSTIISSFEISVA
                     AGTVSLVATGVSSNTVKYKVFSTLIPN*"
     gene            132279..135635
                     /locus_tag="PH2015_18_scaffold_0_prodigal-single_125"
     CDS             132279..135635
                     /product="Uncharacterized protein n=1 Tax=Cyanophage
                     P-RSM6 RepID=M4SLN3_9CAUD"
                     /codon_start=1
                     /transl_table=11
                     /translation="MAITKVSEFVLDDNSITLAKLKVIPGTNGQVLAIDSSNNFYFTD
                     IVPAEGIDDRIAALIAAGNHNNITIVYDDVVGSLSFSATGSVISVNSQDGAVVLDTDD
                     ISEGLTNQYFTNTRARNSISAAGDLSYNPVTGVLSVTTYKTTDFNTDFATKTTTDLAE
                     GTHLYFTDTRARNAISVSDTGGDGSLSYNSSTGQFTYTGPSATEVRSHFSAGTGVTIV
                     DGQVSIGQDVSITSNVEFNNISATGNIQIDGNLIVGGTSTTVSATNLSVSDNMIYMNQ
                     AIATTIMNAVGDSTSVVYTTLEDHNYLIGYTVSISGVNPSAYNLSNQTITNVTTNTFT
                     ILNNATGSYVSGGTARGRTNSNPDLGIAFGYYDVSYQHGGFFRDASDGIFKIFKGYTP
                     EPDISPFIDTGHASFSLANFQASTVYAALVGNVTGTVSSISNHTTTDLAEGSQLYFTN
                     ARSRNAISASGDLSYNSSTGELSVTTYKTADFNTDFASKTTTDLAEGTHLYFTNTRAR
                     NAISATGDLSYNPTTGVLSVTTYKTANFNTDFASKTTTDLAEGTHLYFTNTRARNAIS
                     ASGDLSYNTSTGELSVTTYKTTNFNADFASKTTTNLAEGTNLYYTDERVDDRVSNLLV
                     AGSNVNIVYNDTAGTITISANSGGGYDLSNNDTDDLSEGTTNLYYTDGRVKSVLSTII
                     NDTSEFGSLSYNETTQKIDYVSVTTNEIRSTLSSSNGVTYNSGTGVIGLDSTASIQFG
                     DMVLTGNLTVSGNTTFVNTVELTVSDNIITLNADLGVLETPTMNAGIEINRGIENDVG
                     LRWNETTDTWQFTNDGVVYQNIGSLSASDTDDLAEGVVNLYYTDNRVDARVDILRTDL
                     TVDGNASVHFNNLTNIPSIIKDVFTGNGTQTNFTLTASPGSPEALIVTLNGVTQTPGG
                     DYTVSGNTLSFVNPLPLNQVAIVRHVGFQVIGGTTGSYLSLSGGTMSGSILVNADNTY
                     DLGTSTNQWRAVYGRSIEATYADLAERYEADKYYDEGTVVVFGGDKEITTTTIGEDVS
                     VAGVISTNPAYKMNSQAGADDTHPYVALRGRVPCKVVGPVRKGDLLVTSELEGFAKSV
                     GKLDRGHAVFAKSLCENLADGNKIVEVVII*"
                     /db_xref="UniRef100_M4SLN3"
                     /db_xref="M4SLN3_9CAUD"
                     /db_xref="npn:JI59_16250"
     gene            135648..136724
                     /locus_tag="PH2015_18_scaffold_0_prodigal-single_126"
     CDS             135648..136724
                     /product="Uncharacterized protein n=1 Tax=Coccomyxa
                     subellipsoidea C-169 RepID=I0Z518_9CHLO"
                     /codon_start=1
                     /transl_table=11
                     /translation="MAFGFPNNPSTNQVYLGPNGVRYKFDGAKWKGDVIQSEGFIGSI
                     GFTGSSGNTGFTGSQGIQGATGFSGSQGTQGLQGFTGSFGATGFVGSQGTQGLIGFSG
                     SRGFTGSQGFTGSQGIQGVTGFVGSQGIQGITGFVGSQGVSGFTGSQGTQGTTGFTGS
                     VGSQGTTGFAGSQGIQGIQGVTGFVGSKGDTGFIGSQGIQGATGFTGSQGTQGVSGFT
                     GSVGSQGTTGFTGSQGIQGIQGVTGFVGSQGSQNIIVSIASGSSITINSDSTDVAYQN
                     NTQATGTLTINNPTGTPTDAQKLMLKIKSQNVQTFSWNAAFIGSTDLPLPTATSGANK
                     VDYMGFVYMQEDSKWHMIAKNFGF*"
                     /db_xref="UniRef100_I0Z518"
                     /db_xref="I0Z518_9CHLO"
                     /db_xref="bwe:BcerKBAB4_3477"
     gene            136740..136925
                     /locus_tag="PH2015_18_scaffold_0_prodigal-single_127"
     CDS             136740..136925
                     /product="hypothetical protein"
                     /codon_start=1
                     /transl_table=11
                     /translation="MQIRFEYQTKYGIFKDALNLPDDHSYTDEELEIMKAARVEKWIY
                     NIENAPPIYETFQSEGE*"
     gene            136925..139111
                     /locus_tag="PH2015_18_scaffold_0_prodigal-single_128"
     CDS             136925..139111
                     /product="Uncharacterized protein n=1 Tax=Flexibacter
                     litoralis (strain ATCC 23117 / DSM 6794 / NBRC 15988 /
                     NCIMB 1366 / Sio-4) RepID=I4AN33_FLELS"
                     /codon_start=1
                     /transl_table=11
                     /translation="MANYYWVGNGGNWSDSAKWSLTSNGAGGAGVPGSADNAFVNAAS
                     MSANSTMNIDVPTTVSSLTFTSIDVQITIDNAANLTVLNTIGLSTNTIYTNGLIINGN
                     LTTKNLTISSGTLYLGSSNIIVQNAVSVTGTTTRTISFGTGSINIVAPNVTSTTTHWS
                     GAILTGFTATGSKQVNITINNSSTAVISTIDHGTTGGSLTNALNFQLASYTTNNSVSV
                     NGHFLNLTILSGQITQASNRTIYGNLTLASGVVTIPNNGITTMSLSGSSKTITTNGVS
                     VNFNLTVACSGETVTLNDALTMVGTFTLTSGNINLNGYTLSCSIFSSSVANVRRIDFS
                     GGNISINAALTTDTTVWNMATVTNFSYTGTWQVSYNTTGNFATRIYHGTATGGSATTA
                     YPLLSGLNLNIVGAVRIGGHFVDVDLSTFTNSAFTDNHTIYRDLKYSSSSTVLAAVSA
                     GVPSTLTFSGTDYDKSITSNGNTIRNHIVMNAPGKILYLNDALTIPYGYATFSLYAGT
                     FDANGFNVTTNGFSLGTTQAGAKILKMGSGNWTLMGNNSLIPSVVAWNVETNKSNPSF
                     LLYHENSTITILSMSDSQGSVFQGGGFQYNDLVLAGDYANTVITMNQSNTFNEISSTK
                     TVPFIFQLQAVNSTTVNQWSVGGSPTGQATVKSNTLAGAEHTLIQTSGTVSVSYSTIK
                     DIDATGGATWNAYTSNGNIDDGNNTGWIFTAPITNTNNNGGFFVFF*"
                     /db_xref="UniRef100_I4AN33"
                     /db_xref="A0A0F9ZEU2_9BACT"
                     /db_xref="fli:Fleli_3027"
                     /db_xref="I4AN33_FLELS"
     gene            139212..142865
                     /locus_tag="PH2015_18_scaffold_0_prodigal-single_129"
     CDS             139212..142865
                     /product="Collagen triple helix repeat protein n=1 Tax
                     =Bacillus pumilus (strain SAFR-032) RepID=A8FE08_BACP2"
                     /codon_start=1
                     /transl_table=11
                     /translation="MAITINAKGTTVPYFKIGKGGTTIYQGTSDPSSSYPIEPNDVWI
                     DVSTKNIRYRTAQNTWSVGTSPVVVSTSAPPNPDYGTLWYDTGDTGRLYVWDNNQWVD
                     ASPVVQGYTGSRGFTGSQGIQGVTGFVGSQGIIGFTGSQGIQGITGFVGSQGIQGVTG
                     FTGSKGDIGFTGSQGIQGVTGFTGSQGIQGVTGFVGSQGVTGFVGSQGIQGITGFVGS
                     QGIQGVTGFTGSQGIQGVTGFVGSKGDIGFTGSQGIQGVTGFTGSQGIQGVTGFVGSK
                     GDIGFTGSQGIQGVTGFTGSQGIQGVTGFVGSQGIQGVTGFVGSRGVTGFTGSKGDTG
                     LGFTIAKSYASVAALTADTAPTGIVAGQFAIIETGDTNNAENSRMYLWNGSTYSYVSD
                     LSGSQGITGPQGNTGFTGSQGDIGFTGSKGDIGFTGSRGFSGSVGFTGSQGIQGVTGF
                     TGSQGIQGVTGFTGSQGIQGNQGFSGSKGDVGFVGSQGIQGIQGFTGSKGDTGFVGSQ
                     GIQGVTGFVGSQGIQGITGFTGSQGIQGVTGFVGSQGIQGIQGVTGFVGSQGVTGFTG
                     SQGIQGVTGFVGSQGIQGIQGFTGSKGDTGFTGSQGIQGIQGVTGFVGSQGIQGVTGF
                     AGSKGDIGFTGSQGIQGIQGVTGFTGSQGIQGVTGFVGSQGIQGVTGFVGSQGIIGFT
                     GSVGFAGSRGFSGSVGFTGSQGIQGVTGFVGSQGIQGVTGFVGSQGVTGFVGSQGIQG
                     VTGFVGSQGIQGVTGFTGSQGIQGVTGFTGSQGVTGFVGSQGIQGIQGVTGFVGSRGV
                     TGFTGSKGDTGLGFAIAKSYVSVAALTADTAPTGIVAGQFAIIETGDTNNAENSRLYL
                     WNGSAYSYVSDLSGSQGITGPQGNTGFTGSQGIQGNIGFVGSQGIQGVTGFVGSKGDV
                     GFTGSQGIQGVTGFVGSQGIQGVTGFTGSQGIQGVIGFTGSQGNTGFTGSKGDIGFTG
                     SKGDIGFTGSRGVNGFTGSQGFNTQTVATPPTTPNNGDMWFDTESGTIKVYYNDGDTS
                     QWVTAAGTQGATGFTGSQGLIGYTGSYGPISGTNKQVVYNNNGVSGGSEVYYDNVNQR
                     LGIKTATPSSTLDVVGDIEVNGNLNINSESTVLATTTKTQIASFASASFRSGKIMIQI
                     YNSVTGEVQISELLVAHNGTVASSTEYGVVCTGSVLSTFDVDILSGNVRVMATGSSTN
                     SMQYKISEILMVA*"
                     /db_xref="UniRef100_A8FE08"
                     /db_xref="I0YSU1_9CHLO"
                     /db_xref="bpum:BW16_09905"
                     /db_xref="A8FE08_BACP2"
     gene            142930..147267
                     /locus_tag="PH2015_18_scaffold_0_prodigal-single_130"
     CDS             142930..147267
                     /product="Collagen triple helix repeat-containing protein
                     n=1 Tax=Clostridium sp. DL-VIII RepID=G7LZY5_9CLOT"
                     /codon_start=1
                     /transl_table=11
                     /translation="MANDKKFTVKNGLTAGITPVIDQDGNWIGPNSGLIGYTGSQGVT
                     GFTGSVGFAGSRGVTGFTGSVGFAGSQGIQGVTGFVGSQGVTGFIGSQGIQGITGFSG
                     SQGVQGPIGFTGSQGIQGIQGIQGFSGSVGATGFVGSQGIQGVTGFVGSKGDTGFVGS
                     QGIQGVTGFVGSQGPIGFVGSTGDKGGVKYTFSTTTTDADPGIGVISYNNATLSSVTN
                     LFIDNVDAAGITQTAWYDTWDDSNNSVDRGFVHVVGNVAGSTVVNIFRITGAVVVATG
                     YYKIPVAYVSGALPANATVVQLSFSRTGNLGFTGSQGIQGVTGFTGSQGIQGVTGFVG
                     SQGIVGFTGSQGIQGIQGVTGFVGSQGAVGFTGSQGIQGVTGFVGSQGIQGVTGFVGS
                     QGIQGVTGFVGSQGIQGVTGFVGSKGDVGFVGSRGQDGNFGGATFDYTFDNTVTAADP
                     GVGRLKFNNATLSSATSLYIDASNDVATDISTFLNTIDDSTSTIKGHFRVSKKFDAST
                     FALYTITSLTNNTGWFTVVCSYVSGNGTLANNDDVIITFARTGDRGDTGFTGSQGIQG
                     VTGFTGSQGIQGVTGFVGSQGIVGFTGSQGVVGFTGSQGVVGFVGSKGDRGEIPYVFS
                     STVTDADPGNGTIRYDNATIASVTNIFIDNVDSTGVTQTTWYDTWDNSTNGTNKGYIY
                     VLGSSAGSTVVNIFRVTGAVVVAAGYYKIPVAYVSGMLPANATGLALSFSATGDLGYT
                     GSQGAVGFTGSQGIQGVTGFVGSQGIQGVTGFVGSQGVTGFTGSQGIQGVTGFVGSTG
                     DKAGVKYTFSTVITDADPGNGVISYNNAVVGSVTNLFIDNIDAAGITQTTWYDTWDDS
                     NNSVDRGYIYITGNLAGSNVVNVFRVTGAVTVATGYYKIPVAYVSGALPANATVVQVS
                     FSRTGNLGFTGSQGVVGFTGSQGIQGVTGFTGSQGIQGVTGFVGSKGDVGFTGSQGIQ
                     GIQGVTGFTGSQGIQGVTGFVGSQGIQGVTGFVGSQGIQGVTGFVGSRGVTGFTGSQG
                     FNTQTVATPPSAPNNGDMWFDTESGTIKVYYNDGDTSQWVTAAGTQGAIGFTGSQGIQ
                     GVTGFVGSQGIQGVTGFVGSQGVVGFTGSQGIQGVTGFTGSAPTVAGVTNSVQYNNAG
                     VLGGTANFTYDATTGSLHLTGADPEIVLGGITNEPASPAAGNMLLYAKQYAGRSVLKS
                     KGASGLDVPYQAALWGNNTVFWTPTTATAGLWVGTAGLGAGTYTTVLPTSTNVYTSMK
                     RASYANIATTANQVVGQRNSELMFFRGGVANQGGFFFFSRFGFNTWANGARMFAGMHT
                     ATTVVSANPSLLANTIGFHVDTTDNGLIYFGTRDATTLNRVSTGFTITANTGFDCYFY
                     CAPGVVTSVGWRIVNINTQAEASGTLSANLPVANTMLTAGVLASNGALTAAAAVTLGI
                     NRIYVETDY*"
                     /db_xref="UniRef100_G7LZY5"
                     /db_xref="I0YST7_9CHLO"
                     /db_xref="bamb:BAPNAU_0699"
                     /db_xref="G7LZY5_9CLOT"
     gene            147297..147911
                     /locus_tag="PH2015_18_scaffold_0_prodigal-single_131"
     CDS             147297..147911
                     /product="Putative uncharacterized protein n=1 Tax
                     =Commensalibacter intestini A911 RepID=G6F3I4_9PROT"
                     /codon_start=1
                     /transl_table=11
                     /translation="MPLNFPASPTNGQSYTYTGTTWTWNGTSWNVQTNGNFTNVTVSG
                     DILPTANATSDIGSLTNQFGDIYGTAYRARYADLAERYAADDVYDYGTVLVFGGNEEV
                     TISTIAIQTGIAGVVSQNPALCMNETAGTDSTHPYVALQGRVPVKVIGPVSKGDILVA
                     SHIPGHAFKWHSPYEDPRMTAYIGIAIEDKIGDEAGYVEVKVGK*"
                     /db_xref="UniRef100_G6F3I4"
                     /db_xref="A0A0F9N3L4_9ZZZZ"
                     /db_xref="G6F3I4_9PROT"
     gene            147962..152458
                     /locus_tag="PH2015_18_scaffold_0_prodigal-single_132"
     CDS             147962..152458
                     /product="Methyltransferase FkbM family protein n=1 Tax
                     =Megavirus courdo7 RepID=H2EBZ3_9VIRU"
                     /codon_start=1
                     /transl_table=11
                     /translation="MKIAIVDTLGLCYDGTTLSKQGLGGSESAVILISKELVKLGFEV
                     DVYNNCNDSKSSSGIYDGVRYIDHKEFSGTYPTYDVFISSRSVFPFYNGHPYVQMAMN
                     SRHRVLWMHDTFCQGDEHIETMVTSGIINEIFTLSDWHTSYVTTCTHGPKRMFEVLKK
                     YIWQTRNGAVKRIDEVDLSKKDRNHFVYNASATKGLLPLLKNIWPEVKRHIPEAKLTC
                     IGGFYRFREGAEPDEQEKTVRDLMSNQDILNMGVTFTGVISQDEIAKILANANFMLYP
                     ADFPETFGISSLESLLYKTPIITSNFGALEETAIDMACYKVDYPAVPNNVYPHIDSNS
                     QTVRFVEAVLNAYNNPYLHQQKQNYCDVVVDVAGWDTVALQWKQHLYKKMGVSLPVYE
                     YEEVSRINAKVARVFGRRFMNQEQTTEYRSTGPQRRIVVVSPFWNAANYIEKHILSVA
                     QQSYDNYTHVLIDDASDDDSYDIAMKTVSSLPISIQDKFKVLKNKKNVGAIANQLKAF
                     GLYVEKDDIVMMLDGDDWLVNNNTIFHYYNDLYSDGYDFTYGSMWSLADNIPLIAQNY
                     PNDVILKKSYRDHKFNWGIPYTHLRTFRGSLLSDIDKEVFMVDGEWMKAGADNPLFYE
                     LIERASHPYAVKEIMVNYNDKNPLNDYKIRSDEQTANANRSNKKEQNMTQEKFSVIIP
                     TMWREPDVFYRALQNYVNHSLVDDIIIIDNDKNNNPNWDILRNEKVRLFSMEQNIYVN
                     PAWNMGVNLSKNEKLIIANDDIEFDTNLIDKIHPRIIPSMGVHGIISGEEIFNHPLST
                     DYSIDFKEWKQGDNIHCFGQLMFLHKSNWTPIINGLDIYYGDDFIFYCHLKKQLNNYM
                     IYNIRFYSPMASTTKDKSITSGKLEKEQPIFAEWVSKNPFNSDLNIYNEYSLAKNTPS
                     DINEHVETLKELCDTVESVTEFGVRTGVSTRAILMSNARKVRSYDLVIDPYVQRLFDA
                     SSKHKDVKYQVGDTLAINIEPTDLLFIDTDHTYNQLKSELYMHHSNVKKYIVFHDTHT
                     YGVHGNDPYNNPGLLPAIIEFIRDFPEWTVDYFTTKNNGFMVLKRQNQNTHTKKKTIL
                     IAVPTNKYVETDTVKSIYDLDVPDGYTTELQFFYGYQVDQIRNLIAEWAKNYDYLFSV
                     DSDIVLPKDSLRKMLNADKPLVSGLYIQRIPNTHTLEVYKDSGFGGTINIPYEEIQGR
                     GLVQIAGCGFGCALIKGEVFRNMEYPHFVYKSALDHKHTVSEDIYFCAKARSIGYELY
                     ADTSIICDHIGNTKFKVGDLPKPSLPQKTHVQTIAEIDLLPTTHAEYLKQMNIEPKVI
                     YDIGASLLHWTKKAKEVWPNAEYFLADATETTREFLAASGHPYYLGVLSDEDGKLINF
                     YEDPQNPGGNSYYKENTAFYNESHAKPRITLTLDTVTSKLPKPDLIKIDVQGAELDVL
                     RGGMECLKHAKDVILEAQHVNYNEGAPKVEEVIEFMTSNGFELVSRFCYTDVDGDYHF
                     RRVQ*"
                     /db_xref="UniRef100_H2EBZ3"
                     /db_xref="H2EBZ3_9VIRU"
                     /db_xref="wch:wcw_1800"
     gene            complement(152477..153181)
                     /locus_tag="PH2015_18_scaffold_0_prodigal-single_133"
     CDS             complement(152477..153181)
                     /product="hypothetical protein"
                     /codon_start=1
                     /transl_table=11
                     /translation="MANDIIDFKTEKFMFECREFLKTGNISDDLRSAIYNSTPAEMET
                     FRNKLSVDNRKIFDIAISQIARITETDIIKFKQKVNMLCQNVLDTLETNNDAYSIPEI
                     INRYRDTINPIKALFYDLQEIIFLYDGKPKNRHHMFLIELFKEDTYIDKFIIAIDKDI
                     KRLDDCLSSINYLKSEYKITLNSSYANKVKELRVEMSQWRKLILRFPEWIKENNPEGL
                     KKECTFDFVTRWFKKK*"
     gene            complement(153208..153633)
                     /locus_tag="PH2015_18_scaffold_0_prodigal-single_134"
     CDS             complement(153208..153633)
                     /product="Putative MutT/NUDIX hydrolase family protein n=1
                     Tax=Escherichia phage PBECO 4 RepID=L7TIL6_9VIRU"
                     /codon_start=1
                     /transl_table=11
                     /translation="MLKAAGACIVAKDTKRILLQQRSLDGSYPRTWGFWGGKVEPKEN
                     VSQGMLREVGEEVGIDILEYIHKIYPYDQYHSRDSEFSYYTFIVVVENEFIPNINEET
                     GGYAWVNINYLPKPLHPGAKRTLFKKNKLLELKDIISNL*"
                     /db_xref="UniRef100_L7TIL6"
                     /db_xref="A0A097EYF9_9CAUD"
                     /db_xref="vej:VEJY3_02120"
                     /db_xref="L7TIL6_9VIRU"
     gene            complement(153637..155013)
                     /locus_tag="PH2015_18_scaffold_0_prodigal-single_135"
     CDS             complement(153637..155013)
                     /product="Tail sheath stabilizer and completion protein n
                     =1 Tax=Cronobacter phage vB_CsaM_GAP32 RepID=K4F7G1_9CAUD"
                     /codon_start=1
                     /transl_table=11
                     /translation="MATQIHFYDSQVRRYLLQFIRMFSGFTVKTGKTMNDGVTDYYIR
                     VPVRYGDISRMAASIVKNNSENIVNSAPFISCYIQSLDLDRNRMQDPAYRENIAVNER
                     KYDADIHQYVSEKGNSYNVKRMMPVPYAMVMQVDIWTSNTDQKLQLFEQIGVLFNPSL
                     DIQTINNPLDWSGITTVEMTNVTWTSRAIPAGLEDQIDIMTLTFQVPIWINPPAIVSR
                     QNLVRNVINNMYIENNIVGLDYNEDAFEFFSDLSKDSCVVVTPNNYAIDVFEDNGIVF
                     IRPLANGNYDANISWKEVLSNYGLLHDNASRLRLKWHDDIENLDEDVIGTLSSTDSPN
                     LLVFNVDRDTLPINTIASVNKIIDQSTARPGFNGLPNAALGQRYLCAGESVGPDSIWG
                     ITVETNDIIEYNGSGWVVSFDASTFTGTVFVTNTFTLQQLKFVDGEWQDTFLGIYESG
                     YWRLELLE*"
                     /db_xref="UniRef100_K4F7G1"
                     /db_xref="A0A0F9QMH4_9ZZZZ"
                     /db_xref="K4F7G1_9CAUD"
     gene            complement(155013..155990)
                     /locus_tag="PH2015_18_scaffold_0_prodigal-single_136"
     CDS             complement(155013..155990)
                     /product="Uncharacterized protein n=1 Tax=Escherichia
                     phage PBECO 4 RepID=L7TQG5_9VIRU"
                     /codon_start=1
                     /transl_table=11
                     /translation="MPRLSLWNPRKGNDYKYIDKIVKASFDHGGTAMLVHKYIGSGEG
                     NETNIQDMLFMENRDRNYDDTIYELRAVYTLSDQDFDLSQFGLFLGTDQQIFTVHMNT
                     MVDMIGRKIMTGDVIELPHMRDDLLLDENAKAVNQYWVVQEASKAADGYDPGWWPHVW
                     RIRCKQLQDTQEYSDIFGTGENEDDLKNLLSTYNKELEITDAIVAEAETNVPGPYYDW
                     DTHNLMYAGEGENPDDLDWSTVSSGQGFPANPENGEYFLRVDYKPHRLFQYRQGKWYK
                     IEDDNSGAWRVGNRLHQMHINNEDVFTADDKTVQPSKVNLSKAVKPRID*"
                     /db_xref="UniRef100_L7TQG5"
                     /db_xref="A0A0F9QHT7_9ZZZZ"
                     /db_xref="L7TQG5_9VIRU"
     gene            156055..156765
                     /locus_tag="PH2015_18_scaffold_0_prodigal-single_137"
     CDS             156055..156765
                     /product="hypothetical protein"
                     /codon_start=1
                     /transl_table=11
                     /translation="MVSVSSDGYLTLKNVLPQMTIQQFKLFARNPHNIHRGNGIDGNY
                     YAEHNGDRKYDVWWTKQLPIEMWLPVVQLLTPQIDMFFDADWTVHCVDCITTRPHSSK
                     LYAHIDTPYRFEEFAAIDRTLGVQIIIPLDDFTIENGATAFLPSSHSMKIDFRDLEEN
                     RKQYNELLLDKGTQFVASAGDVLMYDGRTLHSTMPNNSDRYRSALLINVLLEEILPRV
                     RELDRNTDYVSLDSIDWA*"
     gene            156801..158060
                     /locus_tag="PH2015_18_scaffold_0_prodigal-single_138"
     CDS             156801..158060
                     /product="Uncharacterized protein {ECO:0000313|EMBL
                     :KKN43677.1};  TaxID=412755 species="unclassified
                     sequences; metagenomes; ecological metagenomes.;"
                     source="marine sediment metagenome.;""
                     /codon_start=1
                     /transl_table=11
                     /translation="MARVARSVMPKKKKQTVRTPKFVDEKFTGPEPEWDNADQWSASD
                     YYKERVRTTFYYNYFYTQKEGKPWVLEWMKRAGYKKDEISAVRAVPDSYITMTVCSYC
                     RALTKGMPEEHTGMKEYLSTLPGVSDTAMPNAKTYVTEKIKEYLEKSKTIKVEKEEKE
                     PKKDVPKQSVQELTREKAFAMTDEIETFIDSFDYSKVTLKNFDPLSVLRKNEAKPLHA
                     NIIMKLYKKEYDELIELINPPARMTAEKKADHDQLKEGYSHLKKAEIDSLVAMFRSIL
                     DACEMVVNEGKVNRAPRKRKPVSKEKLVATMKYCASHEETKLVSAKPVDLLGAVAALV
                     YNVKTRKLGIYIAQDAAGFTVKGASLVGFDEEKSVQKTLRKPVEQLVPFKKVTRRALP
                     TAFDAIKSVETKMNGRISDQVVIVKVF*"
                     /db_xref="A0A0F9R388_9ZZZZ"
     gene            158088..158837
                     /locus_tag="PH2015_18_scaffold_0_prodigal-single_139"
     CDS             158088..158837
                     /product="Neck protein n=1 Tax=Cronobacter phage
                     vB_CsaM_GAP32 RepID=K4F9J9_9CAUD"
                     /codon_start=1
                     /transl_table=11
                     /translation="MSDRNKVRNNLIKQIKLLLGDGMIDIELDPDHYDLAVDIALSKI
                     RQRSENAVEEDFYTLQIKEDVDEYTLPEEIVEVRQIWNRSFGNGVSGGADMDPFELAY
                     ANSYFFMNNHIGGIATYDFFAQYRESLNRIAATDIGFNWNPSSHKIKLLRRMKADQIV
                     LLHVFLERGDDQILEDRYLKGWVRDYATAYCKKMLGEARSKFSSLPSGSGGVTLNGVE
                     MKNEADAMIEKLEQDLINYIDGSAPLGFTIG*"
                     /db_xref="UniRef100_K4F9J9"
                     /db_xref="K4F9J9_9CAUD"
     gene            158861..159385
                     /locus_tag="PH2015_18_scaffold_0_prodigal-single_140"
     CDS             158861..159385
                     /product="Cof hydrolase n=1 Tax=Roseobacter phage RDJL Phi
                     1 RepID=F4YXM9_9CAUD"
                     /codon_start=1
                     /transl_table=11
                     /translation="VKPKLLVIGHGRHGKDTVCDILANQYGYSFESSSQFCSKLFIFD
                     MLKDAYGYKDEEECYADRHNHRAEWYNAICDYNIPDPAKLGREIFKEHDIYCGLRNKK
                     EFHAMKNTGVFDYAIWVDRSDFLPPESKDSMSLEQWMADFTIDNNGTLEDLHFNVNAL
                     MGYISSLNASKLLT*"
                     /db_xref="UniRef100_F4YXM9"
                     /db_xref="F4YXM9_9CAUD"
     gene            159459..162140
                     /locus_tag="PH2015_18_scaffold_0_prodigal-single_141"
     CDS             159459..162140
                     /product="Tail sheath protein n=1 Tax=Enterobacteria phage
                     vB_KleM-RaK2 RepID=H6X3J8_9CAUD"
                     /codon_start=1
                     /transl_table=11
                     /translation="MATLVSPGVSVMIVDEAQYISTTQGTLPLIVVATRSNKFDASGT
                     AIASGTIPANAGVAYLVASQRELVTTFGTPTFYEVGGAVVQGSELNEYGLLAAYQYLG
                     VSSNAYVIRANIDLAQLEPTSIEPAGPVVNGTYWHDVASSVFGLFEWAGTKWNAVTPF
                     VLTDAPGTGNVDSVNVDGFAQPVNTFGSAGDFAVVTSTEKISYYQKVSSNWVLLGDPG
                     STDFQFSKFAPTTNSDGGALSVGDAYVRLSKQGGGLDLSVNTYSSNIGGFTALQVEAY
                     ATDDLALVDLIDAGDVYVRFDASLGFVELRRHSGAQTTSITTGVIPNVASISAAFTIE
                     GVSFTLSNSTLDAAISQLQGNSTLNAANVRIEKVGANRIRFTKTDGQELNISFTSGYT
                     ALGFAQSVILASVWENLSYEASSSEPNGIVEEGTLWFNADLKIEILRNEYDGANLAWV
                     PYAWSEDQDGLSQAELQLRASEPTVRKDGLSALVAGDIWVKSNSNPYPEIYVWNAVED
                     VWVKLDNADQSSTNGVIFSNYSPNEPFDADGFAVTRSVHEKAANPELLPENILMVNMD
                     YSTYNVKKYVNGAWEWVSGTNADGSAHFGSDAQRAMVVEAMQSALVANDGIRADSVYF
                     NLIAAPGYPELMDEMISLNKDKKEIAFVIGDAPLTLEGKTTSIKAWADANLSGDSYSG
                     VYYPHGLSTDLAGNNVVIPASAIALRTIAYSDNVSFPWFAPAGLSRGVVSNASQVGYV
                     NSENEFVRVRLSEGQRNTMYEARMNPIADLANQGLVVYGQKTLQGYESAMDRINVSRL
                     VNFMRYNLDLLSRGFLFEQNDEFTRDNIRTAVDRFCSTLVAQRGLYDYVVVCDDTNNT
                     PARIDKNELWVDVAIQPVKSVEFIYIPLRIRNTGEQL*"
                     /db_xref="UniRef100_H6X3J8"
                     /db_xref="H6X3J8_9CAUD"
                     /db_xref="dly:Dehly_1657"
     gene            162268..162897
                     /locus_tag="PH2015_18_scaffold_0_prodigal-single_142"
     CDS             162268..162897
                     /product="Uncharacterized protein n=1 Tax=Enterobacteria
                     phage vB_KleM-RaK2 RepID=H6X3K0_9CAUD"
                     /codon_start=1
                     /transl_table=11
                     /translation="MSTLQNFGVPVGFSSLGSGILQPKLNYRFRVKVTNFGIGTNSTN
                     EFTRQVMNVTRPKLSHEEVVLDSYNSKAYIAGKHTWESVTVVLRDDISNNLTKLVGSQ
                     IQRQMDHRQQKSPTGGFLAGSDYKFNMFVETLDGNSAFPVEVFTLEGCFVQNVDYGQT
                     DYTSSEPVQITLTVRFDNCLLGETNLTGDTSIYPNNTFTSATTPGSQRF*"
                     /db_xref="UniRef100_H6X3K0"
                     /db_xref="A0A0F9JW06_9ZZZZ"
                     /db_xref="H6X3K0_9CAUD"
     gene            162907..163584
                     /locus_tag="PH2015_18_scaffold_0_prodigal-single_143"
     CDS             162907..163584
                     /product="hypothetical protein"
                     /codon_start=1
                     /transl_table=11
                     /translation="MSNFLVGSSNAMWRFGLIGNSVNPNSLATPKMTDMWYLELYTNS
                     GNQTNVYSRSVKSVSEVQINVTHNSYDQYGKRIHVPQRVDFPAVTITLYDTADGKIFD
                     LVSSIYEYGFKNNTTRTMEINSAIRDHSKSGLKSKDGISQPQNHYFTQVNIYHFGSIG
                     QGIKHKISLSNPLVSSMSFSNHDYSTSEVRTITMTLEPENVFIDAKANPEAIPSWIGQ
                     GVNRLNP*"
     gene            163600..163863
                     /locus_tag="PH2015_18_scaffold_0_prodigal-single_144"
     CDS             163600..163863
                     /product="hypothetical protein"
                     /codon_start=1
                     /transl_table=11
                     /translation="MDVDIIVGLLKRKGFTGTKSKKYAGYILSTSKSLDIPISELIDN
                     LSDYFTFVDLGISDNMEAHYTGVATGIMNKKPKKSLVDRNILL*"
     gene            163860..164312
                     /locus_tag="PH2015_18_scaffold_0_prodigal-single_145"
     CDS             163860..164312
                     /product="Head completion protein n=1 Tax=Cronobacter
                     phage vB_CsaM_GAP32 RepID=K4F7E9_9CAUD"
                     /codon_start=1
                     /transl_table=11
                     /translation="MSKYNQGKYTVINESKYAGVGTPTYRSGWELTFMQFCDNNPNII
                     SWASEPVSINYMHPLTGQMSTYIPDFIVVYMDKNKKKHAELIEIKPANQSDPMLAKTR
                     GQQAQTAINLAKWDAATKWAAKRGMRFRVINENDIYMNTKKPKPRKTK*"
                     /db_xref="UniRef100_K4F7E9"
                     /db_xref="A0A0F9JA28_9ZZZZ"
                     /db_xref="K4F7E9_9CAUD"
     gene            164309..164821
                     /locus_tag="PH2015_18_scaffold_0_prodigal-single_146"
     CDS             164309..164821
                     /product="Uncharacterized protein {ECO:0000313|EMBL
                     :KKM66648.1};  TaxID=412755 species="unclassified
                     sequences; metagenomes; ecological metagenomes.;"
                     source="marine sediment metagenome.;""
                     /codon_start=1
                     /transl_table=11
                     /translation="MTKKLEEVFNLPSQEEDEDDIANIEASTSMIEALAETMSETDKI
                     DAALPVVRDLNEHDRDMDEIHKKAMKTFDELVTLGMNVEVHAGAKIMETAATMLKTAM
                     EAKDSKVDRKLRMISLQLQKARLDHAIEKEENKAKDSNEIESEGSVVIDRNELMRRIS
                     SASKNLQDDK*"
                     /db_xref="A0A0F9JAP7_9ZZZZ"
     gene            164849..165421
                     /locus_tag="PH2015_18_scaffold_0_prodigal-single_147"
     CDS             164849..165421
                     /product="hypothetical protein"
                     /codon_start=1
                     /transl_table=11
                     /translation="MKKFEQFLAESVKEYKFTLRFACKLDEHDVDRIERFLGKYDLRT
                     MSSVSVTPISKNQLFFNDIQNIEVSKIDIVTGYPIAADILRQQLSDLIPMNITHILIH
                     PEGWSPQEAVEVKEDKPALLDTPYDDKSDNGENYGREFVTKFLKSLSKRNTVEVINAL
                     SVKPPKDKAQEQMSTEEGSSKSVISGEKKK*"
     gene            165418..166461
                     /locus_tag="PH2015_18_scaffold_0_prodigal-single_148"
     CDS             165418..166461
                     /product="Gp114 n=4 Tax=unclassified Myoviridae RepID
                     =H6BI55_9CAUD"
                     /codon_start=1
                     /transl_table=11
                     /translation="MNGDKHYNLTVTDDNGKSLTTTNVSTKHPDEIVRLMTLAGLAQV
                     QAVPVQPEPESDCGCGGSVEMVDSVEEAEYEPTGPQEFDLDDFSKKTADSISRQKKRI
                     QPSRGDNPLSYSIDENDIFESLMDEFNKLEEAKNAYAIGMAAAEKQTGDKPPLKKSTI
                     NKAHKIAKAVQKNESAQKKSEKLDELSPQTMTNYIGKASDATGHRKLPLNKVDHRYAG
                     VHRASTKLDRISRGLKKGDFVTYNGKLYRIFGFTGSMVDVGEYYGDDSYGGTKKIHLT
                     HVKKAESPKSEMTEGPLLGPKGDIHRAASAEQSDREYIEQRQFKDKWKKENPNKPWPG
                     YEKAGFKSSYYKR*"
                     /db_xref="UniRef100_H6BI55"
                     /db_xref="M4SPI2_9CAUD"
                     /db_xref="H6BI55_9CAUD"
     gene            166480..168189
                     /locus_tag="PH2015_18_scaffold_0_prodigal-single_149"
     CDS             166480..168189
                     /product="Uncharacterized protein n=1 Tax=Pseudomonas
                     phage Lu11 RepID=I1TQL4_9CAUD"
                     /codon_start=1
                     /transl_table=11
                     /translation="MRDIINKIEEALKPSQYRAIVKGWNKERYADIFKDENYEHDRNG
                     YRVFIPIGKPSRNVQPISAPPELQKVLADAGYEIQDYIAGIVYNKEKKQSIKIGKVLT
                     KLKRDDLLQQFNNDSRREGTKNQYIVVISRHPYDIAGMSTDRGWTSCMNLKNGINRHY
                     VPLDVEYGSVVAYVTTTDDRNLNKPSGRILIKPFYDTYSEEKKVYFGIEDRVYGTNVP
                     GFLDAVNAWVKMANTKYQGLSGVAIVELHRDLYVDSSRKRVISGDGEGAEGIIDYLKK
                     NPKQLPSIISDLDFPSIYEVRDKEVVLETWLTIGRFGRDIGYEELEKFADIQDSIKDG
                     DFADQFIDKDAALETFKPSIDDYEEVLRYLTEKDLQKIANDLGIKGDINEYRTLKAIA
                     EDMPKSKYDEDMRKAMIEASVLATPPSEDELKAMKDLLFNALYGGFNSSNLYFAESED
                     GEVLAKMNLRDFIEGVSSATEEDDDDYNDDKYFFMNAKGSYNGWFSEFDSYNVDEYLK
                     YNLSDEEKEVWDKLKPLLDGDFSSDSDATFDEKKAANVFTRQMIYNESLQHILKLSRV
                     IKG*"
                     /db_xref="UniRef100_I1TQL4"
                     /db_xref="I1TQL4_9CAUD"
     gene            168191..169750
                     /locus_tag="PH2015_18_scaffold_0_prodigal-single_150"
     CDS             168191..169750
                     /product="Large terminase protein n=1 Tax=Escherichia
                     phage PBECO 4 RepID=L7TQC5_9VIRU"
                     /codon_start=1
                     /transl_table=11
                     /translation="MADLTKKAYGKTEFTNLELLEFSKCMDDPHYFLNNYFHIQHPTK
                     GSLIYTAYDYQVELVNSYHNYRYSISMLGRQMGKSTTAAGYLLWYAMFKPDQTILIAA
                     HKGSGALEIMHRIRYAYELCPDFIRPGVVSYNKGSIEFDNGSRIIAQATTENTGRGLA
                     ISLLYCDEFAFVRPSIATEFWTSISPTLATGGKAIITSTPNLDDDQFANIWQGANKRV
                     DEYGNETEIGVNGFRPYLSTWDKHPDRDEQWAKEEQGRVGEERFRREHRCEFISAEET
                     LISSLKLAILQGTEPLRKTGQVRWYDSIKRDVSYVVGLDPSMGTGGDFAAIEVWSLPE
                     MRQVAEWQHNKTDVRGQVRILHEILKEIYDTQKELGVKQPEIYWSVENNTLGEAAIIV
                     IEEMGEELFPGEFLHEPKKAGSKRAVRKGFTTTHRSKITSCMKLKAWVESDKMHPTSK
                     NLIREFKTFVASGKSYEAKLGENDDLVSATMLCVRQVQVISRFDEKYENLLGETLDDD
                     SYELDPLPVVF*"
                     /db_xref="UniRef100_L7TQC5"
                     /db_xref="A0A0F9M7T7_9ZZZZ"
                     /db_xref="amt:Amet_2837"
                     /db_xref="L7TQC5_9VIRU"
     gene            169786..172059
                     /locus_tag="PH2015_18_scaffold_0_prodigal-single_151"
     CDS             169786..172059
                     /product="Uncharacterized protein {ECO:0000313|EMBL
                     :KKN03494.1}; Flags: Fragment;;  TaxID=412755
                     species="unclassified sequences; metagenomes; ecological
                     metagenomes.;" source="marine sediment metagenome.;""
                     /codon_start=1
                     /transl_table=11
                     /translation="MAVNMNVIAEKIMKFIRGNGLQVQMFDDQSGKSVADPTAARYFY
                     VDDPNVMIFLDDKTGEMKFHMGEGISLEDPTVSKISKNMKLLARKNMLDFDIRTFGKR
                     IEPRNYGYKIEQNKEQNVDDVFESISPLEGSSRTSRQTLENAKIIVRHRAPVNEEQRG
                     SRSRNISAIFIENNAGERFKYPFKHLSGARAMARHVSSGGNPMDTTGSAIVEMSENLY
                     KLKEFMGIVAKQSLINEANRDVVFNVKKKINHIKETISKLSTSRGYTSFVESLALNEK
                     EEQQEISEEVINSYISKFTKSTFEESLKDILPLVHRVNEEEYRSNRDGQVQNIMQIIS
                     AKNENGEKLNKISFSAGGSYDFDKIKKQYKDTPQSQYAKMASTFQDLASRVDVDTTED
                     HRRKNKGHDRAAVISLFLNDISEKLDTNPKSITKPEMQLATYFLKLSKMDKPAEVAES
                     LDKKFDKMLKESLSKYSVFEEFGIDEADTQLFMDPDDKAWKVSYDYGPHQSNTIKVKA
                     KSQSHAWEVAKEVAKKKYGHPRITSGSVTLMKSTNEAEGEDTSSNLQVWEVTIWNNYY
                     RNKYADWSPRPYPVLATSAEEAKQVVLQHADEILKDLLSKKLQNGKRVLPPRSALPIT
                     DKLIGRVEDGTVKGKRSTYKPLKYISPNGWMEVTLKDGHIVDADQGMKHPLGEHTDYQ
                     SYVSELRDEGYSVYVSKIAGGEGGIRFEIETPDGREFEVIEAKTGQYGLYRDGATMSG
                     KPDELFLSLADAVHSMT*"
                     /db_xref="A0A0F9MCI3_9ZZZZ"
     gene            172264..173292
                     /locus_tag="PH2015_18_scaffold_0_prodigal-single_152"
     CDS             172264..173292
                     /product="SsDNA binding protein n=1 Tax=Cronobacter phage
                     vB_CsaM_GAP32 RepID=K4F655_9CAUD"
                     /codon_start=1
                     /transl_table=11
                     /translation="MATLAEIRAKLLAQDKKAENNANQSQGSNALYPFWNMDIDSTAV
                     VRFLPDADATNDFFWRERQIIKLPFSGIKGIADSKPVTIQVPCVEMWGDQCPIHAEIR
                     PWYKDPSMEKLASQYWKKRSYIFQGFVVTNPIDEKDAPENPIRRFIISPQIFKILKGA
                     LMDPDMETVPTDYDSGTDFRLVKTQNGQYADYGTSNWARKERSLNELERAAIEQYGLS
                     DLNDFMPKKPNAEELAAIVEMFEASVDGELYDPARWANFYRPYGIDLGEFNPKSTGNS
                     NAGSNGEAAPSPKKASAPAPEVDDDIPFDSNEEAEAKRKDTSVSSPAKPKQDASDILA
                     MIRQRKAD*"
                     /db_xref="UniRef100_K4F655"
                     /db_xref="A0A0F9IJ25_9ZZZZ"
                     /db_xref="K4F655_9CAUD"
     gene            173373..174455
                     /locus_tag="PH2015_18_scaffold_0_prodigal-single_153"
     CDS             173373..174455
                     /product="RecA-like protein n=1 Tax=Cronobacter phage
                     vB_CsaM_GAP32 RepID=K4F7I1_9CAUD"
                     /codon_start=1
                     /transl_table=11
                     /translation="MVKAFDASKFRKSITKSVPGMSVGFRDPDTWISTGNYCLNKLIS
                     GDFYKGIPLGKVTVLAGESGAGKSYIASGNVVKNAQDQNIFVVLIDSENALDESWLHA
                     LGVSTDPDKLLKLNVAMIDDVAKIVSDFMKDYKAEYADKPDAERPKVLFVIDSLGMLL
                     TPTDVDQFNKGDMKGDMGRKPKALAALVRNSVNMFGEYNIGMVATNHTYASQDMFDPD
                     DKISGGQGFIYASSIVIAMRKLKLKEDEDGNKISEVRGIRSSCKVMKTRYAKPFEGVQ
                     VKIPYDTGMSPYSGLLEFFEAKGLLKKVGNKLAYTSTTTGEVISEFRKNWTDEKLDVI
                     MKEWNDKNIDAEEHELDPIVEDPQID*"
                     /db_xref="UniRef100_K4F7I1"
                     /db_xref="K4F7I1_9CAUD"
     gene            174467..174694
                     /locus_tag="PH2015_18_scaffold_0_prodigal-single_154"
     CDS             174467..174694
                     /product="hypothetical protein"
                     /codon_start=1
                     /transl_table=11
                     /translation="MASIGAIDVADIWATISSYIPAKERLTAAEALIRLCDELGFTEE
                     DFYDMIDDNKVLETAHTRHFAAEEDEEDWDE*"
     gene            174691..175158
                     /locus_tag="PH2015_18_scaffold_0_prodigal-single_155"
     CDS             174691..175158
                     /product="Uncharacterized protein n=1 Tax=Cronobacter
                     phage vB_CsaM_GAP32 RepID=K4F6W6_9CAUD"
                     /codon_start=1
                     /transl_table=11
                     /translation="MSWFSEVVKDWSKIPDCLEHFEKELLEARKEVKIFGNVEKNATQ
                     LPAYVEIRFAQLQEIEAILEHINIQLRKKRSEYFRKYLENYNKVLSSRDAEKYADGED
                     EVVAISEVANQIAYVRNQYLGITKSFEIKHYQLTNIVKLRVAGMEDAEINNRY*"
                     /db_xref="UniRef100_K4F6W6"
                     /db_xref="K4F6W6_9CAUD"
     gene            175210..177504
                     /locus_tag="PH2015_18_scaffold_0_prodigal-single_156"
     CDS             175210..177504
                     /product="Ribonucleoside-diphosphate reductase {ECO
                     :0000256|RuleBase:RU003410}; EC=1.17.4.1
                     {ECO:0000256|RuleBase:RU003410};;  TaxID=1555202
                     species="Viruses; dsDNA viruses, no RNA stage;
                     Caudovirales; Myoviridae.;" source="Escherichia phage
                     121Q.;""
                     /codon_start=1
                     /transl_table=11
                     /translation="MMSNILITKRDGRKEPIDLEKMHRVVFSACEGINGVSPSEVEIK
                     SHIQFYNGISSAEIQETLIKSAADLISEDTPNYQWVAGNLINYHIRKEVYGDFTPWHL
                     YEIVKRNVEKGFYDPALLTSYTEEDWEKINGFVKHDRDFAISYVGMEQFRGKYLVQNR
                     VTKQLFETPQVAYVLIAATLFSEYNSDERLKWVKEYYDSISLFEISLPTPIMAGVRTP
                     QRQFSSCVVIETDDSLDSINATSSAVVKYVSQKAGIGIGAGSIRAINSPIRNGDASHT
                     GVIPFYKLFQSAVKSCSQGGVRGGAATLHYPIWHLEVEDLLVLKNNKGTEENRVRHLD
                     YSVQFNKLMYERLLTGGNITLFSPSDVPGLYDAFFADQDKFKELYEKAERSNKIRKKV
                     VPAIELFSSFMNERKNTGRIYLQNVDHVNSHGSFLPEVAPIRQSNLCQEIDLPTKPLS
                     DLNDPNGEISLCTLSAINWGVIKTLADFERVCRLAVRGIDALLSYQNYPVLAAQLSTM
                     KRRPIGVGIINFAYWMAKNDMTYTSPNLEMIDEWAEAWSYYLIKASVELAKEQGACEG
                     TNETRYGLGIVPMDTRKIDVDELVPYQERMDWESLREDLKTYGIRNSTLMALMPAETS
                     AQISNSTNGIEPPRSLVSVKQSKHGVLKQVVPGIHKLKNKYELLWDQQSPEGYLKICA
                     VLQKYIDQGISVNTSYNPVYFEDEKIPMSIMLQHLLMFYKYGGKQLYYFNTYDGQGEV
                     DVGKLMQEEQLPDIEAEDCDSCVI*"
                     /db_xref="A0A097EWW5_9CAUD"
                     /db_xref="UniRef100_L7TIF6"
                     /db_xref="amed:B224_2385"
                     /db_xref="L7TIF6_9VIRU"
                     /db_xref="1.17.4.1"
     gene            177523..178653
                     /locus_tag="PH2015_18_scaffold_0_prodigal-single_157"
     CDS             177523..178653
                     /product="Ribonucleotide-diphosphate reductase subunit
                     beta {ECO:0000313|EMBL:AFC21750.1}; EC=1.17.4.1
                     {ECO:0000313|EMBL:AFC21750.1};;  TaxID=1141136
                     species="Viruses; dsDNA viruses, no RNA stage;
                     Caudovirales; Myoviridae.;" source="Cronobacter phage
                     vB_CsaM_GAP32.;""
                     /codon_start=1
                     /transl_table=11
                     /translation="MSVFDSHNKADHTKSLAFMDPSGGVTIQRYDMLKYKQFDKLTDK
                     QLGFFWRPEEIDVVKDANDFKQLTDHEKHIFTSNLKRQILLDSVQGRAPVEAFGPLVS
                     IPELEAWIQTWTFSETIHSRSYTHIIRNIYSDPSKVFDEMMDIQEIMDCADDISRNYD
                     ELIEKSAYFNLLGAGTHTINGKEIVIDPYEIKKLLYKTLMSVNILEGVRFYVSFACSW
                     AFAELKKMEGNAKIIKLIARDENLHLASTQTLLKLLPKDDPDYIKIAKEVEEECIHMF
                     VDAVEQEKKWAEYLFKDGSMIGLNVKLLNDYIEWIACKRMQAVSLKCPYTVSQTNPLP
                     WTQKWIAGAEVQVAPQEVELSSYTIGAVKQDVDKNTFNGFSL*"
                     /db_xref="K4F9M0_9CAUD"
                     /db_xref="slo:Shew_1945"
                     /db_xref="UniRef100_K4F9M0"
                     /db_xref="1.17.4.1"
     gene            178726..179256
                     /locus_tag="PH2015_18_scaffold_0_prodigal-single_158"
     CDS             178726..179256
                     /product="UPI0003D6BF5A related cluster n=1 Tax=unknown
                     RepID=UPI0003D6BF5A"
                     /codon_start=1
                     /transl_table=11
                     /translation="MGKRSDFERNERDYYPTPVKAIEPLITHLPDTFTFAEPCAGDGR
                     LVQNIAKLTNNGGVATFMCDIEPQEDWIMIGDALEAVIPETVDYIITNPPWDRKLLHP
                     MIERFAAIKPTWLLFDADWMHTMQSIPYMPWCAKIVSVGRVKWIEGSTSVGKDNAAWY
                     LFDANHIGETEFYGRT*"
                     /db_xref="UniRef100_UPI0003D6BF5A"
                     /db_xref="lmd:METH_06770"
                     /db_xref="V9VRY9_9RHOB"
                     /db_xref="UPI0003D6BF5A"
     gene            179338..179709
                     /locus_tag="PH2015_18_scaffold_0_prodigal-single_159"
     CDS             179338..179709
                     /product="hypothetical protein"
                     /codon_start=1
                     /transl_table=11
                     /translation="MTTWTYLLKSERDAINSGKDITYFVTKIVVQPHTHPLYVQRCIK
                     EQAESLGLGVKDGFYETMVSAWSEDFDTIIAEREKMIAHYEPHKKEFPMHYYPIVETL
                     KQIKEAKRIVEQGLVVNAEIL*"
     gene            179693..180088
                     /locus_tag="PH2015_18_scaffold_0_prodigal-single_160"
     CDS             179693..180088
                     /product="hypothetical protein"
                     /codon_start=1
                     /transl_table=11
                     /translation="MPKFSENVIHLAINFIRSVEAEMGSLGQDKVFAMLDAFDPDLRN
                     DILMTLFIEDDNLPINVYVRKNPMFTGQYQKINAIKEIRAASGYGLKQAKDVTDAADL
                     SQIALVEVVGYEKKRSLISGLAGTGYEVV*"
     gene            180088..180378
                     /locus_tag="PH2015_18_scaffold_0_prodigal-single_161"
     CDS             180088..180378
                     /product="hypothetical protein"
                     /codon_start=1
                     /transl_table=11
                     /translation="MGYSPEVPSYVEFIQDFFYAKIKHKKYTTKEVFCLNPFHRCPIT
                     GNRQFWKKSLRIRIMGEKTTFMCEQHQFEQYLFLTDFDSPLGNRYDAYKNIY*"
     gene            180429..180758
                     /locus_tag="PH2015_18_scaffold_0_prodigal-single_162"
     CDS             180429..180758
                     /product="hypothetical protein"
                     /codon_start=1
                     /transl_table=11
                     /translation="MTDAELFAKIDMFRDVQDRERFSTVWSIHEVDDIDSKVPLKNQV
                     GRKLVFNYWNRGFKDKQVMTTIKGETWLDMWRAADELVVESGDFHIFIENFVMQEDGS
                     FELICGS*"
     gene            180758..181054
                     /locus_tag="PH2015_18_scaffold_0_prodigal-single_163"
     CDS             180758..181054
                     /product="hypothetical protein"
                     /codon_start=1
                     /transl_table=11
                     /translation="MTTNLPFEVKHLDGRFTHFYKYHFRYYLHFEHYEKKVVDMIESY
                     LKATYGNSWPGTSSWSGTIKRQVGWDAQFPNKKSTAYRIYLRDEDMLNYVMMIL*"
     gene            181114..181539
                     /locus_tag="PH2015_18_scaffold_0_prodigal-single_164"
     CDS             181114..181539
                     /product="Uncharacterized protein n=1 Tax=Sinorhizobium
                     phage phiM12 RepID=S5MDC8_9CAUD"
                     /codon_start=1
                     /transl_table=11
                     /translation="MAYMSQEMKKELAPAIKAVLKKYNVKGSISVDHHSSLVVTLKEG
                     VLDFIGQANADNKEVAERRGQQFYEVKGSYQANPYYAHESGNKKIGSFFKELVAAMNG
                     KGSKISNHDNSDIMTDYFDVGWYISINVGKWDKPYVLVK*"
                     /db_xref="UniRef100_S5MDC8"
                     /db_xref="A0A0F6YPT3_9CAUD"
                     /db_xref="S5MDC8_9CAUD"
     gene            181536..181763
                     /locus_tag="PH2015_18_scaffold_0_prodigal-single_165"
     CDS             181536..181763
                     /product="hypothetical protein"
                     /codon_start=1
                     /transl_table=11
                     /translation="MMQPKRLQWSVSGDGKTIAAPSPCIADNYLVIVERDGMYHMNWT
                     DDTVNALYTAKALGRMFHERGLSDLYSQWLE*"
     gene            181766..181969
                     /locus_tag="PH2015_18_scaffold_0_prodigal-single_166"
     CDS             181766..181969
                     /product="hypothetical protein"
                     /codon_start=1
                     /transl_table=11
                     /translation="MTLGELKKHIDELLESGYGEDVPLKIAVSDSPRFEDWDIEFSQI
                     FVDDKDKLSGAGNEALTCFWIKG*"
     gene            181974..182153
                     /locus_tag="PH2015_18_scaffold_0_prodigal-single_167"
     CDS             181974..182153
                     /product="hypothetical protein"
                     /codon_start=1
                     /transl_table=11
                     /translation="MKAVLLLSVLALSACSAMISPEQIEIRNEQDRLNHERYLQSLYD
                     PEYLADCEYYEMECN*"
     gene            182153..182569
                     /locus_tag="PH2015_18_scaffold_0_prodigal-single_168"
     CDS             182153..182569
                     /product="Uncharacterized protein n=1 Tax=Caulobacter
                     phage CcrColossus RepID=K4JVS3_9CAUD"
                     /codon_start=1
                     /transl_table=11
                     /translation="MGTRSRIAKVQEDGTVKSIYCHWDGYPSNNGVLLFDNYQDPNKI
                     DALLALGDISSLDAEIGEKHDFDNAPKGVVNAYGRDRGETDVGARTDADVIEFVSQIG
                     ESWEEYSYLYTIDGEWVCYEGTEGPIPLDEAIKKDK*"
                     /db_xref="UniRef100_K4JVS3"
                     /db_xref="mhi:Mhar_1566"
                     /db_xref="32822147"
                     /db_xref="K4JVS3_9CAUD"
     gene            182625..182834
                     /locus_tag="PH2015_18_scaffold_0_prodigal-single_169"
     CDS             182625..182834
                     /product="hypothetical protein"
                     /codon_start=1
                     /transl_table=11
                     /translation="MDMETAIAILGINRTRDNDLRPMVKALELFSSLNTPAEVERLEA
                     AKYVLRRWKAYQGECNLRRGMRGIA*"
     gene            182834..183094
                     /locus_tag="PH2015_18_scaffold_0_prodigal-single_170"
     CDS             182834..183094
                     /product="hypothetical protein"
                     /codon_start=1
                     /transl_table=11
                     /translation="MIKTSAPSIEDCLKRKWPVYVVYRESDKEVVGYWPFGESFARES
                     AQSRNNKEGPLSYNYAKWDRYLFVLERHERHLEQLEEISKRL*"
     gene            183149..184093
                     /locus_tag="PH2015_18_scaffold_0_prodigal-single_171"
     CDS             183149..184093
                     /product="Methyltransferase {ECO:0000256|RuleBase:RU362026
                     }; EC=2.1.1.- {ECO:0000256|RuleBase:RU362026};; 
                     TaxID=315237 species="Bacteria; Proteobacteria;
                     Gammaproteobacteria; Enterobacteriales;
                     Enterobacteriaceae; Citrobacter.;" source="Citrobacter sp.
                     RFL231.;""
                     /codon_start=1
                     /transl_table=11
                     /translation="MITLYNGNMLEQLANVADGSIDLLLTDPPYNISEKGANPEWTVT
                     DPVTGEKVNKNAIHNQKFDDTFEEQWDSLTEEEFLQQLQDWSNAWFPKLRKGGAFCVF
                     ISDRYISHLWSAMEKAGFEPKRVWTWKKPAAVPFNRSVNPVSGAEYVLWGIRPGGKRT
                     FNADTVKGTMVERYSLADKVSSILYKHIAQGGELDDNFAAALKEAKKVIENLKTTGST
                     IHAVVPNTLTYSGGLGKDKIHPTQKPEEILKYFIELLTNEGDTVLDTFAGSGSTGKSA
                     LSMNRNAILIERDKKMFDKMSERFHTNPDPIFDSLFEE*"
                     /db_xref="Q32WH2_9ENTR"
                     /db_xref="UniRef100_Q32WH2"
                     /db_xref="hdt:HYPDE_37938"
                     /db_xref="2.1.1.-"
     gene            184096..184644
                     /locus_tag="PH2015_18_scaffold_0_prodigal-single_172"
     CDS             184096..184644
                     /product="Uncharacterized protein n=1 Tax=Pelagibacter
                     phage HTVC008M RepID=M1HM36_9CAUD"
                     /codon_start=1
                     /transl_table=11
                     /translation="MNIFRLDDDPVVAAQLQCDKHVVKMIVESAQMLSTVHRMLDGNL
                     VNRLSATGRKTNYWMHSQDDILYRAVHHNHPSTVWTRESKANYEWHYAHFIGLCEEYE
                     YRYNKTHATYEKLHTALAVTPYNIPDIGDTPFKLAMGSNPECQFPDDPVKSYRMFYQT
                     KQDRFKMIWTNRPVPEWFKVKE*"
                     /db_xref="UniRef100_M1HM36"
                     /db_xref="M1HM36_9CAUD"
                     /db_xref="aar:Acear_1218"
     gene            184658..185065
                     /locus_tag="PH2015_18_scaffold_0_prodigal-single_173"
     CDS             184658..185065
                     /product="hypothetical protein"
                     /codon_start=1
                     /transl_table=11
                     /translation="MKYRVSAANRWEFWETYTVRNAEGVTIDLEFCCKYGSVIVDVPE
                     DYIFGDTFNSEDFDNDTYQIEETGDESLEDWDIFGLSDEEEQALHAQLEENYDPESDD
                     YYDFREYLELNGWEFEDYAIQIPSVIVEPYDGE*"
     gene            185055..185861
                     /locus_tag="PH2015_18_scaffold_0_prodigal-single_174"
     CDS             185055..185861
                     /product="DNA adenine methylase n=2 Tax=Synechococcus
                     phage Syn19 RepID=E3SQB9_9CAUD"
                     /codon_start=1
                     /transl_table=11
                     /translation="MANDLVQKDCIVGMKELDAESIDICVTSPPYNLNIQYGEYNDNQ
                     PRENYLSWLNDVFVEVKRVLKPNGHFFLNMGYSNIDPWVGMDVANVARSQYVLQNNIT
                     WVKSVYVDGKTSGHFKPINSKRFSNPTWEHLFHFTKNGDVEVDKLAVGVPYEWKSNIE
                     RFDQAGDLRCRGNTWFVPYDTIANRKKHRGNHPATFPVDLVEMCIKFSGVKTGTLLDP
                     FMGSGTSAIAAMKCGIEYIGFEIDSDYFLFANDRIVEYSKSKVSPLIEIL*"
                     /db_xref="UniRef100_E3SQB9"
                     /db_xref="M4SJ60_9CAUD"
                     /db_xref="mja:MJ_1498"
                     /db_xref="E3SQB9_9CAUD"
     gene            185861..186466
                     /locus_tag="PH2015_18_scaffold_0_prodigal-single_175"
     CDS             185861..186466
                     /product="hypothetical protein"
                     /codon_start=1
                     /transl_table=11
                     /translation="MSTYQKLVPLIQRRLELHHQLYSGQCKAELWEEKSAYVLRQSGF
                     GSDWKPDFNHAVGVDQYTNDGVAISNKGGKMNATNTLMTISGSRLTQHKTIQEKLEFL
                     KSKPEQLVFCLATNNKDWQKNLKRYFFVVVDAKKLDYHNQEWVPTYPQKGGDTPNGYK
                     CDAGKFRAKITKSMSDQIWTDISSDLFEEFYQIDVETQPIL*"
     gene            186490..187236
                     /locus_tag="PH2015_18_scaffold_0_prodigal-single_176"
     CDS             186490..187236
                     /product="DNA adenine methylase n=1 Tax=Prochlorococcus
                     phage P-SSM7 RepID=E3SNH3_9CAUD"
                     /codon_start=1
                     /transl_table=11
                     /translation="MVDVTIYNEECLTALEKVSDSSIDMLMVDLPYGTTACAWDFIIP
                     MDKLWEHYYRVCKKNAAMVFTASQPFTTTLISSNLKDFRYEWIWEKPQGTNPMNAKVM
                     PLKSHENVLVFYREKPTYNPQMWYSTPYGGFKSDTSKIGEVYGSAKSQHRDNPDGSRY
                     PRTVQKFKQEKGFHPTQKPVEMMEYFIKTYSNKGETILDNTMGSGTTGVAAVKLGRNF
                     IGMEREEKYFEIAKTRIGEVKEETKFFDFT*"
                     /db_xref="UniRef100_E3SNH3"
                     /db_xref="E3SNH3_9CAUD"
                     /db_xref="lsj:LSJ_3100c"
     gene            187300..190755
                     /locus_tag="PH2015_18_scaffold_0_prodigal-single_177"
     CDS             187300..190755
                     /product="Uncharacterized protein n=1 Tax=Helicobacter
                     fennelliae MRY12-0050 RepID=T1DUR2_9HELI"
                     /codon_start=1
                     /transl_table=11
                     /translation="MLSEISIPSKVNSTIYVKPKTPEELGVDVYTQGIYAMCETQWAK
                     AMIGEYQLTGKYTLQFGIGDTTSSTMIERFGTLSSSKNLEEQKFFIDAIPTPGYRDHK
                     LHRVIRETFAYQVSPDPNKREVFAVAVPDAVAKMFIRNGDFEPVRDWLSKKIRQCAAS
                     LDKNHGKVSVTLRELQEYVVAKIIKNLHKNGINANIIAELAPRLGKTLMFLAMAKQMR
                     EDPKLGHHAMFVLAYGVGLSVKASYKEEIGKYQDFVDFEFIDNADDDAQDHYENAIAN
                     GKFPIVFVSLNAKVGNDEKEERLDWIGSRTEKAIALLEETDFGMHTDSQIEKTQNMFS
                     NMTVTQINSSGTNIGRIAKASGDKSADAIIRVPYCMVEQQNKAKEYGIVKRKFYNMVF
                     NAKMNKLLDGFDKDVLPNIKKILADANTQEQFVTALFQDLYGYQPIYGMSINRQADEV
                     IGTTMLFVNITKKQMENLAKVIEMACPKHKVLILNGEYTSNKEAQGRTFEELVALENG
                     KHGERDKLIVMTDMMGTRSYSIPNIQACLFMMEGGDVYPYMQRYSRCLTPGFGKECGH
                     IFDFAFDTNKTRNTEMSIAIEAAAIMEQTDISFPDAIREVMLSVNIKDMMQGKWLDAN
                     DIIARFEDNDKLVEVADALSRLGVEDFDGADFPFLAELAKRSMNKKEKSYFEKTIKTG
                     KTYEKKKREGVDTTPEEDNEYLNALKDMKKTIERAIRMLNSSASTVTEFANYEGKTYE
                     QCLNIIEKDATLSAEFFEMFGVDVSFVKRIKGKLPLATLDLIVERTINGNSANNVTNS
                     SLGIVADDPALWREILSTRVMRRKLNSNKCKRVLVVAGGIGTEIDVLVELYGIDFLDK
                     IVYNDKYASFCNRIKRKYSRLTVIQGDFLELEFNMKFDVVVGNPPYQDTSSDRQKFNQ
                     LGNDKLYKQFMKKAPSLINDDGIIAFVVPSAILKTTNYGSPGIAIKNMKGIHINTIET
                     GIEKFFKVAISICYFIGIKKVGSSTTVINGVEHDFHSTGFVANDTRLQPIVKKILREP
                     TTVKIERTKNPTSATGFWTTRFAYLSPSFEYDEGKELFWIHSEPRKLLRLVQSNLFSR
                     VAWDGFVVLDKRWYHNFWSALYLHPDMTEDMTDEEIMNLYSLSQEEKDIINEIDRRNV
                     TEFKK*"
                     /db_xref="UniRef100_T1DUR2"
                     /db_xref="T1DUR2_9HELI"
     gene            190752..191231
                     /locus_tag="PH2015_18_scaffold_0_prodigal-single_178"
     CDS             190752..191231
                     /product="Eco57I restriction endonuclease n=1 Tax
                     =Clostridium sp. CAG:352 RepID=R6R7A3_9CLOT"
                     /codon_start=1
                     /transl_table=11
                     /translation="MILSNLNRQLFDRTYMSGVEREKTRVKATGEVFTPTPLVEEILY
                     KMDQQLFVDPEKTFLDPSCGDGQFLASVLYRKLQNGIPFEQALSTIYGVDLMPDNVEL
                     CRERLLCGREDLKHIVEQNIVCADGLRYHYRFDGSHPYDDEIQEKQEQEIFNNLFEF*"
                     /db_xref="UniRef100_R6R7A3"
                     /db_xref="A0A0F9HPF5_9ZZZZ"
                     /db_xref="mcat:MC25239_01708"
                     /db_xref="R6R7A3_9CLOT"
     gene            191296..191580
                     /locus_tag="PH2015_18_scaffold_0_prodigal-single_179"
     CDS             191296..191580
                     /product="hypothetical protein"
                     /codon_start=1
                     /transl_table=11
                     /translation="MNVATIIRDQIRALDRRAFMAWGAKDFVGMGDGLKFKTSGLVKW
                     KGYVYIKYDEGMDLYNVQFARIRNLDWKVDKEVNGVYVEDLVGIIDGQVG*"
     gene            191643..192629
                     /locus_tag="PH2015_18_scaffold_0_prodigal-single_180"
     CDS             191643..192629
                     /product="Putative uncharacterized protein nrdC.10 n=1 Tax
                     =Acinetobacter phage Acj9 RepID=E5EPR3_9CAUD"
                     /codon_start=1
                     /transl_table=11
                     /translation="MQIAHIENGSYNNQPISGSFPLVQGLKPSAKGGFFITVDASDNP
                     VKKPKIRIRVESEDDVTIDGEAGETVAVSESDEEAIERIAERFKILDDMTGATIDGVV
                     RGMVVSGPPGVGKTYGVEQVLEQDSLFDIMADRPLRHTFVKGTMSPIGLYSTLYKYSD
                     EKNIVVLDDCDSILFNEDALNILKAALDSGKKRKISWHSDSHFLRREGVPDQFEFKGS
                     VIFITNLKFDKVKSSKIKDHLEAIMSRCHYLDLTISTTRDKLLRCKQIVRQGMLKSYG
                     FSDQDQDEIMSYMENNQSRLREISLRMITKIADLRKAMPQSWERTANLTCCK*"
                     /db_xref="UniRef100_E5EPR3"
                     /db_xref="A0A084TFA4_9VIBR"
                     /db_xref="E5EPR3_9CAUD"
     gene            192732..194183
                     /locus_tag="PH2015_18_scaffold_0_prodigal-single_181"
     CDS             192732..194183
                     /product="Helicase n=1 Tax=Enterobacteria phage
                     vB_KleM-RaK2 RepID=H6X3S5_9CAUD"
                     /codon_start=1
                     /transl_table=11
                     /translation="MKKCKIVIKDEVNIKLDGLDPSTRRKCSDKLKFFLPHAYHTPAY
                     KLGRWDGTVRFCDVGGRTYLNLLDDIVPIIVDAGYEFDIEDNRLNHGTLEFDQIAEDY
                     WGDKTWPIGHKHEGELIRLRDYQVEIINKFIENPQALQEVATGAGKTIMTATMASMVE
                     KYGRSIVIVPNKDLVKQTAKDYENCGLDYGVYFGDKKDIGKTHTICTWQSLNSLLKQT
                     KEGKADIESFIADVVCVIVDEVHQAKADVLKELLTGVFANVPLRWGLTGTIPKGDWDV
                     ASINASLGKVIHQLTAKTLQDEGVLSKCHVEIIQTQETAEYNNYQSELKFLLEDSKRA
                     DFMAQKIMEISKTGNTLVLVDRLAAGNALIERLPPGTVFVSGKMKTDDRQNEYDEINQ
                     SVNSITVATYGVAAVGLNIPRIFNLIMIEPGKSFVRVIQSIGRGVRTAKDKDFVQVWD
                     FTSRCKFSKRHLTERKKYYADAQYPYRVNKVNY*"
                     /db_xref="UniRef100_H6X3S5"
                     /db_xref="A0A0F9F7X0_9ZZZZ"
                     /db_xref="H6X3S5_9CAUD"
     gene            194231..194695
                     /locus_tag="PH2015_18_scaffold_0_prodigal-single_182"
     CDS             194231..194695
                     /product="Uncharacterized protein n=1 Tax=Cronobacter
                     phage vB_CsaM_GAP32 RepID=K4F6W9_9CAUD"
                     /codon_start=1
                     /transl_table=11
                     /translation="MNDLPDEIEDIRYCVMDVTDKSEPDFFFIPLVFIETFNTPSISL
                     SIGNHVIEMPLDWNILIGDRDLGQLEFVPLTSINERDFQTIITNPLNGFSQEWAPIRV
                     NNIFADVKWFLPKLKYGHILAIPLEHRQNPRCAYFVKDMNRIPDVLNSYDFF*"
                     /db_xref="UniRef100_K4F6W9"
                     /db_xref="A0A0F9GXQ1_9ZZZZ"
                     /db_xref="K4F6W9_9CAUD"
     gene            194695..194943
                     /locus_tag="PH2015_18_scaffold_0_prodigal-single_183"
     CDS             194695..194943
                     /product="hypothetical protein"
                     /codon_start=1
                     /transl_table=11
                     /translation="MYKIILKVNRTGMREAKDWCENAGIAYATSYKDDIYDGYWPGSA
                     DNMELACYFAFEHELDAATFCMMFGGRINYVSGQRHFV*"
     gene            194915..195151
                     /locus_tag="PH2015_18_scaffold_0_prodigal-single_184"
     CDS             194915..195151
                     /product="hypothetical protein"
                     /codon_start=1
                     /transl_table=11
                     /translation="MSVVNDTLYDVTLFVSSTASASFEAFLYSHRMRPYSKITESSYG
                     FTYHFEKMALQDCSYISLMFDVTIEKMQGVMNFD*"
     gene            195144..195629
                     /locus_tag="PH2015_18_scaffold_0_prodigal-single_185"
     CDS             195144..195629
                     /product="hypothetical protein"
                     /codon_start=1
                     /transl_table=11
                     /translation="LTKQIPLNDMLAALDRQDFDWYKNLTDEERKSWSSWLTLRYASS
                     VKGKGQDDALLNTNEFVNKHYLDLYKDDDLMWRLMCLTGTGKGQYHEWIKPPHSNKTK
                     DKVSQFVMSVYPHFKSDEIELFCKMNSTAELKSLAISIGLTDGEINDIFGKTSKKGKA
                     K*"
     gene            195626..195814
                     /locus_tag="PH2015_18_scaffold_0_prodigal-single_186"
     CDS             195626..195814
                     /product="hypothetical protein"
                     /codon_start=1
                     /transl_table=11
                     /translation="MTVTVKDRVYTSEVDGIPSIVYDENNNTLTIGNHTFENGYMLLH
                     HINYVRTTTICNRVGVLS*"
     gene            195814..196488
                     /locus_tag="PH2015_18_scaffold_0_prodigal-single_187"
     CDS             195814..196488
                     /product="Uncharacterized protein n=1 Tax=Cronobacter
                     phage vB_CsaM_GAP32 RepID=K4F9L6_9CAUD"
                     /codon_start=1
                     /transl_table=11
                     /translation="MSFTCQFCSKTFQRERTLSAHLCEQKRRWLNKDEKYVVLGFLAF
                     RRFYEISMGEKKEKTYEQFASSQYYTAFTKFGRHMLQINAVDPENFIDFVIRSSIAVD
                     KWCNEAVYETYIHELNKKETAERALERGIMLMQDWGTENDKPFNVFFRENSRSRIIYW
                     IRSGRISPWIIFNCNSGVELLSEFSDQELKLVNDYMDPEFWTRKFQVRSDDVKFVRNV
                     LEKAGL*"
                     /db_xref="UniRef100_K4F9L6"
                     /db_xref="A0A0F9KX36_9ZZZZ"
                     /db_xref="K4F9L6_9CAUD"
     gene            196485..196682
                     /locus_tag="PH2015_18_scaffold_0_prodigal-single_188"
     CDS             196485..196682
                     /product="hypothetical protein"
                     /codon_start=1
                     /transl_table=11
                     /translation="MNVEKIGDNRWLATVMKNGKEEDLVIEFSEDILNQVGWEPGDVI
                     EWFDNSDGTFTLKKKENDNGQ*"
     gene            196672..197085
                     /locus_tag="PH2015_18_scaffold_0_prodigal-single_189"
     CDS             196672..197085
                     /product="hypothetical protein"
                     /codon_start=1
                     /transl_table=11
                     /translation="MDNDYTLEELIANMQQMVQSNSNKINAASTTSSLGSYDPNSYLG
                     VSSVYYPSDYYGKQWDDRKTYTYTGTTTSTTSLDEIRHRELTNRIDKMEKMLEERLCV
                     LKPTPEMLKKWEILQEIYNQYKVAEALLYGHDADE*"
     gene            197078..197506
                     /locus_tag="PH2015_18_scaffold_0_prodigal-single_190"
     CDS             197078..197506
                     /product="hypothetical protein"
                     /codon_start=1
                     /transl_table=11
                     /translation="MSEEVKYIYESPDGGKTVTRREFGSFTKEAYYGTPEFPDEEKDI
                     IFQTNYNLDVSAIDINDGAAYAYAGDWSATDISISDPYTGKPFSLTDLNDRLETIEKR
                     LTILVPDAKLLEQYQVLQDLYAQYKAAESLLFGPEIEDEK*"
     gene            197503..198045
                     /locus_tag="PH2015_18_scaffold_0_prodigal-single_191"
     CDS             197503..198045
                     /product="Uncharacterized protein n=1 Tax=Sphingobium
                     ummariense RL-3 RepID=T0K8Q3_9SPHN"
                     /codon_start=1
                     /transl_table=11
                     /translation="MTKVVNYDWDDVERAVRDLAMQMYKDNWRPDYIVGITRGGLVPA
                     VMLSHMTGIPMHTLCVQLANEGLEENTETNCWMSEDAFGYKLPEGQTTGGFSDLKSRK
                     QILIIDDINRGGDAMEWIMKDWSSSCLPNSDAWDEVWHTNVRFAALIDNANSKVSMDY
                     QCEEFNDVDNDTWVSFPWER*"
                     /db_xref="UniRef100_T0K8Q3"
                     /db_xref="stax:MC45_15045"
                     /db_xref="A0A097EL39_9SPHN"
                     /db_xref="T0K8Q3_9SPHN"
     gene            198045..198332
                     /locus_tag="PH2015_18_scaffold_0_prodigal-single_192"
     CDS             198045..198332
                     /product="hypothetical protein"
                     /codon_start=1
                     /transl_table=11
                     /translation="MASSRTQSTLERLRSLAKRSKNQRRYVSEFNNFEYTSWTIIDLN
                     KLSKKETLIPNSVNSNVVWCEDNCQDEFVFYRKCIYFKNPDDAAYFLVIWQ*"
     gene            198329..198934
                     /locus_tag="PH2015_18_scaffold_0_prodigal-single_193"
     CDS             198329..198934
                     /product="Uncharacterized protein n=1 Tax=Enterobacteria
                     phage vB_KleM-RaK2 RepID=H6X3T1_9CAUD"
                     /codon_start=1
                     /transl_table=11
                     /translation="MKISTDIDIDFVNRDDILRFIKHIPATTRQENTLKKHNSGVYFN
                     PIPHDPLTGFASIDFREAEDRGYFKIDFLNNSLYAGIRNEDHLDRLIATEPLWELLEE
                     KDVVSQLAHIHNHYDTVNLLKPKSIEQLAAVLAVIRPAKKHLIRQGWQAIMKEVWIKP
                     DDDNGYYFKKSHAVSYATAVVVQLNLICEQAVLNAASHASV*"
                     /db_xref="UniRef100_H6X3T1"
                     /db_xref="A0A0F9NC34_9ZZZZ"
                     /db_xref="H6X3T1_9CAUD"
     gene            complement(198879..199283)
                     /locus_tag="PH2015_18_scaffold_0_prodigal-single_194"
     CDS             complement(198879..199283)
                     /product="Uncharacterized protein n=1 Tax=Enterobacteria
                     phage vB_KleM-RaK2 RepID=H6X3T2_9CAUD"
                     /codon_start=1
                     /transl_table=11
                     /translation="MLNIFMFDNEKKEWIQENYPYFSYIQYGKKDYTYYLGILLNTDS
                     TITSLYNFEKISTPDQRKSFIELGEQWWWESNRLIPINIFLGAQISSFKYSIVNMNTK
                     DVEILWGPETSLTNIIQKRVKRRSIQLVRKLD*"
                     /db_xref="UniRef100_H6X3T2"
                     /db_xref="X0XS62_9ZZZZ"
                     /db_xref="H6X3T2_9CAUD"
     gene            199294..200094
                     /locus_tag="PH2015_18_scaffold_0_prodigal-single_195"
     CDS             199294..200094
                     /product="hypothetical protein"
                     /codon_start=1
                     /transl_table=11
                     /translation="MINVNVFQYNREIELVCLDASNTSSATAYLGNMPMYDGHHKLHK
                     GIDNTLRFRIRDTDRKPVDLTGKTLIFKMYDRQSRENVLFMYPDVENATKGLASLVIP
                     TSETILLPEGFYTFAMYTVEDGVEQIIYTDTYDNAKGVIEVIDDVYPEFDDSQETSIF
                     FNDSLKNISTVFDGSGNTIKSKSLHTIAIYYEGFTGTVTIQGDLSVQPSSSDYDWFDL
                     TPRLLYDSSITVNNETGVQAYVVQANVNWLRVIYTSTTGSISKILLRN*"
     gene            200134..201135
                     /locus_tag="PH2015_18_scaffold_0_prodigal-single_196"
     CDS             200134..201135
                     /product="DNA primase n=1 Tax=Methylobacterium sp. GXF4
                     RepID=I9CSF3_9RHIZ"
                     /codon_start=1
                     /transl_table=11
                     /translation="MNLQEVVLSYIPSNSRNSSGGWRSFNCPCCVDNGEPRPDTRQRG
                     GIRFETDLISYHCFNCGFTASHRKGRTVNKKFLRFMKLLGIPDSDIKRLQLDSIREKE
                     LSSGPSFFVPTHNTISLPAFPEVQLPKGTFPLTEWLMKADEPPENSIYAAKYLIDRGV
                     YDHVDAYWCNDMKFRKRVIFPYWQGSTIVGYAARDFTGRSETKYLAQAPNGYLYNIHK
                     ILEPTKFLIVVEGVIDAAALDCVGVLSNEAGQAQIDYLNQYKGEIIVCPDRDNAGKKL
                     AKQAIENGWSVSFPEWQPDIKDAADAVNRYGKFYTLKSIIDGRISNTTKINVKLKIK*"
                     /db_xref="UniRef100_I9CSF3"
                     /db_xref="I9CSF3_9RHIZ"
     gene            201159..202580
                     /locus_tag="PH2015_18_scaffold_0_prodigal-single_197"
     CDS             201159..202580
                     /product="DNA primase-helicase subunit n=1 Tax=Escherichia
                     phage PBECO 4 RepID=L7TJL6_9VIRU"
                     /codon_start=1
                     /transl_table=11
                     /translation="VSDIKNYTPDLQKLFVQFMMTDSELYTRVRGIIKPEYFDRSIRP
                     VVSEIIRYSEKYSSLPSQQMIKAETGQTIEKLENISQHSEWFVDEFEIFCRHKAIEKA
                     IIDSTDLLEAGKYGEVESRIKEAVQIGLARSLGTDYYADPRGILETLKSKNGQITTGW
                     TSLDDKLYGGINRGEVTIFAGGSGAGKSLFMQNMSLNWAEMGLNCVYFTLELSEGLSC
                     MRMYAMQTDRGTKKIFKELDDVELQVKMKAKKSGMLRVKYLPSGSTVNDLRSYLKELQ
                     IQTGVKVDCICVDYLDLLMPATKKVPASDLFIKDKYVTEEVRNFSMETNMVVVTASQL
                     NRSAVEEVEFDHSHIAGGISKIQTADNVIGIFTSNAMRERGQYQLQLLKTRSSNGVGS
                     KVNLVFDVDSLRITDDTTGTAFDTTDNSTASMVDTLRKKTVVNKKAAEDDDTPIMDSG
                     KNKATESLRAMLKTKTRSAFDEV*"
                     /db_xref="UniRef100_L7TJL6"
                     /db_xref="A0A0F9QU71_9ZZZZ"
                     /db_xref="ttr:Tter_1028"
                     /db_xref="L7TJL6_9VIRU"
     gene            202605..202850
                     /locus_tag="PH2015_18_scaffold_0_prodigal-single_198"
     CDS             202605..202850
                     /product="Uncharacterized protein n=1 Tax=Enterobacteria
                     phage vB_KleM-RaK2 RepID=H6X3T6_9CAUD"
                     /codon_start=1
                     /transl_table=11
                     /translation="MTKIRKSLFEELSSIAVSKDKDRIVEQKAENIIASAINLMEYIN
                     SHYDEDTASDLTKRLVNSIRTQDPRKFKRGIETVKKN*"
                     /db_xref="UniRef100_H6X3T6"
                     /db_xref="A0A0F9NAZ1_9ZZZZ"
                     /db_xref="H6X3T6_9CAUD"
     gene            202852..203079
                     /locus_tag="PH2015_18_scaffold_0_prodigal-single_199"
     CDS             202852..203079
                     /product="hypothetical protein"
                     /codon_start=1
                     /transl_table=11
                     /translation="MDFEQQLQELKRLAGIYKVYKPDDPSKTQENISHTGTEKSLYMK
                     KHKIEPGTDEWFKLWFSRPYLTGENPFGKSK*"
     gene            203076..204017
                     /locus_tag="PH2015_18_scaffold_0_prodigal-single_200"
     CDS             203076..204017
                     /product="hypothetical protein"
                     /codon_start=1
                     /transl_table=11
                     /translation="MKISEIILNKGRDRKKRGPRPPWDKRIEFHSRTGEVANSSGKVI
                     SESGSMPGVGAIHISEIEPTLRPLEKALGIDLMNNVLGSVGKKEFSGDIDVALNMQRE
                     DIPAFLEKLKSLPQILDIAQSSVIMTKLKIGKYDPSVPTDKQRTGYVQLDFMPGDPEW
                     MKVFYHAPHEKDSKYKGVMRTTFLATIAAIANQKNSSETTDDGRPLESQRFMFSPKDG
                     LIRVKRTPVPKKTGGGYTKQNNNEVIGGPWKKTDEIADVLNLGNGKDLDSFETLYNAV
                     KKNYDAATATKIFTDFANADLTKELGVPTEIQKYAGK*"
     gene            204019..204783
                     /locus_tag="PH2015_18_scaffold_0_prodigal-single_201"
     CDS             204019..204783
                     /product="hypothetical protein"
                     /codon_start=1
                     /transl_table=11
                     /translation="MDELQFINTLCESKMFRTKQVVADLKVDDAAELAFVYFMILNVW
                     NKDYEFAPLAKEYAQRTTMFSNFNTFRTSATDLYISLNRLIGTDQTYSDEKDEIAIKR
                     IHIKHLDIKRYLAHIANSNNDPSFENTMLMKFQRDLNIQDSMLRSMRRLVADWDNISQ
                     SQRALVVTRLTQYIKLRAIRSDAYSPLLAFQSHKGYKVDDRNDTKKNVWDSPIATVAK
                     GIAMVYGAKKLGQYLGKTGLDSAGSEIPSRFPSKSK*"
     gene            204851..205153
                     /locus_tag="PH2015_18_scaffold_0_prodigal-single_202"
     CDS             204851..205153
                     /product="hypothetical protein"
                     /codon_start=1
                     /transl_table=11
                     /translation="MVTKVHEAFNPGQFLTGNLNHFSVTTANFDASTADAPFHAAKKK
                     LVETAGTRATVVLLGALVDGTGEGTIRIAVENNGAWDADTLEAALGAGWTVAAFTY*"
     gene            205247..205642
                     /locus_tag="PH2015_18_scaffold_0_prodigal-single_203"
     CDS             205247..205642
                     /product="hypothetical protein"
                     /codon_start=1
                     /transl_table=11
                     /translation="MSRIHGAASASEHLTGNLNFYTLYITDAVDITATGNILDQSQQN
                     FDDVVNLINLVAQPVLMNSPISILLDDYAPTLTGDGYIFKFAVEHGHVFSRNGNNVAI
                     LAELFDGVTIDGVLLEVGSNIEFLMSDLL*"
     gene            205805..206053
                     /locus_tag="PH2015_18_scaffold_0_prodigal-single_204"
     CDS             205805..206053
                     /product="hypothetical protein"
                     /codon_start=1
                     /transl_table=11
                     /translation="MEPIDPKLAEIEMKNLEVHVAASHMRYQNLEQGQARIEKSVEKL
                     ASDTKEEFGEIKKIIIWTASTLFATMLIALLSTVFKVL*"
     gene            206054..206332
                     /locus_tag="PH2015_18_scaffold_0_prodigal-single_205"
     CDS             206054..206332
                     /product="Uncharacterized protein {ECO:0000313|EMBL
                     :KKL14094.1};  TaxID=412755 species="unclassified
                     sequences; metagenomes; ecological metagenomes.;"
                     source="marine sediment metagenome.;""
                     /codon_start=1
                     /transl_table=11
                     /translation="MILEELFEEQLDEAKLVYARKGKQIVRKYRCGSGRLAGKTVSNP
                     SACFKPVDIKKRFVLAKTKAKMGARIAKKSKATKKLNPASRMLKTLNK*"
                     /db_xref="A0A0F9AWY7_9ZZZZ"
     gene            206341..206901
                     /locus_tag="PH2015_18_scaffold_0_prodigal-single_206"
     CDS             206341..206901
                     /product="hypothetical protein"
                     /codon_start=1
                     /transl_table=11
                     /translation="MELANKIKMKMLSEGIERTYEDISQLVGMKIEDIRQKMKTASFT
                     DYIDIMNALKKQDVETLKELLGVTLEYNMGGTVSPSEMRAQRGQPVGSSASQGVADVD
                     AAATPMQTQQQRVMAMQKLGKKNLGGASAQQAASAIDAASNAKPLNPQQRKTLATQAA
                     AVDALAQDPRTASQFRQLLNRLNKGT*"
     gene            206902..207096
                     /locus_tag="PH2015_18_scaffold_0_prodigal-single_207"
     CDS             206902..207096
                     /product="hypothetical protein"
                     /codon_start=1
                     /transl_table=11
                     /translation="MRLTEVLGGLYVMISEEEYDLIEEFFTEADYVSEAQLSDRQVLL
                     AEGLVKKGVLNPTLRGFKMV*"
     gene            207109..207726
                     /locus_tag="PH2015_18_scaffold_0_prodigal-single_208"
     CDS             207109..207726
                     /product="Uncharacterized protein {ECO:0000313|EMBL
                     :KKN48497.1};  TaxID=412755 species="unclassified
                     sequences; metagenomes; ecological metagenomes.;"
                     source="marine sediment metagenome.;""
                     /codon_start=1
                     /transl_table=11
                     /translation="MTAPNRQDVDAMANILRALNGDTSGIKSQPTPSTPSGSPIDLTP
                     GVSSDDVKAMENILKNFYGASKNVAKKVVSTINESTKTENGVAVGVFSIEKNSKELYD
                     IRDVRSQDTLFEGLRLYETAYLLAKYLNEGKKINSAEVTKIISSNAVFETYYYDAISH
                     KRSYNTAKKRGDATKMDIAEARFDRAKSEAHAAHMQIKALYENKR*"
                     /db_xref="A0A0F9RFT6_9ZZZZ"
     gene            207761..209044
                     /locus_tag="PH2015_18_scaffold_0_prodigal-single_209"
     CDS             207761..209044
                     /product="hypothetical protein"
                     /codon_start=1
                     /transl_table=11
                     /translation="MNKFFTPTSIRVSSRLNDYLRENFGYTVDGDIKELQKAKVRLER
                     MQESGKNYVETTMMLEAVKALLKARVDEVSADMAKRYKKNAKVDMEINDEILDRDGKT
                     NDADTNRKLHNRNAKRAKGISNANKRIGEAAKPDFLDMDKDGNKKEPMKKALDDKKKK
                     VDEAGIKTAYGTTKTNKYGGVSSKSNKPAPQPGTKEYDKWKANYDKKKKVNEVDMGQA
                     KSVQDKKDEAGKKSGKYDVVNGKGKVVSSHDNHGDAMRAANKKDDYKVKKVTESVTLQ
                     RVLLSQLNSLLEGDAASAEITMAARGIVDELQDIIEKLGKIQNDQLGPLTDQMAYSHG
                     ADQSTTFKSSVDEAISSLLDNARSAKDAVNNAVLVLSGEQPATDTMAPSEEEIGGDMA
                     DDFEDDIEADVDTDIIGGDEAMAGPAEEPLGRARR*"
     gene            209046..209369
                     /locus_tag="PH2015_18_scaffold_0_prodigal-single_210"
     CDS             209046..209369
                     /product="hypothetical protein"
                     /codon_start=1
                     /transl_table=11
                     /translation="MKISTLLSEGENYAVQLNNDLNMYLTRLKANGIYTIATDMLANE
                     LDRLGHSVTPEALVDMLSDNKYIQNATIDSIDLNGSPTTNDQSPDEARMKVRNMAISA
                     SRKGM*"
     gene            209372..209620
                     /locus_tag="PH2015_18_scaffold_0_prodigal-single_211"
     CDS             209372..209620
                     /product="hypothetical protein"
                     /codon_start=1
                     /transl_table=11
                     /translation="MQIYKSAVKLKKIIEKIIAGAIKTAPIITTANQIKEEIKEDIPM
                     FEKMTKAAIEEWAMSRLGVKVDIRETKTKMIEQLKKHL*"
     gene            209650..210339
                     /locus_tag="PH2015_18_scaffold_0_prodigal-single_212"
     CDS             209650..210339
                     /product="Uncharacterized protein n=1 Tax=SAR86 cluster
                     bacterium SAR86B RepID=J4V1W6_9GAMM"
                     /codon_start=1
                     /transl_table=11
                     /translation="MLNQKFTYQKLKRIEKNGSRRYALEESTDEPVPSVTTILDALKD
                     KTFLKEWRASVGEEVAAQITKESANIGTIVHKHIEQHILSESRPDGSNLIYKKAKLLS
                     DIVIDKGLANVDEVWGTEVPLYYPQLYAGTTDCVGLWKGKESIIDFKTSRKAKKKEWI
                     TDYFHQGAAYAAAHNFVYGTNINNIVIMMIGWDGDNDGNYQEFVIEGEEFDHYSEQWA
                     LKVQAYYDKYI*"
                     /db_xref="UniRef100_J4V1W6"
                     /db_xref="A0A0F9THM4_9ZZZZ"
                     /db_xref="apm:HIMB5_00011830"
                     /db_xref="J4V1W6_9GAMM"
     gene            210352..211134
                     /locus_tag="PH2015_18_scaffold_0_prodigal-single_213"
     CDS             210352..211134
                     /product="hypothetical protein"
                     /codon_start=1
                     /transl_table=11
                     /translation="MMADFDIIIIRRGLRSEITGDTLQTAEQGFTTDTNQLFIGTDDA
                     INEIVFDPFANAHATIQSWLDSPQCPQAGLVIDEDLVIRNVTDVNAILLAMQTSASFN
                     VGLYARARRNVEIITENSFNQLFADQHLSSLDQTTGLRSSLYSKILSEESGVFLSYDK
                     NVCTSFFIDYSLKQSNGVITYVRVGNIKVINGVPQGILQGKLTDENTEIWQDDGDSFP
                     QHEEFSNISFDVAYDGDNVQIVYTQLPNFSTQMTYTVKRWSM*"
     gene            211135..211581
                     /locus_tag="PH2015_18_scaffold_0_prodigal-single_214"
     CDS             211135..211581
                     /product="hypothetical protein"
                     /codon_start=1
                     /transl_table=11
                     /translation="MTDKADMLYKWREVRLTLQKEFTKENLQKVSDWWESIKYFTNGF
                     NFDDMSTWSDVWQYINDGYYTKSGNGLGIFFTIFYADEDKDVELWLVHDLYYSNIYLV
                     VYVDGYILNRASGEVEVYEDIKNDLSIMEVHHKYKIINAIKYNNQG*"
     gene            211584..211895
                     /locus_tag="PH2015_18_scaffold_0_prodigal-single_215"
     CDS             211584..211895
                     /product="Uncharacterized protein {ECO:0000313|EMBL
                     :KKN48478.1};  TaxID=412755 species="unclassified
                     sequences; metagenomes; ecological metagenomes.;"
                     source="marine sediment metagenome.;""
                     /codon_start=1
                     /transl_table=11
                     /translation="MFTEKKHNSNDTVTVSLINGQELIGRYIKEDMYNVIIKKPLTLV
                     IGPQGAAFQPFTMTGNSDAEVNIRLSAVVSILSARGEIATAYSAATSGLVVPEASGLI
                     L*"
                     /db_xref="A0A0F9U4B7_9ZZZZ"
     gene            211895..212188
                     /locus_tag="PH2015_18_scaffold_0_prodigal-single_216"
     CDS             211895..212188
                     /product="PAAR n=1 Tax=Ruegeria sp. (strain TM1040) RepID
                     =Q1GH40_RUEST"
                     /codon_start=1
                     /transl_table=11
                     /translation="MARQIARTTDPISPHSPCGPGQCGVGSSKVLVENKMVYRVGDST
                     FPHGVPPFCIPHVTVLTNGSSKVFVEGKQVGRVGDAHACGVVIVSGSAKVMLG*"
                     /db_xref="UniRef100_Q1GH40"
                     /db_xref="sit:TM1040_1293"
                     /db_xref="Q1GH40_RUEST"
     gene            212190..213911
                     /locus_tag="PH2015_18_scaffold_0_prodigal-single_217"
     CDS             212190..213911
                     /product="hypothetical protein"
                     /codon_start=1
                     /transl_table=11
                     /translation="MSESEYERLYQEFVRKGGGKYTFDGTSQTPAEYYDIASLTELSP
                     EERARLDAAQEQYNRQAALNAISQELANGAFTNPLSSITQSGINAFNVMDADEGVILV
                     GNLYSAITASPYQQDILDYFVSVGIDPSFMAVSSLSGLAYPMYGQVQTHTDSQVSNLV
                     QTIQDVNSLVSMSQQFGEQDSSCNRFNALMGLLSGSFDGIFGFLEGMAKPVIDFIKPF
                     MGPINDILSIIAAGSAGIIGLISQALAPVLAPFTSAMNSVASLVSKATSFISSITSQI
                     ANEVAGLLGLISNLAQMAQALAIASSSFDVCQMAVLMRTGSSTLTSALQQFSTPLPSI
                     PSAISTSIDPRANPTTVKSAISAARQNTLTAPGVPQSPTIPSAMLYEPMSAYLTSPLS
                     SLMAPLGEAFSTIQSITGQISLVKNILTDFQSAGSLGGMSTTDYAYNTSSPTMVKSKA
                     FKTYSATYMNQILRRKTDLKTLRIEITDGMNASGVNYSTSAKGQSKSIIETLAVAERS
                     ISSTLDGHTRLLTYVTADGKRNEELEAYAKNEYETVISPTMTGILANTQRVYDTSLAW
                     WNSVKIG*"
     gene            213937..214659
                     /locus_tag="PH2015_18_scaffold_0_prodigal-single_218"
     CDS             213937..214659
                     /product="Uncharacterized protein n=1 Tax=Pelagibacter
                     phage HTVC008M RepID=M1HLX5_9CAUD"
                     /codon_start=1
                     /transl_table=11
                     /translation="MRIDEVLNRQLEEGVDDPHIFKALFLAGGPGSGKSYVSGKMTGQ
                     KHVRTGLKVVNSDDMYEYLMSKEGMAMSPDNIFSPKGQDLRQHAKELTKSREKMYTDG
                     RLGLIIDGTGKDVDKVRAQKEKLEELGYDTMMLFINTSEDIAIARDASRERSVGAKEV
                     SKMWKAVQDNIMKFQQLFGAKDFHVVDNSGGLEDDSRAEQFAKVELNIDKFLATPPRK
                     PQAKRWIRAAREIKSSDQTLDI*"
                     /db_xref="UniRef100_M1HLX5"
                     /db_xref="M1HLX5_9CAUD"
     gene            214698..215534
                     /locus_tag="PH2015_18_scaffold_0_prodigal-single_219"
     CDS             214698..215534
                     /product="hypothetical protein n=1 Tax=Methyloferula
                     stellata RepID=UPI00037A54F3"
                     /codon_start=1
                     /transl_table=11
                     /translation="MTDIIEQLKKYRKPFDLEKLKQTHVHYFTPCYAGMLTEGFFRSW
                     SKGNILFTKYGIPYSVTTSANESLIPRARCHMVAYFMANPSATHMMFIDADITFDPID
                     ILHMIQHDKDVIVGAYPKKEIDWNSVKSAIDSGITGDQLRNTGASYAINYDWDLATQD
                     DGSVKRTLKIEKGLVKLKDGATGFMLIKREVIEKMIEAYPELYFNNDLNLPEDAAKWT
                     YLFFDCMHDPESKRYLSEDYAFCRRWQNIGGEVWLDPLVKLDHMGSFNFNGDVSKMFR
                     KI*"
                     /db_xref="UniRef100_UPI00037A54F3"
                     /db_xref="E5ER83_9PHYC"
                     /db_xref="bue:BRPE67_ACDS15690"
                     /db_xref="UPI00037A54F3"
     gene            complement(215685..215858)
                     /locus_tag="PH2015_18_scaffold_0_prodigal-single_220"
     CDS             complement(215685..215858)
                     /product="hypothetical protein"
                     /codon_start=1
                     /transl_table=11
                     /translation="MINFFKSLFTKQDEKSVIEEYLADSLSLEDLERRQRLIARGEAP
                     WQLRANQNVKGWI*"
     gene            complement(215855..216019)
                     /locus_tag="PH2015_18_scaffold_0_prodigal-single_221"
     CDS             complement(215855..216019)
                     /product="Uncharacterized protein {ECO:0000313|EMBL
                     :KGJ06796.1};  TaxID=376733 species="Bacteria;
                     Proteobacteria; Alphaproteobacteria; Rhodobacterales;
                     Rhodobacteraceae; Paracoccus.;" source="Paracoccus
                     halophilus.;""
                     /codon_start=1
                     /transl_table=11
                     /translation="MISKLRLWIHRKSIYNQIVRELSSLSDRDLYDLGITRGDISSLA
                     YESTYGETRK*"
                     /db_xref="A0A099F990_9RHOB"
     gene            complement(216016..216189)
                     /locus_tag="PH2015_18_scaffold_0_prodigal-single_222"
     CDS             complement(216016..216189)
                     /product="hypothetical protein"
                     /codon_start=1
                     /transl_table=11
                     /translation="MTNMFFDTFVKMFSSKNMSPRNDLLTLAKIEYGNDWEWAYDKLL
                     TSNGKMPRLGGKL*"
     gene            216363..217292
                     /locus_tag="PH2015_18_scaffold_0_prodigal-single_223"
     CDS             216363..217292
                     /product="NAD dependent epimerase/dehydratase n=2 Tax
                     =Acetivibrio cellulolyticus RepID=UPI0002481AC0"
                     /codon_start=1
                     /transl_table=11
                     /translation="MKFNGNVLVTGGAGFIGKEVVKKLQFEGYNVTVIDLKPQPDDLQ
                     FVRYIQGDIIDISQCLSACENQDYIIHLAAKARIPESFTNPSAYFLNNVVGTQNLLAA
                     AAAKSIKKVVYASSSSVYGNHPTPNKPYHKPSPLNYYAMTKLFGEHLCKQFRNLYGLE
                     YTILRLFTVYGDGQPSDDMNGLMIAKFARLAAEHLPLTIHGDGNFRRDFIHVDDVANA
                     FYTAIESKVKNEVFNVGTEQNISINEVVEILRQYKPELNISYIPKPKGYASSTLSDTS
                     KTRKLLGWKHKVSPHDGIHQLYSSIFSNNVVDT*"
                     /db_xref="UniRef100_UPI0002481AC0"
                     /db_xref="tid:Thein_0015"
                     /db_xref="87187272"
                     /db_xref="UPI0002481AC0"
     gene            217480..218097
                     /locus_tag="PH2015_18_scaffold_0_prodigal-single_224"
     CDS             217480..218097
                     /product="stearoyl-CoA 9-desaturase (EC:1.14.19.1)"
                     /codon_start=1
                     /transl_table=11
                     /translation="MTMTYHRLLSHKSWEPPFWFEYFGTLAGTYGLTGSSIGWVAIHR
                     EHHHHTDGEGDPHSPKHKGFFHVQWLSMFDKPKPKYAAHLLRSEFHTFLHKNYMLLHL
                     GIFVLWFIIDPMLLVSAYLLPAAILWNAGSLINTLTHMIGYRNHNTSDDSTNIYALGY
                     LMWGEGWHNNHHAHPNKWSFKDRWWEFDMGGWFIERLNTKPVNRD*"
                     /db_xref="cyc:PCC7424_5567"
                     /db_xref="UniRef100_B4VQZ8"
                     /db_xref="B4VQZ8_9CYAN"
                     /db_xref="1.14.19.1"
     gene            218060..218818
                     /locus_tag="PH2015_18_scaffold_0_prodigal-single_225"
     CDS             218060..218818
                     /product="Uncharacterized protein {ECO:0000313|EMBL
                     :AKF11629.1};  TaxID=927083 species="Bacteria;
                     Proteobacteria; Deltaproteobacteria; Myxococcales;
                     Sorangiineae; Sandaracinaceae; Sandaracinus.;"
                     source="Sandaracinus amylolyticus.;""
                     /codon_start=1
                     /transl_table=11
                     /translation="LKDSILSLSTAIRTPCLPEVRNTLSSLELDYDSVEHYKTNIKEW
                     LSPVIDLSTFFVYPVNGITEGLNWWMANESRSIHIEKGDYQWVQPKTGDGDILYMSCP
                     SSIDGNFVNIPTHIPVALDLAYVGSTEVRQIPMTDNIEYVFYSLSKPFGVRNIRTGWI
                     FTRKEDKRLHDLTYNAKYYNYNAHHVAEKIINSYGINYIHNMFKNQQKMVCQELDTVP
                     SDSVWLATSTHDDYQKFRRKNNIARLCLSGIYKL*"
                     /db_xref="A0A0F6SI60_9DELT"
     gene            218815..219435
                     /locus_tag="PH2015_18_scaffold_0_prodigal-single_226"
     CDS             218815..219435
                     /product="hypothetical protein"
                     /codon_start=1
                     /transl_table=11
                     /translation="MKKKHQLPTIANLNLDIDLERLQRETDALAAKFVDVRTANPMLC
                     DNHMALVEQVYDNFEQINLTKPSKILPYTDNVKERLRRKEEHLYNVPTEEFIGSVFEN
                     IVNQCKAPASRVRITKLAAGKEIPFHVDYDVSYAVRCICPIYSDDLVINQFKRDGEIE
                     EYILKPGNAYFLNIAYPHAVFNRSDKPRIALMFSLDGQADVENFEV*"
     gene            219463..220125
                     /locus_tag="PH2015_18_scaffold_0_prodigal-single_227"
     CDS             219463..220125
                     /product="hypothetical protein"
                     /codon_start=1
                     /transl_table=11
                     /translation="MSNVETNVNLDIVVYENVYVVEYDPSYKQAIEDFRQQTFAEGND
                     SLSYEKYDPDNLNGQTWMTFVGDELASISVVERSHYTGDPDIAGRICRYHILKKFRHS
                     NAGFRMLEKQVSWAKQQGLKVLYWTHNVNNKALNAMYQHKKKMPFRGDAVPYFMTETY
                     QSFKIQPNMIFKVSKKSDLLQYVYANILEEGFNWKPTHDTIIYIEHNGEITDDIRNQV
                     LS*"
     gene            complement(220117..220494)
                     /locus_tag="PH2015_18_scaffold_0_prodigal-single_228"
     CDS             complement(220117..220494)
                     /product="hypothetical protein"
                     /codon_start=1
                     /transl_table=11
                     /translation="MIDLSQDCDVFINNAYDKFGQIELLYDLYGNWKNKNKTIVTIGS
                     YASNAAEWRLQPCLYSTVKKALDVVTYQLVNSHDRNGCKLMIFKPSYIGDGENKIPYQ
                     FAANYLLDAIKNNTHQTIELVLR*"
     gene            complement(220628..221398)
                     /locus_tag="PH2015_18_scaffold_0_prodigal-single_229"
     CDS             complement(220628..221398)
                     /product="hypothetical protein"
                     /codon_start=1
                     /transl_table=11
                     /translation="MKKYWNDFLPGPLPLPQYRKNLPYFLSQSEKNSFEDALKVQPTD
                     WKYRTKPIRYDLNRSDYRTKEWDMIDWGQAIVVLGCSHVFGEGNSIDETLCHQLEKIT
                     GHDVVNLGVTGSSPLFSWHNSLILNKKYPTPYAVVQVWSSPSRIPYYDETICKRIGPW
                     SGSIWDEYDTSAKNLFELWNESESHTYNSLYFTSEASQVFWSDKTRYAQGSYFKDVSD
                     FLNISFYQEIDLARDLIHYGEMTHRIAAEDIAAQIERT*"
     gene            complement(221398..221943)
                     /locus_tag="PH2015_18_scaffold_0_prodigal-single_230"
     CDS             complement(221398..221943)
                     /product="hypothetical protein"
                     /codon_start=1
                     /transl_table=11
                     /translation="MSELYTFLPELKVDLADITKTIEDKNGWVEITPEKENHGYVQYY
                     KNYQPEWLTSQLLPIWSYMGLLIACRAGEYLIPHVDTGRTSGILIPCTNSYTENTLDF
                     WDIPAWDGTIGKQEKFHDYSDGKIIDQVLYTSPILFKNVPHGVDNRNSTDSRINLSVC
                     FMEPYTYEVVKSLYEKGLLIR*"
     gene            complement(221936..222514)
                     /locus_tag="PH2015_18_scaffold_0_prodigal-single_231"
     CDS             complement(221936..222514)
                     /product="hypothetical protein"
                     /codon_start=1
                     /transl_table=11
                     /translation="MFTFDSSIIKFDLQNEEIYKYLFSAEWRKSVIDDGYHNYGGFTD
                     LLKTPTNKVFNTGNYCIGDKHTDLVDRQLKEMFGCFVESHYISILPMCKVGEHYDIYD
                     ADDETVNATENDFINTSILYPVFGDIDVTGNGVTRRLMPTVFTVIDTSKLHDGMNLNK
                     SLSWCTSSLCYNITYLEVKEKLKDYIVEDLDE*"
     gene            complement(222517..223269)
                     /locus_tag="PH2015_18_scaffold_0_prodigal-single_232"
     CDS             complement(222517..223269)
                     /product="hypothetical protein"
                     /codon_start=1
                     /transl_table=11
                     /translation="MDDYIYAFEMKYNRAYLFDTVRQITHWPAYADPTTAFKTSHRDI
                     LFPIDMEAIKIKNSILTSTTYSFSVVPPGHETGWHTDKNRGCTLILPINPEPHLIKFN
                     VDENIIDYYYDGPVITNAKTLHNGINHTDVNRYNLLFHFDLPYHDVMDLIKNNNLIDD
                     WKQTYDIALFYDSPMISEYFNATTDIENASILITDDIELANSYENRKFIIFIGDSNKK
                     FVEVIGKNHNEIIKTIKFILDCPFKIKSVVLE*"
     gene            complement(223262..223834)
                     /locus_tag="PH2015_18_scaffold_0_prodigal-single_233"
     CDS             complement(223262..223834)
                     /product="hypothetical protein"
                     /codon_start=1
                     /transl_table=11
                     /translation="MTLLTTGNPKYGLASAIKYVLGGDFSSRSSGIDLETDDGMDAFV
                     EKSMDYSQVILNCYTEKMNNYSQARLLHKIYIKWVEENKSGHIVCVGSISDHIHKEQP
                     WLKYVSYSAEKLALKNLCQTINHNRDSISPKIRCTYISLGHMHTPYVDRLHPDEVKLK
                     TESVADVIKFILHHQECIEEITLTKDKTNG*"
     gene            complement(223843..224310)
                     /locus_tag="PH2015_18_scaffold_0_prodigal-single_234"
     CDS             complement(223843..224310)
                     /product="Nuclear protein SET id=1964878 bin
                     =GWD2_Clostridiales_32_59 species=ACD15 genus=ACD15
                     taxon_order=ACD15 taxon_class=ACD15 phylum=OD1-i
                     tax=GWD2_Clostridiales_32_59 organism_group=Firmicute
                     organism_desc=a65"
                     /codon_start=1
                     /transl_table=11
                     /translation="MNYFWVNPNTQVKESSVHGLCRYATTRVKKGDVIFVAGGVAINN
                     QETTWYKGLLIDKDYVLDLPVGSEYEAYVNHSCDPNCYIDGQIVFRALRDIDEGEFIT
                     VDYGTFFLTKKNPIDPCKCGAEKCRGKVTGEDYKTLDLPLSWYAQKKLKSESS*"
                     /db_xref="gwd2_scaffold_389_31"
                     /db_xref="hdt:HYPDE_27098"
                     /db_xref="86374367"
     gene            complement(224291..225064)
                     /locus_tag="PH2015_18_scaffold_0_prodigal-single_235"
     CDS             complement(224291..225064)
                     /product="hypothetical protein"
                     /codon_start=1
                     /transl_table=11
                     /translation="MEITLHGKLKDPKNAPAFDHSCNPRCEPDRAVHPAAKKLLYVPH
                     YNVARGINIDVDQVNREIEIANQGKWASYNNDVKGQRGAGLSTYWNARMLRNFVPDSE
                     FGFGETLDYLEQIGRQDEVHNGRVPPSSLTATPLFYEVPYLVSLIERFVTIEMCDRIM
                     ISRVEHNQRINWHSHNYYEKTYSHAYLHIPLRTNVGTEMLVYMDDTLHRQHYGVGEAW
                     VINTQHNHAVNNKINGEDRYHILILANFEDKKFNELLLG*"
     gene            complement(225055..225624)
                     /locus_tag="PH2015_18_scaffold_0_prodigal-single_236"
     CDS             complement(225055..225624)
                     /product="hypothetical protein"
                     /codon_start=1
                     /transl_table=11
                     /translation="MIVCEKINVDFDFNRLLAESLDIINDIGWHNDQISLQYSNVVDS
                     WTDDVDHYGYTRKEHECVNWNSKLNNSYIKEVIESIHPYVSSARIMKLPGPSCYITHV
                     DLYTRFQIPLILDPLKSYMIWPEHSLVVPLKPGKAYYCNTHEIHNYVNGEYEDRINII
                     FNDAREQPYLDNPHIDRLFKNFIEDMKWK*"
     gene            complement(225626..226156)
                     /locus_tag="PH2015_18_scaffold_0_prodigal-single_237"
     CDS             complement(225626..226156)
                     /product="Beta-hydroxylase n=1 Tax=Streptomyces sp.
                     MK730-62F2 RepID=C4NCJ7_9ACTO"
                     /codon_start=1
                     /transl_table=11
                     /translation="MIHKEIDIKIDIQQLLDDVTKISNVAGWKLNQIALQYHNEIDWH
                     SGVGKSDFLSGNEEEYIHYHPFLDGMYIKELLESFDFPVAHSRIMLLPPKTCYTTHVD
                     YYTRYHIPVTSKPLQTFMLFPDKGEILRMYPGKAYWTNTYELHNFVNGTYEDRIHIVF
                     NSALEKKNLDNPYLSM*"
                     /db_xref="UniRef100_C4NCJ7"
                     /db_xref="C4NCJ7_9ACTN"
                     /db_xref="C4NCJ7_9ACTO"
     gene            226240..226404
                     /locus_tag="PH2015_18_scaffold_0_prodigal-single_238"
     CDS             226240..226404
                     /product="hypothetical protein"
                     /codon_start=1
                     /transl_table=11
                     /translation="MKITDLISKVKRKKEKSSNVPPKEEKFDREKAVDEFLRKYGDVK
                     NAPSSWNHFD*"
     gene            226587..227783
                     /locus_tag="PH2015_18_scaffold_0_prodigal-single_239"
     CDS             226587..227783
                     /product="Uncharacterized protein {ECO:0000313|EMBL
                     :KIG19555.1};  TaxID=215803 species="Bacteria;
                     Proteobacteria; Deltaproteobacteria; Myxococcales;
                     Enhygromyxa.;" source="Enhygromyxa salina.;""
                     /codon_start=1
                     /transl_table=11
                     /translation="MSQDQLLHLTKSFITDETEYIGVSSTFIKDSEKHPQWLYSNKSE
                     IENEYPKIKWIVGGHKTHLFDESWIKFESFAEEDLSRFFNLTHSQFDIKTAGTVFTKS
                     DAILPTEVLPIELGRGCKFKCKFCDYRLIGKKPGTYLRNFSIVEQEILYYYENFGVTR
                     FSYVDDTVNESEEKVEALVSIAKRMPFELEWVGYCRADLIWRYPSMINSLRKSGMRSC
                     FFGIESFETQSSKLIGKGWSGQHGKEFLLHLKKQWYPDINWEMGFIAGLPGQTPQQLR
                     DDNKWLQDNDLNGYFIGLDLSSKKSEFAVNAEKYGFVFPHDDSYWENGIWNLDTANNI
                     ADEFRIQNQNRTTLAAFALSMFGGVGYDWKDMIHIRHVDFYTEEFYNKKKVCVENYVR
                     NRSSFS*"
                     /db_xref="A0A0C2DDM5_9DELT"
     gene            227891..228046
                     /locus_tag="PH2015_18_scaffold_0_prodigal-single_240"
     CDS             227891..228046
                     /product="hypothetical protein"
                     /codon_start=1
                     /transl_table=11
                     /translation="MTFRPYYAYMRARYNKNKTNIEIEVEKCYADAPDVWSEKAKEAL
                     KAKGISF*"
     gene            228344..228943
                     /locus_tag="PH2015_18_scaffold_0_prodigal-single_241"
     CDS             228344..228943
                     /product="alternative oxidase (EC:1.-.-.-)"
                     /codon_start=1
                     /transl_table=11
                     /translation="MEPTPTGFSDKIAYGLTMSFRWFADTFFAKRYGHRAVVLETVAG
                     VPGMVAGMWQHLRSLRKMKPDERGWIKTLLDEAENERMHLMIFIEIAKPNWFERLLVL
                     FAQFVFWHFYFVLYVFFPKTAHRMIGYFENQAVVSYTQYLEEIDSGRAENIPAPKIAI
                     DYYKLEPTAKLRDVIVAVRADEQGHADVNHGMADELIGK*"
                     /db_xref="apb:SAR116_0177"
                     /db_xref="UniRef100_A6GKW7"
                     /db_xref="A6GKW7_9BURK"
                     /db_xref="1.-.-.-"
     gene            229024..230070
                     /locus_tag="PH2015_18_scaffold_0_prodigal-single_242"
     CDS             229024..230070
                     /product="hypothetical protein"
                     /codon_start=1
                     /transl_table=11
                     /translation="MRFSEITETMLSEMIIRHKTESGDLLIAFKDSIWIVNYDEYDND
                     DDGIQTEIEKVAGKMPSNVSDIADVRPDVLVGNYNEIDNTLTIEGSDLRQHPVTSKLI
                     QKVVKQLGIKNVEYGNMAGDVDSTYSPNEIKGKLPEYGYHGTSLRRLRGILKTGIAAQ
                     NMGNWGNIHTSGAIFFAVGDSIPRFHAHRTATKDNDIPVIIKFKLPDPSKIFADYDVA
                     SELYGSWSPHLPSEYSNSSTMPARSNDYIKNQKRPQNLWKDMGIFGYKGRIPPAMFVE
                     FYTTSMPPSEYPEEDGYVERSREEMNDYMKAYVFIADNFGDVQDYVNDNFLHYSSEEI
                     ISDMTLEDEDEEDL*"
     gene            230067..230309
                     /locus_tag="PH2015_18_scaffold_0_prodigal-single_243"
     CDS             230067..230309
                     /product="hypothetical protein"
                     /codon_start=1
                     /transl_table=11
                     /translation="MKINEIERMLDEEAVFSSWIDDLSLAKDGSGDVVMTLHSGRRYV
                     VSDVGKPLFTEWVSAMSKGKFWHSDIRDYHTTYRIR*"
     gene            230320..231438
                     /locus_tag="PH2015_18_scaffold_0_prodigal-single_244"
     CDS             230320..231438
                     /product="hypothetical protein"
                     /codon_start=1
                     /transl_table=11
                     /translation="MKINEIITESRVSLFEMRVRLNTISQGSELPESSVVFGYADSIW
                     VVTPSDWRQNREQIVSDIREKIGLDDSELKAGWSTESLMDLGDTRSDVVAFSMNEGRL
                     LYRRHTYGQSPQTSPLFKKVASYIKQTFGINPRPFSMGVQMDTGNNREVDPSTFRGEL
                     PREGWHGTNIDAVASMLSKGIVPQKAGNYGDVHTPGYVFFAADKSSLVHRYAMHSSGG
                     MWTMNSIPIIVHFKVPDQNRIKPDVDVAHNLYGKKAAQANPDYKHLPFVDKEEGQPDS
                     TKGKKNPERMWKHGEVFGYKGRIPPSHIMSFITYKQFGGENVSIEQMVENIKAWNYLK
                     TKYKMQDIFKSDVNWNGKNAKQIVKEVTEALQSDQPKQ*"
     gene            231560..232321
                     /locus_tag="PH2015_18_scaffold_0_prodigal-single_245"
     CDS             231560..232321
                     /product="hypothetical protein"
                     /codon_start=1
                     /transl_table=11
                     /translation="MKTTLIAAAVCGLFATQVSALDLSFGTDVSVLSTEGVETSSSEF
                     SVDSKHDLGGFTVIAGATYDVIATDLTDFYVGAIVGNTTLSYGEQDGVFDFTGGLTKI
                     SGNVLADPAATDRTFVVSGLAYSASVGLNDGDVENVQATYAVPTFNGIDSRVGIDYNT
                     TTEDVTLGVAANTKVGNGVVLGGVLTYADDYAVELNGSYKNASAFVTFDDEGADVLGV
                     GYTHNVSKNADLFAEAGYDFNTEDTTVALGAALRF*"
     gene            232450..232764
                     /locus_tag="PH2015_18_scaffold_0_prodigal-single_246"
     CDS             232450..232764
                     /product="hypothetical protein"
                     /codon_start=1
                     /transl_table=11
                     /translation="MTDMQKQMQDFMTQMSEVMVNSIPKFKPNKNGYEIRTKVLEIAK
                     DMEQFEFHAKFAGWEQTVTRDPQTGEILTQVEMPKIPTADDVLTSAQKFYDFINNASP
                     KK*"
     gene            232861..233733
                     /locus_tag="PH2015_18_scaffold_0_prodigal-single_247"
     CDS             232861..233733
                     /product="hypothetical protein"
                     /codon_start=1
                     /transl_table=11
                     /translation="MEFTENRHTAKGAIDGDLFTRGKQSNDENFKKVIELYKNSSHEK
                     KNALSALFAFDFESVTDLIVEKGPVRYIENKFGFRSTHQYTYDEPDKTIWVFGDSISY
                     GHGLRFEDTWAYKLASNYSLKLYNFSVCGAGIDTATRLLQTWLKNTKSMPSLVVSYGF
                     YPDRLEMNSLNNDETHYFVKYNTTSKYEFHKSFYLEKEKYYISLLETIQCPSFHIDML
                     SPKNGWHNFYQDFACDVPIEAYEILKNTNHKKYDLTHFSSVTSLPHPGIRSNQLMFEH
                     IKSIIDAEIFKQSP*"
     gene            234097..234300
                     /locus_tag="PH2015_18_scaffold_0_prodigal-single_248"
     CDS             234097..234300
                     /product="hypothetical protein"
                     /codon_start=1
                     /transl_table=11
                     /translation="MITYFQHNKISTAGNHLVGTVWTFRNCVVEMFNEGLSCTCKTKH
                     TTKCNHVKSVELGILGVGQKYYK*"
     gene            234363..234830
                     /locus_tag="PH2015_18_scaffold_0_prodigal-single_249"
     CDS             234363..234830
                     /product="Putative uncharacterized protein n=1 Tax
                     =Novosphingobium sp. PP1Y RepID=F6ILR9_9SPHN"
                     /codon_start=1
                     /transl_table=11
                     /translation="MGRSVSYPSNTAAVCFRDVSSFGYVMDDDGNVTDEHDEWQGQDD
                     WDWFVESIKNDATEKWSSFSECNEWVGREDRAILENNFAYIGVSEYCGLAAVWLLPKT
                     EALLNTGYSEDAAMANLSENWCKRIAKNFEKLFGEYVKVAVMSNGEGVYKKVA*"
                     /db_xref="UniRef100_F6ILR9"
                     /db_xref="npp:PP1Y_AT14727"
                     /db_xref="F6ILR9_9SPHN"
     gene            234865..235173
                     /locus_tag="PH2015_18_scaffold_0_prodigal-single_250"
     CDS             234865..235173
                     /product="hypothetical protein"
                     /codon_start=1
                     /transl_table=11
                     /translation="MKELLIGVSAIVGIVLLTLVGIQVDRYLQKQAEITRTQVMKESQ
                     SNIDGMRLQLNNQCVEYNKADTAGRVGIKNMVQDTFASVDTSDYPTHLQQCLQSMGVR
                     *"
     gene            235173..235334
                     /locus_tag="PH2015_18_scaffold_0_prodigal-single_251"
     CDS             235173..235334
                     /product="hypothetical protein"
                     /codon_start=1
                     /transl_table=11
                     /translation="MKNTLIKVMKAVIQFPAFFKKKKAENHKILIAGSCLDSDNHPSQ
                     FPRILPKNA*"
     gene            235349..235891
                     /locus_tag="PH2015_18_scaffold_0_prodigal-single_252"
     CDS             235349..235891
                     /product="Gp45 protein n=1 Tax=Clostridium perfringens E
                     str. JGS1987 RepID=B1BPP7_CLOPF"
                     /codon_start=1
                     /transl_table=11
                     /translation="MKKFLIAAAIAAMTATTANAGWFDEPAPSSDEAVADQMEKLLKE
                     GERQTGLPAITNFTEKRMVKWLYELRDQPNYRTYTYIVTMNGTLIKICDSVGYGINAS
                     IQYSNPDKVVDYEDFVGDRIDANIGTLPQAEPNGLFMPEGLAATYVMCVDGTSEDVKA
                     VYLEPEIIVSPFPLDNVNGQ*"
                     /db_xref="UniRef100_B1BPP7"
                     /db_xref="A0A0F9C2M8_9ZZZZ"
                     /db_xref="B1BPP7_CLOPF"
     gene            235976..236263
                     /locus_tag="PH2015_18_scaffold_0_prodigal-single_253"
     CDS             235976..236263
                     /product="hypothetical protein"
                     /codon_start=1
                     /transl_table=11
                     /translation="MTKPARKTIEVGKVLRMANHFLAAKNTSADEREGVASFIEAVLH
                     ESGNYNGFCYLPAKDYPTEVDGLGSRRFYYPSSKIVKEHDEEIRNVNKIRV*"
     gene            236326..236535
                     /locus_tag="PH2015_18_scaffold_0_prodigal-single_254"
     CDS             236326..236535
                     /product="hypothetical protein"
                     /codon_start=1
                     /transl_table=11
                     /translation="MRNVTITPELIDVDVCYGDYDGFVTKTTWVVELYEGKQLMTTMF
                     LKTEEFAKDAADKFIRLGLSAFGFC*"
     gene            236552..236752
                     /locus_tag="PH2015_18_scaffold_0_prodigal-single_255"
     CDS             236552..236752
                     /product="hypothetical protein"
                     /codon_start=1
                     /transl_table=11
                     /translation="MASWNREGDFVAGNYMGIFPYAGKISESRVKYGGKVQHTVKLLS
                     AINVFGEDRDIILVDEDELVVV*"
     gene            236818..237159
                     /locus_tag="PH2015_18_scaffold_0_prodigal-single_256"
     CDS             236818..237159
                     /product="hypothetical protein"
                     /codon_start=1
                     /transl_table=11
                     /translation="MDIQLVHSLALDEAKAASDAALKQWGGDFGACGFAWVKVTPKEK
                     GNTKGGRAERKLLESVGFRKDWTGKSWELWNPSKYPGQNIDIKEAGARAYAAKMRELT
                     DLDAWAGSRLD*"
     gene            237161..237430
                     /locus_tag="PH2015_18_scaffold_0_prodigal-single_257"
     CDS             237161..237430
                     /product="hypothetical protein"
                     /codon_start=1
                     /transl_table=11
                     /translation="MSGMPPVPLFWKIIPRNMAGITKHQFKERIKQYGIYHTVGVIYH
                     SYDEESLAMMLMMEGEETNIRIIPYTHNTKESKTSLDFPYESLYT*"
     gene            237457..237705
                     /locus_tag="PH2015_18_scaffold_0_prodigal-single_258"
     CDS             237457..237705
                     /product="hypothetical protein"
                     /codon_start=1
                     /transl_table=11
                     /translation="MNSFMNALYNAEGSVVTGYKNDVPFLGYITKTRVKYGSDIQVTI
                     AYDEESMKETGYGGDIIDGSVLLAGENATYRNLHVYFE*"
     gene            237711..237980
                     /locus_tag="PH2015_18_scaffold_0_prodigal-single_259"
     CDS             237711..237980
                     /product="Uncharacterized protein n=1 Tax=Burkholderia
                     glumae (strain BGR1) RepID=C5A7T0_BURGB"
                     /codon_start=1
                     /transl_table=11
                     /translation="MAKMVDTPCKWCGCNMSVRAADVARGWGRFCSKSCKAKNQEKKN
                     GQYKAFMNGRGVSNLHPERLKDYQHGEHLDDVHPFSSEGLGQWTD*"
                     /db_xref="UniRef100_C5A7T0"
                     /db_xref="bgu:KS03_2942"
                     /db_xref="C5A7T0_BURGB"
     gene            237968..238120
                     /locus_tag="PH2015_18_scaffold_0_prodigal-single_260"
     CDS             237968..238120
                     /product="hypothetical protein"
                     /codon_start=1
                     /transl_table=11
                     /translation="MDRLNMKAYIIERVNELDHLISQQPEGSNHRYALMAGKFELLQM
                     AVALKL*"
     gene            238137..238370
                     /locus_tag="PH2015_18_scaffold_0_prodigal-single_261"
     CDS             238137..238370
                     /product="hypothetical protein"
                     /codon_start=1
                     /transl_table=11
                     /translation="MVTFWATVWYAGTVVMVLGYEGQNADQCNTLSQIIENDIAATYE
                     NPTEEVKNSIYPTNEFSVTCEQKILQPQKTENI*"
     gene            238367..238531
                     /locus_tag="PH2015_18_scaffold_0_prodigal-single_262"
     CDS             238367..238531
                     /product="hypothetical protein"
                     /codon_start=1
                     /transl_table=11
                     /translation="MTGICILIAGFVIADVIMFVNGYKSWAFYAKTEQEKAVRRKWFA
                     DRGIEWDEKQ*"
     gene            238528..238797
                     /locus_tag="PH2015_18_scaffold_0_prodigal-single_263"
     CDS             238528..238797
                     /product="hypothetical protein"
                     /codon_start=1
                     /transl_table=11
                     /translation="MIIRKDKHGLYIRSGWYLADKSATAFRPGDFSGHSHAWNTTEAG
                     LKEGDKPKTSYVNGTSFIRIKMPDGSKVYWGSYGRTEGDFSEEKE*"
     gene            238803..239144
                     /locus_tag="PH2015_18_scaffold_0_prodigal-single_264"
     CDS             238803..239144
                     /product="hypothetical protein"
                     /codon_start=1
                     /transl_table=11
                     /translation="LGINTHVYTYWGVRTEYNHDLSEDFEEVYDELDTSQYLFDGMSC
                     EYMVFGNRLYDSGDARWGEMNNSNEIEINDALLQDMKTSFMSEFKEKFPQYYDWLAEK
                     PWKLVSLVHYS*"
     gene            239155..239418
                     /locus_tag="PH2015_18_scaffold_0_prodigal-single_265"
     CDS             239155..239418
                     /product="hypothetical protein"
                     /codon_start=1
                     /transl_table=11
                     /translation="MPYRVKDLSTGKYVTTSHAKSVDYKDPIYARVYPTLSGARSSAR
                     YQQNLHSHWFETEEFLLKRDGKMPYGIETVYNGVAPQWEVEEF*"
     gene            239418..239705
                     /locus_tag="PH2015_18_scaffold_0_prodigal-single_266"
     CDS             239418..239705
                     /product="hypothetical protein"
                     /codon_start=1
                     /transl_table=11
                     /translation="MGHMLEYCPFCGNGAGEDGISINTGKHRLGVKAYVKCEHCSAQG
                     GTFIEETEDEAIESAVRDWNQKDIRPNTICHKVKRFFVQLEYDLRTCWGLY*"
     gene            239705..240037
                     /locus_tag="PH2015_18_scaffold_0_prodigal-single_267"
     CDS             239705..240037
                     /product="hypothetical protein"
                     /codon_start=1
                     /transl_table=11
                     /translation="MSRYVEYYEYKDIYAWPEQENYEYYAMAVDRDALNKKNFDRGSR
                     RIWRYDTKTGNVFYEKYDGWTGESAHSKFQVDNDEFQRIAIIADPCPYSDSYNQKQRL
                     KQKGIIKQ*"
     gene            240034..240156
                     /locus_tag="PH2015_18_scaffold_0_prodigal-single_268"
     CDS             240034..240156
                     /product="hypothetical protein"
                     /codon_start=1
                     /transl_table=11
                     /translation="MITIALIFAHAFRTNKNFEPTILYLGTIIADCEIAQYFFT*"
     gene            240205..240426
                     /locus_tag="PH2015_18_scaffold_0_prodigal-single_269"
     CDS             240205..240426
                     /product="hypothetical protein"
                     /codon_start=1
                     /transl_table=11
                     /translation="MTNEELIRFALDDIKSFAATATYTDALDLAKQHFINHPSTHDNW
                     EILDEGVKFLNVKLAEGAIYEITTGKEVK*"
     gene            240426..240902
                     /locus_tag="PH2015_18_scaffold_0_prodigal-single_270"
     CDS             240426..240902
                     /product="hypothetical protein"
                     /codon_start=1
                     /transl_table=11
                     /translation="MIEVTGGTKKQRELVQSIAEYSAVKLLGSRLAASVEITIELRHD
                     LGATLGNATWEDDNHRPREFTIEVNASKHIRLRRMLETVTHEMVHVKQFAKGEMKDLM
                     SRPANIRKWMGKEVDMNTISYWDLPWEIEAYGRETGLFVRWAEENDLAKEEWTHDV*"
     gene            240865..241233
                     /locus_tag="PH2015_18_scaffold_0_prodigal-single_271"
     CDS             240865..241233
                     /product="hypothetical protein"
                     /codon_start=1
                     /transl_table=11
                     /translation="MTLQKKNGLTMFEGKQWLVYWDNTGFEGIVDVGARLEKEAFDLL
                     VHDKRQDQSISSIYNMMTMRARFNPQRHPEIWTFTSSEDITEESLREVADRDPQWLVD
                     WIRKNGTKMYGERGAKPRIT*"
     gene            241230..241460
                     /locus_tag="PH2015_18_scaffold_0_prodigal-single_272"
     CDS             241230..241460
                     /product="hypothetical protein"
                     /codon_start=1
                     /transl_table=11
                     /translation="MKIDKAKHKPSWRVQKGCNVEWFEPHRKGMGVVKKVICEADKLW
                     GNDPKYVIVDDVALGEVTVDVGNIRILKGKNK*"
     gene            241457..241936
                     /locus_tag="PH2015_18_scaffold_0_prodigal-single_273"
     CDS             241457..241936
                     /product="Uncharacterized protein n=1 Tax=endosymbiont of
                     unidentified scaly snail isolate Monju RepID=S6BHZ4_9GAMM"
                     /codon_start=1
                     /transl_table=11
                     /translation="MKTKLMAAAFALVGSSALADTIVVQGEVVSTNPVRSYITESVPQ
                     QVCQNVQVTQQYRQDNQVAGAVIGAIIGNQFGSGSGKDAMTVLGAIVGADQGRKNSHV
                     RTETTNQVECYVEWVTVQTHHRHGFETVIYDGWQYFTFHTNERFRYGDYVSFHVQIQ*"
                     /db_xref="UniRef100_S6BHZ4"
                     /db_xref="A0A0F7JYX7_9GAMM"
                     /db_xref="apac:S7S_11890"
                     /db_xref="S6BHZ4_9GAMM"
     gene            241991..243427
                     /locus_tag="PH2015_18_scaffold_0_prodigal-single_274"
     CDS             241991..243427
                     /product="hypothetical protein n=1 Tax=Verrucomicrobia
                     bacterium SCGC AAA300-N18 RepID=UPI000367ECE6"
                     /codon_start=1
                     /transl_table=11
                     /translation="MLFPIITFIVAIAIAIIAAWFSIAGLIAIFSSAAIPVALMAGSL
                     EVGKLISASWVYRNWNIAPFLLKSYLTAATVILMFITSMGIFGFLSKAHLEQSAQMEQ
                     GSAQVEQFASEISNKEREIASLIEKSKELQSQTSDNTASIQAQIDAEQARKDQAYARI
                     QPAIDEQNAIIEREQSGASPEVQTYQRSVEQIDAELAQIQSYIESNSIAQLQAMVGVE
                     ADGNYGSQTTAAVDRFKQQKISEKNALLDSIAKAQQNADQSKIDAARAEIARIRSLAE
                     QEVAASQTTIDNLRQQLTTVSTADNTAEVQRVQTQIETETDELNKMVEEKFMLETEIR
                     KLEAEVGPIKYIAELVYGNTEKSTIDVAVRWLIIVFIFVFDPLAVLLLIAANFSWKHR
                     HDDRGQEEIFEAIFSRQTNEEKTKKPLDNQEDISDNQTVIDEEITHNDLTTSEKSYTV
                     INKTEATPEPTIIKTPRKPNGWLDYIRK*"
                     /db_xref="UniRef100_UPI000367ECE6"
                     /db_xref="H0U061_9BRAD"
                     /db_xref="aol:S58_69200"
                     /db_xref="UPI000367ECE6"
     gene            243437..244681
                     /locus_tag="PH2015_18_scaffold_0_prodigal-single_275"
     CDS             243437..244681
                     /product="ATP-dependent Clp protease ATP-binding subunit
                     ClpX n=1 Tax=Clostridium celatum DSM 1785
                     RepID=L1QDQ1_9CLOT"
                     /codon_start=1
                     /transl_table=11
                     /translation="MSDNKNYSCSFCGKNKSEVNTLIAGPGIYICDECIDLCYDIIHQ
                     KKSEKHKSTDSFPTPEEIKAHLDQYIIGQDEAKEVLSVAVYNHYKRINHTNSDIEIEK
                     SNVILLGPSGTGKTLIAKTVAKILDVPFAQVDATTLTESGYVGEDVENVVQRLLIAAD
                     FDIEKAERGIVYIDEIDKKAKKGENVSITKDVSGEGVQQALLKIVEGTKVRVPPGGGR
                     KHPGQDMIEVNTTNILFIVGGAFVGVDKIIERRVNKKSGIGFNASVKSENDEVNVRQN
                     IMAQDLMKFGLIPEFMGRFPIIVGLDNLSEEQLIHVMTAPKNNIVSQFIRLFSLDNVE
                     LEFTDDAIKSVAKQAINNKTGARGLRSVIEKSLLQLQFKLPTLAKEGLKKVIITKEFI
                     EGSNKPIMVFNDEQGLSDTQND*"
                     /db_xref="UniRef100_L1QDQ1"
                     /db_xref="ate:Athe_0710"
                     /db_xref="CLPX_CALBD"
                     /db_xref="L1QDQ1_9CLOT"
     gene            244674..245198
                     /locus_tag="PH2015_18_scaffold_0_prodigal-single_276"
     CDS             244674..245198
                     /product="Translation initiation factor IF-3 n=1 Tax
                     =Chloracidobacterium thermophilum (strain B)
                     RepID=G2LE02_CHLTF"
                     /codon_start=1
                     /transl_table=11
                     /translation="MTNSANTIVYNEYIKSTEVRVIDDDGTQLGVMETSKARSLAYNK
                     NLDLVVITLQSNPPVARIVDVAKYTYEQKKRQKDAEKKARQNVVEVKEVKIRPGIGIH
                     DLEIKMKQVMKFLEANAKVKITIPLRGREITKGSDVIASMIDDIASLLSNFKYEQELK
                     QSGNRITGVITKDG*"
                     /db_xref="UniRef100_G2LE02"
                     /db_xref="ctm:Cabther_A0297"
                     /db_xref="85778451"
                     /db_xref="G2LE02_CHLTF"
     gene            245191..245439
                     /locus_tag="PH2015_18_scaffold_0_prodigal-single_277"
     CDS             245191..245439
                     /product="30S ribosomal protein S21 n=1 Tax=Clostridium sp
                     . CAG:452 RepID=R6ZA70_9CLOT"
                     /codon_start=1
                     /transl_table=11
                     /translation="MAKHYIKGNDQERHIKSGTTVTVKNGNVERAIRRFKKLCVDENI
                     IQEYRDRQEYVGGSEKRRKDKDAGKKRWQKKLRQMRND*"
                     /db_xref="UniRef100_R6ZA70"
                     /db_xref="R6ZA70_9CLOT"
     gene            245403..245672
                     /locus_tag="PH2015_18_scaffold_0_prodigal-single_278"
     CDS             245403..245672
                     /product="hypothetical protein"
                     /codon_start=1
                     /transl_table=11
                     /translation="MAEEATSDEKRLINLDSLDLRTLQKESTRALLTMDGTNDGLSKF
                     NKLAHHNSQLWYKSVIQSYVDEYGGLPSQVGPAKSIELFSEKIGL*"
     gene            245790..246227
                     /locus_tag="PH2015_18_scaffold_0_prodigal-single_279"
     CDS             245790..246227
                     /product="Small heat shock protein HspB n=1 Tax
                     =Nitratireductor indicus C115 RepID=K2NMY4_9RHIZ"
                     /codon_start=1
                     /transl_table=11
                     /translation="MTQRKITSSSIPHLYSATIGFDKLLSALDAQLSGVNSGGYPPYN
                     VAQINENEYMVTLAVAGFGMDNLEITRDKNILRIEGTPPSGEEEVNYLHKGIAGRAFR
                     REFTLADHIEISNATLELGMLNIHLTRVVPPELQPKRIEITQV*"
                     /db_xref="UniRef100_K2NMY4"
                     /db_xref="A0A094JHS3_9GAMM"
                     /db_xref="kln:LH22_02185"
                     /db_xref="K2NMY4_9RHIZ"
     gene            246277..246579
                     /locus_tag="PH2015_18_scaffold_0_prodigal-single_280"
     CDS             246277..246579
                     /product="ATP-dependent Clp protease adapter protein ClpS
                     n=1 Tax=Sulfurovum sp. (strain NBC37-1)
                     RepID=A6QBZ8_SULNB"
                     /codon_start=1
                     /transl_table=11
                     /translation="MSIAEVKSSSRTEVEITEPLNYYVIMHNDDTTPMDFVVDVLIEI
                     FHHDPQTSFDLTMKIHEEGKAIVGMYNLEIAEQKVSDVSYVAKVHDHPLKSTVEPA*"
                     /db_xref="UniRef100_A6QBZ8"
                     /db_xref="sun:SUN_2066"
                     /db_xref="A6QBZ8_SULNB"
     gene            246579..247298
                     /locus_tag="PH2015_18_scaffold_0_prodigal-single_281"
     CDS             246579..247298
                     /product="methylthioadenosine nucleosidase (EC:3.2.2.16)"
                     /codon_start=1
                     /transl_table=11
                     /translation="MPIGVISAIPEEYSKLSWDAAPRTESIINKIFQFGTINGVEVIA
                     AECGIGKVNAAMTTSLLLGHYNCDGIIFSGVAGGINPKLNIGQVIIADELVQHDYGTM
                     SKSVFFNAIPGSFPGYTEDDKNVSYKMPTAMKNTIRHLLGPDHDVYFGKVLTGDTYVA
                     CSTTREQLRNKFGADAVEMEGAAIAQVCCNWSKPFIVIRVLSDLAGNTSHFDFDTFVD
                     ESSEKAANLTQKLLPILDAWL*"
                     /db_xref="msa:Mycsm_03044"
                     /db_xref="L0IVL6_MYCSM"
                     /db_xref="UniRef100_L0IVL6"
                     /db_xref="3.2.2.16"
                     /db_xref="3.2.2.9"
     gene            247295..247804
                     /locus_tag="PH2015_18_scaffold_0_prodigal-single_282"
     CDS             247295..247804
                     /product="hypothetical protein"
                     /codon_start=1
                     /transl_table=11
                     /translation="MKVYTTCHRRGFELTTPNVWEVSDEDGHKGYVNTAVMPYTVCDP
                     PEYIQTSATENPNIALPLNSKVLEKRLDIKAESVVYSNSDETKFYKERVAELERQLKL
                     KPNTDVELVDRWRLQFRWYGSWGDIHQEWGFETHKEAENRLKHWIDTFGQKFEDVKII
                     PYKINKEGL*"
     gene            247806..248048
                     /locus_tag="PH2015_18_scaffold_0_prodigal-single_283"
     CDS             247806..248048
                     /product="Uncharacterized protein n=1 Tax=Sinorhizobium
                     phage phiM12 RepID=S5MD65_9CAUD"
                     /codon_start=1
                     /transl_table=11
                     /translation="MGKKASGKHYTSKGERIGSMKTATRNPADRIMNQLLAWKAGKNV
                     VITIENPNKNETNKKFIRVNAREHYGDPRKRTGFMV*"
                     /db_xref="UniRef100_S5MD65"
                     /db_xref="S5MD65_9CAUD"
     gene            248144..249007
                     /locus_tag="PH2015_18_scaffold_0_prodigal-single_284"
     CDS             248144..249007
                     /product="hypothetical protein"
                     /codon_start=1
                     /transl_table=11
                     /translation="MKMSQIITEGLSDILYHSTSLYNVLSILKNNKFQLTPDIGTDAE
                     ANLRKKNRIYYMSFARSKMGDYHQPSKYAGNLALLVIDGRQLKQDGYTGNPIDYWGWG
                     NKDEMEDRLFSKKPYIEGASKYLKEIHVFYKAESDEDMKAKSVRWLRAAYLMATKLGI
                     KMYVYDDIEAFKLLNTSKSVSISTLKYDTNQEIVKPYARVSRNYFAPYMELLSVPDRS
                     KLSKDARRLLSNMDGWYKNDAKRSLAADIHNARNGSSRPDLDKFLAKASSLRLSSVEE
                     IINYIENKFKD*"
     gene            249041..250039
                     /locus_tag="PH2015_18_scaffold_0_prodigal-single_285"
     CDS             249041..250039
                     /product="Triacylglycerol lipase n=1 Tax=Teredinibacter
                     turnerae (strain ATCC 39867 / T7901) RepID=C5BM61_TERTT"
                     /codon_start=1
                     /transl_table=11
                     /translation="MSIIISYLLRHVFQKWLIANFAKLIRRAIVKRYRLDETFVQNVE
                     RSREIDWVNIRWFAVLAAYAYKRDNDVIRKKYETFSEIYIHEINSIKYIVLKDDATKK
                     YYISIRGTNNSHNALQDINFLKDKSFRLGIYLHTGFHRTAELIADDLLNRLDKTYSIY
                     VTGHSLGAAQALIVSWYLDYSNFNITECITFGQPKVTDSIGTRVMRGKIKLTRIVNET
                     DVVALVPPTGTHRNRYAHLGTMIKLLENGKYCYVDEPDSLNYGVNSFWLFASEESLSF
                     YEVGKELPDHYMNSYVENIDAIIESGAEISWNDRMLYLPDHGIYGEWKQVSKKDIE*"
                     /db_xref="UniRef100_C5BM61"
                     /db_xref="ttu:TERTU_0317"
                     /db_xref="C5BM61_TERTT"
     gene            250039..250452
                     /locus_tag="PH2015_18_scaffold_0_prodigal-single_286"
     CDS             250039..250452
                     /product="SNc family nuclease n=1 Tax=Cyanophage S-TIM5
                     RepID=H6WFR3_9CAUD"
                     /codon_start=1
                     /transl_table=11
                     /translation="MYEYRCVIVEVIDGDTVDVNIDLGFGVWMQSERIRIQGIDTPES
                     KTLDAQEKVFGLLAKKCVTEMLPVGKECTLVSMEFRGKYGRILGDIRVDGVLLSQHLL
                     ENHLAVPYNGENKKLVADAHAANRKILIEQGKVKL*"
                     /db_xref="UniRef100_H6WFR3"
                     /db_xref="X0XF25_9ZZZZ"
                     /db_xref="txi:TH3_12535"
                     /db_xref="H6WFR3_9CAUD"
     gene            complement(250553..251287)
                     /locus_tag="PH2015_18_scaffold_0_prodigal-single_287"
     CDS             complement(250553..251287)
                     /product="hypothetical protein"
                     /codon_start=1
                     /transl_table=11
                     /translation="MKYNADMLKWKRLIESISRQDEQAEDEPDHEVGMAKGQLLSAVK
                     NATRIAKHLSKTSEEDGIDGWIASKITLASDYIENVANYMDGQSLRESSEGGDKTDTV
                     TMDVPLILRIMEYAREEIKDDVTLHKVAEKLVELSKTKSLSMDDYESIVGEAAATMTE
                     AKGEEVSSPEEAIENAYDYLDTRHDSLDMVEIMTKDGSTFILRDSQNRNGINSMKERG
                     WKTVIIAHKDRTLRTTKKYEYVKTEK*"
     gene            251379..251639
                     /locus_tag="PH2015_18_scaffold_0_prodigal-single_288"
     CDS             251379..251639
                     /product="hypothetical protein"
                     /codon_start=1
                     /transl_table=11
                     /translation="MTATNDHEFEFVFTNREQFYAVVNTLNKECGKGKWTIRGRVLKS
                     LKRSEQYTWLSANTAVRKTVVVPKEKADVEAFLRFVHSPDIK*"
     gene            251647..251889
                     /locus_tag="PH2015_18_scaffold_0_prodigal-single_289"
     CDS             251647..251889
                     /product="hypothetical protein"
                     /codon_start=1
                     /transl_table=11
                     /translation="MQITTSQLAKLAKEAEITDPIEWGELTIQEDVAYEMMAASVIEM
                     MTKLNDNEKEVVAMASIVKLLVENFVLNLKQGTAMI*"
     gene            251889..252215
                     /locus_tag="PH2015_18_scaffold_0_prodigal-single_290"
     CDS             251889..252215
                     /product="hypothetical protein"
                     /codon_start=1
                     /transl_table=11
                     /translation="MEQLNNYRWHKDGRLWAKRVIFRGSIPDDFIQSKSLYGIAFDMK
                     LKIAQEYAMNWFINEFEYFHLVKDYVDEHTTAQVFYEAATMEMKFTVSMVIPDEVYAQ
                     YLFMKG*"
     gene            252220..252966
                     /locus_tag="PH2015_18_scaffold_0_prodigal-single_291"
     CDS             252220..252966
                     /product="hypothetical protein"
                     /codon_start=1
                     /transl_table=11
                     /translation="MQTLKVLFEDYEQSKEIESRIKTYPVDPLALTIHWLDGNLPHSA
                     SSAGYAPFDVASALTNQPDMAPSAYMISESSLRKAQEIRDFYQQKYAYALMMGEEHLS
                     PFQTALVKFLAADNKNSLNLDNVGMIISLPSMYEEDHKIFEFMKEFVDIPHNDNHNNG
                     EHYQGKLIFAKKRTTKFLNSAAKHDYWFKNTKGHLFRMLIPMHTMESQLMDKVLDLNN
                     NTIDFSGTVYIRKLFGNNFYYAHIVGRYNI*"
     gene            252963..253823
                     /locus_tag="PH2015_18_scaffold_0_prodigal-single_292"
     CDS             252963..253823
                     /product="Uncharacterized protein n=1 Tax=Hoeflea
                     phototrophica DFL-43 RepID=A9DAU7_9RHIZ"
                     /codon_start=1
                     /transl_table=11
                     /translation="MMTTHLDIYQLLDRFELLYSDNKNMSDLRRAYIDKDLNSIFRLI
                     ANGVEPEDLRKVILEDNYWSLWKILQECNSTQFVAAFKNFYVNNTEFADDCFSRGQLE
                     SKLWLVNNIVDLKIPLGTVYLCAGWYGTLATMLFESGTPIENIRSFDIDESCVAIAEV
                     FNKPWVMENWKFKSITQNINDINFESHSWQVWSNKNNRYSHPIVESPDTIINTSCEHI
                     SNFDEWYAKIPEGKLVVLQSNDYFEIKEHVNCSKDLQAFSLQTPMKTELFSGELLLPK
                     YKRFMRIGYK*"
                     /db_xref="UniRef100_A9DAU7"
                     /db_xref="H0I3K5_9RHIZ"
                     /db_xref="mlo:mll3253"
                     /db_xref="A9DAU7_9RHIZ"
     gene            253820..254077
                     /locus_tag="PH2015_18_scaffold_0_prodigal-single_293"
     CDS             253820..254077
                     /product="hypothetical protein"
                     /codon_start=1
                     /transl_table=11
                     /translation="MTQEEKDILSERLKSEEVIVKFKKVSGEERTMKCTLQESVIPPA
                     TKEDPLSQKKVRAVSPEVCSVWDVEANGWRSFRWENVISVE*"
     gene            254138..254587
                     /locus_tag="PH2015_18_scaffold_0_prodigal-single_294"
     CDS             254138..254587
                     /product="hypothetical protein"
                     /codon_start=1
                     /transl_table=11
                     /translation="MTKFPTRIKVLQLEFWMKISDDNFDDRTPDCNSFIGPAIIGKDA
                     WYYDGTGVSWFEYEGNSYATKGLAETFKYTLEVLDTAQLTHEQEKSLRALTYSLPKSQ
                     SALIKTIQTTLQKNYRVKSLREVGRSSQLSLLLFRKKQKIKKNELTN*"
     gene            254632..254946
                     /locus_tag="PH2015_18_scaffold_0_prodigal-single_295"
     CDS             254632..254946
                     /product="hypothetical protein"
                     /codon_start=1
                     /transl_table=11
                     /translation="MTVNATETAKKILDTAKELGWDVTVRGSILTIYKDGINDREAFC
                     RADMEYYSILGLLPSTSAGSVWGTDGGGIGAMSAMSSRMFKMNKSGGSKRVLTALKKM
                     GA*"
     gene            254912..255103
                     /locus_tag="PH2015_18_scaffold_0_prodigal-single_296"
     CDS             254912..255103
                     /product="hypothetical protein"
                     /codon_start=1
                     /transl_table=11
                     /translation="VFLLLLKRWVLDMEKFFLNVFTVLINTVIAVGVVYGIAWMLDQH
                     VDSIVGWVALGLAAGSNRA*"
     gene            255108..255392
                     /locus_tag="PH2015_18_scaffold_0_prodigal-single_297"
     CDS             255108..255392
                     /product="hypothetical protein"
                     /codon_start=1
                     /transl_table=11
                     /translation="MDDDLIKRLPDLLQKATTGPWTHHERGTNGHPHPYVCGAEFPPE
                     FEGDVFVVAYVVGMKNDANAELIALAPELAAEVLSLRAELEAARKELHNE*"
     gene            255385..255540
                     /locus_tag="PH2015_18_scaffold_0_prodigal-single_298"
     CDS             255385..255540
                     /product="hypothetical protein"
                     /codon_start=1
                     /transl_table=11
                     /translation="MNESLYKLVFFLLFAERQDENMMFGGHSINEVVDALADIMKVPP
                     DKLRELA*"
     gene            255717..256229
                     /locus_tag="PH2015_18_scaffold_0_prodigal-single_299"
     CDS             255717..256229
                     /product="Uncharacterized protein n=1 Tax=Salipiger
                     mucosus DSM 16094 RepID=S9Q5V4_9RHOB"
                     /codon_start=1
                     /transl_table=11
                     /translation="MNRKYLVFLDIDGVFTSSRVHFAHNSEYKMWARFDPVAVDFMNK
                     IHDKYPVEFVIMSTWKNGLRNDDNMIEHWVRSAFANSGFRGMIASPWKTDPDNFAVQK
                     KWDRANEVKDYLENFATDVDDFILFDDNRYRFKEILGKGRLVQTDPENGLLYKHMLNA
                     QSIMGNWIER*"
                     /db_xref="UniRef100_S9Q5V4"
                     /db_xref="S9Q5V4_9RHOB"
     gene            256235..256789
                     /locus_tag="PH2015_18_scaffold_0_prodigal-single_300"
     CDS             256235..256789
                     /product="hypothetical protein"
                     /codon_start=1
                     /transl_table=11
                     /translation="MESFIGAFSGVWAALFLIVFLASGILASRTESMIMGFGILFLGA
                     IVAEYAVGIAVISYIFANTLTFVVSAFVYAAIGAVYTGLWRWPLFIKHHHYDIEDKFK
                     SWHRNHEGTFDDYLDSYEYSKYTARNNKDRLASYVLMWPFHFTWEVIHKPFVFLYNFV
                     YVFLGSSFDKIGKYYAKKLHSESR*"
     gene            256789..257352
                     /locus_tag="PH2015_18_scaffold_0_prodigal-single_301"
     CDS             256789..257352
                     /product="Thymidine kinase {ECO:0000256|RuleBase:RU000544,
                     ECO:0000313|EMBL:AIX12089.1}; EC=2.7.1.21
                     {ECO:0000256|RuleBase:RU000544};;  TaxID=1540095
                     species="Viruses; unclassified phages.;"
                     source="Citrobacter phage Moon.;""
                     /codon_start=1
                     /transl_table=11
                     /translation="MTKLTFVYSSMNSGKSLSVLTRNHTLTQKGFSTVLMKPAVDDRS
                     TAITTRLGIEHECLIVGPSDLPSAKILKSHATKPDFLMVDEAQFLTKEQVWDLANLVD
                     NWNINVYCYGLRLNWQGEFFTGSEELMKIADELIPIENFCKENKGALAFFHIKKGGND
                     NPVETGYEDLYDTVSRKVWKQWWERKQ*"
                     /db_xref="A0A0A0YP64_9VIRU"
                     /db_xref="swd:Swoo_3233"
                     /db_xref="UniRef100_UPI00037B31BC"
                     /db_xref="2.7.1.21"
     gene            257355..257762
                     /locus_tag="PH2015_18_scaffold_0_prodigal-single_302"
     CDS             257355..257762
                     /product="hypothetical protein"
                     /codon_start=1
                     /transl_table=11
                     /translation="MFGIFRIRARLRKRRIRKVLEDSGCKTWYEYHMIRDPNLNLNAK
                     TVQEFYSGYILFEVPFEIVMRQPSYDNGFFSDGTFEFRIWCKHNCEGKYRVHWHRIRS
                     DGTFDYFDGRGGDAVFVAFENETDAARFALQWL*"
     gene            257753..258007
                     /locus_tag="PH2015_18_scaffold_0_prodigal-single_303"
     CDS             257753..258007
                     /product="hypothetical protein"
                     /codon_start=1
                     /transl_table=11
                     /translation="MVMKTWVIEVYYGNTNPYYVKKNKIDRWRNILRDTGFVTKEVTQ
                     ADETVRWVVTHPTNENALEEMMLMQGDILPPAKIREMENV*"
     gene            258000..258242
                     /locus_tag="PH2015_18_scaffold_0_prodigal-single_304"
     CDS             258000..258242
                     /product="hypothetical protein"
                     /codon_start=1
                     /transl_table=11
                     /translation="MYKTITVDVDVDVDLDDFTDDDLVEELKLRGYIAEPGENHGFDQ
                     FLDKFDLEYLIEAVDKQDQTWYTRAVRDKLHKLRFT*"
     gene            258239..258517
                     /locus_tag="PH2015_18_scaffold_0_prodigal-single_305"
     CDS             258239..258517
                     /product="hypothetical protein"
                     /codon_start=1
                     /transl_table=11
                     /translation="MNKLQQLMVITMEECAELTQQCSKTIRKYETFEEVIADDERAIS
                     NRVKLVEEAGDVLCMLQLMVAHNVLTWDELEARSEVKKEKLKKWSDLI*"
     gene            258514..258879
                     /locus_tag="PH2015_18_scaffold_0_prodigal-single_306"
     CDS             258514..258879
                     /product="hypothetical protein"
                     /codon_start=1
                     /transl_table=11
                     /translation="LKSIGCFFGSHKFEVVAVNRDYHTSYTDSDRVVYHTMRFYQCAC
                     GERKFKTDYANKYSKHRGIDLAKDNWLEVGVVPDGSYDPRTIGEGYVPTPPRPTKKPI
                     INKSAKVIPFKIIQGGTDE*"
     gene            258872..259174
                     /locus_tag="PH2015_18_scaffold_0_prodigal-single_307"
     CDS             258872..259174
                     /product="hypothetical protein"
                     /codon_start=1
                     /transl_table=11
                     /translation="MSEPYTIIDAMREEVDTLKELETIYEKEEKFLLLSDYQRQRRSL
                     ERILNRFEKGYEYYMGINNEGNAQLKYRQTDKHLLREYPALREAKENYDIVKEIVK*"
     gene            259171..259533
                     /locus_tag="PH2015_18_scaffold_0_prodigal-single_308"
     CDS             259171..259533
                     /product="hypothetical protein"
                     /codon_start=1
                     /transl_table=11
                     /translation="MTEDLNYYAAIDYSATGEGRTLFLMITRGNPIADDWEDPPSLKN
                     GWFGTLAVSPEKMVEREMAERVDPYFMRGVQHYTREEFLNAYQFYIPQVVIDMSNPEN
                     ENQPFNLIYFQEFHFNFS*"
     gene            259530..259901
                     /locus_tag="PH2015_18_scaffold_0_prodigal-single_309"
     CDS             259530..259901
                     /product="hypothetical protein"
                     /codon_start=1
                     /transl_table=11
                     /translation="MTHIKDINIGDLIYTVEEIYNWANGSQKRLTMIDDEGNQWHRYD
                     KPSVEYHVATWVVKGKVTQLFEGELPEDETISDYTDIIVLENVKTNEKHTLTFVCEKP
                     LENVYLNIGDAQSAKDEATKG*"
     gene            259931..261247
                     /locus_tag="PH2015_18_scaffold_0_prodigal-single_310"
     CDS             259931..261247
                     /product="hypothetical protein"
                     /codon_start=1
                     /transl_table=11
                     /translation="MISKITRILLEDAAQNDFKRWLMSKLRQKGIQKILGSSDLGRGG
                     MHIRFQLEGELSDFQSFFDEFGVDVMTGASSSSGTFPTYDLVMRDETNGIPVGTTLPW
                     VNNYVGVNSSVNKLFGPKDLTPDDLELAGKKLTASEIITESKNVIQQKYPDHLEMLSY
                     LMDICNKKGSSFSFSIDTTKYSSSDLATISKNFGEVLGAIWATNNLSFKTISFPSVSN
                     EKLIDFYGERLKVEYPVSIKSGGGGKVTVQNIVDALSDKITQGKISLPEHKVYKIIDI
                     VNTTTMKEGFIELNKYLNTPAIQKLAEVMQMDSSEINIYSIKEFMDGLPQKDIIQTLS
                     PFWKAANDYKFTKRVLEADDRVRFVVAPLGDYIAKYLNNDHKEYRESLTNLARNISMI
                     QLNVDVTKSVVYFSHERFKNADFKFDWAGFSAGNKLGFLKMKEKND*"
     gene            261302..261526
                     /locus_tag="PH2015_18_scaffold_0_prodigal-single_311"
     CDS             261302..261526
                     /product="hypothetical protein"
                     /codon_start=1
                     /transl_table=11
                     /translation="MSNQRPAKMHRAAASANEGNMSLQDLKTFALLAQKELEAAGEEG
                     AAYYFGQLAEFIADSPEKLTSTSVSRVLGL*"
     gene            261526..261867
                     /locus_tag="PH2015_18_scaffold_0_prodigal-single_312"
     CDS             261526..261867
                     /product="hypothetical protein"
                     /codon_start=1
                     /transl_table=11
                     /translation="MKPFVVKKSAPVQKIQSERVKGELKPLDKYEEDIRNGENTRFVV
                     NFFRTGGSVRSDIEFTSPDDAQMFAKESIGEGVFRAALIYAIDEYDHAVLHSTLRKGD
                     TKFVYPAVQRW*"
     gene            261861..262100
                     /locus_tag="PH2015_18_scaffold_0_prodigal-single_313"
     CDS             261861..262100
                     /product="hypothetical protein"
                     /codon_start=1
                     /transl_table=11
                     /translation="MVRVSVYEQFIGMDIAVNRTAKLVLNDFYQTDAGKWVTSKPECV
                     IEYDIHNDYENMGLRLEFFSYMIEDDAAEFIVRFK*"
     gene            262097..262342
                     /locus_tag="PH2015_18_scaffold_0_prodigal-single_314"
     CDS             262097..262342
                     /product="hypothetical protein"
                     /codon_start=1
                     /transl_table=11
                     /translation="MIDTETGAVYVDWALAAGDKYSDLVGEMASKMPWLNYLETHKLD
                     RTELNTDTTDYIERWQICYIMSFEDAAMYALLYGQQS*"
     gene            262339..262584
                     /locus_tag="PH2015_18_scaffold_0_prodigal-single_315"
     CDS             262339..262584
                     /product="hypothetical protein"
                     /codon_start=1
                     /transl_table=11
                     /translation="MKSDTLTITMEISGGWTKETWLAQICQDYEKINFLCHNSNKYEF
                     SNHVFDMDLDAEVCDVVFYLDDISKAHYVLIYGEYDV*"
     gene            262577..263125
                     /locus_tag="PH2015_18_scaffold_0_prodigal-single_316"
     CDS             262577..263125
                     /product="Metallophosphoesterase n=1 Tax=Sinorhizobium
                     phage phiM12 RepID=S5M7N4_9CAUD"
                     /codon_start=1
                     /transl_table=11
                     /translation="MSDIWITSDTHFFHKNILSFTDSNTGLRIRPEFSTVEEMNECMV
                     DRWNSVVKQGDKVYHLGDVFMGNGDEFKKLWPRLTGSKRLIVGNHDDIKFLSSGGFFQ
                     KVQMWRMFPEFGLMLSHVPLHESSLFRGAPDKSFSEHPPNQLLNVHGHIHQNLSPEGP
                     YKCVCVEQTNYTPVNIEELRIK*"
                     /db_xref="UniRef100_S5M7N4"
                     /db_xref="S5M7N4_9CAUD"
                     /db_xref="paef:R50345_18925"
     gene            263161..265827
                     /locus_tag="PH2015_18_scaffold_0_prodigal-single_317"
     CDS             263161..265827
                     /product="Predicted subtilase n=1 Tax=Puniceispirillum
                     marinum (strain IMCC1322) RepID=D5BTJ8_PUNMI"
                     /codon_start=1
                     /transl_table=11
                     /translation="MKNFLFAFLISMFAVVSPVYAGAAYDSIASIKNKTTQTTLAQRY
                     MTQYLGYIKTYSAYLDANKHMDGTASYESLEAKVVMYKEDVAKFAILLGVSNPLTPTV
                     INTASTSTQNTNTTVSDPVLVNTTKTTEVVNTDTTTDTYEVTVKYYQTTTTIQVVETK
                     ITTEYYSDGTTKTNTASNVISTSSSISETQTSDRVLVSSVQNTHTSQSEFLTAEEYAA
                     RTDVSLAGTQTYIDAVRVTNPYYTTNTILNPSGLGPYANWLPATGANVAWSRGYTGAG
                     STIAILDTGIDLDHQEFDGRIVGTKCFTVMCKNGYETIQDKNSVAHGTHVTGIAAASL
                     DGVGMTGVAPDADILVGKISHDSGYVELDQVGNGIAWAVSNGADVVNVSAEMNMDSTY
                     RNSVVSIGDGFYRSTYAPYQSLGYNQLLNSDNFTAPVITAMSGNDTVLVVAAGNQGLA
                     FPAFPAHYATITDESGNLALDGRVIIAGSFDLGTNNIASYSNRAGTMCFDYNAVTNDC
                     NNTNRISDYYLMAPGTWVTSTNNNSDYRALSGTSMAAPAISGGVALVHQMWPYMTGEN
                     VVKLLMNTADKSFSGYDVNIHGQGLMDLDNATTPQGAIGIPTTGRVDGATTSIDGQLS
                     VSGMNMASLSSMMVVDEYDRNFYMDGNKLNIATDTRMVSPVLAASYNSNADNYLGYTK
                     GLNINVGNFAVSANDNGTNYGVSYNNDFVTFGVMKEDGSFLGNVATSPIMNVTGATTT
                     YVNLKHEVQTSSGSLFGSIGVGATDLNVGENSMMKSAGTMISNTASVGAKFNTRNGNF
                     GIVAALPVAIQSGDVSMEYASSVSAEGIVSSATSSESLANNSREVNLGLFYNVDVTPT
                     TNVSMFAEVRENYMGIDGETAPQIGFTLTKRF*"
                     /db_xref="UniRef100_D5BTJ8"
                     /db_xref="apb:SAR116_1352"
                     /db_xref="D5BTJ8_PUNMI"
     gene            265839..266336
                     /locus_tag="PH2015_18_scaffold_0_prodigal-single_318"
     CDS             265839..266336
                     /product="Dihydrofolate reductase n=1 Tax=Rhodobacterales
                     bacterium HTCC2255 RepID=Q0FG98_9RHOB"
                     /codon_start=1
                     /transl_table=11
                     /translation="MIRAIFAMDENWGIGKNGDLPWPRNSADLKWFKDCTNGHSVVMG
                     RKTWESLPYKPLSNRLNFVISSHLNSNEWKNAPHGVYSGDPSKIIKEIIEPRYAEYIT
                     WIIGGATLVESCIGIIDELWISNITSSYDCDVFLPKEKVESNFYIHNNKLTDSGLSIT
                     KWRKK*"
                     /db_xref="UniRef100_Q0FG98"
                     /db_xref="Q0FG98_9RHOB"
                     /db_xref="bpj:B2904_orf1126"
     gene            266333..266659
                     /locus_tag="PH2015_18_scaffold_0_prodigal-single_319"
     CDS             266333..266659
                     /product="iron--sulfur cluster insertion protein ErpA n=1
                     Tax=Oceanospirillales bacterium SCGC AAA298-N10
                     RepID=UPI00035FBE3D"
                     /codon_start=1
                     /transl_table=11
                     /translation="MSVVTLTDKAINHFTNIASGKLVKFGIIGGGCAGFQYHWEIFDE
                     VKDHMFGDEVQEYDTFTLYVDSHSLMYLIGTTVDYVSDITGSKIELFNPNAQSGCGCG
                     VSVNFA*"
                     /db_xref="UniRef100_UPI00035FBE3D"
                     /db_xref="J4X2B0_9GAMM"
                     /db_xref="psf:PSE_3248"
                     /db_xref="UPI00035FBE3D"
     gene            266927..267076
                     /locus_tag="PH2015_18_scaffold_0_prodigal-single_320"
     CDS             266927..267076
                     /product="hypothetical protein"
                     /codon_start=1
                     /transl_table=11
                     /translation="MVDVIVYYVIPNVLMFGGLWGLGKAIERGVWHLIENHETIMNYD
                     SSTQL*"
     gene            267108..268502
                     /locus_tag="PH2015_18_scaffold_0_prodigal-single_321"
     CDS             267108..268502
                     /product="hypothetical protein n=1 Tax=Marinobacterium
                     stanieri RepID=UPI0002558047"
                     /codon_start=1
                     /transl_table=11
                     /translation="MTGLILGIVFIIAAIAIKAVPLIPELRKVKTIVASAIGVFGVAI
                     IGLGAVSYNDAGYCQHTRSIFGTETAVCETGWFFVGWGTSTAWPHFITVANTIDIEAD
                     GSSVTGPYRVRLADNWTGDVTQTTRFAIPQDQEQFLTMARTFRSPERLISTTLKPAVT
                     ASLDSVSNMFTMEEYYSGGKRDQFKSEFKDTVEKGRAQVRQVSFNQAGGVIPSRAAPS
                     SSDVAADTSEVGDTEVRRVMMEKVLDSNGNDIRIAHDFAEIGVVVSSAILENIDPDDE
                     YERQIGERKKAASRRVVAREQRLEQEEQRLLAIQQGETDIAKRQAEAKVEQIEKTTNA
                     ETTKKLALIEAERIREEARIAQETSEINLERAKVDAQSVTVAADAEAYAKQAILEADG
                     ALQQKLDAWVEAQRVWADAASKINVPSTVIAGGGDGTSGNALGTVDQFMQLMMLNSAK
                     QLSVDPTIGTPTKQ*"
                     /db_xref="UniRef100_UPI0002558047"
                     /db_xref="A0A0F6WCV7_9CAUD"
                     /db_xref="hch:HCH_00067"
                     /db_xref="UPI0002558047"
     gene            268608..268832
                     /locus_tag="PH2015_18_scaffold_0_prodigal-single_322"
     CDS             268608..268832
                     /product="hypothetical protein"
                     /codon_start=1
                     /transl_table=11
                     /translation="MILHGITQDQCKLLDKMWSIETEEELADWIRGLPPVLVKEVMVL
                     REMLILSMIDEELEETKDTTMARQMIEKCR*"
     gene            268829..269095
                     /locus_tag="PH2015_18_scaffold_0_prodigal-single_323"
     CDS             268829..269095
                     /product="hypothetical protein"
                     /codon_start=1
                     /transl_table=11
                     /translation="MIENYEIVWEGEIIPTAEQAAKVRSELDYLCESLETAEDLMFHT
                     VFMSKDLDGPSIFVYGKEGETSTFFAECNLETEWVSLDSEDENE*"
     gene            269107..269286
                     /locus_tag="PH2015_18_scaffold_0_prodigal-single_324"
     CDS             269107..269286
                     /product="Uncharacterized protein {ECO:0000313|EMBL
                     :BAP25757.1};  TaxID=1491 species="Bacteria; Firmicutes;
                     Clostridia; Clostridiales; Clostridiaceae; Clostridium.;"
                     source="Clostridium botulinum.;""
                     /codon_start=1
                     /transl_table=11
                     /translation="MEEDRAIVLLKAALQLLNKCDKSTYVLDVLSETAFYDGTDCDGY
                     CLKEDIESFLEEVGQ*"
                     /db_xref="A0A077K2P1_CLOBO"
                     /db_xref="cbv:U729_3111"
     gene            269283..269978
                     /locus_tag="PH2015_18_scaffold_0_prodigal-single_325"
     CDS             269283..269978
                     /product="Putative metallophosphatase n=1 Tax
                     =Sinorhizobium phage phiM12 RepID=S5MBC9_9CAUD"
                     /codon_start=1
                     /transl_table=11
                     /translation="MTLTRLIGDIHGMVNDYKAYSIGNFSGPTIQVGDFGIGFGQSDY
                     WVESVNSFHSDGTHRFIRGNHDKPSMCRSEMVGYIPDGTVENETMFIGGAWSIDGPDG
                     APGWYKRTENVDWWADEQCSDEQFYRFIELYSFAKPRIMITHDCPQKISREMFFNTGI
                     IKGAEYKTRTAQAFDAMLDIHQPDFWFFGHWHHTMRHKYGNTTFMCLGELDYVDVDLD
                     DLEVTHESIYGKG*"
                     /db_xref="UniRef100_S5MBC9"
                     /db_xref="A0A0F6SJ32_9CAUD"
                     /db_xref="fae:FAES_4042"
                     /db_xref="S5MBC9_9CAUD"
     gene            269965..270240
                     /locus_tag="PH2015_18_scaffold_0_prodigal-single_326"
     CDS             269965..270240
                     /product="hypothetical protein"
                     /codon_start=1
                     /transl_table=11
                     /translation="MAKAKNTSKTIDQYIASRIIFVTEGETKRVDLSQGTMFLKNGKL
                     HNTNGPAIIRRGVSLFYIEGCDMSFKEWLTYCTLSDTDKAMMLFTME*"
     gene            270243..270641
                     /locus_tag="PH2015_18_scaffold_0_prodigal-single_327"
     CDS             270243..270641
                     /product="hypothetical protein"
                     /codon_start=1
                     /transl_table=11
                     /translation="MEPKLYIIMRKDIQDMNPGKAMAQAAHAQADFDEYIEKKCGPAY
                     RQDDDLWMAVNYWREDRSFGVTLVLHEPLEKINEITSVIPDSGVTVDPTYPWRNFYGD
                     VFVSSEVTCAWVFVRTEEEAEYMKQFSLHR*"
     gene            270652..271047
                     /locus_tag="PH2015_18_scaffold_0_prodigal-single_328"
     CDS             270652..271047
                     /product="hypothetical protein"
                     /codon_start=1
                     /transl_table=11
                     /translation="MRQNAKNKLVKFLFYSTVILNPAFWVMSSKYNPNIDKFINDILD
                     RNVKGDLNTYTISFGDVSVWIASYPHSYATLRDSPINGRASRYTIYRFKKYIDELQKH
                     KKEIMMNGMSEKEYLSLERIAMNMLVKDD*"
     gene            271047..271526
                     /locus_tag="PH2015_18_scaffold_0_prodigal-single_329"
     CDS             271047..271526
                     /product="hypothetical protein"
                     /codon_start=1
                     /transl_table=11
                     /translation="MAHEYTSLVQRLNGEYRIPITDGLGAAGGEEPDNPNEFVRTFET
                     PPIQKEAAIAITVLVYERDSAIEKYHENDGLEGAVSAAIRDLLNSQNVPVAAFIDDHV
                     ANAIVQRNILQRHLNELIDMIHNAPEFKNAPDGLTTFLNDYTNTWLPKMKQLAETKL*"
     gene            271523..271708
                     /locus_tag="PH2015_18_scaffold_0_prodigal-single_330"
     CDS             271523..271708
                     /product="hypothetical protein"
                     /codon_start=1
                     /transl_table=11
                     /translation="MKWYDYLVCLWIADGMSASFIMTITAATTVDFLWYAAMIVLGYL
                     TFVFYADWRKEVIEKQK*"
     gene            271766..272290
                     /locus_tag="PH2015_18_scaffold_0_prodigal-single_331"
     CDS             271766..272290
                     /product="Uncharacterized protein n=1 Tax=Pseudomonas
                     phage phi_Pto-bp6g RepID=G3KB14_9VIRU"
                     /codon_start=1
                     /transl_table=11
                     /translation="VTVLENLKSRHFDLNVHTAWVDEEEGVATFPLWNLSGQMVGYQQ
                     YRPAGDKKAFNHPKDGKYFTWRKDKVVGVWGLESWSFSNVLFVTEGVFDAARLTSYGY
                     SAIATLSNDLDSSVARWLWVARKNRPVICVCDNDAAGRKLAKFGNQHHVMDEGKDMGD
                     ASDEYVRNFLKGYK*"
                     /db_xref="UniRef100_G3KB14"
                     /db_xref="A0A066ZWJ7_HYDMR"
                     /db_xref="esm:O3M_25689"
                     /db_xref="G3KB14_9VIRU"
     gene            272290..272628
                     /locus_tag="PH2015_18_scaffold_0_prodigal-single_332"
     CDS             272290..272628
                     /product="hypothetical protein"
                     /codon_start=1
                     /transl_table=11
                     /translation="MNTKQVYRFDAEQSVIDAVKPMSDRLKEVLDWMVDQDGINKYLE
                     KSTIDDGTIYPPAPYTDILIEVLTLAHENGINVKRLVQNSVLRFVGETHGFGYDCGGK
                     ELRYIYEDSL*"
     gene            272712..272939
                     /locus_tag="PH2015_18_scaffold_0_prodigal-single_333"
     CDS             272712..272939
                     /product="hypothetical protein"
                     /codon_start=1
                     /transl_table=11
                     /translation="MDYRRFESFCNSFTSGFLKPWKSFSIWNTLENQMPQIKADEERL
                     LKYLRNCLAMEGFREHDIKTIAVYVGLNGEI*"
     gene            272951..273310
                     /locus_tag="PH2015_18_scaffold_0_prodigal-single_334"
     CDS             272951..273310
                     /product="hypothetical protein"
                     /codon_start=1
                     /transl_table=11
                     /translation="MSTGKYSPLCPHANESGWEMFKYNCYGEVPADWNQEVYEDGIEY
                     DEKTMFGDYDSEGFDSYGYSAFDADGEYVGIGNGVDRYGYTEMDYLTDSINGGNLHSD
                     LQCGYRTPLNAFIREKK*"
     gene            273310..274320
                     /locus_tag="PH2015_18_scaffold_0_prodigal-single_335"
     CDS             273310..274320
                     /product="RNA ligase, DRB0094 family n=1 Tax=uncultured
                     bacterium RepID=K1WXW1_9BACT"
                     /codon_start=1
                     /transl_table=11
                     /translation="MRKLASIRRIADIQPIEGADAIVVATVDGWKVVVKKDEFQVGDL
                     AVYLEIDSWVPTELAAFLSKGQEPREYNGVKGERLRTVKLRGQVSQGLLLKLDAEGVK
                     GKLFFTLPEEGADLTEILGIQKWEPEIPAQLAGQVRGLFPTSLIPKTDQERIQNCFQE
                     IQDKGDVTYEVTMKLDGTSCTIFRWEGELRVCSRNLELKINEENKDNTLVAMALKIGD
                     SIPDGFAFQGELMGNGIQGNREGFKEHQFFVFDVFNMFSHLYVGPTARREVCKELKLE
                     HVPVFGTAMPAPRNVEEGLALAEGPSIVHKVREGLVWKCNEDPSFSFKTISNQFLLKG
                     GD*"
                     /db_xref="UniRef100_K1WXW1"
                     /db_xref="K1WXW1_9BACT"
                     /db_xref="cpi:Cpin_2419"
     gene            274345..274533
                     /locus_tag="PH2015_18_scaffold_0_prodigal-single_336"
     CDS             274345..274533
                     /product="hypothetical protein"
                     /codon_start=1
                     /transl_table=11
                     /translation="MSDKYDDTVMDEYWRIYAKPVKSDFEIQMRKEVELWIRKQPGHK
                     SWASPDRAYAEFWAEKLG*"
     gene            274540..274881
                     /locus_tag="PH2015_18_scaffold_0_prodigal-single_337"
     CDS             274540..274881
                     /product="hypothetical protein"
                     /codon_start=1
                     /transl_table=11
                     /translation="MTMEKVKQYPWKFKLCWKGELGIEWYQTEKTLGSDWYAYYFKVG
                     LLDKEMRDAYREFKDDSHIRKVFGFQNFGLHKFWYDCPHAQLNLFFIVFYWSTYWTNM
                     PKDYWDRKKSS*"
     gene            274935..275645
                     /locus_tag="PH2015_18_scaffold_0_prodigal-single_338"
     CDS             274935..275645
                     /product="hypothetical protein"
                     /codon_start=1
                     /transl_table=11
                     /translation="MPAIQAYKANGKIIPVSEAKIAKVYQCPWTNDLFSTKKAYLKHL
                     KDLRENRMHKRARRNILDRKFATFYNQPTFKDIIDWIETNPEFFFDNMIEFGHSGWSN
                     RRAHIRSDFWIKIHYLDLTYSQQVSNSHSAPRGKKTNWCGSNDKEGIPHHYPGWQGRI
                     SFQTSHDLGFGSDTFRGTGIHTGTGGGGTNNTYSYECKMFAEDWPGLAAALSHEMLVD
                     DVSITGSIKKFTYGKRDY*"
     gene            275645..275914
                     /locus_tag="PH2015_18_scaffold_0_prodigal-single_339"
     CDS             275645..275914
                     /product="hypothetical protein"
                     /codon_start=1
                     /transl_table=11
                     /translation="MKYKLFLEQEYKDFNGELEPTHVIDSSDLMIDWDITNFCKYLYS
                     ERDGWEWMKDSDERILAIDESGNKRYFVFELDYEPTFFVMESETK*"
     gene            275911..276639
                     /locus_tag="PH2015_18_scaffold_0_prodigal-single_340"
     CDS             275911..276639
                     /product="hypothetical protein"
                     /codon_start=1
                     /transl_table=11
                     /translation="MTVYVLIYDVDHGSREDCNIFYSPIEVFSTAAARQARIQKLADL
                     NEDIGWREEDLELHDNADFEISEHYHPYEDDDDGENEDNDEFAEGSEALTLLEELADE
                     VTEKDTGVEFSDDFMNLSLDDFLDALANKIESDEKEKESLVVKEPELNPEDCYYVAFT
                     IDNPWDGDEEAVAVWVIPQNKFDGVTAEFVELPYGMVPVVMTEQSVAGGYYHRGTVQE
                     AQNIMNRYGFIEAPQLRNLCPTIE*"
     gene            276645..277241
                     /locus_tag="PH2015_18_scaffold_0_prodigal-single_341"
     CDS             276645..277241
                     /product="hypothetical protein"
                     /codon_start=1
                     /transl_table=11
                     /translation="MEHIRPNGLAHGYFCLTCGKASSMMGHNKGECVPNPDLVKTLIY
                     LNRGDKNMQSETLGQKLAATLDELEKAKIKGLEQQANADREKIRQERIKLSRLKDDTI
                     VTLTASIVEGKVPLIKIKDYDRKKWVQDAVKGKAAHQDIWDELARWARENALHIRVED
                     AHDGVGIESWINLSVVPVRPGTRSAGLKDELGVGEYRG*"
     gene            277238..277477
                     /locus_tag="PH2015_18_scaffold_0_prodigal-single_342"
     CDS             277238..277477
                     /product="hypothetical protein"
                     /codon_start=1
                     /transl_table=11
                     /translation="MTEVNSLSALFEPCKCEGKYTIERHGNGYALYLGRCNHRHGWNL
                     INMVEPASQFDPKFIENLINLGLIEYQKQQGFIQE*"
     gene            277474..277638
                     /locus_tag="PH2015_18_scaffold_0_prodigal-single_343"
     CDS             277474..277638
                     /product="hypothetical protein"
                     /codon_start=1
                     /transl_table=11
                     /translation="MKAYTNYKAWWIKHQAPHNIPSLYYGDTPEIAFRQHIIDMSLYE
                     LMETLEEWDE*"
     gene            277638..277904
                     /locus_tag="PH2015_18_scaffold_0_prodigal-single_344"
     CDS             277638..277904
                     /product="Tax=RBG_13_OP8X_37_8_curated"
                     /codon_start=1
                     /transl_table=11
                     /translation="MTYADDYVTLKWGTLKSWKLTNPVFDPLIEEYNAEGASASVMMQ
                     HDTPRQKEIICEIIDIIGKDVYLDWDGEYVTPAEAKKYVMEYRT*"
                     /db_xref="86771775"
     gene            277901..278275
                     /locus_tag="PH2015_18_scaffold_0_prodigal-single_345"
     CDS             277901..278275
                     /product="Uncharacterized protein n=1 Tax=Acinetobacter
                     guillouiae NIPH 991 RepID=N8WVG1_ACIGI"
                     /codon_start=1
                     /transl_table=11
                     /translation="LKLYIAVLDEFPDYMTPTLVAHAMLGAHLHFVKCHTDLTRIVDD
                     GPYKYPQYIDWLENSFKKCVVRVSQKEFDKIAALPSVYIGHEKKTLDGRDSCVVVCPY
                     QDDEPLPNVLKFAKLWKPKSVE*"
                     /db_xref="UniRef100_N8WVG1"
                     /db_xref="A0A077KYV8_ACIGI"
                     /db_xref="N8WVG1_ACIGI"
     gene            278410..278643
                     /locus_tag="PH2015_18_scaffold_0_prodigal-single_346"
     CDS             278410..278643
                     /product="hypothetical protein"
                     /codon_start=1
                     /transl_table=11
                     /translation="MKVSDVLVNLEFWASCLENPTYNSLEVGFRHTPLTKDEIIDRYK
                     QECNMTRHAIMRVMEIINEEGIEDDSERTTQTD*"
     gene            278612..278761
                     /locus_tag="PH2015_18_scaffold_0_prodigal-single_347"
     CDS             278612..278761
                     /product="hypothetical protein"
                     /codon_start=1
                     /transl_table=11
                     /translation="MTAKERLKLIDDLEGEIMLGAFHGYRMPALEERLLELLKEQEND
                     SQRTH*"
     gene            278739..278891
                     /locus_tag="PH2015_18_scaffold_0_prodigal-single_348"
     CDS             278739..278891
                     /product="hypothetical protein"
                     /codon_start=1
                     /transl_table=11
                     /translation="MTVKELIEELKKFPPDTEVFYEGGDYADDWRKVHRLSDLNNWGT
                     RGILIE*"
     gene            278888..279112
                     /locus_tag="PH2015_18_scaffold_0_prodigal-single_349"
     CDS             278888..279112
                     /product="hypothetical protein"
                     /codon_start=1
                     /transl_table=11
                     /translation="MIHQVIFHHKDHSNLVEPSPQQGEWNLTQDVKSWLATHNIKVFM
                     KYTNGNSPTITIDFPSQDDASYFIATWGKK*"
     gene            279109..279408
                     /locus_tag="PH2015_18_scaffold_0_prodigal-single_350"
     CDS             279109..279408
                     /product="hypothetical protein"
                     /codon_start=1
                     /transl_table=11
                     /translation="MSQAHPSHDLEWRDSSHYDYVCKKCDTADTPSGWGKLADPCPVV
                     YHTLETPIGTNPLPIDAQEKLAEFLDWLDVHYETENGSTALFWAVSYLIGGSIKK*"
     gene            279405..279686
                     /locus_tag="PH2015_18_scaffold_0_prodigal-single_351"
     CDS             279405..279686
                     /product="hypothetical protein"
                     /codon_start=1
                     /transl_table=11
                     /translation="MMTNDKKRRLIELGYVKGRILRNGKAVIDQPKGIQHWYSTRELK
                     NKVEERLEIFPDGIRINGEHLLQIRGKHMRRLKKKMKIKQVGRYIVRTK*"
     gene            279683..280105
                     /locus_tag="PH2015_18_scaffold_0_prodigal-single_352"
     CDS             279683..280105
                     /product="Uncharacterized protein n=1 Tax=Rhodanobacter
                     denitrificans RepID=M4NHG0_9GAMM"
                     /codon_start=1
                     /transl_table=11
                     /translation="MMYAENPLHDLHEAMAHAQYEGFSNIEYETRDWKAYRDSSGKDD
                     VRIPATRRPTTRDFWVYTMFTQTWGSTALGHGGMGGAAMTTAYTIVLECRNTQEYLVY
                     FGGTFCYKVSRASKNLNVFLEDCKNHNLSSKRESTKYE*"
                     /db_xref="UniRef100_M4NHG0"
                     /db_xref="rhd:R2APBS1_1960"
                     /db_xref="M4NHG0_9GAMM"
     gene            280102..280677
                     /locus_tag="PH2015_18_scaffold_0_prodigal-single_353"
     CDS             280102..280677
                     /product="Uncharacterized protein {ECO:0000313|EMBL
                     :KKM19412.1}; Flags: Fragment;;  TaxID=412755
                     species="unclassified sequences; metagenomes; ecological
                     metagenomes.;" source="marine sediment metagenome.;""
                     /codon_start=1
                     /transl_table=11
                     /translation="MKINWHQNPLLTTVDVDERDRQRICMYLQNEDYVEILCDLSLTL
                     EEHINQNKPPLSNKDILRRVSAWARICDMDEDDSRVAALVSELQYSHMGDCTCVAASC
                     MKCWAETALGISTLEGLGKHEAAKIQGVFGSGGNVTIDEAIEKLSAPQSYVKPTTWPD
                     SVGYEEHIPRWDRERVRAVNWLTQYKKDHGF*"
                     /db_xref="A0A0F9HW25_9ZZZZ"
     gene            280674..280928
                     /locus_tag="PH2015_18_scaffold_0_prodigal-single_354"
     CDS             280674..280928
                     /product="hypothetical protein"
                     /codon_start=1
                     /transl_table=11
                     /translation="LTYKPVVNGRASICTWELEFHFRDVSQVRKFIKLLMEDEIDFNF
                     DYEKVLDETGELNYITITGSWANNLVRIAEMLKEVDYQFE*"
     gene            280978..281313
                     /locus_tag="PH2015_18_scaffold_0_prodigal-single_355"
     CDS             280978..281313
                     /product="hypothetical protein"
                     /codon_start=1
                     /transl_table=11
                     /translation="MPNIIANDIIGVQNMSSEDYIGSMIYEKGSVIMQKVHYQHFVRL
                     PNRKKFHKFSEIVEKYKYTKVKVTSLKSKEAVEWCEGNLKPGSYIRLQNHFVFAYEAD
                     AVWFGMVNG*"
     gene            281315..281560
                     /locus_tag="PH2015_18_scaffold_0_prodigal-single_356"
     CDS             281315..281560
                     /product="hypothetical protein"
                     /codon_start=1
                     /transl_table=11
                     /translation="MKIRLFYQESTLQPFEIEEDEWVMQPSPERFGVHMSKETDEDDE
                     LMKNAHEWCNQNVGWPWGNHFYFDTEEERSQFLFTWL*"
     gene            281557..281775
                     /locus_tag="PH2015_18_scaffold_0_prodigal-single_357"
     CDS             281557..281775
                     /product="hypothetical protein"
                     /codon_start=1
                     /transl_table=11
                     /translation="MNKVIIYDVEPWHDASRYYSELHTWAVDHCPSYTYYDVLDISDA
                     SPFHDIAGTFFFDDEEDAVYFSFVWKEK*"
     gene            281775..282068
                     /locus_tag="PH2015_18_scaffold_0_prodigal-single_358"
     CDS             281775..282068
                     /product="hypothetical protein"
                     /codon_start=1
                     /transl_table=11
                     /translation="MKSLADAFRDRAKFLSEHNARESPWGDNQSVVSALYEMADVIDS
                     WSGEYLSKEETHEENQRRRWGSPHWSVDPQPPLTMEDRIKAVKKPNKVLDLGE*"
     gene            282102..282749
                     /locus_tag="PH2015_18_scaffold_0_prodigal-single_359"
     CDS             282102..282749
                     /product="hypothetical protein"
                     /codon_start=1
                     /transl_table=11
                     /translation="MSDYTDDYIDHMVDGWFDDSPYHHITKTKKKGNSMKLVVGDRVR
                     LGFGTRPLIVESVYGNDKVSARYEHSGGMISYRRMSEFVRIDGSNEQKGNTTMKGKLF
                     QTKEPNPRFGIGLAINSTGKYVLEMKGSGDLEAFDKREVEVVMPFTFSVKFNGQGTEY
                     SYLGKEGSVSVGDLLLKTDDTKGITIAKVVAVDTKSEKATKYFEGVKLATTPLDQ*"
     gene            282813..282953
                     /locus_tag="PH2015_18_scaffold_0_prodigal-single_360"
     CDS             282813..282953
                     /product="hypothetical protein"
                     /codon_start=1
                     /transl_table=11
                     /translation="MPNSDSLKKMLEQDIDWMWDEGFHTLANRLDRVLQYIEILEKKA
                     NE*"
     gene            282950..283291
                     /locus_tag="PH2015_18_scaffold_0_prodigal-single_361"
     CDS             282950..283291
                     /product="hypothetical protein"
                     /codon_start=1
                     /transl_table=11
                     /translation="MKDIQGVFEIPNDIFNNYMVEALELYLFHGIEPGGYTTALLSGN
                     LYLASARADHFNAPLMTRQAKWIYLEFPNGSFGNEGNFKNWCKDTNGIRSDWAEKQKT
                     AHMWKILQGVA*"
     gene            283312..283614
                     /locus_tag="PH2015_18_scaffold_0_prodigal-single_362"
     CDS             283312..283614
                     /product="hypothetical protein"
                     /codon_start=1
                     /transl_table=11
                     /translation="MKSLLLATLLAITPLAVIAQPISDTDRELLCNAVGRLAGVTATY
                     RDKGQSASTAYVALVEQGLNEEVALGIIKIVYDKMPTAAPESVAGISYIACLEATK*"
     gene            283614..283826
                     /locus_tag="PH2015_18_scaffold_0_prodigal-single_363"
     CDS             283614..283826
                     /product="hypothetical protein"
                     /codon_start=1
                     /transl_table=11
                     /translation="MPPKFIISPCNNIARWDSESDMGYRCMTCFAMVGSIGQPRQCQE
                     KAEMYQMMEILGGQGWDYEKGKVKEV*"
     gene            283823..284173
                     /locus_tag="PH2015_18_scaffold_0_prodigal-single_364"
     CDS             283823..284173
                     /product="hypothetical protein"
                     /codon_start=1
                     /transl_table=11
                     /translation="MTPETPASGILKQGDYGDAKFYYVQCDCSNEDCAHIVEVEADDM
                     LVQVHIYHKQHTKWWKSNRWKQIWQILSKGYAEMETTIVLNEQTALNYSAVLKSAIED
                     VKQFRDQRIAKNGK*"
     gene            284163..284984
                     /locus_tag="PH2015_18_scaffold_0_prodigal-single_365"
     CDS             284163..284984
                     /product="Marine sediment metagenome DNA, contig:
                     S01H4_L00012 {ECO:0000313|EMBL:GAG70023.1}; Flags:
                     Fragment;;  TaxID=412755 species="unclassified sequences;
                     metagenomes; ecological metagenomes.;" source="marine
                     sediment metagenome.;""
                     /codon_start=1
                     /transl_table=11
                     /translation="MVSRNNYWSCSKFADWLRGTEKPYVASGSGWKQWKNEAKQKHSF
                     RYWLAEEGLDKVQNFVNWPIDKLYEVKYYIVNRWIDQSNALVAHPKHIKPGEYRDFDN
                     RILICLFDELADFVEIEKAYSNYRWCEEKQKGMKWWQVGRWRTRTWRSAEAGIEHLKW
                     EMGLTDEEWLDEDKKSEAQPTYQSIAAKEIYDLYIWWTEVYPNRPDPYDVSGWSEYCD
                     NKRERGVDFLEEDPDEEKWDTRSMHNKIREMEKAYEDEETEMLIRLIKVRGSLWT*"
                     /db_xref="X1ABH1_9ZZZZ"
     gene            285120..285323
                     /locus_tag="PH2015_18_scaffold_0_prodigal-single_366"
     CDS             285120..285323
                     /product="hypothetical protein"
                     /codon_start=1
                     /transl_table=11
                     /translation="MQKVLMVDPPEGWKYGFPKQMHEEYFTLKEDFDFHRWLVSEGYP
                     QSIIDSFPNKEIPCRCWWAEIEE*"
     gene            285320..286039
                     /locus_tag="PH2015_18_scaffold_0_prodigal-single_367"
     CDS             285320..286039
                     /product="UDP-glucose 6-dehydrogenase n=1 Tax
                     =Marinimicrobia bacterium SCGC AAA160-I06
                     RepID=UPI0003A4444D"
                     /codon_start=1
                     /transl_table=11
                     /translation="MILVIGCGFVGETVATSLEKNRHTVGRIDPKLDTDLSSFSNFQS
                     AIICLPTPTVDGKCDDSLIRFIIDKLGDIPILLKSTVPPDLIALYPDNVSYYPEFLRA
                     AHAYEDFKNQQIMVLGGDHSQLFYWKHVFSYIDAKVMETDRHTASMVKYMHNVWLATK
                     VAFFHEIYSLVPEANFYSMVNILSQFPNIGPSHMMAPNDEGGLGFGGHCFPKDTEAFL
                     NFSNSEILEKVIEVNNKLRKL*"
                     /db_xref="UniRef100_UPI0003A4444D"
                     /db_xref="A0A0F9SLW5_9ZZZZ"
                     /db_xref="amq:AMETH_2581"
                     /db_xref="UPI0003A4444D"
     gene            286039..286446
                     /locus_tag="PH2015_18_scaffold_0_prodigal-single_368"
     CDS             286039..286446
                     /product="hypothetical protein"
                     /codon_start=1
                     /transl_table=11
                     /translation="MLLGTKLSYCVSDILLKKVNINDVYCIIAHEVNIKSMDSFTHWY
                     DGQVDPMVINLSKGNNVLHLFDFEEVYHLCLTLYQDGVIVVRDTGNPINLLVRANQSI
                     RDHWYQINLREKDMEPAVKLAWDHYRMLSGLCK*"
     gene            286443..286832
                     /locus_tag="PH2015_18_scaffold_0_prodigal-single_369"
     CDS             286443..286832
                     /product="hypothetical protein"
                     /codon_start=1
                     /transl_table=11
                     /translation="MKVGLSFSRCMRDIYEGKVDFHDVMVIISRTDFSPHVDSEWNQI
                     WEGYTRGGWSNPEWFAHADKYDDFRKLAVKLYDSGKIHQPRKFGSNPLRLNYYWLDCA
                     VPIDELDNVPAVKEAWEHYQMLAGLCS*"
     gene            286843..287271
                     /locus_tag="PH2015_18_scaffold_0_prodigal-single_370"
     CDS             286843..287271
                     /product="Uncharacterized protein n=1 Tax=Thauera
                     linaloolentis 47Lol = DSM 12138 RepID=N6Z8Q0_9RHOO"
                     /codon_start=1
                     /transl_table=11
                     /translation="MSVIEKLKAESIALRKTRSPIAPSILFALSEIEKVGKNNGNRET
                     TEDEAIKVIQKLIVTIDENLKLNIDDGRRVALNFEKNILSGVLPQMASEEEIRSKLVF
                     AFGGKQVQNKGEIMKWAKSHWGVLADMKQVGAIASELFSV*"
                     /db_xref="UniRef100_N6Z8Q0"
                     /db_xref="N6Z8Q0_9RHOO"
                     /db_xref="azo:azo2452"
     gene            287286..287825
                     /locus_tag="PH2015_18_scaffold_0_prodigal-single_371"
     CDS             287286..287825
                     /product="hypothetical protein"
                     /codon_start=1
                     /transl_table=11
                     /translation="MTIHAMIDLETLDVSPTAQVLSIGGVKFNPNTKEDPFDEFFFRI
                     DIDYQESTGRTVSTETLDWWSTQDKDAIEMAFSPDNRVSPQEMLRHLKKWYVGCDTVW
                     SQRILMDIGIVQNMCKQYDSPVPWPYWGIKDSATLFGILPDDPRKKYTFLKHDPLQDA
                     KFQAKSVQDAIATLGLSIR*"
     gene            287822..288094
                     /locus_tag="PH2015_18_scaffold_0_prodigal-single_372"
     CDS             287822..288094
                     /product="hypothetical protein"
                     /codon_start=1
                     /transl_table=11
                     /translation="MSNIINLEDYRSKNEDPVSTRTDEIESLELMKSIITILMKYKYN
                     AYDIQTAENMILLSMLFQSHINYLNDIDDNLFEVFSIINDKVTQSE*"
     gene            288087..288629
                     /locus_tag="PH2015_18_scaffold_0_prodigal-single_373"
     CDS             288087..288629
                     /product="transcription elongation factor GreA n=1 Tax
                     =Capnocytophaga cynodegmi RepID=UPI00036D2BEF"
                     /codon_start=1
                     /transl_table=11
                     /translation="VNNALSLVVFDKYNHNNNNKEYYEVSGDIITEQGRKQILEKIQI
                     LSKKKPLISEQLKDARENGGIEENEEFSMALEEMMRLDMEIAKLQIVAETYTIIPAKK
                     KGEYSKVEVGLSVTVKNLSTDKIITYTILGEMESNPSEGVISHKSPVGKELLGCSIGD
                     VAYIERNKDYIELEILKIFA*"
                     /db_xref="UniRef100_UPI00036D2BEF"
                     /db_xref="rim:ROI_05610"
                     /db_xref="107370932"
                     /db_xref="UPI00036D2BEF"
     gene            288697..289227
                     /locus_tag="PH2015_18_scaffold_0_prodigal-single_374"
     CDS             288697..289227
                     /product="Cell Wall Hydrolase n=1 Tax=Thioflavicoccus
                     mobilis 8321 RepID=L0H2K0_9GAMM"
                     /codon_start=1
                     /transl_table=11
                     /translation="MKRLNLAAFLMNATVAIGLAGLGVHEVKAESERRVAMAESIDKE
                     IQQVNIEKQTDCLAKNIYFEARNQSFLGQRAVAWVTLNRVTNENYPKSVCEVVWQDGQ
                     FSWTEDGMSDKPKDKTSWMLAQFVAEVAIHTYGQIPDPTGGATMYHADYVNPYWSSDF
                     VETKVIDNHIFYKDSE*"
                     /db_xref="UniRef100_L0H2K0"
                     /db_xref="magq:MGMAQ_2394"
                     /db_xref="W6KKV4_9PROT"
                     /db_xref="L0H2K0_9GAMM"
     gene            289552..289824
                     /locus_tag="PH2015_18_scaffold_0_prodigal-single_375"
     CDS             289552..289824
                     /product="hypothetical protein"
                     /codon_start=1
                     /transl_table=11
                     /translation="MTNQTNQKNRRPQSNQSNQRRSRTPSLDEAIKLAKQFRGKENLY
                     GMISTNDRGDVTEVGVYNGNTKRYALYRSDLVDAETLTEFKQILGK*"
     gene            289871..290050
                     /locus_tag="PH2015_18_scaffold_0_prodigal-single_376"
     CDS             289871..290050
                     /product="hypothetical protein"
                     /codon_start=1
                     /transl_table=11
                     /translation="MIFKDKKDLTDWAYEQFDKFSVRKPETYTEQELVNLNPNVPVEF
                     IKQHVKNRNKNAYRK*"
     gene            290034..291206
                     /locus_tag="PH2015_18_scaffold_0_prodigal-single_377"
     CDS             290034..291206
                     /product="GMP reductase {ECO:0000256|SAAS:SAAS00043008};
                     EC=1.7.1.7 {ECO:0000256|SAAS:SAAS00043008};; 
                     TaxID=415435 species="Bacteria; environmental samples.;"
                     source="uncultured marine bacterium EB0_35D03.;""
                     /codon_start=1
                     /transl_table=11
                     /translation="MRIENEVLLDYSDVLIRPKRSTLKSRSDVSLERSYTFRNYVSSP
                     NETMNEVFDRHYSQYKGVPIMAANMDGVGTFEMADVLSSQSIFTCLVKTYSKEEIVEF
                     FSQNIERRTQHVAMSIGISNADYDKFVQVYARVGEKLKYLCIDVANGYSQHFVEHVKN
                     IRKIYPNIVIIAGNVVTADQTQELILNGADIVKVGIGPGSVCTTRIQTGVGYPQLSAI
                     IECADAAHGLGGHIIADGGCVCAGDVAKAFAAGADFVMLGGMLAGHDEGGGEIISKWY
                     ATGEYTNTGRPEEYRAYIPVVKEKKFVKFYGMSSDAANEKHFGGLKDYRASEGREVLV
                     PYRGNVSSTVQTILGGIRSTCTYVGAPTLKQLSKCTTFIRVNNQYNRTYESTTTKM*"
                     /db_xref="A4GHK1_9BACT"
                     /db_xref="gsn:YC6258_02375"
                     /db_xref="UniRef100_A4GHK1"
                     /db_xref="1.7.1.7"
     gene            291216..291416
                     /locus_tag="PH2015_18_scaffold_0_prodigal-single_378"
     CDS             291216..291416
                     /product="hypothetical protein"
                     /codon_start=1
                     /transl_table=11
                     /translation="MEVLIFLLIFSFGVGYWANSWGRNGWGWGIAAFILSPVLVGLVL
                     LIAGKTVEKRGEEAKRIKDIAG*"
     gene            291423..291695
                     /locus_tag="PH2015_18_scaffold_0_prodigal-single_379"
     CDS             291423..291695
                     /product="hypothetical protein"
                     /codon_start=1
                     /transl_table=11
                     /translation="MYDKNSNLDYKIKIVSTRHIKGAGLPYTVIVSIDPGSYDNHNIK
                     KCEKDFRKLLAENCGKDIGIYFDRYTLTATLSFRNEDDAAIFTMLI*"
     gene            291697..292125
                     /locus_tag="PH2015_18_scaffold_0_prodigal-single_380"
     CDS             291697..292125
                     /product="glycerol-3-phosphate cytidylyltransferase n=1
                     Tax=Flavobacterium sp. ACAM 123 RepID=UPI000304C720"
                     /codon_start=1
                     /transl_table=11
                     /translation="MKIGFTASSFDLLHSGHTLMLEEAKTVCDYLIVGLQTDPTIDRP
                     NKNKPVQTVVERYLQLRACKYVDEIIPYATEQDLEDILSGMHIDIRILGVEYRDMDFT
                     GRDICKKRGIEIHFNQRDHRFSSSDLRKRVTNEELQKTKK*"
                     /db_xref="UniRef100_UPI000304C720"
                     /db_xref="wvi:Weevi_0964"
                     /db_xref="F0P1W4_WEEVC"
                     /db_xref="UPI000304C720"
     gene            292097..292411
                     /locus_tag="PH2015_18_scaffold_0_prodigal-single_381"
     CDS             292097..292411
                     /product="hypothetical protein"
                     /codon_start=1
                     /transl_table=11
                     /translation="MKNYKRPKSKGDHKYTIYQDGNLTMYYRYGCLHREKGAAYIDHT
                     ANRKIYYRYGKIHRNDGPADIIENDFSDFYLNGERYDFDEWINKTNVPDETKAHLIIL
                     YG*"
     gene            292415..292663
                     /locus_tag="PH2015_18_scaffold_0_prodigal-single_382"
     CDS             292415..292663
                     /product="Glutaredoxin-3 (Grx3) n=1 Tax=Aliivibrio
                     salmonicida (strain LFI1238) RepID=B6EMJ5_ALISL"
                     /codon_start=1
                     /transl_table=11
                     /translation="MKAKIYTKNGCSYCIQAKTLLQIRGVQYEELNVEFVDGAKENML
                     IECEKAGYTPRTYPQIWVDGNHIGGFTELKAYFDKVVC*"
                     /db_xref="UniRef100_B6EMJ5"
                     /db_xref="frf:LO80_00520"
                     /db_xref="A0A097EM03_9GAMM"
                     /db_xref="B6EMJ5_ALISL"
     gene            293287..294396
                     /locus_tag="PH2015_18_scaffold_0_prodigal-single_383"
     CDS             293287..294396
                     /product="Uncharacterized protein n=1 Tax=Sinorhizobium
                     phage phiM12 RepID=S5MQF7_9CAUD"
                     /codon_start=1
                     /transl_table=11
                     /translation="MTIYYAFLFILPLIVWIGIAKIFLHMNITWGEIAIQFFATSLII
                     FLVFLTGVGSQTSDVKFVNGVVTELDPRKKSCDQYWSDWPDSFCTNQNTRRVRDGQTC
                     TTINDKRTCTPKYKTQYRSVYPWERRYFITSTIDTYEVSRVDAQGVNTPPRFAEVKVG
                     DPVSGQVSYTNYIRGASASLFNKRLKPEELPSISYPEIYDFYKTDRVITVDYAMSATM
                     KAEWNKKLSVLNSNVMKTGANVIVVVTSKTQNFAEQLAQSWDAHNINDVIVVVGMSDD
                     KVSWVDVRSWSSDSIVNVKIRDAIYDAKVLDIDTINAYIENVIRSDYKLQSMDAFEYL
                     SNDIVPPTWAFVLALIVLLIVTPLITYVMNKYEIV*"
                     /db_xref="UniRef100_S5MQF7"
                     /db_xref="A0A0F6WCU4_9CAUD"
                     /db_xref="S5MQF7_9CAUD"
     gene            294407..294952
                     /locus_tag="PH2015_18_scaffold_0_prodigal-single_384"
     CDS             294407..294952
                     /product="Uncharacterized protein n=1 Tax=Sinorhizobium
                     phage phiM12 RepID=S5MDL5_9CAUD"
                     /codon_start=1
                     /transl_table=11
                     /translation="MKYLIAALVFVVGLVGIVSMSYITAYNTANQLENQIVATFEDNK
                     NVLAQYSNRIGEAAQIPAMQRDDLTAVVTAALDARYGEEGSKAMFQFIQEQNPTIDST
                     VYTQLQRMIESGRIDFANSQTRLIDQKRVYETALGSFWQGTWMRIAGYPKINLDDYKI
                     VTNARTEEAFKTGIEEPLKLR*"
                     /db_xref="UniRef100_S5MDL5"
                     /db_xref="A0A0F6WCZ8_9CAUD"
                     /db_xref="S5MDL5_9CAUD"
     gene            295046..295240
                     /locus_tag="PH2015_18_scaffold_0_prodigal-single_385"
     CDS             295046..295240
                     /product="hypothetical protein"
                     /codon_start=1
                     /transl_table=11
                     /translation="MKVKYEVCTIESERGWGQTREYALFDTIEEAIKYRDHINSFNQL
                     PIAPDWYMIAEKEIRVVEQK*"
     gene            295320..296570
                     /locus_tag="PH2015_18_scaffold_0_prodigal-single_386"
     CDS             295320..296570
                     /product="Multifunctional CCA protein n=1 Tax=Shewanella
                     amazonensis (strain ATCC BAA-1098 / SB2B)
                     RepID=A1S3T5_SHEAM"
                     /codon_start=1
                     /transl_table=11
                     /translation="MQTFLVGGAVRDMLMGMEPKDKDFVVVGSTVEEMLAAGFEKVGA
                     DFPVFLHPETGEEFALARREKKTGTGYLGFTSEFGTDVTLEEDLSRRDLTINSMSLQL
                     MEDTEFFVEGDEGRFALFDPFGGQDDLQAKVLRHTSNAFVEDPVRVLRLARFRARFGA
                     EWTVAKETRELVHTMAKKGVLNELTAERVWKELSRALMEPHPRLFFDTLLECDALHVL
                     FPEVYALCSAMESRRWHPEGNAFEHTMLVLTQAAKFGFDLETRFAALVHDFGKGLTRK
                     EDFPKHFGHDVKGVPVVEAFADRLTVPAKMRDRAMKATRFHMNMHKLDELTAKTFVKM
                     FDEMGSLNDPETVNVLHRVGMCDERGRLGSENNPVDQLDVLLTKWEAFKSVKFNDVFP
                     NGEKKVEKIKEGMKRARTQAVAAA*"
                     /db_xref="UniRef100_A1S3T5"
                     /db_xref="saz:Sama_0834"
                     /db_xref="A1S3T5_SHEAM"
     gene            296638..296850
                     /locus_tag="PH2015_18_scaffold_0_prodigal-single_387"
     CDS             296638..296850
                     /product="Uncharacterized protein n=1 Tax=Sinorhizobium
                     phage phiM12 RepID=S5MCU1_9CAUD"
                     /codon_start=1
                     /transl_table=11
                     /translation="MNLFRSKREFEIHAKENLEVEEIGGTLYAFGSELACLRLMNTYR
                     HCGERVLAKFSENKNSWFFRLEPNLA*"
                     /db_xref="UniRef100_S5MCU1"
                     /db_xref="S5MCU1_9CAUD"
     gene            296903..297169
                     /locus_tag="PH2015_18_scaffold_0_prodigal-single_388"
     CDS             296903..297169
                     /product="hypothetical protein"
                     /codon_start=1
                     /transl_table=11
                     /translation="MKTLASHFGSKLLINPAEGDTSTTIAHLAQFVKFDPRDAKLFHT
                     SVPVIAYDALEEEYGKFEKEHGDADYYDGFYMKFKDGSTISVRT*"
     gene            297187..297354
                     /locus_tag="PH2015_18_scaffold_0_prodigal-single_389"
     CDS             297187..297354
                     /product="hypothetical protein"
                     /codon_start=1
                     /transl_table=11
                     /translation="MAWFRTVMVMIGLLMVIAGCSINEGASLWVASALAIPGLALMFI
                     FGVMYETERDY*"
     gene            297354..297605
                     /locus_tag="PH2015_18_scaffold_0_prodigal-single_390"
     CDS             297354..297605
                     /product="hypothetical protein"
                     /codon_start=1
                     /transl_table=11
                     /translation="MKNFRTKTIRCEWQVVIQQVDQYGCNYPNSAVVLDRWPTAEEAY
                     ADLPNHGREHEFVKGRWIPNDAISAYEWLEVQYREVEVK*"
     gene            297602..298024
                     /locus_tag="PH2015_18_scaffold_0_prodigal-single_391"
     CDS             297602..298024
                     /product="hypothetical protein"
                     /codon_start=1
                     /transl_table=11
                     /translation="MSTTDQLIAKAMSTTSEDEAIACLRMARKKGGKVTQSFETKVED
                     TTYNGHTAKYWYEKALAYYNYHKQNANSADLQTLKYMYDRLKYMYDSLSTEHRSLMSK
                     NYSLQKQVRDLKSSNYMMKVVAGGTFAMFMAILPMVFT*"
     gene            298077..298268
                     /locus_tag="PH2015_18_scaffold_0_prodigal-single_392"
     CDS             298077..298268
                     /product="hypothetical protein"
                     /codon_start=1
                     /transl_table=11
                     /translation="MKTELLKNPIYVVYETKGVTYDPYTGLNGAIPVAKYKSYTDMVD
                     AWLFQLVKETHNFYVEEYA*"
     gene            298324..298626
                     /locus_tag="PH2015_18_scaffold_0_prodigal-single_393"
     CDS             298324..298626
                     /product="hypothetical protein"
                     /codon_start=1
                     /transl_table=11
                     /translation="MKLTATEMDTVLALIGKADFDQIVRIAERIKLQRTFITNQNVRS
                     VVVGDQVEFVARGMTIRGVVTKVNRKNLIVSQKALNNVTTNWKVPAMMVNKVQAAA*"
     gene            298661..298996
                     /locus_tag="PH2015_18_scaffold_0_prodigal-single_394"
     CDS             298661..298996
                     /product="hypothetical protein"
                     /codon_start=1
                     /transl_table=11
                     /translation="MPCSDGGWSDEVRVSRDDVAEHNMLEASMCGMLTALETKLGVDE
                     LNKVLDLVDWEEAGVKRRTLGLWWKKHKEKDEKRRAREAAEKRKEELRTVALGKLTAE
                     ELEVLGIKL*"
     gene            299064..299201
                     /locus_tag="PH2015_18_scaffold_0_prodigal-single_395"
     CDS             299064..299201
                     /product="hypothetical protein"
                     /codon_start=1
                     /transl_table=11
                     /translation="MFKVVWSRYGRHAGEKVFDTRAAALSFFHAIRGHNGVSRAELKA
                     I*"
     gene            299218..299294
                     /locus_tag="PH2015_18_scaffold_0_prodigal-single_trna_18"
     tRNA            299218..299294
                     /product="Arg"
     gene            299415..299497
                     /locus_tag="PH2015_18_scaffold_0_prodigal-single_trna_19"
     tRNA            299415..299497
                     /product="Leu"
     gene            299613..299689
                     /locus_tag="PH2015_18_scaffold_0_prodigal-single_trna_20"
     tRNA            299613..299689
                     /product="Pseudo"
     gene            299708..299959
                     /locus_tag="PH2015_18_scaffold_0_prodigal-single_396"
     CDS             299708..299959
                     /product="Uncharacterized protein n=1 Tax=Chthoniobacter
                     flavus Ellin428 RepID=B4D307_9BACT"
                     /codon_start=1
                     /transl_table=11
                     /translation="MIDMSFVKVLPSDYTDYGGEVKRWADNQDYPDCSCGCKWFLPLD
                     GELGFDYGVCANKKSPRLGLLTFEHQTGKDCFEYDQNPR*"
                     /db_xref="UniRef100_B4D307"
                     /db_xref="B4D307_9BACT"
     gene            299907..300533
                     /locus_tag="PH2015_18_scaffold_0_prodigal-single_397"
     CDS             299907..300533
                     /product="tRNA(Ile)-lysidine synthase n=1 Tax=Firmicutes
                     bacterium CAG:272 RepID=R6TU08_9FIRM"
                     /codon_start=1
                     /transl_table=11
                     /translation="LNTKQEKTVSNMIKIQGKIPREVIVACSGGVDSMAVVDFLSRNH
                     TVRPLFVNHGTETSKEAEKFLDGVFGDSLIKTYISSDDLPKNTSQEEHWRNERYKIFH
                     SMDVPVVTCHHLDDCTETWIWSSLNGCGKIIPYRNMNVIRPFRVNRKFEFVNWCERKG
                     ISWIEDKSNSDTKYMRNFIRHELMPKALVVNPGLYKVVSKVVKDSSVA*"
                     /db_xref="UniRef100_R6TU08"
                     /db_xref="A0A0F9MXM6_9ZZZZ"
                     /db_xref="hdu:HD0014"
                     /db_xref="R6TU08_9FIRM"
     gene            300541..300756
                     /locus_tag="PH2015_18_scaffold_0_prodigal-single_398"
     CDS             300541..300756
                     /product="Uncharacterized protein n=1 Tax=Bradyrhizobium
                     sp. S23321 RepID=I0GA98_9BRAD"
                     /codon_start=1
                     /transl_table=11
                     /translation="MNMLQLNPPIPVYTPRGPALAHVLIDYGPEHNIMWVCFGDDDGQ
                     CWTWPNNKVRAQKNISLGRTVENTKDL*"
                     /db_xref="UniRef100_I0GA98"
                     /db_xref="brs:S23_44910"
                     /db_xref="I0GA98_9BRAD"
     gene            300762..300846
                     /locus_tag="PH2015_18_scaffold_0_prodigal-single_trna_21"
     tRNA            300762..300846
                     /product="Leu"
     gene            301556..302266
                     /locus_tag="PH2015_18_scaffold_0_prodigal-single_399"
     CDS             301556..302266
                     /product="hypothetical protein"
                     /codon_start=1
                     /transl_table=11
                     /translation="MTEIVTWNKIFNRPDLSWVLDTNKVLLSTDKSVFESSFELHKAI
                     FDCDEITFRSYVEYIISFVGTNTSVAEFGCGNAALLHYLHHTYGNDVYGIDISKNLID
                     QCMILFPMQAHHFYVSDKEIRMSDSSVDWFVSNSVFQYLSYDDADYVIQEMLRCSKDG
                     VVISDVKDKETEHLFKVKQAKRQNLTLEQLSEKYKTTPLTFYNKDFFSKYGKCDIVPM
                     LGSYPDAELGSYTVVIQK*"
     gene            302270..302359
                     /locus_tag="PH2015_18_scaffold_0_prodigal-single_trna_22"
     tRNA            302270..302359
                     /product="Ser"
     gene            302405..303532
                     /locus_tag="PH2015_18_scaffold_0_prodigal-single_400"
     CDS             302405..303532
                     /product="Decarboxylase, pyridoxal-dependent n=1 Tax
                     =Oceanicola batsensis HTCC2597 RepID=A3TV27_9RHOB"
                     /codon_start=1
                     /transl_table=11
                     /translation="MDKLEDYIRANVFDYPTLVLDVEKVEENYKKLKSGLGNAHIHYA
                     VKANPQKEIINRLNELGCRFDAASAEEIRICLNAGAQPEHISFGNTVKRPADLEYAYA
                     QGIKLYAADAEEELDKIAKYAPNSEVFIRLLVTNSQAEWPLSRKFGCGQSKAIPLMEY
                     AKNVGLKPIGISFHVGSQTRHPEMWDDTLTYASEVWRDAVSKGFDMRLLNIGGGFPAF
                     YGVPITESEAYCQLLTDMIYQNFGDVQYIMAEPGRGMVGNVGMISANVLLVSTKNEGD
                     EVRWVYLDIGKFSGLAETAEEAIKYQFVTPDCHSNDTMFCILAGPTCDSADVLYETNK
                     VKFPTDLKSGDRIFIKNCGAYTTTYSTVAFNGFPPLGVVVI*"
                     /db_xref="UniRef100_A3TV27"
                     /db_xref="A0A0A0EJI6_9RHOB"
                     /db_xref="jan:Jann_0801"
                     /db_xref="A3TV27_9RHOB"
     gene            303639..303734
                     /locus_tag="PH2015_18_scaffold_0_prodigal-single_401"
     CDS             303639..303734
                     /product="hypothetical protein"
                     /codon_start=1
                     /transl_table=11
                     /translation="MKTASTHKMIIRRTWCGRFMYSGCEGLGMGM*"
     gene            304378..304463
                     /locus_tag="PH2015_18_scaffold_0_prodigal-single_trna_23"
     tRNA            304378..304463
                     /product="Tyr"
     gene            304575..304649
                     /locus_tag="PH2015_18_scaffold_0_prodigal-single_trna_24"
     tRNA            304575..304649
                     /product="Ile"
     gene            304788..304865
                     /locus_tag="PH2015_18_scaffold_0_prodigal-single_trna_25"
     tRNA            304788..304865
                     /product="Met"
     gene            304963..305041
                     /locus_tag="PH2015_18_scaffold_0_prodigal-single_trna_26"
     tRNA            304963..305041
                     /product="His"
     gene            305058..305147
                     /locus_tag="PH2015_18_scaffold_0_prodigal-single_trna_27"
     tRNA            305058..305147
                     /product="Ser"
     gene            305204..305292
                     /locus_tag="PH2015_18_scaffold_0_prodigal-single_trna_28"
     tRNA            305204..305292
                     /product="Cys"
     gene            305488..305571
                     /locus_tag="PH2015_18_scaffold_0_prodigal-single_trna_29"
     tRNA            305488..305571
                     /product="Tyr"
     gene            305625..305701
                     /locus_tag="PH2015_18_scaffold_0_prodigal-single_trna_30"
     tRNA            305625..305701
                     /product="Arg"
     gene            305806..305881
                     /locus_tag="PH2015_18_scaffold_0_prodigal-single_trna_31"
     tRNA            305806..305881
                     /product="Lys"
     gene            305978..306052
                     /locus_tag="PH2015_18_scaffold_0_prodigal-single_trna_32"
     tRNA            305978..306052
                     /product="Trp"
     gene            306096..306290
                     /locus_tag="PH2015_18_scaffold_0_prodigal-single_402"
     CDS             306096..306290
                     /product="hypothetical protein"
                     /codon_start=1
                     /transl_table=11
                     /translation="MSYRKIEVNDQTFEYSVGRSHVKIRYVGAFDKREIGYVIDDWEV
                     RVRPSDIANFIKEKNLQLKT*"
     gene            306292..306383
                     /locus_tag="PH2015_18_scaffold_0_prodigal-single_trna_33"
     tRNA            306292..306383
                     /product="Ser"
     gene            306519..306595
                     /locus_tag="PH2015_18_scaffold_0_prodigal-single_trna_34"
     tRNA            306519..306595
                     /product="Met"
     gene            306764..306839
                     /locus_tag="PH2015_18_scaffold_0_prodigal-single_trna_35"
     tRNA            306764..306839
                     /product="Met"
     gene            306860..307576
                     /locus_tag="PH2015_18_scaffold_0_prodigal-single_403"
     CDS             306860..307576
                     /product="NAD-dependent protein deacylase {ECO:0000256
                     |HAMAP-Rule:MF_01121}; EC=3.5.1.-
                     {ECO:0000256|HAMAP-Rule:MF_01121};; Regulatory protein
                     SIR2 homolog {ECO:0000256|HAMAP-Rule:MF_01121}; 
                     TaxID=195105 species="Bacteria; Proteobacteria;
                     Alphaproteobacteria; Rhodobacterales; Rhodobacteraceae;
                     Haematobacter.;" source="Haematobacter massiliensis.;""
                     /codon_start=1
                     /transl_table=11
                     /translation="MKVCILTGAGISAESGIKTFRDTDGRWNEYDVTDVATPEGFYKN
                     PKLVLDFYNHRREEVSYAKPNKAHYALAALQHNENFDVTLITQNVDDLHEKAGSTRVI
                     HMHGSLHESICRKCGDVTTANSVMQTHDICDDCYHPALRPNIVWFGEFPYHMEIIDDA
                     LRTCDIFVSIGTSGTVYPAAGFVKTAKKKARAHTVEINLHPSDNNFMFTETMGGVATE
                     MVPAFVEKLLSGEYDYLKVQ*"
                     /db_xref="A0A086YD31_9RHOB"
                     /db_xref="UniRef100_V7FTR5"
                     /db_xref="red:roselon_01814"
                     /db_xref="V7FTR5_9RHIZ"
                     /db_xref="3.5.1.-"
     gene            307777..307851
                     /locus_tag="PH2015_18_scaffold_0_prodigal-single_trna_36"
     tRNA            307777..307851
                     /product="Val"
     gene            308175..308250
                     /locus_tag="PH2015_18_scaffold_0_prodigal-single_trna_37"
     tRNA            308175..308250
                     /product="Phe"
     gene            308274..308465
                     /locus_tag="PH2015_18_scaffold_0_prodigal-single_404"
     CDS             308274..308465
                     /product="hypothetical protein"
                     /codon_start=1
                     /transl_table=11
                     /translation="MYIIGCKHNAKSIDAITAVRKHTGKSLLESKRLIESVMEGKSVQ
                     LPDDFVLREDLEDANFLIS*"
     gene            308511..309404
                     /locus_tag="PH2015_18_scaffold_0_prodigal-single_405"
     CDS             308511..309404
                     /product="Cytosine-specific methyltransferase {ECO:0000256
                     |RuleBase:RU000417}; EC=2.1.1.37
                     {ECO:0000256|RuleBase:RU000417};;  TaxID=439375
                     species="Bacteria; Proteobacteria; Alphaproteobacteria;
                     Rhizobiales; Brucellaceae; Ochrobactrum.;"
                     source="Ochrobactrum anthropi (strain ATCC 49188 / DSM
                     6882 / NCTC 12168).;""
                     /codon_start=1
                     /transl_table=11
                     /translation="MKVLGLFSGVGGFELGLQRAGFNISAMCEIEEPATRVLKKNFPD
                     TIIFDNVKTLHLNGGEYDVMCGGFPCQDISVGGKGAGITGERSGLWKEYLRLIDEGKP
                     KYAIIENVFAILGRGIEVVLHDLAQIGYDATWTIYDSKFFGVPQRRRRVYIVAVRDGI
                     PLGTEIFKFRERDTDEHRRKVESIAQGFEWSFEAKPERGQEGFTYITRQSNAEFTESG
                     LASTLCKRDYKQFTDLVITENRIRRVTPTERLLLQSFPIDWFDGCNLTDTQKFVYNGM
                     TVNVIQHVGELIREFDDAQQV*"
                     /db_xref="A6WVF7_OCHA4"
                     /db_xref="UniRef100_A6WVF7"
                     /db_xref="oan:Oant_0230"
                     /db_xref="2.1.1.37"
     gene            309385..310023
                     /locus_tag="PH2015_18_scaffold_0_prodigal-single_406"
     CDS             309385..310023
                     /product="methyltransferase domain-containing protein (EC
                     :2.1.1.-)"
                     /codon_start=1
                     /transl_table=11
                     /translation="MMHNKFDFQKVEDFDNHINLSIPNYQGLYDVFRAIALEYMPPEG
                     QCIDIGCSTGKFLNDLSASTEGFYVGVDVVEMASEKNFVFINQDVITALENFTSVDLI
                     VSMFTLQFLGKYKRRQVVNKLKELIDNGATLLLAEKVFSDTAKLNSIMTKEHYNQKRK
                     HFTDKEILDKDYSLIGKMFCLTNAEITEELKYLGHADQVWQSYNFRGWVVRR*"
                     /db_xref="apb:SAR116_1361"
                     /db_xref="UniRef100_H9YRL8"
                     /db_xref="A0A0F9JU44_9ZZZZ"
                     /db_xref="H9YRL8_9VIRU"
                     /db_xref="2.1.1.-"
     gene            310034..310108
                     /locus_tag="PH2015_18_scaffold_0_prodigal-single_trna_38"
     tRNA            310034..310108
                     /product="Thr"
     gene            310192..310365
                     /locus_tag="PH2015_18_scaffold_0_prodigal-single_407"
     CDS             310192..310365
                     /product="hypothetical protein"
                     /codon_start=1
                     /transl_table=11
                     /translation="MTKIFKEAVCWFFHGETEEAIREDLGFDGDLEEVKKIASDLKSQ
                     GLDFDDVYDWSKE*"
     gene            310362..310517
                     /locus_tag="PH2015_18_scaffold_0_prodigal-single_408"
     CDS             310362..310517
                     /product="hypothetical protein"
                     /codon_start=1
                     /transl_table=11
                     /translation="MNNIHSGNLSYLTRLHQKKYGKLKYWMKHLRTWPDGKWTVEFIP
                     YETEKSE*"
     gene            310514..310675
                     /locus_tag="PH2015_18_scaffold_0_prodigal-single_409"
     CDS             310514..310675
                     /product="hypothetical protein"
                     /codon_start=1
                     /transl_table=11
                     /translation="MTCYVIVNDEIVAITTKEEDAKAIVHAYEVDKLEAKVEIQEIQN
                     ETKKTSEGS*"
     gene            310644..310805
                     /locus_tag="PH2015_18_scaffold_0_prodigal-single_410"
     CDS             310644..310805
                     /product="hypothetical protein"
                     /codon_start=1
                     /transl_table=11
                     /translation="MKRKKLPKARNPFVQHLITKKSGAHGKSKKAQRRDDKVDLRKGN
                     KTQDDFDKG*"
     gene            310839..310937
                     /locus_tag="PH2015_18_scaffold_0_prodigal-single_411"
     CDS             310839..310937
                     /product="hypothetical protein"
                     /codon_start=1
                     /transl_table=11
                     /translation="MVDAAADGRGVTVRHIEWVVVGSRRTHLQEYV*"
     gene            310999..311631
                     /locus_tag="PH2015_18_scaffold_0_prodigal-single_412"
     CDS             310999..311631
                     /product="Metallophosphoesterase n=1 Tax=Methylobacterium
                     extorquens DSM 13060 RepID=H1KC26_METEX"
                     /codon_start=1
                     /transl_table=11
                     /translation="MSEIYYAIADIHGRKDLLDLALKEIFSRQDSGKIIFLGDYVDRG
                     PDSGGVVRYLMGVPPTGWEYICLKGNHEDMLMYDWCSSNQLYDPKVLDSFGGLIDDEV
                     LRWINKLKIYHIEDDNIFVHADWDEHLSERQQLEHAMIWRRRGRYASFDHPTMYLNHG
                     HTPHGDGPVFAINRCNLDCGAFYTNRLCVGVYQKGSKGPITTFDVENRLP*"
                     /db_xref="UniRef100_H1KC26"
                     /db_xref="H1KC26_METEX"
                     /db_xref="mea:Mex_1p4026"
     gene            311638..311714
                     /locus_tag="PH2015_18_scaffold_0_prodigal-single_trna_39"
     tRNA            311638..311714
                     /product="Arg"
     gene            311729..311899
                     /locus_tag="PH2015_18_scaffold_0_prodigal-single_413"
     CDS             311729..311899
                     /product="hypothetical protein"
                     /codon_start=1
                     /transl_table=11
                     /translation="MGLFALAAKNTVEDDIETAIRNLQLFLEHRDSDYLLDFALYNVV
                     GAKEKINQQKKS*"
     gene            311951..312514
                     /locus_tag="PH2015_18_scaffold_0_prodigal-single_414"
     CDS             311951..312514
                     /product="Uncharacterized protein {ECO:0000313|EMBL
                     :KKO08518.1};  TaxID=412755 species="unclassified
                     sequences; metagenomes; ecological metagenomes.;"
                     source="marine sediment metagenome.;""
                     /codon_start=1
                     /transl_table=11
                     /translation="MKISLRKADAIQRSINEVINALALPTEVSINEFERPTDKVQLVK
                     SKFSADLAKREALLDVLYDIRVAVGMQNEGNGVNVRLAAVARLEKEITLIKRLAGTAP
                     AVSQDVLIGKLGKIKGREPDPYNRFDDEVRTSIFDESDILGFKEKLAELKLRKQAIQD
                     ELLELNVRLQIELSDNAVAVLEQASVL*"
                     /db_xref="A0A0F9W889_9ZZZZ"
     gene            312860..313162
                     /locus_tag="PH2015_18_scaffold_0_prodigal-single_415"
     CDS             312860..313162
                     /product="hypothetical protein"
                     /codon_start=1
                     /transl_table=11
                     /translation="MIYENATVKYWYRYSHNVAEHLDLPLAQMTVRTPRLFNDESFDF
                     AGNTGKMQKAEKVWLQVNNEPIRVIKSRDGDMKFDKDEFTRMLFVAEQIEFVSWAP*"
     gene            313159..313491
                     /locus_tag="PH2015_18_scaffold_0_prodigal-single_416"
     CDS             313159..313491
                     /product="hypothetical protein"
                     /codon_start=1
                     /transl_table=11
                     /translation="MKQQRDAAIKKFLNLSCGIPSGEVSLVMSGRASGKSNSQSMMIE
                     YLNQQIKEVNEYKSKGYIPMYLDSNSATRKEMIEWCKENCKCHYYVAGQLFMFEDETD
                     AMTFGLVW*"
     gene            313492..314148
                     /locus_tag="PH2015_18_scaffold_0_prodigal-single_417"
     CDS             313492..314148
                     /product="hypothetical protein"
                     /codon_start=1
                     /transl_table=11
                     /translation="MKKTETIKLFYRKYPYRIRFESASSYAYHNGNSYDSYEYNERHK
                     DIRAAYKNVDLYLKKEAVDYKTRIEMGHSYFLEDEYVFQHLCENYSKFIEEATVPYRK
                     DMSSIYKGLNTNAELRKGLYHGMYRYKMMIACQSYTEREAATQSVTDVMTTLNVRDNG
                     KWMPYTISIYSPEPIYFETYEQVSYAAMMFQHVKIKKIYEAVLIKEVENPWVDDGGIT
                     *"
     gene            314132..314371
                     /locus_tag="PH2015_18_scaffold_0_prodigal-single_418"
     CDS             314132..314371
                     /product="hypothetical protein"
                     /codon_start=1
                     /transl_table=11
                     /translation="MAVLLDSHVLDDIWANWMNANSVVHRGTLYSAQWRAHKVCQDFE
                     DWLYEHGAVVIQYHRERKLKFDSELDAAIFAMTHA*"
     gene            314420..315244
                     /locus_tag="PH2015_18_scaffold_0_prodigal-single_419"
     CDS             314420..315244
                     /product="Lytic enzyme n=1 Tax=Geobacter sp. (strain M21)
                     RepID=C6E6S2_GEOSM"
                     /codon_start=1
                     /transl_table=11
                     /translation="MSLPISKDQLSSILSNNKDAGSWYEPLAKILPKYDITTAHRVAA
                     FIAQCAHESGQFTTIQENLNYSAEGLNIVFPKYFINAGRNAAEFSRQPEKIANIVYGG
                     RMGNTEQGDGWKHRGRGLIQLTGKDNYTLFAKSINITVDQAIAYLETKEGAIESACWF
                     WTKNNLNALADIQDMKALTRRINGGFNGLEDRMKYYNKALAVIGGSQLTEQPSNTVLK
                     LGSKGSDVARLQQALGLLADGNFGPATKEAVMKFQLKNGLAADGIAGTSTLSKLFK*"
                     /db_xref="UniRef100_C6E6S2"
                     /db_xref="gem:GM21_3679"
                     /db_xref="C6E6S2_GEOSM"
     gene            315367..315756
                     /locus_tag="PH2015_18_scaffold_0_prodigal-single_420"
     CDS             315367..315756
                     /product="hypothetical protein"
                     /codon_start=1
                     /transl_table=11
                     /translation="MIFEKHIEKFERRYDARVQDSGYAYDMRMNTDFLYTTSIDAYHT
                     KKVKTVSVNMTEHSLYNLLDYLDYCEQSSSRHHSVDSQYDDTPVRRKYYEDIMKARHE
                     EEKLRKQHPALQDAWEQYEAMKILLTK*"
     gene            315812..316129
                     /locus_tag="PH2015_18_scaffold_0_prodigal-single_421"
     CDS             315812..316129
                     /product="hypothetical protein"
                     /codon_start=1
                     /transl_table=11
                     /translation="MGNIDVFATTLTEAAMPWVALLISIFVTIWLKESATNFAKGWAF
                     LRNKAFSPGDGVYVDGEPATIISISLKETIFEIERDEKTIWRYVPNHRIEFVKLEKVI
                     DKQ*"
     gene            316137..316760
                     /locus_tag="PH2015_18_scaffold_0_prodigal-single_422"
     CDS             316137..316760
                     /product="Uncharacterized protein {ECO:0000313|EMBL
                     :KKL89417.1};  TaxID=412755 species="unclassified
                     sequences; metagenomes; ecological metagenomes.;"
                     source="marine sediment metagenome.;""
                     /codon_start=1
                     /transl_table=11
                     /translation="MTELPTTIPHLVFIHGANQSSSCWSHIIAHLQPHSYTHFDYDSR
                     NSFACNLEQMKNEMSHLKEVFFVAHSLGGLYGVHLYHHFKNKVKGAVTISTPYGGSAL
                     AFFFRQMFPSYALFSDICPSSPPIYSSNLIHLDVPWTQIVTTRGHHPIHILPNDGVVT
                     KHSMMCRSDIDYVLIDEDHYDVLYSNDVVEIIKNHLTNIPNHNMFNS*"
                     /db_xref="A0A0F9IQH3_9ZZZZ"
     gene            316772..316996
                     /locus_tag="PH2015_18_scaffold_0_prodigal-single_423"
     CDS             316772..316996
                     /product="hypothetical protein"
                     /codon_start=1
                     /transl_table=11
                     /translation="MEYFTDANGWIGVGLGLLIFYMGYIKGVSKARALAPHIIDSTIQ
                     NLIDNGFIKTRKTLKNGKWEEDILRHDEEV*"
     gene            316980..317159
                     /locus_tag="PH2015_18_scaffold_0_prodigal-single_424"
     CDS             316980..317159
                     /product="hypothetical protein"
                     /codon_start=1
                     /transl_table=11
                     /translation="MTKKYNFQTLESIPNDLLEYVKNVSGKDFSSVSVDEVNTLLNEV
                     DAYLQWPTQDSGLDG*"
     gene            317212..317352
                     /locus_tag="PH2015_18_scaffold_0_prodigal-single_425"
     CDS             317212..317352
                     /product="hypothetical protein"
                     /codon_start=1
                     /transl_table=11
                     /translation="MKYRAGRIEFSDLSCAYRYSESLGVKVEILLNGEWQILSNLYPK
                     SA*"
     gene            317404..317742
                     /locus_tag="PH2015_18_scaffold_0_prodigal-single_426"
     CDS             317404..317742
                     /product="Marine sediment metagenome DNA, contig:
                     S03H2_L09643 {ECO:0000313|EMBL:GAH35883.1}; Flags:
                     Fragment;;  TaxID=412755 species="unclassified sequences;
                     metagenomes; ecological metagenomes.;" source="marine
                     sediment metagenome.;""
                     /codon_start=1
                     /transl_table=11
                     /translation="MLDKIEDLLSAIKADYVKWTTRNGTKELNEINKEMIEDFNESLA
                     YTVGAKYVKITKGGSVWGFIVKGEDDKKFKKGDILKPASWATPARNAARGNILKGGYA
                     ISWTGPNYLR*"
                     /db_xref="X1GS83_9ZZZZ"
     gene            317880..318065
                     /locus_tag="PH2015_18_scaffold_0_prodigal-single_427"
     CDS             317880..318065
                     /product="hypothetical protein"
                     /codon_start=1
                     /transl_table=11
                     /translation="MTLQNIRDILVSVAAAFVIVVIVVATTNREEVARWKIDVDQYYW
                     NMYEQRCVVEPGECMGD*"
     gene            318283..318657
                     /locus_tag="PH2015_18_scaffold_0_prodigal-single_428"
     CDS             318283..318657
                     /product="Uncharacterized protein {ECO:0000313|EMBL
                     :AGS80967.1};  TaxID=1357714 species="Viruses; dsDNA
                     viruses, no RNA stage; Caudovirales; Myoviridae.;"
                     source="Caulobacter phage Cr30.;""
                     /codon_start=1
                     /transl_table=11
                     /translation="MLAIDHAPTSNAKIVAAVAYKNQIISYGFNQLKSHPFIIPYQKN
                     EDAIYLHAETDAIKNALKRISVDQLSKCDLFIIRAKQKSSTSNKIVYGIAKPCDGCAK
                     CISTFGLRKVYYSTNEQEIKCM*"
                     /db_xref="A0A067XRB5_9CAUD"
     gene            318854..319261
                     /locus_tag="PH2015_18_scaffold_0_prodigal-single_429"
     CDS             318854..319261
                     /product="MazG protein n=2 Tax=Prochlorococcus phage
                     P-SSM2 RepID=Q58MG6_BPPRM"
                     /codon_start=1
                     /transl_table=11
                     /translation="MSQQIDLQKYQDFVSAVTSDASNDLETMIVRLRELNETVNIALL
                     LTGAIGMSAEGGEFAEIAKKCVFQGKPMNEETIFHMKRELGDIAWYFVNACRAIGHNP
                     NEVIAENVRKLEARYPGGNFDPYYSENRKAGDL*"
                     /db_xref="UniRef100_Q58MG6"
                     /db_xref="R9S6M3_BPPRM"
                     /db_xref="bprs:CK3_29960"
                     /db_xref="Q58MG6_BPPRM"
     gene            319258..319590
                     /locus_tag="PH2015_18_scaffold_0_prodigal-single_430"
     CDS             319258..319590
                     /product="hypothetical protein"
                     /codon_start=1
                     /transl_table=11
                     /translation="MSFDLSDIKIEKIEVQAKSRTLSASWTIEHTLSEEEWNELQQKE
                     YEVLANVVDQPEVYHQMMSLLGLSYSDYLNKIEKDNEAVHIISEDLAKILQETIDKEV
                     LHSILTKR*"
     gene            319622..319879
                     /locus_tag="PH2015_18_scaffold_0_prodigal-single_431"
     CDS             319622..319879
                     /product="hypothetical protein"
                     /codon_start=1
                     /transl_table=11
                     /translation="MYNDYSSLSEEELDEKMEDVMRKINIAHRQGMDHVVQQLQYHLG
                     MLRLELNERLERMRFDIINDRTPDSFIIGEDNDTDASTDTD*"
     gene            319848..320216
                     /locus_tag="PH2015_18_scaffold_0_prodigal-single_432"
     CDS             319848..320216
                     /product="hypothetical protein"
                     /codon_start=1
                     /transl_table=11
                     /translation="MTPMHQPIQIKKVNHSLTVDGTDVDITRFVEYMYGQWFQTWQSQ
                     LNFTDVKYDLGHDNLRFSTESDKVNLLKLVVKLSRIFPRLYIMYDFYTESDEYFEQAT
                     IYLHNGDITDNDNGLQTYEV*"
     gene            320217..320879
                     /locus_tag="PH2015_18_scaffold_0_prodigal-single_433"
     CDS             320217..320879
                     /product="hypothetical protein"
                     /codon_start=1
                     /transl_table=11
                     /translation="MPDDFMVSSYSTFTTHFNATLIQAEPIILSDIFEVSIDFAWTTP
                     DLQKGNTAFVKVKFFLEEVLQHSILTHVNSPIDIDFADNNVVLFPYVPTNDVIAITLH
                     AKLNAIADENLEILSVKVGSKHSNPSITYTYADNSYHMLPDLKTFIGEGRHFYDVPWW
                     FRASTECQDYLAEDDEDLTIPPYSDTIFEDIEKIVSGEMSAPKNGEIIEIPRWKPKVI
                     DD*"
     gene            320872..321399
                     /locus_tag="PH2015_18_scaffold_0_prodigal-single_434"
     CDS             320872..321399
                     /product="DNA polymerase III alpha subunit n=1 Tax
                     =Cronobacter phage vB_CsaM_GAP32 RepID=K4F6Z2_9CAUD"
                     /codon_start=1
                     /transl_table=11
                     /translation="MIDKVTTDQYGRVIYNRHDLYELLYQGVDLSNVDQVEWNEDFDK
                     YNTALTLNHLSDSPLQPLSHYNVDVSEFDIEHQRKWFVPDEYMKMDICSYIKNKTPLD
                     RMHRVETELELYDKYELLDVLRLCVYLVEQMRNHNVVWGVGRGSSVASYVLYVIGIHK
                     IDSVKYGLDIREFLK*"
                     /db_xref="UniRef100_K4F6Z2"
                     /db_xref="A0A0F9S651_9ZZZZ"
                     /db_xref="mpv:PRV_02480"
                     /db_xref="K4F6Z2_9CAUD"
     gene            321396..321599
                     /locus_tag="PH2015_18_scaffold_0_prodigal-single_435"
     CDS             321396..321599
                     /product="hypothetical protein"
                     /codon_start=1
                     /transl_table=11
                     /translation="MRDMIIKFPASKRKLSIQEEQELRVCINLVHQAYMNKNPHIPDD
                     ERKYQSEMIMREFLKRIFEMNEE*"
     gene            321601..321927
                     /locus_tag="PH2015_18_scaffold_0_prodigal-single_436"
     CDS             321601..321927
                     /product="hypothetical protein"
                     /codon_start=1
                     /transl_table=11
                     /translation="MIRKSSRGVEVDFEKLQIEQEKNIAVGNTRTNARGDQLGKGGKI
                     EKTADQIAREHYNQNNPKAVKKASIKIDAAKEELPVGLEPQTAKKYAPAPTPTFSENL
                     ETDSEV*"
     gene            321929..322252
                     /locus_tag="PH2015_18_scaffold_0_prodigal-single_437"
     CDS             321929..322252
                     /product="Uncharacterized protein n=1 Tax=Escherichia
                     phage PBECO 4 RepID=L7TID3_9VIRU"
                     /codon_start=1
                     /transl_table=11
                     /translation="MRTLRPLGNNIILINLDHGEKKTANGLILIDDSTTEAGDRGIRA
                     RWAEVYAVGPEQKDVKVGQWVLMDHGRWSLGQNLDLGETEIRFWLGDPNGILGMSETK
                     PDEVN*"
                     /db_xref="UniRef100_L7TID3"
                     /db_xref="A0A0F9N772_9ZZZZ"
                     /db_xref="L7TID3_9VIRU"
     gene            322252..322467
                     /locus_tag="PH2015_18_scaffold_0_prodigal-single_438"
     CDS             322252..322467
                     /product="hypothetical protein"
                     /codon_start=1
                     /transl_table=11
                     /translation="MTETSKEDRIAFGLDDATPSTIDAATKRRMQMWESLNKNISKLP
                     DTISSIKSLLAISILTQLFLAVVIFYK*"
     gene            322477..322953
                     /locus_tag="PH2015_18_scaffold_0_prodigal-single_439"
     CDS             322477..322953
                     /product="Putative uncharacterized protein n=1 Tax
                     =Lachnospiraceae bacterium 5_1_57FAA RepID=F7KU06_9FIRM"
                     /codon_start=1
                     /transl_table=11
                     /translation="MSNLVNYAKSELDILNLGNNDRTGESMDYHMRDHIIRMVEVFSE
                     EGHSGFSASYALSILQRVLAYKPLTPLTGEDDEWNEVADGLFQNRRASNVFKDNTGAY
                     WQDGIVFWEWYSSPDIDNGKPFKSYFTSRDSRVPITFPFTMPDSPEYKEAIRSEDD*"
                     /db_xref="UniRef100_F7KU06"
                     /db_xref="A0A081N5M7_9GAMM"
                     /db_xref="npn:JI59_16430"
                     /db_xref="F7KU06_9FIRM"
     gene            322946..323374
                     /locus_tag="PH2015_18_scaffold_0_prodigal-single_440"
     CDS             322946..323374
                     /product="hypothetical protein"
                     /codon_start=1
                     /transl_table=11
                     /translation="MIKDINILVERRSAVRFIETNEIQLCPHCNGIGIITREELTDYH
                     RNDYTTVRTSCKFCLGDGRVVVITEKVVYDGPSDDRKVVPYVGFEGDGFSHKSTTYAL
                     KIDMRNRRLEEKYPELKKLSYEHYDNTVTDYVALDLLKEK*"
     gene            323376..324308
                     /locus_tag="PH2015_18_scaffold_0_prodigal-single_441"
     CDS             323376..324308
                     /product="Sliding clamp loader subunit n=1 Tax=Cronobacter
                     phage vB_CsaM_GAP32 RepID=K4F7L2_9CAUD"
                     /codon_start=1
                     /transl_table=11
                     /translation="MRELWTEKYRPQTLEDYVFRDEKQKHQVKNWVKSGAVPHLLFSG
                     AAGTGKTTLAKILLNELDVDGGDIMIINASNENNVDTMRNKISGFAGSLPFSGDFKYV
                     LLDEADYLTQNAQAILRNMMETYSSTCRFILTCNYPNKVIPALHSRCQGFHIAKLDQT
                     EFTVRIATILLEEGITFQPDDLDVYVKSTYPDLRKCIGMVQQNVVDDKLQEPSSGEGG
                     ESDWILEYVALFQIKKVAEARKMIVEKARPEEYESVFRKLYENLDWFGEDTKTKGRAL
                     LCIRDGLVNHALVADPEINLSATLLELQYIAGQA*"
                     /db_xref="UniRef100_K4F7L2"
                     /db_xref="A0A0F9MKH9_9ZZZZ"
                     /db_xref="mfe:Mefer_1399"
                     /db_xref="K4F7L2_9CAUD"
     gene            324308..324712
                     /locus_tag="PH2015_18_scaffold_0_prodigal-single_442"
     CDS             324308..324712
                     /product="hypothetical protein"
                     /codon_start=1
                     /transl_table=11
                     /translation="MDYEPKRIIMPEWYDEYELMLHRELASYAKNLDSPNPFRKAITE
                     TIGIKIVLNDTNDLPFVVKHFEEKIDDGIEETVIIGDPAPLGYSLEVLDRLNDESKYS
                     SRYIRNKEWIIYMINIDEHKDLYIEDGKFQIR*"
     gene            324740..325063
                     /locus_tag="PH2015_18_scaffold_0_prodigal-single_443"
     CDS             324740..325063
                     /product="hypothetical protein"
                     /codon_start=1
                     /transl_table=11
                     /translation="MAQKAYIVIQHSYIPAPGVNTSVKGWANAEKSQQMIETIFFVTR
                     IRKRWWQTATTILNITDTKVEKNSADTTDFNQIINHVKMKYPDKFAGFIQECVREGLA
                     PTFTL*"
     gene            325060..325872
                     /locus_tag="PH2015_18_scaffold_0_prodigal-single_444"
     CDS             325060..325872
                     /product="hypothetical protein"
                     /codon_start=1
                     /transl_table=11
                     /translation="MKKLLLICSLLFSSFAQAGTIDELPTDENRGQWFQTIDLDAQDY
                     AYDVVTDTKRKGQTALRFELRDGDCYTAYPDNPTQGWNDCTLDRERSEVRERWNPPLD
                     KSVWYAFSVYIPTDYEPMYPKQIFFQWHAGPAPAIYYHLNKNNFNIDILTEVGKTTTQ
                     YNLGKDVLTLGEWHDFEVNIVWSGDPQSGRMITYVDGKKIVDYSGATLPNDVYNDMQN
                     GAKTPEVKFGIYRSHLFRWTEPRPHPTHVLYFDEYRRGLFQENVDLDKHSGD*"
     gene            325875..326165
                     /locus_tag="PH2015_18_scaffold_0_prodigal-single_445"
     CDS             325875..326165
                     /product="hypothetical protein"
                     /codon_start=1
                     /transl_table=11
                     /translation="MKLDLHGFPIHDAWKEYRRVTQESYWNNKKYIVVITGMGQMQNQ
                     FHHWVLSDPYALKCEQLNEGAWKVLIKKKNIVTVKEPELTINISPLVNKYKK*"
     gene            326179..326934
                     /locus_tag="PH2015_18_scaffold_0_prodigal-single_446"
     CDS             326179..326934
                     /product="hypothetical protein"
                     /codon_start=1
                     /transl_table=11
                     /translation="MPYDVGIYGDSFVGSINDDHEKITDVNSWTYKLHQDYGHKITNY
                     GFAGTGVDYSYYHFLKTHHLHEKIIFVAANIFRGTLFIHENSQTITGIEESITNLKVS
                     GIYGLYGEVKGITSHMNGIKTTNTSKRYIENKFLDWAYSGYSNEILSYYSMISHIKML
                     RPDVYFVYAFDLFDEKCLWNITKLDAEKFQTYNETSRRTNHMSRTQNEEVAKYVNSWI
                     DDNFDFPNSLHPLNTRNYYTISNDIHQSGLASQ*"
     gene            326995..327240
                     /locus_tag="PH2015_18_scaffold_0_prodigal-single_447"
     CDS             326995..327240
                     /product="hypothetical protein"
                     /codon_start=1
                     /transl_table=11
                     /translation="MTAALSTRAIKAVEVLKNGGEFRYALETDPYTKRTQFKARLLMK
                     GKTVKGFGHAVFSELRPMLVPTAAGTSVSTYYALSEV*"
     gene            327242..327418
                     /locus_tag="PH2015_18_scaffold_0_prodigal-single_448"
     CDS             327242..327418
                     /product="hypothetical protein"
                     /codon_start=1
                     /transl_table=11
                     /translation="MKALLNIPHTVFKTRASAEETCRLMEPNEYRIKEDPTGTGKCLV
                     EILDEDDGMVLGYL*"
     gene            327418..327696
                     /locus_tag="PH2015_18_scaffold_0_prodigal-single_449"
     CDS             327418..327696
                     /product="hypothetical protein"
                     /codon_start=1
                     /transl_table=11
                     /translation="MIYVLFDRESNMFLGPNGGFGPQQKSVQTARKYKRKQAAIEAAS
                     LHNVTRNLPAGRTPDHKYSNRPQVEVLELDDLFIVRNVWQAPPNYIYL*"
     gene            327757..328341
                     /locus_tag="PH2015_18_scaffold_0_prodigal-single_450"
     CDS             327757..328341
                     /product="Uncharacterized protein n=1 Tax=Sinorhizobium
                     phage phiM12 RepID=S5M751_9CAUD"
                     /codon_start=1
                     /transl_table=11
                     /translation="MSEKVIFTDCDGVILDWEKSFQRWMVQHGYVHVDANQYAIDKQF
                     GIPRDLGKQLVRQFNESAWMGELEAFRGARAGIARLVEAGYEFVVITSLSLDPAAKHA
                     RQRNLEEVFGKGWLKELVCLDTGADKDEVLSEYIKKYEGVKYWVEDKWENAVVGANLG
                     LTTFLVEHGHNKGESDPRILALHDMNEVADKILA*"
                     /db_xref="UniRef100_S5M751"
                     /db_xref="A0A0F6YR24_9CAUD"
                     /db_xref="S5M751_9CAUD"
     gene            328403..328765
                     /locus_tag="PH2015_18_scaffold_0_prodigal-single_451"
     CDS             328403..328765
                     /product="hypothetical protein"
                     /codon_start=1
                     /transl_table=11
                     /translation="MARETKAERNARYAKKAEELLEQSKAEYPTFLMTTLERATNMNY
                     EIEVRNGDFSVVDRDDHENRFVLTLQYTEKSHSALTEMDWTLESKENEARERERKRQI
                     RKNALAKLTAEERAELNL*"
     gene            328777..329169
                     /locus_tag="PH2015_18_scaffold_0_prodigal-single_452"
     CDS             328777..329169
                     /product="hypothetical protein"
                     /codon_start=1
                     /transl_table=11
                     /translation="MGMARNVEGEWLVRDEFEVSRYDFEGTAAEIKVNIDLVVDKARA
                     KGMVDEGTFDMTTVRGGYYDDDYELKITYYFDRTETDKEKAAREKAEAKRKEDAAAKR
                     KATAEKNKLKKDAEYVEFLRLKEKFGEL*"
     gene            329169..329360
                     /locus_tag="PH2015_18_scaffold_0_prodigal-single_453"
     CDS             329169..329360
                     /product="hypothetical protein"
                     /codon_start=1
                     /transl_table=11
                     /translation="MTLFRYKKNGLLYTITTNGRGSGHKAHPYNHKVEIGVMFDSHSR
                     FRDFKSNMTMNDFEVVAEQ*"
     gene            329425..329637
                     /locus_tag="PH2015_18_scaffold_0_prodigal-single_454"
     CDS             329425..329637
                     /product="hypothetical protein"
                     /codon_start=1
                     /transl_table=11
                     /translation="MNDFTDAARRQEVVRLSDGSEWTIHLIPAGSDGWIDSVICAYGW
                     SDDDLFWDLNGNALGHDANIVEIVEC*"
     gene            329631..329822
                     /locus_tag="PH2015_18_scaffold_0_prodigal-single_455"
     CDS             329631..329822
                     /product="hypothetical protein"
                     /codon_start=1
                     /transl_table=11
                     /translation="MLKLFFRSFLLRRFDNDSLFAALDLLQSKQLMKIESAVDQAGSE
                     YMILRELKRRGIKTLDGEV*"
     gene            329822..330022
                     /locus_tag="PH2015_18_scaffold_0_prodigal-single_456"
     CDS             329822..330022
                     /product="hypothetical protein"
                     /codon_start=1
                     /transl_table=11
                     /translation="MNTPDVEKMSHEELMVYALHLQMAVRQLQKRVSALEESNSEMGW
                     RLNPDRMGGQFTDEERNRSGWI*"
     gene            330019..330369
                     /locus_tag="PH2015_18_scaffold_0_prodigal-single_457"
     CDS             330019..330369
                     /product="hypothetical protein"
                     /codon_start=1
                     /transl_table=11
                     /translation="MKKALLLVLLLSACIDDKPYPRLWGVELNPYMAAHGYTVATDGI
                     TILKNGYPVWKDEPCYGRGCYGSNISLVPNELSEGVRLDFLKAYEESRKEYVADISEK
                     IAVEPVIPKPEVEK*"
     gene            330369..330530
                     /locus_tag="PH2015_18_scaffold_0_prodigal-single_458"
     CDS             330369..330530
                     /product="hypothetical protein"
                     /codon_start=1
                     /transl_table=11
                     /translation="MFDRRWLEDKVEPLARMIAAQKMGLTKDEYGENLPYDLWSQCVP
                     AARLMLGLE*"
     gene            330527..330712
                     /locus_tag="PH2015_18_scaffold_0_prodigal-single_459"
     CDS             330527..330712
                     /product="hypothetical protein"
                     /codon_start=1
                     /transl_table=11
                     /translation="MIDPYEVAPGLWIGSKRGDLYRERQVLLSKLANGDESVKVRVKE
                     ITDELIEMAMPKKFKRK*"
     gene            330714..330953
                     /locus_tag="PH2015_18_scaffold_0_prodigal-single_460"
     CDS             330714..330953
                     /product="hypothetical protein"
                     /codon_start=1
                     /transl_table=11
                     /translation="MTFWTTLWYAGAVVFSMGYEGQTEDECKRLGELIMSDIAAAYAD
                     PDTKSEIIELNVFETNQFTVSCENTMLPTDEKYKE*"
     gene            330950..331300
                     /locus_tag="PH2015_18_scaffold_0_prodigal-single_461"
     CDS             330950..331300
                     /product="hypothetical protein"
                     /codon_start=1
                     /transl_table=11
                     /translation="MIKQLALGVGIAALAFSAGIVYQKEYNTPKPCIRNFNDVWFGHH
                     IQRMLSDNKTKWENGKTNRDIALEVINHGDKPEDRASVFKVEAKTMFIEYYVPSYCYV
                     EENSVFGPTLWRKP*"
     gene            331297..331596
                     /locus_tag="PH2015_18_scaffold_0_prodigal-single_462"
     CDS             331297..331596
                     /product="hypothetical protein"
                     /codon_start=1
                     /transl_table=11
                     /translation="MIRFSIAVTNPWAKDNVDSKDFVYWDKRLSDNWAAELQITKWSP
                     TELFRLDLDTCWRGTDHAGPSIHIELFGYMIACKIYNVNHWNYETGTWAKYGEQE*"
     gene            331593..331790
                     /locus_tag="PH2015_18_scaffold_0_prodigal-single_463"
     CDS             331593..331790
                     /product="hypothetical protein"
                     /codon_start=1
                     /transl_table=11
                     /translation="MNMLTFNYIGFAINLLGIVSCVAAFVLNIMEGQYITAAVMALLA
                     VANSYFAVETIKRIYALRDNE*"
     gene            331791..331979
                     /locus_tag="PH2015_18_scaffold_0_prodigal-single_464"
     CDS             331791..331979
                     /product="hypothetical protein"
                     /codon_start=1
                     /transl_table=11
                     /translation="MDFDEWLNEIENSSTRRERINDEVDLAKVMTGRMSHNLARRRLY
                     AWLEHAYISGYENGKETK*"
     gene            331979..332146
                     /locus_tag="PH2015_18_scaffold_0_prodigal-single_465"
     CDS             331979..332146
                     /product="hypothetical protein"
                     /codon_start=1
                     /transl_table=11
                     /translation="MFDEWFEENKEELESLLRNDTTELLYRAWFAGYESGLNEMSTFA
                     AETFKSLTVAG*"
     gene            332143..332514
                     /locus_tag="PH2015_18_scaffold_0_prodigal-single_466"
     CDS             332143..332514
                     /product="hypothetical protein"
                     /codon_start=1
                     /transl_table=11
                     /translation="MNAFITFLEVLGELIFGTSHVSESALWVFFVLCGLTIPIFIYAL
                     SRSTNLLLVLSAWICTLYIILGIPLAHESRFSECKNEVIDAVIGEFKTKIDASYCRYK
                     ENSITDEWGEWNLVGAKINVH*"
     gene            332504..332761
                     /locus_tag="PH2015_18_scaffold_0_prodigal-single_467"
     CDS             332504..332761
                     /product="hypothetical protein"
                     /codon_start=1
                     /transl_table=11
                     /translation="MSIKVDLGNTLYLCPVYWVNFMNYMEDTYSSYPDSGYTRDDGFS
                     VKFLNNELKKYGCTFNEKKDRFWLDFQNESEYAAFVLIYGE*"
     gene            332763..333119
                     /locus_tag="PH2015_18_scaffold_0_prodigal-single_468"
     CDS             332763..333119
                     /product="Uncharacterized protein n=1 Tax=Sulfuricurvum
                     kujiense (strain ATCC BAA-921 / DSM 16994 / JCM 11577 /
                     YK-1) RepID=E4U0Y2_SULKY"
                     /codon_start=1
                     /transl_table=11
                     /translation="MTYNLFIDDERVPSDVTWANNLTEQYMYTVHDWIIARNWYETEN
                     IILAYGMPVMISFDHDLGENEPTGYEIAQRISEMVMDGVEELPENFSFMVHSKNPVGA
                     KNIFEYMNNFIGHWGK*"
                     /db_xref="UniRef100_E4U0Y2"
                     /db_xref="sku:Sulku_1723"
                     /db_xref="E4U0Y2_SULKY"
     gene            333119..333334
                     /locus_tag="PH2015_18_scaffold_0_prodigal-single_469"
     CDS             333119..333334
                     /product="hypothetical protein"
                     /codon_start=1
                     /transl_table=11
                     /translation="MATELFELKSKERIIKFFWSDDWASKTPWRHNNLIQPYFSKVTE
                     LGEGQTVLFTYLYVGPFAVLRGKWVGE*"
     gene            333331..333579
                     /locus_tag="PH2015_18_scaffold_0_prodigal-single_470"
     CDS             333331..333579
                     /product="Uncharacterized protein n=1 Tax=Salipiger
                     mucosus DSM 16094 RepID=S9RFA6_9RHOB"
                     /codon_start=1
                     /transl_table=11
                     /translation="MTPNDMLKLATRFDLGDDVTIEKRGQDKWCVKVFETTVLDKGLH
                     RIFEAMPSSRTPEFIASTRFTLEEAFEIANRYMKETAL*"
                     /db_xref="UniRef100_S9RFA6"
                     /db_xref="S9RFA6_9RHOB"
     gene            333576..333776
                     /locus_tag="PH2015_18_scaffold_0_prodigal-single_471"
     CDS             333576..333776
                     /product="hypothetical protein"
                     /codon_start=1
                     /transl_table=11
                     /translation="MIPYLVKGTVYRTDYMSDTKEFQDIRIVMAENENDALTKYEDFW
                     SCQTEEYSVYYRVSGNVMETIR*"
     gene            333773..334300
                     /locus_tag="PH2015_18_scaffold_0_prodigal-single_472"
     CDS             333773..334300
                     /product="Putative polyA polymerase {ECO:0000313|EMBL
                     :AKF13658.1};  TaxID=1647405 species="Viruses; dsDNA
                     viruses, no RNA stage; Caudovirales; Myoviridae;
                     Tevenvirinae; T4likevirus.;" source="Sinorhizobium phage
                     phiN3.;""
                     /codon_start=1
                     /transl_table=11
                     /translation="MKPVCIVMVGYPGSGKSTRVQLLYRIYPNAFVYSTDNLIEEWGA
                     KMGWSYDMAFDKYIDKATKQMNEWLDEAIRNKRDIIWDQTNLGVGKRRKIINRMKQAG
                     YRVVCDCIEPPATDEDYAEWQKRLAGRPGKTIPVDIINRMMDTYVEPELDEGFDQVGI
                     FDMYGSGKELKNAMV*"
                     /db_xref="A0A0F6SJ64_9CAUD"
     gene            334287..334862
                     /locus_tag="PH2015_18_scaffold_0_prodigal-single_473"
     CDS             334287..334862
                     /product="hypothetical protein"
                     /codon_start=1
                     /transl_table=11
                     /translation="MQWSRLGNNQFAELWYAKNLAYHNSDHIQECYVFLERMNAPYDA
                     DLDYAVLFHDVVYDKDPLKEERSAQLLLKYYPERTKAAEIILATAHHKITPDMDEVTR
                     WMVRADLHGLASTHTTVINYAKIMEESMYLYDVSAKTFAEKNLDFMLKMLETAIHNAF
                     YDSDEHLQFWKDVTLGINLTVNFSNAICNNN*"
     gene            334874..335884
                     /locus_tag="PH2015_18_scaffold_0_prodigal-single_474"
     CDS             334874..335884
                     /product="hypothetical protein"
                     /codon_start=1
                     /transl_table=11
                     /translation="MGCWNATCGLTSLPIISGEEVYVFPIVESYRDSFCYSTALYNPV
                     IIPFRAKYNDYGAGEDCNGVALDLIVDGIRKNLIEMEVGENKYHDIAVKREGFDIDTF
                     FEVVHEKRLRVNNPLRGYEGQPKYKEVFFTMIRKDVVDRLWNEWTFDWYKRKDAEIPE
                     GWETDQYYFKNITYAKLATLIPDYMEFCANKKSPRLGSVNDIIKGDDETAQKQRDILN
                     DLFMRQYFFEGSRDHILSDTFGHAFGSGYAGGGFADIVNFSDPILEMFISGNKEGAYE
                     LMREALLGKMANSFMEATRKIWMPVMHQGSQSEEYAEYRLLNKISTDVMNAREKEFEY
                     ED*"
     gene            335969..336994
                     /locus_tag="PH2015_18_scaffold_0_prodigal-single_475"
     CDS             335969..336994
                     /product="bifunctional nicotinamide mononucleotide
                     adenylyltransferase/ADP-ribose pyrophosphatase n=1
                     Tax=Psychrobacter sp. PAMC 21119 RepID=UPI000288F247"
                     /codon_start=1
                     /transl_table=11
                     /translation="MRDALVFIGRFQPFHNGHKAVIDAALEQAHEVVVVVGSSFAARN
                     IRNPFTFQERKAMIEAVYPPGRTERTTRVKVVPVSDYPYDDNKWVNAIQKIVDDTVPN
                     AQDVGLIGHSKDSTSYYLNIFPRWKNHVEVPNVDGINATDIRNCYLDQWAWTAQNNES
                     PNKLPEPVVSLLNSVWNNLQITREEFSMVKKYKEAWKAAPFPPTFMTVDAVVVQSGHI
                     LLVKRGDMPGKGQWALPGGFLNQDETMLDGAIRELKEETKIKVPVPVLKGSIKGSKTF
                     DAPNRSSRGRTITQAFHIDLGVGELPKVKGSDDAEKAFWVPFNQVKQEKMFEDHFHII
                     DNFINIG*"
                     /db_xref="UniRef100_UPI000288F247"
                     /db_xref="pso:PSYCG_11915"
                     /db_xref="X0QH79_9GAMM"
                     /db_xref="UPI000288F247"
     gene            337000..337299
                     /locus_tag="PH2015_18_scaffold_0_prodigal-single_476"
     CDS             337000..337299
                     /product="hypothetical protein"
                     /codon_start=1
                     /transl_table=11
                     /translation="MKILEAGKNGKNTWSLQHRCNGWGNGGNGCEALLEIEYDDLRYF
                     QGNDSPTWGGRDPAVSFKCPCCGKLTDIGLNDWPVGYRELPRWTKEWQESRPAAA*"
     gene            337384..338802
                     /locus_tag="PH2015_18_scaffold_0_prodigal-single_477"
     CDS             337384..338802
                     /product="Pre-B cell enhancing factor-related protein n=3
                     Tax=Xanthomonas oryzae pv. oryzae RepID=Q5GVS2_XANOR"
                     /codon_start=1
                     /transl_table=11
                     /translation="MKSNLLLNTDSYKASMFVQYPENTETVFSYIESRGGKYKELVFF
                     GLQAFIKEYMLEPITMADVDEAEEIWTAHGEPFNREGWEYIVKELGGKLPIRIKAAPE
                     GTVIPVHNAMVTVENTDPKCFWLTTYLETALLRAIWYPTTVATTSREIKKIIQKFMVE
                     TGGDLAGLNFKLHDFGARGTSSHESATLGGMAHLVSFMGTDTIAAVVGAKRYYKMPMA
                     GFSIPAAEHSTITSWGRENEVKAYKNMLKQFAKPGSILAVVSDSYDIFNAVENLWGGE
                     LREDVIKSGATLVVRPDSGDPVEVVTHVAKLLDKTFGSTVNAKGYKLLNHVRIIQGDG
                     INADSVKAILESLKANGFCADNVAFGMGGALLGAPQRDDQKFAMKCSAALVNGVWVDV
                     YKDPITDKGKLSKKGRLELVHECGLGSCGFRTVEEKNAREEDKVLRTVYENGDLILED
                     TFDAIRERAVVKPEPEMVSRYE*"
                     /db_xref="UniRef100_Q5GVS2"
                     /db_xref="A0A091BCG2_9GAMM"
                     /db_xref="xoo:XOO3947"
                     /db_xref="Q5GVS2_XANOR"
     gene            338795..338986
                     /locus_tag="PH2015_18_scaffold_0_prodigal-single_478"
     CDS             338795..338986
                     /product="hypothetical protein"
                     /codon_start=1
                     /transl_table=11
                     /translation="MSDFPSAPKDLSDTSSKEYVTWMAAVWKANDERNRKLAAVNAIS
                     ILGKHDGILPDDIYELLTK*"
     gene            339071..339313
                     /locus_tag="PH2015_18_scaffold_0_prodigal-single_479"
     CDS             339071..339313
                     /product="hypothetical protein"
                     /codon_start=1
                     /transl_table=11
                     /translation="MNLVYEANWNTYEEWGGIRIYEDESECFHVQYGGRSVYSSHEDP
                     DWEEPYIVSPDTVLELIDEWVGIEKENEEYWERNYF*"
     gene            339374..339553
                     /locus_tag="PH2015_18_scaffold_0_prodigal-single_480"
     CDS             339374..339553
                     /product="hypothetical protein"
                     /codon_start=1
                     /transl_table=11
                     /translation="MRFAFYMFWTILAPFFLGGIVWVFAPAVLPNWAIAIGVLTHLVV
                     WGTVQEWLNENNWDR*"
     gene            339566..339847
                     /locus_tag="PH2015_18_scaffold_0_prodigal-single_481"
     CDS             339566..339847
                     /product="hypothetical protein"
                     /codon_start=1
                     /transl_table=11
                     /translation="MNTYTETVNRFVVEYLEDLPEEHKAHYRLNGIDPDNNWQLKWSF
                     TTLEAANEQCADEEQWYKNFCEERGYSVRKQFRVRDLGAPITIERSMFL*"
     gene            339859..340125
                     /locus_tag="PH2015_18_scaffold_0_prodigal-single_482"
     CDS             339859..340125
                     /product="hypothetical protein n=1 Tax=Paracoccus sp. TRP
                     RepID=UPI000225F3D2"
                     /codon_start=1
                     /transl_table=11
                     /translation="MISAKEAKEIAGAPIEKVLDELDKMIRSAAAKGKTDIRVPYDYC
                     IFHGYSARFKNPEMNTKLIELGYNVNTRSEDLQFVDVWIEVSWA*"
                     /db_xref="UniRef100_UPI000225F3D2"
     gene            340178..340543
                     /locus_tag="PH2015_18_scaffold_0_prodigal-single_483"
     CDS             340178..340543
                     /product="hypothetical protein"
                     /codon_start=1
                     /transl_table=11
                     /translation="MTKYLVVGEYGPVSGMSIDLEIEAATEHEAFEIFCEKMKEDYFF
                     HWEKMGRRNVSVLHEVKEVKAEPVVPKSVWEVKFVGRMTPYKVHALTFLEAVEEAKKV
                     ALEIGEAETNIKAVTYLMY*"
     gene            340552..340818
                     /locus_tag="PH2015_18_scaffold_0_prodigal-single_484"
     CDS             340552..340818
                     /product="hypothetical protein"
                     /codon_start=1
                     /transl_table=11
                     /translation="MDEVRINYLDYMRPISEFPKTDDEDQPLLIMKAKNGLMFRGVWD
                     GAAGHFMIDDLVFAPETEEQEECVKRMEIPGRVYIPLESFLYSS*"
     gene            340876..341151
                     /locus_tag="PH2015_18_scaffold_0_prodigal-single_485"
     CDS             340876..341151
                     /product="hypothetical protein"
                     /codon_start=1
                     /transl_table=11
                     /translation="MTFPLEIRNIAETTDFVGYVVMDYDGVFGTTADVTRAVGWASDR
                     SKMKGLEEYVKVYRVFTWGKYSPIAGERAIEEFDWEKARNELMYGPL*"
     gene            341151..341312
                     /locus_tag="PH2015_18_scaffold_0_prodigal-single_486"
     CDS             341151..341312
                     /product="hypothetical protein"
                     /codon_start=1
                     /transl_table=11
                     /translation="MKVLVPSSDHGYVEVVVRKMKVVFNKKYRSYSEYMGDEYLEDGD
                     EVVEREVAE*"
     gene            341309..341590
                     /locus_tag="PH2015_18_scaffold_0_prodigal-single_487"
     CDS             341309..341590
                     /product="hypothetical protein"
                     /codon_start=1
                     /transl_table=11
                     /translation="MMDAKREELWRNTSASHSRIQTATFELQSIARAVSYLHPNLAED
                     LQLLAQDIEHARKQIQGNDSELLNMDLSDSQRFMGETLMALLDSASKHA*"
     gene            341643..342170
                     /locus_tag="PH2015_18_scaffold_0_prodigal-single_488"
     CDS             341643..342170
                     /product="Uncharacterized protein n=3 Tax=Pasteurella
                     multocida RepID=H8IEL4_PASMH"
                     /codon_start=1
                     /transl_table=11
                     /translation="MKFDVLPIINETPNDAKYFREIYEDSLTARLAHKQSKWVYLRTR
                     LAEAQNWKCCFCGCYMHEVHGKRNSVTVEHVIPKSKGGTNEWANLAASCYACNNNRGT
                     KDAEKFRPSPPNQKSNAVVRLEAKVRKYLKKAERFAEVDFKVNETIQSFDSWFSTLHL
                     CAKGKEMFFAEYKAA*"
                     /db_xref="UniRef100_H8IEL4"
                     /db_xref="pmv:PMCN06_0070"
                     /db_xref="V4NG92_PASMD"
                     /db_xref="H8IEL4_PASMH"
     gene            342224..342376
                     /locus_tag="PH2015_18_scaffold_0_prodigal-single_489"
     CDS             342224..342376
                     /product="hypothetical protein"
                     /codon_start=1
                     /transl_table=11
                     /translation="MNDCCKDKENHSDTEKFKDVITVQEGFYYTVYITYCKCCGKIIE
                     TKTWID*"
     gene            342442..343569
                     /locus_tag="PH2015_18_scaffold_0_prodigal-single_490"
     CDS             342442..343569
                     /product="Putative RNA ligase n=1 Tax=Sinorhizobium phage
                     phiM12 RepID=S5MVP5_9CAUD"
                     /codon_start=1
                     /transl_table=11
                     /translation="MKYKFPEIRTINDVLPHIEGRDEFIVADKGDYTVINYAVSMIDT
                     FDMIGPEDLGGAIRRECRGLIFDKEGKLISRPFHKFFNVNERPETQSNEIDISAPHTI
                     MEKMDGSMIRPVPLNGSFRLGTKMGVTDIAEDAEKLLNEERIKFIEIMIADNKTPIFE
                     YVAPDNQIVLPYETADLVLLAIRDNLTGEYVPFNEDVPFNVVPVYGSVNESLSDYIAK
                     ARERENREGDIIRFADGHMIKIKNDWYVRIHKTLDRVTFDRNIVSLILNEEIDDAVGL
                     LPNATKERIVNFELRFAERLHSLIEGYDRYYNTVVASGLDRKRYAQEWMPTIQKNDSF
                     APQYVFGRFVGKDGREMILKHIEKHLTTNTKWDECAIWMGM*"
                     /db_xref="UniRef100_S5MVP5"
                     /db_xref="A0A067XR92_9CAUD"
                     /db_xref="met:M446_2212"
                     /db_xref="S5MVP5_9CAUD"
     gene            343571..343777
                     /locus_tag="PH2015_18_scaffold_0_prodigal-single_491"
     CDS             343571..343777
                     /product="hypothetical protein"
                     /codon_start=1
                     /transl_table=11
                     /translation="MTCILIAGFFWLQIGDHTFVKLDSIDTVYNNNIKYIIDANGDLV
                     ESPIPATEVMEVVKTCEQIPTPKQ*"
     gene            343747..343890
                     /locus_tag="PH2015_18_scaffold_0_prodigal-single_492"
     CDS             343747..343890
                     /product="hypothetical protein"
                     /codon_start=1
                     /transl_table=11
                     /translation="MRTNPNAEAVTDEFEDEENEFLKQFMNLYADDIEEILELSEILQ
                     KTR*"
     gene            343940..344401
                     /locus_tag="PH2015_18_scaffold_0_prodigal-single_493"
     CDS             343940..344401
                     /product="Putative metal dependent phosphohydrolase n=1
                     Tax=Cronobacter phage CR9 RepID=M1F2B1_9CAUD"
                     /codon_start=1
                     /transl_table=11
                     /translation="MKKGEMLSKMILIATNAHDGQFDRGGTPYILHPMKVMHYLKTDD
                     EELQCIALGHDVIEDTKVTYKDLRDAGISERVIKGIAALTKMPGQTYEEYKESVFANV
                     DAMKVKVCDLRHNTDVRRLKGVTEKDILRMEKYHRFYLEILAKLQEVEKGG*"
                     /db_xref="UniRef100_M1F2B1"
                     /db_xref="M1F2B1_9CAUD"
                     /db_xref="ckr:CKR_1637"
     gene            complement(344414..345166)
                     /locus_tag="PH2015_18_scaffold_0_prodigal-single_494"
     CDS             complement(344414..345166)
                     /product="Putative uncharacterized protein n=1 Tax
                     =Micromonas sp. RCC1109 virus MpV1 RepID=E5EQR8_9PHYC"
                     /codon_start=1
                     /transl_table=11
                     /translation="MARKKRVERQPQRVSHETRSYDSNGSVVPLHRKTIPTILPRNVA
                     QEDYLYQLADPKNNIIFAIGPAGTGKTLLCTQMGVKAFMEREVKKIVITRPAVSVDEQ
                     HGFLPGDLNEKMAPWTRPIFDILEKHFTVDQITMMLENHIIEIAPLAYMRGRTFEDSW
                     IIADEMQNATKSQMKMLLTRIGNNTKMIVTGDLKQHDRGFSENGLSDFMDLVKRYEMA
                     NLKHIAISRFDMMDVERHSAVVEVLKIYGEDD*"
                     /db_xref="UniRef100_E5EQR8"
                     /db_xref="A0A0F9P585_9ZZZZ"
                     /db_xref="lsl:LSL_0898"
                     /db_xref="E5EQR8_9PHYC"
     gene            complement(345255..345482)
                     /locus_tag="PH2015_18_scaffold_0_prodigal-single_495"
     CDS             complement(345255..345482)
                     /product="hypothetical protein"
                     /codon_start=1
                     /transl_table=11
                     /translation="MTDNPKLIISIDEIYDMRDRKRLELDYYNKQLLELQEKMSFIRR
                     EIVLTETIIKLVESDKVIDLINGDTFLLPKK*"
     gene            345558..346076
                     /locus_tag="PH2015_18_scaffold_0_prodigal-single_496"
     CDS             345558..346076
                     /product="Uncharacterized protein n=1 Tax=Cronobacter
                     phage vB_CsaM_GAP32 RepID=K4FB60_9CAUD"
                     /codon_start=1
                     /transl_table=11
                     /translation="MSEIDNDDVLDNLRDIDANGTLLDMLLEFEHVFDKQGMYVYDNW
                     KYGEVVEGPSLSRYWLYVKLMYPYKKMPDPKGARRLVELGCEVEFNKGMLKVPVDVKS
                     REDLDENNKPKVKKHKVWLIEVWMPRRFIDEFTDDKINVDGDSVDVDELNQAYDDGLD
                     DETNIENQGGSK*"
                     /db_xref="UniRef100_K4FB60"
                     /db_xref="A0A0F9RXD9_9ZZZZ"
                     /db_xref="K4FB60_9CAUD"
     gene            346073..346486
                     /locus_tag="PH2015_18_scaffold_0_prodigal-single_497"
     CDS             346073..346486
                     /product="Uncharacterized protein {ECO:0000313|EMBL
                     :KKN21829.1};  TaxID=412755 species="unclassified
                     sequences; metagenomes; ecological metagenomes.;"
                     source="marine sediment metagenome.;""
                     /codon_start=1
                     /transl_table=11
                     /translation="MKRHEILEGVEKGDLQSLVKNQVSIAEFEPKTGDFNEVTVLGFY
                     VSDDSPAQDLASFIEKGATKVIDTEVSPNPDDSGFYLVFIEIKNNLEMMKTVFEILLD
                     AGQLCNIQTWNLQFFSGNKITITEKQIKEWLKKNR*"
                     /db_xref="A0A0F9NVI8_9ZZZZ"
     gene            346465..346683
                     /locus_tag="PH2015_18_scaffold_0_prodigal-single_498"
                     /gene="infA"
     CDS             346465..346683
                     /gene="infA"
                     /product="infA; translation initiation factor IF-1"
                     /codon_start=1
                     /transl_table=11
                     /translation="MAKEESIEVEGQVVDVLPNGRFRIRLENGHEVEGILSGKMRTNN
                     IKVILYDKVKMEMTPYDLTKGRITYRYK*"
                     /db_xref="srm:SRM_01257"
                     /db_xref="Salinibacter_ruber_1_1132"
                     /db_xref="D5H823_SALRM"
                     /db_xref="K02518"
     gene            346680..347156
                     /locus_tag="PH2015_18_scaffold_0_prodigal-single_499"
     CDS             346680..347156
                     /product="hypothetical protein n=1 Tax=gamma
                     proteobacterium SCGC AAA168-P09 RepID=UPI00035F730E"
                     /codon_start=1
                     /transl_table=11
                     /translation="MMIVFKNIQKYLITGGAVTILLFGAWKYHTYTQNQIQTYRTNAA
                     LAEQSQQSAEVSITELRKSIDKIRAEFTQTQEQFSIASKRVALLEDKLSEHDLGFLAE
                     SKPQLVEKIIDKASKDVLRCFEIQSGSPLTQEELNATKPSEINLSCTDIANPNYRP*"
                     /db_xref="UniRef100_UPI00035F730E"
     gene            347441..347827
                     /locus_tag="PH2015_18_scaffold_0_prodigal-single_500"
     CDS             347441..347827
                     /product="Uncharacterized protein n=1 Tax=Firmicutes
                     bacterium CAG:460 RepID=R7II33_9FIRM"
                     /codon_start=1
                     /transl_table=11
                     /translation="MLSTNILNLFGLPNNFTEEELKKKFSTLVKKHHPDVGGNPETFR
                     QIVEAYEVLSNLPPSIKTFRTKVYMSPKELKDYLGENILIEIDKYHFEIFVPYETRVG
                     DTIKIENILPNLTLLVTIKDKNEQPT*"
                     /db_xref="UniRef100_R7II33"
                     /db_xref="R7II33_9FIRM"
                     /db_xref="shi:Shel_01180"
     gene            347811..350030
                     /locus_tag="PH2015_18_scaffold_0_prodigal-single_501"
     CDS             347811..350030
                     /product="ATP-dependent Clp protease ATP-binding protein n
                     =1 Tax=Novispirillum itersonii RepID=UPI00036BE70E"
                     /codon_start=1
                     /transl_table=11
                     /translation="MSNQPDRVNLSIERAIQKATAFAHEYVTLEHLLYSILEEDDVIS
                     FLNKMRVDVGAIVADLETFLRERDDIPNAHGQEPRKTLALDRVFNRAVTQAIFSGSTK
                     LVCKDIFVSLLSEKNSYAYFVLKKHGADRNKAIEIITNEHNAAAGLAPQGTTGGGSQQ
                     IRFEDFCTNLNRQASEGLIDPIIGRTRELTEVAEVLARRKKNNVIIVGEPGVGKTAIA
                     EGLALMIVEGTVPHTLENKIVYSLDVTAMVAGTKYRGEFEERAKTVFDQLAKKDNAIL
                     FIDEIHMIMGAGNAGGSNIDIANLLKPLLASGKLHCIGATTSEEYRENFEKDRALQRR
                     FQRLNIDQPNNADTKLILRGLREYYETFHGVTYDDSALDLAVDLAERYIFNKFNPDRA
                     IDVIDVAGAQAKLHKTTDRITDDEIRKAISKIANISIDMIDVKQNTNYANLETNIKSK
                     IFGQDTAVQQLTDAIFVAKAGMRPRNKPVGSFLFVGPTGTGKTEVCRQLADNLNVKLR
                     KYDMSEYMESHSVSKLIGAPPGYVGHAEGGVGSGKLINEVEETPNCIVLLDEVEKAHP
                     SVMNLLLQVMDDGKLTSSTGKTADFSNVILIMTSNLGAAQRSKQAIGFSTSNDDASKI
                     AVEKFFTPEFRNRLDAVVEFVNLGKDHILMIVDKAVKELNGMLEEKNVKIVLTEEAKS
                     WICEKGYQPNMGARPLQRVVHDSIKKPLSKEILFGRLINGGTVNVSANDEGLTFEFV*"
                     /db_xref="UniRef100_UPI00036BE70E"
                     /db_xref="A0A0F5FQU7_9RHIZ"
                     /db_xref="eli:ELI_13175"
                     /db_xref="UPI00036BE70E"
     gene            350017..350751
                     /locus_tag="PH2015_18_scaffold_0_prodigal-single_502"
     CDS             350017..350751
                     /product="hypothetical protein"
                     /codon_start=1
                     /transl_table=11
                     /translation="LNLFKYKRIKKEIATKPFYKKYKFRIRTKLIDNFYDTYLQYSMN
                     PSQITPEKVRYMAYSTSYAVRHYPSTEEELARRLELSDQIKTLSQANKGEIKVRNDNI
                     HTMVYITSRELYDQIVNFTNYKEFAIDVCEPAFDDYEKVTSKLSVTEEVRKCLYYERH
                     RYKITMVAGHDADLEDVITFRDMASSLEKVYISPNLEQAHKVRYWQYSTLAVACDDEE
                     TASYLAMIGGDMVRSVKKAVLVEELK*"
     gene            350815..350988
                     /locus_tag="PH2015_18_scaffold_0_prodigal-single_503"
     CDS             350815..350988
                     /product="hypothetical protein"
                     /codon_start=1
                     /transl_table=11
                     /translation="MAHIKEEILLVKVSTLTKSNENLEPSVLSDDIVSTLEQVVTELL
                     GKGVVVEIEKIEE*"
     gene            351002..351370
                     /locus_tag="PH2015_18_scaffold_0_prodigal-single_504"
     CDS             351002..351370
                     /product="Uncharacterized protein n=1 Tax=Cronobacter
                     phage vB_CsaM_GAP32 RepID=K4F6T7_9CAUD"
                     /codon_start=1
                     /transl_table=11
                     /translation="MARKTSTLMGNSGVNLNVTGTPVPGDSYYGYTDGLHTIAIYGQN
                     LSGRVRIQGTLATNPNENDWFNILLNGMPYKDYQSFTGVEGFTFVANLVFLRAILDRD
                     SIGITNVTNAGYIEKIYLNY*"
                     /db_xref="UniRef100_K4F6T7"
                     /db_xref="A0A0F9P4B9_9ZZZZ"
                     /db_xref="K4F6T7_9CAUD"
     gene            351383..353476
                     /locus_tag="PH2015_18_scaffold_0_prodigal-single_505"
     CDS             351383..353476
                     /product="hypothetical protein n=1 Tax=Glaciibacter
                     superstes RepID=UPI0003B40EF6"
                     /codon_start=1
                     /transl_table=11
                     /translation="MSINAQPFSPTFKLVGTLEQDQILIFDTSENAFVNAYGSGTGAN
                     TTPITNVTDVGIGVGISYGVTGNDLELKTLIAGNNISIIDNGDALVISNTFENEIQTA
                     TNLGNGTAIFAQLNNNDDFEFKSIAVGNGLSISDNGSTITVSLSGSVGQGAYLEIDNN
                     LSDLGNVAEARLALDVYSKSEAQGKFIRTDGHSVPDQNNMWDIGSSLRRFNDIYAETL
                     QGTAVLSDNLTISGNVGDILAYDGQRWIAAMPSGAGGSSTVQLLSLNGTTLTISNGNS
                     VNLDLTEADLEGITIEKMGQNIILDSGWTFLPTDDGMQTLGTADHRWSEIYLSNASIY
                     LDGNTLSSDGDILLWNGSPITSIDGITSNTQAQTVTLDAGWSFIPATNEQQDLGSPTR
                     RFRDLYLSGNTIDLGQNTLSIDTEGDLTYNGVEIFIGKDYTNLVNTPTDLSSFNNDIG
                     YITLADAVNQIQSDLANLEVSYDTLTNLPNLTQFATLEYVDTTLQTDYATITYVDNAL
                     ANIVGLAPETLDTLSELATAINNDPNYFTGVADGLAQKANVSDLSQVATTGSYNDLLD
                     KPIATAVEYAKINYATDGSVISVSNLTGGITSNIVSSVGGIIEFTFPSYTMPPANTMI
                     YGYVRATNEYVITPITADMTTRKISGGGTSGAPIAFGNFGSVKMTLKLAEVDTGASRQ
                     FGTTTHAWVIFTLLA*"
                     /db_xref="UniRef100_UPI0003B40EF6"
                     /db_xref="A0A0F9T8S9_9ZZZZ"
                     /db_xref="cfd:CFNIH1_24575"
                     /db_xref="UPI0003B40EF6"
     gene            353489..355486
                     /locus_tag="PH2015_18_scaffold_0_prodigal-single_506"
     CDS             353489..355486
                     /product="Uncharacterized protein {ECO:0000313|EMBL
                     :KKN37864.1};  TaxID=412755 species="unclassified
                     sequences; metagenomes; ecological metagenomes.;"
                     source="marine sediment metagenome.;""
                     /codon_start=1
                     /transl_table=11
                     /translation="MKTSSTDLNVPAKVLPVTVTNMTMKEYWIYDDGLGDKWWSGGAN
                     PKPYRWELTISVNQISHGSHRTRTPFKYDGLDILVGDFIAGATDGKALQIVSITEKTE
                     TSAVCVVEDILRYNTFRNATGIGIFTVPGQAVIFELNEFGDPMIDPLPLGIVSSDFYA
                     NVNSRFKYLNPRAHFVLEKQNHNFEVGDVIGLSDSGVYELSSDSNLDKLIGTVTHVGP
                     GPHKFMIRPINGTIDFSLALPGNAGDFIYASTDGSGDLTIEPSGAAIFLNICNAVPSA
                     VRGKVLNATTVAGSIIEINGINVNISNTDIDSVTTNINSLTSQHKVESSVQSPYTEAS
                     SDAVSYPSIYGLVGGYPPFSAIINGTTVNFTTTVAGNAEYSQNVAVAEDMVADILAAN
                     IPNISARASGGKLYITETQGGSITIVNQTNDVNGNPFAGPNSISSLGTSYAASSDKIL
                     VLTRNDGGEIILSNVEGTPCEDFGIVSGHNGSYTIGMDIEQGIRKAGITVVSDIVARD
                     ALSNVLVGDQAYVLNAGQDEWGLYIWNGSAWIVIATEDSAATDANSLHHIYVMPSQVD
                     GDIEVIEMGRISPHSRVVSALVEVITPFDGYSSAPTLNIGIDGNISELVSDALIDLEN
                     IGSYNLTPDFHYDGEEEINIIATLAHNGSTSGEIKITVTYV*"
                     /db_xref="A0A0F9Q5R5_9ZZZZ"
     gene            355644..>356192
                     /locus_tag="PH2015_18_scaffold_0_prodigal-single_507"
     CDS             355644..>356192
                     /product="Uncharacterized protein n=1 Tax=Nitratifractor
                     salsuginis (strain DSM 16511 / JCM 12458 / E9I37-1)
                     RepID=E6WY49_NITSE"
                     /codon_start=1
                     /transl_table=11
                     /translation="MANIKNFGLSGISADVQFGKAGGRVVYDAGNSVFKVTQADGSTL
                     DNIRVATTPAHANDAASKAYVDSKSGSDSAAVQAELDATQAGAGLGTDGGYTANGSAN
                     YIAAAVSLKDADNKLDAALKVEETARINGDADLQGQLDDEVARAIAAENAIAADLADE
                     VTRATNAENAIAADLSDEVTRAT"
                     /db_xref="UniRef100_E6WY49"
                     /db_xref="nsa:Nitsa_1170"
                     /db_xref="E6WY49_NITSE"
ORIGIN      
        1 ATGCAATCGC TGCTGATCTA GCAGACGAAG TAACACGTGC AACAAACGCA GAAAATGCAA
       61 TTGCGGCTGA TCTTTCAGAC GAAGTAACAC GTGCAACTAA CGCAGAAAAC GCAATCGCTG
      121 CTGACCTAGC AGACGAAGTA ACACGCGCAA TGGCAGCAGA ACTAGTTCTA ACAAATGATC
      181 TAGCTGATGA AGTAACACGT GCAACTAACG CAGAAAATGC ACTAGATGGT CGTCTAGACA
      241 TCATTGAAGG CGCTGCAAAC GTAGAAGGCT CAATTGCAAA AGCAGAAGCA GATGCAAAAG
      301 CATATACAGA TGCACGTGAA GTTGCTATCA CATCAGCTTA CGAAGCATAT GCTGACCAAG
      361 CAGAAGCAGA TGCAAAAGCA TACGCAGATT CAATCGCAAA CGCACAAAAC CAACTAGCAG
      421 AACTAACAGA CGTTGCTCTA ACTTCAACAG CAAACGGCGA CTTCCTAGTA TATGATGCAA
      481 CCGCAGCAAA GTGGAAGAAC GTTGATGTTG ATACTTCAGA CATCGAAGAA GGTTCAAACC
      541 TATACTACAC AGACGCACGT GCACGTGCGG CAATTTCTGT AACTGATAAT GGTGGTGATG
      601 GTTCTCTATC ATACAACTCA TCAACTGGTG TAATCTCATA CACTGGTCCA TCAGCAGCAG
      661 AAGTTCGCGC TCACCTATCA GCAGGAACAG GCGTTTCTTA CTCAAACGGT CAGTTCTCAA
      721 TCGGTCAAGC AGTTGGAACA ACTGACAACG TAACATTTGC AAACGGCACA TTCACTGGTG
      781 ACCTATCTGT AACTGGCAAC GTTTCAATTG GTGGTTCAAT CACTGTTGCT CAGTCAGCAA
      841 GTGTTGCAGC AAACTTTGCA GGCAACGTTA TGACCCTATC AGGCGATCTA ACTGTTGAAG
      901 GTAATACAAG TCTAAATGAA CTAGTAACTG TTACATCAGC AACCACAAAA GCACTAGGCA
      961 ACGTTGACAA GAACGTATTT GAAGTTGTTG ACACCGCTGG TGCTGGTCTA TTTGAAGTAG
     1021 CAGAAAATGG TGATGTTACA ATCGGTGGCG TTCTAACTGT CAACGGAACA GGAACATCAA
     1081 CATTCGCTGG TGACGTTTCA ATCAACGGCG CAATCACAGT TGCAGGCGAT GCTACATTCC
     1141 TAGCAAACGT TTCAGGTAAC TCAATGGCTA TGACTGGTGA CCTAGTTGTA ACTGGTGATA
     1201 CAACACTATC ACAAACTGTT ACAATCAAGT CAGACGTTGA CCTAGCAGGC GCAAGTTCAT
     1261 CAGTAAACGT ATTCCAAGTA ACAACTTCAA ACGTAGCACA AAAGCTATTT GAAGTTCGTC
     1321 AGAATGGTGA CGCAATTATC GCTGGCACAC TAACAGTAAA CGGCGACTCA GCAGCACTAT
     1381 CAGGCAACCT AACAACTACT GGAAACGCAA CTGTTGATGG TAACCTAGAT GTAAACGGAA
     1441 CTCTAACCGT AGCAGGAGAT GCAACATTCT CAGCAAACAT CTATGGTAAC AACATGACAC
     1501 TATCAGGCAA CCTAATCGTA GGTGACGCAG ATACAGATTA TGTTGAGTTC AATGCAGACG
     1561 TAGCATCAGA CTTCATTCCA GACGTTACAG GCACATTCGA TCTAGGTACT GCTTCAAAAG
     1621 AGTGGAACAA TGTTTATGCT AACAACGTAT ATGCAGACCT AACAGGTGAC GTAACAGGTC
     1681 AGATTTCTGA CATTACTAAC CATGCTGCAT ACATCAAGGG TCTACTAAGT GCAGTTGACG
     1741 CAGGCGGCGA TGGTTCATTC TCATATGACT CCGCAACAGG CGCATTCACC TACACAGGTC
     1801 CATCAGCATC AGAAGTTCGT GCTCACCTAT CAGCAGGAAC AGGCGTTCAC TACACAGCAG
     1861 GTGAATTCTC AATCGGTCAG GCAGTTGAAA CAACCTCAGA CGTAACATTC AATGATGTTA
     1921 CTGTCAACGG AACATTGTTC TCAAACGATA TTACCGCAGC AGACGTAACA ATCTCAGGTA
     1981 ACCTAATCGT TGCAGGAACA ACCACAACTG TAAACACTGA AACTATCGCT CTAGCAGACA
     2041 ACACAATCGT TCTAAACTCA AACGCAACTG GTGCTCCATC ACAGGACGCT GGTATTGAAG
     2101 TTGAGCGTGG AACAGCAACA AATGTTTCTC TTGTATGGGA CGAAACAACT GATCGTTGGA
     2161 CTGTTGGAAC CGAAGACTTC GTTGCAGCAA ACTTCATCGG TGACCTAACT GGTGACGTAA
     2221 CTGGAACAGT TTCAGACATT TCAAACCACG ACACCGATGC ACTAGCAGAA GGTTCAACCA
     2281 ACCTATACTA CACAGACGGT CGTGTTGCAG CATACCTAGC AGATTCAGGC TACACAGCCG
     2341 ATATGCAAGA TTATGCAGAC GCAGCAGTTG CAAACAAGAA CTCCTTCGTT CTACGTGCAA
     2401 CAATGGGCAC ATCAGGCTCA ATCGGCTCAA TCGTGAACGT ATCTGGTCAC ACATACTACG
     2461 TTTCACGCAT TACAGTAAAA GTTACATCAG CATATGACGC AGAAGTGTCA ATTTCTGATG
     2521 CTACAAATAC TCTAATGTCA GCAGCAGAAA TCGAAGAAGA TGTAGTTGGA ACCTATGTTG
     2581 CAGAACTATC ATTCGCAACA GCTACAGCAG CGGGTGCAAC TATCTCTCTA GTTTCAGCAG
     2641 CAACAGCAGG CGCAGCACTA GTAACAGTTG AATACGTTCA GCTATAATAG TCGCTAAGTT
     2701 TGACTAATAC GGGAGGGGGG CCGAAAGGCT CCCCTTTCTT TTTGGATAAA TACATTCAGA
     2761 GAGATATTAG GAGACGAAAA TGAAATGGTC TAAGATGGCA ATGATTATCT GGTTGGCACC
     2821 AGAATATTTT GACAAATGGA GAGTGTTTCC GAGGGTGTTT TTATCGGTTT ACATATATCT
     2881 ACTGTATAGT GTTGTTCAAT GGTTTATGTT AATACCAGAC CCAAACACTC AACAAGCTGG
     2941 ATTAGTATCT GTGTTGGTGG GAGTTGGTGC AGCATGGTTT GGATTATATA TTAGTGGAAC
     3001 GCCAACACAA CACACTACAT CAATGCCGAC ATTTGAGAAT ATATCAATGT CTACAACACC
     3061 GACAGGAAGT AGTTCATCTG TGAATGACAC AAGAAATAAC TAAGGATTAT TATGGCAACG
     3121 AGTTTCAAAC ATTATTTACG AATTAGTTTT GACGATCTTC TTGACAAGCA TGATGTCAAG
     3181 GGATTGATAA AAATATTCAA ACAATCGTTG CCAAACGTAT TTTCTCCGAC AGAAGAAGGA
     3241 ACTGCCGTTA TATATCGTTC AAGAAGCGGA AAGCATATAT ATGATTTCAA TTTCGTAAGA
     3301 AATGTTGATG AAGCGGAAGC AGAAGCGATA CTTGACATAT TGAATAACTG GACGGATTCA
     3361 GACTACGAAA TGGAAGTCAC GACAACGGAA CGATTCGATT TGCCTGATTG TGAAGGTGAC
     3421 CAAGACTTAG CAATGATAAA GCATAACCGA TGGATACAGC AGCAAGTTGA TGCTGGATGG
     3481 AGATATGGAC TTGTGTTCAA CGAGACATTG AAGACTGATC CGAAACTTCG CCCGTATCAT
     3541 GATCTCACTC CAAAGCAGAA AATTTCTTGA CTCTCAGGAT AGAATCAGTT ATTATTGAAC
     3601 AAATACGTAT ATAGGTAAAA AATGTCAGGG ACTAAAAAAA CATACAACTT CGACTCAAAA
     3661 AACTATTTTG AGTTCTTCAA TATGGAAGAA AAGTTTGCGA TAAGTGTGAG AAGCCTAACC
     3721 TCTCACTACA AGAAAGTGGT CGCGTTTTTG TCCAATGACA ATTCGTTCAT AACAAGAGAT
     3781 CGGTTGTCTT TCGCTGGTAG AGCTTATCAT ACTTTGCTCA ATCCTATTGA ACGAGCACGA
     3841 TACATAGTTC AACTTCATGG TGTGGACGCA GATTTTCATG ACAGCATTTT GCCACAAGAC
     3901 TTACAAGTCG CTCATGAGTT TAGAAGTGAA CTTTCTGACT TGACAACGGA AGAAGAAATA
     3961 GATATATTTC AACACTCACT GAAAGAGCAG TCTGACTTCA TCGTTGACAG CATTCAACTC
     4021 AGTATTGATG TAAATAAAGA CTACGAAATC GCAAGTGGGC TGATATGTAG ATTCTACGAA
     4081 CTACAAGAAA TATACCAAGA AAGCAAAGAC AAAAAACGTC AAATCAAAGA CGGCATCGTG
     4141 TTCGTCAACT TCCAGTAAAG TGAAAAAATG AAATCCAACG TTATTGATGC CCGTGCAGAT
     4201 TTTCTTGGTA AAATGCTGCT TGACCGTCTT GATAAACTTA CCGAATCACA TAAGGACCGA
     4261 TATTCTTCAT TTTTGCTAAT AGTGAATGAA GATGGAAAAG ATTACATCGA ACTCTACCTC
     4321 AAAGATTTAG AGGATAAAAG TTTGATCGTA GTAGATCGTG CGCCTGTTGA AGTTTATCAA
     4381 GAACGTGTTG AATCAAAAGT AGAACTGTTC TACTTTGGCT AATCCAGTAA TGGATCATCA
     4441 AGCCAACGTA TAATCGCAAA GTTTAGTTGT GATTTTGCCA TTGAAGGCGT CATACGAAAC
     4501 CATTCGCCTT TCATACGCAA GTGAGATAGT TCTCGGTGTA TCTTTTGTTC CATAATATAT
     4561 GCTCTATCAT CTGGAACCTC AACCGTGTGA TGAATAATAA GTTGTTCTGG ATTTCCAGTT
     4621 TGTAATGATT TGAGACGTTT GGAAACGTCT GCACTTATTC CAATTTTTTG TTTGTCTGAT
     4681 GAACCGATAA TATATATGAA CATATGAATA TTTATAAGAT AAATAAGAGT ATATTGTCGG
     4741 AGTTATACAA ATGAATAATA AAATGATTTC AGAAGCAAGT CTAAGTCGCG TATGGCAACA
     4801 TGCCGAGTCT GATCGCCCGA TTGCACTTCT AACTGCATTT CGTAGTGAGC ATGACAGAGA
     4861 AGAAAATGTT CGCCGTAATA AAGAACTTGC TGCAACTATA AGAAAGCTAG GATATGGATT
     4921 TTTCTTTGTG GATGGGTATT GGATTGAAAA TCCTGGAACC CCACAGGAAG TTCATGTAGC
     4981 AGAAGATTCG ATTTTTGTTA TAGCACCAAA AGGCAGTGAT GAAGATTTTA AAGAAAAAAT
     5041 GCTTCAACTG GGTGCTAAAT ACAATCAGGA AGGTGTCTTG ATAAAGACAA CTGACGGAGC
     5101 CAAAGTTTAT GATACAAACG GCGGCGTGAT GTTTGACGTA GGCACATTGA AACCAGGAAA
     5161 GGTAGGTGAA ATCTACACCC GCCTACGCAA CAATAAGAAA GCGAACACGT TCGTTTTCGA
     5221 ATCTGAACGC GACGACTTGG GATGGCTACA ACGCCTCGCA GGAATGAAGC ACTAATTAGG
     5281 CCAGCATTGG AGATATGATA TGAAACTTTC TGAGTTCAAG TCTGATCCAA TGCTGGTCAT
     5341 TGAATCAAAC TACAAAATAC TTACGCCACT TACTATGATG GCAAAAGATA TTCTTGGTCA
     5401 TGTTCAGTAT CGTATTGATA CCGATGAAGT CGTGAATATG AAAACGTATG TTTCGGATTC
     5461 AGTGAGAGAA CAGCTAAAAG AATATGGTGA TATTTTTGAT ATGCTGTGCG ATTACCTTTA
     5521 CCAATATGTT CCATTAGTTC TTGCCAACAA AGCATCTGGT TCACTCAAAG GTGCGTATTC
     5581 ACATTCTGCA TCGCAAGAGG TTCCTAATAT GGATGATATA GTCTTGTATC TACCAGCCAT
     5641 ACTCAAAAGC AATCCTCGTA GTTTTTCTCC TTCTGAAATC AAATCAAAAT CAGTGGAAAC
     5701 TACTTTAGTT CATGAACTAA GGCACGTAAT GCAAAGACGC CAGTTTGGTA GCTTCTACCA
     5761 TAAGATGGTG GGAACTCAAC AGACAGATGC ATACAACTAT CACACTGACC CTATTGAAAT
     5821 AGATGCGGCC TTCATTCACC ATCTTCATGA TGAGGAAGCA ACAAATGTAA AAGACTTTGT
     5881 TGATGGTGTG ATGAGTAGAT TTTCTAACTA CAAAAAACTG ACACCTCGCC AGTATGAACA
     5941 TTACAAGAAA AAAGCAGCAT CATACTTCTA TGCCAAGCAG TCTCCAGACC AAAAAGGCTC
     6001 TACTCCAAAA GAAAGACTTG CTGCAAAAAA GAAAGCACGT TTTGATAATG CTGTAAAGGC
     6061 ATTGAACGAT ACTGATGTTG AAACACTTGG CGACCTTCGC AATGTTGGCA GTAATAGTAG
     6121 CGGTAGATTT CAAATAAATC CAAATCAGTT CAAGAGTGTT CTGCTTGGTG CGATTCGTAA
     6181 TGAAGTCACA AACAAACTAA ACGTGGCACT TGGCATTGGT TTCTTGGGAT TTATGAAAAA
     6241 GATAAACCCA TCCATACCAG TTGCACCATT GCTAAATAAC ATGAACGTAT CGTTAGATGA
     6301 ACTCATTGAC CTTCTAAAAG ATACAGATTT GCAGGGGTTT GACAAAAAAC TGTTCATAAA
     6361 CTCCATAAAA TCACTAAAAT GAAGAAAAAA GATAAATAAC TTTAGAAGAT AATAAGGAAT
     6421 AAAACAATGA CTTTCGTCGC GACATCAATA CAGGCACAAG GACTGGGTAA TAATCCAGAG
     6481 GATAACGTGT GCCTTGGGGG GATGTGAGAC GTAAGTAGGC TGGAAGACCG AAGTTTCAAG
     6541 AACCCTCAAC TGAAAAGTTG GGGGTTTTTG GTTTTTATAT GTTGACAATC TATACGTAAT
     6601 GAACTATATT ACTATATATG GAAACATCGG ATGGTCACGT AATAGACCCG CGAGAGGACA
     6661 CGGTTAGCTT CTCTGTGATG AAAGTTATTT GGCAAATAGT TAGCCTCTGT GGAGTCCCTG
     6721 TTTCATACTT TATACGCTAG TATTCGGTTC GATTCCGATA GTCACATTCA GGAAATCCGA
     6781 TAAGGCAATA AAGATCGGGC GGCAGAAGGT TACTCTTTGT GATACTGGTA TGCTGACATT
     6841 TTGGGAAAAA TCTCTCCCGC TGGTGGCCAG ACCAGATACC TGAAAAAAGT TCTTGACGAA
     6901 TCAAACAAAG TTTGGTAAGT TAAGAATATC GCGGAAGGGC TAAGGCTAGT AACCAGAAGC
     6961 AGCCGTGAAA AAAAAAGAAA AAAAGTTCTT GACAAAGAAA ACAAAGTTTG CTAAGTTAAG
     7021 AACATAGAGC GGGACACGAA GGAACGATGC TCGGAACTGA AACACGGACG AAAAAAGTTG
     7081 AAAAGAGTTC TTGACAACGA AAACCGAACG TGATATAAGA AACAAGTAAT CGGAACGGTG
     7141 TTCCACGCTC TTTGAAAATT TACGATGCTG GCCTAGCGAA AGCGATGATG GCCTGAAAGC
     7201 AAAAGATCAG GCGGGGTGAT AAACCTGTAA GACCTGATTG CATAAATCTG TTTTCACATA
     7261 CACTGCGGCG CTTCGCGGAA AAGAAAGTTA TCCAGTTTCG TCTGGTTCAT GTAAAACAAC
     7321 ACTTACCGCA TATAAAAGCA GTGTAGCTGA AAACAGATAA TGGGGGATTA GCTCAATTGG
     7381 TGAGAGTAGC CCGCTCATAA CGGGTCGGTT GGGGGTTCAA GTCCCTCATC CCCTACCATA
     7441 ACACTAGTGC AGGAGGATAA CTCCGTAAGA CGCAAGAATC TCGGTCCTGC CAAAAGAAGT
     7501 ATAAGGCAGC TAAGTAGCCC TAATGTAATG TGGGTAGAGC CAAAAACTAC AAACAGCCCC
     7561 GTAGCATACT GTGAATGCGC CTTGCGGTTT ACAAGGATAT GACGGTAAAA ATCCGTAGGG
     7621 GGCTGTGGCT AGAATGTTTC CAGTTAGCTA TCTAGGCGAG AGCGTTCGGC TGTTAACCGA
     7681 AAATGAGGTT GGTTCGAATC CAACACTGGA AGCCAAAACT TTAATCGTAG GATAAATAAG
     7741 ATTAGCATAT TTTGTTAATC TTGGGTGAAT ACGATGAAAA AATGTGAATG GCATTTGTGT
     7801 GAGAATGAAG CAAAGCAAAA GTTTTGCTCA GTAAAATGCA AAAACAAAGC TGCAACCGAT
     7861 AGGTTCCGAA AATCACAAAA AGTCAAAGCC GTTGAATACA AAGGCGGCAA ATGCTTCCTG
     7921 TGTGGATATT CTAAATGTAT AGAAGCCTTA CACTTCCACC ATCTTGATCC CACACAAAAG
     7981 GATTTTGGCA TAAGTAAAAC GGGGCAGACA TATGTTTGGG AAAAACTAAA ACAGGAACTT
     8041 GACAAATGTG TTTGTTTGTG CGCCAACTGT CACGCAGAAG TTCACGCAAA TAAAATAGAA
     8101 ATAGTTTCCA GTTAGCTCAG TTGGTAGAGC GTCTGACTGT GGGTGCTATA GGTCATAGAG
     8161 TCAGTTCAAC TCTGACAGCA CCAAAAGTAA TCAGAATGTC GCAGGTTCGA GCCCTGCACT
     8221 GGGAGCCAAA TACCCCCACT ATCGGGGATA ATAATAGATA GTAACGGAAG CGTTACTTGT
     8281 AATGACGTTT CCACTCTATT TCGGTCCTAC TTCGGCCTGA TTGAAGGAGT AGCTAAGTCG
     8341 CCTAACATAG CCTGGGCAGA GCCAACCACA AGTTTCCAGT CTTAGTTGCC ACAATCTCTC
     8401 AGTTCAAAGC TGTTGTGATG TAAAGCAATG TCCAATATGG CTTGCTTCTA AGGTAGCTGG
     8461 AAAGCCAATA AAAGTCACCT TCAATATGAT AAATACTATT GTAAGCGGAG GCTTGATTGA
     8521 TGAAAATAAA AGACATAATA AGTGAATCTT TGGAAAACAA AGAATACTTC AAAGCAGGAA
     8581 ATGTTTCTGA TCAAATGAAA GATGCATTGC CTGACATGGT TGCCTTCAAG CAACTCCGTA
     8641 GCACTGACCC ATACGTTCAA TATAGAATGA GTGTGGCATT TGCAGCGGCT GCTGCGTCCA
     8701 AAGATACATC CAATCCTCAT AAGTTTGATC AAGAATCTGC ATATGCTGAA AATATGATAG
     8761 CGGTTGCGTA TACTGATGCA GAAATGGAAA TCATCACACT AGCAGCAAAG CTATTGAATG
     8821 TTGAGGTTAC TAAACTCACT AACGGCAAAA GTAAAGAAAA TCCTGATGTC TTTACTGATA
     8881 GCCCTGTTCC AAAAAAATAA AAAAAGTCCT TGACTCTTCT TCGGAATTGA GTTAGGATGT
     8941 AGAGATTGGG CGGTATAGCG TCCATAAGGG TAAGTGCAGT AATGCACCCA AAGCAAGGTT
     9001 TCCTATAAAC TTGCGCCAGC GATGGTCCAT CTATACAAGC CTGAACCAGA CTTGACTCGG
     9061 ATTAAACCGA AAGCAAGTCC CGTCTGTAGA GAGGCGGTAG GTAGTAAGTT AGGAGAACTG
     9121 TCTGAAAGGA TAGCCACAGA GCCAGTCGGT GAGTGGTAAG AGGATTGGCG TCCGAACAGT
     9181 TTTCAGCCAA ACTGACGAAT ACTGAAGGTC AACAGGTAGC CATAGAGTCT GACCCTGCAA
     9241 GGAAAGGCAT GATGGCATCT TGAGAGTGGA AGGGTTAGGC CCCGGATACT TGAAAAGACG
     9301 TTGAGTAGCT CGCAAGGCAA AAGACAGTCG GTGTGTTGTA TACTGTATCT AACAAGGTAT
     9361 GGTGCAACTG AGGCAGCACA TCGAAGTAGG TTCGCAATAT TGCTTAATGG TAAAGCAATC
     9421 TCCTTCTAAG AGATCGAATG CGGGTTCAAC TCCTGCTATT GAAACAAAAG CGAAAGACTG
     9481 CCTCGGTATA CTGTGAAAGA TGCGTAATAC CATACTCGCA AGAGAATATG GTTCACTGAA
     9541 ACTCGCAAGG TGGACGTGAT TATTCGGACA GAAGACGTAA GGGTTTAGCG ACCTTGAACA
     9601 GCCCGCAAGG CTGACGGAAG ATGGAAGGAT GAATAGCAGT ATGCGACGAG AGAAATGCCA
     9661 CTCTCCAAAA AAGGCCGCAT TGAGTGATAC AGGATGATCG GAAACGACTC TTGTGGATAA
     9721 AGGTAGAACC ATCCTCGCAA GGGATTGGGT AATGACCGAA GGCACTCACC TCAAGGTATA
     9781 ATCTCAGCCT TGACAAAATG AAATCACATT TTGACGATAC ATTGAGTTCC TACCGCCAAC
     9841 GGGGTTTATC TTGGTTGGAT TGGAAAGACG CGCAGAACAC TATATGGTTA GACGGTAGAC
     9901 TACTCGCAAG AGCCTCTATT GTGGTCGTAT GGGACTTGAA ATCAATGTAT CCTCTGAGTG
     9961 TGGTAGTAAC ACCGCGAAGT AATGCGAGGT GGTATTCAAA TGAAAACCGT GGAGGTCAAA
    10021 CGCTTCCGAC AATAGCTTGG GATTTCGTTA CTTACCATAA TGAATACCGA GCAACGATAG
    10081 GGTAAACACT CATTCATATT GGCCCTGTAG CTCAGTTGGT TAGAGCGGCA GTCCCTAAAA
    10141 CTATTGGTCG TGGGTTCGAG TCCCACTAGG GCCACCAAAA TAAAGCGAAA AAGGGTTTGT
    10201 AGTAGCGAGT AGGAACCTGA AACCCTGCGG CTATGCCAAT ACCCATTTAG ATCGTCAGTA
    10261 ACCTACTCAA TCAGAAAGGA TAAACTATGT AGATTGAAAA AACCAAAGTC AGCGAATTAG
    10321 TGTTTCACTT CAATAAGAAA CATCTTGAAG ACCCCAATAT TCCAATGTGG GTGATCAAAA
    10381 CAAAAGGACA AACCTTTTAC GTTGATCATG TCATATCAGA AGTAGGGTGG TCTACTAAAG
    10441 AAACTCCTGA TAATCCACAC ACAAAAGGTG CGATTAAAAT CAAGAACTGT TACTTTAGTA
    10501 TTACGGAGTC CAATGAGGCT TTGATTCAAA ATGGAGAAAA TAAATGAACA CGAATGAACT
    10561 CAAAATCAAA CTGCAACACC GTAAAGAGTT CTTGCGAAAG ACAATCAAAG AACTTAAAAA
    10621 AGATAGAAGT GGCTACTACA AAACTGGACA CAAATACCAA CGTGAACATG GACACAAACT
    10681 TGGAAGCGAA AACAAGGGCG GTCATTATCT TGCTAAGTTA GGTATAAGAC ACGAAGGTGT
    10741 AGCTGCTTAT GCGGATAACA AACTTCACTA TCATGCGTTT GAATATAGAT CGTTGACGAT
    10801 TGCGTTAGCA TTTCTACAAA GAAAGAGATT TGACAAGATT GAACAGTTTT GGTATAATCT
    10861 GTCAATACCT GAGTTAATAA AAAAGAAATA TGTGACTTAC GCCGATGCTG GACGGTCCTA
    10921 CTATTCAGTA TATGGCGAAA GATATGGAAG ACAAGAACAC GCAATAAATC AAGCAAAAGT
    10981 CTTGTTGGGT ATGTTCAGAT ACGAACCAGT TCAAAGTATG TTCAGTAAAA AGTTTTCTCA
    11041 TAACAAGATT GTTTATGAAA ACGATGAAGA TTTCAATGAG TGGATTAAAT TAACGAGTAA
    11101 ACACTTTTTC AATGAGGATT TAAGCCCGAT TTCCCTCACT CAGTCAAATG AGTTGAATAG
    11161 AGATTCCCTT GCTGGTAAAG ACTTAAATCT AATAGTTCAG TGGACAAAAG AAAAGAATGC
    11221 AGGGAGTGAA AGCCCGTAAC TGTGAACTGC ATTTTTGCCG TAAGGATTCG GGAAGTCTGA
    11281 AGCCGAGACA GTCGTGTGCT CAAACCTGAC AGAGTGGTGG AATGCCACTC ATATTAACAT
    11341 TAGAGGAAAA AATGGCAGAA GTAACAAGAA ACGTAGAGGA TATGTCTATT GCCTTTGCAG
    11401 ACAATGGATT TATTATTGAA TATCGTGGAA ACGATGAAAA TGAAGATTGG GCATCTGCCA
    11461 AGGTAGTTGT TCTTTCACTT GAAGAAGCAC TTGAAGTCAT TCGTGACGTA GCAACCAACA
    11521 AACGCTAAAT CGTTTGGCCG ATTGGTATAT GGGTATTACA CTTGGCTGTC TACCAGGTAA
    11581 AACGGGTTCG AGTCCCGTAT CGGTCGCCAT ATGTTTCTTG CTTTTGTAAA AGCAAGTGGT
    11641 GGAGTGGCTT TTGAAGCCCC AAGTTTGTCC AAACTCTAAA TGGACGCATA TTTCAGATTA
    11701 GACAGTGATA TAATCTCCCC GTGTGAGGGA AGACCGTGCG ATCCTCTGCA CTTGTGTATG
    11761 ATTTACGTTA AAGCTGCAAA CAGCCCTGTC TAACACAACA TTTCATACAC AGCCAAACGT
    11821 TTCTGAGGGG AATAGTAGCT GCATGTCACT GTCTTATTGT TGTAATCAAA GAATGTTGGG
    11881 AGGTAGCTCA ATTGGTAGAG TAGCGGACTT TGAATCCGTT GGTTGGTGGT TCGAACCCAC
    11941 CCCTCCCAGC CAATAGCAAA AATGAATTTT TATCTGGGTA TGGCTCAGTC TGGTAGAGTG
    12001 CCGCACTTGG ACTGCGGAGG CCGTAGGTTC AAATCCTACT ACCCAGACCA GATTTTAGTT
    12061 CTTGACAAAG AACATTTATT GTAGTATATT ACTATAATAA TCAACGGGGT GTAGCACAGT
    12121 CTGGTAGTGC GCTCGGTTTG GGTCCGAGAG GTCAAGGGTT CGAATCCTTT TACCCCGACC
    12181 ATTTATGGAG CAGTTGTCGG TCTGCGTCAC CAAATACCGT CAAAATATTG CGGGTGTAAC
    12241 TCAGAGGTAG AGTGTCAGCC TTCCAAGCTG TTCGTCGTGG GTTCGATTCC CATCTCCCGC
    12301 TCCAATATAC ACAATGTTAG TAGCATTTAG ATTGCGAAGT AACCTCTTGT TATGGTTTTC
    12361 GGTAGAGCCT AAACCGTGTT TGATGTGAGA GGATAATATG AAAACATTAG ACGAAAAAGA
    12421 AGAGTTCTAT TTGAAATGTA GTGAGATACT AAACATACCA CACGACTTTC ATGAACCAGT
    12481 AAGAAGAAGA ACACGCTGGA ATGCAAGATT TCTTGGTAAT GGCAGATTTC CAAACTTTGG
    12541 ATTAGTTCAA TGCTTTGGTT CTTCCGTGAG AGTGATAAGT AAAGATGGAA CAAAAGTTTT
    12601 CAAGACGTAT GAAGAAACAT ATGAATACTT GAAGAAAGTA GTTGACAAAC AGATTGTTTC
    12661 CTGATATAAA AGATAAATAA GTATGTGAAG TTCATTGTGC CGTATTAGCT CAGTTGGTAG
    12721 AGCAGTTGAT TTGTAATCAT CAGGTCTGCG GTTCGAATCC GTAATGCGGC ACCATCAACT
    12781 TCACAATGCG GGTATGGCGA AATTGGTAGA CGCACTAGAT TTAGGTTCTA GCGCCGCAAG
    12841 GCGTGGGGGT TCAAGTCCCT CTACCCGCAC CAAAATAAAA TGGGGATGTA GCTCAGTTGG
    12901 GAGAGCGTAT GCTTTGCAAG CATAATGTCG TCGGTTCGAT CCCGTCCATC TCCACCAAAA
    12961 TGCGGGTGTA GCTCAGTGGT AGAGCCTTTC GTTGCCAACG AAAATGTCGT GAGTTCGAAT
    13021 CTCATCGCCC GCTCCAAAAT CCTAGCATAT GATTTGACTA TGCCATTCGG GTAACATACT
    13081 TCCCGTTGAA AAAAACATAA AAGTCACTGA TTACAGTGCG GGATTAGCTC AGTGGTAGAG
    13141 CGCCTCGTTT ACACCGAGGA TGTCGGGAGT TCGACCCTCT CATCCCGCAC CAAATAACTC
    13201 CAAAAGGAAA TACGATGAAA GAAGCACTTC TAAAGGCACT CAAAAGTCAT GCCCAAGGTC
    13261 ATATTGACAA ACACTTGGCA AACATTCAGG TGTATCTAAG TAACCCAGTT GGTGTTGGTG
    13321 AGCACTCAGA CATCATTGAC ACGATTGAAA AAGAAATCAA AATCGTTGCA GAATATGACG
    13381 ACATTCTTGA AATGATTTCT AAGTATCTTG ACAGGTAAAG CATCGTAATT TTTTTTGGCG
    13441 CATTGGACTT CTTGGCGAAG GTCGCTGCCC TTTCAAGGCG GAGAAACGGG TTCGAAACCC
    13501 GTATGCGCTA CCAACTATAT GTGACTGCCG CCTAACGCCT AACATTTTGG AGTTAGGAGT
    13561 GGCAGTATCA CTGGTATCAA TCCTCGTTGA TGCCTGTATA ACTCAGAGGG ATTATTCGAA
    13621 TCTCTTGAAT GCCAGTAAGT TGTGCTGCAC TTCGAATGCA GATTACGCTG ATGGCCTCTA
    13681 CTATATTCGT ATGACAGTGA GGGTTTTGCA TGTTTATCCC GATATTTTTT CTCAAAGATA
    13741 AATAAACATG TATTATCACT ATTAGGTTTA TCGCGTTGGT TTGCTACTAC TTTGATAAAT
    13801 AATAGTGTAG ATCGCGGAAT TGCCGTTCCC ATCTACTCTA GAAATTCAAA GGGAGATTTC
    13861 CAGTATGAAT ATTTATATTT GTAGATATTG TTGCAGAAAA ACAAGTAATA TTGGTGCAAA
    13921 CACCAGACAC GAAAAACACT GCCAAGATAA TCCAGATCGT ATCAAGGCAG TAAGAAGCCC
    13981 AAACGCAGGG GTAAAAAAAG GTAATATCCC TTGGAACAAG GGAAAGAATA CAGAACTAAC
    14041 TGACTATCAA CAATCAATAC GTCGAAGTGA CGAAGATGTA TTTGTAGAAA AATCTACATA
    14101 TGCAAGGCAC AGATTAAAAA AAAGAATTAT TGATCAAAAA ATGATTGCTT ATATTTGTGA
    14161 GTGTTGTGGT ATTGGTCCAC TGTGGAATGG AAAGCCGATG CCACTTATCC TAGATCATAT
    14221 AAATGGGATA AATAATGATA ATAGGTTAGA AAATTTGAGG TTTGTGTGTA GCAATTGCGA
    14281 TAGTCAGTTG CCTACTTATA AAGCCAAGAA TAAGAATAAC GGAAGTGTGG CAGAGTCTGG
    14341 CTGATTGCAT CCGCCTTGAA AGCGGACGAA CGTGAGAGCG TTCCGTGGGT TCAAATCCTA
    14401 CCACTTCCGC CATTTATAAT GAGGTGAGAT TCTGAATCTC ACCTCATCCG CCATAATCAT
    14461 ATAAGTGCAA TATGCTACCA TATAAACCAA AATTTCCTAA ACAATCATAC GAACCAAAGT
    14521 TCAAGTCTAA AGAGTTGATC ATTATTGCAC GTAAGATATG CAGTAATGAA TTTTATAAGT
    14581 CGACTATTGA TCCTGTTGAG TTTGAATGGC TTCCCAAAAA AGGCATCGTA TATCTTCATA
    14641 TGCAGTTTGA TGGTGATACT ATTGATTCAC AATCAACTTG GACATTAGCA TTTCCCATCC
    14701 GTCCGTTTGA AATCGGATAC GAAGAATGGG TAAAAGAAAT AACATCGTAA CATATTTCTC
    14761 CATTCCTTTA TACTAAATAC ATAGAGAGAT GGAGACAAAA AATGAGATTT CGTTACGTTG
    14821 ATGTCCGAAA ACTAAATGTC GTTGGCGTAT TTGAAAACGA ACAAGGCAAA ATGTTTTTTT
    14881 GGACCGCCAG ACAGATAAAA AAGAGAATAA AGAATTACAA ACAAATTGGT GACTGGGATG
    14941 CAGTTGTTGA ATGTCAAGAG GCATTAGAAG CAATACAGGA ACGTCCCACT CCTTGGTGGA
    15001 AATTCTGGTA AAAAAGACCC TTCGGGGTCT TTTTTTATTT GACAATCAGT TGTAACTCAG
    15061 TTATATTGTT ATCGTAATCT GGGATAAGGA CAAGCCAAGA TGGTATTTGA GAAACTTACA
    15121 ACCACATACG CCCTGACTGT ATCAATGTCA CAGTTCGAAG CATTACTTGA CTATGAAAGT
    15181 GCGTGGAATG ATGCTTGCAA TGCAAATGAT ACATTATATG CAAAACTGGC AAATATGGGT
    15241 GTCACGTCAG ATTACGATGG GCATTACTCT AATATAATTA CGGTTGAGAT TATGAGCGAA
    15301 GACGATACAG ATGAGTTCAA ACAAGAAATC ATTTCTATTG TAAATGATCA ACTTCAAACC
    15361 GCAGAAACAT GGAAAAATCT GCAAAATAGT GATTAAGCCT ATTGACCTTT CTCGTTGGTT
    15421 GTCGTATATT GTCTTTGTAG AGAAGACGAA TCAGGAGCGA ATGATGAAAG AGAAACTTGC
    15481 TGCCGCCTTT GCCACTGTCA ACGCTCGTCT CCATGCTGCT GATCAAGAAT GGGCGACTCA
    15541 TAAACTTGAT ACGTTGAAAG CCTTTGTTGA AGCCGCCCGC GCTGAACACA AAGCTGGTGG
    15601 TCGGTTTGAT TCTGGTTTCG GTCGTTTTGA TAGCGGTATG GCCGCTATTG CCCACTTCGG
    15661 TTCCAAAGCG ATGTGGAACC TTCTGGTCGG TCATGGCCGT GAAGGTGCTC TTGCCAATAT
    15721 GGAAAAAAAC ACCAATGCTC TGATTGCAAA ACGTGACGCT ACTATCATTG CCGCTCTGAA
    15781 CAAAAAAGGC ATCACAGAAA TCCCCGACTT TGAACTGGTT GAGTGCAGTG ATGGGATTGA
    15841 AGGGACGTTC AACGTTGCTG GTCATGTCGT CACCATAAGC ACTATCCTTG CTGGTGGCTA
    15901 TAACATTCAG CGGCTTCATA ATCGCACTCT CGTCAAAGTT TCCTAAGATA GTCCAACACA
    15961 AAAACAACCT CGCTTCGGCG GGGTTTTTTT ATATGGACAT AATGATAAAT ACTGTAATAG
    16021 TTTTATGGAA GGGCAGAAAT GAGATTTGCA GAAATAATCA CAGAAACTTA CATTAGACGT
    16081 TATGTTGCAG AAGATAAGCA ACTTGGTCGT GCATTCAACC ATTTAGAAGA CTTGGTATTC
    16141 TTTTATGGAA GTAAGGGAAC AATCGAGGCA TTGGAGCATC TAAAAGATGT CGCCACAGAG
    16201 CAAGGATCAA AGTCCATTCG TATGAAATGG GACGGAAATC CACAAGTATA TTGGGGGCGC
    16261 GAATCCAAAG GTGGGCCACT TATTCTGGCT GGCCACAACG GATGGGCAAG AGGTGCCAAG
    16321 ACTGACAATC CAGAAGATTT GATTGACTTC ATAGCAAACA AATCTGGTTC TCCTGCTTCA
    16381 GACGAGGAAA AGCAACAACG CGATGCTTTT GCAAAAAAGT TTGCTGGACT GTATCCGTTA
    16441 TTTGACGCTG CCACACCAAA AGATTTTGTT GGATTTGTGT ATGCAGATTC TCTTTTTCTT
    16501 GATCGCCCAC AACTCAAAGA TGAAATATAT ACATTCTGCC CAAATCCAAA ATCAAATACT
    16561 TGCTACCATG TAAGACAGGA TAGTGAACTT GGACGCCGTA TTTCCGCCGC AAATGTTATG
    16621 GTAGTAGGAC ACGCATACTT CCCAGAGTTC GGAATGCCAG ATCATTCACA GGAACCGATT
    16681 TCTGATTTTT CAATGTTCAA TGGATCAAGC AAGCTAATCG TGTTGGGTCC AATCTATAAT
    16741 ACAAAACCAG TAAAAGTAGA CACTACTGCA ATTAACCAAG TAGAAAAGTA TCTTGCACAA
    16801 AACTCAAAGT CAATTGATGC CTTCTTAGAA AGTGTAAAGG GATTGAGTGA TTTGAAAGAT
    16861 ATTATCTATC GTTTTGTGAA CCAAACTGCG GGTGCTAAAA AATTAGATCA ACTTGGAGAA
    16921 ACATTGTTTC TTGACTGGTT GCGAACAAGC AAAGTATCTC CATCCAAACA AGAAAAAATA
    16981 GTTCAACTGA ATGATGCAAA CGGTAATGCA TTGGACAAGA TATTTACACT GGTCAAGATG
    17041 ATTCAGAATA TGAAGAACGA AGTTATTGAC CAAGTTGAAG GCGAACAGGG CGAGATTTGG
    17101 GATACAAATG GCGAAGGTCG TGTTCGCTAT GGAGATGATA CAAAACAGTT CGGCAATGTA
    17161 AAGTTCGTTC CACGTCATCG TTGGACTCCG GGAGCAAGAT AATGAGAATA TTTCAACTAT
    17221 ACGAAGCAAA AGAAAACACC GTTGGTATAA TCTTTGGTCG TTTCAATCCA GCGCACAAAG
    17281 GTCATCGTGC TGCTTGGGAA ATGGCAAGTA AGAATCCAAC ATGGTATGTC GGGACAAACC
    17341 AATCAACAGT TGGACCAAAA GACCCTCTTC CATACGAAGA AAAAGTCAAA GTAATGGAAG
    17401 CCATTATGCC AGAAATCAAA GGACATATTG TTGCTGAAAC TTCTTGGCTG ACATTAGCAT
    17461 CAAAAGTATA TAAAGAACAT GGCAACGTAA CTCTGATGGT ATACACTGAT GAAGATTGGG
    17521 TTACAAAAAC TATACAGCAA TACAATGGCG AGGAAGGCCG TCATGGTTAC TACAACTTTC
    17581 CAAATATTGT TCAGGTTGCA ACTCCACGAT TGAGTTCTGC AACTGCACTA CGTCAAGCAG
    17641 TGTTAGATGG TGATCGCAAA GCATTTGCGG ATGCGGCTGG CGTTCCAGAA GATACAAGAA
    17701 TAGATGGTCG CTCATTCTTT GATTTGGTTG CAGACTACTT GCTTCCATAT GCAGACAAGA
    17761 TAAAAGCTGC CGCAGCGAAA AAAGGAAAAT AAGAGATGAC ATATCAACAT GATAATTCCG
    17821 ACAAGAATCT AATGGGAATA CAAAATGCGC TGAAATACGA TGGCGATGGA GAACCTACAC
    17881 TTCGCGTGAG TATTGAAGAA ATCTCAGAAG GTGCAAACAT GACTATCAAT GGCGATGTCA
    17941 TCGTCACTGA TATTACAGGC GTAGTTGAAA TCAACAATGA TGAGGGCAAC CCTATTCCAG
    18001 TGTCAGGCAC AGTAGCCGTA TCTGGCATCA CTGGCACAGT GAATGTATCC ACTAATCCAA
    18061 CCAGCACTGA TGCATTTGGT AGACAACGAG TTTCCAACCC ACTCACATTA TTTGACTCGT
    18121 CACATCGTTT CAAAGACAAT GGACTGTGGG CAACGTCTAC TGTTACTGGT GGATCAGTTG
    18181 CATTCTCTCC AAACGAAGGT CTCGTGAATC TCACAGTAGA TACAACTACA AATGCAGAAG
    18241 TGATAAGAGA AACACTCAAA GTCTTTTCAT ACCAACCAGG AAAGTCGCTA TTGAACTTGA
    18301 ATACGTTTGT ATTCTCTCCT GCTAAACCAA ACCTACGACA GCGCGTTGGG TATTTTGGCG
    18361 TACAAAATGG AATGTATCTT GAACTCGACG GAAGCACCGT GTCTTTCGTT GAAAGATCGT
    18421 ATGTTACTGG TGCAGTAACA GAGACACGTG TCAATCAAGC AGATTGGAAT ATTGATCCAA
    18481 TGGATGGCAC TGGGCCATCT GGATTTATAT TGGACATTAG CAAAGCACAA ATCTTATGGA
    18541 TGGACGTTGA ATGGTTGGGT CTTGGAACTG TGCGTCTTGG ATTTGTCATT GATGGAAGGT
    18601 TCGTTCACTG TCATTCATTT CATCATGCAA ACAGAATATC AAGCACTTAC ATTACAACTG
    18661 CATCGTTGCC ATTACGTTAT GAAATAAAGA ATACTGGAGT CACATCCAGT TCCAGCACAT
    18721 TGAAACAAAT CTGTTCCTCT GTAATGTCAG AAGGAGGATA TGAATTGCGT GGCCAACAAA
    18781 ATGGAATTGG AACTCCTATC ACCTCACCAA AAGTTCTTAC CACAAAGGGA GTTTATTATC
    18841 CTGTAGTCGC AATACGTCTA AAGGCGAATT TTCTTGATGC TATTGTAATT CCAACTGCAA
    18901 TATCATTTCT TGGCACAGGT AATGGTATGA ATTTCAACTG GAAGTTGATA GGAATAGCAG
    18961 ATGTGACATC TGCAAGTTGG ACGAGTGCTG GAAATGATTC TGCGGTAGAA TATACTATTT
    19021 CAGGGACTGC GGTTGCAAAT GGTCGTGTCA TTGCAAGTGG ATTTATAAAT TCATCAAACC
    19081 AAGGTTCCCC TGCGCTACAA ACGCTAAAAG AAGCATTGTT TCAGTTTCAA CTGGAACGAA
    19141 ACTCTTTTAC TTCTACTCCG CATACATTTG CACTGGCAGT TTCCTGCGAT ACTGACAACC
    19201 AAGTAGTGTT TGGTGCAATA GACTGGGAAG AAATTACACG ATAAATACAG TAATGGAATT
    19261 AAATCCACTG TGAAAACGTT GAAAAGACAA CTAACACTAT GATATTTAGT AGTCTAAGGG
    19321 AACGCAAATG CAGTGGAAAT ATGAGGAATA ATAATAATGG TAAACATAAC CGATATTGAT
    19381 AGTAAAGTAA CAAAAGCTGC ACTGGACGCC CTTGAAGTCC ACATTGATAG TGTATTCAAT
    19441 AAGATTGGCA TTGACGTTGA ATTTACTCGT CACTTTCTTG ATCGTGTGAA CGACGAGCGT
    19501 AACGGAAAAC AAATTACTAT TCGCGAACTT GGTCGGTTAT TCGCCAAAGA ATACAAGCGT
    19561 TGGGGAAGAC CAATCGCACA AATGGGTCCA GACAAAGAAG CCATTATGAA GGATTTGGAA
    19621 TCTGATGTAA ATATTCCATT CATATTGAAA TGGAATAGAC AAAACAATCA ATTAGACTTG
    19681 GTTGCCAAAA CCGTTATGAG AAAGAAAAAC TTCAAGTCGC CAGATAGAGA GTTTCCAGTT
    19741 GAGAGTGTAG ATCAAGTTCA TGGCTCAGAA CCATTACCAA GAAACTCAAA GCCGTCAAGA
    19801 ACTGGAACTC AACCACATCC ATATAAAGGA AGATTGGTAG GCGAAGCAGA CATCACAGAA
    19861 GATTTGGGTT CAATACCCCC ATTGACTGAT TTGATTGTAA TGGCGGTCGT TGGCCAAACT
    19921 ACGGTTGCAG TTCTAAAAAC TGCATTCAAG ACAGGCAAAC AACTACTGAA ACTAAAAAAG
    19981 CTGGCTGATC GTGCTGGTGT AAAACTTGCC GATACTGTGA TGAGAGAATC AAATCCTTTC
    20041 ACTGATGCGA GAATGAATGC AATTAAAGCT GGCAAAAAAG AGTTCACAGT GAAGGGCAAA
    20101 ACTTACCCAA TCACTGGAGA CACCAGCGAC GAAAAAGAAG CTATTACAAA TGAAGCTGTA
    20161 AATCGTGATG AGTATCAGTC AAAACTTGCA GCAAAAGCAA CTGAAAATTT TTATGGTGCA
    20221 GCACTACAAG CGTTGCATCG TTTAGTCACA ACACAAGGAA ACCGACAGAG TGTTGGCGGT
    20281 TATGCGTTTG ATATTGCTCG TGCATTCAGC GGAATCAATG CACGTCAACT TGAAAGAATG
    20341 TATAAAGAAC GTCAAGGAAT CAAAGAAGAT CGCATTTCAC AGGTTGGCGT CGAAAGTGAT
    20401 TGGAACCCAG GAAACGTAGG AAAAGATTTG CTTATGTATT CTGGTATATC TCTTATCGGA
    20461 ACTATCGGCC CAATAAGTCT ATATCAGAAA AAGATTGGCG TTATGAACCG TTCTATATTC
    20521 ATAACTACCT CGCAATTATC AAAAGAGAGT AGTGATCCTG TTATTATTGA AGGTGAACTT
    20581 CTACTTACTC AGAACTACAC AGAAGATACT GTTACGCTAT GGCAAGTAAA GGGTGCAGCA
    20641 CTTAGTGAAA AGCTAAGAGG CAAAAAACTT ATGCCAAAGA TTTATGCATA TTTGATCAAG
    20701 AGAGGATTCT TTCTTCGTTC AGATACAGAC CAATCCAAAG GTGGAATGAA GATTTGGGCT
    20761 GAGTTGGCAA AAGTTCCTGG CATTACCGTT TATGCAGCGA AAGAAGATGT TCATGGCAAG
    20821 ATAGACTATA CCGCTGTTGA TGGCGAAGAA GTGTTGTCTG GTGATTTTCC TATCTATCGC
    20881 AATGAAGGCG TAGATGAATA TACAAATGAA ATCAAATCTG CCCGTTCTCA ATACAATGTG
    20941 TTATTGACAC AATCCGAAAA AGTGTCTGAT CCAAACCAAC TGGAAAAGAT GCAAGCAGAC
    21001 ATGGATTACT TAGATGATCA TATTCGCAAA CTTACAAAAG AGCGTGACAA AATTTATAAT
    21061 GACGACAGTC TAAGTCGCCA AAAGAATGAA ATCATTTATC TGTTGGCAGT AGCAGACAAA
    21121 AAGCCAAAGA ACGAATCCAT CACAGAAGTA TCCTCTGTTG ATTTACCAAA AAGTTGGGGA
    21181 TATATTGGAA GCACTGACTG GGAAGGAAAA AATACCAGAT ATGTAAAAAA GATAGGCAGA
    21241 CTTGGTGGGT ATGATGTAGT TTTAGAACAA TACGGAAACA ACTCACGCAA AGTGTTTTTG
    21301 GTCACAGACA AGAATGAAAA CGCTGCATTG AACCGTAGAC CAGTAGCGTT GATCGAGTTT
    21361 GAACGTGACT ACGGCAACTT GGAAGGCATG GAATATTGGA TTGCGAAAGC AACCATAATT
    21421 CATCCATCTT GGCAAGGCAA AGGCATTGCA CCAAAGTTAT ACGCCTACCT ATGTAAGAAA
    21481 GGCTGGACAC TGCGCAGCGA CGATCTTCAA TCACAAGGTG GAAAGAAGAT ATGGATCGCC
    21541 TTATCAAAAA TCCCAGGAAT CACAGTATAC GCAGCAAAAA ATAATGGCGG CGACTGGGAG
    21601 CTATCCGACA TTGACAACGA TGTAGATGAT TTCTTGCGCA GTGGTTTTCA TACCTATGAC
    21661 ACCGAGTTGA AAAACGAAGT CAAAGAGATT GAAAGAGAAC TTAATTCCGT GCAAGATAAG
    21721 ATTCGCGAAG TGTGGGATGA TTACAGTGCA ATGGATAAAA CCGACACCGC CACCCTTGCA
    21781 CGTCTCAAAA AAGAATATAC CGATTTGAGA ACAATGGAAA AAAAGTTGCA GGATGAAATG
    21841 TCCGATGCAC AAAGCAACCA AAATTGGAAT GAAGAACACG AAGATGTGTA TCTATTCGCT
    21901 CATGCCGCTC ATGATCCAAT GTATGACAAA CCAAAAATAG CAAAAACCGA ATCACTAAAA
    21961 AAAAATAAAA AGATGACAGA AAATACTGGG AATATCAAAA TAAACCCAGT GTCCGTATCT
    22021 GATCATTACA AAGGTGAAAC GTTTGGGACC AAGTATCTAA TGGTTGATGG CGTAATCAAA
    22081 GCTGGCGTGG ATGTAAGTAT CGTTGACAAC GAAGTATATA TTTCACACGT CATTACAGCA
    22141 GAAGACAGCC GTAGAAAAGG CTATGCCAAA ATGGTGGTTG ACGATCTATT CAAAGAGTTT
    22201 CCAGACAAAA AGATTTCAGT GTCCGATATG ACTGATGATG GAAGTGAATT CTTCCGCAGT
    22261 CAATATTCCG TTGACGATGA AACTGGCGAA ATACAAAAAA AACTTGGCGA AGAAATTGAA
    22321 ACGGTAAAAG TGTCAAAAGA CTGGAAGTCC TATATGTGGG GCTTTCCAAT CAAAAGATAT
    22381 TACAGTAAGT ATACCGAAGT AGAACCAATG GGAAAGTTTC GCGTCTTTAT AGATAAAGAC
    22441 GGACGTGAAC TAAACGCACT ATTATGTGAC AAGGAAACTA ATATGCATGC GTTAGTTCAT
    22501 ATGACTCGTA GTTCGTCAAA ATCACCTTGT GTTATTCATG CGGCGGCACT TGACCCCGCA
    22561 CTACAAGGCA GGGGATTAAT GCCAAAATTC TATGCCCACT TGGTTACAAA GGCTGGTTTG
    22621 TTCCTTCAGG CAGACTCTAT GCAGTCAGCG GGTGGAAGAA AGATATGGGT TGCGTTGTCA
    22681 AAAGACCCAA GCGTGACAGT GTTCGCAGCA TACAAAGAAA ACGGCGTGGA GAAGTATAGC
    22741 CATGTTGAAG GTGACAACCT ACTTTACAGT GATGCTCCAA TCTATGATGA TGAAAGAGAC
    22801 GAAAACGTTG CTGAAATCAA GAATGAAATC AATAGTGTCA CTGACTTGAT TAACAAATAT
    22861 ATGGATCAAC GAGATACAGT GACCGATGAA GCAACACGGC AAAAACTCAG ATCATATATT
    22921 GAAGAACTGA ATGCAAAACG AGAAGAACTA AGAAAAGAAT ACCTAACCGT ATTACCAAAA
    22981 AAGCCAAAGA AAACATTCAG TAAACTACTG GCGGTTCCAG CAAAAACTCC TTCAATGGAA
    23041 TCGGTAAATG ATTCTATTGG AGAAGCTATT ACAAAGGCAG AGATTAGCAC TGACCCAACC
    23101 GAAATGGGGT CTTGGGTTCA AGACGATCAG AAGAAACCAG AAAAAACTAC TATTCTGCCG
    23161 GTATCAAAAA TAACTGTATT GGAACCTGAC GACAAGTTTG ATGATCCACA ATATGCAGCT
    23221 AATCTAAAAA AGATACTCAA AGCGGTAAAG TCTGGAAAAG AACTTCCACC CATTTTAGTT
    23281 AGAAGAGTGG GAAATGGATT TCAAGTAATA GATGGGCATC ATAGATTCAA GGCTTATAGA
    23341 ATTGCTGGCA AAAAATACAT ACCAACAAGA ATCGTATCCT CATCTCGTGT CAAAGACGTA
    23401 ACTCCGAGTT ATGTAAATGA ATCATACAAG CTACAACTTG AACGTGACAA CGATCTATAC
    23461 GTTCTTCACA TATTGAATAC AGATTCTGGA AAAAGAACAG AGGTAAGAGG CAAATCAAAC
    23521 TACGAGACAA ATGGATATGA TGCAAATGAT AAGCTGCATC AACTACTTGA TACTATCGGA
    23581 AAGACTACCA ATATATCAGA GTTGATGAAC GGAGAAGTTG TAACCATAAA CCCAAAACAT
[truncated: 421,243 more chars]
