# Supplementary material for: Clades of huge phages from across Earth’s ecosystems
Source: Nature. 2020 Feb 12;578(7795):425–31. doi: 10.1038/s41586-020-2007-4 (PMC7162821; doi:10.1038/s41586-020-2007-4)
Supplement: Supplementary file 6 — Genbank files for all genome. [file 41586_2020_2007_MOESM6_ESM.zip › genbank_genomes_SD-4/SR-VP_PHAGE_CIR_49_18.gbk]

LOCUS       SR-VP_4-6_scaffold_141_476970_prodigal-single     369613 bp    DNA     linear   BCT NOV-13-2019
DEFINITION  SR-VP_4-6_scaffold_141_476970_prodigal-single, contig.
ACCESSION   SR-VP_4-6_scaffold_141_476970_prodigal-single
VERSION     SR-VP_4-6_scaffold_141_476970_prodigal-single.1  GI:
KEYWORDS    .
SOURCE      SR-VP_PHAGE_CIR_49_18
  ORGANISM  SR-VP_PHAGE_CIR_49_18
            .
COMMENT     Data sourced from ggkbase. For additional details see
            http://ggkbase.berkeley.edu/organisms/405125
FEATURES             Location/Qualifiers
     source          1..369613
                     /organism="SR-VP_PHAGE_CIR_49_18"
                     /mol_type="genomic DNA"
     gene            <3..449
                     /locus_tag="SR-VP_4-6_scaffold_141_476970_prodigal-single_
                     1"
     CDS             <3..449
                     /product="hypothetical protein n=1 Tax=Desulfovibrio sp.
                     Dsv1 RepID=UPI0003998275"
                     /codon_start=3
                     /transl_table=11
                     /translation="LMILIHLRDPEIAFFRAAEEHANAELVWADRLDERGETEAAEYL
                     RGIAEIGESGFSSGYRYRYRNGDGYGYGDGYGYGDGDGYGYGDGYGYGDGYGYSYGYG
                     DGDGDGYGDGDGNGYGDGYGYGYGYGYGDGNGGGNGGGNGNGNGGG*"
                     /db_xref="UniRef100_UPI0003998275"
                     /db_xref="nno:NONO_c09210"
                     /db_xref="I1Q5K0_ORYGL"
                     /db_xref="UPI0003998275"
     gene            630..935
                     /locus_tag="SR-VP_4-6_scaffold_141_476970_prodigal-single_
                     2"
     CDS             630..935
                     /product="hypothetical protein"
                     /codon_start=1
                     /transl_table=11
                     /translation="MAKEFATVIGWDEIDGEATPATQEVEGEPTQGFELTRGDDAALV
                     AEIRAVNGDEPEDDGDGEKKWGWRLIGVAHLPKTTIIEWRSDRGHHAVTMICWNKAG*"
     gene            1065..1214
                     /locus_tag="SR-VP_4-6_scaffold_141_476970_prodigal-single_
                     3"
     CDS             1065..1214
                     /product="hypothetical protein"
                     /codon_start=1
                     /transl_table=11
                     /translation="MNPTIRERLVRIYRLISRLFKRAEQFYKSRRAESVVLEVRARQL
                     MLLPG*"
     gene            1264..1464
                     /locus_tag="SR-VP_4-6_scaffold_141_476970_prodigal-single_
                     4"
     CDS             1264..1464
                     /product="hypothetical protein"
                     /codon_start=1
                     /transl_table=11
                     /translation="MVVLSVEGPGFIDKGTWTTHKVLGVFPDRAAATAAVPDDGDDED
                     IYLITDLDTNKATRVEIVENDG*"
     gene            1563..1955
                     /locus_tag="SR-VP_4-6_scaffold_141_476970_prodigal-single_
                     5"
     CDS             1563..1955
                     /product="hypothetical protein"
                     /codon_start=1
                     /transl_table=11
                     /translation="VGFVRFNSSNRRYQIRQGQPRGQGVQPRAEQPGVTHGAVPGRCL
                     GRDRGENRTLPVPGVGENFLDVGVFEPVGDEAFEGGDVNRATGGAGIGDEGLVGSGVG
                     SEGSFAFAVSPGPGEGVGVGAGQAWTSW*"
     gene            complement(1934..2125)
                     /locus_tag="SR-VP_4-6_scaffold_141_476970_prodigal-single_
                     6"
     CDS             complement(1934..2125)
                     /product="hypothetical protein"
                     /codon_start=1
                     /transl_table=11
                     /translation="MAKIDVMGHFTAIGMRTKVEDHTAPIINTCGKNDTTDKGDQTSW
                     VWCNPTNRAILHPYQDVQA*"
     gene            2265..2585
                     /locus_tag="SR-VP_4-6_scaffold_141_476970_prodigal-single_
                     7"
     CDS             2265..2585
                     /product="hypothetical protein"
                     /codon_start=1
                     /transl_table=11
                     /translation="MKESVVDALLLAAEENGAEASKRTNYSGRGMYGKTTVGLVIADR
                     DFLPAALIAVVRLKEDQDAREEEAALDNQTYGTADVLTVEDFIEDLSRVQSDNMGRDD
                     MIKY*"
     gene            2667..2927
                     /locus_tag="SR-VP_4-6_scaffold_141_476970_prodigal-single_
                     8"
     CDS             2667..2927
                     /product="hypothetical protein"
                     /codon_start=1
                     /transl_table=11
                     /translation="MRAIELHGEMEVDYIVCPITPAIEAAIPQLDADVKRWADATVSI
                     EDVPEADLEAAWRFATAEEGLAVATEWVRATNPDGYEPPGGG*"
     gene            complement(2932..3366)
                     /locus_tag="SR-VP_4-6_scaffold_141_476970_prodigal-single_
                     9"
     CDS             complement(2932..3366)
                     /product="hypothetical protein"
                     /codon_start=1
                     /transl_table=11
                     /translation="MKTLIQELSLSSRFSGRGRSTAVFIGSLSLNRVPQQRLDFQPQS
                     VIRRLLLVMPMLPTDMRRRERRGVEQGQFVRGEVGHFESPGGWGVGAHGPAGWPSDGP
                     RLNRRSVAGMLARTVTGPCAYPPVAGWATPCDWPGLAVPQPG*"
     gene            3531..3731
                     /locus_tag="SR-VP_4-6_scaffold_141_476970_prodigal-single_
                     10"
     CDS             3531..3731
                     /product="hypothetical protein"
                     /codon_start=1
                     /transl_table=11
                     /translation="MKTTTAKTKTETDATVRGALNVRAIILSADREGLDMIQGQLGLT
                     PFPSDMTDAEIKRELLRFVGRT*"
     gene            3847..4119
                     /locus_tag="SR-VP_4-6_scaffold_141_476970_prodigal-single_
                     11"
     CDS             3847..4119
                     /product="hypothetical protein"
                     /codon_start=1
                     /transl_table=11
                     /translation="MKIEPNTVFWVLPACGGDGLTQTTLQDLALSFKGGTPEGGITIY
                     TTFEEAEVAEREFVTRRRAGELLANMSGTNLMLAVNGLLKYTTETY*"
     gene            4215..4553
                     /locus_tag="SR-VP_4-6_scaffold_141_476970_prodigal-single_
                     12"
     CDS             4215..4553
                     /product="hypothetical protein"
                     /codon_start=1
                     /transl_table=11
                     /translation="VTYRAKVYFSAVLDAEKAVALASQAFDTEAQADALPRELLATAG
                     VTGGHLEAKVPGVGWVPADEAESVAGRHHEPGHLGLTLATHPATGGYARVTRSLKWRS
                     CCVVGWGTGT*"
     gene            4511..4711
                     /locus_tag="SR-VP_4-6_scaffold_141_476970_prodigal-single_
                     13"
     CDS             4511..4711
                     /product="hypothetical protein"
                     /codon_start=1
                     /transl_table=11
                     /translation="MAIMLRGGMGDGNLTRSTRPDRARVKANAAHEKVRAALDAQFDQ
                     EAWDEADAMKRKSEICLRKKTF*"
     gene            4812..5354
                     /locus_tag="SR-VP_4-6_scaffold_141_476970_prodigal-single_
                     14"
     CDS             4812..5354
                     /product="hypothetical protein"
                     /codon_start=1
                     /transl_table=11
                     /translation="MPEKICPQCGGPGPFGIVKKKGQKPYTYKVCTTCRNRNYYNNTP
                     TRSFIVTRTVMCSKCDHTDDDSGIDNPENKFPGDSVRYFKNLGWKWANRKWVCPSCSG
                     HLFTGANLPATPEQPPPETESVDKRQLTATVDAIVLDVAKSNGLEENEARTLVGIALR
                     KNKAAFIAAVVVPQLGPVGG*"
     gene            complement(5456..5749)
                     /locus_tag="SR-VP_4-6_scaffold_141_476970_prodigal-single_
                     15"
     CDS             complement(5456..5749)
                     /product="hypothetical protein"
                     /codon_start=1
                     /transl_table=11
                     /translation="MSKQPHRETRMTDDERGWYKVSVPHSDEEFFIKAPGGTHAKDEI
                     VQRLTARFRVANETWADHGLTPDDLTVAPLSRINPTTVVWESRGGARTNVIEL*"
     gene            complement(6078..6419)
                     /locus_tag="SR-VP_4-6_scaffold_141_476970_prodigal-single_
                     16"
     CDS             complement(6078..6419)
                     /product="hypothetical protein"
                     /codon_start=1
                     /transl_table=11
                     /translation="MSDETTEAPKAPTACWCGCGGMTKGRFVPGHDARFHGWAKKVAR
                     GLMEDPSASLPHEEARAEFARHVALETPKAAAWLAAEAEKAAKREAKAAPAVAVEAEA
                     EVEAEAEVVAA*"
     gene            complement(6416..7138)
                     /locus_tag="SR-VP_4-6_scaffold_141_476970_prodigal-single_
                     17"
     CDS             complement(6416..7138)
                     /product="hypothetical protein"
                     /codon_start=1
                     /transl_table=11
                     /translation="MGLWVKWLNPPMLRWLGVVGCLPPRVWPTSLVEGRNGCPRVDKP
                     FLFGKAPPPLGWLGAFMSEPFPRWKGLRPRTSEVEWVGSSNTSRRVRSARPRHFGRSR
                     SGCRAGSGTAFLFTLGTDATCGGAGQGSKSGASARCREPGQDRAVWPAHKVHISWVFA
                     CPDFSHGLRGRERRPLGHDPQIAIADLKHARLLVGACSTVAGGGGPDNLMLVREPKFT
                     GRDVAATVGHARTTTRDQETRP*"
     gene            complement(7283..7636)
                     /locus_tag="SR-VP_4-6_scaffold_141_476970_prodigal-single_
                     18"
     CDS             complement(7283..7636)
                     /product="hypothetical protein"
                     /codon_start=1
                     /transl_table=11
                     /translation="MSDETTTTAPAPKAKAAPKPLVPCWCGCGGETRGRFVPGHDARF
                     HGQAKKVARGLLEPGFGSTSFPHEEARAEFARHVALEAPKAAAWLAAGAEKAAKREAK
                     AAPAETPPVEPEIAA*"
     gene            7886..8065
                     /locus_tag="SR-VP_4-6_scaffold_141_476970_prodigal-single_
                     19"
     CDS             7886..8065
                     /product="hypothetical protein"
                     /codon_start=1
                     /transl_table=11
                     /translation="MTQDERNQAEATNLSENGRDRFPIYDLDGCYFQPGPTAKDLAEY
                     EQWLADVGPHGEATQ*"
     gene            8126..8389
                     /locus_tag="SR-VP_4-6_scaffold_141_476970_prodigal-single_
                     20"
     CDS             8126..8389
                     /product="hypothetical protein"
                     /codon_start=1
                     /transl_table=11
                     /translation="MSKRLAPSDHRLIPFYLVAVQLRDNRVGFVDGDAVTSRREHATA
                     FRDESRAKALASAWGSRSDVKAAWVLHEPKMAKPRQPQVLAPE*"
     gene            8529..8741
                     /locus_tag="SR-VP_4-6_scaffold_141_476970_prodigal-single_
                     21"
     CDS             8529..8741
                     /product="hypothetical protein"
                     /codon_start=1
                     /transl_table=11
                     /translation="MLIKTTDRVLSLGASVVTGRQIRLILDSLEMRIEVERSLAGRAE
                     RDGEPNRAQRLREESDELAAVAELFR*"
     gene            complement(9163..9462)
                     /locus_tag="SR-VP_4-6_scaffold_141_476970_prodigal-single_
                     22"
     CDS             complement(9163..9462)
                     /product="hypothetical protein"
                     /codon_start=1
                     /transl_table=11
                     /translation="MLCHHAAQPPETEQGTHPCHGRIKAVGYDAIGVRLLVMRGTVNH
                     EDVTGHTGPELYDSFDDMLDANGIEPPRRNRYDRPPPANMLTAQPLTDEFDTNLR*"
     gene            complement(9425..9988)
                     /locus_tag="SR-VP_4-6_scaffold_141_476970_prodigal-single_
                     23"
     CDS             complement(9425..9988)
                     /product="hypothetical protein"
                     /codon_start=1
                     /transl_table=11
                     /translation="MTPIETLCAVVRQHLIDNYPELQVVGTTPIGGDDDHMLAYDRNL
                     QVNFYAAYAISIHLCNLDFDTALEIRTPRGSPTKLDYSDPNFLSTLDKLITGRINYVK
                     VMISPANTVEVDQPYWISKDHRHYGADRPDARPHIGPPCHTPAPTAPGASTPPPAPRP
                     LHRHLHQLPRQRHPRHALPPRRPTARD*"
     gene            complement(10268..10606)
                     /locus_tag="SR-VP_4-6_scaffold_141_476970_prodigal-single_
                     24"
     CDS             complement(10268..10606)
                     /product="hypothetical protein"
                     /codon_start=1
                     /transl_table=11
                     /translation="MTWFTTLKLYIAYWRGRARPCRRCGKLTYHKDLTYDSASECFAC
                     AAPRTRHQANAWIRPQGLNISTTAQLIINHIEGVVRPLAKEQAVAILEKVIASNQDLR
                     NTLAAKFNPE*"
     gene            complement(10760..10996)
                     /locus_tag="SR-VP_4-6_scaffold_141_476970_prodigal-single_
                     25"
     CDS             complement(10760..10996)
                     /product="hypothetical protein"
                     /codon_start=1
                     /transl_table=11
                     /translation="MIKPAPIDPTVHDQIVRAIAEEIGFQYCKYATSFYTLSLPEGDP
                     RQRGIAGLLAAAPPPSQPMNPRHESVGDYVMKST*"
     gene            complement(10993..11478)
                     /locus_tag="SR-VP_4-6_scaffold_141_476970_prodigal-single_
                     26"
     CDS             complement(10993..11478)
                     /product="hypothetical protein"
                     /codon_start=1
                     /transl_table=11
                     /translation="MAELTRHRPFKAVEATLSIDLPQHIVEHRPWNDTPAIIIERSGC
                     GFECIIQLEDNTLIVEFAERYGARRPVLDREIRLDRLVLQPRKRWYSPTFRQDAMSDQ
                     YAAVCTYCGHHTLVRAATIVRPKGDTPVNVCVQCESIIVVNPLGLKINLLRQHTRASC
                     L*"
     gene            complement(11778..12191)
                     /locus_tag="SR-VP_4-6_scaffold_141_476970_prodigal-single_
                     27"
     CDS             complement(11778..12191)
                     /product="hypothetical protein"
                     /codon_start=1
                     /transl_table=11
                     /translation="MKKHTDYETALLFGHRLDPPRRVRLRIKPVDLADLGTLLLFWLR
                     QEHPSLTFHQPPYECVNSSGKCFSYWIGSPVIEIKYDSKEPSPFCTINETTVLIPTGL
                     VSVKTGQQVMNPLCDLTEPDSFSIINEHIKKELDG*"
     gene            12210..13484
                     /locus_tag="SR-VP_4-6_scaffold_141_476970_prodigal-single_
                     28"
     CDS             12210..13484
                     /product="hypothetical protein n=1 Tax=Actinopolymorpha
                     alba RepID=UPI00036FF2BE"
                     /codon_start=1
                     /transl_table=11
                     /translation="MIRHYWTPNIVLLLTDQHRHDAVGYVNPLVTTPHLDQLAAQSVN
                     CTQAIVQSPQCQPSRASIFTGRYPTAHKVWWNGIAIPESERTLGNYLQAAGYHTGYFG
                     KLHFDGQNGHAATAQHFGFANTFLYEDWGQSFAVQYANNKNHGLSLVEQEFHAPMDTE
                     TWTGRLTRTNLHHEEVITARALEFIATAQRPYFCVLGFHGPHPPYAAPDDFSGLYRVA
                     DMPVPNRCVPNHAGHVLSALEWQQLKVQYYGSVSWIDACIGRVLAALDYNTIVVFTAD
                     HGDILGEHGLFSKGLFAYDGVIRVPLLIKAPGLSPRTYSALFQSIDIVPTILDLCHLA
                     RPPGLQGRSLSQQWAGLANQWALSMIGYQSRLRMLRTSRYKYWIMDGQEWTFDLQVDP
                     GELVNLGGAADLRYQLLRALIGAEDPLPIPIE*"
                     /db_xref="UniRef100_UPI00036FF2BE"
                     /db_xref="A0A0C2NMN4_9VIBR"
                     /db_xref="pod:PODO_17545"
                     /db_xref="UPI00036FF2BE"
     gene            complement(13485..14228)
                     /locus_tag="SR-VP_4-6_scaffold_141_476970_prodigal-single_
                     29"
     CDS             complement(13485..14228)
                     /product="Deoxyuridine 5'-triphosphate nucleotidohydrolase
                     {ECO:0000256|HAMAP-Rule:MF_00116,
                     ECO:0000256|SAAS:SAAS00071038}; Short=dUTPase
                     {ECO:0000256|HAMAP-Rule:MF_00116};; EC=3.6.1.23
                     {ECO:0000256|HAMAP-Rule:MF_00116,
                     ECO:0000256|SAAS:SAAS00071036};; dUTP pyrophosphatase
                     {ECO:0000256|HAMAP-Rule:MF_00116};  TaxID=1577905
                     species="Bacteria; Proteobacteria; Alphaproteobacteria;
                     Rhodobacterales; Rhodobacteraceae; Tateyamaria.;"
                     source="Tateyamaria sp. ANG-S1.;""
                     /codon_start=1
                     /transl_table=11
                     /translation="MTLTFERLAHNTLPLPGYKTKHAAGFDFAACLTRPCQLVEPGTG
                     ERSEFWVAPTNGMSSFGRTTTDPGATDPSTLILMVSPDETILVPLGFKCAFPTNLVLK
                     LYPRSSVGLRGLMLANSTAIIDSDFRGDLFVGLINRTGRRIQVAHGERIVQGVLLPVC
                     HATIGEGIVDDTERGTGGLGSTGRFDPQVSQPAQISRACTGFDLTALTASEAQAIITT
                     LKKAVRQINPSCQNNYGASSDSDYDADAD*"
                     /db_xref="A0A0B4D5W8_9RHOB"
                     /db_xref="oar:OA238_c04780"
                     /db_xref="UniRef100_M9RG50"
                     /db_xref="3.6.1.23"
     gene            complement(14340..14978)
                     /locus_tag="SR-VP_4-6_scaffold_141_476970_prodigal-single_
                     30"
     CDS             complement(14340..14978)
                     /product="Ribonuclease H {ECO:0000256|HAMAP-Rule:MF_00042,
                     ECO:0000256|SAAS:SAAS00016437}; Short=RNase H
                     {ECO:0000256|HAMAP-Rule:MF_00042};; EC=3.1.26.4
                     {ECO:0000256|HAMAP-Rule:MF_00042,
                     ECO:0000256|SAAS:SAAS00016437};;  TaxID=1261130
                     species="Bacteria; Proteobacteria; Gammaproteobacteria;
                     Xanthomonadales; Xanthomonadaceae; Wohlfahrtiimonas.;"
                     source="Wohlfahrtiimonas chitiniclastica SH04.;""
                     /codon_start=1
                     /transl_table=11
                     /translation="MTERVVIYTDGACGRDSGLGGWAAILSYYKDDKFIAEREMSGRL
                     ANTTSNRAEMIAVIYGLRVLSRPCPVTIYTDSDYVRFGLGSWRAGSPVKLSGAGGVGW
                     VVGWHKRNWLTFNDTPVKNIDLWKALLVETNRHLSVDLCWVRGHADNEYNQRCDALAV
                     AAKPRAEHDCLQSNGLPEDRDPHRPLKTRPPKPQHRHHPRPSRPKTKRNRKS*"
                     /db_xref="L8XTE2_9GAMM"
                     /db_xref="txi:TH3_17580"
                     /db_xref="UniRef100_L8XTE2"
                     /db_xref="3.1.26.4"
     gene            15310..15897
                     /locus_tag="SR-VP_4-6_scaffold_141_476970_prodigal-single_
                     31"
     CDS             15310..15897
                     /product="hypothetical protein"
                     /codon_start=1
                     /transl_table=11
                     /translation="MNITSQHIKEIAAEAMRSQDHPAIKITEPGTKYHVFMALLAKAM
                     LANRIIELGTYVGESSKQIGLSCPDAEVWTIDINPDAKRQIDKIAPIVPNVKAFTGHS
                     EYFRHSGRYDNKPIDLLFIDSNHDYAHTMGNFNSWKDMVRTGGLIAFDDWTLDQEMER
                     VRQVLMRHGTKEAFDYEMVEVNEVHATGFAVMIKR*"
     gene            complement(15887..17899)
                     /locus_tag="SR-VP_4-6_scaffold_141_476970_prodigal-single_
                     32"
     CDS             complement(15887..17899)
                     /product="Uncharacterized protein n=1 Tax=Bacteroides
                     nordii CL02T12C05 RepID=I8WZ13_9BACE"
                     /codon_start=1
                     /transl_table=11
                     /translation="MIDMYLTHMDTKDFISKARVVHGTMYNYDKVDYINNYTKVCVVC
                     PNHGEFWQKPSSHLSHHGCRLCAGQVASTEEFVAKATKVHRDYDYSKVVYVSAHAPII
                     IICRIHGEFLQTPLSHCGGRGCKKCADDATRTPVSEFIKKAVVVHNNKYDYSDMVYTN
                     AQTKVCIICSKHGKFYQNPLTHLYGHGCALCAAAVSNTNEFIKKAMVIHGNKYDYTKT
                     DYVRAASKICVICKTHGEFWQKPNAHLSKKTGCPACANTQQTIIQFIEKARITHTDKY
                     DYSKVTYTSRSTKVCIICPVHGEFWQTPSHHWLGSGCRQCVHDNYRSSTNEFVEKAML
                     LHGDGVYDYTSVDYKTAMLPVRIKCKTHGEFLQTPNCHLAGSGCPSCPVTISNNHQAI
                     AEFIAGYNIEVINNDRQTIKPYEIDILLPNHSLGIEHHGIFYHSKSEPGVDYRPINKY
                     LMCAAANTRLIQIFEHEWWHKTPIVKSIILSKLGITNRLGARGCEIKIVNSNQQKQFI
                     DACHIQGYKPSTICGGLYHEDELVMIMSFNRHPKYQYELNRLATKLNTTIVGGASRLF
                     KWFLRQFNPESIISYADIRYSDGGVYRALGFNGCGRTKPNYFYLKSDKIYSRQMFQKH
                     KLSIKLPNFDPTKTEIVNMLNNKYRLLWDAGHWRFIWRRPVQPVSV*"
                     /db_xref="UniRef100_I8WZ13"
                     /db_xref="I8WZ13_9BACE"
                     /db_xref="fpy:FPG101_09215"
     gene            18048..18638
                     /locus_tag="SR-VP_4-6_scaffold_141_476970_prodigal-single_
                     33"
     CDS             18048..18638
                     /product="Uncharacterized protein {ECO:0000313|EMBL
                     :KKM19987.1};  TaxID=412755 species="unclassified
                     sequences; metagenomes; ecological metagenomes.;"
                     source="marine sediment metagenome.;""
                     /codon_start=1
                     /transl_table=11
                     /translation="MCYEAAFRFGDPQNKIQWIEGEWGNEGAHRDMAVQLYPDADLIA
                     VVDADEIWPTTDFAAITEWCLHQPNRTFKQKLRTPWRSFNFICDDEMKPDRFIRPKQI
                     GSTYVPTELGYFYHFGYARAPSAIHYKLSCHGHKNELRPNWFENTFMKWSPFNNINDC
                     HPTCVGFWNPKPFDKNLLPPLMRSHPYWDLDLIGDW*"
                     /db_xref="A0A0F9HXW2_9ZZZZ"
     gene            19033..19470
                     /locus_tag="SR-VP_4-6_scaffold_141_476970_prodigal-single_
                     34"
     CDS             19033..19470
                     /product="D12 class N6 adenine-specific DNA
                     methyltransferase n=1 Tax=Rhodopirellula sallentina SM41
                     RepID=M5UGT7_9PLAN"
                     /codon_start=1
                     /transl_table=11
                     /translation="VKGPLKWFGGKSYLATRIVALMPRHLHYCEPFAGGLSVLLARDP
                     TDKNLWLGEGSSFRGVSEVVNDLNGELSNFWTVLQSPDLFRAFQRFIECVPLSRVEFE
                     AAQEPLDPDSDYASYGGVLVVRAARFFIRCRQSRAGSFAGLRH*"
                     /db_xref="UniRef100_M5UGT7"
                     /db_xref="A0A0F9MPV1_9ZZZZ"
                     /db_xref="pbs:Plabr_1127"
                     /db_xref="M5UGT7_9PLAN"
     gene            19494..21083
                     /locus_tag="SR-VP_4-6_scaffold_141_476970_prodigal-single_
                     35"
     CDS             19494..21083
                     /product="n6 adenine-specific DNA methyltransferase (EC:2
                     .1.1.72)"
                     /codon_start=1
                     /transl_table=11
                     /translation="MNGNVSEWLGAIEKLPAVHSRLRSIIIENMDAMQLIPREDTPNT
                     LFYCLHPSCLIRTKDEQMVPIAEIKQGVCLVGNRKVTSVFSRHYDGPLLEVAITGLPD
                     SLRLTPEHRVPRIPAHTYKRQDHRSAVQLWTAREEVQASQLRVGDYMLLPIGGDERQV
                     DWQWNNESRTFGVRRVTTFNVGIELYRLLGYYAAEGHIQRTNGHATAMILSFNINEQF
                     NWAEDAALCCESVFGFRPDVVPGPGVSVCQVKIFSTSVAEFVERFVIGRAATKFLAGP
                     LLTAPIKLQRELLIGWMRGDGGLWLGKQNRVKLLGTSASNKLARQMFLLAMRCGLRPS
                     FKTRKHTGGFTKSTAYDIYFAGEDTAALGWFTPCRRFCSSRRIVNGHILARIRTITKS
                     AYNGQVYDLDVDDDNLFAAPFALVHNCDPPYLHETRTSDNEYAHEMTATQHQDLLAIL
                     LNCKGKVMLAGYRSELYDTALANWRRCEFDMPNHAAGGGSKRRMTECMWVNYEVATPS
                     AAQPIPVEPHTEADPDAMLES*"
                     /db_xref="xal:XALc_0178"
                     /db_xref="UniRef100_M5UGT7"
                     /db_xref="A0A0F9IH48_9ZZZZ"
                     /db_xref="M5UGT7_9PLAN"
                     /db_xref="2.1.1.72"
     gene            complement(20992..21798)
                     /locus_tag="SR-VP_4-6_scaffold_141_476970_prodigal-single_
                     36"
     CDS             complement(20992..21798)
                     /product="hypothetical protein, partial n=1 Tax=Candidatus
                     Latescibacter anaerobius SCGC AAA252-E07
                     RepID=UPI0003B74BF3"
                     /codon_start=1
                     /transl_table=11
                     /translation="MQTSLFSFVRNALSLGYPIIEAVYNLLPLASELILVDCGSTDGT
                     KELLQSLTVNPHIQVHHDTWIPGRGGKNINDSGNLCHKLCNYDTIVFVEGDEVWEENL
                     VETARIQLDAGNNHLKFWRFQLTQNFQRSSWYLEREQLLNRIFRRGSCLIVEANSDLA
                     HTAIEVPITAGYIVDCRNNFRDLYLQRDQALKEIYGSDDGKIRMVPAHSNYSWAMTPA
                     QVAQELQDVRWTWTTTPFRLPKILTWHLGRPRYEVRPELVERLKAWQPHS*"
                     /db_xref="UniRef100_UPI0003B74BF3"
                     /db_xref="X0RRM2_9ZZZZ"
                     /db_xref="sgn:SGRA_1125"
                     /db_xref="UPI0003B74BF3"
     gene            21949..22602
                     /locus_tag="SR-VP_4-6_scaffold_141_476970_prodigal-single_
                     37"
     CDS             21949..22602
                     /product="hypothetical protein"
                     /codon_start=1
                     /transl_table=11
                     /translation="MRSISIAELQQLMQQAKNLTSSGHPYLDAIWTTDGADDRNHCYR
                     RQYYRFNKLLAQTLGPKTIVELGIDEGVSCAHFAVGCPTATVIGIDIHKDWEAPSLKC
                     QALTTIFKNFRYLRAWTWAAVDAITEPIDILFIDSWHDPDYFARDWNDYSKLLYPGSV
                     VLIDDLHVIDPSWRQLPYQKFVDAEMNPGIPFGVLIYDGKPTVLPHRLMEFMPKCLI*"
     gene            22590..23288
                     /locus_tag="SR-VP_4-6_scaffold_141_476970_prodigal-single_
                     38"
     CDS             22590..23288
                     /product="hypothetical protein"
                     /codon_start=1
                     /transl_table=11
                     /translation="MLDLATIDQLAAQAFRLEPLPDAYAEYRQRWAYDPQNINQPMWW
                     GKPQPYYKFLYYMAKRFSGGMALEIGTHAGIGFACLAAGAAANGHPKSWTVGVDKDNH
                     GAAQEVPTKYLNCRFINGISTQVVEQITALCTDHQITIKIMFIDATHTLNWVNAEINT
                     YKHLFANQVVIIMDDCIHADNNTKLPECFERLPGQKVLYPNLHTDNCIGVALALRADF
                     DAWKPPLLTEVLTV*"
     gene            23285..23851
                     /locus_tag="SR-VP_4-6_scaffold_141_476970_prodigal-single_
                     39"
     CDS             23285..23851
                     /product="hypothetical protein"
                     /codon_start=1
                     /transl_table=11
                     /translation="MTLTQLKVLRGQAYQAVPLPEVQWPPSAYYRFLSLLAKAMAAEV
                     FVELGTCGGGASYNVAVMNPTTKVISIDLVKMPTVDEVINRCPNFEFVQSDSVAAAAT
                     IGAKYQGKINLLFVDTAHTYEQATAEFYAWLPYMAPHGIVCCDDLNRPGLDRFWAEVK
                     QQKTDFGDLAILHIGGEVTDGGFGAILL*"
     gene            23863..24792
                     /locus_tag="SR-VP_4-6_scaffold_141_476970_prodigal-single_
                     40"
     CDS             23863..24792
                     /product="Uncharacterized protein n=1 Tax=Flexibacter
                     litoralis (strain ATCC 23117 / DSM 6794 / NBRC 15988 /
                     NCIMB 1366 / Sio-4) RepID=I4AQS9_FLELS"
                     /codon_start=1
                     /transl_table=11
                     /translation="MINVTGASFVRNAFRAGFPLFEAMASVLSITDQFCLLDLGSDDG
                     TYETCMDIAKKNKRLTVFRERWSNPNDSSAFADATNRIIDLCPTEAVLIHQADEIFHE
                     NLLAEFKRCYDNKQYALTVERIQLGCNFSQVRWLPHMLCRSVIKGRYKFRDDGMNVAD
                     SSGCYYTCPYPNIPGHELSNKPSTGRAFPWHEPEPGRFFDGRQPKALNEVMARVFPWR
                     WFLYDTSACFRDNQADKAQLHAPFWRANPNLIDNMPRDRWLANAIGDPAWTALTSPFP
                     LPKILYGLVGMTRYRLRDEIRSALENDDYSGVM*"
                     /db_xref="UniRef100_I4AQS9"
                     /db_xref="X0RRM2_9ZZZZ"
                     /db_xref="sgn:SGRA_1125"
                     /db_xref="I4AQS9_FLELS"
     gene            24793..25629
                     /locus_tag="SR-VP_4-6_scaffold_141_476970_prodigal-single_
                     41"
     CDS             24793..25629
                     /product="hypothetical protein"
                     /codon_start=1
                     /transl_table=11
                     /translation="MRQYRPTRNRPSSQIKTLPVSEKSSAPISFATYCYHRDIQRVHS
                     PSFLQRLVGQHNHNFCEVLLIEQNCAALEAIPITGVSNLKIVRTEDYPSIYSDYNIVY
                     PNTQAEIFYDGPNDPHYWPKHTQNLLIAGKVAIGEYILFSDNDVTIERNVEPGWVNMA
                     ISCLNKYPEVLVVCPGDGRPVLSVPEGCHTDIMSQQIFLARASRFREINFDIPFPYTR
                     TTVPTKYTPAMPQYHFMAEGRIGRYMIDNNLRRLMLDCNRWRYWHHNPCGVTMFDLKP
                     LK*"
     gene            25626..26315
                     /locus_tag="SR-VP_4-6_scaffold_141_476970_prodigal-single_
                     42"
     CDS             25626..26315
                     /product="hypothetical protein"
                     /codon_start=1
                     /transl_table=11
                     /translation="MNYAERTTVNQDRTDVDRYVKECYIHCDEKPTGQQIDDTLAYWR
                     NSVAGRTLQQYSSFFHGKMCDVGCGFGALPIILLELCPKVTNITGIDIFYKAIVLADK
                     YTQHLGLGDRTDFKLADFTSRKLDMACDQFDGVVSLHTLEHIYNSDLDQFARNINKIM
                     KIGAVLLISVPYDHAYGSPEHVSFFVEDDLRRLFERHGFGTVVIEQAPFDLLNGVFRK
                     TVNVEHVDYPC*"
     gene            26287..26928
                     /locus_tag="SR-VP_4-6_scaffold_141_476970_prodigal-single_
                     43"
     CDS             26287..26928
                     /product="hypothetical protein"
                     /codon_start=1
                     /transl_table=11
                     /translation="MLNTLIIPVSSDVPQDIITEVYRSYCRVTIPINIQFSYCDEPFS
                     LARARNRGAQRAVSEWLIFSDVDMVYEDDLFARMLALGVPAVVGASRADVISTDLSAH
                     GEFYHCSCAPLLIRRDLFESVGGYCEDYVGWGYEDSQFSNKLPSIVNYDSKGYHMLSI
                     HHLVSAKPSWGWGLDRNRALFDQHMILPLKTRIAVDKANYEKRSVIVRSNSSS*"
     gene            complement(26883..27800)
                     /locus_tag="SR-VP_4-6_scaffold_141_476970_prodigal-single_
                     44"
     CDS             complement(26883..27800)
                     /product="Tax=RIFCSPHIGHO2_12_FULL_TM6_36_22_curated"
                     /codon_start=1
                     /transl_table=11
                     /translation="MHILWRSWSAAEAQYELAAMTGQLNWLNGHQYEPQPSDVWLTTN
                     GYDHRSDHTRQLTWYAESANYLMGEYDRYHSDTRWAHRFHFNPNYLVGNTTKLAIGCW
                     WLDELADYYTIKRTKSIINQFGMVLSHKPYSGHPFDFGPIRSQIVAACVGHNFKYYGS
                     GWSTDDINYGGEVYYRNRATPDKFKDARRLLAPMKFVFCVENIYDNYYSINYLTEKIF
                     HAFLSYSVPIYAGCGNVDQLINPALFIDMRRFSFNLIDIIRYCEQMPDDEYNGYLERI
                     EQFLNTTGKNFSVNHQLLELDRTITDLFS*"
                     /db_xref="88174844"
     gene            complement(27800..28618)
                     /locus_tag="SR-VP_4-6_scaffold_141_476970_prodigal-single_
                     45"
     CDS             complement(27800..28618)
                     /product="Uncharacterized protein {ECO:0000313|EMBL
                     :KKN23104.1};  TaxID=412755 species="unclassified
                     sequences; metagenomes; ecological metagenomes.;"
                     source="marine sediment metagenome.;""
                     /codon_start=1
                     /transl_table=11
                     /translation="MTKPPVFVITDPSYDSYTDYWRLVRASNFDTCLQSELDPNRNCS
                     YIISPSTGTIEEILSHQPPDHTCAFIVWFLERPGPLGTTEFKANIAGRFPKHRLNQVW
                     FADRAMYNLVKDLAGTKFVPVGSDVAIGTIASVPFKYDLTHMSYVHGRRAFINNLPYR
                     IGPNGWGEARHQTLMASKFMLNVHQDWDNFSEPLRFALCAAYGLPLITEECTDPYPYE
                     NGRDLIMVPYTQLPATIHQILEMDYSQARLMGLKMFETATQKFRFKTNVEAALV*"
                     /db_xref="A0A0F9NZ18_9ZZZZ"
     gene            complement(28615..28890)
                     /locus_tag="SR-VP_4-6_scaffold_141_476970_prodigal-single_
                     46"
     CDS             complement(28615..28890)
                     /product="hypothetical protein"
                     /codon_start=1
                     /transl_table=11
                     /translation="MNDPIYEAIAACLREHGLNSRVDSFYGGSITVWLGAYQLTLMII
                     DGALVIGQPPFYSHPLTDPLVFTKIVNKAKFILTSMENTKFNGSINV*"
     gene            complement(28871..29800)
                     /locus_tag="SR-VP_4-6_scaffold_141_476970_prodigal-single_
                     47"
     CDS             complement(28871..29800)
                     /product="fcl; bifunctional GDP-fucose synthetase
                     /GDP-4-dehydro-6-deoxy-D-mannose
                     epimerase/GDP-4-dehydro-6-L-deoxygalactose reductase
                     (EC:1.1.1.271 5.1.3.-)"
                     /codon_start=1
                     /transl_table=11
                     /translation="MHTKYGLLGATGFLGTHILHQLENAGQIVIKGSRRLGIDARSIT
                     SLTDWITEHQITTIINLAAECGGIGLNKLHPSKLWLSTTLITAAVLEAARLNKISKLC
                     MIGTVCSYARNCPTPFRETDLMHHGPPESTNGAYGVAKLNSLFGCQAYRQEFGLNAIY
                     LIPVNLYGPGDNFSPDSSHVIPALVRKCIEARESGIATITCWGTGTATREFLYVEDAA
                     RAIIMASEHYNEPEPINIGIGIEIPIAELVELIAKLCRFTGTIKWDSSKPDGQPQRCL
                     DTSQAAAKFGFKAQTTLEEGLAKTIEWYERSHL*"
                     /db_xref="mox:DAMO_0912"
                     /db_xref="UniRef100_D5MM87"
                     /db_xref="85747646"
                     /db_xref="D5MM87_9BACT"
                     /db_xref="1.1.1.271"
                     /db_xref="1.1.1.27"
                     /db_xref="5.1.3.-"
     gene            complement(29804..30073)
                     /locus_tag="SR-VP_4-6_scaffold_141_476970_prodigal-single_
                     48"
     CDS             complement(29804..30073)
                     /product="hypothetical protein"
                     /codon_start=1
                     /transl_table=11
                     /translation="VPSQTALDLANELSKLKLMLKQLPESLGSLLLSQFDTALAALVA
                     RDKALCAFIHEHVEDAVLDVKYLEFDLNATREERNALQDRLDAKS*"
     gene            complement(30288..31088)
                     /locus_tag="SR-VP_4-6_scaffold_141_476970_prodigal-single_
                     49"
     CDS             complement(30288..31088)
                     /product="hypothetical protein"
                     /codon_start=1
                     /transl_table=11
                     /translation="MSPTSELPNPAINSGGRKSFEVGTPVRFVELTGKISSEIYLVDA
                     KRSDRRAYISLREQDGTRLIHVHHRRILPINMDGLAVVCESSDKLWAVCPEDGTPVGV
                     DPTSTSMTCTKCSKTFNLHWMGERQMSDATKTEPKAPKAEKAPKVAAPKAPKPPKVVK
                     EPVKVDLAAIAKLPGCELWTKKNVKFDHERIDVQAHVLLFVGDGPRKLCFNTYNHALG
                     KKAVELPLDAFIKGEPVKGAKKDTPWFTVSDLDKARTKLAKEGYAHHK*"
     gene            complement(31230..31547)
                     /locus_tag="SR-VP_4-6_scaffold_141_476970_prodigal-single_
                     50"
     CDS             complement(31230..31547)
                     /product="hypothetical protein"
                     /codon_start=1
                     /transl_table=11
                     /translation="MYLSSKLGVYSISKPPYPEYSPNFRVVSTTGGYQRTCLVIELLT
                     LAPLTGVELALVQEQLEATLDKIRRQLATLEISKVISTDQFDRLLLEGLRLPGPPRAE
                     GTG*"
     gene            complement(31553..31951)
                     /locus_tag="SR-VP_4-6_scaffold_141_476970_prodigal-single_
                     51"
     CDS             complement(31553..31951)
                     /product="hypothetical protein"
                     /codon_start=1
                     /transl_table=11
                     /translation="MTIPNKTISSWVRQARYRAKKHNIYSDLSITDVQTILAAADRCA
                     YCGRAGEVLDCPFPLKDGGPNVPANVLLCCKNCKTLKNNNDLVWMYSSGKLSEEIYLA
                     LLEILFSRRGGEHIKTHVRRVTGMAQDDHT*"
     gene            complement(32062..32463)
                     /locus_tag="SR-VP_4-6_scaffold_141_476970_prodigal-single_
                     52"
     CDS             complement(32062..32463)
                     /product="hypothetical protein"
                     /codon_start=1
                     /transl_table=11
                     /translation="MHLPFVILSYGNWDAKNKKIFSYEHAGIHTLPIFTDIQAATQFA
                     TIMMTILRTNFADQRDLCPSVCSEPIAALHLFEALTAYCPDLMQITINPQPPLNDNTD
                     YNNISVVEYTRAIDEVLTELHELVAGTSNTP*"
     gene            32484..33680
                     /locus_tag="SR-VP_4-6_scaffold_141_476970_prodigal-single_
                     53"
     CDS             32484..33680
                     /product="hypothetical protein"
                     /codon_start=1
                     /transl_table=11
                     /translation="MKLHQLCDDTSTGLRRLGLPASYLFIEAVIATGALSEAAATRVG
                     GAMQAAMARLRNFMTPGASTDLGSLLHFFAEKGGGFPKLKELVAKAKQSPTPIAQDTE
                     WWRQMFEVFGLKDPAVQSKIQSRAIQIVGSSPTTAPSGKKAGGAGAGATDPDRVAALA
                     HRDDLRRRLDQNLLDQQASQQRLQELEAKLAAFKAKRQARNQPPIPPTTEALLDNLAH
                     LVLVEAEATSSLRCVANHLMRKLGFPSNTSSHEMEWLKRFVSNFKTTPLVEGFNDYFN
                     NLRHMVANPGIVSGNIQDTTLRHQNEHLAKVAIKLLSDRLTQELGDRLRVANLTTKDL
                     ATTFQEYQALAKVFERVKGTPQAQNPVFLGRVASFKQMQQRILLALKPELAKAAPDDI
                     PAVNPV*"
     gene            complement(33746..34393)
                     /locus_tag="SR-VP_4-6_scaffold_141_476970_prodigal-single_
                     54"
     CDS             complement(33746..34393)
                     /product="Endonuclease NucS {ECO:0000256|HAMAP-Rule
                     :MF_00722}; EC=3.1.-.- {ECO:0000256|HAMAP-Rule:MF_00722};;
                     TaxID=933801 species="Archaea; Crenarchaeota;
                     Thermoprotei; Sulfolobales; Sulfolobaceae; Acidianus.;"
                     source="Acidianus hospitalis (strain W1).;""
                     /codon_start=1
                     /transl_table=11
                     /translation="MVEAKPFCLFAECSVVYDGRASSLLEYGNYLIIYKQDGSVGIHG
                     ASMVMPCNYISSGASLSIDYHTCGRINTTLLFRHRRERVVVGIGHIYFINYLENWSLN
                     KPVMQRTERELALKIFNNWFDYFDDDFEIIMMEAPTSLGPIDILGLTATTNYVVEVKR
                     KHAGVAAVSQLLRYIEALQPPNRQYVGVLAAPGISKKAMEYLQSHGLRYLEIGFD*"
                     /db_xref="F4B7T4_ACIHW"
                     /db_xref="UniRef100_F4B7T4"
                     /db_xref="tlt:OCC_10865"
                     /db_xref="3.1.-.-"
     gene            complement(34410..34682)
                     /locus_tag="SR-VP_4-6_scaffold_141_476970_prodigal-single_
                     55"
     CDS             complement(34410..34682)
                     /product="hypothetical protein"
                     /codon_start=1
                     /transl_table=11
                     /translation="MSFESIQIFRDLPSIDNFVQIPPNKERDKTRVTLENAYILVAGS
                     TIVRLSLGSGRQRGGRCGQQEFLRLPGITPNQWYATDPLALLEAPD*"
     gene            complement(34787..39637)
                     /locus_tag="SR-VP_4-6_scaffold_141_476970_prodigal-single_
                     56"
     CDS             complement(34787..39637)
                     /product="von Willebrand factor type A family protein n=1
                     Tax=Saccharothrix espanaensis (strain ATCC 51144 / DSM
                     44229 / JCM 9112 / NBRC 15066 / NRRL 15764)
                     RepID=K0JQ88_SACES"
                     /codon_start=1
                     /transl_table=11
                     /translation="MSTDLLNHITGPADLGQPTYTELIYTVTRQGKAFPPATATVANS
                     LAHLAFGAPGPYQDITPQTAPTISAIPARAKARQYSLTNLSPQSLKPNLNNEFLALAS
                     GPIPPNCLGIGQSGATLCPNSPCPFDLIILLDDTNSMAATITNLKSSLLQLFKLIDQL
                     TTGSYRLGLATFKDTVIPRVTLTANVCGSASASVVQAALLPVNASGGNNPPEASDLAL
                     TAALNGDLGLWRNDALRLVLLITDSYPGGSSDVFVPGANDVNAHQLALQAAACGIKIL
                     AANVGQGVITPGVRTIMQDYASTSMGFYLETSTGAGLTELLTSYLTGLCSSTESAFCA
                     GPNLVINGGFDTDINGWLTSGTVNWVPVGGKMQIGNGSAITQIIPNLTAGNRIRLGFT
                     CTTLLLSTVTAGFDAATTSQLIPAGTTLSVEREFTISNTGAVTLSIACDAAGTIIIDN
                     VIVCELVIEDCGVGSRNLINNSNFEDGILGWTDLDNNQLPATDPAYWDASVDALIIDL
                     THAAARYRLTNLSPNQNLVLSFELYSHDPDNPTNELVYALVDSTNTPLLTGSILNSGT
                     VFPLRVVAPLTLAANSDGLIYVQFQAGATSGVIKLRNILCCDVGGLCPTGQTRVAFDQ
                     FQNSRGGWAGGTLTNGAIVLATPGSGNDTLRQVFTELTPGTQISLTGNCLTAGGIIIE
                     FYAGTTIDQFFSDLLPGIKTFQTTVQADGIVTILIKAQTSAVTIDDILICQSLSTSCE
                     TGISEVRSLITWTGIPRQPTNIFNLILRCTYRDPLDPFKLSTVDLLATSDGRLGATVP
                     SNCADGSTCDFWKQQGDGNTIQTNITSTGLNVTASIQSGQYASVTRATNWLWSIPANY
                     LSSAQDSLFSIWPDPPVGLIESLQFLILVNTISWSKAKKTCPEVFSLGPDPASAFDFV
                     VRYKNSQGRQREFRQTFALSTLYQIIIIPTPVGPLSVNSWDTLSALGNGITGTSARWE
                     AALFVLDAVDGSGLDQCSIPLKFSTTGRGQLVLGGPYFQAEALVTAPCVPTVTIEEIT
                     KGQAINEIQSITIPKSTQGTWALEFTGSGSTISTAPIPFNTASAGVQAALTALTNIGV
                     GNVRVRGAGTVLNPFLVEFIGLLAGAPQHMLVADGSLLKASTSALVTKLINGTTNERQ
                     LIHEDPTIAGDLIVSFASIPSVPILSDASLNQMQTALSNILSIGVGNVSVLGQIADRD
                     AAYQGPWFVDFVGTFSGQPVPALVAQTPGYTISTSWQGGVGVNDLQEISVTALGGTFT
                     LTIPKFTGGGAVITAPISITAGAAAVSAAITQVATWLAGNIKVTAIAQTDPQLHVWDV
                     EFIATYQGKSMPLLTANGSALVGSTILVKEVTKGFGVSEVQQVSIVLGRKGTFQLTVP
                     IGPPGTTNDLSWNITAAELQAALLATSSAFSQTVDITVELARSSDPDITASFMVTFNQ
                     RFGAVNLMVLSENQLVCSPMVLHMVPPPPYNYQLPDCIDTESPFCTPGPLVCRPEAEA
                     AGAVLEPCAIRDSANVYREIVLERDLFNPNTKTSAGGTLTIRDLAVLKGLKPALYTAY
                     LRDYISGGLTLVDITTPIRTKMSVLLIETAVDSVPTRARLSRQLQTRPNVLPTRMVWG
                     TADVLQ*"
                     /db_xref="UniRef100_K0JQ88"
                     /db_xref="sesp:BN6_04150"
                     /db_xref="K0JQ88_SACES"
     gene            complement(39656..40102)
                     /locus_tag="SR-VP_4-6_scaffold_141_476970_prodigal-single_
                     57"
     CDS             complement(39656..40102)
                     /product="hypothetical protein"
                     /codon_start=1
                     /transl_table=11
                     /translation="MAKKKKKKRRSELHPTLFVHEGAIQEFPDGTMLELYTQLKTEEW
                     QAIVTETVHYKIFVDCLKNTAFPILKENWTKELDWFRLQLEVAVSRMKNLDPYFAMTI
                     NHDNIRQLYIAKMEHNAAEVVEQIKLIRTAQQNLSGDKTITNISDL*"
     gene            complement(40095..40427)
                     /locus_tag="SR-VP_4-6_scaffold_141_476970_prodigal-single_
                     58"
     CDS             complement(40095..40427)
                     /product="hypothetical protein"
                     /codon_start=1
                     /transl_table=11
                     /translation="MASRQSATDWYSAHASPPTITPLVNGLIEYLLTHHYILSARELQ
                     HRHRILITIWQQIQHIDVILGTIDCDLDSTRYIIDHGRLRKPVTIDIIEPDSLEQIND
                     YLVGTHNG*"
     gene            complement(40443..40883)
                     /locus_tag="SR-VP_4-6_scaffold_141_476970_prodigal-single_
                     59"
     CDS             complement(40443..40883)
                     /product="hypothetical protein"
                     /codon_start=1
                     /transl_table=11
                     /translation="MPGQRKIRSVLELAHYHCGDTAWWVILRASDDIPALTAADRWME
                     NHHPKALYQRGPNRIAWPSKILLPKLQHMDFAAIVSILTSQLLTEPFIICDVVRSRDT
                     GEFFYANDNDEWMPESMLCDTKIAAAREKIRILRLFKKWIERNQ*"
     gene            complement(40887..41147)
                     /locus_tag="SR-VP_4-6_scaffold_141_476970_prodigal-single_
                     60"
     CDS             complement(40887..41147)
                     /product="hypothetical protein"
                     /codon_start=1
                     /transl_table=11
                     /translation="MTLMAKFEYPVEVRVMTANLNEAIQKIRQLGASNARVVPMPGQS
                     VLDGNHQIEINESGTWHVIVTGIRKKMAEDVIAQACNRVILG*"
     gene            complement(41144..41944)
                     /locus_tag="SR-VP_4-6_scaffold_141_476970_prodigal-single_
                     61"
     CDS             complement(41144..41944)
                     /product="hypothetical protein"
                     /codon_start=1
                     /transl_table=11
                     /translation="MEPTVTLDKLKLAAYLDEGADEPAAACATLAHHKINYVVLRHVW
                     SSNICNITDRACQQLRTLLSQHNLSVVAIISDMGLVDQSLLNKIPKEQIDRVFNVATY
                     FQAGYVRIHAGIKSKVVDDEATVAWMQMLTERCLSANLVPLYEIMDTAAINEPAAVAT
                     LLAKCRRWRLLYDPAQLIIRRNQDPFTRYWTLLKKFVAAVDLKEFKIGHGFKPLGYGD
                     TKLKLVVQDSGYGGWYFLEPALGRRYGSAASRAETFKFAFEALENLLT*"
     gene            complement(41969..42208)
                     /locus_tag="SR-VP_4-6_scaffold_141_476970_prodigal-single_
                     62"
     CDS             complement(41969..42208)
                     /product="Uncharacterized protein {ECO:0000313|EMBL
                     :KKM75850.1};  TaxID=412755 species="unclassified
                     sequences; metagenomes; ecological metagenomes.;"
                     source="marine sediment metagenome.;""
                     /codon_start=1
                     /transl_table=11
                     /translation="MAVDSKYGVIAAEKKTFHTDEPVFVLRATDALAPAAIEVYAVLC
                     AQKNCGAEHVEAARQCAIQIRRWQEANPKLVKLPD*"
                     /db_xref="A0A0F9MGS7_9ZZZZ"
     gene            complement(42219..43394)
                     /locus_tag="SR-VP_4-6_scaffold_141_476970_prodigal-single_
                     63"
     CDS             complement(42219..43394)
                     /product="adenylosuccinate synthetase (EC:6.3.4.4)"
                     /codon_start=1
                     /transl_table=11
                     /translation="MQTGKLNIITDGQFGSCGKGLITTALAARHRPQLISTTSMANAG
                     HRAVNVDGSDFVAKALPSAAILTKWFPGYQPHIVIGASAAFDLDRLMTEIQLCGVNHS
                     LSIHPRAGVITDRHRQAEAGDGESSTKHLASTMQGCGTFLADKVLRKRDLRLARDYPE
                     LTSLLADHLPRKLALPTTDQDPLMGLTLPEMLHHLLIRHRYTILHEGSQGYSLDINHG
                     SHYPQCTSRGTTATQNLADLGLSHFDLGDIYLVIRPYPIRVGNVIEGGKQVGYSGDCY
                     PDQEEITWQKVADEAGMPPEAAQSLLTKELTTVTKRLRRVFTLSDRQLREAAIVNGAT
                     RIALNFANYIDYSVSGISDYEKLTPKVKDFIVRVEDITKLPVTIIGTGPQINQVITL*"
                     /db_xref="apo:Arcpr_0484"
                     /db_xref="UniRef100_R7GF05"
                     /db_xref="A0A0F9U555_9ZZZZ"
                     /db_xref="R7GF05_9CLOT"
                     /db_xref="6.3.4.4"
     gene            complement(43588..43917)
                     /locus_tag="SR-VP_4-6_scaffold_141_476970_prodigal-single_
                     64"
     CDS             complement(43588..43917)
                     /product="hypothetical protein"
                     /codon_start=1
                     /transl_table=11
                     /translation="MPTIIQPGYAIIQSAAIQIIPISQAVLSTPFPSETEITAMLARH
                     GIHVTNVERATLPCPPHLIEFARHAKPEVKEALAGFTAQLKLNDHNVPCTIRPCAIHL
                     SRIPPET*"
     gene            complement(43955..44335)
                     /locus_tag="SR-VP_4-6_scaffold_141_476970_prodigal-single_
                     65"
     CDS             complement(43955..44335)
                     /product="hypothetical protein"
                     /codon_start=1
                     /transl_table=11
                     /translation="MGFLSLMAEIGDDADLLARSDVWLEAERRRAADNLGKAADELRA
                     IQLAQKIKQCLQQKNLVAVQQILRDNNGEVNNIIIRIMTLPDALMILTNHDALDELNT
                     TAQLAGWTNDGYDLPTSAALRPLC*"
     gene            complement(44310..44645)
                     /locus_tag="SR-VP_4-6_scaffold_141_476970_prodigal-single_
                     66"
     CDS             complement(44310..44645)
                     /product="hypothetical protein"
                     /codon_start=1
                     /transl_table=11
                     /translation="MILTCTNCGQNYQTSELSSLSPACPYCYQPLFVDNENTTTDAKL
                     QEKPTIVSPVFEKGQLVRFVNQQHVWHNEIAIICGIKPLFIRLELHGKRLWVPPEWVT
                     TDGLPELDG*"
     gene            complement(44626..45345)
                     /locus_tag="SR-VP_4-6_scaffold_141_476970_prodigal-single_
                     67"
     CDS             complement(44626..45345)
                     /product="hypothetical protein"
                     /codon_start=1
                     /transl_table=11
                     /translation="MVFSRIELDIMQANELVESVELAYKHKFPAIVVHPGLASDAIRA
                     RGRVQGKFKIITPVDWPKGDNFGITKFRGLSTDALEADGFEIMLTGGKSEGDTRNEAK
                     ALTEFLKRHLSELTEVRFVLGTFVRDDANIATICRGLVGIRTPSFIRTDTQLKLQVGK
                     ANTEEHNRIVTAIRTILTVPIKISGNISGIRSITSVPDATRYAMNLVQARAVVTEFHQ
                     QPGGLRDLLKTSDSSHDPDVH*"
     gene            complement(45372..47387)
                     /locus_tag="SR-VP_4-6_scaffold_141_476970_prodigal-single_
                     68"
     CDS             complement(45372..47387)
                     /product="hypothetical protein"
                     /codon_start=1
                     /transl_table=11
                     /translation="MNHQIIARAKPQLVRKNTQVILPKNITIVFRPSRIQTVALKNLK
                     KVLPPPPTPPPITPIPAPQPSRTAVSRSHLIKPRRTAKRSLVKYITNDANPESYARIA
                     NLHNRGKGKILIIVGNGPSILEADLPQLRTHPKIEFLTVNKPDQRVWPTQYWAFFDIS
                     QFRRHEDLWNGYNGYIFNSTAIKRQKSTSMQFKNLGGHGWSRDLLQGLHVGRSSVFAS
                     MQIAAWLNHEHIYIFGCLPDGEKILTSRGMIPIDSLLDKDLVYSSSGFLPWTNHQRRW
                     YEGTIVSITTRMNNIHLRLTTEHPVLINRNHAELFIKADELIVGDYAVYPIDKTEINN
                     THTTDFWWLVGAYAAEGYIRRYQNNKYRYAALCLGKHETSFHSEIARVASTELGCKVT
                     GDTRDRSSMELVINNDYFGRFVEEHIGCGSITKFISVTIMQLPFHKQAAFIKGYCQGD
                     GSLFRRLRTNTDECVFSTASENLAEGLQKILLRLAVISKLTRSKRPSGFDQHNRGTFG
                     VRHHICITGRHLAVLADWCDWSIKPSSSQSLFGTRIENDKLLVQITKLHKELFNGYVN
                     NIEVAGPHTFASRLLMTHNCDMDPNGLNGQLHFYGQNPDVKPDDRKARFQREAEHYDY
                     AATLMTATERQHFTFCSAYLKQEFVKQFQQLDHRTAGLHILQHAATL*"
     gene            complement(47465..48250)
                     /locus_tag="SR-VP_4-6_scaffold_141_476970_prodigal-single_
                     69"
     CDS             complement(47465..48250)
                     /product="Uncharacterized protein {ECO:0000313|EMBL
                     :KKL53167.1};  TaxID=412755 species="unclassified
                     sequences; metagenomes; ecological metagenomes.;"
                     source="marine sediment metagenome.;""
                     /codon_start=1
                     /transl_table=11
                     /translation="MGQYCDSRRLEHHWFHWLLSSAVPALEAYRRLGLLWTKIIGVAL
                     DASGQPIHRYGESLPDPSYPTRMHCLALATPIYFSSYHGIPQEIGTSYQHGKANCQIL
                     PTIEVLDLVSESPLHCFEHPLLQCTEVIPKLLSKGYICELATTPVWHAMLEDVNLICR
                     GIAMKFKPRTDDEHNELSSEAFLQVMNKLSTRKLIYTPGRAPVFNLLTTTIHRVMYSI
                     MNRRKHHRESLSRVLADAEAGVLPESYHSLRVCSKHRLSSKPY*"
                     /db_xref="A0A0F9FQ26_9ZZZZ"
     gene            48403..49806
                     /locus_tag="SR-VP_4-6_scaffold_141_476970_prodigal-single_
                     70"
     CDS             48403..49806
                     /product="hypothetical protein"
                     /codon_start=1
                     /transl_table=11
                     /translation="MSNVRQMPKIYLRGAAANITMKRQTPEQRAHLNALVKQTIVLPS
                     ILEHRHTFAKKLRTTIRSDYRDDRRAIDQDFAIAVYHCLSDLFYHHAYTYRCSVCGSS
                     TYHTKGNRLKVIDHITEACPNCDKVIVVNPGCITTLRPELALTIQEFQDSYRDMPDGH
                     QAPTRRSPIVAIQGDKKHKDPQAVFDDKSQLNKLVREYVLNYARQQLKENKRTEHRVK
                     HYLTGPTDYLLTQELLELCAAMDIKHHYCAKTEPQNGCYTIRLIDYDSWLETSPEFTG
                     EFVNFHAKALLYGVPIVITPQTIEIVLSPDATPLPTRYRIVQTIKDGRTVKIKTPYQT
                     TVIKSEFISVIDNFPRVTNEQENNSAIDQVSHRTIGGSRVDPENHVRTIATSEVLATI
                     RGTLPDGHCQAVFDIYCQQGEIWDRFATHHGPNPARTAHLAAFLGTTTKAIERHQQTI
                     RTLCSWNGLGPILTKPL*"
     gene            49861..51243
                     /locus_tag="SR-VP_4-6_scaffold_141_476970_prodigal-single_
                     71"
     CDS             49861..51243
                     /product="hypothetical protein"
                     /codon_start=1
                     /transl_table=11
                     /translation="MPNVRQMAGIYLRGALANVTMRQLTPTQQTHINTLLNQIREHPE
                     IQKHRAKFMKKLGVTIAADYSDDRAAADAEYNIAIWRALADLFYHYNYTYKCQACNST
                     TYLTKRGRPKIIDRVTEVCPNCGRVEIEDPGCATTLVKGQLLTAQEFQDSYRDLPDGY
                     QAPTSCSTIIPIKGAKKYDNPDEIIADDRQLRKFLGEYIWNYFRQQIKENKRKERKEV
                     HFLTGNTDYLLVQEFLSLCTAMDIKHSYCAKTEPRNGRYTIGLFGRETSPEFTTEFAR
                     FYHKAALYGVPVVVTPQTVEILVQPDAIPLPTQYRTIRSHKNGRSVKVVVAYQALVIK
                     PEHVSVMDSLARVSDEQESDSALSQIPYRTVGASRMDQEDHVGAVASAEAMDTIREAL
                     PDGHCRDVFDICSQQGDVYGRFSDTYGNGEAKINHVADFLGITTRTVHSYKTIIKHHC
                     YDKGVVPTAR*"
     gene            complement(51488..52237)
                     /locus_tag="SR-VP_4-6_scaffold_141_476970_prodigal-single_
                     72"
     CDS             complement(51488..52237)
                     /product="hypothetical protein"
                     /codon_start=1
                     /transl_table=11
                     /translation="MRLNRIYRDVEPLLDNLLRLYGVLTEEPGKLVWPQTWADTAFND
                     RRFKNWLKSLGFTGPIGKPMVGGVGRAYPIGDNAILKFTTDAKEARAAAVLVGHNSPH
                     AADIYGVHLVATHQHPNDPRRNLDLYAIVMQRLNTGVGGRMRAAGTAVWNYLDKMSGF
                     IEEPEATIQTIMDRYIGTDKDRHDPHMRTAVRKLVMALYNLQQQTGVLSQDPHGANLA
                     FKGRESAFFDFGRSKSDHPQAKNARITKLPK*"
     gene            complement(52359..52739)
                     /locus_tag="SR-VP_4-6_scaffold_141_476970_prodigal-single_
                     73"
     CDS             complement(52359..52739)
                     /product="hypothetical protein"
                     /codon_start=1
                     /transl_table=11
                     /translation="MTVVKGRWGFHPCSYALYLKLKELNHCVLRAKMAAAAWQRWNRK
                     LPENRLLYRHYKTSTHTKKEVIGPAPEPATLNLDLVFANMIYADYRSARFPVSTEVEV
                     KAVVLSEAFVDAMLAKVKGEVVLA*"
     gene            52867..53064
                     /locus_tag="SR-VP_4-6_scaffold_141_476970_prodigal-single_
                     74"
     CDS             52867..53064
                     /product="hypothetical protein"
                     /codon_start=1
                     /transl_table=11
                     /translation="MDRILTNAGELTHWRRWLERALDAHRPRDNAWRLRDRRDRLEQP
                     AEQGTGHGGLGHKRSQSSGLI*"
     gene            complement(53127..53200)
                     /locus_tag="SR-VP_4-6_scaffold_141_476970_prodigal-single_
                     trna_9"
     tRNA            complement(53127..53200)
                     /product="SeC"
     gene            complement(53207..53488)
                     /locus_tag="SR-VP_4-6_scaffold_141_476970_prodigal-single_
                     75"
     CDS             complement(53207..53488)
                     /product="hypothetical protein"
                     /codon_start=1
                     /transl_table=11
                     /translation="MKGSWLRSKHKATEFWTAVRDETGAKPMGPDRKLAKFLSQAKDG
                     SGARKDTPKRFIVTPRELFVKASQAWNAWRANTPVELRYSAFIKQPTFN*"
     gene            complement(53555..54109)
                     /locus_tag="SR-VP_4-6_scaffold_141_476970_prodigal-single_
                     76"
     CDS             complement(53555..54109)
                     /product="hypothetical protein"
                     /codon_start=1
                     /transl_table=11
                     /translation="MWEVRNPPKTLRITARLAKEFAEMDRAPGERPLRERRIEVYQGI
                     LNRSEFRPVTWAKAFCVETGITYRVNGQHTSLLFGSVNLSTVQDLYASVEDYNCPTLE
                     DVSKLYSTFDNASQSRNITEINRAFAATIPELAGLSNSIVNLFVSGIHYWANPTPHGG
                     GSTHQGMSAADRAEALFENVDFCI*"
     gene            complement(54153..54422)
                     /locus_tag="SR-VP_4-6_scaffold_141_476970_prodigal-single_
                     77"
     CDS             complement(54153..54422)
                     /product="hypothetical protein"
                     /codon_start=1
                     /transl_table=11
                     /translation="MLNYTTNMIAEMVVSLGYSPFIWDQDIFGTEYRLIQVNPYGVQI
                     QIKDEVTIIVGIEPINYSNPGGLTIDIADPSFTEAILRAAIKRYI*"
     gene            54446..55456
                     /locus_tag="SR-VP_4-6_scaffold_141_476970_prodigal-single_
                     78"
     CDS             54446..55456
                     /product="hypothetical protein"
                     /codon_start=1
                     /transl_table=11
                     /translation="MKLRAIAETISPTNEEATEAVADLNNWSIQRSGKWLPNDYQELE
                     KYLQKFEPPVLTIIANMLQLSSTHPTEMAFEITGEPGDESDYWRPEDTPKDATQLQQQ
                     KIESKLNNLSAGGLIDGGLADDTIPFMFVNNKLFMGDPNSFHDDLVNKYRPDDPDASF
                     RGRPRGAPPGDYQALYDLYYKRSGGQLQGLVGRVGYGLDKIDPSLADASIACIYSHTG
                     DAKTVQAAITQLLQGGYVKPDTYVNYAGLQRVSEIVRGGSAEASAEAKRKGLLQVALH
                     LGAWPDGRRLDADEKRAIRQQLGMDLAGGAKHPWQQASEQSGLVRPGQKWWAPTSEDR
                     YS*"
     gene            complement(55557..55973)
                     /locus_tag="SR-VP_4-6_scaffold_141_476970_prodigal-single_
                     79"
     CDS             complement(55557..55973)
                     /product="hypothetical protein"
                     /codon_start=1
                     /transl_table=11
                     /translation="MSTDSVVFSIEGEVAYTDESKASFGAAIDSHGNIETEGLSSAFA
                     DALTTVKSLFTTIGGSLTTAPVKSTKVVKDVAARMESNSTIADLKYKFFSEYTLKTGF
                     LIGGGGAADYHMIVAHFKPQIQQVLTALAGKPATIV*"
     gene            56136..56468
                     /locus_tag="SR-VP_4-6_scaffold_141_476970_prodigal-single_
                     80"
     CDS             56136..56468
                     /product="Uncharacterized protein n=1 Tax=Streptomyces
                     cattleya (strain ATCC 35852 / DSM 46488 / JCM 4925 / NBRC
                     14057 / NRRL 8057) RepID=F8JXD0_STREN"
                     /codon_start=1
                     /transl_table=11
                     /translation="MGLLDRSKHEIDLGDGHFVSFTSWAPDRKLNPQWAHLPDNDRIG
                     GIIRHIKPDGQQCEGSIWFDCEQTRQVFSSRPRWTVSCWEPLTCTPSFLCHCGDHGFI
                     RDGKWEKA*"
                     /db_xref="UniRef100_F8JXD0"
                     /db_xref="scy:SCATT_22360"
                     /db_xref="F8JXD0_STREN"
     gene            complement(56605..57303)
                     /locus_tag="SR-VP_4-6_scaffold_141_476970_prodigal-single_
                     81"
     CDS             complement(56605..57303)
                     /product="hypothetical protein"
                     /codon_start=1
                     /transl_table=11
                     /translation="MNEAESRSPNPVEKSVDSFLTYLRDTNEIIAYRFHKRVSIDRLQ
                     QLWREQNGRCAVSGMAMTHKLHDLCAISIDLTGSHPDHHNHIQLVCEWVRRAKGWASN
                     SEIRAVLSMFKAFKDESYPLIVAEHLLMDHIAAIIRRGGLCPCNYLSNELAVYYIVDH
                     HGVNVASHRTNVVELRGYVHFQGGDVTIKRANHQQLVVDLNDPNYYVTILKFFGIDDY
                     QFQIFADHHVFIDL*"
     gene            complement(57342..57935)
                     /locus_tag="SR-VP_4-6_scaffold_141_476970_prodigal-single_
                     82"
     CDS             complement(57342..57935)
                     /product="hypothetical protein"
                     /codon_start=1
                     /transl_table=11
                     /translation="MRPKSKSHDFMRGPSIDSYVIDRLKHVSNTEVVRRVLIKYFMDK
                     GFAESFDRQMYPALIQDLPLVVPILSNKLEIVPFASEIDTSLGRAVLGWNLFVLGNQR
                     MYLGETYHNSLQDLARQIRSGLIRVPEAGYHTARRQTTPRRVVSFITRVLESHDAGYV
                     DLNPSTRPIRAPGEPFQARQTMMGMPQQFYGRSGYGT*"
     gene            complement(57932..58696)
                     /locus_tag="SR-VP_4-6_scaffold_141_476970_prodigal-single_
                     83"
     CDS             complement(57932..58696)
                     /product="hypothetical protein"
                     /codon_start=1
                     /transl_table=11
                     /translation="VTKVLILSVHVPHRHGQHWRRLQAQFVATTSEAYEYGVIVNGAD
                     PTDYTNMVVHIPKLTSHRQGITRALELFRQHRHRFSHFLLLDSDCWPVRADWVSIINR
                     LLDTTYMCAAPVRAENFDIFPHPCAFYMAASFLEYANFNFSKIKNLLGLEIADVGTAM
                     PVVVAGRPIWYPLPKTNYIAPHPVYASIYGDLFYHHCAGSRGLGFRAGGYRFYDHILD
                     QPEHRKIYSSLTTQLVRQPRHYLDKLRGVGRRAAPL*"
     gene            complement(58693..60564)
                     /locus_tag="SR-VP_4-6_scaffold_141_476970_prodigal-single_
                     84"
     CDS             complement(58693..60564)
                     /product="Recombination endonuclease subunit n=1 Tax
                     =Enterobacteria phage vB_KleM-RaK2 RepID=H6X3P1_9CAUD"
                     /codon_start=1
                     /transl_table=11
                     /translation="MLEIETISWKNFLSYGNYLTTLNVANLGQCLITGEVIETDEREA
                     YDDASQDSQKRSNGSGKSNATSIIQWILFGRTSHSPNPSGDNVINWHTGKDCWGQIVF
                     RNGDSITRTRNVNGCNELIYIKDGDENKLVCDTLSTGKNQQLQLNKAFHLDWDIFCGS
                     TFFSQYGLPWLEMPDQARKKALERLLHVDRFTYYSKIAKGKCEALDVNVTTLRAKNNG
                     LDAEVVRLEAERVRLLDASATFAERQRARYHELAKAAGGEETSRDALQLPDLAKLQAK
                     WDVFKQIQTKLQQQQVAANQFLNQANQLNNEISEHEALVTTTQRQIDLWQSKGGKVCT
                     VCEQPVPHEHTATRIEPLVAKLTTARAQIHQSRAAQQALRTQYKDTQALIQKTQVLAT
                     ERMPQITVRDAQSLHEAWTRHDQAAARLRLQADVVTKESNPHENSTEALEARLATCQQ
                     TIQKFNKEIEQFELLNKYYHYIYRAYNDRTRIKSFIFREHVPFINGRLKHYLDVFGLD
                     VQIELTDSLDIKSNLWGYKYESGGERMRTNVAFMLAVFDFHEHMYGRQCNIMVLDEVD
                     GRLDEYGIEAFINIIKDDLASRAETIFIVSHRSQMADVFPHELHIKRQNRFSTLQLL*"
                     /db_xref="UniRef100_H6X3P1"
                     /db_xref="A0A0A8J9R7_9CAUD"
                     /db_xref="H6X3P1_9CAUD"
     gene            complement(60640..60783)
                     /locus_tag="SR-VP_4-6_scaffold_141_476970_prodigal-single_
                     85"
     CDS             complement(60640..60783)
                     /product="hypothetical protein"
                     /codon_start=1
                     /transl_table=11
                     /translation="MFPLSLTEASQFKACGDRQACSRPRAELLPIEFPCVTMGRWCIY
                     WIN*"
     gene            complement(60783..60989)
                     /locus_tag="SR-VP_4-6_scaffold_141_476970_prodigal-single_
                     86"
     CDS             complement(60783..60989)
                     /product="hypothetical protein"
                     /codon_start=1
                     /transl_table=11
                     /translation="MSDSNWVHLDVEMILAETDNAFLVTLNDFLGEFWIPKSQISDPE
                     DYTKGDVDCTISVTKWIAEQKGIG*"
     gene            complement(60955..61824)
                     /locus_tag="SR-VP_4-6_scaffold_141_476970_prodigal-single_
                     87"
     CDS             complement(60955..61824)
                     /product="Prophage DNA modification methylase n=1 Tax
                     =Streptomyces scabies (strain 87.22) RepID=C9Z905_STRSW"
                     /codon_start=1
                     /transl_table=11
                     /translation="VINTLFAFLGGKARQAAWIASHIHQTPHNAYVETCCGSAAVFFA
                     KRPSKIEILNDKERKWPLVFKAIRNHFEDFAGFCSLMDYSKETFDESYYHLRGNPDNL
                     PEWQLGCWAFFQVTASYSGYADAHSFAWRLKGVNPARAWAEKVAVLEPYYKRLRSATC
                     TNFDCLDLIGRCDKPKVLMYVDPPYCGAEFRYKAAKDFSHEALAEVLHAVKHAYIILS
                     HYDIEPYTSYYKEWRQELRPSTQSCKGSTKHSPEEKKAVTEALWFNYDVDVYPYSENG
                     DHDVGLQLGPSGR*"
                     /db_xref="UniRef100_C9Z905"
                     /db_xref="scb:SCAB_60751"
                     /db_xref="D3SGJ1_THISK"
                     /db_xref="C9Z905_STRSW"
     gene            complement(61821..64478)
                     /locus_tag="SR-VP_4-6_scaffold_141_476970_prodigal-single_
                     88"
     CDS             complement(61821..64478)
                     /product="Helicase c2 n=1 Tax=Methanobacterium sp. (strain
                     SWAN-1) RepID=F6D5Z3_METSW"
                     /codon_start=1
                     /transl_table=11
                     /translation="VFDLNAIDQHFVKDQYRAGQKEAIEFTLTAFNNNKKVVILEAPT
                     GSGKTAIAMTLADMVNKSYYLTITRQLQDQLTTEFEPRGLVSLKGRNAYPCTFYARHG
                     LDLVKRGVWKPAELTAHLDKGPDCASGYCKTTRSTGRQGHKCDKCFTMQGPNGDGRPS
                     GDLTNLPVGMHYSACPYYEQVFRAVNSRKVTMNFSAFLFQTQMTKRFDDPRDLMIIDE
                     SHQVEPQLMDFVSLTINDLLLKPYGFILPELDSALEYAVFFEDANLIEALARALEDAK
                     SNNQHWLEDELGRTVKKYRMFMNHIRQPETEWIYEYETTASNSHKVVLKPVYVQKLAH
                     PLLFHYSKLVVMMSATILDVDIICRSLGIDRANVAALRLKNRFPAEHRPIYLKPVAKL
                     TGGRDAMPTWGPLLVEGVNKVVKNHPGQRGIIHTHNFAILDLLNNQCEPAVRSRFLLQ
                     KDFRNDKFAMLEAHANSTDSILVAPAMHEGIDLHGDLCYDSETDILTEFGWIEFPKLL
                     DGVAVAAYDAITGLVSFEIPSAVTRGHSSQWVEFDTMTNNLVVTANHRMLWHNSQTGS
                     LKETRADEAPRTNKFRFICAGGMLSNGLSLTDDQLRLAAAYQADGCWSGPTDTRMLFS
                     FRRSRKIGRLREILGRLGYDFREQETKRGDIKILVDKQHFVPLKILGDWDHDKIWKFE
                     NLMKLSINQRRILLSELSHWDGTQSKSSYHDKWVYCSSLPENIDTIQAVAALSNLRSD
                     YNGHRLTYRDTQQAIFVPEEHNYIVRTYPISMPCYCVTVNTGWVIVRRRGKVSISGNS
                     RFQLICKIPYPSIFDNTQLARRVELDHRYYTWLTALKLVQSYGRSVRSETDYADTYIM
                     DESIYKFMREAKSMLPEWFMEAIHDTKGE*"
                     /db_xref="UniRef100_F6D5Z3"
                     /db_xref="mew:MSWAN_2358"
                     /db_xref="F6D5Z3_METPW"
                     /db_xref="F6D5Z3_METSW"
     gene            complement(64807..65319)
                     /locus_tag="SR-VP_4-6_scaffold_141_476970_prodigal-single_
                     89"
     CDS             complement(64807..65319)
                     /product="hypothetical protein"
                     /codon_start=1
                     /transl_table=11
                     /translation="MFHAELISLSRGQSYDQVDVLEAHRGDFEKFGVQKPFKDRTIAF
                     FYNNNVILAHPFGVRIVHLSREPRSGGSKCFAFDRIILDGDISYQNGLYIDSDYLEEL
                     NIPDIFEDPGGLIDQVTFSCSQGVFITHDANIVSIISTFPRGSRGVTRGERPTPALAP
                     PGKASRIKRQ*"
     gene            65419..66519
                     /locus_tag="SR-VP_4-6_scaffold_141_476970_prodigal-single_
                     90"
     CDS             65419..66519
                     /product="hypothetical protein"
                     /codon_start=1
                     /transl_table=11
                     /translation="MSKVALLADIHLGVSGRRQDINWALRVVREYCKAADINVVIILG
                     DLWHNREALGVDILQDVVDFFMAASALGQRWIAFPGNHDMFLRNSWDINSLRPLRNYL
                     TVIDDVKLLLLDERRFWVLPFITYEKSYMKVVRRISARTEPGDVLLTHVGVKGATLNS
                     CFLLKDWSTVSFEYAKFKAVYTGHFHLKQQLGAENTPPVYYPGSLIPFKFDEGDHPHG
                     FYVYDLKTEEHKFVNIWKAGQRFLPGEVPPPQFHTFLDELLPNKTEVDVKGNIVRVAL
                     QREYTKDEIKEMKERLLGLGALAVRWWNMAQKLHKTVPLVTAEPSRNLFKAWLALDIK
                     GAQGLDPVLLDRTHVDVTREGDELYTIEETET*"
     gene            66516..66725
                     /locus_tag="SR-VP_4-6_scaffold_141_476970_prodigal-single_
                     91"
     CDS             66516..66725
                     /product="hypothetical protein"
                     /codon_start=1
                     /transl_table=11
                     /translation="MNEILIAPTDVNDLVSQFGAGKLTYTELWSRLDQSGLTLSIIAP
                     PSAPVFKDSSDYPESSHSGLDRHAL*"
     gene            67518..70805
                     /locus_tag="SR-VP_4-6_scaffold_141_476970_prodigal-single_
                     92"
     CDS             67518..70805
                     /product="Uncharacterized protein n=1 Tax=Emiliania
                     huxleyi CCMP1516 RepID=R1E4Y2_EMIHU"
                     /codon_start=1
                     /transl_table=11
                     /translation="MAACTLIPRLPRTGTGTDICDKYGTRWKFDSNEDAWIPNGLLTS
                     PLLVSEGTDGLITPEIFNQLIQLRNFATTVNQPILKILPGTDAYWYYFRSSDHFIKFR
                     PEGEDALRLEVDKGRLFQVLMKEICPGPRGPVGPAGPQGQAGLPGPAELCYEPIINNN
                     RLDFAIHTPTPLLGDRADLPLPNNHIPDISVRFFPLTLPQPTTLTPSSIIRKPAKRGP
                     QTLEAHDQLQHLAIYYYGLEAEAARFQKTRDLLIKQSLGVATVPLCNIPLSRVLVTPT
                     GTVIGSTPALTILIDPTGVLGPRVTFDPSIPVDVTQTVASIQFDSNTNLVCGSIYLLN
                     GQAWTGDFCVKSRQQGPDGVSGVQGEAAVTIVQCQLAQTAVFATCPIITTRLDCAEQT
                     VYTVCADIVNQICVDAVRLLAGSSTLSDRSGLDSVFAAAQMVLDDCKLIERHTVTLPV
                     DTFTDLELAQWDPQPGCVSKRNFNRHKFDWVPGTDVPACAAVAAWYGPDGVRPGKYPW
                     PITTEKAPAKDQCCVAAGSLIHTNTGLRPIEELTINDLVLCPDGEFRPIEQFYNNGIK
                     DCIEIEFNDGNIIVLTPDHKIPVGGIIIEAKDLQPWDQVYKANGVLDWLITNKPGTDA
                     DFEFGYIIGYILGDGWISSKSVGILAYKTDLVALNRCYEFMAKRFGARAPHGPSSAGI
                     YRYTWAAQSVLQHFIDLGYYKNLKERKVTIPNSIYQQSYAFYRGFFSAAITTDGSVGK
                     EGTVNINHSIMEIVARTHKNLLDYLGISATLKHHRQSTNSFSEAPGDCWRVDVHHHIV
                     DSKQFRDLIDDIIVYKKDKLRAPVDGLFVNKSAEQALPITIDNNEFSSGLVAGAFMFF
                     GSYNKESKRAAVQKRMPSVLRQALVGLVPNIPTVGNKFYKNAYNIIGKHYDHPMTISW
                     AAGFFSARLYGTIRTTKNREFHVCRNKYEEAELVRKAATTLGCKIVQDVVPMPFDNEQ
                     YRTKFSLSQSIYRLFCTTGHRGRLSEIKLRPPAVNNDVVGVRSIRRVDQHSVYDYAVA
                     PHYLMLVGGRIMVDCQEDFFYCPNIQESGCAGGATVAPPPVTPPPPVPPPPVPPPPGP
                     PPPVPPR*"
                     /db_xref="UniRef100_R1E4Y2"
                     /db_xref="A0A0G0Y5E1_9BACT"
                     /db_xref="bma:BMAA0749"
                     /db_xref="R1E4Y2_EMIHU"
     gene            70953..72350
                     /locus_tag="SR-VP_4-6_scaffold_141_476970_prodigal-single_
                     93"
     CDS             70953..72350
                     /product="Polypeptide N-acetylgalactosaminyltransferase 
                     {ECO:0000256|RuleBase:RU361242}; EC=2.4.1.-
                     {ECO:0000256|RuleBase:RU361242};; Protein-UDP
                     acetylgalactosaminyltransferase
                     {ECO:0000256|RuleBase:RU361242};  TaxID=7230
                     species="Eukaryota; Metazoa; Ecdysozoa; Arthropoda;
                     Hexapoda; Insecta; Pterygota; Neoptera; Endopterygota;
                     Diptera; Brachycera; Muscomorpha; Ephydroidea;
                     Drosophilidae; Drosophila.;" source="Drosophila mojavensis
                     (Fruit fly).;""
                     /codon_start=1
                     /transl_table=11
                     /translation="MPSLIIYATNIQYLDRTIDDLLDRTKLTEIIVCDDANSGYHRTG
                     VTVLSSTKIGRARAWNQAAVQAQADVLVFLKDKTKPGQDWLLPLLETLIAHPKCLVSP
                     IVHTLDLGLWMTEVGRWRRFGWRWDLNLYDRAYVGSAESPAISSYCIACTKSWFIELG
                     GFDDGLEPGAGEDIELSLRNWLAGGVVRVCDDSIISVALEADYGPQTADNLARIAETW
                     FPAYAGRFYAARSLQPQMVSTGRLPTCPTTQPVEWFFAKCQPELFSIYNHRGTAAGKT
                     IAIVAPGPSLDYLNPALINRHDIVIGIDYVGLLFKCDFVLTDSMAVVSELRAVYADNK
                     LVVPLLLQNHLTGQVVAAGTVLPQAQHYELAMAAAAPLAVDPPFCNFENLALTAVHFA
                     LFLGPASVTVFGCDHKIIGGKSHTSKIEYYNGGQVWPDTDSIRSKFAVWEYGLDRLGQ
                     LAYALKIPLLRMGHA*"
                     /db_xref="B4L0H8_DROMO"
                     /db_xref="UniRef100_B4L0H8"
                     /db_xref="2.4.1.-"
     gene            72366..72641
                     /locus_tag="SR-VP_4-6_scaffold_141_476970_prodigal-single_
                     94"
     CDS             72366..72641
                     /product="hypothetical protein"
                     /codon_start=1
                     /transl_table=11
                     /translation="MVIEVVLYILGPVFVIMGVIYLYWFARLVRAVEQRAELQPTSWL
                     SRQAPSSIGQEPAPARPVRVPELAPESIAPHLRRPPKSAGFGPNTNS*"
     gene            72709..73797
                     /locus_tag="SR-VP_4-6_scaffold_141_476970_prodigal-single_
                     95"
     CDS             72709..73797
                     /product="Uncharacterized protein n=1 Tax=halophilic
                     archaeon J07HX5 RepID=U1P7A7_9EURY"
                     /codon_start=1
                     /transl_table=11
                     /translation="MPNLGIDIGTKTIIIAFQTETKTTKYISEINGYWPFERGTPFIE
                     NMLNDPNKVRSDGTKRPARWLKLPDSNRLIVLGGDAEEFAFAKNDTLLRPMAEGGISP
                     DEEAMTVLSAIVHGLLNIAENDLGKFGAELKICYCTTAPAINKDSNIDYHQRVINLIL
                     DGYETAAKKSINNIKESHAIVLNMSDDGTGIGISWGAGTVTVSYVKYGVEVYSFSWVG
                     AGDWIDTQVAMRHGYDPELFKTRKKFAKETPTTVSRRKTTVDLTPGQEPSDRLGLDII
                     LHYDVLISNVIQGIVQGFEAHESQARIDEGVDIFMAGGTSIPTGFTQRVMMKLDESTL
                     PFAVGSVKRAEQPLYCVAEGLLRAAEMF*"
                     /db_xref="UniRef100_U1P7A7"
                     /db_xref="hhi:HAH_4302"
                     /db_xref="88824180"
                     /db_xref="U1P7A7_9EURY"
     gene            73797..75446
                     /locus_tag="SR-VP_4-6_scaffold_141_476970_prodigal-single_
                     96"
     CDS             73797..75446
                     /product="Conserved hypothetical phage protein n=1 Tax
                     =Prevotella sp. CAG:1092 RepID=R5PF76_9BACT"
                     /codon_start=1
                     /transl_table=11
                     /translation="MTINEFAIKSQKIHGDRYDYTESVYMARKRKLIIICSIHGRFLQ
                     TPADHWRGRGCRKCGLIKIAKESHQKLIGASQLFVRCANKIHNNKYDYKLANYCGNKH
                     DVIIICPQHGQFAQSPASHLSGRGCPLCGRERSRHSHLCDQDEFLIKCRAIHDNYYDY
                     SRVSYTDIHNTIVVICPKHGEFRQLAYVHAYGGGCKLCGVDSTRLSCDEFASRAMVAH
                     GTKYDYSLINYINTTAAVDIICPKHGLFKQAPHAHLRGHGCRKCNMLVTANQIEIANF
                     ISQFNNNYILNDRSVIAPYEIDIYIPSLKFGIEHHGAWWHSCNQYDDKKRFRHQLKAK
                     LAVLNGIKLFQIYDFEWHNKRPIVESMIQNACGRSCMINARTLDCNIISTYDADHFMD
                     NNHLYGGRSARINLALLDGADIMICMTFCKHHKHEWEIIRLATALGYCVRGGAAKLLT
                     YFKRKFEPTTIMAYADGRFSSGGVYERLGFVKDGLTKPNYHYVCGSSVFTRQQFQKSK
                     LINKLQHFDENLSEATNMYANGYKRLWDAGHHKFIYKNQPT*"
                     /db_xref="UniRef100_R5PF76"
                     /db_xref="R5PF76_9BACT"
                     /db_xref="lpu:LPE509_02111"
     gene            75585..76727
                     /locus_tag="SR-VP_4-6_scaffold_141_476970_prodigal-single_
                     97"
     CDS             75585..76727
                     /product="hypothetical protein"
                     /codon_start=1
                     /transl_table=11
                     /translation="MKRLALALTCLVPALALATPESSPVTSHVLLLSEGQDAHYRAMM
                     PSSTDGLLQKLAADPAVMFYDGAGMPSAHQMLSAGRFMALSDFYNIAARPDLYGNSNR
                     DFPWGRPAGIYRSPNARTFKFIRLPDGEALEWQIARVDGAFLNDGHCIEWFYPIGTRV
                     GETLTVVAPDGRAKVFEVRMRVKVGNHVWQPAVYRPYPEAEDLIDTLKAEPAAEDVQQ
                     LLTALENPVGRKFTCSGAHPDRVSLAPRTAWEEKLPPLAYDKVDRLLACAFKDVGTRT
                     WRTLNDGSDACAPTTDADYHIVSRGYEGAYYPVSREQCADCHRHALDDARSFDRNREW
                     YGKMRGSDDVLSFHPFDPATISTNGIYRKLEFRPALVQAGLIRKKQ*"
     gene            76890..77297
                     /locus_tag="SR-VP_4-6_scaffold_141_476970_prodigal-single_
                     98"
     CDS             76890..77297
                     /product="hypothetical protein"
                     /codon_start=1
                     /transl_table=11
                     /translation="MSMPCVTCGALVATDRAGVCLYCNRRAVASSVNPILTSRLEGRD
                     LLTTPIWYPSANFDAQSCHMAWGWVIVLTAGLFWGWWWAIGGLIGWAMVKEFGFDLII
                     EKDSIPSSAVDAAFYLIGGALGAITYGIWLWVH*"
     gene            77298..77978
                     /locus_tag="SR-VP_4-6_scaffold_141_476970_prodigal-single_
                     99"
     CDS             77298..77978
                     /product="hypothetical protein"
                     /codon_start=1
                     /transl_table=11
                     /translation="MVDLTLHLIDGPFVAFSIDYILYIMRLEPILQLYDHNLKLQIVP
                     NIDAWFQVQTQQRYSQRGFLDMVAAFRAGLEKSYSYNDLRALASYTTIVTKLAVIERL
                     PDFKKHYWIEDLDPVQLESNLAPLVRDQFEQLRVKLGDDGFYNYLCRLWKFAIKYYPS
                     LAPTFERLIGRLDRTPTEPHLPTTAELDQTLLKAVLTIVFERKTTAFKNVPLDIQERL
                     DVINGRRS*"
     gene            77953..80592
                     /locus_tag="SR-VP_4-6_scaffold_141_476970_prodigal-single_
                     100"
     CDS             77953..80592
                     /product="DNA-directed DNA polymerase {ECO:0000256|SAAS
                     :SAAS00057170}; EC=2.7.7.7
                     {ECO:0000256|SAAS:SAAS00057170};;  TaxID=1204343
                     species="Bacteria; Firmicutes; Bacilli; Bacillales;
                     Bacillaceae; Bacillus.;" source="Bacillus subtilis
                     BEST7613.;""
                     /codon_start=1
                     /transl_table=11
                     /translation="MSSMADAHNGTIQVTPEMYTGPSQFVHLHDHTVFSSLDGCATPE
                     QYAEQCKKRGYPAMGITEHGHMASVPDVYLAFKKQKVKPIFGCFLPDQRVLVQDGVKT
                     VETIRSGELVITDKNRTRRVLNVQSRLYSGEVIRIKAWGVEEIVATPEHPFLVKEIIR
                     EQYAYSQWRDSIVVGMRPAGELFREKYFRAANTKKGKDPSNKRRYRFYLCVPRLTEGL
                     QSPLVVAQWLKADTLSIDQTVTVVDRDSLGRVRSVDTKLPPIIPLNNDLLWIMGLWLA
                     EGTADYGRLCFWLAADEYHFYQRIADYFIQFGITTGFKFRDDREALDVWVNSVYLSDL
                     FAAIFNKGFANKRIPWWLIEDLTTDGTKALLDGIFDGDAKIGMQQSYLKLNNESLVWQ
                     VRLLMTRLSQYGAITPIQCNNSPNMSYALRRRESGHFYYDYDNRYIYLPVFSIERECY
                     DGMVYNMEIEEDNTYNVGVAVHNCEIYYCDWEPKRHELERAGVKVRSPQWRQDNRELA
                     ERIIRARHLTVLCKNETGFRNLLKLTTQAYQTGLFGAGIKQFNRIWFEKLCEFKEGLI
                     ILSGCLNGPVCHELRYRELKDKEGVIYKERTKIECLDAAVQYVKKFKAVFGDDYYIEL
                     QMPGVADDVMVFRTLVAIADQYKINTVLANDSHYLDRKDFMLQKIMMAIAQETTWDSP
                     DLFHVNSDEQYMKTRAELWARFKSHRDEDGKSYSKGIPDSVFETMCDNTLLIADQIKS
                     FDFDADPKIPQIADADTQLRQLVAQRLMTSGLGQCPTKFIIDGKSVTYVEQARTELNR
                     FIDKGFASYFLITRDLIQYGRSQGWPFSPRGSAGGSLVCFLLNIHVLDPMLWGLSFDR
                     FLSPSRGGYMLNLGMGPEVKMGA*"
                     /db_xref="L8AFH6_BACIU"
                     /db_xref="UniRef100_P74750"
                     /db_xref="syy:SYNGTS_3164"
                     /db_xref="DPO3A_SYNY3"
                     /db_xref="2.7.7.7"
     gene            80670..81101
                     /locus_tag="SR-VP_4-6_scaffold_141_476970_prodigal-single_
                     101"
     CDS             80670..81101
                     /product="hypothetical protein"
                     /codon_start=1
                     /transl_table=11
                     /translation="MADPLTELKHSVHTHVVVMQGPTAQLAVFLLKVLDFIDDPDRER
                     QQAEAVKLSYYIIEALAIYVQQVIDQRAAQAGPRGHAFPESVKIKGDQLLIVVGRSRS
                     LPDKIVAKIAVLREIADCLRALAAHTGAKYPEIMDSEGHML*"
     gene            81098..81559
                     /locus_tag="SR-VP_4-6_scaffold_141_476970_prodigal-single_
                     102"
     CDS             81098..81559
                     /product="hypothetical protein"
                     /codon_start=1
                     /transl_table=11
                     /translation="MTLNIHCVGLSQSGLAGCGIVLLFMDAVARTQRREFYYGLHNSD
                     ETLAEIQAARLALASVGAGSRSAPTTIHTQSLVVANLLTKPALAAAPELSRATAEIRR
                     WYSYYRRIEVVVAAARDEFLSRAYDLAQQGMSTQKHWDSGTTTVPPNPPPA*"
     gene            81575..82336
                     /locus_tag="SR-VP_4-6_scaffold_141_476970_prodigal-single_
                     103"
     CDS             81575..82336
                     /product="hypothetical protein"
                     /codon_start=1
                     /transl_table=11
                     /translation="MKPLIEQLRNLSSRTPKRFKGQLVKRTGDDYEIDGASYDLDGAV
                     AFLNQMGAPPKGLDYDWTVFFECKPYSTVAIKQHRVRTKAEHAALVEAVRSRKHYLYY
                     ASVHKNGTTHFAFPVLLVDWDSIPDVPYGTVVAAPPPPDPKKWAGGLTCPFCAKTVTS
                     TPGRTLHVKAQHPDRLAEYATLLQAAASPKQAAASPKPVAAEDDEEDVLTHLEPTVGL
                     SCPFCSHRVTSTPGRTLHVKSKHPEQLAQYRQRFQ*"
     gene            82333..85119
                     /locus_tag="SR-VP_4-6_scaffold_141_476970_prodigal-single_
                     104"
     CDS             82333..85119
                     /product="DNA polymerase III DnaE (EC:2.7.7.7)"
                     /codon_start=1
                     /transl_table=11
                     /translation="MIATTTTWAGVVQQAKDRLRALGLDNSYGERLHFEIQEIEKQGA
                     ESVWVNRVQDGKHFASNPNNLVIPWLLGMVADDPLAVRSDPILNTVRASEVAAYKIKH
                     GAVPHDLVKDYDSPDIDIDCLPAARDPLKEYAIQQYGQDFGDGYGSVCSVGTWQTYKF
                     KQALIDVSGATGQRELFKGNRGSKPGRPGADALTNNIKLLPDEIDELKDGGKATCQHK
                     IKNAAGVEVDCGCVYAEAVCPKCGTEESDGPSIHRLLRDSPELREFDQNWTFPDKPRL
                     VTTAAELIGRVRNMGMHAGAIIITDRPLYGNVPLARSSKKGYWVSMWTEGRNTQLSKF
                     GYIKWDWLGLKTLKYIFNCCQLIEENRGISFGKCMSGWDDIDPSKRQAGHFFDEHNIK
                     HKIDLDDPFALRLANEQKTDGVFQFDTDLAKSILSNGVRSFEDLLLFNAMGHPGPMQS
                     IPEAVKNRDDDRGTWRKRLEDIHPILLEILGSTYGTLVWQEQLAAIWQRLGGFTSPEA
                     QEARKAVAKKWVHKLRPIGEKWLTGAAPNIGRQNAEMLWEKMVTFGRYAFNLSHGVSY
                     CLVAHRCLWLKAHFAPEFWASVMSDCHPDKLTRYMGVARAEAWEPTQITNCGSQKNHD
                     GLRFGTINIDNLTVDFTVTGNTINQGLIGIKGIGDKAAAVFQGRSHYTDIDEFVLSAP
                     KRQSKTVLQRFIQLGAFKHLPGHANTKALWEWYMYKYCKTGTKVCADGTKITMTKNRQ
                     NIRQQLALLEGWTDQAIKEERARQIAEWKQQYPKRSKIPAKFHNWKPKPHDTRERVMA
                     FFPDDYTVAERLRFQLMYFGYWIDSPLDQYVCAGKYGIQEAKEAAKLGGEVRLEVIVT
                     DTQVAVTRTGSTYLRVFITDGVQQGLLFVWSNELLHNTITDGDGVTLFADYDEKRGTF
                     SLPRGGMVYKLKSK*"
                     /db_xref="csc:Csac_1827"
                     /db_xref="A4XKH7_CALS8"
                     /db_xref="UniRef100_A4XKH7"
                     /db_xref="2.7.7.7"
     gene            85281..85763
                     /locus_tag="SR-VP_4-6_scaffold_141_476970_prodigal-single_
                     105"
     CDS             85281..85763
                     /product="hypothetical protein"
                     /codon_start=1
                     /transl_table=11
                     /translation="MQLSDRSGVMCDKCGTTHRTDFTYYSYDFRLVEVQANRRPPLDQ
                     IINSVVIFSLDLCSACFAVHKALVTANYAKVLSPQRRVRVEVVCDLSGAVLAGTYIYY
                     HVAVTKVEVRAAGQKTARLTTDPRHVELNVSEPVYKQLIAAAATRRTQPGAGEWATTS
                     *"
     gene            85745..85984
                     /locus_tag="SR-VP_4-6_scaffold_141_476970_prodigal-single_
                     106"
     CDS             85745..85984
                     /product="hypothetical protein"
                     /codon_start=1
                     /transl_table=11
                     /translation="MGNNILRAGAWAVLIIFCAALVIMFCTPSPVQPEPPKTVLELKM
                     IPVENVPGEFILEYSNGIKELLRADGTRVPLEITE*"
     gene            85981..86487
                     /locus_tag="SR-VP_4-6_scaffold_141_476970_prodigal-single_
                     107"
     CDS             85981..86487
                     /product="hypothetical protein"
                     /codon_start=1
                     /transl_table=11
                     /translation="MTTYNPYDLLQLLINGKPITGRPFAFDSEVVNQKTMTNAFKALV
                     KPTKVITICPDCGQGMELDVLLGDPPFPVLEYNCQQCRPGPPPLVDPFINPFTSGRVA
                     AYELDPIARDPSKRLEVPTTTVAERFVLPVEELILNPTPAPVAPETAETELGEEKDFD
                     DSDLIEDL*"
     gene            86487..87431
                     /locus_tag="SR-VP_4-6_scaffold_141_476970_prodigal-single_
                     108"
     CDS             86487..87431
                     /product="hypothetical protein"
                     /codon_start=1
                     /transl_table=11
                     /translation="MHGVIFGSGVVGLLAQALLPTWTVIPFARSRYFTFNPALDDNFI
                     TQDDRIEAALRDIFQLVTLPTFPYRRAWDVNGHLFNRYDQSLCDDWLTKIFGAQVPPQ
                     AEPYLRGRMDLTVYNLRINQLYATLMSRYLPDLKEEAAKGPVTAIGDHYYVRNGLKED
                     FDNAISTIPLKALNKLMGLTQDLPAKALHYLHIQTDSLDFEGNNQALITSPSLSFFKV
                     TNIAPHRYQFYCHEEIPHPGPYLMAFLRDFEILDGTSVADALTLGPSPKLEHLEAKGI
                     YCVGSYAQHDWCMDIGSCLLRLLKYSQRGFKPFQKVLI*"
     gene            87428..88159
                     /locus_tag="SR-VP_4-6_scaffold_141_476970_prodigal-single_
                     109"
     CDS             87428..88159
                     /product="3-deoxy-manno-octulosonate cytidylyltransferase 
                     (EC:2.7.7.38)"
                     /codon_start=1
                     /transl_table=11
                     /translation="MINVIIPARLASTRLPNKLLLDETGHPVLWHTIQRVLEAQSAKS
                     ITVLADDPKIVEAINHPQVKVVLTAPARSGTERIARYCQKWSRPSSLIVNFQGDEPEL
                     PGYWIDKVVGALTPDCEVATVATPITAEAAQNPNAVKVVLNHKKEALYFSRSPIPYGA
                     AGLRHIGLYAYRVSFLQTLRLLAVTTLPSENLEQLRWLQAGVKIRVVVGDIQSTSVDV
                     LTDYQEFKQRWLQSQTVANSTISTG*"
                     /db_xref="pbs:Plabr_2925"
                     /db_xref="F0SGC5_RUBBR"
                     /db_xref="UniRef100_F0SGC5"
                     /db_xref="2.7.7.38"
     gene            88111..88860
                     /locus_tag="SR-VP_4-6_scaffold_141_476970_prodigal-single_
                     110"
     CDS             88111..88860
                     /product="Uracil-DNA glycosylase, family 4 n=1 Tax
                     =Carboxydothermus hydrogenoformans (strain Z-2901 / DSM
                     6008) RepID=Q3AFN3_CARHZ"
                     /codon_start=1
                     /transl_table=11
                     /translation="MATEPDGSELNDFDWMNHKGPGFASLPSPPLSIIQVGTNETPYD
                     RKHRMLVPLAQTCRACSMCELGLKVATRGGLGRDPHVFSNMNPKRLMVVGQGPGWDEL
                     REGTPFVGEAGENFNIEIIKNGLSRSDFYITNAVRCFIQNNAAPTETHLTRCKTFLAM
                     EINLIKPVIIITLGAVAFGVLCPNVVYQDALGQISTCDEFGVKVYAAYHPSPLNLKDP
                     IRAKAFAHQMAIICQAIKLKFTRSIDGKNNC*"
                     /db_xref="UniRef100_Q3AFN3"
                     /db_xref="chy:CHY_0179"
                     /db_xref="Q3AFN3_CARHZ"
     gene            complement(88911..89357)
                     /locus_tag="SR-VP_4-6_scaffold_141_476970_prodigal-single_
                     111"
     CDS             complement(88911..89357)
                     /product="hypothetical protein"
                     /codon_start=1
                     /transl_table=11
                     /translation="MPTKVVIIDVDLGVSVADIIKENVTELTTQTKTDLTTAIETAKA
                     VQRVKLEREQKINTITQQLSAAMDDAYNQLVTASTTGLPVTTIMALVSPHVPNSSAFT
                     TRMKHILSQKGNPYALGRIKHLGVPHYRFTPYNLSPSEPTDNHPIA*"
     gene            89418..90206
                     /locus_tag="SR-VP_4-6_scaffold_141_476970_prodigal-single_
                     112"
     CDS             89418..90206
                     /product="hypothetical protein"
                     /codon_start=1
                     /transl_table=11
                     /translation="MSQCVFCDAITNLNTQLTVALDDGIKVTVMICDLHAEDATIKTA
                     RTAYLAKQQKATELIAQLKNLGYDVAKLDQRAGLIVPTLATPARAPAPAPTPEANGPL
                     SGDDVVSTELLDAKSRKGMVSVGGNTDFGHVAGLPSHDVSEVAKKLGAEARKGQAKLT
                     VVEGREGIPLVVPEKRIDGMGTTRIKVTKKENDAKLQSRFKKMARDTMDEARPHFPDF
                     ARGGYQNSQVDCPICAKTATPGTVMNGGREITCPKCNGACVIPV*"
     gene            complement(90172..90462)
                     /locus_tag="SR-VP_4-6_scaffold_141_476970_prodigal-single_
                     113"
     CDS             complement(90172..90462)
                     /product="hypothetical protein"
                     /codon_start=1
                     /transl_table=11
                     /translation="MGEAVIFITCVLIYLIIGSFIATRAVGEETVATGNEIGRWLFII
                     LVWPLFLCFIGAGIIVAILIFSIMGCLTLALDTLDEHRAKKAKPESHTPHCT*"
     gene            complement(90471..90704)
                     /locus_tag="SR-VP_4-6_scaffold_141_476970_prodigal-single_
                     114"
     CDS             complement(90471..90704)
                     /product="hypothetical protein"
                     /codon_start=1
                     /transl_table=11
                     /translation="MKLRSISENFLAAKLRDALASNGYFNRPLATTDQPYMPSTGTDG
                     QNAGMSELPSGLPRRSRHRTYLGLEKRPGAIRL*"
     gene            complement(90701..91294)
                     /locus_tag="SR-VP_4-6_scaffold_141_476970_prodigal-single_
                     115"
     CDS             complement(90701..91294)
                     /product="hypothetical protein"
                     /codon_start=1
                     /transl_table=11
                     /translation="MGALNKNEKLLVEAITSMLQQDAKLGLALHDQDPAGQAAGKAER
                     GFEYLHNQIDEMFMLKAAELTHAESVCQAFHKVHNYKYLDDHSFPEVMNREMLSTAVP
                     AAERSQALGFIPKIIDELRGEQRAWAERDSGLSPHLDEIRRVSQPKQNLEHKIEKRSL
                     NARNITKPKRGDGSPARTTRGRPPLPPDGHDAETTPP*"
     gene            complement(91319..91816)
                     /locus_tag="SR-VP_4-6_scaffold_141_476970_prodigal-single_
                     116"
     CDS             complement(91319..91816)
                     /product="Bacteriophage protein n=1 Tax=Gloeobacter
                     kilaueensis JS1 RepID=U5QIB4_9CYAN"
                     /codon_start=1
                     /transl_table=11
                     /translation="MNCKKCDVEKILVCNDLRCPACWKATQRRNYDKRKSLMQEQHKT
                     KRRILRLQVINYLLTHPCVDCGESNPILLTFDHLHSKKFEIHRAVHMKSRWEDIKAEI
                     AKCDIRCVKCHKLKTVYQNGEHKWIFNDTAVNEVEKKIENAKEIIADFIRSSGLESDK
                     YSTQN*"
                     /db_xref="UniRef100_U5QIB4"
                     /db_xref="glj:GKIL_2486"
                     /db_xref="87509379"
                     /db_xref="U5QIB4_9CYAN"
     gene            91848..92186
                     /locus_tag="SR-VP_4-6_scaffold_141_476970_prodigal-single_
                     117"
     CDS             91848..92186
                     /product="hypothetical protein"
                     /codon_start=1
                     /transl_table=11
                     /translation="MFAPDGYETVKFQQFDQVQLRTVRNVSYLSAPPGTKTSTEGLWS
                     VVAIVGSDLLLAKHGAIIRIPVVDVLKIAAYDIATIVAPLGKITNGRQANQTYQTPRS
                     DHSHRTDEKH*"
     gene            92227..93258
                     /locus_tag="SR-VP_4-6_scaffold_141_476970_prodigal-single_
                     118"
     CDS             92227..93258
                     /product="recombinase A (EC:3.6.3.8)"
                     /codon_start=1
                     /transl_table=11
                     /translation="MIVRVDTFPTYVATIDRALGCGGLPQGRIMELFGWESSGKTTTC
                     LQFISACQRHYFPDPKGRQGVAAFIDAEHSFDPDWATKCGVHTDDLLFSQPGSGEEAF
                     DIVERLAESGLVDLIVVDSVAALVPQVELDGAAADITIGAQARLMSKGLRKIRGKAHS
                     TKTTVIFINQLRQKIGVMFGNSDTTSGGNALKFYASIRAQVNKGSPLKVGDVTVGFRP
                     TIKFIKNKVAPPFTTAEFEICVGKPERPVSGIDEVASLIEVGEELKIIEKASSWYSLG
                     GQRLGNGLMAATTLVRESPKIMQLLREKIYGSLMEKVHTATEVDEDDSADPDTALSDE
                     LLDRVVDHD*"
                     /db_xref="csc:Csac_2138"
                     /db_xref="UniRef100_A4XLD6"
                     /db_xref="88296073"
                     /db_xref="A4XLD6_CALS8"
                     /db_xref="3.6.3.8"
     gene            93251..93580
                     /locus_tag="SR-VP_4-6_scaffold_141_476970_prodigal-single_
                     119"
     CDS             93251..93580
                     /product="hypothetical protein"
                     /codon_start=1
                     /transl_table=11
                     /translation="MTNPKYDVGQVVYFRESAALGFLEAVRIGGISLGPNGWLYALNM
                     TMMPPSPGGHQDRRSWVSTQILYYTEDEFVLHYDALVLAEANAKAAYLRVQAQRQAFY
                     PDNPTQG*"
     gene            93582..94442
                     /locus_tag="SR-VP_4-6_scaffold_141_476970_prodigal-single_
                     120"
     CDS             93582..94442
                     /product="hypothetical protein"
                     /codon_start=1
                     /transl_table=11
                     /translation="MASIDTVNRLEALNDAGTPTQTFGPYQEEAIVSLALDHPEFFMA
                     AARFMKPLMFNTPVVRWVMAEILNCYEKHSVIPTRAWLRDHLEKYVTEDDPHIEIFKL
                     VGRKSDPREIPLIKDTILKWSRDRAYGLLYTDEAIEAYQRGDFAHLEQIVQDANRIAD
                     VGTTGFWFFENIEALFQPDIIKHQTTGFPRLDRLLNNGGPSAKEVICWLAGTNVGKCL
                     MDTTIIIEERLSRIYELEVEDGTIIKARGSREVQTTRGPVKVCDLTTSDEFTEVPVGD
                     DTWDLELPAM*"
     gene            94447..95301
                     /locus_tag="SR-VP_4-6_scaffold_141_476970_prodigal-single_
                     121"
     CDS             94447..95301
                     /product="hypothetical protein"
                     /codon_start=1
                     /transl_table=11
                     /translation="MADGTHPNVLMSHLSDAHNVYRKDGGFQIYLDQHFANPLCACGC
                     SQKVILHKREFAFSRFAPGCAGLNRSRSPGCIDFYLHKGMDVDEAIETFRLRQAVIAK
                     GHSTEELRDKLSELNSGNDNPASVSSIMKRTGKSRQVVHNELSGRSSGINNGFYGKTH
                     DATTIDGSAIKIANARAAQAKFVSRPELVVWGMLYALGVEFDFQVVINRYTVDFLSND
                     IIVDVFGDYWHSAKIKMKHCTKPEKDALRIEKLRELGYRVEIIWESEIFKDPASVVAK
                     LKRIFCEN*"
     gene            95291..96385
                     /locus_tag="SR-VP_4-6_scaffold_141_476970_prodigal-single_
                     122"
     CDS             95291..96385
                     /product="DNA primase-helicase subunit n=1 Tax=Aeromonas
                     phage CC2 RepID=I6X7V1_9CAUD"
                     /codon_start=1
                     /transl_table=11
                     /translation="VRIKSVTPTNKFAGIEFKEVIKDPLNKMVYTPSGFQPVLACELI
                     KRGPTLKIKTDGHELICDPQHKVRTHHLTQLGENETFACDLDPKWHRLEGYNGSLKEF
                     TIEPGPVEDLYDIQLPDPHWWYTSGVVSHNSIVLCNNAISSLRGDGPGGDRGQDVLLI
                     TFELDAIKTAFRCVAAAAGVPISEIGTRQDYVRRVMGTMQKTYKKRLLIHELPPDECS
                     VNHIYALMDNLKRLEGWKPDVVIIDYLDLMVSRNPAFNKDDYHQQKHVANEIRGLAKN
                     ENVLVFTATQTNRSGSSGEVVVDLTKAAESFGKQFSLDYVISLAQSDTDRLLTPPRVK
                     LFIAKNRNGPKHETIVCEINYDTMQVKESL*"
                     /db_xref="UniRef100_I6X7V1"
                     /db_xref="A0A060ADM4_9CAUD"
                     /db_xref="I6X7V1_9CAUD"
     gene            96382..96678
                     /locus_tag="SR-VP_4-6_scaffold_141_476970_prodigal-single_
                     123"
     CDS             96382..96678
                     /product="hypothetical protein"
                     /codon_start=1
                     /transl_table=11
                     /translation="MKMLVMLEMDVSKTIARTMQRSGFILAPDGSSMQIKVPNCPTIP
                     QRKTHIAFVEDPNGGLTELLLVCTHPPGDLVSNECHGSLLTGADHAPTPEPPAS*"
     gene            96647..97093
                     /locus_tag="SR-VP_4-6_scaffold_141_476970_prodigal-single_
                     124"
     CDS             96647..97093
                     /product="hypothetical protein"
                     /codon_start=1
                     /transl_table=11
                     /translation="MPPPQNRQLRRDIKDQQPVSVVPPMDLKVYGPDEEIPIKKVECF
                     NDLVAVLQFRVQSTLELPENSKFKSEGMVIGTGPGLPLSDGRRVSSQVSLGDVVAFYG
                     NPITAMVPKSGLYVGHRIIIVSERALICKLTPLKFKVVSGVEAIDV*"
     gene            97090..97332
                     /locus_tag="SR-VP_4-6_scaffold_141_476970_prodigal-single_
                     125"
     CDS             97090..97332
                     /product="hypothetical protein"
                     /codon_start=1
                     /transl_table=11
                     /translation="MSKNLRHLTSIHEAAQELHRRFVGVPWYLRCQVLSSPPESGPVG
                     GLRDKQEIIVYVRTKAALENNLITFNSWPVRYELGV*"
     gene            97332..97805
                     /locus_tag="SR-VP_4-6_scaffold_141_476970_prodigal-single_
                     126"
     CDS             97332..97805
                     /product="hypothetical protein"
                     /codon_start=1
                     /transl_table=11
                     /translation="MPNYFYECLDCKAKLERELGRTAFAADEYEELVLFETAHSYTPT
                     AAELAEALVCPRCDSTNAVKTYYGYKVLSYIRGNGYLDRAGCHRDMNLHQLTGTDDKG
                     QPLDPYDHMRQPGEVEDLKVRLKRAGQHDPKTTYFPVAESAVRQALSTPESPATT*"
     gene            97858..99174
                     /locus_tag="SR-VP_4-6_scaffold_141_476970_prodigal-single_
                     127"
     CDS             97858..99174
                     /product="hypothetical protein"
                     /codon_start=1
                     /transl_table=11
                     /translation="MHNLYIFTLFNGDGGLPRCTGVKIGSTLQIYDLYQSGARKLIGL
                     INKNKRLVGDLIIAASKKGVPIITSDFKNHLVAFDLPLDTRTYNVYDMHLPDLKPGVS
                     TIDDHRMIEQVLFKMVDSKPKEYQKIYANAAVVYQDLQNRGLTNNYVLEYPLWSQKVF
                     SGRSKTSGFNIQGFIYPHLILPPNNNPKNVLIHFDWISADIRAAAILSGDQRLAATFE
                     NSDPYTYMMTEINKDSETKIGRDDCKSFLLKSINSMDVTGLALAELYKELGAWIARCR
                     QITADHNGYLETVLQRRFRALTAKNNLAVLNGAMQGSVAHAMQIVLRKIWERAGHNLV
                     AEIHDSLVMAAPIELVKATINMVAPIMLRPFTGLLPDDPVFPFKVSIGKRWKRWRLIA
                     VYRANGVEYVTPAQRPSTYSPSCNGTGPPPQAEVAGPSEEIFGVAD*"
     gene            99354..99902
                     /locus_tag="SR-VP_4-6_scaffold_141_476970_prodigal-single_
                     128"
     CDS             99354..99902
                     /product="hypothetical protein"
                     /codon_start=1
                     /transl_table=11
                     /translation="MPKIPHQSKLPPWVDDNLPVELATSTLFRFSVLLQAMEPNPTDA
                     TKTQRKRIEVDILPDLDLDYEIIDKQMAELPAQYAFWSAVYSEVRLGAAIAERKLKAR
                     RAEIANLINAEYRREIQKAPAAELVKLLVESDPRLNEAEMSFQHAQMQTGKLYHMLEA
                     LKMKAELARSLLGLKKQDRDNT*"
     gene            99958..101187
                     /locus_tag="SR-VP_4-6_scaffold_141_476970_prodigal-single_
                     129"
     CDS             99958..101187
                     /product="3-hydroxyisobutyrate dehydrogenase n=1 Tax
                     =Verrucomicrobium spinosum RepID=UPI0001744472"
                     /codon_start=1
                     /transl_table=11
                     /translation="MAKLVSQDLTMPYDVEAIRKKIKATMAGKFTDPDEFRPDKAKSA
                     TEAVKYRFFFLPPYEIGDIIHTGEVTDRGMDSQFFVAHGNHWVHEKPHPCPRVWSHDE
                     CKICAYGFDLLKDEAIAKDDEKRRGIVKQWMPTTYYMTNIFFTKDPVNPEELRGRVMV
                     YNAPKTVLDVCTSCLMRDDAGDPEAPEAYGAFFDENNAFVFEVQILKQGRQNSYKTSK
                     FLTTPRPMIRTADGKADTAQLTRLLALRHNLFSKIDLPDLAKLERVYQLMVNGDEGPT
                     ASRGGFDRDETKAPVTNGPPAGKVDPGTPAVATSKAKTVVGPTESAIDDGFVESAAEP
                     KPAPVKPAPPAPAKPVPAKPVPAKPVPAKPAPAHAGEDPLAGEVPYEEPAAVGAPPTG
                     IHTAELDSLLAQLEDNE*"
                     /db_xref="UniRef100_UPI0001744472"
                     /db_xref="A0A077TNG6_PLACH"
                     /db_xref="bgf:BC1003_1934"
                     /db_xref="UPI0001744472"
     gene            101240..102073
                     /locus_tag="SR-VP_4-6_scaffold_141_476970_prodigal-single_
                     130"
     CDS             101240..102073
                     /product="hypothetical protein"
                     /codon_start=1
                     /transl_table=11
                     /translation="MQPALLIDARNVLYSAVYAGLNDRQSTRYHFFVILLRQLASLIN
                     IKRPRSVHIFWDAPRETLWRRGVLATYKDRSDSNYVEGLVEHLATTTKVAQDFFQHMN
                     VRQYSRPNMEADDLLYAAVTLLHPQPNVIVSSDSDMMQMAYRYSSCTVYSPSEKANRL
                     VPTVNPAHLKALMGDVADSIDGYYNIGPVRGKALLEDLTALREFLRIKGAEIYHRNLL
                     LIDLSFCPRVLANTVYVQQQFSKPVKYSKDDINRLIMVHKVNGLQAEFPNLVLPFKNL
                     V*"
     gene            102070..102855
                     /locus_tag="SR-VP_4-6_scaffold_141_476970_prodigal-single_
                     131"
     CDS             102070..102855
                     /product="hypothetical protein"
                     /codon_start=1
                     /transl_table=11
                     /translation="MIEPVKVVVLAQPRTGSTLLCSLLNSAPGVRILVEPINTMNHKH
                     HMKPVLGASCLLPEPMVQTNLKRAFNILFSPNPPPIQWIKTRSRGDRVVGFKIMAHQI
                     RSLRSEAEFWQYLVTEQVRVILCLRYNILMQYVSDMITIATRQPACWDGAVRTAQVPI
                     RIAALESALRQINEEKQYLIEKVRALDLPRRRIKYEDFKDSILPVENILYWLSGERYA
                     LTTKLSKQNPDSLRARVTNYEDVVAEIHRLQLSHLLVDTEAGV*"
     gene            102858..103115
                     /locus_tag="SR-VP_4-6_scaffold_141_476970_prodigal-single_
                     132"
     CDS             102858..103115
                     /product="hypothetical protein"
                     /codon_start=1
                     /transl_table=11
                     /translation="MVVHIARTAVLAINIKTGKPINKEDPATTIADTLRTEHKHVVIP
                     NITDAPHSANWPTVEQYIKLEAAAGFKVHHMDQTMILTYDS*"
     gene            103124..103816
                     /locus_tag="SR-VP_4-6_scaffold_141_476970_prodigal-single_
                     133"
     CDS             103124..103816
                     /product="hypothetical protein"
                     /codon_start=1
                     /transl_table=11
                     /translation="MGQRLRLFLDPSYDRSLAPIPATKLRDWWEDNDKTLNHAKHCLP
                     LQMANSLGYYILSPGTFLVKWDGDIHAPATIEPIEKSSHYEVDNHAAFGSFTVQTKFI
                     PVTDDPGDFVLIRGVANERSCPYTCMEAAIEAWWSPGHFGLVFLLSQAGEFLIPKGKP
                     IAQFHLFHGVAGAATTELAEGTPPGRAEWLARRSRPDYRKDLDYFKGVTSSGIDVPSH
                     ITNWSQATKFGV*"
     gene            103933..104700
                     /locus_tag="SR-VP_4-6_scaffold_141_476970_prodigal-single_
                     134"
     CDS             103933..104700
                     /product="Uncharacterized protein {ECO:0000313|EMBL
                     :KFA94040.1};  TaxID=1406225 species="Bacteria;
                     Proteobacteria; Deltaproteobacteria; Myxococcales;
                     Cystobacterineae; Cystobacteraceae; Cystobacter.;"
                     source="Cystobacter violaceus Cb vi76.;""
                     /codon_start=1
                     /transl_table=11
                     /translation="MNVLRDWINEYYLSTDGIETVRESVLAKPSVKYAVLDNFFKTDK
                     LNTLITNHQHLPFSEEHDRRAHEDGSWLPYDGAVVFARPGVHYGHELFFAQSWHEYLA
                     YITDAKLVFPTTTEVKLRWHKPDATGFWIHSDATIRTVVAIWYFNRNWKHTDGGLLQL
                     WRVDEGQAPNTLLVNSPDPTQRLDFLTKHQRVRTSTPGGGFRDGQAHDMVLIDQIVPI
                     YNRLFVCNYQENPAYHSVTPSNGRVRTGVVQWLGSKL*"
                     /db_xref="A0A084T005_9DELT"
     gene            104845..105507
                     /locus_tag="SR-VP_4-6_scaffold_141_476970_prodigal-single_
                     135"
     CDS             104845..105507
                     /product="hypothetical protein"
                     /codon_start=1
                     /transl_table=11
                     /translation="MEKRDASTIGRSNVNRSKDHERQIANNLTKWSGVQFRRRRAEGR
                     GPAVMNIEGAADVIAVGADPHFSIEAKCGKGFSLDAMFSNLRATVFTSWWHQATFDAN
                     LLSDNRERKIHPMLFFRPYVNCNWVGFPVQAMPLFVPKDKSQTNLDHNSLWFPHFVFI
                     GYSLVGPVANDVSHSPKHKNIIEVPLSDVVLCRWKDFAAQVDPASFFVSPAVPSGPNH
                     AL*"
     gene            105497..105670
                     /locus_tag="SR-VP_4-6_scaffold_141_476970_prodigal-single_
                     136"
     CDS             105497..105670
                     /product="hypothetical protein"
                     /codon_start=1
                     /transl_table=11
                     /translation="MPCSSCGKSQPVRVERIGTGQINLRQRIVSTQKLGSRKLLATTV
                     TMSPAHDLDKYRA*"
     gene            105682..105930
                     /locus_tag="SR-VP_4-6_scaffold_141_476970_prodigal-single_
                     137"
     CDS             105682..105930
                     /product="hypothetical protein"
                     /codon_start=1
                     /transl_table=11
                     /translation="MCCGGSARPQRVRQQAVAAPVPAATRTALQRKVGTAQVLTPQRQ
                     YIVQREQCIKCGYPGMLVHIAGRERIQCSNANCRQIFK*"
     gene            105927..106460
                     /locus_tag="SR-VP_4-6_scaffold_141_476970_prodigal-single_
                     138"
     CDS             105927..106460
                     /product="hypothetical protein"
                     /codon_start=1
                     /transl_table=11
                     /translation="MSYLELIINYIIFALVTEAITEILVDAKITDGFRALIFNKAYPV
                     SQIPKPGPAGWVWFNNLITCGYCTSVWVAMPWALVVPWLYHPPINLATGYSYSDELKG
                     CIVNWMLNVMILHRLSNWLHVLFMLLKKGRIKTYDVAITDNSGGGGNGSSGSTEGTGG
                     LTARPQESVETSRGPDL*"
     gene            106429..106884
                     /locus_tag="SR-VP_4-6_scaffold_141_476970_prodigal-single_
                     139"
     CDS             106429..106884
                     /product="hypothetical protein"
                     /codon_start=1
                     /transl_table=11
                     /translation="VLKPVEVQTFEDIRRVLTEFDPRRNPRRSEIPIGTTLNTTADNK
                     PVTYKVEVYTRSKSKREILLEGLNIIKGRLTTMTSGGEQAAVEVNGRVMRPAPVGYSH
                     RGNSWVDSLITQWLGAVRDGLTLCWKLRDGYTYKYDIYEHKLTRVLTDG*"
     gene            106877..107197
                     /locus_tag="SR-VP_4-6_scaffold_141_476970_prodigal-single_
                     140"
     CDS             106877..107197
                     /product="hypothetical protein"
                     /codon_start=1
                     /transl_table=11
                     /translation="MANPRPDLPPLAHYRPLRDWIPHYGDYVVWAGWFSVWHGVVTNY
                     DEELREVAIIFAGLPYLLFTMNEDEQSASMRKLQLVTLRESKQGVFAIQQHDFTRNTT
                     IWYI*"
     gene            107160..107834
                     /locus_tag="SR-VP_4-6_scaffold_141_476970_prodigal-single_
                     141"
     CDS             107160..107834
                     /product="hypothetical protein"
                     /codon_start=1
                     /transl_table=11
                     /translation="MTSREIPLSGTSKQPQSGRLTAKPAGAVRPPPLPTVLPYPPFSP
                     FASASPHLKDRLCYVIRHFGRVGLSVLIARQPKLDKIAVLCGDWAGNNIDLAADSTNK
                     IVQAALVFVQEDLKLFLHLMHTIKLMQAQFFLAVDDALTLVDIQTAANKLVGPGMIRD
                     LFGKVYKTQEILKVEVMDDRALEYLDRGTGSYEGDLILKPSRFATFSPQAATQIIPLY
                     AELKRT*"
     gene            107845..109695
                     /locus_tag="SR-VP_4-6_scaffold_141_476970_prodigal-single_
                     142"
     CDS             107845..109695
                     /product="hypothetical protein"
                     /codon_start=1
                     /transl_table=11
                     /translation="LPEFVNPNNYTVHLIGPDGQLVKVKAGGHKNLSEYFNKYCARGF
                     IRLVTGAAVSPAPTPVRPVQARLHKTIKPVIEPVKPHIRPVLKSKIVQHRVGRVVGRP
                     VNTDSTELLKTNLARNNYPISNNIGVGILSYNRAASLQRLIQSIVNNTDLRRTTIFIS
                     DDASTDSATNAYLDELARNPNLIVLRNQHRLGVAGNSNRLLRCLARFRYGLLLNDDVE
                     IIGSNWEYFYPAALDRTGLHHLLYRQQGVYGAERGDAIAVAGLTLHKVVDKPHGAVLA
                     FTQHFVQQVGYFDEQYGMYGMEHVDWSQRAWELGVQGPGFFDVAGSDRLFRINADPSA
                     VDNRTQLLQDAKEIFANRVVRAVPLTPASAVPEIAYIIPIRNFERTKSILTVVNNIRA
                     QRFPVVHIIMVEQDQASQIDLAAYQPINYYLVNAPENHLFNKSKAFNLGVSKAPCELV
                     ILHDADILAHGHYTGAVATILATHDACHVGNTVIYTSPEAMQTINATGIVDTAVKCER
                     TVGYYEGGSLACTKRAFWAVGGFNEDYWGYGVEDCDFYARLSESSRWKEDRVFDFLHL
                     WHSRVQGWVAHHEANKVLETSLKQKSIAERIQLQHQQLRRAGYGPHLEAT*"
                     /db_xref="may:LA62_09025"
     gene            complement(109815..110183)
                     /locus_tag="SR-VP_4-6_scaffold_141_476970_prodigal-single_
                     143"
     CDS             complement(109815..110183)
                     /product="hypothetical protein"
                     /codon_start=1
                     /transl_table=11
                     /translation="MEALLNTQKCAKCEITKQICEFSKRISKLNGYRSRCKACEKDDY
                     KTKKQNHVQIDLNQPQTCDKCNISKPLTEFYKRQDTQNGYMKTCKKRKRTHHLTMLQN
                     KSIDQAQFKRCCACKVFKPY*"
     gene            110204..111157
                     /locus_tag="SR-VP_4-6_scaffold_141_476970_prodigal-single_
                     144"
     CDS             110204..111157
                     /product="hypothetical protein"
                     /codon_start=1
                     /transl_table=11
                     /translation="MRVLLTHRPGGAFGYILDSYLNCLRDKGHRVQHWDGLESSWNDF
                     QPALYIGASGHKQPIPHKRNCKIAIHVNPYGPVQIEGINEAPRTIDWVVDQRPDCVFG
                     YGQEEDRLLWSYWTTKRNIQWVPLPTAGDRLVFKQTLPEESKTYDIVYLGGRWSYKGL
                     TIDKYLVPVLQHSKLSYKLHGWGDWPPGLCSGVLAEDQACQFLNSGRLAPCVSEGHTH
                     SHGIDIPERAFKVALCGALIVHDPVLSLRRMIPSAIVAADPNQFSERLLYFAKPENAT
                     ERIEISQRQRQEVLAQHTYHHRLARLFTALGLTEAATQMLE*"
     gene            111160..111753
                     /locus_tag="SR-VP_4-6_scaffold_141_476970_prodigal-single_
                     145"
     CDS             111160..111753
                     /product="orotate phosphoribosyltransferase (EC:2.4.2.10)"
                     /codon_start=1
                     /transl_table=11
                     /translation="MTDSEYVKERLVTVIKKYGIITAPEGQDFTLASGAKSKFYIDFS
                     KIMLKPDGMIAVSAALWYNLNKLDYDCIGGPSNGADIILGGYLQYLWVYQNCGFGSLY
                     PDRTVSGFTIRKEPKGRGPGAGDLFEGYLEAGQIAVLVEDVTTSGESVLRALKVVQDR
                     GLTVVKVISLLDRRAGAAERLKDYNFQALTTLADLGL*"
                     /db_xref="plm:Plim_1455"
                     /db_xref="UniRef100_UPI00029A6DF5"
                     /db_xref="88578501"
                     /db_xref="UPI00029A6DF5"
                     /db_xref="2.4.2.10"
     gene            111753..112400
                     /locus_tag="SR-VP_4-6_scaffold_141_476970_prodigal-single_
                     146"
     CDS             111753..112400
                     /product="TPR domain-containing protein n=1 Tax
                     =Streptomyces sp. 31A4 RepID=U5YRY4_9ACTO"
                     /codon_start=1
                     /transl_table=11
                     /translation="MALVTARSVFLHIPKTCGQFIRNIFKLCKIPHEEIGDQHSFFPD
                     LGRLQSLDFFRKRFIFAFVRHPLTWYQSRWAFRVKQGWKANHPLDYNCASNDFATFVE
                     NALRYKPSGWLSWECRVFINNCPKPIDFVGRTENLVADVIAALTLAGEHFNPDLVKSC
                     PRINDSDMDGYPSSYWAKYSIDLAQRVLMVEQDVLNRYYHDYQIDPKILYNQHPR*"
                     /db_xref="UniRef100_U5YRY4"
                     /db_xref="A0A0G1Y910_9BACT"
                     /db_xref="U5YRY4_9ACTO"
     gene            complement(112336..113097)
                     /locus_tag="SR-VP_4-6_scaffold_141_476970_prodigal-single_
                     147"
     CDS             complement(112336..113097)
                     /product="hypothetical protein"
                     /codon_start=1
                     /transl_table=11
                     /translation="MLLPDDIIQLIMVSYHRPNDFQACLASILTNTAEPFRLSIIDNS
                     MGGLDSVLATITDPRITIYRNQSNLGKSRAFMAWYPQIMVGNRNPIFVSLDADIQVPP
                     GWLLQLLRAAYSAPRLGVLAPVLVRTSGDTLQQQLNRNELVMHRTDQFSTFITPLLYY
                     NRQTAGPVFIIDRAFFDSVGGYAHTQLYGNDDGWLCATAQAKHRFVGIATAVEVVHLE
                     QDVTDGYRAWKARNINGDVDYRGFWDQSDNHDSID*"
     gene            113111..113587
                     /locus_tag="SR-VP_4-6_scaffold_141_476970_prodigal-single_
                     148"
     CDS             113111..113587
                     /product="Uncharacterized protein {ECO:0000313|EMBL
                     :KKL69822.1};  TaxID=412755 species="unclassified
                     sequences; metagenomes; ecological metagenomes.;"
                     source="marine sediment metagenome.;""
                     /codon_start=1
                     /transl_table=11
                     /translation="MLERTGCMWAWAADHPRSWLVITTNIGWKKDGVAVMGAGVAATA
                     AELYPALPIWYGLRCQRYKADTAVCPYYLGNLIMFPTKPFNAAQPWLSWQSKASLGLI
                     ERSTIQLQKLGQILGQAAPEIVLPLVGCANGKLERQPVLTILRRYLDDRFILIEQL*"
                     /db_xref="A0A0F9H3G9_9ZZZZ"
     gene            113584..114255
                     /locus_tag="SR-VP_4-6_scaffold_141_476970_prodigal-single_
                     149"
     CDS             113584..114255
                     /product="Methyltransferase type 12 n=1 Tax
                     =Pseudoxanthomonas suwonensis (strain 11-1)
                     RepID=E6WW77_PSEUU"
                     /codon_start=1
                     /transl_table=11
                     /translation="MIYHQGIALPWQRAFQLELERYFDLQALDHPGPDPVIRYLIDHF
                     PCPDLTVLEVGCWNGWRTCELARRFKRVMALDIRPHNLARTMLRMHLLGYKNVDYQLG
                     NVMEVVAPYDVLVHAGVLYHLAQPIEHLRHVLTLCAVICLDTHINHPKLSQLILTVAG
                     RDYRVGRYCEYGWADPLSGIDQSSYWLECDDIIRIVTEGGFVLKDIYHYMVDGGPRVA
                     LTACK*"
                     /db_xref="UniRef100_E6WW77"
                     /db_xref="psu:Psesu_2453"
                     /db_xref="E6WW77_PSEUU"
     gene            complement(114256..114486)
                     /locus_tag="SR-VP_4-6_scaffold_141_476970_prodigal-single_
                     150"
     CDS             complement(114256..114486)
                     /product="hypothetical protein"
                     /codon_start=1
                     /transl_table=11
                     /translation="MSTSLTTITNISIQVVPILVSDIPLSAANPNSGVPPGQASQMGL
                     APGSVVTIESQRLDLAQLEQLARLKLISYAVV*"
     gene            114525..115406
                     /locus_tag="SR-VP_4-6_scaffold_141_476970_prodigal-single_
                     151"
     CDS             114525..115406
                     /product="hypothetical protein n=1 Tax=Porphyrobacter sp.
                     AAP82 RepID=UPI0002DE510C"
                     /codon_start=1
                     /transl_table=11
                     /translation="MPEVSIICCVSRPDIFARCLLQSINDNRHAHDIEIIPVFNDGNR
                     YSASNALNIGIDASRSDLLVFVHQDVRLLDGWFDQLTQVLEDLPDDYAIVGSAGIALE
                     YGRIDIGRWGGAIARDTVAVGSVWDTDDNLNQPPYWKGITATAKVHCADECLLVLNKR
                     TGLRFDSQFTGFHFYGVDLCLQARAAAYGVYCSHLPIIHYGSYSTSFTGDSRYWVYLR
                     FLYNKWRARFPELLGTHFHWSQYEELIQGRKIIVPELTSYITVGLDGGDGFIVQAQMG
                     LGRVKFKTDAKQGLLEL*"
                     /db_xref="UniRef100_UPI0002DE510C"
                     /db_xref="A0A0F9KCN8_9ZZZZ"
                     /db_xref="lch:Lcho_1380"
                     /db_xref="UPI0002DE510C"
     gene            115409..116236
                     /locus_tag="SR-VP_4-6_scaffold_141_476970_prodigal-single_
                     152"
     CDS             115409..116236
                     /product="hypothetical protein"
                     /codon_start=1
                     /transl_table=11
                     /translation="LIKGFVLCHPQSLDLLPRSAYTTKHAQLIRIACGTAKIADADLS
                     EAGDFHPTYAAWNSALFETSVILTIWEHAQHLIGADNVAILHSDIDLHFKPAETWWRV
                     AGWLRAKSNRAVGLTVPVSLLGIWDGWLVPDSAPFVPAYDPMALHSFDNKIHVWEYIK
                     IYDPDHYQWAMDTQPRLVYSHQFACSRTAFDALGAKLYAVAHRLRLQDVGFWTPHMFE
                     RLIAIYLARYGGEPLLSTCFWHQSSSGALGPGELALYGHRPRRYYQLTTRWNQRIIK*"
     gene            complement(116350..116658)
                     /locus_tag="SR-VP_4-6_scaffold_141_476970_prodigal-single_
                     153"
     CDS             complement(116350..116658)
                     /product="hypothetical protein"
                     /codon_start=1
                     /transl_table=11
                     /translation="MSEIVVSRRVTTPFLAAIPAQVEYFDAYLYATVKRKPGRDQPGL
                     YGTDVRLDPCTLDWTRKTITIRIPLNINTGISSVDDLDQNFYEAVEVAFLALMRGCLP
                     *"
     gene            116732..116986
                     /locus_tag="SR-VP_4-6_scaffold_141_476970_prodigal-single_
                     154"
     CDS             116732..116986
                     /product="hypothetical protein"
                     /codon_start=1
                     /transl_table=11
                     /translation="MPVLIVAFILDDAWVTGLYIPDHDLFLCRSDTTDLNASLIDLPT
                     NDPRFVALRRVLAYYGPMLAGVTPSRTDCDMIDLDQPSGD*"
     gene            116988..117521
                     /locus_tag="SR-VP_4-6_scaffold_141_476970_prodigal-single_
                     155"
     CDS             116988..117521
                     /product="hypothetical protein"
                     /codon_start=1
                     /transl_table=11
                     /translation="LFTPHDAYIVALRPDGAVVHGDLADPTCIPIPIVEFEYDEIWYI
                     LINHDDGIWEIINHPLRDDCLVPVQDRLHTCAEATLQHFTQKLLEGPCSDILKRRLIS
                     AMGRDIQQEIDQDIINDLRRVLPEIKLKTETVEVKAHTRKLKATWTMESSAPRDPVSI
                     GRSRRQFTAPPLPATLY*"
     gene            117550..119694
                     /locus_tag="SR-VP_4-6_scaffold_141_476970_prodigal-single_
                     156"
     CDS             117550..119694
                     /product="DNA ligase id=2492262 bin=GWB1_Spirochaetes_59_5
                     species=Sorangium cellulosum genus=Sorangium
                     taxon_order=Myxococcales taxon_class=Deltaproteobacteria
                     phylum=Proteobacteria tax=GWB1_Spirochaetes_59_5
                     organism_group=Spirochaetes"
                     /codon_start=1
                     /transl_table=11
                     /translation="MHDVTTILKMLRAAPDGFAPAVGQLPVDEIRLLIDKADSLYYRP
                     GLQPLLTDAEYDLLRPALRLLAPTDPILDRVGAPYAADEIGTKVPHSIPMGSLDNTDD
                     GILGFVPWLTNIGFKLNSTDLPVMASLKVDGASICATYVDGRLVRVASRGNGFEGEDI
                     TVNAANFRNLPTILPVAINADVRGEAILYKADFMAVRSRDAGVPFDQIPEADRGNPRN
                     DGNGIMGRHDGQDSDKLRLLAFNLIVPGTDYASEADKFAALAELGFKVVPHELCPTPA
                     AVQSFYDKVAAARDDFPFEIDGVVVVLNSTAHQKFFITDERSRLRPRHSRAVKFGIRV
                     SNTKLIDVLLTVGHTRMIIPTGVVETVRVGGVNVSNVLLNNWDEIKRLDVAIGDTVAI
                     GLAGDIIPKCINVVSKGTGRQPILEPLTCPSCSAPTTRALRGNEGACTYCTNPACPAA
                     AFAKLDCWIGSSKKGVGILDIGGGMIKALWANKMLADPADLYTLTAADIKDVVLGKGA
                     RIGLSRAEKIVANINGKRKLPLHTFLGSLGIELLGRRRVQILREAAAGQLDRLEDWLD
                     TAKLATIQIPGFGDAVRAAVVQGIEDNRVLIQKLLANGVTVAGGTQTAPNVEATENGA
                     LAAPPAQLFAGLSFCLTGTRAYQDEIVQMGGTLKSGVSKGLDFLVQLDATSKSNKTLK
                     AEEYGTQIISVDYLKQALDGQVILRKREVVAQ*"
                     /db_xref="GWB1_scaffold_10063_2"
                     /db_xref="tbe:Trebr_1211"
                     /db_xref="87361359"
     gene            119700..120413
                     /locus_tag="SR-VP_4-6_scaffold_141_476970_prodigal-single_
                     157"
     CDS             119700..120413
                     /product="hypothetical protein"
                     /codon_start=1
                     /transl_table=11
                     /translation="MWPTRITLQAGPHGPLCQFTAHLPFMVRPQKGDRVLWQDEAVLV
                     AEIDHFLDPAQEPICLIITATILTQNYDALLRTLDWFKANYEVVDVNADSTPELYYSF
                     YRSVVHVLGQTALSRPLIAYDPLAIKIVAESCRAVILAEVAPMAEAFPAVNLSLAADY
                     NKPIQHLHELILAQRPLAPAGADLFEVLKIWEAQINPQKELRWIASVDQCVMYAKLVF
                     ARLKSVPVSALPLTLRESS*"
     gene            120410..121720
                     /locus_tag="SR-VP_4-6_scaffold_141_476970_prodigal-single_
                     158"
                     /gene="pyrC"
     CDS             120410..121720
                     /gene="pyrC"
                     /product="pyrC; dihydroorotase-like protein (EC:3.5.2.3)"
                     /codon_start=1
                     /transl_table=11
                     /translation="MIHVYGKRVVEIDGVSPGLITMDGATIVGLERNPTELPVGTQLV
                     SDGCLVFPGFIDIHTHCREDVSGEDTYKEDYTTVGRAALSGGVVCIADMPNNPIVPSN
                     CFRYMEKLRLTERCPVDVLPYAGIGPSTSQFDDAVTGLRTDIKFARFPYKVFMGPSTR
                     SEDLLYFTNAGQLSSTLARYRDCQVSFHCEDPVLLHANRSQLTHELRRPSVCEESAID
                     TACELIECHGLRGKICHVSTKLGLTTLLGARESGVAVKCEVTPHHLYFDVEMLTSENR
                     PFLQMNPPLRSRAEREFLLEQVRRDKIDFLASDHAPHTTTDKLRGISGVPELDTYGPF
                     VGWLIQVAKVKPVTIFNMACKAPGEWISIFQPERKLGRLATGYEASVTVLDLAKVAVD
                     GRPLYTKCGWSPFDLRTLPGLVQTVYYKGEKVVDGVYMKDFKSV*"
                     /db_xref="lbi:LEPBI_I0308"
                     /db_xref="UniRef100_A6CC70"
                     /db_xref="88284299"
                     /db_xref="A6CC70_9PLAN"
                     /db_xref="3.5.2.3"
     gene            complement(121707..122246)
                     /locus_tag="SR-VP_4-6_scaffold_141_476970_prodigal-single_
                     159"
     CDS             complement(121707..122246)
                     /product="hypothetical protein"
                     /codon_start=1
                     /transl_table=11
                     /translation="MKLRAIAEAKLKGSRTLIRDTATIFGDLIKYITKLGHTPESEAL
                     TQFLAAPDARSWERTKWIIDAAVRRAETDPSDANRAVKWANLKQLTAPVLAAAIYDID
                     PKYVKNTPLQKIALSKQIRDKYKAALGPQGYVSTMANADTIPPTKLRDMLKTTAKSGV
                     ALAKAGRTDLPSIKPVTHF*"
     gene            122271..123248
                     /locus_tag="SR-VP_4-6_scaffold_141_476970_prodigal-single_
                     160"
     CDS             122271..123248
                     /product="GDP-mannose 4,6-dehydratase (EC:4.2.1.47)"
                     /codon_start=1
                     /transl_table=11
                     /translation="MSRQQIALISGVTGQGGSYLAEFLLTKGYEVHGLVRRSSNPNLD
                     RISHCSNLLTLHNADLLDQSSLSRVVSDLVPDEVYNLAAQSYVGVSWEQPLATAEMTG
                     LGAVRLLEATRVAMKESGKAIKFFQASSSEMFGKVCESPQRETTPFYPRSPYGVSKLY
                     AHWMTINYRESYGMFAVSGILFNNESPRRGLEFVTRKISRAVARIKLGKEGILQLGNL
                     HARRDWGFTGDYVQAMWLMLQQAIPQDFVIASGHTASVQYFVSQAFAHVGLDWHDHVA
                     VDPKLIRPAEVEVLCGDSTLARHQLGWSPTVDLVALINMMVDADLAREQ*"
                     /db_xref="dku:Desku_3528"
                     /db_xref="F6CKM5_DESK7"
                     /db_xref="UniRef100_F6CKM5"
                     /db_xref="4.2.1.47"
     gene            123381..123809
                     /locus_tag="SR-VP_4-6_scaffold_141_476970_prodigal-single_
                     161"
     CDS             123381..123809
                     /product="hypothetical protein"
                     /codon_start=1
                     /transl_table=11
                     /translation="MAAQPANTDIKVFLTLRAQRQPLWFDSIAALIKRLRPLVMSIPA
                     HEIQVYALHRDPTTTDFSPYMGEARHDGGPNGPRGFPIVIGLRKRVSFAEAQTMLPNV
                     DFAYQIGQDKFIHNTTAGLTGDLQQNGRNLQEEFTSTPGV*"
     gene            123880..124791
                     /locus_tag="SR-VP_4-6_scaffold_141_476970_prodigal-single_
                     162"
     CDS             123880..124791
                     /product="hypothetical protein"
                     /codon_start=1
                     /transl_table=11
                     /translation="VSYFERELNRVLAEMAELTSWHPTKEQLYRIFYGGEDSEENTYG
                     DSPQDAINSFIKRYSPDELVGAIAGITHNAEITPAEFIRNLHAVLIPDADAAENNAFK
                     TQDIQSINSNKTRLLVQNWLNANPTPYRWKIIFGHTTHKEIHPTPGIITFVKLSNPGG
                     DTLSAHMILHTAGHAAASMIEMGNVEADLAAMINTIHTTNRVQLDNRNDRGDTHAEMV
                     AICKLLHMRAAKLTIQGHPRGFPVMDEMINEIIGIYIKNGRIKIAPNEFCDYPITPAQ
                     CAAIKSYLEAVCKHALDGCVGQVIYDD*"
     gene            124804..125400
                     /locus_tag="SR-VP_4-6_scaffold_141_476970_prodigal-single_
                     163"
     CDS             124804..125400
                     /product="hypothetical protein"
                     /codon_start=1
                     /transl_table=11
                     /translation="MKFVPFTVHVRVVPVRPGKRFEYLKDLAKLAVLVQDQFDILAGA
                     EGTGGPGNTDATWGTEGTPAGLNVATPGGGQNVELGDATRRGGLGSFAQGTAATVQMG
                     ATAAQLMITGFYDSNSPNIQPYADIQRISGGTIYTGSAANTNNAIPVPTITAEVKALH
                     TLLKTIITKALPPGTEFQLFRLDYSGIIFGDRGFTFPQ*"
     gene            complement(125678..127090)
                     /locus_tag="SR-VP_4-6_scaffold_141_476970_prodigal-single_
                     164"
     CDS             complement(125678..127090)
                     /product="Hef n=1 Tax=Campylobacter phage vB_CcoM-IBB_35
                     RepID=H6SU53_9CAUD"
                     /codon_start=1
                     /transl_table=11
                     /translation="MNNFHDAEWLKAQLKICSIRELAQQEKVTPPTIRYWIKKHNLPR
                     STITSGMLKRSAYISTYSKKYWASQINRNLHSERLIQTQAQRRTELTEAAKLNWARNR
                     AALIAGIIRATTAAKKQKITTTLNKHWAQKRNQLASHFIARAVERHGSRFLYNVDEYT
                     HFLVNTTMTCTNCNRQFRQTPSNHLRGSGCPYCNISQEQTDIYNSINEPAVLNDRKII
                     SPFEIDILYEKHKLGVEYHGLFWHSHNQLESAEDIKYHQTKWLLAQKAGIQLLQFFEH
                     EWLTKREIVLSMINYRLKRTTRIQARKLILSDNRCPLSFYDANHLYGSRQASHHLCLL
                     DNDQIIMAASWSRHQNGYELIRMATKTGMCVQGGISRLFSHFIKTQKPSFIMTYADLR
                     YSNADGYRALGFKELAITKPGYFYYKGHTKLSRQQCQKHKQPALLANFDPKLSESMNM
                     FNHGFRRVWDAGNLKLQLDC*"
                     /db_xref="UniRef100_H6SU53"
                     /db_xref="H6SU53_9CAUD"
                     /db_xref="scn:Solca_1931"
     gene            127098..127796
                     /locus_tag="SR-VP_4-6_scaffold_141_476970_prodigal-single_
                     165"
     CDS             127098..127796
                     /product="hypothetical protein"
                     /codon_start=1
                     /transl_table=11
                     /translation="MGPADLPSILKLRSDSMKKYVLAKLGGGVVDVEIMEDQWEVIWR
                     VAGDFIAQYFPREQKLAVFWTQPLKPTYPLPKDAYWVQSVNWDPVTTRIDDVFGAESY
                     LFCFPGGTKLLTTKGLLSCEAIHVDENIRLVTPFGPRKPQLRWNQQRQLIQVLKTEND
                     MVACTPNHFVNINNKFRQAMLGYPGLKLLADTDKQPEIIDRMQTQTDGTWSITTPSGC
                     FYVSGLGKESYLVH*"
     gene            complement(127781..129280)
                     /locus_tag="SR-VP_4-6_scaffold_141_476970_prodigal-single_
                     166"
     CDS             complement(127781..129280)
                     /product="hypothetical protein"
                     /codon_start=1
                     /transl_table=11
                     /translation="MDFKPIDPEQLKLDYNNGNGLSIRCLARRHQTSPLTIKRKLEKA
                     GVIILNSNDYINLHKRQHQTASAPNLDLTNELLQELWTKGLSIAAISRQTGTSEPRIR
                     TLVKKLNLKPHQHQFTSPINYWWNNHQWLQEHFIDKQLSLNELAKITSSTPETIKKYL
                     LKHGFKLRTLCESIIVWNNNPTTKEIRSAAAKKGYSKTKDKLNIGRARYLASLPQHPY
                     YNKNWLESEYNQKGILQIAREQDVHPVTIRYWLIKFNLHDPARQSFWTEDMKEQARQR
                     TILMWTKDYEKLAIRSETQKDKISKKLIEKFQDPTIRAKAIKAYEKSSSSRGVIGTYQ
                     SIKGQGLITFRSLLECGYAIFLDRHPAVISWEYETIRMPYQDGFTGRHRTYILDFKIS
                     YEDRIEYIEVKPPELQQPLTKYLYAENNWENWRFTTAVECLYAMQLFSNGYNQDRISF
                     IHTWPNKQYYIAWAKSNTPIYKDGWELIKIIRFKKYYKLRYRNKTQCTK*"
     gene            129310..129615
                     /locus_tag="SR-VP_4-6_scaffold_141_476970_prodigal-single_
                     167"
     CDS             129310..129615
                     /product="hypothetical protein"
                     /codon_start=1
                     /transl_table=11
                     /translation="MTPITVTMLPTYIRGVADMEHNAIIISNRYSERTAIDTLKHELA
                     HLLIRDSQHSAAWFQCYRALGGRGQRPDSCDRFTQYMKNIGYMPNIGNISGIQNIYY*"
     gene            129720..130430
                     /locus_tag="SR-VP_4-6_scaffold_141_476970_prodigal-single_
                     168"
     CDS             129720..130430
                     /product="hypothetical protein"
                     /codon_start=1
                     /transl_table=11
                     /translation="MVLTKRDGNYESQKISAIFNNGPAECFQVTIDSGTTITGTAPHR
                     LCLHNGLWRPISELVIGDKLMRSEEPSPGDIIVDIRPIGVRETIDICVPPYHNFIANG
                     IVSHNSQKILGTEGHWEVLNEGDSDVEGDMLSAKDQLIRLYPTPKGAFPVVVLYIPVV
                     NHFRSPQARMLVYDMMLAEARIAVGSARRKITGMPTPDGGSINYDGSDLIQEGETAKE
                     KLLEQAINLGEPLGVHMW*"
     gene            130534..132687
                     /locus_tag="SR-VP_4-6_scaffold_141_476970_prodigal-single_
                     169"
     CDS             130534..132687
                     /product="Uncharacterized protein n=1 Tax=Prevotella sp.
                     CAG:1092 RepID=R5PTF0_9BACT"
                     /codon_start=1
                     /transl_table=11
                     /translation="MKLHDDPIWLQQQHDLGYSLREIARLADVSKPVIKSRFIRFNIK
                     NRTISEALKIKPSKHIWTDEDRRQQSDKMKMVQADRKIELSVSAKKNWEMNRETIVAG
                     IKRAAKDLETIRSPKLRKDEAFLKKAVIIHGDRYDYSQMLYIDRHIKIAIRCKEHGIF
                     LQEPSRHLRGHNCPNCAGSKRRTTIEFTTEAILIHGDRYDYSQVDYKSTGRKVKIICK
                     EHGEFQQVPVKHLAGQHCPRCAKNKKFTIGGFIERARLVHNNKYDYSRSVYQNIDVKI
                     KIICPKHGEFWQTPYEHLNGHECIVCGNNSISQSEFIDLAKQKYGDKYDYSLVRYRTK
                     KDHISIICKAHGLFQQTPMKHLHINSRGCPKCWVDGNRYTTQEFVEAAVAIHGARYDY
                     SNVDYIGCRDEVQIKCKEHGSFLQAPYIHLQNHGCPNCPTVVSRGHQKLIDFLQSYVE
                     IVSNDRTIIKPYEIDIWIPSKQFGIDFHGYFYHGINNKIVNKPYIRNRHYLKSKSALE
                     ANIKLFQFFDYEYLRAENLIHSMILHQIGLSTRIYARNCEIHEGPVGQFYHHNHLYGH
                     RDANTNLALLYNNEIVAAIGFVKHHKYNYEISRFCCKTGISVVGGFSKLLTAFRIKYM
                     PLSILSYSDRRFSNGKIYSNAGFMHAGVSKPNYHYIKQYKVLSRYTCQKAKLYKLLGS
                     NFDENASESQNMINNGYTQVFDAGHDKWVLISKHD*"
                     /db_xref="UniRef100_R5PTF0"
                     /db_xref="R5PTF0_9BACT"
                     /db_xref="fps:FP0485"
     gene            132864..133082
                     /locus_tag="SR-VP_4-6_scaffold_141_476970_prodigal-single_
                     170"
     CDS             132864..133082
                     /product="hypothetical protein"
                     /codon_start=1
                     /transl_table=11
                     /translation="MSERQAMLLVFLCWPILAAFYADTLVCQVRLWGFKGQGPAWRWA
                     TMVYVLLVTVVALIIGLTIGYNGWRPIK*"
     gene            133083..133439
                     /locus_tag="SR-VP_4-6_scaffold_141_476970_prodigal-single_
                     171"
     CDS             133083..133439
                     /product="hypothetical protein"
                     /codon_start=1
                     /transl_table=11
                     /translation="MIEHILAKRAESRYPGLTIVVSCANWRFEYQNRELLFDVELFGP
                     ILHLKVHYANPSTTIKIDLTNPNSLDQYDTVIRDIIARLVVAAAAASPTVTAVSAATA
                     TTATANIANDGRNITE*"
     gene            complement(133329..133589)
                     /locus_tag="SR-VP_4-6_scaffold_141_476970_prodigal-single_
                     172"
     CDS             complement(133329..133589)
                     /product="hypothetical protein"
                     /codon_start=1
                     /transl_table=11
                     /translation="MAAPTLQYLHLIPAIVALTDSSWWWLILGGAVGALTELTVRCGC
                     GGAFGDLLSDVASIVGDIGSSSSGGSSGYSSDSGGSGCGGND*"
     gene            133647..134168
                     /locus_tag="SR-VP_4-6_scaffold_141_476970_prodigal-single_
                     173"
     CDS             133647..134168
                     /product="hypothetical protein"
                     /codon_start=1
                     /transl_table=11
                     /translation="MSTTTWTHSIAWQIEVHASNKILVPGCEPTSALSSRALGAYLAK
                     HGCGNALVNVEDVLCAIPGSFLKFGANFNHLGYRQKWLVLPPFWPGCPCPTYPDYYKI
                     LKSLANVELPVEESFDACDINGMGYCPHPDFKLTPSPEPDMYKAEGSFPAGGGVLPPL
                     PSWQGGDYPGMSL*"
     gene            134165..134401
                     /locus_tag="SR-VP_4-6_scaffold_141_476970_prodigal-single_
                     174"
     CDS             134165..134401
                     /product="hypothetical protein"
                     /codon_start=1
                     /transl_table=11
                     /translation="MNYGIVFDDEPEIANHDHCCRCGLWTESSPVGTGHVPTGFNGAP
                     EAIRKIVLCLDCISTMRATPHVFWYSGWPHHRRS*"
     gene            134705..135337
                     /locus_tag="SR-VP_4-6_scaffold_141_476970_prodigal-single_
                     175"
     CDS             134705..135337
                     /product="hypothetical protein"
                     /codon_start=1
                     /transl_table=11
                     /translation="MIYTFGFDTGQNGNELFDNAHPDFRGEVGQRHTVIAIYNPESDD
                     LKLARKLADEIINVSGAEVKVYVRTDNADYDSVWDADADPTYWNCKWMKAYFKPGPLE
                     MELDRWGAEAKNKTEIVFSHRQIFQLFETRMLRIGDVIQIPYNAAMVGLNPKNYRITN
                     ATPSGNFRYNWLYLTCQVEVLTADLTVRPDGAAPMPVELDQAPEVYRESF*"
     gene            135324..135617
                     /locus_tag="SR-VP_4-6_scaffold_141_476970_prodigal-single_
                     176"
     CDS             135324..135617
                     /product="hypothetical protein"
                     /codon_start=1
                     /transl_table=11
                     /translation="VSRSELSAQIKVVRSGLDVHNHTFFNQTATALTKRIEDQIGLKL
                     TISGKAVKGQVITALLTGESADPKVVAEAAVRVRQLMQDLKNPTAMLRLIHGR*"
     gene            135620..136420
                     /locus_tag="SR-VP_4-6_scaffold_141_476970_prodigal-single_
                     177"
     CDS             135620..136420
                     /product="hypothetical protein"
                     /codon_start=1
                     /transl_table=11
                     /translation="MPIHNFTAINAPSLEQRAALPLGTMEIPGVRQSSHVEGGRKPMD
                     GSDFMAYPYNLEEFLQPGFRALDDAMKQYWSGVRVPTKDSYRFMRVKVAGGDKSLLVW
                     ADELTEGRVRLPVAALDRTGHEFNPEKFSPAYHAMTARYLNTRGNLAAKVYRPVPFLV
                     DYTLLIWAEHKRDAEYILYQVLTRYDPLAEFRMSDGKLEGSVQLRFGGCQDASDKEVG
                     YDQHANVRYEVTTTAEAWLPLPEKVVPTVLGRVTVLKERLGQILDAFR*"
     gene            136440..136580
                     /locus_tag="SR-VP_4-6_scaffold_141_476970_prodigal-single_
                     178"
     CDS             136440..136580
                     /product="hypothetical protein"
                     /codon_start=1
                     /transl_table=11
                     /translation="MQLNMLEIDVNGYVRVVCVVAVVSVGELSMVGYVRIKSKPGYKI
                     DI*"
     gene            136594..136833
                     /locus_tag="SR-VP_4-6_scaffold_141_476970_prodigal-single_
                     179"
     CDS             136594..136833
                     /product="hypothetical protein"
                     /codon_start=1
                     /transl_table=11
                     /translation="MVKRTKGAVVRVYNCSRQLIPLQIRAPGSDFFTSEQQVRIKPGN
                     DALLPKSHLREDQIQNLCQRRMITILYDSEAAPAE*"
     gene            complement(136835..138721)
                     /locus_tag="SR-VP_4-6_scaffold_141_476970_prodigal-single_
                     180"
     CDS             complement(136835..138721)
                     /product="Uncharacterized protein n=1 Tax=Enterococcus
                     durans FB129-CNAB-4 RepID=K9DJR6_9ENTE"
                     /codon_start=1
                     /transl_table=11
                     /translation="MPTRKNFLLKDPQILKLPAKFGSAELLSVRCLTCQQDFKIGIAK
                     YYKRRKHGPWNCQSCSKPTDLRKLAQTDTQMIEYQGVQSIVRCHQCALNKSINSSAHF
                     KAKHPWVCGDCKRLNRSQRKQAVATDPQIVECPTTFTKGQIIWVRARCGHCAQIIKIN
                     VAAFWRTKQRDGQWTCYECRKPALTAQTKSNPLYKNEAYRQQFADLHKNPEYYNKVHN
                     KEVRAKISITLKQLWADRLTKAKWLESRLTPEHRRKISIWAKQQWANPNYRQHQHKLR
                     NTPEYKEKASARSLQLWNIPSYRALIIDALDKARPHSAPKSNISSLQNILYNILTEAG
                     ISYEAEGPATIIGPIATTNKQFEGYSFDCLVNHNGHKLLIECHGDYWHKDPIRQSRDL
                     AKAIFINNYFKEYELLVIWEYEYRSPTRIKQIIAKRLGLDTPQPIDFSFKDIIITIEK
                     TSKELYCFMATNHYLANIGRFGSHRIVARHNGKIVGAAVFSHPTRKESYERLKIKKSQ
                     ILELTRFCIDESYHKKNFASWLLSKCIKIIKSNNQLVHVLLSFADSGFGHNGTIYKAC
                     NWVYDGAVKPDYWYSDGKNWFHKKSIWDLASKNGQKEVEYATQRGLNKVMGREKSRFL
                     YWLK*"
                     /db_xref="UniRef100_K9DJR6"
                     /db_xref="A0A0F9IYS3_9ZZZZ"
                     /db_xref="ppo:PPM_2653"
                     /db_xref="K9DJR6_9ENTE"
     gene            138797..141643
                     /locus_tag="SR-VP_4-6_scaffold_141_476970_prodigal-single_
                     181"
     CDS             138797..141643
                     /product="Tail sheath protein n=1 Tax=Desulfarculus
                     baarsii (strain ATCC 33931 / DSM 2075 / VKM B-1802 /
                     2st14) RepID=E1QHX3_DESB2"
                     /codon_start=1
                     /transl_table=11
                     /translation="MAVYLSPGVFPREIDLSVLPTAVGPLRPAFVGTANKGPLNVAVL
                     ITTSQQAIDTFGNPSPESYLMYAVLAYLEEGNQCYVMRVGVECEDGQPIELSSICIDT
                     SGARGNGWGRIPLFTGIDYGRINLREITAASPLAFHAASASTAAYNDALISSTEGATD
                     ATLTITGEYTGDVEDSFIMIITGSPTGTAGDRLDGATYQVIRNSDGEIISEGVLVGTN
                     TSQTIDLDNGLSVRVNVSAGVLGANDIFTFTAEPDNRSFAVGVEGAAATTYIMPTATY
                     STVADFVTAFNAVIGVTAEDYLMVDYTLADGVTLIPQLRTTVAGNRLQILSTNAWALA
                     VGVQQYTWDIPRSYLLGVDAGPYDITSQNNRVKMNVVGATTTRTVEFNAAIGLGQSAT
                     SVASAINGAGVVAGDTLWEAFALTVPGGSQHVVIVTSANHEFDTLVMLASFSNLKTLR
                     FAEQLNILYPYQRAYRGFRDNRLLLPSPGAITPSMPLSCEEAPLGSDCASDTSYFQNI
                     VGWLVAPSPGTWVNGITASLAIFTTANASPGQYILTIKDANNSVLDMVENVSFDKRDP
                     RYIANLINPGSSFGGTNGNAYVQWEERPAFLNNNITDPSTFAVRYPSQFNGLAFQGQT
                     NGIPADPAFSSDLDVAVIGNPATSSGLYAFQNPEAIDINLLATPGFSTGAVIGTALQM
                     CESRGDVLYLVDPPFGLRPQQVVDWHNGMLLSNLTAAINSSYGTLYWGWINIFDQFSA
                     NNIWIPPSGHISAVFSRTAREAEMWFAPAGLRRGQLLTALDVEYSPSQGERDLLYGSG
                     NAVNPIVKFPKDGIVVWGQRTLQRTQSALDRNNVRMLLIYLKKNLIQLLRNYIFEPND
                     RILWKQIFATIDPFLSDIQARRGLQAYNIIIDETNNTPDRIARNELWISIFLMPTLTV
                     EFIVLNMVVLQTGASFSAEEVLAAGGIVTAATAT*"
                     /db_xref="UniRef100_E1QHX3"
                     /db_xref="X0TSA3_9ZZZZ"
                     /db_xref="dbr:Deba_1801"
                     /db_xref="E1QHX3_DESB2"
     gene            141666..142949
                     /locus_tag="SR-VP_4-6_scaffold_141_476970_prodigal-single_
                     182"
     CDS             141666..142949
                     /product="Serine-Carboxyl Peptidase n=1 Tax=Frankia alni 
                     (strain ACN14a) RepID=Q0RSK2_FRAAA"
                     /codon_start=1
                     /transl_table=11
                     /translation="MKPSISAVAHAINPFMLPYFRLRKFGPHAAGGYIPSDVVSVYGG
                     DFKITRKTSTVPAIAILELGGGYNIADVNAAMRAQSLPSPTIQDINLRSSNSPGDDAD
                     TEVALDLQIAAAVYSALTGEAANILMLWCPNSDAGFQAGVAEPRNQKAAILSISWGGP
                     EASWPPASIQALSGQFAANTAVGITNLASSGDNNAGDGGPGVNCDYPASDPSVVGCGG
                     TTLTVSASGYTEKVWNDNRGDGTGGGLSRIFGRQVWQPQNLTWLTARGVPDIAAVADP
                     NTGFKIMLNGQWQIVGGTSAVSPFWAGFLAACIAGGANPSNILHRLYLAPAKIFSDIL
                     VGNNGGYRAGPGYDLCTGLGTPKLKAVFEYLLGADPPSPAPPPAPPPPPAPPPAPPPA
                     PPPAPPPAPPPAPGWTLTTQGPVTITGTGNKPVIT*"
                     /db_xref="UniRef100_Q0RSK2"
                     /db_xref="A0A0D8BBJ4_9ACTN"
                     /db_xref="fal:FRAAL0791"
                     /db_xref="Q0RSK2_FRAAA"
     gene            complement(142980..144398)
                     /locus_tag="SR-VP_4-6_scaffold_141_476970_prodigal-single_
                     183"
     CDS             complement(142980..144398)
                     /product="Uncharacterized protein {ECO:0000313|EMBL
                     :KKM25274.1};  TaxID=412755 species="unclassified
                     sequences; metagenomes; ecological metagenomes.;"
                     source="marine sediment metagenome.;""
                     /codon_start=1
                     /transl_table=11
                     /translation="MAHNGPLVSKSCHRCTNSIEIRLYSYNLNIKKNGKFLCSRCAKK
                     QAGANGSYNRSGTRDLSQAAKDLWQDNNYASKVSRGVAAAWSDDKRAYYAEMMRQRWK
                     NELCRQQMLIGQQLWFDTHKDLVSISNSKGWSAARRAQKALQNHNNWNNDEFRQKLIY
                     KLTLAIADQPRISSLQLKLYEILDELTVHYHKEGPLTVVGHFCFDGLIPSTITTKNIL
                     IECQGEYWHSLPKAIAKDRSKFTYIDRYFPEYEILYLWEHEFNDLDRIRNRLKAKLRF
                     PLAKISYDFRDVLIKEISAREARDFIDAYHYIGGNRGGVAYGAFLDNILIACAVYSPP
                     VRQGIANKLGVDPNDLTELSRFCIHPVYQLPNLASWFLAFTIRKLKVNTIVSYADQTA
                     GHSGTIYKAANFKLHHHVNPDYWYIDYNNCVMHKKTLYNQAINLKLTENEFAEKYGYI
                     KKWGGPKLCFVYHRPHTALGHD*"
                     /db_xref="A0A0F9IYS3_9ZZZZ"
     gene            complement(144447..144671)
                     /locus_tag="SR-VP_4-6_scaffold_141_476970_prodigal-single_
                     184"
     CDS             complement(144447..144671)
                     /product="hypothetical protein"
                     /codon_start=1
                     /transl_table=11
                     /translation="MGVCLTCGADPVPGLSACVDCKRRSTVSILNKYYNNILLNKCAH
                     CGGELDISTFRCNDCHKRHLELAIKHAPSI*"
     gene            complement(144704..144955)
                     /locus_tag="SR-VP_4-6_scaffold_141_476970_prodigal-single_
                     185"
     CDS             complement(144704..144955)
                     /product="hypothetical protein"
                     /codon_start=1
                     /transl_table=11
                     /translation="MPPKRNRSGEYARRKAKCLQFNLCFQCQQPKGQNHFKCDSCLNK
                     NNTRDRERHKEHALQGRCNCGKRLSQTGDYVASAVKRLV*"
     gene            145037..145600
                     /locus_tag="SR-VP_4-6_scaffold_141_476970_prodigal-single_
                     186"
     CDS             145037..145600
                     /product="Tax=RBG_16_Desulfobacca_60_12_curated"
                     /codon_start=1
                     /transl_table=11
                     /translation="MPYGGGYSAQGPSNTVETRRKHRWVFESLGRGTGAFSQAELLVL
                     QSASRPNLKFEEPEMHHNQEVAYFAGKQTWEPVTMTWYDQQQDPDVSKGIYQWIETVV
                     NMQSIKVAHPSLYKRTASLLMIDGAGQTSESWTMLGTWPQNSNWQELDYTSTEIMTME
                     VTMRYDRAVRNCVGAPAPVPITPNCPQ*"
                     /db_xref="87067290"
     gene            145668..146267
                     /locus_tag="SR-VP_4-6_scaffold_141_476970_prodigal-single_
                     187"
     CDS             145668..146267
                     /product="hypothetical protein"
                     /codon_start=1
                     /transl_table=11
                     /translation="VPGFNIIIPPSRDACRAPGFNTGPPNITETARQHRYRLEVLEPL
                     GSQGAGLLLYLAKCTRPSVEFDEIAIHSAQDEIFRPGKIHWKAIEFTFYEKLTGALTD
                     LNDQCAFLLYQWWADTMLNIQTSLFNPPDTYLKDAHLNMLDGNGDPVWSYLIYDCWPA
                     KISPADLDYSNTALSTITVMLRLSKAVEIGTQSAASATR*"
     gene            146275..146796
                     /locus_tag="SR-VP_4-6_scaffold_141_476970_prodigal-single_
                     188"
     CDS             146275..146796
                     /product="hypothetical protein"
                     /codon_start=1
                     /transl_table=11
                     /translation="MPGFIVHRVGGHRLKSTGRVQYYYNYYWEISNLFGTNFNEDSPL
                     IALKDANTPTFTVNKESYVGSSLEYKFAKSVTWDDLKVSWYDSDGLLAVLKQWRASVW
                     TPECGLQMANDYKKQSQLTHYLPTGAKVNSWLLVNSWPSQIRSGELTYTSSEIKLVEV
                     TVTYDWAVERPGS*"
     gene            146832..147869
                     /locus_tag="SR-VP_4-6_scaffold_141_476970_prodigal-single_
                     189"
     CDS             146832..147869
                     /product="hypothetical protein"
                     /codon_start=1
                     /transl_table=11
                     /translation="MPDSTEEELNLDGAGPAKPSSTTSAADDHISHMDAPVPDLSGIT
                     TPGQTNEEFVNSILSPETNLITWEDCWLPSQGLYYGWPDGLIQVRAMGQTAEKILATQ
                     RLAQTGQSLDRLFRECARFPQGFDPLDLLLGDRVFLLYFIRGITHGNMYEFAFTCPNQ
                     NCEHISTHQYDLNDLAQTIVWADKALGTEPFKVVLPWISQATKREVWVGVRFLRAADG
                     NDMLAKRKARKKLLARPGVRTRVGHNIPGAVDPRVQADENRALDDTISQSMEKIVVNV
                     MGVGNLFTVRAFLEKMHAQDTAAIREWLREHTPGIDNTVAVTCPECETEFTVELPISE
                     SFFRPTKSRRA*"
     gene            147889..148086
                     /locus_tag="SR-VP_4-6_scaffold_141_476970_prodigal-single_
                     190"
     CDS             147889..148086
                     /product="hypothetical protein"
                     /codon_start=1
                     /transl_table=11
                     /translation="MEQRFQLKEYGNLSLFEQAQMPAEERAWYMRRLEKEYKDKQERE
                     KQQMGSVPRPRMPRPSTSRRR*"
     gene            148129..149163
                     /locus_tag="SR-VP_4-6_scaffold_141_476970_prodigal-single_
                     191"
     CDS             148129..149163
                     /product="hypothetical protein"
                     /codon_start=1
                     /transl_table=11
                     /translation="MPCPQLIGANPRISARRGQVVDLNVDFLHNGILTNPYAIWAVEI
                     YKSQVLPHNLVATISIADPTDPLYPAPLCQEFEAPPPTYCGTETPAIIPVAGRYHLPY
                     LVPVDSPVPDIYFDLWYYYAVNPALAGDSPTGGFYEGFQDGYRDYRDRDPRDRDLRRE
                     WEFPEQEFPELNFHDPRDFTDPANPEYTNPNPTAAALRHHPELLLKCCHRFWIYPENW
                     FCDDRLQTVRFGFEPLDQKFYSPEQRTLEIGLMPLPLYDYNFNLVTPLIPFLTPTITI
                     ETQHHELLVDKEECRMGLRQGSYKTNPFVIQYDVDTTRFLKGTYQYHIALRMPDGSSR
                     VSRKFILTIA*"
     gene            149479..150585
                     /locus_tag="SR-VP_4-6_scaffold_141_476970_prodigal-single_
                     192"
     CDS             149479..150585
                     /product="hypothetical protein"
                     /codon_start=1
                     /transl_table=11
                     /translation="VASKYQALVDNFKTGSRKQLPEAKIRAWLVKHFPDHRQRKDGEE
                     LLICNPFTHDTDYKFNINPSKASCHDWRGDSWAGPVNPGTGKRNCSFLKFVKLYRKCS
                     YAEALREVLGTSVDLKSYLRPEHRLTDQKAVPTVVVALPTGTERITDSQHDPQARRLA
                     AWLKSRGYSEADIDKYDLYYLGMEVYWPYFEYDELVLWQSRARFNKWFMFPPSDGHDW
                     SKGDFFYGFDEAEMASFVIITEAIFDQYTLGDQALASGGAALTKRQISKLRLLGPRKG
                     IILSPDNDQAGLDSIIRNYSILKALGCPLYYSIPPKIEYMKDGRKCYTKDFNDLVQYC
                     GMSRTEVRQLHDDNIEKLSIPALVGLRVKSPRVY*"
     gene            complement(150859..151443)
                     /locus_tag="SR-VP_4-6_scaffold_141_476970_prodigal-single_
                     193"
     CDS             complement(150859..151443)
                     /product="WGR domain-containing protein"
                     /codon_start=1
                     /transl_table=11
                     /translation="MWYDKYKAESIVINTDDEHSKFWISQIDEQTKTVLIRWGRIGTK
                     GQQQSKDFSSIHEAASFVDSKRREKTRKGYRLISKEKFDEACIQAAIVGSANKCHGLK
                     WAEMDAGDHFAFVDDARLQAPDCNPAIYVELETKKAYGGQHDFHLLFTFEKVYVINSG
                     ETMARPTGLISKTHPLHELTVKVEEAIGRTLSGT*"
                     /db_xref="mxa:MXAN_2891"
     gene            complement(151584..152873)
                     /locus_tag="SR-VP_4-6_scaffold_141_476970_prodigal-single_
                     194"
     CDS             complement(151584..152873)
                     /product="hypothetical protein"
                     /codon_start=1
                     /transl_table=11
                     /translation="VPLEPRTQARPQIRLAFQLGGLANIDYGYLFKSLEFRAMVNGGY
                     IVRAKLFDSDFNLLNKLMEAGYLRESRRVPIYINFQILSGPTAVAPDMATTPQSAIIL
                     SLNVTGGPYDLANLEFVAIDPPSWFLNTGDASGGVYKGRVDQVIKQVVQQYAPSINVE
                     VGRTTDSTNNKWWMMRQDPRTFITSLMDWSASITQKHTQWLVETNGDNLTIKEQGATP
                     SKQRGFYRFHADKRIDTIETIDLKADNALSIVQAKLITAGSAAISGHYLDRITDPQHV
                     AVKDQTTANKQIARTSAVQSFTKPPDTKVGWTEITAIPEIYSAGDLGLQYEDYIDGRP
                     RSLWLSMINILLRAKFTILGHGEWSACAGLGVDTVFVKWRVGPRTGGETFWWVTGTWL
                     VYGFHHRVELGSWLTDLYCARYDFDSAAQKVGFTPPS*"
     gene            152902..153186
                     /locus_tag="SR-VP_4-6_scaffold_141_476970_prodigal-single_
                     195"
     CDS             152902..153186
                     /product="hypothetical protein"
                     /codon_start=1
                     /transl_table=11
                     /translation="MELLYLRYIPDNRCFLLLDLGQRNNKICGLLSEKVPDSELKKIL
                     GAKQVLIGWTLDRRLQWLKEHCPRSYSGAYREVLNRNAQVISRHAVGAAK*"
     gene            153225..153650
                     /locus_tag="SR-VP_4-6_scaffold_141_476970_prodigal-single_
                     196"
     CDS             153225..153650
                     /product="hypothetical protein"
                     /codon_start=1
                     /transl_table=11
                     /translation="MKTTNDTPDELLAFLEQTIADHTAPPTTAESKAQARYPYRNAAI
                     NLDIQDGADELMLNQILAMDYDALQQLRDDINTTAALDSSYGQTHICILQCKAMIYRA
                     HELRKLGQYGSPLDLMEGIAYFMGGWILADEFWKRWDNS*"
     gene            complement(154015..154100)
                     /locus_tag="SR-VP_4-6_scaffold_141_476970_prodigal-single_
                     trna_8"
     tRNA            complement(154015..154100)
                     /product="Lys"
     gene            154226..158407
                     /locus_tag="SR-VP_4-6_scaffold_141_476970_prodigal-single_
                     197"
     CDS             154226..158407
                     /product="Uncharacterized protein n=1 Tax=Delftia
                     acidovorans CCUG 274B RepID=S2X549_DELAC"
                     /codon_start=1
                     /transl_table=11
                     /translation="MANTPPPSDKNTYALSISLQLDTDKAFKGLDDFGKKLITLEEDV
                     ATAAQKAISQLSSISTEALDSLTDIGKVLKEIDATSLKVETNFTKATKELDDQFKTDE
                     DYFKNLKSELKLETKEFKLHKDIGKELQTRFDLVEEHLKIAGKIVEAEKRINNEVRIQ
                     NGLLATGVDAVGAMNAELGKSTGKQDAYNKKLGESTISWRTIWGWIKESDKATELFTT
                     TNFRALGSQQELVSSARNLAITYGLMADKTLEATAILGNLKVPKEELTKYTKIVVMAG
                     RTTGVAAQGLATYVNQLRVAGATLPQIERHLAFATEAMRKFGLSSADTSVILSGTAAD
                     INEITLMMGGTAEGVIAFKEAQAATAGFGKTVGVTAEQTKGFYDSLVKDKIALSMYAA
                     YAGHAANGAENFRIATMKAALQAAKDNQAFIAQSKLGADEATAARIAKENLIKVYYKG
                     NEAQFLADAAMGETMLATKNAGETTADWNKLLKINANTLEGQYAESMEAFTAQLDLAK
                     SSFKTLGMQVMVLVADALVPLLKATNTIVSGIGEAYTAVSKFIAKLKAIPGLGPVISF
                     LIGFAKYYLVVTLVVGMGVIAIMQFLKVLSAAPGVVDAVTRTFVTMAEGMLAVAKAVG
                     GSIEVLLTSLGRGLFALGNAVKGVLLPLIVVGMVFILVAAGAWLFAQAIVVLAKAGDG
                     VIPLIIALTIAIVVIAIAIGILGSVAEAAAPGFIILAVVILSLGLAAIMMGFGVKMAA
                     EGIQILSTSLTLGLIGSMYLLSGAIIAVGAAGLLAGPGLLAASIGLVAVAGALMLAAL
                     ALEKMGISFQVIVAGKFIDFATDIAAGAAILLPAAIAVGVAGVALAAGAVFLLAGMVL
                     LQPAAELALSAGTMIGVGGPLILTGVTAITSAAKLMPELGFDFIAGAVKLGIAMAAMV
                     AAGKVMVTAGTLVSIGGALFHTGAESLVVGLTQLSGLGPIITAATAALAGVGPLAEAV
                     APLTPLGAALVAAGTELIIGGMLLVMGMQWVTRGADLTVVAGTALGVGGKALLTGIKD
                     VLAAGDLLSQIGFGFVLGAFKLGVALAALAPVAATAGIVGAAMALGGEALLLGLVYIV
                     LAGALFQLTADALAGAGALFQTAVAIVLKGATDLGSAGEMLALAAVKLTEGAAAFGPA
                     SAQLFTIATTLLTGSVVLFFAGRLLVPAAFAIYTGMLWLQFSLDKFAQTIDRVDMISK
                     AVALLAASFLLLQRTPLGGLRELADSALQALPAIENLGTGLATAAQKLHTGVEQFQGP
                     VNELGVLVTQFDKYATLLENASERMNLAVAKALPAIRAGEGTSVDQTVRAEAIYTVKV
                     LNTKEGESDTEERGLEIASNTYDTLVAIEGHLKEMQNGGKGELTEIIGLLKTYLPGNN
                     KGDTGLGSEMNAWSK*"
                     /db_xref="UniRef100_S2X549"
                     /db_xref="A0A0B2VT34_TOXCA"
                     /db_xref="mmm:W7S_17915"
                     /db_xref="S2X549_DELAC"
     gene            158407..158976
                     /locus_tag="SR-VP_4-6_scaffold_141_476970_prodigal-single_
                     198"
     CDS             158407..158976
                     /product="hypothetical protein"
                     /codon_start=1
                     /transl_table=11
                     /translation="MQQYLPVDGALCKAAFLQFRNGERVIFQFPPKLTNDGRKGDWQE
                     GNKPGEEPIAAFEKSGPREMTLITTYIVDGGTWTTTAIAKQVRLIRGYFARVRERLQQ
                     NDLVLLFQLWNFGGAKPISTRLKGVEVKHSDTIVVPCINNIPQSELAYALRTDITMDV
                     RLWTTGTASDIEPPTQNINGQMKQPPEWF*"
     gene            158978..159289
                     /locus_tag="SR-VP_4-6_scaffold_141_476970_prodigal-single_
                     199"
     CDS             158978..159289
                     /product="Uncharacterized protein {ECO:0000313|EMBL
                     :KKK98733.1}; Flags: Fragment;;  TaxID=412755
                     species="unclassified sequences; metagenomes; ecological
                     metagenomes.;" source="marine sediment metagenome.;""
                     /codon_start=1
                     /transl_table=11
                     /translation="MDLDEFSRFKQTPPLIYDGVATFGRWVPLSFLTTRPAEENINVF
                     KITPALEGRPDLIANQVYNTPLLDWVLIAFNKVRNPLNWPKVGTTIEYPLDTIVLPEL
                     L*"
                     /db_xref="A0A0F8ZY03_9ZZZZ"
     gene            159289..161430
                     /locus_tag="SR-VP_4-6_scaffold_141_476970_prodigal-single_
                     200"
     CDS             159289..161430
                     /product="hypothetical protein"
                     /codon_start=1
                     /transl_table=11
                     /translation="MADNLNIVWDKFFQHRTRTLWERFPGCYRSLVVETNDPLDMYRI
                     RFKCPDLHDFSLPPSDCPWAVPAFDLGGLRAGRFSHPCIGDWVWITFERQHPYGPVWT
                     GFAQPTRRKLYSYPSVFQVTPLPVNEDGKPIDRPKDYDKRYLAKDGRPMQHGWVDRYG
                     NMDIQSSVGFYPEEHKAAPPPPDHDAVQGSSFKQQTTPPEVNSPDKKYMARVTKYGQM
                     LMLSDQGYYWKKENGLGEFEGSFKRDEDFEIKRWLILQRLLNEDEPGGDHRRIMLMNR
                     YGSRFELRDTGWAQQGPIPSHSRPDEFGPPSTLSQETTNDYRWAKIRTKGGMLWQAYD
                     KGCHPANDTFIKRPLVDELGARSERENVHWKDKDARQIRSVTRYGLKIVQDDRGTDVT
                     DADTKELPRANGILIKGRRSPGAKTDPAAGSPKGFYWEFNENDEANHTSWGSPLGQVV
                     ELNDRYQYLMMAVSMGPNWAANWKGLAENEFIRKPTMLHNPERSAYHLKLDHDNEYLR
                     LKTRGGQGPTALQAANPSGVQDGEIQQGLEARDGSLGRGPWVEIVDCQRRGLWLSTRE
                     QLGIWRASIHHKMYQWFDEQQKRIVIYNNEAKGTIEIFANSKVNIISTTDINLSADGD
                     INMFSAGTIKMQAGATKATFDDNGISINTDYHGRKVFAATAKPQPGGTKVDRIIKPTI
                     PDIIEPDDRAQTYNDPFVECPIAEVEHPLQT*"
     gene            161427..162161
                     /locus_tag="SR-VP_4-6_scaffold_141_476970_prodigal-single_
                     201"
     CDS             161427..162161
                     /product="hypothetical protein"
                     /codon_start=1
                     /transl_table=11
                     /translation="MIISYPTGLYRSVLPTNPGDGGNVTFTISNTTPPRTNLIFPKIP
                     TGVVDRGRQQASPSVTPFNNRQYLGDLIFSVSSAKRTQTGNNARQYELGQVLDDTITT
                     TPTVDPMLVGSITGIQHDTNVFDYAALGISSAEQATVATTSLLAYTALTDQLNSLKQQ
                     RADAEITINLQQKLINDTTRTLTALTIVMQQTNNPDLQLLIEKLTGTRDAATVVCAQA
                     VAAASSIAAQADVVLANLRSVAVILK*"
     gene            162190..162582
                     /locus_tag="SR-VP_4-6_scaffold_141_476970_prodigal-single_
                     202"
     CDS             162190..162582
                     /product="GPW/gp25 n=1 Tax=Shewanella denitrificans 
                     (strain OS217 / ATCC BAA-1090 / DSM 15013)
                     RepID=Q12JU7_SHEDO"
                     /codon_start=1
                     /transl_table=11
                     /translation="MAKSKVVFYGYNPPFVGGPQNILSRQEDDRLIKNDLLQLLLTVP
                     GERVMRPDFGVPLRTFVFEQLVDGDITALDEAITTAITTFEPRVNIVDLQLVRDDVRH
                     GLNITLVVSLVRDQQHVLTIETFLAGAT*"
                     /db_xref="UniRef100_Q12JU7"
                     /db_xref="A0A014N692_9ENTR"
                     /db_xref="sdn:Sden_3001"
                     /db_xref="Q12JU7_SHEDO"
     gene            162582..164213
                     /locus_tag="SR-VP_4-6_scaffold_141_476970_prodigal-single_
                     203"
     CDS             162582..164213
                     /product="Baseplate J family protein n=1 Tax=Desulfovibrio
                     alkalitolerans DSM 16529 RepID=S7UNW1_9DELT"
                     /codon_start=1
                     /transl_table=11
                     /translation="MPDPTTAPTLFDLPNVPDEFGVILPPSNLRNLDFSGLDYTTSRR
                     VIIEYIRTYFPDDFNDFVASNGIMMLTEIIASTTGKLSLRSDILAQEATLPTAQTEEA
                     VVNHLALINQRIKRQTPAVVDVEISIDQSVFTDLEVDAGTAFTVNGPDNAPITYEIYR
                     APADWTSKIIIPAGKIGVIAFGLEGQFASPVVVTSAGGPNQTYTIQDNLVLDAPIFVT
                     VTVGTSSEDWTVITEPIERYGSTDKVVEVNFIDTKVVFNFGDNVTGQAPASGANISFR
                     YRTGGGIRGRIGVGQIDVSRQFSPLPPANAAVSVRFRNISASAGGTDGETLDQAKRRA
                     PRDYALQRSIITAEDYAQAASTFSHPVFGAIAKALATIRTGYNANQVEIYALAVGPDG
                     LPVAPNAGLKVGLVTYFSDINVMTDSVVILDGVLRPVDIEMTVVVNRNADASVVKTLV
                     EAAITNYFMIDNWEMGAPFYLSNFIETIKQIDGIAYIDVFQPVGNILPTGKVADPADV
                     TGIGFNAVVVEGARTVGYYYERTPPPGGIRTGQQI*"
                     /db_xref="UniRef100_S7UNW1"
                     /db_xref="dde:Dde_0947"
                     /db_xref="S7UNW1_9DELT"
     gene            complement(164191..164553)
                     /locus_tag="SR-VP_4-6_scaffold_141_476970_prodigal-single_
                     204"
     CDS             complement(164191..164553)
                     /product="Uncharacterized protein {ECO:0000313|EMBL
                     :KKL97026.1};  TaxID=412755 species="unclassified
                     sequences; metagenomes; ecological metagenomes.;"
                     source="marine sediment metagenome.;""
                     /codon_start=1
                     /transl_table=11
                     /translation="MNISGKIWGHTSLLFAANNVEVHRIQGIQGGFSSTHKHNSKFSM
                     FIVEQGRVKISVTKNDYDLVDETILTAGQSTIIPPGEFHKFEMLSDAVCYEIYWVTLD
                     PKDIIRLDCGHLKSADQS*"
                     /db_xref="A0A0F9H229_9ZZZZ"
     gene            complement(164553..164888)
                     /locus_tag="SR-VP_4-6_scaffold_141_476970_prodigal-single_
                     205"
     CDS             complement(164553..164888)
                     /product="hypothetical protein"
                     /codon_start=1
                     /transl_table=11
                     /translation="MPDKTALPNADILAENPTLELSEEDKAGVGESVSDTRQTIFDQR
                     FAALTDGFGAACEQAGVNTAVAIALHPDEQHPIVFIRGHEYDVAALLATILRRLKVDL
                     YTRLSGEPR*"
     gene            164929..165570
                     /locus_tag="SR-VP_4-6_scaffold_141_476970_prodigal-single_
                     206"
     CDS             164929..165570
                     /product="hypothetical protein"
                     /codon_start=1
                     /transl_table=11
                     /translation="VDHNRIETVWLWCTDAYTRHGRKLVMPRGTDPTKTYQWRYTTAI
                     ANKFSEWGLDDDAAQKFIDIAVLVAKERGLLHKGLAILHQADMLNLCYERLGIEATIN
                     TWTLTALRQIHTWVQHQAAGLDLYQVLLSRDDPGELPLISIWYHASHLSPLYLALSRP
                     CRTALADLSSADRAALPSPATLYLLKTKFLQDRRNLAQVQAIFASDRRMPCQS*"
     gene            165558..170078
                     /locus_tag="SR-VP_4-6_scaffold_141_476970_prodigal-single_
                     207"
     CDS             165558..170078
                     /product="Uncharacterized protein {ECO:0000313|EMBL
                     :KKM96425.1};  TaxID=412755 species="unclassified
                     sequences; metagenomes; ecological metagenomes.;"
                     source="marine sediment metagenome.;""
                     /codon_start=1
                     /transl_table=11
                     /translation="MSVVVHHGRALQPKLNGTVPPSDQSEIYNISDRYFNGADKSDSS
                     YFRLDQDFLAEFKGRKPKFGFNGLGEFVFYRTYSRLKADGQKETFVDVLTRVTEGCYE
                     IQRRHCRQLHIPWDYDKAQISAQEMFRRMWDFKFLPPGRGLWMMGTKFMWERGSAALN
                     NCFRASVEIITRDGVKPIGELVGTTQELLTINGEWVNAPIKSFGIQKLVKLVLVRTGT
                     KKIIYTTANHRWFAKTSRRVDVPGDRADLLQDKSVRLSLMKGGTSYKEYLTTDLRPGM
                     KMRSIFGQGIKGNVRPSVPGIIHGICFGDGTRGPDDPSAGSYIYLCGKKNLELLKYFG
                     PSHTSFDPCKGKEGAIRVADMPQHFKDSPNLRWSKTYLYGFLAGYFAADGHISKRSGG
                     AAISSSKLENLLMVRDICSVLGIGYSPIRTTIYKVRYKNDEIKEFVGYVIQLTPHHLR
                     EEFFLLATHRQTFERVHRKARGNNLPNTINWRVESVEETAIEEEVYCATVPNKHCFVL
                     ADNVLTGNCGMVSTDDAAESDPAEPFCFMMDMAMLGVGVGFDTKGAGKIHICQPNPDH
                     IRVFVIPDSREGWVDSVRHLIRSYTTAAKFGIIEFDYTTIRPAGDDIQGFGGKASGPS
                     ILMELHNLLREHFTSKIGTALTSVDITDLMNYIGRCVVAGNVRRTAQVAFGEVDDLAY
                     CSMKNPTESLLPEDLPIWNAADAGAWARMKVTDANTPLLYAEECQGIPAERLNPAIRT
                     WTALNHHRWASNNSVFAKLGMNYEAMSKQIAVNGEPGFIWLDNVRDYGRMLDGFQPGI
                     DGRVVGSNPCFAGGNRLLTKDGYVSLYDLWIAGGMREYDGPNDNMLGEYGQQQVINRN
                     GLVNATNVYRTGINTPLWRVTFDDGSWIDATANHTFIVLDRSNHRVAGKKRVRYTERR
                     ISLSNLQPEQIVPLNQTVHFGMFNDTAYAELAGWCIGDGSLSPLGDGQTRAVCTFYNS
                     DAITVQPRLRGLMLELYETHNKSSHQHPICAGWNREQAHFDHDEIRIGSNVLGRLLRN
                     DGITNCHKHHVPNSIWSGTRETVAAFLRGLASADGFALVSNNGTISVRISQSCQPFLQ
                     ECRLLLNQFGIASTVQFRRKAGKRAMNDGKGGKKLYNRKAHYELIVSGMKQVRKFMDN
                     IGFIQDWKMTEAREWLSTHHGSNNSDTGKYVKVRSIVPIDNADTFCLTEPGNNQVVIE
                     GYQVGQCLEQSLESYELCCLVESFPANHDSAEDFMRTLKFAYLYAKTVTLLPTHNRRT
                     NQVTLRNRRIGLSQSGIIQAFAKFGRRAILKDFCDAGYNEIRRWDQIYSDWLCVTRSI
                     KVTSVKPSGTVSLVVGATPGIHHPEAMTYWRTVRVAKDSILVKILARAGYRIEPALSD
                     KERTVVIYFGVDDRRVRPVTDVGIWEQAQNVADYQKYWADNQVSCTIKFKPHESHEIA
                     RVTEAYEDQWKGIAFLPHETHGYQQAPYIPCEPTEIAAYNANLSDTDYSDYLHEATGA
                     MYCDSEKCSIPT*"
                     /db_xref="A0A0F9P5V2_9ZZZZ"
                     /db_xref="GWB1_scaffold_1297_8"
                     /db_xref="nca:Noca_1947"
     gene            170094..170369
                     /locus_tag="SR-VP_4-6_scaffold_141_476970_prodigal-single_
                     208"
     CDS             170094..170369
                     /product="hypothetical protein"
                     /codon_start=1
                     /transl_table=11
                     /translation="MIAETIGRFLEEHGATRHPIPDFPQIRYYFKSLPHNSRPLNWAL
                     VVRFRVYEEYIECESNSGIELIKCKICYFEPTAIDQLEYFLIHGCCQ*"
     gene            170366..174700
                     /locus_tag="SR-VP_4-6_scaffold_141_476970_prodigal-single_
                     209"
     CDS             170366..174700
                     /product="DNA helicase UvsW n=1 Tax=Staphylococcus phage
                     Sb-1 RepID=G0XMA7_9CAUD"
                     /codon_start=1
                     /transl_table=11
                     /translation="MIANITDNQWIHFTNLTTVEDDILWVAFSVTKPGIYIDPAQRGN
                     WDGIYRKYNRGQQRMARPLLSMLRGVCAKRNLPLVVRDKRPPWPYAVLPPEQVTADFL
                     PGLTLDDWQVQAIRKGLVTECMIFDVPTGGGKSELIAGLCKGIACPTIILADQRIVVK
                     QLKERLELRDVADAIGLFYAGKRPNGELIVVGSIQSLMAPARVPAIPVKKTDEEDAAF
                     TKRMTAWDRKYKAYKTRRANAKTLQQYARKAEMIIVDECIHEDSYVTTDCGLMRAGEL
                     FERLEAQQLIQVRVRDQYYNIVDWSEKIADSIMMTTMNGRQLQTSPNHLYAVWRDGVR
                     CDRQAKDLKPGDLLLSPRPDITTNIDNRWYHLGLFIGDGHFLSGHQIRFGIRRDVDDW
                     RRAGLDMASAWNAEFSYRPNRRGDYILRIKSHSLCDWLRSLGFSPGRKMGNIIPKFAV
                     PNFAAAAGLLRGLFDSEGSSYPEKVAFDSTDLPLVRFVQLLLAYLGIGSSVGLSNRRT
                     SDRHAKCWRINISGANAIKFRRTIDFGFVRKRDKVPVLSVMDSERRIDPRPWLQFWRE
                     AGLPATRLANILDVAVSEVSPQCMNKVSLNRLIKWQHHIDDLTKIKPATYTDARILFG
                     ISDQKVGKQCGVDGKTVWNHRQKGDHNLWMGVVRKIQNQLLTKRVDINLYDFAVEIVK
                     TIEPAGSIRLLDFTVPGPASFEANGLLVHNCDKATSEPWKGLFRHCFKGRRRYGFCLA
                     GDITICTPTGIRRLDSFRDNEPTVLLSATDDCDTWEIGTVICAGLKQLYTVILSDGSI
                     LKSSGEHQIAVFNDLRGYIRVADIVPGQRIKAQNNTFINDYKSLSQVMCEFDTSFNFG
                     HISWQGFEFSRADLNQEFCSSKINDILPLPIISVNDPGLLANKFFVNAIHKPHEQEFI
                     GRREIQRTTVVGQVIPSFEFSWEFQSSTTIPISQCLANFVADNGISDRITTIFSGESF
                     QSLIDLVWSEKYNGDSISLYHCSMNSLDHFWSFHRMINTIARDTGLSPPFLIVERLTS
                     VVVSIDNPSLFLVCRDSKPVFYTILFKHFLFVGVVGLPPSIDHMRQFINTIGTQMSPE
                     SSNLICWTINRALVNAWAIITANRNNIMITDLVVIPFSLDDHRLSSWKGLPFYLCQKA
                     LFVSTVQKHEQLVQMFDVINVSNNSNFYANDILVHNSGTPTDPDKPVEALVMQEHLGS
                     VGFKETRAHLEMLDRIVPCEYYMLAYGLDGDIHEASAFDIAYTEHMTNSIKFHLTIAK
                     LCQRCKKAAEDGTVILVEREVLGHKLAEAIQNMGLTAQFIFGKTRQRKRDEVLRTFER
                     RELDVLIGGKIINRGLDLSGGCENLILAAGGKLQSGFLQKIGRALRRNRNGKSKIYDF
                     LFRCNRYLYDHSKARLKTILRAGYPTRVVFPGGSVDGAEFVKSRFHIQRHLFSPAPSR
                     ATTPTLFY*"
                     /db_xref="UniRef100_G0XMA7"
                     /db_xref="W1IRE2_9ENTR"
                     /db_xref="G0XMA7_9CAUD"
     gene            174672..175571
                     /locus_tag="SR-VP_4-6_scaffold_141_476970_prodigal-single_
                     210"
     CDS             174672..175571
                     /product="hypothetical protein"
                     /codon_start=1
                     /transl_table=11
                     /translation="VPLRRLYFINEEVEWRLTLYIWTGCTNVNLRDNIMSHATELIRQ
                     IIRKQGLHVIYPGQEESAFGDLLQTAWVQIERTLYKYRARPHCRNCFNLERPSDSLLY
                     QPGDCEYGIKTLAEVIERQDGRCCPQCHAPLAATPAVEPVQGRYGGSETILYRGMSKV
                     FNMWSQVARTVILAYIKKEGRDRKNSGNYVTYLGHKNRPLSGIMERFLTEARELWRYH
                     DDHLKIIEAIAWIAQNDDRPHDGIISKLVERTNLSRVTVTNFIHLTKLRSLELTDSNL
                     NRNTNEHKTDRRKSNGLDGDEDA*"
     gene            complement(175568..175909)
                     /locus_tag="SR-VP_4-6_scaffold_141_476970_prodigal-single_
                     211"
     CDS             complement(175568..175909)
                     /product="hypothetical protein"
                     /codon_start=1
                     /transl_table=11
                     /translation="MKPRSVGKASRWVDKDFLSIVTKGLGLLLITGYDSEQYIVGRHC
                     PDGTVYYCPLRTIGSQLLLTGRARTFNIDLNSPDSLTLLTIITNDNQFMSKAGPTLVL
                     RLVTASEGEPD*"
     gene            175978..176469
                     /locus_tag="SR-VP_4-6_scaffold_141_476970_prodigal-single_
                     212"
     CDS             175978..176469
                     /product="hypothetical protein"
                     /codon_start=1
                     /transl_table=11
                     /translation="MRDAKKELDAALQTLLHKIDSGHVTCEDFNTLIGKTISESTPEA
                     VRDRTRRRTVRNASASHIEPETGHQRLKTPSLAKRVQPKRKPPHQQEHGRGKSGHAHS
                     ARTQRLHAAVEFINKHRGQALSEAILATIPDKPYLKLVATKLLNKPGINRDWLYTLTT
                     QLG*"
     gene            176472..177146
                     /locus_tag="SR-VP_4-6_scaffold_141_476970_prodigal-single_
                     213"
     CDS             176472..177146
                     /product="hypothetical protein"
                     /codon_start=1
                     /transl_table=11
                     /translation="MDDDLLDTGPDIDELDDEMRTLLTQLEHSPQEYLNKLEPVGIPG
                     NPSPDLGVSPNTTPASDSGPIPAEELVSKDFIKPEVVPVLDAAIVAPEQPIVDLRKQF
                     AQFDEVTNEILQGTRGDRQETQDAINIMRSEIDKAISNNHQPARMYVDNLTKALEVKA
                     TINMTAVKAMEAKAKLLAATRAGINIQNTLHNNQANVTTASDATLVDLLNNNPLQAGI
                     NGDDEY*"
     gene            177136..181473
                     /locus_tag="SR-VP_4-6_scaffold_141_476970_prodigal-single_
                     214"
     CDS             177136..181473
                     /product="Ribonucleoside-diphosphate reductase {ECO
                     :0000256|RuleBase:RU003410}; EC=1.17.4.1
                     {ECO:0000256|RuleBase:RU003410};;  TaxID=1577051
                     species="Bacteria; Deinococcus-Thermus; Deinococci;
                     Thermales; Thermaceae; Thermus.;" source="Thermus sp.
                     2.9.;""
                     /codon_start=1
                     /transl_table=11
                     /translation="MSIKINAHQREAIRRSQESMAWWLRSFGKVKHPSAGILPFHPFS
                     YQRKAIKSFRKYRLNIFRKCFAKGSMVWTIIGPKPIESVVVGDIIYSYNEKTGALETD
                     TVTAAQFTGERETVVVRTKTGHRSICTPDHRFLTRRGWVEAANLTTNDIIIEVNEPQR
                     YKDINESDAILLGYLVTDGCYSGETKTQFSFTNTSWKYLLEYQKHFELKFQKRLKIKL
                     HARAGEGKSKKNSYRLLSSHAPAKKWLVDLGMWGKKAKDKHLPDIVFTWDNRSIAVLI
                     NRLFAGDGWYGGTHCNEVGIGSESLLLLNQIKQLLSRFQIDAKIYPATETSLAKLRIF
                     GTDNFTRFVDQIRIYAKEQRHIPTTKGFSRNRIKGQVKSVQPGHTTAVYDLEIKKNHN
                     FIVDGAVVHNCRQAGVSKIAGAFALWFAMFQPHKTILIVSRTDLDAMKFLAEHILFLF
                     NSLPQWMQDVWKVPGLKWNEHEISFSNGSRIQSLTSHPDVLRSNASSLNIIDEAGFIQ
                     NMDMLWSGGWPCVRYDTLIQTDNGLIKVGELANGGNPWKNHQIKVATDEGYCDSNQAY
                     VSGRKPTTIIDTQLGFQIEGTNHHRLRVVDEIGDYVWKRLDEIVPGDTLVSIPGQFEG
                     KRKTLDNGVELGPDLAEFLGLYIGDGWIHKSDHRVKICFDPQDKATRDLIVEKFNHLE
                     FGLNTKAYAESSFDTEDFRVNSVKFAQMLKRNGLASKSKAQDAEIPSAILKSDKDVLC
                     AFLRGLFDSDGWCYPSSTCLKLGVSTTSVRLAEQVQIALHSLGIISRRYLVETEKIPN
                     KNNQRYSDEPYWRVDVWDAASKIRYRELIGFITKRKQKALDDFLGSDEFADITNPVLV
                     YEFANAAIKKLMGDGTFRQCSDARKWNLYRIRRLGTVRLVLVRQLSKELGLTDRLSRY
                     INKGFFFDSVAMVSKGETETFDISVPKNNTYLANGIISHNTLQHGGNVIVISTTNGVG
                     NWYWSTMTDAEAGVNSFNPVRINWWDMDWEIEYRDPLSREDRRIAPLDNIVETKGQTI
                     RHPKHGEVRLDPVKYGPYWSPWLEDQYRALQEQGEAWKFEQEVLAKFVGSGNTVLSKE
                     VLIHIQTTAREPLYKVNDLQTYVHPVTGRTEELDFNFRDASEGLWIWEKPIIATPIKR
                     RGTIIIDQGQPARSYVMGVDIATGKGHDYSAIEIFDIGTRTQVAEFMARCLPREFVRY
                     IDRIGRWYNCALAIVERNNGGDTLIDSLRHDVMYPRMWRKKDINDKPRPMHSRLRQRP
                     MKVAPYGFTTTAASKPTLNKFIIDFIRGNADEGYTIYSKRLLKQFNTYVRKRDRSGRD
                     TMKTEAEDGAGNFDDLVMACGLALIGTADAFMLDAGNLIPMGAKDDFKSQQGPKILTD
                     PTKIDLQEAFAARGGPGLLMPMALAPVELPETSAQRQIDSYTLSLGGVPISQGRSLVT
                     PKRYYYSRE*"
                     /db_xref="A0A0B0SB55_9DEIN"
                     /db_xref="UniRef100_U1QVM9"
                     /db_xref="ttj:TTHA0075"
                     /db_xref="U1QVM9_9EURY"
                     /db_xref="1.17.4.1"
     gene            complement(181534..181947)
                     /locus_tag="SR-VP_4-6_scaffold_141_476970_prodigal-single_
                     215"
     CDS             complement(181534..181947)
                     /product="hypothetical protein"
                     /codon_start=1
                     /transl_table=11
                     /translation="MNPELVLSPWEQEAELAFNKSTEIEEAGRWCRTGYPHRFEFLNQ
                     IWRLLVAEEHHFARLGLSTAARRKVIKHSPILAILSPSQALRLLECYKRAQLDTLAAW
                     RAPSIKELERIEADHRRDQVIEQCRAKISRSSGQY*"
     gene            complement(181978..182238)
                     /locus_tag="SR-VP_4-6_scaffold_141_476970_prodigal-single_
                     216"
     CDS             complement(181978..182238)
                     /product="hypothetical protein"
                     /codon_start=1
                     /transl_table=11
                     /translation="MIEKRCSHLLHVIITNDDSTFSAVALNLVGVSAQGMTLDEVIDN
                     IRIVATVMIDTYRADGEAIPWTEYRFVTPPPGTQKISLMLDT*"
     gene            182334..182573
                     /locus_tag="SR-VP_4-6_scaffold_141_476970_prodigal-single_
                     217"
     CDS             182334..182573
                     /product="hypothetical protein"
                     /codon_start=1
                     /transl_table=11
                     /translation="MPSNWLVFDRIRALARQGRVFTDPTKIDLQEAFAARGGPGLLMP
                     MALAPVELPETSAQRQIDSYTLRLGGIPISQGRPW*"
     gene            182608..182856
                     /locus_tag="SR-VP_4-6_scaffold_141_476970_prodigal-single_
                     218"
     CDS             182608..182856
                     /product="hypothetical protein"
                     /codon_start=1
                     /transl_table=11
                     /translation="MICCLSSHSPPDTACREFLKGMNGRCVYCDHEEKCHPGPGATCW
                     IGSNECDNNLETEQESADIAYFKSLLLKPLHFPKEWFQ*"
     gene            complement(182893..183093)
                     /locus_tag="SR-VP_4-6_scaffold_141_476970_prodigal-single_
                     219"
     CDS             complement(182893..183093)
                     /product="hypothetical protein"
                     /codon_start=1
                     /transl_table=11
                     /translation="MSLETSAEICEALVRHVEIMGSEVFEKTFVKDGRIVCAVWCMVG
                     PNAEAFNDSIKQYLEREGFHLD*"
     gene            complement(183130..184527)
                     /locus_tag="SR-VP_4-6_scaffold_141_476970_prodigal-single_
                     220"
     CDS             complement(183130..184527)
                     /product="Uncharacterized protein n=1 Tax=Prevotella sp.
                     CAG:1092 RepID=R5PTF0_9BACT"
                     /codon_start=1
                     /transl_table=11
                     /translation="MIDWEATFDEFGYRAEIITQKKPRVLRPKVICLCDCCSKRRIIA
                     IRVKSEIINGQWPWRCPACVSLSRSPEISTQVENNWQNHEYRDAQMAIKRSIGYKQAA
                     AISAKKRWEDPIYRNKLETGINIIEFIAKSRELYGNKFDYSSTKFGNWKQPIDIICCD
                     CLHTLTKMPQKHIEHGYCDWCKTRKEESEIANIITQFAECRLHDRTVIAPYELDIYVP
                     SHKIAIEYHGLYWHSFNSPESSADKLRHQMKALTCIDNNIKLFQIFEPEWINKQQLVR
                     SMIAHHFNTSQSLMARKLKTAIVSNDDIAGFFTNNHLQGHRPAYRTVALLLNGEIMMA
                     MSFSKYKDGYEIIRMATKMGYHINGGASRLLYHFHMLVGNCPIHTFADLRHSTGNVYK
                     QLGFKVVNITKPGYFYYKNTPHNILSRQRCQKHKLAELLGDGFNELESESENMFRNGY
                     RRVWDAGHIKLILNK*"
                     /db_xref="UniRef100_R5PTF0"
                     /db_xref="R5PTF0_9BACT"
                     /db_xref="scn:Solca_1931"
     gene            184577..188695
                     /locus_tag="SR-VP_4-6_scaffold_141_476970_prodigal-single_
                     221"
     CDS             184577..188695
                     /product="deoxycytidine triphosphate deaminase n=1 Tax
                     =Thiothrix flexilis RepID=UPI000362211A"
                     /codon_start=1
                     /transl_table=11
                     /translation="MPSNWLVFDRIRALARQGRVFTHERVFQDQPQLDRLTAGGDFLD
                     FNNQAAILDQTNLQINRLERYKDYEQMDQTGEVSLALDLYADEACCAGNTKIPLLDGT
                     NPTIAELAERGSDAQFWVYAFDCNSGQYVPALAHGARISGENVQTIMVLLDNGTTITC
                     TDNHLFMLRDGSYAEAGSLQAGDRLKPLYKKIQYRGKHHAGYVEAKPYQTASGYEFIF
                     NGSNFMATHRWVHNHIVGDHPETIHHNDFHSRNNLPTNLSGMKAADHYAIHCRLGDKN
                     CGFNKITLPDIESAVAGWCGPMTKTAVCSVCDIGDRALDRVLKTNNLTWSMFRDKYGR
                     CSCCNECRPQICQSRYINKSFGNHTVVSVTKGAIVDKVYDIEVPQYHCFAAGDDNGWV
                     IIHNSLVDPERKHTLIIRARNRRLKRELEELFFGTLQWDNMCRPSVRYLCKYGDLPFE
                     VILDQHRSNVASLKFMNVYNFTRIETRYGDLIGFFYMDALWPRPMFLHPWQVMHLRLT
                     SFENIYHPYGRAILDGGRKAYKQLRLMEDAALIYRICLTGESQIWTPDGHKRIDSINI
                     GNIVYTYCQDGKLVKTKVLNQVCNGVKSIYKVSTKYRSIRATATHPFLIKDLSDFSIK
                     YVDLKDLDPELHLLVSPSVQSGDVPVLKLWEENVYGKLTASGLDRFRSGSYHNISEIM
                     RQVDHPVYLTRQVLYLGKGMPISHMEKLAELLGLGDNDIERYVPHCAGGAVLPPTITK
                     EFTRLFGFLVGDGYVAKQNWRVGIALGSDQEINSKYIKLFSSFHKRVKLEYKKEGTKR
                     RLNTAVVCDKQFYMTFIELGLGGGAHGKRIPSWIYNLPLSYRIEFVLGLIDADGAIRS
                     KGSECYEIELCNKELIEDLKILCDQIGWITGKIRTRLKRRGGMAHMGGEYTSHALYIS
                     PKFKVGFEKIEEIVADGEEPVYDITVEHDNHNFIANGVTVHNTRAPEKRKFTIPVGLI
                     PPKEVPEYMQMIARNFKRQRFYNPSTGTFDERYSPLIQEDDFFLPRRPDGTGPDVDVL
                     PGGENMDKIADIEYFKKKMIAPMKIPFARVGIGEGAGEASEKSLSQSHSEFAKAVQWV
                     QREVATGLTKVGIIHLALRGYPIDDLKGFEIALTATSAMEELYRIETWQTRTSVMADL
                     KDLGWFPKEWIVTHFTDLSPDEIEELKEMETEATSGGGGGGGGGGGLDIPGEEPPPDA
                     NGMPAPPEAGAEPTPEAAGDEAAALTALEGIDWAADKRLLLELRRGNKADAARTLLEK
                     WAERLGRPVSPENRQFVSGFQNILENKELDGLCRGTPSAPPILTEDLNSELAVDPNTD
                     AGLLVNWSVEKELRDEVIAEVYNVIMAEAPISSNHDDDEITADDLPLLVSSL*"
                     /db_xref="UniRef100_UPI000362211A"
                     /db_xref="A0A0F9DUT0_9ZZZZ"
                     /db_xref="amim:MIM_c10490"
                     /db_xref="UPI000362211A"
     gene            188766..191873
                     /locus_tag="SR-VP_4-6_scaffold_141_476970_prodigal-single_
                     222"
     CDS             188766..191873
                     /product="Putative diguanylate cyclase n=1 Tax
                     =Conexibacter woesei (strain DSM 14684 / JCM 11494 / NBRC
                     100937 / ID131577) RepID=D3FA03_CONWI"
                     /codon_start=1
                     /transl_table=11
                     /translation="MAQSPNSIAVPTVTMDSRKFLSALNDSAQAKVAFFEERIAQMGK
                     EAQKHWRLAALHAKNLYIEDTDTNTYYVADHARNHGKITILNIRPIQIVEGEKHELFH
                     ESALRLVNALESNNQTEMASAFNRLKAQRFSSRVVPCSGIVRCRDGVQRHINISNGDT
                     LGEDVRDRLVACLVEALRDRVVVEGGHVVAGYFGTDEIKLPVTKWGARKLVARRMLEA
                     AEKAYLSSGFQTRIYALAKLISEGKIEEAVQNITNFLDSKEEFTLLTRAKTQTLVENA
                     LAAKAIFNQQLCDDTATLFYRTNMRISRAKIIDEWKHIARKAEHPVLAENISVLENSA
                     NFETTYDKFLKLIFEAISNREVAAEALATTLNVLRDKTPKIKESHELSSKLNGLINRL
                     KQRDFDDAAIYEAEDLIATIQEELGAAETLSNFDQMPGDTPGMDPMEIPGAETGGAGG
                     APVININSPLIQIGGTSAAAGGEAPPEPGAEAEEEGDPELEALLGGGGAPPPAAPPPA
                     APPPAAPPPAAPPLTQSRDRHGNLVAEGIQLPGYGNPADKPYRDDHPSEFEGFEKYND
                     ETDEWEQDPYAVTEDEKVNTEGLRFTDYGAPVITDEGALDRIVRIMTRLATEHKLVGK
                     SLSENLENMAKASIKAMGIRIPEGRLPKALEQVISAFTEEWEKPWLKKNKKKKGDEED
                     EDETEVTEDQYKLPLIKPRGFARSNLDNEAGKLGRSGGKGGGGPKPLSEPTSDSESEP
                     ASESRNLRRAIAEGIVWGESQTDAIQGELAGVKFIFDHGGDSELKPIILSEDGAVEIP
                     IPPELYDDAFAAAQMVEGDGTRFVAWVAESLEQLRPISTEEDRALEEAVAKISTGPDG
                     SLSVEVTPDVEVGEVDGGEAGMETGTDEGMAPVDATAAEPTPTGGGGPDGLDAGAEPD
                     FEAQGGEMGGEMGGGEMGGGEMGGGEMGGTAKPVGGGGGGMNKPMGQRKPVAKPNAHF
                     EDRDVTAPPSSKYTSHVKDNKRQVPKSKMPGKASDTLADIGPELKVDDGSGTKPPTAK
                     KGSDE*"
                     /db_xref="UniRef100_D3FA03"
                     /db_xref="R1CXM7_EMIHU"
                     /db_xref="cwo:Cwoe_4685"
                     /db_xref="D3FA03_CONWI"
     gene            191873..193717
                     /locus_tag="SR-VP_4-6_scaffold_141_476970_prodigal-single_
                     223"
     CDS             191873..193717
                     /product="Uncharacterized protein {ECO:0000313|EMBL
                     :KKM60657.1};  TaxID=412755 species="unclassified
                     sequences; metagenomes; ecological metagenomes.;"
                     source="marine sediment metagenome.;""
                     /codon_start=1
                     /transl_table=11
                     /translation="MLPSRRGHLLTEDRASRTRIDRSIIAETGIIPAGLQLIRDSHPF
                     EVIDTIKEDRNGDHIMRVSGLIQNGDTENANQRYYSTKDILIPAVRAIQEDISNRAVP
                     GEYDHPCSNERFNVLTPDGWKFFDDVKIGDLVYSRLNGVMVESKVTGIVNRPYSGPVY
                     RFKGRHIDSAFTVGHKIILDSRNDGVYQRTQYEVKVRDIIANRHKYNKSIIPRVAEWI
                     GQDDSTYEIPGLPNCAGIMGSPIIFDTKVFVAFLGLWLAEGSVYRGLRKRYEVSISQK
                     PGEKLDQIIELFQKLPVELKWSIYYPKDRDIAIIRFSDHRLHRYLSALGRVDTKFIPK
                     DVKSLDKPYLEELIHWFRFGDGRYLHGRNNVFSISKRLIDDLHECHVKCGGCCYEMTI
                     EPKCDYEFAGRTILAVKKKVLYQLTLSQTTGIYMDDRFLDIIEEQHNGRIYCLTTEHG
                     NFYMQQNGCSFWTGNSDAKIHLDRLSHLMTKVWLDNKKVFGEAEVLHKLPLGACLRGL
                     FEHKVRVGISSRGVGDMEVMEHNGHDVYRVMPGYAFVTWDVVAEPSVHGAVLNIIEGL
                     VKRLRPIKKQQHLFSESAYQAKLVAEINDFFGLDRRKSFPVRGTGRRN*"
                     /db_xref="A0A0F9LU67_9ZZZZ"
     gene            complement(193714..195165)
                     /locus_tag="SR-VP_4-6_scaffold_141_476970_prodigal-single_
                     224"
     CDS             complement(193714..195165)
                     /product="Uncharacterized protein {ECO:0000313|EMBL
                     :KKM25274.1};  TaxID=412755 species="unclassified
                     sequences; metagenomes; ecological metagenomes.;"
                     source="marine sediment metagenome.;""
                     /codon_start=1
                     /transl_table=11
                     /translation="MINGQPIELTCAKCGCKKIRKYRRSRSHTTWLCLKCAMKKCVQE
                     GKIKPNPGNLPNPTQASINSKLLWQDLNYRHKILSKRKAHKPKTVGCICNSCNNQYMI
                     NRRYSLRRGNRLCRSCALKLRWNSHEYRKVIAASASKHSKLLWQDTEYRMKVTASNST
                     TWSKRIAELSERSLKLWQDPEYRQSILNSMANHPRISNLQIKLYQYLDDLGIVYHKEN
                     EQTIIGPFVFDCLIPNRHSKHILIECQGDYWHTLPNNVKRDRAKFIYINRYFPDYEIM
                     YIWEHEFYTKDRVLDRLKLKLGLNVETASFNFGEIVLKPATSNELKSFLDSYHYIGKD
                     RGGSAFAAYHNNHLVGCVVYSNPIRQNISQQFSTAIVELSRFCIHPNYHKKNFASWLI
                     SRTIKMMAPQTIIAYADTTVGHTGTIYKASNFKHHHTVAADYWYTDKAGWVMHKRTLY
                     GRAVKMSLTEAKYAETYGYTKKYGGEKLCFVYN*"
                     /db_xref="A0A0F9IYS3_9ZZZZ"
     gene            195300..197042
                     /locus_tag="SR-VP_4-6_scaffold_141_476970_prodigal-single_
                     225"
     CDS             195300..197042
                     /product="hypothetical protein"
                     /codon_start=1
                     /transl_table=11
                     /translation="MWSIARLAQFVPTDPDIILEWGPSKDQSTRQDWKDPDVIFAPDA
                     TPFIFTTDHRLFIGNTDTTGSYKTYGDTHGEIIARTPELLQRYRRYLTDQFYDDFRAD
                     PNIGLPLDENIEPRLTNIAPIRTGGNYSNSNDESNWRDHACTLDLFGRISGNREIVSF
                     WNEDPKLYDTLLKPCIAQLLAQRLLAADSDISTPVHGTFYISELDTVQGTELSPEALA
                     DKRLRERLHLMPPAEKKAAMIKLGLMDPTQGAIKSPWQRASEETELVQPGQKWWAPTS
                     EDLLTQIEDLLLEWGPAKTKPWVNPDKSYMKIGARPIIFTSTNRLYFGSNNGSDRHGD
                     LIYRTPSLEQRYRQFLPEDFYRSYSEPEPMPNYGAGYQSTIPPSHQIPGGRSLPESVA
                     ATDSMAQPVTGPYRSQSSESEDDIGPNSNWRARVEATDLMGRINNGQTLVSFWNKDPA
                     VYETLLEPCMKQLIQKQLINAKCEISTPTHGTFNITELGTAKSAALSGDELERKRLYE
                     KLHLMKPAEKKAAMVKLGLLDPSKGVVKKPWQRAAEQAGTVQPGQKWWAPTSEAIIAD
                     IAAILTDDPDLLMD*"
     gene            197087..197836
                     /locus_tag="SR-VP_4-6_scaffold_141_476970_prodigal-single_
                     226"
     CDS             197087..197836
                     /product="hypothetical protein"
                     /codon_start=1
                     /transl_table=11
                     /translation="MTKIRDLMLKAGCKPELVDQICESLETYKTTLRDQYEADYTAKV
                     TQAKKVCIDETEAHKRELSRRLQVYLETKDAAISSHLARQAALNESAATAKLRSLRSL
                     LEGVQVGPNGQANNGSVTAVTEKAKHKIQQLSEQYNQAAALANKRNALAERVLQRNRA
                     LMVENRRLHTLLKDHGGRAPVTESRTPRPGQRIDTSRRAAQPVTSRPTIVENQDRRPA
                     PNGTPGQTRVNGRQSGFGVTDIAANMDEDLI*"
     gene            197872..199518
                     /locus_tag="SR-VP_4-6_scaffold_141_476970_prodigal-single_
                     227"
     CDS             197872..199518
                     /product="Gp23 major capsid protein (Fragment) n=1 Tax
                     =uncultured Myoviridae RepID=A8WEB4_9CAUD"
                     /codon_start=1
                     /transl_table=11
                     /translation="MLPTRTQQRFAPRAPQATPQRRHLTEGVNRGTRLMTEETDLHKA
                     AVIHESKKNQLVRKWSPVLNRCREVGPQKFGLMASILENQYNCWSPEKRSMLFEDQTT
                     TANIADFTRFALPLIRKSYPKLIADNLVGVQPMSQPASLIFYIRYRYALTKGQTVAGT
                     QIMRQNTAQSFARQNGWALDPYYSSQEVRGESATVVGIHLIQATLAHRPVLAGTVVVE
                     VFATAADASPNCDDAVPCLRISFDSDGNPDVVLVGDCTEFEAAGGTNTLTVDTTTPGA
                     TTFSHTTGVVQVTLTAGSLPIGSIARVNYEYDLEANPFQPEVTLSIDSDSVAAITRKL
                     KTSWSLEAAQDLKAVHNIDAESTLTDLMADEMVAEIDREIINDLIIAAAIRADHNFAT
                     AAGASVNFTDRNIALMYKVLEVANIIHRTTLRGPANWMVMSSDICSKFEQLNDFRASD
                     AFTTEGVDIGIMNIGTIQGKMKIYKDPLFPNCKILMGFKGNSVLDAGYFYAPYIPLLS
                     TPTVLDPNSFTPNKGIMTRYGKKLIEDGGLYYGVVTVSNL*"
                     /db_xref="UniRef100_A8WEB4"
                     /db_xref="A0A0F9L5Y9_9ZZZZ"
                     /db_xref="A8WEB4_9CAUD"
     gene            199803..200540
                     /locus_tag="SR-VP_4-6_scaffold_141_476970_prodigal-single_
                     228"
     CDS             199803..200540
                     /product="hypothetical protein"
                     /codon_start=1
                     /transl_table=11
                     /translation="MCARKSSAEYSKQSRSKLTVEQKRHLNQYYTRTWKAWIGRHVGS
                     ALVEDRIKQRPASLTLESITNLFIKIDYKCMLTGVPLRHDKSLYSMSIDRIDNSIGHT
                     LDNIQLISMGLNLAKNRHSNSDLQCLLDNLIDDQFSPIKFSRDYLSTCRRNAALRKQC
                     HLTTDDIVRIWEAQDGRCVLTGIKLAAYNHPMFAVSMDRIDHTDNYSIDNVRLVIKSI
                     NLARGSRTDSELLEWLETTKNHLRLEL*"
     gene            200540..202711
                     /locus_tag="SR-VP_4-6_scaffold_141_476970_prodigal-single_
                     229"
     CDS             200540..202711
                     /product="hypothetical protein"
                     /codon_start=1
                     /transl_table=11
                     /translation="MRDLAIELRRQGKTFEEISAATGISKTTLCRLFKKLNITISARH
                     PCFNKEWLDAHAGFTKREKAKIAEVDMSTIDYWMRVIGGKVKRVSQKIININLIQEEI
                     WYNYDWLYEHYITQNLGLSTLSKMIGRSVGKINDALIFFGIPKRSLKASMARFAKRPT
                     KEWIYAHYVQAGWSIDKCSAEFGCSWSVMYKAIMAYGFPDRSATEQFSGSLNPFYGRK
                     HTEETKIVCAQMGAINGKLYWTSGDISAKMSAATAQAKQIWADPVRREEQSQRITELC
                     KTGQCSSKKHSYIMKDGRYIYPNSSWELAIAELLDDLEIVESWAHEELSIPYQYEGIF
                     HNFIVDFRVKWIDGIVTYIECKNERLLGLEKEQAKIAAANEFLQARQSGLIVVSNKKD
                     VANCQARSRIDPGWIIGNRYSIPSSVVKESSAIILEILKHDITAQLISNWRPLQYTNN
                     ELSIDIDRVKTERLDLYCKDNQVVASPGGSMAGRLLTTHFQPHFYDVISNEQKTLASA
                     FEDPWVIYRSLSQSISEGDGLTLERLLREIWFLFPGKYSRTSHFPTGLVRYCLHLVLG
                     DLNNKILFDPCCGWGSRLLAAYAENMKYVGCELSTPTYKGLLDLNASLGYSAAISNID
                     CIHHQWPECDVVFTSPPFYDIEEYVGDDQPHQLATHNDWMAQFVIPFLSKLENRLGIF
                     YLDQKTLADFTLVRKPTRVITVKNRRHPRQKMGYEYFAIYE*"
     gene            complement(202985..203419)
                     /locus_tag="SR-VP_4-6_scaffold_141_476970_prodigal-single_
                     230"
     CDS             complement(202985..203419)
                     /product="hypothetical protein"
                     /codon_start=1
                     /transl_table=11
                     /translation="MGTAVRSDGNINRALKSIAARLNNYNKDEIDRYLTDDNILRQCK
                     HETLCLLFAAYYAAYKDKNWHIQRHIAIKAWQSADYRAFCKGVEPGAPATASPTIPTP
                     DDPINILRQYKPTPGPSIIAEGDGEDPINILKHHSSPDTGDE*"
     gene            203561..203926
                     /locus_tag="SR-VP_4-6_scaffold_141_476970_prodigal-single_
                     231"
     CDS             203561..203926
                     /product="hypothetical protein"
                     /codon_start=1
                     /transl_table=11
                     /translation="MPVAKTLDRIWQEPPKELLDNIVKQLKFDTGGTPGAVPAVITKI
                     VKKIKELPQSEAEILLMRRDNDRGTAMRVGAITRTEVLKCKLDKLSLQQYKVIVAKKL
                     AITESNKRKKPIRQLLCGI*"
     gene            203944..204261
                     /locus_tag="SR-VP_4-6_scaffold_141_476970_prodigal-single_
                     232"
     CDS             203944..204261
                     /product="hypothetical protein"
                     /codon_start=1
                     /transl_table=11
                     /translation="MSIIRAIASHLGALFQDEVDDVLGYESIIVSHSGNEFLVSIGPG
                     NELDIRLRGPADTPSEERQMSMVSVLRGDLANPEFGKELVCLRLGAIRYHEFWVPHMG
                     NEL*"
     gene            complement(204266..204739)
                     /locus_tag="SR-VP_4-6_scaffold_141_476970_prodigal-single_
                     233"
     CDS             complement(204266..204739)
                     /product="Uncharacterized protein n=1 Tax=Cyanothece sp. 
                     (strain PCC 7425 / ATCC 29141) RepID=B8HYX3_CYAP4"
                     /codon_start=1
                     /transl_table=11
                     /translation="MPDERKTHPTDAHQVQPNHLMAIIQYVKVKSIKPNATEMIVTPI
                     DKPDQIIQVLGQELITSAYSADYYAEELKTTMTETAELLIASHNRPLTVCFTKVDGTD
                     RVLRGRLLKHEAILGRSYVEDLDVTDTDNRIRLVDHRTIKWLVVDGVKYTVKGKK*"
                     /db_xref="UniRef100_B8HYX3"
                     /db_xref="cyn:Cyan7425_5362"
                     /db_xref="B8HYX3_CYAP4"
     gene            complement(204839..205525)
                     /locus_tag="SR-VP_4-6_scaffold_141_476970_prodigal-single_
                     234"
     CDS             complement(204839..205525)
                     /product="hypothetical protein"
                     /codon_start=1
                     /transl_table=11
                     /translation="MCGTTSLLAKPHKYISDMKLRLITDSRAIQIPPGVHSQLPALTT
                     AIQHLTQQYPDIPASTTLANLPDTFTTTPIHILALTAQEYSKRGYNGQGNMGIIGGIP
                     TINYRIPMIDTETILHELIHAYDPKFRKGSSTNQRSPEGLQRNTTPHEIDAWIGSKTE
                     MIKRKLAQLPPEESQRQLAELKTWLRAAKTDNDFDLNVPQLLNFIPAIYHAQPHWKRL
                     ASILYNELLG*"
     gene            205558..206667
                     /locus_tag="SR-VP_4-6_scaffold_141_476970_prodigal-single_
                     235"
     CDS             205558..206667
                     /product="hypothetical protein"
                     /codon_start=1
                     /transl_table=11
                     /translation="MAKDRAKKVKEKLRKQAAKRRRQALYPEVELVGAEHAPPNLVAA
                     VRRAIKRLDFEKLESRVRGVLQLLKQTPDALNRHLVHVDATRHGLGRTVQGTVAFGIG
                     QQLVDLIGADVMRNWVPYNMFRVRVGSPLRVRMISLRAVKSPQGTLYFARKSGCLIIE
                     GTSFPIGWSRHALDQLCNRITPKWPTYIGLMSVWSFLRYGVRTYTMLPGGEPAFVSFY
                     RCTPRSWHEVYAKRILGVPKLDPKFDYYYRMGYCPIAMENRDKMMVVRATTLLPPGFR
                     QTPEHQILRNLRRPRAEREKWLAQAERFTTQRLWDSDDTSLLKLFHDNGVPQILMVPV
                     SAVPKQRIGVNQRRRLLTKNVVASLPRLMGRIEEA*"
     gene            complement(206692..206958)
                     /locus_tag="SR-VP_4-6_scaffold_141_476970_prodigal-single_
                     236"
     CDS             complement(206692..206958)
                     /product="hypothetical protein"
                     /codon_start=1
                     /transl_table=11
                     /translation="MNTLYAIIQGPAEELPRRTHLIGTRISQGVVPGLTLYDHFGNWY
                     CLSAYNYGLHTLRQGYPDQDRILDYNDPKFIEQLVNRLRKLQKM*"
     gene            complement(206958..207212)
                     /locus_tag="SR-VP_4-6_scaffold_141_476970_prodigal-single_
                     237"
     CDS             complement(206958..207212)
                     /product="hypothetical protein"
                     /codon_start=1
                     /transl_table=11
                     /translation="MILHEPLHIAIATALVPILRRYTHFQVQRQFAMIVLQNRDGLYC
                     LVCRDYGITIFNPSQDSADHIFNYEDPDMINKIINHFNTI*"
     gene            complement(207212..207430)
                     /locus_tag="SR-VP_4-6_scaffold_141_476970_prodigal-single_
                     238"
     CDS             complement(207212..207430)
                     /product="hypothetical protein"
                     /codon_start=1
                     /transl_table=11
                     /translation="MDPNAPATGPQVDFCKALFRKTKLYYRTLTADRLIEEVRARTGF
                     DLTALTASEAQAIITTLKKAVRYQRKSF*"
     gene            complement(207487..207687)
                     /locus_tag="SR-VP_4-6_scaffold_141_476970_prodigal-single_
                     239"
     CDS             complement(207487..207687)
                     /product="hypothetical protein"
                     /codon_start=1
                     /transl_table=11
                     /translation="MNCLLALTFALASIPYSYNTSNRIGSRIGVAFALTGATLGSNRL
                     LSFDRRSGPFERMAERRSHRRR*"
     gene            complement(207775..208317)
                     /locus_tag="SR-VP_4-6_scaffold_141_476970_prodigal-single_
                     240"
     CDS             complement(207775..208317)
                     /product="hypothetical protein"
                     /codon_start=1
                     /transl_table=11
                     /translation="VTATTIYTWDISATVNSKLRRWVGLTQITSVVATDFTSSDRTML
                     TTVFNVTPAHTPLVNTDGTIPDTAGTTTLLARLSAARATYLDNLNRLLFDGSNFVKST
                     PQTADIIVYTDPVSGLTLSLRQAIAAILIAAGGPTTGFGKPGNATAIGPAVAPAGVPS
                     WSATVDSMGNRTNSLITPPI*"
     gene            complement(208637..209155)
                     /locus_tag="SR-VP_4-6_scaffold_141_476970_prodigal-single_
                     241"
     CDS             complement(208637..209155)
                     /product="hypothetical protein"
                     /codon_start=1
                     /transl_table=11
                     /translation="MIKRDYCRLHRCYPKHCVTVCHQTPTAHTHYNIVICKRARERSR
                     DIAQPDLAALRDLAQRVGGQKAGQVVEALQYLIFKHRNLVLYGVEFLNTERLPLYQVC
                     AKGRLDRQGRLDSPAIDWDKWLFIPPPAIVPIPPGTVRTATISHKVPVPVQIIQPLGA
                     FPRGFGPFGMLP*"
     gene            complement(209190..209756)
                     /locus_tag="SR-VP_4-6_scaffold_141_476970_prodigal-single_
                     242"
     CDS             complement(209190..209756)
                     /product="hypothetical protein"
                     /codon_start=1
                     /transl_table=11
                     /translation="MANARCPAVYYHRNSRRHCYSHELYRRCHHECRPFPRHQRVQDD
                     CCCNYCRQPSRATLLTYPNYYQPSVCRQTSTVHTHYNIILFKQQPFRVLSNLDALQNL
                     ARRVGGQTAGEVVTALLYRLSVGWSLHCLGVEYLNTEQLPLSSHCHTGEVGSPASGWD
                     RPLFVPFQHITVPPPAHAKTTTIRHHPI*"
     gene            209877..210125
                     /locus_tag="SR-VP_4-6_scaffold_141_476970_prodigal-single_
                     243"
     CDS             209877..210125
                     /product="hypothetical protein"
                     /codon_start=1
                     /transl_table=11
                     /translation="MRHAILGLIVTLMFGGDVLAGCGRHHRRGHNCAQGCSVPCSPCA
                     GAGAPVVGAPAAPGYRGELVPPPRSTKPDSQPLPVLKP*"
     gene            210221..210505
                     /locus_tag="SR-VP_4-6_scaffold_141_476970_prodigal-single_
                     244"
     CDS             210221..210505
                     /product="hypothetical protein"
                     /codon_start=1
                     /transl_table=11
                     /translation="MLTVIIYYLANQKQHYIRLLPGSLDGAAKDQLCASLQAVNAGTY
                     DYSQEPGPDVNRLYFQEFEQPDTDGYYFNINGDRPVYEIIGKGQDPDYSI*"
     gene            complement(210502..211278)
                     /locus_tag="SR-VP_4-6_scaffold_141_476970_prodigal-single_
                     245"
     CDS             complement(210502..211278)
                     /product="RNA polymerase sigma factor n=1 Tax=Planctomyces
                     maris DSM 8797 RepID=A6CCQ4_9PLAN"
                     /codon_start=1
                     /transl_table=11
                     /translation="MNQFIANASDLAAKVLSAAEERRLAKRIQAGDLAARDQMITANL
                     RLVTRIARSYVGYRYLGSLTFTDLIAEGNLGLIHAVEYYDVTKNTRFATYARYWIHLT
                     IQRALINQGPTVRIPVYLYAMIAKWRRITKQLSHDHRPSDTEVAATAKIPLKNIKQIK
                     LVADRLTLHEYDTTDSTLLCNLGACTGGDYQQDEIDELRRHLKCLPPRLQDILKMRFG
                     LDGCAIITLKEIGQRYGYSKERIRQLQVEGLARLAKIMMN*"
                     /db_xref="UniRef100_A6CCQ4"
                     /db_xref="A6CCQ4_9PLAN"
                     /db_xref="plm:Plim_1616"
     gene            211367..211720
                     /locus_tag="SR-VP_4-6_scaffold_141_476970_prodigal-single_
                     246"
     CDS             211367..211720
                     /product="hypothetical protein"
                     /codon_start=1
                     /transl_table=11
                     /translation="VGRKPLNTIRTAWRNNQQLPLFRGPYYYRYQENLSGLLELLHAG
                     IEAPNCPVVAVWHGPSTLEPDSFASAEMVVVYLNRYYGGKLRRIDLAGLSSSASYYVE
                     LFGELEDALFLPQTS*"
     gene            211692..212138
                     /locus_tag="SR-VP_4-6_scaffold_141_476970_prodigal-single_
                     247"
     CDS             211692..212138
                     /product="hypothetical protein"
                     /codon_start=1
                     /transl_table=11
                     /translation="MLFFCLKPLDPAEVLTIFKPDRYYRYVATHRSLNTDYLEVNEEL
                     ADPAGEILAVMLGGSSFEESLGTWRLSLWREQLWWTGAARIRSHQPYIPIMSSINKPL
                     FGNRLVAEAADEAVVYSLDGKWYEGTPEFWTLVNKIHPGQYAFSHY*"
     gene            212209..212281
                     /locus_tag="SR-VP_4-6_scaffold_141_476970_prodigal-single_
                     trna_1"
     tRNA            212209..212281
                     /product="Pseudo"
     gene            212529..212969
                     /locus_tag="SR-VP_4-6_scaffold_141_476970_prodigal-single_
                     248"
     CDS             212529..212969
                     /product="NEDD4-binding protein 2-like 1 (Fragment) n=1
                     Tax=Bos mutus RepID=L8ITY3_9CETA"
                     /codon_start=1
                     /transl_table=11
                     /translation="MKVYLMRGLPGVGKSFWVRKNLPTATVLSTDDLMTTLDGKYDFQ
                     KDLLPRYHNQILARYIQILSTDERSHIESLVVDNTNIRLFELAPYYRVAEALCHEVEI
                     VWVQAALATCVERNVHGVPPETLQAMACSFEAVPPWWKTRIVMG*"
                     /db_xref="UniRef100_L8ITY3"
                     /db_xref="A0A0F9T3C4_9ZZZZ"
                     /db_xref="L8ITY3_9CETA"
     gene            213028..213213
                     /locus_tag="SR-VP_4-6_scaffold_141_476970_prodigal-single_
                     249"
     CDS             213028..213213
                     /product="hypothetical protein"
                     /codon_start=1
                     /transl_table=11
                     /translation="MTGCFVRISRDGFYQNLDITELTDQELADFFRDKDRGRLESWAI
                     TLTRWIRDNVKQSYLRD*"
     gene            213300..213611
                     /locus_tag="SR-VP_4-6_scaffold_141_476970_prodigal-single_
                     250"
     CDS             213300..213611
                     /product="hypothetical protein"
                     /codon_start=1
                     /transl_table=11
                     /translation="MKHLTATGQATIATDPNRLIWYSSNCSFWTDDWGQIAKVGGIPC
                     CPTCQAPGFQTTAQEWEFGISTYDKVKPGYSVWLNGLKGCCHGRAVTIKDLWQQHLKD
                     I*"
     gene            213625..214149
                     /locus_tag="SR-VP_4-6_scaffold_141_476970_prodigal-single_
                     251"
     CDS             213625..214149
                     /product="AraC family transcriptional regulator n=1 Tax
                     =Fodinicurvata sediminis RepID=UPI0003B5EB9E"
                     /codon_start=1
                     /transl_table=11
                     /translation="LAKTPTYWTNHSIEYAIGDCYLGRVLTAAFKLRHGLCFVGCANN
                     DETLYLELRRHFPRDVLQPGAAMLSEVIRHIQCSQDKWDWPMMTFGTAFQREVWHEIC
                     KIPMGETATYADLALRLQNPRSQRAVAQACGANPIAIIIPCHRVIATVGIGGYRWGIE
                     RKIKLLEREGAWGE*"
                     /db_xref="UniRef100_UPI0003B5EB9E"
                     /db_xref="U7HWT6_9GAMM"
                     /db_xref="adi:B5T_04091"
                     /db_xref="UPI0003B5EB9E"
     gene            214151..214306
                     /locus_tag="SR-VP_4-6_scaffold_141_476970_prodigal-single_
                     252"
     CDS             214151..214306
                     /product="hypothetical protein"
                     /codon_start=1
                     /transl_table=11
                     /translation="MRFCDMTEVELRRLCTELAQLVEAKLPGWVPADQPDAEVECLKW
                     EHNHVRQ*"
     gene            214293..214625
                     /locus_tag="SR-VP_4-6_scaffold_141_476970_prodigal-single_
                     253"
     CDS             214293..214625
                     /product="hypothetical protein"
                     /codon_start=1
                     /transl_table=11
                     /translation="MFGNKSKPSKIYSYGAQTPVPAEAVYDQIRSAAEYRNNLVALER
                     DRRRWVEWSVAERFPEIAELNRQIDAALAQLIAVRTRIKAANAAKRKREVSATDRTAA
                     AMPSARAS*"
     gene            214740..215267
                     /locus_tag="SR-VP_4-6_scaffold_141_476970_prodigal-single_
                     254"
     CDS             214740..215267
                     /product="hypothetical protein"
                     /codon_start=1
                     /transl_table=11
                     /translation="LQRTHPAGDGLAPNGLIRPVQGLRDCNRSSKAWRPKSAEPLIRP
                     VQGLRDCNESGSCFVYDYSSTGANCFTVSEWVDTMQAYQVKSETGIDPVTRTKYLSLD
                     HNRPVDGDTTDMSKVVILTTDHKFAHYQDHTYRVCQVELEDTQDTFIKIWIVDPFAGY
                     TDYEQLPLPLDDYCI*"
     gene            215251..215628
                     /locus_tag="SR-VP_4-6_scaffold_141_476970_prodigal-single_
                     255"
     CDS             215251..215628
                     /product="hypothetical protein"
                     /codon_start=1
                     /transl_table=11
                     /translation="MITVFRLVKAEVFTTETEEEFIRLELAEGAIDEPGVGVVLFDSD
                     LIPNFNLMRITQHSFNARPSVPIEVLVNGRVMRLVSLRYVNLKPFPPITGSSIQGTTA
                     YLAAIIRAAANQRLAIIMVVAWE*"
     gene            215619..215930
                     /locus_tag="SR-VP_4-6_scaffold_141_476970_prodigal-single_
                     256"
     CDS             215619..215930
                     /product="hypothetical protein"
                     /codon_start=1
                     /transl_table=11
                     /translation="MGIDECDENDIEDLARTIAKLQATADPQLMPVHDELMGRYLALL
                     EFAKTNVEYLDNTNCAWLVSQHGPGWYFWDESGQGCGPYTSKEQATTGLARYAAHLDL
                     T*"
     gene            215941..216351
                     /locus_tag="SR-VP_4-6_scaffold_141_476970_prodigal-single_
                     257"
     CDS             215941..216351
                     /product="hypothetical protein"
                     /codon_start=1
                     /transl_table=11
                     /translation="MNDSKWFYRLITTAGMILLCGLLATETWAAVLVVTRQPPTQAVA
                     PAELLAATVADIPKGQKATAPPETLVVDESSKVWLNKTLPVGTDTGITVIHQEDDSYT
                     VEISDPKLRWIKVPLTDDLKKILLPVKILVLPKK*"
     gene            216348..216641
                     /locus_tag="SR-VP_4-6_scaffold_141_476970_prodigal-single_
                     258"
     CDS             216348..216641
                     /product="hypothetical protein"
                     /codon_start=1
                     /transl_table=11
                     /translation="MIVDAIVEHYQLTQLTPSLSVFTLRKPPSLWVLGSDFLIIRSLT
                     TELYENITFRTSSELLYLEQLLILARRLPTLVEGMYCEPDLLERIDTTLTVFH*"
     gene            complement(216625..217230)
                     /locus_tag="SR-VP_4-6_scaffold_141_476970_prodigal-single_
                     259"
     CDS             complement(216625..217230)
                     /product="hypothetical protein n=1 Tax=Gemmata
                     obscuriglobus RepID=UPI00016C474B"
                     /codon_start=1
                     /transl_table=11
                     /translation="MTICLALLWQLPLISINQPSPSDDCYALALLLAPPDTPESTPTN
                     TEWTTLQPALHRQALALQLLDRRENTLVALREFETDLNLIRWRYELLKDAPLIAECDY
                     LPCKLTTTNHLTLNIAYRHWLEARQFCELDRLGHFKIALTQTEILYQVWSAIQDAQSE
                     YNYITIRRTALLRLRQLLGIEAYHLHEFPPCVPIWYFSEIQ*"
                     /db_xref="UniRef100_UPI00016C474B"
     gene            217319..217663
                     /locus_tag="SR-VP_4-6_scaffold_141_476970_prodigal-single_
                     260"
     CDS             217319..217663
                     /product="hypothetical protein"
                     /codon_start=1
                     /transl_table=11
                     /translation="MDLPTLTKAGLLATLLNPEEACARIRALAPIVAILKEDGLEAEV
                     RADPWLRLIISHGEITWHLFMVDGTITVQSHCRKPLTVQLADPSAFGRIADHIKLWSQ
                     NHVIATQSTFAT*"
     gene            217629..217865
                     /locus_tag="SR-VP_4-6_scaffold_141_476970_prodigal-single_
                     261"
     CDS             217629..217865
                     /product="Uncharacterized protein n=1 Tax=Rhodanobacter
                     fulvus Jip2 RepID=I4VTV0_9GAMM"
                     /codon_start=1
                     /transl_table=11
                     /translation="MLLQLNPPLPLETPKGKGYAHIVIDYGPEMDLIWIVFIDASREC
                     WAYSNREIRLQPNITLGRPNKLLPAESATPIQLV*"
                     /db_xref="UniRef100_I4VTV0"
                     /db_xref="I4VTV0_9GAMM"
                     /db_xref="brs:S23_44910"
     gene            complement(217801..218094)
                     /locus_tag="SR-VP_4-6_scaffold_141_476970_prodigal-single_
                     262"
     CDS             complement(217801..218094)
                     /product="hypothetical protein"
                     /codon_start=1
                     /transl_table=11
                     /translation="MHYSHLKLPTGHGDWTLTVPIEPDSLWWCFGWPFGHHGDLEPEL
                     AVVEVYALDDGRLYYRCQGQLFHPTDHSVECVFKRVELVLPILPAIVYSADLE*"
     gene            complement(218084..218260)
                     /locus_tag="SR-VP_4-6_scaffold_141_476970_prodigal-single_
                     263"
     CDS             complement(218084..218260)
                     /product="hypothetical protein"
                     /codon_start=1
                     /transl_table=11
                     /translation="MQREICHVIHVLGDDPTEGVYCGFCIQNSPDCFMLLGKLADGDD
                     FTEQCRQALLTYAL*"
     gene            complement(218316..218453)
                     /locus_tag="SR-VP_4-6_scaffold_141_476970_prodigal-single_
                     264"
     CDS             complement(218316..218453)
                     /product="hypothetical protein"
                     /codon_start=1
                     /transl_table=11
                     /translation="METLELEPYLSTLIPPWPNNDVTKPGEKTVIAVDVEKTTFNHML
                     K*"
     gene            218584..219195
                     /locus_tag="SR-VP_4-6_scaffold_141_476970_prodigal-single_
                     265"
     CDS             218584..219195
                     /product="hypothetical protein"
                     /codon_start=1
                     /transl_table=11
                     /translation="MPSIYFPADNNIVTLVQYIQRERHPEQIKARVEIGVLMALSGRE
                     TQPALKEHGQAVEGTIKIIAPKDRVSKKFDVEMILDGDEWKTNNHHHQIGLIDHLLAR
                     LELRKPKIKKKKKQHHQGTDEEQAQVAEEEFVTDDGGRPMLRMRKSDIYVGVGFRDVI
                     ERNGRFAPEFRAIEKASIVAEAACLVAETPAPAITEAAPALTA*"
     gene            219223..219522
                     /locus_tag="SR-VP_4-6_scaffold_141_476970_prodigal-single_
                     266"
     CDS             219223..219522
                     /product="hypothetical protein"
                     /codon_start=1
                     /transl_table=11
                     /translation="MRVLRELVAPIPAHINIITPLYVGRFLSRFYNDDLALGTYVGLL
                     DLEKGPSTATTIVTVVRVTISGTNQYTFDLTEATSLDQLEVLLRSFYARLQPLPL*"
     gene            219494..220354
                     /locus_tag="SR-VP_4-6_scaffold_141_476970_prodigal-single_
                     267"
     CDS             219494..220354
                     /product="hypothetical protein"
                     /codon_start=1
                     /transl_table=11
                     /translation="MPDFNRYLYEQVKLRLPQFTTTITECDECGYDRTVSVSGGTWTV
                     ASGSPANTIRLQRMLCPHVGRVSGLTMVNKKYGISASISRPEGDEFLVKQRTRGAGYR
                     FISKQQLSESIAKHCTAPNPEAAVVNAIIEELSRLLEAGPTERPALPPHWEFGSERYW
                     CHDDTVGEWVGLFNQISVAQVMELVTINKDGSVARTNTIADPDRQCWYLIDCRGHGGA
                     AFNIITDGEIFYPTNRITDSTSVTKRIHVLHHDANLGKATLDLHKMGPADKEIIRQAI
                     ERWLTKANLI*"
     gene            complement(220542..221441)
                     /locus_tag="SR-VP_4-6_scaffold_141_476970_prodigal-single_
                     268"
     CDS             complement(220542..221441)
                     /product="Uncharacterized protein n=1 Tax=Candidatus
                     Nitrospira defluvii RepID=D8P7Z9_9BACT"
                     /codon_start=1
                     /transl_table=11
                     /translation="MNKKLVLYHSSCQDGFCGAWLCYRAWPNAEFIPVNYNSEPPDVT
                     GRDVLIVDFSYPRATTLAMNASAAALTVLDHHESAKNDLVDLDHFCTFDMEKSGARLT
                     WDYLMDHGYLHRWNFTTKYEAGYIHWLVKYVEDRDLWRWALPDSKAINAAIRNYPLDF
                     KIWDTLATEPLTRFITEGRPLLTFQQQLIDHHLNHLETIEIGGLKGKGCTCAIPKIWS
                     ELMDQLLAKHTECQFAAVWLDTTTKQRIYSLRSRKDGPNIATLALNYPGGGGHAHAGG
                     FTIDYDTKLTARTEFPVPNHGSS*"
                     /db_xref="UniRef100_D8P7Z9"
                     /db_xref="nde:NIDE3961"
                     /db_xref="D8P7Z9_9BACT"
     gene            221500..222048
                     /locus_tag="SR-VP_4-6_scaffold_141_476970_prodigal-single_
                     269"
     CDS             221500..222048
                     /product="hypothetical protein"
                     /codon_start=1
                     /transl_table=11
                     /translation="MRLCLLTLVGLMGMADVALANDAVIIGGRRTVFVSPGFSTGFGT
                     TFVTPSFVGSACVPPVIASAPAVFVQPAPVVVQPAPVVVQPAPVVVQPAFGFNAGFAP
                     AFGFNAGFAPAYGFNAGFAPAYGFNRFGFNAGFAPAHGFNTFSRFGFNRFGFNAGFVP
                     AYGFNTFGGVAIGGRRSFVFVP*"
                     /db_xref="pna:Pnap_1352"
     gene            222341..223000
                     /locus_tag="SR-VP_4-6_scaffold_141_476970_prodigal-single_
                     270"
     CDS             222341..223000
                     /product="hypothetical protein"
                     /codon_start=1
                     /transl_table=11
                     /translation="MAFDEVTRGVRGLIRSVLQERCIKHHSTPRFITTICYAQTPLES
                     IEYYGPIRFLYGDDLIVYVYGMPMEPDLYYTEIEERVKFDLAAPDLDVQLTSLLDRYI
                     DDKHKRPDHYKTLVRSTSYQYCFIPDRFDSSQLQHRFPLFPSVWEQWWLKARRWWRRL
                     WGALPLDDKFCWLQAIQRHFKVSAEEAAVVTETVQALRESDTDKSVITTATAEILKNR
                     T*"
     gene            222997..224247
                     /locus_tag="SR-VP_4-6_scaffold_141_476970_prodigal-single_
                     271"
     CDS             222997..224247
                     /product="hypothetical protein"
                     /codon_start=1
                     /transl_table=11
                     /translation="MKLRFINLAEGFGFRTDHDPEAVMAQAELKTPNYKPLFANDTIY
                     FNPTDSQEDVIKVVPAMKAETLKPYVDRYQLPNFTGTIYYGFKTVLGDDYRNKTIETI
                     LTPLEATLKHAGEGVTVKDCFDIAKEYSDPRRWGKPGPPRPDLAELMANAGHLALKLR
                     QLYKWKQGTQDTLPIKQAIALVKERTGRGYAKEASYQLAQRLKNPKADDQEVVNRFME
                     MCVEQIGKLPGTAVAYDYVIAPASKGSFNQSLAKLIARDRGSEFLIIGKRLGKDVTVG
                     ADQIRERARRLEAPRCKKKDERGRDVWILTVRGDKISYYTEDEFVEAWSTNEINKLQT
                     AQRKMKSDVEPEIKAQDYKDKRRYLKIYSKAGAEATSDKAVLLIDDNIVSGGTLELIH
                     EVLIQVQPPPRRIDIFVPLLITVT*"
     gene            complement(224240..224464)
                     /locus_tag="SR-VP_4-6_scaffold_141_476970_prodigal-single_
                     272"
     CDS             complement(224240..224464)
                     /product="hypothetical protein"
                     /codon_start=1
                     /transl_table=11
                     /translation="MTTTELAIEIFKQHIPGRIDKYKPLAIWSDDGRVLEIYYDNHKG
                     EVEAFMFDLADPTAIEQLQQAIRDEMPSAM*"
     gene            complement(224466..224711)
                     /locus_tag="SR-VP_4-6_scaffold_141_476970_prodigal-single_
                     273"
     CDS             complement(224466..224711)
                     /product="hypothetical protein"
                     /codon_start=1
                     /transl_table=11
                     /translation="MSELIDATELAKKIFSEYLPDGANECRPFAEWVDDGRTLEICYD
                     NHKGEIEAFMFDLADPTAIEQLWQVVWNEMCLALPAR*"
     gene            complement(224708..225172)
                     /locus_tag="SR-VP_4-6_scaffold_141_476970_prodigal-single_
                     274"
     CDS             complement(224708..225172)
                     /product="Putative uncharacterized protein n=1 Tax
                     =Planctomyces brasiliensis (strain ATCC 49424 / DSM 5305 /
                     JCM 21570 / NBRC 103401 / IFAM 1448) RepID=F0SJ69_PLABD"
                     /codon_start=1
                     /transl_table=11
                     /translation="MSEIAFTKVSLPFGWMGNMSPHPIEYEGKRWRTAEALFQALRFP
                     ATATGLAIREAIRAETSPMAAKFAAKAKQSQTTVVPCSEVDQINMRLVLRLKLQQHPD
                     LQAALVATGEATIIEDCSKRRPSPWGAQFKNGRWVGENLLGKLWMEARVQLQ*"
                     /db_xref="UniRef100_F0SJ69"
                     /db_xref="pbs:Plabr_0990"
                     /db_xref="F0SJ69_RUBBR"
                     /db_xref="F0SJ69_PLABD"
     gene            complement(225172..225858)
                     /locus_tag="SR-VP_4-6_scaffold_141_476970_prodigal-single_
                     275"
     CDS             complement(225172..225858)
                     /product="hypothetical protein n=1 Tax=Gemmata
                     obscuriglobus RepID=UPI00016C3A55"
                     /codon_start=1
                     /transl_table=11
                     /translation="MTQLVRIISGGQTGADQAGLIAAKMVGLETGGWMPKGFRTLGGD
                     RPEFAALYDIQEHFSRQYPPRTYQNVFESDATVRFAADFASAGERCTLKAIKEADKLY
                     FDINIIDSSDRQSASAFAAWLTTNQVKTLNVAGNSEKTAPGIQEFVITYLMKTFHHLD
                     IGPKSKVYTTADLELAVQALKDGLAAATRVAGRPLTIDEEHLCRKAMTTALRTITGHK
                     FGTVRLMGEG*"
                     /db_xref="UniRef100_UPI00016C3A55"
                     /db_xref="A0A0F8Z6S6_9ZZZZ"
                     /db_xref="ppd:Ppro_0225"
                     /db_xref="UPI00016C3A55"
     gene            226167..226772
                     /locus_tag="SR-VP_4-6_scaffold_141_476970_prodigal-single_
                     276"
     CDS             226167..226772
                     /product="hypothetical protein"
                     /codon_start=1
                     /transl_table=11
                     /translation="MRLLIKNDDHYSYLNDCVALRPNKVMITSYGVFAGILADGRDMS
                     EWGKRFHTRDLLEAMADIETVQILVGVYEYKSCKSKQDCLDCEQKYVFDLIRHLNHAD
                     KFPHFQWRVTTRSHAKCVLFTYPDDTLRGVAGGRNFTNSDWADVSVELDKMSALRLEQ
                     HVTEMWQAAKPLTGPSLSEIMVDQGISAKTIENIMAGTPEP*"
     gene            226890..226960
                     /locus_tag="SR-VP_4-6_scaffold_141_476970_prodigal-single_
                     trna_2"
     tRNA            226890..226960
                     /product="His"
     gene            227098..227168
                     /locus_tag="SR-VP_4-6_scaffold_141_476970_prodigal-single_
                     trna_3"
     tRNA            227098..227168
                     /product="Cys"
     gene            227202..228086
                     /locus_tag="SR-VP_4-6_scaffold_141_476970_prodigal-single_
                     277"
     CDS             227202..228086
                     /product="hypothetical protein"
                     /codon_start=1
                     /transl_table=11
                     /translation="MANGKRNRIVWTEDEYERLATKAVAHILKNPSFSTEELFTKIQE
                     TLPLDRRRQHTKAFTQAPILLEKVRHLMARLTLSDDTLHHQITALEATQAQLTTEIAE
                     LKARPEPPPPPTVEQCLQDVPTEKLIAVLLSRASSHLTNLLPTPDPVGLHRLDHRIYQ
                     MQIQIAGLMGKNGALPTAPAPIDPKIYMPMFIVAGGTRQDFQRLQNSLIKANVRLKHL
                     DLTKPAHLSLEKHDQVVLWADGTTPPQQAAVTSKAAKGKLLVVNGTLAELGPAITNEA
                     RAIREQRENPVATNGAVL*"
     gene            228091..228876
                     /locus_tag="SR-VP_4-6_scaffold_141_476970_prodigal-single_
                     278"
     CDS             228091..228876
                     /product="Uncharacterized protein {ECO:0000313|EMBL
                     :KKN96663.1};  TaxID=412755 species="unclassified
                     sequences; metagenomes; ecological metagenomes.;"
                     source="marine sediment metagenome.;""
                     /codon_start=1
                     /transl_table=11
                     /translation="MLHTVTITGLDVWTNRNALVDLQREFPFVEWGILLSASRMGQDN
                     RYPPSNWIEDTGQFFASVPVPPRLRLSGHLCGAWARDIAAGGNRFVTEYPKWPSFFRR
                     LQLNVGHILSDISSSTEYGNDGEHFYDGVRLLAAAHPTASSRIIIQVNPNQGWRYRLQ
                     PLLDEVDILFDCSGGRGIVAEHWPNPVAGTDARLLTNCGYAGGLTPDNLPDQLALIMK
                     ASLGQPIWIDVESGVRTDNYLDLDKVRQFLTVAKAARTFLADV*"
                     /db_xref="A0A0F9XWB1_9ZZZZ"
                     /db_xref="gwb2_scaffold_8_44"
                     /db_xref="mai:MICA_906"
     gene            229007..229126
                     /locus_tag="SR-VP_4-6_scaffold_141_476970_prodigal-single_
                     279"
     CDS             229007..229126
                     /product="hypothetical protein"
                     /codon_start=1
                     /transl_table=11
                     /translation="MLFNPFAWKRVIEIAEAADKGKELTEVLQTWRPKFYDRS*"
     gene            229113..229544
                     /locus_tag="SR-VP_4-6_scaffold_141_476970_prodigal-single_
                     280"
     CDS             229113..229544
                     /product="hypothetical protein"
                     /codon_start=1
                     /transl_table=11
                     /translation="MTDPNYFAVIDWAALEGSEFPTVGSPIYIVSFTVRNLAHPNAEP
                     LGCYARHGNRQYLWRERVWGELDMTSSLIRHRIAERLKTACANSNDLRRVLDFLNSYS
                     TALGPTTLDSVDNPLSQNRVFYRVLYELPAARHSPVSTPPG*"
     gene            229590..229991
                     /locus_tag="SR-VP_4-6_scaffold_141_476970_prodigal-single_
                     281"
     CDS             229590..229991
                     /product="hypothetical protein"
                     /codon_start=1
                     /transl_table=11
                     /translation="VTMIKRQLVAARHTMDAPVQWIAPSHHRAIPHEIEALDLADTPD
                     GEMLLVKLRHNTELANPDVDVALLVGQARTYRRTGIVDPQSPELWFYDDQFWVKARSS
                     YTGHEYYHNKCYLLYAVTIQDPDRLMAQLHS*"
     gene            230056..231396
                     /locus_tag="SR-VP_4-6_scaffold_141_476970_prodigal-single_
                     282"
     CDS             230056..231396
                     /product="ATPase associated with various cellular
                     activities AAA_3 n=1 Tax=Sulfurimonas autotrophica
                     (strain ATCC BAA-671 / DSM 16294 / JCM 11897 / OK10)
                     RepID=E0UUW0_SULAO"
                     /codon_start=1
                     /transl_table=11
                     /translation="MAKISVLKEALLICRDANITPFLWGHRGLGKSSLVQQSAVENGW
                     GFIDLRCSQLEASDIRGLPDRGDDNRTHYLPPADMPMADLTLGQIQCKLAESIGLDPK
                     DGKTDLTDQISKALEKADLDALRRYEQCRQAMQGRFQRGILFLDEVNRAQDDVLQAIF
                     QLILDRRIGQYVLPPGWSVAAAGNFMEGYRVGGFDDPAFLNRFCHMTLTGGETTLEEW
                     VNYMASVHGQDATDVIEFASQNTKHLDGDITGELGFTVQPSRRSWEMVTRAQKVVREG
                     KYSDPAGIEVLSGLIGRELAQSFSRYSCPVKPRELLTNGVKTYEAKLKKLDRNQLTGL
                     MWGLVSFCKNQIDQDSIAEVCLDFADFMIKFANDKDVVVAFCRALVTTGNANDSQEKA
                     RAAVISNPRLAKMIAKFNQRAGNSKKTFVDRLAERPLLQEALSKVSWGTVEGEE*"
                     /db_xref="UniRef100_E0UUW0"
                     /db_xref="X1SPQ2_9ZZZZ"
                     /db_xref="sua:Saut_0423"
                     /db_xref="E0UUW0_SULAO"
     gene            231398..233020
                     /locus_tag="SR-VP_4-6_scaffold_141_476970_prodigal-single_
                     283"
     CDS             231398..233020
                     /product="Uncharacterized protein {ECO:0000313|EMBL
                     :KKM25274.1};  TaxID=412755 species="unclassified
                     sequences; metagenomes; ecological metagenomes.;"
                     source="marine sediment metagenome.;""
                     /codon_start=1
                     /transl_table=11
                     /translation="MIDWIKTFAIFGHDRPKYRKRLCVYCDQCFVAGIVSDGTIILTR
                     VADVVDGQLYWECKKCVTIRTTAATIKACNTSEHKAAVAIRSKKLWENDEYRRAVIAN
                     RPPCDTEKMSEIMKKVWADPIKKQHHTEAMKRLEVSDKLCVSTTRLWKCSIYRQRMIE
                     LFKIRGKKLWEDADYRQRIIKALTGNPKSIAAGKRLWQNPVFAAKMVALHKALWKDDN
                     YRQKMMKIWFNRSGALSPRASSIQLVLYSILDDLGIKYYREYTDKAPDIECLVGPYIF
                     DCVIPTTSKILLIECQGNYWHTLDKAFKRDISKQSYIVNNLSTQYELKCLWEHEFLNK
                     DRIINTIKYWLKIDKPQLIGFSFAELTIKPAPAIDYRLLLSKYHYLPTAPFGSQAYGA
                     YLNNILIAVATFSAVRRQNMEASIGYENDSVRELSRFCIHPSYQQSNFGSWFLSRCIK
                     LLPHKYQCIITYADTTFNHTGALYLACNFKSDKTVPPDYWYVAQDGWVMHKRTLYGHA
                     RNLKLTEAEFATTRGYRKVYGSTKTRYKFIRS*"
                     /db_xref="A0A0F9IYS3_9ZZZZ"
     gene            233115..233645
                     /locus_tag="SR-VP_4-6_scaffold_141_476970_prodigal-single_
                     284"
     CDS             233115..233645
                     /product="hypothetical protein"
                     /codon_start=1
                     /transl_table=11
                     /translation="MKLNRLQHNTLLLRETRRRFRSRKTLLEASGPLTGAYYWYPKKG
                     PNNTISDWDLMSFYDQEYNGDTLHEAMWPEMLQGIAIEWGLDYRILSARLRAAYTGLP
                     RGRVSLGLGTGGADRYNILHGNDAPPPNGIRRIIVSFNLTKFMNRDMVVPVFDEHETC
                     LPDDVVLFRKVTKIPV*"
     gene            233658..234212
                     /locus_tag="SR-VP_4-6_scaffold_141_476970_prodigal-single_
                     285"
     CDS             233658..234212
                     /product="hypothetical protein"
                     /codon_start=1
                     /transl_table=11
                     /translation="MCFYNEYDWSAEVVEYTGGPATSQHRCFECHTFIHPGEWVHKTF
                     MQEHEDCQHENRIDDNEDVTDFYESGIMPHWCNGLDAEPCVFGETHQSYVCQSCTDFR
                     AAIRAVEEADGCVGDEAEPQNLFDDIAESDHYHQYFDHAANTFPHLVTSGYIDKHYYF
                     DDDEWEQDDLAPIPYDELGVSCAG*"
     gene            234200..234616
                     /locus_tag="SR-VP_4-6_scaffold_141_476970_prodigal-single_
                     286"
     CDS             234200..234616
                     /product="hypothetical protein"
                     /codon_start=1
                     /transl_table=11
                     /translation="LCRVIFMDDIFLVLADTLRQELKSYGFQGYTVATCNDRVVATYQ
                     KATRDEQGHRTATIAYGHEFDKRWSLHVAPPYGQNNVVCFDLNNVDIDELIYTMIRHL
                     AGDLDNSSKGLILVPIIKLCPKKLSPGQCKGGCCTR*"
     gene            234638..234710
                     /locus_tag="SR-VP_4-6_scaffold_141_476970_prodigal-single_
                     trna_4"
     tRNA            234638..234710
                     /product="Pseudo"
     gene            complement(234691..236421)
                     /locus_tag="SR-VP_4-6_scaffold_141_476970_prodigal-single_
                     287"
     CDS             complement(234691..236421)
                     /product="Uncharacterized protein n=1 Tax=Prevotella sp.
                     CAG:1092 RepID=R5PTF0_9BACT"
                     /codon_start=1
                     /transl_table=11
                     /translation="MANLHHFIDRAQKVHGDLYDYSESIYHNRTEKVKIVCKICGPFW
                     QRPDSHWRGAHCPTCAKRKAIAKQKDTRDIFIDKAKLVHGNNFDYSKVDYQHSGTKVL
                     VICKSCLNEILVRPSHHLNGSKCPHCVRIALGRLYLLSRTEFIQKAAAVHNNKYDYTQ
                     ITYRGCANNIDIKCRECHSIFTQLANNHLAGSGCPECAKRKADLAKTKSTEMVIAECK
                     QRVGDRFDYSKVYYKNCATKIIITCKRCNNDYHVFVHNHKKTGACPYCGVSSGHRQII
                     DYIQSITNHKIIINDRKTISPYELDIYIPDRKLAIEFHGLYRHSYSEIPPPNIRCRHQ
                     TKALLCEKSNIRLLQFWSHEWDQKQIIVKSMIKHQLQQSIKIYARACKIIKISDNFFT
                     INHIQGLRHSAIAYGLIYNDIIVAGMSFCKHHQKWEIIRYANLLNHTVVGGSSKLLNH
                     FIKTHQPNELLSFADLRFSVGNVYQLFGFKQLKITKPNYFYTDKRATKLLSRQSHQKH
                     KLSKKLENFDPTKSEIENCLINGLRILYDAGHTKWLWKQSIIKDSSSLSSVLPLRQLP
                     YIDRKRPSQS*"
                     /db_xref="UniRef100_R5PTF0"
                     /db_xref="R5PTF0_9BACT"
                     /db_xref="abk:LX00_04105"
     gene            236578..239103
                     /locus_tag="SR-VP_4-6_scaffold_141_476970_prodigal-single_
                     288"
     CDS             236578..239103
                     /product="hypothetical protein"
                     /codon_start=1
                     /transl_table=11
                     /translation="MSSLSNARMPVTIEQSEKLMKSRCRLMTREPFYGHIAMSMVWIP
                     SQMSWLPEGRRTMGVRIVNGGEVQCLYYPPFVDSMTVKECFAVIQHEIEHIVRVHCVR
                     VGSRDPQAWNVACCKPDELIVGGSNRSIDELAIGDLVYGRDGREVEVVAPMVRHHKGK
                     MVRLKGRFLLPFSVTPEHPVLVVPWKLKTVSNPKTTIKEYGEPTFIEAGKLTGCGMAR
                     KIGPARSGFALVVPKYEQVENTRWLGLSGYTIRQDDGSIRTEGLHLNRDVAWLMGLYV
                     AEGSACSADFSAGMQWSLAADEVELAAEVQRILGEYGFSPRVDVDGSKMRVQVCSPIL
                     ARAFADWFGRGAANKQLPSWIRHHQDRDLVMAFITGYFAGDGHNSESASGVRNAAGTV
                     SRLLALQLQTLGFTHGIPFGLYESNRGVRMLNGANLPAEKLFMLESGTWQARELFGQT
                     PGRQRNHHFDAGNHVYVPLLEVAEEDYDGPVCNVETTDHTYLVSNAVVHNCDMTVNGP
                     RNKPRIGYHESTTSEVIVPLKGHIIWIPEDWPQDGTSEIFYDMLEKKQKQLGKVCAQC
                     GRPHKGKGGKGGKGEDKDKGEAGAGASAEPGEGTCPSCGQAQDGEYNHGGVSGKAVDD
                     HSIWNQSDVSADEARQIVKDIVDQASSKCQGHTPGHLSEAIKELAKPVVRWRELLRHY
                     LGKHVGNQRQTYSRRNRRHDRFGMPGVSHHAAATCTVIVDTSGSVGSRELEQFFAEID
                     TIAGRAKVQVLQWDHAFQGYELYRRGDWKKWKVHGRGGTDMAAPVQWLIDNKLISDVQ
                     VLLSDGYANWHEECKFPMITVLTTPEGTTNGPGWGHVIRMNKD*"
                     /db_xref="fpl:Ferp_0521"
     gene            239116..239198
                     /locus_tag="SR-VP_4-6_scaffold_141_476970_prodigal-single_
                     trna_5"
     tRNA            239116..239198
                     /product="Leu"
     gene            239213..239440
                     /locus_tag="SR-VP_4-6_scaffold_141_476970_prodigal-single_
                     289"
     CDS             239213..239440
                     /product="hypothetical protein"
                     /codon_start=1
                     /transl_table=11
                     /translation="MTTDVYVVDFVDVDDSGAIVEIVPRIRDLVVDYGRPDDGVLSYD
                     GVAFSAVVRTGSPDEALLEADLLLEEYLKRH*"
     gene            239471..239552
                     /locus_tag="SR-VP_4-6_scaffold_141_476970_prodigal-single_
                     trna_6"
     tRNA            239471..239552
                     /product="Leu"
     gene            239576..239950
                     /locus_tag="SR-VP_4-6_scaffold_141_476970_prodigal-single_
                     290"
     CDS             239576..239950
                     /product="hypothetical protein"
                     /codon_start=1
                     /transl_table=11
                     /translation="MIQVLPAPIPHTERAIVCESVAEQLQSDHYVIEKLIDPSGGDML
                     PADLGPWLRWPSIVLRPKRFNKDQLDNVAMFVMVFWPDEIRLVMNRATTTRIIATFDY
                     SDPMLFDELAVALARLRVRWRM*"
     gene            240006..240179
                     /locus_tag="SR-VP_4-6_scaffold_141_476970_prodigal-single_
                     291"
     CDS             240006..240179
                     /product="Putative uncharacterized protein n=1 Tax
                     =Plasmodium falciparum (isolate 3D7) RepID=Q8I259_PLAF7"
                     /codon_start=1
                     /transl_table=11
                     /translation="MAWIDDSDDVDDDLAEDSDDAELDEDDDFEDVEFDEDDDEDFDE
                     DEDFDEDEDEDSE*"
                     /db_xref="UniRef100_Q8I259"
                     /db_xref="B3LA06_PLAKH"
                     /db_xref="bhy:BHWA1_01678"
                     /db_xref="Q8I259_PLAF7"
     gene            complement(240215..242719)
                     /locus_tag="SR-VP_4-6_scaffold_141_476970_prodigal-single_
                     292"
     CDS             complement(240215..242719)
                     /product="Ribonucleotide reductase of class III (Anaerobic
                     ), large subunit {ECO:0000313|EMBL:CCU79782.1};
                     EC=1.17.4.2 {ECO:0000313|EMBL:CCU79782.1};;  TaxID=1293054
                     species="Bacteria; Firmicutes; Clostridia;
                     Halanaerobiales; Halanaerobiaceae; Halanaerobium.;"
                     source="Halanaerobium saccharolyticum subsp.
                     saccharolyticum DSM 6643.;""
                     /codon_start=1
                     /transl_table=11
                     /translation="MPDIQDIRTQHEPILIQKKGVVGVGIGTKWINNTPSTIPAILVF
                     VERKLPPSDIIQKYSVTDLIPDNLEGIPTDVIEVGKIVKQDNFLQRIRPVKPGYSIGQ
                     HDTTAGTIGGFFLDRDNDPVILSNNHILACFDPETEVLTKEGFKFWDQVRADDQLATL
                     NPETRELEYQLPSMLHRYWYQGTLYRLTSKHLDQCVTHNHRLYCRKDYKNATKKSNYE
                     FITAENAVVSGNSTIRFLRTAKWHCETAEEVAAQIDLTTNPNLMEEWVEFLGYYLAEG
                     STTYSPQYFDKKTGRRKHGELYITSIRNKDHDFLRRCKDLLDKLGFKSFINHKSFYCR
                     SYNRLLYNYLERFGKAAVKHIPTEIKQLSSKYLKILLEALSRGDGCKVGENHIFTLKS
                     KRLIDDIQELAIKLGGCATVRPKKGSGYWHCEVFWTNLEPKVRNIESIQYTGMVYCAT
                     VPNEILLVRRNGKLCWSGNCENRAKIGDPIYQPGPYDSTGDLNFRGWLDPVINLPYIA
                     TLKQFVTLAANNNLQDSAIAAIHPKILAAGLIDPSYPTINQPCTGFGPLAVGMKLQKC
                     GRTTGYTTGQVIALNASFTIDYDFGPARFLDCAVLSAMSQGGDSGALILDMNQRAVAL
                     LFAGSDQVTLANPINPIVEHYGLRIWNLQNNTGTVTSTFGNRLWQTVSTDGQLTNDGQ
                     LVTITAAASQFCYLEAIIPDFESVSVIVNTGTDKGTLWGPGLTVQWPNGALKVNIMGD
                     RFGGCFNGPSNLNIGAVKPNTDYTLQIRKSTVNTYIGEIQDENRWYTVIELPTSVFPH
                     PPVSVRIGKNDMAGQPTSATPAGASGVCTFRNFQQT*"
                     /db_xref="M5E2E2_9FIRM"
                     /db_xref="UniRef100_M5E2E2"
                     /db_xref="nga:Ngar_c13660"
                     /db_xref="1.17.4.2"
     gene            242808..244274
                     /locus_tag="SR-VP_4-6_scaffold_141_476970_prodigal-single_
                     293"
     CDS             242808..244274
                     /product="Uncharacterized protein (Fragment) n=1 Tax=Zea
                     mays RepID=K7URY0_MAIZE"
                     /codon_start=1
                     /transl_table=11
                     /translation="MNSSILPEGRNSLLPVLPTDGQPFIDNELVRWVYDANEEIWDQA
                     GTVDNLPLANATSNGLLSAQDKALLDRIPAVGGGFGLIVDTKTILKNNDNLDGVIRGN
                     IQLRSESLDIICVGADRLKLKCRIPPTLECIGAAQTAPGLLFKLSNKFLDTLVVNLPG
                     PVGPTGLKGPMGPPGTPGWSDGPKGLTGHAGAPIVQAAQLTAITFNDLPGITDTAIID
                     MHMAADNGQGCKLIMTKGLVAKQGPADLVVATPLTRVLSYPPNPDQTHCVLTTLDGWQ
                     LTKPAADTTPLNMILLRLAKGSTADASKAIGFNGYTLSNLIQDIVDQYKQRLVALDQQ
                     WGAEVRQYIEGIDSKARTILSELAQELALCEFNLPAVNYCITLVPCGTSIPSPPPPPP
                     PTPPPPPPPPPTPPPTPPPTPPTPPPPPPPPPPPPPPPPPTPPPTPPPPPPPPPPPPP
                     PPSPAAIAAGRAGRNIPHTLAKRVVSIDMGHRKWRVHA*"
                     /db_xref="UniRef100_K7URY0"
                     /db_xref="U3KKI1_FICAL"
                     /db_xref="strp:F750_6577"
                     /db_xref="K7URY0_MAIZE"
     gene            244271..246394
                     /locus_tag="SR-VP_4-6_scaffold_141_476970_prodigal-single_
                     294"
     CDS             244271..246394
                     /product="Marine sediment metagenome DNA, contig:
                     S01H1_S38962 {ECO:0000313|EMBL:GAG53208.1}; Flags:
                     Fragment;;  TaxID=412755 species="unclassified sequences;
                     metagenomes; ecological metagenomes.;" source="marine
                     sediment metagenome.;""
                     /codon_start=1
                     /transl_table=11
                     /translation="MITDPGSLFPPTPAHQTTVELRPGLFFQYDATLNSWVKITANSI
                     PIALATPMANGAMAAVDLRKLNRLVIPPPVSSISGTDCIAPFQAGNIGLFAGDRFVGV
                     DGTVKIQNINTVGARVSVDLPFHVHQHTYAFDFTIDFPELISELKLRNQFNITGKTGA
                     VGLPGDPGLVGPDSILSGPPGDMGATGSAPPCALGIETDNLQVAPQIGMTKALVDGHV
                     VLNSVDSTKYQLVFDRQSIGPVGFAAETFHVQTDTSSWVLAITGNAVDAPIVDPRASV
                     ECGTFSAGNSQPLYYVDMDPIVAAVHQQFLVEAQLIHTSYENIVKFWIQVMSDLFDEQ
                     KVALCCALEHCLSQTKNTQILQHIEDVAGAAAGSANILLHNRTSNEAVNLSSTRTLSE
                     DLCKGGPDFPQYPNVAGGGVGGFGPPPPVAPAAVNPQLITVDPLLHSSAVTAKQVLLP
                     AGDYTATIDRVSALVDSKHRANLKLQYLDTNGKRVAHFLDKGAFATLSDARSAYEGLS
                     LSFHHEGGMLGLWLPGLNLRRVSGIIEVSIRPAADPILIPTPVTKLVEPTIVAEAVAE
                     PTEPTNYCQMSTTHLAWYERGWQTGNCCGLIMNIMGHNYIIVKRSVGIDTACGGGESD
                     TEPCIMKFLKTSRGHPAFAWPTFDSKTFAPLPDSPAVTFQFDQVLNDIIAQKINAGDF
                     IEGRGFPAGIRHLTFQLMTVLFPVG*"
                     /db_xref="X0YY77_9ZZZZ"
     gene            246394..246918
                     /locus_tag="SR-VP_4-6_scaffold_141_476970_prodigal-single_
                     295"
     CDS             246394..246918
                     /product="hypothetical protein"
                     /codon_start=1
                     /transl_table=11
                     /translation="MQVKINKFCALATSPSWQAWLFHFNQGLYQKFFNKLQVSRGCNQ
                     NRDLMIELLKEIELVPGGTESILTFLQKHYPSVLNNGIAQPSVVRTSPATNKVFEYYN
                     PNLLTYPRRLVIEHGEVERLAIEFIRDKIRSDFVIVDGKAYIEYLLASDEPIKDKIPT
                     DNWVIRRWRSRNQK*"
     gene            246922..250236
                     /locus_tag="SR-VP_4-6_scaffold_141_476970_prodigal-single_
                     296"
     CDS             246922..250236
                     /product="dihydrolipoamide acyltransferase n=1 Tax
                     =Streptomyces sp. LaPpAH-108 RepID=UPI00035D585F"
                     /codon_start=1
                     /transl_table=11
                     /translation="MAKKRTVTPMPVLAPPEDGIKLRNVYTRLNPSGDQETVRKRPGK
                     PDEATLSELDQLADRLSGLLEGSGGVEFAGLPALSAEQPNSQRVVNQPSPPQLVASRG
                     DPARAQDETLTNMTVAPQTSDLGLGLGPTPADGPELGRMKVRSGASPKGNDIPGKLNI
                     GYTGDNIDYGATHSEHRLRSIYATSKPITDADTYLESFTGTGNIAFAPGALTPSPPRK
                     RRRNKDKDTVTQEHTMSTRRTINEWLPGFKSAGYDPGDHQMPSPSGKGVAERGTTENS
                     VGSYDTETSHDGKEWPRDHNDTAAMCDVDEDGTEHEPQGSHESSHAEASDGHQDKVGH
                     NWPDQPKNSGQGVAEPFGGSRWSDGGVLKGDRGPGADTWTHEEGPGMAGTGPITGTSG
                     PQLGHPTSEDWSPDNMARLMGDDFNVKALFDSYARTARAVCLEDFQQLCEAHGADIVL
                     DQTSIMQLMDSNQEFMFYEGADANGPYWVPTPLSECDDSPPAPKKKTPPKKKAVGEGE
                     QRRPFTNKGQPITEMQIRSPEDEAGLYGDAADMQTRDDLYGGDPALGAGMPGIAEPSL
                     HHGDGYPSAYDDRLRGAGGLGDELGGGQMECPGCGYTGEEEACPECGIEMVDVGGEAG
                     LTDPAGGEFPPDFDGAVERGEPGLSDAHTPREMSTVPRPRPFESRIVNGPKIVESLKN
                     FMTSAHSLIERNTKARPRDLAEALNHSWAFHAGRVDANTCPTKVQNTLRGLMQRYPGF
                     NPVVENEAMNRPEGTKLGGGDGPKENLPAQPSEMKTNGDKSLLGRHQTNNLEGTPTIP
                     GTGKKLTGRSVNEGMVPPAAPAPAGAAGAAPRPPVAPAGAAPAPAAPVRPGVPPPAPG
                     VATQAVQENINRLARYVKSAIKEGAKALRGKYNLQFSVLVTEGKLPAFLKDKEKGKDG
                     KPAKKDGKGKDGKGKDGKPAFLKKKNRTPPRDNLAEALADAEEILQLHQPEDVTFEAT
                     FLGPLGQVALKQDIPLFTIMPRGPMVGEGRALFRFQRHAEAFADKLVAEGVTCRIYPH
                     NWGSAVEAKTDYRMAAQAFSMISEKKDWIQGAVNPEHKGYCTPMTKDTCTPARKALAK
                     RFKSGDLHHGGKKKDD*"
                     /db_xref="UniRef100_UPI00035D585F"
     gene            250405..250713
                     /locus_tag="SR-VP_4-6_scaffold_141_476970_prodigal-single_
                     297"
     CDS             250405..250713
                     /product="hypothetical protein"
                     /codon_start=1
                     /transl_table=11
                     /translation="MNILPRPILDEIFNLQFQISDIAIQHFVDELDDLGFVVTNYINH
                     DAAVMLNFSGEGMVGELRIDRIRRCFDIIVKCEGAVVLPASGDWNLVVEYLQKVTGRL
                     *"
     gene            250821..251294
                     /locus_tag="SR-VP_4-6_scaffold_141_476970_prodigal-single_
                     298"
     CDS             250821..251294
                     /product="hypothetical protein"
                     /codon_start=1
                     /transl_table=11
                     /translation="MDELYHKIGAPIVGQHPSVFELVVSDHVTWADPHTYGLDRAGIN
                     PIDYFITSGDAIEKTIVLDRQLWQLAGALRKELFQLIADDNKCDLAAAQSLYRGGVRP
                     HTLPTFPDYEAAVWRAAGQCRKLLNALKIAKGDNVFLETEWVDRKLLVIPKNPRR*"
     gene            251246..252043
                     /locus_tag="SR-VP_4-6_scaffold_141_476970_prodigal-single_
                     299"
     CDS             251246..252043
                     /product="hypothetical protein n=1 Tax=Spirulina subsalsa
                     RepID=UPI00030F5620"
                     /codon_start=1
                     /transl_table=11
                     /translation="MGRSQTFSDSKKPKAIELMPYVVFEGNDGAGKTTTMQAVATALQ
                     TAIGHTIPFQLTHHPGSTPLGAHIRRLVKYPESLTSPTEPPITIDNLSRQILYMVDTV
                     SFIRQRLEPALARGELVFADRSSFISALVYGTAEGLALTDIDRLFQLITPPKMDRLYV
                     LRCPWQVGRERLAKKNEQRDHFERKPHQFFRAVEDIYDNLLTGPAERLLLVSRSANPR
                     DVVYIDSSAPFDKVVETIVADLAQLLKAQEATEPPADGGSDVAQPYL*"
                     /db_xref="UniRef100_UPI00030F5620"
     gene            complement(251972..252301)
                     /locus_tag="SR-VP_4-6_scaffold_141_476970_prodigal-single_
                     300"
     CDS             complement(251972..252301)
                     /product="hypothetical protein"
                     /codon_start=1
                     /transl_table=11
                     /translation="MIGYWKYKAFDALLHIEEGVLIAPIDRADNTWTQILVKLRQQGL
                     QGIELIPITKAEYTQALRLRHLKERFQARPLALQPTHHGQSSLQVRLSHIRAAIRRWL
                     RRLLCLE*"
     gene            252315..252830
                     /locus_tag="SR-VP_4-6_scaffold_141_476970_prodigal-single_
                     301"
     CDS             252315..252830
                     /product="Deoxyuridine 5'-triphosphate nucleotidohydrolase
                     n=1 Tax=Arthrobacter sp. SJCon RepID=L8TSU8_9MICC"
                     /codon_start=1
                     /transl_table=11
                     /translation="MKPNRASIKRINESGSYTVSSAGDYYPADHIRLEIQLTHPDAEF
                     PYRSLDTDVGYDIASIESVILQPGTMTMVNTGLRIAAPPGFYWTIEGRSNLAIIGIVP
                     SRAIIDATYCGDVTVNLINYTKEPYQVKMGHRIAQFILHKQHHAYFVEVANFSPEYNQ
                     RGTRGFGSTGR*"
                     /db_xref="UniRef100_L8TSU8"
                     /db_xref="tsa:AciPR4_3808"
                     /db_xref="33063822"
                     /db_xref="L8TSU8_9MICC"
     gene            252882..253175
                     /locus_tag="SR-VP_4-6_scaffold_141_476970_prodigal-single_
                     302"
     CDS             252882..253175
                     /product="hypothetical protein"
                     /codon_start=1
                     /transl_table=11
                     /translation="MQYLVAYAKIVVDKTTDAARIELAGVFFGGIGETQAEAEAIAKE
                     CVNTIRGGTILPRVVKLEGDGQLIEALYDATERFERIAANMIEADAIITKRKK*"
     gene            complement(253177..253371)
                     /locus_tag="SR-VP_4-6_scaffold_141_476970_prodigal-single_
                     303"
     CDS             complement(253177..253371)
                     /product="hypothetical protein"
                     /codon_start=1
                     /transl_table=11
                     /translation="MGMETILEVLVGGKPAQYYRWQLFRARKLIQRGTLNAGGQAGDV
                     AVDLIGGLTYDLSLFKSIKL*"
     gene            complement(253639..258549)
                     /locus_tag="SR-VP_4-6_scaffold_141_476970_prodigal-single_
                     304"
     CDS             complement(253639..258549)
                     /product="Intein C-terminal splicing region n=1 Tax
                     =Mitsuokella multacida DSM 20544 RepID=C9KJI7_9FIRM"
                     /codon_start=1
                     /transl_table=11
                     /translation="VALDQIPKYTTLQDKQFLSVLGPDGLTTGMQYDAQQRALYFKES
                     QVIFPSFHGATHIAEDPVPQATCDTQGLMAADDKCKLDALLQTRVGILGFQGSGFADD
                     GGWMCFPADSQILKPDGCTVSIDRLQINDEVVSHTGQIRRILQLFKRNYDSNLLEINI
                     SGQRPGCFACTPEHPILAVKNNNSLSAIAIAYANLKNNHQIPAWVEAKKLIAGDYIAK
                     RLSSNVIVDRDYILINETACKTEVIDDYAYSIESWQASLGQGIGKHHVKVSTFRNTAK
                     AVPNKIEISPEFLRLCGYYLAEGHIDGPSSRPKKVIFSLHTNEAFGEFGSDLTHCIEF
                     VFGIKPHIKNSPSGGLCVQICIQSAIVARFMKTLLPGTSHTKRIPQWMIELPPEKQKW
                     LLAAFLEGDGHLRIKAKSKTIKCSLCNEQLVNQLCALIERQGASPILSYNQRLLNGKI
                     FNSYCLAVQAAALPWVWRQLGGPELIDNDNGVPNRLDFAMKSNGYTLRRIKSITNRQH
                     NGPVYNIEVDVDNSYVVAGNIVHNCGDIILAAGTEFISLERVGNVVRFTVDSPIPLNC
                     IAAGARILMHDGTTKAIEDIMVDDLVVSHTGHIRHVTQLFRRHYDGPIFEMRARKHSG
                     ESVLITGEHAVMAAMSLANIGTATYSTATPEWVRTDRLSKNDLLISRRSHDSIEDRDQ
                     IDLLAELGEGFTEHDGLIYSCRTTGPRTGQIDSLAHGVPRYINIDNDFLSLIGYYAAE
                     GCASRKNGIRFSVHANEFQDTDIGSEILRIIRSLFGIEAKVQPRGTSNGRDIQFFCVP
                     IVELFRKWFSGSRHKKQFPTWVMLLPPAKQAVIMAGLMLGDGYDTGKRLRLRMGIRNL
                     VDQAIFMADRCGWQPTHCKPSVVRRRYLAHEMQIANREMALNAQSIDHDNTSFRPITT
                     LQQTPFSGLVYNIEVEEDHSYIVDGIAMHNCACEECQQIFWLQDETDVAAIRPPSCGG
                     KLPGVNAYGELKIYLMPDSMIVDPNNPAVSLNKKDNYPALIFKRYDDAIVPGTAEYEL
                     ILQRNATNQLQTDIGWAFTPGPAGTAGIAQCVWFVGRDNDGNLLRFDLLPEPTPGLLG
                     ALLYNGNLITKKMGVIVDYTSTILSTNQYQVREWDVDNQKPVGDPVTAKNVWQYANPE
                     NPPSGKNPRTILLDSGIDLLAIGTLVELWFFKVGEVAGEPIRRYYFSKKPTLNPNNIW
                     TWVGQVQFGDVDVAREELPAGPGSEDKTSAIQVPALRELERTVWGLTGYDDPLVTFDI
                     AAVSGTEAADVSRQHRAVIDPTLPGLRVVPSVNTLANFSERPVWLWNRATMCNALVRV
                     DIGRAPSTEFVPYDIALRAAIDESTDQYMQVVAKGQLSGLHYISVAGVNFNDLPPFGS
                     VRVLSPFTNENNIYNYNRKFAFPPAIGGAGTGGTVGTEPPLTLPDTVILAGGAIDNVP
                     YPGDVGDVLELLHQEYNSPLVRVEFSFNPSTGLVEVQFKVGTLDMSLPYEEDIIPDDA
                     DDFVRGLAPGYAVSAVYSQAAPFTGVGTQPDVTPEGFVVYEGGAQVGGVLSEYWNTLE
                     IMLRDNQVWLWWNKLLIPPSTTLSQTLPTPVTISTPYFTIDQDVNRTFGKVGMRLWPG
                     ATVRRLDVRTQITTFSEFQYGQLEIS*"
                     /db_xref="UniRef100_C9KJI7"
                     /db_xref="33338947"
                     /db_xref="C9KJI7_9FIRM"
     gene            258753..259028
                     /locus_tag="SR-VP_4-6_scaffold_141_476970_prodigal-single_
                     305"
     CDS             258753..259028
                     /product="hypothetical protein"
                     /codon_start=1
                     /transl_table=11
                     /translation="MPEVSGTTAHEVYERVFRTTGSWRGWRVLIKMQPYPATEWAMAE
                     LKTSPTTLIPLVIAGLLHRRCEGRKNYYSLSDLGFAVLKFACPCCNR*"
     gene            complement(259120..260778)
                     /locus_tag="SR-VP_4-6_scaffold_141_476970_prodigal-single_
                     306"
     CDS             complement(259120..260778)
                     /product="hypothetical protein"
                     /codon_start=1
                     /transl_table=11
                     /translation="VNPSDEALRAEFAKIDRQDDAALRQWFTSHPYCSSNDHAQIAGV
                     SVFTIQRWKRRVGCGTGRKTFKCISPRFPVTTVLQTPIPDDWRTNIEWLQQTVDRHGL
                     RQLAKLVNKDRATLRKRIRRLGIKIRNLSVATKSNNPCCTHAWCYEHYVVRKLSQRQC
                     AKLANITQQNFGQWLNRFKIPVRNISAAHAAHRGLALMERWEKKFINELQQQPIVSKI
                     RVRTNYYHVHFRDYFYDNYSIKPYPNRKRPHTYFELDPTNCRIEKIPLVYPEYGVDVD
                     GKALYPAHIALSRADLAQASIVEQRLALHEYTRQIVTRGWIWPAFPEAIVQADFEQVC
                     ASAIATYEMNGGFTSRMGYAQPGRKVLMQFFDFSRYWSYLRRPRLAVRFASILLAKTT
                     IDFNFYNLLTTVTRNPTWMRTPTTPIPNPAVYTAIFRKLGFQGTLLDVAVGLGTRAVA
                     CAAAGLRYTSADPAINPALERGFEQFSGLIYEPYTGQKVDVAIYDEGFIAPDMTKIMP
                     YLDKAKTLLVFVPAKNRDEVLKYKPKEAIRFKTNINITNYLFIW*"
     gene            complement(260762..261826)
                     /locus_tag="SR-VP_4-6_scaffold_141_476970_prodigal-single_
                     307"
     CDS             complement(260762..261826)
                     /product="hypothetical protein"
                     /codon_start=1
                     /transl_table=11
                     /translation="MKLATARTATLLESLFFEPICEAGEAPMWGFNYDNYKHDPTPKI
                     LLLGAYQHPNTGNNLVGGINLNYLNPQQRNDLARVLPKIMQASNLYNRYHTGQQLLPD
                     VFDNYYRTYNAAHIRGVTPGVMYPKFGMLHAASNFLKKKIGGLFKSKAQRAKEAEPKF
                     PSDLTGMQDQLDQTVQQLASRPVQPAEPDTPEMRVARANFQKFKMDRARSMADIERQE
                     DLPLAQANQQLQATQLQAGQATPQQVGPAAAQAVQPTAPQQSPDLAPEQMGQEIEQER
                     TKHQQELSDPDNALDLNGDGVAEALVYYCPIVKRYIMETLEECLLEFQNRNQPATTQN
                     VINSSQKFMISEGPLREPIG*"
     gene            complement(261823..262098)
                     /locus_tag="SR-VP_4-6_scaffold_141_476970_prodigal-single_
                     308"
     CDS             complement(261823..262098)
                     /product="hypothetical protein"
                     /codon_start=1
                     /transl_table=11
                     /translation="MDDHLLADDHAVLELLDRIDPELRRNLPRWRGLIETELRNRGAT
                     TDQIAKAHKLGDGKLIGLIIKYGPEIMAIVTALIKLLSIVLPVVTGS*"
     gene            complement(262101..262313)
                     /locus_tag="SR-VP_4-6_scaffold_141_476970_prodigal-single_
                     309"
     CDS             complement(262101..262313)
                     /product="hypothetical protein"
                     /codon_start=1
                     /transl_table=11
                     /translation="MTLKELAEAILKLPPADRVQPALVWPPTNCPATQAIPVTAVVPT
                     TQTSTIVHGPLISLGKLPFDHPHYGV*"
     gene            complement(262322..264181)
                     /locus_tag="SR-VP_4-6_scaffold_141_476970_prodigal-single_
                     310"
     CDS             complement(262322..264181)
                     /product="hypothetical protein"
                     /codon_start=1
                     /transl_table=11
                     /translation="MPTIIDRITQRLRSIYEHIDTSWKEPYSGNYDRQWAEDALFHTI
                     GPLTDTPHWISKWSSPSEPVPGFVPNGPAPTWTPEEVVMAFAGDPKLLFRAGGQDRPS
                     SPSYGDRGGAPLYRLANKIARKYNRAKDKSFIEDLYGNGFVELSHLMHPGYDEQRAPF
                     ISWVFRNIEAAMEHGSSGTGLPAIKARGDVSKDTGLIGLQGLLKAKTPEEARKVANQV
                     KGKYQHERSHDKNDTDNPFGPYSSTIFKLANDYADALAANDKDAQDQLRQQINNLSDK
                     IENDQEMILGASTGVGQAISTQDRVTSIGVNSIDVPNASGKGTMGDNLGAAAGEDSLY
                     ADVDPEAIQFILKIALEHDLGASIGHLPKYQELAKSFGLKLGDKIGGKLTANELRWTL
                     RQLGHMGANYPGKGTLRAAVNIPRDKPGWWKPGEDPEIEPIPAGGTWHSIWSRTGNPP
                     EGGTEIAKEMTAEVLEFNKLGIATGRTAKAKAGGVTEAVSKVAIGNTVAGALIKLKLI
                     AAIHRSQTGMDVDESLVRGLRTSGFPLLEDYDPTDRRLINSAWAWVFNRLNRAIAEAI
                     SEDAPPGWSGTVKAMKKHKDIDNPYALAWSMHGAGKKPHKKPEPGKPKYKKPD*"
     gene            264208..266028
                     /locus_tag="SR-VP_4-6_scaffold_141_476970_prodigal-single_
                     311"
     CDS             264208..266028
                     /product="Putative Hef-like homing endonuclease n=1 Tax
                     =Prevotella sp. CAG:1092 RepID=R5P8N3_9BACT"
                     /codon_start=1
                     /transl_table=11
                     /translation="MTKTEIFIERARKVHSDRYDYSQTDYKLATIHIIVICRTHGQFW
                     VSPHSHLKGSRCRRCVIDSFRRPKLVQASSPVDRRATFISKAQDLYGNLYDYSEVKYV
                     NSQQKVSIICSKHGRFFMTPNSHLHKHSCPHCNKYRIPTHDEFISRVQSIHPTLDFSK
                     VLYTKRNNKIMVICPIHGEYTTTPRCVLAGHGCRQCHTTALSRDEFIRRAIAIFHDKY
                     SFDKVVYKNNQTKVIITCQDHGDFTTTPAAILDNHGCRRCYTDGRVYTTEQFVTQSQT
                     VHGDWYDYASTHYMKSVEKVTIKCRRCQRKFYQLPGNHLQGAGCPYCGASASQCGIYD
                     FVAKFGNVVFNDRSALMPYEIDCYLIDNHLGIEYNSLYWHSEGITNHTNQRLDKNRHQ
                     QKALLARERNITLLQFWEHEWIKHETLIKSMIAHRLGVSRARHHARQLLVRIESDDYA
                     RMFYTTAHLQGHRSAKLHLALGEQMLISFSSIATNRWEIIRMASRPDASVRGGAMKLF
                     SHFVNHYQPHQVVTFADLRYSTGNVYKQLGFKDAGYTKPGYFYYKGDTILSRQKCQKH
                     KLNKLLTNFDPDVSESLNMFNNGYRRVWDAGHLKFEFTLK*"
                     /db_xref="UniRef100_R5P8N3"
                     /db_xref="R5P8N3_9BACT"
                     /db_xref="lpm:LP6_1057"
     gene            266025..266156
                     /locus_tag="SR-VP_4-6_scaffold_141_476970_prodigal-single_
                     312"
     CDS             266025..266156
                     /product="hypothetical protein"
                     /codon_start=1
                     /transl_table=11
                     /translation="MNIVRAVYDHLKAVVPWATADIELDCADPKFFERFDQVRSGSC*"
     gene            complement(266153..266827)
                     /locus_tag="SR-VP_4-6_scaffold_141_476970_prodigal-single_
                     313"
     CDS             complement(266153..266827)
                     /product="putative glycosyltransferase protein n=1 Tax
                     =Anaerophaga thermohalophila RepID=UPI000237D39A"
                     /codon_start=1
                     /transl_table=11
                     /translation="MDKFPLVSCMMLAGRTQLSDIIAAIECFKAQTYKPTELIIINNA
                     KSQFEASALNLKAERNIVIVDTPMPYFAGMARNYGISTANGQILAQFDADYWYAPTRL
                     EVQIANLAENEASVVVLSKTLKYSFVSGRASYYSNDRNAVLGTMMFVRPKALDYPNID
                     KQEELGLLERFQKSEAKIVALPLPELACKLYLTAGSRIQTATNYGLTKAHFTILKRML
                     KNRHSL*"
                     /db_xref="UniRef100_UPI000237D39A"
                     /db_xref="abq:ABAZ39_27055"
                     /db_xref="A0A060DWQ2_AZOBR"
                     /db_xref="UPI000237D39A"
     gene            267031..267657
                     /locus_tag="SR-VP_4-6_scaffold_141_476970_prodigal-single_
                     314"
     CDS             267031..267657
                     /product="hypothetical protein"
                     /codon_start=1
                     /transl_table=11
                     /translation="MRLRQLHRERVTVAEGSLSRLLARATEPFGIITAYRVAYPKPVN
                     IQRNRDLRAALNAAKMGVHQLVGHWRECQDTSIPYDQCPPEQLVDTIERSYFVQKPGL
                     MPQAQFEKILIDLMAEYEQNAIIISDGHQTCTVNNAGHRTVVGTDVALGKLGEVYSQH
                     VLQHNLPFVFEGVEAPTSIIGYYAAVASGLRPPSIKLKQIDLLVETVN*"
     gene            267668..268222
                     /locus_tag="SR-VP_4-6_scaffold_141_476970_prodigal-single_
                     315"
     CDS             267668..268222
                     /product="Uncharacterized protein n=1 Tax=Psychroflexus
                     torquis (strain ATCC 700755 / ACAM 623)
                     RepID=K4IBU0_PSYTT"
                     /codon_start=1
                     /transl_table=11
                     /translation="MKLSYIRRSLRSTTPPGTFSRARLNNINFVGPLAEAKRPPLPQG
                     LRGGIIILSTDVNAVLGDARTKLDKIKQWLIGVVESLRNRYRLVAKINAVMQAYDKEG
                     VNVGPYFRGYYRSDSGKVFSERSIAIEMVFVDSATLEKIATELAIQFKQESVLVKDYN
                     NGEIYFADREDVAPTTLDTTIPSQ*"
                     /db_xref="UniRef100_K4IBU0"
                     /db_xref="ptq:P700755_000928"
                     /db_xref="K4IBU0_PSYTT"
     gene            complement(268223..268633)
                     /locus_tag="SR-VP_4-6_scaffold_141_476970_prodigal-single_
                     316"
     CDS             complement(268223..268633)
                     /product="hypothetical protein"
                     /codon_start=1
                     /transl_table=11
                     /translation="MPPLRILRLFAAGDPLLFEYYLTQAGLSIVGHRHSNPLEYSIQT
                     EAVLGIAASLNYDIHDYTALTPTQQTLQNLAEEFGYLVALTEGLDQQPGTLPNPIKRM
                     LHGDKEDDEGEEEEAPEEGADGTPPGEGAPPPPA*"
     gene            complement(268633..269445)
                     /locus_tag="SR-VP_4-6_scaffold_141_476970_prodigal-single_
                     317"
     CDS             complement(268633..269445)
                     /product="PREDICTED: disintegrin and metalloproteinase
                     domain-containing protein 32 n=1 Tax=Zonotrichia
                     albicollis RepID=UPI0003945D1C"
                     /codon_start=1
                     /transl_table=11
                     /translation="VPAGHGGEEPLEDRTATHAICKACMAKEMASMKPLTPRAENKMR
                     LPSLPTMRILTSDPSLFEHLMAKAGLRIQPRHYDPLTTSVQEAVVTSVASLISEDIHN
                     HARLDPYRQQLKTLAERAGYIVMVEHFPPEEEPDMVPVDEVGKGEAMLAHPEPGLDNE
                     MEPGLDNEMEPGLDNEMEPGLNGDDLPPLEMGGNSDIAQVASLPIGTELAAEILSVIK
                     GEGPDGIGDEMGPEMGPEMGPEAELGGEEFPPEDSEPNPFEDEEEPALNGQP*"
                     /db_xref="UniRef100_UPI0003945D1C"
     gene            complement(269522..270865)
                     /locus_tag="SR-VP_4-6_scaffold_141_476970_prodigal-single_
                     318"
     CDS             complement(269522..270865)
                     /product="hypothetical protein"
                     /codon_start=1
                     /transl_table=11
                     /translation="MYRYLICLLMLFATAPMLAQQPPHGYIVNGQHHRIGCLCPICTQ
                     STSLPSIPIESTKLAVKSDTDQTPPKVKLSGSPSRAAVIQSIRDNPNLSSETKAAILA
                     NLTETPVSDPTPAVQVPATPLDTTTVLPAPTPAPNFSLLTALHNSTKIPAVKAASEVA
                     EPPAAPQPSPFTPIGGAAPPASRKESFLLIPTGAAPANEAAFEVPAADVGVTVGSQID
                     YTSSWDTHKIVPFGELLQFWVKPIAKKPEKLKSVAYTWLILPKSDFIVWPDTSRVVIS
                     TGKTPKTYVVTLTASYVFVDGETVIQRTSQATVLVQVGEGASSQPPAAATPIDSNQSS
                     LAKRATDWTAAIVRSIEYPDAAVKADAQRLAKAFRTIADRIARNEFSDANAIIAATRA
                     ENQAALNNTISKWLPWFTQMSEAIRAGYNDGSIRTADQYSAAWLQIAKGLEAAGN*"
     gene            270904..271071
                     /locus_tag="SR-VP_4-6_scaffold_141_476970_prodigal-single_
                     319"
     CDS             270904..271071
                     /product="hypothetical protein"
                     /codon_start=1
                     /transl_table=11
                     /translation="MFATIRKIRHLVVLTIHKIDRIESKNSNSNSTATRYGVIYGQAH
                     PTTNHCWVNAP*"
     gene            271022..271495
                     /locus_tag="SR-VP_4-6_scaffold_141_476970_prodigal-single_
                     320"
     CDS             271022..271495
                     /product="hypothetical protein"
                     /codon_start=1
                     /transl_table=11
                     /translation="MVKRTQQQIIAGLMPPDPINEEWGAAGLGGTSVGSAMGPSIGSS
                     SNLGDGEALVVMQSGEEECEGGYCEDGDTNFTEQHLRLAKRFIELMGGADRAREVLDK
                     VDDCEDCLGLIDDNQSAADSDSAAIEKMAGMLPNLPDLPMALSNLYNPGAGGPAY*"
     gene            271495..272052
                     /locus_tag="SR-VP_4-6_scaffold_141_476970_prodigal-single_
                     321"
     CDS             271495..272052
                     /product="hypothetical protein"
                     /codon_start=1
                     /transl_table=11
                     /translation="MIDLKRTLDIILEEEPASVWHSFAAAMDIAQKLQDAHQLVADLQ
                     HRLDGIKRRMSSDLALGLRRAKPSLNVALDKTGCKVGYKTKFLLFVPDIGQEIWRVTS
                     SHARFGREFLKAHSRATLLSQDLTVLITAVTDYFTNYYRTLGEELSGTGLLLVEERRA
                     TLHDVVNWREVYRPLNSRQMRPAKC*"
     gene            272046..273305
                     /locus_tag="SR-VP_4-6_scaffold_141_476970_prodigal-single_
                     322"
     CDS             272046..273305
                     /product="hypothetical protein"
                     /codon_start=1
                     /transl_table=11
                     /translation="MLNPRLHNICDYVGSWCHEHKIPYSVVRDERDLQGMLLPRKNRP
                     LINSLLTDLEPMLQAEGIHLETTKVRGGVILAFSVSAISETQLAALVVAAKEEREPMD
                     FTEKITDAFMRTVAPIAPDVDLNEGTFLAAALKVAAESQYKTATRGTTRSNQTSLQRQ
                     RIGSDNTYSGHQDSPLASGGSQSSSPGAKPRMTRPAKGPPARFEDRIAGAFSLDYHPR
                     RRKFYKELTEALDGMATPTGAQPEDLFTKFAKSLQVLGQSMGTGPLQDQLKKQGINWK
                     KSEDGQSIFLYIVNAQTNAPQPIARISAATLEKPTDFEAQLLNIMDFAKGDAPGTFKQ
                     KQQELQQQEKAAREIAKQLGPQDPEAVAVQMGQQQPGLQGMAMPGPAAPAPQAAAQQA
                     ASPKPDQVGPTTTAKPAQPTPPTTPLG*"
     gene            273548..273904
                     /locus_tag="SR-VP_4-6_scaffold_141_476970_prodigal-single_
                     323"
     CDS             273548..273904
                     /product="hypothetical protein"
                     /codon_start=1
                     /transl_table=11
                     /translation="MPHRNDPLRLKDSLVQLARSADISIINKQLWQSAEYDFAVNCGG
                     IVKLIEYDGYQHFHPLIESEQLSRSMAVANFNATKINDAIKSIWCEKHNIELLRIPYW
                     QYRTIASVLAKWFGDL*"
     gene            273904..274539
                     /locus_tag="SR-VP_4-6_scaffold_141_476970_prodigal-single_
                     324"
     CDS             273904..274539
                     /product="hypothetical protein"
                     /codon_start=1
                     /transl_table=11
                     /translation="MIPDFRINFPPTKIDFESLGVNTGQDIDNYPLPSSQARYDYLRT
                     VILGLLAQQASFAEPTQYKEGSPWFDLNSLTLKIRSNNAWVSYAEAIALTAPDSNGDV
                     LTLASWYNTIQDLLSGLAPDVVFSGKCNAADITTIPIPTSLQAALAADSRVFLFLNGF
                     LVNPNNCSIIGAPVPTTIKLSGLALSKDDTFTVLIKRMAAATFYGSNVIVP*"
     gene            274551..275621
                     /locus_tag="SR-VP_4-6_scaffold_141_476970_prodigal-single_
                     325"
     CDS             274551..275621
                     /product="hypothetical protein"
                     /codon_start=1
                     /transl_table=11
                     /translation="MKRIILPEQYGTQRTPRGFIKSYLGELEFEIRDKHGRTLNRWRE
                     PNIIKIFAKEILSHRVPYSKVWDPNAGTGTGAWVAHDLDLDEFALKYIVFGASFDQSG
                     NPLDTADTRFYTQDSVSGSFVPISLGVGAEFDGGLINPIPITEPNRPLKRIERIYFEP
                     SYQPAGTPLLQSDVRALNNVVVLETTLQKNEYNGLGNTVSNFFTLAEVALVGAAEIGS
                     VGACDCNPRDIFLTGDTTGLAQLVHANGTATVNLDLSESLVDLVKEGDQIKLVQAGTT
                     AAAESTAGQISPYYLVMAKVLGGRDITLDRVPVDGDNVPLTGDLGLLRDGFRIFSHRI
                     LKSPVKKSEDFEIVVRWRIILN*"
     gene            275691..277475
                     /locus_tag="SR-VP_4-6_scaffold_141_476970_prodigal-single_
                     326"
     CDS             275691..277475
                     /product="Uncharacterized protein {ECO:0000313|EMBL
                     :KKM25274.1};  TaxID=412755 species="unclassified
                     sequences; metagenomes; ecological metagenomes.;"
                     source="marine sediment metagenome.;""
                     /codon_start=1
                     /transl_table=11
                     /translation="MPSGKPIDWSLYDQIIVTELPTTTITELANRLGLCQHSLGSRSK
                     KLGIKPLKTIDVTQRQSISKRFTTTIPPAIKQFIIDNHQKMPRRALARHLQVSYHIVK
                     KVMTEFGLVTPTEIMDKAMLDGSMKSARHESADPHVNALVPKHTPWYEYDHLLVAFLP
                     AMTTEEFAKTHLPHVSPHAIRARARRLGIKPAAYHPTEELKHKLRIATSKDTPELIEK
                     IRKLRDSLSLRMLAKECKIGIALLARLNKRHKIGLSVAGLQRAREASRKGSLGKKPWN
                     KGITLPDEMKVKMAVGRQRMSRRLSQLQLAFYRILDEFKINYCREEDERCRFGHWTFD
                     CRIIHGNYDFLVEVQGDYIHSQPKNISKDRAKATYMERYFPNIPIKYVWEHEFGASNR
                     IKQQIGLWLELEQIEQIDFEFDNVTVQAIDEPTTSAFLAAFHYLGKLAGRIRLGAYLN
                     GELIAASVWSAPARTETATRLGSNHLQCLELRRFVIHDAYHKHNFPSWLLSRMEKLLP
                     AYIRLLVSFADPGMDHYGTIYKAANWQSDGVTEPSFFYADHDGYVMLKKTLFNLANKM
                     HMKEADYAVTYGYQKVNTPPKLRFIKRR*"
                     /db_xref="A0A0F9IYS3_9ZZZZ"
     gene            277622..278998
                     /locus_tag="SR-VP_4-6_scaffold_141_476970_prodigal-single_
                     327"
     CDS             277622..278998
                     /product="hypothetical protein n=1 Tax=Zavarzinella
                     formosa RepID=UPI00037A3623"
                     /codon_start=1
                     /transl_table=11
                     /translation="MPAASTSVAVIGGGLGGLFVTHLLNKQAPTARVTIFEATAGVGG
                     KINTQFFNDGTPYEAGIAELYEYVSHKDHMRQLIEKELDLPTRNMEGGCVILDNNIIN
                     SFEDLERFYGPTTRAAVVNFHKLMTRLLSTNEYSISKWRDENKHPWAGRKFHDCLEDE
                     IPDDAIARRFITVAVHSDLATEPHVCNGLNGIKNVLMDNDKYLRLYHIQGGLERLPQK
                     LAATVTAKILINSPVTRVTKNTDDTYKINYREDGKADERNFDAVIIAIPNHWYHHIEW
                     GGARLQQAVHDHCEHYDLPAHYLRVTALFHNPFWKKFKIPGEYWMSDAFGGSCVYDES
                     SRWQATTGHVLSWLIAGNAALTLQSQDQQPEDLIKQCVETLPVQMRTSARSLYREGRV
                     NRYFGSLNAQPGGWPMKNLDEEHILEPRSHPGLFLVGDYLYDSTLNGTFASAEIAAKL
                     TATHVKGR*"
                     /db_xref="UniRef100_UPI00037A3623"
                     /db_xref="A0A0A1Q2N4_9BACT"
                     /db_xref="aol:S58_45460"
                     /db_xref="UPI00037A3623"
     gene            complement(279119..279325)
                     /locus_tag="SR-VP_4-6_scaffold_141_476970_prodigal-single_
                     328"
     CDS             complement(279119..279325)
                     /product="hypothetical protein"
                     /codon_start=1
                     /transl_table=11
                     /translation="MNLPDRSFINVLRELIAPYHPITIVTAEQKPTTITEGDVLLDRM
                     VWLVVASDTLTNTSQYQLAHGVYN*"
     gene            complement(279322..279537)
                     /locus_tag="SR-VP_4-6_scaffold_141_476970_prodigal-single_
                     329"
     CDS             complement(279322..279537)
                     /product="hypothetical protein"
                     /codon_start=1
                     /transl_table=11
                     /translation="MTHYAVYENPSDFPGLFVVRRWTINGMIAVPDVNEFCTGPTLES
                     VRQQLPLGLTRLKRFENDDLVLVEVWL*"
     gene            complement(279540..279938)
                     /locus_tag="SR-VP_4-6_scaffold_141_476970_prodigal-single_
                     330"
     CDS             complement(279540..279938)
                     /product="hypothetical protein"
                     /codon_start=1
                     /transl_table=11
                     /translation="MKHSELDSYDRKLNAIEDKVAAAVQASGQRLYVDYSAYESDNND
                     DPMDNLDEIPVQGKIRLVQERDECWGGPGSKTYRSDVLESPTWLQITVCANKMIKVTR
                     DRHHVFLEGIDKLSNQTEDNVTLYRFLMGS*"
     gene            complement(279919..280584)
                     /locus_tag="SR-VP_4-6_scaffold_141_476970_prodigal-single_
                     331"
     CDS             complement(279919..280584)
                     /product="Uncharacterized protein n=1 Tax=Phenylobacterium
                     zucineum (strain HLK1) RepID=B4R8I2_PHEZH"
                     /codon_start=1
                     /transl_table=11
                     /translation="MLYSLGHSTYPAADFITICQTAAIDTIIDTRSHPGSKAHPQYNQ
                     NQMGGWLNAAGLGYEWWPALGGWADRHADLAFVYLEYDVTINEYCHNSFPKQRIARTR
                     SIPEGGTGFTNYGFHDYQFFMTLSEFLNGAQRLLDYSRTKNLACICCEACWSRCHRSM
                     IADYLVWRGADLTHLTPRFRKIKQPRTVVTAVAHSTAIGARLNRYHPAVMAAWRDHET
                     FRT*"
                     /db_xref="UniRef100_B4R8I2"
                     /db_xref="pzu:PHZ_c1195"
                     /db_xref="B4R8I2_PHEZH"
     gene            280793..281302
                     /locus_tag="SR-VP_4-6_scaffold_141_476970_prodigal-single_
                     332"
     CDS             280793..281302
                     /product="hypothetical protein"
                     /codon_start=1
                     /transl_table=11
                     /translation="MRTVLVIVTSLSPTVVVAGDKCYYTPYTQLQPYTYYPPSEYDNT
                     IVEVINHQSQIYPATPTVRDVKGERAFQQQWAQLLEAIPLTPRAQTGVPRTFHFVNNM
                     PLAPAIQQRSQTSQSEQASQSGQDGASSRTQTVTHVLQGVVRQSVVVQDGVVTIDVPP
                     AVLRQLTGP*"
     gene            complement(281299..281628)
                     /locus_tag="SR-VP_4-6_scaffold_141_476970_prodigal-single_
                     333"
     CDS             complement(281299..281628)
                     /product="ATP-dependent Clp protease adaptor protein ClpS
                     n=1 Tax=Gemmata obscuriglobus RepID=UPI00016C4C1E"
                     /codon_start=1
                     /transl_table=11
                     /translation="MAVATPPPQTREETSAKTRRQPPYAVVVLNDNEHTFDYVIDCFA
                     KVFHYPIEKCFQLATTIHKEGRAVVWTGALEHAELKKDQIQGMGPDKWARSKVDRPLG
                     VDLEPLA*"
                     /db_xref="UniRef100_UPI00016C4C1E"
                     /db_xref="A4A1M8_9PLAN"
                     /db_xref="saci:Sinac_5173"
                     /db_xref="UPI00016C4C1E"
     gene            complement(281636..282040)
                     /locus_tag="SR-VP_4-6_scaffold_141_476970_prodigal-single_
                     334"
     CDS             complement(281636..282040)
                     /product="hypothetical protein"
                     /codon_start=1
                     /transl_table=11
                     /translation="MPKRAYRRRYDYQNQERYRIFLKQQLLEQTPRLYTVAAHRQVLT
                     TDGLMYVLKIVQATLDDPTIEVIAECRLNGEYVYLWRDHCWGIATDAQNQPVINYHLD
                     LDLKCGPTTLYEVPAPCNKVLLLYQIGSTQVE*"
     gene            282074..283618
                     /locus_tag="SR-VP_4-6_scaffold_141_476970_prodigal-single_
                     335"
     CDS             282074..283618
                     /product="Putative Hef-like homing endonuclease n=1 Tax
                     =Campylobacter phage CP30A RepID=J9SPB2_9VIRU"
                     /codon_start=1
                     /transl_table=11
                     /translation="MNYNLNALAPTLVAQFQPPPSIPLNSKSTITVKCLCGTTTTLNY
                     RALLRKWGTKPNYLCKSCHVKTYTAEPDRIAKFKQSFALIASTPEHKAKCSRAGKLAW
                     IDPEKKAQLIEKIILDNQTNPKKAGARAIALEALRNKPWFSEHMRVMSKESTDKQRLS
                     IDEFIVRAVETHGDYYDYSLVEYTNKSTNIVICCPIHGEFSQAPVNHWNGQGCKMCAY
                     ACAITTPHQLLIDMIPNDIIMETNNRDVISPKELDVWLPEYRVGIEINGEYWHGVRPN
                     MTIKERLYKRSQHYQKANEALIANIRLYQFWASEVIDNYQIVQSIILNAIGLSQRMYA
                     RKCQVKIITDTVARKFFNNTHLQGHRVAAVYYALVLDDEIMCGLSLSKHKRHQWEIIR
                     YANKLNMTVVGGFSRLLQAFYRDHNPTEIVTFADRRISIGNVYTKNGFELLCTTRPNY
                     FYIKNNIILSRQKCQKHKLFKLLGTGFDDSLSEVHNMLNSGYIQVFDAGHYKFVKHKL
                     DTIIQD*"
                     /db_xref="UniRef100_J9SPB2"
                     /db_xref="J9SPB2_9CAUD"
                     /db_xref="phe:Phep_2049"
                     /db_xref="J9SPB2_9VIRU"
     gene            283621..285381
                     /locus_tag="SR-VP_4-6_scaffold_141_476970_prodigal-single_
                     336"
     CDS             283621..285381
                     /product="Marine sediment metagenome DNA, contig:
                     S01H1_S30861 {ECO:0000313|EMBL:GAG34935.1}; Flags:
                     Fragment;;  TaxID=412755 species="unclassified sequences;
                     metagenomes; ecological metagenomes.;" source="marine
                     sediment metagenome.;""
                     /codon_start=1
                     /transl_table=11
                     /translation="MPTITPAMVPTKAPGTLFSSLTGGDPTLNIRWLVATDPAFYEVL
                     NRPLADLTVRQLIIAKTVDNLQLRLGHQALFPYLVQPIVSSGSGSADVPLGWIWDFQA
                     SLPKKWENLRLAKIKRLSGLNTTTGTINYTGWLRLIFTANEQNSAIEVAIFQADYLID
                     SALTYQLVRLVTVVAPEETTAINPGEQETVAGFIIFTTLDTTLDNVQNFLNIVEPPID
                     QIDVDANGFYSNPAIYELSDTNPGGPTVTDDFALLSLAHGTGLFTDSTWSAIPQLDSD
                     IQSWLTSFNYPFDAIANRTSTIGIVIPPGIFREFNITAPAGDQPSGDNTGTFYPVWIT
                     RIERIGTGSSQLRFFFATYNVTDTASGGAPSTTPIEFASMDLLQSFGESEIVEITPID
                     NLELQPGTSDSFQQHFGRGHVVLSSLWTGTTPDIGNFFSAFDTIVDSPADTAFSQAAT
                     RLSAFGISRVPKYVPTIGQSRALMGSTSRLTTSVPPSYDNRFVTEQDQGMGNQIDLEA
                     QAGIIPNSAIDRYGYSGSLCHKIIRLVVNADQLGSDPTFYDSQILPRLRILLGRDPQF
                     GDFLYNGTRLMFFNGDTWVG*"
                     /db_xref="X0WW69_9ZZZZ"
     gene            285385..285579
                     /locus_tag="SR-VP_4-6_scaffold_141_476970_prodigal-single_
                     337"
     CDS             285385..285579
                     /product="hypothetical protein"
                     /codon_start=1
                     /transl_table=11
                     /translation="MPYHIKKSGSGYKVTSAKHPHGFSKKPMSKAQARKQQAAIYANA
                     DPKSESFEKRLDRVLDTLFG*"
     gene            285591..285803
                     /locus_tag="SR-VP_4-6_scaffold_141_476970_prodigal-single_
                     338"
     CDS             285591..285803
                     /product="hypothetical protein"
                     /codon_start=1
                     /transl_table=11
                     /translation="VATKATGFRVRAIEGTTKIIHEQTFLFKDSETAEEQARTHHKHI
                     AKTHPGATVTTDYVFETETSQDSARL*"
     gene            285825..286370
                     /locus_tag="SR-VP_4-6_scaffold_141_476970_prodigal-single_
                     339"
     CDS             285825..286370
                     /product="Uncharacterized protein {ECO:0000313|EMBL
                     :KKN46749.1};  TaxID=412755 species="unclassified
                     sequences; metagenomes; ecological metagenomes.;"
                     source="marine sediment metagenome.;""
                     /codon_start=1
                     /transl_table=11
                     /translation="MKDVCYLDLDGVLVNFVQPSLAFHGLSLPITDVRWGFPVQVGFK
                     SGGDPDFWGKLGYDFWSTLPWTAEGPALLKALESKYDKNIAIFTSPCDTHGSVEGKVA
                     WIKRELPDYRHRFFIGPSKHLAASPRKHLVDDRNSNIRQFRKHGGRTTLIPRPWNKRR
                     AESDATGSFDIEKIIAELHLA*"
                     /db_xref="A0A0F9QWC0_9ZZZZ"
     gene            286382..286588
                     /locus_tag="SR-VP_4-6_scaffold_141_476970_prodigal-single_
                     340"
     CDS             286382..286588
                     /product="hypothetical protein"
                     /codon_start=1
                     /transl_table=11
                     /translation="MATHRKLFNESELIKIDTTKCVVLASGGPLMDVLCIEGDNALCR
                     IHDEDKTEHLFPIACLCTLIPYQP*"
     gene            complement(286635..287234)
                     /locus_tag="SR-VP_4-6_scaffold_141_476970_prodigal-single_
                     341"
     CDS             complement(286635..287234)
                     /product="hypothetical protein"
                     /codon_start=1
                     /transl_table=11
                     /translation="MTDLSQLSESQRRIYGMLVAGKTPKRISTQLDTTLGVVNAQITR
                     MRTKGIVLPGAGYEAGPATIASAPTEVLAPPSGRPPATGSSSNEQIAEALQNQGKAID
                     ADELRRLADRVAGDSARDIHPMILMGTAIQFMKLCGGRMSAHQVLEDVYGAMRMMVGG
                     AMPEDGTAEPLPQTATERLQFLEEQNKVLRQRITELERR*"
     gene            complement(287231..288448)
                     /locus_tag="SR-VP_4-6_scaffold_141_476970_prodigal-single_
                     342"
     CDS             complement(287231..288448)
                     /product="Uncharacterized protein n=1 Tax=Blastopirellula
                     marina DSM 3645 RepID=A3ZTZ1_9PLAN"
                     /codon_start=1
                     /transl_table=11
                     /translation="MANQPIVPTFEIRTVKIHNISVETKFRADIDPALAAAIRAQGGS
                     IPIHGGKMITKVLIDGEPFLPTGRFWASLYSRFNLNNSFFKFFDHAEVFDRISAKERD
                     SQLRLTIERDPIAGDSRLLAATGHNKPIMVYDDLLELLDKFKTDKGGVHYHGGIVRSS
                     HTPRIGASQFKIGADDFSNKYELHCPIDGFGQPAVYLSLLRWICSNGAVAFAKAFKTS
                     LVLGGGEDNPSYAIRRALDSFTNDDKYAALRGRFEIASRSWASVREHQSLYHVLLNLQ
                     NDPILKETIGAWARASHDEINVSPGHALTQAFERFLGNPYKQYNADPHLMSHKRQRTL
                     PVTCKIYDMLNFATELATHHVSESAARQLQIWVGGMLATPDFDLEESCDQFTDWRELF
                     FSTQQATPSKEHP*"
                     /db_xref="UniRef100_A3ZTZ1"
                     /db_xref="A3ZTZ1_9PLAN"
                     /db_xref="rba:RB8394"
     gene            complement(288466..291624)
                     /locus_tag="SR-VP_4-6_scaffold_141_476970_prodigal-single_
                     343"
     CDS             complement(288466..291624)
                     /product="Uncharacterized protein n=1 Tax=Microbacterium
                     sp. oral taxon 186 str. F0373 RepID=S3A6M7_9MICO"
                     /codon_start=1
                     /transl_table=11
                     /translation="MYFRDRLHLGGNPMTELTQPTETLEPSQYHIRTTGYYHIIKDHE
                     REHERDSGFTAGRLVYVYAAQDALHVFINTHTWKYDLNDPKDIDSFDTHFEFAPNGAQ
                     LRQQEVVAIMQEIDDIDLSLGQTQVALTGFTPHATAGQLDGSSSLVPTGTPATAAKIA
                     VAAVRNSVTKTKKTLEAKTRQLKLLLSEQSRALEIKSKELEALMTQATEAIWTINLYL
                     GKDEEIHILKKGPPASPETKITIRQNVMYMDEECALAARAGGIDIHTIDDFDKWLLAN
                     PDHLKQVAPEDKSIVALHIKREKKDYGDPVTNAELNKANQYWTYFLIRNGDNLYRVHI
                     DLYIGKHLLPPAENFDDYFWETKTDYDQPGYPSVRVPLKPGSKAYMAAMEQAEDSRKH
                     YLRIVLVLQGLLDRTPIFKPMPVERINLCDPKDCDEWLQLIYEQDNVITDGRPLFDDW
                     QDTINNQLDVGHRIIGIFDYNSNIRGSDYRNSRIYPRTADMPSSMILHTIEERECEGT
                     EERYVFRYKRTGEVTYGPRKSDRYWGEAHEPETRARCYVRKNDGFILNFDAATLEEME
                     YYSTNRLSRKSYKDMIPLLKAAAILKRQEQADEAPFRLLLVGQISIQHKISVAEAEAT
                     VDELIKWWKFKNRTHRALLSDDNKALAMIVTEFGLRRKQAAVRQRAAALSNTIIQVIG
                     AQTPAPVLIAHKSDNKYVAYVPSTDQNVWVTEQLWSHNRQTNDIKLRDTKPWKLVDKR
                     HERWEVLYQHERWAQWRINPLLNQVLTDLELDTLIGAAWEGAEAKIVKQSNKVKPTGD
                     DEEDDDDSGTPRVLKLCAYHNDDFQITIWYSDVGPILPSTKLINTGCHEPQVTRCNLR
                     WERTKDGVKLSSRLDHNHYSYNPDPGKRPWEKDYQGHKLNFRMLELYHDNINLLSAEF
                     DKYHEHKKLVQQLKKQYAEVPNLVSEIMYAAKLAIARAEFDAEYGDPELWEDHLEELK
                     ILKVAPAHLMDAIHLCTERNIDVGGLTLKQVYNYGQEFGLFNQSHSFLNSNKRTMPTD
                     VPLEYVIPKRETTPAVDESDDD*"
                     /db_xref="UniRef100_S3A6M7"
                     /db_xref="A0A021VUT8_9CELL"
                     /db_xref="S3A6M7_9MICO"
     gene            291701..291805
                     /locus_tag="SR-VP_4-6_scaffold_141_476970_prodigal-single_
                     344"
     CDS             291701..291805
                     /product="hypothetical protein"
                     /codon_start=1
                     /transl_table=11
                     /translation="MNCVVHLEFDTRSFAGPEAAITFVETKLKIQRCN*"
     gene            291913..292161
                     /locus_tag="SR-VP_4-6_scaffold_141_476970_prodigal-single_
                     345"
     CDS             291913..292161
                     /product="hypothetical protein"
                     /codon_start=1
                     /transl_table=11
                     /translation="MTATATPAAQPPPSIDRIRQQVLKHLGVIPDFDHADVHLIYSNT
                     YRVNVYASTQAGELGIIKEQKMVKSLVVGWVDNTIILK*"
     gene            292169..292621
                     /locus_tag="SR-VP_4-6_scaffold_141_476970_prodigal-single_
                     346"
     CDS             292169..292621
                     /product="hypothetical protein"
                     /codon_start=1
                     /transl_table=11
                     /translation="MLEHVHAFIRLLGLPLSAQGETQLRIDDEHFIDLAILPNGNLIL
                     NHSLANPGLLLATIEIEVYQRHFWVNVVEALLTFLQGRTSFLLPITTIVATALHSLPA
                     GLYLQQEVVKERWVLPVAPRSAGATERTPTSTAFHSTGKTVTRSLDEK*"
     gene            292611..292982
                     /locus_tag="SR-VP_4-6_scaffold_141_476970_prodigal-single_
                     347"
     CDS             292611..292982
                     /product="hypothetical protein"
                     /codon_start=1
                     /transl_table=11
                     /translation="MKSKREITNQLAGKMLLLLEADFRQMDLTVTRQFCRGDVLGDPD
                     LKFNRLHVKPIQGRSLTLVVLDSGHIEVQDEDTGDVVIRTNSVLVNDLLREMDSYLRH
                     LNSCSKPSPVSVTHPAASPDQ*"
     gene            complement(292930..293325)
                     /locus_tag="SR-VP_4-6_scaffold_141_476970_prodigal-single_
                     348"
     CDS             complement(292930..293325)
                     /product="hypothetical protein"
                     /codon_start=1
                     /transl_table=11
                     /translation="MASGTGAAPGGMAGNLSQSKPPLDAAKEKPLTSAEIDRQATHQV
                     GNNPANKDTAASRLKDKQDTTRQQARQRQKLLEPQFDQLNDLMAKLQTGVLQGQQAAT
                     TGGAQLGSLDKEVTDLETLLGGLQKQAMA*"
     gene            complement(293385..294212)
                     /locus_tag="SR-VP_4-6_scaffold_141_476970_prodigal-single_
                     349"
     CDS             complement(293385..294212)
                     /product="hypothetical protein"
                     /codon_start=1
                     /transl_table=11
                     /translation="MSKRSLTLAEKLNRRFQPDIDVLEAIRLINTAQSDQRFDSQAEF
                     AHHLAEGALLNISAIGSRALSVPCGEYMVWLTDAGHTMLVPTTDTKPNGEVYEHATDA
                     FEVQTRDLLANWNRIERVLFEAEESFGGEEPTHQPGAVDAEEGAAGEFRNTVDTSTVD
                     RTAILQSMEGHGFTVTSLAQAVGVDPPAISRILREPKDTQGDRGGRNPSMGLASQICG
                     VLRIDPTVAFPNIFTTQHKYQPRQQEGNEGSGSHSHGKGGETWTQGATGMHEAKEFL*"
     gene            294466..294888
                     /locus_tag="SR-VP_4-6_scaffold_141_476970_prodigal-single_
                     350"
     CDS             294466..294888
                     /product="putative nudix hydrolase and phosphatase
                     /haloperoxidase domains containing protein"
                     /codon_start=1
                     /transl_table=11
                     /translation="MTLFEHALESILNEEFADNYTAAVAVVQSGSKWLLGLSRSKDDR
                     NNKFCFPGGHIKGKESPERAAERECWEETGIRCKAVGKPFILANKKGVAFVHCKARGG
                     QTFENNHEFSALGWFDSHEMRALKLYDNVRKLVERVKR*"
                     /db_xref="vni:VIBNI_A1827"
     gene            294892..295245
                     /locus_tag="SR-VP_4-6_scaffold_141_476970_prodigal-single_
                     351"
     CDS             294892..295245
                     /product="hypothetical protein"
                     /codon_start=1
                     /transl_table=11
                     /translation="MFKETRGLEYALELLRIFHKNPGKHDSKALFELMRADKRVELSL
                     SYVQKILPRLVKANLFISSGDGYTLVKPIDEITVDRILDLCDMPDPASPLYKLCDQLK
                     QAVSLSTIDEFYDFS*"
     gene            295282..296256
                     /locus_tag="SR-VP_4-6_scaffold_141_476970_prodigal-single_
                     352"
     CDS             295282..296256
                     /product="adenosine deaminase (EC:3.5.4.4)"
                     /codon_start=1
                     /transl_table=11
                     /translation="VLRIDPHRHFGGCIPVDFIWDIIQSLGLKHLAESYEDVRRQMTF
                     DTLEPHYYHRFLGKFKILDEIPWTETLIDKSIRAVCADLTADAIDYAWMDFSINKYMK
                     IGWSKSAAIRFLYETFQQHRPGGVGLVLALKYESPIASQRQYARLIDDPIAEYLVGID
                     LVGDEEAFNAAHWKPLLKPWAAAGKMIRAHVGEFGSEANIRAAILDLGVTNIAHGIKI
                     DSPDLIQEAKDRGIHFDLGLTSNYLTDVVSAFCRHQHPLTFMFNSGLLLTIGTDDPVV
                     CNTTLDKEFEQATRLGLSAADCLIVQRNAIHNCQRFLNSNISNNKIGD*"
                     /db_xref="pri:PRIO_0273"
                     /db_xref="A0A0E4H7A2_9BACL"
                     /db_xref="UniRef100_UPI000361F37F"
                     /db_xref="3.5.4.4"
     gene            296378..297319
                     /locus_tag="SR-VP_4-6_scaffold_141_476970_prodigal-single_
                     353"
     CDS             296378..297319
                     /product="hypothetical protein"
                     /codon_start=1
                     /transl_table=11
                     /translation="MLNIVYTSRTHIADPAISAALKTGHDVFNASVRTAMHKWLELYN
                     GAFTVPGLTPTALNVVKETCRDLVRLALAVPKEADYIANAFCVLGKAPRPWVFKTARK
                     NALKVFTKLYGSKLGPHHVTTLFANYMLYWQYINKLMVKATIHPEKIISELALEVAAG
                     KLDGYLAVKKRSIRIRRSQRRKLRTFEAKHPEFMTNALLFLKTWETKHGTFRSNRLRW
                     ARYLKWLATNQRLIAWRNPNATLHPASLSLINGRIKYRKRFSPRIQSSKSSTSCTLNI
                     KTSAVSIAPPPSPSPTETNTPPGSPSTETKGCTGILT*"
     gene            297298..298428
                     /locus_tag="SR-VP_4-6_scaffold_141_476970_prodigal-single_
                     354"
     CDS             297298..298428
                     /product="hypothetical protein"
                     /codon_start=1
                     /transl_table=11
                     /translation="MYRHLNLSGTRGHLEIQVPTPTGFSDWLPIIFSTDRRLVAANIH
                     YHPTTKRNGTPGKPAPIGNLNGVKIAIRGISIRYKAPHPEPLLVFTVEYGIKPPKRDL
                     TKPGLYISADLGIRTPAYCAAAYRKDKIAKFIQFTPIKVATGIRTATGTTSKPLNRPP
                     SFYIQHTRTDTRSLQYHLSRIRHKTGGRLAPDHGRYRQDHKTNAVLDRARKTANSIIA
                     FARHNMNKYPGVPCTIVVEDLKTLLPSLKNNRYFNNRLATMLNGKIRFYLESLAGHHG
                     ITVYDVPSHGTSRICGRCRHLGARFTRVGSKPKIDSCGPHFWCPNCGRQRNSDLNAAI
                     NLVKISIYRKYWTTYWAAYTSLDKNAKRAFRANIEHLLLAAV*"
     gene            complement(298881..299189)
                     /locus_tag="SR-VP_4-6_scaffold_141_476970_prodigal-single_
                     355"
     CDS             complement(298881..299189)
                     /product="hypothetical protein"
                     /codon_start=1
                     /transl_table=11
                     /translation="MAKNISSGVERFPGDKKKAVEKQIDQMSQQWKVMRTRIDVILLS
                     TNVMKTNEIRQQCHALDAMTTPEREAHITKHWGPQYLNKVQPLLQQLATLEALIAEAG
                     *"
     gene            complement(299391..299771)
                     /locus_tag="SR-VP_4-6_scaffold_141_476970_prodigal-single_
                     356"
     CDS             complement(299391..299771)
                     /product="hypothetical protein"
                     /codon_start=1
                     /transl_table=11
                     /translation="MKQQRIARRSSKKAPLIIDERQPKSPPPIEIDPAKANLPIRTII
                     YLEVGDMEPVKVQYLIQEMNKVYADSRGGIHYIIPIRNGKIGTDIAFEAEFERVVQEI
                     CEIHEGNIRLKGGAKECYIVRQTI*"
     gene            299830..300168
                     /locus_tag="SR-VP_4-6_scaffold_141_476970_prodigal-single_
                     357"
     CDS             299830..300168
                     /product="hypothetical protein"
                     /codon_start=1
                     /transl_table=11
                     /translation="VKNLLLTFKDDKTRDDFLRLLHDLTTRDTTAQMEGELIKATLET
                     ARLNPALKSDHERVAAIFVSGKKMVEGTLSNMRQRFQQEVDSHKATVEIKELREGIWT
                     TIQARRLQRQ*"
     gene            300129..300932
                     /locus_tag="SR-VP_4-6_scaffold_141_476970_prodigal-single_
                     358"
     CDS             300129..300932
                     /product="UPI0003C7E45B related cluster n=1 Tax=unknown
                     RepID=UPI0003C7E45B"
                     /codon_start=1
                     /transl_table=11
                     /translation="MDNHPSSPITAAVNTEFLADLPIHPGVLVPLGGLNPYNPYFDKI
                     GVQFKNLLIGHAGLTLGSRVLDVGCGTGRLAKQLVPFLDRGYYCGFDVHPKYVEYCKE
                     HYKGNCEFARFDLFHDEYNRFGTIDPLGFEFPYLNNSFDVVAVVAVFNHFRIEWVCHY
                     LGQVGRVLRPRGVLLATILLLSHQSVPFIGSRVKPPYQFGYKGVESWYDFESRPLFNV
                     AHSEAVVRRAMIRGGLMIREPIRYGEWCEAKHALAGPDMLIAVKMEREE*"
                     /db_xref="UniRef100_UPI0003C7E45B"
                     /db_xref="Y1498_MYCTU"
                     /db_xref="mtv:RVBD_1498c"
                     /db_xref="UPI0003C7E45B"
     gene            300929..301696
                     /locus_tag="SR-VP_4-6_scaffold_141_476970_prodigal-single_
                     359"
     CDS             300929..301696
                     /product="hypothetical protein"
                     /codon_start=1
                     /transl_table=11
                     /translation="MIRHQGMGPTHNYGSYLMITHPSVGLGWLLNAAASWLPFATGPV
                     YTYLANYYYRARGIRDSCNIFEWFFVQTLYDVPYRIYRDRNWGLFPINIKIPAELVKQ
                     LRPLVKKHWRLRPEILAKAQQYVPEPQTTLGVHYRGTDKGSEVPLTDLSYLITLVAEV
                     QATGFKQILLATDDERAVDALEKLPGLSYFTDHLRGRSDNSGIHGEFGGYRQAYETMI
                     EILALGCCQHLVVGRSGVADAALILSQNDSLTWQYHN*"
     gene            301704..302876
                     /locus_tag="SR-VP_4-6_scaffold_141_476970_prodigal-single_
                     360"
     CDS             301704..302876
                     /product="hypothetical protein"
                     /codon_start=1
                     /transl_table=11
                     /translation="MQLSRYVLPTTYEGQLVYFHTVTNEYLAQTTPESELERAGFLAG
                     RDEIVVRSVLTQPPTNLALNVMTTWMCNLRCRHCSVADRLVTTETEELSVERLLAFCE
                     RYQNKYHPKVVRMLFCGGEPLLRPDLITAITAGARKIFSHITFQTTTNLTIELSPEVW
                     TALAGLDHIGISVDGLERYHNMQRRPLELTGLANPFQRTIDNLKELLIAGYRNRVSVQ
                     AAVATTKYYRDFYRFFLKLGLSKDRIAYKIHHPSPAWPKPTDLFLKTLSTPTIFSGPC
                     CKYRYLEQFVVDPTNKLYSDYYSFIELGPLELSFDQLEARAAAVIDDMPILNDDKCRN
                     CSVVGYCWGGCSNCEKFCEGHFSNYCGQEQLIKTIQARAAQGTLVNGNSRSLTNVH*"
     gene            302842..303060
                     /locus_tag="SR-VP_4-6_scaffold_141_476970_prodigal-single_
                     361"
     CDS             302842..303060
                     /product="hypothetical protein"
                     /codon_start=1
                     /transl_table=11
                     /translation="MGTLGALPMYTKAELAKLPFVPPTDQEVEKEVDEVSAGIFMSGP
                     SSYLTGPPCVCTLTTANQSPVCIDTTQV*"
     gene            303060..304151
                     /locus_tag="SR-VP_4-6_scaffold_141_476970_prodigal-single_
                     362"
     CDS             303060..304151
                     /product="hypothetical protein"
                     /codon_start=1
                     /transl_table=11
                     /translation="MSVFIDNLIRYRQTPTVDTASAVYAELLTYDFSDFWAVLQLKAP
                     AKLSVETSPLYSSGSFTRLDRTPVIPYYFGPLWEYWWRQIELLLKNPTRGPAVYVCFH
                     SPFWGPPRPGLVKSDLGRVTEQSICGTSHFLVLDYNYDNLEVLEPFPTIAADPKCLLY
                     LLKDPKFTTAATIQSTHYEAFFPKLLNVFINDNCIDWKTGLNFYTCRAGTKHFLPIFA
                     LTKTGFINLLNLAQECPAPADDLFIIEPERCLCSCGRYYMPFTFLPHYRLMIKTTTGW
                     FYDLNIPDHLQGRYKNLQFIQENAIVKVLAVPELLPLDRSYVEQRLCAADLSYEFIAN
                     HYLSCPNFKAPSFLNNTLPQHKINQWLEY*"
     gene            complement(304129..305025)
                     /locus_tag="SR-VP_4-6_scaffold_141_476970_prodigal-single_
                     363"
     CDS             complement(304129..305025)
                     /product="hypothetical protein"
                     /codon_start=1
                     /transl_table=11
                     /translation="MTDLETLCFLIDPSVDWTQKNLKHLQSVKVQVDSAARHLVKPAL
                     TAGWWPMAVLPSEIVVSESERMEHGRAVVAWMLNHLINYRRNSIAGWRMLDFGCGLGQ
                     CVVAAQQHGFTAVGYDVVSAPTWTSSAFTTDLEEVKRRGPYDLILLYDVIDHLSDLET
                     TLRDLHQLFTPATLGLARCHPFCARHGGHLYEAMPSLNKAYAHLLLTPEELTGHRLPA
                     GAVDHHHCLIPADYASLLHNHNFIIINQTNLTHPVEPVVVAFTPIIVKAWAQYKIIDP
                     SIIIPALAVQFIDLCFSIQATG*"
     gene            305249..305800
                     /locus_tag="SR-VP_4-6_scaffold_141_476970_prodigal-single_
                     364"
     CDS             305249..305800
                     /product="hypothetical protein"
                     /codon_start=1
                     /transl_table=11
                     /translation="MMDGDRIPHPDFFTAAAIIEPNEFLYCKYLYQAPYDLPIDIINY
                     LIQNPGHPLYPDFRVELADGTIRAAKNPMSGCTAFRRTTYQNSGANTGFYGWGFNDTD
                     YYLSAYYVGCTFRGLDLPEIHLYHPYEISKRALLAMNAWNGVKFYDKWSLPIHADILG
                     ILKELNLNLQLARTTTLDDFITL*"
     gene            305797..307314
                     /locus_tag="SR-VP_4-6_scaffold_141_476970_prodigal-single_
                     365"
     CDS             305797..307314
                     /product="hypothetical protein"
                     /codon_start=1
                     /transl_table=11
                     /translation="MTYPGHYAIITAVSPNLWQDYLYFYHSLRRYSDHHLYVIGLELP
                     PELSTIIAQHRRVTLRPVTPEIVAGLKSIDEDWRKWYKPYFISLVPEVDYALWLDTDI
                     VVAGSLDPLFAYITSKFLVVTDYLAPVYCRNSRELYELLQISTPPTTQVLNSGVIGWS
                     QARDSPIIKRWLEIVRRANFDRIFYKNVSLHDQGALLLALHEVGGLNLILDKPEWNYA
                     AKRVVPTPDRDILDDVIHNHPGITLIHYNGTPKLTDLCTGSEYASNHFRLYGIPTRWF
                     ITGCITHLRSLLYTLKGAARHGGAYHYDESAGLILADRHNTVPPQLYTWLNKHPTAVV
                     ASPHLNHTRFDYDNMKLIVIINDLEQELYYKLHQHHIFPSLFDRYPGAYQAESLNAAR
                     FDRNLDIYNNLRQAQSDLATSYLTEISQKLDQDLTRAQQRSASIVWADHTLPKQVVGI
                     LGPQGYSQSRLLMPVPPSPVDWMLEFVTPLRPRLREILFRALLDRRLTPMMPDFL*"
     gene            complement(307309..310998)
                     /locus_tag="SR-VP_4-6_scaffold_141_476970_prodigal-single_
                     366"
     CDS             complement(307309..310998)
                     /product="hypothetical protein"
                     /codon_start=1
                     /transl_table=11
                     /translation="MATLTDFTNPSFVLYPVNNNRTAWRPVSFPVILVVPHRRDPAGI
                     TLNNSEIFNVRIFIENVPQASLVAGPQHIGQRFPDRELYAVNVDALMLAERQIDPNDL
                     TISRNGQPLDINDAQTGDLLHYTTATGVTDTIPYLIGADYYDLSDILIDVELLPSDNY
                     NLIYQTGYFNRVISTDGGNDFLCIDLSTTAIAILKFTIAHPGAVLDEFYRLTPPPYVT
                     NTSKALDTTVALYRPFTDVLQDITDEQGLLESINWVFDTPAEAIPYLSALLGWDIPYF
                     PASLDQLRRAVLRRTVEFQNLKGSRRVIINIFRLFGFEILISNLWWSADGQRLIRPDE
                     ALPPAYQDQTITTIRKNQVDLLLNNYQIADFTTLAIPLLFRSQELAGLDQFTALHDGG
                     QLTLTVYAVNPGGPADLALSAISAQIVADPAGYGGQANCSADANGFLFPMAVDTALTG
                     LPLAGYSQIHIAGSMGAPVDETLVGPVIPVLSKSVQLNRETNTLTFTLNGFTQLQPYR
                     LYALITYQRFEFLVPDILANLQSNRFDLQVLTQALDEIADPTTLDFAIDFLYKLKAFH
                     SLLNVIRTSIELTETYEVTALCVGGDFTQRFDTDIGRLQVPPAVIPSIPGDNLNCTLF
                     DPHSLGYKDADLLLRARKLANLPEEHAAWRALDNRDQVLPGTTQITPTAPAPGRTECK
                     FNPSGQDRIIVQPRPEQYGTEIGPSQQANSEAVGLASTLDLAPNAGHHASTNSDSSTY
                     GTLLRQFTAISEPFCTLDRVTDYCYKGRVDDELLYRPTMLQIEHSQPHPIYFSLGLGV
                     YWLYPVQSVTTLVGVRQPDGRGQTNRMHFSGNAPDANQYYYQRGIQNSYLTVAYDRPL
                     PPQNNSFMGRLYRDYDSPPEQTLHYSNRSGDPIIDQRYQLALQRPSLEVHEPILHFPG
                     CRFPTLNRLKTDYISNYMAKPWDATVCGPRNICGHTDPDFLHVHKVIGSDGSEQLVFD
                     QQQFTVLGNNLEPDISSLGVQTVGTEWTETAVVHEVYMGSAEGNPAIALENVCQYSTG
                     SSSGGTIPPVTGSSSGATLAPYDAFPQPNSPFGFFPAFGSIAAPQPTAASDGLLITNN
                     PLFTSACRMATQFTDFADGYPCLSGFLPYQPSDPTIYDDLLAALDLPPGAASGTPYLF
                     RLSSGLRDGSMGLRLDGGCSVADCGPTAAQTPLCALTQYLDEDGFYDFEPDHLQADVR
                     LLMVEELTVVVTQLDGTIPSLLETL*"
     gene            311125..311340
                     /locus_tag="SR-VP_4-6_scaffold_141_476970_prodigal-single_
                     367"
     CDS             311125..311340
                     /product="hypothetical protein"
                     /codon_start=1
                     /transl_table=11
                     /translation="MSNSIGEVLAAIIVSYFRQNPLELDRIRLPNGGMEWSAGGIKGY
                     CLDHVDWDAIFKDLSGPPPVLGARDDG*"
     gene            311330..311824
                     /locus_tag="SR-VP_4-6_scaffold_141_476970_prodigal-single_
                     368"
     CDS             311330..311824
                     /product="hypothetical protein"
                     /codon_start=1
                     /transl_table=11
                     /translation="MTDSGHIFYQDAWFTIYDIQWNTTGGNLDITSTVSMPHVWGQPD
                     AGYFTNGILFKRGIITITRQVLRPLPAGYEIVAEGVSQYIDYIQMDWPCQVGPQDPFR
                     YHLDRPFVDDVYALVSSGSRWADPDLSADLEMVWGDVAGDGTPLPVGVTVGGAALEFI
                     DVWA*"
     gene            311826..313667
                     /locus_tag="SR-VP_4-6_scaffold_141_476970_prodigal-single_
                     369"
     CDS             311826..313667
                     /product="hypothetical protein"
                     /codon_start=1
                     /transl_table=11
                     /translation="MCITRGSRFNCGVVPPVILVSMMAVAVTVAQPPAGFDLGGGSGR
                     SGYNASHPNDFTLYNQDETKRIDPAHIKYVSAPMDAVAYALADSTTVPALDQPFQRYI
                     WIPDGDPAAVMAVKFSINVVSRASTLIKPAVVAQGRLVRVDLRQLAPRADENSKDFRE
                     IFQLWEKYAFEPYFHVVRSSDDALPTNIKLLPSDPGDPIGSKLFEYEGQRWYMAPNGK
                     CYCWVNNAWQLRKLFTNKINIAAAGVHVGLDQHVMLQGTTQSNAPIVRYDWWLVKTLT
                     TVDGGFYYDWLGVERNPKNVTAQTAFLAKFGADAETVAKLRGDQRAALFRSRVTGKPR
                     QIEVFRSQGVRPDSGTGLVTITHDPNDADVDANTDPIRNLLVFKDTAREVIVERQNGM
                     HAFALFNNKGALQDSAPDNVVKDHTILPPYTARLEPAIGCIRCHGPFDGWQPFQNEVK
                     LLLSNGSYGGLNAFDDLSDQFGDSKSVVDRLAGLYAGELTKALRRGRDDYSDSVFVVT
                     GGQSVPKASGAVAEVFRQYRYTEVDAVTACRELGYEVPRERAALYLNLIIPPLSRDIT
                     GISPEDPIAGALKAGLSVQRAQWESIYADMAFRALQSRKEWDQQKRK*"
     gene            313740..314621
                     /locus_tag="SR-VP_4-6_scaffold_141_476970_prodigal-single_
                     370"
     CDS             313740..314621
                     /product="hypothetical protein"
                     /codon_start=1
                     /transl_table=11
                     /translation="MKSMLSALAVVLVLSSTASAQFRRSWNGSCYVYQPAYAAAYYTP
                     SYCATPYCAAQAAAVVRERQTTVVNNLIGIPVPVQYNQPIAAQGNTVYGYSSVAETYG
                     SMDLGLLYNQAARLTDQAQQLAGQAATDFQSLVQAEGQNRAEVAKIIAQGQAARDALL
                     AARPTAIAQNQQFRAFTFRVVQDAQGQMRVERVDAAAGTASPDFSLSPATTGAKTNLS
                     DIIKSRCLACHSGSKVSGGLNFTQAITDAQQRRVLELITSADSTKRMPKNGPPLTVDE
                     TNAFFQEMGTPTQSAPK*"
     gene            314632..314916
                     /locus_tag="SR-VP_4-6_scaffold_141_476970_prodigal-single_
                     371"
     CDS             314632..314916
                     /product="hypothetical protein"
                     /codon_start=1
                     /transl_table=11
                     /translation="MLKIMLVLVSVLASTALAPAGARVFVQGGGPGVVVGGGPGVVVG
                     GGPRAFIGGGGFIGGPRNFVAVGGNRVVVATRVPRTVVRQRPFRTVVRVR*"
     gene            314989..315402
                     /locus_tag="SR-VP_4-6_scaffold_141_476970_prodigal-single_
                     372"
     CDS             314989..315402
                     /product="hypothetical protein"
                     /codon_start=1
                     /transl_table=11
                     /translation="MSRLLTILGLLFYASTSFAQCGETRLFVYNGGFTGSRIVLDRYG
                     DAVVRTGISGITCADGLCYVPTDYATLVIPQSTAFFALSNPNSFKFRSRDLLAVPGAS
                     QIVTVDGFGREVIINAGVYGPTGVRSRGTIIFRHD*"
     gene            315526..316077
                     /locus_tag="SR-VP_4-6_scaffold_141_476970_prodigal-single_
                     373"
     CDS             315526..316077
                     /product="hypothetical protein"
                     /codon_start=1
                     /transl_table=11
                     /translation="MATKFATQIISMADAQALYHQKPDLEAEYQRQALSVASCFDNQP
                     PDIHTPYWAYWFARHVVCDRWPAGEELIGADTRVQGWYQGYLDNLAALDILGATTREE
                     TDFQQDAQGRLVARRKPQKLPDPPRAAPSKATEPGVRPAPFWARPVAPPEVDAEAVSD
                     RIAKQKAERQRQQILSEDVFDED*"
     gene            316067..316273
                     /locus_tag="SR-VP_4-6_scaffold_141_476970_prodigal-single_
                     374"
     CDS             316067..316273
                     /product="hypothetical protein"
                     /codon_start=1
                     /transl_table=11
                     /translation="MRTDGYFTADERQAAIALGAIVAPLLFGQISLCFEGPARYEEWL
                     AIQKERHPTRWANCVLVKSRRPAA*"
     gene            complement(316253..316456)
                     /locus_tag="SR-VP_4-6_scaffold_141_476970_prodigal-single_
                     375"
     CDS             complement(316253..316456)
                     /product="hypothetical protein"
                     /codon_start=1
                     /transl_table=11
                     /translation="METYVFIIEDGNGAIENTAEITKDRKGLHIKFVSARNLSTGEPC
                     QLCSTARFIEYLNNVRELGRRSS*"
     gene            complement(316459..316884)
                     /locus_tag="SR-VP_4-6_scaffold_141_476970_prodigal-single_
                     376"
     CDS             complement(316459..316884)
                     /product="Uncharacterized protein n=2 Tax=Labrenzia RepID
                     =U7GD28_9RHOB"
                     /codon_start=1
                     /transl_table=11
                     /translation="MALSLATLARNNSGAAITALIDVGSAHPSGFLQLFTGLKPGSPQ
                     VMANGVPLAILHFAHPAFGEFANGVAIANPIIGDTDIASTGVPGWFRIYNRDGDAILD
                     GNVTISGGGGDLEFDDLNFVQGGTVLIDSLTIAMPQSIG*"
                     /db_xref="UniRef100_U7GD28"
                     /db_xref="U7GD28_9RHOB"
     gene            complement(316900..317541)
                     /locus_tag="SR-VP_4-6_scaffold_141_476970_prodigal-single_
                     377"
     CDS             complement(316900..317541)
                     /product="FG-GAP repeat protein n=1 Tax=Oscillatoria
                     nigro-viridis PCC 7112 RepID=K9VP94_9CYAN"
                     /codon_start=1
                     /transl_table=11
                     /translation="MIPLLVGQGKRLLLGIGRSLGLADVGPLPAVPIAVITSPLAGET
                     QASPIPITITFNLDWLGFIAPMVQIGNGQMINFVSVDAHTYTFDVLPILNKLITVTVP
                     AGVVYSVVGIANPEAVFRIVYGALPVTGVALTAAFLADLGDRRGRPSPGHNSVWFLER
                     FGATIVQPTAFEPDPATHRDDYYYNATTNALYKKVVSRREPGIVVAHWQKMST*"
                     /db_xref="UniRef100_K9VP94"
                     /db_xref="oni:Osc7112_5529"
                     /db_xref="89609197"
                     /db_xref="K9VP94_9CYAN"
     gene            complement(317550..319415)
                     /locus_tag="SR-VP_4-6_scaffold_141_476970_prodigal-single_
                     378"
     CDS             complement(317550..319415)
                     /product="hypothetical protein"
                     /codon_start=1
                     /transl_table=11
                     /translation="MATVLTADPTKPLQSQLDNAPDSGDLIVNLGDGNIYSSVVGSRD
                     LLPIWFGRVCPDPASAPAVFQTRAGRTFLRGLSTISLYYPGQVFWSGDTPLAGTERMT
                     NPLDGSRIAYRLAANTQYLANYGGYPALRKVPGQTYSDGWSGIGILTIEFAVQFLTTV
                     NNSAQIIGMHIGGLTTPSPWVISTQSGGGFSLGLMLASGTLATAQLHNTNLVSSTAAP
                     MRVTFQLDLTAGTCYGWIQDQPVQMTLTNFSPNMVLGSNRNTPFLIEPTQFGHIFCGL
                     RITDGIALYTGNSPIVGVSNSRYWDYTNTNYIIWLSMRATNDQRISTYNGVDTTISDR
                     FVTATSYSTSTPFYLLKKGFHNSPSGQCSQQFIQDVTFQGRVGSATLVWMWCQSSPVL
                     NNLNAQGGTIGLHVSGEGEVYVLNLIGGVYNGSDACVDLNTTIVCASGVNLGVGGRVF
                     IRANQSGGTWTGGLWGNPPSFCYAYVDLSYSASIASMVFTACGADDESGSRSSFIAPY
                     IITTGNNCVVSFTLMAMGVTDHGGGRPIVQVTGAANPPNFCTVNLIGVTSAASVRVAG
                     SGVDSGRWNVLDNAAGTTIDALPAATTIDKASDLIPIWQNGTVRKATPSQVQTTG*"
     gene            complement(319430..319810)
                     /locus_tag="SR-VP_4-6_scaffold_141_476970_prodigal-single_
                     379"
     CDS             complement(319430..319810)
                     /product="hypothetical protein"
                     /codon_start=1
                     /transl_table=11
                     /translation="MPKFSEQNVELVAAMLTDDPDVLVNDDVVLNEYFNRKPTGNFIQ
                     RQLAPLLDKNQIAKIGFEQAMADLEQEFQAFVRYQPSIKAAGTNAAIAAFVQYKRTKR
                     LPTAKNPADMDKLGGKDWRHDQPV*"
     gene            319990..320238
                     /locus_tag="SR-VP_4-6_scaffold_141_476970_prodigal-single_
                     380"
     CDS             319990..320238
                     /product="hypothetical protein"
                     /codon_start=1
                     /transl_table=11
                     /translation="MSDTLARRFTARAAALQHKAYDRDFIRELDELLSSPNFEERNAE
                     RDWRKFVDTELRSIWPHLDKAMRLAIYLTALGAELGSC*"
     gene            320232..320750
                     /locus_tag="SR-VP_4-6_scaffold_141_476970_prodigal-single_
                     381"
     CDS             320232..320750
                     /product="SCP-like extracellular n=1 Tax=Pirellula staleyi
                     (strain ATCC 27377 / DSM 6068 / ICPB 4128)
                     RepID=D2R1B8_PIRSD"
                     /codon_start=1
                     /transl_table=11
                     /translation="MLKLLVAILLLAPDSLTEHPTLQQMYQANNDLRHQQHLGAQRLS
                     KTLTKAAQDHAWYMAKQHDLGQEDFEHRGKNGTPGQRAARYNYEGLVRENLARGYLSV
                     AATFQAWLDSPEHRAAVYGDNLEVGFGYALAKDGTTYWVSLYGTPRIIWDLIDSPSPL
                     SKKSIPPFSLIP*"
                     /db_xref="UniRef100_D2R1B8"
                     /db_xref="psl:Psta_0207"
                     /db_xref="D2R1B8_PIRSD"
     gene            320765..321094
                     /locus_tag="SR-VP_4-6_scaffold_141_476970_prodigal-single_
                     382"
     CDS             320765..321094
                     /product="hypothetical protein"
                     /codon_start=1
                     /transl_table=11
                     /translation="MTGPSGLVYHLRSRYGDLLMSPELVGAITIWVRETFPGFMIDDQ
                     PSDSGLTLKCGGETIRVELLKQHLTITTNYKTYPFKQHEFEYSDPDFFEKMRVVLAAA
                     IQRERTQ*"
     gene            321126..321971
                     /locus_tag="SR-VP_4-6_scaffold_141_476970_prodigal-single_
                     383"
     CDS             321126..321971
                     /product="RNA polymerase sigma factor n=1 Tax=Acholeplasma
                     brassicae RepID=U4KSY3_9MOLU"
                     /codon_start=1
                     /transl_table=11
                     /translation="MVKRHTKPWYQRCVYNQSFENPKTVTKFLHAELQTVIHTVKATR
                     SAASQTDSYLRDLCQFPLLTRAGEQLLFNKMNAAKYKLNKALGTYVDYYHKIAIETRN
                     LIASHNLRLVVSIAKKYLGRRSLNECVSDGNLSLLSAIDNFDVNRLNNYGRTNKFSTY
                     ASWAITLNFRRQHRDSLVATIPCSLTEDIPTATEQNYPEYDEFQALHKAFAELSPNQL
                     AVIYRRYNLGGFSFNTLQKIGDDLELSKERVRQIQDAALTKLRVLLGGPKPRLHRKSV
                     KAASI*"
                     /db_xref="UniRef100_U4KSY3"
                     /db_xref="abra:BN85307180"
                     /db_xref="U4KSY3_9MOLU"
     gene            322042..322203
                     /locus_tag="SR-VP_4-6_scaffold_141_476970_prodigal-single_
                     384"
     CDS             322042..322203
                     /product="hypothetical protein"
                     /codon_start=1
                     /transl_table=11
                     /translation="MTDDLLTLRAHFREQLIARNRGSIGVVESKDQKLSPGVSKEWYL
                     LSRWAVALF*"
     gene            322337..322795
                     /locus_tag="SR-VP_4-6_scaffold_141_476970_prodigal-single_
                     385"
     CDS             322337..322795
                     /product="hypothetical protein"
                     /codon_start=1
                     /transl_table=11
                     /translation="MAKQFFRVFHAGAGDDIAAIEMDDSLLDPAAGILHHESMTLRGL
                     KNGGMFTLLPIDDFKVATLKRVRDVYKTVTEKPARHFSTTFTRMDELIEAVGLLFGTV
                     EFYVVDNKDDLQAILNPPKDWEPKKVKYTVLSSLLGEAEAETESTSADDE*"
     gene            322792..322914
                     /locus_tag="SR-VP_4-6_scaffold_141_476970_prodigal-single_
                     386"
     CDS             322792..322914
                     /product="hypothetical protein"
                     /codon_start=1
                     /transl_table=11
                     /translation="MMLQVPLENRVSVSINTRHKTIPFVLFLVDNHIPKDEDDE*"
     gene            322977..323180
                     /locus_tag="SR-VP_4-6_scaffold_141_476970_prodigal-single_
                     387"
     CDS             322977..323180
                     /product="hypothetical protein"
                     /codon_start=1
                     /transl_table=11
                     /translation="MARKSESHKKVTSTPKTTVKKKTAVKHQKKIPVVPIPFPVDIHP
                     DDLSIKDVLGEKSCQAFSKTSLA*"
     gene            323147..323401
                     /locus_tag="SR-VP_4-6_scaffold_141_476970_prodigal-single_
                     388"
     CDS             323147..323401
                     /product="hypothetical protein"
                     /codon_start=1
                     /transl_table=11
                     /translation="MPSIFQNVASIKDIGDQVVSLLAKVDFSTLTTAVANLVLEVATL
                     NATNAHMAKTMDDVLLELKTLNGKDVVGIDVTPGQSTTKP*"
     gene            323475..323888
                     /locus_tag="SR-VP_4-6_scaffold_141_476970_prodigal-single_
                     389"
     CDS             323475..323888
                     /product="hypothetical protein"
                     /codon_start=1
                     /transl_table=11
                     /translation="MAKAKVSLVKKAARKPMVRATGKPAAVSEFIFVDNQDNTLTVNG
                     VDAAGNPVDISSVATIVASSDSPTIISVDPPTGMTFAMHALGPLTTPGTPAQISVTAT
                     WTDGSVGPFSFSLPVDVVTGPATGVVIVPGIPTSH*"
     gene            323976..324046
                     /locus_tag="SR-VP_4-6_scaffold_141_476970_prodigal-single_
                     trna_7"
     tRNA            323976..324046
                     /product="Val"
     gene            324067..324444
                     /locus_tag="SR-VP_4-6_scaffold_141_476970_prodigal-single_
                     390"
     CDS             324067..324444
                     /product="hypothetical protein"
                     /codon_start=1
                     /transl_table=11
                     /translation="MACSCDRCETTVEQYDSDTAQRVRLTEISTNFGLLALLCLNCRR
                     SWTRHMNQSTLFREYSEISFRLEHWRISHRKTGQADVNVGLGFLRDLTSLDDKLLTES
                     VNWIKSGLSADERRLRELSTDDD*"
     gene            324434..324691
                     /locus_tag="SR-VP_4-6_scaffold_141_476970_prodigal-single_
                     391"
     CDS             324434..324691
                     /product="hypothetical protein"
                     /codon_start=1
                     /transl_table=11
                     /translation="MTTNPIKCQLVGGVLDGDSFELTPLGSILPPMRLSYPYRGHFRD
                     PDGTSTEHGCWLHYECPYVPQWTNDDVLYQYVGMEKMSTER*"
     gene            324702..324911
                     /locus_tag="SR-VP_4-6_scaffold_141_476970_prodigal-single_
                     392"
     CDS             324702..324911
                     /product="hypothetical protein"
                     /codon_start=1
                     /transl_table=11
                     /translation="MTPLEFKIIGIIFLTVIAMTSMGLCVWIFIKRDPTNGDSQAVAG
                     TVTGLIAIGALFGILKLLGVVTGGP*"
     gene            324969..325400
                     /locus_tag="SR-VP_4-6_scaffold_141_476970_prodigal-single_
                     393"
     CDS             324969..325400
                     /product="hypothetical protein"
                     /codon_start=1
                     /transl_table=11
                     /translation="MHSMIVLCCLVVPFPIIQPPRTVQAGTPPTNGPTAPPKAPVEPK
                     GDGSAFVVVCDAKPGQMIVLDSTGQWVSGVKVIKLDLEVGQVPSISCIIYEGQYRPSK
                     PTTKTWVLTQIKTVSAADFQQMIDSLQTDPNAIRAMLKKGE*"
     gene            326336..326491
                     /locus_tag="SR-VP_4-6_scaffold_141_476970_prodigal-single_
                     394"
     CDS             326336..326491
                     /product="hypothetical protein"
                     /codon_start=1
                     /transl_table=11
                     /translation="MTLTKARELAAQAWAAPANSDKELDPNLAEAFAEILMKEVNKAL
                     IGAQTNE*"
     gene            326484..327755
                     /locus_tag="SR-VP_4-6_scaffold_141_476970_prodigal-single_
                     395"
     CDS             326484..327755
                     /product="Adenylosuccinate synthetase {ECO:0000256
                     |HAMAP-Rule:MF_00011}; Short=AMPSase
                     {ECO:0000256|HAMAP-Rule:MF_00011};; Short=AdSS
                     {ECO:0000256|HAMAP-Rule:MF_00011};; EC=6.3.4.4
                     {ECO:0000256|HAMAP-Rule:MF_00011};; IMP--aspartate ligase
                     {ECO:0000256|HAMAP-Rule:MF_00011}; Flags: Precursor;; 
                     TaxID=1144315 species="Bacteria; Proteobacteria;
                     Betaproteobacteria; Burkholderiales; Comamonadaceae;
                     Variovorax.;" source="Variovorax sp. CF313.;""
                     /codon_start=1
                     /transl_table=11
                     /translation="MNKRAIILVGLGFGDEGKGAWTDRLARTLKADLVVRYSGGSQCG
                     HNVEWNGYRHTFSQFGAGTLAGVPTYLGPQVIINPQALVREGMALRAVGLKPNLRIHP
                     QCLVSTIYHQRLNQLRELTRNLRHGSCGHGIGETRRYWLNYGADAIIAQDLWDQSLLH
                     HKLELCRQRLLIEAERLIHSDFDVSKSFELAKYSLLPILARAEAQTLATIGHEWIKLA
                     TQLPPYTLAIFEGAQGVLLDEWHGFHPHTTWSTVTPHYALELAAASGASQITTLGVTR
                     TYLTRHGQGPLPSYDKALTDQLLDPGNPYNQWQGSLSCGWLDLPLLRYAIAACGPLNG
                     VLISHLDQKVQFVCDSYALEGVPFKLATPTVQSLIKQEALGKILAEVLPVLQPVPNAG
                     IEAVLQNTLEAIPIVGRAYGPSSHDRKLLPL*"
                     /db_xref="J3CJ19_9BURK"
                     /db_xref="app:CAP2UW1_3112"
                     /db_xref="UniRef100_J3CJ19"
                     /db_xref="6.3.4.4"
     gene            327765..328289
                     /locus_tag="SR-VP_4-6_scaffold_141_476970_prodigal-single_
                     396"
     CDS             327765..328289
                     /product="hypothetical protein"
                     /codon_start=1
                     /transl_table=11
                     /translation="MLYCEICRVLNGWPEGVKWAPLSQCDLCHTPAQCYAIAEDDIPG
                     RTGHYRIGLVPTLDHNFSYEQLIGPRIFKVLKILCKTPDRVVVEIDECDPLDPATEPL
                     VVGAVLITHTLIGHNYTDYQPRALWDNRLWQLTDRDTEQFLELVAGMRPGSVAQFIEK
                     LEESELTKPMRTVL*"
     gene            328461..329390
                     /locus_tag="SR-VP_4-6_scaffold_141_476970_prodigal-single_
                     397"
     CDS             328461..329390
                     /product="hypothetical protein"
                     /codon_start=1
                     /transl_table=11
                     /translation="MTQQTKTKLLQTIEQFQLLLDSLRVTILDELQSPDTKPTTARSR
                     LHIADSLPANRLGPLPDHTNPAWPMAVQPQAIVVSDSEKQFRALQVARLLRTNLTNLT
                     VLDAGCGDGYIASELANQAQTVVGYDLRPDPNWDKLSNAVVSYTTNRVVVETHKYDLI
                     VLYDVLDHLEAEDPVKFMTWLNSLLAPTGRAFVRTHPWTSRHGGHQYEYGCNKAYVHL
                     ALTPDELAKAGITLMPSLRINRPMAVYEQIFKEANFRVTERWTHVDQVEPFFIGEALN
                     RIQQVTWRGNITAEGALKILTNQFIDYELVIMD*"
     gene            329397..329795
                     /locus_tag="SR-VP_4-6_scaffold_141_476970_prodigal-single_
                     398"
     CDS             329397..329795
                     /product="hypothetical protein"
                     /codon_start=1
                     /transl_table=11
                     /translation="MSAKSGKRLTAKQRRQRRAKLGRALPRQRNLKHTIVPPGLETLH
                     KAVVGFICMTLYRRQFRRDLVVINPIIYKGTMAEISITIISRLDSKHKPVARESCLIR
                     TFYTDFANPESFPALEAFLNCCADRVPGVP*"
     gene            329905..330189
                     /locus_tag="SR-VP_4-6_scaffold_141_476970_prodigal-single_
                     399"
     CDS             329905..330189
                     /product="hypothetical protein"
                     /codon_start=1
                     /transl_table=11
                     /translation="MTPLQALFEYLKEQGHSVQYKHDEMITVHTEWGRNSQIYCFLEA
                     TDGMISVLCSIRWGGTKYFVLADPRSFEKINALLVQIKNLETAVRRVLNR*"
     gene            330194..330439
                     /locus_tag="SR-VP_4-6_scaffold_141_476970_prodigal-single_
                     400"
     CDS             330194..330439
                     /product="hypothetical protein"
                     /codon_start=1
                     /transl_table=11
                     /translation="MDFRAVAWGLKEALEPCPYRILVAGHLLIILHPHSSNYLDVICG
                     HDRMRMHDNDGGTQFFSYDDPADFERLLAAIRGSLST*"
     gene            330451..330966
                     /locus_tag="SR-VP_4-6_scaffold_141_476970_prodigal-single_
                     401"
     CDS             330451..330966
                     /product="hypothetical protein"
                     /codon_start=1
                     /transl_table=11
                     /translation="MATSELYPPLTFSAKQISVSLRASNLNGYYLPPDIVLPNSTAAG
                     RGPVVSMVFLVSNFESCYVERLVRLVCDQIVLDQKFDHPNTRPWFLVRAFQGERDRRF
                     GLPLTFIVNDDFEFYPVTSFTMTDSDLSVLPETLLTRSHSIAWTEFSTIDRCVVEAAI
                     LAFLTQERLCV*"
     gene            330959..331585
                     /locus_tag="SR-VP_4-6_scaffold_141_476970_prodigal-single_
                     402"
     CDS             330959..331585
                     /product="hypothetical protein"
                     /codon_start=1
                     /transl_table=11
                     /translation="VFELFYEKQVESGYSTRTTLRPLTIEGYKRRIVDLTDHTYFGVT
                     TRVVRPWRWWRTLHILALDCDGTNEMLAAAHLLKEAGLGYALIQSSPSHYWLLVDRVD
                     TLPILLALAKSIVGVDSGYLRFVGYNRCFYLRAGPYQGVEKIANISPPLFSAADSLTN
                     QLVIDWYRTFEALWRLPEVVARYRAEVLQRQVTDSTIMSSVADPTFEL*"
     gene            331696..331962
                     /locus_tag="SR-VP_4-6_scaffold_141_476970_prodigal-single_
                     403"
     CDS             331696..331962
                     /product="hypothetical protein"
                     /codon_start=1
                     /transl_table=11
                     /translation="MTDLLSIIRDGLYAELVPFYPGMNRFGVYAISIMRDKQALPDLL
                     ISVSSHGVICPVGQLDTMDIPLDDPNLISILCRRIDDCLTLVPV*"
     gene            332028..332408
                     /locus_tag="SR-VP_4-6_scaffold_141_476970_prodigal-single_
                     404"
     CDS             332028..332408
                     /product="hypothetical protein"
                     /codon_start=1
                     /transl_table=11
                     /translation="VVKPYLFNEMLIASTIIKRERDYYICCDTHNHYVVSHGTIQVLC
                     GCYCQSLSFKEQGYTPALLYTPSRAPIARARFEVYNKDEEFFHDHQTEAMYWLKNNSG
                     CGDPYLIVDRIIKLLNSDDLKGVT*"
     gene            332405..332935
                     /locus_tag="SR-VP_4-6_scaffold_141_476970_prodigal-single_
                     405"
     CDS             332405..332935
                     /product="hypothetical protein"
                     /codon_start=1
                     /transl_table=11
                     /translation="MTISETDKKKIETITDATIAKFIRELPKRVTIIMERAVLSLMGI
                     RVGHNRTYEVDSFSKNSALQDLIKRRCQAQIDAVLAPLVEASLAKICTDDFITQMSYE
                     IAGVFKRKLSQKLEEAASMAAFAKAEAIIKSFEESPPPANLYPIGADMADPNAWTTKV
                     GVILLEEQLIKVLPDG*"
     gene            complement(332945..334249)
                     /locus_tag="SR-VP_4-6_scaffold_141_476970_prodigal-single_
                     406"
     CDS             complement(332945..334249)
                     /product="Putative uncharacterized protein n=3 Tax
                     =unclassified Coccolithovirus RepID=G4YD54_9PHYC"
                     /codon_start=1
                     /transl_table=11
                     /translation="MPDVTWSGITVQLSNDAGSNSLVLSKTADTSFLGNVLFTYNNIQ
                     DAALIIVITAGFDLQITAVIGGTSYQLPVTTFVVGPYSYVASVSFSTTSGNFVLALQG
                     LLENTAGGPHGGTIPNEYVTIASVSLLEINPPLGSTSPLPPGDIALAPAGSNGLTTVF
                     TTIVAYTGRDGHSYVMQITATYNGVATASSSIIFTTPTNLKPIVFPDLPLNRQGFQYY
                     TIQWGNVLLPGAGSWVFSSSVFSQGAAPAPPPPAPPPPAPPPPAPPPPAPPPPAPPPP
                     APPPPAPPPPAPPPPVQGTGCCSGGTQTRVMAMVITFRPDADHSFILKATLRGMNRRW
                     QGRGDGTYNFGTDQSCEQRPGLGLQQVGVKAVITCAEGAVPSVAGYLQFTLAGTVSRI
                     TLPAALVDCPTGGPKCTITWPMVFLGEFLGSALIVIKGSGLP*"
                     /db_xref="UniRef100_G4YD54"
                     /db_xref="V6F0J6_9PROT"
                     /db_xref="bbt:BBta_0237"
                     /db_xref="G4YD54_9PHYC"
     gene            334304..334537
                     /locus_tag="SR-VP_4-6_scaffold_141_476970_prodigal-single_
                     407"
     CDS             334304..334537
                     /product="hypothetical protein"
                     /codon_start=1
                     /transl_table=11
                     /translation="VHRFFCWIGLHALVEESRSVGPACIIGVFGIINVSDATHVIDRC
                     RHCHKRWRALVIPPGQRRDFRELIGESKNGKSL*"
     gene            334534..334911
                     /locus_tag="SR-VP_4-6_scaffold_141_476970_prodigal-single_
                     408"
     CDS             334534..334911
                     /product="hypothetical protein"
                     /codon_start=1
                     /transl_table=11
                     /translation="VNIQTLFRGAAGGVESDRLSIIPEVLERLTGAAMSKERVLIGTS
                     VQGQPTVLATDGTITASQCAHHGSGVMDVGLITDTNWLDWTPGLYLWTGNWRWNERWT
                     VHGSLRPVAPEEIVELYALKPKE*"
     gene            335050..335292
                     /locus_tag="SR-VP_4-6_scaffold_141_476970_prodigal-single_
                     409"
     CDS             335050..335292
                     /product="hypothetical protein"
                     /codon_start=1
                     /transl_table=11
                     /translation="MIPEHFWFMLLGVVIVFALTLVLFAIGYRLVDWITPGHLHNELL
                     GHGDKPPNLPLAVLVSSLALGLAIVLGCTIIAMASF*"
     gene            335305..335655
                     /locus_tag="SR-VP_4-6_scaffold_141_476970_prodigal-single_
                     410"
     CDS             335305..335655
                     /product="hypothetical protein"
                     /codon_start=1
                     /transl_table=11
                     /translation="MVEYPELYRIANGIYLELKQRHPALHFTELELQAPGYAIRCGLK
                     PGHNPYLFMVKVTRDGVLFDIENHPHRPYYSDSMATGMIRRLLEIGFENPRLMELVFE
                     QADHFANVGGSPCL*"
     gene            335646..336086
                     /locus_tag="SR-VP_4-6_scaffold_141_476970_prodigal-single_
                     411"
     CDS             335646..336086
                     /product="hypothetical protein"
                     /codon_start=1
                     /transl_table=11
                     /translation="MPLSDDELRSAMPPLPAGFPTLKQSDPLALRKLAVTRLLLNPEW
                     ADCPNRMIALACAVHHNLVGHARFAAAQTLKATQAMVASKLKLFVLGEVSADPEQWSG
                     LNTALVIAHDAKEAESLYDGASNPIEVVFDKPKFLIWAPTPENL*"
     gene            336086..336763
                     /locus_tag="SR-VP_4-6_scaffold_141_476970_prodigal-single_
                     412"
     CDS             336086..336763
                     /product="hypothetical protein"
                     /codon_start=1
                     /transl_table=11
                     /translation="MPIGVRSAVLASLDGGKFIWMGGLQRRGPRSPVTRISHLGQLLR
                     YGMQHGMCCTKKRRAIVNTNKLVSEWIEAIVGMCLAHDKDSYDAEDAKADLLLGPLLT
                     APVKQIRDFYAKLTRQMRADKRVPMLVWMGFEAWGEVMVKDAPDEGIKRLKNKLASEI
                     ADLVEEPIRDQIPKAIQRALRWRDPETLEAVKKTLAGGAKPKLRGRESCLFLEAGRGK
                     KKVSVML*"
     gene            336813..337232
                     /locus_tag="SR-VP_4-6_scaffold_141_476970_prodigal-single_
                     413"
     CDS             336813..337232
                     /product="hypothetical protein"
                     /codon_start=1
                     /transl_table=11
                     /translation="LSGQKTAQPDPDAPYNPPAQQDIAKHTLSQARTASVKISGAMAR
                     AEQLKVRLDLGEQTANIQSMLNRYDASSVNSKVAAVDKYEQAAQSRLDGYTSAAQVAK
                     DRGLAETDEEETPATDPELADLLTDIKGKRTASNSTP*"
     gene            337512..338063
                     /locus_tag="SR-VP_4-6_scaffold_141_476970_prodigal-single_
                     414"
     CDS             337512..338063
                     /product="hypothetical protein"
                     /codon_start=1
                     /transl_table=11
                     /translation="MMKLSDLSAKLLLFENIPHVLETLNQLLQDVGVPANLIGGVALG
                     SYNYIRNTEDIDILIKQSDYEKVATALLSKGAVWLKKENKYSLQNHTVQICYGGLRVR
                     DTIFPDPTNTTPGLVVIDLPRLLAMKIEGGMNQHRHRTDFIELVKRNNLDIEYIKTQV
                     LSLLRPQQRQLALTLFEKAQKEL*"
                     /db_xref="plm:Plim_2796"
                     /db_xref="88588466"
     gene            338408..339475
                     /locus_tag="SR-VP_4-6_scaffold_141_476970_prodigal-single_
                     415"
     CDS             338408..339475
                     /product="group 1 glycosyltransferase (EC:2.4.-.-)"
                     /codon_start=1
                     /transl_table=11
                     /translation="VLATEFCRHRPCALVGADYQIALELLQCKPSRLYYIGQDQHPPG
                     SKPLRLPSCAATALIDNKSLACIFLAQPTYEDMCAWWPKVAVGGCLMGRLQSPLGRLA
                     LSYFSELKCGDVSVAEPFWVVAKRFGTSIEILPDCDVAIISGDCGASTWAHQLRRLDA
                     DEAMLARLTALIPSNTMVIDAGAFIGGHTKAYQRYASNVWAFEPNPTAYACLCYNCPE
                     AKTFNLALGDKEEDRYWTPIYPNCGGSFLAKDQEQHGTLVPVKPLDSFFYSFCDRIGF
                     IKVDIEGMELQFLRGAQHTLQTHKPVLCLEVNTDALARNSTTPQALLAALDYLGFRTE
                     PIWPGKDQEYQWDVIAIPKIN*"
                     /db_xref="hhd:HBHAL_2436"
                     /db_xref="UniRef100_I0JKW0"
                     /db_xref="88548597"
                     /db_xref="I0JKW0_HALH3"
                     /db_xref="2.4.-.-"
     gene            complement(339472..340047)
                     /locus_tag="SR-VP_4-6_scaffold_141_476970_prodigal-single_
                     416"
     CDS             complement(339472..340047)
                     /product="hypothetical protein"
                     /codon_start=1
                     /transl_table=11
                     /translation="MLCVYENGGAADPNSTGLDYVKYSSGTTWPTGAAAATGNGTTSQ
                     DLNDWCLCGVDATHVFCVRRSGSDTFDMRMYSGSWSSKAAPPTQSHLAGSGIFLATDN
                     ADSVWMVIIDSTGNAIKWNKYSISKDSWGTWSTLATSVAAIGYVSGCPIVSNNQVAVI
                     YTVVNGSNYDIVLSSLSAAAQTSPAALLSYL*"
     gene            340088..340372
                     /locus_tag="SR-VP_4-6_scaffold_141_476970_prodigal-single_
                     417"
     CDS             340088..340372
                     /product="hypothetical protein"
                     /codon_start=1
                     /transl_table=11
                     /translation="MLATASIWALAPKPVVQVEVVSALVESRAYELPPPLTMDIELPA
                     SWITPPVPTPRALPLTDAQMEEEEASSSAQPPPSQVIEDPPVKVARTCSM*"
     gene            complement(340713..341060)
                     /locus_tag="SR-VP_4-6_scaffold_141_476970_prodigal-single_
                     418"
     CDS             complement(340713..341060)
                     /product="hypothetical protein"
                     /codon_start=1
                     /transl_table=11
                     /translation="MAVNQISLSQINNELQSIYAQINSIQARVNQFYADVVTGIGLTA
                     LQAAPYSYSSADAQAVMNSVTDMYHLFQVCQGLWYVASGGTLNGGAPTANDPTHFGYP
                     FYINIAKTGGLGY*"
     gene            complement(341091..341834)
                     /locus_tag="SR-VP_4-6_scaffold_141_476970_prodigal-single_
                     419"
     CDS             complement(341091..341834)
                     /product="Putative N-acetylglucosaminyltransferase n=1 Tax
                     =Flavobacteria bacterium BAL38 RepID=A3J1G1_9FLAO"
                     /codon_start=1
                     /transl_table=11
                     /translation="MLYDCFLYNGESDILKLRLGVIGALVDQIVIVESSVAFSGRSKA
                     LTFKPTEWASYLPKINHIVVEDTPDSGSDRWSRERFQRNAIMRGLADCRADDLVLISD
                     VDEIPDPAAVGQKRHGGYHCQISNYWINTIEDSLWVGPVMLYYSRLAVYGPQLVRDNR
                     YGYQRVTPGGWHFTYTADPAKIVEKLQAFSHSEYDTAAGHELVLKARAACRSFVSGKE
                     CQPVDIQSGYFPQYLKDHVDEFCHLIKQT*"
                     /db_xref="UniRef100_A3J1G1"
                     /db_xref="bba:Bd1672"
                     /db_xref="89368440"
                     /db_xref="A3J1G1_9FLAO"
     gene            342066..345179
                     /locus_tag="SR-VP_4-6_scaffold_141_476970_prodigal-single_
                     420"
     CDS             342066..345179
                     /product="Mucin 17-like protein n=1 Tax=Bacillus
                     amyloliquefaciens subsp. plantarum AS43.3
                     RepID=L0BKX0_BACAM"
                     /codon_start=1
                     /transl_table=11
                     /translation="MVTVCLFPTIMSKVMVAASPSPTKLLIALTPVGPVILMPVGPVA
                     KPLTPVGPVDPVGPVGPEMREVAPVGPVIPVVPVGPVRPGPVKPPPPVGPVETEAGPV
                     GPVPPVGPVLMPVGPVVLVGPVGPVPPVGPVLTPVGPVMIESGPVGPVLPVGPVPPVG
                     PVTIEDCPVEPVLPVGPVTIEVAPVGPVLPVGPVRSEVAPVGPATPVGPVTLEAVPVG
                     PVLPVAPVTVEVAPVGPVLPVAPVTVEALPVGPVIPVGPVTVEATPVGPVLPVAPVTV
                     EVAPVGPVLPVVPVTEEALPVGPVTPVGPVMVEVAPVGPVLPVGPVTVEATPVGPVTP
                     VGPVTVEVEPVGPVLPVAPVTVEAAPVGPVLPVDPVTVEVAPVGPVTPVGPVTIEAAP
                     VGPVLPVGPVTVEAIPVGPVLPVGPVTVDALPVGPVTPVGPVTMEVAPVTVELIPVGP
                     VPEPVGPVIIESGPVGPVTFPTGPGRKPAAPVGPVLLPVGPVMSESVPVGPVSPVGPV
                     RAEAAPVGPVPPAPVGPVTVEVLPVGPILPVGPVTVEVLPVGPVTAPVGPVTVEALPV
                     GPVTPVGPVTAEAAPVGPVLPVAPVMVDAAPVGPVTPVGPVTAEAAPVGPVLPVAPVM
                     VDAAPVGPVPPVGPVRSEVAPVGPVTPVGPVTVEAAPVGPVGPVFPVGPVTAKVAPVG
                     PVPPAPVGPVTVEVLPVGPILPVGPVTVEVAPVGPVPPAPVGPVTAPVGPVTVEVAPV
                     GPVLPVAPVTVEVAPVGPVPPVGPVTVEVAPAGPVLPVGPVAVEVAPVGPVFPVGPVM
                     MEVAPVGPVAPVTVEAAPVGPVAVETGPVVVDAAPVGPVAVDVAPVGPVLPVGPVIVE
                     LAPVGPVLPVVPVTVEATPVGPVVVETGPVMVDAAPVGPVIVELAPVGPVLPVAPVTV
                     EAAPVGPVLPVAPVTVEVAPVGPVGPALPVAPVTVEVAPVGPVPPVGPVTIEVAPVGP
                     VEPVGPVTIEVAPVGPVGPVGPVTLPVGPVRIDVIPVGPVLPVGPVIAPVAPVGPVPP
                     TPVGPVA*"
                     /db_xref="UniRef100_L0BKX0"
                     /db_xref="bamp:B938_03680"
                     /db_xref="Q119G1_TRIEI"
                     /db_xref="L0BKX0_BACAM"
     gene            345267..346466
                     /locus_tag="SR-VP_4-6_scaffold_141_476970_prodigal-single_
                     421"
     CDS             345267..346466
                     /product="putative threonine-rich GPI-anchored
                     glycoprotein id=5085331 bin=GWA2_OP11_43_14
                     species=GWA2_OP11 genus=GWA2_OP11 taxon_order=GWA2_OP11
                     taxon_class=GWA2_OP11 phylum=OP11 tax=GWA2_OP11_43_14
                     organism_group=OP11 (Microgenomates)
                     organism_desc=GWA2_OP11_2"
                     /codon_start=1
                     /transl_table=11
                     /translation="VGPVIIAVAPVGPVFPVGPVITEVAPVGPVLPVEPVIVEVAPVG
                     PVLPVEPVITEAAPVGPVTMEVIPVGPTFPVGPVATDVAPVGPVPPVEPVTVEVAPVG
                     PVLPVEPVMVEVAPVGPVLPVGPVTVEVAPVGPVTPVGPVTLEAVPVGPVLPVGPVTV
                     EVAPVGPGFPVGPVLIEVAPVGPVLPVEPVTVEVAPVGPVGPVGPVGPVTAELTPVGP
                     VPPVGPVTAEITPVGPVPPVGPVMVEVAPVGPVFPGGPVTAEVTPVGPVPPAGPVTVE
                     MTPVGPVPPAGPVMVEVAPIGPAPPVGPVRVEVTPVGPVEPVGPVEPVGPVTWASAPV
                     GPVAPVGPVVADVAPVGPVPEEPGPEPNGGASTNGIGGQPHLASWKVLTRCGFGLKIT
                     RSGWRLT*"
                     /db_xref="gwa2_scaffold_1235_2"
                     /db_xref="A0A0G1DE12_9BACT"
                     /db_xref="mjl:Mjls_3011"
     gene            complement(346388..346867)
                     /locus_tag="SR-VP_4-6_scaffold_141_476970_prodigal-single_
                     422"
     CDS             complement(346388..346867)
                     /product="hypothetical protein"
                     /codon_start=1
                     /transl_table=11
                     /translation="MGTILATNNLRGVDIASKAEMFSYLLAGSPTSAIGRMVVLTAGA
                     TGLVGGLYYPGIYVNDIQVYPVFPIAVPAGERGFIVEANANLIKTGETVSFSLQGQPG
                     DIVDCKSDLINGLGITDEDIRRITCAAIESLRYVSLQPERVIFSPKPQRVKTFQLAR*"
     gene            complement(346903..347697)
                     /locus_tag="SR-VP_4-6_scaffold_141_476970_prodigal-single_
                     423"
     CDS             complement(346903..347697)
                     /product="Marine sediment metagenome DNA, contig:
                     S01H1_S01331 {ECO:0000313|EMBL:GAF97797.1}; Flags:
                     Fragment;;  TaxID=412755 species="unclassified sequences;
                     metagenomes; ecological metagenomes.;" source="marine
                     sediment metagenome.;""
                     /codon_start=1
                     /transl_table=11
                     /translation="VVGRLLAEKLGLQLLAQPIPGFVGTHSEVAGAVINGDKCHLAGA
                     DPLPNWPDLGAIAGKRLELGPGFVHYRYFLNDRDKIREWLWQVPRLSVDPEDVLVNVR
                     LGDFLPGRASPLGLVLHQSYYLYLLERLKFKRLYLMTDDPGDHPYLKHFSRFSPVLIK
                     GSGAEHFFTALAFKRIIMSNSTFCWWFSFLSRAAEIYLPMVNGARCGSWGVGQLPGVD
                     LRLDLPEVTHVYNVANWGAGPCRGPTDQERQELVAFHKNSKIVFLT*"
                     /db_xref="X0UBP1_9ZZZZ"
     gene            complement(347754..348371)
                     /locus_tag="SR-VP_4-6_scaffold_141_476970_prodigal-single_
                     424"
     CDS             complement(347754..348371)
                     /product="Uncharacterized protein n=1 Tax=Bacillus
                     methanolicus MGA3 RepID=I3DZU9_BACMT"
                     /codon_start=1
                     /transl_table=11
                     /translation="MNAVDIFHQQYYNSNVWYRDTIWMGVPVQKTPTDLWVYQELLCE
                     LRPSLIVETGTAFGGSALFLASICDLLDHGTVISIDSRVMAGRPQHRRIRYLTGSSID
                     PAIIAAVKYLTANAALTMVFLDSDHSKAHVLKELDLYAPLVTRGSYLVVEDTNLNGHP
                     VVPTFGDGPWEAVQEWLVDHPEYRVDHDREKFLITSNPNGYLRKL*"
                     /db_xref="UniRef100_I3DZU9"
                     /db_xref="bmet:BMMGA3_07020"
                     /db_xref="I3DZU9_BACMT"
     gene            complement(348368..351460)
                     /locus_tag="SR-VP_4-6_scaffold_141_476970_prodigal-single_
                     425"
     CDS             complement(348368..351460)
                     /product="Glycosyl transferase family 2 n=1 Tax
                     =Clostridium saccharolyticum (strain ATCC 35040 / DSM 2544
                     / NRCC 2533 / WM1) RepID=D9RAQ6_CLOSW"
                     /codon_start=1
                     /transl_table=11
                     /translation="MIIKTLVLVNDETLFTNLHQDLKAVPLRGATSITSGYNTLAAQN
                     PADIYCFMHQDCNLYFDVQTVLPRYFEQLDNPGVLGFCGTAQQVHDKFWYDCSAKFGA
                     LSWGKDYNPQLNLRFNEPQLTLGDLKAQPVQTLDGYCLFIQKRTFELIGGFDEDYDWH
                     GYDMDICMRALAKGFTNYVIAQPSHHLGSGHEEQAKQRALTLFSKKWKEFLTKRPLKI
                     WIHTIAKNEIGHVDRFMYFCKEADGVAVLDTGSTDGTPGRLAELGAVVKTMKFEPWST
                     LDDYRAIEARGGNPFRYDLPRNLALDMVPEDADVCVSIDLDEVLVPGWRQIIESCWKK
                     GITTHLDYQFAWQMSEPAPDNHGELYKRLVHNIHSNVEFHYNKIHQRHGYVWQSPIHE
                     KIVTKAGFNGEVWASYPGVLVCHYQKPKTERANYLPLLELAVLEDPDDVHSLFYYARE
                     LGYRNEYLKAVAAHQRFLAHPKAAGWAPERSSACTSIAAANCYLALRSGLDQPDRDRY
                     RQETYRWALRACYEQPGQREGWVELAARCYDMGDHAGCYWAARQALTIDPIHNIKSYT
                     GNKDHWGHKPHFYIGLSAFWLARPQPGPTLEQEALQECWIALTKSPWDELLISNMSIT
                     QQILAQPYKTTDPLVDVIILAYSKTQKEYEMTRSGIRSLRCSSPDVSLNIIVVETNQN
                     LAGEPFSTSPLFEPEVTVVQPGRPFGYNDFLNEGYARCCPTAKHILILNNDVVIFCQD
                     FMRHLLKGLDLVQSVSAYGLRESAWGKLDDSVGLITDFNVNSALVGWCMMFNKTILNV
                     MPFSTLFPREIAWYGQDDYYGTRLARCGYKHALVTAAKALHLQTRSHHLLDVKPPATR
                     QQLLHSLNLAGKVCVEVGVADGEFAKQILGENPAELVLVDPWVHQSETVYPSDACNVT
                     NEEFERVYLRIMDTLGKDPRVTVERDFSVASAGRRPDGSCDFVYIDAIHTLSQCLADM
                     LAWWPKIKAGGWLCGHDFDAPGVTAAIREFLRQHPEFRLSLIVPESATSWAIQKTGVT
                     *"
                     /db_xref="UniRef100_D9RAQ6"
                     /db_xref="csh:Closa_3579"
                     /db_xref="D9RAQ6_CLOSW"
     gene            351523..351918
                     /locus_tag="SR-VP_4-6_scaffold_141_476970_prodigal-single_
                     426"
     CDS             351523..351918
                     /product="hypothetical protein"
                     /codon_start=1
                     /transl_table=11
                     /translation="MSENEQVGPDGTFIHGSPLNPDDRGSLNAGIRVLKDSRQLAMNF
                     GTSLNWLTLPPQTAHLHAILFRLLVEEDFGILPYDASTLPLKVVANKENKMVEIFMPV
                     AMEILVANPEVFLAWADRLDEEADILDKL*"
     gene            351915..352163
                     /locus_tag="SR-VP_4-6_scaffold_141_476970_prodigal-single_
                     427"
     CDS             351915..352163
                     /product="hypothetical protein"
                     /codon_start=1
                     /transl_table=11
                     /translation="MTDKLTTGGLEFLNHFLKQFHIAGFARILQGHFDEGPALGVGGF
                     RVPDPFGGYHYWAIFGHNLPGSQIHKRRRQPGQLSQNS*"
     gene            complement(352185..352715)
                     /locus_tag="SR-VP_4-6_scaffold_141_476970_prodigal-single_
                     428"
     CDS             complement(352185..352715)
                     /product="hypothetical protein"
                     /codon_start=1
                     /transl_table=11
                     /translation="MTDHDSMRLAKEALTTDQMVITAANIAAAFTPDPDTDYTDDLAK
                     VRVLFVQSRTSLNDTNKVVRRCLAGLAQFIPIYGSLCFFVTFASPYPWWVGTAGFPSL
                     MSTIIAVVFAIKAYRVPAYDAPEFIIPDTLWHWYLAVTLNYYAWQVKCRNVQRMFMCA
                     IFGGFLAPLLLLMLLR*"
     gene            complement(352724..353509)
                     /locus_tag="SR-VP_4-6_scaffold_141_476970_prodigal-single_
                     429"
     CDS             complement(352724..353509)
                     /product="hypothetical protein"
                     /codon_start=1
                     /transl_table=11
                     /translation="MTTQLLSAQDIYDVYGLEWVRTAPSIDQDDRQLISFRLGEIRDA
                     YVHACKSRIRAEAKFLGIDGTEELTFAAMLTKIKDALGAAVQKAAFDQADRMVRGGGP
                     PKLFQTILKAHQAAGNTPQGVDLTKFGMGPTAAAPPRPDVDPNWFMKGNSGRVGEDPK
                     WAEIVKAYLAVEAARGDDEIIMSIDRLNQLQHNSFHVLIDLQTGRMLTDFSNQASDRE
                     ARQRLQEVLNLKLTARTPLVFMGEMSSEVRKLLTKYRNTILQA*"
     gene            353586..355628
                     /locus_tag="SR-VP_4-6_scaffold_141_476970_prodigal-single_
                     430"
                     /gene="thyX"
     CDS             353586..355628
                     /gene="thyX"
                     /product="thyX; thymidylate synthase, flavin-dependent (EC
                     :2.1.1.148)"
                     /codon_start=1
                     /transl_table=11
                     /translation="MGKFVLPETYFVGYQEMNDPEVLRYLKDSGNEAFWVDVLTARDQ
                     GLSNAEIICSMFAKLCYKSLTVGHNENISKVRNISNNIKGAFDMGHGSVFEHVNFNFV
                     IANCSRVFCYTPDTEILTISGWKLISELESGEQVLTLNPITKLARWSVNKKTHIFEYD
                     GPVHWFESSQWRSPAFTPDHLLWAANYDLRAHRGLSLEKIASLGCRKVPYAAVADRRL
                     VVDHRICMESTVDPQTITIGKYDYDAALLFEWLGWLVTDGMMAKRKNRCAIAQSKPHG
                     QIAIRLLMDKLFGNRWREYLVSHSKHVVGIALPHRLFAVSDKELYRFAIEHLGRTSKE
                     RNLRCLYDYSPRLLAALYKGALAGDGNTTRNHEVLYCYDIDTAKQWQVILAMLGHSSM
                     VRPVRARHETHTMACGITITSKSDVAMLSVHRKGASVIRKSLHRTGAYLGPVYCPETE
                     DGLVYVRRHGMAFWCGNTHELVRHRIGTAFSQNSGRYIRLDSIDLILDPILTGCDDLI
                     LKHLERTEDLVYLMECRKNLRVPSPNYPNSDPEHYLELRAQNFAAEDCKWVPNEALDF
                     TLKKQLTSAIRRLAPNGQANEIGFSVNLRSLRHTVMMRTGRHSEWEIRMVFAQVYNLL
                     KAKYPLIFYGAKEEMVNGSLEVSGMKMQPYEKTAEVLLSELSDEQLEAELTRRKTP*"
                     /db_xref="nal:B005_4072"
                     /db_xref="gwa1_scaffold_10_270"
                     /db_xref="86934173"
                     /db_xref="2.1.1.148"
                     /db_xref="2.1.1.14"
     gene            355798..356352
                     /locus_tag="SR-VP_4-6_scaffold_141_476970_prodigal-single_
                     431"
     CDS             355798..356352
                     /product="hypothetical protein"
                     /codon_start=1
                     /transl_table=11
                     /translation="MPVLRENRQDIPGLDDLLASGVPFVVVGAIARNLYATRPRNTQD
                     IDVLSADYSKLATYVHTAFPHLDMRQNPVVIRFSCDGEDIIDIMIPHNKFFESVLADT
                     HRAGRLDVVSAEGLIAMKFAAIMSQHRSKENKYQDRGDIASILIKSQVDLDKVKQHLS
                     ILYPQAPDDFQGFVAQLKQEFDLQ*"
     gene            356349..356471
                     /locus_tag="SR-VP_4-6_scaffold_141_476970_prodigal-single_
                     432"
     CDS             356349..356471
                     /product="hypothetical protein"
                     /codon_start=1
                     /transl_table=11
                     /translation="MILHLFNRCQSELMPTHWGRYVSFEEPCRLVIDQQLEIRH*"
     gene            356518..356730
                     /locus_tag="SR-VP_4-6_scaffold_141_476970_prodigal-single_
                     433"
     CDS             356518..356730
                     /product="hypothetical protein"
                     /codon_start=1
                     /transl_table=11
                     /translation="MIPTVLDHNSFIPRKTGQSVVVYWRGAYYEAAIQGLHYSEKAAQ
                     DLRSVHNIDVLAELREVFEQEVWMYD*"
     gene            356952..357527
                     /locus_tag="SR-VP_4-6_scaffold_141_476970_prodigal-single_
                     434"
     CDS             356952..357527
                     /product="hypothetical protein"
                     /codon_start=1
                     /transl_table=11
                     /translation="MTRRGKITYTVAGLLMRAGAGLWLPSSPDTPPSDLATKFIASFE
                     QPEWRLEGRSLIHTLSRHGTRDGRVRAKAGTYWATITASGPDDEGCWQEELPRNEFFT
                     FSDLHHINLAIEARLRVLRLQPLEDVMQIVNHAQMPLIDSEAEPVPLLGRRKTQESLE
                     AEPLPIKQRDWYGKVRGSSPVPECSNGVPMK*"
     gene            357524..357772
                     /locus_tag="SR-VP_4-6_scaffold_141_476970_prodigal-single_
                     435"
     CDS             357524..357772
                     /product="hypothetical protein"
                     /codon_start=1
                     /transl_table=11
                     /translation="MIENHLEIVAFHLDDGEVMDAKLLRTEGRYGYLSLDLRAEPGAK
                     YVGRLDWFTKEYVEAMNGVVPECALEGTRPGEWERKPS*"
     gene            357831..358751
                     /locus_tag="SR-VP_4-6_scaffold_141_476970_prodigal-single_
                     436"
     CDS             357831..358751
                     /product="Uncharacterized protein {ECO:0000313|EMBL
                     :KKL85805.1}; Flags: Fragment;;  TaxID=412755
                     species="unclassified sequences; metagenomes; ecological
                     metagenomes.;" source="marine sediment metagenome.;""
                     /codon_start=1
                     /transl_table=11
                     /translation="MQLLHDVKDRVDAGQFLDGVTTIDQLCTRIEHLAATNYTLEDDQ
                     NKHKGDLFELYVEYLINSQHANTFIGISDYVPLASFVAPVGVTINGDYGMDGIGRSTI
                     TSKWAAVQAKYRGNGASEIHYAQDHLNSLVSQATSSGLFDGHTVKELKQHLLVITTAA
                     GMDWRTAEYAFNGQVRCFGRKELAQFCDGHQLFWDSFKQSILDSQIRQRVTTAKTLRP
                     HQVEAVAAVLGEMKAGVARGQVILPTGTGKTLIMARIVLELMRSAAQLPVPVGLVPLL
                     SIPETIVKVEAAKRAIEFTNGSEPATMVYE*"
                     /db_xref="A0A0F9HVZ3_9ZZZZ"
     gene            358717..361404
                     /locus_tag="SR-VP_4-6_scaffold_141_476970_prodigal-single_
                     437"
     CDS             358717..361404
                     /product="Ribonucleotide reductase of class III (Anaerobic
                     ), large subunit {ECO:0000313|EMBL:CCU79782.1};
                     EC=1.17.4.2 {ECO:0000313|EMBL:CCU79782.1};;  TaxID=1293054
                     species="Bacteria; Firmicutes; Clostridia;
                     Halanaerobiales; Halanaerobiaceae; Halanaerobium.;"
                     source="Halanaerobium saccharolyticum subsp.
                     saccharolyticum DSM 6643.;""
                     /codon_start=1
                     /transl_table=11
                     /translation="MVLSLPQWCMNNTTLDVVKALSPTLAARSAESLGRTCRAYMGEL
                     RKFKNSDEFEKDHLMKSGMGAFSEEIKKKFGTVWTDQRVVDLTVDEALKHFKGDLNTA
                     TFCDPACYSDDTEVLTNNGWKLFVNLLDDDLIYSFNPITRVGEYVGFVARQARKHIGE
                     MHYYAGKRLDLLVTPDHSMYTESRLTGRHNNQFMSSSELMANNQKGNTCALVAAAPAD
                     GLNKGVVGWTVEHYRLFGLWLGDGYIFKNNSGQMNAFGFGVKKKRKINQITGCLTILG
                     FDYTTGVGQDGKTWFRVTDAAFLSYIAVLDGTHNKRIPADTMWAPKPMLEALVDGLIG
                     SDGHRTKTGLVPSGLSHAITVKNSTLRYYSANKQLADDVQRVLIHLGKITHHNVRQRS
                     RWSIAHIAHEITVGVGLRKSLPGRSVSSVQYNGMVYCVTLAKNHIMLVRRNGHSVFCG
                     NCGDGNFLVTFYRKLVAVSTIQDPVERSLDALRRIYGVDIIDRMAGAARIRLALVEHV
                     NYLKSIMDFANDPRVRDSVSAAAAIVGHNIIHGNTLRTEGDTWELEKMEGGMTPEWFR
                     AMKFNVICGNPPYTQYKNKVLSAHLPVPVQYIQKNMALSFWQWASEHTIETYALNTTQ
                     SVLNAAVVGKKSIRYKAGKDLVSIIYNDITKNYSTGLGGSVPTIVMTARKGHSGDLLF
                     NGDLVNTVAKKLIAGGPFVNYLANEASNTIKSVPISNFVTINRAVNGSGDNNHPKWND
                     LFVDIHGSNSPMISFIYILKQRAGEHTQFKWINNNSTISNSLVGQSGTSPIFSVTADE
                     IKLKILWCYLNSSYCSKNVLPTAAAAIKQDHGRTYAKIRLNRSSIALLQVPDLDYYKT
                     TKPVEYQAVLDFAETHIKSNDVKSYCVGVDEVVNNLLGV*"
                     /db_xref="M5E2E2_9FIRM"
                     /db_xref="UniRef100_M5E2E2"
                     /db_xref="nga:Ngar_c13660"
                     /db_xref="1.17.4.2"
     gene            361406..361789
                     /locus_tag="SR-VP_4-6_scaffold_141_476970_prodigal-single_
                     438"
     CDS             361406..361789
                     /product="hypothetical protein"
                     /codon_start=1
                     /transl_table=11
                     /translation="MPLTKIDILAKIGRSCKIEPKMKLSGSPQRICPELRDFFTTIIN
                     HIGDARKHGCFTYEQIAIALDRLGVQSATGHIVSAAHVCNAVRKSVKRIGVAYKKPNY
                     QGCNHRRFDSKPSPLKEDFASLPAR*"
     gene            361844..363256
                     /locus_tag="SR-VP_4-6_scaffold_141_476970_prodigal-single_
                     439"
     CDS             361844..363256
                     /product="Helicase n=1 Tax=Synechococcus phage S-SM1 RepID
                     =E3SI78_9CAUD"
                     /codon_start=1
                     /transl_table=11
                     /translation="VKTVAILSPRILLSIQQLRVLIEDFTAHKLQFNLINLNSGELDQ
                     GTVNRLFKENGLDPATVRNTTSPQALKAYYDESLAAGVPLLLISSTYHSAPRLRDAGI
                     PIDVVFNDEAHYLVGEQFQDCFNLGTYQYSFTATQKITDSPTGRGMNNRELFGDVVYT
                     KSPKALIGAGEIVAPAIHIVDAVDGQDNIADDDYESLARCIISAYLEHEKLIKTRASN
                     PDRIGAKLLVTCDGQLTLKAILETDAFSDFQLDNLDVKLFALSSDYGILMNGLTVKGS
                     PKAKEQFIDHLGRMSHDDRALIIHVDMLAEGLDVPGITGIMPFRNLGPSKFLQTLGRA
                     TRLHNDDRSRLYDGTLQSADHASFIKPFAWVVIPRIMTNGRDAVARYLGYVESVRTEF
                     EFMAKDLVIVDDSNGISPIPMPELVNELPEETMQLSRASIEAFFHNIEDGEHTALKMG
                     ELWQDELWLSLGNDGLVGCA*"
                     /db_xref="UniRef100_E3SI78"
                     /db_xref="A0A0E3FMR7_9CAUD"
                     /db_xref="E3SI78_9CAUD"
     gene            363231..363689
                     /locus_tag="SR-VP_4-6_scaffold_141_476970_prodigal-single_
                     440"
     CDS             363231..363689
                     /product="hypothetical protein"
                     /codon_start=1
                     /transl_table=11
                     /translation="MTDWWAVHKLLRLVILAPDKIRAKLANTDTPLAQQVLALTRLDP
                     FDLFLAIINSWSQHNNGASLVDPPPQIGILVKELVTGFTTLDDLYYQIAELYKEAVGK
                     VPPTRSEYIITGSPLTIKCTTKPLVILNPKHENGTLTIDPKELSVTVFYI*"
     gene            363700..363849
                     /locus_tag="SR-VP_4-6_scaffold_141_476970_prodigal-single_
                     441"
     CDS             363700..363849
                     /product="hypothetical protein"
                     /codon_start=1
                     /transl_table=11
                     /translation="MIYLTGEKVKIIVLETQNLKELQKADPPPAPTAAWWSPGPPTPA
                     GSPNN*"
     gene            363989..364144
                     /locus_tag="SR-VP_4-6_scaffold_141_476970_prodigal-single_
                     442"
     CDS             363989..364144
                     /product="hypothetical protein"
                     /codon_start=1
                     /transl_table=11
                     /translation="MAAKKQCDIRFERSCTNQGVHRVVGLKKNDPKLYCCRADLVRRG
                     VKLKSAQ*"
     gene            364176..365081
                     /locus_tag="SR-VP_4-6_scaffold_141_476970_prodigal-single_
                     443"
     CDS             364176..365081
                     /product="hypothetical protein"
                     /codon_start=1
                     /transl_table=11
                     /translation="MPLDDNNHHVNTPGHYEHAINCLSDLLPTQDELNAHYSPRLQQH
                     DALQADEHRIYAMLKTGDNYNPYRRWLIHERAFAGSCASWAWGLERIPAVRADGPGVL
                     PTGPCNPYSEVEIETLRRGIEASLERAKTGTIHPAATCWTMVIELADAYKNGHAITPK
                     GLRRLADFQQGSGENIHFHQTKLQLLTIRDNAAYLIGDENYNPLKNNWTLPGALRSLH
                     DSLKINVGLSKGDIYYLAHDRVVSDGFNRLWYGFKNLKPGTVVYDIERVGVENLTWVD
                     LPDPRTLSYENHELSFIHGRIPPIC*"
     gene            365150..365608
                     /locus_tag="SR-VP_4-6_scaffold_141_476970_prodigal-single_
                     444"
     CDS             365150..365608
                     /product="hypothetical protein"
                     /codon_start=1
                     /transl_table=11
                     /translation="MTPDDVFEQFTSQVSLDQLRADIGQFWDSVGAGGLPKTTSDWGG
                     IVGLWVRKQLLAQDVPTRYHPADFKALVRRIVAFYKIPEDWIPPGPVIREALALAVQI
                     RNVLGKLPSKYPHKTVLERLLTRIEPYPTADMVFQIPYAEIVSITEGVLK*"
     gene            365605..366081
                     /locus_tag="SR-VP_4-6_scaffold_141_476970_prodigal-single_
                     445"
     CDS             365605..366081
                     /product="hypothetical protein"
                     /codon_start=1
                     /transl_table=11
                     /translation="VTRNDAVQESPSTPPPQFNWSRIETCLTLHMNAVMAGDLLEILD
                     DFEELHDHEHILREQLRMLLKGGAMRSLTPHPGFNWSRIVTSPWRPNGPPPEMSLTLS
                     VNLTIGRDLLEILDGFGDLNNHEYALREQLRTLMNGGMVRRPERVVRTRRAYQPTS*"
     gene            367249..368805
                     /locus_tag="SR-VP_4-6_scaffold_141_476970_prodigal-single_
                     446"
     CDS             367249..368805
                     /product="hypothetical protein n=1 Tax=Thioalkalivibrio
                     thiocyanodenitrificans RepID=UPI0003677A9B"
                     /codon_start=1
                     /transl_table=11
                     /translation="MANVKIGPSFFKNEFREYSNWRAAYVREALQNCLDAPGSNKVNI
                     TIVAAGENTLMVFENNGEPMTQDILVNKLLALGETGKNFVGTVGGFGKAKNLLLFCHE
                     SYKIRTGVHEIVGRGGEYDLSSDLENFHGTRSEVLMAGDQVSRLSDEVKRFASYAQWP
                     GTITLNGETRTCNLHKGSPRKEYDWGTIYTNKSIPHRVIVRMNGIPMFSHHTDLNRTV
                     IIELKGSSVDVLTANRDSLRHQFAEEFDQFLTDLTTNKSKALKAKKPVYKSFSGAKYA
                     HRKLNVRQLVDLPTYGKQLAKERGVNPDSPPPTAVLARQAAGTDDGTHGVYADQSRIG
                     VLERSCALATTGSSSQAAAVLTETAPVAPVSTIAEFFVIKNETTMQIPDYYQPDSDQF
                     GSYGKKLARIWGRLLLELHRLYEVETEFGIGFVFDDEALAQRETTNEYGTVYYLNPAM
                     IVQQKASKSQSFKKRHKLTDRNTLLAIAAHEFVHHFADSHNEEYAGKFTEVMGRVLDA
                     RKDFNWCFGS*"
                     /db_xref="UniRef100_UPI0003677A9B"
                     /db_xref="A0A0F9UB90_9ZZZZ"
                     /db_xref="UPI0003677A9B"
     gene            368816..369052
                     /locus_tag="SR-VP_4-6_scaffold_141_476970_prodigal-single_
                     447"
     CDS             368816..369052
                     /product="hypothetical protein"
                     /codon_start=1
                     /transl_table=11
                     /translation="MAADPVTMSEARLNDLVYMTQEFTPYSPPATLPYAPPERAMNDV
                     PLGTSQIISAQYDQVLNEMNRQTAADDGPYGRIV*"
     gene            369086..369463
                     /locus_tag="SR-VP_4-6_scaffold_141_476970_prodigal-single_
                     448"
     CDS             369086..369463
                     /product="hypothetical protein"
                     /codon_start=1
                     /transl_table=11
                     /translation="METYDEQPQTNPLMSGIKIVEMDRGHIKVGYLERHPELAFHWRL
                     LKARVIRNWGTSEGLAQIALDGPTTTGDNKTILDRSHNTTIAFRAVLEIIDTDEDQWR
                     AHLPEVRTKSSPSTTRKSGRNRN*"
     gene            369505..>369612
                     /locus_tag="SR-VP_4-6_scaffold_141_476970_prodigal-single_
                     449"
     CDS             369505..>369612
                     /product="hypothetical protein"
                     /codon_start=1
                     /transl_table=11
                     /translation="MILIHLRDPEIAFFRAAEEHANAELVWADRLDERGE"
ORIGIN      
        1 GGCTTATGAT CCTCATTCAT CTACGAGATC CGGAAATCGC ATTCTTCCGC GCAGCGGAAG
       61 AACATGCGAA CGCGGAACTA GTCTGGGCCG ACCGGCTGGA CGAGCGCGGC GAAACCGAGG
      121 CCGCGGAATA TCTGCGCGGC ATAGCAGAGA TCGGAGAATC CGGATTCTCC AGCGGTTACC
      181 GTTACCGTTA CCGTAACGGT GACGGTTACG GTTACGGTGA CGGTTACGGT TACGGTGACG
      241 GTGACGGTTA CGGTTACGGT GACGGTTACG GTTACGGTGA CGGTTACGGT TACAGTTACG
      301 GTTACGGTGA CGGTGACGGT GACGGTTACG GTGACGGTGA CGGTAACGGT TACGGTGACG
      361 GTTACGGTTA CGGTTACGGT TACGGTTACG GTGACGGTAA CGGTGGCGGT AACGGTGGCG
      421 GTAACGGTAA CGGTAACGGT GGCGGTTGAT TCATTAACCT TTAAGGAGCA TAACGGGGCA
      481 GGGCTGATGG TTTACTACGG TCGCCCGCCC GCCACGGGAT CGAAGTGGGT CTGAGGGACG
      541 CCCCGGATTT TCTGCCGTGA GTCGCTGGGG TTTACGCCCA TTCGCAGTGC TGCCACAGCG
      601 GGGCACGCCC CACCACCAGG AGAGTTGGAA TGGCCAAGGA ATTCGCGACT GTCATTGGTT
      661 GGGATGAGAT TGATGGCGAG GCGACACCGG CCACGCAGGA AGTTGAGGGT GAGCCAACCC
      721 AAGGCTTCGA GCTAACCAGG GGCGACGATG CCGCCCTGGT TGCCGAAATT CGGGCTGTCA
      781 ATGGCGACGA ACCCGAAGAT GATGGCGACG GCGAAAAGAA ATGGGGCTGG AGGCTAATCG
      841 GGGTTGCTCA CCTGCCCAAG ACGACCATCA TTGAGTGGCG CAGCGATCGC GGGCACCATG
      901 CGGTGACCAT GATTTGCTGG AATAAGGCCG GCTGATTTAC CCTCCGGCAG CGCCCAAAAA
      961 GGTTCGCCCA CTTTTTGGAA TCGGCCGGGG AAGTCCCCGG CCGATTATTT CCGGCTGTGG
     1021 CTCGCCCTGC CACAGTGGGG TACGCCCGCC CCAGGAGAGA CGTGATGAAT CCGACAATTC
     1081 GTGAGCGTTT GGTTCGCATC TACCGTTTGA TCAGCCGCTT GTTCAAGCGG GCCGAACAGT
     1141 TCTACAAGTC CCGTCGGGCT GAGAGTGTTG TGTTGGAGGT CCGGGCCCGG CAGTTGATGT
     1201 TGCTGCCGGG TTGACTGGCG GCTTTCGTCC TGCCACAGCC CTCTACGCCC CAGGAGCAAG
     1261 ACGATGGTTG TGCTAAGCGT TGAGGGTCCG GGCTTTATCG ACAAAGGAAC TTGGACCACC
     1321 CACAAGGTTC TTGGAGTCTT CCCGGACCGG GCGGCGGCGA CGGCGGCGGT CCCGGACGAT
     1381 GGGGACGATG AGGACATATA CCTCATCACC GACCTGGATA CGAACAAGGC AACGCGGGTG
     1441 GAGATTGTTG AGAACGACGG TTGAATTTCC GCCGGGCTTG ACGGAGGAGG CACTGTCACC
     1501 GTCGCCCCTT TCCAGCGTGG AAATGAGATA TACAGAAAAC CCCACCACCC TGGGCAGGAG
     1561 TGGTGGGGTT TGTTCGTTTC AATTCTTCAA ATCGCCGCTA TCAAATCCGC CAAGGCCAGC
     1621 CCCGGGGCCA GGGCGTTCAA CCACGTGCAG AGCAGCCAGG CGTGACTCAT GGGGCCGTCC
     1681 CCGGTCGATG CCTCGGCCGT GATCGCGGAG AAAACCGGAC CTTGCCAGTT CCGGGCGTAG
     1741 GCGAGAACTT TCTGGACGTC GGGGTCTTCG AGCCAGTTGG TGATGAGGCG TTTGAAGGCG
     1801 GGGATGTAAA TCGCGCGACG GGCGGTGCCG GGATTGGTGA TGAGGGGTTG GTCGGGTCCG
     1861 GCGTAGGCTC CGAGGGGTCG TTTGCCTTTG CCGTTTCGCC AGGCCCCGGC GAGGGTGTCG
     1921 GGGTTGGGGC GGGTCAGGCT TGGACGTCTT GGTAGGGGTG GAGGATGGCT CGGTTGGTGG
     1981 GGTTGCACCA GACCCAGGAT GTTTGGTCGC CCTTGTCAGT GGTGTCGTTT TTGCCGCAGG
     2041 TGTTGATGAT GGGGGCGGTG TGGTCTTCGA CTTTGGTTCT CATGCCGATT GCCGTAAAGT
     2101 GACCCATGAC GTCGATCTTG GCCATGTTCT CGTCTCCTGG CCCGGGGGCG GGTTGGTGGT
     2161 CCACTGTGGC AGCCCCGCCC CCGCCCGTCA ACCGCCCCCG CACAATTTAC AAGCCGCCCC
     2221 CGCCCCGCCA CAGTGGACAG ACCGACACCC CACCAGGAGC CGAAATGAAA GAGTCAGTCG
     2281 TTGACGCCCT CCTCCTCGCC GCCGAAGAAA ACGGGGCCGA GGCCAGCAAA CGGACCAACT
     2341 ACAGCGGACG CGGCATGTAC GGCAAGACCA CGGTCGGCCT CGTCATCGCC GACCGTGACT
     2401 TCCTCCCCGC CGCCCTCATC GCCGTCGTCC GCCTCAAGGA AGACCAGGAC GCCCGAGAGG
     2461 AAGAAGCCGC CCTGGACAAC CAGACTTACG GCACCGCCGA CGTCCTCACC GTCGAAGACT
     2521 TCATCGAAGA CCTGAGCCGT GTCCAGTCCG ATAACATGGG CCGCGACGAC ATGATCAAGT
     2581 ATTGACATTT CCACGTGGGG GGCCGGGGTT GCCCACCCCG ACCCTCCCTG CCACAGTCCC
     2641 CAACGCCCCC ACCACCAGGA GTCTAAATGC GAGCCATCGA GCTGCACGGT GAAATGGAAG
     2701 TTGACTACAT CGTCTGCCCG ATCACCCCGG CCATCGAGGC GGCCATCCCC CAGCTCGACG
     2761 CGGACGTCAA GCGGTGGGCC GACGCGACCG TCAGCATCGA GGACGTGCCC GAGGCGGACC
     2821 TGGAGGCCGC CTGGCGGTTC GCGACGGCCG AGGAGGGTCT GGCGGTGGCG ACGGAATGGG
     2881 TCCGGGCCAC GAACCCCGAC GGGTATGAGC CACCCGGCGG GGGTTGATCA TTCATCCCGG
     2941 CTGGGGGACC GCCAACCCCG GCCAATCACA CGGGGTTGCC CACCCCGCCA CAGGTGGGTA
     3001 GGCGCACGGC CCAGTGACGG TCCTGGCAAG CATACCGGCC ACAGACCGCC GGTTGAGTCG
     3061 GGGGCCGTCA CTGGGCCAGC CGGCTGGGCC GTGCGCCCCC ACGCCCCAAC CACCAGGAGA
     3121 TTCAAAATGG CCGACTTCAC CACGAACGAA TTGTCCCTGC TCCACACCGC GTCGCTCGCG
     3181 GCGGCGCATG TCAGTGGGGA GCATGGGCAT CACGAGCAGC AGGCGACGTA TTACACTCTG
     3241 GGGCTGAAAA TCCAGGCGCT GCTGGGGCAC GCGGTTTAAA CTTAACGAGC CGATGAAGAC
     3301 GGCCGTGGAC CTGCCGCGGC CGGAGAACCT TGACGACAAT GACAGTTCCT GGATCAATGT
     3361 CTTCATGGCC AACTCCAAGG CCGAAGCTCT GGACTGGGTT CGGGAGCACG TCGGTCCGTG
     3421 CGACGACGAC GGCAACGTCA ACGTGCTGAC CGAGTTGCCT GGTTACGATA GTTGACCGGT
     3481 GGTTCTCGCC GTGCCACAGT CCCCAACGCC CCCACCACCA GGAGTCAGCC ATGAAGACCA
     3541 CGACCGCCAA GACCAAGACC GAGACCGACG CCACCGTCCG GGGCGCGCTA AACGTCCGGG
     3601 CGATTATTCT AAGTGCCGAT CGGGAGGGCT TGGACATGAT TCAGGGACAG CTGGGGCTGA
     3661 CGCCTTTTCC CAGCGATATG ACCGATGCGG AGATTAAACG GGAATTACTA AGATTTGTGG
     3721 GGAGAACATG ATCGCTGACA CGGGCCACCG TCCGCACCGG GGCGGGGCCT GCCCATCCCC
     3781 GCCGGATTTT CTCCAACCGC TCGCCCTGCC ACAGTGAGTT ACGCCCCCAC CACCAGGAGT
     3841 TGAGTGATGA AAATCGAACC GAACACGGTC TTTTGGGTGC TCCCGGCTTG TGGCGGTGAC
     3901 GGCCTCACCC AGACCACCCT CCAGGATCTG GCCCTGTCCT TCAAAGGTGG GACGCCTGAG
     3961 GGCGGCATCA CGATCTACAC GACTTTCGAA GAGGCCGAGG TCGCCGAGCG TGAGTTTGTG
     4021 ACCAGGAGGC GGGCCGGCGA GCTGCTCGCG AACATGTCCG GCACGAACCT GATGCTGGCT
     4081 GTCAACGGCC TGCTCAAATA CACCACCGAA ACGTACTGAC CTCCCTGGTG CCGGCGGGGC
     4141 CTGCCCACCC CCGCCGGATT TTCTCTGAGC CTCTCGCCCG CCACACTCTC CCACGCCCCC
     4201 ACCATGAGGA GTTCGTGACG TACCGAGCCA AGGTCTACTT CAGTGCCGTC CTCGACGCCG
     4261 AGAAGGCTGT GGCTCTGGCC AGCCAAGCGT TCGACACCGA GGCCCAGGCC GACGCCCTGC
     4321 CCCGGGAGCT GCTGGCCACC GCGGGCGTGA CCGGGGGGCA CCTGGAGGCG AAGGTGCCGG
     4381 GGGTGGGCTG GGTGCCGGCC GACGAGGCCG AGAGCGTCGC CGGCCGGCAC CACGAACCCG
     4441 GACACCTGGG GTTAACGCTG GCGACTCACC CTGCCACAGG TGGGTACGCC CGAGTCACCA
     4501 GGAGTCTGAA ATGGCGATCA TGCTGCGTGG TGGGATGGGG GACGGGAACC TGACCCGCTC
     4561 GACCCGGCCC GACCGGGCCC GGGTCAAGGC CAACGCCGCC CACGAGAAGG TCCGAGCTGC
     4621 CCTCGACGCC CAGTTCGACC AGGAAGCCTG GGACGAGGCG GACGCCATGA AGCGGAAGTC
     4681 CGAGATCTGC CTCCGCAAGA AGACTTTCTG ATCCGGCCGC CCGGCTTTTG ATACCCTTGG
     4741 TGGGGTTGGG CGGGGTGCTG GTGGCCCCGC CCGTTTTTGC GTTGACCCAC AAACTCTGCG
     4801 CCGGTGCCCT CATGCCTGAG AAAATCTGCC CCCAATGCGG CGGACCCGGC CCCTTCGGCA
     4861 TCGTCAAAAA GAAGGGCCAA AAGCCCTACA CCTACAAAGT CTGCACCACC TGCCGCAACC
     4921 GCAACTACTA CAACAACACC CCCACCCGAT CCTTCATCGT CACCCGCACC GTCATGTGCA
     4981 GCAAATGCGA CCACACCGAC GACGATAGCG GCATCGACAA CCCCGAAAAC AAATTCCCGG
     5041 GGGACTCAGT TCGCTACTTC AAAAACCTCG GTTGGAAGTG GGCCAACCGG AAGTGGGTTT
     5101 GCCCCTCCTG CTCAGGCCAC CTCTTTACTG GAGCGAACCT GCCCGCCACA CCAGAGCAAC
     5161 CCCCACCAGA AACCGAAAGC GTGGACAAGA GACAGCTGAC CGCGACCGTT GACGCGATCG
     5221 TCCTCGACGT CGCCAAGAGC AACGGACTGG AAGAGAACGA GGCCAGGACG CTAGTCGGGA
     5281 TCGCGCTTCG TAAGAATAAG GCCGCGTTCA TTGCGGCGGT GGTTGTGCCC CAGCTCGGGC
     5341 CGGTGGGTGG CTGAGCCCCC ACCTCAGCTT CCCAACGAGG AAATCCGAAT ACGCAGAAAC
     5401 CCACCACTCC CGAGGGGTGT GGTGGGTTTC AAGGCTTCCC AGCGAGGAAA TTAGGTCACA
     5461 GTTCGATGAC GTTGGTCCTG GCCCCGCCTC GGCTCTCCCA GACCACCGTG GTGGGGTTGA
     5521 TTCGCGAGAG CGGCGCGACG GTGAGGTCGT CGGGCGTGAG GCCGTGGTCG GCCCAGGTTT
     5581 CGTTGGCGAC CCGGAAGCGG GCCGTCAGCC GTTGGACGAT TTCGTCCTTG GCGTGGGTGC
     5641 CGCCGGGGGC TTTGATGAAG AATTCTTCAT CGGAGTGTGG GACGCTGACT TTGTACCATC
     5701 CGCGTTCGTC ATCAGTCATT CTGGTCTCCC GGTGGGGCTG CTTGGACATC ATCGTTCTCC
     5761 TGAGCGTGGG GGACTGTGGC AGGGTGGGGT TTGGGGGTGA ACCCAGGACT TTTCCAGGGA
     5821 ATTGGGCCGT CGCCTCATGT TTGGACTCTT TGGTGTTGGC CCCCGTTGCT CTTTGGGCGG
     5881 GTATTTGGGC ACCGTGGCAC TGGAGTGCTT GCGGCCGGCA CTCCTGGGAG TGTGGCAGGG
     5941 AGTTGAAGTG GCTGAAAGTG CGGTGTCGGG TGTTCTCAGA ATAAGAACAC CCGAGCTTAT
     6001 CTACGCAGAG GCGGGCCGCC GGTGAACGGC GGCCCGCGAG GAGAACGTCA AGGGCGGGGG
     6061 TGGGCGACCC CGGCCGGTCA GGCCGCGACC ACCTCCGCCT CCGCCTCCAC CTCCGCCTCC
     6121 GCCTCAACGG CGACCGCCGG GGCGGCCTTC GCCTCCCGCT TGGCCGCCTT CTCGGCCTCG
     6181 GCCGCCAGCC ACGCGGCGGC CTTCGGGGTC TCCAAGGCCA CATGGCGGGC GAACTCGGCC
     6241 CGCGCCTCCT CGTGGGGCAG GCTGGCGCTC GGGTCTTCCA TGAGGCCGCG AGCGACCTTC
     6301 TTGGCCCAGC CGTGGAAGCG GGCGTCATGG CCGGGGACGA AGCGTCCCTT CGTCATGCCG
     6361 CCGCAGCCGC ACCAGCAGGC GGTGGGGGCC TTCGGGGCCT CGGTCGTCTC GTCGCTCATG
     6421 GTCTCGTCTC CTGGTCTCGG GTCGTCGTTC GGGCGTGCCC GACTGTGGCG GCGACGTCCC
     6481 GGCCGGTAAA TTTTGGTTCT CGTACGAGCA TCAGATTATC AGGCCCCCCT CCCCCCGCCA
     6541 CAGTGGAGCA CGCCCCCACC AGGAGACGAG CATGTTTAAG GTCTGCGATC GCAATTTGCG
     6601 GATCGTGTCC GAGTGGACGT CTCTCTCGGC CGCGAAGGCC GTGGCTGAAA TCGGGGCACG
     6661 CGAATACCCA GGAAATGTGT ACTTTGTGTG CGGGCCAGAC GGCCCGGTCC TGGCCGGGTT
     6721 CTCGACACCG GGCTGAAGCC CCGGATTTGC TGCCCTGGCC CGCCCCGCCA CAGGTCGCGT
     6781 CTGTCCCAAG TGTGAAAAGG AAAGCTGTCC CACTACCGGC CCTGCATCCT GACCGGCTAC
     6841 GACCAAAATG ACGTGGGCGA GCCGATCGAA CCCGACGACT GGTGTTGCTA GAGCCCACCC
     6901 ACTCAACCTC GGATGTCCGG GGTCGCAAGC CTTTCCAGCG CGGAAATGGT TCAGACATAA
     6961 ACGCTCCTAA CCACCCCAGA GGTGGTGGAG CCTTTCCAAA GAGGAAAGGC TTATCAACCC
     7021 TTGGACACCC GTTCCGTCCC TCGACGAGTG ATGTGGGCCA AACCCTTGGC GGCAAGCAAC
     7081 CGACGACTCC GAGCCACCGC AGCATCGGTG GATTCAACCA CTTTACCCAC AGCCCCATAC
     7141 CGTCAACGCG GCTAGCAATC GTCTTTGAAA CCTGGTCAGC TTCAGGACTG TGGCAAGAGC
     7201 GAACCTGGTT GTCGACCTAC GCAGAGGCGG GCCGCCTCTG AGAGACGGCC CGCAGGAAAA
     7261 CGGGGCGGGC GACCCCGGCC GGTCAGGCCG CGATTTCGGG CTCGACCGGG GGCGTCTCGG
     7321 CCGGGGCGGC CTTGGCCTCC CGCTTGGCCG CCTTCTCGGC CCCGGCCGCC AGCCAGGCGG
     7381 CGGCCTTCGG GGCCTCCAGG GCCACATGGC GGGCGAACTC GGCCCGCGCC TCCTCGTGGG
     7441 GGAAGCTCGT GGACCCGAAG CCCGGCTCCA GCAGCCCGCG AGCCACTTTC TTCGCCTGCC
     7501 CGTGGAAGCG GGCGTCGTGG CCGGGGACGA AGCGTCCTCG GGTCTCGCCG CCGCAGCCGC
     7561 ACCAGCAGGG CACCAGCGGC TTGGGCGCGG CCTTGGCTTT GGGGGCCGGG GCGGTGGTGG
     7621 TCGTCTCGTC GCTCATGGTC TCGTCTCCTC TTGGTGGTTC GGGCGTGCCC GAATGTGGCG
     7681 GGGACGCGCC GGCCCGTGAA TTTCGACGTT CGTACGAGCG TCAGGATTTA TAATCACCCT
     7741 CCCCCCCGGA GAATCCGATG CTGAACTCGC TGCGTGTTTG GTGGTTTATC GTCGTGCTGG
     7801 AGTGGCGGGC GGCTCTGCCC CGCCGGAATT AACGTTCGCC CCGCGTCCCG CCACAGTCGG
     7861 GTACGCCCGA CACCGGAGAA CGACGATGAC CCAGGACGAA CGGAACCAGG CCGAAGCGAC
     7921 CAACCTTAGT GAAAACGGTC GGGACCGTTT TCCGATCTAT GACCTCGACG GTTGCTACTT
     7981 CCAGCCGGGA CCGACCGCCA AGGATCTGGC TGAATATGAA CAGTGGCTCG CGGATGTCGG
     8041 CCCCCACGGA GAGGCCACCC AGTGAGCCTG CGGCCGAGGA GCCGGGGGCG GCCGACCTTC
     8101 TCAACTTGAA CTAAGGAGAA CCATGATGTC CAAGCGGCTA GCCCCCTCAG ACCACCGGCT
     8161 GATTCCATTT TACTTGGTCG CCGTTCAGCT CCGAGACAAC CGCGTCGGGT TTGTGGACGG
     8221 AGACGCCGTA ACCTCTCGTC GCGAACACGC CACCGCCTTC CGCGATGAGT CACGCGCGAA
     8281 GGCCCTTGCT TCCGCATGGG GGTCTAGAAG CGACGTCAAG GCGGCCTGGG TTCTGCACGA
     8341 GCCGAAGATG GCTAAACCAC GTCAACCCCA AGTATTGGCA CCGGAATAAT GAGATGGTAC
     8401 CTATTATATG GCCAATTTGC TCCCTGGCAA GCGTTATTTC TTCTCATGTG ACGGATTTTG
     8461 GGGGTCCCCC GTGTTTTGCC ATCAAGGGGG ACTTATGAAA GTTTGTGCCA CGCCCACGGG
     8521 GGAAGACCAT GCTCATCAAA ACGACCGACC GCGTCCTGAG TCTGGGGGCC AGCGTGGTCA
     8581 CCGGCCGGCA GATTCGCCTG ATCCTCGATT CCCTGGAAAT GCGGATCGAG GTCGAGCGCA
     8641 GTCTGGCCGG CCGGGCCGAA CGTGACGGCG AACCCAACCG GGCCCAACGG CTCCGCGAGG
     8701 AATCCGACGA ACTGGCCGCC GTCGCCGAAC TGTTCCGGTA ACACTCGAAA AGAGGGAGTG
     8761 ATGGCTACCC GACCGCCGAG TCCTTGGGAT GGCGGCCGCC GAAGCTTAGA TCGGTGCGTG
     8821 TCCGGCTTGG TGGGTGGTTG GTTATGTGGG GGCGGTTGTG GTTAATTGTT TCTGGTATGG
     8881 TGGTCCAGTC GATTTTTAGA GGTGGGTGTG GCTGTTGTGG GTTATGATGG TGTAGCCGGT
     8941 GGTGTAGTGG GGGGCGGGTT GTGGGGGTGG GGTCGGTGTT CATTGGAGTT CTGGTGTCGG
     9001 GGAGTTGCAC TTGGCGATAA TAAAACTGTA AAGGGCCCGG AGGGTGGTCT AGTATTTGAT
     9061 CAATACAGGT GGGATCGTTG AGGTCGCACC AGAATTTTTA TGATTAATGG TGTTATTGAT
     9121 GGTTGGGTCG GTGTCTACGA TGTAGTGTGG GGTCGGTGGT GGTCACCTAA GATTGGTGTC
     9181 AAATTCGTCC GTGAGGGGTT GGGCGGTTAG CATGTTAGCC GGGGGCGGAC GGTCATAGCG
     9241 GTTTCTCCGG GGCGGTTCGA TTCCGTTGGC GTCCAGCATG TCGTCGAATG AGTCGTAGAG
     9301 TTCGGGGCCG GTGTGGCCGG TGACGTCCTC GTGGTTGACG GTGCCGCGCA TTACTAATAG
     9361 TCTGACTCCG ATGGCGTCGT AGCCGACGGC TTTGATCCGG CCGTGGCAGG GGTGGGTGCC
     9421 TTGTTCAGTC TCGGGCGGTT GGGCGGCGTG GTGGCAGAGC ATGACGTGGG TGCCGTTGTC
     9481 TTGGCAGTTG GTGTAGATGT CGGTGAAGTG GTCGGGGTGC CGGTGGGGGC GTCGACGCGC
     9541 CGGGGGCAGT TGGGGCAGGG GTGTGGCATG GTGGTCCAAT GTGGGGACGG GCGTCCGGTC
     9601 GGTCGGCCCC GTAGTGGCGG TGGTCCTTGG AGATCCAATA CGGCTGGTCT ACCTCGACGG
     9661 TATTAGCGGG ACTTATCATA ACTTTTACAT AGTTGATGCG GCCGGTGATT AATTTATCTA
     9721 GAGTAGAAAG GAAGTTGGGG TCACTGTAGT CAAGTTTGGT GGGGCTACCT CTGGGCGTTC
     9781 GAATTTCGAG GGCAGTGTCG AAATCGAGAT TACAGAGGTG GATTGAAATG GCGTATGCGG
     9841 CATAAAAATT GACCTGAAGG TTGCGATCGT ATGCTAGCAT ATGGTCGTCG TCACCGCCGA
     9901 TCGGGGTGGT GCCGACGACC TGTAATTCTG GATAATTGTC AATAAGGTGC TGGCGGACCA
     9961 CGGCGCAGAG TGTTTCTATG GGTGTCATGA CTCTCTCTCT CTCTCTCCCA AGCTCGATTC
    10021 GGTGTGGGTT AGGACGGTCC ACTAATTGGT GGATGGCTAG GTGGGTGCGG TTGGCGATGG
    10081 ATGGTTCTGC CATGTCTCAA GCCCGTATAG TACCAAAAGT AGTTGGTGAC GTCCAACTCA
    10141 CCCCCGCACC TGTGGCGGCG GTATCTGCGC TGGTTAAGTG GGTGGAAGTC ATGTGGACCA
    10201 ACACAGGACT GTAACTTTTG GTGGTTATCT TGGGGTGCGG TCCCAGAGTT GAATTTGATC
    10261 CATAGTCTCA CTCGGGGTTG AACTTGGCGG CGAGGGTGTT GCGGAGGTCT TGGTTGCTGG
    10321 CGATGACTTT CTCTAGGATA GCCACGGCTT GCTCCTTGGC CAGCGGTCGG ACGACGCCTT
    10381 CGATATGGTT GATGATGAGT TGGGCGGTGG TGCTTATGTT TAATCCTTGA GGTCGAATCC
    10441 AGGCGTTGGC TTGGTGGCGG GTGCGGGGTG CGGCGCAAGC GAAGCATTCA CTGGCGGAGT
    10501 CGTAGGTGAG ATCTTTGTGA TAGGTTAACT TACCGCAACG ACGGCACGGC CGGGCCCGGC
    10561 CCCGCCAGTA GGCAATATAG AGTTTGAGGG TGGTGAACCA GGTCATGGTG GAGAGCCGTT
    10621 GAGAGCGGCC TGTATAATAT GTGAGTATGA AGACGATTCA AATCAGAGAA TTCATATTTT
    10681 AATTTTGATG TAAGATCGGG ATCGTTGAGA TCGAAGCAGA AGTCGTGGGT ATGGATCTTT
    10741 AGATAGGAAC CGTCAATTTT CACGTTGATT TCATAACGTA GTCCCCTACG CTTTCGTGAC
    10801 GGGGATTCAT GGGTTGGCTT GGGGGCGGGG CTGCCGCCAA CAAACCGGCG ATTCCGCGTT
    10861 GACGGGGGTC GCCCTCGGGG AGGCTTAAGG TATAGAAGGA TGTAGCATAT TTACAGTATT
    10921 GAAAGCCGAT CTCTTCGGCG ATGGCCCTCA CGATTTGATC GTGTACGGTG GGGTCAATGG
    10981 GTGCGGGCTT AATCATAAAC ATGATGCTCT AGTATGTTGC CGTAGTAAGT TTATCTTGAG
    11041 ACCTAGAGGG TTGACGACGA TGATGGATTC ACACTGAACA CAGACGTTGA CGGGGGTGTC
    11101 GCCTTTGGGG CGGACGATGG TGGCGGCCCG GACTAGGGTG TGGTGGCCGC AATAGGTGCA
    11161 GACGGCGGCG TACTGGTCTG ACATAGCGTC CTGCCTAAAG GTTGGAGAGT ACCAACGTTT
    11221 GCGTGGCTGC AAAACAAGCC GGTCAAGCCG GATCTCACGG TCCAATACGG GTCGGCGGGC
    11281 TCCATAGCGT TCGGCAAATT CCACGATTAG AGTATTATCC TCTAACTGGA TTATACATTC
    11341 AAATCCACAG CCAGAGCGTT CAATAATGAT GGCCGGTGTG TCATTCCATG GCCGGTGCTC
    11401 TACGATGTGT TGTGGTAAGT CAATACTGAG TGTGGCCTCT ACTGCCTTGA ATGGTCGGTG
    11461 ACGGGTTAAT TCGGCCATGG GAGAACGATC CAGGTAAGGC CTGCAACCCA GGCTGCTGGG
    11521 CTGTCGGGGG AGAGAGTCGG AGGCGGCGTG GGGTTGTGTG CTGTGGATGC CCCTACGGAC
    11581 GTGGGCCGTT AATGTCAGAT CGGAGCGTAA GATGAGTTTT GCTATTAGCG GTGGCGGGAC
    11641 GGTTGTTTTG AAGGCTGTAA TTGTGTACCA GTTAATATGA GTCTAATTGG CGACCGCTAA
    11701 GTTGATAAAT AATATTAGCC TGAGCACGTG GGATATGCTC TTTGATAACC TCAAATGTCG
    11761 CCGCCTGCGG GGCCGTCCTA GCCATCAAGC TCTTTCTTAA TATGCTCATT TATAATTGAG
    11821 AATGAGTCCG GTTCAGTTAA ATCACAGAGC GGGTTCATAA CTTGCTGACC CGTCTTGACT
    11881 GAGACCAGTC CGGTTGGAAT TAACACTGTG GTCTCATTAA TGGTACAAAA TGGGGATGGC
    11941 TCTTTTGAAT CATATTTAAT CTCAATGACT GGTGAACCGA TCCAATAACT AAAACATTTA
    12001 CCCGAACTAT TAACACATTC GTAGGGAGGT TGATGAAAAG TCAGACTTGG ATGTTCTTGG
    12061 CGCAACCAGA ATAACAATAA AGTACCAAGA TCAGCCAGGT CCACCGGCTT GATCCGCAAC
    12121 CGGACTCGGC GTGGCGGGTC AAGCCGGTGA CCAAACAATA AGGCAGTCTC GTAGTCGGTA
    12181 TGCTTCTTCA TGCTTTCAAT CTAAACACAA TGATCAGACA CTACTGGACA CCCAATATAG
    12241 TATTATTACT AACGGATCAG CATCGCCACG ACGCCGTTGG TTACGTAAAC CCCCTAGTAA
    12301 CAACACCTCA CCTAGACCAG CTCGCGGCCC AGAGCGTCAA TTGCACCCAA GCGATCGTCC
    12361 AAAGTCCCCA ATGTCAACCC AGTCGAGCCA GCATCTTTAC CGGCCGATAC CCCACCGCCC
    12421 ACAAAGTCTG GTGGAATGGT ATAGCCATAC CTGAATCAGA ACGTACCTTA GGTAACTATC
    12481 TGCAGGCAGC TGGCTATCAC ACTGGTTATT TTGGGAAATT GCACTTTGAC GGTCAGAATG
    12541 GTCATGCCGC CACCGCCCAG CACTTTGGAT TTGCCAATAC TTTTCTCTAT GAGGATTGGG
    12601 GTCAATCCTT TGCGGTCCAA TATGCTAATA ATAAAAACCA CGGTTTAAGT CTGGTGGAGC
    12661 AAGAGTTTCA TGCTCCGATG GACACTGAGA CCTGGACTGG GCGCTTAACT CGTACTAATC
    12721 TACATCATGA GGAGGTGATC ACCGCGCGGG CTTTGGAGTT TATAGCGACC GCTCAGCGAC
    12781 CGTACTTCTG TGTGCTAGGT TTCCATGGTC CACATCCACC CTACGCAGCC CCCGATGACT
    12841 TTAGTGGTTT ATATCGGGTG GCTGATATGC CGGTGCCGAA CCGGTGCGTA CCCAATCATG
    12901 CGGGGCATGT GCTGAGTGCC TTAGAATGGC AACAGCTTAA AGTCCAATAT TATGGTAGCG
    12961 TGTCATGGAT CGATGCTTGT ATAGGTCGGG TGTTAGCAGC TCTTGATTAT AATACTATTG
    13021 TGGTGTTTAC GGCTGACCAT GGTGATATTC TGGGCGAGCA TGGCCTATTC TCAAAGGGAC
    13081 TATTCGCCTA TGATGGAGTT ATACGGGTAC CGTTATTAAT AAAGGCTCCT GGTTTGAGCC
    13141 CTCGGACTTA TTCGGCCTTG TTTCAATCTA TCGACATTGT GCCGACTATT TTGGATTTGT
    13201 GTCATTTAGC CCGACCGCCG GGGTTACAGG GTCGGAGTCT GAGCCAGCAG TGGGCGGGGT
    13261 TGGCTAATCA GTGGGCGTTG AGTATGATTG GGTACCAGTC CCGATTGCGG ATGTTACGGA
    13321 CATCCCGTTA TAAGTATTGG ATAATGGATG GGCAGGAGTG GACATTTGAT CTGCAGGTTG
    13381 ATCCGGGGGA GTTGGTTAAT TTGGGCGGGG CGGCGGACTT GCGGTATCAG TTGCTGCGGG
    13441 CATTAATTGG GGCGGAGGAC CCGCTGCCAA TTCCGATTGA ATAGTTAGTC AGCGTCAGCG
    13501 TCATAATCGC TGTCGGAGCT GGCTCCGTAG TTGTTTTGGC ACGATGGGTT TATCTGACGT
    13561 ACTGCTTTCT TGAGTGTGGT GATGATGGCT TGGGCTTCGC TGGCGGTGAG GGCGGTGAGG
    13621 TCGAAACCGG TGCAGGCCCG GCTTATCTGA GCTGGTTGCG ATACCTGTGG GTCGAAGCGG
    13681 CCGGTAGAGC CAAGGCCGCC AGTTCCCCGC TCGGTATCAT CGACGATGCC TTCACCGATG
    13741 GTGGCGTGGC AGACAGGGAG CAGGACACCT TGGACGATCC GTTCCCCGTG GGCGACTTGG
    13801 ATGCGACGGC CGGTGCGATT GATGAGCCCA ACGAACAGGT CGCCTCGAAA GTCTGAGTCT
    13861 ATAATCGCTG TGCTGTTGGC GAGCATTAAG CCCCGGAGGC CGACACTAGA CCGGGGGTAG
    13921 AGCTTTAGAA CTAGATTGGT GGGGAAGGCA CATTTAAACC CTAATGGCAC TAGGATAGTC
    13981 TCATCTGGGC TGACCATTAG GATGAGGGTT GAGGGGTCAG TGGCTCCAGG GTCGGTGGTG
    14041 GTCCGGCCGA AGCTGGACAT TCCGTTGGTG GGTGCGACCC AAAATTCAGA ACGTTCCCCG
    14101 GTGCCTGGTT CGACTAGTTG ACAGGGGCGG GTGAGGCAGG CGGCGAAGTC GAAGCCGGCG
    14161 GCGTGTTTGG TTTTGTACCC TGGTAGGGGT AGGGTGTTGT GGGCTAGGCG TTCGAAGGTC
    14221 AGTGTCATGG TTGGTCTCTC ACTGGGGGTG GTTCGAGGTT GATACTGACG ATGGTGGCGG
    14281 TCCGTACTTC ACTATTATGT ACGAAGCTTA GTTCATATAG TCCGGCGTCG AATAGGAACT
    14341 TAACTTTTTC GATTCCGCTT AGTTTTTGGT CGCGATGGTC GAGGATGGTG ACGGTGTTGG
    14401 GGCTTGGGGG GCCGGGTTTT AAGAGGACGG TGAGGATCTC TATCCTCTGG TAGTCCATTA
    14461 CTTTGAAGAC AATCATGTTC GGCTCTCGGC TTGGCAGCTA CCGCTAGAGC ATCACAGCGT
    14521 TGATTGTACT CATTGTCGGC GTGGCCCCGG ACCCAGCAGA GGTCGACGCT TAGGTGTCGG
    14581 TTGGTCTCTA CGAGCAGGGC TTTCCAGAGG TCGATGTTTT TTACTGGAGT ATCATTGAAA
    14641 GTTAGCCAGT TACGCTTGTG CCAGCCCACC ACCCAGCCCA CACCACCGGC CCCCGAAAGT
    14701 TTGACCGGGC TACCGGCCCG CCACGAGCCA AGGCCAAATC GGACATAATC ACTATCGGTA
    14761 TAGATGGTGA CTGGGCAGGG CCGGGATAGG ACCCGGAGGC CATAGATAAC AGCAATCATT
    14821 TCGGCCCGGT TGCTGGTAGT GTTGGCGAGC CGGCCGGACA TTTCTCGTTC GGCTATGAAT
    14881 TTATCGTCTT TATAATAGGA GAGGATGGCG GCCCAGCCAC CCAATCCGGA GTCTCGTCCA
    14941 CAGGCTCCAT CCGTATAGAT TACGACGCGC TCGGTCATAC TTAAAGTGTC AAATACTGAC
    15001 TAAGCTTGGT GCTGTATTGT GGTAGTCATG GACAAAGCCA GCCAAACCAT CGATCGCCAT
    15061 ACCATCCCCA AAGAGTTATA ATCGGCGTGG ACTGCTGGGG GGCTGTTATC ATGGGGGCAA
    15121 GTTGAGCCCA ATGAGCCGGG GTGATAGGAT AAAGCGGTCG GACACCAGAT TGTTGTGGGG
    15181 TGCGGACCGC CTGTACCATT TATCAACACA GTGTGGTGGC CGACTCCGCT ACGGTAAATC
    15241 CATATCTAAA GCGAGAGCAA AATTTTTATA GATCGGTCGT CGTCGCCATT TCTTATACTG
    15301 GTAATACTAA TGAATATAAC TTCACAACAT ATCAAAGAAA TCGCTGCTGA AGCTATGCGA
    15361 TCCCAGGACC ATCCGGCAAT TAAAATAACT GAACCAGGTA CTAAATACCA CGTTTTCATG
    15421 GCATTATTAG CCAAAGCCAT GCTGGCCAAC AGGATTATAG AGTTGGGCAC ATATGTTGGG
    15481 GAATCCAGTA AACAGATTGG TCTAAGCTGT CCAGACGCCG AAGTCTGGAC CATTGACATC
    15541 AACCCGGACG CCAAGCGCCA GATTGACAAA ATCGCTCCTA TTGTCCCCAA TGTCAAAGCC
    15601 TTCACGGGCC ATTCAGAATA CTTCCGGCAT AGTGGTCGGT ATGACAATAA ACCTATCGAT
    15661 CTACTATTCA TTGATTCTAA TCATGATTAT GCCCATACGA TGGGCAATTT TAACTCGTGG
    15721 AAGGATATGG TTCGGACCGG CGGCCTAATT GCCTTTGATG ATTGGACTTT GGACCAGGAG
    15781 ATGGAGCGGG TCCGCCAAGT TCTAATGCGG CATGGTACTA AGGAAGCGTT TGACTATGAG
    15841 ATGGTGGAGG TAAATGAAGT ACATGCCACC GGCTTTGCGG TTATGATTAA ACGCTGACCG
    15901 GTTGTACGGG ACGCCGCCAA ATAAAACGCC AATGCCCGGC ATCCCATAAT AATCGATATT
    15961 TATTATTAAG CATGTTTACA ATTTCGGTTT TGGTTGGATC GAAGTTTGGT AATTTAATCG
    16021 ACAATTTATG TTTTTGAAAC ATCTGCCGTG AATATATTTT ATCAGATTTA AGATAGAAAT
    16081 AATTAGGTTT GGTCCGACCA CACCCATTAA ATCCAAGTGC CCTATACACC CCACCATCAC
    16141 TGTATCTTAT GTCGGCGTAG CTTATAATAG ATTCAGGATT AAATTGACGT AGGAACCATT
    16201 TAAATAATCT ACTAGCACCG CCGACAATAG TGGTGTTTAG TTTAGTTGCT AGTCTATTAA
    16261 GTTCATATTG GTATTTTGGG TGACGATTAA AACTCATTAT CATAACTAGT TCATCCTCAT
    16321 GATATAATCC GCCACAAATC GTGCTTGGTT TGTATCCTTG AATATGGCAT GCATCTATAA
    16381 ATTGTTTTTG TTGATTACTA TTAACAATTT TAATCTCACA GCCGCGTGCT CCTAGTCTGT
    16441 TAGTAATACC AAGTTTAGAT AGTATTATTG ATTTGACAAT GGGTGTTTTA TGCCACCACT
    16501 CATGTTCAAA TATTTGGATT AATCGAGTAT TGGCGGCAGC ACACATTAAA TATTTATTGA
    16561 TAGGACGATA ATCTACTCCT GGTTCGGATT TTGAATGATA GAATATACCA TGGTGTTCGA
    16621 TACCTAAACT ATGGTTCGGT AATAATATAT CTATTTCATA TGGTTTAATG GTTTGGCGAT
    16681 CGTTGTTTAT CACCTCAATG TTATATCCAG CAATAAATTC GGCGATTGCC TGATGGTTGT
    16741 TTGATATTGT AACTGGACAC GATGGGCAAC CGCTGCCAGC CAAATGGCAG TTTGGGGTTT
    16801 GTAAAAATTC GCCGTGAGTT TTGCATTTTA TGCGCACAGG GAGCATGGCG GTCTTATAAT
    16861 CGACGCTGGT ATAATCATAT ACACCATCGC CGTGTAATAA CATGGCCTTT TCAACAAATT
    16921 CATTGGTGCT GCTACGATAG TTATCGTGAA CGCATTGTCT ACAGCCGGAC CCTAACCAAT
    16981 GGTGGCTTGG TGTTTGCCAG AATTCGCCGT GAACTGGACA TATTATACAG ACTTTGGTTG
    17041 ATCTGCTAGT ATAGGTAACT TTACTATAAT CATATTTATC GGTATGAGTT ATTCGGGCTT
    17101 TCTCTATAAA TTGGATGATA GTTTGCTGTG TGTTGGCGCA CGCCGGGCAC CCGGTCTTTT
    17161 TCGACAAGTG AGCGTTTGGT TTCTGCCAAA ACTCACCATG AGTCTTGCAG ATAACACAAA
    17221 TCTTTGAGGC AGCTCTTACA TAGTCTGTTT TAGTATAATC ATATTTATTA CCATGAATTA
    17281 CCATTGCTTT TTTGATGAAT TCATTGGTGT TACTAACTGC TGCCGCACAT AACGCACATC
    17341 CATGACCATA TAAATGTGTT AATGGGTTTT GATAGAATTT GCCATGTTTC GAACAAATTA
    17401 TACAAACTTT AGTTTGAGCG TTGGTATAGA CCATATCGCT ATAATCATAT TTATTGTTGT
    17461 GGACCACGAC GGCTTTTTTG ATAAATTCAC TAACCGGTGT TCTAGTGGCA TCATCAGCAC
    17521 ACTTTTTGCA TCCACGGCCA CCACAATGAG ACAACGGTGT TTGAAGAAAT TCACCGTGAA
    17581 TACGACAAAT AATTATTATT GGGGCATGCG CGCTAACATA CACAACTTTG CTATAGTCGT
    17641 AATCACGGTG AACTTTCGTT GCTTTAGCGA CAAATTCTTC AGTTGATGCA ACTTGGCCAG
    17701 CACATAATCT ACAACCATGG TGGGAAAGAT GACTGCTTGG TTTCTGCCAA AATTCTCCAT
    17761 GATTGGGGCA AACCACACAC ACTTTTGTGT AATTATTAAT ATAATCAACT TTGTCGTAGT
    17821 TGTACATAGT ACCATGAACA ACACGGGCCT TGCTAATAAA ATCTTTTGTG TCCATATGGG
    17881 TTAAATACAT GTCTATCATA AGTTTTACAT GCCTCCATTA CGGTAGCGAC TACCTTCCTT
    17941 ACGCTCTTAA GCAGATCTAC GATTGTGTAG ACAAGATCCT AATAGTCTAC AGCCGGCGGC
    18001 CCAGTCATGG CCATTCTAGT GCTCAAGTTA ATCCGGACAC AGCAGAAATG TGTTATGAGG
    18061 CCGCTTTCCG ATTTGGTGAT CCTCAAAACA AAATCCAGTG GATAGAAGGC GAATGGGGCA
    18121 ACGAAGGTGC TCATCGAGAT ATGGCTGTCC AGTTATATCC GGATGCCGAT CTGATTGCTG
    18181 TAGTTGACGC GGACGAGATT TGGCCCACTA CTGATTTTGC AGCAATAACT GAGTGGTGTC
    18241 TTCATCAACC AAACCGGACC TTCAAACAGA AATTACGAAC ACCGTGGCGT AGCTTCAATT
    18301 TTATATGCGA CGACGAAATG AAACCAGACC GCTTCATTAG ACCCAAACAA ATAGGTTCGA
    18361 CTTATGTGCC CACCGAGCTA GGTTATTTTT ATCATTTCGG ATACGCCAGA GCCCCCAGCG
    18421 CTATCCATTA CAAACTGTCC TGTCATGGCC ACAAGAATGA GTTACGCCCC AATTGGTTCG
    18481 AAAATACTTT TATGAAATGG TCACCATTTA ACAACATAAA TGATTGTCAT CCTACTTGTG
    18541 TAGGATTCTG GAATCCAAAA CCCTTTGACA AAAATCTTCT ACCACCTCTA ATGCGATCTC
    18601 ACCCTTACTG GGACCTTGAT TTAATTGGAG ACTGGTAGTA CAGCTCAGTT AAATCTTAAT
    18661 TATGACACTT AATCAAGTTC GGCGGTTGCG GGCTCAGGCG TTCACGCTCC CAGTCCTTCG
    18721 TGGCCGCCTA GCCTCTATTA TAGGTTTCTG GGGCTAATCG CCCGAGCGGT GAACGCTGCC
    18781 TTATGACTAG GCCGCCAGTC TTCGTTCTTA CTGAACCGTT ATATGATAGC TACACCGACT
    18841 ATTGGCGATT AATCCGAGCA TCCGGGTTCG AAATCTGTAC CCAAGCCGAA ATCGACCCCA
    18901 ACCGCAACTG CTCATATATT TAGCGAGCCA CTCAGGTTTG CCCTCTGTGC GGCCTCGGGT
    18961 GAAGCTTGCA ATCATATTTG TATCTTGCGG AGAGGGGCGG TATTGTTTAT GTATCACACA
    19021 AAGGAGGTTA CGGTGAAAGG TCCGTTAAAA TGGTTTGGTG GTAAATCATA TTTGGCAACA
    19081 AGGATAGTAG CGTTGATGCC GCGTCATCTT CATTATTGTG AACCATTCGC TGGTGGGTTA
    19141 TCGGTATTAT TAGCTCGCGA CCCAACCGAT AAGAATTTAT GGTTAGGAGA AGGTTCAAGT
    19201 TTTAGGGGAG TATCGGAGGT TGTTAATGAT TTGAATGGTG AATTGAGCAA CTTTTGGACC
    19261 GTTCTTCAAT CACCAGATCT ATTCCGGGCT TTCCAGCGGT TCATCGAGTG CGTTCCTTTG
    19321 TCACGGGTTG AATTCGAGGC GGCACAGGAG CCGTTGGACC CAGACTCTGA CTACGCGAGC
    19381 TACGGGGGCG TGTTGGTGGT CCGGGCGGCG CGGTTTTTCA TCCGGTGCCG GCAGTCACGG
    19441 GCCGGTTCCT TTGCGGGTTT ACGCCACTGA CGCGAGCTCG TACCAGACGT GGTATGAATG
    19501 GTAATGTGTC GGAATGGCTG GGCGCAATCG AGAAACTGCC GGCCGTCCAT AGCCGCCTTC
    19561 GGTCAATAAT AATTGAGAAC ATGGACGCTA TGCAGCTTAT CCCGCGTGAG GACACTCCAA
    19621 ACACCCTGTT TTACTGTTTA CATCCGTCAT GTTTAATACG GACTAAAGAC GAACAAATGG
    19681 TACCAATCGC AGAAATCAAA CAAGGAGTGT GCCTGGTTGG TAATAGAAAA GTTACATCAG
    19741 TTTTTTCACG ACATTATGAT GGGCCACTAT TAGAAGTCGC AATTACCGGT TTACCAGACT
    19801 CATTAAGATT AACACCAGAA CACAGAGTTC CTCGTATTCC GGCTCATACC TACAAACGTC
    19861 AGGATCATCG ATCGGCCGTC CAATTATGGA CCGCACGAGA GGAGGTGCAA GCATCTCAGC
    19921 TTCGAGTTGG CGATTATATG TTATTACCGA TTGGTGGTGA CGAGCGACAG GTGGATTGGC
    19981 AGTGGAACAA TGAGTCTAGA ACATTCGGGG TTCGGAGAGT TACCACATTT AATGTTGGGA
    20041 TTGAATTATA TCGGCTCTTG GGTTATTATG CCGCCGAAGG TCATATTCAG AGAACTAACG
    20101 GCCATGCAAC CGCAATGATA TTAAGTTTTA ACATCAACGA ACAATTTAAT TGGGCGGAAG
    20161 ATGCTGCTCT TTGTTGTGAG TCGGTGTTTG GTTTTCGGCC GGATGTTGTG CCTGGGCCTG
    20221 GTGTGTCAGT GTGTCAAGTA AAGATTTTCT CTACCAGTGT AGCTGAATTT GTGGAGAGAT
    20281 TTGTTATTGG CAGAGCAGCC ACTAAATTTT TGGCAGGTCC ATTACTCACA GCTCCCATAA
    20341 AACTACAGCG TGAACTATTA ATTGGTTGGA TGCGTGGGGA CGGTGGTCTG TGGTTGGGTA
    20401 AACAAAACCG CGTAAAATTG TTAGGGACCA GTGCCAGCAA TAAACTAGCG CGTCAGATGT
    20461 TTCTGCTCGC CATGCGTTGT GGATTACGAC CATCATTTAA AACACGTAAG CATACTGGTG
    20521 GATTTACTAA ATCTACAGCC TACGATATTT ATTTCGCTGG CGAAGATACG GCGGCGTTGG
    20581 GGTGGTTTAC TCCATGCCGC CGCTTTTGCT CCTCTCGGCG TATTGTTAAT GGACATATTC
    20641 TTGCACGAAT ACGAACTATA ACTAAGTCGG CATATAACGG ACAGGTCTAT GATCTTGACG
    20701 TTGATGACGA TAACTTATTT GCGGCTCCAT TCGCGTTGGT TCACAATTGC GATCCACCGT
    20761 ACCTACATGA AACTAGAACG AGCGATAATG AGTATGCTCA TGAGATGACG GCCACTCAAC
    20821 ATCAGGACTT ATTGGCCATC CTTTTGAATT GTAAGGGTAA GGTGATGTTG GCCGGTTATC
    20881 GTTCTGAGCT CTACGACACG GCATTGGCGA ATTGGCGTCG GTGTGAGTTT GATATGCCTA
    20941 ACCATGCGGC CGGCGGTGGG TCAAAACGAC GGATGACAGA GTGCATGTGG GTTAACTATG
    21001 AGGTTGCCAC GCCTTCAGCC GCTCAACCAA TTCCGGTCGA ACCTCATACC GAGGCCGACC
    21061 CAGATGCCAT GTTAGAATCT TAGGTAATCG GAATGGAGTG GTAGTCCAAG TCCAACGTAC
    21121 ATCCTGCAGC TCTTGAGCAA CTTGAGCCGG CGTCATTGCC CATGAATAAT TAGAATGGGC
    21181 TGGCACCATT CGAATCTTGC CATCGTCTGA ACCGTAGATC TCTTTCAAAG CTTGATCGCG
    21241 TTGCAGATAT AAATCACGGA AATTATTACG GCAATCAACG ATATAGCCGG CAGTAATCGG
    21301 CACTTCAATC GCGGTGTGAG CCAGATCGCT ATTGGCTTCC ACAATTAAAC AAGAGCCACG
    21361 CCGGAAAATC CGGTTTAGAA GCTGCTCACG TTCCAGATAC CACGATGAAC GTTGGAAATT
    21421 CTGGGTCAGT TGAAACCGCC AGAATTTCAA ATGATTATTA CCAGCATCTA ATTGGATGCG
    21481 GGCGGTTTCA ACCAGGTTCT CCTCCCAAAC TTCGTCACCT TCCACAAAGA CGATTGTGTC
    21541 ATAATTGCAT AGTTTATGGC ACAGGTTACC ACTATCATTG ATGTTTTTAC CCCCTCGGCC
    21601 AGGTATCCAA GTGTCGTGGT GAACTTGGAT ATGAGGGTTG ACGGTTAAAC TCTGTAGTAA
    21661 CTCCTTAGTT CCGTCGGTAG AACCACAATC AACCAGTATT AATTCACTAG CCAACGGTAG
    21721 CAAGTTGTAG ACCGCTTCAA TGATAGGGTA TCCAAGCGAC AAAGCGTTGC GCACGAATGA
    21781 GAATAAGCTA GTTTGCATAT ATCCCCCATA GTATATACTA GTGAGAAAAA GAACAGCACA
    21841 TTTTATAGTT ATAGTTATAG TTATAGTTAT AGTTATAGTT ATAGTTATAG TTATAGTTAT
    21901 AGTTATAGTT ATCGTTGAGT GGTAACTCGG CGAATCAAAA TTGTTAGTAT GCGATCCATC
    21961 TCGATAGCCG AGCTACAGCA GTTGATGCAG CAGGCGAAAA ACCTTACCTC CTCCGGCCAT
    22021 CCTTACTTGG ATGCTATCTG GACCACAGAC GGTGCTGATG ATCGTAACCA CTGTTACCGT
    22081 CGGCAATATT ATAGATTCAA TAAACTATTA GCTCAGACTC TGGGCCCCAA GACAATCGTT
    22141 GAGTTGGGAA TTGATGAAGG AGTATCATGT GCACATTTTG CGGTTGGCTG CCCCACCGCC
    22201 ACTGTGATTG GTATCGATAT TCATAAAGAT TGGGAAGCGC CATCTTTAAA GTGCCAAGCA
    22261 TTGACTACTA TATTCAAAAA CTTCAGATAT CTGCGGGCTT GGACTTGGGC GGCTGTGGAT
    22321 GCTATAACCG AACCCATCGA CATTTTATTT ATCGATTCCT GGCATGATCC TGACTATTTT
    22381 GCTCGTGACT GGAATGATTA TAGTAAACTA CTCTATCCTG GCTCCGTGGT GCTAATCGAC
    22441 GATCTGCATG TAATCGATCC ATCGTGGCGG CAGTTGCCAT ATCAGAAGTT TGTTGATGCT
    22501 GAGATGAACC CTGGGATCCC GTTTGGGGTT CTAATCTATG ACGGTAAGCC TACCGTGCTA
    22561 CCTCATAGGT TAATGGAGTT TATGCCGAAA TGCTTGATTT AGCCACCATC GACCAACTTG
    22621 CTGCCCAAGC GTTTCGGCTA GAGCCATTAC CGGATGCCTA TGCTGAGTAC CGTCAGCGTT
    22681 GGGCCTATGA TCCTCAGAAC ATAAATCAGC CGATGTGGTG GGGTAAACCA CAGCCATATT
    22741 ATAAATTTTT ATATTATATG GCCAAACGAT TTTCTGGCGG CATGGCGTTA GAGATCGGGA
    22801 CCCACGCCGG GATTGGCTTC GCTTGTTTGG CGGCTGGCGC TGCCGCCAAC GGCCATCCCA
    22861 AAAGCTGGAC GGTGGGCGTT GACAAGGACA ATCACGGTGC CGCTCAGGAG GTGCCTACTA
    22921 AATATCTAAA CTGTCGCTTC ATAAACGGAA TCTCAACCCA GGTCGTCGAA CAGATTACGG
    22981 CGTTGTGTAC TGATCATCAG ATAACTATTA AGATTATGTT CATTGACGCC ACACATACCC
    23041 TCAATTGGGT TAATGCTGAA ATAAATACTT ATAAACATTT ATTTGCCAAT CAGGTTGTGA
    23101 TTATCATGGA CGATTGTATT CACGCTGACA ATAATACCAA ACTACCAGAA TGTTTTGAAA
    23161 GACTCCCAGG CCAGAAAGTC CTATACCCCA ATTTGCATAC CGATAACTGT ATAGGCGTAG
    23221 CTCTTGCGTT ACGAGCCGAC TTCGATGCTT GGAAACCGCC TCTTCTTACT GAAGTGCTAA
    23281 CAGTATGACA CTTACCCAAT TGAAGGTACT CAGAGGTCAG GCGTATCAGG CCGTTCCGCT
    23341 CCCTGAGGTG CAGTGGCCGC CTAGTGCATA TTATCGCTTC TTGAGCCTGT TGGCTAAAGC
    23401 GATGGCTGCT GAGGTTTTTG TTGAGTTGGG GACGTGTGGT GGCGGGGCTT CGTATAATGT
    23461 GGCGGTGATG AATCCGACTA CCAAGGTAAT TAGTATTGAC TTGGTCAAAA TGCCGACTGT
    23521 CGATGAAGTG ATCAATCGGT GCCCCAATTT CGAATTTGTT CAATCTGATA GTGTGGCGGC
    23581 GGCGGCGACA ATTGGGGCCA AATACCAGGG CAAGATTAAC TTGTTGTTTG TGGATACGGC
    23641 TCATACCTAT GAGCAAGCCA CGGCTGAGTT TTATGCTTGG TTGCCCTATA TGGCTCCGCA
    23701 TGGGATTGTG TGTTGTGATG ATTTGAATCG GCCGGGGTTG GATCGGTTCT GGGCTGAGGT
    23761 CAAACAACAG AAGACTGATT TTGGAGATCT GGCGATTTTG CATATTGGTG GTGAGGTTAC
    23821 TGATGGTGGT TTCGGGGCAA TTCTTCTCTA ACGGTGTCTA CAATGATTAA TGTGACTGGG
    23881 GCGTCTTTCG TTCGGAACGC TTTTCGGGCC GGTTTCCCGT TATTCGAAGC AATGGCGTCG
    23941 GTTTTATCCA TCACTGACCA GTTCTGTCTG TTGGATCTGG GCAGTGATGA TGGCACGTAC
    24001 GAAACGTGCA TGGATATTGC TAAAAAGAAT AAACGACTTA CGGTCTTTAG GGAACGATGG
    24061 TCCAATCCTA ATGATTCGTC GGCGTTTGCG GATGCCACCA ATCGAATCAT TGATCTCTGC
    24121 CCCACTGAGG CTGTACTGAT CCATCAGGCT GATGAAATTT TCCATGAGAA TTTGTTGGCA
    24181 GAGTTTAAGC GGTGTTATGA CAACAAACAA TATGCATTGA CGGTTGAACG GATTCAACTC
    24241 GGTTGTAATT TCTCTCAGGT GCGGTGGTTG CCGCATATGT TATGCCGTAG TGTGATCAAG
    24301 GGCCGTTATA AATTCCGGGA CGATGGGATG AATGTGGCTG ATTCTAGTGG TTGTTATTAT
    24361 ACCTGCCCAT ATCCTAATAT ACCTGGCCAT GAATTGAGCA ATAAGCCAAG CACCGGTCGG
    24421 GCGTTTCCGT GGCATGAGCC CGAGCCTGGA CGGTTCTTTG ACGGCCGCCA GCCCAAGGCC
    24481 CTAAACGAGG TCATGGCGCG GGTGTTCCCG TGGCGGTGGT TTCTATATGA CACGTCGGCC
    24541 TGCTTTCGTG ACAATCAGGC CGACAAAGCC CAACTGCACG CGCCATTTTG GCGGGCCAAT
    24601 CCGAATCTAA TTGATAATAT GCCGCGTGAT CGGTGGCTTG CCAACGCTAT TGGTGATCCG
    24661 GCATGGACTG CCCTCACCAG CCCTTTCCCG CTCCCAAAGA TTCTGTATGG TCTAGTGGGC
    24721 ATGACCCGCT ACCGGCTGCG GGACGAGATC AGGTCTGCTT TGGAGAACGA TGATTATTCT
    24781 GGAGTGATGT GAATGCGGCA ATATAGGCCC ACACGCAATC GACCGTCATC ACAAATTAAG
    24841 ACACTCCCTG TGTCTGAGAA GTCATCGGCT CCAATTTCAT TTGCCACTTA TTGTTACCAT
    24901 AGAGACATCC AGCGTGTACA CAGCCCTAGC TTCCTGCAGC GTCTGGTGGG CCAACACAAC
    24961 CACAATTTCT GTGAGGTCTT ATTGATTGAA CAGAATTGTG CGGCGCTAGA AGCGATCCCT
    25021 ATTACTGGAG TTTCAAACCT AAAAATTGTG CGGACGGAGG ATTATCCGTC TATTTATAGT
    25081 GATTATAATA TAGTTTATCC GAATACGCAG GCTGAGATTT TCTATGATGG GCCTAATGAT
    25141 CCACATTATT GGCCCAAGCA CACTCAAAAT CTGTTAATCG CTGGCAAGGT TGCTATTGGT
    25201 GAATATATTC TATTCAGCGA TAATGATGTG ACAATTGAAC GCAATGTGGA GCCGGGCTGG
    25261 GTTAATATGG CGATTAGTTG CCTCAATAAG TATCCAGAAG TGTTGGTGGT GTGTCCCGGT
    25321 GATGGACGGC CGGTACTAAG CGTTCCTGAG GGCTGCCATA CTGATATTAT GAGTCAACAG
    25381 ATTTTTCTGG CTAGGGCGAG TCGGTTTAGG GAAATCAACT TTGATATTCC ATTCCCGTAT
    25441 ACCAGGACAA CAGTGCCAAC CAAATATACA CCGGCTATGC CACAGTATCA TTTTATGGCT
    25501 GAGGGGCGGA TTGGGCGTTA TATGATTGAT AATAATTTGC GGCGTTTGAT GTTGGATTGT
    25561 AATCGTTGGC GATACTGGCA TCACAATCCA TGCGGTGTGA CAATGTTTGA TCTTAAGCCG
    25621 TTGAAATGAA CTATGCCGAA CGCACTACTG TGAATCAAGA CCGTACTGAT GTTGATAGGT
    25681 ACGTCAAAGA GTGTTATATT CATTGTGACG AAAAACCAAC TGGTCAACAG ATCGATGACA
    25741 CTCTCGCCTA CTGGCGAAAT TCGGTTGCTG GTCGCACGCT ACAACAGTAT AGCTCATTCT
    25801 TTCATGGTAA AATGTGCGAT GTTGGTTGTG GGTTTGGTGC TCTTCCTATC ATATTACTAG
    25861 AATTATGTCC AAAAGTGACT AATATCACTG GAATCGATAT TTTCTATAAG GCGATCGTGC
    25921 TGGCTGATAA ATATACCCAA CATTTAGGAT TAGGAGACAG GACTGACTTT AAACTTGCTG
    25981 ATTTTACTAG TCGCAAACTC GACATGGCTT GCGATCAGTT TGATGGGGTG GTGTCACTAC
    26041 ATACTCTGGA ACACATTTAT AATAGTGATT TAGACCAATT TGCAAGGAAT ATTAATAAGA
    26101 TTATGAAAAT CGGAGCTGTA TTACTTATTT CAGTTCCATA CGACCATGCA TATGGAAGCC
    26161 CGGAACACGT CAGCTTCTTT GTGGAAGATG ATTTACGACG GTTGTTTGAG AGACACGGCT
    26221 TTGGGACGGT CGTTATTGAA CAAGCTCCTT TTGATCTTTT AAACGGCGTG TTTAGGAAGA
    26281 CGGTTAATGT TGAACACGTT GATTATCCCT GTTAGTTCTG ATGTTCCCCA AGATATTATC
    26341 ACCGAAGTTT ATAGATCATA TTGTCGTGTT ACTATCCCAA TCAATATTCA ATTCTCATAT
    26401 TGTGATGAGC CATTTAGCCT GGCGAGGGCC CGTAATAGAG GTGCGCAGCG GGCGGTGTCA
    26461 GAATGGCTCA TTTTCAGCGA TGTTGACATG GTATATGAGG ATGATCTATT TGCCCGGATG
    26521 CTAGCTCTGG GCGTGCCGGC GGTGGTTGGG GCGAGTCGGG CCGACGTGAT TTCGACTGAT
    26581 CTGTCAGCGC ATGGTGAATT CTATCATTGC AGTTGTGCGC CATTATTGAT TAGACGAGAC
    26641 CTATTCGAGT CAGTTGGTGG GTATTGTGAA GATTATGTTG GTTGGGGCTA CGAGGACTCC
    26701 CAATTCAGCA ACAAATTGCC GTCGATTGTG AATTATGATT CTAAGGGTTA CCATATGTTA
    26761 TCGATCCACC ATCTGGTTTC TGCTAAACCG AGTTGGGGTT GGGGTTTAGA CCGTAACCGA
    26821 GCTTTATTTG ATCAACATAT GATATTACCA TTGAAGACCA GAATCGCGGT TGACAAGGCC
    26881 AACTATGAAA AGAGGTCAGT GATTGTCCGA TCTAATTCTA GCAGTTGATG GTTGACTGAA
    26941 AAGTTCTTGC CGGTAGTGTT TAAAAATTGT TCAATTCGTT CTAAATATCC ATTATATTCA
    27001 TCGTCAGGCA TTTGTTCACA ATATCTAATA ATATCTATCA GGTTGAAGCT GAAGCGGCGC
    27061 ATGTCAATGA ACAATGCCGG ATTTATTAAT TGGTCCACGT TGCCGCAGCC GGCATAGATC
    27121 GGCACCGAGT AGGATAGAAA GGCGTGGAAG ATTTTCTCTG TCAAATAGTT AATAGAATAA
    27181 TAGTTATCGT AAATGTTCTC GACACAGAAC ACGAATTTCA TTGGGGCTAG TAGCCGGCGG
    27241 GCGTCTTTGA ATTTATCTGG GGTGGCTCGG TTTCGGTAGT ATACTTCCCC ACCATAGTTT
    27301 ATGTCGTCTG TTGACCATCC GCTACCATAA TACTTGAAAT TATGGCCTAC GCATGCTGCC
    27361 ACAATTTGGC TACGTATCGG TCCGAAGTCG AACGGATGAC CCGAGTATGG TTTGTGGCTT
    27421 AGTACCATTC CAAATTGATT GATGATTGAT TTGGTTCGTT TAATGGTGTA ATAGTCTGCA
    27481 AGTTCATCCA GCCACCAACA ACCGATAGCT AATTTAGTGG TATTACCAAC TAGATAGTTG
    27541 GGGTTGAAAT GGAAGCGGTG TGCCCATCTG GTATCACTAT GATACCGATC ATATTCTCCC
    27601 ATAAGATAGT TGGCAGATTC GGCATACCAG GTCAATTGGC GCGTGTGATC TGACCGGTGA
    27661 TCGTAGCCGT TGGTGGTCAA CCACACATCG CTGGGTTGTG GCTCGTATTG GTGGCCGTTT
    27721 AGCCAATTGA GCTGACCGGT CATAGCTGCC AGTTCATACT GGGCTTCGGC GGCTGACCAT
    27781 GATCGCCATA AGATATGCAT TATACTAATG CAGCCTCAAC ATTGGTCTTG AAACGAAACT
    27841 TCTGAGTAGC GGTTTCAAAC ATTTTCAGAC CCATCAGCCG AGCCTGGCTA TAATCCATTT
    27901 CAAGAATTTG GTGAATAGTG GCTGGCAGTT GGGTATATGG TACCATTATG AGATCCCGAC
    27961 CATTTTCATA TGGGTAGGGA TCGGTACATT CTTCGGTGAT TAGGGGGAGG CCATAGGCAG
    28021 CACAGAGGGC AAACCGGAGT GGTTCGCTAA AATTATCCCA GTCCTGATGG ACGTTGAGCA
    28081 TGAATTTGGA GGCCATTAGG GTTTGGTGCC GGGCTTCACC CCAGCCGTTG GGGCCGATTC
    28141 GATAGGGGAG GTTGTTGATG AAGGCTCGGC GGCCGTGGAC GTAGGACATG TGGGTCAGGT
    28201 CATATTTGAA GGGGACGCTG GCGATGGTGC CGATGGCTAC GTCGCTACCG ACGGGGACGA
    28261 ATTTGGTACC GGCCAAGTCT TTGACGAGGT TATACATGGC CCGGTCGGCG AACCAGACTT
    28321 GATTTAGGCG GTGCTTGGGG AAACGGCCGG CGATGTTGGC TTTAAATTCG GTGGTGCCTA
    28381 GGGGGCCGGG ACGTTCTAGG AACCAGACGA TGAAGGCACA GGTGTGGTCT GGTGGTTGGT
    28441 GACTGAGTAT TTCCTCAATA GTGCCGGTGC TGGGGCTGAT GATGTAGGAG CAGTTCCGGT
    28501 TGGGGTCGAG TTCCGATTGG AGGCAGGTGT CGAAGTTGGA GGCTCGGACT AACCGCCAAT
    28561 AATCGGTGTA AGAGTCATAT GATGGGTCGG TGATGACGAA TACTGGGGGC TTAGTCATAC
    28621 GTTTATACTG CCATTGAATT TAGTGTTTTC CATACTGGTC AGAATGAATT TGGCTTTGTT
    28681 GACTATTTTG GTGAACACTA GGGGGTCGGT TAGGGGGTGA CTATAGAAGG GTGGTTGTCC
    28741 TATGACTAGG GCACCATCAA TGATCATTAG CGTGAGCTGG TAGGCACCTA GCCAGACTGT
    28801 AATCGATCCG CCATAAAATG AATCCACTCG GCTGTTGAGT CCGTGTTCGC GGAGGCAGGC
    28861 AGCAATCGCT TCATAGATGG GATCGTTCAT ACCACTCAAT GGTTTTAGCC AATCCCTCTT
    28921 CGAGGGTAGT TTGGGCCTTG AATCCGAATT TGGCGGCGGC CTGGCTAGTG TCGAGGCAGC
    28981 GCTGGGGTTG GCCGTCTGGT TTACTACTAT CCCATTTTAT GGTACCGGTG AAGCGGCATA
    29041 GTTTAGCGAT TAGTTCGACT AGTTCGGCAA TAGGGATTTC GATGCCGATA CCGATGTTGA
    29101 TTGGCTCTGG TTCGTTATAA TGCTCACTGG CCATGATGAT GGCCCGAGCG GCGTCTTCAA
    29161 CGTATAGAAA TTCTCGGGTG GCGGTGCCGG TTCCCCAGCA AGTGATGGTG GCGATGCCGG
    29221 ATTCGCGGGC CTCAATACAT TTCCTGACCA GGGCCGGAAT GACATGTGAT GAGTCGGGGC
    29281 TGAAATTGTC GCCGGGGCCG TAGAGGTTGA CGGGAATGAG GTAGATGGCG TTGAGGCCAA
    29341 ATTCCTGGCG GTAGGCTTGA CAGCCAAAGA GGCTGTTGAG TTTGGCGACC CCATAGGCTC
    29401 CGTTAGTAGA TTCTGGTGGT CCATGGTGCA TTAGATCAGT TTCGCGAAAT GGAGTAGGGC
    29461 AGTTACGGGC GTAACTGCAT ACTGTCCCAA TCATACACAG TTTTGAGATT TTATTTAGAC
    29521 GGGCTGCTTC GAGCACGGCG GCGGTGATGA GGGTGGTTGA TAGCCATAGT TTGGATGGGT
    29581 GGAGTTTATT AAGTCCGATT CCACCACATT CTGCTGCCAG ATTTATTATA GTAGTAATCT
    29641 GGTGTTCGGT GATCCAGTCG GTTAGTGATG TAATTGAGCG GGCATCTATT CCTAAGCGCC
    29701 GGCTACCTTT GATTACAATT TGACCAGCGT TTTCTAATTG GTGTAGTATG TGGGTACCGA
    29761 GGAAACCGGT TGCTCCCAGT AGTCCGTATT TTGTGTGCAT ATTTTAGGAT TTGGCGTCGA
    29821 GGCGGTCTTG TAGAGCATTA CGTTCTTCAC GAGTGGCATT GAGATCGAAT TCTAGATACT
    29881 TGACGTCGAG AACAGCGTCT TCGACGTGCT CGTGGATGAA TGCACAGAGG GCTTTATCGC
    29941 GGGCGACGAG GGCGGCAAGG GCGGTATCGA ATTGAGATAA TAAGAGACTC CCAAGCGATT
    30001 CTGGGAGCTG TTTAAGCATT AATTTGAGCT TTGATAACTC ATTGGCTAGA TCCAGGGCTG
    30061 TCTGACTGGG CACGGAGGCG CTCCTGAACT TCAGCGCGAT TGACTGGTAT GCTGCGGGGG
    30121 GCGGTGATGC CTAGGGGGTG ATGTCGAGAA TGGTAACAAC GATGTTCTCG TTAATTACAA
    30181 TTTGCTCGTT CCGCCGACGT GATAAAATTA GCATCTATAG CACTCCGTTG CGCGGTAGGG
    30241 GAATTTTGGC GTTGTAGGGG CGGTGCTACA ACGCCGGGGT GTGACGGTTA CTTGTGGTGG
    30301 GCGTAACCTT CCTTGGCTAA TTTGGTCCGG GCCTTGTCGA GGTCGGAGAC GGTGAACCAG
    30361 GGGGTGTCTT TCTTGGCCCC CTTGACGGGT TCGCCCTTGA TGAAGGCGTC GAGGGGCAGC
    30421 TCGACGGCTT TCTTTCCTAG GGCGTGGTTG TAGGTGTTGA AGCACAGCTT CCGGGGGCCG
    30481 TCGCCGACGA AGAGGAGGAC GTGGGCCTGG ACGTCGATCC GTTCGTGATC GAACTTCACG
    30541 TTTTTCTTGG TCCACAGCTC ACAACCTGGC AGTTTGGCGA TGGCCGCCAG GTCCACTTTG
    30601 ACTGGCTCTT TGACGACCTT CGGCGGCTTC GGAGCCTTGG GGGCGGCCAC CTTCGGAGCC
    30661 TTTTCGGCCT TGGGGGCCTT GGGTTCGGTT TTGGTCGCGT CGGACATTTG ACGTTCTCCC
    30721 ATCCAGTGCA GGTTAAAGGT CTTGGAACAC TTGGTGCAGG TCATGCTGGT ACTGGTGGGG
    30781 TCCACACCCA CTGGTGTACC ATCCTCAGGA CATACTGCCC ATAGTTTGTC CGAGGACTCA
    30841 CAGACTACCG CCAGGCCGTC CATGTTTATG GGCAGTATGC GGCGGTGGTG GACGTGGATC
    30901 AGGCGAGTGC CATCTTGTTC GCGGAGTGAG ATGTAGGCGC GGCGGTCGCT TCGCTTCGCA
    30961 TCTACGAGAT AGATCTCGGA TGAAATTTTG CCGGTTAGTT CTACGAAGCG GACGGGGGTT
    31021 CCTACTTCAA AGGACTTCCG ACCACCGGAA TTGATGGCCG GATTTGGCAG TTCGGATGTT
    31081 GGGGACATAG TTCCTCTCCG GGCGCTACCC GACGTTTATG ACTTCTGTCT ACCTAGGGTG
    31141 TGGCAGCCGC CGCTCCCACT ATAAACTGGG TAGAGTTGAA ACCAGCTGAC TGATTAAATA
    31201 CTGCTGGAGG CGTCGGCCCA GCATGTAAGT TATCCTGTGC CCTCTGCCCG AGGAGGGCCC
    31261 GGCAGTCGCA GACCTTCCAA CAATAGCCGA TCAAATTGGT CTGTACTTAT CACTTTGGAA
    31321 ATCTCTAAAG TCGCCAACTG GCGGCGTATT TTATCCAGGG TAGCCTCAAG TTGCTCTTGA
    31381 ACCAAAGCCA GCTCAACTCC GGTCAACGGG GCTAGTGTCA ACAATTCGAT AACCAAGCAT
    31441 GTCCGTTGGT ATCCTCCAGT AGTAGACACT ACTCTGAAAT TTGGTGAGTA TTCAGGATAA
    31501 GGTGGCTTAC TAATAGAGTA CACTCCTAGC TTACTACTTA AATACATAGC CGTTATGTGT
    31561 GATCATCCTG TGCCATACCG GTAACACGTC GGACGTGGGT TTTAATGTGC TCTCCGCCGC
    31621 GACGGGAAAA GAGGATCTCT AGGAGTGCCA AATAGATCTC TTCTGACAGT TTACCAGATG
    31681 AATACATCCA AACTAAATCA TTATTATTCT TGAGTGTTTT GCAATTTTTG CAACACAGGA
    31741 GTACGTTGGC GGGTACGTTG GGGCCTCCGT CTTTGAGGGG AAAGGGGCAA TCGAGAACTT
    31801 CACCAGCCCG ACCACAGTAA GCACAACGAT CGGCGGCGGC GAGGATGGTT TGGACGTCTG
    31861 TGATGCTGAG GTCGCTGTAG ATATTATGTT TCTTGGCACG ATATCGGGCT TGTCGAACCC
    31921 AGCTACTTAT GGTCTTATTT GGAATTGTCA TATGAGTGTA CCATCACCCA CCGAAGAAGA
    31981 ACTGTCTCTA GATGACGACC AGGACTCGAC TCCCGTACCG GCTGATAAAT TGTCACCGGC
    32041 ATATTATGAA GAAGACGAGC ACTATGGTGT ATTTGACGTG CCAGCCACTA GCTCGTGAAG
    32101 TTCAGTTAGC ACTTCGTCTA TTGCCCTAGT ATATTCCACA ACAGATATAT TATTATAATC
    32161 AGTATTATCA TTTAGTGGTG GTTGAGGATT AATTGTTATC TGCATTAGAT CGGGACAGTA
    32221 GGCGGTAAGA GCCTCAAAAA GATGTAGAGC GGCTATTGGC TCCGAACAAA CACTTGGGCA
    32281 CAAATCCCGC TGGTCGGCAA AGTTGGTGCG TAGGATTGTC ATCATTATTG TTGCAAATTG
    32341 AGTGGCTGCT TGGATGTCTG TAAATATAGG TAGAGTATGG ATACCAGCAT GTTCATAACT
    32401 AAAAATCTTT TTGTTTTTTG CGTCCCAATT ACCGTAGCTG AGTATCACAA ACGGGAGGTG
    32461 CATAAGCGCC TCAAAATTAG AGTATGAAAT TACACCAATT GTGCGACGAT ACTAGTACTG
    32521 GGTTGAGACG CTTGGGGCTA CCCGCCTCTT ATTTATTTAT CGAAGCAGTA ATTGCTACGG
    32581 GGGCGTTATC GGAAGCCGCT GCCACCAGAG TCGGTGGGGC CATGCAAGCA GCGATGGCTC
    32641 GGCTCCGTAA TTTTATGACA CCAGGAGCCT CTACCGATCT GGGAAGCCTA CTTCACTTTT
    32701 TTGCGGAGAA AGGTGGTGGC TTTCCTAAGT TGAAGGAACT AGTGGCTAAA GCCAAACAAA
    32761 GTCCTACTCC TATAGCCCAA GACACTGAAT GGTGGCGGCA GATGTTTGAG GTCTTTGGAC
    32821 TGAAAGACCC TGCTGTTCAG TCCAAAATCC AATCCCGTGC TATTCAGATT GTGGGTAGTA
    32881 GCCCCACTAC CGCTCCCTCC GGAAAGAAAG CTGGGGGGGC GGGGGCTGGG GCTACTGACC
    32941 CCGATCGAGT TGCCGCTCTA GCACACCGGG ATGATCTACG TCGCCGTCTT GACCAAAACC
    33001 TTCTCGATCA ACAAGCCTCC CAACAACGCC TCCAAGAACT AGAGGCCAAA CTAGCAGCCT
    33061 TCAAAGCCAA GCGTCAAGCC AGAAACCAAC CTCCAATACC ACCAACCACC GAAGCATTGC
    33121 TGGATAATCT AGCGCATTTA GTTCTGGTTG AGGCCGAAGC CACCAGTAGC CTTCGCTGTG
    33181 TCGCCAATCA CCTAATGCGC AAATTGGGCT TCCCCTCTAA CACCAGCAGC CATGAAATGG
    33241 AGTGGCTAAA ACGCTTTGTA AGCAACTTCA AAACCACCCC ATTGGTCGAA GGCTTCAACG
    33301 ACTACTTCAA CAATCTCCGC CATATGGTAG CTAATCCGGG TATTGTTAGT GGTAATATTC
    33361 AGGATACAAC CCTCAGACAT CAAAATGAAC ACCTCGCTAA AGTTGCTATC AAACTGTTAT
    33421 CAGACCGGTT GACACAAGAA TTGGGTGATC GGTTACGAGT TGCTAACCTC ACCACCAAAG
    33481 ACCTAGCTAC TACCTTCCAA GAATATCAAG CTCTAGCCAA AGTTTTTGAG CGTGTGAAAG
    33541 GTACCCCTCA AGCCCAGAAC CCAGTCTTCC TGGGCCGGGT CGCCTCATTT AAACAAATGC
    33601 AACAACGAAT CTTGTTGGCA TTGAAACCCG AACTTGCCAA AGCTGCCCCC GATGACATCC
    33661 CCGCCGTCAA CCCAGTCTAA TCAAAATCGA TGTGTTATGT CTATATGAAT CAAACACCGA
    33721 AAAAATTCTG AAATTCTTGC ATTTATTAAT CAAATCCGAT CTCAAGGTAG CGTAACCCAT
    33781 GCGACTGTAG ATATTCCATT GCCTTCTTGC TAATGCCTGG GGCCGCTAAC ACACCGACAT
    33841 ATTGTCTGTT TGGTGGTTGT AATGCCTCAA TATATCTCAA TAGTTGTGAG ACTGCAGCAA
    33901 CACCAGCGTG TTTTCTTTTC ACCTCTACTA CATAATTGGT GGTTGCGGTC AGTCCTAAAA
    33961 TGTCTATCGG CCCCAAACTG GTCGGAGCCT CCATCATAAT AATTTCAAAA TCGTCATCAA
    34021 AATAGTCAAA CCAATTATTA AAAATCTTTA AAGCCAGCTC GCGCTCGGTC CGTTGCATCA
    34081 CTGGTTTATT TAAAGACCAA TTCTCTAAAT AATTTATGAA ATAGATGTGG CCAATGCCCA
    34141 CTACCACCCG CTCCCGTCTG TGACGGAACA ACAACGTCGT ATTGATTCTA CCACATGTGT
    34201 GGTAGTCTAT AGATAAACTA GCCCCACTAC TAATATAATT ACAGGGCATT ACCATACTAG
    34261 CCCCATGGAT ACCCACACTC CCATCTTGTT TATAGATAAT TAGATAATTA CCATATTCTA
    34321 GAAGGCTGCT GGCCCGACCA TCATATACAA CAGAGCATTC GGCAAAAAGA CAGAAAGGTT
    34381 TAGCTTCAAC CATGAAATGA AGAACACGGT CAATCCGGCG CTTCTAACAA TGCCAGCGGG
    34441 TCGGTAGCGT ACCACTGATT GGGCGTGATA CCAGGCAAGC GTAGGAACTC CTGCTGTCCA
    34501 CACCGACCGC CCCGCTGCCG ACCCGAACCC AAACTGAGTC GAACGATCGT AGACCCGGCC
    34561 ACCAGGATAT AAGCATTCTC CAGAGTCACC CGAGTCTTAT CCCGCTCCTT ATTCGGCGGG
    34621 ATCTGGACAA AATTGTCGAT GCTGGGTAGA TCGCGGAAGA TCTGGATGGA TTCGAAGGAC
    34681 ATGTGCACCT CAATTTGGGG CGGGTCGGAA TCCCGTGATC CGCCCGCCCC AATCGCGTAC
    34741 CACGGTCACA CCTAGCACCG TGGCTCACCA ACTGATCTAG CTTTGCCTAT TGTAATACAT
    34801 CAGCGGTGCC CCAGACCATC CGGGTGGGCA AAACATTAGG TCTGGTCTGC AGCTGTCTAC
    34861 TCAAACGAGC CCGTGTTGGT ACTGAATCCA CCGCCGTCTC AATGAGCAAT ACGCTCATCT
    34921 TAGTCCGAAT CGGAGTGGTA ATATCAACCA GAGTCAAACC ACCACTAATA TAATCACGTA
    34981 AGTAAGCAGT ATACAAGGCC GGCTTCAACC CCTTCAACAC CGCCAGATCT CGGATCGTTA
    35041 GCGTCCCACC CGCACTAGTC TTCGTGTTTG GGTTGAATAG GTCTCGTTCT AATACAATCT
    35101 CACGATAAAC ATTAGCCGAG TCCCGAATCG CACACGGCTC TAGGACCGCC CCAGCCGCTT
    35161 CCGCCTCCGG CCGGCATACT AACGGCCCTG GCGTACAAAA CGGTGACTCA GTGTCTATAC
    35221 AATCTGGTAA TTGATAATTA TAAGGGGGTG GCGGCACCAT ATGCAACACC ATCGGTGAAC
    35281 ACACCAATTG ATTTTCAGAC AAAACCATTA AGTTAACCGC ACCAAACCGT TGGTTAAAAG
    35341 TCACCATAAA ACTAGCAGTA ATATCAGGAT CACTACTGCG AGCCAACTCA ACAGTAATAT
    35401 CAACTGTTTG GCTAAACGCT GACGATGTGG CCAATAAAGC TGCCTGTAGC TCAGCCGCCG
    35461 TAATATTCCA GGAGAGATCG TTAGTCGTAC CGGGCGGACC GATCGGTACC GTCAATTGGA
    35521 ACGTTCCCTT CCGGCCCAGA ACAATGCTGA CCTGTTGTAC CTCACTAACC CCAAATCCCT
    35581 TTGTTACCTC TTTGACTAGA ATCGTACTGC CAACTAGAGC AGAACCATTC GCAGTCAAAA
    35641 GCGGCATTGA TTTACCTTGA TAAGTCGCAA TAAATTCAAC ATCCCAAACA TGCAATTGAG
    35701 GGTCAGTTTG AGCAATAGCT GTAACTTTAA TATTACCAGC TAGCCAAGTC GCTACTTGGG
    35761 TGATTGCCGC CGACACCGCC GCTGCCCCCG CCGTAATACT AATAGGAGCA GTTATAACCG
    35821 CTCCACCTCC AGTAAACTTA GGGATAGTAA GAGTGAACGT ACCACCGAGG GCCGTAACGC
    35881 TTATTTCCTG GAGATCATTG ACACCTACCC CGCCCTGCCA ACTAGTTGAG ATTGTATAGC
    35941 CGGGCGTCTG GGCTACTAGT GCTGGTACTG GCTGTCCACT AAAAGTCCCA ACGAAATCTA
    36001 CAAACCATGG TCCTTGGTAA GCCGCATCAC GATCGGCAAT TTGACCCAAG ACACTAACAT
    36061 TACCAACTCC AATCGAAAGG ATGTTTGATA AAGCGGTTTG CATTTGATTC AGTGAAGCAT
    36121 CAGACAGGAT TGGTACCGAT GGTATACTAG CAAATGATAC GATTAGATCA CCAGCTATTG
    36181 TTGGATCCTC ATGAATCAAT TGTCGTTCAT TGGTAGTACC ATTTATCAAT TTAGTGACCA
    36241 GCGCCGAGGT GCTTGCTTTT AAGAGCGAAC CGTCGGCCAC CAACATATGC TGGGGAGCTC
    36301 CCGCTAATAG GCCGATAAAT TCTACCAGAA ACGGATTAAG TACTGTGCCA GCCCCCCGGA
    36361 CCCGAACATT ACCAACTCCA ATATTGGTTA GTGCTGTCAG GGCAGCCTGA ACTCCAGCCG
    36421 ACGCCGTGTT AAATGGGATT GGGGCCGTAC TGATAGTACT CCCAGAACCT GTAAACTCTA
    36481 ACGCCCAAGT CCCTTGAGTA GACTTTGGTA TAGTTATCGA TTGAATCTCA TTTATGGCTT
    36541 GACCCTTAGT GATTTCCTCG ATGGTCACTG TGGGCACACA AGGAGCAGTA ACCAGAGCCT
    36601 CAGCTTGAAA ATAAGGACCA CCCAGCACCA ATTGCCCACG CCCAGTAGTA CTAAATTTCA
    36661 GAGGTATCGA ACATTGGTCT AGGCCCGAAC CGTCAACGGC ATCGAGCACG AAAAGGGCCG
    36721 CTTCCCAACG GGCGCTTGTT CCTGTGATTC CATTGCCTAA AGCGCTAAGA GTATCCCAGC
    36781 TGTTGACTGA TAGGGGGCCA ACAGGAGTTG GAATGATAAT GATCTGATAG AGAGTGCTGA
    36841 GAGCGAAAGT TTGGCGAAAC TCTCGTTGCC GACCCTGACT GTTTTTATAA CGCACTACAA
    36901 AATCAAAAGC TGAGGCTGGG TCAGGCCCAA GACTAAAGAC CTCAGGACAA GTTTTTTTAG
    36961 CCTTGCTCCA ACTAATAGTA TTGACCAAAA TCAAGAATTG AAGGGATTCA ATAAGACCAA
    37021 CTGGGGGATC GGGCCAGATA CTAAACAAAC TATCTTGGGC TGAGCTTAAA TAATTGGCCG
    37081 GTATCGACCA AAGCCAATTA GTCGCTCGTG TTACACTAGC ATACTGACCG GATTGAATAG
    37141 AGGCAGTTAC ATTTAGACCG GTACTGGTGA TGTTGGTCTG AATAGTATTA CCATCGCCCT
    37201 GTTGTTTCCA GAAATCACAG GTGCTGCCGT CAGCACAATT ACTCGGCACT GTTGCGCCCA
    37261 GGCGACCATC GCTGGTGGCT AGCAAATCAA CAGTCGAAAG CTTAAAGGGA TCAAGTGGAT
    37321 CTCGATAGGT ACATCGTAAT ATTAAATTAA AAATGTTGGT TGGTTGGCGT GGAATACCAG
    37381 TCCACGTGAT TAGACTGCGT ACTTCCGAGA TTCCAGTCTC ACAACTGGTG GACAGGCTTT
    37441 GGCAAATTAA AATATCATCA ATTGTTACAG CGCTGGTCTG GGCTTTGATC AAAATTGTTA
    37501 CTATACCATC GGCTTGCACT GTGGTTTGAA AAGTTTTGAT TCCTGGAAGC AAATCACTAA
    37561 AAAATTGATC GATGGTTGTG CCAGCATAGA ATTCAATTAT AATTCCACCA GCCGTTAAAC
    37621 AATTACCGGT TAGACTAATT TGAGTGCCCG GAGTCAACTC TGTAAAAACT TGGCGTAGAG
    37681 TGTCATTCCC AGATCCGGGT GTAGCTAATA CAATTGCACC ATTGGTTAGG GTACCACCAG
    37741 CCCATCCACC TCGGCTATTT TGGAATTGAT CAAAGGCCAC ACGGGTTTGA CCGGTTGGAC
    37801 ATAATCCGCC CACATCACAA CATAGTATGT TCCGTAGTTT GATAACACCA CTGGTTGCAC
    37861 CAGCTTGAAA CTGCACATAG ATGAGACCGT CACTGTTCGC TGCTAACGTC AGTGGAGCTA
    37921 CCACTCGTAG TGGGAATACC GTGCCACTAT TTAATATTGA GCCGGTTAGT AATGGGGTAT
    37981 TAGTACTATC TACTAATGCG TAAACAAGCT CATTGGTTGG GTTATCTGGA TCATGGCTGT
    38041 ATAATTCAAA ACTCAGAACC AAATTCTGAT TTGGGCTTAG ATTAGTGAGA CGATAACGGG
    38101 CGGCAGCATG TGTTAGATCA ATTATTAGGG CGTCTACGGA AGCGTCCCAA TAAGCTGGAT
    38161 CGGTGGCTGG TAACTGATTA TTGTCGAGAT CGGTCCAACC TAGAATCCCA TCTTCAAAAT
    38221 TTGAGTTGTT GATTAGATTT CGTGACCCCA CCCCACAATC CTCAATTACT AATTCACATA
    38281 CTATTACATT ATCGATGATG ATGGTACCGG CCGCATCACA AGCGATACTT AGAGTAACAG
    38341 CTCCAGTGTT GGAGATTGTG AATTCACGCT CAACACTTAA AGTCGTTCCG GCCGGAATCA
    38401 GTTGGGAAGT GGTGGCGGCG TCGAAACCGG CAGTAACAGT ACTAAGTAAG AGAGTGGTGC
    38461 AAGTAAAACC TAACCGGATA CGATTCCCAG CCGTTAGGTT GGGTATTATC TGAGTGATAG
    38521 CACTACCGTT GCCGATTTGC ATCTTACCGC CAACTGGTAC CCAATTAACA GTGCCGCTCG
    38581 TAAGCCAGCC ATTAATATCT GTATCAAAAC CGCCGTTGAT AACTAGATTA GGACCAGCAC
    38641 AAAAAGCGGA CTCGGTACTA CTACAGAGCC CAGTTAAATA AGAGGTTAGA AGTTCGGTGA
    38701 GGCCAGCCCC GGTTGAAGTC TCTAGGTAGA AACCCATACT AGTACTAGCA TAATCTTGCA
    38761 TTATGGTACG AACACCCGGA GTAATCACTC CTTGGCCAAC ATTGGCGGCG AGAATTTTGA
    38821 TACCACAGGC CGCTGCTTGT AGTGCGAGTT GATGTGCGTT GACATCGTTC GCGCCTGGCA
    38881 CGAAAACATC ACTACTCCCA CCAGGATAAG AATCGGTTAT TAATAATACG AGACGAAGAG
    38941 CATCGTTTCG CCATAAGCCT AGATCACCAT TGAGGGCGGC GGTTAGGGCT AGGTCAGAAG
    39001 CTTCTGGGGG GTTGTTACCA CCGCTGGCGT TGACTGGTAA TAGTGCGGCT TGGACTACGG
    39061 AGGCAGAGGC GCTTCCGCAA ACGTTGGCGG TTAAGGTCAC TCTGGGAATT ACGGTGTCTT
    39121 TGAAGGTGGC GAGGCCAAGT CGGTAGCTGC CGGTTGTTAA TTGATCGATT AGTTTGAATA
    39181 ATTGAAGGAG GCTGCTTTTT AGGTTGGTGA TGGTGGCTGC CATGCTGTTC GTGTCATCTA
    39241 ATAAGATGAT GAGATCGAAC GGGCAGGGGC TGTTGGGGCA GAGGGTGGCT CCGCTTTGGC
    39301 CAATTCCGAG GCAGTTGGGT GGTATGGGGC CGCTGGCCAG TGCTAGAAAT TCGTTGTTGA
    39361 GGTTGGGTTT GAGGCTTTGT GGGCTTAGGT TAGTTAATGA GTATTGGCGG GCTTTGGCGC
    39421 GGGCGGGGAT GGCGCTAATG GTGGGTGCGG TTTGTGGAGT AATATCCTGG TAGGGACCGG
    39481 GGGCTCCGAA GGCTAGGTGA GCTAGGGAGT TGGCGACGGT GGCGGTGGCG GGTGGGAATG
    39541 CTTTACCTTG ACGGGTGACG GTATAGATCA ATTCAGTATA GGTAGGTTGA CCGAGATCGG
    39601 CGGGGCCAGT GATATGGTTG AGTAGGTCGG TAGACATAGA TAATGTAGTT TTGAGTTATA
    39661 GATCGGAGAT ATTAGTGATA GTCTTATCGC CACTTAGGTT TTGTTGGGCT GTTCTGATGA
    39721 GTTTAATTTG TTCGACTACT TCAGCGGCGT TATGCTCCAT TTTGGCGATA TAGAGTTGGC
    39781 GGATGTTGTC GTGGTTGATG GTCATTGCGA AATAGGGATC GAGATTTTTC ATGCGGCTGA
    39841 CGGCGACTTC TAGTTGGAGA CGGAACCAAT CCAGTTCTTT GGTCCAGTTT TCTTTGAGGA
    39901 TTGGGAAGGC AGTGTTTTTG AGACAGTCTA CGAAGATTTT GTAATGGACG GTTTCGGTGA
    39961 CGATTGCTTG CCATTCTTCG GTTTTTAATT GAGTATAGAG TTCGAGCATG GTCCCGTCTG
    40021 GGAATTCTTG GATGGCTCCC TCGTGCACGA AGAGGGTGGG GTGGAGTTCG GAGCGGCGTT
    40081 TCTTTTTCTT CTTCTTAGCC ATTGTGTGTT CCGACTAAAT AATCATTGAT CTGCTCTAAT
    40141 GAGTCTGGTT CAATAATATC TATCGTGACT GGTTTCCTTA ATCTACCGTG GTCTATGATG
    40201 TAGCGAGTAG AATCAAGGTC ACAATCGATT GTTCCTAATA TAACATCAAT GTGTTGTATT
    40261 TGTTGCCATA TTGTAATTAG TATTCGGTGC CTATGTTGTA GTTCGCGCGC TGATAATATA
    40321 TAATGGTGAG TTAGAAGATA TTCGATCAAG CCATTAACGA GTGGTGTGAT GGTTGGTGGT
[truncated: 417,041 more chars]
