# Supplementary material for: Clades of huge phages from across Earth’s ecosystems
Source: Nature. 2020 Feb 12;578(7795):425–31. doi: 10.1038/s41586-020-2007-4 (PMC7162821; doi:10.1038/s41586-020-2007-4)
Supplement: Supplementary file 6 — Genbank files for all genome. [file 41586_2020_2007_MOESM6_ESM.zip › genbank_genomes_SD-4/SR-VP_PHAGE_30_18.gbk]

LOCUS       SR-VP_4-6_scaffold_141_4086954_prodigal-single     291182 bp    DNA     linear   BCT NOV-13-2019
DEFINITION  SR-VP_4-6_scaffold_141_4086954_prodigal-single, contig.
ACCESSION   SR-VP_4-6_scaffold_141_4086954_prodigal-single
VERSION     SR-VP_4-6_scaffold_141_4086954_prodigal-single.1  GI:
KEYWORDS    .
SOURCE      SR-VP_PHAGE_30_18
  ORGANISM  SR-VP_PHAGE_30_18
            .
COMMENT     Data sourced from ggkbase. For additional details see
            http://ggkbase.berkeley.edu/organisms/405117
FEATURES             Location/Qualifiers
     source          1..291182
                     /organism="SR-VP_PHAGE_30_18"
                     /mol_type="genomic DNA"
     gene            complement(<3..2411)
                     /locus_tag="SR-VP_4-6_scaffold_141_4086954_prodigal-single
                     _1"
     CDS             complement(<3..2411)
                     /product="Putative membrane-anchored cell surface protein,
                     haemagluttinin id=2262472 bin=GWB2_Ignavibacteria_35_12
                     species=Limnobacter sp. MED105 genus=Limnobacter
                     taxon_order=Burkholderiales taxon_class=Betaproteobacteria
                     phylum=Proteobacteria tax=GWB2_Ignavibacteria_35_12
                     organism_group=Ignavibacteria organism_desc=Good"
                     /codon_start=1
                     /transl_table=11
                     /translation="MRSNINLVGNSTTAQNVGNGAGIFTGITNGNNIQFRSISATGSS
                     VSIIQTPTKIIISGTTSGGGSGGGIGWSCLANGSTVAGCGNLPTGTTIYQETLYGVRV
                     GSLLTIDGTGNTGSGYEALRSTCCGCYNVAVGNQALWSNDIGCNNVAIGSQALYSGGC
                     GCDNVAIGYRANYNNNSGCWNIAIGCEALCGGIPAGGCYNVAIGMQALACNINGFSNI
                     ALGFAALESNTTGCLNVAMGYQALTNNISGCDNIAQGYQALTINSIGCSNIALGSCAL
                     LNNIYGCSNLAIGVQALLSNTSGCFNIALGQDSLYCNVSGFSNIAIGSGALTTNIGGC
                     TNIALGFLALGLNTIGCNNIAIGCEALYCNTGGTNNIAMGSLAMQLNTSGINNIAMGC
                     QALTNNICGFNNIALGLGALFSNICGYNNIAMGFTALESNTTGLNNIALGSTALLNNT
                     SGSSNIAMGCSAMQLNTIGCDNIAMGCATLQNNSCGCNNIAMGFNTLITNSVGCDNIA
                     QGYQALYNNSSGCSNIAMGTIALFSNTIGCDNIAMGNSALFCNICGSNNIAMGPSTLT
                     SNICGLNNIALGLGTLNSNISGCSNIAMGYQAIINNTIGCHNIALGQNALSANICGCF
                     NIAMGCLALGCNIKGNYNIALGAQTLNSNISGSSNIALGCTALLCNTIGDNNIAMGNT
                     ALLNNISGCSNIAMGFEALFSNTIGCFNIALGSATLNTNFEGCFNIGIGDSALNTNDF
                     GNSNIAIGFQALLDNCGIGTDNNIALGNNALRRNEIGCDNVALGTCALCGNINGCSNI
                     AIGTT"
                     /db_xref="gwb2_scaffold_698_29"
                     /db_xref="dal:Dalk_0145"
                     /db_xref="89814336"
     gene            complement(2477..6733)
                     /locus_tag="SR-VP_4-6_scaffold_141_4086954_prodigal-single
                     _2"
     CDS             complement(2477..6733)
                     /product="Tenascin-X (Fragment) n=1 Tax=Hydra vulgaris
                     RepID=T2MGL0_HYDVU"
                     /codon_start=1
                     /transl_table=11
                     /translation="MASDTKINLFDGKTEQLSGETLSLSGITQIYKQFIVKSGATFTI
                     LPNHGSGKVLTSDASGIATWQATSSGINWSGNTINGIGTYINSSCICSQPNLTFDGTQ
                     LKATGNICATTCVISPLISGTTICASSCVRGIVISGTCIIGSTCVCGAIILGSTCVCS
                     PIVCGSTCVISPITIGTTCVCGTVFLASTCVCSPITIGSTCVCSPIVLASTSICSPIH
                     CGACGYFSTAVCSPLITGSTKVCSPIVCGTTCVSSPIIIGTTCVCGTVFLASTCICSP
                     IVCGSTCVISPTILGSTCICSPIVCGSTCVISPITIGSTCVCGPVILASTSICSPIHC
                     GACGYFSTAVCSPLITGSTKICSPIICGTTCINSPLTCGACGYFSTAVCSPLITGSTK
                     VCSPIICGTTCVTSPITCGTTCTISPITIGSTCVCGPVILASTSVCSPLITGSTKVCS
                     PIIAGTTCVCGTVFLASTSICSPIHCGACGYFSTAVCSPLITGSTKVCSPIVAGTTCV
                     TSPITCGTTCAISPIIIGSTCVCGPIILASTCICSPIVCGSTCVISPITIGSTCICGP
                     VGLFSTSSCSPIHCGACGCFATCVKSPIISGTTCVTGTLLCGACGLFTTCICSPITIG
                     STCVCGTVFLASTSICSPIHCGACGYFSTAVCSPLITGSTKVCSPIVAGTTCVSSPIV
                     CGSTCVISPITIGSTCVCGPIILASTSICSPIHCGACGYFSTAVCSPLITGSTKVCSP
                     IVCGTTCVSSPITCGTTCVVSPLHCGACGLFTTCVCSPITCGSTCVIGATICGSTTVK
                     GITVSGTTTCGLTVCGSTAVCGAIICATSCVKSPILQLTNVAAKTSQTTVAFLNSTGC
                     IISGTSTTSSCGIGWSNLTNGSTVAGCGTVASGATICQNTFYGVETDKCITTGIGNTA
                     VGYQALLNNVTGSTNIAIGYKAGCLETGSNKLYISNSNTTTPLIYGDFSTKCIIINGY
                     LKISGVTNGTCSNNILVWDTSTHEVKKVPYTSGNTFGAITTANNGLTKSGTNAILGGA
                     LTGNTTISGAKLLTLGDLNGITLNTANDTDIELNAKSCGSIYIKSQTGTCPTGSDFCN
                     AVGISASVCAISGFAIYDNRTGTTQTGIVYAADYSTNYVNRSLVDKQYVDTVATGLNV
                     HLAVVAATTSGITLSGSPKYIDGVYLTSGMRVLVKNQGTGITGSTANGIYVVTGTTWS
                     RASDYNSPGEVTNGDLIPVTSGSTQNSSIWALATPNPITIGTTPLVFTEFSTVIDVVA
                     GQGITVTQVGGVHTVCVQLSPGASGLCFDGTGLEMDFTTFTSGLTATSGKVYVNASKS
                     AISGVEIPVKFNAGCCLVVDSCNVATLSEFTITGNSSNTGFTVTHNKNKTFVDVQIVK
                     NTAPYPTVYTYVSRPTVNTVCITFDTAPATGQQFKILITS*"
                     /db_xref="UniRef100_T2MGL0"
                     /db_xref="A0A0B2VHS5_TOXCA"
                     /db_xref="mca:MCA2930"
                     /db_xref="T2MGL0_HYDVU"
     gene            complement(6863..7774)
                     /locus_tag="SR-VP_4-6_scaffold_141_4086954_prodigal-single
                     _3"
     CDS             complement(6863..7774)
                     /product="Marine sediment metagenome DNA, contig:
                     S01H1_L04286 {ECO:0000313|EMBL:GAF83323.1}; Flags:
                     Fragment;;  TaxID=412755 species="unclassified sequences;
                     metagenomes; ecological metagenomes.;" source="marine
                     sediment metagenome.;""
                     /codon_start=1
                     /transl_table=11
                     /translation="MVVDDKIRDEDKYIIFHSEGGHGKQCMATAVIRAIKKAYPDYKI
                     VVVTAWDGPFFYNPDVFRFYTFGQMQYFFSDYIRPTTKIFRHEVYFTEDHILQRKHLT
                     QSWCDMYNIPYDGYKPKIYLNPREIEIARDKIKPDNRPIMLLQTHGGSPTGQYSKKSW
                     FRDMPIEIAQKLVNYFNKSYRILHVKSPEQPVLQGVEPLTLPYRELYAVFPLSQKRLF
                     IDSFSQHIAAALDLQSTVVWIGNKPEVFGYPENINVLPNAKYINELNKFSYLEQFDIS
                     GQIQQFTYDTVNLLDINKIIEAVNKQK*"
                     /db_xref="X0SQD6_9ZZZZ"
     gene            complement(7865..12724)
                     /locus_tag="SR-VP_4-6_scaffold_141_4086954_prodigal-single
                     _4"
     CDS             complement(7865..12724)
                     /product="Putative membrane-anchored cell surface protein,
                     haemagluttinin id=2262472 bin=GWB2_Ignavibacteria_35_12
                     species=Limnobacter sp. MED105 genus=Limnobacter
                     taxon_order=Burkholderiales taxon_class=Betaproteobacteria
                     phylum=Proteobacteria tax=GWB2_Ignavibacteria_35_12
                     organism_group=Ignavibacteria organism_desc=Good"
                     /codon_start=1
                     /transl_table=11
                     /translation="MAKKFQTNQNLVNAGFQQLSGQTLSLSGNTLIGNCATFKYATNQ
                     HSRYVARSVVDASYVTGLTCTKVDKNIASQGQIIYRNATQLTGCCNMFYCDALPSFSF
                     GRNNIADGIDSAIFGGTSNIVCNNNVCSAIIGGTGNVICSGNSRSVILGGNATILTGT
                     TYIDTVAVPNLAIFCTPVGVGNVLAWDCVTKLVCLTSASGSGTITGATNGLHTVGANI
                     LLGGELTECTSLFGDCLDIKGVSGLNIRTTGNTDMNIDAQQAGGFAIKSQFCKCPTFT
                     DFSCAIGFFGHVEAPNGFAIYDNRTGTTQTGIVYANDYSLNYVARSLVDKQYVDTVAT
                     GLNVHIAVFAATTSGITLSGSPKVIDGVTVNNGQRVLVKNQGTGITGSPFNGIYVVTG
                     TTWNRASDYDNTPPGEVTNGDLIPVTSGLTQNSSLWALATPNPITVGVTPLIFTEFST
                     IVDVQGGNGICVTQSGGVHSVNVQLGTCSGTGCGLAVNANGLCVNSSIAGNGLTYSTG
                     IINVNAATGGTISAIPVRVNAGNCLVVDCSSINAITGATNGLTRCGNDVWLGGKLIAN
                     TCINLSGDNFIVTGNTLGASFGLDVRPTEINIGDYNSAQLDYIHHTQTLTIIAHSFSG
                     SCCNSSIVVDYLNTCMHQAVNNFSGDFCINCGYVCMNSQCTGGTMMCTTICPIEFNIR
                     SINAGSHCLQVTTGSTLIFQGVGSNNAQICLNRCNVCMSQALTNLSCNAVCLSNGSIC
                     LYSNICNTSIGDIILSGNSMCIAGSAGFQGLKYVADNSANFITRSLPDVAYVTGKTSL
                     ANCAISIAPKAITGVTNGLIKIDCHNARLGGCLTQFTELDICGTNFFQIRSDNFSNCF
                     LMSSGSTILYANNLALDCSGIISVACTGAQMNAFDSTNVKYACVTVCHLIPRTSLIAG
                     VNLCHTEFLVEPNSIMIFGCTPVFPGAQYCADYSANFTARSLVDVAYVTGKTCTSGIQ
                     TANNGLCKQGTNVRLGGSLTGNTTIDLATFSLKFNNGCVVSSGTTGQGFDSYNDYKLS
                     GNTFLSVPRRNFTYGNLAIGYQALKCNGVSCRNIAIGYQALSANTTECNNIAIGYQVL
                     LKNTTNGRDNIGIGSCALYNNICGTNNIGIGTNAICSNIRGSDNIGIGWASLESNTCG
                     SDNIAIGLESLLLNISGGSNIAMGLFTLLGNTTGCYNIAQGCCAMYCNKTGNNNIAMG
                     VLTLRSNTGGTSNIAMGYCAMYSNTIGCNNIALGYQALSANTCGNNNIVNGYQALSHN
                     TTGCNNIALGCCAMYSNICGCHNITQGYQALVLNICGNNNIALGYQSLSASTCTCGNI
                     ALGCKALSHNTTGLPNIAIGDSTLICNTTGCYDIAIGTQALFCNICGCYDIAIGGDAL
                     HFNTCGLYNMAIGAQALQTNTSGNFNTAFGFGALFSNNSGCNNIAIGSSALCSNSTGC
                     NNIAIGVAAGCAEIGSNKLYVDISGTVNPLIYGDFSTRCIIVNGILKISGVTNGTCSN
                     CILVWDTSTHEVKKVPFTSGSTSSKNNIYSKTIITGNTLLTTGSSYVILVSGTSVIVT
                     LPSTPISGQAFKIKDVCGIALTNNIIINSGAGKTIDGSQCAIINTNYGAMEVMFGATC
                     KWFNLSFIN*"
                     /db_xref="gwb2_scaffold_698_29"
                     /db_xref="cat:CA2559_06760"
                     /db_xref="89814336"
     gene            complement(12743..13888)
                     /locus_tag="SR-VP_4-6_scaffold_141_4086954_prodigal-single
                     _5"
     CDS             complement(12743..13888)
                     /product="hypothetical protein"
                     /codon_start=1
                     /transl_table=11
                     /translation="MAIIINDNFAVNLGKPIDSKYLTGQTVWLSTSDVNARILSPYRY
                     IGLTVNINNDEYWYKTGLSDTSLVLKQSAAISSNALISGATNGLNVVNHIVRLGGTIT
                     GSTTLTLTGTSALIFADSRATHVGIQYASDYSSGFTNNSLVTKLYVDSKTSVSSGERI
                     TKTITQASHGFNTKDFIGWSGGTYNKAIANGLYDGEFIGIVSKCNNVNSFDVTQAGFV
                     TGLTGLITNTTYFLSDVTSGLITSVAPTTPAHISKAIMVANSTTSGWVFPYPGVVITS
                     GSCSGIIVKNVHLVPPASTYAMTNCDYFVGTCSGSTIFLPSSPQCGMAVIVADICNSA
                     SIGNPIIIVGSLVNGSVTSCIDTLSGSLSYLYMGTRWSVTAFAPSPI*"
     gene            complement(13939..15039)
                     /locus_tag="SR-VP_4-6_scaffold_141_4086954_prodigal-single
                     _6"
     CDS             complement(13939..15039)
                     /product="hypothetical protein"
                     /codon_start=1
                     /transl_table=11
                     /translation="MTFFARPNLSEEQFKQLSGTTLTLSGQTQIKSTIGLTLIDGSNN
                     IIVTASGASINNVLTYDGTVIKLMPASTSGATLYLPPYKSPTTCTVGGLSACTTITGL
                     TISCILQAILVPTVNPIVIAPFATFSVLPTISIAEIGLITGFTGCSIFNKGCICPPYC
                     GASSFRSGTAITYNYNSCFSGPATDSSTGLTNTHVFPNQVIATSNCFSASVSYASGAT
                     PVYNSSGGTVCPALGAGNTIVLCTNICGVLPWYFGKKANCNCICCSDIPCVGNKGPIT
                     TLACDTLSIIYNSTPNDYLWFAVPSGVPLKTCWCVNGANNGCIGGNNNLFFCCATFAI
                     DSCQGFWSGCSYQVYVSCYQTGTACNVPMCIS*"
     gene            complement(15044..15673)
                     /locus_tag="SR-VP_4-6_scaffold_141_4086954_prodigal-single
                     _7"
     CDS             complement(15044..15673)
                     /product="Uncharacterized protein n=1 Tax=Enterobacteria
                     phage vB_KleM-RaK2 RepID=H6X4V6_9CAUD"
                     /codon_start=1
                     /transl_table=11
                     /translation="MNEKMYVYKDKLSSFFEPITDVAEFNKIKRKKCLPLTTKEFVEK
                     AVKIHGNKYDYSKVVYLKNFVNVLIRCNEHDIEFWQTPTNHLSGWFGCPHCGSSNVTR
                     GERLIKEFLEENHIKYVYQKRFNDCKNKKTLRFDFWLPEIKTIIEYDGKQHYFPVDFF
                     GGKISFEQIQLTDRIKGEYARKNNYKLLRISYIEIKNLSIILKNNIINN*"
                     /db_xref="UniRef100_H6X4V6"
                     /db_xref="lsj:LSJ_3117c"
                     /db_xref="107343652"
                     /db_xref="H6X4V6_9CAUD"
     gene            complement(15850..16974)
                     /locus_tag="SR-VP_4-6_scaffold_141_4086954_prodigal-single
                     _8"
     CDS             complement(15850..16974)
                     /product="Uncharacterized protein n=1 Tax=Rhodopirellula
                     baltica WH47 RepID=F2AZH8_RHOBT"
                     /codon_start=1
                     /transl_table=11
                     /translation="MNTRNFSEMLKGCRPLKDREGNIIVQSILNMQVICLTTDTENSL
                     DTRFANPLTSLVAGNQSYGQISFTNKENKEVIIPTQVAVITKQVAQNHGMIKAGYIPE
                     KANVTYHDAGCVQGSQGGYFRGTQEFRMIPVSMREMLFDSIGKSGSYNRIYPAIEKLG
                     RDTQSGAGNYLNIYFDKYDKKLDQFIAHFERPKNLIGIIVLIDGEIVAIDKFPSFTYA
                     EQVWDLMIRDCYGSLAIISELKHKSAEYAFTEAYEDVKRISREIDVKANIVTMLEQAL
                     KKTKQNMTADVTERIQEILDLQFDAEVDTEGQSSSARSPKSYVLKDTDNNYVGQVITE
                     NEFNHLVSVVKREAFNPNAFREVNELRKKARKQKNFNLNS*"
                     /db_xref="UniRef100_F2AZH8"
                     /db_xref="A0A0F9XE39_9ZZZZ"
                     /db_xref="F2AZH8_RHOBT"
     gene            complement(16985..18619)
                     /locus_tag="SR-VP_4-6_scaffold_141_4086954_prodigal-single
                     _9"
     CDS             complement(16985..18619)
                     /product="Uncharacterized protein n=1 Tax=Rhodopirellula
                     baltica SWK14 RepID=L7CGD6_RHOBT"
                     /codon_start=1
                     /transl_table=11
                     /translation="MENLVLTQKMLGTIKQSLIDGLTIASGSKSSATYYHSRDEQMKA
                     IQTEVKNMYNLSKELPLIIASQKGATGQFISEVLLNEFKHTFKGGACNIINPIDWYDN
                     NLSEKAVLTALNNLGENGLPYVLRLFLGLKGAKINNERSRKIILGFIWGQENLEFYAM
                     KYHIKIAKVLKHIYGQKKTSILLSIAEKVAKIGQFVVGSEKEMKIVNECVLKYFNGDI
                     IKAMKLLLFLFKKDVGVNYTALEFPLFSEYEKAKVDITGIKNVPEEILLGLISSKKHP
                     QYNTMWSTAIQKEATKALIRKTVEVTSVNQQVRQTKSTAKLGVEKHVDMEKATDFLAL
                     YKTGYETTFTQELEVAINKLAQKKKIEGFFYPNIGIIVDDSISMTGNKLESKNTPRAI
                     ADFTAKVLMASAQGEAIMVKTHDLTTDLASSFIELLKNENPLKPYNAIFILTDGYENA
                     YDGLTNEVISIYQAETGRNLTIFQISPITSAEMGANVRKLGSGVVTMAINNPVALQPQ
                     ITARLLEIDTKRWLENQVLALEASHLKRTKKISINA*"
                     /db_xref="UniRef100_L7CGD6"
                     /db_xref="L7CGD6_RHOBT"
     gene            complement(19626..19700)
                     /locus_tag="SR-VP_4-6_scaffold_141_4086954_prodigal-single
                     _trna_37"
     tRNA            complement(19626..19700)
                     /product="Met"
     gene            complement(20008..22044)
                     /locus_tag="SR-VP_4-6_scaffold_141_4086954_prodigal-single
                     _10"
     CDS             complement(20008..22044)
                     /product="non-specific serine/threonine protein kinase (EC
                     :2.7.11.1)"
                     /codon_start=1
                     /transl_table=11
                     /translation="MAEILENTFTAYLGPEFQQRLMWQLLVEPEFAERTIPILAVEYF
                     DDPNFKRLFLIILEYLKEYAKVPNLQNQSIQQAIHQYKTPNNVIEEESLFAVIERIKL
                     WNERVLNQIIMHDGDIVQKATNTFIKQQEYRKIAESIIAKCKTGEMRNKRIVAEIEEK
                     FQKVSNIGDIEDNGSDVTEGLAEALRKEFRKTIPTGVGVIDALTGGGLGKGEMGLIVT
                     PSGVGKTTLLTKIANTARANNYNVLQIIFEDTIEQIKRKHVTLWTGIPLSELDNRNDE
                     ALKLSNEHIANKLGQGRLTVKKFSQEDTTMKDVRDWIVREQKKWNFKFDIVIIDYLDC
                     LESHKKTADRNEAELVIVKSFEAMASDFDIPCWSAIQSNRSGIGAEYVEAQQTGGSIK
                     RLQKSHFFMTVAKTKEQQEASLANIRILKARFAKDGQTFTDCIFNNDTMQIIIRDSRY
                     VGDGQNDKKKIAEDIIAENIEKHAKGSVGLINTILSNALPLSQEDKLLGEMKDKFMKV
                     NNIEDILPIENKNVSIYDIKENEIIYTTKELIEIEKETIEKEPVYTVKEPKPLLEYIS
                     AVEKPEYTVKEKTDVDEKFHWTGETFATLTNEIEVKYEDIKPKQEEIKPKPIEIKPEN
                     IPKIRKISVEEEKNILNSAEGKLIIDPDEVSSAQKNMLNYLIKQRVSEDVIKKQ*"
                     /db_xref="bph:Bphy_5974"
                     /db_xref="UniRef100_R5PWB0"
                     /db_xref="R5PWB0_9BACT"
                     /db_xref="2.7.11.1"
     gene            complement(22145..22756)
                     /locus_tag="SR-VP_4-6_scaffold_141_4086954_prodigal-single
                     _11"
     CDS             complement(22145..22756)
                     /product="hypothetical protein"
                     /codon_start=1
                     /transl_table=11
                     /translation="MNEKDYNNTFRFTLMQGNVLLCEKIFDADKFNPFTRYSIDIRDI
                     LPRAITKLQKVLSKKKYDIMFDCGNNNYYDLYHYRQDIIDSYPQEIRNDLRYYPQTII
                     QQIEDKTIRGVECKIGFYINENPIVERLFYVDGFNPVARWSLDVVEAVVEITNTIAAK
                     IMANDEKNMWDDYDLINIRGMSISQIRELSSGKREELLKRIKQ*"
     gene            complement(22825..23877)
                     /locus_tag="SR-VP_4-6_scaffold_141_4086954_prodigal-single
                     _12"
     CDS             complement(22825..23877)
                     /product="DNA polymerase I n=1 Tax=Prevotella sp. CAG:1092
                     RepID=R5PGF0_9BACT"
                     /codon_start=1
                     /transl_table=11
                     /translation="MQTRTLLVDSDYLLQRSYHGAKDVYTHSFGHCGGLYQFFTTLRK
                     LIKAHMINKVVLAWDGESGGIDRHNLDSDYKANRKDKKWYTKIEMTDAEIQREKNKRE
                     SVLKQRKRIQSYAEELFLRQIEVDDIEADDIIAQYCVENEKHEEIYIFTNDRDFGQLL
                     DLNITIIFSNIEKPINKTNYSFQFGHHYTNSLIMKVITGDTVDNIKGIKGIKEDILLK
                     HFPDMRYKKYTVREICKEADKINKERVANGLKPLKIFENLLNNIDRLILNYKLVNLRE
                     PFLNDQAREELLQLQAPLDPADRGSKNLIKMMTEDEFLSIYMGTFPNYVEPFYVVIEH
                     EKELLKKYNKINQDKS*"
                     /db_xref="UniRef100_R5PGF0"
                     /db_xref="X0Z9S6_9ZZZZ"
                     /db_xref="R5PGF0_9BACT"
     gene            complement(23879..24544)
                     /locus_tag="SR-VP_4-6_scaffold_141_4086954_prodigal-single
                     _13"
     CDS             complement(23879..24544)
                     /product="Uncharacterized protein n=1 Tax=Vibrio sp.
                     HENC-02 RepID=K5V9J7_9VIBR"
                     /codon_start=1
                     /transl_table=11
                     /translation="MYAYNVARENGWLDEICQHMTRIGNWFNKCIYAYEFSDNSVYIG
                     LTYNFEERKHAHLNVNGKKLSSVTKHMIVCGIIPKAIKLTNYISVNDAIKLEKIFVNK
                     YYEDGWQILNEIKTGGIGGSIIKWTKENCKKEALKYKTRNDFRIKSSGAYDAAHKHKW
                     LNEITEHMLQYRKYEGYWTKENCQIESFKYNKRTDFARKSAGAYDAAHRNNWLNEICK
                     HMM*"
                     /db_xref="UniRef100_K5V9J7"
                     /db_xref="K5V9J7_9VIBR"
                     /db_xref="vca:M892_27120"
     gene            complement(24683..25801)
                     /locus_tag="SR-VP_4-6_scaffold_141_4086954_prodigal-single
                     _14"
     CDS             complement(24683..25801)
                     /product="hypothetical protein"
                     /codon_start=1
                     /transl_table=11
                     /translation="MAKENEKEVPANLPMRKPTPKKTFSLDDFKKETKLDKTVKFKPR
                     KWLKITNVLGNSAFCEATGLLGIPANDMMNIIGHTDSGKSTLLLEIAYSCKKEGVLPV
                     FIITELKFAWEHLKTMGIEFTEEVDQNTGEITYSGDFLFIDRSQFNTIEQMGDKVNQL
                     LNYQRDGKLPRDLCFLIDSIGTIPSEMSYTKETTNNEWDAGAVSRVFGKSIVPRINLC
                     KKDNYPYNNYLAVICQVWVRKPEVPKALPRIAAKGGDTIPFNSTIQVVFGNVTNSGIS
                     KLKIKKNGREVTYATRTKINIAKNHITGISLNTRVVATPHGFIADSEKDVIAKQYFKD
                     HADMFMQILGGGNADEVEFTEENNEDEYTTFDNTESVE*"
     gene            complement(25884..27116)
                     /locus_tag="SR-VP_4-6_scaffold_141_4086954_prodigal-single
                     _15"
     CDS             complement(25884..27116)
                     /product="Marine sediment metagenome DNA, contig:
                     S01H1_S27446 {ECO:0000313|EMBL:GAG40420.1}; Flags:
                     Fragment;;  TaxID=412755 species="unclassified sequences;
                     metagenomes; ecological metagenomes.;" source="marine
                     sediment metagenome.;""
                     /codon_start=1
                     /transl_table=11
                     /translation="MENLNGNGQNPSTGDLSNFREAFSNYQKNQVKNKRKSKEEIFAK
                     YFVPRKTRETFRILPYRTKFFYVEAFFHVISVNIAGGKKKFGKVIYCPAHNDKKIQKL
                     DGLGQPMTDGNGKPIMIPAPCPLCDKHKKILATQDNSLKNIKKDDLTPAQKAIWDNNR
                     KIFIEASGWEAKKFYIVKGIDMGIPKDGVKFWRFKHNFQNQGTLDKLFPVLDDFNTNN
                     GVSFADPLNGTNLNIIMADTIMKSTGKTYKSISAITAPGKTPLHNDPIMVRQWLDDIT
                     TWRDVFLPTKAPGITSYEFLEMCVTGNNPYWDDSDATNKHWVFPGRPDLELAANTRKR
                     NLDADDDENFELASDLVYGEAPRVTIDNITPATVGIYKEDAVDITAKTTPATEEIQEN
                     VVDEEHTDIETDYDELPF*"
                     /db_xref="X0XBF8_9ZZZZ"
     gene            complement(27235..28680)
                     /locus_tag="SR-VP_4-6_scaffold_141_4086954_prodigal-single
                     _16"
     CDS             complement(27235..28680)
                     /product="Marine sediment metagenome DNA, contig:
                     S01H4_S24531 {ECO:0000313|EMBL:GAH22326.1}; Flags:
                     Fragment;;  TaxID=412755 species="unclassified sequences;
                     metagenomes; ecological metagenomes.;" source="marine
                     sediment metagenome.;""
                     /codon_start=1
                     /transl_table=11
                     /translation="MSIYHSYFLKNNTLISSNLTNNSQNPVTEISYGTLDAQVSRFIF
                     DVDLSGLEDRIAQGFINPQRITKHILHMTNTIRYAPQFVGKKSYSLGIERASAFTLDF
                     FNITESWQEGSGYEFTFSNKQDLFTLQPLPEIPEQASNWTARTTGVRWTVDGAYILSG
                     TTGITQIIGSQLFEVGNEDIELDVTDYINQRLFGSGYTGTTVFTGDSFGIGIKFPDDI
                     EILETEFRQAVAFHAKDTNTFYEPFVETIVDDIILDDRNYFYLDKDNDLYLYVNIGNF
                     PENIVVNTVNIYDYLGNLVDAFSGGSVVNVTKGIYKITLNIDSSTYPDAVLFRDVWSL
                     TINGKDFNYENDFYLISQHKYYTFNLSNQIDFRNYFFYFWGINDKENIRSGSIRKVRL
                     TIKELYPNQSNFLPLEIEYRLYTTVGAKYEIDIIPFSPVSRTSNGYEFDLDTSWLIPQ
                     DYFLQIRLKNGNYYENKQTISFTIISSGIIN*"
                     /db_xref="X1DMY4_9ZZZZ"
     gene            complement(28761..31511)
                     /locus_tag="SR-VP_4-6_scaffold_141_4086954_prodigal-single
                     _17"
     CDS             complement(28761..31511)
                     /product="id=3144624 bin=GWB1_Spirochaetes_59_5 species
                     =unknown genus=unknown taxon_order=unknown
                     taxon_class=unknown phylum=unknown
                     tax=GWB1_Spirochaetes_59_5 organism_group=Spirochaetes"
                     /codon_start=1
                     /transl_table=11
                     /translation="MKIYKPIGSKERFVEVFQRVNKVKLNENLMEAGSPNLNPENVLN
                     VAFNQLKNNQLKIEHSNTQERGNENFVELLCTDNEGNNITFIFKAISSEGDQEDVYTI
                     SSVLLNSFSFDSADGAETLDLDENGLKQFNAQHANELLEVVQDYVDVSSPENAELEEA
                     VKLIDAIKQNSYPFGGGDDRLQTGKNYADEKPTNDKVRVKSPELDKFIQENEQDLNPE
                     LQDYLKNMGIFGYKASDGQGLVLQFIGTNGEQVRFKLSQDGSRQFFTGSDREIPRNIE
                     VKLPEIINKITQTQSIQEDIPPLGGVNSVGKKITTKEELKAYIEQKKANGGKFGREDT
                     PLLAGEALYYIAVKMADGMLPMGWDGLADVNSMWDYIRKDGGMSFDQLKVAVKRAVNV
                     RLKEEGYSLKDLGLGENLQEFDKPAMKLVIPKEANENMNLPIAGMPAAVTNVAEQEDD
                     DIVGQEVNRFKQEIQPQNPEEIDVDDEPVPEVSPEKKDKILAAYENLTARNKSGYSPT
                     TAEVMAELDKMAGKVVKKTPKPPIDFSNYIEENSEQSKQSLIMQAAKKVAEDLKRTGK
                     PYVYEEFIPLVKEEALKLYNNIQHMSLTEGENINYPDPLGKEFKPKEHFPKQKKKRSK
                     KVKLGEEEIYGDEDISGLPEVPSGKEAEKQAKSDIHKDPEYKRRGFSENNEDTEEEKS
                     QLPGVDSDDEGNPIPAIEPRGMGLKPQNDDGMSHEPEGDEVAQIAQDKEEAGELIPGG
                     KGEGKSPTEFSPEQILMGMKVEMEHTEDPMISLEITLDHLAEDPEYYTEKDTPEASAQ
                     FGAAKDTEDDGGDKEMTNMLLGFKPHNVGDEVDIEGDEEPEVTAPEEPEPANEPEKTP
                     AEENPADEPEEKEKLSESKKVITNEQIKIAKTTLNRNIPTGMTKKEAVTILMNNNLRK
                     IL*"
                     /db_xref="GWB1_scaffold_1776_24"
                     /db_xref="86109221"
     gene            complement(31524..31922)
                     /locus_tag="SR-VP_4-6_scaffold_141_4086954_prodigal-single
                     _18"
     CDS             complement(31524..31922)
                     /product="hypothetical protein"
                     /codon_start=1
                     /transl_table=11
                     /translation="MMGRVNNLNEEVLPVEKKNEIIKEFVEFAQKKLGLEDLPKLMIS
                     YDEKEAQNMKSFGKYTPETNELRVVAVNRNLADVLRTLAHELIHHKQREDGILKPDST
                     KTGSDVENEANALAGVFMREFGQKYPIIFE*"
     gene            complement(31970..32809)
                     /locus_tag="SR-VP_4-6_scaffold_141_4086954_prodigal-single
                     _19"
     CDS             complement(31970..32809)
                     /product="Marine sediment metagenome DNA, contig:
                     S01H1_S35326 {ECO:0000313|EMBL:GAG45221.1}; Flags:
                     Fragment;;  TaxID=412755 species="unclassified sequences;
                     metagenomes; ecological metagenomes.;" source="marine
                     sediment metagenome.;""
                     /codon_start=1
                     /transl_table=11
                     /translation="MKDEKKDKLFEEQLRKFKYRVDYKINETPRYRPLIGSNEQFDNL
                     PTEIYNTDSGLPVPTTPTLTGALTNEAGDQQEPLKPGGGNPPKEPTIDPPAGMTAPPA
                     GLPDEVPPDAPAGGPPAPPEGETPPAGGGTIAGKPPVDMTATGSSGFGAPEAGQEVDD
                     IQNDIIKHNIAAMQSIDDQLKSLNATVQGLNAKLQTLDADVEEVREPTNTEKLMNKKD
                     VSYPYYFNLNDMWSGNWFNDRREAEHEKGVRELPDGTFIADFDDLPQKSKTDVQNSFN
                     DFT*"
                     /db_xref="X0Z9U2_9ZZZZ"
     gene            complement(32822..33010)
                     /locus_tag="SR-VP_4-6_scaffold_141_4086954_prodigal-single
                     _20"
     CDS             complement(32822..33010)
                     /product="Marine sediment metagenome DNA, contig:
                     S01H4_S01054 {ECO:0000313|EMBL:GAG78534.1};  TaxID=412755
                     species="unclassified sequences; metagenomes; ecological
                     metagenomes.;" source="marine sediment metagenome.;""
                     /codon_start=1
                     /transl_table=11
                     /translation="MENNLEKALDDFVDVPQTEEVKPKVKVDNTKKVILDEREGLIER
                     VDKILVTKDGKQLLREWY*"
                     /db_xref="X1A9W1_9ZZZZ"
     gene            complement(33049..33684)
                     /locus_tag="SR-VP_4-6_scaffold_141_4086954_prodigal-single
                     _21"
     CDS             complement(33049..33684)
                     /product="Marine sediment metagenome DNA, contig:
                     S01H1_S11305 {ECO:0000313|EMBL:GAG11554.1}; Flags:
                     Fragment;;  TaxID=412755 species="unclassified sequences;
                     metagenomes; ecological metagenomes.;" source="marine
                     sediment metagenome.;""
                     /codon_start=1
                     /transl_table=11
                     /translation="MKIANIIYEKELVNHTKVEYVNYYNEPKEYDSLDKTLPTLYVGW
                     SFMKACNSKNEIIQHADILHKRIITNELYWECSFEESKSSHVRGIESFVNLTPQFYFI
                     PKYKYINLDPVFFQIVDIEGLMDVVPKEIDVIYNLKNEMIYILHENNITGINLKMYEF
                     FKFDTKEIVKNLRQRTIKCFDDFDAATYQSYYKILPNFALLKRYLITILSK*"
                     /db_xref="X0V0D3_9ZZZZ"
     gene            complement(33671..34591)
                     /locus_tag="SR-VP_4-6_scaffold_141_4086954_prodigal-single
                     _22"
     CDS             complement(33671..34591)
                     /product="ADP-L-glycero-D-manno-heptose-6-epimerase {ECO
                     :0000256|SAAS:SAAS00055252}; EC=5.1.3.20
                     {ECO:0000256|SAAS:SAAS00055236};;  TaxID=1257021
                     species="Bacteria; Bacteroidetes; Cytophagia;
                     Cytophagales; Flammeovirgaceae; unclassified
                     Flammeovirgaceae.;" source="Flammeovirgaceae bacterium
                     311.;""
                     /codon_start=1
                     /transl_table=11
                     /translation="MIVVTGGEGFIGRNLITKLMELGFKSDYIISLDTKNESLDSIYV
                     WLMMHATDINVIFHLGAITDTTVMDKNLFDRYNVECSMFIWCLCTNYHIPLIYASSAA
                     TYGDGEQGFNDENGISSLKPLNPYGWSKQQFDLWVRDQEETPPFWAGLKFFNVYGYGE
                     KHKGNMASTIFQFFLQANTNRQCEVNLFKSYHPEYKDGEQKRDFIYIDDIINVCLFFY
                     DKQKHSGIYNVGTGKARTFNDIAKAIFKNLGYLGHINYIDIPIKIRDKYQYFTEAKID
                     KLKNVGYDKPFYELENGIAEYITKLKYENC*"
                     /db_xref="A0A0D3LKK3_9BACT"
                     /db_xref="UniRef100_UPI0003452213"
                     /db_xref="eol:Emtol_3978"
                     /db_xref="UPI0003452213"
                     /db_xref="5.1.3.20"
     gene            complement(34588..35022)
                     /locus_tag="SR-VP_4-6_scaffold_141_4086954_prodigal-single
                     _23"
                     /gene="waaE"
     CDS             complement(34588..35022)
                     /gene="waaE"
                     /product="waaE; D,D-heptose 1-phosphate
                     adenosyltransferase/7-phosphate kinase (EC:2.7.-.-)"
                     /codon_start=1
                     /transl_table=11
                     /translation="MNIWTNGCFDILHTGHLVLLTYAKYYSSELLLFPFPVVTNNKLY
                     VGIDSDARVKRLKGDKRPINDVSARMDMLKALKVVDEVFIFNTDNDLRYWVETLNIDY
                     MIIGEEYKNKEVIGHEKSRYGVVYFPVGEESTTKLIEKIKNL*"
                     /db_xref="cft:CFF04554_1426"
                     /db_xref="UniRef100_A0RQR9"
                     /db_xref="A0A0F7LBI5_9VIRU"
                     /db_xref="HLDE_CAMFF"
                     /db_xref="2.7.-.-"
     gene            complement(35025..35945)
                     /locus_tag="SR-VP_4-6_scaffold_141_4086954_prodigal-single
                     _24"
     CDS             complement(35025..35945)
                     /product="phosphoheptose isomerase (EC:5.3.1.-)"
                     /codon_start=1
                     /transl_table=11
                     /translation="MIIFVDIDGTICNTEGGYVNAIPIVSAIYKINRLYEMGHNITYW
                     TARGKSSGIDWSELTKKQLSEWGCLYHKLSFDKPAYDCILDDKALKMRDVRLGVVGGV
                     SGIYKIESKTDSNKFYIGSSKDIIERWSNHLYHLEKNKHHSSILQNHYNEYGKNDLLF
                     SIIEECNTECLIDKEREYLKKFDPYFNIYKEPGSPKNHHFSDEARQNMGNASRGRKQS
                     EETKRKRSLSMMGHSVSKETINKIVEKRKNYKHSEITRNKLRITSTGNKNAVGHEINS
                     EARKKMADAGRKVMGMLKRNNKGQLMKKEK*"
                     /db_xref="pmi:PMT9312_1347"
                     /db_xref="UniRef100_C0CM91"
                     /db_xref="A0A0G1ADE3_9BACT"
                     /db_xref="C0CM91_9FIRM"
                     /db_xref="5.3.1.-"
     gene            complement(35945..36322)
                     /locus_tag="SR-VP_4-6_scaffold_141_4086954_prodigal-single
                     _25"
     CDS             complement(35945..36322)
                     /product="Putative nucleotidyltransferase n=1 Tax
                     =Synechococcus phage S-SM2 RepID=E3SJ96_9CAUD"
                     /codon_start=1
                     /transl_table=11
                     /translation="MIEVTHISNKKIHVPKAWGEEIILHNGEDYCGKLLRFRKGGKFS
                     LHFHSKKTETWFVNKGIFELIVIDTRIAARQLINLMEGDIIHIEQNTPHQLIALEGGE
                     IFEVSTPHYDDDSYRIEKGDSQL*"
                     /db_xref="UniRef100_E3SJ96"
                     /db_xref="gba:J421_3943"
                     /db_xref="88376517"
                     /db_xref="E3SJ96_9CAUD"
     gene            complement(36319..37092)
                     /locus_tag="SR-VP_4-6_scaffold_141_4086954_prodigal-single
                     _26"
     CDS             complement(36319..37092)
                     /product="Putative carbohydrate kinase n=1 Tax
                     =Synechococcus phage S-SM2 RepID=E3SJ85_9CAUD"
                     /codon_start=1
                     /transl_table=11
                     /translation="VKRVLVIGDGCKDVFQYGECERLSPEAPVPVFKPLRAKSNGGMA
                     VNVYNNLKGLGIECDILTYSGITKIRYIDEVSNQMLLRVDENDSIEQISSKIVSDIKF
                     NEYDAIVISDYDKGFLSKSDIFYISNKHHTVFLDTKKDIQSWCGDIFCIKINNKEYLQ
                     NKTWIDNEFRNIAVVTLGDKGATYSHRAKKIKEKLIPIAEEHPVRDLTGAGDTFLASL
                     VAKYLENEDIEQAIEFANKCGAWVVTQKGVAIVDLNKII*"
                     /db_xref="UniRef100_E3SJ85"
                     /db_xref="hcm:HCD_01765"
                     /db_xref="88376522"
                     /db_xref="E3SJ85_9CAUD"
     gene            complement(37089..38096)
                     /locus_tag="SR-VP_4-6_scaffold_141_4086954_prodigal-single
                     _27"
     CDS             complement(37089..38096)
                     /product="UDP-N-acetylglucosamine 2-epimerase n=1 Tax
                     =Myroides injenensis RepID=UPI0002880205"
                     /codon_start=1
                     /transl_table=11
                     /translation="MILLAFGSRPEILKFKPLIHEFDINNFPYKTFFTGQQKDLVKGT
                     QPDYEAVILDGENRLDSILTSIPDSFNNLLHIFPEITHVMVQGDTTSALAVALSAFHH
                     DIKVIHLEAGLRTYDRQNPYPEEINRRIISQLADIHLCPTELAKQNLLNERIDDNIYV
                     VGNTVIDNLLPYKDKCEYTNKILVTLHRRENHYLMKEWFIELEKLATTYPEYSFILPI
                     HPNPNVQKWKYLLNNVMVIDPLPYEKMLDLLVKSKLVITDSGGLQEESCFFNKKCLTC
                     RIVTERPEAIGLSTFMVERPDLLMKILEQHINDYKIDVQCPFGDGHSAEKIIKILNEI
                     M*"
                     /db_xref="UniRef100_UPI0002880205"
                     /db_xref="A9DRZ7_9FLAO"
                     /db_xref="asl:Aeqsu_1209"
                     /db_xref="UPI0002880205"
     gene            complement(38109..38849)
                     /locus_tag="SR-VP_4-6_scaffold_141_4086954_prodigal-single
                     _28"
     CDS             complement(38109..38849)
                     /product="hypothetical protein"
                     /codon_start=1
                     /transl_table=11
                     /translation="MSLKHSLISNSCASWLVYKAYENRSINDRFINYPNPFVACWFPD
                     DEQYVRFCENYEHYISVEPRFGKPINLNWEKIAKTKWHLGLGQNSYLVMFLDDIEIHW
                     THDINPTLLLQKFKGRLESSKDHKLIFLWSDSEMFTTRTEEERNNLVKRFNSIKNKTI
                     FLTKYPQEEYWDEMTTVTFVSAWQNKSLNDRSKWFLLNWYDNPKTALRYKAVIDSLEN
                     NTKVDFSIVEKKTDAEIADSISYAKRQF*"
     gene            complement(38846..39154)
                     /locus_tag="SR-VP_4-6_scaffold_141_4086954_prodigal-single
                     _29"
     CDS             complement(38846..39154)
                     /product="Nonribosomal peptide synthetase (PCP-TE) id
                     =4033605 bin=GWF2_WWE1_40_14 species=unknown genus=unknown
                     taxon_order=unknown taxon_class=unknown phylum=TA06
                     tax=GWF2_WWE1_40_14 organism_group=WWE1"
                     /codon_start=1
                     /transl_table=11
                     /translation="MKDIILKYIIEHFGENIPKEQRTMHYPYCMFPEEECTCKDLGEI
                     KYDTHLISGGYIDSFSMVAVLVFLQNTFKIKIKDKDATPENFDTVNKMAELVEKHIKK
                     *"
                     /db_xref="gwf2_scaffold_3249_14"
                     /db_xref="ade:Adeh_2790"
                     /db_xref="86718984"
     gene            complement(39160..39555)
                     /locus_tag="SR-VP_4-6_scaffold_141_4086954_prodigal-single
                     _30"
     CDS             complement(39160..39555)
                     /product="Uncharacterized protein {ECO:0000313|EMBL
                     :KKM86889.1};  TaxID=412755 species="unclassified
                     sequences; metagenomes; ecological metagenomes.;"
                     source="marine sediment metagenome.;""
                     /codon_start=1
                     /transl_table=11
                     /translation="MERKYLPTLSELIDRLSIAQLKEVFIPEHKEEYAQEIKDIMHDI
                     NLLLNDNQMNAETIRAIIVLAQMNLHIWHNESNYRKGIKDGNNLELTHGLNGIRNVAK
                     NKIQEVVGGRKDYKIDCLAADFKDWEISW*"
                     /db_xref="A0A0F9KWZ4_9ZZZZ"
                     /db_xref="gwb2_scaffold_13265_3"
     gene            complement(39557..40222)
                     /locus_tag="SR-VP_4-6_scaffold_141_4086954_prodigal-single
                     _31"
     CDS             complement(39557..40222)
                     /product="hypothetical protein"
                     /codon_start=1
                     /transl_table=11
                     /translation="MYKQLNINNTGIDLHGDIPAGYQHGDGLVFDKSHPSWIIQKNFD
                     VLSKDILNMYPQAKKFLDIGSGAGNFRYALIKNNPNLIVVTIDGNRETIKSPLIDINT
                     HFILRTDIDYTIVDENDEIVKFDVICSFEHFEHIESKNFDIFINNIKKHSHENTILIA
                     SAANWRYSNSNVHCNVKSLKEWDNELVNKYGMKNIGIAILNNNNWSERIKHTFGLHYK
                     INI*"
     gene            complement(40222..41157)
                     /locus_tag="SR-VP_4-6_scaffold_141_4086954_prodigal-single
                     _32"
     CDS             complement(40222..41157)
                     /product="membrane protein n=1 Tax=SAR324 cluster
                     bacterium SCGC AB-629-J17 RepID=UPI000367DBD0"
                     /codon_start=1
                     /transl_table=11
                     /translation="MKILITGGAGYIGSTLTDLLLSNDYKVTVIDKLIYDQTSLLHVC
                     NNKNFKLIYGDVMDYVGNREFIQSFDIIIPLAAIVGATACDKNKYLATEVNYWQIKTI
                     VDNLSINQKLIMPNTNSQYGSSTELITEESPLKPLTHYARTKCEAEEYIIKHRNGVCL
                     RLATVFGSSSRMRTDLLVNDFIYKALTDGYLVLFESHFKRNYIHVRDIAKTFLFTIEN
                     YSVMNGNVYNAGLSTANLSKMELALKIKEHIPNLVIKTEEFREDVDKRNYVVSNKKLE
                     SLGWSAEYSLDDGIRELIYAYKMIINSNNKKFTNI*"
                     /db_xref="UniRef100_UPI000367DBD0"
                     /db_xref="ant:Arnit_2927"
                     /db_xref="87969620"
                     /db_xref="UPI000367DBD0"
     gene            complement(41154..41864)
                     /locus_tag="SR-VP_4-6_scaffold_141_4086954_prodigal-single
                     _33"
     CDS             complement(41154..41864)
                     /product="Tax
                     =RIFCSPHIGHO2_01_FULL_OP11_Amesbacteria_48_32b_curated"
                     /codon_start=1
                     /transl_table=11
                     /translation="MRIIIPTCDKYINILEAEKYTLDKFGGAGFDVTILGFKKPNFDM
                     GSWKFISLGTDTGPQNLSHDLWKFFEHFEDEYFIYGNDDIVAVDNLDLVLLADMENMM
                     KTNPNIMKICITSATKVHYAGYPVFDNKGSYQYRLVPQNAPYRLSLNYGIWRTSYFKK
                     YCKLGAGHWEWETRNNAKNDGAILLGTTGKYCLDFGHLFRYGNKSLSNNWYMSEYTGK
                     RLSAEDYNYVINIIQKMQ*"
                     /db_xref="87544406"
     gene            complement(41861..42793)
                     /locus_tag="SR-VP_4-6_scaffold_141_4086954_prodigal-single
                     _34"
     CDS             complement(41861..42793)
                     /product="putative GDP-L-fucose synthase; K02377
                     GDP-L-fucose synthase [EC:1.1.1.271] id=19919 bin=ACD20
                     species=ACD20 genus=ACD20 taxon_order=ACD20
                     taxon_class=ACD20 phylum=Melainabacteria tax=ACD20
                     organism_group=Novel_Cyano/Firm
                     organism_desc=Novel_Cyano/Firm"
                     /codon_start=1
                     /transl_table=11
                     /translation="MRKQRILILGGFGFLGTTLNNVFVDSNHGIFNQSRKTGCDIMNL
                     SQLKTYISLTDPDIIIFAAANVGSVNYVTEFAADVINDNTQMYLNLYKAVKDINKKII
                     IINPLANCSYPGIIDIQHEDLWWNGKIHESVESYGMPKKMSFIISECYKKQYGIKTIN
                     LILGGGYGENDHLDEKKTHAMNGIIMRMIKAKRSGDKEFIVWGSGTPIREWVYMPDVG
                     RIIKQIIDDELYDLPNPINIGQEKGISITDIVMMVKEMLDYDVEIIYDTIKQDGASIK
                     ILGSKLFRAYFPDFKFTDIETGIINTIKYYNKML*"
                     /db_xref="ACD20_94_15"
                     /db_xref="A0A0G1NN16_9BACT"
                     /db_xref="ast:Asulf_00037"
                     /db_xref="K02377"
                     /db_xref="1.1.1.271"
                     /db_xref="1.1.1.27"
     gene            complement(42802..43386)
                     /locus_tag="SR-VP_4-6_scaffold_141_4086954_prodigal-single
                     _35"
     CDS             complement(42802..43386)
                     /product="Putative uncharacterized protein n=1 Tax
                     =Sclerotinia sclerotiorum (strain ATCC 18683 / 1980 /
                     Ss-1) RepID=A7EYJ9_SCLS1"
                     /codon_start=1
                     /transl_table=11
                     /translation="MKAFCDFINNCTEAGSVLEFGTGGGGSTKKIAEGISKDRLIYGF
                     DGFVGLPETKKVIPKGTRWQKGSYCYNENETRKLLSSYKNVIITKVMTFDLKSPADYG
                     INSIVGINIDVDLYEGTLDGLRFADKCDWKKIVIRFDDWGYYPGLQIAKEIDEHEKAA
                     FYDWIKETGYEYLRDYVYEQQQEGKQSVIYVTRK*"
                     /db_xref="UniRef100_A7EYJ9"
                     /db_xref="A7EYJ9_SCLS1"
     gene            complement(43383..44117)
                     /locus_tag="SR-VP_4-6_scaffold_141_4086954_prodigal-single
                     _36"
     CDS             complement(43383..44117)
                     /product="Uncharacterized protein {ECO:0000313|EMBL
                     :KKL62747.1}; Flags: Fragment;;  TaxID=412755
                     species="unclassified sequences; metagenomes; ecological
                     metagenomes.;" source="marine sediment metagenome.;""
                     /codon_start=1
                     /transl_table=11
                     /translation="MTKYQYNAYILGKVPREFQRPEIYQLKELGYKFDDAREIVDIFE
                     NKVAKFAGSIYAVATDCCSHAIFLALEYIKRNGELDKWVQPMRLTIPRRTYISVPMQI
                     MHAGFNVGYEDIEWSGVYQLKPTRIWDGAARWTKGMYVGNNALQTASFQFKKRVPIGK
                     GGMILTDDYEAYKLLKLMSYDGRDLTVPYDDPHHIKTIGYHMYMTPEDAARGIMLMDK
                     ISEINDDVCNYTNYMNVEEMINNILI*"
                     /db_xref="A0A0F9GHW1_9ZZZZ"
     gene            complement(44098..45000)
                     /locus_tag="SR-VP_4-6_scaffold_141_4086954_prodigal-single
                     _37"
     CDS             complement(44098..45000)
                     /product="Uncharacterized protein {ECO:0000313|EMBL
                     :KKL07783.1};  TaxID=412755 species="unclassified
                     sequences; metagenomes; ecological metagenomes.;"
                     source="marine sediment metagenome.;""
                     /codon_start=1
                     /transl_table=11
                     /translation="MSGYITNGTTQDGFGARMQRAVNTMAFTFYLRDTYGVDIEYIHT
                     PFAYEGFEKFNKEEVARAVGDNLKPYNEISREGYLKRAVLWDNCMQYSGTTISYFNFT
                     NIKIVNSLDFDKRSLFSDVSNKNINNKLYFVKYLSKELNSGNLDVNIVDKYYSEIRER
                     FKFITPATGNSIIIHIRRKDAIKFGSQRYVDDGYYLGILKALIPFKDKYDITIHTQRK
                     GFDSSKYTNWHVIYDDEEEDYDLFLNMISAKILVVGKSSFSIAAGYFNRNIVIYPSQP
                     TKGLSRWINNVQFLKILANDKVSI*"
                     /db_xref="A0A0F9D6T0_9ZZZZ"
     gene            complement(45003..45527)
                     /locus_tag="SR-VP_4-6_scaffold_141_4086954_prodigal-single
                     _38"
     CDS             complement(45003..45527)
                     /product="transferase hexapeptide repeat containing
                     protein id=19893 bin=ACD20 species=ACD20 genus=ACD20
                     taxon_order=ACD20 taxon_class=ACD20 phylum=Melainabacteria
                     tax=ACD20 organism_group=Novel_Cyano/Firm
                     organism_desc=Novel_Cyano/Firm"
                     /codon_start=1
                     /transl_table=11
                     /translation="MKAGNDVIIDKWVRIKRPHLVQIGNRVAIDFGFYCTTALELGDY
                     VHIAPYVTCIGGIKGKLIAKGFNNIMAGARIICGSDRFDDSGLFGALIPEELRGKFIF
                     GNVTMEYFSNIGTGAIVLPNSTLRKGVLLTAGSLLMGDTEEWGVYKGNPAILIKKIDG
                     KKIIENAIKLGYKE*"
                     /db_xref="ACD20_94_14"
                     /db_xref="K2EUU6_9BACT"
                     /db_xref="smaf:D781_3399"
     gene            complement(45524..46165)
                     /locus_tag="SR-VP_4-6_scaffold_141_4086954_prodigal-single
                     _39"
     CDS             complement(45524..46165)
                     /product="hypothetical protein MaAK2_06325 id=4666481 bin
                     =GWF2_Bacteroidetes_35_48 species=unidentified
                     genus=unknown taxon_order=unknown taxon_class=unknown
                     phylum=unknown tax=GWF2_Bacteroidetes_35_48
                     organism_group=Bacteroidetes organism_desc=a81"
                     /codon_start=1
                     /transl_table=11
                     /translation="MKIDREKFDIDDKITAENRKYMEEGFSVQKYWTERYYNQGNSGW
                     GSWDSNAVKFKADYVNEVIKKYNINTVCDLGCGDGNMIKYFSGYKQYYGYDIAPVAVS
                     MCKSQYEKDINKIFYYKMEEILDKKYDLSLSLDIIYHLVEDDMYQKYMHDLFSIADIV
                     CIFSTNHGTPVSLDLLHIKDRIFTKDINENFELIDSKEFTSTVGFYLYKKKII*"
                     /db_xref="gwf2_scaffold_979_70"
                     /db_xref="hbo:Hbor_09260"
                     /db_xref="86520615"
     gene            complement(46173..46823)
                     /locus_tag="SR-VP_4-6_scaffold_141_4086954_prodigal-single
                     _40"
     CDS             complement(46173..46823)
                     /product="hypothetical protein"
                     /codon_start=1
                     /transl_table=11
                     /translation="MNNNYLKFSDRPNHLELMIKSVKKAYPIPIKSIGGIAVDIGANV
                     GAFALVNYNKFMKIICIEPSKESVDKINNNLSDAEITNVVVYRYCVSDIDNKTLKLFS
                     YKPNNYSGNATTMEMGDLYDYDNYEEVMSISLEDIFIKFNLKKINYLKVDCEFSEIPF
                     LLNKDLSKIDYIGIEHHKSDDKRTQDLIKYLLEFFVMTKKISENEFQYTNKRILNK*"
     gene            complement(46820..47581)
                     /locus_tag="SR-VP_4-6_scaffold_141_4086954_prodigal-single
                     _41"
     CDS             complement(46820..47581)
                     /product="id=4468975 bin=GWF2_Bacteroidetes_29_10 species
                     =unknown genus=unknown taxon_order=unknown
                     taxon_class=unknown phylum=unknown
                     tax=GWF2_Bacteroidetes_29_10 organism_group=Bacteroidetes"
                     /codon_start=1
                     /transl_table=11
                     /translation="MEIFSKIDSDRFGIKVGKVTEEDFFASNTESVIQYFFQEKYDLI
                     IARIDFKWVHFINKLENFGFKIKDAQNTLFYDLKGKTKADLPKKFSQFDIREFKPSDI
                     LTFVKLTRASFDGYGHYFADDRLNPNDCLDAYGDWAYNTCTNPKVADKIFVAELNNEI
                     IGYLSFKTYKENGDNYAAGGMGAVNPKYRSLGIFRDVTIAGLEWGIDNKLDWEEHNVL
                     ANNFPVNKSFIKLGFKPEKFVITLHGWMDEIKRKL*"
                     /db_xref="gwf2_scaffold_7369_6"
                     /db_xref="lha:LHA_1196"
                     /db_xref="A0A0A8URW2_LEGHA"
     gene            complement(47594..48352)
                     /locus_tag="SR-VP_4-6_scaffold_141_4086954_prodigal-single
                     _42"
     CDS             complement(47594..48352)
                     /product="hypothetical protein id=19491 bin=ACD20 species
                     =ACD20 genus=ACD20 taxon_order=ACD20 taxon_class=ACD20
                     phylum=Melainabacteria tax=ACD20
                     organism_group=Novel_Cyano/Firm
                     organism_desc=Novel_Cyano/Firm"
                     /codon_start=1
                     /transl_table=11
                     /translation="MKDFKEHFYLLLNKFKADENFAFLRFSDGEMHLLMNRSLKIGDT
                     WYEINGARKPGNYDKVNFKDVDPVKHKFFFDALKDSFQYHEKNYYVGLSCRCCVGEEN
                     FKWQVNFRGGDDDCLTWANLLINGNYERFTTEMLPLFKDKKVVFICNEKMDISKLPFP
                     VVKDFRIGQNCMVNNFNLSDEIIVWMKENNIKNHLFLFSASSLSEVLIHKLFIVEKEN
                     TYIDIGTMFNLYMGIDYNRGYLLKGATLNKICIW*"
                     /db_xref="ACD20_66_4"
                     /db_xref="K2DZB4_9BACT"
     gene            complement(48349..49086)
                     /locus_tag="SR-VP_4-6_scaffold_141_4086954_prodigal-single
                     _43"
     CDS             complement(48349..49086)
                     /product="Putative glycosyltransferase n=1 Tax
                     =Rheinheimera sp. A13L RepID=F7NYV5_9GAMM"
                     /codon_start=1
                     /transl_table=11
                     /translation="MISVILNVYKRPHTLEKQIEAIKNQSIPIKSENIHIWFNRSDVT
                     QYFPQDKNIRTYLCSWNTKFWGRFTIPLLVKTPYVAMFDDDMYPQKDWLKNCLETIEK
                     PETNGILGGSGVILLQKAYLPYEKVGWNGIHSNKAERVDLVGHAWFYRQEWLKYLWYE
                     KPYTWENGEDIMFSYMAQKYGNINSFAPPHPENNRNLWCTDYNFAASVGTDINSSWRN
                     GSHIDQRNHICAYYIDNNWRTVNNIKK*"
                     /db_xref="UniRef100_F7NYV5"
                     /db_xref="F7NYV5_9GAMM"
     gene            complement(49088..49978)
                     /locus_tag="SR-VP_4-6_scaffold_141_4086954_prodigal-single
                     _44"
     CDS             complement(49088..49978)
                     /product="Putative uncharacterized protein n=1 Tax
                     =Arthrospira sp. PCC 8005 RepID=H1WC94_9CYAN"
                     /codon_start=1
                     /transl_table=11
                     /translation="MKKTKLNIKQKIQKRIEIQNQSLVFINKKTTGKDKQKIYTESKP
                     VKQNVVNNFNKIFLEPYEKKCVVDYDAVIVIASYDRFIKLNRILTQLYEQPTKYKIKV
                     IVYNDGSTDLYYNKLKNIFPEIDYIIGEVNNGKYNYWKTITTLFKKSSEYISHVVIEI
                     DDDFFLSNNFIDTLIDKFFEGKNISNKNVAIYYHITAGAVDTWKSTNRVDGGILFDTT
                     FLEKINYTIEPISEKRWKANKELGSGVWNQISSKIINNGLSTYKLENSLAKHDGNDDS
                     KMNKSQRDKSPIYTAKFKED*"
                     /db_xref="UniRef100_H1WC94"
                     /db_xref="H1WC94_9CYAN"
     gene            complement(49975..51603)
                     /locus_tag="SR-VP_4-6_scaffold_141_4086954_prodigal-single
                     _45"
     CDS             complement(49975..51603)
                     /product="Uncharacterized protein {ECO:0000313|EMBL
                     :KKU86429.1};  TaxID=1618794 species="Bacteria;
                     Parcubacteria.;" source="Parcubacteria bacterium
                     GW2011_GWA1_47_9.;""
                     /codon_start=1
                     /transl_table=11
                     /translation="MKNNIVVVFSSHLSEEENQKFIKHIDETIGVKHTSVCYPNYNQF
                     GLAQIYNDALKTHKVDNCIFVMCHNDIIIKTKNWGKILLNHFNHSDYYGIIGIAGSTF
                     IPDTGMWWGDFSKMYGIVEHTNGISSWVSEYSNSFNGVKPTINIDGLFMCIDPDKIIK
                     QFNENYGLFHFYDLTFCVDNYLQDVNIGVITSIRVLHKSMGMTNQSWEDNRKKFATEY
                     KLPMRLVPEKLRVLICCQFFKNYTGSEVSNYELSRELVKLGCDVTIISAVVGDPLHKK
                     ALANGVRVYSLSGVPNYVLDQNGKFQFFKNEREFDIIHINHKPIGETILGMYPNTPAV
                     MHVRSEVIPVFEVPIVNPVIKRYISIRNSITDYIKTFGITGDKIVLIDNPFDTKRFNT
                     NYKEVKNSKEIVLFIGTLDYLRKNILFDLVEMTKTNNQLLWIIGADSGGYAKDLTDLN
                     QGNGHVKYLGIKANVEDYIKMCDYTAGIFKGRTTIEGFLCGKPGWIYVVDENGSIQSK
                     TLQQVPEDVQKYSSKFSAEKVFKLYEEVIDETWL*"
                     /db_xref="A0A0G1TXF7_9BACT"
                     /db_xref="bbd:Belba_2510"
     gene            complement(51666..51947)
                     /locus_tag="SR-VP_4-6_scaffold_141_4086954_prodigal-single
                     _46"
     CDS             complement(51666..51947)
                     /product="hypothetical protein"
                     /codon_start=1
                     /transl_table=11
                     /translation="MAELLAVIKQDAYPDELIRGECIIYVRNDKNGKLISHGLIICCP
                     KCGKAATGPHIYNPETKTLQPSIVCNSINDDGVKCTYHGWLKNGIFSEV*"
     gene            complement(51950..52261)
                     /locus_tag="SR-VP_4-6_scaffold_141_4086954_prodigal-single
                     _47"
     CDS             complement(51950..52261)
                     /product="Marine sediment metagenome DNA, contig:
                     S01H1_L11435 {ECO:0000313|EMBL:GAF95030.1}; Flags:
                     Fragment;;  TaxID=412755 species="unclassified sequences;
                     metagenomes; ecological metagenomes.;" source="marine
                     sediment metagenome.;""
                     /codon_start=1
                     /transl_table=11
                     /translation="MPQRDYDRYAILINSDGTYDLMPFITLPVNPSDKFETWNTSFSR
                     LDKLSQKYYGSPFYDFFILYANGYVSEFDIPDQTLIRIPFPLNKVKSDYESALTAFRA
                     Q*"
                     /db_xref="X0V323_9ZZZZ"
     gene            complement(52286..55669)
                     /locus_tag="SR-VP_4-6_scaffold_141_4086954_prodigal-single
                     _48"
     CDS             complement(52286..55669)
                     /product="Uncharacterized protein n=1 Tax=Prevotella sp.
                     CAG:1092 RepID=R5PUH8_9BACT"
                     /codon_start=1
                     /transl_table=11
                     /translation="MASSTVPITNLRGVGNTTPSNNVNTTSPSRLLTSTNGIRNDLIS
                     RNLYNPNRIYPITEKNQNQNIINAIGGIASIIAPFKSYDLSNTVYGRLFTIDTPLTTI
                     GLAMLGRQFAFNSASYIAKNTFPVIKVSNLFDGSKNTHLFTPAINFEITPKPAVSNFQ
                     QFLNAVVYYYPAKDYPFKPTSTNADFITHTGPGQLTFLYTAMNLNVYKEGFSTSLTDV
                     TLTQSSAAIKLPLTRRNAIIGSDSNPLLQYKNYFNFFNANPYSNIKPNSSAIQQANGD
                     MVDAVNNIFVDGIASNTQEYAPNADYVEKVFGQTNTNDKDIAISQNSNDWVNSADDEF
                     NDATENKIVWGRNGIAPDANKNIANLRGTSNNADTAVTGLDFPNGNKFNAWSGLLEYT
                     RNLLNASEGNVVDQTRKAFVRGKGVVGFNGSALWVANDSTYAIGSGIDGKTGVRQHSA
                     LDQYDRFAKAIRFNGNNVYAGNPNSVIYDRVLPRIHPTTPVDANGVPNNHNLMFSLEN
                     LAVRVISKDGVGIIDDEFGSQIPICEVGQFNGREMWFPPYNLELNETSSAKFEPTVMV
                     GRNEPMYSYQYSERSATLTFTLLVDYPQNLKNQQYQGDNLHREIAEFFEFGGDPYNPS
                     PIIQNTNQKMVQNQQHIDVITGPVDTAEPDITLPTSNSIYFPNDRPIVGEENVIIDTM
                     FFDYQYQIEPGSLESNSLISNGLDEDIYVVTGMTGTSGVDRHFVQSLAPGLTSQYSDG
                     SLNCILNQKLNDVFKTVGNRNLFGIKIVAGASRLNHDKTVNGTPYNVALAARRANATK
                     FFIQERLKALFPNQNLTAIQITTDNVADIGADPANSSGNAAQVQAKLEQPATIKERFA
                     EISFVRTNLPPPQKVPVLSTQSANNVDLLRKDNQALNKVGAKQNSNNVSQCVYKERNG
                     DVINDSGDGAILRGFKAISGNYYYPVFHSQTPEDFHKRLTFLQQCLRQGAAKRFDNLT
                     TDANGILRARNSVFGRQPICVLRVGDFFFTKVIIENLNIDYTEATWDMNPEGFGMQPM
                     IAKVTLQMKVLGGQSLKGPIDALQNAITFNYYANSNYTNQGLYQRPSEEADNQEKYIN
                     GILTTEKNALNKAFNQNVAIQTATQAAVAVASQIPFGGT*"
                     /db_xref="UniRef100_R5PUH8"
                     /db_xref="X1AJA0_9ZZZZ"
                     /db_xref="R5PUH8_9BACT"
     gene            56060..56770
                     /locus_tag="SR-VP_4-6_scaffold_141_4086954_prodigal-single
                     _49"
     CDS             56060..56770
                     /product="Uncharacterized protein n=1 Tax=Vibrio phage
                     jenny 12G5 RepID=R9UB09_9VIRU"
                     /codon_start=1
                     /transl_table=11
                     /translation="MFNKKICTICGKEKLLEEFYKQKGGYLGRRANCKLCSDKNLKEW
                     QLKHPDYNKNYLINHPEKRKKYSKKYYKQNKEYYNEYAKNWQKNNKLKCQEYNKVYYG
                     EHSIKSNEYGKNWRKNNKVKCREYQKNRNKKNLQIYMIKWMRNSLYRTEKHGFIKTKL
                     NTVTEFGYTPEQLIKRIECQFKEGMSWNNRRMWHIDHKKPMSAFIEGTSPRIINMLCN
                     LQPMWAKENLSKKNKFVL*"
                     /db_xref="UniRef100_R9UB09"
                     /db_xref="R9UB09_9VIRU"
                     /db_xref="kpy:KPNIH31_15100"
     gene            complement(56828..59305)
                     /locus_tag="SR-VP_4-6_scaffold_141_4086954_prodigal-single
                     _50"
     CDS             complement(56828..59305)
                     /product="Marine sediment metagenome DNA, contig:
                     S01H4_S22673 {ECO:0000313|EMBL:GAH11169.1}; Flags:
                     Fragment;;  TaxID=412755 species="unclassified sequences;
                     metagenomes; ecological metagenomes.;" source="marine
                     sediment metagenome.;""
                     /codon_start=1
                     /transl_table=11
                     /translation="MADPTSEQYKEQRKYVNDLITAHNELKTLLDVEKNSLEGGTNSV
                     KAQEIELEKRQATQKLINELESKSLILGDDERKLLKKLKEEQKGIAEQVKKENEARQA
                     VNAVLSQYNTWLKQGWQYLMQSDKVIKSTILSLGLSGTKAAEMRLSFEQSADFVAKLG
                     GNIEDVGKIMQGFADETGEARALSAEMVKDIEMIGKGTGLGVEQATKLAGQFRFMGLD
                     ATNTMKLVQGVVDTSERMGVNTTKVLKNVTDNFKKLNTFTFLKGSQGMAEMAVSAEKT
                     RVSIEDTMTAAEKGRTLEGAVDMMAQLQVMGGAFAAMDPLQFLHDTRNDPEKITEQIS
                     QMTKGIVSLRKKSDGTFEKFISPADRDRLNGVAKTLGISLEDMTIIAQKRFDIDKLDR
                     TLSGKGLTGREKEIIQGVAQFNASTTKYEVLLGGHMRDVASLTKEEAQSFAKQTVSLK
                     DRAKDAMTFEEVFKATLNELKSALLPLLQTVNKMLIGIRPMIDKFTHFITTGWSPWLK
                     VAGLFMATGLVWKGILQPFLKGLSSLTIGKLASKIRTIGPAAEVPVGGGAPIGGAGAG
                     AGMLKGGAGIGAAALGVGGGIGIAAAGIGSLAKAIKDVDVEKLNKLNGTIAILGGTFV
                     AILVPAMFALGAAGPFAAIGLVAVGAAAVGVGFGINLAAKGIGKMAEGFATMLEASKG
                     VGPAFGEIATGIFKIGGASIVNAEGMNNFTDALKRIGKSAPGVVLVGKAFNEINTVLS
                     GKKDDYEAILNVIESISKLNVKGGNIFSDLINLFKNPLKVEFDKNAKANFAINVDSHI
                     DGTKIANHNLVQQVSVNTVDMRYGKPV*"
                     /db_xref="X1E1X1_9ZZZZ"
     gene            complement(59363..59542)
                     /locus_tag="SR-VP_4-6_scaffold_141_4086954_prodigal-single
                     _51"
     CDS             complement(59363..59542)
                     /product="Marine sediment metagenome DNA, contig:
                     S01H4_S05684 {ECO:0000313|EMBL:GAG92623.1};  TaxID=412755
                     species="unclassified sequences; metagenomes; ecological
                     metagenomes.;" source="marine sediment metagenome.;""
                     /codon_start=1
                     /transl_table=11
                     /translation="MVDEEIFVLTKHANFEAAYVESLPIYRRRHYLFLLQKENEEIEK
                     LQEQAKNKNNFRPRR*"
                     /db_xref="X1C890_9ZZZZ"
     gene            complement(59560..60480)
                     /locus_tag="SR-VP_4-6_scaffold_141_4086954_prodigal-single
                     _52"
     CDS             complement(59560..60480)
                     /product="Uncharacterized protein n=1 Tax=Prevotella sp.
                     CAG:1092 RepID=R5PAQ3_9BACT"
                     /codon_start=1
                     /transl_table=11
                     /translation="MESENAAKRETISESLKKYKAATGQPESEHKISSKVVADGLPHI
                     PAFNQQEFERKMAQETDPDLMTSYEIIQLPSKGLFYSNHLSEVSVEYMTSKDEDLLTT
                     PSLIDSGNILNLLLKRKIKTPGVNPDDLLSGDRNAIILFLRTSSYGADYSVQVPDPRN
                     GILFKTSVDLLQLKYKDFTETPDENGHFKVKIPMRKKVVTFRLLTSGEDNIIYKKSEA
                     IKNETNAEFSEYSTMKLKAHIIAINEKTDRSYIDRFVDAMPALDAFTIRRKILEVAPD
                     VDMVYEFSTKDGYKFNANLTIGVDFFFPNI*"
                     /db_xref="UniRef100_R5PAQ3"
                     /db_xref="A0A0F9DSI0_9ZZZZ"
                     /db_xref="R5PAQ3_9BACT"
     gene            60652..60924
                     /locus_tag="SR-VP_4-6_scaffold_141_4086954_prodigal-single
                     _53"
     CDS             60652..60924
                     /product="hypothetical protein"
                     /codon_start=1
                     /transl_table=11
                     /translation="MEEKIFVIYVGVAGIRSEDINNYVHNVTAKITPSTFKGEIIVVP
                     TQSPNTVIACINPEYITDGDLIKKHTDLMKELNEHLENQLKQLKEK*"
     gene            60927..61700
                     /locus_tag="SR-VP_4-6_scaffold_141_4086954_prodigal-single
                     _54"
     CDS             60927..61700
                     /product="hypothetical protein"
                     /codon_start=1
                     /transl_table=11
                     /translation="MDEKLKIGIDINEILRARWLHFDRFYIEEFGKEGVPKEQPYVYD
                     FFKYYEFHDIVEIIKDLKEPENMPEDINPLDYQIDEKTGEAPADIFLFKTPEKVLLTA
                     RQVYNRFMYEDYVFEIFASAPMMYKDMDLHVNNFYQKYKDFAEFIIVSKENIFSIPST
                     LAFLSKIRCRFNNYRFADTNSETVNINMIKDLDVLITTDPELLELSGSTKTKFIKLKR
                     PYNENCLKSEITPVLQINDLINNVEFEKIINYIKPPTNE*"
     gene            61693..62904
                     /locus_tag="SR-VP_4-6_scaffold_141_4086954_prodigal-single
                     _55"
     CDS             61693..62904
                     /product="Tax=BJP_IG2069_Desfulfarculales_53_13"
                     /codon_start=1
                     /transl_table=11
                     /translation="MSEVLLNNEAQKAELEKIEKIKIALDKILNKKSRFLFCIPESQG
                     PVASVYEIYFHATVVKNMGYEVLALVEKGDYVIPTWIEKELTQFDHISMTNPKLMVGP
                     EDVMIIPELYSNIMEQTKNLPCMRIGLLQSVDYMINSLIPGTDWKSFNVYDIITTSKT
                     LKEWMETFQGRNKFNIKTYDIGIPAYFERSDAPQKPIISIMGRNANEISKLVKLFFSR
                     FPQYSWVTFDPMLTKSKPPQQMRRIDFAKRLQGNFAAVWIDRISSFGTFPLECMKSGV
                     IPICLKPDITPEYLLERDSGNTVVKLANGAGVWTENFYDLPVLIGEVLVKFLDDSISS
                     DLYASMEKLAEKYNQENAEKQLVKIYQEYIDTRIALFQVALQQPAAFTSGQTPTATAV
                     PTTDSTNIANP*"
                     /db_xref="107262217"
     gene            62934..63767
                     /locus_tag="SR-VP_4-6_scaffold_141_4086954_prodigal-single
                     _56"
     CDS             62934..63767
                     /product="hypothetical protein"
                     /codon_start=1
                     /transl_table=11
                     /translation="MNITVIIPICEYNDELSLYVDKAVESIFKQEHITEIPQIALVFP
                     TTLEESIIGFRDGLIRKTQIPYTKFTLISNSGRTDYQSQINLAVDNITTDYFSVLEFD
                     DEYSTTFFHNAEKYIKTYPEIDVFLTMMIEVNERNEGIKLTNETVWAQQFVGENGEMG
                     YLNINALKQYTDFKLSGAVIKKSEFINIGRYKVNIKLTFMYEFLLRALNNACKVFSMP
                     KIGYKHLATRKESLFDIYQKTMPIDERKFWFDTATKESNFINDRPIDMSRLQKTIVVE
                     K*"
     gene            63791..64552
                     /locus_tag="SR-VP_4-6_scaffold_141_4086954_prodigal-single
                     _57"
     CDS             63791..64552
                     /product="hypothetical protein"
                     /codon_start=1
                     /transl_table=11
                     /translation="MKVKELESVPYFAEKEEKAVLDYINSNSSEEKNRIYNEILVEPF
                     RKMIQSILRRYPIHIGNYDMELVEASALTHLIEHMVKFDPNKITKSGNKTKAYSYCQT
                     IIRNFYKDWSKKSYTEKKINLSFDDYIDEINNNVEYTYEMELDTHQQLEKLIKTVIEK
                     IEDKINPPNDEQMKKNEVVVGDAIINVLKNWHILFMEDTPEGKYNKRITNKFAKNKIL
                     FFLKEQTGLSTKEIRIAIKPFKEIYFMEKIDYLDD*"
     gene            64545..64844
                     /locus_tag="SR-VP_4-6_scaffold_141_4086954_prodigal-single
                     _58"
     CDS             64545..64844
                     /product="hypothetical protein"
                     /codon_start=1
                     /transl_table=11
                     /translation="MTKFEEKNKENIEKLDKFITDNEDDILKIRISPELREFFEEHYN
                     IKEAYENQYKLRNIRIYIDNYAPPKRIYFIRKSESIDFNLPCIGGFYHDEHQFLK*"
     gene            64873..65487
                     /locus_tag="SR-VP_4-6_scaffold_141_4086954_prodigal-single
                     _59"
     CDS             64873..65487
                     /product="Uncharacterized protein n=1 Tax=Vibrio phage
                     jenny 12G5 RepID=R9UB09_9VIRU"
                     /codon_start=1
                     /transl_table=11
                     /translation="MKRCITCQEDKNEDCFTNDKTKQDGLYPICKECLKKKRNDSAIK
                     KKKSEYDKQYRLNNIIKLTKNRKEYQKNLPNEIRAKHNRNYRQKHKNEFNQYQLLYIE
                     KNKYRFAYRTVLRNFLARSGMGKNNLTSVVLGYDVNKFKQRIELNFKEGMNWDNHGKW
                     HVDHKKPVSKFKEGTPPNIVNALCNLQPLWAKENLLKADNFIIN*"
                     /db_xref="UniRef100_R9UB09"
                     /db_xref="A0A0D4DCW5_9CAUD"
                     /db_xref="kpy:KPNIH31_15100"
                     /db_xref="R9UB09_9VIRU"
     gene            65500..65886
                     /locus_tag="SR-VP_4-6_scaffold_141_4086954_prodigal-single
                     _60"
     CDS             65500..65886
                     /product="hypothetical protein"
                     /codon_start=1
                     /transl_table=11
                     /translation="MRPIRKKLKFDEESVNGLLQEIYEESHNIKAKIARLFTKWEIKI
                     KENSEVAAIGDQIVKLIMAEAKNQDQKIMLLKYLKEVVFDNNVNIPNGNKSKSKTEDE
                     NVTDDRRNEILKIVQDSLEKKDRENL*"
     gene            65886..67190
                     /locus_tag="SR-VP_4-6_scaffold_141_4086954_prodigal-single
                     _61"
     CDS             65886..67190
                     /product="hypothetical protein"
                     /codon_start=1
                     /transl_table=11
                     /translation="MGLIDEKRDIFTTIGAYTSLEAAGTPPNNTNIFPSINNKKDIIP
                     LLLDLLKVVVGTDALQELTGKLFTNLITTIEPDLKAGIKKQNIQSNSGDLLPTAFQTN
                     GYSVLVKDIDIYGKYKTPPTVQSLLFNSATPNFDSSAYQAIQNPGTDIIFGNLNINYN
                     STTDSFLFKPNGVITDIGTWTNTFVDNMQIIDKKQFMSDALNLFYGTITSNQNKTVEQ
                     IAQELQVMQLIQQLMNDNDSFIIAPQDYDAILQKAQEQKNGITFYDLGCGVMEVIYPL
                     SGMTDLISNISGSTDPFFVGNQVNNTIAQSTSNTPVTSDANKQTIKDGFFQRLINFIT
                     QTLANAVCTAPQIRTLLAITSGFSNLDIPQIGSPLSDLKKFKIYLKCNLNVAMGLINK
                     FIYDLVITFLIALISPVIRQIIKEKINQFIKQIKSLVAPTIA*"
     gene            67196..67603
                     /locus_tag="SR-VP_4-6_scaffold_141_4086954_prodigal-single
                     _62"
     CDS             67196..67603
                     /product="Marine sediment metagenome DNA, contig:
                     S01H4_S19629 {ECO:0000313|EMBL:GAH07441.1}; Flags:
                     Fragment;;  TaxID=412755 species="unclassified sequences;
                     metagenomes; ecological metagenomes.;" source="marine
                     sediment metagenome.;""
                     /codon_start=1
                     /transl_table=11
                     /translation="MAIDFNSVESIIGGFSKILNLTSIGGPPPIPTPLILVGVPLRPG
                     LSPTKIASRIIARKSEAGLPVGALPSGGASPDEIMERIRIEEIVSALQDEAIISVAIP
                     PGITLSAAGISPTGPVSVFGATILFAKGYGVIQ*"
                     /db_xref="X1CGK7_9ZZZZ"
     gene            67603..67821
                     /locus_tag="SR-VP_4-6_scaffold_141_4086954_prodigal-single
                     _63"
     CDS             67603..67821
                     /product="hypothetical protein"
                     /codon_start=1
                     /transl_table=11
                     /translation="MENLSGYTPTQLLKMINDFIAEHERLKKEIIGHTYEVDELEKKI
                     NEKLALLEIKEKNYVAIIEELNNRENGI*"
     gene            67811..68701
                     /locus_tag="SR-VP_4-6_scaffold_141_4086954_prodigal-single
                     _64"
     CDS             67811..68701
                     /product="Marine sediment metagenome DNA, contig:
                     S01H4_S19629 {ECO:0000313|EMBL:GAH07440.1}; Flags:
                     Fragment;;  TaxID=412755 species="unclassified sequences;
                     metagenomes; ecological metagenomes.;" source="marine
                     sediment metagenome.;""
                     /codon_start=1
                     /transl_table=11
                     /translation="MAFNRPIIQTSNPYKQADTTIPVSRTIFYGEVVDITDPTDGNNI
                     KVKIPDLDNKIANEDLVWCYPLLPKFFHILPKVGEYVRVFIEDVRYPQRSRYWMGSVI
                     SQPQKIGFDSIFTALSTTNMALTIPDPAPSTFPDADGIYPLPEDVAVVGRVNTDVILR
                     INQVSIRAGKHENNDVLKLNIKNPATVDMIFEQTQGSTDFYSNTVIQADKIAILSHDG
                     NPQFKAARLTPEDRVNIFKTGHPMVRGDTLVEALNIIRNAIINHIHGYSNLPADKTAI
                     INTLESINFDGILQKNIVTN*"
                     /db_xref="X1DGK7_9ZZZZ"
     gene            68708..69502
                     /locus_tag="SR-VP_4-6_scaffold_141_4086954_prodigal-single
                     _65"
     CDS             68708..69502
                     /product="hypothetical protein"
                     /codon_start=1
                     /transl_table=11
                     /translation="MNNLPITIPNELFTNFNDIVFYDTPHKYFIDGKELISVTTLIHK
                     YQEEFDEEYWSEYKANQYDLTSHEVKRAWNFINKKGTIKGSAIHDYAENIFQNKMFEY
                     PQQFILNEFGFDPISTEYEITKKHVDKFYDDAHNKLIPIRTEFVVYDRPSLIGGMLDM
                     LFYNIKAKEFQIYDWKTNKKFSKENVGQYLLDELYMLEDCDLELYSLQLEFYKQIIER
                     NTGVKLGKSYIVWFSHNNPSYEIIEAKDRKYYVDILINKRMTEIFA*"
     gene            complement(69545..70036)
                     /locus_tag="SR-VP_4-6_scaffold_141_4086954_prodigal-single
                     _66"
     CDS             complement(69545..70036)
                     /product="Uncharacterized protein n=1 Tax=Prevotella sp.
                     CAG:1092 RepID=R5P9L3_9BACT"
                     /codon_start=1
                     /transl_table=11
                     /translation="MANEMIRGIPFEYEPKRVNRFFAEFADELGIEVWKVQKFKRPTM
                     KINSVPIMFMNEQNYVAGRYSWDEMQVTFLDPIGPSTSQQLMEWVRLHAESLTGRMGY
                     AAGYKKNILLKAVDPTGIEIEKWFLEQCMITNIDFGDNDYTNDELTNVILTLQPWRCI
                     LNL*"
                     /db_xref="UniRef100_R5P9L3"
                     /db_xref="R5P9L3_9BACT"
     gene            complement(70167..73070)
                     /locus_tag="SR-VP_4-6_scaffold_141_4086954_prodigal-single
                     _67"
     CDS             complement(70167..73070)
                     /product="Tail sheath monomer n=1 Tax=Prevotella sp. CAG
                     :1092 RepID=R5P9L1_9BACT"
                     /codon_start=1
                     /transl_table=11
                     /translation="MAEFVFTSPGIKFRERDLTFVTRNVGITTLGVVGETLKGPAFEP
                     IFIQDQTQFANRFGAQSVQRFPVNGQLQYQLPYTANAYLDESNQMFVTRVLGLSGYDA
                     GNEWAVTLSAGVDPATVGISGFTTQNSVNFSGFTYMGTTFYATGQTGTTFTGFTKATY
                     PSTHFSGIALIYTATTLNTTGSTVHQHTVYLTGVSYNQYEDMVLAVIRSRGFVEDHAN
                     LPPTTIFDVYQSQPNASTFFKTGLTIINNQTTLGIGDMFAQFTFVATNSGFTSVPSYR
                     VTGATEQYTVSMNPDASSFITNVLGVTASDKKTKIWTQATYPDLIKKLDAAGDTAPTG
                     LTKYGISGVQPFGYGINPQLIKCNSNLFTNYKTGFKTPETPWIVSQLKGNKLSRLFKF
                     ISISDGDAANQEIKISIANINPITLEFDVQVRAFYDTDAAPNILETYSRVNLLKGTNN
                     FIGQAIGTSDGEYTLQSNYIMVELDSEEHIESFPAGFEGYWFNDYALSATTNGSIPTN
                     YSGITPAIFYKTSYSITERIPRVYLGLSASGYDAPGVVGAGINQNFFNFDGYNNNTGD
                     PSGFTKTKGFHMDIDTSGMTFYDGQEYVGQFEFGAGQFQTINDVLDPLNPYFTLASRK
                     FTVAPAGGFDGWDVNRGYRSYGDLYSQEGIFRGSSNVLIPATNDFQAWQTAISTFNNP
                     ESVTINVFATPGINWSDQNLLVLDTIDMVETKRTDTLYVIDSPFIDIPLTLGNSNRDV
                     LAAQDVVDMLNTAGVDSNYACTYFPWIQLRDTQNNVNVMIPPTGEVTKAMAFTDNTTF
                     PWFAPAGLQRGVTDAIKSQYKLSLDARDILYAGRINPMADFADAGTAIFGQKTLQVAD
                     SALNRINVRRLLLQLKVLIANIAIRLVFEQNDQTTIDQFLSKATPVLDTIKRERGLTD
                     FRIKMDDSINTPETIDRNELFGEIFIKPTRALEFIGITFTITPTGASFADVGA*"
                     /db_xref="UniRef100_R5P9L1"
                     /db_xref="R5P9L1_9BACT"
                     /db_xref="sfu:Sfum_3815"
     gene            73369..75570
                     /locus_tag="SR-VP_4-6_scaffold_141_4086954_prodigal-single
                     _68"
     CDS             73369..75570
                     /product="Uncharacterized protein n=1 Tax=Prevotella sp.
                     CAG:1092 RepID=R5PWB7_9BACT"
                     /codon_start=1
                     /transl_table=11
                     /translation="MNKSQRIFFDTGTTNTDKTIFFNLEQDVELIEFMSMSIYTKDAY
                     QDFNSDYGVLIGRVIANGGIGIPNAKISIFIPLTDTDAQDGTITSIYPYTTPRDKNAQ
                     GKRYNLLPRVAEFDPATGTYSPKQPFGSFPIKPEIVTNQDFLDVYKKYYKYTALTNSA
                     GDYMIFGVPIGLQTVHLSVDITDIGKYSMTPASMVINLGYSPNLFTDNSSKIKPSDDL
                     NDLPNIETQEISVNIVPFWGDKTNFTIGITRQDFRIRSVLDNTFIIFGSAFTDGDNSM
                     WGSNPEGDKLVRELYFINGVSPEEQEVNTSIQSKRIGLITETIYYYPNNITDAQIDSG
                     TPDPVKDMLVLSKTQYSAYKRDGDFVFIISCNRNKIITDDFGNEIPVSETSPNGIFTR
                     FRGFVTFEISPIDIPMNFTSSIGGGNTTIIPYRFKLKVPQFADQKQSFAPPVGTTDNI
                     NTINWRKQHKTFSGGTLYTISNFHGTVVNSQSDDVLQVAFNPSNFFLGWDELNSPYNR
                     PPNTPNTLPPFPPGGPANRDFHFQTGIIRTNDGTFDGINVTGNTQFEFPPNSSDQDGR
                     LFFGGNWMNFSLYLPQMGNLTLGFSSVNDIRTADKFSVQIPFNNTLNGNSYYLFDNTQ
                     FIAAGQINTKGFARSDLHWTDFVSVPKTDILKIAVLPQKGFTNLDIPLLSGKYRNGYY
                     NPPNWIAPCPPNGGKLDGNPLQPDASDTNTYFYKGFSSADCIDFIISLGLI*"
                     /db_xref="UniRef100_R5PWB7"
                     /db_xref="X1BZI3_9ZZZZ"
                     /db_xref="R5PWB7_9BACT"
     gene            complement(75620..76054)
                     /locus_tag="SR-VP_4-6_scaffold_141_4086954_prodigal-single
                     _69"
     CDS             complement(75620..76054)
                     /product="hypothetical protein"
                     /codon_start=1
                     /transl_table=11
                     /translation="MKKIIYVFVLMFSLVLMNTSCTKPTDDVPDIKTLAQQYPDWKNL
                     TWISTDGKSNDYVYPKLSISVVDNTIEVNQWIDIPYAGTDIISQYHHSFTVFNIIGST
                     FTFKTTVDDWVMTGTFVKNNNQLTLTTEALLTGNHVYVFKIN*"
     gene            76169..77329
                     /locus_tag="SR-VP_4-6_scaffold_141_4086954_prodigal-single
                     _70"
     CDS             76169..77329
                     /product="Marine sediment metagenome DNA, contig:
                     S01H4_S21836 {ECO:0000313|EMBL:GAH16091.1}; Flags:
                     Fragment;;  TaxID=412755 species="unclassified sequences;
                     metagenomes; ecological metagenomes.;" source="marine
                     sediment metagenome.;""
                     /codon_start=1
                     /transl_table=11
                     /translation="MDKNVEILLNSAKNIASVNVDTYDKLELNNKVEKILEYDLENAL
                     SATDIFDAEREAFPIYRIYGRMEYLSLLNGLKLNYKILADFFLPTGNSKNIFNSFNFY
                     LVKAASSGYTSGVTSGGSTLYVRKFEIIAIPKNFQIYNAGYTNNVYGDQVYSFNFNED
                     FDITPYADQFNFPATELFLYAQYIPRTNGFNEQETLSGITWDISGNTNKILITPVPLN
                     IGDQIYGDLIEYSKSLFLQTQLSPQTYYISTPYHDSANTENFLQWKYKPFISFQLRYF
                     YDNLNNVNTGSTSYAQQSSIPYYATPIGDGNFVWRDILPQGFIDPTTNLGVDYPFVNK
                     KRYLFSPVILDISSNLNDLYTLQVFTQIKYGPPTILNTKPISDINNIGKPCQ*"
                     /db_xref="X1D5R8_9ZZZZ"
     gene            77320..78147
                     /locus_tag="SR-VP_4-6_scaffold_141_4086954_prodigal-single
                     _71"
     CDS             77320..78147
                     /product="hypothetical protein"
                     /codon_start=1
                     /transl_table=11
                     /translation="MSIIKEKIKYLGANMTLNFSLSSNDSFLGYQQEIDNLTEVVSLD
                     LVNPEIDLEERKIKYKPNIGPLTLTFQFHDSLSNTFISSFHAAGFSANDISGSTTNMQ
                     NSFFILDFYDTYDTNTQVKIFTTYLTKLIGNDINGNRIYTPVYVINTGISNQLYYWYV
                     PVSYMNAQTGSTVTGYTKFTFYNALSGKTALFYNSDNESLTTAEKLYFKSIIDITGMT
                     WNILTPSFPNIVAKQLYTSPQYNQRVDDTITNFNNEAQNYPSGNTFNYLTGTYNTIS*"
     gene            complement(78118..79017)
                     /locus_tag="SR-VP_4-6_scaffold_141_4086954_prodigal-single
                     _72"
     CDS             complement(78118..79017)
                     /product="DNA-cytosine methyltransferase n=1 Tax
                     =Cellulosilyticum lentocellum (strain ATCC 49066 / DSM
                     5427 / NCIMB 11756 / RHM5) RepID=F2JNB2_CELLD"
                     /codon_start=1
                     /transl_table=11
                     /translation="MNVFSVFDGMSTGQIALNKAGIVYDKYYASEINEDCIRVTQTHF
                     PRTIQLGDISNIKGSDLPPIDLYIGGSPCVSFSKTISYNTGFDGKSKLFFEYVRLLKE
                     CKPKYFLLENVQMKKEWEDIITSYVGVKPVLINSDLFSAQSRPRLYWTNIPIGKLPES
                     NPLVLGDILEKNVDAKYFYKESFDFHGYDKVVCATLHINGHDILKRVNSPLHKCQTLT
                     AVCGGNQQKKVLQFVPSSEYIVEQWVRKLTPLEYEKLQTIPENYTSMVSNSARYKMLG
                     NGWTADLIAHIFLGLADSIISTC*"
                     /db_xref="UniRef100_F2JNB2"
                     /db_xref="cle:Clole_1843"
                     /db_xref="F2JNB2_CELLD"
     gene            complement(79037..79801)
                     /locus_tag="SR-VP_4-6_scaffold_141_4086954_prodigal-single
                     _73"
     CDS             complement(79037..79801)
                     /product="hypothetical protein"
                     /codon_start=1
                     /transl_table=11
                     /translation="MSLPKKIKYTIDINPPKPGVEYLHYGLDRIIELMIATDTKTKYL
                     PRTILLEDIDAVLFKYVNQDGMKISIDGRVVPTFYLDNDRWGEFSKTWKFMDNDKNVP
                     TPYITVRRIDKQPGTRLGTKYRIPQPRKFRYMNVPIMDAGEVISLMFKMPEPTNVDLT
                     YEATLFTKYRVDVNQYDEQILKNFASRQEYVFIKGSPMPLMFEGFAEANPIENIDGDR
                     FFVAKYALKILGFIQDEKEFEIVKTMRKPHFDIVVK*"
     gene            79876..80250
                     /locus_tag="SR-VP_4-6_scaffold_141_4086954_prodigal-single
                     _74"
     CDS             79876..80250
                     /product="hypothetical protein"
                     /codon_start=1
                     /transl_table=11
                     /translation="MLIERKEVLNEDKSIGYIEAIFNSDNILKTTYFHKSQRLYIAFS
                     RGHTYSYGNISQELYDEFEAASSQGKFFHSKINNKLKYPAHKEFTLYPSEVHDLKEIV
                     NKKLSELNENNNDEITEDDDGE*"
     gene            80240..80491
                     /locus_tag="SR-VP_4-6_scaffold_141_4086954_prodigal-single
                     _75"
     CDS             80240..80491
                     /product="hypothetical protein"
                     /codon_start=1
                     /transl_table=11
                     /translation="MENNNLIENSGNTMTIDFKKFNKNNNFLAKAEEFEANAISFFIK
                     NEEMMKITTEGFFWKKKLVKKDKEIYKKMIEFLNTWKNE*"
     gene            80484..80837
                     /locus_tag="SR-VP_4-6_scaffold_141_4086954_prodigal-single
                     _76"
     CDS             80484..80837
                     /product="hypothetical protein"
                     /codon_start=1
                     /transl_table=11
                     /translation="MNSIEEKDNLIALLQEALKFYADKNNYVPTNTKNSLDDRYLTHI
                     EVDEGFQARFAIEKVNELAKINQKLQDDYDEIVMDSESIESSDGETNPIDLINKIYSS
                     KHIKITINQYKNKNK*"
     gene            80834..81019
                     /locus_tag="SR-VP_4-6_scaffold_141_4086954_prodigal-single
                     _77"
     CDS             80834..81019
                     /product="hypothetical protein"
                     /codon_start=1
                     /transl_table=11
                     /translation="MKGATGKKMRRESAKKMLEAQLLRGTKPEKINGKTNANIIPLTP
                     ADISRINRELEAIKNKK*"
     gene            81016..81243
                     /locus_tag="SR-VP_4-6_scaffold_141_4086954_prodigal-single
                     _78"
     CDS             81016..81243
                     /product="hypothetical protein"
                     /codon_start=1
                     /transl_table=11
                     /translation="MKKTVIIVGAEISTNKDDVFESLNNNSDLIEGINQFAKDLKKNN
                     IEIFKQQDNILVTEKGYYIAVFPEDIRKVEE*"
     gene            81259..81498
                     /locus_tag="SR-VP_4-6_scaffold_141_4086954_prodigal-single
                     _79"
     CDS             81259..81498
                     /product="Marine sediment metagenome DNA, contig:
                     S03H2_L07712 {ECO:0000313|EMBL:GAH44756.1};  TaxID=412755
                     species="unclassified sequences; metagenomes; ecological
                     metagenomes.;" source="marine sediment metagenome.;""
                     /codon_start=1
                     /transl_table=11
                     /translation="MIILYIVVIVLAIVILLLALALYYLIKKTVYISDKEKEFIVFVI
                     DIFMQYGDDLGIESKEQHKKLCEELEKIKNKYKTK*"
                     /db_xref="X1FGI5_9ZZZZ"
     gene            complement(81524..81694)
                     /locus_tag="SR-VP_4-6_scaffold_141_4086954_prodigal-single
                     _80"
     CDS             complement(81524..81694)
                     /product="hypothetical protein"
                     /codon_start=1
                     /transl_table=11
                     /translation="MVDITLTQDSYRLWARISLGPAFNSTPGNVTVALSTSDVEAQLA
                     QLDALSITNEQY*"
     gene            complement(81783..82490)
                     /locus_tag="SR-VP_4-6_scaffold_141_4086954_prodigal-single
                     _81"
     CDS             complement(81783..82490)
                     /product="Putative uncharacterized protein id=4150162 bin
                     =GWC2_Bacteroidetes_40_22 species=Paludibacter
                     propionicigenes genus=Paludibacter
                     taxon_order=Bacteroidales taxon_class=Bacteroidia
                     phylum=Bacteroidetes tax=GWC2_Bacteroidetes_40_22
                     organism_group=Bacteroidetes"
                     /codon_start=1
                     /transl_table=11
                     /translation="MAAPTVTTRAISGITITTASGGGNVTSNGGGTIIHRGVAWNTSS
                     GATTGNSHTTQTGDTGTFISPITGLSGNTKYYVRAYATNTGGTSYGSNVNFTTLAPLP
                     IVTTRAVSGITVTTAIGGGIVSGALITARGLAFGITTGPTTGDSIVLVTGTTGSFSSL
                     LTGLIVNTKYYIRAFAVNNDGIAYGNEINFTTILVPNQYTSTGYDFFEKTGIGDGAAY
                     QAFLDFLTAQSIIHEEP*"
                     /db_xref="gwc2_scaffold_264_17"
                     /db_xref="ppn:Palpr_2226"
                     /db_xref="85679385"
     gene            complement(82586..83143)
                     /locus_tag="SR-VP_4-6_scaffold_141_4086954_prodigal-single
                     _82"
     CDS             complement(82586..83143)
                     /product="Marine sediment metagenome DNA, contig:
                     S01H1_S08403 {ECO:0000313|EMBL:GAG08512.1}; Flags:
                     Fragment;;  TaxID=412755 species="unclassified sequences;
                     metagenomes; ecological metagenomes.;" source="marine
                     sediment metagenome.;""
                     /codon_start=1
                     /transl_table=11
                     /translation="MKKKKQIHDIQNDRYGLFMTQNSFDLDIFYGRNYLKTDNVQTII
                     LHRVNINQTKVHELYGQAKTKDKKFLTPVKISVMVDVEDGKQEYYGPNPGGIVRDDTG
                     NIRFGVYLKELEELNTEINRGDYVEYNLSGEKRRFYEIDSANNVTDETKKTIGGFKTY
                     WKLVTGVPVKEDVIPFLSETKGEFL*"
                     /db_xref="X0VB33_9ZZZZ"
     gene            complement(83143..83520)
                     /locus_tag="SR-VP_4-6_scaffold_141_4086954_prodigal-single
                     _83"
     CDS             complement(83143..83520)
                     /product="hypothetical protein"
                     /codon_start=1
                     /transl_table=11
                     /translation="MKKYDKQRLFEMMGNLNEDFKTSIDHFREINQMKHANRKVNEYT
                     PEEWNEIKKIESELTKLGLVNGEDYKLELPQDQMGTKIPRFEFRFFNNNIDSLLAKTN
                     LDVYNPQVGSRVHGYVLRKLRLK*"
     gene            complement(83522..84640)
                     /locus_tag="SR-VP_4-6_scaffold_141_4086954_prodigal-single
                     _84"
     CDS             complement(83522..84640)
                     /product="Uncharacterized protein n=1 Tax=Prevotella sp.
                     CAG:1092 RepID=R5P8M7_9BACT"
                     /codon_start=1
                     /transl_table=11
                     /translation="MALITTVDRNSLFLKVKHELGYPLRPFEITDEMMISYLEMVVED
                     YSALVNSWLIQQQWVALEGMDSATGDFLSAFTNKSNHYMESFTYAYSRQVGQGTNAPA
                     AEGWELKRDFIITSGHTQHYLIPAGREINEVLWETPPEIDMGLADPFAMNAWAPGLVG
                     WSYLGRPAMYVQPTFSTLLSAQDRRMKQRVLQSILTYRITGLASGEKILHLYPIPGDR
                     HEIAGTWGVHFAGRKVWYWYYDTLNSSRDKCLEENNDIIKLPSDPPTKILEWSKLNDV
                     ARQQIRNFLIAKVKIVIGGIRGFYTGELGVTDKQLTMDYRHLIDEGQKLKEDTEKVLM
                     EQLAYLTQENQTKIRADIADNVNRERARQPIQFPIISI*"
                     /db_xref="UniRef100_R5P8M7"
                     /db_xref="R5P8M7_9BACT"
     gene            84693..85169
                     /locus_tag="SR-VP_4-6_scaffold_141_4086954_prodigal-single
                     _85"
     CDS             84693..85169
                     /product="hypothetical protein"
                     /codon_start=1
                     /transl_table=11
                     /translation="MPKIVYEIKLNDKGRPCIDLPNHKDNPEDKFLAIEIARYILTET
                     YSRLSPNFDEETKKEIDVAIRCLGQMGDEIAEILWHSMKASGDIQIMLGRKFHVTVNS
                     IEERDKIDDKGILEGDKLYIRQEGLRVVIKEGDKWKIYELKGGITNDNWVEIKLNQ*"
     gene            85166..85372
                     /locus_tag="SR-VP_4-6_scaffold_141_4086954_prodigal-single
                     _86"
     CDS             85166..85372
                     /product="hypothetical protein"
                     /codon_start=1
                     /transl_table=11
                     /translation="MNCIGCGECCKKHWLLKLTSDYEKSLFQNLIVFGEYIWTDKCPY
                     FQKNKCKIQNNKPYRCKEYFCEKY*"
     gene            85377..85622
                     /locus_tag="SR-VP_4-6_scaffold_141_4086954_prodigal-single
                     _87"
     CDS             85377..85622
                     /product="hypothetical protein"
                     /codon_start=1
                     /transl_table=11
                     /translation="MKHIIKINIEIDRTTSSHEYSQEVHNKLTKALLADIPESLSFDE
                     LEKIILFHGRRYFVTSVEYLRIELDAEETITKFEIKG*"
     gene            85619..87097
                     /locus_tag="SR-VP_4-6_scaffold_141_4086954_prodigal-single
                     _88"
     CDS             85619..87097
                     /product="DNA helicase {ECO:0000256|SAAS:SAAS00145970}; EC
                     =3.6.4.12 {ECO:0000256|SAAS:SAAS00145970};;  TaxID=1262919
                     species="Bacteria; Bacteroidetes; Bacteroidia;
                     Bacteroidales; Prevotellaceae; Prevotella; environmental
                     samples.;" source="Prevotella sp. CAG:1092.;""
                     /codon_start=1
                     /transl_table=11
                     /translation="MIPTSEQERIFLFIKKRPENVLIKARAGAGKTSSIVEAVKLLPK
                     DKSITFLAFNKHIQEELKTKLPEYVRCYTTYGLGTAAIKRKYGDKIKFDEFKADKIIL
                     KKSKNWDLQDEFKSQEKIDFYLNSMKKLTNLCRLTLTLKPDYIPYIADRYEVNNLGKP
                     KDIKRVLKILDEMSSNRETFDFTDMVFLPAIDNSIWMFPQDYVFVDEVQDVNRCQIKM
                     IEKILKRDKKTGKILGRLITVGDFFQGIYGFNAADEKSFEWFEKFPNTRVLPLTVSFR
                     CAKNIVIEAQKIVPDIKALDDAPDGIVREGDVLNEAQSGDFVLCRTTMPLVKLFFEFL
                     VQNKKAIIKGSDIGVHLVELIGHITTLTELKSFWEMELYNFGQDLKKKGVLNPEEHSG
                     YLALEDKVLTLLFLAKLSNDIEDLKVKIKTIFTDEIKGICLSTVHKIKGLEANRVFII
                     RPDLLPMKTIKNWQQIQEKNLEYVAITRAKTELIYDKNWTDE*"
                     /db_xref="R5P9H8_9BACT"
                     /db_xref="UniRef100_R5P9H8"
                     /db_xref="cyj:Cyan7822_4571"
                     /db_xref="3.6.4.12"
     gene            87090..87332
                     /locus_tag="SR-VP_4-6_scaffold_141_4086954_prodigal-single
                     _89"
     CDS             87090..87332
                     /product="Tax=RIFCSPLOWO2_01_FULL_RIF_OD1_13_47_10_curated"
                     /codon_start=1
                     /transl_table=11
                     /translation="MNKKTIEQLEKELVDLKAYHKSAWDTYGSELCAGDMIRQEEELE
                     KEIAKRKQKQKTIKRLELRPSDSPLIKTKIIAKEEK*"
                     /db_xref="88335009"
     gene            87337..87615
                     /locus_tag="SR-VP_4-6_scaffold_141_4086954_prodigal-single
                     _90"
     CDS             87337..87615
                     /product="hypothetical protein"
                     /codon_start=1
                     /transl_table=11
                     /translation="MEWQVKIEGKPKERILVIFEPRYERIIFSGQYSIKNKWYEFSQE
                     SHPMDIDLETIQSFLIKVYDEMDKRLKVYEDLNKSFLIIKSVEMLNET*"
     gene            complement(87612..88007)
                     /locus_tag="SR-VP_4-6_scaffold_141_4086954_prodigal-single
                     _91"
     CDS             complement(87612..88007)
                     /product="hypothetical protein"
                     /codon_start=1
                     /transl_table=11
                     /translation="MVRKTTHNNTTKEPTIRQINGNTQIVFTVKSFFGLTSALLTLFF
                     GFYQLVVVPKFNGLENADAKILGDQKDQNAVFYQQLNTINASIGSLSATIESFNRDKT
                     NNSKANDNTGGSLGSNNSNSSSRGSIANH*"
     gene            complement(88045..88506)
                     /locus_tag="SR-VP_4-6_scaffold_141_4086954_prodigal-single
                     _92"
     CDS             complement(88045..88506)
                     /product="hypothetical protein"
                     /codon_start=1
                     /transl_table=11
                     /translation="MKRIIFVILLLFAFLLIDAQTYDIKEKIADLGTWNKSLSAVNKI
                     SISSYITKQKILTYADYAQKQKTVSNLPKYRYELILTSNSICNGELNKTWIYGAKVFI
                     NNCEVTREQFPNGFTAIIETNPTTVYWYESNVDGINIKITWQNSVSCNNNK*"
     gene            complement(88593..90269)
                     /locus_tag="SR-VP_4-6_scaffold_141_4086954_prodigal-single
                     _93"
     CDS             complement(88593..90269)
                     /product="Gp23 major capsid protein (Fragment) n=1 Tax
                     =uncultured Myoviridae RepID=A8WEB3_9CAUD"
                     /codon_start=1
                     /transl_table=11
                     /translation="MGFLTESAEVGNIGLKQLREQREITTNRWEKIGLLEGLEGNVKE
                     NCAQLFENQLSHMINEATESYSSGQFETVAFPVIRRVFAKLLANDIVSVQALNLPIGK
                     LYYINPKASERVELNTAQFANTSPDGAYGNAATAVLSARTQFENRSLYDAFYATQYDQ
                     EGTSLFDRSKGEITIITGDCVQTPFLYTNGTSYLTLMISGFSTTFEGKLIGPTGVPMD
                     TESFLAGLKLFADTTFTAPAPFASEGITAGNQLPYNVKVQKYGQAMVNTLGQLVVIVD
                     LTYAGTDGYHAMSASTTAITFTYSYRVYSDLEEDSRMAEVTFQLDQVTVSVETRKMRA
                     QWTPELAQDVSAFHNIDAEAELTALLSEQMAAEIDREILRDLRRGAAWTNRWDYNGLR
                     RQTTAYMGTQKDWNQTLVTKINQISAQIHKATLRGGASWVVVSPEISAVFDDLEYFHV
                     SNASPEQDKYNMGIEKIGTLSGRYLVYRDPYSPANTVLIGHKGTSILETGYIYAPYVP
                     MQLTPVMYNPFDFTPIRGIMTRYAKKMVLNRYYGRIYADGLQTFGIGDLR*"
                     /db_xref="UniRef100_A8WEB3"
                     /db_xref="X1DRZ9_9ZZZZ"
                     /db_xref="A8WEB3_9CAUD"
     gene            complement(90287..92071)
                     /locus_tag="SR-VP_4-6_scaffold_141_4086954_prodigal-single
                     _94"
     CDS             complement(90287..92071)
                     /product="Zinc knuckle domain-containing protein, putative
                     n=1 Tax=Eimeria brunetti RepID=U6LHE6_9EIME"
                     /codon_start=1
                     /transl_table=11
                     /translation="MKDDKKSIMQEALIDFKDIQEAAEANAKKKLAEEFPKEFNNILK
                     EELNKNKKSAKESYKKLDEGKESEKSDNTESNKESVMKNQEKETKKVVETAGEGLPFK
                     EKATVPSKDVAKLNEKAVDETAGEGLPFKEKATVPSKDVAKLNEKAVDETAGEGLPFK
                     EKATVPSKDVAKLNEKAVDEDVHITDTVGKSDPFAKKSAIPSKDVAKLNEKKVNEVAK
                     TKKPLQTEEFDITELDMQSVGNALENADGNDDVLTMENIEEELSAMEGLGEELKGINA
                     TSPSYMESGNKGVAYNKLVEMRKQLDEMISSLSEGGVNEMHQGNFNPGTIDKMHQGAY
                     DSKLIDEKNVDEMHQGNFNPQTIDKMHQGAYDSKLIDEEEPITDKDVEDVLGAPEKPV
                     EEAHTLSYSGRRTMAGRTLPGNKDYLSTGEQDQAPYATMHETQKRIIGLIKENKGLTK
                     KFNEVKRYKDTVSPLLENYKIALDKYRNQLKDMALFNTNLAHVNNLLVNEELALTQDD
                     KIRIINEFKKVDNIADSQKKYKAVLTEMKESKKTLTESVEEKAAVSIQPSSKQKLEEV
                     TAYKDDKHIQNMRRLIEYVEKRDKKIIN*"
                     /db_xref="UniRef100_U6LHE6"
                     /db_xref="U6LHE6_9EIME"
     gene            complement(92212..92937)
                     /locus_tag="SR-VP_4-6_scaffold_141_4086954_prodigal-single
                     _95"
     CDS             complement(92212..92937)
                     /product="Predicted protein n=1 Tax=Micromonas sp. (strain
                     RCC299 / NOUM17) RepID=C1E0G5_MICSR"
                     /codon_start=1
                     /transl_table=11
                     /translation="MSKIFQLAESKILQPGETGFGILIEHDAGYISTDLNPKFLTEGF
                     VLKPNEPVLINCILQKWGVKNKNGRIYPKDVLLPQVTEYQKMVETNSAVSEADHPDSS
                     IISLQNISHMITKMWWGKGQQENVLFGEIKIIITRGYINYGVVSVIGDKVILYLENKI
                     RLGISSRGVGTLKELNGENLVQNDFELIGFDLVATPSTPGAFLFPGKSGELSFGENYV
                     NKNGILIKEEENKIVSAIDKFLL*"
                     /db_xref="UniRef100_C1E0G5"
                     /db_xref="A0A0F9FIP5_9ZZZZ"
                     /db_xref="C1E0G5_MICSR"
     gene            93084..97802
                     /locus_tag="SR-VP_4-6_scaffold_141_4086954_prodigal-single
                     _96"
     CDS             93084..97802
                     /product="Uncharacterized protein n=1 Tax=Prevotella sp.
                     CAG:1092 RepID=R5P9N0_9BACT"
                     /codon_start=1
                     /transl_table=11
                     /translation="MAINYPPNYSKTFGNVLMLDPNLVNVNPNMVNGIPQYQDMFIFA
                     ELTAKSRGRTVIETNNNGLFSLSQDSTNQDIVVNFLGNNQDNTAPNPNYRNFTTNWYD
                     GSTGERRQTEGFGISSINVVINSSYIPQVNIQFIDLRGLAFFNQNDSLYRILFNFPPP
                     IFYLTLKGYYGKPLLYQLHLVKYTSAFKAENGNFVIDAQFIAMTFAPLTDVLFTYVVN
                     FPLINDTSSMNPSSTQPPKNTYDLILKLKSLYSEQNFNQSTASDTKIYNTIKANIEKI
                     NAFVITLNEFRNDDDLKLWIPNLYIETLGTPTKASIDAYQLTPIQSTNEYDTIIQGFA
                     VNGESQNISQRLIIAYAPTNNVPIESTTQIDDLTILTSTPTNAMSLALQNYRNKILSL
                     VQGVVTISNSKLPKPTTIIAVNLNSPSSTQSTYMCLDITDLYVTVYNKKAELLKDIGV
                     IIDKINTTINNMIFQKLGIEPTIYNIFKIILDDVDTFFNILRNTASKAQDHHNLHSDL
                     IINNGSYGDVRNTTLFAFPLIINKQKTCNNISETRIAPIALSNAILNDPFPEIILVHN
                     FINTFTQQRNLGVLFDMRTAQNEDGTYLWIPISPFDSIYGTGDYRSPYIDVDNPAGSN
                     FVQPINLSQETRIIQVLKIILKRFYILSQNSFPYQFYNDNNYNKFFSESEAANLIVSM
                     FNSDYTNLLLTYAKRWQKNSTDFYNFIKTNIPALYDFTEEEHKFFGLTDRDDIIEERP
                     NGPLEGDAYTNKENPDYHGFTWYPPAIIAQTPTTTSTIPADASAPTTTPTTSVTTTIN
                     PIQNFLNDVKQSKFSKFFNGIKFNSILQFTNQNVFYVNDTNPNASTGSFDIDNQTRFL
                     TYAKFLDVQIDSKSYTGDKLVYQPKTGFNFANTINRITAINNINNNNTGNAFFNTGSI
                     ANTTTELTRFYSIVDLWADQLGRHDTEIYDTIIDSSSPTYNAKLSALIIASNFGYTLS
                     TFNIYPNNLNDILFNIPAAIQTPSFVPYYMGALVGIISNNTDATYNDIYNFFVNGAGR
                     FLDSTGTLIFADIIDVNNQLASADKDLFKSVYTEYFGNGIGVYYDVRQPLKTLIDSIK
                     NDPTIDTIAKKVVAYKKQLSPGSNAYTNILQPLIDKHTIINFSQITFKRNAGIVIGYD
                     SLSKTNTNSKKLTINNNYFEGFFTNLATQINTKQQDLKKQKEQDEKIGDDVDILTQTY
                     YSFKNINDKWVSSPQKNNGNLGYPFNEFNTVTGGYHLIDLFAFVDRAMNPIGDTIINP
                     AHLIEVLNDENATVFSVLSQLLALNNFEFFPLQNFMQFKNDEWKSSFLIDTNGNVTAK
                     PAFVCMYFGGSSSYPTGIKSFGNQFEDDCIVDLTNPDGGSGQDFNFNQGNTPGDCIPD
                     PLLDKQKANNPFFPYGQVRAYRVRFGEQNQSMFSNIKIDSKEYPETNESIKILSRLAG
                     DNKLQAPTPKGQNLYNLYENRSYKATITGFGNMMLQPTQYFQIENIPLFNGAYITLAV
                     EHNIEPNKMTTNITGTKILKYPVPRVLEASSILGFLGGNTDDTNANQSSVNNITLAPN
                     GDTTKIPQTQYNSLYNFKIQ*"
                     /db_xref="UniRef100_R5P9N0"
                     /db_xref="X0X118_9ZZZZ"
                     /db_xref="R5P9N0_9BACT"
     gene            97804..98781
                     /locus_tag="SR-VP_4-6_scaffold_141_4086954_prodigal-single
                     _97"
     CDS             97804..98781
                     /product="Marine sediment metagenome DNA, contig:
                     S01H1_S06660 {ECO:0000313|EMBL:GAG03558.1}; Flags:
                     Fragment;;  TaxID=412755 species="unclassified sequences;
                     metagenomes; ecological metagenomes.;" source="marine
                     sediment metagenome.;""
                     /codon_start=1
                     /transl_table=11
                     /translation="MAFSKLTKFGEQYIHKICDDTGTKLLSGNNGPMPYTYPIINKNW
                     TSHALYPPANQKEITNGIELANALIYWYNYYCKIYGLDANVIAAQGITESNYNIWIYA
                     GFAKAGGQPIANQSTASGLNQFLSTTMFDVVVNKHGQHYNEQNPFTATEIAKMTKNLI
                     GDINVVDTYKVGGYVTGQPPSQYQIGWTNRPIYHQNVIDNPGIMIKAQCVYMKYIADL
                     CSSLTSSTIISYGWGSSYARKTYPDTVAAIQRGAGAKAATDGVNYVLKIFGILGDKFN
                     LLGAQGKIQPKNYKIKGEYFGYDDFMNDKDISKNLKLFEPYNSFETTLG*"
                     /db_xref="X0UTD6_9ZZZZ"
     gene            complement(98816..99643)
                     /locus_tag="SR-VP_4-6_scaffold_141_4086954_prodigal-single
                     _98"
     CDS             complement(98816..99643)
                     /product="hypothetical protein"
                     /codon_start=1
                     /transl_table=11
                     /translation="MKNTNVAIANLVILNKLKESYFTNNLIEESKKLTTDFLDIIKSS
                     PILQLEFNVFNNLENKNIENDLAATRYIDNNIKLFEVYTIQEIEAEREKINNFLNENI
                     NSINTGGNTYDLERINLYNAIDGLITESINDPDKIDVDNIQESFELVLNHVKTPKKQL
                     VETFDHKNINEDVIEIAVNKFNEKYEILDEDDKNLFKKLIVLNDVEKQELLEEYKSEN
                     LAMLENIHDDSTKEKILNAIKKIKETKYNKNTVDVDILGLHELKYNVKTELNKRGLL*"
     gene            complement(99710..101722)
                     /locus_tag="SR-VP_4-6_scaffold_141_4086954_prodigal-single
                     _99"
     CDS             complement(99710..101722)
                     /product="Portal vertex protein n=1 Tax=Prevotella sp. CAG
                     :1092 RepID=R5PBR0_9BACT"
                     /codon_start=1
                     /transl_table=11
                     /translation="MADNENKLTVYQQLNKMLNLDGFGFQEQQPTIVMPSTTNAPPPK
                     ETKIIIKGNTPEEIQKKGLEIEQKRELQSKFFRTTDRGFQKALQYEAARLPAYIDYEG
                     MEYYPIISSALDLFMEESTTIGINGKMLNIYSNKERIKYLLEEFFYDIVNVNVNLPFW
                     VRNVTKYGDNFVLLYGERKKGLTHVKQLVNYEVERYERIQNGKPFVKFKERMTGDEFN
                     TFEIAHFRLLGDDKYLPYGSSVLNKVRRVFRQLVMAEDAMLTYRIIRAGEKKVFKIDV
                     GNIDEDDIEDYIYKVATKFKKTAQIQPNDGQIDYRFNILGNDEDYFIPVRNANVETGI
                     DTLPGATNLDAIQDIEYLRDNLFTGLGVPKPFLSFQDAAGAGKNMAQYDIRFSKKINR
                     IQQAMIMELNKMAMIHLYLLGYSGDDLKEFTLTLTNPSTQAELLKSELMRDKSQTYTE
                     LTRAESGIAAMSHTNAKRILWSMSDKEIVEDLKQQKMEKVIMQELQDSPVTIKKSGLF
                     ADIDKRYGEPTEGMPTTGATAGGPPPAGGAGTPPPPAGGAGGGGAPAPIPGLPNQTPA
                     ELPPIEAQEGVSKRNVLTEEEYNQQVERLVYGSTIEPERKKEIKHKKVINENNHKNDE
                     LNSRALIMASEIDNLLMKSESINTQQKIVEGQDVVIDDIEKLNVQE*"
                     /db_xref="UniRef100_R5PBR0"
                     /db_xref="R5PBR0_9BACT"
     gene            complement(101794..103881)
                     /locus_tag="SR-VP_4-6_scaffold_141_4086954_prodigal-single
                     _100"
     CDS             complement(101794..103881)
                     /product="Terminase DNA packaging enzyme large subunit n=1
                     Tax=Synechococcus phage S-SM1 RepID=E3SID3_9CAUD"
                     /codon_start=1
                     /transl_table=11
                     /translation="MSIDINLNVDFDDKDDSPEHVPVIPFDVQRERNKEAARKYAEEL
                     RKKTGKIEAVITTVDNKIKKANELTVEEQELEIIRCATDPIYFIETYLTIFDQTKGKG
                     GQIVPFKLFDFQKKLIQTYMGNRFVVANKYRQAGVSTTTCAYIAWYVMFNQNRQVAIV
                     ADKLETARDEVMSDVVLFIDGCPVWLRPKTGRDASEKNLKDTQKDKIYDNNSRLGAFS
                     SKGLRGMTPTLIFWDETAWTEKGDKFWTAARPTLQTGGGAIMVSTPSGLDAVFYKTFD
                     GARRGENNFKDVQLWWFNDPRYNKDLVWLKNKGKENETRIVDDNWSNETRIKMMEDGW
                     EANSPWFEEQVRDANGDMRKIAQELLCSFLGSGDNFVAEEYLLRIQEHEIKVPIRQEY
                     MDKNMWIWEDPILGEDYIMALDASPGHGEDSSSVNILKTIEIIEEKVIIKNDKPKKYK
                     IRRHKVEQVAEYYGKVVPQVLAEIAYQYGRKYNNAYCVVDITGGYGVQTVEKLLEVGY
                     GNEHVHYAEVTHKPSRDRLQGYIKRGQKRMSDGSIITVDLIPGFFIGNNRASVLLELQ
                     RAIHLEDVLIRSFRLLNELKTFVTVPGNRVADHKRSFHDDSIMGLSIGLYVLNYDMLK
                     FKQNKNITEKMLNAIITVNDIQEMEKRMNSGNTKTNNFKHQPLISPNSTSPLNPYMAN
                     AWLFDGIKQKKKN*"
                     /db_xref="UniRef100_E3SID3"
                     /db_xref="A0A0C5AAZ3_9VIRU"
                     /db_xref="E3SID3_9CAUD"
     gene            complement(103994..104488)
                     /locus_tag="SR-VP_4-6_scaffold_141_4086954_prodigal-single
                     _101"
     CDS             complement(103994..104488)
                     /product="hypothetical protein"
                     /codon_start=1
                     /transl_table=11
                     /translation="MELDDKKLKLIYVLKIGYNSKDEGLYEFIFSTNEANIDMEGWCW
                     DLTPACDNALAPTEEYIDEILNLKTSTFDLFCLHEAVDRPYMHGFHTIHALAYEIEKQ
                     DENNNGLGQYESMFEKKDDEEDEPLLVFHYGMTLARVKDILAARKIILKNKEFVETSS
                     IKFD*"
     gene            complement(104523..104942)
                     /locus_tag="SR-VP_4-6_scaffold_141_4086954_prodigal-single
                     _102"
     CDS             complement(104523..104942)
                     /product="hypothetical protein"
                     /codon_start=1
                     /transl_table=11
                     /translation="MINRTYNKFKLFRTYIGGSKKKELQTFLATRDGTNNGSESDWFE
                     FRRLVIIQFEDILHVTCSRKIFAQKLSYILLFLGMILLSFKILSLFCVGIAILLFCLS
                     KYYKNKEHRNICDYNIVMIFTDNYIHQEFGLNLPSIN*"
     gene            complement(105040..107826)
                     /locus_tag="SR-VP_4-6_scaffold_141_4086954_prodigal-single
                     _103"
     CDS             complement(105040..107826)
                     /product="Putative uncharacterized protein n=1 Tax
                     =Verticillium dahliae (strain VdLs.17 / ATCC MYA-4575 /
                     FGSC 10137) RepID=G2WYD5_VERDV"
                     /codon_start=1
                     /transl_table=11
                     /translation="MAKHTTKEAYFERMKILAEVNKPLVKESQIRNLGTLIDYKRAAD
                     GVAYGIIKENHNYYLKKAGTKQDPDVADFAYIGGLGNITNFQYKSLGEADKQRNMIFH
                     TIVGATSMKPNKNGSKKNLNEDVASDEIDKAAQKVGDLDTATSAEAKPALDTDGNAEM
                     TAGLDAKDTTPTPAEEPAPEGGEELPPPENGEEMPPEGGEEMPPEGGEEMPPEGGDTG
                     EEMPPEGGEETTGAVAPESNEPNADIEKAVGKIANKVRKTDIEEPQVKSLVNSFLSAF
                     KDKFRDIDIEDRKEMANKILKVVGQEEIEDLGDEVPQDSGEELPESGVYEDKQCAECG
                     GFGSYAESRGYGSPESFMECDDEEKANVISGYANAHNDGMNDGDFKTVAIVITPEILD
                     KLKGDYGHEDYAEELTSYSNEMNEASYEDKMTQLNELWGGLGSLAGAAGRGIAKGAQA
                     VGRGIAKGAQAVGGAVGRGAQAVGQAAQKAGQDIKQTYYKGEVNPAIKKVETDAATLG
                     KRIAQLNSTLTKAGQQPVNVGSILTTIQNQISASGQASIGGAIQKAQEPAVAENMDPA
                     YTTVQPSPEMIKEDDEIEEPETDSPEHEAGETPEEEKAEHELGGGEFEKPEVSGAMGG
                     ALPIVGGAQNLGLSTLKPDGAGVKIVVEPDKTVNIDMNEAKKQLIRTIAEGVNKYMAE
                     AKPSAGLSSKVKSAVVKKAKKGEDIGKGGFEKVANKAAKEYGSKEKGEKVAAAAMWKN
                     IKKESTELQEVMTESEQKLRKYVRIRLEEKAGLRKSKLNESTKSPVLKKLDAVIDEQF
                     KLYENVILKKKDKLNEGTVNEIFGLGLVERVTKAFHQLDPEDVQGVEKVLTLAYPILV
                     NPAFLSQMTMARKNTSISEKYDLISLFVNNGGGTLRVKDGKLIYVPQSVKNTATGSDF
                     GSGGTLGKTAMGGV*"
                     /db_xref="UniRef100_G2WYD5"
                     /db_xref="A0A0F9U4D0_9ZZZZ"
                     /db_xref="svi:Svir_32220"
                     /db_xref="G2WYD5_VERDV"
     gene            complement(107904..108152)
                     /locus_tag="SR-VP_4-6_scaffold_141_4086954_prodigal-single
                     _104"
     CDS             complement(107904..108152)
                     /product="hypothetical protein"
                     /codon_start=1
                     /transl_table=11
                     /translation="MKRFILTEQQLREYMESKKAEKVFYDILEQIHRNRKFLTENVSH
                     KKANQSVIDKFMSKKLINQKVAEMLIKHKITDETGQII*"
     gene            complement(108157..108963)
                     /locus_tag="SR-VP_4-6_scaffold_141_4086954_prodigal-single
                     _105"
     CDS             complement(108157..108963)
                     /product="Putative uncharacterized protein n=1 Tax
                     =Synechococcus phage S-CRM01 RepID=F5B3Z5_9CAUD"
                     /codon_start=1
                     /transl_table=11
                     /translation="MNNNPRKWSSKYWKENNISDVLKEVIEPEAVDVSTIVMKDTLCP
                     MIWESDDKMKPEVRKILLKNAKRFIEFSDVENLKYNDIVLTGSMANYNYNEESDLDVH
                     IILDFGQVSENREFVGDFLKLKKQLWSEQLPIQVKGHDVEMYFQDAGEPHHSSGVYSL
                     VKDNWVRKPIKKIINVDNADVQLKSADMMNNIDELISEKDSQNFLKKYEFLKNKIKKY
                     RQTGLDSAGGEFSIENLVFKILRNSGYLKKMTDLKNEYLTDELSLDEINA*"
                     /db_xref="UniRef100_F5B3Z5"
                     /db_xref="A0A0F9JXP6_9ZZZZ"
                     /db_xref="F5B3Z5_9CAUD"
     gene            complement(108956..109453)
                     /locus_tag="SR-VP_4-6_scaffold_141_4086954_prodigal-single
                     _106"
     CDS             complement(108956..109453)
                     /product="hypothetical protein"
                     /codon_start=1
                     /transl_table=11
                     /translation="MKKVIDPKQLLFENMKKLNPDFKEKEVVDEKKVIITEDDKWIQK
                     AVKPSHKGFCTPMSKPTCTPRRKALAKRFKKGIEDEAYGTPDPLGTNMAKQISEGIPM
                     IVNPDDIKIKAEKLKAAIDELVSGDEYDVLETLYRLLVKRQKPTKSPEQVGEIVDKLK
                     EHGYE*"
     gene            complement(109476..109826)
                     /locus_tag="SR-VP_4-6_scaffold_141_4086954_prodigal-single
                     _107"
     CDS             complement(109476..109826)
                     /product="Major sperm protein n=1 Tax=Ascaris suum RepID
                     =F1L7B3_ASCSU"
                     /codon_start=1
                     /transl_table=11
                     /translation="MKTDNKDNRARLFQLMGKLDESFKPKAELLKEWNFDKKKGEKAD
                     EKEEDKEEEKETSGKKKYNFEKKEGEESKEHEESETPEEEEKEHKEKKELDEIEDNDG
                     KKIPVNAVAKVGGK*"
                     /db_xref="UniRef100_F1L7B3"
                     /db_xref="A0A074TC36_9APIC"
                     /db_xref="mbw:MSBRW_1303"
                     /db_xref="F1L7B3_ASCSU"
     gene            complement(109857..110981)
                     /locus_tag="SR-VP_4-6_scaffold_141_4086954_prodigal-single
                     _108"
     CDS             complement(109857..110981)
                     /product="hypothetical protein"
                     /codon_start=1
                     /transl_table=11
                     /translation="MTKYTPQRLLEMMNRVSGMPLTEVDWEGEFSDVSKECISTEELK
                     TYFNKILLNYNLPPSKRTKASLLVHNKAIPFDEKGDIDVETFIATITKMPQQIYSQNT
                     KMGKSGGVDAITFNIGIPALRGLVYDIEHKQFYIVNTCPGAGSCAKVCYARRGRYVIQ
                     SNVFVKQTRILNLLLNYPDKFEKLLKRELEIIAIKNSGKKIVFRWNDAGDFFAKKYFE
                     IATKITKELNAEGYKFESYAHTKMGDIYNLNDPNVTLNFSVDAAEKEKSKVDLSMAKT
                     SEIVPQDLFKDLFLRKGPNFDVDEKGKLIPVNNDSINVLKQRISDKYNVDINTLLTYD
                     EMLKTPIGDEKSLNVIVMPKGEGDISAQRKDIKRTFLLYH*"
     gene            111055..113553
                     /locus_tag="SR-VP_4-6_scaffold_141_4086954_prodigal-single
                     _109"
     CDS             111055..113553
                     /product="Marine sediment metagenome DNA, contig:
                     S01H1_S07428 {ECO:0000313|EMBL:GAG12231.1}; Flags:
                     Fragment;;  TaxID=412755 species="unclassified sequences;
                     metagenomes; ecological metagenomes.;" source="marine
                     sediment metagenome.;""
                     /codon_start=1
                     /transl_table=11
                     /translation="MNLECLNGIITDNLAIQIDLTQFKSWDFNTGFTAFSLTKWAGAI
                     SDNINLIDFGLTEFDNGRTNIMWSGITLTPRNTLFSMYRVGYNVVTNPDSGNTSGYTA
                     TTTYDIYPMSAVTSGSSGNYFELGGGYLQGFFKLQDYNFQLLPTRYNNGITIETLLRL
                     SPYSSGIFYMMGLRAEDKYNPYFSGETTVSGAVFSGETLIDVTSISGVNTSENNYLDA
                     FYGIEVNKKAFKTWETRKRTEYVEISPIDNIKGNAIAFFLTEDRKLGYKYIDNNGIII
                     QNFSPTPVTNQDWTLIAISFLPDNTIDDTDPVLFLCAPQRTGKLTFYINGRAFWIIKG
                     FPEFFFHALKNQREKEIGVPYSISWGGGSFGLRHSWHYDYQKYGLYTGQDTDYIQNNF
                     FVQNDPLPTECESPSTNDYLPGLSLTADSSTFSIVDECDINVSHPLTVMRIEFTGDTG
                     TTATTYFIKYNHPVSVLSNRNYEIDLSFYNGGFFRMTDSHNNIVYSRASIVVYGTVDI
                     DIIDEIQYTTSLTSSAFFNVSNPGLHPFPDRQEYQYIYLNHLSYYGATGVPVTKQSIF
                     FNGLIPENNLITDDIITGTNSWKSLKLTFRTKENTGKQIVYIGLLLESTDTFNDNVPI
                     FINNFTYAGADILSQDPRKDPLLIEQNFADPFIGGIQKLRVYDDGLTPAEILHNALFE
                     SRQFPLLDLVVSKGGRIINQYLSNANLTQQTAGSDIRKSIKYRNINNTYKNLYAMIDI
                     MVVIKSKSNPNVVLIKFKKVAEPGWLALIFVDDFTYDFIVPNTITGAHPNEILYAEIK
                     FQWTDPDDIDDVFDKIFIVNLSTTTLLDNTVKNY*"
                     /db_xref="X0WHP4_9ZZZZ"
     gene            113557..115830
                     /locus_tag="SR-VP_4-6_scaffold_141_4086954_prodigal-single
                     _110"
     CDS             113557..115830
                     /product="Putative prophage MuMc02, head decoration
                     protein n=1 Tax=Methylococcus capsulatus (strain ATCC
                     33009 / NCIMB 11132 / Bath) RepID=Q602X8_METCA"
                     /codon_start=1
                     /transl_table=11
                     /translation="MNPTCSTIILSDDNASNVVEYVEKVSDGIVVHNPGGQTIILQDF
                     NSISPTTPSSACDKVTIATFDAYTACTQINFNNYTGTTSAEITSRLLITDFNFYVNVT
                     EPNIYYNKIQINSYTGTTIADINSRLLTTIFNFYTGTTAPVTYETIANFNFYTGTTAP
                     NTYLGISATAVNSFALCGCVPSCFLGATTCAVDSAKLGNQLPSFYMPATVGLTGGTNG
                     IGTINQNACLGGMLISNTCIIGNQALCLGTAISKLASLDLHSLGNTCLETGSLTISSS
                     GATFTDLNAIACGIVYNSDYSINYVPRSLVDKGYVDSVAAGLNIHIAVVAATTSGITL
                     SGSPKYIDGIYLTNGMRVLVKNQGTGITGSTANGIYVITGTTWSRASDYNSSPQVSNG
                     DLIPVTSGLTQNNSLWALASQNPITVGVTPLIFTEFSTIIDVQAGVGIAVTQVGGVHT
                     VCVQLGTCSSTGCGLAVDINGLCVNSNIAGSGLTYNSGILNVNAALGGAISAIPIKLN
                     TSCCLVVNCADITGITVNNSLRLGGNLANTYAPLAAPSFTGQVSIGGPACGSFALTLA
                     GCACATVFFNAPTFIGTTLQGNNIYPATNVDLCIGSRTGVGNRAIIIKSVGVTPTESA
                     RWDCTGAMIACYSIKAPVFIEGSTCLASTYSTLLAPISIKTGTTYTLQVSDSGKILEF
                     TNTGTTNITLPSGVTFSQGFQVVITNIGGGNKCLVAGTGASIHTLGSKIIIAGAYNAV
                     SVYYSSTNNWVAFGNLC*"
                     /db_xref="UniRef100_Q602X8"
                     /db_xref="A0A0G1W3L2_9BACT"
                     /db_xref="mca:MCA2930"
                     /db_xref="Q602X8_METCA"
     gene            115831..118164
                     /locus_tag="SR-VP_4-6_scaffold_141_4086954_prodigal-single
                     _111"
     CDS             115831..118164
                     /product="Uncharacterized protein {ECO:0000313|EMBL
                     :KKU30858.1};  TaxID=1619001 species="Bacteria;
                     Parcubacteria.;" source="Parcubacteria (Uhrbacteria)
                     bacterium GW2011_GWF2_46_218.;""
                     /codon_start=1
                     /transl_table=11
                     /translation="MFLQNYGILNYSSVNYLSILLDGNTAAWYDSTVSDTITKDSLNR
                     VNGWANNISYSEGAEMIDQANWYKLTYWDTHDACWSQSGSALASNGGVGYLTKNNFWV
                     IGKIYKVTMSITLTSGVLRPANCNDTFISVNTTLTLTYFVVVTTTTMYNYSNFYVGTI
                     TSLSIKEVTVNNNPLIQYTLTYMPTINSNGILFDGANDVMISTFTFNQPEMIYIVFKQ
                     VSWVANGTIFDGSTALKGWLNQNTVTPNIRTYAGSAYSTQSSALSIGSFGIVRVLFNG
                     VNSKFIVNNNTPITGSWGTNNMGGLSLGARVNALFGNMQVKEIILRKVKDSSTDETTI
                     YNYLQNKYFLNFSYPTVLTDNNTVGWYISDATGTTVVLTTGNTVSIWRDMLGSGHDLI
                     QATPASQPLWNANGITFDGTNDFMKTVAFTYNQPEMIYLIAKQVTWTYQDTFFDGNTA
                     NLGKLAQYNPAPTVYSYANQGTVKITDSDWSLDTFAIIRILFNGVTSSLQVNNGIKYI
                     NDAGAANMGGFTLGANGSNTGWGNMQVKEIVLRKVKDSSTDETAIYNYLQNKYFLNFS
                     YPSVLVDGNTVGWYISDATGTTVALTTGNTVSAWVDTLGSGHNLLQATTTKQPLWSTN
                     GILFDGVDDYMKTVAFTYNQPEMIYIVVNQITATSNDTLFDGNTLNTGRVYQSGNLVM
                     YNGAGSQLIRPITLGTFQIMRCLFNGSQMTFQINNITKTSGSCGLNNMGGFTLGANGS
                     NTGWGNMQVKEIVLRNVADNPTDETAIYNYLSSKYGI*"
                     /db_xref="A0A0G1RLK3_9BACT"
     gene            118164..118373
                     /locus_tag="SR-VP_4-6_scaffold_141_4086954_prodigal-single
                     _112"
     CDS             118164..118373
                     /product="Marine sediment metagenome DNA, contig:
                     S01H1_S31697 {ECO:0000313|EMBL:GAG29780.1};  TaxID=412755
                     species="unclassified sequences; metagenomes; ecological
                     metagenomes.;" source="marine sediment metagenome.;""
                     /codon_start=1
                     /transl_table=11
                     /translation="MNQLLEIYEGWKNLAFPSPEIEAIAKKRIAICVGNQCKKFKANK
                     TCALCGCYMPAKVRSPKSHCWIHKW*"
                     /db_xref="X0WGG4_9ZZZZ"
     gene            complement(118425..119015)
                     /locus_tag="SR-VP_4-6_scaffold_141_4086954_prodigal-single
                     _113"
     CDS             complement(118425..119015)
                     /product="hypothetical protein"
                     /codon_start=1
                     /transl_table=11
                     /translation="MTNKHIIKVINEEISNFDFLHNEEYVKEEENYDLLKNEDFQKQF
                     ICDSLINGKKIVKHVTEARVGGNWQNGNDADKLTIEYYLEVEYKYDVAKEPVKFMVNF
                     FSEDIGINISVQSNSGSYDVEPSVDAGYTDINWLDIEVTLNTLNGDEIDFIAFRKAPP
                     KIQVLFIREYIESFIATETTDTGELKKDNIRSVPYC*"
     gene            complement(119245..120465)
                     /locus_tag="SR-VP_4-6_scaffold_141_4086954_prodigal-single
                     _114"
                     /gene="kamA2"
     CDS             complement(119245..120465)
                     /gene="kamA2"
                     /product="kamA2; protein KamA2 (EC:5.4.3.2)"
                     /codon_start=1
                     /transl_table=11
                     /translation="MDNQILQVSQSESSDSEFPPAIGKEISLPTDLSLINFIEENYYG
                     TTIKQWYDWKWQIINSITDTEKLIKLLGKKKNGTIINMPKNHLPFRITPHFVHLLDSL
                     PSDHPLYKTIIPTINELNSCDGEKEDPLDEQKNSPVPNIVHRYPDRALFLVTNFCSTY
                     CRYCTRSHMVSKENNINATKAEWEKGFEYIENNPIIRDVIVSGGDPLTLRDDQIEYIL
                     SRLRSIKHVEIIRLGTKVPVVLPMRITSELTNILKRYHPLYMSIHFTHPDELTEETQK
                     ACNMLADAGVQMLSQTVLLKDINDNIDVMKKLMHKLLVMRVKPYYLYQMDRIPGGEHF
                     RAPISTGLNIINGLAGYTSGLAVPKYIVDSVLGKIDISSAYNILDFNGKIYNLKSFNG
                     EILNYPEKEYSYPL*"
                     /db_xref="dat:HRM2_13250"
                     /db_xref="gwf2_scaffold_5628_3"
                     /db_xref="86559860"
                     /db_xref="5.4.3.2"
     gene            120641..120988
                     /locus_tag="SR-VP_4-6_scaffold_141_4086954_prodigal-single
                     _115"
     CDS             120641..120988
                     /product="hypothetical protein"
                     /codon_start=1
                     /transl_table=11
                     /translation="MTKKNSKQRLFEVMERVAPDFKPAEKENLQEQQPTAVASTTTQT
                     QQYGNQPDAQYADSTYKLIAPALKLINTPEKFAPAFQGWFQYLGYSPKLGNISIQRVR
                     MDIENVMKQLGYR*"
     gene            121313..121386
                     /locus_tag="SR-VP_4-6_scaffold_141_4086954_prodigal-single
                     _trna_1"
     tRNA            121313..121386
                     /product="Pro"
     gene            121396..121492
                     /locus_tag="SR-VP_4-6_scaffold_141_4086954_prodigal-single
                     _trna_2"
     tRNA            121396..121492
                     /product="Pseudo"
     gene            121610..121680
                     /locus_tag="SR-VP_4-6_scaffold_141_4086954_prodigal-single
                     _trna_3"
     tRNA            121610..121680
                     /product="Gln"
     gene            121683..121755
                     /locus_tag="SR-VP_4-6_scaffold_141_4086954_prodigal-single
                     _trna_4"
     tRNA            121683..121755
                     /product="His"
     gene            121759..121844
                     /locus_tag="SR-VP_4-6_scaffold_141_4086954_prodigal-single
                     _trna_5"
     tRNA            121759..121844
                     /product="Gln"
     gene            121982..122263
                     /locus_tag="SR-VP_4-6_scaffold_141_4086954_prodigal-single
                     _116"
     CDS             121982..122263
                     /product="hypothetical protein"
                     /codon_start=1
                     /transl_table=11
                     /translation="MYRLKHVPTGLYYQPHKHRGSNLSKRGKVYQTKTHGLSSTYRSK
                     EKTFKVYCEKDSIVYKQTKDILSYKECRWSYNQMETETNIIDWIIEEIK*"
     gene            122271..122480
                     /locus_tag="SR-VP_4-6_scaffold_141_4086954_prodigal-single
                     _117"
     CDS             122271..122480
                     /product="hypothetical protein"
                     /codon_start=1
                     /transl_table=11
                     /translation="MEAEELLKYLKKCTEDLFGDNAEVLITPTKYNPIKLQYDVSFIV
                     MEKVEGGLIPRFTVNVKDNLKRKFD*"
     gene            122482..122868
                     /locus_tag="SR-VP_4-6_scaffold_141_4086954_prodigal-single
                     _118"
     CDS             122482..122868
                     /product="Uncharacterized protein n=1 Tax=Chryseobacterium
                     gleum ATCC 35910 RepID=D7VWE6_9FLAO"
                     /codon_start=1
                     /transl_table=11
                     /translation="MAYNLFIDDFRMPKDAFEYMKLPVYISVDWIVVRNYYAFITIIQ
                     NKGIPEILSLDHDLSLEHYKQTEFNYNDDTVEKTGYHCAKWLINFCIDNNKELPAEIL
                     IHSMNPAGSSNIKSLFESYKKSLNLK*"
                     /db_xref="UniRef100_D7VWE6"
                     /db_xref="A0A085Z6C1_9FLAO"
                     /db_xref="chz:CHSO_0935"
                     /db_xref="D7VWE6_9FLAO"
     gene            complement(122881..123393)
                     /locus_tag="SR-VP_4-6_scaffold_141_4086954_prodigal-single
                     _119"
     CDS             complement(122881..123393)
                     /product="hypothetical protein"
                     /codon_start=1
                     /transl_table=11
                     /translation="MINYCYVLFDKETIINFLVFIYEKIIVKLKKEIIMADLGIFTPA
                     QEQQLAVMLDDLVKLKGLLELVDGYVFKILITLLDDKVLDKLKVDLKVKLASLVDAAF
                     ANNVPLAEQIATDILVSLIQIPGIDSTTEGLIFSAVVELVVAAILNKFGKAGQPLTLK
                     VAEAKSKLKK*"
     gene            complement(123394..124524)
                     /locus_tag="SR-VP_4-6_scaffold_141_4086954_prodigal-single
                     _120"
     CDS             complement(123394..124524)
                     /product="Putative uncharacterized protein id=4107753 bin
                     =GWC2_Bacteroidetes_40_22 species=Dysgonomonas gadei
                     genus=Dysgonomonas taxon_order=Bacteroidales
                     taxon_class=Bacteroidia phylum=Bacteroidetes
                     tax=GWC2_Bacteroidetes_40_22 organism_group=Bacteroidetes"
                     /codon_start=1
                     /transl_table=11
                     /translation="MKKLILFIVFVLLTFILSAQKKSNYEKYWQAREDSIANSQNNTP
                     VNITESKAIEYDDIYYQPDKNSTKVKRHKRTDVDMIVDTLTQQNPDIQVDYIYNYDPY
                     FYSYNIGRFYHGGFNYWLYSNPLYYNNFWMYDAYDWYWDMRFMGYPYWNYYPYYGGFY
                     GGFYNNFYGGFYGYYNWWNPWRYNYHNFNNGYGYYGNHSYNGGNFGHRNRFGTANVEN
                     NTQRNVVSKGNFGSSNFTNRNKSITNQKSQYSQTRRNYSPSYNQPRMNIRPQYNNSRI
                     STGSGNRRSGISTQTRTYSQPNIQRNNTRNYSQPSRNYSQSSRGSAYSLPSRSSNYGG
                     SGSYSNSRSSNYGGSNYSSGSRSYGGGGGGSRSSGGGSSGRR*"
                     /db_xref="gwc2_scaffold_252_22"
                     /db_xref="doi:FH5T_15200"
                     /db_xref="86719716"
     gene            124604..125599
                     /locus_tag="SR-VP_4-6_scaffold_141_4086954_prodigal-single
                     _121"
     CDS             124604..125599
                     /product="Uncharacterized protein n=1 Tax=Bacteroides sp.
                     CAG:702 RepID=R5TTQ4_9BACE"
                     /codon_start=1
                     /transl_table=11
                     /translation="MSVKPNDNKQRLFEVMEMLNSDYKRPVDELAYKPSTNTRKIVPT
                     EVSDEDLERAEQILQRNTDPSWDINKWGNMIIGVTGKYQVYYTLWKYSPRSMVSQINY
                     MGNLATDIIRAAEKAKKIAGKQPVSFEQYDTLKSLVGAPADVVSFGKYRGKTLGEVYA
                     EDPQYVIWISKNFIAKNAKQDEFLKTAQEFTDTYFRSMGEANRAAETKDYYGNIGDTF
                     DGDVMILKVDKTTNEFGISFRFRAETNKSRFQFYIQPKTLAKFLGIHIEHDYTHVADR
                     YGTKTIEIISDKSMNELMNGANALVNTKVPINGKIKDNKEIVGKKYSILTRVTFM*"
                     /db_xref="UniRef100_R5TTQ4"
                     /db_xref="R5TTQ4_9BACE"
                     /db_xref="bvu:BVU_3335"
     gene            125634..125957
                     /locus_tag="SR-VP_4-6_scaffold_141_4086954_prodigal-single
                     _122"
     CDS             125634..125957
                     /product="hypothetical protein"
                     /codon_start=1
                     /transl_table=11
                     /translation="MKKDGRKRLFEVMERVTPNFKGKALNEIAPIDNRKYMDDTTIEK
                     VISTLIDAKNNIQDIFEKLPIADEIPQNEAKILQDAMTVLHELEVRYSNENHGIGAIT
                     GKFNK*"
     gene            complement(125958..126266)
                     /locus_tag="SR-VP_4-6_scaffold_141_4086954_prodigal-single
                     _123"
     CDS             complement(125958..126266)
                     /product="Putative uncharacterized protein id=3900115 bin
                     =GWA2_Bacteroidetes_A19_40_15 species=unknown
                     genus=unknown taxon_order=unknown taxon_class=unknown
                     phylum=unknown tax=GWA2_Bacteroidetes_A19_40_15
                     organism_group=Bacteroidetes"
                     /codon_start=1
                     /transl_table=11
                     /translation="MIVKLNPNEVVIKADNTNQVIDNNTIEGKLIITNQRIYFKTLEE
                     NFEKFNLEILFENILEVIFYGKGIFSTKGLNVIMKDGKVLTFPLKKRDEIGMLINKMH
                     *"
                     /db_xref="gwa2_scaffold_2815_1"
                     /db_xref="87221736"
     gene            126370..127410
                     /locus_tag="SR-VP_4-6_scaffold_141_4086954_prodigal-single
                     _124"
     CDS             126370..127410
                     /product="hypothetical protein n=3 Tax=Acetobacter aceti
                     RepID=UPI00037AF225"
                     /codon_start=1
                     /transl_table=11
                     /translation="MKRILFILKERFYNNVHVKSYGLINSSLHIVHYLHAIGIETKVV
                     TVIDANGIDKEVHDYKPDMVIIEALWVPGEKMKELIEIKRYKHIKWVVRIHSDAGFLS
                     AETFALKYVNDYIALKKHNLTIAPNNKEFTEYLSNAIQYNFKYLPNIVKIKQHEDSCC
                     ERDNSSIIHIGCFGALRILKNQLFQALCAIKAADALDKKLFFHITVDAHSHGYEDEQK
                     TKLNPVLKNLEELFKNGPHVLVKHEWKENDDFQHLIRKMDLGLQLSYTESFNIVTADF
                     INNDRMIIVGEAIDWMPCVFKTSTIDYDEATKKIINIYHRRHSDRLKRKMRNSLKEFN
                     EKAKIIWYDFIF*"
                     /db_xref="UniRef100_UPI00037AF225"
                     /db_xref="A0A0D6MTW7_ACEAC"
                     /db_xref="goy:GLS_c23090"
                     /db_xref="UPI00037AF225"
     gene            127524..127616
                     /locus_tag="SR-VP_4-6_scaffold_141_4086954_prodigal-single
                     _125"
     CDS             127524..127616
                     /product="hypothetical protein"
                     /codon_start=1
                     /transl_table=11
                     /translation="MKKVLDILVVVLMVDVLLWAAEEDKLYTVG*"
     gene            127711..127790
                     /locus_tag="SR-VP_4-6_scaffold_141_4086954_prodigal-single
                     _trna_6"
     tRNA            127711..127790
                     /product="Pseudo"
     gene            127861..128496
                     /locus_tag="SR-VP_4-6_scaffold_141_4086954_prodigal-single
                     _126"
     CDS             127861..128496
                     /product="HNH endonuclease n=1 Tax=Oscillatoria acuminata
                     PCC 6304 RepID=K9TG45_9CYAN"
                     /codon_start=1
                     /transl_table=11
                     /translation="MNIDKLKTIIAESNTVTETCFKLYGNKLYGNRITIKKYIKQYNI
                     DITHFGKNNGNVRSNSFVKTPLSKILISGSTYNTTNLKERLYDEGLKERKCEKCGQDE
                     NWHSEHMSLILDHINGINNDHRFENLRIVCPNCNATLPTFSGKNVKRNKKKKITHFEQ
                     SVIQRKVKRPSNEQLQNEVNELGFTGTGKKYGVSDNAIRKWIKFYEKHTLS*"
                     /db_xref="UniRef100_K9TG45"
                     /db_xref="oac:Oscil6304_2163"
                     /db_xref="K9TG45_9CYAN"
     gene            128882..128955
                     /locus_tag="SR-VP_4-6_scaffold_141_4086954_prodigal-single
                     _trna_7"
     tRNA            128882..128955
                     /product="Val"
     gene            128981..129057
                     /locus_tag="SR-VP_4-6_scaffold_141_4086954_prodigal-single
                     _trna_8"
     tRNA            128981..129057
                     /product="Val"
     gene            129142..129226
                     /locus_tag="SR-VP_4-6_scaffold_141_4086954_prodigal-single
                     _trna_9"
     tRNA            129142..129226
                     /product="Pseudo"
     gene            129230..129315
                     /locus_tag="SR-VP_4-6_scaffold_141_4086954_prodigal-single
                     _trna_10"
     tRNA            129230..129315
                     /product="Leu"
     gene            129320..129394
                     /locus_tag="SR-VP_4-6_scaffold_141_4086954_prodigal-single
                     _trna_11"
     tRNA            129320..129394
                     /product="Leu"
     gene            129401..129479
                     /locus_tag="SR-VP_4-6_scaffold_141_4086954_prodigal-single
                     _trna_12"
     tRNA            129401..129479
                     /product="Ala"
     gene            129486..129555
                     /locus_tag="SR-VP_4-6_scaffold_141_4086954_prodigal-single
                     _trna_13"
     tRNA            129486..129555
                     /product="Pseudo"
     gene            129561..129637
                     /locus_tag="SR-VP_4-6_scaffold_141_4086954_prodigal-single
                     _trna_14"
     tRNA            129561..129637
                     /product="Leu"
     gene            129728..129813
                     /locus_tag="SR-VP_4-6_scaffold_141_4086954_prodigal-single
                     _trna_15"
     tRNA            129728..129813
                     /product="Trp"
     gene            complement(129936..130493)
                     /locus_tag="SR-VP_4-6_scaffold_141_4086954_prodigal-single
                     _127"
     CDS             complement(129936..130493)
                     /product="Uncharacterized protein n=1 Tax=Bacteroides sp.
                     HPS0048 RepID=U6RJF3_9BACE"
                     /codon_start=1
                     /transl_table=11
                     /translation="MQLYIMKCNQIWTIGHSTRDINMFISILKSFQIESIIDVRSYPG
                     SRKFPQFNKENLEIILPQNGIQYIHIKKLGGRRTVNPNSKNISWRNLSFRAYADYMET
                     NSFHEGIVDLEQIALTKRVAYMCSEAVWWRCHRSMISDYLKSIGWDVMHIMDINKAVE
                     HPYTQPAKIINNALSYADEQLTLTF*"
                     /db_xref="UniRef100_U6RJF3"
                     /db_xref="U6RJF3_9BACE"
                     /db_xref="asl:Aeqsu_3029"
     gene            130958..131707
                     /locus_tag="SR-VP_4-6_scaffold_141_4086954_prodigal-single
                     _128"
     CDS             130958..131707
                     /product="Uncharacterized protein n=1 Tax=Pseudomonas sp.
                     HPB0071 RepID=N2J0Z0_9PSED"
                     /codon_start=1
                     /transl_table=11
                     /translation="MLIIARKKDYYDGVVGTMGVDKTIVYDREIIEVEAENMPDLFKR
                     KTFYTSFREREDNPFYQLGNSRIKKKYYKKYPHNSYFILGFCGKLYIGWKLYSVKEST
                     NHYDFNNVITTITYDLDYIKELFEEKTWHGNLYDNLNYISNYDAMDWFRNMKAPVFIY
                     DYDYGRTHVDVNCYGWETNHPKFFINPLLKDYEFYKIFDAFQAFQEVMMFMGGVLGRG
                     EKDIVEVADKYKITQHGFDYKWSFRKEPEKK*"
                     /db_xref="UniRef100_N2J0Z0"
                     /db_xref="A0A0F9UUB2_9ZZZZ"
                     /db_xref="byi:BYI23_F000340"
                     /db_xref="N2J0Z0_9PSED"
     gene            131713..131919
                     /locus_tag="SR-VP_4-6_scaffold_141_4086954_prodigal-single
                     _129"
     CDS             131713..131919
                     /product="hypothetical protein"
                     /codon_start=1
                     /transl_table=11
                     /translation="MKKFNEIRGKIFHSMEEAVEITGDLSDIGNEIGLIIGKYLNEEN
                     TVEDFISGLRHGISLIDGTHDKTE*"
     gene            131922..132131
                     /locus_tag="SR-VP_4-6_scaffold_141_4086954_prodigal-single
                     _130"
     CDS             131922..132131
                     /product="hypothetical protein"
                     /codon_start=1
                     /transl_table=11
                     /translation="MLNVMYDGIQVGYSNDNGKTIEFLDTEEAKKVENNILKGHNIYV
                     SSRRLENNELCITHKENSVLLKYRG*"
     gene            132504..133046
                     /locus_tag="SR-VP_4-6_scaffold_141_4086954_prodigal-single
                     _131"
     CDS             132504..133046
                     /product="hypothetical protein"
                     /codon_start=1
                     /transl_table=11
                     /translation="MKKFIGILIIVFLCTSLCAQVPATISLRAGDSEAKGLLGMEIIV
                     SHFSFSGGWRPGSAPIGQKINSWDFAFTYYQRQWYETGFYVSIAYATQGGAYKKSLYN
                     ESYTIEPSKLIMLGLRMNANDVCEKFSDRILIDAGLGYKGSDHSDLFTFEVGIGFSIF
                     KVNPNHNSIRSPYRLFKRIR*"
     gene            133050..133139
                     /locus_tag="SR-VP_4-6_scaffold_141_4086954_prodigal-single
                     _trna_16"
     tRNA            133050..133139
                     /product="Leu"
     gene            133180..133563
                     /locus_tag="SR-VP_4-6_scaffold_141_4086954_prodigal-single
                     _132"
     CDS             133180..133563
                     /product="50S ribosomal protein L7/L12 n=1 Tax=Saprospira
                     grandis (strain Lewin) RepID=H6L454_SAPGL"
                     /codon_start=1
                     /transl_table=11
                     /translation="MATNPKLFEIANTLINLTVLEAKELINILENDYGIKPAKNIIQS
                     NDSVVKEDIPEPLQTEFDVILKEIGLQKLKLIKRVKELKNLNLIDAKILVESAPCKLE
                     EKTSDKNAAFFKTELELLGAVIEVK*"
                     /db_xref="UniRef100_H6L454"
                     /db_xref="sgn:SGRA_2309"
                     /db_xref="H6L454_SAPGL"
     gene            133566..133925
                     /locus_tag="SR-VP_4-6_scaffold_141_4086954_prodigal-single
                     _133"
     CDS             133566..133925
                     /product="hypothetical protein"
                     /codon_start=1
                     /transl_table=11
                     /translation="MKKHKHVFESDGGQCIICRKTVSELLEENKKSKPVDVLLKNCKK
                     AVNKEIRKDCWKEAYKILELCDEKDRQDFLKYHQEDKGNICCLVLDFAKSKLVDEGKM
                     EQKPNDCFKDPYIILKK*"
     gene            133922..134089
                     /locus_tag="SR-VP_4-6_scaffold_141_4086954_prodigal-single
                     _134"
     CDS             133922..134089
                     /product="hypothetical protein"
                     /codon_start=1
                     /transl_table=11
                     /translation="MKDFLFGNKIRYNYPDHHIRKKSGLINWWEDMSFFSSKKAKRQH
                     DKRELMKELNE*"
     gene            134082..134204
                     /locus_tag="SR-VP_4-6_scaffold_141_4086954_prodigal-single
                     _135"
     CDS             134082..134204
                     /product="hypothetical protein"
                     /codon_start=1
                     /transl_table=11
                     /translation="MNNVIKGGKIIRDDDCGCGKPLKVTDPKRKIIKKVIKKRI*"
     gene            134206..134290
                     /locus_tag="SR-VP_4-6_scaffold_141_4086954_prodigal-single
                     _trna_17"
     tRNA            134206..134290
                     /product="Pseudo"
     gene            134305..134529
                     /locus_tag="SR-VP_4-6_scaffold_141_4086954_prodigal-single
                     _136"
     CDS             134305..134529
                     /product="hypothetical protein"
                     /codon_start=1
                     /transl_table=11
                     /translation="MDNIKVFEKLNEQKGKVLGAKMDEIDKLLKPYTITLDNGIEEVT
                     IPNEEVARKWMKLNKEFQDIVKEIILIDKN*"
     gene            134529..134711
                     /locus_tag="SR-VP_4-6_scaffold_141_4086954_prodigal-single
                     _137"
     CDS             134529..134711
                     /product="id=4453482 bin=GWF2_Lentisphaerae_38_69 species
                     =unknown genus=unknown taxon_order=unknown
                     taxon_class=unknown phylum=unknown
                     tax=GWF2_Lentisphaerae_38_69 organism_group=Lentisphaerae
                     organism_desc=a349"
                     /codon_start=1
                     /transl_table=11
                     /translation="MKNINRKKYGGKYVTTKSFTDLKVITSGINSIKVYDRAIKKGIN
                     DPVIQYIFPENVTTIF*"
                     /db_xref="gwf2_scaffold_72_51"
                     /db_xref="87685001"
     gene            134774..135079
                     /locus_tag="SR-VP_4-6_scaffold_141_4086954_prodigal-single
                     _138"
     CDS             134774..135079
                     /product="hypothetical protein"
                     /codon_start=1
                     /transl_table=11
                     /translation="MGNKLITETTTNRGEFNRAYKDYLAHKNNGISCSYCKYHRNENG
                     AGRGYYGGFTRTNGHIKMTYPNWKLVSKNPKQWMKKPMKINVGTNIIYNTKYYDIVF*"
     gene            complement(135175..135756)
                     /locus_tag="SR-VP_4-6_scaffold_141_4086954_prodigal-single
                     _139"
     CDS             complement(135175..135756)
                     /product="hypothetical protein"
                     /codon_start=1
                     /transl_table=11
                     /translation="MKRNDKQRLFEVMQRVAPNFSGKILNEDFDFQQKIKNGDVWLDH
                     YGPSGSKEYTDGEIWYNRGGQQLRNPEEYNPHSDGYTPFGDEGDGMYEDFEQEETSEF
                     LPITAPVGSPDDKLFTDIVNQGIDSHLEGFTKSKFEIKNASTGNRKVFNFHKSEIPIL
                     IRRLQELGTPEADQWADDIQNYDKNIQEIAGNL*"
     gene            complement(135758..136612)
                     /locus_tag="SR-VP_4-6_scaffold_141_4086954_prodigal-single
                     _140"
     CDS             complement(135758..136612)
                     /product="hypothetical protein"
                     /codon_start=1
                     /transl_table=11
                     /translation="MAIPKLISIISEEVNNFLNEIEYRDEDIINADSINLQHEYDKLN
                     QQLFNNELPKILLRWSNRKTSLGHVSYVRNRLTGRTEKINGLSMSLFYETPYRIFKST
                     LAHEMIHIFELTHNERGSHGYFFQREARRINNMNLGFNITATNTEHLEMTSKTMANAI
                     TKRKTLIAMIMNIDGKYYINVTTPSVYQAESDSVFSMYEKFVNAGKYRNVEITVVESE
                     NPALMQYPISRTFKRRISYSALNDELLGSLLDEKILKNIKFKRGVPMSVSEDIESSDN
                     NLEVVEII*"
     gene            complement(136617..137042)
                     /locus_tag="SR-VP_4-6_scaffold_141_4086954_prodigal-single
                     _141"
     CDS             complement(136617..137042)
                     /product="hypothetical protein"
                     /codon_start=1
                     /transl_table=11
                     /translation="MKNIISEEVQKFLREAYIIGGDNFKFRQAVPKAHFSGYNTFTTE
                     FDTEIPESNIVANWGLSFWLNDSGIENFIIDVHGVEGTFTIQMYDLHSDELKQETQKN
                     IADFQWKFVVNEAALMMNQSLYIKEMSFDFEEKTCTVNF*"
     gene            137101..137412
                     /locus_tag="SR-VP_4-6_scaffold_141_4086954_prodigal-single
                     _142"
     CDS             137101..137412
                     /product="Uncharacterized protein n=1 Tax=Cronobacter
                     phage CR3 RepID=I1TRU2_9CAUD"
                     /codon_start=1
                     /transl_table=11
                     /translation="MTKFAYKLCRVLKSGELTSLFINKTERLKRNVWLEAKCYPTPGY
                     KIRPFWHCTENPVAPHLTQKGRVWVKVEMKNYNEFNRPVFQGGKWFLAEKIKILDNII
                     N*"
                     /db_xref="UniRef100_I1TRU2"
                     /db_xref="A0A0F9R0V0_9ZZZZ"
                     /db_xref="I1TRU2_9CAUD"
     gene            137494..138303
                     /locus_tag="SR-VP_4-6_scaffold_141_4086954_prodigal-single
                     _143"
     CDS             137494..138303
                     /product="Xylellain n=1 Tax=Niabella soli DSM 19437 RepID
                     =H1NQV5_9SPHI"
                     /codon_start=1
                     /transl_table=11
                     /translation="MNSVEINNNGIQKKIVLGWKPDLTDYRDHIFKAVLNKTLPPKID
                     LRPQCPIIYDQNELGSCTANALAGAFQFEQLKQIKKRSISFVPSRLFIYYNERVLENS
                     VNSDAGASLRDGVKTMNNDGVCSENLWKYKISRFKQKPSANCYASALKNQVQEYLSIN
                     PSIPEIKQCLADGFPVAFGFTVYSSFMTQQVANTGIMPMPQDGDQLEGGHAVLAVGYD
                     DNKSALIVRNSWGRNWGLNGYFYMPYDYTTLAQLTSDFWSIRLVEVDLSLI*"
                     /db_xref="UniRef100_H1NQV5"
                     /db_xref="nso:NIASO_13865"
                     /db_xref="W0EYQ3_9SPHI"
                     /db_xref="H1NQV5_9SPHI"
     gene            138316..138825
                     /locus_tag="SR-VP_4-6_scaffold_141_4086954_prodigal-single
                     _144"
     CDS             138316..138825
                     /product="hypothetical protein"
                     /codon_start=1
                     /transl_table=11
                     /translation="MNILEIIKEEIVENYNHANYLKWKRQNVTIRGIRDNNNSAENGG
                     MAKYGQGLYSAFLGNKDLAKQYGKVYFLVNAIPKHPKIVYSTNDAEIFEQQMVTNYCK
                     MHGVPRSNEFFSKNTTIADEMQRLGYDGLVIKGREMVNYTPPSNVLYFSTEQELINYY
                     EIVIENNVK*"
     gene            139318..139392
                     /locus_tag="SR-VP_4-6_scaffold_141_4086954_prodigal-single
                     _trna_18"
     tRNA            139318..139392
                     /product="Pseudo"
     gene            139396..139471
                     /locus_tag="SR-VP_4-6_scaffold_141_4086954_prodigal-single
                     _trna_19"
     tRNA            139396..139471
                     /product="Lys"
     gene            139474..139551
                     /locus_tag="SR-VP_4-6_scaffold_141_4086954_prodigal-single
                     _trna_20"
     tRNA            139474..139551
                     /product="Lys"
     gene            139642..140301
                     /locus_tag="SR-VP_4-6_scaffold_141_4086954_prodigal-single
                     _145"
     CDS             139642..140301
                     /product="protein of unknown function DUF559"
                     /codon_start=1
                     /transl_table=11
                     /translation="MYKCKLCDKEYEKRHAYIAHCRVHSGYVRPKNMNSKRTRRNKPH
                     KTICQFCGESFNNGRILGGHMTHCILNPNHLNIKKNMSKAGLDKNFHWSDEDKKRIGR
                     GVTKYLNEHPDKVPYILNHSSKMSYPEKIFKNALESMKISGWTYNYRNGIYAYDFAFP
                     KLKIDVEIDGNTHTREKIKKIDERRDVFSKEDGWQVIRFTAKEIKENVLTCIKSLNFL
                     F*"
                     /db_xref="acy:Anacy_0586"
     gene            140372..141205
                     /locus_tag="SR-VP_4-6_scaffold_141_4086954_prodigal-single
                     _146"
     CDS             140372..141205
                     /product="Putative von Willebrand factor type A domain
                     protein n=1 Tax=Clostridium sp. CAG:568
                     RepID=R5ZM97_9CLOT"
                     /codon_start=1
                     /transl_table=11
                     /translation="MTKKKVTTTVTTTVTEETIPSNEKTQIICVLDRSGSMSENGIIH
                     EAINGFNRFLAEQRKLKDTATLTVVLFDDMYDMLYDDVDIKTVKDITYDTWTPRGTTA
                     LYDAIGKTINKVKAKHVSLGSEAPAKVLVCIVTDGKNNASHEYTRDGIKSLIKECENI
                     NWNFVYLAANQNAFEVGSSFGVSAGNTMTFAASGQGAAFMSSTLNNVSTSYRGMSYVD
                     SDFQKKSKNLVPDEDKKNEPPLDDKGTSNLGGTITTNGTNITFSNPNTTNVVIDNTDK
                     K*"
                     /db_xref="UniRef100_R5ZM97"
                     /db_xref="R5ZM97_9CLOT"
                     /db_xref="mbj:KQ51_01703"
     gene            141394..143961
                     /locus_tag="SR-VP_4-6_scaffold_141_4086954_prodigal-single
                     _147"
     CDS             141394..143961
                     /product="ribonucleoside-diphosphate reductase n=1 Tax
                     =Thermophagus xiamenensis RepID=UPI000255DA87"
                     /codon_start=1
                     /transl_table=11
                     /translation="MIDINLRIYPKQEVEKSTLQYFKNDELAVHVWMKKYCLKDENNY
                     YELNPNDMHHRLANELARIEAKYPNPLTEEQIFETLKNFKRIVPQGSPMSGIGNNFQI
                     VSLSNCFVIGNDGESDSYGGIMKLDQEQVHLMKRRGGVGLDLSFVRPSGSPVKNSAIT
                     STGVIPFMERYSNSTKEVAQDGRRGALMESISIKHPDAEKFIDAKLIQGKVTGANISV
                     RIDNEFMNAATTGILYQQQFPVQGIPKVTKNIDAQKLWKKIIYNAWKSAEPGILFWDT
                     MINESIPDCYANLGFKSTSTNPCGEIVLCNDDSCRLLAVNLYGYVINPFTKDATFNWE
                     LFKSDVQIAMRYMDDIVDLEIEKIDAILAKIKSDPEDEYLKLIETRLWERIQDKTKRG
                     RRTGLGVTGEGDMLAAMGLIYGTDKATDFSEEIHKTLKLNAYKSSAIMAKERGAFPIF
                     DFEREKNNPFIERIKQEDFEIWVLMQHYGRRNIALLTIAPTGSVSIMTQTTSGIEPCF
                     LPVYKRRRKINPQEKDVRIDFVDDEGIAWQEYPVFHHKFEIWLETNSYNVNVVKSMTD
                     EQRDEVVKKSPYYKATSNDVDWVKKVEMQGRIQKHVDHSISVTVNVPSDTKEEIISKI
                     YETGWRSGCKGITVYRDGCRSGVLVTDEDKKDIEFKENNAPKRPKRLKAEIHRFQNNL
                     EKWIAVVGMKDGRPYEIFTGKLENGLANLPINIKDCEVVKTIIEGEQLDIENQKIIKT
                     RIKRYDIEYIDSDGIRQVHLGLNQAFNPEFWNYAKLISGVMRHGMPIIKLYELIDSLN
                     FKEDYINTWKNGVARTIKRYIKDGEKGKGKCTECGSDQLEFVEGCLVCKSCGSSKCG*"
                     /db_xref="UniRef100_UPI000255DA87"
                     /db_xref="A0A0D8JDT8_9BACT"
                     /db_xref="doi:FH5T_07040"
                     /db_xref="UPI000255DA87"
     gene            143939..144145
                     /locus_tag="SR-VP_4-6_scaffold_141_4086954_prodigal-single
                     _148"
     CDS             143939..144145
                     /product="hypothetical protein"
                     /codon_start=1
                     /transl_table=11
                     /translation="VAQASAGNMKKIKEKQILKKGMTLKSNDYDFSSPEFIEKVRKVK
                     EKQKKIFRSKDVSLEDLRKIVITI*"
     gene            144244..144795
                     /locus_tag="SR-VP_4-6_scaffold_141_4086954_prodigal-single
                     _149"
     CDS             144244..144795
                     /product="Uncharacterized protein id=3928785 bin
                     =GWC2_Bacteroidetes_46_850 species=Porphyromonas sp. oral
                     taxon 279 genus=Porphyromonas taxon_order=Bacteroidales
                     taxon_class=Bacteroidia phylum=Bacteroidetes
                     tax=GWC2_Bacteroidetes_46_850 organism_group=Bacteroidetes"
                     /codon_start=1
                     /transl_table=11
                     /translation="MKKFALVLTIILLSLSQLIAQDTFMKGDKVINLGIGIGSTLYSG
                     IGNKSTVPPLSVSYEVAVLDNIFDKGVIGVGGYIGYQSYKWKDGWYGYKYSNLILGAR
                     GAFHYPLAEKLDTYVGLMVGFNVASSKWIGTGTDRFAHSSSGGLIGSLYVGGRYFVGK
                     HFGLMGELGYGITYLNLGLTYKL*"
                     /db_xref="gwc2_scaffold_22_125"
                     /db_xref="scn:Solca_1621"
                     /db_xref="86715840"
     gene            144892..147147
                     /locus_tag="SR-VP_4-6_scaffold_141_4086954_prodigal-single
                     _150"
     CDS             144892..147147
                     /product="Putative vWa containing protein n=1 Tax=Dickeya
                     phage Limestone RepID=I0J2Y2_9CAUD"
                     /codon_start=1
                     /transl_table=11
                     /translation="MKRNVKFDENYYLITQEVNSTVTVEVAKKTNHIFVVDVSGSMSW
                     ELPKIRTQLKNKLSNLMKDGDTISIVWFSGNHDSGILKEEIEVKSLKTLSDLNDAIDK
                     WLHPIGLTAFLKPLELVKELIGRIKKNRPDSVFSMIFLTDGYNNDCPWNEVTKTLKSL
                     ENDISSSTFVEYGFYADTQKLTQMASILGGEKISCNGFDDFEPVFAGKISKSIRGGKK
                     TLVDITDRFLYDFAFSVGDDGSIILYNINDKKIMVNSDVKEIHFFSANGVGGAMVADT
                     TLYAAVYVLSDKLMNDDAEKVFYALGDNHYYKMLANAFGKQKLNAFKNAIKECVTDTA
                     KRFPEGKGSIQKIDDNAYCLMNLMEDLANTEDCLFYPNHPDFIYHRIGRKRVARGENL
                     SEADKQRLAEAKNVEEVTKITEELQAKNVELKFVNTDPDRGYPVTDLVWNEERANLSV
                     RIRIDGKAILPTNKFGITEVMTYKYNTFTLVKDGIVNVEKFPLSYSNSLRNLLSLNGV
                     KFEIKDSVLIIDLTSLPIINRGMVQTISAKALAIQEWELLKTQADKKVYDYYRKSLFP
                     KESKSFIDMLSLTLGADKAVECAAWLKEIGITDYNGFAPLTDTEESTDFYMSVNLATK
                     IKGLSSLPKVEDVITKLKDGKALKISEFIMADAVRNYQAVTESAQYKSLSETQQKEIL
                     KNYLIIKSNELNKLRRKALQEIAQIKFALILSKKWFKEFKTFDENTIDLTLDKQNLNF
                     VFDLSEKEVKI*"
                     /db_xref="UniRef100_I0J2Y2"
                     /db_xref="A0A0A0YS92_9CAUD"
                     /db_xref="I0J2Y2_9CAUD"
     gene            147547..147620
                     /locus_tag="SR-VP_4-6_scaffold_141_4086954_prodigal-single
                     _trna_21"
     tRNA            147547..147620
                     /product="Thr"
     gene            148072..148143
                     /locus_tag="SR-VP_4-6_scaffold_141_4086954_prodigal-single
                     _trna_22"
     tRNA            148072..148143
                     /product="Pseudo"
     gene            148155..148239
                     /locus_tag="SR-VP_4-6_scaffold_141_4086954_prodigal-single
                     _trna_23"
     tRNA            148155..148239
                     /product="Ser"
     gene            148658..148733
                     /locus_tag="SR-VP_4-6_scaffold_141_4086954_prodigal-single
                     _trna_24"
     tRNA            148658..148733
                     /product="Pseudo"
     gene            148837..148911
                     /locus_tag="SR-VP_4-6_scaffold_141_4086954_prodigal-single
                     _trna_25"
     tRNA            148837..148911
                     /product="Gly"
     gene            148965..149171
                     /locus_tag="SR-VP_4-6_scaffold_141_4086954_prodigal-single
                     _151"
     CDS             148965..149171
                     /product="hypothetical protein"
                     /codon_start=1
                     /transl_table=11
                     /translation="MKMKYVLLEYDYTTYCQGTADHNYGMMLIHCPKSCDFFEVKNAL
                     MKARHKKGEYEIDEKSVMNATIEW*"
     gene            149176..149248
                     /locus_tag="SR-VP_4-6_scaffold_141_4086954_prodigal-single
                     _trna_26"
     tRNA            149176..149248
                     /product="Ile"
     gene            149342..149429
                     /locus_tag="SR-VP_4-6_scaffold_141_4086954_prodigal-single
                     _trna_27"
     tRNA            149342..149429
                     /product="Asn"
     gene            149521..149640
                     /locus_tag="SR-VP_4-6_scaffold_141_4086954_prodigal-single
                     _152"
     CDS             149521..149640
                     /product="hypothetical protein"
                     /codon_start=1
                     /transl_table=11
                     /translation="MKKQRKPKNPESVNIKSLLRFIDREMKYIEKMKYVDKKN*"
     gene            149654..149729
                     /locus_tag="SR-VP_4-6_scaffold_141_4086954_prodigal-single
                     _trna_28"
     tRNA            149654..149729
                     /product="Thr"
     gene            149736..149811
                     /locus_tag="SR-VP_4-6_scaffold_141_4086954_prodigal-single
                     _trna_29"
     tRNA            149736..149811
                     /product="Pseudo"
     gene            149834..150124
                     /locus_tag="SR-VP_4-6_scaffold_141_4086954_prodigal-single
                     _153"
     CDS             149834..150124
                     /product="id=4535347 bin=GWF2_Bacteroidetes_41_9 species
                     =unknown genus=unknown taxon_order=unknown
                     taxon_class=unknown phylum=unknown
                     tax=GWF2_Bacteroidetes_41_9 organism_group=Bacteroidetes"
                     /codon_start=1
                     /transl_table=11
                     /translation="MKDLNEKDIEEFIRKNRDEICCDVPKDNHDEKFLFKLGLRVKKI
                     IDLTPYFVKLAIVAIIIFIASIFVWYNYLRKDKTKPVIENIVNQFKKDKTKK*"
                     /db_xref="gwf2_scaffold_8124_21"
                     /db_xref="85677471"
     gene            150128..150204
                     /locus_tag="SR-VP_4-6_scaffold_141_4086954_prodigal-single
                     _trna_30"
     tRNA            150128..150204
                     /product="Arg"
     gene            150409..150618
                     /locus_tag="SR-VP_4-6_scaffold_141_4086954_prodigal-single
                     _154"
     CDS             150409..150618
                     /product="hypothetical protein"
                     /codon_start=1
                     /transl_table=11
                     /translation="MRYSIENMKQPLTFLTDDKKVISTNGYAFLDECGNTIIIVYGEG
                     KRDGMAKYLDEDGDLLMIKYKCVKL*"
     gene            150615..150800
                     /locus_tag="SR-VP_4-6_scaffold_141_4086954_prodigal-single
                     _155"
     CDS             150615..150800
                     /product="hypothetical protein"
                     /codon_start=1
                     /transl_table=11
                     /translation="MKNRVKLTIMIDTEKKLTEKEIVEAMVNMKYRLEGYTTECPEFL
                     IGSDIHIDKHYFETTLP*"
     gene            150791..150865
                     /locus_tag="SR-VP_4-6_scaffold_141_4086954_prodigal-single
                     _trna_31"
     tRNA            150791..150865
                     /product="Arg"
     gene            150877..151041
                     /locus_tag="SR-VP_4-6_scaffold_141_4086954_prodigal-single
                     _156"
     CDS             150877..151041
                     /product="hypothetical protein"
                     /codon_start=1
                     /transl_table=11
                     /translation="MEEELNKTENDELFKYLFDWGVQNKFGLIFSADSDIKIYTIIKI
                     NFKTKEIYFS*"
     gene            151057..151134
                     /locus_tag="SR-VP_4-6_scaffold_141_4086954_prodigal-single
                     _trna_32"
     tRNA            151057..151134
                     /product="Arg"
     gene            151285..151361
                     /locus_tag="SR-VP_4-6_scaffold_141_4086954_prodigal-single
                     _trna_33"
     tRNA            151285..151361
                     /product="Arg"
     gene            151377..151574
                     /locus_tag="SR-VP_4-6_scaffold_141_4086954_prodigal-single
                     _157"
     CDS             151377..151574
                     /product="hypothetical protein"
                     /codon_start=1
                     /transl_table=11
                     /translation="MTKKKEINPVDELFEFLSSWGARNGFKFVAPSDGEKNIDFININ
                     FKTNIIYVDELNIDEPLTEVG*"
     gene            151709..151957
                     /locus_tag="SR-VP_4-6_scaffold_141_4086954_prodigal-single
                     _158"
     CDS             151709..151957
                     /product="hypothetical protein"
                     /codon_start=1
                     /transl_table=11
                     /translation="MLFRQTKKQEEPELIRNDTFYRKHPKIMRLWLVEITSTDGEILK
                     FYVSGTTQFDAYEKADGYKHWLADEKLKNNLSNFRLMP*"
     gene            151987..152062
                     /locus_tag="SR-VP_4-6_scaffold_141_4086954_prodigal-single
                     _trna_34"
     tRNA            151987..152062
                     /product="Gly"
     gene            152080..152385
                     /locus_tag="SR-VP_4-6_scaffold_141_4086954_prodigal-single
                     _159"
     CDS             152080..152385
                     /product="Uncharacterized protein {ECO:0000313|EMBL
                     :KKL23322.1};  TaxID=412755 species="unclassified
                     sequences; metagenomes; ecological metagenomes.;"
                     source="marine sediment metagenome.;""
                     /codon_start=1
                     /transl_table=11
                     /translation="MKCYHGTSEEKWKLIQEEGVLWGYSFHTNPDGSTERGYRYTYLT
                     PEIEVAKGFGEVILEIDYHPTGTIGIDNYGFDPPPRQTCWQFSVFLPIPLEKIKRIM*"
                     /db_xref="A0A0F9CAC4_9ZZZZ"
     gene            152747..152971
                     /locus_tag="SR-VP_4-6_scaffold_141_4086954_prodigal-single
                     _160"
     CDS             152747..152971
                     /product="hypothetical protein"
                     /codon_start=1
                     /transl_table=11
                     /translation="MKYTKYIISDKFVNIDSLQTNNYYLKLPLILVKIPVALVGVMVI
                     FGFLPMTIMVDECRNIKCFYIHFKRKGYKL*"
     gene            153024..153182
                     /locus_tag="SR-VP_4-6_scaffold_141_4086954_prodigal-single
                     _161"
     CDS             153024..153182
                     /product="hypothetical protein"
                     /codon_start=1
                     /transl_table=11
                     /translation="MKKFLINFRTNLNETMNMRIDARCETQAIHKLLKEFPKKKHGTY
                     DIECNQIR*"
     gene            153145..153675
                     /locus_tag="SR-VP_4-6_scaffold_141_4086954_prodigal-single
                     _162"
     CDS             153145..153675
                     /product="hypothetical protein MsalJ2_04231 id=3741461 bin
                     =GWF2_Bacteroidetes_40_13 species=Marinilabilia
                     salmonicolor genus=Marinilabilia taxon_order=Bacteroidales
                     taxon_class=Bacteroidia phylum=Bacteroidetes
                     tax=GWF2_Bacteroidetes_40_13 organism_group=Bacteroidetes"
                     /codon_start=1
                     /transl_table=11
                     /translation="MELMTLNVIKYVNKYIMKTKLLIFVLFFGLAVINIWAQEAIPAT
                     GGNATGSGGMVDYTIGQIVYTINNGTNGSATQGVQQPYEITVITGIKEAKDITIEIIV
                     YPNPVTDNLKLKIENYEIQNLRYQLYDNNGRCLQENKVEGNETSIIFSNYISAIYFLR
                     LTDNKKIVKIFKIIKK*"
                     /db_xref="gwf2_scaffold_212_76"
                     /db_xref="fin:KQS_11910"
                     /db_xref="88872012"
     gene            153681..154760
                     /locus_tag="SR-VP_4-6_scaffold_141_4086954_prodigal-single
                     _163"
     CDS             153681..154760
                     /product="Uncharacterized protein n=1 Tax=Flavobacteria
                     bacterium BAL38 RepID=A3J5U5_9FLAO"
                     /codon_start=1
                     /transl_table=11
                     /translation="MRKIYTIFLAILLTVNVVAQPPLKMSYQAVIRDANNVLVINGVV
                     GMRISILQGSIVGTPVYMESQNPTTNANGLVSIEIGAYYPDMGSFASIDWSSGPYYIK
                     TETDPTGGANYTITGTSQLLTVPYAMYANSSKYLTNFNVSATGDTMSFGKTNVIIPGI
                     SIINHPPVTDADGNSYKTILIGKQIWMAENLKTTKYNDGTDIPLVTNDSIWSTLTTHA
                     YCWYNNDINNKNIYGALYNWYVVNTGKLCPTGWHVPTIDEWRILGDPYKYTRINISGT
                     YGFELMESGTSHWLNGSGTNETGFTALPRGPDNQYGSYWSSNYNDMYHGVWFYPIPID
                     DSWGKTPLSSLRLPQEKFSVRCVKN*"
                     /db_xref="UniRef100_A3J5U5"
                     /db_xref="A3J5U5_9FLAO"
                     /db_xref="ptq:P700755_003989"
     gene            154768..155085
                     /locus_tag="SR-VP_4-6_scaffold_141_4086954_prodigal-single
                     _164"
     CDS             154768..155085
                     /product="Gp20 id=4677109 bin=GWA2_OP3_52_12 species=Phage
                     phiJL001 genus=Yualikevirus taxon_order=Caudovirales
                     taxon_class=unknown phylum=unknown tax=GWA2_OP3_52_12
                     organism_group=OP3 (Omnitrophica) organism_desc=Genome is
                     FULL of scaffolding errors"
                     /codon_start=1
                     /transl_table=11
                     /translation="MKKAVWEILVPAENNSGVEFTLEHHKKWDEFVKNLTGGLTIMKS
                     AKGQWIYNKKTYFDKVIPCRIACSPKKIKKIIDFTIKHYEQKAVYAYKVSKTVIFGYK
                     MYN*"
                     /db_xref="gwa2_scaffold_4887_6"
                     /db_xref="32874923"
     gene            155094..155330
                     /locus_tag="SR-VP_4-6_scaffold_141_4086954_prodigal-single
                     _165"
     CDS             155094..155330
                     /product="hypothetical protein"
                     /codon_start=1
                     /transl_table=11
                     /translation="MGNLTTDNPKEGPESEYKTPKVENVGEAFMDWAENNWGLEKIII
                     VGMRNNDDNCESCPYKYLRETFINKINELVKNKV*"
     gene            155333..155545
                     /locus_tag="SR-VP_4-6_scaffold_141_4086954_prodigal-single
                     _166"
     CDS             155333..155545
                     /product="hypothetical protein"
                     /codon_start=1
                     /transl_table=11
                     /translation="MSMFSEIQSEITAKRLEAILTHAIAIGGEVKEFAKKYLYDWYIW
                     ECSETYGSYPTNPMIKREFEEEEKKE*"
     gene            155564..155656
                     /locus_tag="SR-VP_4-6_scaffold_141_4086954_prodigal-single
                     _trna_35"
     tRNA            155564..155656
                     /product="Ser"
     gene            155670..156080
                     /locus_tag="SR-VP_4-6_scaffold_141_4086954_prodigal-single
                     _167"
     CDS             155670..156080
                     /product="hypothetical protein"
                     /codon_start=1
                     /transl_table=11
                     /translation="MKILDKVQEIFNQYDLKPLMLPEGHKDVYSFLRKYPEFGKDFKS
                     SIEDSDLNTKYHQHIPKGWYGFDIGTPIVPKWMEIIDKIVEICVAVDPAFEIHQIKLK
                     FGDICFYCGSNVIDDLREVESLIAHKLFDRALIY*"
     gene            156156..156521
                     /locus_tag="SR-VP_4-6_scaffold_141_4086954_prodigal-single
                     _168"
     CDS             156156..156521
                     /product="hypothetical protein"
                     /codon_start=1
                     /transl_table=11
                     /translation="MKKLNMVVTEIFLVKTGWDKTFVGELVREVLNGDNNSLQVLFHG
                     SVVINEGKIWSVGKNPDELGNYLNAIATMKLEKNLHGDKGKYINLGCIYKAFKFEKKL
                     ITIDVVTPYCNDVNTFYLN*"
     gene            156521..156790
                     /locus_tag="SR-VP_4-6_scaffold_141_4086954_prodigal-single
                     _169"
     CDS             156521..156790
                     /product="hypothetical protein"
                     /codon_start=1
                     /transl_table=11
                     /translation="MKDFELLKRTYPVSEFDRPCDGFVYILDNSTPAERKEWCINARE
                     LQRIIKKGERYMYQVAKVNREFKTMYLSFSNYEIIRKFIFNLEDE*"
     gene            156792..156977
                     /locus_tag="SR-VP_4-6_scaffold_141_4086954_prodigal-single
                     _170"
     CDS             156792..156977
                     /product="hypothetical protein"
                     /codon_start=1
                     /transl_table=11
                     /translation="MKKRGNQYWEEFTDAVESFTRFKSKTDENLKKQGLHNIGCCHLC
                     GNIHYTDDPILLNPKIN*"
     gene            156982..157182
                     /locus_tag="SR-VP_4-6_scaffold_141_4086954_prodigal-single
                     _171"
     CDS             156982..157182
                     /product="hypothetical protein"
                     /codon_start=1
                     /transl_table=11
                     /translation="MQGLGYLYDNENGEKILCLVRQGIYGRYLKRRKSGKDGFHLIDE
                     EIHLNENKEKLKNLKEDKKIFC*"
     gene            157184..157360
                     /locus_tag="SR-VP_4-6_scaffold_141_4086954_prodigal-single
                     _172"
     CDS             157184..157360
                     /product="hypothetical protein"
                     /codon_start=1
                     /transl_table=11
                     /translation="MEDSNYIDVIEDKIKALPVTIIPVNHWENKKYKPYTVKLVKLDD
                     VLKILELIKKLELE*"
     gene            157504..157580
                     /locus_tag="SR-VP_4-6_scaffold_141_4086954_prodigal-single
                     _trna_36"
     tRNA            157504..157580
                     /product="Sup"
     gene            157864..158118
                     /locus_tag="SR-VP_4-6_scaffold_141_4086954_prodigal-single
                     _173"
     CDS             157864..158118
                     /product="hypothetical protein"
                     /codon_start=1
                     /transl_table=11
                     /translation="MRNIANSFMTFDQMYEHIMKGDYSILKRKFGTKDYPEIQWLIEH
                     FIKKEEYEKCQLLSKLQLPKIDDVKIKKEIIEWFGKINMK*"
     gene            158115..158438
                     /locus_tag="SR-VP_4-6_scaffold_141_4086954_prodigal-single
                     _174"
     CDS             158115..158438
                     /product="hypothetical protein"
                     /codon_start=1
                     /transl_table=11
                     /translation="MSRTRKDLKSHKKGFGLYGHKPQRKLTPFIHDANKIVGKNEVLS
                     GQPDNDICQEGFDNMFCKDGSHWHNAKTVRALRKQLRAERDYITSRARAKIKHYDKKE
                     IDNLI*"
     gene            158441..158686
                     /locus_tag="SR-VP_4-6_scaffold_141_4086954_prodigal-single
                     _175"
     CDS             158441..158686
                     /product="hypothetical protein"
                     /codon_start=1
                     /transl_table=11
                     /translation="MEKIDTGLICSGCKPVYVGDKFMVQKHQNECCQHWILCEVRVNP
                     ACRCGYGLHDIETGELIANAAIANYRAEDWIEKLTKV*"
     gene            159284..159604
                     /locus_tag="SR-VP_4-6_scaffold_141_4086954_prodigal-single
                     _176"
     CDS             159284..159604
                     /product="hypothetical protein"
                     /codon_start=1
                     /transl_table=11
                     /translation="METLVKIDISKLKNDIQTGAEKQKFYRNQRKDVHLVGTREMPAS
                     EATYEHHRNGEILRAMYAAYGLARGKCFSVTENHYPEENHPLNKLQWRIDNIMNDYPV
                     KEEI*"
     gene            159698..160003
                     /locus_tag="SR-VP_4-6_scaffold_141_4086954_prodigal-single
                     _177"
     CDS             159698..160003
                     /product="hypothetical protein"
                     /codon_start=1
                     /transl_table=11
                     /translation="MSENDEDSGSTKVLTTKTPENFLNIVSVKDNITKVPETVEGSIS
                     SEPEKKELTEEEKKAIFIQKLKDSKIVYHPRKKFGVAYHKKRKTKNKMQRQSRKNNR*"
     gene            160006..160806
                     /locus_tag="SR-VP_4-6_scaffold_141_4086954_prodigal-single
                     _178"
     CDS             160006..160806
                     /product="hypothetical protein"
                     /codon_start=1
                     /transl_table=11
                     /translation="MYYSKGYHYGDFYKTPKPTTKNPMRVYIPANNTSLSYSASTVNY
                     YHVEPESHFWSDLIQILNFEKVAPQYLIKEYLLTGLKNTLEHGYEIGQVKNLNLRELT
                     YDIFPTIGDMIEYVGQQHFDMDEFCLMINTTLNIGLNLTNGLKMDRKEVYRILDGERD
                     YQDVKWELRNEINGIPDKTKPIAEWLTYIEHHLNKAKNAVYYLQNDEALAEIRKVTAL
                     GVRAMEINGCPERKIGKIINPLSDIDPTTHKLIKKDDKCCDDNCDCKK*"
     gene            160946..161311
                     /locus_tag="SR-VP_4-6_scaffold_141_4086954_prodigal-single
                     _179"
     CDS             160946..161311
                     /product="hypothetical protein"
                     /codon_start=1
                     /transl_table=11
                     /translation="MTEQIVDLNNTYWDRLKGYATELRVDARWVLRGNTDNKSYGSLR
                     IVSHPDLPPGQLRAIFTYVLTIKPKTREEKIKTIEDYQMEITELEVYSISDDIKTETQ
                     TYEAQFKELEGMFGVKIFE*"
     gene            161313..161549
                     /locus_tag="SR-VP_4-6_scaffold_141_4086954_prodigal-single
                     _180"
     CDS             161313..161549
                     /product="hypothetical protein"
                     /codon_start=1
                     /transl_table=11
                     /translation="MYINRAEATKDWCKDMMDKYTKYWSTDDKIYKDLYQFYNDNHVT
                     GIIYKSTSQQKKEKWLSSVAIKINQMFNEITNGV*"
     gene            161570..161836
                     /locus_tag="SR-VP_4-6_scaffold_141_4086954_prodigal-single
                     _181"
     CDS             161570..161836
                     /product="hypothetical protein"
                     /codon_start=1
                     /transl_table=11
                     /translation="MKKKLLCSCGGGNGVNHILGKGKCYRKEATGNLIPTNFRKEKYD
                     CCDVKGITITVFTLTQQRGYTQHPDGRWSLPKSEESIITIGENW*"
     gene            161850..162068
                     /locus_tag="SR-VP_4-6_scaffold_141_4086954_prodigal-single
                     _182"
     CDS             161850..162068
                     /product="hypothetical protein"
                     /codon_start=1
                     /transl_table=11
                     /translation="MNDLTLKNEIWEILETIDTNLHDESFYADKIYKLHIQCEIDLLK
                     DCIEHPQKPGYKRHDILKKIDELELKLI*"
     gene            162078..162980
                     /locus_tag="SR-VP_4-6_scaffold_141_4086954_prodigal-single
                     _183"
     CDS             162078..162980
                     /product="Uncharacterized protein n=2 Tax=Cellulophaga
                     phage phi38:1 RepID=R9ZXA0_9CAUD"
                     /codon_start=1
                     /transl_table=11
                     /translation="MAKESLVKQIIMENQENKEKDFTATTGKGKGLRFNKDKLRYDLV
                     HPKAFEDFVQVLTDGANKYYDRNWEKGLSWTSVLASLKRHIAAIEKGEDYDKESGRLH
                     IAHAACNVHFLNAFYYSFPQGDDRPRKYLSIPKIGLDVDGVIANWTGAWAKLYPEISA
                     TPSSWYLDRNVGKRFHDMKEAGTLNDFYLNIEPLLKPEDLPFEPHCYITSRPVSKEIT
                     EQWLDKNHFPAKPVYSVDIRQSKVQFAKDSEIQIFIDDSFENFVELNNGGVFTYLYTQ
                     PWNIKYDVGHMRLNSLKDIPLFKQ*"
                     /db_xref="UniRef100_R9ZXA0"
                     /db_xref="R9ZXA0_9CAUD"
     gene            163115..163603
                     /locus_tag="SR-VP_4-6_scaffold_141_4086954_prodigal-single
                     _184"
     CDS             163115..163603
                     /product="hypothetical protein"
                     /codon_start=1
                     /transl_table=11
                     /translation="MKKILIALFLMIFINLSSNLCAQSQTSLSIHGGYSWLNGVVGAE
                     VQSGCFGIGGGWMPTTMPISGNKVNSFGFGISIYDGPPSQPVLFYLSGGIASDGYQYE
                     DSNGYGETKPVTIIMLGTKYNFNSFYGKLGVGYGFCDESNASAFTFEALIGIPLFKNY
                     DK*"
     gene            163628..164068
                     /locus_tag="SR-VP_4-6_scaffold_141_4086954_prodigal-single
                     _185"
     CDS             163628..164068
                     /product="hypothetical protein"
                     /codon_start=1
                     /transl_table=11
                     /translation="MKKIKNFIVISITFIAIIFSTNYCTEPHEKPDCEKYGTGNVRIT
                     NNAPFEIYVDVTEVQYGDNDIRHLYQNQSTDYTMSAGIIYCYAASQTNYDNNEWNEKI
                     ESCTQCRTFTFTWTTSSAKTIRTDNSYIQVYNENNNITNKKIKQ*"
     gene            164343..165299
                     /locus_tag="SR-VP_4-6_scaffold_141_4086954_prodigal-single
                     _186"
     CDS             164343..165299
                     /product="hypothetical protein"
                     /codon_start=1
                     /transl_table=11
                     /translation="MKKFNLFLTMIIAVALIGLTNCKKESLNVTTPDGKKYVDAIATS
                     FNVVPAVEITTKALTESTPTIPLVTQKMWMFTCNSVWYTINSENPFALVKGLEFIGGS
                     AGQQFWSNDANNPASFPATTQVYSNLTPDEDVRVVVEGTDANGHIAYIGANDFNPDHT
                     SFPLNILQYRLGDVLTINADAITSLPGVTSVNVSFDTKTFDLPATRICKLGIPRTALC
                     FDDIVLGTTITNHVNVPVPVNSHEFSLCADVLNKVVGNIVITISAGGNPVAITLPDIT
                     ATTCGHGMHIVLSTTKVGWFDSATMQMTPQDIDVTTTTVNVL*"
     gene            165339..166250
                     /locus_tag="SR-VP_4-6_scaffold_141_4086954_prodigal-single
                     _187"
     CDS             165339..166250
                     /product="Uncharacterized protein {ECO:0000313|EMBL
                     :KKL61340.1}; Flags: Fragment;;  TaxID=412755
                     species="unclassified sequences; metagenomes; ecological
                     metagenomes.;" source="marine sediment metagenome.;""
                     /codon_start=1
                     /transl_table=11
                     /translation="LSTLSFLYNYLYEKDFMKSLRRIIKEEFVKLLKEINYGSNDDID
                     YNQFDREDEIKRELFSDFLYYNTPDFTKHVPWTVIPFPRLKKVWEDYMNYGSVRDTKG
                     LEIIEELMIDNTSKVSIFTNLAGHTQWGDEEAFEENIGYWVNEQLNCVYNKPFDKNQL
                     EIPFKNPKRGYQKPKNISPCQTTIHPFVKTFIEDKYDDELPNREKFYELLYNDMKDKF
                     FDYYMDDPEGKWGGFISDYGLQPLEDLLVQLLHAGSPEEKLLIIDQMLNVVHQRSDIA
                     EWFVEGGSRALSQLSASPSEVPEEVPQ*"
                     /db_xref="A0A0F9FVJ1_9ZZZZ"
     gene            166329..166658
                     /locus_tag="SR-VP_4-6_scaffold_141_4086954_prodigal-single
                     _188"
     CDS             166329..166658
                     /product="hypothetical protein"
                     /codon_start=1
                     /transl_table=11
                     /translation="MNISELFNKLQEELLPDELKGELILKGKVIIWTYDLNKNSEEID
                     MPDGDDDEEYGFDAESPEELLLEAYTEDLDTIQEFLDEYDEYDNWLFSEPDTNDTTIS
                     FRISENL*"
     gene            166697..167731
                     /locus_tag="SR-VP_4-6_scaffold_141_4086954_prodigal-single
                     _189"
     CDS             166697..167731
                     /product="Uncharacterized protein n=1 Tax=Kordia algicida
                     OT-1 RepID=A9DK96_9FLAO"
                     /codon_start=1
                     /transl_table=11
                     /translation="MLNYTITIMGGKALNKYGVFTERKNTAEFLQIGYELNVRVFFDL
                     TFFTSVVTCYRNKADHGDLDLLIKVRPDSNINWVEYIQNTFKPQAVNSNGGVYSFDYQ
                     NFQIDFIPIPEEKWETAKVYFSYDPLGNCMGKTFHKFGCSYGWEGLFYKYRNPHGTNS
                     ADILLTNDVRKIFEFGGYDYDRYLKGFNTLEEIFQFVIDGKYFNAEMFQMENLKSIDK
                     KRNRKRGSYHLFLNYIKEKDINAKYLFEKDKKKYVEAIENIFPESGLLYKLHDLQVKD
                     EQDQILAEKFNGNIVMQWFPELKGKELGKAIGKFKRYFDEESRYAEYIRHNTIENIHK
                     LFIWTYKNEF*"
                     /db_xref="UniRef100_A9DK96"
                     /db_xref="A9DK96_9FLAO"
                     /db_xref="xcv:XCVd0124"
     gene            167795..168262
                     /locus_tag="SR-VP_4-6_scaffold_141_4086954_prodigal-single
                     _190"
     CDS             167795..168262
                     /product="Uncharacterized protein n=1 Tax=Muricauda
                     ruestringensis (strain DSM 13258 / LMG 19739 / B1)
                     RepID=G2PP87_MURRD"
                     /codon_start=1
                     /transl_table=11
                     /translation="MKLYKGLKLRKKLVGEIGKLKMQIQAKNSYTEGALDPAKYDVNK
                     IYAELLAKIDELIGLKFVINEANRPIQDNIYRLSELKALLSFWNEVSVVEGMQQAGHF
                     GYTESKAVNYLVQIDEIKRNKMVAEFQAKIDALQEEIDTYNYTTEIPWDKEGE*"
                     /db_xref="UniRef100_G2PP87"
                     /db_xref="mrs:Murru_1296"
                     /db_xref="G2PP87_MURRD"
     gene            168457..169572
                     /locus_tag="SR-VP_4-6_scaffold_141_4086954_prodigal-single
                     _191"
     CDS             168457..169572
                     /product="Guanosine 5'-monophosphate oxidoreductase n=1
                     Tax=Mycoplasma iowae 695 RepID=G4EL99_MYCIO"
                     /codon_start=1
                     /transl_table=11
                     /translation="MVKFDFDDIIIVPKVHTSITSRYKDIILPEILPLFTAPMDTVVN
                     YSNKDIFLNNKIRVVLPRTVSYDSFLTQEILAGKTTDNGIFVSFGYNDILCHMPTAFL
                     RFHKNANILIDIANGHLQKIVDICKEIKKFRPDITIMVGNIANPDTYWWYAENDCVDY
                     IRVGIGAGGGCLTSKQSGVGHPMASLIKEVYDVKQQFIKFNLPDKFDPSLLRVTPEEK
                     VKPVKVIPAIVADGGMKDYSDIIKSLALGADYVMIGSIFNKTMESCADNYLYSIKIGK
                     KLANHLFDKGYPVKKYFRGMSTKEAQKAMGKTRFKTSEGVVRYRKVEYHLNGWVENFE
                     HYLRNAMIYSDAKTLDDFIGKADICQITKNAYDRFNK*"
                     /db_xref="UniRef100_G4EL99"
                     /db_xref="G4EL99_MYCIO"
                     /db_xref="mpe:MYPE10310"
     gene            169553..169924
                     /locus_tag="SR-VP_4-6_scaffold_141_4086954_prodigal-single
                     _192"
     CDS             169553..169924
                     /product="hypothetical protein"
                     /codon_start=1
                     /transl_table=11
                     /translation="MTDLTNEIGNIPAKDIQELYTKYEPLFEFIKDKKEIPYLIVVFD
                     WGIKYIKENYSDLDIDWKAWSIVYLKHKYDLLSKKEDIYKYIDDFIKHYKEKYESYVK
                     NLGMYASDFDRDYGFVNSCLK*"
     gene            complement(169993..170232)
                     /locus_tag="SR-VP_4-6_scaffold_141_4086954_prodigal-single
                     _193"
     CDS             complement(169993..170232)
                     /product="hypothetical protein"
                     /codon_start=1
                     /transl_table=11
                     /translation="MYIIPHKYARTLVFIVKLFALKFNIMAKDRNVQILEHKIAELDK
                     KIANFEKFHIDKKKTENLRILKLKYETDLEEIMAQ*"
     gene            170277..170501
                     /locus_tag="SR-VP_4-6_scaffold_141_4086954_prodigal-single
                     _194"
     CDS             170277..170501
                     /product="hypothetical protein"
                     /codon_start=1
                     /transl_table=11
                     /translation="MERYIKYKRFSESHNETSLQGLYDKLITEGWDIIYYNEIMHPVG
                     AQANPADIMIHVVILAGKRQGDTLTKTVVL*"
     gene            170513..170959
                     /locus_tag="SR-VP_4-6_scaffold_141_4086954_prodigal-single
                     _195"
     CDS             170513..170959
                     /product="hypothetical protein"
                     /codon_start=1
                     /transl_table=11
                     /translation="MHLDNLQEKHTYLVKKNFGTDLYSITILCKTKEAYQIRRNNDSN
                     IYVNWNSIKDFDDDYRFVEDITTLIENSHNVDAEAVTTDFLLKQIIAWIKKHENHHPF
                     FLIKETCPICNGAGTLQNGITTSLFETCSNCRGAGTISKRIDILFE*"
     gene            171003..171896
                     /locus_tag="SR-VP_4-6_scaffold_141_4086954_prodigal-single
                     _196"
     CDS             171003..171896
                     /product="hypothetical protein"
                     /codon_start=1
                     /transl_table=11
                     /translation="MLSLLQIIKEELEDFYDYGAEPSMSDRYLQKNTLVNPTPTEKIN
                     AELIGYIYTQYGRKLPEPIPVYKNPKSLIGFGYNTRGIILADGDFYLAKTWGAMHDDI
                     LEMLSEKNIISYDKIYNYFKNLPEEFIAVQRVGTTDRFAESEAYDIFPDYYEEIFQIA
                     NQLQPFEFKSNPLENNIREIESPLDPNLQGSNIPAGHKFNIVDELNKNNMKNDVKNIV
                     RDVLKEFTSEQQGEKYYLSTDKTGRGEKPIKITKTQIENKWDLSELSWFDVPLGEYLE
                     ESYIGDVWENRTEKLECIEIH*"
     gene            complement(172104..172427)
                     /locus_tag="SR-VP_4-6_scaffold_141_4086954_prodigal-single
                     _197"
     CDS             complement(172104..172427)
                     /product="hypothetical protein n=1 Tax=Pseudomonas
                     fluorescens RepID=UPI00037F1B8B"
                     /codon_start=1
                     /transl_table=11
                     /translation="MCKKIYRQLAKEVAKEMVIQLEANQHKGDREVWVNMNVNDLMDE
                     LYHHAHKLYGSILEDDKRHIKEYAADIANIAGFIMDKTKSIDLDSIDDSRGKRTNLPA
                     DSGCS*"
                     /db_xref="UniRef100_UPI00037F1B8B"
                     /db_xref="F3EJ76_PSEAV"
                     /db_xref="UPI00037F1B8B"
     gene            complement(172420..172764)
                     /locus_tag="SR-VP_4-6_scaffold_141_4086954_prodigal-single
                     _198"
     CDS             complement(172420..172764)
                     /product="hypothetical protein"
                     /codon_start=1
                     /transl_table=11
                     /translation="MRFDDDTDDNKMFIIDSAIKNKLGTKEEIELYEELCLALELMKS
                     YKDFCLIGSCIGNGLEFEIVARYPKPLPEKIGALFFNIDTKFTVTCKESNTYISKGRR
                     HFHIKIKKFNNV*"
     gene            172907..173140
                     /locus_tag="SR-VP_4-6_scaffold_141_4086954_prodigal-single
                     _199"
     CDS             172907..173140
                     /product="hypothetical protein"
                     /codon_start=1
                     /transl_table=11
                     /translation="MRYLKKLNRKERKICGVCGGISKFLDPEIDPLGMRLLWVALTIF
                     KPIFMIVTYFILAAILKTELTIIKDQELKAETT*"
     gene            173198..173458
                     /locus_tag="SR-VP_4-6_scaffold_141_4086954_prodigal-single
                     _200"
     CDS             173198..173458
                     /product="hypothetical protein"
                     /codon_start=1
                     /transl_table=11
                     /translation="MKAIKTIIIEEVLDIVKESVGELLGISQLADYLSRMKPEITEDV
                     WQDLLQEIYRDEGDSGVKNFFYGATKGTDLQILGKGKYALKF*"
     gene            173535..173738
                     /locus_tag="SR-VP_4-6_scaffold_141_4086954_prodigal-single
                     _201"
     CDS             173535..173738
                     /product="hypothetical protein"
                     /codon_start=1
                     /transl_table=11
                     /translation="MIEIPLTSKQLVEITIHLPGIRYKISKDGSFYAYANGWTLIVDG
                     FKWLRKNLLKFYLQINEKFQRRT*"
     gene            173713..174486
                     /locus_tag="SR-VP_4-6_scaffold_141_4086954_prodigal-single
                     _202"
     CDS             173713..174486
                     /product="Uncharacterized protein {ECO:0000313|EMBL
                     :KKL93494.1};  TaxID=412755 species="unclassified
                     sequences; metagenomes; ecological metagenomes.;"
                     source="marine sediment metagenome.;""
                     /codon_start=1
                     /transl_table=11
                     /translation="MKNFREELENLLNKYSMENGSDTPDFMLTGYLIACLENLDKIIS
                     AREKWYGRKKCNNFKDERLPHVYSPPKACKPDKTPEELAVGFMVDAARINANNIYIGA
                     TLGDLPKVTAEQLLEESDLSYKDYKAVKDLLTKKPECRISANDIKIHGSSDTVIFAGK
                     KYRLVPAGVDWEITVIYPGTLFNCPIGHKGKNLPENHKILQITTISQTSAYKATQNYT
                     IGDWIQGGVIESFRLTNGYPQAVLLGTGKLVDIDDFRKM*"
                     /db_xref="A0A0F9G429_9ZZZZ"
                     /db_xref="CSP2_16ft4sub_bin3_scaffold_11_118"
                     /db_xref="psim:KR76_04170"
     gene            174493..174747
                     /locus_tag="SR-VP_4-6_scaffold_141_4086954_prodigal-single
                     _203"
     CDS             174493..174747
                     /product="hypothetical protein"
                     /codon_start=1
                     /transl_table=11
                     /translation="MKPIVIDELLKEDHTDTETSVTINGKKMTGWQLAKPENYRKEYT
                     PFIERLIGAWKVFQCKAIPVQYFCDLTQEEQVEFVKTQLK*"
     gene            174754..175020
                     /locus_tag="SR-VP_4-6_scaffold_141_4086954_prodigal-single
                     _204"
     CDS             174754..175020
                     /product="hypothetical protein"
                     /codon_start=1
                     /transl_table=11
                     /translation="MKLFNCTVEAYPNNCYVETLLIVADNKKDAENQIKDKRRNQDKG
                     SGRLNPNYEIKYTQQLKELKIDLNKRGILEVGFGNADDDNGFDD*"
     gene            175049..175375
                     /locus_tag="SR-VP_4-6_scaffold_141_4086954_prodigal-single
                     _205"
     CDS             175049..175375
                     /product="hypothetical protein"
                     /codon_start=1
                     /transl_table=11
                     /translation="MIEINGRVYPLWEQFVERQSEWIGGTLQDFGDLMDRAMGLSDPE
                     GMSTTILGIELRPNGKESAFFEVTGKDFSCGFDTESGGIGTGEEGWITFHGYGGHSWR
                     IKQSEK*"
     gene            175380..176057
                     /locus_tag="SR-VP_4-6_scaffold_141_4086954_prodigal-single
                     _206"
     CDS             175380..176057
                     /product="hypothetical protein"
                     /codon_start=1
                     /transl_table=11
                     /translation="MNERDKLPRKLISMFWEPGINYAVETYPDNPTEELLKQQEVWIK
                     LNKAYQQGVKDVVEYIFDNYNLVEFPVKEKLKNLEEIDKNSLIKKFVTPESQKAWKDH
                     FNSKDILTEEEQLKIRTNYVVSDSDMESLIGRAFNECNIILPKLDGSIDNTPQCLQMI
                     KQILMDVCGDKIHIICDETNNSNYVIDHKIAIADIYYFYNNHIVSKELIFGDKQRILQ
                     YKTNLII*"
     gene            176115..176360
                     /locus_tag="SR-VP_4-6_scaffold_141_4086954_prodigal-single
                     _207"
     CDS             176115..176360
                     /product="hypothetical protein"
                     /codon_start=1
                     /transl_table=11
                     /translation="MEANLIAYNGRTHNQLSIASVEVIGDDIIQLTIGLQRYFFDSNG
                     KLLNSAEVLTNYKLNNYCCAQPRQEFNCMPTNFKTED*"
     gene            176360..176641
                     /locus_tag="SR-VP_4-6_scaffold_141_4086954_prodigal-single
                     _208"
     CDS             176360..176641
                     /product="hypothetical protein"
                     /codon_start=1
                     /transl_table=11
                     /translation="MKNINGKKYHLISLSDNELQLLLSILDEAQDERASMTCNDPYKN
                     EEKLFSQEERIEMQRNLNMDEPEEDIDGFLFNQQYVEYIINRIEEQTEE*"
     gene            176641..177075
                     /locus_tag="SR-VP_4-6_scaffold_141_4086954_prodigal-single
                     _209"
     CDS             176641..177075
                     /product="Eaa protein n=5 Tax=root RepID=VEAA_BPP22"
                     /codon_start=1
                     /transl_table=11
                     /translation="MNRNKIIKILNLFKDSNNCVPYERFEKVADMILSPTYGLPDSVP
                     LDSGLREEKLLFDSLSEFVFKTFPDASSNSHLKKLKLEADEAMQNNKDCSEYADCLMA
                     VYGATAKAGFSFYELINAGFEKLEINKTRKWQRLADGTYQHI*"
                     /db_xref="UniRef100_Q03544"
                     /db_xref="A0A075B8H2_9CAUD"
                     /db_xref="VEAA_BPP22"
     gene            177102..177365
                     /locus_tag="SR-VP_4-6_scaffold_141_4086954_prodigal-single
                     _210"
     CDS             177102..177365
                     /product="hypothetical protein"
                     /codon_start=1
                     /transl_table=11
                     /translation="MKTEFRIREHRFTDGRIWFMPEMTIERKPFPEGGPVWINVGGAG
                     QAYYCDTYEDAFGKIKEYFAQKNISMEFDIMHYLPEITMVYNR*"
     gene            177382..177627
                     /locus_tag="SR-VP_4-6_scaffold_141_4086954_prodigal-single
                     _211"
     CDS             177382..177627
                     /product="hypothetical protein"
                     /codon_start=1
                     /transl_table=11
                     /translation="MRATVTLKEYLKEHPKLPKGFAFTYVHEDTGYPVTVYYLRRCKN
                     IDKIRVERILWEGQPNADSSFWSVNISSCHVEIDVGK*"
     gene            177658..177861
                     /locus_tag="SR-VP_4-6_scaffold_141_4086954_prodigal-single
                     _212"
     CDS             177658..177861
                     /product="hypothetical protein"
                     /codon_start=1
                     /transl_table=11
                     /translation="VVLISKYCKCKNPIYFPYREYNKKGILEQKFLCQSCEKKIKNLI
                     YIPENQLDTYSNYIKQHINDRHI*"
     gene            177858..178163
                     /locus_tag="SR-VP_4-6_scaffold_141_4086954_prodigal-single
                     _213"
     CDS             177858..178163
                     /product="hypothetical protein"
                     /codon_start=1
                     /transl_table=11
                     /translation="MKNFIDSLNKGFHKYCDIEMDYQKAMDILAKIEFCHKQTIIDEL
                     RGRRNDADKKMHEYYNAIVALQKICTHIDSNCNSAFKKSGDTHEKCEICGAEKTTIS*"
     gene            178197..178697
                     /locus_tag="SR-VP_4-6_scaffold_141_4086954_prodigal-single
                     _214"
     CDS             178197..178697
                     /product="hypothetical protein"
                     /codon_start=1
                     /transl_table=11
                     /translation="MKNIKDLLEEGCRISMPYKTDPNEWVGETKIFIFEGGSGCISRI
                     IVEGDYCNGYRKEFELTQLEEAIKYFSKNAFSSENLMYKMNEAVRNLTKDNPDFDFEK
                     EEDMKATLKARQILLNNAKHDNFFTEERYEMLKNKITDISQFSNMKIEEFMEFLTIAK
                     KRDEKK*"
     gene            178728..178943
                     /locus_tag="SR-VP_4-6_scaffold_141_4086954_prodigal-single
                     _215"
     CDS             178728..178943
                     /product="hypothetical protein"
                     /codon_start=1
                     /transl_table=11
                     /translation="MKKCSLINIAQDFDISFQEDDIITFEMPSFCSGDYVAVVCKDPD
                     FGLYIDAEDNYFDDCRDFSIIRDGKII*"
     gene            179017..179388
                     /locus_tag="SR-VP_4-6_scaffold_141_4086954_prodigal-single
                     _216"
     CDS             179017..179388
                     /product="hypothetical protein"
                     /codon_start=1
                     /transl_table=11
                     /translation="MEEFTNEEYTNVKPVQVDYKCPKCHKGYLRPLIMTYGNPKVEYP
                     HHCNNKDCDYKKILPVRYPYIKFVPKDWEFTIYEGFCNNVENTIRNPKYRNSEITIID
                     KTKIIVKEKYVDEDDIKNLKS*"
     gene            179582..179797
                     /locus_tag="SR-VP_4-6_scaffold_141_4086954_prodigal-single
                     _217"
     CDS             179582..179797
                     /product="hypothetical protein"
                     /codon_start=1
                     /transl_table=11
                     /translation="MKKKLLLVLMFVIAAITMAQIKPQEAKKDTSKVKTEVKKDTSKV
                     KTETKPYLPIKGVETPAVKKDTSKVKK*"
     gene            179967..180797
                     /locus_tag="SR-VP_4-6_scaffold_141_4086954_prodigal-single
                     _218"
     CDS             179967..180797
                     /product="hypothetical protein"
                     /codon_start=1
                     /transl_table=11
                     /translation="MLKIIVILLLLQFQGLLLQSNELLFSQTIYPYLFNRPTQKGIDQ
                     YINDNKYHFICEFQQYIKDTLINDVDITAEDLSKLTSYSGVELGWTEIYSEGFEIMIN
                     DIKEFRDYSININRPKIRKLFIESDQFVKSTIFHELMHVYIRQEMLRLIMMKDTITGE
                     SKLNKYYYNIQLVPNSEISDGATFIEEGLCEYLIHKKGEVLEYKNLYTPHSEEDIIAK
                     INRFNVYYKYSYEILKPFLDSCIIADGRMRNAIHVLLTNNPPNHKEILTPSLYFNRLK
                     *"
     gene            180956..182272
                     /locus_tag="SR-VP_4-6_scaffold_141_4086954_prodigal-single
                     _219"
     CDS             180956..182272
                     /product="hypothetical protein"
                     /codon_start=1
                     /transl_table=11
                     /translation="MNLKKIIYEEIEIFNKDLLDVEGVADKYAEKAFNIPDPNRSMQQ
                     QSLTGLEQLPQDDKGELVGNTGGMSKSNVYANPKSLKDFESNVRAVVDNKGNLFVAQL
                     NKSFYHDNLVNTVNNSKNNYNTEDNYSNNLPDEAYGFNSYENEVLLHRVGKTNMFGLS
                     DSYESFASMYPKIVKNLLNKAGKKNPQFKFYPTYYNNFKFFSKLDKNNNVTVNPNEGV
                     TNNENVVVNNENVVVNNENVVVNNEDVVTNPNEGVADKYAEKSFNIPDPNTALHAKAL
                     KGLEINGTMVGTIRYTNNPTTIYMNPKELTDFERDVKALSNKEGDLFIAQLDENIYHA
                     DIVDAVNTANIYPKYLNNAYDETNNITWHRISNTNNFGFSVSYIGFARNIDNENIVNK
                     LVSAVHDKNPRFNFMLKYWQDLKNPKVEYDDDNSDVDNSDDDNNDY*"
     gene            complement(182326..182439)
                     /locus_tag="SR-VP_4-6_scaffold_141_4086954_prodigal-single
                     _220"
     CDS             complement(182326..182439)
                     /product="hypothetical protein"
                     /codon_start=1
                     /transl_table=11
                     /translation="MSLIINMLLIINMLLIINMLLRTNMSLRTNMSLIINN*"
     gene            complement(182708..183361)
                     /locus_tag="SR-VP_4-6_scaffold_141_4086954_prodigal-single
                     _221"
     CDS             complement(182708..183361)
                     /product="Marine sediment metagenome DNA, contig:
                     S01H4_L05832 {ECO:0000313|EMBL:GAG86916.1}; Flags:
                     Fragment;;  TaxID=412755 species="unclassified sequences;
                     metagenomes; ecological metagenomes.;" source="marine
                     sediment metagenome.;""
                     /codon_start=1
                     /transl_table=11
                     /translation="MKKTKPFATFYRIRIRHKQIDSINQKITDMKKFINKFQSLKGAQ
                     FISINNYLSSTSGEIANHIINVNISVMNAKQSDLQTLLNCTDNDLKKVSRLTSIAVDV
                     LKLSLAEMQESAEKNVSVNAEDRTAQSQAQTDAYFHITPAIRLHKDTLTVHVFGQAIK
                     KDVVVEGIYKTVNSSPKTLGKKAITKYFDLKASKFRDFILGNADTLKVAGTTIEIVR*"
                     /db_xref="X1CRM6_9ZZZZ"
     gene            183527..184183
                     /locus_tag="SR-VP_4-6_scaffold_141_4086954_prodigal-single
                     _222"
     CDS             183527..184183
                     /product="hypothetical protein n=1 Tax=Balneola vulgaris
                     RepID=UPI00035CD40A"
                     /codon_start=1
                     /transl_table=11
                     /translation="MRKYNKSFIMRKAWQLFKAQEIKTDKMFSDCLKQAWVIAKKLPS
                     FNELYKEHKGLVMSQLRQKIKNEEICEELCNDVFLKVNEFLVIFDCERAKFSTWIYKF
                     VENKIVDYFRSEGKKAQQTSKVSDLVNSEGQEAFSFLSDSDASTDIETSELSSKIVEA
                     MSRLKPMYKRIAEMFYVEQLKYDEIAEELNIPMGTVKGTLLRAKVMLQNSLQQEYQML
                     *"
                     /db_xref="UniRef100_UPI00035CD40A"
                     /db_xref="gba:J421_3908"
                     /db_xref="87199130"
                     /db_xref="UPI00035CD40A"
     gene            184325..184612
                     /locus_tag="SR-VP_4-6_scaffold_141_4086954_prodigal-single
                     _223"
     CDS             184325..184612
                     /product="hypothetical protein"
                     /codon_start=1
                     /transl_table=11
                     /translation="MKTKTIIYLIRRTDSLMTELMNFNRKTDIELDTLVIMYNHTLDV
                     LKEAIRRYWVNCNYNKLQRELNDFQLNIYKTEENKVVRKYYENDYKRYWTN*"
     gene            184740..185003
                     /locus_tag="SR-VP_4-6_scaffold_141_4086954_prodigal-single
                     _224"
     CDS             184740..185003
                     /product="Gp85 n=1 Tax=Mycobacterium phage Pukovnik RepID
                     =B3VGN4_9CAUD"
                     /codon_start=1
                     /transl_table=11
                     /translation="MTTKSTTRPLYEIAREIRQNWKKSISGTDLNYAAKPYLEAMETL
                     NSIDDRYIMDSGKSIVAYFLSNASSWRDDKAKAIKKELNSMLK*"
                     /db_xref="UniRef100_B3VGN4"
                     /db_xref="A0A0F9DP89_9ZZZZ"
                     /db_xref="B3VGN4_9CAUD"
     gene            185168..185617
                     /locus_tag="SR-VP_4-6_scaffold_141_4086954_prodigal-single
                     _225"
     CDS             185168..185617
                     /product="hypothetical protein n=1 Tax=Pedobacter arcticus
                     RepID=UPI00031AA9BB"
                     /codon_start=1
                     /transl_table=11
                     /translation="MRTYKSNFPQITLKMKKGDALNVKITNSQDIADLFRKVWDTDTL
                     EIYETAMCIFLNRQNNTIGWFKISQGGLSGTLMDVRLILATALNCLASSVILAHNHPS
                     GNLNPSDADISMTEKIKKAAEIMDIAVLDHIILTEDGYYSLADNGVI*"
                     /db_xref="UniRef100_UPI00031AA9BB"
                     /db_xref="L8JVT9_9BACT"
                     /db_xref="zpr:ZPR_4133"
                     /db_xref="UPI00031AA9BB"
     gene            185684..186046
                     /locus_tag="SR-VP_4-6_scaffold_141_4086954_prodigal-single
                     _226"
     CDS             185684..186046
                     /product="hypothetical protein"
                     /codon_start=1
                     /transl_table=11
                     /translation="MIIGYKESKDVDGRFYEYQYETTVLRTPMSEHFGCFKDNDIKEF
                     KIVQFIYCHSDKDFEYIVQKWREQANGLLSMYSYKGLGKTQIGGFTAPEVVDRIYIRN
                     NFKYLANMIEYGAMVTIQ*"
     gene            186304..186471
                     /locus_tag="SR-VP_4-6_scaffold_141_4086954_prodigal-single
                     _227"
     CDS             186304..186471
                     /product="hypothetical protein"
                     /codon_start=1
                     /transl_table=11
                     /translation="MEKIRKYVVDNLHIDASKLCDADVKKLAIFYLRACSYETPRFAK
                     SDAKELGLNFE*"
     gene            186619..187089
                     /locus_tag="SR-VP_4-6_scaffold_141_4086954_prodigal-single
                     _228"
     CDS             186619..187089
                     /product="hypothetical protein"
                     /codon_start=1
                     /transl_table=11
                     /translation="MYVSLSQTNTDRQMKTIKIGPSCSPNTYIVSHEIIKGKKVHISY
                     GGGVGGVSKTYHCTEVYEPAPAESLRTLTLLTGEKIRVNGRFIVEICDRNYVKVISNV
                     TGHRNYNSKVCSKAIEIEIFEMLYNERPIFVEDYTARHQGDLEGKRISYEEEIE*"
     gene            187250..187594
                     /locus_tag="SR-VP_4-6_scaffold_141_4086954_prodigal-single
                     _229"
     CDS             187250..187594
                     /product="hypothetical protein"
                     /codon_start=1
                     /transl_table=11
                     /translation="MENLTIERITELQKQYGVTKTQEGINSGDIWKWEGSVGRFAMDC
                     IENGICLLPEEITFDYYGNRLPTRTDVKENTKGSLGNAQAFWTRVIDMDFDCVDALEE
                     MFGEVKYEDEQE*"
     gene            187626..188342
                     /locus_tag="SR-VP_4-6_scaffold_141_4086954_prodigal-single
                     _230"
     CDS             187626..188342
                     /product="Putative uncharacterized protein n=1 Tax
                     =Burkholderia xenovorans (strain LB400) RepID=Q141R5_BURXL"
                     /codon_start=1
                     /transl_table=11
                     /translation="MNLKYPIVNGKKECGQCHEFKTLDNFSKTKNYYRPICKKCVNEN
                     TKVYYSLPENKQRMKEYQQNYMKNLENRKKTNKRVKEWQHKNKDKTYKYCKKYNDTHK
                     TKRRETENSWKSRNPDKIKQYNKKSGAKWAKNNKGTRNAIDMRRKAGLIQRTPKWADL
                     DKIREFYVEAERLTKETGIPHEVDHIIPLQGKNISGLHVHNNLQILTKSKNRSKKNNY
                     DIVTLFTECTYNYNKPIQTK*"
                     /db_xref="UniRef100_Q141R5"
                     /db_xref="A0A0F9ITA3_9ZZZZ"
                     /db_xref="bxe:Bxe_A3055"
                     /db_xref="Q141R5_BURXL"
     gene            188342..188971
                     /locus_tag="SR-VP_4-6_scaffold_141_4086954_prodigal-single
                     _231"
     CDS             188342..188971
                     /product="Uncharacterized protein n=1 Tax=Chitinophaga
                     pinensis (strain ATCC 43595 / DSM 2588 / NCIB 11800 / UQM
                     2034) RepID=C7PBF8_CHIPD"
                     /codon_start=1
                     /transl_table=11
                     /translation="MRKLKIICGCEESQAVANAFRALGHEAYSCDLLPCSGSHPEYHL
                     QMDVFEAIKLKKWDLGIFFPTCTYLTVSANKWYKDQPKRKSGALVGAERRQAREEAVK
                     FFMALYNADIPHIAVENPVGIMSTRFRKPDQVVQPWMFGHGETKATCLWLKGLPKLTP
                     TDIVKGREQRLHKLPPTKDRTKLRSKTYSGIALGMAKQYSQYLESIELF*"
                     /db_xref="UniRef100_C7PBF8"
                     /db_xref="cpi:Cpin_3834"
                     /db_xref="C7PBF8_CHIPD"
     gene            189318..189524
                     /locus_tag="SR-VP_4-6_scaffold_141_4086954_prodigal-single
                     _232"
     CDS             189318..189524
                     /product="hypothetical protein"
                     /codon_start=1
                     /transl_table=11
                     /translation="MTRANLVVMSHLSDAQELMCGELSTEANKHINFAKYIIFYCKGN
                     LNQVIDADELWAEFIMQTTKKIYG*"
     gene            189517..189813
                     /locus_tag="SR-VP_4-6_scaffold_141_4086954_prodigal-single
                     _233"
     CDS             189517..189813
                     /product="hypothetical protein"
                     /codon_start=1
                     /transl_table=11
                     /translation="MDNSNKLTHKIMKNQSEITVRNQGIKGGDAKIFNVGCTTVYVTD
                     RGQLRSDLVIDIDAFVGSGSDYARRSKTLINITFEDKILFGGTIEQLVEKLSKV*"
     gene            189866..190009
                     /locus_tag="SR-VP_4-6_scaffold_141_4086954_prodigal-single
                     _234"
     CDS             189866..190009
                     /product="hypothetical protein"
                     /codon_start=1
                     /transl_table=11
                     /translation="MAIKKFKKQYFLFGGQITRTLENEGIKEAIKAATEDCGYELFVW
                     DEK*"
     gene            190104..190427
                     /locus_tag="SR-VP_4-6_scaffold_141_4086954_prodigal-single
                     _235"
     CDS             190104..190427
                     /product="Uncharacterized protein n=1 Tax=Lutibaculum
                     baratangense AMV1 RepID=V4RBW5_9RHIZ"
                     /codon_start=1
                     /transl_table=11
                     /translation="MSTLKQITMTEDEFNEKYNPVKNHLNSDAAFDGFMFETYGPEVD
                     HIRKLNSNTDTERKIWTIIEVEGNMYYLSGFHFVNRFGYLVTEELVPEYIEIEVKLDT
                     EIDGE*"
                     /db_xref="UniRef100_V4RBW5"
                     /db_xref="V4RBW5_9RHIZ"
                     /db_xref="pgv:SL003B_0627"
     gene            190492..190917
                     /locus_tag="SR-VP_4-6_scaffold_141_4086954_prodigal-single
                     _236"
     CDS             190492..190917
                     /product="hypothetical protein"
                     /codon_start=1
                     /transl_table=11
                     /translation="MTMIVSHYSPITKYNDDRIDLILVKKLTYRNLRPYGKFKLSDAR
                     KPKNLPNIIPISELVVDYDSMMPLNKEQDKEVIRLMKKGKTDILCENDGYLSFYTRIA
                     GGLTHISHKKLVMYRENDAFRNLVNGGDSFSGVIINNIK*"
     gene            191082..191408
                     /locus_tag="SR-VP_4-6_scaffold_141_4086954_prodigal-single
                     _237"
     CDS             191082..191408
                     /product="hypothetical protein"
                     /codon_start=1
                     /transl_table=11
                     /translation="METITNPISISKTEFKKICLAQTYTGWNGRRIRVNAFFFGYKQG
                     LTSEGKYFGGYQFMVSTNVENYKKDELLDIFYQWVTGQISQPDYYVKYKYAETDEQRF
                     KIPLSM*"
     gene            191446..191628
                     /locus_tag="SR-VP_4-6_scaffold_141_4086954_prodigal-single
                     _238"
     CDS             191446..191628
                     /product="seg 5..16 id=132287 bin=ACD80 species=ACD80
                     genus=ACD80 taxon_order=ACD80 taxon_class=ACD80
                     phylum=SR1 tax=ACD80 organism_group=SR1"
                     /codon_start=1
                     /transl_table=11
                     /translation="MCIIRKINRTATIQAIMDKCNSGIGWSIKIDEFNKKISAPDGDK
                     FLVEAAGFCDVEVIYE*"
                     /db_xref="ACD80_17_12"
                     /db_xref="132287"
     gene            191937..192131
                     /locus_tag="SR-VP_4-6_scaffold_141_4086954_prodigal-single
                     _239"
     CDS             191937..192131
                     /product="hypothetical protein"
                     /codon_start=1
                     /transl_table=11
                     /translation="MITKFTCQCGNTDEKKAKEYDGALGYEALICTVCGTYYDFDEHG
                     KPRTNQPDEWSRKFITRTNK*"
     gene            192140..192328
                     /locus_tag="SR-VP_4-6_scaffold_141_4086954_prodigal-single
                     _240"
     CDS             192140..192328
                     /product="hypothetical protein"
                     /codon_start=1
                     /transl_table=11
                     /translation="MAAGDRNKLGKPKDIVRHFKVDDKTICGRTNWSYATTDINDVTC
                     IACKKMLVKRNITIIFNV*"
     gene            192356..193192
                     /locus_tag="SR-VP_4-6_scaffold_141_4086954_prodigal-single
                     _241"
     CDS             192356..193192
                     /product="Uncharacterized protein n=1 Tax=Bacteroides
                     oleiciplenus YIT 12058 RepID=K9EMJ3_9BACE"
                     /codon_start=1
                     /transl_table=11
                     /translation="MEKFTTIAKAKELTGLAYFGNINASSKMMRSKEFSHQYTYAIYL
                     APAKLSGYNVCSHSTPECRLGCLNTSGRAGIEIFSGTSRISGARIKKAKLFHEDTAFF
                     MQWLIAEIKQYRAKAKRDNYFFSVRLNATSDINWQNVFVEGQNIFNIFPDVQFYDYTK
                     NPLKFTNKPSNYHLTFSYTGRNWDTCKELLRNGYNIAMVFNAKHANELPLNYEGFNVI
                     NGDLTDYRIADAKGIIVGLKWKRIANRANEKKILNSCFVVNPLINETIKVNVPELQLA
                     VA*"
                     /db_xref="UniRef100_K9EMJ3"
                     /db_xref="K9EMJ3_9BACE"
     gene            193268..193609
                     /locus_tag="SR-VP_4-6_scaffold_141_4086954_prodigal-single
                     _242"
     CDS             193268..193609
                     /product="hypothetical protein"
                     /codon_start=1
                     /transl_table=11
                     /translation="MKTKEFKPRHIANLDNFNIQKFIDVNTISERETLKKALCMPKSL
                     PDSCNLKTLVPVGCAEFVGDKMPEPWSLNNDFDKGKVYPIYSNEGDFPIGKDGVGKKF
                     HENNWRNIIFF*"
     gene            193700..194389
                     /locus_tag="SR-VP_4-6_scaffold_141_4086954_prodigal-single
                     _243"
     CDS             193700..194389
                     /product="hypothetical protein"
                     /codon_start=1
                     /transl_table=11
                     /translation="MKYLFIELNIQDGENRHTHRVLHTTNGTDIDFVSQLYASRYYGS
                     KSERYDSWWNFQAGCIGVKVVHVRELTEYEYNLLSEIFSYTGKRKDYFEIVHSGYQKG
                     IDREEIQVHAGENGNIFISKNPMGFVVDVFGQNNNPDTMHIFESMLTDDEQDNTDISD
                     YDIKQFKEDWGQKHSEITAELGYSIRHNESDELLMEDYFWVETDKKWYNKHASMFTEK
                     EQRIANHLQNK*"
     gene            194491..194970
                     /locus_tag="SR-VP_4-6_scaffold_141_4086954_prodigal-single
                     _244"
     CDS             194491..194970
                     /product="hypothetical protein"
                     /codon_start=1
                     /transl_table=11
                     /translation="MGKGKNLKPEDKYRKQINKAAETYLSDQDEGDLYDAYWKLLEAS
                     DDGNDNDLASDFVNVWQSLENNTSVAKMIQLIEDGIVEPEMPEVLKDIDWALLKEQKK
                     SLLKVIEDCDNVPVLEHLEGILVLIDSIQDEAVDNFGVDENLVFDLHDEDEDKVKEE*"
     gene            194973..195182
                     /locus_tag="SR-VP_4-6_scaffold_141_4086954_prodigal-single
                     _245"
     CDS             194973..195182
                     /product="hypothetical protein"
                     /codon_start=1
                     /transl_table=11
                     /translation="MNKPIKPQKIWCERCNQILNPETAVWLELSNTDGKYYPEGHLPK
                     GHVSQGGFSFGKACAVTQLKEDDNK*"
     gene            195304..195669
                     /locus_tag="SR-VP_4-6_scaffold_141_4086954_prodigal-single
                     _246"
     CDS             195304..195669
                     /product="hypothetical protein"
                     /codon_start=1
                     /transl_table=11
                     /translation="MTKLDLENFSNHIEIKYIDILQEIHLEYVDSDKGQYINFNVLKI
                     KEQYRNIGFGSKILSETCKFANKQNVRIKLLPTCLFGSDIERLMNLCFKYGFIRIVDE
                     MIYLPVKENRRLPKVQINN*"
     gene            197955..198317
                     /locus_tag="SR-VP_4-6_scaffold_141_4086954_prodigal-single
                     _247"
     CDS             197955..198317
                     /product="hypothetical protein"
                     /codon_start=1
                     /transl_table=11
                     /translation="MSRNFSGKYTKLRWSYIVGYIDSYDVVHSEIFSLLDGDNFTEIK
                     THIELFGLRLKNWRWDYDKGLEATIGYNDLNKEDFDRIREHLTDRYDIPFFLNGYHNV
                     QFFCDKMDEEELIDENKN*"
     gene            198390..198761
                     /locus_tag="SR-VP_4-6_scaffold_141_4086954_prodigal-single
                     _248"
     CDS             198390..198761
                     /product="Putative uncharacterized protein id=3541627 bin
                     =GWF2_Bacteroidetes_41_31 species=Bacteroides sp. 3_1_23
                     genus=Bacteroides taxon_order=Bacteroidales
                     taxon_class=Bacteroidia phylum=Bacteroidetes
                     tax=GWF2_Bacteroidetes_41_31 organism_group=Bacteroidetes"
                     /codon_start=1
                     /transl_table=11
                     /translation="MKKLFTLLLFVSLCTINFAQTSANTFLLDSTTVSKYSYCEIVGT
                     SNLIGTKVSVELDFGQRVKLFQDTRYKDSETGKVVKFNSMVDAMNFMGKNGWEFCQAY
                     AITTGNQNVYHFLLKKCCIKE*"
                     /db_xref="gwf2_scaffold_177_93"
                     /db_xref="shg:Sph21_3507"
                     /db_xref="86536472"
     gene            198904..199137
                     /locus_tag="SR-VP_4-6_scaffold_141_4086954_prodigal-single
                     _249"
     CDS             198904..199137
                     /product="hypothetical protein"
                     /codon_start=1
                     /transl_table=11
                     /translation="MELKYKVEIRQLKNTFNIKYYEHYKYDNGYLALYWRVKSDPKGV
                     WNFYGLITSSDLKFKLGEKKYKKFLTGQRMFYQ*"
     gene            199213..199437
                     /locus_tag="SR-VP_4-6_scaffold_141_4086954_prodigal-single
                     _250"
     CDS             199213..199437
                     /product="hypothetical protein"
                     /codon_start=1
                     /transl_table=11
                     /translation="MQLRIEVSQLKSDFQKPAFYEQYKYADGYLQLFYKLPYEELWSF
                     YGFITLEDLELKLGTEQFKRFLECEREFVI*"
     gene            199516..199860
                     /locus_tag="SR-VP_4-6_scaffold_141_4086954_prodigal-single
                     _251"
     CDS             199516..199860
                     /product="hypothetical protein"
                     /codon_start=1
                     /transl_table=11
                     /translation="MAQWKDFLRIDLQAIPIAESNGWLTKFSYNDKNYRRMTPQYVPH
                     DSVSFEKLGTDGNISKVLWVVYLTKKRANHDYVIDKSWRCADLVGNKYCNHRNYETIE
                     LAMEKESETISI*"
     gene            199866..200162
                     /locus_tag="SR-VP_4-6_scaffold_141_4086954_prodigal-single
                     _252"
     CDS             199866..200162
                     /product="hypothetical protein"
                     /codon_start=1
                     /transl_table=11
                     /translation="MSRKKANIIEIGSGLRKDCNNFFMYDITPVEYRKHTTPFIFYLD
                     GKVEAIYYLKELLQKANDNDIILKAWVGKWSTDIFAFKLSDLKEYISNTNNHKF*"
     gene            200175..200384
                     /locus_tag="SR-VP_4-6_scaffold_141_4086954_prodigal-single
                     _253"
     CDS             200175..200384
                     /product="Tax=BJP_08E140C01_Bacteriodales_41_10"
                     /codon_start=1
                     /transl_table=11
                     /translation="MSLQSNSKHYEAYYKQVLKGKRSKGTLGKVFDIITDLTDRRGLR
                     QEWEEIDGDIQDEIIEKWSKIIDNK*"
                     /db_xref="107200341"
     gene            200397..200597
                     /locus_tag="SR-VP_4-6_scaffold_141_4086954_prodigal-single
                     _254"
     CDS             200397..200597
                     /product="hypothetical protein"
                     /codon_start=1
                     /transl_table=11
                     /translation="MKKKYRDITVDNKQYAWMVKNGELIIWYNKVILTSSDVTHVIVT
                     PKYVADQIKMINNFDKISVLNH*"
     gene            200611..200898
                     /locus_tag="SR-VP_4-6_scaffold_141_4086954_prodigal-single
                     _255"
     CDS             200611..200898
                     /product="hypothetical protein"
                     /codon_start=1
                     /transl_table=11
                     /translation="MKPSFSMELESLYDKRKVLLERKKDFFEGEDPFYGDGNYQEICS
                     EIDNISQQINEIEDNFDTETDSLFDNYILDEDIVEDNDIDFLEDNITIEDF*"
     gene            201293..202081
                     /locus_tag="SR-VP_4-6_scaffold_141_4086954_prodigal-single
                     _256"
     CDS             201293..202081
                     /product="hypothetical protein"
                     /codon_start=1
                     /transl_table=11
                     /translation="MSTYKRCKCILLPAKSEVLDSNKNGIFEGIVKGITKKNELFNTL
                     AINKFPGIGYATDMWQPHHLYILSDEKFAIGDWVINGNISRSNHAIVNLTTQKQVNEF
                     NQIAGIMGEFNEKIKDVVITKKIIATTDSNLSVVNKLPITEGKSWTLLPRPSDSFIRK
                     CCEEYNKGNIITNVMVEYNTGDENLDGYVAMFGGHKIGDTVKVNSKDNTITIKRIKNN
                     WNSKEVIKLCQDAMILGVRSQRGKGFSFNEAFLDFLEENGIIGL*"
     gene            202236..204599
                     /locus_tag="SR-VP_4-6_scaffold_141_4086954_prodigal-single
                     _257"
     CDS             202236..204599
                     /product="RIIA-RIIB membrane-associated protein n=1 Tax
                     =Klebsiella phage KP15 RepID=D5JF50_9CAUD"
                     /codon_start=1
                     /transl_table=11
                     /translation="MKTNIKELSSQEIQSTTVEKKMKLSANAQTMVFKIFTKLVYSNP
                     IGSIVREIASNCFDSHVEAKVDSPVIIRLTEDKLTSTKFINFIDYGVGMSPDRMENIF
                     GVYFESSKGGDNTQIGGFGIGGKTPLAYKRRTGFGEAEYDNSFTIVTYYEGVRYEYLI
                     YEGTDSPMFNLLSETPTDVHNGTEVRVPVLEKDLNTFKREMVRQLYYFENVIFEGLVD
                     DEESMSGTEEVLTNEYTIVRGKNFLFRGSEYDNKMHVCLGRVAYPIDYNTIGVDSSSY
                     NFPVALRFEVGDIGVNISREALDYSEATIKMLKKKLEAAKAEIVDMLVKQYDNVQTLE
                     DYFKVKTGFGILEMPNGESFNVGDTIKMKDVNFSNFKYNFMKMPNDKQLFRLFFDNKL
                     YGKKLRRRSSWRYNDDGEDNGFEGSYMTLMEKNTNLFYHEGDFVRKMVKQAWLKYKHT
                     TYFTLTKKDIVNPMLASLVSDLFNVQDSIVLRDDKGAEILDSNSNSQPTAYMQSLLDL
                     QNEYYEIIKRQCQNYESVIVPQDFIDGRKANAKKLSEEFRNATIPIKIVGGRRSKSRI
                     KLQALFNLNVPIFYGTQEDDNKLREAKNLFETLYGSKLIINEYQSYYDSFVIRDKKGI
                     LFIELCKGNIKYMKFCKNAKPVSRFNSTYLHRKEKAVLEYFQTKMFSNKYNEIDELYH
                     VPQFAKISPVWADKIAKVRKFVEKNSIGEEQDWIYKKQSLAVYFPEILKLQITKEQQE
                     FISTIDAVKEMQELNREALEYINIPYRLESSDVKDEFWNVLKKILVY*"
                     /db_xref="UniRef100_D5JF50"
                     /db_xref="K7NPG9_9CAUD"
                     /db_xref="D5JF50_9CAUD"
     gene            204690..205340
                     /locus_tag="SR-VP_4-6_scaffold_141_4086954_prodigal-single
                     _258"
     CDS             204690..205340
                     /product="hypothetical protein"
                     /codon_start=1
                     /transl_table=11
                     /translation="MKKLLTVLFLLCIIQVIEAQNVQFISNGKINIATFEIYKPLEHG
                     AMYYFTDFKMSKNGYTEAYSEISKYWNIGKIGALTLQYNAGLNETFHIFPVYLGGVSK
                     SFTFGKNFNLEFDLMYRHQNFLYLADKEKQDGYQLTTIFSESFGKFQFSGYCDYWNFN
                     YFIFEPQGWYKFSKRVYAGLEWRLSNYDDVLNFDAIGSFIGKYSDYLMVGFKWNLE*"
     gene            205412..205648
                     /locus_tag="SR-VP_4-6_scaffold_141_4086954_prodigal-single
                     _259"
     CDS             205412..205648
                     /product="hypothetical protein"
                     /codon_start=1
                     /transl_table=11
                     /translation="MEEGQKILRWQLIDGISLERFISDAKDDWKVKGIACVIPLVYNT
                     CIIKANESVSNGNMIIEALVIINMHDIRSGNGDC*"
     gene            205617..205868
                     /locus_tag="SR-VP_4-6_scaffold_141_4086954_prodigal-single
                     _260"
     CDS             205617..205868
                     /product="hypothetical protein"
                     /codon_start=1
                     /transl_table=11
                     /translation="MIYEVETVIVNHIKSIAMSKIIKALEPKITSEMEVKWMPEFHKQ
                     ARHFATGVFSIPATNLVSNSVRELFLMFVAVHENIPIPE*"
     gene            205889..206167
                     /locus_tag="SR-VP_4-6_scaffold_141_4086954_prodigal-single
                     _261"
     CDS             205889..206167
                     /product="hypothetical protein"
                     /codon_start=1
                     /transl_table=11
                     /translation="MGYHELNEKNVARLQELADLQHPHLKGNNHTGMLVNKVFKGEKL
                     TIEEAFDCGKYYQRMLGQLDDFEGNDQLYSEYLYAILDFKWAVYRIKL*"
     gene            206197..206457
                     /locus_tag="SR-VP_4-6_scaffold_141_4086954_prodigal-single
                     _262"
     CDS             206197..206457
                     /product="hypothetical protein"
                     /codon_start=1
                     /transl_table=11
                     /translation="MYNNHIINLIFTTMTILLFIKSIVLLLAILITISAINKTITNII
                     YYNKTLTSFEGFDVGKNYINIIPMSAGIGAMLFIIFYMLTKI*"
     gene            206529..206852
                     /locus_tag="SR-VP_4-6_scaffold_141_4086954_prodigal-single
                     _263"
     CDS             206529..206852
                     /product="hypothetical protein"
                     /codon_start=1
                     /transl_table=11
                     /translation="MIKDTKYKINEPKVNQVVFFKPWQSKKEAKKKAYPVIINDGQYM
                     GTYGLSNFWNYQRISPTGRINRNVEQCYGNFTLASGFIIRVIAETLVTDENTALLVSR
                     HITVV*"
     gene            206873..207160
                     /locus_tag="SR-VP_4-6_scaffold_141_4086954_prodigal-single
                     _264"
     CDS             206873..207160
                     /product="hypothetical protein"
                     /codon_start=1
                     /transl_table=11
                     /translation="MTELEYRDELVKLEEEYRKKRLVLMAKFATENNTVKKGDKFTDH
                     IGTIVVEEIKTIPSLTGLPSCVYFGVELKKDGKPKKNNDKRWAYQTNKLKE*"
     gene            207160..207369
                     /locus_tag="SR-VP_4-6_scaffold_141_4086954_prodigal-single
                     _265"
     CDS             207160..207369
                     /product="hypothetical protein"
                     /codon_start=1
                     /transl_table=11
                     /translation="MKTLKFEVEVDLTLDEDLVNKEITPDQQLEMACDIDNAIRKMER
                     EFGILPKELQFGDTEVRLIRVKPLI*"
     gene            207377..207577
                     /locus_tag="SR-VP_4-6_scaffold_141_4086954_prodigal-single
                     _266"
     CDS             207377..207577
                     /product="hypothetical protein"
                     /codon_start=1
                     /transl_table=11
                     /translation="MRQMILKRIEEIRNSEHGFPKEFTRWKNFSNGTVKTHISDMKFE
                     EMNDYDLLFLFERIIRRMSKQM*"
     gene            207606..207857
                     /locus_tag="SR-VP_4-6_scaffold_141_4086954_prodigal-single
                     _267"
     CDS             207606..207857
                     /product="hypothetical protein"
                     /codon_start=1
                     /transl_table=11
                     /translation="MEADLDMGFTDIMIRSWAKKIHEDKIQELREFIKTKERMILLFE
                     KNINRHCVEEQYILEVNIISRLQGELKMLKEKLEILNKI*"
     gene            207861..208133
                     /locus_tag="SR-VP_4-6_scaffold_141_4086954_prodigal-single
                     _268"
     CDS             207861..208133
                     /product="hypothetical protein"
                     /codon_start=1
                     /transl_table=11
                     /translation="MHEIATYAERVLILRYVKYINQPEHINLFLEPCGFAEWCKIEAQ
                     YDYRFYRWLFADNTIKDYGKNLSKEELQKATDFFKSLEISFGEINI*"
     gene            208191..208682
                     /locus_tag="SR-VP_4-6_scaffold_141_4086954_prodigal-single
                     _269"
     CDS             208191..208682
                     /product="hypothetical protein"
                     /codon_start=1
                     /transl_table=11
                     /translation="MKKLLLISIMLILTMTIFGQVNTLPREQLKENYKKYNSHTYQPL
                     NFHDWLLANKYNIAVDSKIVSPGIYLVRARKLVTYSYICQILGCGILVYGAEQYRNYG
                     GVNEDGSTFRVVKGTNIRNICLISTGTLWLTGMTLFTLAGNNLGKAGIALDENGVGVK
                     VNF*"
     gene            208685..208909
                     /locus_tag="SR-VP_4-6_scaffold_141_4086954_prodigal-single
                     _270"
     CDS             208685..208909
                     /product="hypothetical protein"
                     /codon_start=1
                     /transl_table=11
                     /translation="MSKRRLHIKSTNFFSMSGTSDTDEKTVLTIITKIPQQPQVQYDL
                     TRQLSELRVAANKLGLYDAADYLINIINKK*"
     gene            209000..209911
                     /locus_tag="SR-VP_4-6_scaffold_141_4086954_prodigal-single
                     _271"
     CDS             209000..209911
                     /product="Uncharacterized protein {ECO:0000313|EMBL
                     :GAM46579.1};  TaxID=37332 species="Bacteria;
                     Actinobacteria; Corynebacteriales; Nocardiaceae;
                     Nocardia.;" source="Nocardia seriolae.;""
                     /codon_start=1
                     /transl_table=11
                     /translation="MDLQNDESQELMSERDRLTKQISMTIEIITPKLAQTYLMKNLGN
                     PNIRNRKITQRTVNNYVKDILGKRWRVGAPIIFDTNDTMIDGQTRCTGVVKSNKSIIS
                     VVLRGVDPDIFDSLDCGKKRTLKDGLTTLVINGKGLVNSGVVSSAINIIHSLSKNHVS
                     IDKNRGMLTNSEIIEIVKKDFNYYDEPFSGGKSSKIIKWRKNINKAIPESVFASFYYT
                     YKKQHGSIVDNFLTTITSNGVNTPLVVREFRDMIIYNKGKKSDEKGYLSPVAVYRLID
                     VLFKYNLNNNLITRKHISHTDLIKING*"
                     /db_xref="A0A0B8N3G0_9NOCA"
     gene            209904..210875
                     /locus_tag="SR-VP_4-6_scaffold_141_4086954_prodigal-single
                     _272"
     CDS             209904..210875
                     /product="hypothetical protein"
                     /codon_start=1
                     /transl_table=11
                     /translation="MDNILPNIATQFQDLITKQLQDLETHINEVEKENTELKIKLGKC
                     EGMLETFQLFYSDFKHLNKTVVIPVDNIQSEEINFTPKTIPTIPNYDVLLGEYFVNGN
                     VDILKHLFEDYGVTPSQILTDIRDKLPINIVDLVKQYKCKNEYKIISKSIRNIKRFTK
                     NNRFPYRGIMDLVTQYINNYNKENKDIALKFLKQTLVYFPFQFDKFLDNIKEYKYDDL
                     SEIIENLKIELYGKNNMLLIKKNNIVKKIENNIVLIDKNHKKERGERIDYKNASISEL
                     VENIKNVKFNPSQRARLVFDYMQKAKRTNDDCLLFKEEVNKILHKNI*"
     gene            210896..211756
                     /locus_tag="SR-VP_4-6_scaffold_141_4086954_prodigal-single
                     _273"
     CDS             210896..211756
                     /product="hypothetical protein"
                     /codon_start=1
                     /transl_table=11
                     /translation="MNNLNSINLTYQYLSDVYDLTKSDYVKRKLIRSEGLQGLNPKSL
                     VKHNILTEYKDTYKWKSVIPQYFHAYNYYNKVRGNEKNYDNILAILKNPENFTPNEII
                     EALTIKGACALHGLENNKEIFDDNIAELIETNTSEPINIPVQEHVQEKSISDNIIKKN
                     DNNSNFDKLEPILKQFEIFLSDNKIIKELLGDIVGNAMENTTSINNSHNSISKVIAII
                     KTIQDNMFDISASQYYILREFYANLLEQQSDDPKHVERLEKTGLALKKMKERMDNNVA
                     IVNKYGNGKN*"
     gene            211853..213082
                     /locus_tag="SR-VP_4-6_scaffold_141_4086954_prodigal-single
                     _274"
     CDS             211853..213082
                     /product="Host ATPase affecting protein n=1 Tax=Aeromonas
                     phage phiAS4 RepID=E1A160_9CAUD"
                     /codon_start=1
                     /transl_table=11
                     /translation="MKEIKNIQAIRVGNIVNVSLNGKLHKKNCGSSKEADELFRLVLK
                     AKEDPSEDNVKAIRCYLNERTRIAMLAGLEADPETGDVFLAGFNTPVPTTLVEVVKDY
                     NDNGYPLDAIINFWKLLMINPDVRVRKSLFGFISTHDFVLTDKGYMVVYKAVYDKPDK
                     QKSPLGEFVSNQYLHVKKDWQCSPNKYVVYKDNETETLAITKVKTAEGWGWNADNDEE
                     QNLEVGELNIEVLGKLGVVYDNLFHNGEDETDNVPVYTDMHTRSMSIVLGAPVVMDRK
                     ECNSDPAIDCSYGLHVGATKYVEAFGGGSSTVLACLVSPANVVAVPNYDHSKMRVSEY
                     FPFAVATYVDGKIDIVEQKYFEEDYSTYEVEELEAQIAKVKEGELPLEKAINCEDEER
                     PMSELQKILETRLIDLQ*"
                     /db_xref="UniRef100_E1A160"
                     /db_xref="A0A0F9FRM7_9ZZZZ"
                     /db_xref="E1A160_9CAUD"
     gene            213201..213422
                     /locus_tag="SR-VP_4-6_scaffold_141_4086954_prodigal-single
                     _275"
     CDS             213201..213422
                     /product="hypothetical protein"
                     /codon_start=1
                     /transl_table=11
                     /translation="MSKAILPILNKVMLGELKPESASRLIAVWYGELKNATCALDNLI
                     DKCPIFKIGNNENTFQNGCEKCGHYHKTI*"
     gene            213434..214180
                     /locus_tag="SR-VP_4-6_scaffold_141_4086954_prodigal-single
                     _276"
     CDS             213434..214180
                     /product="hypothetical protein"
                     /codon_start=1
                     /transl_table=11
                     /translation="MRTARQITAQAKANRKKIGLIGISKPNIADKIIIPRVKPFKIVS
                     VKTTQSKDNIIIKYIPENIKGEYLVTNANDYTVAQLETAIPKYDYECLKLYGKNLFQD
                     DTRIPVNYGLGIEIEHEGIGYIMKRGGSTWRSKPTITLDICSWRGISFGAIHFYGKLK
                     INLPEMVRKDKDGYTSGCHYFPMFSNNEIKLTQVLEQWEIDKYPENYEYFEAGSHIDG
                     FYTEKRVQDYAKEVFEKIFADGWQFRIEES*"
     gene            214223..214723
                     /locus_tag="SR-VP_4-6_scaffold_141_4086954_prodigal-single
                     _277"
     CDS             214223..214723
                     /product="hypothetical protein"
                     /codon_start=1
                     /transl_table=11
                     /translation="MEELHIIPTMEPQHPLKRMFVNDKIAKVLKEKGFNEPCFAYYRL
                     NHVNDDYMFHIVGEYNGSSNDWYINYVGTGLTNSEMQRNPLGRLRQCFTAPLYQQVID
                     WFRDKHNLVVEPYRKDSETFYKIHLYNDLHWSIVRNNCNRPSLEVTVKEIEAIEAGII
                     EALKLI*"
     gene            214723..215013
                     /locus_tag="SR-VP_4-6_scaffold_141_4086954_prodigal-single
                     _278"
     CDS             214723..215013
                     /product="hypothetical protein"
                     /codon_start=1
                     /transl_table=11
                     /translation="MKTWQFWGIQIDFHLSIRRYRRLKYSIPDWADDAHLRISGATPD
                     GLPKITYFKGSTPFFIDIPKCKSCQQIYVTPMKDKKTFGYNRNRVVIFDIYI*"
     gene            215016..215414
                     /locus_tag="SR-VP_4-6_scaffold_141_4086954_prodigal-single
                     _279"
     CDS             215016..215414
                     /product="hypothetical protein"
                     /codon_start=1
                     /transl_table=11
                     /translation="MKPIKKRELLKAMEQILREYKNTSHTTRLTECGLCKLYYMEVVV
                     RAEQCKLCPMSVFGRAWSQYPCKNRKCEPVDCTWEISYLGTKKLPVVIEFYEEAISVV
                     KTMTSRQMNKKDAFKFLLNIDNWIAIKHKL*"
     gene            215411..215806
                     /locus_tag="SR-VP_4-6_scaffold_141_4086954_prodigal-single
                     _280"
     CDS             215411..215806
                     /product="hypothetical protein"
                     /codon_start=1
                     /transl_table=11
                     /translation="MNIIKKTELLSAMRRILLEYKNGTHRANLDTCALCILYNKAEDG
                     KHRGHECRLCPMHVFHKQNHHYSCMSRKCEPIHCDGNEIVVEIKRVTEFYKKAIAVVK
                     TISAEELNEKNAFKFLMKIDKDIYNEYDW*"
     gene            215831..216154
                     /locus_tag="SR-VP_4-6_scaffold_141_4086954_prodigal-single
                     _281"
     CDS             215831..216154
                     /product="hypothetical protein"
                     /codon_start=1
                     /transl_table=11
                     /translation="MEYDIKSLLEFARANILLFEEKYEMFLTKPEDLIGKKVVSIRAG
                     FSGDGGQVMLVDKIDYYKEGSDARIHLIPCEESVFGNWERENHRGWSCRFDERVNSII
                     FYKKV*"
     gene            216196..216411
                     /locus_tag="SR-VP_4-6_scaffold_141_4086954_prodigal-single
                     _282"
     CDS             216196..216411
                     /product="hypothetical protein"
                     /codon_start=1
                     /transl_table=11
                     /translation="MTAKEFVKGKYPHAKAERHIEKKRGMSKAYYLIRDGNQYMYMSS
                     GKTESNAWVNAKKHILATENIEPKIKK*"
     gene            216423..216731
                     /locus_tag="SR-VP_4-6_scaffold_141_4086954_prodigal-single
                     _283"
     CDS             216423..216731
                     /product="hypothetical protein"
                     /codon_start=1
                     /transl_table=11
                     /translation="MKVWIKLVKHFKGGEHIDYMLVDSKSIKTNAQEQELMENWGENS
                     DGGHNYGYRVDMVRLKRKEFPPKEWLEKAIKNCKGNLGYLKNSIERTEETIKIYENLL
                     *"
     gene            216728..216937
                     /locus_tag="SR-VP_4-6_scaffold_141_4086954_prodigal-single
                     _284"
     CDS             216728..216937
                     /product="hypothetical protein"
                     /codon_start=1
                     /transl_table=11
                     /translation="MKINPNDIKIGLKLLSYDMEDHKWYKAEIIGIDEGIITMKDIDD
                     KSDWQGMIWETNSVDIFDITLYKTL*"
     gene            216974..217444
                     /locus_tag="SR-VP_4-6_scaffold_141_4086954_prodigal-single
                     _285"
     CDS             216974..217444
                     /product="hypothetical protein"
                     /codon_start=1
                     /transl_table=11
                     /translation="MKNPLKSVGWVLGKIGEVIVWLWEFIRYAPITLLFILAIITITA
                     VSIHTRNPPPDKSYRNFDLVIIDMNRDISIGNYDSPELCNVVLFETTKIFERKFGTGH
                     MYREINTCDYRSKRFKIDTKWYYNHQKGDTVHFDYMLKSEFFGSKLLDKNLKTQ*"
     gene            217461..217613
                     /locus_tag="SR-VP_4-6_scaffold_141_4086954_prodigal-single
                     _286"
     CDS             217461..217613
                     /product="hypothetical protein"
                     /codon_start=1
                     /transl_table=11
                     /translation="MLIYLCDLIYNNMWKIFKSERKYDYFLGEKKPQQPEQPKVPELT
                     FEEKMV*"
     gene            217652..218044
                     /locus_tag="SR-VP_4-6_scaffold_141_4086954_prodigal-single
                     _287"
     CDS             217652..218044
                     /product="hypothetical protein"
                     /codon_start=1
                     /transl_table=11
                     /translation="MGTILLLLVDKSTIAIAILVIIFITIMSIMFIKGPKWKKEDEER
                     EKNKPDLCKEGDFIIGKIVTIFWYSDMRGWVIRRYGNEIKGYVDTYRRDVNCVRINGE
                     WYIITDDKGGLHIDAIIPKINKTVPKTN*"
     gene            218055..218588
                     /locus_tag="SR-VP_4-6_scaffold_141_4086954_prodigal-single
                     _288"
     CDS             218055..218588
                     /product="hypothetical protein"
                     /codon_start=1
                     /transl_table=11
                     /translation="MKKIITINLLLIGIYISLFSINGFTQVVIPKNDDNKIRYNSDYS
                     ITFEHGKKFSVSQIPQLLKIFEIADKWADFCKDSSKIDVEKLITVTSDYKFIFVYEND
                     IGCYRKSIIEIRGIKDNSYLDSEITRDCHNRFVYYLTIYRDAYYNNIKVHNDYVDKIN
                     NKLDSLNDLNGYTKRKF*"
     gene            218563..218814
                     /locus_tag="SR-VP_4-6_scaffold_141_4086954_prodigal-single
                     _289"
     CDS             218563..218814
                     /product="hypothetical protein"
                     /codon_start=1
                     /transl_table=11
                     /translation="MDIPRENFKPFYFEGNERWGHMRTPEDVQSLLHSYTYEQLRRAW
                     RNKNSASNEIQCFGFYGEYNDIYTLGQFVDDNNMQEYFK*"
     gene            218880..219566
                     /locus_tag="SR-VP_4-6_scaffold_141_4086954_prodigal-single
                     _290"
     CDS             218880..219566
                     /product="hypothetical protein"
                     /codon_start=1
                     /transl_table=11
                     /translation="MKKIYGLLIIMTLIIDCKKSEDYIMPSLTRDPITKSPEKSFNIF
                     KTYYLKKFERISKALLDSTIVGDSTIIADTIPVVPSIKLVDSIRYIKFASTYSQDEAQ
                     VNVHEIEAYSGGINIALHDSTIASSINHLGGGEKANVNDGDYISRWSSDRDTARLEKN
                     KDKPQFIQIDLSKIVSVDSIRLYLFQMGEGADTVAWRPWKQTFILYVSKNLTDWDSVG
                     GGINVNILNW*"
     gene            219592..220674
                     /locus_tag="SR-VP_4-6_scaffold_141_4086954_prodigal-single
                     _291"
     CDS             219592..220674
                     /product="Uncharacterized protein {ECO:0000313|EMBL
                     :KKM80504.1}; Flags: Fragment;;  TaxID=412755
                     species="unclassified sequences; metagenomes; ecological
                     metagenomes.;" source="marine sediment metagenome.;""
                     /codon_start=1
                     /transl_table=11
                     /translation="MGCWSVYCNISQIAITAGNKCVLLPIKENQGEYGYTPYIPATLP
                     IFGKYNEYGGIEEIEENESTKLIEEHFGITIQEFANIFPDWFSYQRDEMKPVIEKMKN
                     FDEMKKWKYMWIDRKVWDFMSTHLNKDVKGHLDFGNEGILKLLGFEYIGETDKSKDAP
                     KRYNKLWKFGNKSFYSDGTWIHGNGREAIYYFKDGYSKQNTLTEVIKVPEDKMWMADK
                     AMWQMWKYVTKSKAKESLGWIIGRRSYNGDFDTEFLERIAEKLGERFENLRPDAYTEL
                     MKLKEVPLKTIAEKYVNDLEKFGDGLAELVTVRNNMHPMSGSFNPHILYLTPQCGEYR
                     DHQVLLNKFAEINKKYVDEGGEEDDE*"
                     /db_xref="A0A0F9KE07_9ZZZZ"
                     /db_xref="jeo:JMA_42040"
     gene            220764..221339
                     /locus_tag="SR-VP_4-6_scaffold_141_4086954_prodigal-single
                     _292"
     CDS             220764..221339
                     /product="Uncharacterized protein {ECO:0000313|EMBL
                     :KKU29538.1};  TaxID=1618654 species="Bacteria;
                     Parcubacteria.;" source="Parcubacteria
                     (Giovannonibacteria) bacterium GW2011_GWB1_46_20.;""
                     /codon_start=1
                     /transl_table=11
                     /translation="MKKILSICIILMLTSVAFTSKTYSQLPDQKITVRQSDLTPDQLA
                     KIKLQETNDELQKKLDTYGKWVGVGGEIGTAVKDGLNAVVDVADKFGTTNVGKFTMTM
                     IAWKVIGKDLVKIVIGLLFFFIFTITLVFSYKRLTREHKVLIENPGFFKYPKKYEIIP
                     SKYDGDETAIVSVIFIIAFFIGIWITYSVMF*"
                     /db_xref="A0A0G1RHN8_9BACT"
     gene            221452..221745
                     /locus_tag="SR-VP_4-6_scaffold_141_4086954_prodigal-single
                     _293"
     CDS             221452..221745
                     /product="hypothetical protein"
                     /codon_start=1
                     /transl_table=11
                     /translation="MKRTIGTKHIKANDYQNDYQKLYDDMTILIARIEKRFLYLCKRY
                     PEVILYESINTPDAFVRAKNMNPEIVSKLETKKVLNYIEIIEKYIKRKRLKNN*"
     gene            221747..222202
                     /locus_tag="SR-VP_4-6_scaffold_141_4086954_prodigal-single
                     _294"
     CDS             221747..222202
                     /product="hypothetical protein"
                     /codon_start=1
                     /transl_table=11
                     /translation="MTTKRMTGKDYAKEFQDLESKRRSLKAITSKRLYELVIRYPNVD
                     LPCSRAGGLKSGEISSEWLIDDMNIDSIIKYIVAIEKYIADKYPHKQTEISFPETQHK
                     KLMNIAKAIQAINIKECMSVNSPDGKHHFVGDNNYCYNCGKKIKNNGKI*"
     gene            222189..222368
                     /locus_tag="SR-VP_4-6_scaffold_141_4086954_prodigal-single
                     _295"
     CDS             222189..222368
                     /product="hypothetical protein"
                     /codon_start=1
                     /transl_table=11
                     /translation="MAKYRISNNKRKYSTTPIVEVITDAENKETEKIICLILLPKKDG
                     DIMSENLVNLLNQIK*"
     gene            222365..222769
                     /locus_tag="SR-VP_4-6_scaffold_141_4086954_prodigal-single
                     _296"
     CDS             222365..222769
                     /product="hypothetical protein"
                     /codon_start=1
                     /transl_table=11
                     /translation="MNVNIKISENKETELNCLKDKMLMKNNFLYCIEDYKVEEIMEKQ
                     KKTLFGRHRPLKKALYVTDMTLRAYNGNGKFLGYMREDACYRFLIYYNLYNFHETWVK
                     FLEQLKAFGFEVKKIETPEENPIVDEFLDNNK*"
     gene            222789..223187
                     /locus_tag="SR-VP_4-6_scaffold_141_4086954_prodigal-single
                     _297"
     CDS             222789..223187
                     /product="hypothetical protein"
                     /codon_start=1
                     /transl_table=11
                     /translation="MKTNSALNSLFNLVKGLVAILGLLLSITIATFSLVYVLSGFSKV
                     EYLKMLDKIPKETFGWLIIPTIIIAFGVSAWCCYMALEIGFGKNKERKMAEKKIMFEA
                     GCEYHRRSLMSEDKDNYTFEKFYEKNKNKL*"
     gene            223194..223622
                     /locus_tag="SR-VP_4-6_scaffold_141_4086954_prodigal-single
                     _298"
     CDS             223194..223622
                     /product="hypothetical protein"
                     /codon_start=1
                     /transl_table=11
                     /translation="MKTLSQEIIEGDALIAKFMGCKMKPLRGKNKDYQYDYWYYDPAS
                     PILVKKDVFFGELKEEGNYEERFLKQEASFGKYPYHEDWNFLMPVVEKIETIRNKNDG
                     LTIIRHSAIFNGGLFVNFMENTKKEAVWKACVKFIKIWKT*"
     gene            223688..224083
                     /locus_tag="SR-VP_4-6_scaffold_141_4086954_prodigal-single
                     _299"
     CDS             223688..224083
                     /product="hypothetical protein"
                     /codon_start=1
                     /transl_table=11
                     /translation="MKTEISVGERLMYQQNKKKLLFSTYNCRLFIVENFVVDEIEEPR
                     IIKHFFGKPETIIETHYYINDLKIQSYHTTGKFCGYLTDDAVKMFVHRDLYYLRQNWL
                     DLKNMLIAFGLEIRDMKEVNKITEPDYCI*"
     gene            224128..224580
                     /locus_tag="SR-VP_4-6_scaffold_141_4086954_prodigal-single
                     _300"
     CDS             224128..224580
                     /product="hypothetical protein"
                     /codon_start=1
                     /transl_table=11
                     /translation="MKVTHRYHNKIYTLSNENLQNGDKVYPISEGKCNTEKFIYEHWG
                     FEWRNFMTGWISEPHTIKDIHYSDYKPYEVHTDHGFGPIEEYFKIIQCSQVINGVEVI
                     TKYSKGSKIIKPQPPTGTAEAVALAYEYELKKDKKPVNFLYYKERKLK*"
     gene            224577..224939
                     /locus_tag="SR-VP_4-6_scaffold_141_4086954_prodigal-single
                     _301"
     CDS             224577..224939
                     /product="hypothetical protein"
                     /codon_start=1
                     /transl_table=11
                     /translation="MKVYRRIDLNGIIAFTIIEVEGQNIEKFFNKRFVVAVELPEKRV
                     LPKHKLKFCSFVDKGRMYVVKSDKIRGNIALNTKTYNELKLCDMSIEECDKLINHYQL
                     IHQCHGDLRKELKKVFKF*"
     gene            224951..225190
                     /locus_tag="SR-VP_4-6_scaffold_141_4086954_prodigal-single
                     _302"
     CDS             224951..225190
                     /product="hypothetical protein"
                     /codon_start=1
                     /transl_table=11
                     /translation="MSKKSKQINREKRLQKKRALKAANRARYDELKRTGQNSKSRRSL
                     MQSKKHRLVSILNHKDGNCGNLACKQCFPAFNRVA*"
     gene            225309..226112
                     /locus_tag="SR-VP_4-6_scaffold_141_4086954_prodigal-single
                     _303"
     CDS             225309..226112
                     /product="Uncharacterized protein {ECO:0000313|EMBL
                     :KFZ26324.1};  TaxID=1541960 species="Bacteria;
                     Tenericutes; Mollicutes.;" source="Mollicutes bacterium
                     HR2.;""
                     /codon_start=1
                     /transl_table=11
                     /translation="MFVKIVILSICIYSNITNNIMAGKAKFTEEQKQIVVDMYALAGM
                     SIPQIIEKCGFSISKETIYISLKEKNIPLIRKTGVKHGLIGKTFGYLTVTSMAQTKKS
                     EKTHEWRAICKCNNCGKENVDVRPHALLRGQTTSCGCRRDQYIKNTGKNNKQYTGYED
                     IPGKYWGVIKKRAENRGYTIIISIEDAWNLFIKQEKKCALSGLEIGFAIANRKNSDTT
                     ASLDRIDSSKGYVKDNVQWVHKNINIMKNVFEQNYFISLCKLIAKNKMT*"
                     /db_xref="A0A094IKN2_9MOLU"
                     /db_xref="GWB1_scaffold_1776_26"
     gene            226109..226567
                     /locus_tag="SR-VP_4-6_scaffold_141_4086954_prodigal-single
                     _304"
     CDS             226109..226567
                     /product="Uncharacterized protein n=4 Tax=Bacteroides
                     RepID=C6IHC1_9BACE"
                     /codon_start=1
                     /transl_table=11
                     /translation="MSKIKYVIGDATRPIGNGKKIICHCCNTESRWGLGFVLALSKRW
                     EEPETMYRETPVKDLKLGNVQIVQVEDDILVANMIGQHGVAYSPQGQPPIRYNAIRTA
                     LIAVNKLAVEIGATIHAPRFGAGLAGGRWSEIEKIIKEVVTVDVTIYDLK*"
                     /db_xref="UniRef100_C6IHC1"
                     /db_xref="R9HF96_BACT4"
                     /db_xref="ccl:Clocl_1522"
                     /db_xref="C6IHC1_9BACE"
     gene            226581..226919
                     /locus_tag="SR-VP_4-6_scaffold_141_4086954_prodigal-single
                     _305"
     CDS             226581..226919
                     /product="hypothetical protein"
                     /codon_start=1
                     /transl_table=11
                     /translation="MKNIIIVILIKALKIFLFFVVIFAIVIGAMFEPLALVSSEVIKG
                     ASQLLLCYVLSIALAVTIILMINILVDRENLFSFDDIHDMIKYYKNNKEALIKKNLRA
                     IEKISNFRKS*"
     gene            226932..227297
                     /locus_tag="SR-VP_4-6_scaffold_141_4086954_prodigal-single
                     _306"
     CDS             226932..227297
                     /product="hypothetical protein"
                     /codon_start=1
                     /transl_table=11
                     /translation="MCFHSTKSSKLRTAKTDIECFKFLKKGKGFKSPIQTFSYKKNVV
                     TELIKLEKYDNDCIYEGYHSFRSILDVKTSWNFNMFSHKICKFIIPAGTRYYANKYHE
                     YVSEQIMLIGNVKTYKSKY*"
     gene            227299..227535
                     /locus_tag="SR-VP_4-6_scaffold_141_4086954_prodigal-single
                     _307"
     CDS             227299..227535
                     /product="hypothetical protein"
                     /codon_start=1
                     /transl_table=11
                     /translation="MSRKVVYCDDRIIVISGLDHVLGKFTQMYDKNMRDETPEEEGLI
                     LDWSEFFGLEVNYTGMSGKLPIETIIQKYIEENK*"
     gene            227708..228121
                     /locus_tag="SR-VP_4-6_scaffold_141_4086954_prodigal-single
                     _308"
     CDS             227708..228121
                     /product="Marine sediment metagenome DNA, contig:
                     S01H1_L04011 {ECO:0000313|EMBL:GAF79416.1};  TaxID=412755
                     species="unclassified sequences; metagenomes; ecological
                     metagenomes.;" source="marine sediment metagenome.;""
                     /codon_start=1
                     /transl_table=11
                     /translation="MSKEQFIVHDFNLPNHCNELSKAEEVLEKLKKRFEIIQLQRSIN
                     DANHQELFEEIIQCLFYVGKLSEVVFAIENELENMYTMQYKHAPALGKQLWLEHYDDI
                     HHPYSLLKNRCYRQLELLDEEYFKRHGKQPPNMKI*"
                     /db_xref="X0SW95_9ZZZZ"
     gene            228166..228717
                     /locus_tag="SR-VP_4-6_scaffold_141_4086954_prodigal-single
                     _309"
     CDS             228166..228717
                     /product="hypothetical protein"
                     /codon_start=1
                     /transl_table=11
                     /translation="MNIIDIKTGDSFLIRGTSKISDLIYKIMKHWGKKKGLNTDLIYT
                     HAARFIWINNDLYIFGSIGNGYEPLLFTDKYNWNTTDFAVMRRKIPLTIEEQNKTTEY
                     VLHLDSISIGYQYWNFFQWLFLIYLGVDFFGKGSDKFNYCYESERKARKNLNPENYGN
                     VTETSIFDLLYDKNYDIIYRSKQ*"
     gene            complement(228736..229230)
                     /locus_tag="SR-VP_4-6_scaffold_141_4086954_prodigal-single
                     _310"
     CDS             complement(228736..229230)
                     /product="hypothetical protein"
                     /codon_start=1
                     /transl_table=11
                     /translation="MNEIKEQKETSLSALYYRYGKTDDKKIKDLLKKVKLVKKRQIGE
                     SGTYAYYPLTSVAIKKIMAKPRTNSLTFDAYETTIKPIKDLVPYMEMTFLVKSSSRFF
                     LKPDVGEIIDQIPWDEFYYNPLNFQAICMHEGYETLDGTEGEHFLMEATLLKNTKIAR
                     PAKN*"
     gene            complement(229254..229712)
                     /locus_tag="SR-VP_4-6_scaffold_141_4086954_prodigal-single
                     _311"
     CDS             complement(229254..229712)
                     /product="hypothetical protein"
                     /codon_start=1
                     /transl_table=11
                     /translation="MKTIVKADLLIAMEKTLQEYKDKKHFINVSDCFLCHIFHEYKYW
                     NDKSGLHTCQDCPMYIFKLHHIYPCMDRRCEPIDCLGEKSLLKLRVVKEYYKRIIAKV
                     NEISEEDLNKENAFQFLMDIDNEIADKHKVGMRIKKERLEAKKEVPADEY*"
     gene            complement(229746..230156)
                     /locus_tag="SR-VP_4-6_scaffold_141_4086954_prodigal-single
                     _312"
     CDS             complement(229746..230156)
                     /product="hypothetical protein"
                     /codon_start=1
                     /transl_table=11
                     /translation="MKKTVLLEAMQTILQEYKDKTHWVSNERCSLCKLFYNDNEMNDK
                     KECGKCPMTTFKININYGCMLRKCHPYDFRCYKIECNFIIDEPQYQAVMEFYIIAIQK
                     IRLMTYKKINKANAFKFLIDIDNEIADKYGLNMV*"
     gene            complement(230153..230557)
                     /locus_tag="SR-VP_4-6_scaffold_141_4086954_prodigal-single
                     _313"
     CDS             complement(230153..230557)
                     /product="hypothetical protein"
                     /codon_start=1
                     /transl_table=11
                     /translation="MSIYYFDNADRNRYYGLRIGDIVNVRGISGSIIYLNVEVYGYGG
                     DNNRVVIKLPSGNTMDWVAEWCEIVTKVEDKTKSLEKNQKIIEKLARELSLGIDNTGN
                     IEELHNFGALGLRTCRELVTIFYNDIKKELEK*"
     gene            complement(230574..231080)
                     /locus_tag="SR-VP_4-6_scaffold_141_4086954_prodigal-single
                     _314"
     CDS             complement(230574..231080)
                     /product="Uncharacterized protein n=1 Tax=Leptospira
                     licerasiae str. MMD4847 RepID=V6GCR7_9LEPT"
                     /codon_start=1
                     /transl_table=11
                     /translation="MKNKIIATFLGLLAAILLFFIELIIVFHFDNVSDNYLLLFGYLC
                     GVIFSITYFGYLNMKKNKLTILQKYNNSLKALYDHVGFTPDWVVYPIDDCTDSYWSTD
                     GKHVKYAETIEKYNSDGDFYRDIVYTQRFYKKHIYRGKIYTMIFCDPRVDGMIYFSVF
                     DNKKEQKT*"
                     /db_xref="UniRef100_V6GCR7"
                     /db_xref="chz:CHSO_1082"
                     /db_xref="A0A077KKG7_9FLAO"
                     /db_xref="V6GCR7_9LEPT"
     gene            complement(231082..231351)
                     /locus_tag="SR-VP_4-6_scaffold_141_4086954_prodigal-single
                     _315"
     CDS             complement(231082..231351)
                     /product="hypothetical protein"
                     /codon_start=1
                     /transl_table=11
                     /translation="MKKKYINSNNVYYKYYKPKNNKKLLFWLLVIFLLAGIASFIWGG
                     VIYHRYPDMSIARHITHLATKAARIQYVLGSLFIIVSWILSRKLK*"
     gene            complement(231446..233149)
                     /locus_tag="SR-VP_4-6_scaffold_141_4086954_prodigal-single
                     _316"
     CDS             complement(231446..233149)
                     /product="Uncharacterized protein {ECO:0000313|EMBL
                     :KKL75136.1}; Flags: Fragment;;  TaxID=412755
                     species="unclassified sequences; metagenomes; ecological
                     metagenomes.;" source="marine sediment metagenome.;""
                     /codon_start=1
                     /transl_table=11
                     /translation="MKTNEWFIKRGLKVLQYQEKVLGDIKQSMSKQDVTILAACPSAG
                     KTIMSIFSIENYLLEHPNAKVLTLCHGTTVLRTQFCEVLDEVKPNFTSNLVEKFSDYN
                     SNSQVNVCLPQTLSGHTLSHIDLLVVDEAHQFYFANMVQDIIKMTTPSKQLLLTGTPS
                     IFIEKEYPIIPIPLMTIYDQGMIADVNIEIAISDYNFDVIKDFNEDKELKSEVEILKS
                     ETHHTLDKLLEKIIIKLNNKNKSHKWFQTSTELWSQTLTELRKTMFACRNQKQAQQIK
                     EYFDSIGINSALSISDTDCNSSEIQRFKIDDNCLILIVVGRGILGFNYTKLVNIIDLT
                     LSQNIDRIYQLFCRVVRKHPDGLKKLFFKIAPKDKSIYYKFVMTAVLALTSEEFYTKY
                     NGKNFDDLKIPVLKVKGEKKTLGNYKIRKNSKKYEPVNFTDLPVFEFFKNIYSNNPIL
                     NTYTLTNIQDVRTEFLSRKPAGFWTLERCLKSASTHGSPITWKIEDYEAYQASKYYGW
                     YDNCISHMTTIYHLQTICVRIAKKYGNMKDWQKKDKYSYDLAVKYDWVEKCCEHMLIK
                     I*"
                     /db_xref="A0A0F9F9F4_9ZZZZ"
     gene            complement(233180..233503)
                     /locus_tag="SR-VP_4-6_scaffold_141_4086954_prodigal-single
                     _317"
     CDS             complement(233180..233503)
                     /product="hypothetical protein"
                     /codon_start=1
                     /transl_table=11
                     /translation="MIKLLKDYFGEKSLIMANGSVANPAINDNVDIDFEIDMDLALTL
                     HVGDKLMIKEDDRGVAKWVKWISDKHKDYCEIVIIITEKFITNHQYNFFAEISHLTAK
                     KSSDL*"
     gene            complement(233487..233756)
                     /locus_tag="SR-VP_4-6_scaffold_141_4086954_prodigal-single
                     _318"
     CDS             complement(233487..233756)
                     /product="hypothetical protein"
                     /codon_start=1
                     /transl_table=11
                     /translation="MKEMFLFIDDLIDERNFKAIDDFIEEFCKEDMCLQYYVCLLTAS
                     HWVKNGLNNIEMLKTKAKEIAVKEIGEKNALKVLKFYTFDYDKIT*"
     gene            complement(233810..233974)
                     /locus_tag="SR-VP_4-6_scaffold_141_4086954_prodigal-single
                     _319"
     CDS             complement(233810..233974)
                     /product="hypothetical protein"
                     /codon_start=1
                     /transl_table=11
                     /translation="MEDKIEIKEISVKQIAEEIYFIMHSFHCTSCDLWYSKEDYRDKP
                     ICPQCGNDLR*"
     gene            complement(233959..234207)
                     /locus_tag="SR-VP_4-6_scaffold_141_4086954_prodigal-single
                     _320"
     CDS             complement(233959..234207)
                     /product="hypothetical protein"
                     /codon_start=1
                     /transl_table=11
                     /translation="MQENYEQPKTISIDLQPLKEQDIIYKCPYCFEKLEDKDIIGETE
                     YDVVRIGHAIGGIASVFECPYCFEKSFLHQQSLKWRIK*"
     gene            complement(234173..234352)
                     /locus_tag="SR-VP_4-6_scaffold_141_4086954_prodigal-single
                     _321"
     CDS             complement(234173..234352)
                     /product="hypothetical protein"
                     /codon_start=1
                     /transl_table=11
                     /translation="MKKRLNRYEEAILLVLYETHPLPLLKDEIIKRIEERGLIEMTDN
                     EFREYARKLRATKDN*"
     gene            complement(234336..234659)
                     /locus_tag="SR-VP_4-6_scaffold_141_4086954_prodigal-single
                     _322"
     CDS             complement(234336..234659)
                     /product="hypothetical protein"
                     /codon_start=1
                     /transl_table=11
                     /translation="MKALIMMLINRKTNTYHPIFYMEHPFIADEANETIIRYRSKGHH
                     TTGFATRQKALDSIEEQLRIPLREQGYVILEELEEKDLLEWDGENIPADNQLRLKSIT
                     NEKKT*"
     gene            complement(234664..234984)
                     /locus_tag="SR-VP_4-6_scaffold_141_4086954_prodigal-single
                     _323"
     CDS             complement(234664..234984)
                     /product="hypothetical protein"
                     /codon_start=1
                     /transl_table=11
                     /translation="MKEFKTDKGILMVEGKLFNWRKESLFYNKEAPIGFMMDFGDYSA
                     TYQPKEKELVIYFNDAYIDFIARFFCENIYIAEIIVNAFIKGNHIGFQNTIYNKISFI
                     NIKK*"
     gene            complement(235050..235319)
                     /locus_tag="SR-VP_4-6_scaffold_141_4086954_prodigal-single
                     _324"
     CDS             complement(235050..235319)
                     /product="hypothetical protein"
                     /codon_start=1
                     /transl_table=11
                     /translation="MSSIKTIINEEVKNVAEVKEAIERLKSKDVVYMELQESTFSCSQ
                     CIFFKEGYCKNKKILAIVSPRGCCNLYFPAKKDEKPSENWQINKK*"
     gene            complement(235424..235969)
                     /locus_tag="SR-VP_4-6_scaffold_141_4086954_prodigal-single
                     _325"
     CDS             complement(235424..235969)
                     /product="Marine sediment metagenome DNA, contig:
                     S01H4_S12537 {ECO:0000313|EMBL:GAG95866.1};  TaxID=412755
                     species="unclassified sequences; metagenomes; ecological
                     metagenomes.;" source="marine sediment metagenome.;""
                     /codon_start=1
                     /transl_table=11
                     /translation="VKIIHETKYLKFVDTEDTSRKTKIISVINTHHDEVLGEIEWFAK
                     WRQYCFYPHENTIWNINCLEDVNNVIKQLKIEHLLASKVRKKYKTIGVISYNIQDFIE
                     WKKQQKPQKVNFGATERIYIYRNKRYICLTEKNNVRGFNYDDIIETAQAYLNPDYDEI
                     VGLTKAYLIVKPLIKYYQQYP*"
                     /db_xref="X1DHG0_9ZZZZ"
                     /db_xref="gwf2_scaffold_329_82"
     gene            complement(235966..236208)
                     /locus_tag="SR-VP_4-6_scaffold_141_4086954_prodigal-single
                     _326"
     CDS             complement(235966..236208)
                     /product="hypothetical protein"
                     /codon_start=1
                     /transl_table=11
                     /translation="MNIKKITIELKDGTELEFEPHFDASITERRGIMRPHINSPFIPD
                     IMHNSRETLTIICAPPDILELLKPLIDNVIDKMIDT*"
     gene            complement(236208..236648)
                     /locus_tag="SR-VP_4-6_scaffold_141_4086954_prodigal-single
                     _327"
     CDS             complement(236208..236648)
                     /product="hypothetical protein"
                     /codon_start=1
                     /transl_table=11
                     /translation="MYEKLKALSDARAEYIELFKNVLETLLINHLVEDTTITNVQVDL
                     EVYGRKSKELYDKIEKLKIEAEIESEDNSIRILYEVGLIKKVNIFTRNNLALVILKEL
                     MFRYIENGDKTILTKEDYKKIIKAVHFLERTEKKKHRTEPQIGL*"
     gene            complement(236659..237024)
                     /locus_tag="SR-VP_4-6_scaffold_141_4086954_prodigal-single
                     _328"
     CDS             complement(236659..237024)
                     /product="hypothetical protein"
                     /codon_start=1
                     /transl_table=11
                     /translation="MPIPILFYKGSGKFTDTRPVYLQNLHMKDESVLSHWLFQENGET
                     YRTEWWGNGWVVFYQESYLCKETTYLPIQFRHKNDIPSFEYSHLPVLHTTEDWIHVFE
                     TENDAIDTFKKYLLRLLGF*"
     gene            complement(237045..237236)
                     /locus_tag="SR-VP_4-6_scaffold_141_4086954_prodigal-single
                     _329"
     CDS             complement(237045..237236)
                     /product="hypothetical protein"
                     /codon_start=1
                     /transl_table=11
                     /translation="MQSNSKFRKISKFLFTWLFICGVTYLFLSLCNWNIAMKGWNGFS
                     RFLFAVEGIMFIINLIDEL*"
     gene            complement(237240..237470)
                     /locus_tag="SR-VP_4-6_scaffold_141_4086954_prodigal-single
                     _330"
     CDS             complement(237240..237470)
                     /product="hypothetical protein"
                     /codon_start=1
                     /transl_table=11
                     /translation="MSNEIENIVEKYFKDEKTKYYHPQDSIFDDQYICWEYHQHKRNE
                     ILISIGSNDGEVRVKVFTDAKELEDFIKLIIY*"
     gene            complement(237698..238159)
                     /locus_tag="SR-VP_4-6_scaffold_141_4086954_prodigal-single
                     _331"
     CDS             complement(237698..238159)
                     /product="hypothetical protein"
                     /codon_start=1
                     /transl_table=11
                     /translation="MKQEAIELLKTKIIKSYRKYGDKLCLFVMDAQGGHQYTGNEVAD
                     EIQNDTPFGVECIHTLIGLTIDLLSRNKIEYKPKKSNDFIEYEDKGDNYQKPERQYEN
                     DIIDIRLYCEHEGCKKYIKGVEGYNGSFTAETKQTCDLREKGWYCEEHGKK*"
     gene            complement(238249..239241)
                     /locus_tag="SR-VP_4-6_scaffold_141_4086954_prodigal-single
                     _332"
     CDS             complement(238249..239241)
                     /product="Taurine-transporting ATPase {ECO:0000313|EMBL
                     :AEV97919.1}; EC=3.6.3.36 {ECO:0000313|EMBL:AEV97919.1};; 
                     TaxID=700598 species="Bacteria; Bacteroidetes;
                     Sphingobacteriia; Sphingobacteriales; Chitinophagaceae;
                     Niastella.;" source="Niastella koreensis (strain DSM 17620
                     / KACC 11465 / GR20-10).;""
                     /codon_start=1
                     /transl_table=11
                     /translation="MAKSKYFDDVKDEVKTESQPETTEIKNNYFNNIKTAVTNLIQSP
                     QSAPEPIFRANGMYEAVDVINLRGIRQVYTTKTGPFWNRKKSDNVLFDNFNFDVKDVK
                     GEGQFVALLGKSGCGKSTILRYIAGLQEPTAGDIYIYGKKKTEEDRVPMIFQQYTSFP
                     WKSVIGNVALPLIIKNVNKSEAYDRAREMIGVVGLIGHENKWARTPLLSGGQLQRVAI
                     ARSLIVNPQILLLDEPFSGLDIKNKAELQNILLNLYYNPTIDVTFIMVTHDIREAVYL
                     ANRLFIMKTDPAEIYKEYIIEFGGVGSRRGKETKFTNEYNEQVKQVDSDFNSLI*"
                     /db_xref="G8T6R6_NIAKG"
                     /db_xref="UniRef100_G8T6R6"
                     /db_xref="nko:Niako_1550"
                     /db_xref="3.6.3.36"
     gene            complement(239244..240158)
                     /locus_tag="SR-VP_4-6_scaffold_141_4086954_prodigal-single
                     _333"
     CDS             complement(239244..240158)
                     /product="hypothetical protein n=1 Tax=Lewinella cohaerens
                     RepID=UPI00035EBA1D"
                     /codon_start=1
                     /transl_table=11
                     /translation="MTVLNGQMGVTAGNQTPIIYKKSKKKNKLFKMGGEISTESIGII
                     GIVGAILILFLWFIVTTFGGVSHTIFPTPQSVFFSFAELQKQYGMGHNIWYSVKLNFY
                     GYFEAVAISIPLGFLIGLFPVGRALMSKWVNAVRFIPLTAVTGLFIGWFGIELGMKVH
                     FLAFGILIYLLPVIVQRIDEVDKIYLQTAYTIGAGNWSTFKHVYFPSVVSKISDDIRV
                     MVAISWTYIIVAELINKEGGVGALIFTATKQSRVDWVFAILVTIVVIGFLQDQLFKFL
                     DYLLFPYKYEKSQVKSEGLNISKYFIKK*"
                     /db_xref="UniRef100_UPI00035EBA1D"
                     /db_xref="nko:Niako_1551"
                     /db_xref="87188439"
                     /db_xref="UPI00035EBA1D"
     gene            complement(240211..240375)
                     /locus_tag="SR-VP_4-6_scaffold_141_4086954_prodigal-single
                     _334"
     CDS             complement(240211..240375)
                     /product="hypothetical protein"
                     /codon_start=1
                     /transl_table=11
                     /translation="MKKILWFVVIIALMVIGYYAFSMGWILLKIFVGLMFVAVFAFGV
                     WIGHVFTAKK*"
     gene            complement(240445..242010)
                     /locus_tag="SR-VP_4-6_scaffold_141_4086954_prodigal-single
                     _335"
     CDS             complement(240445..242010)
                     /product="OmpA/MotB domain protein n=1 Tax=Niastella
                     koreensis (strain DSM 17620 / KACC 11465 / GR20-10)
                     RepID=G8T6R8_NIAKG"
                     /codon_start=1
                     /transl_table=11
                     /translation="MWSRMQPLAKFLVILVVVGLAGFGLIKLGLFKPSTTKATTKNVS
                     SSPKKSGGLSNLFSSNKGENLTVIVNTWGGFATLAHLNGGSLTPNPESIITKQYGINL
                     TIKICDAFEDSRNTFKSGNADIVYCTFDALPTEMGAGSAMVNYNAQGFLQVDWSRGGD
                     LIVVRKGINTVADLKGKTISVAEGTASNTFLIKTLESNGLQMSDVNVKPVKDGIESAS
                     LFKAGTVDAAVIWTPDDGDCLTAMQGSKVLVSTSAAKFIIADGLLASKEMIEQKHDLL
                     VKFSTAWLAMNGEINTNSTTKAEAAQDFAKAFGVEASFAKTVCDKVRLTTLGDNQNFF
                     GLNPTYVGVTGEQLYSKMSIQYSNVKLTSHPLAWRSVSNTSIVEGITLSGPAQEAESA
                     TTFTAPTAVEKTKQAVSSKKVSINFATGSAILSDDAKAIIDREFAGLAKDFAGFRIRI
                     EGNTDAVGNQSMNMTLSFKRAQAVSDYLVSEYRFDPNRFIVQGNGSKEAISAGIMSAN
                     ENYRRTDFQFVEQ*"
                     /db_xref="UniRef100_G8T6R8"
                     /db_xref="nko:Niako_1552"
                     /db_xref="33543072"
                     /db_xref="G8T6R8_NIAKG"
     gene            complement(242052..243056)
                     /locus_tag="SR-VP_4-6_scaffold_141_4086954_prodigal-single
                     _336"
     CDS             complement(242052..243056)
                     /product="Uncharacterized protein n=1 Tax
                     =Haliscomenobacter hydrossis (strain ATCC 27775 / DSM 1100
                     / LMG 10767 / O) RepID=F4L541_HALH1"
                     /codon_start=1
                     /transl_table=11
                     /translation="MENSLNNMPKLSLNKDVFKQKGGMFGMVILAVVVILILFNIPAI
                     LLWANSLLKLVITLVALAGILFVIFDSKSRLVFSTAYMFIIKKIMAAFVKMDPISILE
                     ASIAKMHRSIEKLEDAMGKLNGVRLKLADKIDEKKKELTDCFARMKAAQKRGIDVQAK
                     LEERQSIRINDLVTEYIKLHDSSEKWYSSMSKIAEMAKFTVQDAENEVENQKQKYALV
                     KQAHSAFKSAMSVINGDPDDLALFNQAWSYTQEDMMNKLGEMDRVINTAGGLMDKIDV
                     DKDVYQIKGDDLLKKYDELGIDGLFMPLDPADKKAFPVADMMSGDNVIIATKSKYFNN
                     *"
                     /db_xref="UniRef100_F4L541"
                     /db_xref="hhy:Halhy_0857"
                     /db_xref="87188437"
                     /db_xref="F4L541_HALH1"
     gene            complement(243098..243748)
                     /locus_tag="SR-VP_4-6_scaffold_141_4086954_prodigal-single
                     _337"
     CDS             complement(243098..243748)
                     /product="Uncharacterized protein n=1 Tax=Emticicia
                     oligotrophica (strain DSM 17448 / GPTSA100-15)
                     RepID=I2EQB9_EMTOG"
                     /codon_start=1
                     /transl_table=11
                     /translation="MGLFLKDDPDAEAKKAAKVAAKSAKTKPVEIPKPQPIQPIYAST
                     QVVSNMTGIADEKFVTMLKKVIEDNNIPGQDYFEFKQSLDALANIPLDERTKFITVYA
                     TFQLQGCKKDVLLSSVDKYISVVQNEEANFNAELANQRNASVTAKTTQVQDAQKKLEE
                     LNKQIAETNTFIITTSQEIQNAELKLQMTEASFKKSVEKVVGMLQTDKDKINSYIQ*"
                     /db_xref="UniRef100_I2EQB9"
                     /db_xref="A0A023BU98_9FLAO"
                     /db_xref="eol:Emtol_0719"
                     /db_xref="I2EQB9_EMTOG"
     gene            complement(243837..244178)
                     /locus_tag="SR-VP_4-6_scaffold_141_4086954_prodigal-single
                     _338"
     CDS             complement(243837..244178)
                     /product="Marine sediment metagenome DNA, contig:
                     S03H2_C00406 {ECO:0000313|EMBL:GAH20322.1};  TaxID=412755
                     species="unclassified sequences; metagenomes; ecological
                     metagenomes.;" source="marine sediment metagenome.;""
                     /codon_start=1
                     /transl_table=11
                     /translation="MERETQELHCHNCNCYVQFKIDTEQNGNHEIRCPNCGHIHYRLV
                     VNGIITELRWNNNNALIGNQYTGIFCTATILSSSSASQYGTYVANSPLTSDCTVFSYN
                     TWGNNGNTGYI*"
                     /db_xref="X1DJD9_9ZZZZ"
     gene            complement(244144..244623)
                     /locus_tag="SR-VP_4-6_scaffold_141_4086954_prodigal-single
                     _339"
     CDS             complement(244144..244623)
                     /product="hypothetical protein"
                     /codon_start=1
                     /transl_table=11
                     /translation="MKKTLKLLKEDLISFETAKLAKRAGFWFDGNTNNWLDTTLPYLK
                     DGTRRIDFTYHGEYYSAPTQSLLLKWLREQHGMLVESHYKTFGVKSCNGYFYLCATKK
                     DWKTDNYFGRTIFEGYEKYEQALEVGLQVGLKIVISKQKNDKHKKTDGKGNSGTSLS*"
     gene            complement(244629..244814)
                     /locus_tag="SR-VP_4-6_scaffold_141_4086954_prodigal-single
                     _340"
     CDS             complement(244629..244814)
                     /product="hypothetical protein"
                     /codon_start=1
                     /transl_table=11
                     /translation="MKSETTYGPSELKKDRCKSCGEKSNEIVIGDGRCVECIEEEKFF
                     NETMKNIGTQKSPFDFW*"
     gene            complement(244821..245045)
                     /locus_tag="SR-VP_4-6_scaffold_141_4086954_prodigal-single
                     _341"
     CDS             complement(244821..245045)
                     /product="Uncharacterized protein n=1 Tax=Cyanothece sp. 
                     (strain PCC 7822) RepID=E0U6Y7_CYAP2"
                     /codon_start=1
                     /transl_table=11
                     /translation="MENRAEHLQWCKDRAIEILDNNGNPIEAYTSFISDMSKHPETMN
                     HPAIELGSIMLFSGFNKTINEMKDFINGFN*"
                     /db_xref="UniRef100_E0U6Y7"
                     /db_xref="A0A0F9K989_9ZZZZ"
                     /db_xref="cyj:Cyan7822_4104"
                     /db_xref="E0U6Y7_CYAP2"
     gene            complement(245052..245300)
                     /locus_tag="SR-VP_4-6_scaffold_141_4086954_prodigal-single
                     _342"
     CDS             complement(245052..245300)
                     /product="hypothetical protein"
                     /codon_start=1
                     /transl_table=11
                     /translation="MTTTVENIINETCYVIYDISKKTFLDKDDFFTSHLKNAKLFSNA
                     FDAADTLKYYIKIYKNTNRNDTTLNLKILLVKMETIDM*"
     gene            complement(245326..245559)
                     /locus_tag="SR-VP_4-6_scaffold_141_4086954_prodigal-single
                     _343"
     CDS             complement(245326..245559)
                     /product="hypothetical protein"
                     /codon_start=1
                     /transl_table=11
                     /translation="MRKTFKHVWNIIKIITIPIIVLNLIPVICIAVIYFKGTVTKCEY
                     GYLTPYITGWTIQIALFFFYGMYKIYSYGNKDF*"
     gene            complement(245559..245783)
                     /locus_tag="SR-VP_4-6_scaffold_141_4086954_prodigal-single
                     _344"
     CDS             complement(245559..245783)
                     /product="hypothetical protein"
                     /codon_start=1
                     /transl_table=11
                     /translation="MCVKSQMEKEIREAYIFLRTHNTTIPSDTIDFMRNASLEKLNSI
                     FPQENQYCVCSNPKSDLDGKICTICNKPIM*"
     gene            complement(245785..245955)
                     /locus_tag="SR-VP_4-6_scaffold_141_4086954_prodigal-single
                     _345"
     CDS             complement(245785..245955)
                     /product="hypothetical protein"
                     /codon_start=1
                     /transl_table=11
                     /translation="MEENNITLDNVIDSDPTLRYFIREAEFDFDILEWQMKIKCSALK
                     IAIAKWINLKYH*"
     gene            complement(245986..246234)
                     /locus_tag="SR-VP_4-6_scaffold_141_4086954_prodigal-single
                     _346"
     CDS             complement(245986..246234)
                     /product="hypothetical protein"
                     /codon_start=1
                     /transl_table=11
                     /translation="MALIIPKEGDTLTVNDDIITIGGQIIFEKGQKVVIDELIIEKGH
                     YSRICPDIWVEDRLVWIKIVGKYGLWQPSAFEELSKKL*"
     gene            complement(246225..246419)
                     /locus_tag="SR-VP_4-6_scaffold_141_4086954_prodigal-single
                     _347"
     CDS             complement(246225..246419)
                     /product="hypothetical protein"
                     /codon_start=1
                     /transl_table=11
                     /translation="MNIYRRFKQLFNVGEKISKFEDDIQEGKRCKSCYEVIRDKTKWY
                     KGPILCQGCQDAIDFGIAWH*"
     gene            complement(246433..246972)
                     /locus_tag="SR-VP_4-6_scaffold_141_4086954_prodigal-single
                     _348"
     CDS             complement(246433..246972)
                     /product="Putative uncharacterized protein n=1 Tax
                     =Dictyostelium discoideum RepID=Q54IB5_DICDI"
                     /codon_start=1
                     /transl_table=11
                     /translation="MKKLIISIIGAIALIALISSCAPYIYGTYDVNDSYYDNNSPYFH
                     TQHYYNDFYYDNSSPYYHNQHYYRSDHPEVHNRAIVNERDKRVIDTRHNARTFNNNHN
                     ARVINNNHNARVINNNHNARTINNHQNTGVNYNHQNTRINNNRQNIKPTDNHRNVKPA
                     DTHKNSKNNYTKDKEKIRK*"
                     /db_xref="UniRef100_Q54IB5"
                     /db_xref="W7F3W8_PLAF8"
                     /db_xref="Q54IB5_DICDI"
     gene            complement(247005..247343)
                     /locus_tag="SR-VP_4-6_scaffold_141_4086954_prodigal-single
                     _349"
     CDS             complement(247005..247343)
                     /product="hypothetical protein"
                     /codon_start=1
                     /transl_table=11
                     /translation="MKKALFLLVAVLFYGCSSTFFPNRTSPLDVWLTHTSNELIQQWG
                     PADAVADDGAGGQVLIYTRSVNLGDVNTTVKTKNSYTNVYIPQLTVSKDRMFYVDVNG
                     IIYRTMWRVR*"
     gene            complement(247420..247866)
                     /locus_tag="SR-VP_4-6_scaffold_141_4086954_prodigal-single
                     _350"
     CDS             complement(247420..247866)
                     /product="Uncharacterized protein {ECO:0000313|EMBL
                     :KKN24345.1};  TaxID=412755 species="unclassified
                     sequences; metagenomes; ecological metagenomes.;"
                     source="marine sediment metagenome.;""
                     /codon_start=1
                     /transl_table=11
                     /translation="MKPYKKFNKYFQVRWKEALGLKDCPYLFRWTIIIFGYTIRLHHW
                     IKSDDRRFFHDHACDLISIIIKGYYYNVMPDENGNPVKHLATAWKPRFMKATQLHYLD
                     IPMGGAWTIIFCGRPYRKWGFIVNGHKWRPLRYFHKFGIIQTNDYQ*"
                     /db_xref="A0A0F9NY10_9ZZZZ"
     gene            complement(247863..248054)
                     /locus_tag="SR-VP_4-6_scaffold_141_4086954_prodigal-single
                     _351"
     CDS             complement(247863..248054)
                     /product="integron gene cassette protein n=1 Tax=Bacillus
                     megaterium RepID=UPI00034B4BBA"
                     /codon_start=1
                     /transl_table=11
                     /translation="MKYCCKIIKKYVEYKCPTHPNPFDCPDNLIIYSEPHKCFGITIH
                     DGGGSFLRIKYCPFCGKKL*"
                     /db_xref="UniRef100_UPI00034B4BBA"
                     /db_xref="bmeg:BG04_3919"
                     /db_xref="87069589"
                     /db_xref="UPI00034B4BBA"
     gene            complement(248359..248730)
                     /locus_tag="SR-VP_4-6_scaffold_141_4086954_prodigal-single
                     _352"
     CDS             complement(248359..248730)
                     /product="hypothetical protein"
                     /codon_start=1
                     /transl_table=11
                     /translation="MLSQKILKEYCSYLKFVKYKGIIQNIKLEYCTDKDENNPNDGDT
                     HIILRLIQIRKPQRNKGYGSLVLKDIIKLANINNIRVVLYASEKYGSEINRLYKFYQN
                     HNFTLIENDIYNKMIYYPENN*"
     gene            complement(248807..249214)
                     /locus_tag="SR-VP_4-6_scaffold_141_4086954_prodigal-single
                     _353"
     CDS             complement(248807..249214)
                     /product="Uncharacterized protein n=1 Tax=Helobdella
                     robusta RepID=T1FF46_HELRO"
                     /codon_start=1
                     /transl_table=11
                     /translation="MSRNYFSWQEEEANKEGHKDEKYHRSSYDHDSYSDKPEDIAYWE
                     GRHDEKKELEEKREQQEREIREEEERREEEEAREMHYEREQKEREDYGRIINDDDEQI
                     YPPHYLEDEDDDYPFLEDRDEDNEGFLSDDDDY*"
                     /db_xref="UniRef100_T1FF46"
                     /db_xref="A0A024VCH3_PLAFA"
                     /db_xref="csq:CSCA_2515"
                     /db_xref="T1FF46_HELRO"
     gene            complement(249217..249420)
                     /locus_tag="SR-VP_4-6_scaffold_141_4086954_prodigal-single
                     _354"
     CDS             complement(249217..249420)
                     /product="Uncharacterized protein n=1 Tax=Sorangium
                     cellulosum So0157-2 RepID=S4Y9J9_SORCE"
                     /codon_start=1
                     /transl_table=11
                     /translation="MSDKIKGLTVVLAQDYRDEDVQKIIDTIEMIKGVKSVTMIEVNA
                     NDYINRERIKSELREKIIDVLYD*"
                     /db_xref="UniRef100_S4Y9J9"
                     /db_xref="A0A0F9QS15_9ZZZZ"
                     /db_xref="scu:SCE1572_36250"
                     /db_xref="S4Y9J9_SORCE"
     gene            complement(249448..249690)
                     /locus_tag="SR-VP_4-6_scaffold_141_4086954_prodigal-single
                     _355"
     CDS             complement(249448..249690)
                     /product="hypothetical protein"
                     /codon_start=1
                     /transl_table=11
                     /translation="MSKKTENKKFKRFFEGILKQRNGYYKICLTCDGTGKILRYPYYS
                     TIMPEMKLIPCEDCGGRGEIFVVPDDIKLIRESNIK*"
     gene            complement(249747..249917)
                     /locus_tag="SR-VP_4-6_scaffold_141_4086954_prodigal-single
                     _356"
     CDS             complement(249747..249917)
                     /product="hypothetical protein"
                     /codon_start=1
                     /transl_table=11
                     /translation="MEEKLILELGKEVRLLESWIKTTKSGGWSSQNLEAMEKRVLELK
                     GILYDIHDEYCD*"
     gene            complement(249964..250248)
                     /locus_tag="SR-VP_4-6_scaffold_141_4086954_prodigal-single
                     _357"
     CDS             complement(249964..250248)
                     /product="Uncharacterized protein {ECO:0000313|EMBL
                     :KKN26492.1};  TaxID=412755 species="unclassified
                     sequences; metagenomes; ecological metagenomes.;"
                     source="marine sediment metagenome.;""
                     /codon_start=1
                     /transl_table=11
                     /translation="MLKRKEQKLVITIDNVNQADAIALIKMFEYMEYLGNIGASRNCT
                     FFADGDGAFHPKVKFIYPEELPAVPEIDGINYKTQDFSIDSDAIAWEIYH*"
                     /db_xref="A0A0F9PPG5_9ZZZZ"
     gene            complement(250405..250767)
                     /locus_tag="SR-VP_4-6_scaffold_141_4086954_prodigal-single
                     _358"
     CDS             complement(250405..250767)
                     /product="hypothetical protein"
                     /codon_start=1
                     /transl_table=11
                     /translation="MGEGVTINRDTYINLINEDIQALDKYFPEHSLEKRHIKMVLEWS
                     IDKEFPEDIWGKCNICSSPPEPPSPRLIKEGGPVEPPPDKQSDVGKCNCGLPEGFLFS
                     KSGRVVVDPRYIPDIDDD*"
     gene            complement(250769..250975)
                     /locus_tag="SR-VP_4-6_scaffold_141_4086954_prodigal-single
                     _359"
     CDS             complement(250769..250975)
                     /product="Tax=RIFCSPLOWO2_02_FULL_WWE3_53_10_curated"
                     /codon_start=1
                     /transl_table=11
                     /translation="MNLHVKNVCKVGQSHACCRYMVIASMGFECMKNTELKAYLDARV
                     AMETMVARGDNCEGRTIEELNKPD*"
                     /db_xref="88579915"
     gene            complement(250972..251310)
                     /locus_tag="SR-VP_4-6_scaffold_141_4086954_prodigal-single
                     _360"
     CDS             complement(250972..251310)
                     /product="hypothetical protein"
                     /codon_start=1
                     /transl_table=11
                     /translation="MKTKEDVYKRMLELHNIGVSIIFKYSIYIPDVSFEFTEFPTVEK
                     GIIRENIEFLPKIRIMLYVNETYDIMCDRIDKFLQQRQDFLNNCATDDFKQLINYIGL
                     AEYLRNKDTI*"
     gene            complement(251333..251533)
                     /locus_tag="SR-VP_4-6_scaffold_141_4086954_prodigal-single
                     _361"
     CDS             complement(251333..251533)
                     /product="hypothetical protein"
                     /codon_start=1
                     /transl_table=11
                     /translation="MIVLIMIKKKNNIDSKELLIKRLHDFQREININGMTTFYSNGLI
                     FVSDFLKDIETFLKKNNNDKQN*"
     gene            complement(251499..251912)
                     /locus_tag="SR-VP_4-6_scaffold_141_4086954_prodigal-single
                     _362"
     CDS             complement(251499..251912)
                     /product="hypothetical protein"
                     /codon_start=1
                     /transl_table=11
                     /translation="MIIKKILNIETIKEQLEEGEELKFLFKSNYTPIGTHNSERVNCK
                     NGHFNFISNYMGFYPNVYVQIKCNECDEIIFEHKPYAVRTRELIMIEILHSCKSCKEL
                     TRSFHPDDDWYCRKSHIGLNINKTNDCPDYDKKEE*"
     gene            complement(251902..252156)
                     /locus_tag="SR-VP_4-6_scaffold_141_4086954_prodigal-single
                     _363"
     CDS             complement(251902..252156)
                     /product="hypothetical protein"
                     /codon_start=1
                     /transl_table=11
                     /translation="MGIVIKIIKVNGAKTEKVINYTAHYWDAYLYPDGTTREVKKLFF
                     FPPKIKTITQISEIHYHLDGVVDIWHVNKWTDIKEKQNDN*"
     gene            complement(252221..252634)
                     /locus_tag="SR-VP_4-6_scaffold_141_4086954_prodigal-single
                     _364"
     CDS             complement(252221..252634)
                     /product="hypothetical protein"
                     /codon_start=1
                     /transl_table=11
                     /translation="MKEERISLVTAKLAKEKGFDVGCNGSYTEFLKTHKSDNPSFAMK
                     KGEIEFDGSFYFTNNSPMSDFSNENYTMYSAPTQSLLQKWLREKHGLILWIEFTGVEN
                     LKWVYIIFGIPREYMGNSYEECLEVGLQKALELIK*"
     gene            complement(252634..252855)
                     /locus_tag="SR-VP_4-6_scaffold_141_4086954_prodigal-single
                     _365"
     CDS             complement(252634..252855)
                     /product="hypothetical protein"
                     /codon_start=1
                     /transl_table=11
                     /translation="MKYEKRKNVSFSQKFHYLALAIDEMSCKPQRKYKTDVIGVACQF
                     SSQPKLKREDFEGIIDMSIHNVLTILNIK*"
     gene            complement(252857..253069)
                     /locus_tag="SR-VP_4-6_scaffold_141_4086954_prodigal-single
                     _366"
     CDS             complement(252857..253069)
                     /product="hypothetical protein"
                     /codon_start=1
                     /transl_table=11
                     /translation="MIDSKKKISIYDDTGRGDEFEVNKILYEDDTIIVAEASNEWYSK
                     PLKVIIYKEDGEVACQELLFYLAKNH*"
     gene            complement(253083..253310)
                     /locus_tag="SR-VP_4-6_scaffold_141_4086954_prodigal-single
                     _367"
     CDS             complement(253083..253310)
                     /product="hypothetical protein"
                     /codon_start=1
                     /transl_table=11
                     /translation="MNASEAKMKTKESLVNRVPQMEYDTIMRNIEFRVTIGNFELWEE
                     DIPKSVILRLKSEGYSVKRDFSTGGYNIRWK*"
     gene            complement(253307..254347)
                     /locus_tag="SR-VP_4-6_scaffold_141_4086954_prodigal-single
                     _368"
     CDS             complement(253307..254347)
                     /product="Uncharacterized protein n=1 Tax=Ralstonia sp.
                     PBA RepID=I9BVD2_9RALS"
                     /codon_start=1
                     /transl_table=11
                     /translation="MKTLLNRDIFRKSVLERDGFECIICHKPAVDAHHIIERRLFSDS
                     GYYLENGASLCKDHHIKAEETILSCDELRKAAGITEIILPEHFYQDVEYDKWGNEILR
                     NGTRIKGDLFDDPSVQKILKRGNILSLFADRVKYPRTFHLPWSPGMNRDDRMMENVDV
                     FEGKQVMICEKLDGENTTMYRDFIHARSLDTDSHPSRNWVKNHWAQHGYEIPEGWRVC
                     GENMYAKHAIHYTKEKSNALSTYFYMFSIWNEKNFCLSWEETEEWAELLGFTLVPIFY
                     RGIWDMNVISELNKRMEKNPDTIEGYVVRLSREYHYSEFRKVCGKYVRKNHVSNNHGH
                     WAQQKIIKNELL*"
                     /db_xref="UniRef100_I9BVD2"
                     /db_xref="I9BVD2_9RALS"
                     /db_xref="lsp:Bsph_4678"
     gene            complement(254405..254959)
                     /locus_tag="SR-VP_4-6_scaffold_141_4086954_prodigal-single
                     _369"
     CDS             complement(254405..254959)
                     /product="Putative membrane protein {ECO:0000313|EMBL
                     :CDR34818.1};  TaxID=340071 species="Bacteria; Chlamydiae;
                     Chlamydiales; Criblamydiaceae; Criblamydia.;"
                     source="Criblamydia sequanensis.;""
                     /codon_start=1
                     /transl_table=11
                     /translation="MYYQIDTTPATIEFIDRYLSEDDLLPSSQRNSDIIIRRWKEIND
                     YFKYASSLDIENYIRNYYPSRIKKEYNKFLLLPYWIIIADVVKLRANFLCLLDFTHKE
                     RLNVHHGGYEIHGLELQNVNLLLCLCEDCHNKFHHNIPIIIQAPPIVIQAPPIIDPTF
                     DSAIVKQDYISYKLSALLHKKPKI*"
                     /db_xref="A0A090D311_9CHLA"
     gene            complement(255012..256178)
                     /locus_tag="SR-VP_4-6_scaffold_141_4086954_prodigal-single
                     _370"
     CDS             complement(255012..256178)
                     /product="Uncharacterized protein n=1 Tax=Bombyx mori
                     RepID=H9J5V4_BOMMO"
                     /codon_start=1
                     /transl_table=11
                     /translation="MAKNSHSREDGQRRFKKYVEEIRNRTNHGVVLSNEVFKEFENEK
                     WISLAETEKFHLSKIHSVGIFVLAGLIKKLSKINRTYYIEWCGGNGPIDDIAKIYKKA
                     LNAHQKKDNNVTKKVKQFKNKQIQKPMITNHMMSREEYKLVCEQPKEEDIENVHKINL
                     EVYIQRRNDPQPESKFFEILKENETGALEIIDVRKTTNKEGKVINRQIVNCHYKQLGI
                     ISIKDDKLCYWTKGMIPTKEMAKDICYEEIYKKYFYYQTKKAKINATSLEAKKAEEKR
                     LADEAILAEENRKAEEKRLADEADLAAVTTEIETERLVEIEKSKVVETIESTLPHQKE
                     YVITDDINLADFEKTSDSEKLVIIFQRIQAIEEYQEKQSKNLLTVAEILAKTTI*"
                     /db_xref="UniRef100_H9J5V4"
                     /db_xref="H9J5V4_BOMMO"
                     /db_xref="sur:STAUR_6213"
     gene            complement(256259..256657)
                     /locus_tag="SR-VP_4-6_scaffold_141_4086954_prodigal-single
                     _371"
     CDS             complement(256259..256657)
                     /product="Marine sediment metagenome DNA, contig:
                     S01H1_L01861 {ECO:0000313|EMBL:GAF85281.1};  TaxID=412755
                     species="unclassified sequences; metagenomes; ecological
                     metagenomes.;" source="marine sediment metagenome.;""
                     /codon_start=1
                     /transl_table=11
                     /translation="MEKLIEKRLKEIEEEIDVLETIINKKEETWDNCKPFEEYWKHVQ
                     QPERNNIYKLDRERRMIMPYELKEIPDYGDVMPLADFIQCVEDGIFLDYDGHGYYVKD
                     KKESNIMIIPSDVEYNSVRKDFDTIVWFNK*"
                     /db_xref="X0TD81_9ZZZZ"
     gene            complement(256660..256827)
                     /locus_tag="SR-VP_4-6_scaffold_141_4086954_prodigal-single
                     _372"
     CDS             complement(256660..256827)
                     /product="hypothetical protein"
                     /codon_start=1
                     /transl_table=11
                     /translation="MEDEKFKELLKSIVELQQKVYLLPKENACTIIDKFLIKHPELLQ
                     IHDKEWYYKNL*"
     gene            complement(257144..257659)
                     /locus_tag="SR-VP_4-6_scaffold_141_4086954_prodigal-single
                     _373"
     CDS             complement(257144..257659)
                     /product="hypothetical protein"
                     /codon_start=1
                     /transl_table=11
                     /translation="LETTNFISIFKHSMLTGMKKNFERDGIIRPIAFFLHKFPVDEKF
                     PEGVPPTPTIIPIDEYLNDVDWKKGLSYTMHKMCENPMLLAAGIIAEANYTMFNNNDE
                     LGKLILSGALKINELKNKNDIIMMIFGTPIEEEIFIYGVDIKNKTVGERYPETNEFGG
                     LLTNLFGWNKN*"
     gene            complement(257662..257868)
                     /locus_tag="SR-VP_4-6_scaffold_141_4086954_prodigal-single
                     _374"
     CDS             complement(257662..257868)
                     /product="hypothetical protein"
                     /codon_start=1
                     /transl_table=11
                     /translation="MEKYYKEYNDINIQNWAKQIREIKIRELEELVEYNQKELNKTTI
                     FNLTYWRDCLRIDELKKKLKSIKI*"
     gene            complement(257928..258224)
                     /locus_tag="SR-VP_4-6_scaffold_141_4086954_prodigal-single
                     _375"
     CDS             complement(257928..258224)
                     /product="hypothetical protein"
                     /codon_start=1
                     /transl_table=11
                     /translation="MTSTSNRIKFSIYSILLLIFIILFIYNNNKEKKSHEQMIGGINL
                     LVITAIEKGYASGQADALNGRLNIRKINDSVYIWIKSPWRNRKPSNDTIKYIHK*"
     gene            complement(258242..259060)
                     /locus_tag="SR-VP_4-6_scaffold_141_4086954_prodigal-single
                     _376"
     CDS             complement(258242..259060)
                     /product="Uncharacterized protein {ECO:0000313|EMBL
                     :CEN40609.1};  TaxID=28189 species="Bacteria;
                     Bacteroidetes; Flavobacteriia; Flavobacteriales;
                     Flavobacteriaceae; Capnocytophaga.;"
                     source="Capnocytophaga cynodegmi.;""
                     /codon_start=1
                     /transl_table=11
                     /translation="MIWRKVKSKEQVVEQPKIVEKVSNKPTADEILHKEVYSTQELLL
                     LEAERIINEPPKYDEEKYQCLLKLHQMGFRSVEEVKEFKENDDEIKYQKHLKKTIEYY
                     SQRYPLYRFITKNAVENVCKKYGLLLTEVKNYIGEIPEKNQKELINFKVRRGDTRAPI
                     EIWSWDDNRRYGNNDYNSDIIEKEKKANPNYQEEMINGRDLLIIAPQEKIDLKDLEVH
                     GHIVTEKVKDPIVLQCVDSYGLYYHPNKSANGYLIATSWGPEAYDENVTNAINN*"
                     /db_xref="A0A0B7HPP0_9FLAO"
     gene            complement(259080..259292)
                     /locus_tag="SR-VP_4-6_scaffold_141_4086954_prodigal-single
                     _377"
     CDS             complement(259080..259292)
                     /product="hypothetical protein"
                     /codon_start=1
                     /transl_table=11
                     /translation="MDKAILEPIKVYSPVEDNDIRTNLGNSPIWKLAYHESELAVAKK
                     NHTQLFEYNFKFEGLKVVQFTSMKIL*"
     gene            complement(259366..259668)
                     /locus_tag="SR-VP_4-6_scaffold_141_4086954_prodigal-single
                     _378"
     CDS             complement(259366..259668)
                     /product="hypothetical protein"
                     /codon_start=1
                     /transl_table=11
                     /translation="MEKFNQYFMYGISVPYKDYKDWNLNPNEDIFCLFDSRDGKYIII
                     GRVLEQTNTDKPYLGYKEPFIVPELEEIDKLIIKNSVKQEFGLEGEFHYYFITHSK*"
     gene            complement(259712..259972)
                     /locus_tag="SR-VP_4-6_scaffold_141_4086954_prodigal-single
                     _379"
     CDS             complement(259712..259972)
                     /product="hypothetical protein"
                     /codon_start=1
                     /transl_table=11
                     /translation="MSITEPIFHNRDSVVPVIRPLCKKIQYRSFREAQEAISYGKTHR
                     RYTDGKRYNKRIGKKDIRPIRSYKCEICGFWHLTSKQEIKDE*"
     gene            complement(259975..260190)
                     /locus_tag="SR-VP_4-6_scaffold_141_4086954_prodigal-single
                     _380"
     CDS             complement(259975..260190)
                     /product="hypothetical protein"
                     /codon_start=1
                     /transl_table=11
                     /translation="MIALKILIFASALIVTILLIEDAIERIILHSKKDFDMLHAEYIA
                     GILETINGGLLIWAIILWTTFYCINII*"
     gene            complement(260187..260474)
                     /locus_tag="SR-VP_4-6_scaffold_141_4086954_prodigal-single
                     _381"
     CDS             complement(260187..260474)
                     /product="hypothetical protein"
                     /codon_start=1
                     /transl_table=11
                     /translation="MLPSYWRISLKRKDYPFLILLEFIYMIFLIVLIFTKYWYVSILV
                     LIVSVITGVQIHDDMIEKTKFNKTLKNYLFMDGIVSILLLLIIVIKELLLK*"
     gene            complement(260546..261058)
                     /locus_tag="SR-VP_4-6_scaffold_141_4086954_prodigal-single
                     _382"
     CDS             complement(260546..261058)
                     /product="hypothetical protein"
                     /codon_start=1
                     /transl_table=11
                     /translation="MNYMDRINRAFEKNQPKKILTPEESKILIRLLFNEDKNLKIDIN
                     DIDKTSETYQYFEPVINSFLAQIFIKRIEHFTTHHITLGALIMMLMFMKNPGNCVMYT
                     YYLHGKLKPNTLITLEVFSTELFPWGVFSEKQLTNIWSVQKRREFDDVSLCVGAQDNL
                     LDYIESWKNN*"
     gene            complement(261129..261365)
                     /locus_tag="SR-VP_4-6_scaffold_141_4086954_prodigal-single
                     _383"
     CDS             complement(261129..261365)
                     /product="hypothetical protein"
                     /codon_start=1
                     /transl_table=11
                     /translation="MKTEHIWHQNSPLDRTNSSFQKDVNRLRNRCHEYQDSIRTKKIF
                     QTQTRDFIEDMLIKGKITKDDLQSYFKKKRDINL*"
     gene            complement(261367..262056)
                     /locus_tag="SR-VP_4-6_scaffold_141_4086954_prodigal-single
                     _384"
     CDS             complement(261367..262056)
                     /product="hypothetical protein"
                     /codon_start=1
                     /transl_table=11
                     /translation="MDIIILFFSIVSFLFFVVGIFITRINIYFLVFKLEKHPILIKMI
                     EDIFQRICKEEGIGVFYKNYAELNPEGIKNDEEALGRYIYTTDADWQKKINKLLIEIE
                     NLENKYNMPYHRLCKLVGSEKIINKEIFVLPRILLCNEQTKKYGLLSYYSTHFHELGH
                     HFAVKTMGNHTENDANIIAQKLIIENLPFFFQLFPFMDFRYSIGNKLKLTEKIRAYYE
                     FLLYLRVKNKK*"
     gene            complement(262063..262668)
                     /locus_tag="SR-VP_4-6_scaffold_141_4086954_prodigal-single
                     _385"
     CDS             complement(262063..262668)
                     /product="hypothetical protein"
                     /codon_start=1
                     /transl_table=11
                     /translation="MDFTGLLAFLLFSRKFPFVKFRKRYLPNEYHKVSINKIIPDDNF
                     KKLLAENKELLLINQVPLDKIRFTSIPRFIYDIDKDIVNPVYDIFVPLREDGSGLFDK
                     RVPVIEINKPSRLIGVSVNSYCISDNYQFIKNKLQKSKRGIVIFLADEFIAGISDFSD
                     EKIKLHFHYSVDTTVLRLANLDEEVEKYNIEMLDIDYKIIK*"
     gene            complement(262672..263082)
                     /locus_tag="SR-VP_4-6_scaffold_141_4086954_prodigal-single
                     _386"
     CDS             complement(262672..263082)
                     /product="hypothetical protein"
                     /codon_start=1
                     /transl_table=11
                     /translation="MKPNDIRRGNYVTEHMFSSRGRSHEPFYKVEYSDLGYPQFMEGI
                     PITLEWCKYLKMDTETPMPHAKANFDWIAEAPRVKVRGHNGEITVYEVMGGCMSILEH
                     IKYVHQLQNFYYGVWGFEINEENPTEFYKEPLNE*"
     gene            complement(263085..263498)
                     /locus_tag="SR-VP_4-6_scaffold_141_4086954_prodigal-single
                     _387"
     CDS             complement(263085..263498)
                     /product="Uncharacterized protein n=2 Tax=unclassified
                     Myoviridae RepID=V5JXF0_9CAUD"
                     /codon_start=1
                     /transl_table=11
                     /translation="MKSSYQCTMKKSLILARGLPGSGKSALTKALNIRAVCNADDYLT
                     RHGVYHWSNEDINLAHNWSRRKCRRFMKKQIETIIVTNVFANDRELIPYIDLARQFGY
                     KLFSIILETRHESTNTHHVPEEAIEKFRKRFDIKL*"
                     /db_xref="UniRef100_V5JXF0"
                     /db_xref="A0A0A1IV44_9CAUD"
                     /db_xref="lbj:LBJ_2680"
                     /db_xref="V5JXF0_9CAUD"
     gene            complement(263514..263732)
                     /locus_tag="SR-VP_4-6_scaffold_141_4086954_prodigal-single
                     _388"
     CDS             complement(263514..263732)
                     /product="hypothetical protein"
                     /codon_start=1
                     /transl_table=11
                     /translation="MEELLLFVIKQELESLDEYSSLLQPLKENFNIKNHNGEEAAEEL
                     LNTIVWWENHPEIYESLEEILNEKFVLQ*"
     gene            complement(263743..264222)
                     /locus_tag="SR-VP_4-6_scaffold_141_4086954_prodigal-single
                     _389"
     CDS             complement(263743..264222)
                     /product="Uncharacterized protein n=1 Tax=Listeria phage
                     vB_LmoM_AG20 RepID=M4H0M6_9CAUD"
                     /codon_start=1
                     /transl_table=11
                     /translation="MDRVTDKYVFFWGSEFSNWYNCKFGYRGILFYNSEQAFMYEKAK
                     FFHDDIIASQILATDNPSICKSLGRKVRGFDTKKWLTSGYPFMVEINFAKYNQNPSLK
                     ELLLSTGDKIIVEASPYDNIWGIGLHWNDDNCLDESKWKGTNLLGKALMEVREQLKQ*"
                     /db_xref="UniRef100_M4H0M6"
                     /db_xref="X8HLY1_9FUSO"
                     /db_xref="bgd:bgla_3p0420"
                     /db_xref="M4H0M6_9CAUD"
     gene            complement(264203..264427)
                     /locus_tag="SR-VP_4-6_scaffold_141_4086954_prodigal-single
                     _390"
     CDS             complement(264203..264427)
                     /product="hypothetical protein"
                     /codon_start=1
                     /transl_table=11
                     /translation="MKEFLKTQINWKTFIYEMFGIFVFFLLSYWAGNNKFPHNFWIVF
                     VGTIGVGIAIIYNTYMRDKIKKEKNGQSNR*"
     gene            complement(264429..265952)
                     /locus_tag="SR-VP_4-6_scaffold_141_4086954_prodigal-single
                     _391"
     CDS             complement(264429..265952)
                     /product="Helicase n=1 Tax=Francisella novicida GA99-3548
                     RepID=A7JNN3_FRANO"
                     /codon_start=1
                     /transl_table=11
                     /translation="MSKKRTPYKSASKDYGSKFHDIDDLFSVKRNKPRAEHDNQLLLT
                     NGKLITFNTEQYDGINKIRKWLKVDGEIFFTLAGYAGTGKTCCIKKILDEYHYGVVVS
                     APTHKAKKVIVNATEEEGQTLHGLLGLRPDVNLDEFNPNNPIFNPIAVPKICNYNFVI
                     IDEASMINQELYDLIKELTKKSNIKVLFMGDPAQIPPIGEKESVVFNQTDNEFHWLTK
                     IERQNDTNPLAFVYDALRNNLDRFDGGFERKSNMNILGEGVIFTIDKREFRQRLLEKF
                     KDKEYKKDTDFVKLIAWRNNTVMASNKIIRKELIGADKTDIIEVGDVLMAYRSVSSEN
                     QQYNIIENSADYRVMEKDERKQNNFQIWGYLVKLRENLAHDKFKFVDVFIVDSNDHEN
                     LHLYAEMHDYFKDMAISNKTLWNKYYDFRRQNVIMVTINTYRNDMARSTSQIIKKDLD
                     YGYAITGHKSQGSTYQHVMVMENDINMNWLLKERNQIKYVALTRPSISATVLTTKID*"
                     /db_xref="UniRef100_A7JNN3"
                     /db_xref="ftn:FTN_1580"
                     /db_xref="A0Q875_FRATN"
                     /db_xref="A7JNN3_FRANO"
     gene            complement(265949..266206)
                     /locus_tag="SR-VP_4-6_scaffold_141_4086954_prodigal-single
                     _392"
     CDS             complement(265949..266206)
                     /product="hypothetical protein"
                     /codon_start=1
                     /transl_table=11
                     /translation="MSKITAKNLLKLGFKKEVNVPATAQGQKYHYYIYEINNKCILIS
                     NTNDEKIKGGYSVDFYEIPEIHFSNLKKLKKLIKLLEFGGK*"
     gene            complement(266226..266789)
                     /locus_tag="SR-VP_4-6_scaffold_141_4086954_prodigal-single
                     _393"
     CDS             complement(266226..266789)
                     /product="DNA mismatch repair protein MutT n=1 Tax
                     =Acaryochloris sp. CCMEE 5410 RepID=UPI00024840AC"
                     /codon_start=1
                     /transl_table=11
                     /translation="MDIPKFHNKPNPHIDLWISRAPALAGIVFMIHKYAGLHVLIIKR
                     SEIMDEPNKYAAPSGYLDWDETGYEGITRELYEETSFYLPEYENFCVFDNNKEPFFTQ
                     TNPKADKKQNVSIYYISVYDFSKEYDKFPKFIETYHCNETAEIKIMPVAEFFNNQLDW
                     AFHHDERIKQALEFINKNNIMQKLFSL*"
                     /db_xref="UniRef100_UPI00024840AC"
                     /db_xref="amr:AM1_4515"
                     /db_xref="UPI00024840AC"
     gene            complement(266852..267550)
                     /locus_tag="SR-VP_4-6_scaffold_141_4086954_prodigal-single
                     _394"
     CDS             complement(266852..267550)
                     /product="Uncharacterized protein n=1 Tax=Syntrophothermus
                     lipocalidus (strain DSM 12680 / TGB-C1)
                     RepID=D7CPE3_SYNLT"
                     /codon_start=1
                     /transl_table=11
                     /translation="MTLRKKRIIEPKLKPLKNIETHRELCFSLAEAKGTNFIEVPLGS
                     VWLSKQGLGIADVISFDYSYVKFCVNIFECKVTRADFIQDLKSKKYEKYLAYSNRFYY
                     ACLAGIASANEIPDNVGLMIKGENGWRTIKAAKKRNVIIPQEALLSMLFFKGRVFNDR
                     RIKLSNSYTGVHTLHRSELKGFGKKIQDIILNYNNLQLKFNNLLYEHTESLNIPDDEK
                     KKMKEMWENMDFTY*"
                     /db_xref="UniRef100_D7CPE3"
                     /db_xref="slp:Slip_1823"
                     /db_xref="D7CPE3_SYNLT"
     gene            complement(267492..267809)
                     /locus_tag="SR-VP_4-6_scaffold_141_4086954_prodigal-single
                     _395"
     CDS             complement(267492..267809)
                     /product="hypothetical protein"
                     /codon_start=1
                     /transl_table=11
                     /translation="MEKKLQIVIIGEQKTGKSIMMYCLEKLLRENGFVVDIQFKDPFT
                     PKSDFNDIHDFHKIIGDNYDEKLKLLKNNTKIILNELTIKNKNDSEKEEDYRTKTKTT
                     KKY*"
     gene            complement(267760..267888)
                     /locus_tag="SR-VP_4-6_scaffold_141_4086954_prodigal-single
                     _396"
     CDS             complement(267760..267888)
                     /product="hypothetical protein"
                     /codon_start=1
                     /transl_table=11
                     /translation="MSGKSVYICVYNCNYLFIDSYIYNIINGKKITNSNYRRTKNW*"
     gene            complement(267921..268475)
                     /locus_tag="SR-VP_4-6_scaffold_141_4086954_prodigal-single
                     _397"
     CDS             complement(267921..268475)
                     /product="hypothetical protein"
                     /codon_start=1
                     /transl_table=11
                     /translation="MENEEIELELKMYFFVTYYLSDKQIGIQAGHVALEYADKYGGEE
                     QFIKFNREWKTFIVLDGGTTNNGHDFKGVPLGTMNQILEDLQTNDIQYSIFQEPSLND
                     ALTAICFICDERVFNEKDYPEFVDYLFSISLVYVESKWKSIKEFSYEELVKKFPTEYK
                     EWVRFLGGVKNVFLRELIKDKKLA*"
     gene            complement(268475..268789)
                     /locus_tag="SR-VP_4-6_scaffold_141_4086954_prodigal-single
                     _398"
     CDS             complement(268475..268789)
                     /product="hypothetical protein"
                     /codon_start=1
                     /transl_table=11
                     /translation="MRRKKKNESIWHYMCVFGEFTMPRVKLWYEVVPGFAFKAIWFGR
                     QRKLLGSRQYLVLYRDSSRNKCSVEWIFTSKLIERGLHNFDKFYNIGLKRTTFINPNT
                     NI*"
     gene            complement(268767..268898)
                     /locus_tag="SR-VP_4-6_scaffold_141_4086954_prodigal-single
                     _399"
     CDS             complement(268767..268898)
                     /product="hypothetical protein"
                     /codon_start=1
                     /transl_table=11
                     /translation="MIFLNDITRLLLILAGILTVLLLGFLIKMDREHKHNHEKKKEK*"
     gene            complement(268895..269131)
                     /locus_tag="SR-VP_4-6_scaffold_141_4086954_prodigal-single
                     _400"
     CDS             complement(268895..269131)
                     /product="hypothetical protein"
                     /codon_start=1
                     /transl_table=11
                     /translation="MAEYYKKIYIHSEADLPKEEGTFICLWKPDAFDEYHVLTWMTTS
                     SLQEIGLKEVEWYYQPLTEEELQNELCIYPRIKK*"
     gene            complement(269463..269831)
                     /locus_tag="SR-VP_4-6_scaffold_141_4086954_prodigal-single
                     _401"
     CDS             complement(269463..269831)
                     /product="hypothetical protein"
                     /codon_start=1
                     /transl_table=11
                     /translation="MTLHEEFYELRGKIWKGLEDLVHAGCDIIGEFPIIIGEIKTKHK
                     IIQNSKTIMIRGIIKDEKYLLHRGTDLIIGTNTIKVKLYDCITDIESIKDVEPDDMDL
                     QELATYLSGGFKAYKENNDK*"
     gene            complement(269885..270166)
                     /locus_tag="SR-VP_4-6_scaffold_141_4086954_prodigal-single
                     _402"
     CDS             complement(269885..270166)
                     /product="hypothetical protein"
                     /codon_start=1
                     /transl_table=11
                     /translation="MKKLFISDCTEFELGWGNRPDGFMISESKEAMLNWMETSNKMGS
                     YEYFWRYDSPSEIECDDKTYNKIKNRMTEKGIAFFNDGERKKLNLYIKL*"
     gene            complement(270163..270618)
                     /locus_tag="SR-VP_4-6_scaffold_141_4086954_prodigal-single
                     _403"
     CDS             complement(270163..270618)
                     /product="hypothetical protein"
                     /codon_start=1
                     /transl_table=11
                     /translation="MLINGRGINFGGYDRRYLIMKFKALRTKKEPKEFVTFQTFADTT
                     IMFTSALPDCMPETATLEGLKEYYEKYEPLPDEINMNDIEMVEFEMIEANTIGADIRN
                     KLSSPLNLVLLLETYFNESDKTKKKELEKIIKKEMKQSATCINYISNLL*"
     gene            complement(270578..270826)
                     /locus_tag="SR-VP_4-6_scaffold_141_4086954_prodigal-single
                     _404"
     CDS             complement(270578..270826)
                     /product="hypothetical protein"
                     /codon_start=1
                     /transl_table=11
                     /translation="MNIRLIILIVYCVSIFGAWLFIHIQKQIGNDIDNFGGLILMFFP
                     LINMILTGVIILYLIIVELICIRILHVDKWTWNKFWGV*"
     gene            complement(270823..271176)
                     /locus_tag="SR-VP_4-6_scaffold_141_4086954_prodigal-single
                     _405"
     CDS             complement(270823..271176)
                     /product="hypothetical protein"
                     /codon_start=1
                     /transl_table=11
                     /translation="MKFYRYQIVEYAQMDFETGEYIDSVFPNPQLQEKEYDLLKETPK
                     GYWIGYGSMGIHKYMWKKWISKTSRKRFAYPTEEEALENYIKRTEKRLKFLNWQVMEC
                     RVGLDLAKAKKETIK*"
     gene            complement(271179..271439)
                     /locus_tag="SR-VP_4-6_scaffold_141_4086954_prodigal-single
                     _406"
     CDS             complement(271179..271439)
                     /product="hypothetical protein"
                     /codon_start=1
                     /transl_table=11
                     /translation="MKPKEFYKIMKNFINEQERWKALEVGDTIYEEVVRCGDIDYHEM
                     KIENINVKERYVSAHDVKGDYMTTLEDFLTEQEFNKRFIIKN*"
     gene            complement(271436..271681)
                     /locus_tag="SR-VP_4-6_scaffold_141_4086954_prodigal-single
                     _407"
     CDS             complement(271436..271681)
                     /product="hypothetical protein"
                     /codon_start=1
                     /transl_table=11
                     /translation="MSSIEGTKTTWNPVLVEVSLTPIFIEDFRLGGYSVYFKEFPDII
                     SQGETQEKALQNIKNAVFDVFKHKNNESEEFNINLLL*"
     gene            complement(271683..271967)
                     /locus_tag="SR-VP_4-6_scaffold_141_4086954_prodigal-single
                     _408"
     CDS             complement(271683..271967)
                     /product="hypothetical protein"
                     /codon_start=1
                     /transl_table=11
                     /translation="MELKGTYKLSYTLDKEPKDLILAIELRQTEGFNKPGKNVWEGIA
                     TLNGQPYTKEDLSHCVNARIAAERIGKQIMEEIKSSSKIEGHVFKLKKKK*"
     gene            complement(271969..272142)
                     /locus_tag="SR-VP_4-6_scaffold_141_4086954_prodigal-single
                     _409"
     CDS             complement(271969..272142)
                     /product="hypothetical protein"
                     /codon_start=1
                     /transl_table=11
                     /translation="MTKKRIIRQETYKKNIVVTNKQQIISFIEQENTILFLIKAGKYE
                     DGKEFITITIDNI*"
     gene            complement(272144..272323)
                     /locus_tag="SR-VP_4-6_scaffold_141_4086954_prodigal-single
                     _410"
     CDS             complement(272144..272323)
                     /product="hypothetical protein"
                     /codon_start=1
                     /transl_table=11
                     /translation="MKSLNEWKYAKKQSRLCFGLNGYYNEYLILVKDKQWHFWKVYAK
                     SCLVEEINLIWYYRN*"
     gene            complement(272379..272588)
                     /locus_tag="SR-VP_4-6_scaffold_141_4086954_prodigal-single
                     _411"
     CDS             complement(272379..272588)
                     /product="hypothetical protein"
                     /codon_start=1
                     /transl_table=11
                     /translation="METILIIFGIFIYFYIIGKIVMNFLKKEKIIDATIDKKNGISFI
                     KEITSILLVLIWNTINHISDKISIK*"
     gene            complement(272573..273331)
                     /locus_tag="SR-VP_4-6_scaffold_141_4086954_prodigal-single
                     _412"
     CDS             complement(272573..273331)
                     /product="Gp412 n=1 Tax=Bacillus phage G RepID
                     =G3MAF3_9CAUD"
                     /codon_start=1
                     /transl_table=11
                     /translation="MKFLIQKINNRIRHDFSFVLLEAIEFQYWFNSNIIPKTKVKYFN
                     TTSDQKEFTFGDIHHSYVPIGSVEFVTAFLQQFYKLTPKPINVPNELIWYANRHILNG
                     TEKNLKSFNEEHFVKSNDKIKGFSNLIAPSYNLPEGNYQFSQRIQIDSEWRAFVYEGK
                     LVGLQNYAGEFTMFPNVDTIKEIINVYKSAPVAYTLDIGINEINGIQSTTFVIECHDF
                     FSCGLYGFANLAIYPYMLHKWFYNYVNNIKWKQF*"
                     /db_xref="UniRef100_G3MAF3"
                     /db_xref="G3MAF3_9CAUD"
                     /db_xref="tsh:Tsac_2742"
     gene            complement(273353..274477)
                     /locus_tag="SR-VP_4-6_scaffold_141_4086954_prodigal-single
                     _413"
     CDS             complement(273353..274477)
                     /product="Adenylosuccinate synthetase {ECO:0000256
                     |HAMAP-Rule:MF_00011}; Short=AMPSase
                     {ECO:0000256|HAMAP-Rule:MF_00011};; Short=AdSS
                     {ECO:0000256|HAMAP-Rule:MF_00011};; EC=6.3.4.4
                     {ECO:0000256|HAMAP-Rule:MF_00011};; IMP--aspartate ligase
                     {ECO:0000256|HAMAP-Rule:MF_00011};  TaxID=471854
                     species="Bacteria; Bacteroidetes; Cytophagia;
                     Cytophagales; Cytophagaceae; Dyadobacter.;"
                     source="Dyadobacter fermentans (strain ATCC 700827 / DSM
                     18053 / NS114).;""
                     /codon_start=1
                     /transl_table=11
                     /translation="MRNISIVVGLGCGDEGKGTVVNSLCIDPENTLVIRTIGGHQCGH
                     MCIYDKIRHIFSNFGSGTLKGVPTYWTEYCTVDPVAVIKEGQVLIEKGIIPKIIYNAN
                     AMVTTPFDIIHNINTDSKKGHGTVGVGFGATIQRNEDHYHLNVRDLQFSKIRDEKLKK
                     IMDYYHYITPLNSKAQEYYNNFIEACDMFIQRYTVVENFSQLEADDKDLIFEGGQGIM
                     LDQDYGFFPNVTRSYTTSKNIMEFMHNNDLNGNYICTYYVTRAYQTRHGNGYMTNDGL
                     PTNYIKINPNETNVDTGQQGIFRKAVLDLDILKYALSCDKIYNNSLKRLVITCLDQII
                     GDKIPITKENNFFMATPKEIGQWLNIQIIKCNDEKGFKLY*"
                     /db_xref="C6W632_DYAFD"
                     /db_xref="UniRef100_UPI000376B9FE"
                     /db_xref="dfe:Dfer_1263"
                     /db_xref="UPI000376B9FE"
                     /db_xref="6.3.4.4"
     gene            complement(274599..275516)
                     /locus_tag="SR-VP_4-6_scaffold_141_4086954_prodigal-single
                     _414"
     CDS             complement(274599..275516)
                     /product="Uncharacterized protein n=1 Tax
                     =Haliscomenobacter hydrossis (strain ATCC 27775 / DSM 1100
                     / LMG 10767 / O) RepID=F4KUE3_HALH1"
                     /codon_start=1
                     /transl_table=11
                     /translation="MGYSKWSDDAYSHLSRGYASKSVDDIFTAKTIKSDMTPIDLKIR
                     ESRDSDEHPNSIAVMVFLDVTGSMGRIPDSIAHEKLGVLMKTIIDNGVPDPQVFFGAI
                     GDQFSDRAPLQVSQFESGTEELDKWLTSVYLERGGGGQSMESYLLAWLVAGRHTSIDC
                     FEKRNTKGFLFTIGDEKSWDCLDSDKLKEIMGYTQAEEVTDKQLLEEAQRLYNVYHIH
                     INEASYRDDPDVLGYWKKMLGERLIILNDYNAVCETIATLIAVQHGVDMKAVTSKFSK
                     SIANAVNTALVAVSTGALVASSDDGVIKL*"
                     /db_xref="UniRef100_F4KUE3"
                     /db_xref="hhy:Halhy_3367"
                     /db_xref="F4KUE3_HALH1"
     gene            complement(275518..275697)
                     /locus_tag="SR-VP_4-6_scaffold_141_4086954_prodigal-single
                     _415"
     CDS             complement(275518..275697)
                     /product="hypothetical protein"
                     /codon_start=1
                     /transl_table=11
                     /translation="MGTNINSNLGSLEEMAEAAESTEAKTAVPQAETVPTVEAVTEAK
                     TEEVVADNMETPKTE*"
     gene            complement(275729..276616)
                     /locus_tag="SR-VP_4-6_scaffold_141_4086954_prodigal-single
                     _416"
     CDS             complement(275729..276616)
                     /product="Uncharacterized protein n=1 Tax
                     =Haliscomenobacter hydrossis (strain ATCC 27775 / DSM 1100
                     / LMG 10767 / O) RepID=F4KUE4_HALH1"
                     /codon_start=1
                     /transl_table=11
                     /translation="MTDFELIDKLVKSTKPSDIFIGDDWKKLYHSYCKLIHPDYNPNS
                     KAAEAMAKMNFYKDVLENGLQFIDEAGPFRVFEKHIEYPVTDDNRKLIKKSVDNYNFL
                     KSKHDKASESFHRYLPESMLLEKDKLTINLKDRSIPLTGRKLEQIHVNWLFSRMFEIS
                     LWLRQIDRVHMGLNPTTVFVVPETHGIIIISFYHMSIINKKAETISAKYKMWYPTDLF
                     IRKIATADVDLELCKKIALYLLGDKSAAGTKLKMDKDVNQVVLNFLLTKHQNTPEEYK
                     QYRELLAKNFEKKYYPLDL*"
                     /db_xref="UniRef100_F4KUE4"
                     /db_xref="hhy:Halhy_3368"
                     /db_xref="F4KUE4_HALH1"
     gene            complement(276631..276822)
                     /locus_tag="SR-VP_4-6_scaffold_141_4086954_prodigal-single
                     _417"
     CDS             complement(276631..276822)
                     /product="hypothetical protein"
                     /codon_start=1
                     /transl_table=11
                     /translation="VENVKVESTISHGNVFVRCGDIVKALYADLSDIDDPMVQKYIID
                     SIKKWEKYEKNILFEYNHM*"
     gene            complement(276854..277117)
                     /locus_tag="SR-VP_4-6_scaffold_141_4086954_prodigal-single
                     _418"
     CDS             complement(276854..277117)
                     /product="hypothetical protein"
                     /codon_start=1
                     /transl_table=11
                     /translation="MKMSQKIIEKILAIIKVNGFYIRMPGDSSEGIADREWKLEGEFY
                     FDNKEELQLFKDNLKQTFEEYCGEISLIETFKEYQTRINLREK*"
     gene            277288..277416
                     /locus_tag="SR-VP_4-6_scaffold_141_4086954_prodigal-single
                     _419"
     CDS             277288..277416
                     /product="hypothetical protein"
                     /codon_start=1
                     /transl_table=11
                     /translation="MNDGYEVLIAFALIVIVCFGCLYFSANGSFKKVSDFLKRKHK*"
     gene            277413..277967
                     /locus_tag="SR-VP_4-6_scaffold_141_4086954_prodigal-single
                     _420"
     CDS             277413..277967
                     /product="Uncharacterized protein n=2 Tax=Cyanothece RepID
                     =B1X2V0_CYAA5"
                     /codon_start=1
                     /transl_table=11
                     /translation="MSNFNKIADYAKKCYDEANCTYGNDKGSYMIHIDMVIDFLMKHL
                     NVFKSINDCNAVIRAAYTHDLMEDAKQTYINIFDIGGKDVADITLAVTDIPAENRLMK
                     HLLTMGKTVQNYRAIILKMADIYANASYSKANGSSMYEKYLEEYRYRRPIFKMALKWY
                     KNDLNQNELDNIWENLDGIHSFLT*"
                     /db_xref="UniRef100_B1X2V0"
                     /db_xref="cyt:cce_5115"
                     /db_xref="B1X2V0_CYAA5"
     gene            277983..278558
                     /locus_tag="SR-VP_4-6_scaffold_141_4086954_prodigal-single
                     _421"
     CDS             277983..278558
                     /product="Endodeoxyribonuclease n=1 Tax=Cyclobacterium
                     marinum (strain ATCC 25205 / DSM 745) RepID=G0J398_CYCMS"
                     /codon_start=1
                     /transl_table=11
                     /translation="MEEIKNLGHVMLDLETMGTRAGCAIASIGAVEFDLNTGKLGREF
                     YEVVNLQSCLDVGLVIQASTLYWWLGQSDKARKAICAPSDSIQIVLEKLTSFFHTLGD
                     FQIWGDGVRFDVGILEAAYYAIGKGEILPWYFRNEKDVRTLVSFKPEIKINAVFTGIL
                     HNPIDDCKHQIKYCHEIWHKFNGYIDVVNKK*"
                     /db_xref="UniRef100_G0J398"
                     /db_xref="cmr:Cycma_0257"
                     /db_xref="G0J398_CYCMS"
     gene            278563..279453
                     /locus_tag="SR-VP_4-6_scaffold_141_4086954_prodigal-single
                     _422"
     CDS             278563..279453
                     /product="Uncharacterized protein n=2 Tax=Bacillus
                     thuringiensis RepID=C3CUZ6_BACTU"
                     /codon_start=1
                     /transl_table=11
                     /translation="MAGKIPAFFVTFIFFLRITTKTNYMAKKKEITPEVLEKLEKARK
                     KDAFDNELKDILYKKNKGILPLNPTRHFVVGDRVVLGNLGETYVREVFEDGLYYLIES
                     LNVKREKNKPAENESRLIEWYEIYLYNSFKSTNFRKPEEHFLSFFNSGLHSLLNMVYH
                     AGVDFNVDYQRDHVWNLDDKIALIDSIFNNIDIGKFVFVQRSFSVDDKLYEILDGKQR
                     LTALCEFYEDRFQYNGFYYSELSYMDKHKFGNHGIAYGYLENPSRKAIFETFIKLNTC
                     GRPMENKDIQKVKKLLDELK*"
                     /db_xref="UniRef100_C3CUZ6"
                     /db_xref="btg:BTB_502p00850"
                     /db_xref="A0A0F6J9S0_BACTU"
                     /db_xref="C3CUZ6_BACTU"
     gene            279440..279931
                     /locus_tag="SR-VP_4-6_scaffold_141_4086954_prodigal-single
                     _423"
     CDS             279440..279931
                     /product="Marine sediment metagenome DNA, contig:
                     S12H4_L00093 {ECO:0000313|EMBL:GAI85936.1};  TaxID=412755
                     species="unclassified sequences; metagenomes; ecological
                     metagenomes.;" source="marine sediment metagenome.;""
                     /codon_start=1
                     /transl_table=11
                     /translation="MNLNRPYLFLDIDDVMVTSKQYFFSKVNPLYDGMPFDFKCVNVL
                     NKIIEEVNPIIIISSDWKLHYNLQQLNRIFAENKINSLVTDVTPDLWGHPYVSLSQLE
                     ECRAEEILKYQIEHANVIDKWVAVDDLNLRSWIPDNFVYCTKSTEGLKQTNVKEKILN
                     IIK*"
                     /db_xref="X1T3G5_9ZZZZ"
     gene            279937..281340
                     /locus_tag="SR-VP_4-6_scaffold_141_4086954_prodigal-single
                     _424"
     CDS             279937..281340
                     /product="hypothetical protein"
                     /codon_start=1
                     /transl_table=11
                     /translation="MKNEKLDLLLNKMVEFAQPNDNHFKGFLYKDVYGYYIKVIEPFE
                     SVFNINEKVYLTNGQEEFILFASKPKLMVVSMKSWHYRLIKFILNDNAPTSKTMQNGC
                     PYFWLLVLSMLALPFVLLWKGAKFLVLLVPKILLWFLEMMINTWIKSLDDETAYEMYW
                     KSSRGYVKMPVTAKLFFNESEEDFYDYFLNEKYGLKCGINSEEYIQKKKEIQIKWDTW
                     RRERNDKHIKENELDNERRAKERERERLQKVRREANRKAWEARMKPINDGFANLFISI
                     GNVFRSLKPTTDWKVLVKRTKRFVGAIITLIVLAFTFIVVNFIVYGLIAFIDWSIAHW
                     LVYTVILCIAAIAGIVYLLCVVLGSWFQNIINKYDRGRKIWYVEPLVWLWYAVKYIGL
                     GIFYLLLYIIWIPVKFFFYTFLWNIILVNVGLFLWKIIKKFAKGIANSTGIFGEYFGA
                     SYSDYCPGIEWTDVEED*"
     gene            281373..281990
                     /locus_tag="SR-VP_4-6_scaffold_141_4086954_prodigal-single
                     _425"
     CDS             281373..281990
                     /product="hypothetical protein"
                     /codon_start=1
                     /transl_table=11
                     /translation="MLIFTISVILVSFICLCFFKKNFWENRYLVLLICGCVALIATLI
                     TNFSVRGHLQTKTEILWNKPLDTFYLPANLFKDTTATKTLFVKNYDYYVDHKASEFNR
                     DTTKKQIPVRIILYQPKKENNIYIGIMKINGMQNFYPLNKVYVIESSADTIAYVSRKK
                     LFYDVKSNNWITGFSLPCISTITIFHIPPKEFAMIPDSLIRKVPF*"
     gene            281990..282229
                     /locus_tag="SR-VP_4-6_scaffold_141_4086954_prodigal-single
                     _426"
     CDS             281990..282229
                     /product="hypothetical protein"
                     /codon_start=1
                     /transl_table=11
                     /translation="MKTTLIAILWKKEIIHWKRVKEMFGKFPNWVSKLTFGIIVIALV
                     TIGHYLFALMHTVYEIFLFIFARQLFKANMQKMLK*"
     gene            282241..282993
                     /locus_tag="SR-VP_4-6_scaffold_141_4086954_prodigal-single
                     _427"
     CDS             282241..282993
                     /product="Uncharacterized protein n=1 Tax=Pontibacter sp.
                     BAB1700 RepID=J0LLG1_9BACT"
                     /codon_start=1
                     /transl_table=11
                     /translation="MKKFFNLKTILLLTIIILFSTNIMGSGVKSVASLPEASLLYDDV
                     WSTLYNPAKSQCDATPTITGNGSHINPRIASKLRWIAISQDLLYSPYRARLINNPKDI
                     RFKGKLAYGDTIWIDSPYDKLNGWWVVKDAKNKMYKKSIDFLQSSGDKNLYDNNKLWS
                     GKWNNVNIYKVSKYNYFSMKVFLNKQLTNKNYLAVKLTPNIKIINKTNIDKKQLIAQK
                     NISYLFENDNASNIFEKSDGLYKREELLTLKE*"
                     /db_xref="UniRef100_J0LLG1"
                     /db_xref="J0LLG1_9BACT"
     gene            282995..283246
                     /locus_tag="SR-VP_4-6_scaffold_141_4086954_prodigal-single
                     _428"
     CDS             282995..283246
                     /product="hypothetical protein"
                     /codon_start=1
                     /transl_table=11
                     /translation="MFKIIMYIEKYLVCPIVFTILYCLNVVGSLIFWFKLPKLNFLIE
                     YKNDDGDSHLAVLAEVVSFMLIYGSLSILLLIFIIKRIQ*"
     gene            283243..283761
                     /locus_tag="SR-VP_4-6_scaffold_141_4086954_prodigal-single
                     _429"
     CDS             283243..283761
                     /product="Uncharacterized protein n=1 Tax=Acaryochloris
                     marina (strain MBIC 11017) RepID=B0C185_ACAM1"
                     /codon_start=1
                     /transl_table=11
                     /translation="MSLFIVDVESDGPIPPKYSMVCFGVVKLIPELNKTFFGLTKPIS
                     DIWSPDALEISGFSREQHLNFEDPVEVMRLFAEWLQENSKGRPTLISDNNGYDASWIN
                     YYFHTYYGSNPFGWTSRRIGDLYCGMMKDTYANWKFLRVTRHSHNPLDDAMGNAEALL
                     KMKEMGLKIDTK*"
                     /db_xref="UniRef100_B0C185"
                     /db_xref="A0A085ZB51_9FLAO"
                     /db_xref="amr:AM1_3493"
                     /db_xref="B0C185_ACAM1"
     gene            283765..284001
                     /locus_tag="SR-VP_4-6_scaffold_141_4086954_prodigal-single
                     _430"
     CDS             283765..284001
                     /product="Marine sediment metagenome DNA, contig:
                     S12H4_L00093 {ECO:0000313|EMBL:GAI85938.1};  TaxID=412755
                     species="unclassified sequences; metagenomes; ecological
                     metagenomes.;" source="marine sediment metagenome.;""
                     /codon_start=1
                     /transl_table=11
                     /translation="MLKYIRETARINVKFIDAKTENVIFEVPDRNHMNVGEILSEHYG
                     NILLQKELKERNLKFPQKVLVLTVSELILIDEQI*"
                     /db_xref="X1RZ56_9ZZZZ"
     gene            284020..284592
                     /locus_tag="SR-VP_4-6_scaffold_141_4086954_prodigal-single
                     _431"
     CDS             284020..284592
                     /product="hypothetical protein"
                     /codon_start=1
                     /transl_table=11
                     /translation="MYFIYLLILWAIGFIACFFGKMAFEIQIVQPGGYFIFLVFQYIF
                     LGIFGITLIVSVCQQLNLHSEFIKLCEMIKTKKREIELSEEKFKELSTYFEKYLGNDF
                     PAFEKEMLTAISQKPEKLTMLFQTFPQLQSSFTLTKLIEKIHDLVHNVYEKKSSLENK
                     YEELRMIYNCPWLIIKPQISNVDLKTKMLN*"
     gene            284609..284986
                     /locus_tag="SR-VP_4-6_scaffold_141_4086954_prodigal-single
                     _432"
     CDS             284609..284986
                     /product="hypothetical protein"
                     /codon_start=1
                     /transl_table=11
                     /translation="MHFIHKYEGFGKCKSRCKVYMVFIDGITHFCFEELDDNTGTSVT
                     NMSEYLATQMVKKFCLEPYNCKFYETYPHNDISYKNLKNNKRSFDEINYLWELNMVDK
                     MYWMAAHPHWKSSDKREIFDFII*"
     gene            285058..285933
                     /locus_tag="SR-VP_4-6_scaffold_141_4086954_prodigal-single
                     _433"
     CDS             285058..285933
                     /product="hypothetical protein"
                     /codon_start=1
                     /transl_table=11
                     /translation="MKKILCIITVLLTFLIQANCQHLTAIHRIDSMEQSIINQHGREW
                     LINFYNIWEINKNDSRYQNFMINNECGKNLKSLLENDLNAFIIHGWLYVFSYKLSILI
                     NESYDNYKNAYVFYRNDKNDVWLYRKNIITNSQWEIANNNPVFKNILNENENGDGFSY
                     YPVKGNKKNNNQIIKSVAYENVVFILCHLKTNNKCTNQLIVLSPDIIYPNGSIYYNFG
                     NNPSTRHLNTYYYPIKFTGQINGGKTLTTISNTGKNENINIYLNKDSYGRKISGTRVS
                     FDGGGYGFLFCDVAN*"
     gene            285941..286381
                     /locus_tag="SR-VP_4-6_scaffold_141_4086954_prodigal-single
                     _434"
     CDS             285941..286381
                     /product="hypothetical protein"
                     /codon_start=1
                     /transl_table=11
                     /translation="MIKVTPYLLTMGSERFKNFLAQPFKFNQLCSLENISNVKITHQN
                     FFDGWRAKDMNTWIRYTNDDGVILEVFSNYYNLKKSGKDVIYKLTLPSTINNFIDVMN
                     RFDVQLYWNAWIDENFEPKEYLNVENIKQYFVDLLAKLDKSNEL*"
     gene            286427..287191
                     /locus_tag="SR-VP_4-6_scaffold_141_4086954_prodigal-single
                     _435"
     CDS             286427..287191
                     /product="hypothetical protein"
                     /codon_start=1
                     /transl_table=11
                     /translation="MDKRGWEIWSNLTFKTQGYRKNFDLITEDENIISEYIGNISMIR
                     LTEHRPPIVIGEYTFSVWDISLAKILKIDLNKLLEANKMVNAYIELINVIKDGKIIAN
                     DYDKIVLIHSLVVCPKYRKMGITEEFVECIYRDYHYDKTAIFAQVQPFQNNQTDYEYY
                     MEQKTVLVRNEYNAINKFDVIPAGEYYKLKRFVEKSDTEGNEYKLFAVAKRCGFQRID
                     ESYLFLLNPETILERIKEKKELQHRINENISDNLEK*"
     gene            287240..287422
                     /locus_tag="SR-VP_4-6_scaffold_141_4086954_prodigal-single
                     _436"
     CDS             287240..287422
                     /product="hypothetical protein"
                     /codon_start=1
                     /transl_table=11
                     /translation="MNNTINTLTNFNHIYYKINIWKDDIIQILRFLILLLLRNTKISE
                     HFSFNDKINTKIFKYN*"
     gene            287458..288240
                     /locus_tag="SR-VP_4-6_scaffold_141_4086954_prodigal-single
                     _437"
     CDS             287458..288240
                     /product="Putative uncharacterized protein n=1 Tax
                     =Arcobacter sp. L RepID=G2HY64_9PROT"
                     /codon_start=1
                     /transl_table=11
                     /translation="MKNKFKLKKIIINLLLIIAVAVLLLTLVYSNISTASGESTKMEK
                     KTILANEESTMIYGNFMTTFYPVLIGKNVDFNRLPPDSLQIYLNKILNLCPNISPINI
                     IDSFQISSKFGERISPNTRKHEFHQGIDIKATINTKINSTMYGEVEKIYVEDTINKFS
                     GYGNCIVIKNSLGFETLYGHLKRMYVKRGQLVEKGQLIATVGISGNATGPNLHYEIHQ
                     NGDLKDPMNLLFIRSKNIPNIIYENNNNVLDNITSINFNKSK*"
                     /db_xref="UniRef100_G2HY64"
                     /db_xref="arc:ABLL_2192"
                     /db_xref="G2HY64_9PROT"
     gene            288243..288563
                     /locus_tag="SR-VP_4-6_scaffold_141_4086954_prodigal-single
                     _438"
     CDS             288243..288563
                     /product="Marine sediment metagenome DNA, contig:
                     S12H4_S21724 {ECO:0000313|EMBL:GAJ24614.1};  TaxID=412755
                     species="unclassified sequences; metagenomes; ecological
                     metagenomes.;" source="marine sediment metagenome.;""
                     /codon_start=1
                     /transl_table=11
                     /translation="MITHITTAHEEGYSDDSRTLGVLLNYSSEPEHENWKDSLIYMFR
                     HTSEDGMESGRYVFFNTMFDMWSYIFYSENKMKIAYMDEDEFDSYYDAPYIEGKFTEK
                     LKWV*"
                     /db_xref="X1V4H6_9ZZZZ"
     gene            complement(288583..289443)
                     /locus_tag="SR-VP_4-6_scaffold_141_4086954_prodigal-single
                     _439"
     CDS             complement(288583..289443)
                     /product="hypothetical protein"
                     /codon_start=1
                     /transl_table=11
                     /translation="MSMPASGNLGLLSCPGGIACTSISAAACGTTVGPKCLTALATAA
                     GKTACMRAFYSYDDSLVIAPASITSISGLGATCSVSACAPAFNTFTNATACTWLHPAA
                     PSAPSPAGTSQSIVIDANASAARCGVVCYTPICGTIQCVTLCQLASNAVQLSVLSSNC
                     GAGATADAVLKISSTPSMIAGECFCLCLCGCLHSGGGASSSACWVIYCSGTKVYCCTI
                     GTNSTAAPFYAIPVMIILGNISIFCICLHGVVTAGFSRTCSCANISCVCSCVGSYVIG
                     ATSSYNLCTC*"
     gene            complement(289470..289979)
                     /locus_tag="SR-VP_4-6_scaffold_141_4086954_prodigal-single
                     _440"
     CDS             complement(289470..289979)
                     /product="hypothetical protein n=1 Tax=Proteiniphilum
                     acetatigenes RepID=UPI00037291E7"
                     /codon_start=1
                     /transl_table=11
                     /translation="MHLDTTNSKGFIYTTRASGTAYPLAFGVEGTEYMRLCIGGNLNI
                     CCCLVVAACGTAIDWIATSSIKIKTDITPINNALSIINKLQGICYKMCDDTDKKCKIG
                     LIAEYVEPILPSVVHYDINGDISGISYDKMVALLIEGIKEQQKHIEKQDRDIICLRQD
                     LNYYKNYNI*"
                     /db_xref="UniRef100_UPI00037291E7"
                     /db_xref="86717256"
                     /db_xref="UPI00037291E7"
     gene            290215..290511
                     /locus_tag="SR-VP_4-6_scaffold_141_4086954_prodigal-single
                     _441"
     CDS             290215..290511
                     /product="hypothetical protein"
                     /codon_start=1
                     /transl_table=11
                     /translation="MLVLAKNTVPQTQVEPIVIGEQTQVVNKPQAPQCKGELEQVDAN
                     TTGPHTQVDPIVIGEQTQVVNKPHAPHNNVAVIQVVPLIIGDFIQVAKQPHAPQ*"
     gene            290533..291108
                     /locus_tag="SR-VP_4-6_scaffold_141_4086954_prodigal-single
                     _442"
     CDS             290533..291108
                     /product="hypothetical protein"
                     /codon_start=1
                     /transl_table=11
                     /translation="VKKPHAPQCKGELEQVLPITTGEHAQVVNKPHAPQCKGLTAQVV
                     PQTIAEVTQVVPQTIVIVSVSAQSVVPETVMPLTIVLPQTVAPITQVLPQVIGEHAQV
                     VNKPHAPQCKGELEQVLPITTGEHAQVVNKPHAPQCKGEFEQVLPITTGEHAQVVNKP
                     HAPQTSVPVTQVVPLIIGDLTQVAKQPHAPQ*"
ORIGIN      
        1 GCTGTTGTAC CAATTGCAAT ATTACTACAA CCATTTATAT TACCACAAAG TGCACAAGTA
       61 CCTAAAGCAA CATTATCACA ACCAATTTCA TTTCTTCTAA GCGCATTATT GCCCAAAGCA
      121 ATATTATTGT CAGTACCAAT ACCACAATTA TCTAAAAGTG CTTGAAATCC AATTGCAATA
      181 TTACTATTAC CAAAATCATT GGTATTAAGT GCACTATCAC CTATACCAAT ATTAAAACAA
      241 CCTTCAAAAT TAGTATTAAG TGTGGCACTA CCTAAAGCAA TATTAAAACA ACCAATTGTA
      301 TTTGAGAAAA GTGCTTCAAA ACCCATTGCA ATATTAGAAC AACCACTTAT ATTATTTAAA
      361 AGTGCGGTGT TACCCATTGC AATATTATTA TCACCAATTG TATTACATAA AAGTGCAGTA
      421 CAACCTAAAG CAATATTAGA AGAACCACTT ATATTTGAAT TAAGTGTTTG AGCACCTAAC
      481 GCAATATTAT AATTACCTTT TATATTACAT CCAAGTGCTA GACAACCCAT AGCAATATTA
      541 AAACAACCAC ATATATTTGC AGAAAGTGCA TTTTGACCTA ATGCAATATT ATGACAACCA
      601 ATTGTATTAT TTATTATTGC TTGATAACCC ATAGCAATAT TAGAACAACC ACTTATATTT
      661 GAATTAAGTG TACCAAGACC TAAAGCAATA TTGTTTAAAC CACAAATATT TGAAGTAAGT
      721 GTACTTGGAC CCATCGCAAT ATTATTAGAA CCACATATAT TACAAAAAAG TGCACTATTA
      781 CCCATAGCAA TATTATCACA ACCAATTGTA TTTGAGAAAA GTGCTATTGT ACCCATTGCA
      841 ATATTAGAGC AACCAGAACT ATTATTATAA AGTGCCTGAT AACCTTGAGC AATATTATCA
      901 CAACCAACAC TATTAGTTAT AAGCGTATTA AAACCCATAG CAATATTATT GCAACCACAA
      961 CTATTATTTT GAAGTGTAGC ACAACCCATA GCAATATTAT CACAACCAAT TGTATTAAGT
     1021 TGCATTGCAC TACAACCCAT AGCAATATTA GAAGAACCAC TTGTATTATT TAAAAGTGCA
     1081 GTACTACCTA AAGCAATATT ATTAAGACCA GTTGTATTAC TTTCAAGTGC CGTAAAACCC
     1141 ATAGCTATAT TATTATAACC ACAAATATTA CTAAAAAGTG CACCAAGACC TAAAGCAATA
     1201 TTATTAAAAC CACAAATATT ATTAGTAAGT GCTTGACAAC CCATAGCAAT ATTATTAATA
     1261 CCACTTGTAT TAAGTTGCAT TGCTAAACTA CCCATTGCAA TATTATTCGT ACCACCAGTA
     1321 TTACAATAAA GTGCTTCACA ACCAATTGCA ATATTATTAC AACCAATTGT ATTTAAGCCA
     1381 AGTGCTAAAA AACCTAAAGC AATATTGGTA CAACCACCTA TATTAGTGGT AAGTGCACCA
     1441 GAACCAATGG CAATATTACT AAAACCACTT ACATTGCAAT AAAGCGAATC TTGTCCCAAT
     1501 GCAATATTAA AACAACCAGA AGTATTACTA AGAAGTGCTT GAACACCAAT TGCAAGATTA
     1561 CTACATCCAT AAATATTATT TAAAAGTGCA CAACTACCTA AAGCAATATT AGAACAACCA
     1621 ATAGAATTAA TAGTAAGTGC CTGATAACCT TGAGCAATAT TATCACAACC AGAAATATTA
     1681 TTAGTAAGTG CCTGATAACC CATAGCAACA TTAAGACAAC CAGTTGTATT ACTTTCAAGT
     1741 GCTGCAAAAC CTAAAGCTAT ATTACTAAAA CCATTAATAT TACAAGCAAG TGCTTGCATA
     1801 CCAATTGCAA CATTATAACA ACCACCAGCA GGAATGCCGC CACAAAGTGC TTCACAGCCA
     1861 ATTGCAATAT TCCAACAACC AGAATTATTA TTATAATTTG CTCTATAACC AATTGCAACA
     1921 TTATCACAAC CACAACCACC ACTATAAAGT GCTTGACTAC CTATGGCAAC GTTATTACAA
     1981 CCAATATCAT TACTCCAAAG TGCTTGATTA CCTACTGCAA CATTATAACA ACCACAACAG
     2041 GTTGAACGAA GTGCTTCATA ACCACTTCCA GTATTACCAG TACCATCAAT TGTTAATAAA
     2101 CTACCTACAC GAACACCATA AAGAGTTTCC TGATATATTG TAGTACCAGT TGGAAGATTA
     2161 CCACAACCTG CAACTGTTGA ACCATTTGCT AAACATGACC AGCCAATACC ACCACCACTT
     2221 CCTCCACCAC TTGTTGTACC ACTAATTATA ATTTTTGTGG GAGTTTGAAT TATACTTACT
     2281 GAACTACCTG TTGCTGAAAT ACTTCTAAAT TGTATATTAT TTCCATTAGT TATACCAGTA
     2341 AAAATACCAG CACCATTACC AACATTTTGA GCAGTTGTAG AATTACCAAC CAAATTTATA
     2401 TTTGACCTCA TTTAATTTCA TTTTATATAA ATACTATAAT ATCCTTATAA GATAATTTCT
     2461 TATATGTTTA TTTTACTTAA CTTGTTATTA ATATTTTAAA TTGCTGTCCT GTTGCTGGTG
     2521 CAGTATCAAA TGTTATACAA ACAGTATTTA CTGTTGGTCT GCTTACATAT GTATAAACAG
     2581 TTGGATATGG TGCAGTATTC TTTACAATCT GTACATCAAC AAATGTTTTG TTTTTATTAT
     2641 GTGTAACAGT AAATCCGGTA TTTGAACTAT TACCAGTTAT TGTAAATTCT GATAAAGTTG
     2701 CAACATTACA ACTATCAACA ACCAAACAAC AACCAGCATT AAATTTAACT GGAATTTCTA
     2761 CTCCACTTAT TGCTGATTTG CTTGCATTTA CATAAACTTT ACCCGATGTT GCAGTTAAAC
     2821 CAGATGTAAA TGTTGTAAAA TCCATTTCCA AACCAGTACC ATCAAAACAT AATCCCGAAG
     2881 CACCTGGAGA TAATTGTACA CAAACTGTAT GTACTCCACC TACCTGTGTA ACTGTAATAC
     2941 CCTGTCCTGC CACAACATCA ATAACAGTTG AAAATTCTGT GAATACTAAA GGAGTTGTAC
     3001 CTATAGTTAT TGGATTTGGC GTTGCTAATG CCCATATTGA ACTATTTTGT GTTGAACCCG
     3061 AAGTTACTGG AATTAAATCA CCATTAGTTA CTTCACCAGG ACTATTATAA TCACTTGCAC
     3121 GTGACCATGT TGTGCCAGTT ACAACATATA TACCATTTGC AGTACTACCA GTGATACCAG
     3181 TTCCTTGGTT TTTAACAAGA ACTCTCATGC CACTGGTAAG ATAGACACCA TCGATATATT
     3241 TTGGCGAACC ACTTAAAGTA ATACCTGAAG TAGTTGCTGC AACTACCGCT AAATGAACAT
     3301 TTAATCCAGT AGCTACAGTA TCAACATATT GTTTATCAAC AAGTGAACGA TTAACATAAT
     3361 TTGTACTATA ATCTGCAGCG TAAACAATAC CTGTTTGTGT AGTACCAGTT CTGTTGTCAT
     3421 ATATCGCAAA ACCGCTTATA GCACAAACAC TTGCAGAAAT ACCAACAGCA TTACAAAAAT
     3481 CTGAACCAGT TGGACAAGTA CCTGTTTGAG ATTTTATATA GATACTTCCA CATGATTTGG
     3541 CGTTTAATTC GATATCAGTA TCATTTGCTG TATTTAAAGT AATACCATTT AAGTCACCTA
     3601 ATGTTAATAA TTTTGCGCCT GAAATTGTAG TATTACCTGT TAATGCACCA CCAAGTATAG
     3661 CATTTGTTCC AGATTTTGTT AAACCATTAT TGGCTGTTGT TATTGCACCA AATGTATTAC
     3721 CACTTGTATA TGGTACTTTC TTAACCTCAT GCGTGGATGT ATCCCAAACT AATATATTAT
     3781 TTGAACAAGT GCCATTAGTA ACACCAGAAA TTTTTAAATA ACCATTAATT ATTATGCATT
     3841 TTGTTGAAAA ATCACCATAA ATAAGCGGAG TTGTTGTATT ACTATTAGAA ATATATAATT
     3901 TATTTGAACC AGTTTCAAGA CATCCTGCCT TATAACCAAT TGCAATATTA GTACTTCCGG
     3961 TTACATTATT TAAAAGTGCC TGATAACCAA CAGCAGTATT TCCTATTCCT GTTGTTATAC
     4021 ATTTATCGGT TTCCACACCA TAAAAAGTAT TTTGACATAT TGTTGCACCA CTTGCTACTG
     4081 TACCACAACC CGCAACTGTT GAACCATTTG TTAAATTAGA CCAACCAATA CCACAACTTG
     4141 ATGTAGTTGA TGTACCCGAT ATAATACAAC CAGTACTATT TAAAAATGCA ACAGTAGTTT
     4201 GACTTGTTTT TGCTGCAACA TTAGTTAATT GTAAAATTGG CGATTTAACA CAGGAGGTTG
     4261 CACAAATAAT AGCACCACAA ACAGCAGTAC TACCACATAC TGTTAAACCA CAAGTTGTAG
     4321 TACCTGATAC TGTAATGCCT TTAACCGTAG TACTACCACA AATCGTTGCA CCAATAACAC
     4381 AAGTTGAGCC ACAAGTTATT GGTGAACACA CACATGTGGT AAATAAACCA CATGCTCCAC
     4441 AGTGTAATGG ACTTACAACA CAAGTTGTAC CACAGGTTAT TGGTGAACTT ACACAAGTCG
     4501 TACCACAAAC AATAGGACTA CAAACCTTTG TACTACCTGT TATTAAGGGA GAACAAACTG
     4561 CAGTACTAAA ATAACCACAA GCACCGCAAT GAATTGGACT ACAAATGCTT GTACTTGCTA
     4621 AGATAATAGG ACCACAAACA CAAGTAGAGC CAATTGTAAT AGGAGAAATA ACACAGGTAG
     4681 AACCACAAAC AATAGGAGAA CTTACACAAG TTGTACCAGC TACTATCGGA GAACAAACTT
     4741 TTGTACTACC TGTTATTAAA GGTGAACAAA CTGCTGTTGA AAAATATCCA CACGCTCCGC
     4801 AATGAATTGG TGAACAAATG CTTGTACTTG CTAAGAATAC TGTACCGCAA ACACATGTAC
     4861 TACCTATAGT AATGGGTGAA CAAATACAAG TTGTAAATAA ACCACATGCT CCACATAATA
     4921 ATGTACCAGT AACACAAGTA GTACCTGAAA TTATAGGACT TTTTACACAA GTAGCAAAAC
     4981 AACCACATGC TCCACAATGA ATAGGAGAAC AGGATGAAGT ACTAAATAAA CCAACTGGTC
     5041 CACAAATACA AGTAGAACCT ATTGTAATGG GTGAAATTAC ACATGTAGAA CCACAAACTA
     5101 TTGGTGAACA AATACAAGTT GACGCTAATA TTATAGGACC ACAAACACAG GTTGACCCTA
     5161 TTATAATGGG ACTTATAGCA CAAGTAGTAC CGCAAGTTAT AGGTGAAGTA ACACAGGTTG
     5221 TGCCTGCAAC AATTGGAGAA CAAACTTTAG TAGAACCAGT TATTAAAGGT GAACATACTG
     5281 CTGTTGAAAA ATATCCGCAT GCTCCACAAT GAATTGGACT ACAAATAGAT GTTGAGGCTA
     5341 AGAATACTGT ACCACAAACA CATGTTGTAC CAGCTATTAT AGGACTACAA ACTTTTGTAC
     5401 TACCTGTTAT AAGCGGTGAG CAAACTGATG TTGAGGCAAG TATAACTGGA CCGCACACAC
     5461 AAGTAGAACC TATTGTAATA GGACTTATAG TACAAGTAGT ACCGCAAGTT ATAGGTGATG
     5521 TAACACAGGT TGTACCACAA ATAATCGGTG AACAAACTTT TGTACTACCT GTTATAAGTG
     5581 GTGAGCAAAC GGCAGTACTA AAATATCCAC ATGCTCCACA AGTTAATGGT GAATTTATGC
     5641 AGGTTGTACC ACAAATAATC GGAGAGCAAA TTTTGGTACT ACCAGTTATT AAAGGTGAAC
     5701 AAACTGCGGT ACTAAAATAA CCACAAGCAC CGCAATGAAT TGGTGAACAA ATGCTTGTAC
     5761 TTGCTAAGAT AACAGGACCA CAAACACAAG TACTACCTAT AGTTATAGGA GAAATAACAC
     5821 AGGTAGAACC ACAAACAATT GGACTACATA TACATGTAGA ACCTAATATT GTTGGAGAAA
     5881 TAACACAGGT AGAACCACAA ACAATGGGCG AACAAATACA AGTGCTTGCT AAAAATACTG
     5941 TACCACAAAC ACATGTTGTA CCAATTATTA TTGGTGAACT TACACAAGTA GTACCACAAA
     6001 CAATAGGACT ACAAACTTTA GTAGAACCAG TTATCAAAGG TGAACAAACT GCAGTACTAA
     6061 AATATCCACA TGCTCCGCAA TGTATAGGAC TACAAATGCT TGTACTTGCT AAAACAATTG
     6121 GTGAACAAAC GCAGGTACTG CCTATTGTTA TAGGAGAACA AACACAGGTA CTTGCTAAAA
     6181 ATACTGTACC ACACACACAT GTAGTACCAA TAGTAATGGG TGATATAACA CAAGTAGAAC
     6241 CACAAACTAT TGGTGAACAA ACGCAGGTAC TGCCTAAAAT GATTGCTCCA CATACACAAG
     6301 TTGAACCAAT GATACAAGTA CCAGAAATAA CAATCCCTCT GACACATGAA CTTGCACATA
     6361 TTGTTGTACC AGAAATTAAT GGACTAATCA CACATGTTGT TGCACAAATA TTACCCGTTG
     6421 CTTTTAATTG TGTTCCATCA AAAGTCAAAT TAGGTTGACT GCAAATACAC GAAGAATTAA
     6481 TATAAGTACC AATACCATTT ATTGTATTAC CACTCCAATT AATGCCACTA CTTGTTGCTT
     6541 GCCAAGTTGC AATTCCTGAT GCATCTGAAG TCAATACTTT ACCAGAACCA TGATTAGGTA
     6601 ATATGGTAAA TGTTGCACCA CTTTTTACTA TAAATTGTTT ATAAATTTGT GTAATACCAG
     6661 ATAAACTTAA TGTTTCTCCC GATAATTGTT CTGTTTTACC ATCAAATAAA TTAATCTTTG
     6721 TATCAGATGC CATTTATTCT ATTTTTATAT CAATATATTA TTAACATTTA TAAATACTTT
     6781 TAAAATATTT GTTAGTTAAT AAGCATCTAA ATAAAAAAAC CCATCTTTCT GGGATGGGTT
     6841 TAAAATAAAA TTAGTTTGGT AATTATTTTT GTTTATTTAC TGCTTCTATA ATTTTATTAA
     6901 TATCAAGCAG ATTAACAGTA TCATAGGTAA ATTGTTGTAT CTGTCCACTA ATATCAAATT
     6961 GTTCCAAGTA TGAAAATTTA TTTAATTCAT TAATATATTT TGCATTAGGT AATACATTTA
     7021 TATTTTCGGG ATAACCAAAT ACTTCTGGTT TGTTACCAAT CCATACAACA GTACTTTGTA
     7081 AATCCAAAGC TGCCGCAATA TGTTGAGAAA AACTATCAAT AAAAAGTCTT TTTTGTGATA
     7141 ATGGAAATAC GGCATATAAT TCTCTATAAG GAAGTGTCAA AGGTTCTACA CCTTGTAAAA
     7201 CTGGTTGTTC TGGTGACTTA ACATGTAAAA TTCTATAGGA TTTATTGAAA TAATTCACCA
     7261 ATTTCTGTGC AATTTCAATT GGCATATCCC TGAACCATGA TTTCTTCGAA TATTGCCCAG
     7321 TAGGAGAGCC ACCATGCGTT TGTAATAACA TTATGGGTCT ATTATCCGGT TTTATTTTAT
     7381 CTCTCGCTAT TTCAATCTCT CTGGGGTTTA AATAAATTTT AGGTTTATAA CCATCATAAG
     7441 GTATGTTATA CATATCACAC CAACTTTGAG TTAAATGTTT GCGTTGTAAT ATATGGTCCT
     7501 CAGTAAAATA AACTTCATGA CGGAAAATTT TTGTTGTTGG TCGAATGTAG TCTGAGAAAA
     7561 AATATTGCAT TTGTCCAAAC GTATAAAATC TAAAAACATC AGGATTATAA AAAAATGGAC
     7621 CATCCCATGC CGTAACAACA ACTATTTTAT AATCCGGATA TGCTTTTTTT ATTGCCCTGA
     7681 TAACTGCAGT TGCCATGCAC TGCTTCCCGT GACCGCCCTC ACTATGAAAA ATAATATATT
     7741 TATCCTCATC CCTTATTTTA TCATCTACTA CCATAGTTTA AAATATTTAT AATTATAATT
     7801 TTTTATATTT TTTTATAAAT ACTGAACTAC TTTCGAAAAA GACAGACAAA TAATAAAATA
     7861 ATTATTAATT AATGAAAGAT AAATTAAACC ATTTGCATGT TGCACCAAAC ATTACTTCCA
     7921 TTGCGCCATA ATTGGTATTA ATTATTGCAC ATTGTGAACC ATCAATGGTT TTACCTGCAC
     7981 CAGAATTAAT AATAATATTA TTTGTTAAAG CAATACCGCA TACATCCTTA ATTTTAAACG
     8041 CCTGACCAGA AATTGGTGTT GAAGGTAATG TAACTATTAC TGAAGTACCA GATACTAAAA
     8101 TTACATAAGA ACTACCAGTT GTTAATAATG TATTACCAGT AATTATTGTT TTGGAATATA
     8161 TATTGTTTTT ACTACTGGTA CTACCACTTG TAAATGGTAC TTTTTTTACC TCATGCGTTG
     8221 AAGTATCCCA TACTAATATA CAGTTAGAGC ATGTACCATT AGTAACACCC GAAATTTTTA
     8281 AAATACCATT AACAATGATA CATCTTGTTG AAAAATCTCC ATAAATAAGT GGATTAACAG
     8341 TACCAGAAAT ATCAACATAT AATTTATTTG AACCTATTTC AGCACATCCG GCAGCAACAC
     8401 CAATTGCAAT ATTATTACAA CCAGTTGAAT TACTACAAAG TGCCGAACTA CCAATAGCAA
     8461 TATTATTGCA ACCACTATTG TTACTAAAAA GTGCTCCAAA GCCAAATGCG GTATTAAAAT
     8521 TACCGCTTGT ATTGGTTTGA AGTGCTTGAG CACCAATTGC CATATTGTAT AAACCACATG
     8581 TATTAAAATG AAGTGCATCA CCACCAATTG CTATATCATA ACAACCACAT ATATTACAAA
     8641 AAAGTGCCTG AGTACCAATT GCAATATCAT AACAACCCGT TGTATTACAA ATAAGTGTAG
     8701 AATCTCCAAT TGCTATATTT GGTAAACCAG TTGTATTGTG TGAAAGTGCT TTACAACCTA
     8761 AAGCAATATT ACCACAAGTA CACGTACTTG CACTTAATGA TTGATAACCT AGAGCAATAT
     8821 TGTTATTACC ACAAATATTT AAAACAAGTG CTTGATAACC TTGAGTGATA TTATGACAAC
     8881 CACAAATATT ACTATACATT GCACAACAGC CTAAAGCAAT ATTATTGCAA CCAGTTGTAT
     8941 TATGTGAAAG TGCTTGATAA CCGTTTACAA TATTATTATT ACCACAAGTA TTTGCACTTA
     9001 ATGCCTGATA ACCCAAAGCA ATATTATTAC AACCAATAGT ATTAGAATAC ATCGCACAAT
     9061 AACCCATAGC AATATTACTA GTACCACCAG TATTACTTCT AAGTGTAAGT ACTCCCATAG
     9121 CAATATTATT ATTACCAGTT TTGTTACAAT ACATTGCACA ACAACCTTGA GCAATATTAT
     9181 AACAACCAGT TGTATTACCC AGAAGTGTAA ATAATCCCAT TGCAATATTA CTACCACCAC
     9241 TGATATTTAA TAAAAGAGAT TCTAAACCAA TTGCTATATT ATCACTACCA CACGTGTTAG
     9301 ATTCAAGCGA TGCCCATCCA ATTCCAATAT TATCGGAACC ACGAATATTT GAACAAATTG
     9361 CATTAGTACC TATTCCAATA TTATTAGTAC CACAAATATT ATTATAAAGT GCACAACTAC
     9421 CAATTCCTAT GTTGTCACGA CCATTTGTTG TATTTTTAAG AAGTACTTGA TAACCAATTG
     9481 CTATGTTATT ACATTCTGTT GTATTTGCGC TTAATGCCTG ATAACCAATT GCAATATTTC
     9541 GACAACTAAC TCCATTACAT TTAAGAGCCT GATAACCAAT AGCTAAATTA CCATACGTAA
     9601 AATTTCTTCG TGGAACACTT AAAAAAGTAT TACCACTTAA TTTATAATCA TTATAACTAT
     9661 CAAAACCCTG ACCTGTTGTA CCCGAAGATA CCACACAACC ATTATTAAAT TTTAAACTAA
     9721 ATGTTGCTAA ATCAATAGTG GTATTTCCAG TTAAACTACC ACCCAGACGA ACATTTGTAC
     9781 CCTGTTTACA CAAACCATTA TTGGCAGTTT GAATACCAGA AGTACATGTT TTACCTGTTA
     9841 CATAAGCTAC ATCAACCAAT GAACGGGCGG TGAAATTTGC ACTATAATCA GCACAATATT
     9901 GAGCACCGGG AAAAACTGGA GTACAACCAA AAATCATTAT ACTATTTGGT TCTACAAGAA
     9961 ATTCTGTATG ACAAAGATTT ACTCCCGCTA TTAATGAAGT TCTTGGAATA AGATGACATA
    10021 CTGTTACACA AGCATATTTT ACATTAGTAG AATCAAAAGC ATTCATTTGT GCACCAGTAC
    10081 AAGCCACAGA AATAATACCA CTACAATCTA AAGCTAAATT ATTTGCATAT AATATTGTAC
    10141 TACCACTACT CATTAAAAAA CAATTACTAA AATTATCAGA ACGAATCTGG AAAAAATTAG
    10201 TACCACAAAT ATCAAGTTCA GTAAATTGCG TTAAACAACC ACCAAGTCTT GCATTATGAC
    10261 AATCAATTTT TATTAAACCA TTAGTTACGC CTGTTATTGC TTTTGGAGCA ATTGATATAG
    10321 CACAATTTGC TAAAGATGTT TTACCAGTTA CATAAGCAAC ATCGGGAAGT GAACGGGTAA
    10381 TAAAATTTGC ACTATTGTCA GCAACATATT TTAAACCTTG AAATCCAGCA CTACCAGCAA
    10441 TACACATTGA ATTACCACTA AGAATTATAT CACCAATACT TGTATTACAT ATATTTGAAT
    10501 ATAAACATAT ACTACCATTT GATAAACAAA CTGCATTACA ACTTAAATTT GTAAGTGCTT
    10561 GTGACATACA AACATTGCAA CGATTAAGAC ATATCTGAGC ATTATTACTT CCAACACCCT
    10621 GAAAAATAAG AGTACTACCA GTAGTAACTT GTAAACAATG ACTACCAGCA TTTATACTAC
    10681 GTATATTAAA TTCAATTGGA CAAATAGTTG TGCACATCAT AGTACCGCCA GTACATTGAG
    10741 AGTTCATACA AACATAACCA CAATTAATAC AAAAATCTCC ACTAAAATTA TTAACTGCCT
    10801 GATGCATACA TGTATTTAAA TAATCAACAA CAATACTACT ATTGCAACAA GAACCACTAA
    10861 AGCTATGCGC AATAATAGTT AATGTTTGGG TATGATGAAT ATAATCTAAC TGAGCACTAT
    10921 TATAATCGCC AATATTTATT TCTGTGGGTC TGACATCTAA ACCAAATGAT GCACCTAAAG
    10981 TATTACCAGT AACAATAAAA TTATCACCAG AAAGATTAAT ACAAGTATTA GCTATTAATT
    11041 TACCACCAAG CCAGACATCA TTACCACATC TTGTTAAACC ATTTGTTGCT CCTGTTATTG
    11101 CATTAATACT TGAACAATCA ACAACAAGAC AATTACCCGC ATTTACTCTC ACAGGAATTG
    11161 CTGATATTGT ACCACCAGTA GCAGCATTAA CATTAATAAT ACCTGTAGAA TAAGTTAAAC
    11221 CATTTCCAGC TATTGAAGAA TTAACACATA AACCATTGGC ATTTACAGCA AGACCGCAAC
    11281 CAGTACCACT ACAAGTACCT AATTGAACAT TAACACTATG TACGCCACCA GATTGTGTAA
    11341 CACAAATACC ATTTCCACCC TGTACGTCAA CAATTGTTGA GAATTCTGTA AATATTAATG
    11401 GAGTAACACC TACTGTAATT GGGTTTGGTG TGGCTAATGC CCATAATGAA CTATTTTGTG
    11461 TTAAACCCGA TGTAACCGGA ATTAAATCAC CATTAGTTAC TTCTCCCGGT GGAGTATTAT
    11521 CATAATCCGA TGCTCTATTC CATGTAGTAC CAGTTACAAC ATATATTCCA TTAAAAGGAC
    11581 TACCAGTAAT ACCAGTTCCT TGATTTTTAA CCAATACTCT TTGTCCATTA TTAACAGTTA
    11641 CTCCATCAAT TACTTTAGGT GAACCACTTA AAGTAATACC TGAAGTAGTT GCTGCAAATA
    11701 CTGCAATATG GACATTTAAA CCAGTAGCAA CAGTATCAAC ATATTGTTTA TCAACTAAAG
    11761 AACGAGCAAC ATAATTTAAA CTATAATCAT TAGCATAAAC AATGCCTGTT TGTGTAGTAC
    11821 CAGTTCTATT ATCATATATT GCAAAACCGT TTGGTGCTTC AACATGACCA AAGAAACCAA
    11881 TAGCGCAACT AAAATCTGTA AATGTCGGAC ATTTACAAAA TTGTGATTTA ATTGCAAAAC
    11941 CACCAGCTTG TTGAGCATCA ATATTCATAT CGGTATTACC AGTTGTTCTG ATATTTAAAC
    12001 CACTAACACC TTTAATATCC AGACAATCTC CAAAAAGTGA AGTACATTCA GTTAATTCAC
    12061 CGCCCAATAA AATATTTGCA CCAACAGTAT GTAAACCATT TGTAGCACCA GTTATTGTGC
    12121 CACTTCCACT TGCAGATGTA AGACAAACCA ATTTCGTCAC ACAATCCCAG GCAAGAACAT
    12181 TTCCAACACC TACAGGAGTA CAAAAAATGG CTAAATTTGG AACTGCAACA GTATCAATAT
    12241 ATGTTGTACC AGTCAAAATA GTAGCATTAC CGCCAAGAAT TACTGAACGT GAATTACCAC
    12301 TACAAATAAC ATTACCAGTA CCCCCAATAA TTGCTGAACA TACATTATTA TTACAAACAA
    12361 TATTACTTGT ACCGCCAAAA ATTGCCGAAT CTATACCATC AGCAATATTA TTTCGTCCAA
    12421 AAGAAAAACT TGGTAAAGCA TCACAATAAA ACATATTGCA ACAACCAGTT AATTGTGTTG
    12481 CATTTCTATA TATAATTTGA CCCTGAGAAG CAATGTTTTT ATCTACTTTT GTACAAGTTA
    12541 AACCAGTTAC ATATGAAGCA TCAACCACAG AACGAGCAAC ATATCTGCTA TGCTGATTTG
    12601 TAGCATATTT AAATGTGGCA CAATTACCAA TTAAAGTATT ACCTGATAAT GATAATGTCT
    12661 GACCCGATAA CTGTTGAAAT CCCGCATTAA CTAAATTCTG GTTTGTTTGA AATTTTTTTG
    12721 CCATTTATAA AAAAAAATAA TATTAAATCG GACTCGGTGC AAATGCAGTT ACACTCCATC
    12781 TTGTACCCAT ATATAAATAT GATAATGAAC CAGAAAGAGT ATCAATACAT GATGTTACCG
    12841 AACCATTAAC AAGACTACCG ACAATTATAA TTGGATTACC AATTGATGCA CTATTACAAA
    12901 TATCTGCAAC AATTACTGCC ATACCACATT GCGGTGAAGA GGGCAAAAAA ATTGTACTAC
    12961 CACTACATGT ACCAACAAAA TAATCACAAT TGGTCATAGC ATATGTAGAT GCTGGTGGTA
    13021 CAAGATGAAC ATTCTTTACA ATTATTCCAC TACAACTACC GCTTGTTATA ACAACACCCG
    13081 GATATGGAAA TACCCAACCA CTTGTAGTTG AATTAGCAAC CATTATCGCC TTACTGATAT
    13141 GTGCGGGAGT TGTTGGTGCA ACCGATGTTA TTAAACCTGA AGTAACATCA CTTAAAAAAT
    13201 ATGTTGTATT AGTAATAAGT CCCGTTAAAC CAGTAACAAA ACCTGCTTGT GTTACATCAA
    13261 AACTATTTAC ATTATTGCAT TTACTTACAA TACCTATAAA TTCACCATCA TATAAACCAT
    13321 TTGCAATTGC TTTATTGTAT GTACCACCAC TCCAACCAAT AAAATCTTTA GTATTAAAAC
    13381 CATGTGAAGC CTGAGTTATT GTTTTAGTAA TTCTTTCTCC GGAAGAAACT GAGGTTTTTG
    13441 AATCAACATA TAGTTTGGTA ACTAATGAAT TATTGGTAAA TCCACTACTA TAATCACTAG
    13501 CATATTGAAT ACCAACATGT GTCGCACGAC TATCTGCAAA TATTAATGCT GAAGTACCTG
    13561 TTAATGTTAA TGTTGTTGAA CCAGTTATTG TACCACCAAG ACGAACTATA TGATTAACAA
    13621 CATTCAAACC ATTTGTCGCA CCACTAATAA GGGCATTCGA AGATATAGCA GCAGATTGTT
    13681 TTAAGACTAA AGATGTATCA CTTAAACCAG TTTTATACCA ATATTCATCA TTATTTATAT
    13741 TTACCGTTAA ACCTATATAT CTATATGGAG ATAGAATTCT TGCATTTACA TCAGATGTTG
    13801 ACAACCATAC TGTTTGTCCT GTTAAATATT TACTATCAAT TGGTTTTCCT AAATTAACCG
    13861 CAAAATTATC ATTAATAATT ATCGCCATTT TATTCTATAT TTTTATTATC TTAATTATTA
    13921 TTAACCTATA TACAATTATT AACTTATACA CATTGGTACA TTACATGCAG TTCCTGTCTG
    13981 ATAACAACTT ACATATACTT GATAACTACA TCCTGACCAA AAACCCTGAC ATGAATCAAT
    14041 TGCAAATGTA GCACAGCAGA AAAATAAATT ATTGTTTCCA CCAATACAAC CATTATTGGC
    14101 TCCATTAACA CACCAACAAG TTTTTAAAGG TACTCCAGAA GGTACTGCAA ACCACAAATA
    14161 ATCATTTGGC GTACTATTAT ATATAATTGA TAATGTATCA CATGCTAATG TTGTTATTGG
    14221 TCCTTTATTT CCAACACAAG GAATGTCAGA ACAACAAATA CAATTACAAT TTGCCTTTTT
    14281 ACCAAAATAC CAAGGCAAAA CACCACAAAT ATTAGTACAA AGTACAATAG TATTTCCTGC
    14341 TCCTAATGCC GGACAAACAG TACCACCACT ACTATTATAT ACTGGTGTTG CACCAGAAGC
    14401 ATAAGAAACA GAAGCGGAAA AACAATTACT AGTGGCAATA ACTTGATTTG GAAATACGTG
    14461 TGTATTGGTT AAACCTGTTG AAGAATCAGT AGCTGGTCCA CTAAAACATG AATTATAATT
    14521 ATATGTAATA GCAGTACCAC TTCTAAATGA TGAAGCACCA CAATATGGTG GACAAATACA
    14581 ACCTTTATTA AATATCGAAC AACCAGTAAA TCCGGTTATT AAACCAATTT CAGCTATTGA
    14641 AATTGTTGGT AAAACACTAA ATGTGGCAAA TGGTGCAATT ACAATCGGAT TAACTGTTGG
    14701 GACCAATATT GCTTGAAGTA TACATGATAT TGTTAATCCT GTAATTGTTG TACATGCACT
    14761 AAGTCCACCA ACAGTACAGG TTGTTGGTGA TTTATATGGT GGAAGATATA ATGTAGCACC
    14821 AGATGTTGAA GCTGGCATTA ATTTGATGAC AGTACCATCA TATGTTAATA CATTATTAAT
    14881 ACTCGCACCA CTTGCAGTAA CAATAATATT ATTACTACCA TCAATAAGAG TTAATCCTAT
    14941 AGTTGATTTA ATTTGTGTTT GACCAGATAA TGTTAGTGTA GTACCAGATA ATTGCTTAAA
    15001 TTGCTCCTCA CTCAAATTTG GACGGGCGAA AAATGTCATA TGTTTAATTA TTAATTATAT
    15061 TATTTTTTAA TATTATTGAC AGATTTTTTA TTTCGATATA TGAAATTCGT AATAATTTAT
    15121 AATTATTTTT TCTTGCATAT TCCCCTTTTA TTCTGTCAGT TAATTGTATT TGTTCAAAAG
    15181 AAATTTTTCC ACCAAAAAAA TCCACAGGAA AATAATGCTG TTTACCATCA TATTCAATAA
    15241 TTGTTTTTAT TTCGGGAAGC CAAAAATCAA ATCTCAATGT TTTTTTATTC TTACAATCAT
    15301 TAAATCTTTT TTGATAAACA TATTTTATAT GATTTTCTTC AAGAAATTCC TTTATTAAAC
    15361 GTTCTCCCCT TGTCACATTA CTTGACCCAC AATGTGGACA GCCAAACCAA CCACTTAAAT
    15421 GATTTGTTGG TGTTTGCCAA AATTCAATAT CATGCTCGTT ACATCTAATT AACACATTAA
    15481 CAAAATTTTT AAGATAAACT ACTTTACTAT AATCATATTT ATTGCCATGA ATTTTTACAG
    15541 CTTTTTCAAC AAATTCCTTT GTTGTTAATG GTAAACATTT TTTTCTTTTT ATTTTATTAA
    15601 ATTCAGCAAC ATCAGTAATT GGTTCAAAAA ATGAACTCAG TTTATCTTTA TATACATACA
    15661 TTTTTTCATT CATAATCTTC GTAACTACAA ACCGTACCCC TAATTAGCTT AACCGAACTT
    15721 TTGGGTTCGG TTTTATTTAT AATAAATACA ATAGAAAGAG ATTAAAAACA TTATGTATAT
    15781 AAAATAAAAA ACCCCGAAGG ATTTCTCCCA CGGGGTTTAA AATATTAATG GACTGCTTGT
    15841 CAAGTCAAAT TAGGAATTCA AATTAAAATT CTTTTGCTTT CTGGCTTTTT TACGTAATTC
    15901 GTTAACTTCC CTGAAAGCAT TCGGGTTAAA CGCTTCTCTT TTTACTACCG AAACTAAATG
    15961 ATTAAATTCA TTTTCAGTAA TAACCTGACC AACATAATTG TTGTCAGTAT CTTTAAGAAC
    16021 ATATGACTTC GGTGAACGTG CTGATGAAGA CTGACCTTCG GTATCAACTT CAGCATCAAA
    16081 CTGCAAATCA AGAATTTCCT GAATTCTTTC AGTAACATCT GCTGTCATAT TCTGTTTTGT
    16141 TTTCTTCAAT GCTTGTTCTA ACATTGTAAC AATATTTGCC TTCACATCTA TTTCACGACT
    16201 GATTCTTTTC ACGTCTTCAT ATGCTTCGGT GAATGCATAT TCTGCAGACT TGTGTTTAAG
    16261 TTCGCTGATA ATTGCAAGTG AACCATAGCA GTCACGAATC ATTAAATCCC AAACCTGTTC
    16321 AGCATATGTG AATGAAGGGA ATTTGTCTAT TGCAACAATT TCACCATCAA TAAGCACAAT
    16381 TATACCAATC AAGTTCTTCG GACGTTCAAA GTGTGCAATA AACTGGTCAA GTTTCTTGTC
    16441 ATACTTGTCG AAATAAATAT TCAGATAATT ACCTGCTCCG GATTGTGTAT CTCTACCCAA
    16501 TTTTTCGATA GCAGGATATA TTCTGTTATA TGAACCGGAC TTTCCGATTG AATCGAACAG
    16561 CATTTCACGC ATACTTACCG GAATCATACG AAACTCCTGA GTACCACGAA AGTATCCACC
    16621 TTGACTACCC TGAACACAGC CAGCGTCATG GTAAGTTACA TTTGCCTTTT CGGGTATATA
    16681 GCCAGCCTTT ATCATACCGT GGTTCTGAGC AACCTGTTTC GTAATAACAG CTACTTGGGT
    16741 AGGAATAATA ACTTCCTTGT TCTCCTTATT GGTAAAGCTA ATCTGACCAT AAGACTGGTT
    16801 ACCTGCAACC AATGATGTCA AAGGATTTGC AAAACGGGTA TCCAAAGAAT TTTCCGTATC
    16861 AGTTGTTAAA CATATTACTT GCATGTTTAA AATTGACTGA ACGATTATGT TGCCTTCACG
    16921 GTCTTTGAGA GGACGGCAAC CTTTTAACAT TTCTGAAAAA TTTCTTGTAT TCATGGTACA
    16981 AATTTTAAGC GTTAATACTA ATTTTTTTAG TTCTCTTAAG ATGTGATGCT TCGAGAGCCA
    17041 ATACTTGGTT TTCCAACCAA CGTTTTGTGT CAATTTCAAG CAATCTTGCT GTAATCTGAG
    17101 GCTGTAGAGC AACAGGGTTG TTTATTGCCA TTGTTACAAC ACCCGAACCC AATTTTCTTA
    17161 CATTAGCACC CATTTCAGCA CTTGTAATTG GTGAAATCTG GAATATTGTC AGATTCCTGC
    17221 CTGTTTCTGC CTGATAAATC GAAATAACTT CGTTAGTTAA TCCATCATAA GCGTTTTCGT
    17281 ATCCATCGGT TAAGATGAAT ATTGCATTGT ATGGCTTCAA TGGATTTTCA TTCTTCAAGA
    17341 GTTCAATGAA TGAACTTGCC AAATCAGTAG TCAAATCATG GGTTTTAACC ATTATTGCTT
    17401 CACCTTGTGC AGAAGCCATT AAAACTTTTG CTGTGAAATC TGCAATTGCC CTTGGAGTAT
    17461 TCTTTGATTC CAACTTATTA CCTGTCATTG AAATACTGTC ATCGACAATA ATACCAATAT
    17521 TTGGGTAGAA GAAACCTTCA ATTTTTTTCT TCTGGGCAAG TTTATTAATT GCAACTTCCA
    17581 GTTCCTGAGT AAAAGTGGTT TCATAACCAG TTTTGTAAAG TGCCAGGAAA TCAGTTGCTT
    17641 TCTCCATGTC AACATGTTTT TCAACACCCA ACTTAGCAGT TGATTTTGTC TGACGTACTT
    17701 GCTGGTTTAC AGAAGTAACT TCAACAGTTT TTCTTATCAA AGCCTTTGTT GCTTCTTTCT
    17761 GAATAGCAGT TGACCACATT GTGTTGTACT GTGGATGTTT CTTTGAAGAA ATTAAGCCAA
    17821 GCAGAATTTC TTCCGGAACA TTTTTAATAC CAGTAATATC AACTTTAGCT TTTTCATATT
    17881 CACTAAAAAG AGGAAATTCG AGAGCGGTAT AATTAACGCC AACATCTTTC TTGAATAAGA
    17941 AGAGCAATAA TTTCATTGCT TTTATGATAT CGCCATTGAA GTATTTTAAA ACACATTCAT
    18001 TAACAATTTT CATTTCTTTT TCACTTCCTA CAACAAATTG ACCAATTTTT GCAACTTTTT
    18061 CCGCAATTGA AAGTAATATA CTGGTTTTTT TCTGACCATA TATGTGTTTC AAAACCTTTG
    18121 CAATTTTAAT ATGATACTTC ATTGCATAAA ATTCCAAGTT TTCCTGACCC CAGATGAAGC
    18181 CAAGAATTAT TTTTCTTGAC CTTTCATTGT TGATTTTAGC ACCTTTAAGT CCAAGAAAAA
    18241 GACGTAATAC ATATGGAAGA CCATTTTCCC CAAGATTGTT TAATGCGGTA AGAACTGCCT
    18301 TTTCAGACAA ATTATTATCA TACCAATCAA TTGGATTGAT GATATTACAA GCACCACCTT
    18361 TAAAAGTATG CTTGAATTCA TTCAAAAGCA CTTCTGAAAT AAATTGACCA GTAGCACCCT
    18421 TTTGAGAAGC TATAATCAAT GGAAGTTCCT TTGAAAGATT ATACATGTTT TTAACTTCAG
    18481 TCTGGATGGC TTTCATCTGC TCATCCCTGC TGTGGTAGTA AGTTGCTGAA CTTTTGCTAC
    18541 CCGATGCAAT AGTAAGACCG TCAATCAATG ATTGTTTGAT AGTACCAAGC ATTTTCTGTG
    18601 TTAAAACTAA GTTTTCCATA GCTTACAAAT TTTAAATTTC AACTACAATA ATAAACATTA
    18661 TTTTTTAATA AAAAAACATT TTAATAAAAA ATATTTCAAA CAATAAAAAA AATGGGTGAG
    18721 TTGATGCATT TCTACATCAG TTCCCACCCA TTTCATCTTT AAGAAAAACA CCTACTTCTC
    18781 AAATAAAGAG AAGAAGTTTA GTTGTATTTT GGTAAGTTTG TGCCCCCTCT ACACGGAGGG
    18841 CATTACATTT TTCAATTTAC TGTATACACA ACAAGTTCTT CTTTTGTATC ATTTTTTTCT
    18901 AAAAACACTT CACTTCTGAA GCGAAAAATT TAAAACATTG GGAACATTTT AAAAGTATTT
    18961 GTTGTTTTTA TTCAAAGTTT CATAGACTTC TGACTTAACC ACTTGTCAAA CTACCCATGC
    19021 TTTCGCTGGC GGGTAATGAT GGATTCGAAC CACCGTATTT ACTGTAAACA CTTTTCGTTT
    19081 TCCCTTTGTA CATTTACGCA GTTACATTGC TTTCACAAGA GGCTTTACTG CGCATATTGC
    19141 GGGGAGATGA GGTTACGAGC CTCAAATTTT TGTTTCCAAA ACATTTACTG AAAACACTAT
    19201 TAGTTTTCTC ATTGAAGAGA ATATTGAGAT AGTATTTTTT TTTAACTATC TCCCCGTTTA
    19261 TATTTTAAAG AACATTAATA ATTTTGAAGA AATTCGCTGG TTTTATGTTG TATAATTTCT
    19321 ATTTGCGGTA AAATTTACTG TAAAAACCAT CAGTTCTTCA AGTTGGTGGG GAGAGCAGGA
    19381 GTTGAACCTG CAAATCTATT GTTTTCACGA CAATTTGCTT TACCGTTTAC TGTAAACACT
    19441 ACAAGTTCTC TCAGTCAAGA GAGCAGTGAG ATAGTATTTT CTGTTTTTTG TTTGCTATCT
    19501 CCCCAAATTA AATATGTAAA AGAACATTAA AAAAAGTAGA AGAAATTCGT TGGTTTTTGT
    19561 TTTGTAAGTT TAGATTTTTT ATCAAAAAAT TTGTATTTTA CTGTAAAAAC CATCAGTCCT
    19621 TCTATTAGTA GCGGGAGAGG GACTTGAACC CCCGACCTTG TGGTTATGAG CCACACGAGA
    19681 TGCCACTTCT CCATCCCGCA ATATAAGGTA AAAAGGATAA TTCGTTTGTT ATTTTTGTTT
    19741 TTACAATGGG GTTTTGACAC CCCGACATTC TGCATTGAAA GCGGACACTC TACACTGAGT
    19801 TAATTGTTTT TTTACTGTAA TAACAGACAG TTTCCTTTTT ATAAGTTAAA TCATTTTAAA
    19861 GAACTATGTC ATTCCTGACG ATACAAACAT AATATACATT TTTTTAATAT GCAAGTATTT
    19921 TTGAAAAAAA TTAAAAATAT TTTTATTGTC GTCTGAAAAT ATAAATACGT TGATATTATA
    19981 AAAAAGTATA AAATTTTTAA AAATATTTTA TTGTTTTTTT ATAACATCTT CACTTACACG
    20041 TTGTTTAATT AGATAGTTAA GCATATTTTT TTGTGCAGAA CTAACTTCAT CGGGGTCAAT
    20101 AATTAATTTT CCTTCTGCAG AATTTAATAT ATTTTTTTCT TCTTCAACAG AAATTTTTCT
    20161 TATTTTTGGT ATGTTTTCCG GTTTAATTTC AATAGGTTTT GGTTTAATTT CTTCCTGTTT
    20221 TGGCTTAATA TCTTCGTATT TTACTTCAAT TTCATTGGTT AAAGTAGCAA ATGTTTCTCC
    20281 AGTCCAATGA AATTTTTCAT CAACATCAGT TTTTTCTTTT ACAGTATATT CAGGTTTTTC
    20341 AACTGCACTT ATATATTCAA GCAATGGTTT TGGTTCTTTT ACGGTATAAA CTGGTTCTTT
    20401 TTCAATAGTT TCTTTTTCAA TTTCAATTAA TTCTTTTGTG GTATATATTA TTTCATTTTC
    20461 TTTTATATCA TAAATTGATA CATTCTTATT TTCAATAGGT AGAATATCTT CAATATTATT
    20521 TACTTTCATA AATTTATCTT TCATTTCTCC CAACAATTTA TCTTCCTGAG ATAATGGTAA
    20581 TGCATTGCTT AATATAGTAT TAATTAATCC TACAGAACCT TTTGCATGTT TTTCAATATT
    20641 TTCCGCAATA ATATCTTCTG CAATTTTTTT CTTATCATTT TGTCCATCGC CAACATATCT
    20701 ACTATCACGA ATAATAATCT GCATGGTGTC ATTATTGAAT ATACAATCAG TAAAAGTCTG
    20761 ACCATCTTTT GCAAATCTTG CTTTTAAAAT CCGAATATTT GCAAGGCTTG CTTCCTGTTG
    20821 TTCTTTTGTT TTAGCAACCG TCATAAAAAA ATGTGATTTC TGCAGTCTTT TAATGCTACC
    20881 ACCTGTTTGT TGTGCTTCCA CATATTCAGC ACCAATTCCT GAACGATTAC TTTGAATTGC
    20941 AGACCAGCAC GGTATGTCAA AATCACTTGC CATTGCTTCA AATGATTTAA CAATTACAAG
    21001 TTCAGCTTCA TTTCTGTCTG CTGTTTTTTT ATGTGATTCA AGACAATCAA GATAATCAAT
    21061 AATTACAATA TCAAACTTAA AATTCCATTT TTTTTGTTCT CTGACAATCC AATCACGAAC
    21121 ATCTTTCATT GTAGTATCTT CCTGACTGAA TTTTTTTACA GTTAATCTTC CTTGTCCTAA
    21181 TTTATTTGCA ATATGTTCAT TAGATAATTT TAATGCTTCA TCATTTCTAT TATCAAGTTC
    21241 ACTCAGTGGT ATTCCGGTCC AAAGTGTGAC ATGTTTTCTT TTAATCTGTT CTATTGTGTC
    21301 TTCGAAAATA ATTTGTAAAA CATTATAATT ATTTGCACGG GCAGTATTGG CAATTTTAGT
    21361 AAGCAGGGTG GTTTTTCCAA CCCCACTCGG TGTGACAATT AAACCCATTT CACCTTTACC
    21421 CAAACCACCA CCTGTTAAAG CATCAATAAC ACCAACACCA GTAGGTATTG TTTTACGAAA
    21481 TTCTTTTCTT AATGCTTCAG CAAGACCTTC GGTAACATCA CTTCCATTAT CTTCAATATC
    21541 ACCAATATTA CTAACCTTTT GAAATTTTTC TTCAATTTCA GCAACAATAC GCTTGTTTCT
    21601 CATTTCACCA GTTTTACACT TGGCAATAAT TGATTCGGCA ATTTTTCTAT ATTCCTGTTG
    21661 TTTTATGAAG GTATTTGTTG CTTTTTGCAC AATATCACCA TCATGCATTA TTATTTGATT
    21721 AAGAACTCTT TCATTCCATA ATTTAATTCT TTCGATTACA GCAAAAAGTG ATTCTTCTTC
    21781 AATTACATTA TTTGGTGTTT TATATTGATG TATTGCTTGT TGTATACTTT GATTCTGAAG
    21841 ATTTGGTACT TTAGCGTATT CTTTCAGATA TTCCAAAATA ATAAGAAATA ACCTTTTAAA
    21901 ATTCGGGTCA TCAAAATATT CAACAGCTAA AATCGGTATT GTTCTTTCGG CAAATTCGGG
    21961 TTCTACCAAT AATTGCCACA TTAAACGTTG TTGAAATTCA GGACCTAAAT ATGCTGTAAA
    22021 GGTATTTTCT AATATTTCTG CCATTAAAAT ATGTGTTAAA AAAAGGGTGG TTAGTGGCTA
    22081 AAAACAATGA AGAGACATGT AAATTAATTT TTAAAAATCC AATAATCCAC CCCGATAATT
    22141 ATGCTTATTG TTTTATTCTT TTAAGCAATT CTTCTCGCTT TCCAGATGAA AGTTCTCTAA
    22201 TCTGACTGAT TGACATTCCT CTGATATTTA TCAAATCATA ATCATCCCAC ATATTTTTTT
    22261 CGTCATTAGC CATGATTTTT GCTGCAATAG TATTGGTGAT TTCTACTACT GCTTCAACTA
    22321 CATCGAGTGA CCATCTTGCA ACCGGATTAA AACCGTCAAC ATAAAATAAT CTTTCAACAA
    22381 TTGGATTTTC ATTAATGTAA AAACCAATTT TACATTCTAC ACCTCTAATT GTTTTATCTT
    22441 CAATCTGTTG TATTATTGTT TGCGGATAAT ATCTCAAATC ATTTCTTATT TCCTGTGGGT
    22501 ATGAATCAAT TATATCCTGT CTATAATGAT ATAAATCATA ATAATTATTA TTACCACAAT
    22561 CGAACATTAT ATCATATTTC TTTTTTGAAA GAACTTTTTG CAATTTTGTA ATTGCACGGG
    22621 GTAAAATATC TCGAATATCA ATAGAATATC TTGTAAATGG ATTGAACTTA TCTGCATCAA
    22681 AAATTTTTTC ACATAATAAT ACGTTACCTT GCATTAAAGT AAATCTAAAA GTATTATTAT
    22741 AGTCCTTTTC ATTCATTGGC TTAAATATTT TAATTAATAA TATATACAAA TGTACTTAAT
    22801 ATACAAAAAA AATGAAAGTG TTTTTTAGGA TTTATCCTGA TTTATTTTAT TGTACTTTTT
    22861 AAGTAATTCT TTCTCATGTT CAATAACAAC ATAAAAGGGT TCGACATAAT TTGGAAAAGT
    22921 ACCCATATAT ATGCTTAAGA ACTCATCTTC AGTCATCATT TTAATAAGAT TTTTACTACC
    22981 TCTGTCTGCG GGGTCTAATG GTGCTTGTAA TTGTAGTAAT TCTTCTCTTG CTTGGTCATT
    23041 CAAAAACGGT TCTCGAAGAT TGACTAATTT ATAATTCAAA ATTAATCTAT CGATATTATT
    23101 TAAAAGATTT TCAAAAATTT TTAACGGTTT TAATCCATTC GCAACTCTTT CTTTATTAAT
    23161 TTTATCGGCT TCTTTACAAA TTTCCCGTAC AGTGTATTTT TTATAGCGCA TATCTGGAAA
    23221 ATGTTTTAAT AATATATCTT CCTTTATACC CTTAATACCT TTAATATTAT CAACAGTATC
    23281 ACCAGTAATA ACTTTCATAA TCAATGAATT GGTATAATGA TGACCAAATT GAAAAGAATA
    23341 ATTAGTTTTG TTTATTGGTT TTTCAATATT TGAAAATATT ATTGTAATAT TTAAATCTAG
    23401 TAACTGTCCA AAATCCCTGT CGTTTGTAAA AATGTAAATT TCTTCATGCT TTTCATTTTC
    23461 TACGCAATAT TGCGCAATTA TATCATCTGC TTCAATATCA TCAACTTCAA TCTGTCTCAG
    23521 AAATAATTCT TCCGCATATG ACTGTATTCT TTTCCTTTGT TTTAAAACCG ATTCTCTTTT
    23581 ATTCTTCTCT CTTTGAATTT CCGCATCAGT CATTTCAATT TTTGTATACC ATTTTTTATC
    23641 TTTACGATTG GCTTTATAAT CCGAATCAAG ATTATGCCTG TCAATACCAC CCGATTCACC
    23701 ATCCCAAGCT AACACGACCT TGTTTATCAT ATGTGCTTTA ATCAGCTTAC GCAGAGTTGT
    23761 AAAAAATTGA TATAATCCAC CACAATGTCC AAAAGAATGT GTATAAACAT CTTTAGCACC
    23821 ATGATATGAA CGTTGTAATA AATAATCGCT ATCAACTAAT AATGTACGTG TTTGCATATT
    23881 ACATCATATG TTTACAAATT TCATTCAACC AATTATTTCT ATGTGCAGCA TCATATGCAC
    23941 CAGCAGATTT TCTTGCAAAA TCTGTTCTTT TATTGTATTT AAAAGATTCA ATTTGGCAAT
    24001 TTTCTTTAGT CCAATATCCT TCATATTTTC TATATTGTAA CATATGTTCG GTAATCTCAT
    24061 TAAGCCATTT ATGTTTATGC GCAGCATCAT ATGCACCAGA ACTTTTAATT CTAAAATCAT
    24121 TTCTGGTTTT ATATTTTAAC GCTTCCTTTT TACAATTTTC TTTAGTCCAT TTAATTATTG
    24181 ACCCACCAAT TCCACCAGTT TTTATCTCAT TTAATATCTG CCATCCATCT TCATAATATT
    24241 TATTAACAAA AATTTTTTCC AATTTAATTG CATCATTAAC AGAAATATAA TTAGTTAATT
    24301 TAATTGCTTT AGGAATTATA CCACACACTA TCATATGTTT TGTAACCGAA CTAAGTTTTT
    24361 TCCCATTAAC ATTCAAATGT GCATGTTTTC TTTCCTCAAA ATTATATGTT AATCCAATAT
    24421 ATACCGAATT ATCGGAAAAT TCATATGCAT ATATACATTT ATTAAACCAA TTACCAATTC
    24481 TTGTCATATG TTGGCATATT TCATCTAACC ATCCATTTTC TCTTGCCACA TTATAAGCAT
    24541 ACATACTATT TTTAGTAAAT AAACTTATTG TAGAATAATT TAATGCTTCA ATTCTACAAT
    24601 TTTCTTTATT TTGCCAATGT CCATATGGTT TTCTCACTGT AATAAATAAT CACTATCGAC
    24661 TAATAAGGTA CGTATTTGCA TATTATTCTA CTGATTCAGT ATTATCAAAA GTTGTATATT
    24721 CATCCTCATT ATTTTCTTCA GTAAATTCAA CCTCATCAGC ATTACCACCA CCCAATATTT
    24781 GCATAAACAT ATCGGCATGG TCTTTAAAAT ATTGTTTAGC AATAACATCT TTTTCTGAAT
    24841 CTGCAATAAA ACCATGTGGT GTTGCAACAA CTCTTGTATT TAGTGATATG CCTGTTATGT
    24901 GATTTTTGGC AATATTAATT TTCGTTCTTG TGGCATAAGT CACTTCACGA CCATTTTTCT
    24961 TTATTTTTAA TTTGGATATT CCAGAATTGG TAACATTACC GAAAACAACC TGAATTGTTG
    25021 AATTAAATGG TATTGTATCA CCACCTTTTG CAGCAATTCT GGGTAATGCT TTTGGAACTT
    25081 CGGGTTTACG AACCCAAACC TGACAAATAA CCGCCAAATA ATTATTATAA GGATAATTAT
    25141 CTTTTTTACA AAGATTAATT CTCGGTACAA TACTTTTGCC AAAAACTCTT GATACTGCAC
    25201 CTGCATCCCA TTCATTATTA GTTGTTTCTT TAGTATAACT CATTTCTGAC GGTATAGTAC
    25261 CAATGCTATC AATTAAAAAA CATAAATCTC TTGGTAATTT GCCATCTCGT TGATAATTTA
    25321 ATAATTGATT AACTTTATCA CCCATTTGTT CAATTGTATT GAATTGTGAC CTGTCAATAA
    25381 ATAAAAAATC ACCACTGTAA GTTATTTCTC CGGTATTCTG GTCAACTTCT TCAGTAAATT
    25441 CAATACCCAT TGTTTTTAAG TGTTCCCACG CAAATTTTAA CTCCGTTATG ATAAAAACAG
    25501 GTAAAACACC TTCTTTTTTA CAAGAATATG CTATTTCAAG TAAAAGTGTT GATTTACCAC
    25561 TATCGGTATG ACCAATGATA TTCATCATAT CATTTGCTGG TATTCCCAGT AAACCAGTTG
    25621 CTTCACAAAA TGCACTATTA CCAAGAACAT TAGTAATTTT CAACCACTTC CTTGGTTTAA
    25681 ATTTTACCGT TTTATCTAAT TTTGTTTCTT TCTTGAAATC ATCCAGCGAA AAAGTTTTTT
    25741 TAGGTGTTGG TTTTCTCATA GGAAGATTTG CAGGAACTTC CTTTTCATTT TCTTTTGCCA
    25801 TATTGTATGA TTTATTGTAA ATTAAAGGGG AATAAATTCA TTTTCCCCTT TAATTTGATT
    25861 CAAATAATTA ATTATCAACT ACATCAAAAT GGTAACTCAT CATAGTCAGT CTCAATATCG
    25921 GTATGTTCTT CATCAACAAC ATTTTCCTGA ATTTCTTCAG TAGCTGGAGT AGTTTTTGCT
    25981 GTAATATCTA CAGCATCTTC CTTATATATG CCTACTGTTG CGGGTGTTAT ATTATCAATA
    26041 GTAACACGTG GTGCTTCACC ATAAACAAGG TCAGATGCCA ATTCAAAATT TTCATCATCA
    26101 TCAGCATCAA GATTACGTTT ACGTGTATTT GCTGCAAGTT CCAAATCAGG ACGACCAGGA
    26161 AATACCCAAT GTTTGTTGGT AGCATCAGAA TCATCCCAGT AAGGATTATT ACCTGTTACA
    26221 CACATTTCAA GGAATTCATA TGAAGTAATT CCCGGTGCTT TGGTTGGCAA AAAGACATCT
    26281 CTCCATGTAG TTATATCGTC AAGCCATTGT CTGACCATAA TTGGGTCATT ATGAAGTGGT
    26341 GTTTTACCCG GAGCAGTAAT AGCAGAAATC GATTTATATG TTTTACCTGT TGATTTCATT
    26401 ATTGTATCTG CCATAATGAT ATTCAGATTT GTTCCATTTA GGGGGTCAGC AAAACTTACA
    26461 CCATTATTTG TATTAAAATC ATCAAGAACA GGAAATAATT TATCCAAAGT ACCTTGATTT
    26521 TGAAAATTGT GTTTAAATCT CCAAAATTTA ACACCATCCT TTGGAATACC CATATCAATA
    26581 CCTTTAACGA TATAGAATTT TTTTGCTTCC CAACCAGAGG CTTCAATAAA AATTTTCCTG
    26641 TTATTATCCC AAATTGCTTT TTGTGCAGGA GTTAAATCAT CTTTTTTAAT ATTTTTTAAA
    26701 GAATTGTCCT GTGTTGCAAG AATTTTTTTG TGTTTATCAC AAAGTGGACA AGGAGCAGGA
    26761 ATCATAATTG GTTTGCCATT GCCATCAGTC ATTGGCTGAC CCAGACCATC TAATTTTTGA
    26821 ATTTTTTTGT CGTTATGAGC AGGACAATAA ATTACTTTAC CAAATTTCTT CTTACCACCA
    26881 GCAATATTCA CACTAATAAC ATGAAAAAAT GCCTCTACAT AGAAGAATTT TGTTCTGTAA
    26941 GGTAAAATCC TAAATGTTTC TCTTGTTTTT CGAGGAACGA AATACTTTGC AAAAATTTCC
    27001 TCTTTTGATT TACGTTTATT TTTTACCTGA TTTTTTTGAT AATTAGAGAA GGCTTCTCTA
    27061 AAATTGGATA AATCGCCAGT TGAGGGATTT TGTCCATTTC CATTCAAATT TTCCATTAGA
    27121 ATTTAAATTA CAATAAAATT ATTTTTACAA TTGTATGATT GCTTTACAAA TATATCTCAC
    27181 ATTTTTTATA AATACAAGAC TTTTTAAAAA TAAAGAAGGA TTTTATGATA TTTTTTAATT
    27241 AATTATTCCA CTAGAAATAA TAGTAAATGA TATGGTTTGT TTATTCTCAT AATAATTACC
    27301 ATTTTTTAAT CTGATTTGTA AGAAATAATC TTGTGGTATT AACCATGATG TATCCAAATC
    27361 AAATTCATAA CCATTTGATG TTCTGCTTAC CGGACTAAAT GGAATGATAT CAATTTCATA
    27421 TTTTGCACCA ACGGTTGTAT ATAAACGATA TTCTATTTCT AATGGTAAAA AATTACTCTG
    27481 GTTTGGATAT AATTCTTTTA TTGTTAATCT TACTTTTCTT ATACTGCCAG ACCTGATATT
    27541 TTCCTTGTCG TTTATACCCC AGAAATAAAA GAAATAATTT CTGAAATCAA TCTGATTTGA
    27601 AAGATTAAAT GTATAATATT TATGTTGTGA TATTAAATAA AAATCATTTT CATAATTAAA
    27661 ATCTTTACCA TTAATTGTCA ATGACCATAC ATCTCTAAAT AATACCGCAT CCGGATATGT
    27721 TGAAGAATCA ATATTTAATG TAATTTTATA AATACCTTTT GTTACATTAA CAACAGAACC
    27781 ACCACTAAAT GCATCAACCA AATTACCCAA ATAATCATAA ATATTTACTG TATTTACAAC
    27841 AATATTCTCA GGAAAATTAC CAATATTAAC ATACAAATAT AAATCATTAT CTTTATCTAA
    27901 ATAAAAGTAA TTTCTGTCAT CTAAAATAAT ATCATCAACA ATTGTTTCGA CAAACGGCTC
    27961 ATAAAAAGTA TTAGTATCTT TTGCATGAAA AGCAACTGCT TGTCTAAACT CAGTTTCAAG
    28021 TATTTCAATA TCATCAGGAA ATTTGATTCC AATACCAAAA GAATCACCAG TAAATACCGT
    28081 AGTTCCAGTA TAACCACTTC CAAAAAGTCT TTGATTAATA TAATCAGTAA CATCAAGTTC
    28141 AATATCTTCA TTACCAACTT CAAATAGTTG ACTGCCAATT ATCTGTGTTA TGCCTGTTGT
    28201 ACCTGAAAGA ATATATGCAC CATCAACGGT CCATCTTACA CCTGTTGTTC TAGCTGTCCA
    28261 GTTGGATGCT TGTTCAGGAA TTTCTGGAAG TGGTTGCAGT GTAAATAAAT CTTGTTTGTT
    28321 CGAAAACGTA AATTCATATC CACTACCTTC CTGCCAACTT TCTGTAATAT TAAAAAAATC
    28381 CAAAGTAAAT GCGCTTGCTC TCTCAATACC TAAACTATAT GATTTTTTAC CAACAAATTG
    28441 TGGAGCATAT CTGATTGTAT TGGTCATATG TAAAATATGC TTGGTAATTC TTTGGGGATT
    28501 TATAAAACCT TGTGCAATTC TATCTTCCAA ACCACTTAAA TCAACATCAA AAATAAATCT
    28561 ACTAACTTGT GCATCAAGAG TACCATACGA TATTTCTGTG ACAGGGTTCT GTGAATTATT
    28621 TGTTAGATTA CTGCTTATTA AAGTATTATT CTTCAAAAAA TATGAATGGT ATATACTCAT
    28681 CAATTTCTTT TTATATAAAT ACCTCAGAAA CAAAAAAGAC TACACTTGGT AGTCCTTTTT
    28741 ATTATTAATA ACTACAATAA TTATAATATC TTTCTCAAAT TGTTATTCAT CAATATTGTT
    28801 ACAGCTTCTT TTTTTGTCAT TCCAGTTGGA ATATTTCTGT TCAATGTTGT TTTAGCTATT
    28861 TTAATTTGTT CATTAGTAAT AACCTTTTTA CTTTCACTAA GTTTTTCTTT TTCTTCAGGT
    28921 TCATCTGCAG GATTTTCTTC TGCAGGAGTT TTTTCGGGTT CATTTGCTGG TTCAGGTTCT
    28981 TCCGGTGCAG TTACTTCAGG TTCTTCATCA CCTTCAATAT CAACTTCATC ACCAACATTA
    29041 TGTGGTTTAA AACCCAATAA CATGTTTGTC ATTTCTTTAT CTCCACCATC ATCTTCAGTA
    29101 TCTTTTGCAG CACCAAATTG TGCAGATGCT TCCGGAGTAT CTTTTTCAGT ATAATATTCG
    29161 GGGTCTTCGG CAAGATGGTC TAAAGTAATT TCCAATGAAA TCATTGGGTC TTCAGTATGT
    29221 TCCATTTCAA CTTTCATACC CATTAATATT TGTTCCGGTG AAAATTCCGT TGGTGATTTT
    29281 CCTTCGCCCT TACCGCCAGG AATTAATTCA CCTGCTTCTT CCTTATCCTG TGCTATTTGT
    29341 GCAACTTCAT CACCTTCAGG TTCATGTGAC ATACCATCAT CGTTTTGTGG TTTTAAACCC
    29401 ATTCCCCTTG GTTCAATTGC TGGTATTGGA TTGCCTTCAT CATCACTATC TACGCCCGGT
    29461 AATTGACTTT TTTCTTCTTC AGTATCTTCA TTATTTTCGC TAAAACCACG TCTTTTATAT
    29521 TCTGGGTCTT TATGTATATC AGATTTTGCT TGTTTTTCTG CTTCTTTTCC TGATGGAACT
    29581 TCAGGTAAAC CAGAAATATC TTCATCTCCA TATATTTCTT CTTCACCCAA TTTTACTTTT
    29641 TTACTACGTT TTTTCTTTTG TTTTGGAAAA TGTTCTTTTG GTTTAAATTC TTTACCTAAA
    29701 GGGTCGGGAT AATTAATATT TTCTCCTTCA GTTAATGACA TATGCTGTAT ATTATTATAC
    29761 AACTTTAATG CTTCTTCTTT AACAAGTGGT ATAAATTCTT CATAAACATA AGGTTTACCT
    29821 GTTCTTTTCA AATCTTCTGC AACCTTTTTT GCCGCTTGCA TAATTAAACT TTGTTTTGAT
    29881 TGTTCGCTAT TTTCTTCAAT ATAATTACTA AAATCAATAG GGGGTTTTGG TGTTTTTTTA
    29941 ACTACCTTAC CCGCCATTTT ATCAAGTTCA GCCATTACTT CGGCTGTGGT TGGAGAATAA
    30001 CCGGATTTAT TTCTTGCTGT TAAATTTTCA TAAGCTGCCA AAATTTTATC TTTCTTTTCG
    30061 GGAGATACTT CAGGTACTGG TTCATCATCA ACATCAATTT CTTCGGGATT TTGAGGTTGA
    30121 ATTTCCTGTT TAAAACGATT AACTTCCTGA CCTACAATAT CATCATCTTC CTGTTCAGCA
    30181 ACATTAGTAA CTGCTGCAGG CATACCAGCA ATTGGTAAAT TCATATTTTC GTTTGCTTCT
    30241 TTAGGTATTA CTAATTTCAT TGCGGGTTTA TCGAATTCTT GCAAATTTTC ACCTAATCCC
    30301 AAATCTTTAA GACTATAACC TTCTTCTTTT AATCTGACAT TAACTGCTCG TTTTACAGCC
    30361 ACTTTTAATT GGTCAAATGA CATACCACCA TCTTTTCTAA TATAATCCCA CATTGAATTT
    30421 ACATCAGCTA ATCCATCCCA TCCCATTGGT AACATTCCAT CAGCCATTTT AACTGCAATA
    30481 TAATATAATG CTTCACCAGC CAATAATGGA GTATCTTCTC TACCAAATTT TCCACCATTT
    30541 GCTTTCTTTT GCTCAATATA TGCTTTTAAT TCTTCTTTTG TTGTAATTTT TTTACCAACA
    30601 GAATTAACAC CACCAAGTGG TGGAATATCT TCTTGAATTG ACTGTGTTTG AGTAATTTTA
    30661 TTGATTATCT CAGGTAATTT AACTTCAATA TTTCGTGGTA TTTCTCTATC GCTGCCAGTA
    30721 AAAAACTGAC GACTGCCATC TTGAGATAAT TTAAATCTGA CTTGTTCTCC ATTTGTTCCA
    30781 ATAAATTGTA ATACAAGTCC TTGTCCATCA CTAGCTTTAT ATCCAAAAAT TCCCATGTTT
    30841 TTTAAATAAT CTTGAAGTTC AGGATTTAAA TCTTGTTCAT TTTCTTGAAT AAATTTATCC
    30901 AATTCCGGAG ATTTTACTCT TACTTTATCA TTTGTTGGTT TTTCATCAGC ATAATTTTTT
    30961 CCCGTTTGCA ATCTGTCATC ACCACCACCA AAAGGATATG AATTTTGTTT AATAGCATCA
    31021 ATTAATTTAA CGGCTTCTTC AAGTTCCGCA TTTTCAGGAC TTGATACATC AACATAATCT
    31081 TGAACAACCT CAAGTAATTC ATTTGCGTGT TGTGCATTAA ATTGTTTCAA GCCATTTTCA
    31141 TCCAAATCAA GTGTTTCTGC TCCATCAGCA CTATCAAATG AAAAACTGTT TAATAAAACA
    31201 CTACTAATTG TATAAACATC TTCTTGGTCA CCTTCACTTG AAATTGCCTT GAATATAAAT
    31261 GTAATATTAT TACCTTCATT GTCAGTACAT AATAATTCAA CAAAATTTTC ATTACCCCTT
    31321 TCTTGTGTAT TACTATGTTC TATTTTAAGC TGATTATTTT TAAGCTGATT AAATGCCACA
    31381 TTAAGAACAT TTTCAGGATT TAAATTTGGA CTACCTGCTT CCATTAGGTT CTCATTTAAT
    31441 TTAACTTTAT TGACTCTTTG AAATACTTCA ACGAATCTTT CTTTACTACC AATTGGCTTA
    31501 TATATTTTCA TAATTCATTT TTTTTATTCA AAAATTATTG GATATTTCTG TCCAAATTCC
    31561 CTCATAAACA CTCCTGCAAG TGCATTTGCT TCATTTTCAA CATCACTACC AGTTTTGGTT
    31621 GAATCGGGTT TTAAAATTCC ATCTTCACGT TGTTTATGAT GTATTAATTC ATGTGCTAAT
    31681 GTTCTTAGAA CATCAGCTAA ATTTCTGTTT ACTGCAACAA CACGCAATTC ATTTGTTTCT
    31741 GGCGTATACT TGCCAAAGGA TTTCATGTTT TGTGCTTCTT TTTCATCATA TGATATCATA
    31801 AGTTTTGGTA AATCTTCCAA ACCAAGTTTT TTCTGAGCAA ATTCAACAAA TTCTTTAATA
    31861 ATCTCATTTT TCTTCTCTAC AGGAAGAACT TCTTCATTAA GATTATTTAC CCTTCCCATC
    31921 ATTTCAAAGA GTCGTTCTCT ACTACCATAT GAATGAAAAA TTTTCAATTT TAAGTAAAAT
    31981 CGTTAAAACT ATTCTGCACA TCAGTCTTGG ATTTTTGCGG TAAATCATCA AAATCTGCAA
    32041 TAAAAGTACC ATCCGGTAAT TCTCTTACAC CCTTTTCATG TTCTGCTTCA CGCCTATCAT
    32101 TAAACCAATT TCCTGACCAC ATGTCATTTA AATTAAAATA ATACGGATAA CTTACATCTT
    32161 TTTTATTCAT AAGTTTCTCG GTATTAGTGG GTTCACGAAC TTCTTCAACA TCAGCATCAA
    32221 GAGTTTGCAG TTTGGCGTTT AATCCTTGAA CAGTTGCATT AAGACTTTTT AATTGGTCGT
    32281 CAATACTTTG CATTGCCGCA ATATTATGTT TAATGATATC ATTTTGAATA TCATCAACTT
    32341 CTTGTCCTGC TTCAGGAGCA CCAAAACCTG ACGAACCAGT AGCAGTCATA TCAACAGGTG
    32401 GTTTTCCTGC AATAGTACCA CCACCCGCAG GTGGAGTTTC ACCCTCTGGA GGTGCGGGAG
    32461 GACCACCTGC TGGTGCATCT GGTGGAACTT CATCAGGAAG ACCCGCAGGG GGTGCAGTCA
    32521 TACCTGCTGG AGGGTCGATA GTTGGTTCTT TTGGTGGATT TCCACCACCC GGTTTTAATG
    32581 GTTCTTGCTG GTCACCAGCT TCATTAGTAA GCGCACCAGT TAGTGTCGGA GTTGTAGGCA
    32641 CAGGTAAACC ACTATCGGTA TTATAAATTT CAGTTGGAAG ATTATCAAAC TGTTCATTAC
    32701 TACCAATTAA CGGACGATAT CGTGGTGTTT CATTTATTTT ATAATCAACA CGATATTTAA
    32761 ACTTTCTAAG TTGTTCCTCA AAAAGTTTAT CTTTTTTTTC ATCTTTCATT GAATGAATAT
    32821 TTTAATACCA CTCTCTTAAT AATTGTTTAC CATCCTTGGT AACTAATATT TTATCGACCC
    32881 TCTCAATTAA ACCTTCACGT TCATCAAGAA TGACCTTTTT TGTGTTATCA ACTTTTACCT
    32941 TTGGTTTTAC TTCCTCTGTC TGAGGAACGT CAACAAAATC ATCAAGTGCT TTTTCTAAAT
    33001 TATTTTCCAT AGTACTTATA ATTATTTTAT ATAAATACTA CTGGATATTC ATTTTGACAA
    33061 TATCGTAATT AGATATCTTT TAAGAAGTGC AAAATTTGGA AGGATTTTAT AATATGACTG
    33121 ATACGTGGCA GCATCAAAGT CATCAAAACA TTTTATTGTT CTTTGACGTA AATTTTTTAC
    33181 AATTTCTTTG GTATCAAACT TAAAAAACTC ATACATCTTC AAATTTATAC CAGTAATATT
    33241 ATTCTCATGA AGAATATATA TCATTTCATT TTTTAAATTA TATATGACAT CGATTTCTTT
    33301 TGGCACAACA TCCATTAATC CTTCAATATC AACAATTTGA AAAAATACTG GGTCTAAATT
    33361 TATATATTTA TATTTGGGTA TAAAATAAAA TTGTGGTGTT AAATTTACAA AACTTTCAAT
    33421 ACCTCTTACA TGTGAAGATT TGCTTTCTTC GAAACTGCAT TCCCAATAAA GTTCATTAGT
    33481 AATTATTCTT TTATGTAAAA TATCTGCATG TTGAATTATT TCATTTTTGG AATTACAAGC
    33541 CTTCATAAAA GACCATCCTA CATATAATGT GGGCAAAGTT TTATCAAGAC TATCATATTC
    33601 TTTTGGTTCA TTATAATAGT TAACATATTC AACTTTAGTG TGATTTACCA GTTCCTTTTC
    33661 ATAAATAATA TTAGCAATTT TCATATTTTA ATTTAGTTAT ATACTCCGCA ATACCATTTT
    33721 CTAATTCATA AAATGGCTTG TCATAACCAA CATTCTTTAA TTTATCAATC TTAGCTTCAG
    33781 TAAAATATTG ATATTTATCT CTAATTTTAA TTGGAATGTC AATATAATTA ATATGTCCTA
    33841 AATAACCAAG GTTTTTGAAA ATTGCTTTTG CAATGTCATT AAAAGTACGT GCTTTACCCG
    33901 TACCAACATT ATATATGCCC GAATGTTTTT GTTTATCGTA AAAAAACAAA CAAACATTTA
    33961 TAATATCATC AATATAAATA AAATCTCTTT TTTGCTCACC ATCTTTATAT TCTGGATGAT
    34021 ATGATTTAAA TAAATTGACT TCACATTGTC TATTAGTGTT CGCTTGAAGA AAAAATTGAA
    34081 ATATTGTTGA TGCCATATTA CCTTTATGCT TTTCACCATA ACCATAAACA TTAAAAAATT
    34141 TTAAACCCGC CCAAAATGGT GGTGTTTCTT CTTGGTCACG TACCCATAAA TCAAATTGTT
    34201 GTTTTGACCA ACCATAAGGG TTTAAAGGTT TAAGACTAGA AATGCCGTTT TCATCATTAA
    34261 AACCTTGTTC TCCATCACCA TATGTTGCCG CAGAACTTGC ATAAATTAAT GGAATATGAT
    34321 AATTGGTACA TAAACACCAA ATAAACATCG AACATTCAAC ATTATATCTA TCAAAAAGAT
    34381 TTTTATCCAT TACTGTAGTA TCCGTAATTG CACCTAAATG AAAAATAACA TTAATATCAG
    34441 TGGCGTGCAT CATAAGCCAG ACGTAAATTG AATCTAATGA TTCATTTTTG GTATCAAGTG
    34501 ATATAATATA ATCACTTTTA AATCCCAATT CCATTAATTT TGTAATAAGA TTTCTGCCTA
    34561 TAAACCCTTC TCCACCTGTT ACTACTATCA TAAATTTTTA ATTTTTTCAA TAAGTTTAGT
    34621 CGTAGATTCT TCACCAACAG GAAAATATAC TACACCATAT CTTGATTTTT CATGACCAAT
    34681 TACTTCTTTA TTTTTATATT CTTCACCAAT AATCATATAA TCAATATTTA GTGTTTCAAC
    34741 CCAATATCTT AAATCATTAT CGGTATTGAA TATAAATACT TCATCTACAA CTTTTAACGC
    34801 TTTAAGCATA TCCATTCGAG CACTAACATC ATTTATCGGA CGTTTATCAC CCTTTAATCT
    34861 TTTAACCCTT GCATCACTAT CAATACCAAC ATATAATTTA TTGTTTGTTA CCACCGGAAA
    34921 TGGAAACAAT AATAATTCCG AACTATAATA TTTAGCATAT GTTAATAATA CTAAATGTCC
    34981 TGTATGTAAA ATGTCGAAAC AACCATTTGT CCATATATTC ATTGTTATTT TTCTTTTTTC
    35041 ATTAATTGTC CCTTATTATT TCTTTTCAAC ATTCCCATCA CTTTTCTTCC AGCATCAGCC
    35101 ATTTTTTTTC TTGCTTCAGA ATTTATTTCA TGACCCACAG CATTTTTATT ACCAGTACTT
    35161 GTAATTCTTA ACTTATTTCT TGTTATCTCT GAATGTTTAT AATTTTTTCT TTTTTCAACA
    35221 ATTTTATTAA TTGTTTCTTT ACTTACCGAA TGACCCATCA TTGACAAACT TCTTTTTCTT
    35281 TTTGTTTCTT CAGATTGTTT TCTTCCTCTA CTTGCATTAC CCATATTTTG TCTTGCCTCA
    35341 TCAGAAAAAT GGTGATTTTT GGGACTACCC GGTTCTTTAT AAATATTAAA ATATGGGTCA
    35401 AATTTTTTTA AATATTCACG TTCTTTATCA ATCAAACATT CAGTATTACA TTCTTCTATA
    35461 ATTGAAAATA ATAAATCATT TTTTCCATAT TCATTATAAT GATTTTGTAA AATTGAAGAG
    35521 TGGTGTTTAT TTTTTTCTAA ATGATAAAGA TGATTACTCC ATCGTTCAAT TATATCTTTT
    35581 GAACTACCAA TATAAAATTT ATTTGAATCT GTTTTTGATT CAATTTTATA TATTCCAGAT
    35641 ACACCACCAA CAACACCTAA TCTAACATCT CTCATTTTAA GTGCTTTGTC ATCCAGAATG
    35701 CAATCATAAG CAGGTTTATC AAAACTTAAT TTATGATATA AACATCCCCA TTCTGAAAGT
    35761 TGCTTTTTTG TTAATTCAGA CCAATCGATA CCACTACTTT TTCCTCTTGC AGTCCAATAA
    35821 GTTATGTTAT GTCCCATTTC ATAAAGACGA TTTATTTTAT AAATTGCACT TACGATAGGT
    35881 ATTGCATTTA CATAACCACC TTCAGTATTG CAAATTGTAC CATCTATGTC AACGAATATT
    35941 ATCATTATAA TTGGCTATCT CCTTTCTCAA TTCTATAACT ATCATCATCA TAATGTGGTG
    36001 TACTAACTTC AAATATTTCA CCACCCTCAA GTGCTATAAG TTGATGTGGC GTATTTTGTT
    36061 CAATATGAAT AATATCACCT TCCATAAGAT TAATAAGCTG TCTTGCAGCA ATTCGTGTAT
    36121 CAATTACAAT TAATTCAAAA ATACCTTTAT TAACAAACCA AGTTTCTGTT TTTTTTGAAT
    36181 GAAAATGTAA ACTGAACTTT CCACCCTTTC TAAAACGTAA TAATTTTCCA CAATAATCTT
    36241 CACCGTTATG TAAAATAATT TCTTCACCCC ATGCTTTAGG CACATGTATT TTTTTGTTGC
    36301 TTATATGAGT AACTTCTATC ATATTATTTT ATTTAAATCA ACTATAGCAA CACCCTTTTG
    36361 AGTAACCACC CATGCACCAC ATTTATTTGC AAATTCTATT GCTTGTTCGA TATCTTCATT
    36421 CTCCAGATAC TTAGCAACCA ATGAAGCTAA AAAAGTGTCA CCAGCACCCG TTAAATCTCT
    36481 CACAGGATGT TCTTCAGCAA TTGGAATTAG TTTTTCTTTA ATTTTTTTCG CACGATGTGA
    36541 ATATGTTGCT CCTTTATCAC CAAGAGTAAC AACTGCAATA TTTCTGAATT CATTATCAAT
    36601 CCAGGTTTTA TTTTGAAGAT ATTCTTTATT GTTTATTTTA ATACAAAAAA TATCACCACA
    36661 CCAACTTTGA ATATCTTTTT TTGTGTCTAA AAATACTGTA TGATGTTTAT TGCTTATATA
    36721 AAATATATCT GACTTGGATA AAAAACCTTT ATCATAATCA CTAATTACAA TAGCATCATA
    36781 TTCATTAAAT TTAATATCAC TCACAATTTT ACTGGATATT TGTTCTATAG AATCGTTTTC
    36841 ATCAACTCTG AGTAACATCT GATTTGATAC TTCGTCAATA TAACGAATTT TGGTTATACC
    36901 GCTATATGTG AGAATATCAC ACTCAATTCC CAATCCCTTG AGATTGTTAT AAACATTTAC
    36961 TGCCATACCA CCATTTGACT TTGCCCGTAA TGGCTTAAAC ACCGGAACAG GTGCTTCAGG
    37021 ACTTAATCTT TCACATTCTC CATATTGAAA AACATCTTTA CAACCATCTC CAATTACCAA
    37081 AACCCTTTTC ACATAATTTC ATTTAATATC TTTATTATTT TTTCTGCAGA ATGACCATCA
    37141 CCAAATGGGC ACTGTACATC AATTTTATAA TCATTAATAT GTTGTTCAAG TATTTTCATT
    37201 AGTAAATCTG GTCTTTCAAC CATAAACGTA CTCAAACCTA TTGCTTCCGG ACGTTCTGTA
    37261 ACAATCCTAC AAGTTAAACA TTTTTTATTA AAAAAGCAAG ATTCTTCCTG AAGACCACCA
    37321 CTGTCAGTAA TAACTAATTT TGACTTAACT AATAAATCAA GCATTTTCTC ATATGGAAGT
    37381 GGGTCAATAA CCATAACATT ATTTAATAAA TATTTCCACT TCTGCACATT AGGGTTTGGA
    37441 TGAATTGGTA AAATAAATGA ATATTCTGGA TACGTAGTTG CTAATTTTTC CAATTCAATA
    37501 AACCATTCTT TCATTAAATA ATGATTTTCA CGTCTATGCA ATGTGACCAA AATTTTATTA
    37561 GTATATTCAC ATTTATCTTT ATATGGCAAT AAATTATCAA TAACTGTATT GCCAACAACA
    37621 TAAATATTAT CATCAATTCT TTCATTCAAT AAATTTTGTT TTGCCAATTC TGTTGGACAT
    37681 AAATGAATAT CAGCTAATTG TGAAATAATT CTTCTGTTTA TTTCTTCCGG ATATGGATTC
    37741 TGTCTGTCAT ATGTCCTGAG TCCAGCTTCC AAATGAATAA CTTTAATATC ATGATGAAAT
    37801 GCTGATAATG CAACTGCAAG TGCTGATGTA GTATCTCCCT GAACCATTAC ATGTGTTATT
    37861 TCAGGAAAAA TATGTAATAA ATTATTAAAT GAATCTGGTA TTGACGTAAG AATTGAATCC
    37921 AATCTATTTT CACCATCAAG TATTACAGCC TCATAATCTG GTTGTGTTCC TTTTACTAAA
    37981 TCTTTTTGTT GTCCAGTAAA AAAAGTTTTA TAAGGAAAAT TATTAATATC AAACTCGTGA
    38041 ATTAATGGTT TAAATTTCAA AATTTCTGGA CGACTTCCGA ATGCTAATAA TATCATTTTA
    38101 TAATTAATTT AAAATTGTCT TTTTGCATAA CTTATACTAT CAGCAATTTC TGCATCAGTC
    38161 TTTTTTTCAA CAATACTAAA ATCAACCTTA GTGTTGTTTT CAAGACTATC TATTACTGCT
    38221 TTATATCTGA GAGCCGTTTT TGGATTATCA TACCAATTAA GTAAAAACCA TTTACTTCTA
    38281 TCATTTAAAG ACTTATTCTG CCATGCTGAT ACAAACGTAA CGGTTGTCAT TTCATCCCAA
    38341 TATTCTTCCT GCGGATATTT TGTTAAAAAA ATTGTTTTAT TTTTAATTGA ATTAAATCGT
    38401 TTTACTAAAT TATTACGTTC TTCTTCAGTA CGTGTAGTAA ACATTTCTGA ATCAGACCAT
    38461 AAAAAAATTA ATTTATGGTC TTTACTGCTT TCCAATCTAC CTTTAAATTT TTGAAGAAGT
    38521 AATGTTGGAT TTATATCATG TGTCCAATGT ATTTCAATAT CATCTAAAAA CATTACCAAA
    38581 TAACTATTTT GACCTAGACC TAAATGCCAT TTGGTTTTTG CAATCTTTTC CCAATTAAGA
    38641 TTAATTGGCT TGCCAAAACG AGGTTCAACA GAAATATAAT GTTCATAATT TTCACAAAAA
    38701 CGTACATATT GTTCATCATC CGGAAACCAA CATGCAACAA AGGGATTTGG ATAGTTTATA
    38761 AATCTATCAT TAATACTTCT ATTCTCATAT GCTTTATATA CAAGCCAAGA TGCACATGAG
    38821 TTGGATATTA AAGAATGTTT TAAACTCATT TTTTTATATG TTTTTCCACC AACTCAGCCA
    38881 TTTTATTTAC CGTATCAAAA TTTTCTGGTG TAGCGTCTTT ATCCTTAATT TTTATTTTAA
    38941 ATGTATTTTG AAGAAAAACC AGTACAGCAA CCATTGAAAA CGAATCAATA TAACCACCCG
    39001 AAATTAAATG AGTATCATAT TTAATTTCAC CCAAATCTTT ACACGTACAT TCTTCTTCCG
    39061 GAAACATACA ATACGGATAA TGCATTGTTC TTTGCTCTTT GGGTATATTT TCCCCAAAAT
    39121 GTTCAATTAT ATATTTTAAA ATTATATCTT TCATAATATT TACCAACTTA TTTCCCAATC
    39181 TTTAAAATCA GCAGCAAGGC AATCAATTTT ATAATCTTTT CTACCACCAA CAACTTCCTG
    39241 TATTTTATTT TTTGCAACAT TCCTGATACC ATTCAATCCA TGCGTCAGTT CAAGATTATT
    39301 GCCATCTTTA ATTCCTTTAC GATAATTTGA TTCGTTATGC CAAATATGCA AATTCATCTG
    39361 TGCCAAAACA ATTATTGCCC TGATTGTTTC AGCATTCATT TGATTATCAT TCAATAAAAG
    39421 ATTAATATCG TGCATAATAT CTTTAATTTC CTGTGCATAT TCCTCTTTAT GTTCAGGAAT
    39481 AAATACTTCT TTTAACTGAG CGATTGACAA TCTATCAATT AATTCTGATA ATGTTGGTAA
    39541 ATATTTTCTT TCCATGTCAA ATATTAATTT TATAATGCAA CCCAAACGTA TGTTTTATTC
    39601 TTTCCGACCA ATTATTATTA TTTAATATTG CTATACCAAT ATTTTTCATT CCATATTTAT
    39661 TAACTAATTC ATTATCCCAT TCTTTCAACG ATTTAACATT ACAATGAACA TTGGAATTTG
    39721 AATATCTCCA ATTTGCAGCA CTTGCAATTA AAATTGTATT TTCGTGTGAA TGTTTTTTTA
    39781 TATTATTAAT AAATATATCA AAATTTTTAG ACTCAATATG TTCAAAATGT TCGAATGAAC
    39841 AAATAACATC AAACTTAACA ATCTCATCAT TTTCATCAAC AATGGTATAA TCAATATCAG
    39901 TTCTTAATAT AAAATGTGTA TTGATATCAA TTAATGGACT TTTGATTGTT TCTCTATTAC
    39961 CATCAATAGT TACAACAATT AAATTTGGAT TATTTTTTAT TAAAGCATAT CTGAAATTAC
    40021 CTGCACCAGA ACCGATATCT AAAAATTTTT TTGCTTGTGG ATACATGTTC AAAATATCTT
    40081 TTGATAAAAC ATCAAAATTT TTTTGAATTA TCCATGATGG ATGTGATTTA TCAAAAACCA
    40141 AACCATCACC ATGTTGATAA CCTGCCGGAA TATCACCATG TAAATCAATA CCAGTATTAT
    40201 TTATATTTAA TTGCTTATAC ATTAAATATT TGTAAATTTT TTATTATTTG AATTAATAAT
    40261 CATTTTATAT GCATAAATAA GTTCACGAAT ACCATCATCA AGACTATATT CTGCTGACCA
    40321 TCCCAAACTT TCAAGTTTTT TATTTGAAAC AACATAATTA CGTTTATCAA CATCTTCTCG
    40381 GAACTCTTCT GTTTTAATAA CCAAATTTGG TATGTGTTCT TTAATTTTTA ATGCCAATTC
    40441 CATTTTACTT AAATTTGCTG TTGATAAACC AGCATTATAT ACATTACCAT TCATTACACT
    40501 GTAATTTTCA ATTGTAAACA AAAATGTTTT GGCAATATCA CGAACATGAA TATAATTTCT
    40561 TTTGAAATGT GATTCAAATA ATACTAAATA TCCATCGGTA AGTGCCTTAT AAATAAAATC
    40621 ATTAACCAAT AAATCTGTTC TCATGCGTGA TGATGACCCA AATACTGTTG CCAATCGTAA
    40681 ACAAACACCA TTACGATGTT TAATAATATA TTCTTCTGCT TCACATTTTG TTCTTGCATA
    40741 ATGTGTTAAC GGTTTAAGTG GACTTTCTTC GGTAATTAAT TCTGTTGAAC TGCCGTATTG
    40801 ACTATTTGTA TTCGGCATTA TTAATTTCTG ATTAATACTT AAATTATCAA CAATGGTTTT
    40861 TATTTGCCAA TAATTAACTT CAGTTGCCAA ATATTTGTTT TTATCACATG CTGTTGCACC
    40921 AACAATTGCT GCTAGAGGAA TTATTATATC AAAACTTTGA ATAAATTCAC GATTTCCGAC
    40981 ATAATCCATT ACATCACCAT AAATAAGTTT AAAATTCTTA TTATTGCATA CATGTAATAA
    41041 AGATGTTTGG TCATATATTA ATTTATCAAT AACGGTAACT TTATAATCGT TAGATAATAA
    41101 TAAATCTGTT AATGTTGAAC CAATATATCC TGCACCGCCC GTAATTAATA TTTTCATTGC
    41161 ATTTTTTGTA TTATGTTTAT AACGTAATTA TAATCTTCTG CCGACAATCG TTTTCCGGTA
    41221 TATTCTGACA TATACCAATT ATTTGATAAT GATTTATTAC CATATCTAAA AAGATGTCCA
    41281 AAATCTAAAC AATATTTTCC GGTTGTTCCT AAAAGTATTG CGCCATCATT TTTGGCATTA
    41341 TTTCTCGTTT CCCATTCCCA ATGACCAGCA CCTAATTTAC AATATTTTTT AAAATATGAT
    41401 GTTCTCCAAA TTCCATAATT CAACGACAAC CTATATGGAG CATTTTGTGG TACAAGTCGA
    41461 TATTGATAAC TACCTTTATT ATCAAATACC GGATAACCTG CATAGTGTAC TTTTGTGGCT
    41521 GAAGTAATAC ATATTTTCAT AATATTTGGA TTAGTTTTCA TCATATTTTC CATATCAGCA
    41581 AGTAATACCA AATCCAAATT ATCTACAGCA ACAATATCAT CATTTCCATA TATAAAATAT
    41641 TCATCTTCAA AGTGTTCAAA AAATTTCCAA AGGTCATGAC TAAGGTTCTG GGGTCCGGTA
    41701 TCTGTGCCCA ATGAAATAAA TTTCCATGAA CCCATATCAA AATTAGGCTT TTTAAATCCC
    41761 AATATTGTTA CATCAAAACC AGCACCACCA AATTTATCCA AAGTATATTT TTCTGCTTCT
    41821 AATATATTAA TATATTTGTC ACATGTTGGT ATTATTATTC TCATAACATT TTGTTATAAT
    41881 ATTTTATTGT ATTAATAATT CCAGTTTCAA TATCAGTAAA TTTAAAATCA GGAAAATATG
    41941 CTCTAAATAA TTTAGACCCA AGTATTTTTA TTGAAGCACC ATCTTGTTTT ATCGTATCAT
    42001 AAATAATCTC AACATCATAA TCCAACATTT CTTTTACCAT CATTACAATA TCGGTAATCG
    42061 AAATTCCCTT TTCCTGACCA ATATTTATCG GATTTGGTAA ATCATATAAT TCATCATCAA
    42121 TAATTTGTTT TATAATTCTG CCAACATCCG GCATATAAAC CCATTCTCTT ATTGGCGTAC
    42181 CGCTACCCCA GACAATAAAC TCTTTATCAC CACTTCTTTT AGCTTTTATC ATTCTCATAA
    42241 TGATGCCATT CATTGCATGT GTTTTTTTCT CATCCAAGTG GTCGTTTTCA CCATATCCAC
    42301 CACCTAATAT TAAATTAATT GTTTTAATAC CATATTGCTT TTTATAACAT TCTGATATTA
    42361 TAAAAGACAT TTTTTTCGGC ATACCATATG ATTCAACAGA TTCATGAATT TTACCGTTCC
    42421 ACCATAAATC TTCATGTTGA ATATCAATAA TTCCTGGATA TGAACAATTT GCTAATGGAT
    42481 TTATTATAAT AATTTTTTTA TTTATATCTT TTACCGCCTT GTATAAATTC AAATACATTT
    42541 GAGTATTATC GTTTATAACG TCTGCAGCAA ATTCTGTCAC ATAATTAACA GAACCAACAT
    42601 TTGCGGCGGC AAAAATAATG ATATCGGGGT CTGTTAGACT TATATACGTT TTTAACTGTG
    42661 ATAAATTCAT TATATCACAA CCAGTTTTCC TACTTTGGTT AAAAATACCG TGATTACTAT
    42721 CAACAAAAAC ATTATTTAAT GTTGTACCAA GAAATCCAAA ACCGCCTAAT ATTAAAATCC
    42781 TTTGTTTTCT CATTTATTTT ATTATTTTCT GGTTACATAA ATAACACTTT GTTTACCTTC
    42841 CTGTTGTTGT TCATATACAT AATCCCTGAG ATATTCATAT CCCGTTTCTT TAATCCAATC
    42901 ATAAAAAGCA GCTTTTTCAT GTTCATCAAT TTCTTTAGCA ATTTGAAGTC CGGGATAATA
    42961 TCCCCAATCA TCAAATCTTA TTACAATTTT TTTCCAATCA CACTTATCAG CAAATCTCAA
    43021 TCCATCCAAA GTTCCTTCAT ATAAGTCTAC ATCAATATTA ATACCAACAA TTGAATTAAT
    43081 GCCATAATCA GCAGGACTTT TTAAATCAAA AGTCATTACT TTTGTTATTA TAACATTTTT
    43141 ATATGAACTT AAAAGTTTTC TTGTTTCATT TTCATTATAA CAATAACTTC CTTTTTGCCA
    43201 ACGAGTTCCT TTTGGAATAA CTTTTTTTGT CTCAGGTAAA CCCACAAATC CATCAAATCC
    43261 GTAAATTAAC CTGTCTTTAC TTATTCCTTC AGCAATTTTT TTTGTTGAAC CACCACCACC
    43321 AGTACCAAAT TCAAGAACAC TGCCTGCTTC AGTACAATTA TTTATAAAAT CACAAAATGC
    43381 TTTCATATTA ATATATTATT TATCATTTCT TCCACATTCA TATAATTTGT ATAATTACAT
    43441 ACATCATCAT TAATTTCAGA TATTTTATCC ATAAGCATAA TACCTCTGGC TGCATCTTCT
    43501 GGTGTCATAT ACATATGATA ACCAATTGTT TTAATATGAT GAGGGTCATC ATAAGGTACG
    43561 GTTAAATCTC TACCATCATA ACTCATAAGT TTAAGTAATT TATATGCTTC ATAATCATCG
    43621 GTTAAAATCA TTCCACCTTT ACCTATTGGA ACTCTCTTTT TAAATTGAAA AGAAGCTGTT
    43681 TGTAAAGCAT TATTGCCAAC ATACATTCCT TTGGTCCATC TTGCAGCACC ATCCCAAATT
    43741 CTCGTAGGTT TTAATTGATA TACTCCCGAC CATTCAATAT CTTCATATCC GACATTAAAT
    43801 CCAGCATGCA TTATCTGCAT TGGTACAGAA ATATATGTTC TTCGTGGTAT TGTTAAACGC
    43861 ATTGGCTGAA CCCATTTATC CAATTCACCA TTACGTTTAA TATATTCCAA TGCCAAAAAT
    43921 ATTGCATGTG AACAACAATC TGTTGCTACT GCATATATAC TACCAGCAAA TTTAGCAACC
    43981 TTGTTTTCAA AAATATCAAC AATTTCTCTG GCATCATCAA ATTTATAACC TAATTCCTTT
    44041 AACTGATAAA TTTCAGGTCT TTGAAATTCT CTGGGAACTT TTCCTAATAT ATATGCATTA
    44101 TATTGATACT TTGTCATTTG CTAATATTTT TAAAAATTGT ACATTATTTA TCCACCTACT
    44161 TAATCCTTTG GTGGGTTGAG AAGGATATAT AACAATATTT CTATTAAAAT ATCCTGCAGC
    44221 AATACTAAAA GAACTTTTGC CAACTACTAA TATTTTTGCA GATATCATAT TTAAAAATAA
    44281 ATCATAATCT TCTTCTTCAT CATCATATAT TACATGCCAA TTAGTATATT TGGAAGAATC
    44341 GAATCCTTTA CGTTGAGTAT GAATAGTGAT ATCATATTTA TCTTTAAAAG GAATGAGTGC
    44401 CTTTAATATT CCTAAATAAT AACCATCATC AACATATCGT TGCGACCCAA ATTTTATTGC
    44461 ATCTTTACGC CTAATATGTA TTATAATACT ATTACCAGTT GCTGGTGTAA TAAATTTAAA
    44521 TCTCTCTCTT ATTTCAGAAT AATATTTATC AACAATATTA ACATCCAAAT TTCCTGAATT
    44581 AAGTTCTTTG CTTAAATACT TAACAAAATA TAATTTATTA TTAATATTTT TATTTGAAAC
    44641 ATCACTAAAC AAACTTCTTT TATCAAAATC TAATGAATTA ACAATTTTAA TATTTGTAAA
    44701 ATTAAAATAA CTAATTGTCG TTCCGGAATA TTGCATACAA TTATCCCATA ATACTGCTCT
    44761 TTTCAAATAT CCTTCACGAC TAATTTCATT ATACGGTTTT AAATTATCAC CTACGGCTCT
    44821 TGCAACTTCT TCCTTATTAA ACTTTTCAAA TCCTTCATAG GCAAATGGTG TATGAATATA
    44881 TTCAATATCA ACACCATAGG TATCTCGTAA ATAAAATGTA AATGCCATTG TATTTACTGC
    44941 TCTTTGCATT CGAGCACCAA ACCCATCTTG TGTTGTACCG TTGGTAATAT ATCCACTCAT
    45001 AATTATTCTT TATAACCTAA TTTTATTGCA TTTTCAATTA TTTTTTTACC ATCAATTTTC
    45061 TTTATTAAAA TAGCGGGATT ACCTTTATAA ACACCCCATT CTTCAGTATC TCCCATCAAT
    45121 AAACTACCTG CAGTTAATAA AACACCCTTT CTTAATGTTG AATTTGGTAA TACAATAGCA
    45181 CCAGTACCAA TATTTGAAAA ATATTCCATT GTAACATTAC CAAAAATAAA TTTTCCTCTT
    45241 AATTCTTCCG GTATTAATGC GCCAAATAAA CCACTGTCAT CAAATCTATC TGACCCACAA
    45301 ATAATTCGTG CACCAGCCAT TATATTATTA AATCCTTTAG CAATTAATTT GCCTTTTATA
    45361 CCACCAATAC ATGTAACATA AGGTGCTATA TGTACATAAT CACCAAGTTC TAGTGCTGTT
    45421 GTACAATAAA AACCAAAATC AATGGCAACA CGATTACCAA TTTGAACCAA ATGGGGTCTT
    45481 TTTATTCTTA CCCATTTATC AATTATCACA TCATTACCTG CTTTCATATT ATTTTCTTTT
    45541 TATAAAGATA AAATCCTACA GTAGAAGTAA ATTCCTTACT GTCAATTAAT TCAAAATTTT
    45601 CATTAATATC TTTAGTAAAT ATTCTATCTT TTATGTGTAA CAAATCTAAT GATACTGGAG
    45661 TTCCGTGATT AGTAGAAAAT ATACAAACAA TATCAGCTAT TGAAAATAAA TCATGCATAT
    45721 ATTTTTGATA CATATCATCT TCAACCAAAT GATATATAAT ATCCAAACTT AACGATAAAT
    45781 CATATTTCTT ATCCAGAATT TCTTCCATTT TATAATAAAA TATTTTATTT ATATCTTTTT
    45841 CGTATTGACT TTTACACATT GAAACAGCTA CTGGTGCAAT ATCATATCCA TAATATTGTT
    45901 TATATCCGGA AAAATATTTT ATCATGTTTC CATCACCACA ACCCAAATCA CAAACAGTAT
    45961 TAATATTATA TTTTTTTATT ACTTCATTAA CATAATCGGC TTTAAATTTA ACGGCATTTG
    46021 AATCCCAACT GCCCCAGCCA GAATTACCTT GATTATAATA TCTTTCTGTC CAATATTTTT
    46081 GTACACTAAA ACCTTCTTCC ATATATTTTC TGTTTTCTGC GGTTATTTTA TCGTCAATAT
    46141 CAAATTTTTC TCTATCTATT TTCATAAAAA TCTTATTTAT TTAATATTCT TTTATTTGTA
    46201 TATTGAAATT CATTCTCAGA TATCTTCTTG GTCATAACAA AAAATTCTAA AAGATATTTT
    46261 ATTAAATCCT GTGTTCTTTT ATCATCACTT TTATGATGCT CAATTCCAAT ATAATCAATT
    46321 TTTGACAAAT CTTTATTCAG TAAAAAAGGA ATTTCACTAA ATTCACAATC AACCTTTAAA
    46381 TAATTTATTT TTTTTAAATT AAATTTTATA AAAATATCTT CTAATGATAT TGACATAACC
    46441 TCTTCATAAT TATCATAATC ATACAAATCA CCCATTTCCA TTGTTGTTGC ATTACCAGAA
    46501 TAATTATTTG GTTTATATGA AAATAATTTT AACGTTTTAT TGTCGATATC TGAAACACAA
    46561 TATCTATAAA CCACAACATT AGTAATCTCA GCATCACTTA AATTATTGTT TATTTTATCA
    46621 ACAGATTCTT TTGATGGTTC AATACAAATT ATTTTCATAA ATTTATTATA ATTAACCAGT
    46681 GCAAATGCCC CAACATTTGC TCCAATATCA ACAGCAATAC CACCAATCGA TTTTATGGGA
    46741 ATTGGATATG CTTTCTTTAC TGATTTTATC ATTAGTTCAA GATGATTAGG TCTGTCTGAG
    46801 AATTTTAAAT AATTATTATT CATAATTTTC TTTTTATTTC ATCCATCCAA CCATGTAATG
    46861 TTATTACAAA CTTTTCTGGT TTAAATCCTA ATTTTATAAA TGATTTATTA ACAGGAAAAT
    46921 TATTAGCCAG AACATTATGT TCTTCCCAAT CTAGTTTATT GTCAATTCCC CACTCCAATC
    46981 CAGCAATTGT GACATCCCTA AAAATACCTA AACTTCTATA TTTGGGATTT ACTGCACCCA
    47041 TACCACCTGC AGCATAATTA TCACCATTTT CTTTATATGT TTTAAACGAT AAATACCCAA
    47101 TAATTTCATT ATTCAACTCT GCCACAAATA TTTTATCAGC AACTTTTGGA TTGGTACATG
    47161 TGTTATACGC CCAATCACCA TAAGCATCTA AGCAATCATT AGGATTTAAT CTATCATCGG
    47221 CAAAATAATG ACCATAACCA TCAAAAGATG CCCTTGTTAG TTTAACAAAT GTTAGAATAT
    47281 CAGAAGGTTT AAATTCCCTG ATATCAAATT GACTGAATTT TTTTGGTAAA TCAGCTTTTG
    47341 TTTTACCTTT AAGGTCATAA AATAATGTAT TTTGAGCATC TTTTATTTTA AAACCAAAAT
    47401 TTTCAAGTTT ATTAATAAAA TGAACCCATT TAAAATCAAT TCGTGCAATA ATTAAGTCAT
    47461 ATTTCTCTTG AAAAAAATAT TGAATTACAC TTTCAGTATT ACTTGCAAAA AAATCTTCTT
    47521 CAGTGACTTT TCCGACTTTA ATACCAAATC TGTCAGAATC TATTTTACTA AATATTTCCA
    47581 TTCTTAAAAT TTATTACCAT ATACAAATCT TATTTAATGT TGCTCCCTTT AACAAATATC
    47641 CTCTATTATA ATCAATACCC ATATAAAGAT TAAACATTGT ACCGATATCA ATATATGTGT
    47701 TTTCTTTTTC GACAATAAAT AGTTTATGTA TTAAAACTTC ACTTAAAGAA GATGCCGAAA
    47761 ATAAAAACAA ATGATTTTTT ATATTATTTT CTTTCATCCA CACAATTATC TCATCCGAAA
    47821 GATTAAAATT ATTCACCATG CAATTTTGTC CAATCCTAAA ATCTTTTACT ACAGGAAATG
    47881 GTAATTTTGA TATATCCATT TTTTCATTAC AGATAAAAAC AACTTTTTTG TCTTTAAATA
    47941 AAGGAAGCAT TTCTGTTGTA AATCTTTCAT AATTTCCGTT TATTAAAAGA TTTGCCCACG
    48001 TCAAACAATC ATCATCGCCC CCCCTAAAAT TAACCTGCCA TTTAAAATTT TCCTCACCAA
    48061 CACAACACCT GCAACTAAGT CCCACATAAT AATTTTTTTC GTGATATTGA AATGAATCCT
    48121 TTAATGCATC GAAAAAAAAT TTATGTTTTA CGGGGTCAAC ATCTTTAAAA TTTACTTTAT
    48181 CATAATTACC GGGTTTTCTT GCTCCATTAA TTTCATACCA AGTATCACCA ATTTTAAGAC
    48241 TTCTGTTCAT TAAAAGATGC ATTTCACCGT CAGAAAATCT TAAAAACGCA AAATTTTCAT
    48301 CCGCTTTAAA TTTATTTAAT AAAAGATAAA AATGTTCTTT AAAATCTTTC ATTTTTTAAT
    48361 GTTATTAACC GTTCTCCAAT TATTATCAAT ATAATATGCA CAAATATGAT TTCTCTGGTC
    48421 AATATGTGAC CCGTTTCGCC AAGAAGAATT AATATCAGTT CCTACACTTG CAGCAAAATT
    48481 ATAATCAGTA CACCACAAAT TTCTATTATT TTCGGGATGC GGGGGAGCAA ATGAATTGAT
    48541 ATTACCATAT TTTTGTGCCA TATATGAAAA CATAATATCT TCGCCATTTT CCCACGTATA
    48601 TGGCTTTTCA TACCAAAGAT ATTTTAACCA TTCCTGTCTG TAGAACCAAG CATGACCAAC
    48661 CAAATCAACA CGTTCTGCCT TATTTGAATG TATGCCATTC CAACCAACTT TTTCATAAGG
    48721 TAAATATGCT TTTTGTAAAA GAATTACCCC ACTGCCACCC AAAATGCCAT TAGTTTCTGG
    48781 TTTTTCTATT GTTTCTAAGC AGTTTTTAAG CCAATCTTTC TGTGGATACA TATCATCATC
    48841 AAACATAGCC ACATATGGTG TTTTTACCAA TAATGGTATA GTAAATCTAC CCCAAAACTT
    48901 AGTATTCCAA CTACATAAAT ATGTTCGAAT ATTTTTATCC TGTGGAAAAT ATTGTGTAAC
    48961 ATCGCTTCTG TTAAACCAAA TATGAATATT TTCACTTTTA ATAGGTATTG ATTGATTTTT
    49021 TATTGCTTCA ATCTGTTTTT CAAGTGTATG CGGTCTTTTA TATACATTCA ATATTACACT
    49081 TATCATATTA ATCTTCTTTA AACTTTGCTG TATATATTGG ACTTTTGTCT CTTTGACTTT
    49141 TATTCATTTT AGAATCGTCA TTTCCATCAT GTTTTGCAAG TGAATTTTCC AATTTATATG
    49201 TTGATAAACC ATTATTAATT ATTTTACTTG ATATTTGATT CCAAACACCG GAACCTAATT
    49261 CTTTATTTGC CTTCCATCTT TTTTCTGAAA TTGGCTCTAT GGTATAATTT ATTTTTTCTA
    49321 AAAATGTTGT ATCAAATAAT ATTCCACCGT CAACTCTATT GGTTGATTTC CACGTATCAA
    49381 CAGCACCTGC AGTTATATGA TAATAAATTG CAACATTTTT ATTACTGATA TTTTTGCCTT
    49441 CAAAAAATTT ATCAATTAAA GTGTCAATAA AATTATTAGA TAAAAAAAAG TCATCATCAA
    49501 TTTCAATTAC CACATGACTA ATATATTCAG ACGATTTTTT AAATAATGTA GTAATTGTTT
    49561 TCCAATAATT ATATTTACCA TTATTTACTT CACCAATAAT ATAATCAATT TCCGGAAAAA
    49621 TATTTTTTAG TTTATTATAA TAAAGGTCAG TTGAACCATC ATTATATACA ATAACTTTTA
    49681 TTTTATATTT GGTTGGCTGT TCATATAATT GTGTAAGTAT TCTGTTAAGT TTTATAAATC
    49741 TGTCATATGA TGCAATAACA ATAACTGCGT CATAATCCAC AACGCACTTT TTTTCATATG
    49801 GTTCTAAAAA AATTTTATTA AAATTATTAA CAACATTTTG TTTAACGGGT TTACTCTCAG
    49861 TATATATTTT TTGTTTATCT TTTCCCGTTG TTTTTTTATT AATAAAAACA AGACTTTGAT
    49921 TTTGAATTTC TATTCTTTTT TGTATTTTTT GTTTTATGTT TAATTTTGTT TTTTTCATAA
    49981 CCAAGTTTCG TCAATTACTT CTTCATATAA TTTAAATACC TTCTCGGCTG AAAATTTACT
    50041 ACTATATTTT TGAACGTCTT CCGGCACTTG CTGTAATGTT TTACTTTGAA TACTACCATT
    50101 TTCATCAACA ACATATATCC AGCCTGGTTT TCCGCACAAA AAACCTTCAA TTGTTGTTCT
    50161 GCCTTTGAAA ATTCCTGCAG TATAATCACA CATTTTAATA TAATCTTCAA CATTTGCTTT
    50221 AATCCCAAGA TATTTTACAT GCCCGTTTCC TTGATTTAAA TCAGTCAAAT CTTTAGCATA
    50281 TCCACCACTA TCTGCACCAA TTATCCATAA TAATTGATTA TTAGTTTTAG TCATCTCAAC
    50341 TAAATCAAAC AAAATATTTT TTCTCAGATA ATCTAACGTT CCAATAAATA ACACGATTTC
    50401 TTTAGAATTT TTAACCTCTT TGTAATTAGT GTTAAAGCGT TTTGTATCGA ATGGATTATC
    50461 AATCAATACA ATCTTATCAC CAGTAATGCC AAAGGTCTTT ATATAGTCTG TAATGCTGTT
    50521 TCTGATAGAA ATATATCGCT TTATCACAGG ATTTACAATT GGAACTTCAA AAACAGGAAT
    50581 AACTTCACTG CGAACATGCA TAACTGCAGG TGTATTAGGA TACATACCTA AAATTGTTTC
    50641 TCCAATAGGT TTATGATTAA TATGAATTAT ATCAAATTCT CTTTCATTTT TAAAAAATTG
    50701 AAATTTACCG TTTTGGTCCA ATACATAATT TGGTACACCA CTAAGAGAAT AAACCCTGAC
    50761 ACCATTTGCT AATGCTTTTT TATGTAGTGG GTCGCCAACA ACGGCTGAAA TAATAGTAAC
    50821 ATCACAACCA AGTTTAACCA ATTCTCTTGA AAGTTCATAA TTTGAAACTT CTGAACCCGT
    50881 ATAATTCTTG AAAAACTGAC AACAGATTAA TACTCGTAAT TTTTCAGGAA CAAGCCTCAT
    50941 AGGAAGTTTA TATTCTGTGG CAAATTTTTT ACGATTATCT TCCCAACTCT GGTTAGTCAT
    51001 ACCCATTGAT TTATGTAAAA CTCTTATTGA GGTAATCACA CCTATATTAA CGTCTTGTAA
    51061 ATAGTTATCA ACACAAAAAG TTAAATCATA AAAATGAAAA AGACCGTAAT TTTCATTAAA
    51121 TTGTTTAATA ATTTTATCGG GGTCAATACA CATAAAAAGA CCATCAATAT TGATTGTTGG
    51181 TTTAACACCA TTAAATGAAT TTGAATATTC ACTAACCCAA GAACTTATAC CATTGGTATG
    51241 TTCAACAATG CCATACATCT TGCTAAAATC TCCCCACCAC ATACCAGTAT CGGGTATAAA
    51301 AGTACTACCA GCAATACCGA TAATACCATA ATAATCACTA TGATTAAAAT GATTTAATAA
    51361 AATTTTACCC CAATTTTTAG TTTTAATTAT AATATCATTA TGACACATTA CAAAAATGCA
    51421 ATTATCAACC TTATGTGTCT TCAAAGCATC ATTATATATC TGTGCCAAAC CAAATTGATT
    51481 ATAATTCGGA TAACAAACTG ATGTATGTTT AACACCAATA GTTTCATCAA TATGTTTTAT
    51541 AAATTTTTGA TTTTCTTCTT CTGAAAGATG TGAAGAAAAC ACCACAACAA TATTATTTTT
    51601 CATATTTATA ATTTACGCAA CCACAAATAT AAATAAAAAA AAGGCTTTTG TCAAGGTATT
    51661 TTAAACTAAA CCTCTGAAAA TATTCCGTTT TTTAGCCAAC CATGATAAGT ACATTTAACA
    51721 CCATCATCAT TTATTGAATT ACAAACAATT GATGGTTGTA AAGTTTTAGT TTCCGGATTA
    51781 TAAATATGTG GACCTGTTGC TGCTTTTCCA CATTTAGGAC AACAAATGAT TAAACCGTGT
    51841 GATATTAATT TTCCATTTTT ATCATTTCTG ACATAAATAA TACATTCACC TCTTATTAAT
    51901 TCATCGGGAT ATGCATCTTG TTTTATTACA GCCAGTAATT CTGCCATAAT TATTGAGCAC
    51961 GAAATGCTGT TAAAGCACTC TCATAATCAC TTTTTACCTT ATTAAGAGGA AAGGGTATAC
    52021 GAATTAACGT TTGGTCTGGT ATATCAAATT CTGATACATA ACCATTTGCA TATAATATAA
    52081 AAAAATCATA AAAAGGACTT CCATAATATT TTTGACTAAG TTTATCCAAT CTGCTAAATG
    52141 AAGTATTCCA TGTTTCAAAT TTATCACTTG GATTAACAGG TAATGTAATA AACGGCATCA
    52201 AATCATACGT TCCATCACTA TTTATTAAAA TTGCATATCT ATCATAATCT CTTTGTGGCA
    52261 TATTTAAATG TTTAAAATAA AATTATTATG TACCCCCAAA AGGTATTTGT GATGCAACTG
    52321 CTACTGCTGC CTGTGTTGCT GTTTGTATTG CCACATTTTG ATTAAATGCT TTATTTAAAG
    52381 CATTTTTCTC AGTAGTTAAA ATACCATTAA TATATTTTTC CTGATTATCA GCTTCTTCAG
    52441 ATGGTCTTTG ATATAAACCC TGATTTGTAT AATTTGAATT TGCATAATAA TTGAAAGTAA
    52501 TAGCATTTTG AAGTGCATCG ATAGGTCCTT TGAGTGACTG ACCACCCAAT ACTTTCATTT
    52561 GTAATGTAAC TTTAGCAATC ATTGGTTGCA TACCAAAACC TTCAGGATTC ATATCCCATG
    52621 TTGCTTCAGT ATAATCGATA TTAAGATTTT CAATAATAAC TTTAGTAAAG AAAAAGTCAC
    52681 CAACCCTTAA AACGCATATT GGTTGACGAC CAAAAACTGA ATTTCTTGCT CTTAAAATTC
    52741 CATTAGCATC CGTAGTTAAA TTATCAAATC TTTTTGCAGC ACCCTGTCTT AAACATTGCT
    52801 GTAAAAAGGT CAGCCTTTTA TGAAAATCTT CTGGTGTTTG TGAATGAAAA ACAGGATAAT
    52861 AATAATTACC GCTTATTGCT TTAAATCCTC TTAATATTGC ACCATCGCCA CTATCATTTA
    52921 TTACATCACC ATTTCTTTCT TTATAAACGC ACTGACTTAC ATTATTACTG TTTTGTTTTG
    52981 CACCAACTTT ATTAAGTGCC TGATTATCTT TTCTTAACAA ATCAACATTA TTTGCACTCT
    53041 GTGTTGATAA TACAGGAACT TTTTGCGGTG GTGGTAAATT AGTTCTTACA AAAGATATTT
    53101 CTGCAAATCT TTCTTTAATT GTTGCTGGCT GTTCTAGTTT TGCTTGTACT TGTGCCGCAT
    53161 TTCCACTTGA ATTTGCTGGG TCAGCACCAA TATCAGCAAC ATTATCTGTT GTAATTTGTA
    53221 TTGCAGTTAA ATTTTGATTT GGAAACAATG CTTTTAATCT CTCCTGAATA AAGAATTTTG
    53281 TCGCATTTGC CCTTCTTGCC GCAAGAGCAA CATTATATGG AGTACCATTG ACTGTTTTAT
    53341 CATGATTTAA TCTTGATGCA CCTGCAACTA TTTTTATACC AAATAAATTT CTATTACCAA
    53401 CTGTTTTAAA AACATCATTT AATTTTTGAT TTAATATACA ATTTAAACTT CCGTCACTAT
    53461 ATTGTGAAGT TAATCCCGGT GCTAAACTTT GAACAAAATG TCTGTCTACT CCAGATGTTC
    53521 CTGTCATTCC GGTTACTACA TATATATCTT CATCCAAACC ATTACTTATT AAAGAATTAG
    53581 ATTCAAGACT ACCCGGCTCA ATTTGATATT GATAATCAAA AAACATCGTA TCTATTATAA
    53641 CGTTTTCTTC ACCAACAATT GGTCTGTCGT TTGGAAAATA TATTGAATTT GATGTTGGTA
    53701 ATGTAATATC AGGTTCTGCC GTATCAACTG GTCCTGTAAT CACATCAATA TGTTGTTGAT
    53761 TTTGAACCAT TTTTTGATTT GTGTTCTGAA TTATTGGTGA GGGATTATAT GGGTCACCAC
    53821 CAAATTCAAA AAATTCAGCA ATTTCTCTAT GTAAATTATC TCCCTGATAT TGTTGATTCT
    53881 TTAAATTCTG CGGATAATCA ACAAGTAATG TAAAAGTAAG CGTAGCAGAC CTTTCTGAAT
    53941 ATTGATAACT ATACATTGGT TCATTTCTGC CCACCATTAC AGTAGGTTCA AATTTAGCAC
    54001 TTGAAGTTTC ATTTAATTCC AAATTATATG GTGGAAACCA CATTTCTCTA CCGTTAAATT
    54061 GCCCTACTTC ACATATTGGT ATTTGTGAAC CAAATTCATC ATCAATAATA CCTACACCAT
    54121 CTTTACTAAT TACTCTTACA GCAAGATTTT CAAGACTAAA CATTAAATTA TGATTATTTG
    54181 GCACACCATT AGCATCAACA GGTGTTGTAG GATGAATTCT TGGTAATACT CTGTCATATA
    54241 TTACTGAATT TGGATTACCT GCATATACAT TATTGCCATT AAACCTGATT GCTTTTGCAA
    54301 ATCTGTCATA CTGGTCTAAT GCTGAATGCT GACGTACACC AGTTTTGCCA TCTATACCAC
    54361 TTCCAATAGC ATAGGTACTA TCATTTGCTA CCCATAGTGC CGAACCATTA AAACCAACAA
    54421 CACCCTTACC CCTTACAAAT GCTTTTCTTG TCTGGTCAAC AACATTGCCT TCGCTGGCAT
    54481 TTAATAAATT TCTTGTATAT TCAAGTAATC CCGACCATGC ATTAAATTTA TTACCATTTG
    54541 GAAAATCTAA ACCAGTAACA GCAGTATCTG CATTATTTGA TGTACCACGT AAATTAGCAA
    54601 TATTTTTATT TGCATCAGGA GCAATACCAT TTCTACCCCA AACTATTTTA TTTTCGGTTG
    54661 CATCATTAAA TTCATCATCA GCACTATTAA CCCAATCATT TGAATTTTGA CTTATAGCAA
    54721 TGTCTTTATC GTTTGTATTT GTCTGACCAA AAACTTTTTC AACATAATCA GCATTTGGTG
    54781 CATATTCCTG TGTGTTACTT GCTATGCCAT CAACAAAAAT ATTGTTCACA GCATCTACCA
    54841 TATCGCCATT AGCTTGCTGT ATGGCAGATG AATTTGGTTT TATATTACTA TATGGATTTG
    54901 CATTAAAAAA ATTAAAATAA TTCTTATATT GAAGTAATGG ATTACTATCA GAACCAATTA
    54961 TTGCATTTCT TCTGGTTAAT GGTAATTTAA TTGCTGCACT GGATTGTGTT AAAGTAACGT
    55021 CAGTTAGTGA AGTACTAAAA CCTTCCTTAT AAACGTTTAA ATTCATTGCT GTATAAAGAA
    55081 ATGTTAACTG TCCCGGTCCA GTGTGTGTAA TAAAATCAGC ATTAGTTGAA GTAGGTTTAA
    55141 ACGGATAATC TTTAGCAGGA TAATAATATA CCACAGCATT AAGAAATTGT TGAAAATTTG
    55201 AAACTGCTGG CTTTGGTGTT ATTTCAAAAT TAATTGCTGG CGTAAATAAA TGAGTATTTT
    55261 TACTTCCATC AAATAAATTT GAAACTTTTA TAACCGGAAA AGTGTTTTTG GCTATATATG
    55321 ATGCCGAATT AAATGCAAAC TGTCTACCTA ACATAGCCAA ACCAATTGTG GTTAACGGTG
    55381 TATCAATTGT AAAAAGTCTA CCATAAACAG TATTACTTAA ATCATATGAT TTAAATGGAG
    55441 CAATAATACT TGCAATACCA CCAATAGCAT TAATAATATT TTGATTTTGA TTTTTTTCAG
    55501 TAATCGGATA TATCCTGTTT GGATTATAAA GATTTCTTGA TATCAAATCA TTTCTAATAC
    55561 CATTAGTGCT TGTTAATAAT CTTGAAGGTG AAGTAGTATT AACGTTATTA CTTGGAGTAG
    55621 TATTACCAAC ACCTCTTAAA TTAGTTATGG GAACGGTTGA TGAAGCCATT AAATCTTTTT
    55681 TTAAATAAAT ACTTGCATTC TAAATTATTT GTATTACCTT TATCTTGCCA AAAACCATAG
    55741 AAACCCCTGA CGTGGGGTTA TATTATTATG ACCCCATAAA ATTTGGGTAT TGAAATGTGT
    55801 ATTATGAAAT GGTTATGCGT TTTGATGATT TTCTTTGAAA AAGAAAAGAA TATGTTTATC
    55861 CCGGTTTACC AATTTTTCTT CAGATTCAAG GAAGTTGAAG ACAAACATTG TAGATTCGTC
    55921 TTCCTTTCAT TGAAAGGATG CGAAGATACA AATTTTCCAT GACATTTCCT AATGTTTTTG
    55981 AGATTTTACA TAAAATAAAT AAATTTTTAT TGTTTTTATC AAAAATTTAT TAGTAAAGTA
    56041 TTTATATTAA ATTTAAAATA TGTTTAATAA AAAAATATGT ACTATTTGTG GTAAAGAAAA
    56101 ATTATTAGAA GAATTTTATA AACAAAAGGG TGGTTATTTG GGTAGACGAG CAAATTGTAA
    56161 ATTATGTTCA GATAAAAATT TAAAAGAATG GCAATTAAAA CATCCAGATT ATAATAAAAA
    56221 TTATTTAATA AATCATCCTG AAAAAAGAAA AAAATATTCT AAAAAATATT ATAAACAGAA
    56281 TAAAGAATAT TATAATGAAT ATGCTAAAAA TTGGCAAAAA AATAATAAAT TAAAATGTCA
    56341 AGAATATAAT AAAGTTTATT ATGGTGAACA TAGTATTAAA TCAAATGAAT ATGGTAAAAA
    56401 TTGGCGAAAA AATAATAAAG TAAAATGTCG TGAATATCAA AAAAATCGAA ATAAAAAAAA
    56461 TCTTCAGATA TATATGATTA AATGGATGAG AAATTCTTTA TATCGAACAG AAAAACATGG
    56521 TTTTATTAAA ACTAAATTAA ATACTGTAAC TGAATTTGGA TATACACCGG AACAATTAAT
    56581 TAAAAGAATT GAATGTCAAT TTAAAGAAGG TATGTCATGG AATAACAGAA GAATGTGGCA
    56641 TATTGACCAT AAAAAACCAA TGTCTGCATT TATTGAAGGT ACAAGTCCGA GAATAATTAA
    56701 TATGCTTTGT AATTTACAAC CAATGTGGGC AAAAGAAAAC CTTTCAAAAA AGAATAAGTT
    56761 TGTTTTATAA AAACAAGACT TTTTAGTAAT TTTAACAAAA TTTAACTAAA AAAAATAAAA
    56821 ATAAATATTA TACTGGTTTA CCATAGCGCA TATCAACAGT ATTAACACTT ACTTGTTGAA
    56881 CTAAATTATG ATTAGCGATT TTAGTACCAT CAATATGTGA ATCAACATTT ATTGCAAAAT
[truncated: 296,721 more chars]
