# Supplementary material for: Clades of huge phages from across Earth’s ecosystems
Source: Nature. 2020 Feb 12;578(7795):425–31. doi: 10.1038/s41586-020-2007-4 (PMC7162821; doi:10.1038/s41586-020-2007-4)
Supplement: Supplementary file 6 — Genbank files for all genome. [file 41586_2020_2007_MOESM6_ESM.zip › genbank_genomes_SD-4/DGJ_PHAGE_43_837.gbk]

LOCUS       DGJ7_scaffold_2_2069_prodigal-single     325850 bp    DNA     linear   BCT NOV-13-2019
DEFINITION  DGJ7_scaffold_2_2069_prodigal-single, contig.
ACCESSION   DGJ7_scaffold_2_2069_prodigal-single
VERSION     DGJ7_scaffold_2_2069_prodigal-single.1  GI:
KEYWORDS    .
SOURCE      DGJ_PHAGE_43_837
  ORGANISM  DGJ_PHAGE_43_837
            .
COMMENT     Data sourced from ggkbase. For additional details see
            http://ggkbase.berkeley.edu/organisms/404903
FEATURES             Location/Qualifiers
     source          1..325850
                     /organism="DGJ_PHAGE_43_837"
                     /mol_type="genomic DNA"
     gene            complement(<3..1211)
                     /locus_tag="DGJ7_scaffold_2_2069_prodigal-single_1"
     CDS             complement(<3..1211)
                     /product="Uncharacterized protein {ECO:0000313|EMBL
                     :KKL75336.1};  TaxID=412755 species="unclassified
                     sequences; metagenomes; ecological metagenomes.;"
                     source="marine sediment metagenome.;""
                     /codon_start=1
                     /transl_table=11
                     /translation="MSILGGIIQAFDGSGDTIIVIPATSAAVYEPYYLLSQIKTVDGS
                     GSGLDADLLDGYHASYFGTGLQVTNLQNTDISLQNQINGLFAVGSRLVFKENFTGDGV
                     STSAVLTGALQNSAFSVGAWSAANVLTALQVDITNWEGAAIYDSVIPIYRDRIKVTSV
                     DSFGNVTLNFPPLNGQQYSIWYFYQLQASNVLSYYYREEYVSEMEDFGVQMAADVDTN
                     TTAWGNIVLRTTDNTVQKSLDRLDFYVGSISGGSGFTPLEGTGIEITSVSTDYSFSVK
                     DYIGKTEVASISGNLQQQIDAIVIPDVSEFITTGEVASISGNLQQQIDAIVIPDVSEF
                     ITSSEVASISGDLQQQIDAIVIPDVSEFITSSEVASISGDLQQQIDAIVIPDVSEFIT
                     SGEVASISGNL"
                     /db_xref="A0A0F9FA54_9ZZZZ"
     gene            complement(1224..1544)
                     /locus_tag="DGJ7_scaffold_2_2069_prodigal-single_2"
     CDS             complement(1224..1544)
                     /product="hypothetical protein"
                     /codon_start=1
                     /transl_table=11
                     /translation="MAHETSIGRDQRIYEVTLSASATTIWDLMDQTQRDEIDRYDVLD
                     GYIYVESAAFFVSHKIGGAEEPFAPTKYAYFPFLDWHKKALVRVAGPAPARIKMVLGF
                     LQRP*"
     gene            1658..2122
                     /locus_tag="DGJ7_scaffold_2_2069_prodigal-single_3"
     CDS             1658..2122
                     /product="hypothetical protein n=1 Tax=Acidobacteriaceae
                     bacterium KBS 83 RepID=UPI00036635E5"
                     /codon_start=1
                     /transl_table=11
                     /translation="MRKTIFIAIGIPGCGKSTWFDNHRATNKIEAYASVNMDTVRQEV
                     TGDASDQTQNALVASMARQKFLTAVSHGIPVIYWDNTTTQRKYRKELLEVGKKGGYDV
                     VAVHFKVPFDICESRNKSRTRVVPHDVLVRMQSQLQPPDMSEGWSNIITVEE*"
                     /db_xref="UniRef100_UPI00036635E5"
                     /db_xref="trs:Terro_1409"
                     /db_xref="I3ZEQ0_TERRK"
                     /db_xref="UPI00036635E5"
     gene            2126..2542
                     /locus_tag="DGJ7_scaffold_2_2069_prodigal-single_4"
     CDS             2126..2542
                     /product="hypothetical protein"
                     /codon_start=1
                     /transl_table=11
                     /translation="MSDKEYIKELEGRHAELIDTLDKHTLILDILKAKVNIVNSNFFK
                     MIHPKQMCAYLEKLGWSVKYEKTHERFITRCYLSPHKDAKVKVFMQDLYGDKPTSMSA
                     GMEGIPAKNKEIVSLLARIHKKGELEVIYEILSGKC*"
     gene            2564..2917
                     /locus_tag="DGJ7_scaffold_2_2069_prodigal-single_5"
     CDS             2564..2917
                     /product="hypothetical protein"
                     /codon_start=1
                     /transl_table=11
                     /translation="MCEKYETIEIDIPDDVFMELARAAHEKNITLNEFICQILQDYVD
                     GKLGIPEDPLEVKLRESVVDVVANGVTIETLKNFAHSYVKWFEESSSETKFFSDIIQD
                     GFDEADKRDENASRT*"
     gene            3169..3693
                     /locus_tag="DGJ7_scaffold_2_2069_prodigal-single_6"
     CDS             3169..3693
                     /product="hypothetical protein"
                     /codon_start=1
                     /transl_table=11
                     /translation="MKRIHTSVKQKKSQAKPVKSVERQEALSVSEVGTLASAENMLKK
                     LNPAAYKYRENRKYNKQIAEIRKSQNQFYNSVVLTSVFLNIFSGNPDEFQFLLSNEIT
                     ERYKFEEAWENPEWVLESIDEMTSDMSFGNKYFTYTGNGLFITLQFTTKKKAMKIDDI
                     IRGFAGYMGGDWGI*"
     gene            3690..3803
                     /locus_tag="DGJ7_scaffold_2_2069_prodigal-single_7"
     CDS             3690..3803
                     /product="hypothetical protein"
                     /codon_start=1
                     /transl_table=11
                     /translation="MKKEDKNSNDSTPPEVDHPCEQCGSKKNVSYCIEPYE*"
     gene            3877..4251
                     /locus_tag="DGJ7_scaffold_2_2069_prodigal-single_8"
     CDS             3877..4251
                     /product="hypothetical protein"
                     /codon_start=1
                     /transl_table=11
                     /translation="MKKKELLEAISRMNDDDEVVVTLKQGSVGGCACTPVKYACDGFD
                     WDNGKILLTTETPVVTQEHLDRIQKYCRAYEKLLYLYAMENNLPFMGQPLMGSKMCPK
                     GGVARTFKEYMKRDAEGYLGNV*"
     gene            4244..4501
                     /locus_tag="DGJ7_scaffold_2_2069_prodigal-single_9"
     CDS             4244..4501
                     /product="hypothetical protein"
                     /codon_start=1
                     /transl_table=11
                     /translation="MSDNTFTNVHAMEKKKIFDVFYVYYIDEMNDFLYVADRRMTLGR
                     YRSIVENGDDYIIISQNFGDYESRKKYYKSKEAAQKALERK*"
     gene            4503..4721
                     /locus_tag="DGJ7_scaffold_2_2069_prodigal-single_10"
     CDS             4503..4721
                     /product="hypothetical protein"
                     /codon_start=1
                     /transl_table=11
                     /translation="MPTGKTCGNCKNFIRIKISWFQQGGRNGLCDFYDYNCNSDSSYA
                     KECPGYRKNPDTLVEEISKKELDTYDGH*"
     gene            4711..4959
                     /locus_tag="DGJ7_scaffold_2_2069_prodigal-single_11"
     CDS             4711..4959
                     /product="hypothetical protein"
                     /codon_start=1
                     /transl_table=11
                     /translation="MDTDEMKVYIETLEKENTILKDRNDKLYELNCNQARLLSGTIGD
                     VIRYSHMVRYDDFNSAKNVYNQIVCNGAASVPVNINFI*"
     gene            4969..5346
                     /locus_tag="DGJ7_scaffold_2_2069_prodigal-single_12"
     CDS             4969..5346
                     /product="hypothetical protein"
                     /codon_start=1
                     /transl_table=11
                     /translation="MGRKVSTHFNPALGIKYFVIDTKTNENVLGRTLGIKDVEHKPIR
                     STRETPAGEEFFKMLINGSVYKFHNSLQKKDCASECGRYKFTGQRPGGKEGAESKKRE
                     NPHKDIDLNTLEWKSDAYGELMS*"
     gene            5343..5642
                     /locus_tag="DGJ7_scaffold_2_2069_prodigal-single_13"
     CDS             5343..5642
                     /product="hypothetical protein"
                     /codon_start=1
                     /transl_table=11
                     /translation="VSKEYEKELEKTIDHLHKVIEEKTILIDQQKVMIDKFMKGEISI
                     NSDAEYINAPSYVGVSTEPLNGSGSFGQPSYTWYKTVSQSSDDPDMDNPDTSEPL*"
     gene            5639..5914
                     /locus_tag="DGJ7_scaffold_2_2069_prodigal-single_14"
     CDS             5639..5914
                     /product="hypothetical protein"
                     /codon_start=1
                     /transl_table=11
                     /translation="MTTDYEKHLLETIERQERELVKCREWMDSAREISDKVRSNCGNM
                     RFSDEAMKDVGAVFGMDMVEMMCDVVRVNSMEILEEEIKKLRGKHGK*"
     gene            5904..6074
                     /locus_tag="DGJ7_scaffold_2_2069_prodigal-single_15"
     CDS             5904..6074
                     /product="hypothetical protein"
                     /codon_start=1
                     /transl_table=11
                     /translation="MESDYERQLRESNEHLREKLAEAINILTDKKKILEEKVKKYGKN
                     KEVVEWENMGAT*"
     gene            6071..6253
                     /locus_tag="DGJ7_scaffold_2_2069_prodigal-single_16"
     CDS             6071..6253
                     /product="hypothetical protein"
                     /codon_start=1
                     /transl_table=11
                     /translation="MKSIQGLESDDEKLKEQIEKVYGQIDSLDKIIESYPETDFTRMK
                     LREQSFIEKILPSKKI*"
     gene            6256..6465
                     /locus_tag="DGJ7_scaffold_2_2069_prodigal-single_17"
     CDS             6256..6465
                     /product="hypothetical protein"
                     /codon_start=1
                     /transl_table=11
                     /translation="MTHPLEIENEDLKKHIEATYDEILDVDCKLSSYAIKDMVENIQK
                     NTNMNAFSNMFVNAVTFADITKYGE*"
     gene            6469..6939
                     /locus_tag="DGJ7_scaffold_2_2069_prodigal-single_18"
     CDS             6469..6939
                     /product="hypothetical protein"
                     /codon_start=1
                     /transl_table=11
                     /translation="MSDIEEMMKLYKEIQENYIKAIERENEELRKQREKDSLKIEELE
                     KELLVERGNKYIKNIPSKIDEQTIIGPGNGWGYQPNHVWTTNHTTIGGTAVGVSGFNP
                     TYSSHTNDVQKYKEAYTSIGEQIKAATGIDVSKEYKRMFAAMQEKKLKDDGDDN*"
     gene            6929..7312
                     /locus_tag="DGJ7_scaffold_2_2069_prodigal-single_19"
     CDS             6929..7312
                     /product="hypothetical protein"
                     /codon_start=1
                     /transl_table=11
                     /translation="MTTDYEKQLEEDNISLKNLLDERTKQLDEAKESLKRWEDGFMVN
                     NKPGRLSPGVPLTTDIDIPSYNISSHNTFAIKSNICVDGEMFTADDVVNLKHLWSLHM
                     QKENKPPLLYRIWRKITSCLTTKKN*"
     gene            7288..7605
                     /locus_tag="DGJ7_scaffold_2_2069_prodigal-single_20"
     CDS             7288..7605
                     /product="hypothetical protein"
                     /codon_start=1
                     /transl_table=11
                     /translation="MSDYEEELERNIALLQEKLQESLERQERINKSANADLYDMKALI
                     GKMSDVLSKLRRIDEVDYNVDGDVVSSPSYRKDKKEIEKQLVAIHDSLHDRAINMLDR
                     FKE*"
     gene            7607..8080
                     /locus_tag="DGJ7_scaffold_2_2069_prodigal-single_21"
     CDS             7607..8080
                     /product="hypothetical protein"
                     /codon_start=1
                     /transl_table=11
                     /translation="MIRYNIDKDNTVKPEGELDPEIYSLTFQEKVLNEVILKNENFVK
                     WCQMIFTDNLKGRTENKIFEGSFGTWLIHKIGQKGVRMSVVLSEVFEDEFATKKMKSR
                     KSFAALHDFLKLDWNNVERQYVEDEFIRKCIDEKKTKVSKILRKAKRQKNKQDGI*"
     gene            8099..8416
                     /locus_tag="DGJ7_scaffold_2_2069_prodigal-single_22"
     CDS             8099..8416
                     /product="hypothetical protein"
                     /codon_start=1
                     /transl_table=11
                     /translation="MIFLAMVTHNTPNDYNEYHIRYEGHKTLESARAEISEVRNRLVK
                     DGKAPLDCYVYESADGVPLRGYQAYNLDQIDFNFYRDLTPEEESRKNKMTAKLESSLG
                     VTS*"
     gene            8417..8914
                     /locus_tag="DGJ7_scaffold_2_2069_prodigal-single_23"
     CDS             8417..8914
                     /product="hypothetical protein"
                     /codon_start=1
                     /transl_table=11
                     /translation="MIDEDYVKQLEKNIEIITQRLEKSEKLIGAGYDVCIFDDRLNLI
                     SSQKILDYLVSFGWELQPKKKVDEQKRRWEFLKHPSVNISHMMFNDYETTSLGKEFVY
                     DAGANKAIFQFPYKPIGMKYLQKYGMETIEAYNKFNIVIKKQAQLEGKPLMQLIDEFL
                     TDLRE*"
     gene            8966..9490
                     /locus_tag="DGJ7_scaffold_2_2069_prodigal-single_24"
     CDS             8966..9490
                     /product="hypothetical protein"
                     /codon_start=1
                     /transl_table=11
                     /translation="MGYLNGRTTYLAGAMHATSDDGVGWRDGITPKLKNLFNLNVEDP
                     CKKTANGFGEVSDDKKFIKELIKQEKWEIVREKFYPIVRKDLRCVDKCDFIVSVYDAN
                     LPMFGTINEWVVASWQKKPILVKYDRSQLDAFNPWITCLVKPQWFFDEWDKMFEYLAK
                     IDTGVIETSHWGLE*"
     gene            9543..10307
                     /locus_tag="DGJ7_scaffold_2_2069_prodigal-single_25"
     CDS             9543..10307
                     /product="GIY-YIG catalytic domain protein n=1 Tax
                     =Streptococcus oralis ATCC 49296 RepID=E6KJ71_STROR"
                     /codon_start=1
                     /transl_table=11
                     /translation="VIYKATNKINGKIYIGRTLKLLEDRKYQHEKSIDDTHFHQALKK
                     YGVNNFVWEVIHETDYDNEQDYIKKYNSLDRNVGYNTAVGGLGGDTISNNPKKQEIKS
                     NMSKSSREVWSRIEHREKMTRIRKEYGNTEEFKEKVSQNSKKMWESEEKRKTHSTYMT
                     ERWKDPIFREQQVEIRRKNMGGMNNHMAKITKIIDNTGKEYICEGNLFEFCKKMDIPF
                     ATIVKFRGKGKIPRAEKRNLARERVEGWEVIDIPKE*"
                     /db_xref="UniRef100_E6KJ71"
                     /db_xref="E6KJ71_STROR"
     gene            10309..10473
                     /locus_tag="DGJ7_scaffold_2_2069_prodigal-single_26"
     CDS             10309..10473
                     /product="hypothetical protein"
                     /codon_start=1
                     /transl_table=11
                     /translation="MKTLIIIALFVCAGCTNRAQDAQNARDDQKPNLHTIGYIGDIKV
                     QVGYAEINLD*"
     gene            10484..10783
                     /locus_tag="DGJ7_scaffold_2_2069_prodigal-single_27"
     CDS             10484..10783
                     /product="Tax=CG_Desulfarul_01"
                     /codon_start=1
                     /transl_table=11
                     /translation="MSSWNYRVIHRKILGRTPEFDEDVYAIHEVYYDDNDKMLGVTAD
                     PVPAYSEDMKGLAWVLERFADAYKKGVVEWDSIPEKGSKPFGSDKEPFGVSLDGE*"
                     /db_xref="33305443"
     gene            10786..11409
                     /locus_tag="DGJ7_scaffold_2_2069_prodigal-single_28"
     CDS             10786..11409
                     /product="hypothetical protein"
                     /codon_start=1
                     /transl_table=11
                     /translation="MSKKSRCIVIDTETTGLDTHNSFIIEMSCVPLKPSFEVDESIEP
                     FIRLINPGKEILYAPESEGAFKVNKICRDQIIAEGISYNECKHQFIGWLRSFADCCDP
                     MGQNWMFDAGMLRTMFGHDDYEKYFTRKVRDPKILAQLINDTFPDTFRHTGLEEVASK
                     LGIKFEGNAHRAYNDAVVTAKVYAGLQRRLNLSQWSLDDRKPEASQR*"
     gene            11378..11734
                     /locus_tag="DGJ7_scaffold_2_2069_prodigal-single_29"
     CDS             11378..11734
                     /product="Putative uncharacterized protein n=1 Tax
                     =Planctomyces brasiliensis (strain ATCC 49424 / DSM 5305 /
                     JCM 21570 / NBRC 103401 / IFAM 1448) RepID=F0ST79_PLABD"
                     /codon_start=1
                     /transl_table=11
                     /translation="MTVNQKLLNDKENNMPYIKQDARHTFESHIQNLAADAENAGDLN
                     YIITKMLHLYLKKKGLKYANCNEIIGALECCKLEMYSRVIEKYETDKANQNGFVDVLD
                     IERRGDEVVPDSLEDK*"
                     /db_xref="UniRef100_F0ST79"
                     /db_xref="pbs:Plabr_1679"
                     /db_xref="F0ST79_RUBBR"
                     /db_xref="F0ST79_PLABD"
     gene            11734..11958
                     /locus_tag="DGJ7_scaffold_2_2069_prodigal-single_30"
     CDS             11734..11958
                     /product="hypothetical protein"
                     /codon_start=1
                     /transl_table=11
                     /translation="MSSKIFTSKLRVLHTPTKASDLTVDEVIIATDAEGGVLFTFMQD
                     GKETLYDASEMPEGACPIHFPPFRELTETK*"
     gene            12399..12851
                     /locus_tag="DGJ7_scaffold_2_2069_prodigal-single_31"
     CDS             12399..12851
                     /product="hypothetical protein"
                     /codon_start=1
                     /transl_table=11
                     /translation="MDLKTSTCLISNDTVTAVTGEVRTLVVGWLVQWQKGPLILTVKE
                     THAREAYEKALEQDKTASIQKMTVHVERFKELGRNLFNPLPPHVDNVVDWRNKIVKEW
                     HDTVGKIKGANPTIVWDRVAKRNGIQCLTAHEFNQWVMDHMKYIMRII*"
     gene            12853..13278
                     /locus_tag="DGJ7_scaffold_2_2069_prodigal-single_32"
                     /gene="comEB"
     CDS             12853..13278
                     /gene="comEB"
                     /product="comEB; deoxycytidylate deaminase (EC:3.5.4.12)"
                     /codon_start=1
                     /transl_table=11
                     /translation="MPTQNQWDSLFLKMAYEVSLLSKDPSTKCGSIIVTPNRKNISFG
                     YNGFVSGIEETNEMWNERPKKYLEVIHSEQNNILNCPFDTNGCSIYITHQPCTKCIIL
                     LAQSSISRIIYSKKYDRIENLDVWEKYSKLFLEVRQVSI*"
                     /db_xref="mmn:midi_00854"
                     /db_xref="UniRef100_F7XWU3"
                     /db_xref="A0A0F9F2T7_9ZZZZ"
                     /db_xref="F7XWU3_MIDMI"
                     /db_xref="3.5.4.12"
     gene            complement(14056..14661)
                     /locus_tag="DGJ7_scaffold_2_2069_prodigal-single_33"
     CDS             complement(14056..14661)
                     /product="hypothetical protein"
                     /codon_start=1
                     /transl_table=11
                     /translation="MNFIGFWLNRNTGKAIRVDEHGSAIIKSPEKFGFTREEIDEMLR
                     DNPYDPQKVDKRDSRYKILHSAFEKGWVRIRQVGSTFTAEFSGMAKTVVGKIIKKFGK
                     DMGPFTQMRLHDIGSNQNWNMNYQDLVEAYRDGEFDDSIASVQLVKPNEIPADVLSTA
                     NRDKNVRNIIRKSVEPDFGTLPNAGTFESRIYEALRRILFQ*"
     gene            14691..15083
                     /locus_tag="DGJ7_scaffold_2_2069_prodigal-single_34"
     CDS             14691..15083
                     /product="hypothetical protein"
                     /codon_start=1
                     /transl_table=11
                     /translation="MPLGNGYFYDRKKKRYITISEHATDAIANPEVFDCHEIKHLNPV
                     KDRDDIVVFVLRKGFIRVRHWKDRLGWQFFGDLEGALKVLKKYMKDKEVGDACIVTFT
                     DFETWKSLTRNAGAIKKRNFLSTFLEIV*"
     gene            15166..17409
                     /locus_tag="DGJ7_scaffold_2_2069_prodigal-single_35"
     CDS             15166..17409
                     /product="hypothetical protein n=1 Tax=Thioalkalivibrio
                     thiocyanodenitrificans RepID=UPI000365336D"
                     /codon_start=1
                     /transl_table=11
                     /translation="MKINTRDMAATGNAEILDQNEFGISRDPDDEDFAMDVMSSQLYS
                     DSLKIICQEYLSNARDAHRDAGRANIPVEIHLPTDAEPYYEVSDYGNGISPKNFKTVF
                     LKYFASTKRKNDDASKRQNGGFGLGAKSAWSYTSEFFVTTVHEGIEYCYHCYRNENKK
                     RVSDLVSQSRVGAGEHDGTKVRVNILPNDILTFHGKFRDITLMWGVKPKVVYPQDFKY
                     ATFEANACIYEDDNVVIFNRNCGARNVATALVDDIPYPIDANIFQNTLTASEMKFLGH
                     AAAYIRCDKLMVDPTPNRENLEYNRRTKDYLGQKIKDAHAAIFGFVSNKINQASSYWE
                     ACCMWSTDETVSSLCNMIETPNYKDTPMLDEDVREIRYDGTYRRGKEKTYVQFVNVST
                     RADGSICMSSVNDVGSHKIKSDIPFVFNIGGNPAKCVDKINTLLATLSKDKANHPTIR
                     GMNLVRLPSETDALTSVMAQLEKDYHWSHLLKYNLGDVVVPKVKMERSKGKVKGMVYR
                     LTPGKTLVKEDVDFKGRHDIYIPLKNKTVTIFGKECRYDASPVSEYKAFITSATGMDF
                     EQVNIYAVPLRFIKKLAKVKTMRSFDVVVKDAEEKMRQKYDFNAVASKKKNVSHYHDV
                     VGKLSSNIREVYSYVKKNVSADSVIAKACELHTKYYDSNNTAMNMSTDEQWILWYVNM
                     QQIPVNLTSHDKDFTDAKDTIEACTKMYATFLEMFSTYGLRYSKERVDLTTDIVNMIE
                     RKNNPAV*"
                     /db_xref="UniRef100_UPI000365336D"
                     /db_xref="A0A0F9S9H2_9ZZZZ"
                     /db_xref="UPI000365336D"
     gene            17421..17819
                     /locus_tag="DGJ7_scaffold_2_2069_prodigal-single_36"
     CDS             17421..17819
                     /product="hypothetical protein"
                     /codon_start=1
                     /transl_table=11
                     /translation="MGDNVSAFEIIDFTGFYESLVNEAFSDSALLVGRRFFRKSKKDM
                     DIFKKHVVEKKTSLIPEEKYIVEQIAKHLFATEASGTVNYILPKDIEIVISNLSNEIT
                     YKIMSNLTNTDIMEMCYSPEDDDIIWRIKK*"
     gene            17845..18087
                     /locus_tag="DGJ7_scaffold_2_2069_prodigal-single_37"
     CDS             17845..18087
                     /product="hypothetical protein"
                     /codon_start=1
                     /transl_table=11
                     /translation="MEIHRGDTLSGYVVTATEDEYVLTLYSTDATFADSAGEIIVDAL
                     MKYEVETVSDAEVHQLFAYAKNYFDNLKAYIKEVDG*"
     gene            18091..18459
                     /locus_tag="DGJ7_scaffold_2_2069_prodigal-single_38"
     CDS             18091..18459
                     /product="hypothetical protein"
                     /codon_start=1
                     /transl_table=11
                     /translation="MKMPPPKEDTLLEIADMDGMAKTIKDNILNFYIITFSHYKEFMD
                     VYDDRKLSIELILFWLRQYCFSGDDGRLMMYSSDYEILSGRIYKEFCESMMNKLVDTG
                     HLSLMWNKKKKIVYWKKNKV*"
     gene            18467..18811
                     /locus_tag="DGJ7_scaffold_2_2069_prodigal-single_39"
     CDS             18467..18811
                     /product="hypothetical protein"
                     /codon_start=1
                     /transl_table=11
                     /translation="MDNIEQKVVDDVKWLVRLFPTAPDVKFLESSIQAFAIFMGINPS
                     FQWDEHDIIKLTLAGYIAARARMIDEDRFTNIYPHVYYQVAQYLVERDYKGVPDTPEN
                     FERFMKKIIINK*"
     gene            18829..19125
                     /locus_tag="DGJ7_scaffold_2_2069_prodigal-single_40"
     CDS             18829..19125
                     /product="hypothetical protein"
                     /codon_start=1
                     /transl_table=11
                     /translation="MKFSDFYSNYGKTTNKSEEQLFFEVVGVKVPSVNSLVAWLVLNK
                     QIKPYLKEANSKPVPLFNLPSARKINHLVRSVPRIKELAEEFSFKFRTPDYIRD*"
     gene            19127..19309
                     /locus_tag="DGJ7_scaffold_2_2069_prodigal-single_41"
     CDS             19127..19309
                     /product="hypothetical protein"
                     /codon_start=1
                     /transl_table=11
                     /translation="MFTLSLIALLISTVSLSTMAYFGVLKYGETSEDDDSEKTVKDLS
                     ECSHPLKEVGFLGHFR*"
     gene            19390..19887
                     /locus_tag="DGJ7_scaffold_2_2069_prodigal-single_42"
     CDS             19390..19887
                     /product="hypothetical protein"
                     /codon_start=1
                     /transl_table=11
                     /translation="MFNLFKSKVIEPQKTQKELMREHLAKVCATYDSERDAAFNSFTD
                     IYSLVCFVNDDFPADKQNVHIAEVLADFMFVVGHSQDSIQWIERKKMVGRRENAIVYR
                     LPADHMQNLYVEHINMIRAGKKSPFRTVSIITQDAVAYPVAFCLGFLWGSQSAQYKEY
                     PSSRI*"
     gene            19898..20113
                     /locus_tag="DGJ7_scaffold_2_2069_prodigal-single_43"
     CDS             19898..20113
                     /product="hypothetical protein"
                     /codon_start=1
                     /transl_table=11
                     /translation="MSKHVPGGATYTTADLIRMAQLEYFGQYSAVVTRALVKLATLEE
                     ENKKLRETLAKYESKTPEPQGKVINGI*"
     gene            20145..21251
                     /locus_tag="DGJ7_scaffold_2_2069_prodigal-single_44"
     CDS             20145..21251
                     /product="hypothetical protein"
                     /codon_start=1
                     /transl_table=11
                     /translation="MSVSVQTLLKQIKDKVGDRKVYLYGSSIRDILLSEKPKSFDFYI
                     RVHHADKEKENVPINLPMYKNVRYTIGTSFEISEPFTINNLYVEVDDLLNNKVNIESF
                     HNGWRDFNKGTVRFTKESVEDMKPEWMLESISISVDTGFHLDPRTINEIFKHRSMITQ
                     IDRRKIYHFLSDSLKTKRPRRVISLMNTLGLSEELFGMKMCETSAVNHLKQSDSIELF
                     TVLFASVPDAEMSKFLVDKCGFFERDTVHIVNLVKAINDIDMEMKNGVDFEARKFLIN
                     IGKKRIQNAIRLLNQMDNKELAKSVKKQKNAAVGVEQLSIDKNMIKAAFGIANESLLD
                     KLINIAVSKVIAEPDSNTRTKLLTYLNQERKNLS*"
     gene            21248..21523
                     /locus_tag="DGJ7_scaffold_2_2069_prodigal-single_45"
     CDS             21248..21523
                     /product="hypothetical protein"
                     /codon_start=1
                     /transl_table=11
                     /translation="MNAPQETFSVGSRVTHKTNKKCNEGVVVWMHGDYAGIIPKMVGK
                     IWSVHWSNGERGIYASEDIKKIPPKNLKKIVEEQITTEDIPADEAKE*"
     gene            21507..22151
                     /locus_tag="DGJ7_scaffold_2_2069_prodigal-single_46"
     CDS             21507..22151
                     /product="hypothetical protein"
                     /codon_start=1
                     /transl_table=11
                     /translation="MKQKNKKKTKKVSSDIVEISKSAFRNVRQSRNSSKEEIIRKTVD
                     DVEEKKITVDGEVEEENRNPDMDAGEDVMDSIETIEEDASITNEDDAIQIYRDVMAMS
                     DEDRNSDADGKPTSVRLSPPPPPSWADVEGNVKFKIGSFVRYRGNPNGTVYKVGGPST
                     KKDTYSIRASKMRDNIVEDGSRLVKVTDGDANWVDYWKLNPVIPAPKPWWLNKK*"
     gene            22156..22545
                     /locus_tag="DGJ7_scaffold_2_2069_prodigal-single_47"
     CDS             22156..22545
                     /product="hypothetical protein"
                     /codon_start=1
                     /transl_table=11
                     /translation="MDEKEYVKQLERENEFLRNKIEMNPTLADIMKKYFCLSKEVNRN
                     GEESYGLTLTPMAQSKFLRKEDYDYLLGIGVHEEHIDCADEFAKDVTVTNDDKMVNEI
                     LDKYYESAKNSSRLYEESGTTLSSEKD*"
     gene            22688..24886
                     /locus_tag="DGJ7_scaffold_2_2069_prodigal-single_48"
     CDS             22688..24886
                     /product="UPI0003D2748F related cluster n=1 Tax=unknown
                     RepID=UPI0003D2748F"
                     /codon_start=1
                     /transl_table=11
                     /translation="MTTPEKHSTLKLIFGTVPAYVNTGGKFVEIADIFATQRTNQDKY
                     YAVSHDATERFTSSRFWKNLTTRFWQYDDFQFGGAAAASFLGNAHRFKIWFNPYEVYK
                     MMMLAALDIPTQLEEKVEKKEKKSKKEKAKDASLPSEEDIEKEKSESEKQWEALIKGE
                     HPKADELSRQYGWSREMHTELLKSKEQNGWTDLGWMMWSNLIINFDYFNKNITSIMIH
                     EEQHILWNHLHRNGKRDPYQMNIAQDYAINQQLEWTPEMQKILITKANETFYQRFVIS
                     YVRFILLNEPDRREECEKKFKLKLVMVEGGTQEENIQAFIKVAVPQIDALRNEYVLEK
                     GNHYWNRPDKTDGKSADFYYRILQETMIFQGGGEGEDEDEGEGEGEGNGKGKGKGKGN
                     GGVRGYDAHDQWDRVAENEDGDDGEGEGEGEGEGDKEGEGDVEGKECKGKAEGGKIDQ
                     TREDPNAKKKKPKNAGGDAPKDAPLGGSREKSRGKGFGAGFEHAGFDVTTACSRQEVK
                     SSVRDAMERSGINPDDPAEIERALKRIPGMNGALGTVIHDWFKIRTKDWRQILSKYIT
                     TAINMKDMDYTMSRENRRLPGVFPGKRRERGIDLIVAVDTSGSISYTDYNDFVNQIEK
                     ISKDCELNKVRLIQCHHTIAFDQEVNLRRIKNLGIVETGGTTMRCVFEKLKRENNKKL
                     LILFTDACIDDFDPKEYSKFKHIMFASRGNKIYGDNLKKKGFTVICQDEE*"
                     /db_xref="UniRef100_UPI0003D2748F"
                     /db_xref="Q9GMD3_BOVIN"
                     /db_xref="hoh:Hoch_6220"
                     /db_xref="UPI0003D2748F"
     gene            24890..25111
                     /locus_tag="DGJ7_scaffold_2_2069_prodigal-single_49"
     CDS             24890..25111
                     /product="hypothetical protein"
                     /codon_start=1
                     /transl_table=11
                     /translation="MYNKIEVGNNVVFKEGKILERCIVREVKVEGEMRCFTLLSKENG
                     KTFIVSINDNAGGAYCPWRFVPANELSDY*"
     gene            25111..25578
                     /locus_tag="DGJ7_scaffold_2_2069_prodigal-single_50"
     CDS             25111..25578
                     /product="Uncharacterized protein n=4 Tax
                     =Enterobacteriaceae RepID=B4EXF5_PROMH"
                     /codon_start=1
                     /transl_table=11
                     /translation="MGYAHHYTQKKRFSAKKWHAFTEFVEKLSHYNPTICGPDGTGHP
                     VITENDVMFNGDAGIGEAHDTFHVSRVPYPPDLVEDYRNAHMLSKYKGFRFCKTNRKP
                     YDASVVACLISIDNMDKNIMKITSSGNVSDWHAGLYLCRAVYPHVDFTIPDLD*"
                     /db_xref="UniRef100_B4EXF5"
                     /db_xref="pmr:PMI2556"
                     /db_xref="C2LLG6_PROMI"
                     /db_xref="B4EXF5_PROMH"
     gene            complement(25559..25894)
                     /locus_tag="DGJ7_scaffold_2_2069_prodigal-single_51"
     CDS             complement(25559..25894)
                     /product="ORF031 n=1 Tax=Staphylococcus phage Twort 
                     (strain DSM 17442) RepID=Q4Z8X8_BPTWO"
                     /codon_start=1
                     /transl_table=11
                     /translation="VGAFTRSYQIKEYIGIRKYLLVDFYLQDYNTIIEYNGRQHYEPV
                     NFGNMSREESVIKLKEQIERDEWLRQYCKHNNISLIEVDSREMNNIDKIKTYLQSKLL
                     PLLVSPDPV*"
                     /db_xref="UniRef100_Q4Z8X8"
                     /db_xref="Q4Z8X8_BPTWO"
     gene            complement(25897..27033)
                     /locus_tag="DGJ7_scaffold_2_2069_prodigal-single_52"
     CDS             complement(25897..27033)
                     /product="Transposase, IS605 OrfB family n=1 Tax
                     =Methanosaeta concilii (strain ATCC 5969 / DSM 3671 / JCM
                     10134 / NBRC 103675 / OCM 69 / GP-6) RepID=F4BUK7_METCG"
                     /codon_start=1
                     /transl_table=11
                     /translation="MKQMTYQYRLQVKDKREKTLSAILEKCRLVYNKVLDTRKTAWET
                     EKKSMTLFDCNNLIKTWEFEGVHSQVLQDVSARVDKAFKGFFRRVKTKGEQAGYPRFK
                     GYGRYDSITYPQTGFKIDGNKLKLSKVGSVKIIKHREMKGKVKTCTVKRNGLGQWFVC
                     FSCEVEDVKVFDNNQRAIGIDVGCKDFAACSDGETIEHPHFYKQSEAKLKTIQSKYSE
                     LKQLPKDNKKKLKVKRQLVKQHLKVKNQRKDFLHKVSHKIVKENGIICVEKLNIKKMT
                     SDNWKSLNKSILDGGWYNFKQMLTYKAEWAGKRVVEVNPAYTSQVCSKCGATVKKEID
                     EREHNCPHCGLVCNRDLNASLNILRVGMDSLSNCKKVTLEAHSL*"
                     /db_xref="UniRef100_F4BUK7"
                     /db_xref="A0A0F8UKG2_9EURY"
                     /db_xref="mcj:MCON_0180"
                     /db_xref="F4BUK7_METCG"
                     /db_xref="1.H.T.1A"
     gene            complement(27117..27662)
                     /locus_tag="DGJ7_scaffold_2_2069_prodigal-single_53"
     CDS             complement(27117..27662)
                     /product="Putative uncharacterized protein n=1 Tax
                     =uncultured marine crenarchaeote HF4000_APKG6D3
                     RepID=B3T928_9ARCH"
                     /codon_start=1
                     /transl_table=11
                     /translation="MNITKTTSTCICNSCKKLLDIEMFPWRDGKHSSRRKQCNSCYKE
                     SKSKYKNTNKETLREKRRKYYLDNREETLETNRKWYIDNREEYLKMRRENYDTSSRSD
                     YWKEYSSKNSDNIKEYKRNRYIEKMKELYGEEYIGVRYRGEKIIEDLLIDNSISFIIG
                     PPENPLALADGMNGGLLKKLV*"
                     /db_xref="UniRef100_B3T928"
                     /db_xref="A0A0F9KXC8_9ZZZZ"
                     /db_xref="B3T928_9ARCH"
     gene            27791..28960
                     /locus_tag="DGJ7_scaffold_2_2069_prodigal-single_54"
     CDS             27791..28960
                     /product="ATPase associated with various cellular
                     activities, AAA_5 n=1 Tax=Thermotoga neapolitana (strain
                     ATCC 49049 / DSM 4359 / NS-E) RepID=B9KA39_THENN"
                     /codon_start=1
                     /transl_table=11
                     /translation="MAAQEMSRDQVIDCLKFSIENSAKTKLPIAIWGLHGTSKTQTVK
                     DVVERMNMNLVVLHLATQDIADLIGLPRDMEVRNAAGVVTDKITIWSCPDWLHNAKEQ
                     SKITGKKNCFFLDEYNRANRMVLAAMLPFLIEGTLHTHTIGDGDAVVCAMNPPTEDYE
                     VNDIIDKAALDRLGHVIMRPTANEYIQYLKDTGMDKTTLSVLKEDPSWIKIPEFELNF
                     EVKPSRRKIDYVMRILGKKGKAWVKDHASHILECYLGSNFRDVWLEHFGRQTETITIE
                     MLQDYHNNKEEITNALKTVIDGQTTVRMDLLTKAVGLIKQYIDDKKDSLNIKDAQWMM
                     DFLSNPLVEDEYCATVFEANKHIRSKMLNDLDFNVKVGNFLREKQIWTEDSVKSW*"
                     /db_xref="UniRef100_B9KA39"
                     /db_xref="thr:TRQ7_09595"
                     /db_xref="A0A0B5KYR2_9THEM"
                     /db_xref="B9KA39_THENN"
     gene            28930..29166
                     /locus_tag="DGJ7_scaffold_2_2069_prodigal-single_55"
     CDS             28930..29166
                     /product="hypothetical protein"
                     /codon_start=1
                     /transl_table=11
                     /translation="LDRGFGEVVVKNKVKIIKESKVTWIHDATDDKTQLFDFIVDGCV
                     VGVVSLNLRNDGSVYIMKHGKVSLEYHGRWGDDD*"
     gene            29141..29392
                     /locus_tag="DGJ7_scaffold_2_2069_prodigal-single_56"
     CDS             29141..29392
                     /product="hypothetical protein"
                     /codon_start=1
                     /transl_table=11
                     /translation="MDGGATMTKKKKTVKETPETISSFNEYADGWVHREVELGHVLSV
                     PGVIELVLEHYHNDILKDYEDYCEEQMTQEQFQSKYYYR*"
     gene            29397..29885
                     /locus_tag="DGJ7_scaffold_2_2069_prodigal-single_57"
     CDS             29397..29885
                     /product="hypothetical protein"
                     /codon_start=1
                     /transl_table=11
                     /translation="MPLTTDDLRKVIHDHIVNKCPDEVWEREYNARTHLTKKSIDHVR
                     TPEMVMFSGQIKYIPGSTRPMFASVDAYKTERITEHAYYKGKPDFKSIYRRSKRKDKA
                     TKNVVRVFSSTLILLDHDIIVTTDPTDSQVISIDYVYNENEFLKEAQEKLKKQGIQYE
                     NS*"
     gene            29872..30390
                     /locus_tag="DGJ7_scaffold_2_2069_prodigal-single_58"
     CDS             29872..30390
                     /product="hypothetical protein"
                     /codon_start=1
                     /transl_table=11
                     /translation="MKTLEEARDYIKQLEDAIEAQKEVTDRNVRRFFIPTIGTTIKII
                     KDTPVNLYFESRNEKFIAKVRGEYQHGFEWDSYGGRINPTKPPEWAKYTKKEDNGFLK
                     SKVWFCEWIIPMDTVLIVDRIYIRKGKDMKEFDSITFRVEKQKGSKLTGRFWLKRSDV
                     NNLVVEVVKEEP*"
     gene            30412..31074
                     /locus_tag="DGJ7_scaffold_2_2069_prodigal-single_59"
     CDS             30412..31074
                     /product="hypothetical protein"
                     /codon_start=1
                     /transl_table=11
                     /translation="MKDMKNAIEKNLYGTLEEAATRSLVRALYHFQRHDIGILTAFRG
                     LSNNINKYIDPKEQNPYPDAVTRNKADNRKNNELVKNTLISKGYSFYPVTGSYIETVN
                     GQPVTVDEESMIVVDHKHIGNLKEVIVALGKKFDQDSVLFKSAGENPILIGTNNTAGW
                     IQMDEVVPLGKHTFEKPEMVFTKMKNGRTFHFKQAEIHEAVFDDYIKKESMERYLGRN
                     RE*"
     gene            31067..31279
                     /locus_tag="DGJ7_scaffold_2_2069_prodigal-single_60"
     CDS             31067..31279
                     /product="hypothetical protein"
                     /codon_start=1
                     /transl_table=11
                     /translation="VSEDIEKLKRRLEAYELFMSSMDHDFECFSDGKSKLDREGFPGL
                     GHYTWEKLQKWKKEIESFTETGEYIE*"
     gene            31272..31568
                     /locus_tag="DGJ7_scaffold_2_2069_prodigal-single_61"
     CDS             31272..31568
                     /product="hypothetical protein"
                     /codon_start=1
                     /transl_table=11
                     /translation="LSKKKQVVKVEEKVVETVEEVVDTSPKIYVSYIVKLAEEFGGCA
                     KGKTLDATLMPVIVDRKNDKWENKWFVYDGEKFLGLVSNDNKVIIVVSVKKGKK*"
     gene            31565..31792
                     /locus_tag="DGJ7_scaffold_2_2069_prodigal-single_62"
     CDS             31565..31792
                     /product="hypothetical protein"
                     /codon_start=1
                     /transl_table=11
                     /translation="MSDICYWLERDDGCWEPGCYRSHRERLISFPDGKGPVVSCKGVC
                     PNCGNPVFEKQKRNPEVDDFIMEMNLREFHK*"
     gene            31847..32683
                     /locus_tag="DGJ7_scaffold_2_2069_prodigal-single_63"
     CDS             31847..32683
                     /product="Dam n=2 Tax=Synechococcus phage syn9 RepID
                     =M4T136_BPSYS"
                     /codon_start=1
                     /transl_table=11
                     /translation="MPKKILTPLRYPGGKSRAIKHIDSYLPRDFKEYREPFIGGGSIF
                     LYLKQFNPSASYWINDKYYNLYCFWKTLRDDGKKMVQFLTDLRNKHPDPSTCAGLFKE
                     AKEKIATGDEFTKGCYFFLLNKCSYSGLTETGTFSPQASVSNFSQSCIDYLYEVIPML
                     QGVKITNDDYSTLMTNTGKEVYIFLDPPYDILKKNKTNALYGKNGEHHKSFDHDEFYR
                     VVDACTHRWSITYNHSQTLLERWKKYTCMEWKIKYGMQWEKDASGVNKAKEKSELLIS
                     NF*"
                     /db_xref="UniRef100_M4T136"
                     /db_xref="Q0QZ67_BPSYS"
                     /db_xref="cyp:PCC8801_1989"
                     /db_xref="M4T136_BPSYS"
     gene            32780..33748
                     /locus_tag="DGJ7_scaffold_2_2069_prodigal-single_64"
     CDS             32780..33748
                     /product="hypothetical protein"
                     /codon_start=1
                     /transl_table=11
                     /translation="MSLIVWDLCSFINVVKGDDILNKSTGSIYTVGKRGKPLGWVNWN
                     LITRSDLPKIVSRAKPSHKDGAVLKSKIISEDCSLGKFVSDDDIVSCGMRAALTTSNI
                     KRMCALLERKILISFYNEFQDVAEGKTLSEVIDNFVEVGWGGLCIRVSSLMNQVFRRL
                     DVGIEPLYSQKNADVKYKWAPPPIDEGEIKFKIDDRGAVTGFQGSTHGGNKAPYTLIY
                     FGLRNDFFLNLKQAIIDESNGVYPVYNENSSLVDSLFIAVGIDKDMLSISGQPSDTNS
                     RTMIRVPSENIEAFKKKVIVGKVKKNKKWIKMEGSPVAGLTKPAVR*"
     gene            33768..34844
                     /locus_tag="DGJ7_scaffold_2_2069_prodigal-single_65"
     CDS             33768..34844
                     /product="Methyltransferase {ECO:0000256|RuleBase:RU362026
                     }; EC=2.1.1.- {ECO:0000256|RuleBase:RU362026};; 
                     TaxID=1396 species="Bacteria; Firmicutes; Bacilli;
                     Bacillales; Bacillaceae; Bacillus; Bacillus cereus
                     group.;" source="Bacillus cereus.;""
                     /codon_start=1
                     /transl_table=11
                     /translation="MNLDTIYHENCIDTLKKMPDGFVDVTVTSPPYDDIRTYEGKVGK
                     LSDSFNGYSFDFETIAKELFRVTKEGGVVVWVVGDAVIKGSETGTSFRQALYFKECGF
                     NIHDTMIYEKNGTSFPARRDGNRYSQIFEFMFVLSKGSPKTHNLICDKENRWAGWTSF
                     GKCKMRNKKGELVERTMKPVPTHSARNNIWKYNTGKNYSTKDDEAFEHPAIFPEKLAE
                     DHILTWSGEGDVVYDPFMGSGTTAKMAFLNKRKYIGSEMNEKYIDIINRRLSKLSLFV
                     NQKDESVVETTHPEPTKPTVDETTTTDTVKNTNKISSPRFIYNGKSYFSGDLLTVGDF
                     VYKVKSRGIIPSKVKDIINKPPVS*"
                     /db_xref="A0A0A3VLQ3_BACCE"
                     /db_xref="UniRef100_J8M4K7"
                     /db_xref="baz:BAMTA208_06525"
                     /db_xref="J8M4K7_BACCE"
                     /db_xref="2.1.1.-"
     gene            34943..35386
                     /locus_tag="DGJ7_scaffold_2_2069_prodigal-single_66"
     CDS             34943..35386
                     /product="hypothetical protein"
                     /codon_start=1
                     /transl_table=11
                     /translation="MPRKSKKNPDNLSPETVDAIKVGCEQSNAGKVSEVDFSQHADEE
                     DSDDGDCVICPVCGHKCLSDPDTHCEHVVFVVTENMVNRFNTTTEMDEWLDEKIGDDI
                     CDTISDRKLATFCKKFGIKRDTLTEYGMCCGPVCFEFIFGFKENK*"
     gene            35386..35760
                     /locus_tag="DGJ7_scaffold_2_2069_prodigal-single_67"
     CDS             35386..35760
                     /product="hypothetical protein"
                     /codon_start=1
                     /transl_table=11
                     /translation="MLTIILLVAAAACAFAAWMLWEIKHAAPYPEEREKRHTETICGE
                     CGGPDCIVGCDNPTPDEHAHSHKASEITSASFIKLEKERIVTADEIRYTAYLIASADN
                     FSKNPEHYWTEAEKQLKGNNNV*"
     gene            35753..35950
                     /locus_tag="DGJ7_scaffold_2_2069_prodigal-single_68"
     CDS             35753..35950
                     /product="hypothetical protein"
                     /codon_start=1
                     /transl_table=11
                     /translation="MSKKTINLNGPEGNAWALLAYGRSVCNQIGQPWEPIQKEMMSGD
                     YENLVKVFKKNFREYFRVVKK*"
     gene            35951..36256
                     /locus_tag="DGJ7_scaffold_2_2069_prodigal-single_69"
     CDS             35951..36256
                     /product="protein of unknown function"
                     /codon_start=1
                     /transl_table=11
                     /translation="MLESAPTKVVTISGTEMYYENGVLSRHDGPAVIHVGGDEEWWAN
                     GMLHRLDPANPNILLPAICHWGIMRFEYWVKGIFICKNPHDNEIIIEWAGWVGKGWD*"
                     /db_xref="magq:MGMAQ_3498"
                     /db_xref="W6KAN2_9PROT"
     gene            36201..36416
                     /locus_tag="DGJ7_scaffold_2_2069_prodigal-single_70"
     CDS             36201..36416
                     /product="hypothetical protein"
                     /codon_start=1
                     /transl_table=11
                     /translation="MTTRLLLSGRGGWVKDGIDSTTHDTRFDIIRPEPKYKNLYQSKE
                     DIWEKKIRGGQAYGRITHLGDEDGCGT*"
     gene            36467..37540
                     /locus_tag="DGJ7_scaffold_2_2069_prodigal-single_71"
     CDS             36467..37540
                     /product="hypothetical protein"
                     /codon_start=1
                     /transl_table=11
                     /translation="MPEEVISHIFGLKTAKTATLGATLIDTDQSAGYTIKGNAMSQVR
                     SPTQVVSCPRDALAIYPALEQQQNATQTDKKSSVLTMAPLWFNGFIPYTRSLIDPRNA
                     TKETAAIMAKFGLVSTDMNFNSRGDEQLNTLFTFFKWYGGKDDEDRIVPRETADDVNI
                     GRNIRMGLTCTKWSVKPLSIRYVIKQRGNEKTRDYLYLVGGSDEMLMDNPDNLAPSIG
                     QMFKEVLANASAGKTTALPNGAQSRTLTSNADLSDPHRVWWEMDDGISDELMEHPIAK
                     AYMGMKRLNRTIQGIVYIRNYFVYAAKHLGIEKVAEFNMTKGKTPTEVAIKDVIGRYE
                     NIYQYVKNICHLYPEIATGKLDI*"
     gene            37649..38143
                     /locus_tag="DGJ7_scaffold_2_2069_prodigal-single_72"
     CDS             37649..38143
                     /product="hypothetical protein"
                     /codon_start=1
                     /transl_table=11
                     /translation="MPENVEHQPWFDSPWVETMTDYEDNSLEEVMDLSKISWFDVKMD
                     LADSDIEKKEKVDAMNEQIRLGILQPNGYPVGMEVPRGMRIAGVPGANKGFNFPGAIG
                     MPMPSKFNSTPVTKQLQASDKKIVPGILPALGIPHKGQDRTVFERGNENLRRIQELTR
                     DRRK*"
     gene            38145..38336
                     /locus_tag="DGJ7_scaffold_2_2069_prodigal-single_73"
     CDS             38145..38336
                     /product="hypothetical protein"
                     /codon_start=1
                     /transl_table=11
                     /translation="MEPSYKCPTCGKQTFGVVPTRCSAGVICPHCAQAGLTVVMHEQK
                     NEDIENMGGGLFQKRNKIN*"
     gene            38386..39129
                     /locus_tag="DGJ7_scaffold_2_2069_prodigal-single_74"
     CDS             38386..39129
                     /product="hypothetical protein"
                     /codon_start=1
                     /transl_table=11
                     /translation="MPIIPKVIYLFGHRQGHGKDECCNILQDILRERKIINYRTLFAK
                     MLKKHVAERYGLDVAKMEDQEYKLSVVPHVKPRVVYLDEEGTEVPLWVYMDPGKLKIT
                     QKEMPRTVRDILIEEGRFSRSIWGDTWAWQVYSEVLGSGAQVGIVSDYRYPNEGDPDG
                     KMCSLFARNIKEKDPSFKMVNPKIIKIQVYRADGVFKNDGADAELPDDFSFYDYNIMN
                     ETRPDWRDNLRKQLTDMLDNTYNESPDAI*"
     gene            39107..39340
                     /locus_tag="DGJ7_scaffold_2_2069_prodigal-single_75"
     CDS             39107..39340
                     /product="Uncharacterized protein n=2 Tax=unclassified
                     Erysipelotrichaceae RepID=G1VUM7_9FIRM"
                     /codon_start=1
                     /transl_table=11
                     /translation="MKVPMPYNIIQKNKAKCLHCGDVLVSTPDKKVETCSCGKLTVKG
                     GHSYILRTGKRGVDYEEMSFLNYEQVPETGEKK*"
                     /db_xref="UniRef100_G1VUM7"
                     /db_xref="N9WK43_CLOIN"
                     /db_xref="G1VUM7_9FIRM"
     gene            39352..40158
                     /locus_tag="DGJ7_scaffold_2_2069_prodigal-single_76"
     CDS             39352..40158
                     /product="PREDICTED: ATP-dependent Clp protease
                     proteolytic subunit 2, mitochondrial-like n=1
                     Tax=Fragaria vesca subsp. vesca RepID=UPI0002C367D1"
                     /codon_start=1
                     /transl_table=11
                     /translation="LRKTNLKPSIYHSKMNPFMKRTRNQEEEASEDAQQEQQNQQVEF
                     SLPYNLITISGEINEKTSRMATDFMLAYDIKNQMQGWIQPIHMLINSPGGSVIDAWQI
                     CDIMDSIRTPVFTIGSGQIASAALTIFINGEEGFRVLSEHTSVMSHQYTWGVAGKMDD
                     LVSAHREFNNIYNRMENHFIRKTGLSKKVIKDKLLGGLDNWMTAKEAKKMKLADQVFD
                     FNKTSPFIVCQPPPDFLKKQKEAKEKAEAAKKKQQDKAKETNGKPNSPKK*"
                     /db_xref="UniRef100_UPI0002C367D1"
                     /db_xref="A0A0F9ICW2_9ZZZZ"
                     /db_xref="sulr:B649_06620"
                     /db_xref="UPI0002C367D1"
     gene            40130..40888
                     /locus_tag="DGJ7_scaffold_2_2069_prodigal-single_77"
     CDS             40130..40888
                     /product="Uncharacterized protein {ECO:0000313|EMBL
                     :KKK67162.1};  TaxID=412755 species="unclassified
                     sequences; metagenomes; ecological metagenomes.;"
                     source="marine sediment metagenome.;""
                     /codon_start=1
                     /transl_table=11
                     /translation="MENQIVPRSETELASVRTEENPFIVGSTGKVFEVIEQLNKLTLV
                     TPNEVATLERAQAFLLSTYTDVPAHRTYMDKCVGVLTNARFPTPDAKYWQCKKEAEVQ
                     FYELMRELMTYKKTNITLKELLYKKGKVLESIQQNKQDVDPFLAQCDVEKFDIAIVET
                     NINLKKIEKEIKFRIVEIGDWLSIAKEWEPSMKHSKDIYSEHNTESLYRWIESQIVAA
                     KSNGDTKAVDNFTDQLQTLQSLIKRKMMETVKKN*"
                     /db_xref="A0A0F8XD90_9ZZZZ"
     gene            complement(40885..41415)
                     /locus_tag="DGJ7_scaffold_2_2069_prodigal-single_78"
     CDS             complement(40885..41415)
                     /product="hypothetical protein"
                     /codon_start=1
                     /transl_table=11
                     /translation="MYTPNISGESVCGEYLPPLTDWRRQETLDFNSIVETMKCLYARE
                     FKPLYVEHLCPCVTCYTEPIWNRIILHANNLNTEVIWNDIIKRWEPTEFDQDFTEDVD
                     TISNYEFRNYQSIYNIEIDAASPQCSECDPMVESREGVGFIKAHKGLDEPNPCAETRY
                     VREHVSKPDNRTNDIL*"
     gene            complement(41471..41812)
                     /locus_tag="DGJ7_scaffold_2_2069_prodigal-single_79"
     CDS             complement(41471..41812)
                     /product="hypothetical protein"
                     /codon_start=1
                     /transl_table=11
                     /translation="MKNWSDFIQVFHGVEINDIAVSCENGIGSVPKDCAYSIRVYRGI
                     WNNGWFNASMEHITTPYEVMCTPTFNTLLTDQWVESGINTDGSVTYSYYMKIDSCDDV
                     TCPPLFLSFNT*"
     gene            complement(41821..43800)
                     /locus_tag="DGJ7_scaffold_2_2069_prodigal-single_80"
     CDS             complement(41821..43800)
                     /product="Uncharacterized protein n=1 Tax=Pongo abelii
                     RepID=H2P9B3_PONAB"
                     /codon_start=1
                     /transl_table=11
                     /translation="MSLRSRGSRKPVKVGNYGKNGASTTPIRTTAPYPEKEPAFKNAV
                     ATTSDDNQINTGIRESTLSPLPVSDHPTMATGVIIPIFLGNPSNPTQEFIYSNPYVFD
                     SRDFYPEEQKECVKTFLFANIVTKRRVSSGFKTDNPVQERVPYGPNPPRLPNDTDNDY
                     QITFIDQNILDDKFVTFNGLNLMMKTAGNGVSVLHPEDLKIDTWYDGKYNKYNVGNNV
                     CIGYTNDTVTERELGERYTWSFGTVWFSYNLSTAVDRNLDGTFKDCNVPSFSIDGNLY
                     SPQADIPSDVKEGKEIKAEYTEDIKLIAWKFPMDNVRGVKDIYNPDNIIVWEQEIIPV
                     GDEKWKIHLPEDIQSEYTSGAAYVGEISGALYNDYYKQHSFFKDHPDFKDIGWYTRTT
                     TEWYNKIYGKALYTHWIRRVKPGKCFDVSVDGVGDIVFNNLDECCVCCEPSSSSSSSS
                     SSDSSSSSSSSSSSSSSSSSSSDSSSSSSSSSSDSSSSSSSSSSSSSSSSSSSSDSSS
                     SSSSSSSDSSSSSSSSSSSSSSSSSSSDSSSSSSSSSSIGSISSSSSSSSSSSEQSPC
                     TATTAEGTLGGDCPGGSYPCTFNITNNGNNASIYCDAYGVSLEWNGSSWTVTSAPCGP
                     HDVQSGSYSCVNNVVTMSAFMYDDGCSCTWQVTVP*"
                     /db_xref="UniRef100_H2P9B3"
                     /db_xref="A0A086QEX5_TOXGO"
                     /db_xref="rba:RB11540"
                     /db_xref="H2P9B3_PONAB"
     gene            complement(43835..44059)
                     /locus_tag="DGJ7_scaffold_2_2069_prodigal-single_81"
     CDS             complement(43835..44059)
                     /product="hypothetical protein"
                     /codon_start=1
                     /transl_table=11
                     /translation="MSKNTESLTVRQQVWLAAWSAAIHSAKYNPAEEAKNCLQAFDAE
                     FGERTENLKKVIVENKTIPFIRDVTEQDDK*"
     gene            complement(44089..44496)
                     /locus_tag="DGJ7_scaffold_2_2069_prodigal-single_82"
     CDS             complement(44089..44496)
                     /product="GMP reductase {ECO:0000256|HAMAP-Rule:MF_01511,
                     ECO:0000256|SAAS:SAAS00082324}; EC=1.7.1.7
                     {ECO:0000256|HAMAP-Rule:MF_01511,
                     ECO:0000256|SAAS:SAAS00082319};; Guanosine
                     5'-monophosphate oxidoreductase
                     {ECO:0000256|HAMAP-Rule:MF_01511};  TaxID=1388764
                     species="Bacteria; Proteobacteria; Betaproteobacteria;
                     Neisseriales; Chromobacteriaceae; Pseudogulbenkiania.;"
                     source="Pseudogulbenkiania ferrooxidans EGD-HP2.;""
                     /codon_start=1
                     /transl_table=11
                     /translation="MPICPANMKSVVSEDTCIFLARRDWFYVMHRFDTNQIAFIDKMH
                     RFGHIASISMGVNEESYKQIDDIVAAKLKPEYITLDIASAWAPKAEKMVKHIKDKLPD
                     SFLIVGNMAVAEAVQEIEAWGADCTTITIKQTI*"
                     /db_xref="U1AMS1_9NEIS"
                     /db_xref="cvi:CV_2922"
                     /db_xref="UniRef100_U1AMS1"
                     /db_xref="1.7.1.7"
     gene            complement(44472..44630)
                     /locus_tag="DGJ7_scaffold_2_2069_prodigal-single_83"
     CDS             complement(44472..44630)
                     /product="hypothetical protein"
                     /codon_start=1
                     /transl_table=11
                     /translation="MATDIKQPRREYNYGDVFLLSRKKAIVGSRSDCDTSVMFGGIGL
                     PCLSVQQT*"
     gene            complement(44962..45159)
                     /locus_tag="DGJ7_scaffold_2_2069_prodigal-single_84"
     CDS             complement(44962..45159)
                     /product="hypothetical protein"
                     /codon_start=1
                     /transl_table=11
                     /translation="MSITQIQHVPVYVQLTGIMDHMLRVKQLLREADLESPQMISVGI
                     GVFVAPDQILQSKPDLFRSNL*"
     gene            complement(45156..45401)
                     /locus_tag="DGJ7_scaffold_2_2069_prodigal-single_85"
     CDS             complement(45156..45401)
                     /product="hypothetical protein"
                     /codon_start=1
                     /transl_table=11
                     /translation="MLEKAVLLVLSVNHQLAVQVAVLAVAVVLPPAVLKVAAVAVVPL
                     LALLVPHPVVVLVPHPVARQFPRQVPPIYGNHVLGIQ*"
     gene            complement(45364..46851)
                     /locus_tag="DGJ7_scaffold_2_2069_prodigal-single_86"
     CDS             complement(45364..46851)
                     /product="Cement protein 3B variant 2 n=1 Tax
                     =Phragmatopoma californica RepID=Q3MJK8_PHRCA"
                     /codon_start=1
                     /transl_table=11
                     /translation="MADTTETLPFAVYEPRNLGSTRAYVYLGKNISDGIKVFDTFAGD
                     ERTSDNCLTVLMFASIIGGKQMRIDTWTDKDPHTFVDQRFYDLRPFRYLKSWNKNYKP
                     PVDTKLQDYIDSLEGVVDETMPYNRTIHERGQTYLNTFDPVYYIRKLTSDGSVVVNAN
                     EGRFWWGENAGENGDVVNSNPDNLLDLQTHEYKVACESGPGICPIKEVRTDKKRNGIT
                     YVMRDLEPGKDVALYEYDRWVNARDGLVFEDLSDLLPEGVHQIAQWKQCDAKFDGGIF
                     QNCDSYGSSSSSSSSSSSSSSSSSSSSSSSSSSSSSSSSSSSSSSSSSSSSSSSSSSS
                     SSSSSSSSSSSSSSSSSSSSSSSSSSSSSSSSSSSSSSSSSSSSSSSSSSSSSSSSSS
                     SSSSSSSSISSSSSSSSSSSSSSSSSAPDWNYGDDGYYCVNGNNYSNIDCTGYIDSFS
                     NVCTFLTAAEVDALFPETICITPGVAGTSSIIVYVGEGGPSCVEC*"
                     /db_xref="UniRef100_Q3MJK8"
                     /db_xref="Q3MJK8_PHRCA"
                     /db_xref="lcl:LOCK919_2662"
     gene            complement(46878..47801)
                     /locus_tag="DGJ7_scaffold_2_2069_prodigal-single_87"
     CDS             complement(46878..47801)
                     /product="hypothetical protein"
                     /codon_start=1
                     /transl_table=11
                     /translation="VADTTETLPFAVYEPRNLGSTRAYVYLGKNISDGIKVFESFAGD
                     ERTSDNCLTVLMFASIIGGKQIRIDTWTDKDPHTFVDQRFYDLRPFRYFKSWNKNYKP
                     PVDTKLQDYIDSLEGVIDETMPYNRSIYERGQTYIDNFDPVYYIRKLTSDGSVVVNAN
                     EGRFWWGENAGENGDVVNSNPDNHLDLQAHEYDVKCENDDGICPIKEVKVDNRRNGLT
                     YIMRNLKSGKDTALFEYDRWVNARDGLVFEDLSDLLPEGVHQIAQWKQCDAKFDGGIF
                     QNCDSYGSSSSSSSEVSSSSSSSSSESSSII*"
     gene            complement(47816..51634)
                     /locus_tag="DGJ7_scaffold_2_2069_prodigal-single_88"
     CDS             complement(47816..51634)
                     /product="Putative uncharacterized protein n=1 Tax=Adineta
                     vaga RepID=A5HC76_ADIVA"
                     /codon_start=1
                     /transl_table=11
                     /translation="MAITPFKIYQVKNKAKEPSYVYMGKPYSDVDGKSFYPHILSEKC
                     EDVYLFTTLVGSKNVRFTPSTLVPKLAEGNPDVLKDPFIHVDTRWYHFRYPGIENDVP
                     ENLPPNDFIKYHSGARGDYTVEWRKLTSSDGSVLIKPSLSSTVFWNGNTYIKDADAGY
                     FKAPYAQDTINDDLIYLKTRHYLEVIRNTIKSDSLSIIYKKYIDECKWKSTYLMKRFR
                     GSYCIDVKDSNNKSVVVGIKTTEDYQCECGCISCWEIINDEAIKKYSTLYSGGGSQSL
                     IEKWADFKQYTSDIENNTPVEMTWIEQFEYNWLQNMGYNRYGSFPIVIEDPKTVEIKF
                     NKFSDRQNRFYGINSRTATREHHAMPPVKPTNENPHIYSYENTHSLFHPDLFTDSISG
                     YTDRYATTPTKLITKGRIDDGKERVVVPPGVIFRTFKAVPGVLSLYELDVAYRRPDEY
                     HFAVDGYGNILGYKNLPFPGLIHTEYPVEDVGIVTTSRDDPYLRGKITDAWNCYVGNG
                     KTGFCSEETIDDIHKHRVENKYIVFPKTLNPQDKDGIQSCETMTGFATPSISADDVWS
                     YTGSLLENRRYHASVELADGKILVMGGYDKPTAILNTCEIYDPTFGVWVQISSMNERR
                     HSHTATLLGDGRVLVTGGYNETGSLNSIEIYDPLLDTWSYGPALQFSRQQHTICAVNG
                     FIVAVGGFSVTEDENCPPAGDYLVECESISAGSIDNVYAAWDHIGNIDCGRVDHTTTV
                     YGSNALIYGGKNSSGFCDTYSTTNGILVNNAYTVVPVRAKHTAHNTGSGIVFIGGYDY
                     SGALSSCELFNGSTFTSLESMNGRRYGHTSVLDGNYIHVVGGSDDTSYLKTTEIYDII
                     NDVWYVSKDTNTSRFGHTSHYLNTSETMVIGGGDDSIINEVEIISGGGTHTYVNVHHC
                     PIWIDKDIFCSYLAVENPKRFDENTYGLCGISACPDIDNLSSSSSSSSSDISSSSSSS
                     SSIDDGDRVTIIVEEDNDDEIPKVSSSSSSTEDPGFITEPIPPTHYNDDLSIVNEVHG
                     FIDITVAGNYTYTVPTGVKKIKILLWGAGAGGGGYAHMDITNIDREHSLSKASGGGGG
                     AGGHLRVIREVSETTTYTLTVGAGGDTGAPYIVEGKMNSDMTTTWHDANKNVISEPAI
                     IKAADGGNGGDSIFGGNYRAYGGRGGVGATVQKTNGLPGDGGVGSPGGTSYILSGVTT
                     YKGNNGSTGEFIYEGPKGPALFGGAYGFAVSPSGGLCQIDGAGAGDSGRRNHVDTYSG
                     GQDGRIRIEW*"
                     /db_xref="UniRef100_A5HC76"
                     /db_xref="A5HC76_ADIVA"
                     /db_xref="ccx:COCOR_03662"
     gene            complement(51638..52018)
                     /locus_tag="DGJ7_scaffold_2_2069_prodigal-single_89"
     CDS             complement(51638..52018)
                     /product="hypothetical protein"
                     /codon_start=1
                     /transl_table=11
                     /translation="MKDPLLVDSLVIGKGENRIEKHIDGSMIFRDTMVPGVRLIDLLG
                     GNVVIDPALYIVVETVDWVLSGGLYEVTIPHNWNLCYPTLVHVTIYDSNYEVIGVDTI
                     KVNTNNVIIKVITPMKVYVSIKKI*"
     gene            complement(52020..53321)
                     /locus_tag="DGJ7_scaffold_2_2069_prodigal-single_90"
     CDS             complement(52020..53321)
                     /product="hypothetical protein"
                     /codon_start=1
                     /transl_table=11
                     /translation="MAVNKKAMQVTGVVLQGSAESTSSNSLQDVEVGIFTDAFGNLLL
                     KDKFVTEVLRKESITLKELYTRVKGVYSRLNANGQAELLFKDDTVSRPYSLNEIVSAC
                     QNWRKFLTSGSLWWVGRSEIDHSSCANLPRKDDPDGVLRVWSIDRYLAQLNNIQTCNN
                     VTPLSFFDMTIDRNTGESKWWDVQNLEIVMPPTDNYKSALIMVKLAFGGYNITEPVMF
                     RLFDATTGTELVRNAVTQSNTGKLVYPLPLTYFGPMPVGNNTARFGNLTTKAESNCEE
                     DCGCNDVSCVEEDPYCTTSSTKSSGQVFASGSHLIKVQFRVIDYHPDHWERTFGVEFD
                     NGEGKSEYATSSTIDAVVFNTSPDSKYTRLQGQAEFEDVSEVKIEFDTPLNNNTYSVT
                     LSPNNNINCWYASKTASGFTIKAEVPFRGVVDWILLNNSGV*"
     gene            complement(53331..59558)
                     /locus_tag="DGJ7_scaffold_2_2069_prodigal-single_91"
     CDS             complement(53331..59558)
                     /product="hypothetical protein"
                     /codon_start=1
                     /transl_table=11
                     /translation="MADNFLSSDINIINGDNASSVKKDGEFVDELNNKTVDNVISMSD
                     EWTNNTISTDDVTKIESVTTGELHNPADNFVIKDGETEAKSKYIYDDASGTLTFKDET
                     IAKTNEFGCIYAKSDEVPLNDMVRDLEILSAFNRIPDFGSVYDVQVRQITMGRYKYAN
                     ALLCVNLAKSLGYLSLDKIINDEYIIKKGMNDLNEKYKDDGELSKKFPPYSGWLDSEE
                     YINTGWVDIDELIKKALKDEFAYDTDWSLSIRTKQFVDRKRALVYLILNYTSNIWGLN
                     SSNKIVDFGLRVIDKTSGKQLDFTDIKNGLRDAVGQTAMAQFAGELGAATTDIEGNLS
                     SGQPATNEECVEKKCDKNYVSKCDGTIFKKDCGSNTIEGSVEDQESGNFHLLSPQFKI
                     NQLSNYRKDKPDILNTIDPIHWTAGNIGFIKQDYPDAYKWIEEILNVYGEPTYESMPL
                     NQNRAFHYVGGNFEDGIAAGGLYHQNDVTLEKEFWGTSDTYEIWNGTSWRMAGNMPIS
                     RGLGLAGGSSNYHVEAWGVKPLWSVYEGDVNNDNVAPYAFNTNGKSKFYEYNNSTWSY
                     IDLDPLIEKHSVSGIISASKTGNDASAVTNENFSKKQLPNSTECIEACSSNITEYISF
                     LGNSAGEVSYKNIFSGFCFNGTRGPVLLDSRNYCDDFDDNIIFFSYINAVRSKTADEI
                     KTSPTPSTVAITTKCSFVDPNKKYPVKTIGTCYVGSGTAGIATGGKTCIPITSCDGMD
                     ARSNKYKRYFDADNYYEQYDSIVKYAYEWNGTSWTRREDMPEDVAFHCGVGDQNWSMY
                     WGGLHSSVERASVALFVPGCDTWYDIVEAFNGAFNKYGLCGLSGEIKYAEFANTFIQN
                     GTNVYRVPSSNEAKTSKYYPVIEVAASCSSKFIIDISTGVNSSVDDCPNGATSLLGAR
                     PEWGIKSRYIGNVENQIISATVSIAKAGSITPPTSSDPGIGIYLGVYDPTTGRYVLAS
                     YFEWDSQMWLNNYSGDLATINIDPSISEFLITSLVDDSYEYDFFICNHPKFACPFTCQ
                     EFNLSSTFPTLNDGDPGYPSPGDLYPASIVIGPYIYDTIVKSGKCDGSSSISADDVFV
                     FNSVDASSSYPGGTVLKNLSAGNTFTIEVRNTIDDKTGASGYVSVFCNDYVDTSLNIY
                     DEINSISAAPISGNYTIYEYNDYGGFYSPIGHRGHYKQTTVPTMSGDMMFVTTYESGT
                     TVLVNPISGDSECVCQVCISGQDISASNATMQYDEDALATAVNTDWVGSSVIVPTEIY
                     NYRYTNVCDLILNNYHKNSPSEGGTLINSTESFSNWIWSVPVKLVGDEDVDTFFIKRS
                     TVVIPAEHGCEVIKSTSRNGRSVVSRAIVAGPGSNGIGMNGFGKCDIADVSGSPFNGF
                     FDYQEVGQPMPYADAVKVFPWVVIGDEGTVGPRGCVDMFDADGNYWFAVGDANNKKST
                     EMLDTAEQVNTYTIVMVTPDKFDEFNTLVIAKTNLKSSLTSIGGFNIAKPYIESDALT
                     GLYATNKTARNREGLLEAINAYNGENIFEVYVKLFEYIVPDIATEDNAFILDSISAVT
                     SGGDYGLPYFASAASEIENVENYNIITSKDISCLNCYTCSGDEITKYAGKNWIQHYHE
                     EWAAPYIQHPLSGVFSRSGFNVWVTAGDCPQRWGTAVWTSVDNGRVWVNYKKSRMAVN
                     ESRNHLIYSVITSSFAIDNYAEEAASDIPVINKYDEFIFNLSDYEDDVFVMGLVDGES
                     NDKVCDEQTSAFVPHSIWSECASGCQNFDIFTNPACLTSCGDVYLDKETGCVSGNNVY
                     QPNYASEDFNPDIGYTEWATNFVMEYKRPVLADQQGEEKYYYKYDVDEIGSNCLKDRE
                     GINDQSIDTTSWRRFQDGVGLGGDAPLFNRPGTSFACNNTMVNFIGQKAFGNPDKAII
                     CGGYSIEATGELSFNHWLWNAFTQGPTFKWNRFVINPEDTVNKNYTYRNLSPFYSNGD
                     QTLVDSVHGSVIFDVSGPATVERYGQAVFNNTNEATVEFDAFPSFITNKDKYSISLTP
                     SDNVKVWWESKGDGTFIIKCEIEKWKGTVDWRVMYIEEIPVDQIDGRGSQTTFDGYED
                     K*"
     gene            complement(59561..60973)
                     /locus_tag="DGJ7_scaffold_2_2069_prodigal-single_92"
     CDS             complement(59561..60973)
                     /product="hypothetical protein"
                     /codon_start=1
                     /transl_table=11
                     /translation="MAIYTKNLSLVNPTSFVNDENTNAPVKEVGENVEYILNFMNGNK
                     ALLAGIYGNLWDYDRDGRRLTINGGKFDTFKKANSFVALNNLQVANDDEIVWDSAASR
                     VVYKGLSDQTADREKWVEKEVWIPEALRDQKLILAIKASGCTTETGWTEATAVCETIG
                     IQILGGDTDVQDFKNVGKWENHIYYSNDSYGAKMTTVIVPFKASKTTKSVKIKILRTV
                     NENYLHIDKMFVGGLCTPYENDEETYKLYDIDINEFFDYVNVCTKVISTGVLGHKVAD
                     ARDHLRGNDLMTWYQFNYVMREILTYGSVYTTSRTTDTTGTSGSPATTGSSGTSGSPA
                     TTGASGSPSDDNWNLVDVLPLYGNLQGTVVCNTTERVYRVDHPVLENPSTPVITLKIP
                     SMTSQVFAMAVFEVETDHFYITLSDIPSEEGYEIHWTLGNAFSPREAIDALDLPDETE
                     LIECAPATVYPQIFNYESNA*"
     gene            complement(60986..61741)
                     /locus_tag="DGJ7_scaffold_2_2069_prodigal-single_93"
     CDS             complement(60986..61741)
                     /product="hypothetical protein"
                     /codon_start=1
                     /transl_table=11
                     /translation="MSNQKVDYQKVSGGVVACAGANTNCWYVRESADKFSVNGSFSSL
                     QTIFDWVMVKTVDNKFFKSGVLRFCEGQTTTNIKFTSPFPSNDYFIFFSPNNNVNVFW
                     EDKKVFKCTVSASGPLGSELSWVAVHKELARMTGINNPGSIYSGKRVITEDTVPTTPS
                     NDSLDISLDSDANLNGWYNQEMIIKPTEALDGIYKPMNLSSYSTLISSDININNYWLE
                     KAKDRVRVGTSYPKACQIDYLIIKSGVNWWDEI*"
     gene            complement(61754..64939)
                     /locus_tag="DGJ7_scaffold_2_2069_prodigal-single_94"
     CDS             complement(61754..64939)
                     /product="hypothetical protein"
                     /codon_start=1
                     /transl_table=11
                     /translation="MAISYLPSEGGINKVGLTRDNLWFGDSIGGKIVDKVKVSKYSNT
                     GNYFTYEYANLDSTSRWFYKDVTEYNFLNGVTIYRCLYIGADQRYGESEILGNIAASL
                     THNGPVAADNSVLVDISFDGKYTVFTSQGSRVLETEQDPTDVLINRNDWASSITYNDV
                     LQPGEFIKVWIRMRFANDATYTKITNYDYFVSIKDLSISMRRTNGRMSMSKIFDMPLK
                     NVDSYILKETLPREAANIKNIYKVIDNGNYLNIFYVDNEDFKLLIVKTADNLVNTKYL
                     EMDISSFVPGLTANNEFLSNFSQCYTTAMTGTSISTSGTSGDSETVGTTGFPIDYPDI
                     PYNYDSVVGTKFLVDVHGTEKIDRNDLYLFFNTFLTETSEEYVERYGHRNYYWNCGLV
                     HINLNHINDIFFDNIEPGYDNREIINLLEQYTTILNDKFFISSITVKNDLFTGVGYIP
                     EDCRITNNKAKLFYLWEGDIVNREPLLQMFNIPAVMSTEVNTMENVAKTDVHLVFDDT
                     HVNLVNFGFFRDIKDMGDDVKYIHMGPAAQSALHHGLSPVTYDMTNTTTDQYSSTWAF
                     GISEQSISIITPPPTSNECIINTANDAAADIPDDDTFDPYNPNHWHVVKQSYFDSLYA
                     GDITVKGSDYKINIIDKYFPIFNIHCLGNTDISAILAEFNFNTKKWNLTINDESGNPF
                     TVVVQDVPLFITAENTVTVNLFRQLDYGCAKKYVVHMEIWVNGKQLFMGISYTRYTND
                     IFTITHNNAGQFSGWVSYWELKKYIETDVYKYALQMFEIFSNIAWAELEDEIDNITEV
                     EEFKMFNFRRNVLMRNLTWSSKEPIVIPIVLQGNGYNISTEYNLEVRRSVFNFNKIDI
                     NQKTFGFSIEGSSTPLEWMSGNYDIERDMLIVWVRVDNWSGQRITMYYSDSRVIVPKQ
                     TGKPYHDDWYAAWHMNNNVKIPKSRFVNEKIFSAGENFINIIDSENNNYLISIDKEYV
                     FGYAQTYKSNKFDIQWDDRTQDKDSTDLINDFIRTNVAKFKPGFSEIRNVKSTLPYKT
                     ESGGNNFQVRNNPPADSNIVVPAGPSVFCRI*"
     gene            complement(65016..68720)
                     /locus_tag="DGJ7_scaffold_2_2069_prodigal-single_95"
     CDS             complement(65016..68720)
                     /product="hypothetical protein"
                     /codon_start=1
                     /transl_table=11
                     /translation="MTGFSYIKDAPDVTDLNPLANYVHENKVYFHGDGDGSNTGVQVI
                     NIKTKSNKPLDVIFVINNGQTLRAAFSYSLVDIKNWIYSNGTNLSGIVQHVISSNQTI
                     QLSAQQTDKYLWIAVGRDGSIGSPTPSPTDSYAIQISGSYESPESLLLFSSQTAQVPT
                     GTFENPSILNPNISGAYDSRYGSCVDGGYYFLFNASANIARNLTIIPENNQNFGIIIS
                     SVKQELKDWLDAGGAGPLTDGGSYENTGGNDIQIEFEIYETKTMYAAYYDSDNIGFDS
                     CGNGNPFKVVSQQQINSETGGTFISPYYISNNDISPAHTLSQGECAKGGVYYFINTCT
                     NADGELNIQLTSYSASYQVGMAYSNADKNVLADFLRTGNHNLIPNGWYVEGDSGSNLS
                     LIVQTSSSNGYLIVYNPLDIGGNMCSNDNTHIITTKQRYCNTGGSGEGGRYATPYSSN
                     SITAYHADGDGDVNGRFWMFGWGCGGFWNLSLNSLQGQNVGLAWSTSQCSLKSWLDSG
                     RMGTISDSGGQGGLFGVCGYFHDTYNPQSSFYYDSYNNEYYYDDISGVWVRQVDDATF
                     ATENDLPGYSGWACGHFECQGSGGNCDYDLNYENFISADGDTFYANGNGTWVNPFDYN
                     NYPIDQIISYCNGCNPSPSNNGGNCEYDDGNGGFVETNSSTSFTGPSSNNPFYFVIYL
                     PDSDPSPQPNNFSEFDVHFSSEGCDIGYTGPNGGFYGSLSDPLPIGNNEYKELYYRGG
                     DCNYSTYYLKVNVCAGQEITFDLNNYGGHSPRMSWSNDLPALNYSFTDGDYSPIDAGA
                     TEGAFVSGHIMTFIPSQTGLYYIAVGFYDLYDSCNEANYDTFSIATTQSCPNNSIGTS
                     SSPIGISNNDSVVIDANVGDCFNGITYYSVNLCPDKSAVFTVTPSNDNYPQFVLMSTS
                     LQNTKSAAEQYVKYGYYYSYNHITNITNNLNSSISSPLITNIQSSPLQRTYYIAVMDN
                     RGYSTPPINYMEYSSPRCDRGGQVTIQMEQDCPIVNVGGSQDITGASRYDFDPYDNLS
                     TKKRGISIVTGDPVVGAIKNFIYVPTLQIDDASSYDNISGTSINVKFYINNNSGVTTL
                     FDTETTTKVETIIKNNKAYIKPLAAHEFIFNSVNIYTGLFVTTFTTSVGVFVRNQVVN
                     LGDSFIGGREQYAYVTGINDQSVNLVIPVTQDELHNITQQSPVESINIQNGNHAEVHT
                     NITVNSGQSITMSTTFTHIKNLVDIKFRII*"
     gene            complement(68729..69742)
                     /locus_tag="DGJ7_scaffold_2_2069_prodigal-single_96"
     CDS             complement(68729..69742)
                     /product="hypothetical protein"
                     /codon_start=1
                     /transl_table=11
                     /translation="MANNVGTLITAEIRPQSEFDTIASAFANEIRGGWHNVSSIVERD
                     SIYSDRKQDGMSCYVTDVSAAYVWNSSTGWTEFAGSSIAVDTSEFITHTEVSSISGDL
                     QQQIDAIVIPDVSEFITSGEVASISGNLQQQIDAIVIPDVSEFITSSEVASISGDLQQ
                     QIDHKQNNITLVAGSNVSISESPTDTWTISASVSGYSGSSWIPIEGNGITITQVGDDY
                     KFDVDTSGISGAGEFIPTIIDITGTSFSPDGSYDIYNYYLTGSATINAPTQMINGSSI
                     IFKLQQPSVGAASLILLDNGGFIWKKPNGYISLSTDTGYAEDILTVLRIHNNLYVSIV
                     KNF*"
     gene            complement(69755..70867)
                     /locus_tag="DGJ7_scaffold_2_2069_prodigal-single_97"
     CDS             complement(69755..70867)
                     /product="Putative uncharacterized protein n=1 Tax
                     =Clostridium citroniae WAL-17108 RepID=G5HEV0_9CLOT"
                     /codon_start=1
                     /transl_table=11
                     /translation="MPKTIIDQESFDENIQVPIVGERDYAGVVESTTQKLANRTLWLK
                     NNQLAGPMGPAGPQGEIGPMGPQGISGEPGVDGAGTINGIGGSITIQSGAGIQIEDNG
                     LDTIIISSTSETSGNDYYINENPTTSTVGGIPAGTTFPAASLTTLQQVFDMLLYPYQS
                     PSFTAFSISSLGGASAVGNTLEVGDSISSDRTFTWSTSQSSNINTNSISIIDQTNSDA
                     VIATGLANDGSESTTYTSITKTSATSHVFRIEAVNTQSATLSSTYTVNWRHRRWWGTS
                     SNTNLSSSNILNLSNDEFSTSRSKSFSIDGNGQYLYYAYPASFGTATFTVNGLLNTAW
                     TLEVVNHTNASGWPENYNVYRSNTIQNGTGISIAIS*"
                     /db_xref="UniRef100_G5HEV0"
                     /db_xref="A0A087DQK1_9BIFI"
                     /db_xref="cbv:U729_1436"
                     /db_xref="G5HEV0_9CLOT"
     gene            complement(70877..76654)
                     /locus_tag="DGJ7_scaffold_2_2069_prodigal-single_98"
     CDS             complement(70877..76654)
                     /product="hypothetical protein"
                     /codon_start=1
                     /transl_table=11
                     /translation="MATFKSIIEVIGDGSYANDIVDIRNKSTVGNLTEDAVVVGDVAE
                     GEIDPTLYTVYEISKVQWETSDGKFYSDNDITHKFASKGVYQVKLTIWSEPFLTNDGR
                     TFYFTHSSFVDVTIESKILKFFLQYNPTWDLIKNDAAHDFYKASANFFEKIYRDTAGL
                     VDMWDAERIDPKFFEYMSLTLGHSSEYSKKIGYVMSQDDFETFDIYDLIKKGVASKEQ
                     IQSFRRFLMLSSDLFRKKGTPDGIEKFLSLFTIDAKVIELWTENWGQTPVGEIDESFI
                     GFDIEDNKHGFVWKNIRVVGNCITEKGYIRKNLSSITLDNYHDIEKIQYPSAVVSYVD
                     SGVKTGWEEMELENSAPYVYDIRTEDGNILVDEEQYQIESDVYDIVPNDPPRSDETKH
                     GVFQLKPEVVEIGDRIVVAYYGTEDSIFDSMLATKEKTSKDCDIRAKFIFKEVVDPNK
                     FESFKYPEKEVFIVFRGIQSNTDLYATFDEYYKVSINGTRGTASLVKVIGNANGQSVN
                     QKLNVSGNRNTPVHDIQIFKEADPSCPTEMKYDTYYELKVSVAGSLVSAYLYENDVET
                     AIQNNIDSDTGGNPYGVKTCKAPIVLFENISLEQDSAQILTNDSEGNDVVDRKYTFVN
                     TAGHYGFGIRASIVELKDFYINNLDADETLYTTTEKEFNLMPKYLNYRKTKLLRYNNY
                     SDGTDNFYNKTVVTDFNPQVTDYEVNSNSMSMLYADNVAVDESVATRYTVTFDETWMK
                     ETFDDVSELTKKIIIPYGDQRRWFVPDMRFHNKEAFRNYFGDYRLTSGNTIIPGLFRY
                     NNSTVLDTYDLEPEDSLSRLDRVDESLTFTANQRLIQYLYSKNALGLRGIFQEVCPHS
                     GNFNAINDNIVLPDNTIYKNPVFHPITVDTSYGVRIVGVRFKSCDDIERLISVNSTSL
                     YKSVQLYGHFTMDVTAESIRYCPDKTAFQPHPTQPDTYVVSFFVPLGVLDKNRRTYAL
                     NSEFLQLEENAGSDLLAIRGIYVRNPKDLINYRESENTFTLGDILKNPYEDAANNLFC
                     KYFISGQVKLSTGVQAFDYGRDFPTSYIMGNDVRNLLTGIEQGLRAPAVCETKPVTYS
                     YDEDYKWWLPKTIWRKRDIVRGSVSYGNDILSGINYKKNQFDKFFYNLKIDAGAEKPR
                     ALSFIITDGPVNKNTVYYAKINVNMDYSGFAYSEISKTSEINNPIDSEELSNLSVRGT
                     KAKYSDFKRSPVATCLTFYVPFSWYPEAPANNTIEWFNYIVGSAGDSDNEPSISITPI
                     GLMTYLINNAGDANKSNSIGEQELLNVTRGWTMEEWNSLFDTNIDVEFIAEEVPKDKY
                     KLFNKYIVLPDYPINVGTEIKINYNVADTQSTGWTVFDTYTIYAKSDNQKVYELPAQL
                     KSIRRWAEDVHEITINKLVIPTNSYDVVSDSLIRFNTTSLVKSLAGGNIIARYFFDLV
                     FDDNTVIKKEDDFLFNKERTINLLPYEADISRTFESSKRLPNENLVFRTRDNIYNIEN
                     IDSQLVFKSINKNSAMPIDFGRSGIVDSSDNEVTFTKKIQDNILKLYAIDDNNTIFDT
                     TAYFKFDKKMDSMKNYDGKKFEFILKANTIFDPIGKKHILGGYYFVGVGVYGFDIGLG
                     IARYNSKTGKMEKSFLAGFGEYNTRGVNVDTWYKLRAIVTEDFIRVVFNEKMDDDRLV
                     INYNISKEVQNQPSRYIDGSFEELVYIITGLDKMSLTYPGKLGEKTSAAFVTENFNEE
                     LVKSFRPSGTLTGVVFHNEMTYMEKLEYISQIQGDTVFGDAHDTKDGINYIDTIYNMV
                     GSKTIDYIGRTTNNTLVIQSGNYLFYQSTGRDLNLYSSNVKEARVNGEYVVISYINDN
                     MEIVDQNFTKPVSVYVKDLTFHVDHIFNYLKFTNRKINKVWNGKDKVYVQFCGNPICL
                     PWDTTTWNKPVWGCFAADEEEICDL*"
     gene            complement(76654..80262)
                     /locus_tag="DGJ7_scaffold_2_2069_prodigal-single_99"
     CDS             complement(76654..80262)
                     /product="T4-like baseplate wedge n=1 Tax=uncultured phage
                     MedDCM-OCT-S04-C93 RepID=D6PHT8_9VIRU"
                     /codon_start=1
                     /transl_table=11
                     /translation="MEESKEKRTLDYTTFDFNEKLAEYEQYLRDTNTFKDFQAEGSNI
                     RVLMELMAMQGSQNAFYIQAGANEIFKDTAKLYKSLNKIGNTLRYAARGKTSSNVDVV
                     GSLNPEYVYSKISQYIEIPAYSIFPSDTPTQDGSSFSFTNPLPIVYIVRGFGIRELQV
                     EDIRYKGYALPYTAPKSFFMVNSTDVGIDPTQITLPLSLTKPMSIIRKTSADNYRGFD
                     TDSYPLLNRSSNQSVGQPFSKTVNTQEYGSPMVPGVLYALIFNLDPATSLAYMTVAEE
                     QNVINDKQDDVICTFSLQPTDNTNTFYSLKVEEMRSYRRFYVGVTGLQNLESCSLEYD
                     AIPGRQNSVERIKLVVNKNGASAPLSVLINGVIFTFETGTIFSQKIPADFWDSGIEEY
                     NVNLVITDELSPETNYGAQLVITSQEPISNQVTIAKINTKYVDDSSNTKTLEASPGKR
                     FGDLKFVEKAPLQTSEQKAGRIFFQRGETVQKIIFDTPFELASGEDEVSYIANITPEG
                     NVRSWYANKGDGGFDIYLEPNTQFEGYVAWSATRTVEGNFKEVAVEFDEAVPSAVDLA
                     GSTSNYMVQLTPNDNVQVWYENPTTSGFTVRTEKEFRGKISWSIFNYFGGDIVPVEPE
                     SAYRQRGTTVINPSDAETGVEIELDVPMNDRNYAIQLIPNANVHVYYNNKSPTGFTIK
                     AEKNGEVLTVDWYVDSSEGYAFQKHGEIDFSGQSTNELQIPGLYFSNVPETFSIPDIV
                     QGNVTFTYITTNTVVDSANNGLSLSLDPTRQFETDTRFIIDDVTVAINTIRVFAKNER
                     GTWDEWQRAGTGFDQDVSAGNLVFYAKVNPEKKVTIEFGDGIVWGTSIMNKEVFILGL
                     KSVGAEGDIAKGTLSKKVVLSQYILGNDNTNISFEKNLVSLIGLKSSVYFQGGNTSTR
                     IIDSEQTQLKEEDLVIVQNKNAFGGNEVESVDEIRQNLTNTFIRQDRNVSLLDYEKFV
                     KEVFNNYLRESKVLSYEEAKQQGIITGNQNYWFNHIFIIGLNKDGSNVISRNLKDAMI
                     ETLDGASFRMVGAEHEIIEAKWVSVDVAVRYRKSKFGSAEQVETQMRKNIQDFFKPEN
                     HTLGGKISHSDLVSLLKVDYVESVEVMLNKDPNEAFNANDYDVTVRQSDVDIDVSRRN
                     KLMTLVAKDPSLAKVFQPLFDTLKTDGTREWSYSLDITFDAYEFPKLGDVIIKREE*"
                     /db_xref="UniRef100_D6PHT8"
                     /db_xref="D6PHT8_9VIRU"
     gene            complement(80264..80656)
                     /locus_tag="DGJ7_scaffold_2_2069_prodigal-single_100"
     CDS             complement(80264..80656)
                     /product="Gp25 baseplate wedge subunit n=1 Tax
                     =Acinetobacter phage 133 RepID=D9I6C4_9CAUD"
                     /codon_start=1
                     /transl_table=11
                     /translation="MPRSLKRQFLYNDLPFNMELAADKDVPMKGDRDAIRQAIFNIIN
                     TVKGTRPINPDFGCNLNIYLFEPYNEETAMKIGKDIERNIGAEPRIIPLSIDITLDDA
                     NSGYVISVVYSIKATQTRDAINFRLQAL*"
                     /db_xref="UniRef100_D9I6C4"
                     /db_xref="V9LZK4_9CAUD"
                     /db_xref="D9I6C4_9CAUD"
     gene            complement(80689..82317)
                     /locus_tag="DGJ7_scaffold_2_2069_prodigal-single_101"
     CDS             complement(80689..82317)
                     /product="hypothetical protein"
                     /codon_start=1
                     /transl_table=11
                     /translation="MTPVGADINDIGNDVFTFNGNYRAIVEDNADPIDIGRVRVRIFG
                     MHSLDPKETPVDHLPWAEPCLAMYYSGGKNLDCRAEKDSKRYTPEGSTFTPPARNTTE
                     LKQSFVDTVMQKEGSGGHQTVPSKGTMVWIFFENGDHTRPQYWAIAPKQDDWIRQKEK
                     IVSDIKVKRDNVTYWRDEFQKILDVKEHRGTDTPTQNAKLKLINEKPKLEIFNVDDIE
                     NYYITSYTSPGGVTHITVNKQGLEKHYIIHKGTIEYTEHTGQRKIMVGNNQFKNSGEK
                     GTANDFEHLVGNNYELHIGGDFEVFVKKSKSVQIDGDCQVNVKKNVGIVCREGNVSII
                     VEKGDCNIDTKGKTNIHAADQIQVHSNKDIFIKNDATLNIHSVKKMSVTCDDEIAFKA
                     AKAISFEAGTDFSVKSGKTANVTSGTTTSFKCTQYSVTCTPAGFHVDAGSKFRIDPAG
                     FGGDKTCNAQVVNARHPGCFPGPIAGFAVPYPGTPIPPTPPLPPDTLTFATGASTTLE
                     KANPPAYQETPSATPLPPVSTPPPAKFTFFGLEV*"
     gene            complement(82330..82830)
                     /locus_tag="DGJ7_scaffold_2_2069_prodigal-single_102"
     CDS             complement(82330..82830)
                     /product="hypothetical protein"
                     /codon_start=1
                     /transl_table=11
                     /translation="MTDVLNLPVALESVRSNDKYREEFTQIAQDIRADIVSFKDNPNC
                     GCRRKIHDFIDKNKETQPVKAFFETWKPQIPNLYLTAEAYASQQAAQAESRRKALENQ
                     PKGPDGKPIPPKNMVGHVVEIPATPGEYKTLIEHAQKERWMYRGLSLKDGKSADGSAV
                     WQVFFF*"
     gene            complement(82846..83139)
                     /locus_tag="DGJ7_scaffold_2_2069_prodigal-single_103"
     CDS             complement(82846..83139)
                     /product="hypothetical protein"
                     /codon_start=1
                     /transl_table=11
                     /translation="MTPILTLFFMLLGALALTKMWSDSDIFQPVRNKFADYKYLRKPW
                     LCAKCMSFWMGVLTAVLIGDPFHQLGVVIGVSTAFCGLVSHLITCILVDKEIF*"
     gene            complement(83232..83498)
                     /locus_tag="DGJ7_scaffold_2_2069_prodigal-single_104"
     CDS             complement(83232..83498)
                     /product="hypothetical protein"
                     /codon_start=1
                     /transl_table=11
                     /translation="MRVTATEYFIVRDRITGGEYLTNRKSRSNANQPAYRWTKAYRNA
                     AKRFHSYDAAQKAALRYGGTLVRCTKVAVQSSRGYQKTTLQEVL*"
     gene            83734..83847
                     /locus_tag="DGJ7_scaffold_2_2069_prodigal-single_105"
     CDS             83734..83847
                     /product="hypothetical protein"
                     /codon_start=1
                     /transl_table=11
                     /translation="MNRVTATILSLALADAAYVAYLKDMTRHTYERAVNLV*"
     gene            83925..84194
                     /locus_tag="DGJ7_scaffold_2_2069_prodigal-single_106"
     CDS             83925..84194
                     /product="hypothetical protein"
                     /codon_start=1
                     /transl_table=11
                     /translation="MFTAPAPLTVCASVIPNLHDYDYIMKIQFEHGEQMRMFRAAVGA
                     LNIPTEVAPDGKGWYDVIYYERDTEDLKTILTMLEKRTSKQIFNI*"
     gene            84212..84391
                     /locus_tag="DGJ7_scaffold_2_2069_prodigal-single_107"
     CDS             84212..84391
                     /product="hypothetical protein"
                     /codon_start=1
                     /transl_table=11
                     /translation="MNKLTLTLTALLLAGGAFGADPPPAKDIPLPVPVVKADEAMVTA
                     VNKALVAIAESTGNC*"
     gene            complement(84540..84710)
                     /locus_tag="DGJ7_scaffold_2_2069_prodigal-single_108"
     CDS             complement(84540..84710)
                     /product="hypothetical protein"
                     /codon_start=1
                     /transl_table=11
                     /translation="MDTLDSVEGLEHGKFVLSLEVVMELKQTADLAAWLSERGLEPSK
                     FQSVEVGLRPLP*"
     gene            84721..84912
                     /locus_tag="DGJ7_scaffold_2_2069_prodigal-single_109"
     CDS             84721..84912
                     /product="hypothetical protein"
                     /codon_start=1
                     /transl_table=11
                     /translation="MKYYSEIIKTNTEYFRKLVDKFIADGGKATYEIRGREICVKFEA
                     LDDYQTFINKYATKENNHE*"
     gene            84905..85507
                     /locus_tag="DGJ7_scaffold_2_2069_prodigal-single_110"
     CDS             84905..85507
                     /product="hypothetical protein"
                     /codon_start=1
                     /transl_table=11
                     /translation="MNKLTLTLTALLLAGGAFGADPPDKKEVPLPFPVVNAEENMRSA
                     VAKAQTEYLKKVEAEVKKLQATLEAEKAKATRSGLLEVALAIKAKQEALTVDAVVTNA
                     AGGGGDLLGDVDPPAKLIIGTWTFQREAGNQPITFKEDGKCIWMGQLPGDYKIDKKSI
                     VISWSNNVKFVISLPLSTTGTKTMELGNANPDYSGVIIKQ*"
     gene            complement(85497..86237)
                     /locus_tag="DGJ7_scaffold_2_2069_prodigal-single_111"
     CDS             complement(85497..86237)
                     /product="Uncharacterized protein {ECO:0000313|EMBL
                     :KKR28419.1};  TaxID=1618552 species="Bacteria;
                     Microgenomates.;" source="Microgenomates (Woesebacteria)
                     bacterium GW2011_GWA1_39_8.;""
                     /codon_start=1
                     /transl_table=11
                     /translation="MKFSKNNLTLATYGTSNNCINVTEFIKNYKDKDILVSNHTFGED
                     PHFGMRKQLTIKYILDTGGEDELIFYEGTRINLCDDTLTFVREVPYNGSSHIPILSSC
                     LQKIEGSVVELGSGFYSTNIINLYANLKKVKCLSYESFGDYAMFLNEHNNYFDINYIK
                     SYDDIDIRHNVDLLFIDHGPVERRKVDIRKYSTYTNIKMMLIHDTEDAVYGYDSIWNL
                     FKYTYHFKEYFPYTSLVSNCIDVAEFIA*"
                     /db_xref="A0A0G0PJN1_9BACT"
     gene            complement(86218..87189)
                     /locus_tag="DGJ7_scaffold_2_2069_prodigal-single_112"
     CDS             complement(86218..87189)
                     /product="xfn:XfasM23_1628 NAD-dependent epimerase
                     /dehydratase; K01710 dTDP-glucose 4,6-dehydratase
                     [EC:4.2.1.46] id=133545 bin=ACD81 species=ACD81
                     genus=ACD81 taxon_order=ACD81 taxon_class=ACD81 phylum=OD1
                     tax=ACD81 organism_group=OD1 (Parcubacteria)
                     organism_desc=OD1"
                     /codon_start=1
                     /transl_table=11
                     /translation="MYNRYMKKILVAGGAGFIGSNLCHSLLKDKNNFIYCVDNLSTGY
                     KSNIQNLLDNKNFQFIFHDIIYPINLLVDEIYNLASPASPPQYMKNPIFTVKTNVIGS
                     INLLDLAYTNKAKILQASTSEVYGDPLEHPQKETYWGNVNPTGIRSCYDEGKRCAETI
                     FFDYHRNLGVDIRIIRIFNTYGPMMDKFDGRVVSNFINQVLHNEDITIYGNGKQTRSF
                     QYINDLIEGMILVMGGSLVGPFNIGNPNEFNIIDLANFIKNKIPYSTSKLIYSDLPQD
                     DPKMRKPDITKMIQNYSWYPKINLSDGLDITINYFKNKEFRNEIFQK*"
                     /db_xref="ACD81_31_14"
                     /db_xref="hmr:Hipma_1654"
                     /db_xref="A0A0G0R5L4_9BACT"
                     /db_xref="K01710"
                     /db_xref="4.2.1.46"
                     /db_xref="4.1.1.35"
     gene            complement(87182..88129)
                     /locus_tag="DGJ7_scaffold_2_2069_prodigal-single_113"
     CDS             complement(87182..88129)
                     /product="Uncharacterized protein n=1 Tax=Flavobacteria
                     bacterium BAL38 RepID=A3J1G5_9FLAO"
                     /codon_start=1
                     /transl_table=11
                     /translation="MRILFYSNQIGFRGTEVALYDYAYFNKIILNNESFIGCPFGCNK
                     DAAKKFEREFGKIHEFRNIDDVDKFIEMNRIDFFYKICAGYKEDIPKNCKVGVHVVFN
                     HFDVFGDKYVYISDWLKKYATNNMNYTSVPHMINLPDNNENLRNELKINNDDIVFGYH
                     GGHDSFNIQFVKDCIKLVSSLKNNYKFIFMNVEPFCNKENVIFLPGSQDLNYKVKFIN
                     TCSAMIHARDRGETFGLSVAEFSSRNKPIITYRKSPEKCHIHILKETGIYYDGYEELF
                     EILYNFKVKEGYKYDCYSKDFNPNVVMKLFLRNFLNSDV*"
                     /db_xref="UniRef100_A3J1G5"
                     /db_xref="A3J1G5_9FLAO"
                     /db_xref="chz:CHSO_0196"
     gene            complement(88126..89790)
                     /locus_tag="DGJ7_scaffold_2_2069_prodigal-single_114"
     CDS             complement(88126..89790)
                     /product="N-acetylglucosaminyltransferase; K00737 beta-1
                     ,4-mannosyl-glycoprotein
                     beta-1,4-N-acetylglucosaminyltransferase [EC:2.4.1.144]
                     id=5091044 bin=GWC2_PER_33_13 species=PER_GWC2_33_13
                     genus=PER_GWC2_33_13 taxon_order=PER_GWC2_33_13
                     taxon_class=PER_GWC2_33_13 phylum=PER tax=GWC2_PER_33_13
                     organism_group=PER (Peregrinibacteria) organism_desc=No
                     RuBisCO in this genome"
                     /codon_start=1
                     /transl_table=11
                     /translation="MLKINNTTLVCIDCIDVDRAIRSIEFSLEQCAFDKVLLLTSIDT
                     NYKYALKIPPIKTIEEYSIFCINELYKFIDTKYMITVQYDGWIVDASKWRDEFYDYDY
                     IGGICNWIDGEGKGGNGGVSFRSKKLMEECSNIIPTKWCHPEDVAISSKFQNQLVNVT
                     IVTGYRKILEDKGFKFATREIQKHFSFDGGLYNNTFAHHKGDIINACKILKINKDKYA
                     MNIEIINAQYGSESNHINVTDILKKENGTIVVSNTFFQNDPHFGTPKRLKIKYRKDGK
                     IINTIFCENDIVDLNVVVNPSENSKIYDCFTFFNEYELLGIRLNEMFDIVEKFVIVEA
                     NRTHTGIPKDSNFLKNKHLYAKFLHKIEYKFIEFPYDSFEDTWKMENYQRDFILNILK
                     ELRVDNDSLIIVSDCDEIPCQKSILRHIQEGTFSKSKLIGLSQPKYNYKFNLLGNEYW
                     DKGYIIPYGRINEPLTAMRLASKDYSINCGWHFSWIGGDSKIEEKIKSFAHNELNNVD
                     TIKRIIKNSKDNIYINGYDLKKVNIDETFPKYLVENISKFKEFISI*"
                     /db_xref="GWC2_PER_33_13_5_63"
                     /db_xref="A0A0G0CA35_9BACT"
                     /db_xref="apf:APA03_18270"
                     /db_xref="K00737"
                     /db_xref="2.4.1.144"
                     /db_xref="2.4.1.14"
     gene            complement(89793..92063)
                     /locus_tag="DGJ7_scaffold_2_2069_prodigal-single_115"
     CDS             complement(89793..92063)
                     /product="Uncharacterized protein n=1 Tax=Parachlamydia
                     acanthamoebae (strain UV7) RepID=F8L2C5_PARAV"
                     /codon_start=1
                     /transl_table=11
                     /translation="MAFKILTNDTPVVPKTVVASVSPPPNGKKTFCYWTVADGKHGEM
                     AKATVKSARNCGVKADFHIWTDLPEIEDATVHPCGTFDKKLYMFKFHFLKNEVSKLNY
                     DYYVFFDADNFFVRDPGDLTRLMTDTNRVFVQMENDCDPKRSKRGDWWSCPIDKWAPL
                     LKDMGVRADKVYNTNAGFWIVERGAVEEFYKLGVKFFDEGHKRGYKGFTEEPPLAYIG
                     HMLQSPEDRVFEKTNWLWSSDWTGQWKDKIPTGSEWQFEDYMSGEKKMVNPSIVHAMR
                     SKDAMISWYKGDKLEKFEGGYWSGHQMLGDTIGLVAAAHLMFVKTGKRQKVWFQESRK
                     GILDYFDGVDWVPRESIPNAVNAGVDPSREEWDNMNGVKRFYKWMDPSLTNPKSFDIH
                     MNGGRIHGEKLIGLITHANTQGDIPNHVVDEMVSEARKKYPEHKIVAIGNMDNKYVPE
                     GVIDMRQENGDIKWIVDMVRKLDLLIAPQTGPCFIAAGYRIPMWVYRSKEAFWDNVLN
                     YDTYKVERWWNRLPTAQNSNNIEKVKVKNIEYFARVGTWDHSILYDSCDYSVSKNINF
                     SPDTCIIDIGGHVGGFSKMVATHYPNVHVYTFEPDPENFKILKMNVDGIPNISIFNAG
                     VGHSDCFGNMEFPHTNNTGMNRFKEGNGKVKILSPTSLFKLIKHRHIGILKIDCEGGE
                     WGFIDKLTAEERSRINEIQGEIHTDLFRNYEPYKDYPSYKEDFVRKLMREKLPEFYVF
                     LDSCRVIKAYNKESFL*"
                     /db_xref="UniRef100_F8L2C5"
                     /db_xref="puv:PUV_24880"
                     /db_xref="F8L2C5_PARAV"
     gene            complement(92095..92958)
                     /locus_tag="DGJ7_scaffold_2_2069_prodigal-single_116"
     CDS             complement(92095..92958)
                     /product="hypothetical protein"
                     /codon_start=1
                     /transl_table=11
                     /translation="MTYTIDEGAYKPQKPGLTLSPSSIDTMEKCPRQYFLQYIEKIKV
                     KDEKPANTFGKIMHLIAENYKGGGGDEIKGLAKCFQTNEKLRAKYWDKLDDEYKAKVP
                     QALKNLHYYLTKRYPLAENFKHEECLDVVDFDKVGETNIHLQGKLDGLYEMDNSVFVM
                     DFKSGKKTKDHSAQLGFYLFMLEKLRGSWLKKRPVIGEVVNICLENGTTGEKSIEHHK
                     MEEYDSSVAEKRVKKAVETLRKNGIKVEDKDKYQKKVTKLCDWCKFKSSGDCDGVSKK
                     SCEADFDILVE*"
     gene            complement(92955..93578)
                     /locus_tag="DGJ7_scaffold_2_2069_prodigal-single_117"
     CDS             complement(92955..93578)
                     /product="hypothetical protein"
                     /codon_start=1
                     /transl_table=11
                     /translation="MDVILNKLRKTFEETLNTSDSVRSLFENASSSDLRKALTDVAKL
                     LIDVDYVLIGGLAIGYHTRPRGTDDVDILLVDEDSVQNVHSILQRSGLFKKVRAHACE
                     HKETGVEIELLSPTFIKQPETLVRSAVQNSLRVEFGSNTLNVATAKHIVALKLDRFNI
                     HDKADIQNFIKHGITDISDLITDVNYLERFNQMKIEALQDKPLEDTE*"
     gene            complement(93580..93825)
                     /locus_tag="DGJ7_scaffold_2_2069_prodigal-single_118"
     CDS             complement(93580..93825)
                     /product="hypothetical protein"
                     /codon_start=1
                     /transl_table=11
                     /translation="MIHYYTDADETVLIGVYSDDRSHATIAKIAGKLIEYDFVEADSD
                     IFDEVGSFEQDTVIVEAAHFTEELLELIDKDIKVYLV*"
     gene            complement(93822..94235)
                     /locus_tag="DGJ7_scaffold_2_2069_prodigal-single_119"
     CDS             complement(93822..94235)
                     /product="hypothetical protein"
                     /codon_start=1
                     /transl_table=11
                     /translation="LNNFPIRVNRKDADKHFTNRGFQKKPESEIKIFGHGARHYLHPA
                     LAVLDQVECDLAYYKTHKIMVVSYAPVEEKIDNTDYTRMVYGKCVMSGDIDFIVKVIR
                     EYIEDKRKQQEESDDAINSNVQNETIDITTEVNPV*"
     gene            complement(94232..94495)
                     /locus_tag="DGJ7_scaffold_2_2069_prodigal-single_120"
     CDS             complement(94232..94495)
                     /product="hypothetical protein"
                     /codon_start=1
                     /transl_table=11
                     /translation="MMHLYRFHPVKLIGKNDRVKKILEEYNNTMLLQEYDDFGRPMCI
                     CPNGKQGIFCVSPDRFWNGWFQLDIDIEFADQDEVRKFIERSY*"
     gene            complement(94556..95221)
                     /locus_tag="DGJ7_scaffold_2_2069_prodigal-single_121"
     CDS             complement(94556..95221)
                     /product="HNH endonuclease n=1 Tax=Haliangium ochraceum 
                     (strain DSM 14365 / JCM 11303 / SMP-2) RepID=D0LYP9_HALO1"
                     /codon_start=1
                     /transl_table=11
                     /translation="MTETTQTANRASMPRCMILNATNEFLCVRDWFRSIRLSKETYIP
                     EYVLNDTSLPKYIKEQRALPKMEVLAWYDDVFAKSEKSEHRLPAVMRLTYCVKTNKKK
                     MDGRLNAPSLRNVLVRDNFKCQYCGKGISLRNATRDHVHPQSKGGPNTLDNIVASCKS
                     CNGLKDNMSLHAFEEKYNMKLANKPRMLTEEEKLQAALKGFKSRERKTWLACLDENGI
                     ELW*"
                     /db_xref="UniRef100_D0LYP9"
                     /db_xref="hoh:Hoch_5432"
                     /db_xref="D0LYP9_HALO1"
     gene            complement(95323..95823)
                     /locus_tag="DGJ7_scaffold_2_2069_prodigal-single_122"
     CDS             complement(95323..95823)
                     /product="hypothetical protein"
                     /codon_start=1
                     /transl_table=11
                     /translation="MPKIVLVDKTQLAELKMNFLACPSLAIPVLQKTYYSKFYWFTSL
                     ETLKETLSKITPLIVLSISDKPPTPDKVPANLKTAETVYCVRAWEQIPERDWNVIRSN
                     ICETDNHNFTFKWDTDNFTDTVIQTAKKRQEAEAQRAKEYDKKELEEFMAFHKTGGKR
                     HPLLNT*"
     gene            complement(95824..96126)
                     /locus_tag="DGJ7_scaffold_2_2069_prodigal-single_123"
     CDS             complement(95824..96126)
                     /product="hypothetical protein"
                     /codon_start=1
                     /transl_table=11
                     /translation="MAKGKATGNVNIIVYVKDTLTESQAKQIQSAKLVDVVRQLQIPV
                     GDVEAIDDKTVAIYNSDNFVMASIKLTLADWCKVESFTEQHPRLNPNLGDLAKGSR*"
     gene            complement(96576..96959)
                     /locus_tag="DGJ7_scaffold_2_2069_prodigal-single_124"
     CDS             complement(96576..96959)
                     /product="hypothetical protein"
                     /codon_start=1
                     /transl_table=11
                     /translation="MGKLGPMLTAKGQEVMDNALRMYVLVNREVLPMVHAGVQGAHSV
                     HEFVWQHRDHPATKQWCEQDKTLLFLNGNKSDMQTLMTYCDKAGIKYSKFIEPDMNDE
                     MTAVAFQPMTKTEGAVLFGKFKLLV*"
     gene            complement(96907..97509)
                     /locus_tag="DGJ7_scaffold_2_2069_prodigal-single_125"
     CDS             complement(96907..97509)
                     /product="hypothetical protein"
                     /codon_start=1
                     /transl_table=11
                     /translation="MSNPFIKFQIRYLKSYLKHMAFVGRENKTIFNVKSRLCRGFNAI
                     YAATKSAPYDKEQTNKALLMMGCIETQINSLYKPFDLDGRFVWKGSLYEKFPHYVHYV
                     KDGKPRTKHFRNDEQITAAHILYNNLRGKKHHLKDGEKENEYTHTLTYWTERLAFLFE
                     EECARQLIPRDFLTTGNCSGESGDGEVRSNAHCEGAGSHG*"
     gene            complement(97573..97902)
                     /locus_tag="DGJ7_scaffold_2_2069_prodigal-single_126"
     CDS             complement(97573..97902)
                     /product="hypothetical protein"
                     /codon_start=1
                     /transl_table=11
                     /translation="MRDFLAPFGITICIVALVLLALWGGLKFIVHQSTVEGNFVVIPE
                     NGQPFEVRKVIFVSDNAVVYTKTDGTGGRISGNFRVEDAPSKIEKIKINKKRNIIKLC
                     FSNNIII*"
     gene            complement(97899..98195)
                     /locus_tag="DGJ7_scaffold_2_2069_prodigal-single_127"
     CDS             complement(97899..98195)
                     /product="hypothetical protein"
                     /codon_start=1
                     /transl_table=11
                     /translation="MKNYVCIKNGETINYVLRKEADKLVLSGDWKYCPRSEWKEKVRD
                     ANRAVIAENVREATSAPRAPRNAARRAKNLKGKARKVAVEAVETKTEPKTETAV*"
     gene            98337..98507
                     /locus_tag="DGJ7_scaffold_2_2069_prodigal-single_128"
     CDS             98337..98507
                     /product="hypothetical protein"
                     /codon_start=1
                     /transl_table=11
                     /translation="MSISKTSLLWFISFLLAVIVCLVFEITDRDAKIASLEKHNASLK
                     FMNDIHDAANGF*"
     gene            complement(98504..99838)
                     /locus_tag="DGJ7_scaffold_2_2069_prodigal-single_129"
     CDS             complement(98504..99838)
                     /product="hypothetical protein"
                     /codon_start=1
                     /transl_table=11
                     /translation="MRDIRLEALKETFNHIGSQPLVESRGNARSDKQLLSESKRQFPH
                     LKESQILENRRILDNINFFKVTVKEVQAAYPGTTFAEARRFQKLASQFAIMEYHSRAE
                     IGEEEYLKSVNESSKVILELEPFTGEDSIDPNSPEAKKWAQMMKATKGKGPEDTIGPK
                     MDMSSGEEAPEPKKKKGFLGKAWDSVKGALSIKSLKNFIKSVGEYAVATLKSKETYKA
                     LAIGAVFAILGAIPGAAPLVLAAKGGLSLWATFKGSKGLLKAGQEMSGGKKGMEGVKE
                     FLKNAKDPKAAAKILGQVAQIALGAWGASSVAGDVLKQIKVSAAENMYNKLGGVEMKA
                     APEAPAAPAAPAAPAAPAATPESPVVAPSNPVEMMDKMRGLVGQNYNQYLEDPEKYNN
                     KILGYLEKMGVNPDSPASEVFKGMRGNMSVRDYVETTLDGLAKSKHMAAMSR*"
     gene            complement(99883..99959)
                     /locus_tag="DGJ7_scaffold_2_2069_prodigal-single_trna_29"
     tRNA            complement(99883..99959)
                     /product="Sup"
     gene            100291..100602
                     /locus_tag="DGJ7_scaffold_2_2069_prodigal-single_130"
     CDS             100291..100602
                     /product="hypothetical protein"
                     /codon_start=1
                     /transl_table=11
                     /translation="MENARQYGSGEYSPTPSHALPAFSRNGNGFICPACGHLELSLDE
                     SIYDDMCPRCVLVALRRLGVPTMMTIKDYHKNLNEALEPTAKIDKPSHEKTTQVYTKK
                     H*"
     gene            complement(100604..100678)
                     /locus_tag="DGJ7_scaffold_2_2069_prodigal-single_trna_28"
     tRNA            complement(100604..100678)
                     /product="His"
     gene            complement(100818..101528)
                     /locus_tag="DGJ7_scaffold_2_2069_prodigal-single_131"
     CDS             complement(100818..101528)
                     /product="hypothetical protein n=1 Tax=Calothrix sp. PCC
                     7103 RepID=UPI000319E135"
                     /codon_start=1
                     /transl_table=11
                     /translation="MRQSIIFTVSKEEFQKIVDNSSSILDIMKFFNLSLKGSGTYKTI
                     YRRIKQDSIDLQKFKNNVLNLRKNILSSLHKKATIPIEELLVDGKSKNNCNLKKRLIQ
                     SGIIENKCSICGNNGFWMGSPISLDLDHVNGNHEDNTLSNLRILCPNCHRQTKNFGSK
                     NTRKIKIERPIKVKKVRDIKTKFIVSKEELQNLIGKYPLTKIGKMFNVSDNAIKKRCK
                     KLNIDLSLSPFRKNKTGA*"
                     /db_xref="UniRef100_UPI000319E135"
                     /db_xref="A0A0C1UNY1_9CYAN"
                     /db_xref="pmz:HMPREF0659_A7222"
                     /db_xref="UPI000319E135"
     gene            complement(101914..102001)
                     /locus_tag="DGJ7_scaffold_2_2069_prodigal-single_trna_27"
     tRNA            complement(101914..102001)
                     /product="Leu"
     gene            complement(102019..102107)
                     /locus_tag="DGJ7_scaffold_2_2069_prodigal-single_trna_26"
     tRNA            complement(102019..102107)
                     /product="Leu"
     gene            complement(102259..102555)
                     /locus_tag="DGJ7_scaffold_2_2069_prodigal-single_132"
     CDS             complement(102259..102555)
                     /product="hypothetical protein"
                     /codon_start=1
                     /transl_table=11
                     /translation="MKRDRGFRRQQSERVIKNRKRLMKDTGLQHRHEEQENRYNKRHP
                     YDCGRTDCGCCHPHKVHGCESKNKDEHVLLEKLIDREVIEDSYKDQVRDEFGGD*"
     gene            complement(102895..102982)
                     /locus_tag="DGJ7_scaffold_2_2069_prodigal-single_trna_25"
     tRNA            complement(102895..102982)
                     /product="Leu"
     gene            complement(103029..103418)
                     /locus_tag="DGJ7_scaffold_2_2069_prodigal-single_133"
     CDS             complement(103029..103418)
                     /product="Putative uncharacterized protein n=1 Tax
                     =Planctomyces brasiliensis (strain ATCC 49424 / DSM 5305 /
                     JCM 21570 / NBRC 103401 / IFAM 1448) RepID=F0SNI9_PLABD"
                     /codon_start=1
                     /transl_table=11
                     /translation="MLIEEIKDRNDLETITIAQDDDNDYQESGYIAVYDGKRCALARY
                     SHCSCFGTWTALGCGDYSNPGNGAITWDWLGTKRQLLKMARENLDPHAPFGTRKAEEK
                     DYDYDHLMNVYQQILEWHEKTKRGKKS*"
                     /db_xref="UniRef100_F0SNI9"
                     /db_xref="pbs:Plabr_0193"
                     /db_xref="F0SNI9_RUBBR"
                     /db_xref="F0SNI9_PLABD"
     gene            complement(103659..103744)
                     /locus_tag="DGJ7_scaffold_2_2069_prodigal-single_trna_24"
     tRNA            complement(103659..103744)
                     /product="His"
     gene            complement(103934..104647)
                     /locus_tag="DGJ7_scaffold_2_2069_prodigal-single_134"
     CDS             complement(103934..104647)
                     /product="HNH endonuclease n=1 Tax=Oscillatoria acuminata
                     PCC 6304 RepID=K9TG45_9CYAN"
                     /codon_start=1
                     /transl_table=11
                     /translation="MSYKSKFDYYTKEQLQEMVDSSDSIRDFIKKVGLCGNGAGSYST
                     FYKKAKELGIDVSLIRNRGRHKARHYLQNNCIKEKIKYEDILTENSNYSRIHLKNRLL
                     KDCILENKCFICGQLPMWNGMPLTLQLDHINGIPNDNRIENLRILCPHCHSQQETTGS
                     KKLKIHKPVKNSINEKEKINIEIVKNSNIDFSKFGWVTRVAELIKKHPQKINNWMKKY
                     LPEILEKSFRKNIQVRTVA*"
                     /db_xref="UniRef100_K9TG45"
                     /db_xref="oac:Oscil6304_2163"
                     /db_xref="K9TG45_9CYAN"
     gene            complement(105155..105229)
                     /locus_tag="DGJ7_scaffold_2_2069_prodigal-single_trna_23"
     tRNA            complement(105155..105229)
                     /product="Gln"
     gene            complement(105553..105626)
                     /locus_tag="DGJ7_scaffold_2_2069_prodigal-single_trna_22"
     tRNA            complement(105553..105626)
                     /product="Arg"
     gene            complement(105630..105779)
                     /locus_tag="DGJ7_scaffold_2_2069_prodigal-single_135"
     CDS             complement(105630..105779)
                     /product="hypothetical protein"
                     /codon_start=1
                     /transl_table=11
                     /translation="MGTFMMICSIAASITAIIVNGYTIFTIRKHLGKLAKDTYEKVED
                     KIKKI*"
     gene            complement(105898..105973)
                     /locus_tag="DGJ7_scaffold_2_2069_prodigal-single_trna_21"
     tRNA            complement(105898..105973)
                     /product="Asp"
     gene            complement(106252..106632)
                     /locus_tag="DGJ7_scaffold_2_2069_prodigal-single_136"
     CDS             complement(106252..106632)
                     /product="Putative HNH endonuclease 2 n=1 Tax=Bacillus
                     phage BCU4 RepID=J9PQQ3_9CAUD"
                     /codon_start=1
                     /transl_table=11
                     /translation="MNHCLLCGNEFKIWKKIDGKYRNLCSRKFCLECSPFGKHNTKKT
                     FNLRKCNICGCCDISKHTNNRRRMVKGKRVNVCEDCYIPMKEYKPWNKGMTVDSNPEI
                     KEKLIAGGESTKSKYESEKYFRGC*"
                     /db_xref="UniRef100_J9PQQ3"
                     /db_xref="J9PQQ3_9CAUD"
     gene            complement(106701..106777)
                     /locus_tag="DGJ7_scaffold_2_2069_prodigal-single_trna_20"
     tRNA            complement(106701..106777)
                     /product="Pseudo"
     gene            106811..106975
                     /locus_tag="DGJ7_scaffold_2_2069_prodigal-single_137"
     CDS             106811..106975
                     /product="hypothetical protein"
                     /codon_start=1
                     /transl_table=11
                     /translation="MYPVSFLLLRRQAAYVGMKCLFIGCPLHAGDLSILQATNSLAPH
                     PRFERGTYVS*"
     gene            complement(106932..107008)
                     /locus_tag="DGJ7_scaffold_2_2069_prodigal-single_trna_19"
     tRNA            complement(106932..107008)
                     /product="Pseudo"
     gene            complement(107015..107098)
                     /locus_tag="DGJ7_scaffold_2_2069_prodigal-single_trna_18"
     tRNA            complement(107015..107098)
                     /product="Leu"
     gene            complement(107223..108194)
                     /locus_tag="DGJ7_scaffold_2_2069_prodigal-single_138"
     CDS             complement(107223..108194)
                     /product="DNA mismatch endonuclease Vsr n=1 Tax
                     =Brachyspira intermedia (strain ATCC 51140 / PWS/A)
                     RepID=G0EQ19_BRAIP"
                     /codon_start=1
                     /transl_table=11
                     /translation="MNDSEINALIEMKKSGMSCRDIVRKTGRSIATVVKYCKGITSLE
                     ESRVIRKSKNIPISELTRKKLSDSAKMRIMKTKKVWTSLEQRMFYKFIENGYVVKFNK
                     NIEDSVGVNITEYDIVFQGEIQRYCVDFLDEKNKICYEINGNYWHANPKIYRENLTEC
                     QKWNIYRDKNKIDYLESKGYKVIVIWEDEIDSYVLENKNNKLSEEYVSYVERCIKGIN
                     HNRYISKSKIKILKDIPKCVDCGCEVKWKTSKTCYKCSQQRKSNNAKFQIDTKTLQTE
                     VETMSLTDIGRKYGVSTTTVKRKCDSYGIYWRKNRARLYQQQIATFT*"
                     /db_xref="UniRef100_G0EQ19"
                     /db_xref="bip:Bint_2681"
                     /db_xref="G0EQ19_BRAIP"
     gene            complement(108672..108761)
                     /locus_tag="DGJ7_scaffold_2_2069_prodigal-single_trna_17"
     tRNA            complement(108672..108761)
                     /product="Ser"
     gene            complement(108769..109155)
                     /locus_tag="DGJ7_scaffold_2_2069_prodigal-single_139"
     CDS             complement(108769..109155)
                     /product="hypothetical protein"
                     /codon_start=1
                     /transl_table=11
                     /translation="MREKEYIKQLEETIEKMKKEMENIHAEKDAVEEKWRTHEIFDDS
                     EMWSLDYTLACFILPRLKKLKEVKHGYPSELNSFEEWTAVLDKMILGFDLIVNDDTYP
                     NKSMSYQAKVNESLKLFAEYFQNLWD*"
     gene            109198..109416
                     /locus_tag="DGJ7_scaffold_2_2069_prodigal-single_140"
     CDS             109198..109416
                     /product="hypothetical protein"
                     /codon_start=1
                     /transl_table=11
                     /translation="MVMTGIFVHRLVKDKFHSISIWHLWLQDDIYYFVGRGAVAPAET
                     TVESLRRKYEKLFDAFDYPIIDIKDIKD*"
     gene            complement(109500..110126)
                     /locus_tag="DGJ7_scaffold_2_2069_prodigal-single_141"
     CDS             complement(109500..110126)
                     /product="Uncharacterized protein n=1 Tax=Oscillatoria
                     nigro-viridis PCC 7112 RepID=K9VBC8_9CYAN"
                     /codon_start=1
                     /transl_table=11
                     /translation="MKCHCCGTIFSRTKHRLVSDAVKNNDRFFYCSLDCGHKSKTIIG
                     SKIVKCDTCGKEVKKKNNDLNRSKSGKHFCCRSCSVVYQNAHKTYGYRRSKLELFLES
                     KLNIMYSFEIKYNCKEDILSELDIYIPSLKLAFELNGIFHYEPIFGDLQLKKIQNNDN
                     RKFQACLERNIELCIIDSSKTKNFNEEKYNYYLSIVKNIIDNKIKSME*"
                     /db_xref="UniRef100_K9VBC8"
                     /db_xref="X0RM61_9ZZZZ"
                     /db_xref="oni:Osc7112_0387"
                     /db_xref="K9VBC8_9CYAN"
     gene            complement(110387..110461)
                     /locus_tag="DGJ7_scaffold_2_2069_prodigal-single_trna_16"
     tRNA            complement(110387..110461)
                     /product="Val"
     gene            complement(110465..110539)
                     /locus_tag="DGJ7_scaffold_2_2069_prodigal-single_trna_15"
     tRNA            complement(110465..110539)
                     /product="Thr"
     gene            complement(110935..111198)
                     /locus_tag="DGJ7_scaffold_2_2069_prodigal-single_142"
     CDS             complement(110935..111198)
                     /product="hypothetical protein"
                     /codon_start=1
                     /transl_table=11
                     /translation="MTFQPTANQVHEVAEKYNYTLSKVKDAMVKLGHAEGEVIDRYLQ
                     TRGQAVIRYIVENGVKRRMTDEDFANQFRKPCHTPETPPKKDY*"
     gene            complement(111431..111883)
                     /locus_tag="DGJ7_scaffold_2_2069_prodigal-single_143"
     CDS             complement(111431..111883)
                     /product="hypothetical protein n=1 Tax=Gemmata
                     obscuriglobus RepID=UPI00016C4657"
                     /codon_start=1
                     /transl_table=11
                     /translation="MAQVRIRKALQIKNRLAGEVAQLGKLIQANNSHRDGQAKFDVGV
                     LLVKRRDTVQKLVAVKTALALANVGIYEKLARMAELKNEVALYRNLNTTEGEEDLGYG
                     ERAKTVRIVASVTAPMVESNVTALNLEIEKIQDEVDFFNSTTEITIPD*"
                     /db_xref="UniRef100_UPI00016C4657"
     gene            complement(111949..112563)
                     /locus_tag="DGJ7_scaffold_2_2069_prodigal-single_144"
     CDS             complement(111949..112563)
                     /product="HNH endonuclease n=1 Tax=uncultured bacterium
                     RepID=K2CGN0_9BACT"
                     /codon_start=1
                     /transl_table=11
                     /translation="MENGKMTKAESGKLGSIKMAENVRKRYEENPKKCKHCGKVIPYE
                     FRHMKVFCDQHCSGKFNSLERWKHHEKKKCIQCGNDCDSNKDFCSRKCFNQHRYDNNV
                     LSWKCGEHSGLNGYNISPFIRKYIFEKYESKCCKCGWCEVNKKTGNIPLQINHVDGDH
                     KNNSEDNLELICPNCHSLTENFGSLNRGKGRNKRRQRYHEGKTS*"
                     /db_xref="UniRef100_K2CGN0"
                     /db_xref="A0A0F9CT40_9ZZZZ"
                     /db_xref="mva:Mvan_5177"
                     /db_xref="K2CGN0_9BACT"
     gene            complement(114072..114157)
                     /locus_tag="DGJ7_scaffold_2_2069_prodigal-single_trna_14"
     tRNA            complement(114072..114157)
                     /product="Asn"
     gene            complement(114161..115075)
                     /locus_tag="DGJ7_scaffold_2_2069_prodigal-single_145"
     CDS             complement(114161..115075)
                     /product="hypothetical protein"
                     /codon_start=1
                     /transl_table=11
                     /translation="MCGETKIHTLSFHHMGDKTNNLANMSDMRMSLIEKEINKCICVC
                     ENCHREIHDKDSTEVRRKQNKNIMLEFKNIFKCEKCGYDKCNRALDFHHLDEKTLEFS
                     RFANGKRWKTVGDMEDDIKKELESATVLCSNCHREEHFDIVKFKHCEDRIKDKINNIK
                     ENNHPFDAKIVCDMFDSGITPSKISKKLKTSRGTICGILKKFNRTETQKIIDIEEVKR
                     LHENGLYFGQIKKQMKCHRGSLWLIFKKLGVKSNKTKKEYVKRKEIHEVIKLRNSGKS
                     LREISKIYDVSYVTIGNWIKEYERHNKL*"
     gene            complement(115240..115316)
                     /locus_tag="DGJ7_scaffold_2_2069_prodigal-single_trna_13"
     tRNA            complement(115240..115316)
                     /product="Arg"
     gene            complement(116264..116337)
                     /locus_tag="DGJ7_scaffold_2_2069_prodigal-single_trna_12"
     tRNA            complement(116264..116337)
                     /product="Gly"
     gene            complement(116474..116547)
                     /locus_tag="DGJ7_scaffold_2_2069_prodigal-single_trna_11"
     tRNA            complement(116474..116547)
                     /product="Met"
     gene            complement(116579..116653)
                     /locus_tag="DGJ7_scaffold_2_2069_prodigal-single_trna_10"
     tRNA            complement(116579..116653)
                     /product="Met"
     gene            complement(116702..116777)
                     /locus_tag="DGJ7_scaffold_2_2069_prodigal-single_trna_9"
     tRNA            complement(116702..116777)
                     /product="Glu"
     gene            complement(116791..116864)
                     /locus_tag="DGJ7_scaffold_2_2069_prodigal-single_trna_8"
     tRNA            complement(116791..116864)
                     /product="Glu"
     gene            complement(116866..116942)
                     /locus_tag="DGJ7_scaffold_2_2069_prodigal-single_trna_7"
     tRNA            complement(116866..116942)
                     /product="Ile"
     gene            complement(118416..118751)
                     /locus_tag="DGJ7_scaffold_2_2069_prodigal-single_146"
     CDS             complement(118416..118751)
                     /product="hypothetical protein"
                     /codon_start=1
                     /transl_table=11
                     /translation="MLKHGEVSFRHHQRKETGIAGSYTWCLRSSVKRDKVLGSNPPPA
                     AINESLYILYDKMYIIGRQHDRSCTVLLTRSARNPIRGFESLPTSQFQSDTQHRWVRF
                     VPMKKSCVG*"
     gene            118769..118993
                     /locus_tag="DGJ7_scaffold_2_2069_prodigal-single_147"
     CDS             118769..118993
                     /product="hypothetical protein"
                     /codon_start=1
                     /transl_table=11
                     /translation="MQGEKQRDTGATCWSRTNCIHFTKVVPYRSAKGACGNLNRASIT
                     RKSFRLPLRCPAISYVVLGEGLKPPVVACT*"
     gene            complement(118795..118869)
                     /locus_tag="DGJ7_scaffold_2_2069_prodigal-single_trna_6"
     tRNA            complement(118795..118869)
                     /product="Thr"
     gene            complement(119052..119125)
                     /locus_tag="DGJ7_scaffold_2_2069_prodigal-single_trna_5"
     tRNA            complement(119052..119125)
                     /product="Thr"
     gene            complement(119133..119219)
                     /locus_tag="DGJ7_scaffold_2_2069_prodigal-single_trna_4"
     tRNA            complement(119133..119219)
                     /product="Cys"
     gene            complement(119324..119476)
                     /locus_tag="DGJ7_scaffold_2_2069_prodigal-single_148"
     CDS             complement(119324..119476)
                     /product="hypothetical protein"
                     /codon_start=1
                     /transl_table=11
                     /translation="MGCKLRWTKHRPFNPGNLVRFQGDLPDAVDGTTRGNKPYDRKER
                     LPHMRG*"
     gene            complement(119399..119474)
                     /locus_tag="DGJ7_scaffold_2_2069_prodigal-single_trna_3"
     tRNA            complement(119399..119474)
                     /product="Lys"
     gene            complement(119476..120063)
                     /locus_tag="DGJ7_scaffold_2_2069_prodigal-single_149"
     CDS             complement(119476..120063)
                     /product="HNH endonuclease n=1 Tax=Oscillatoria acuminata
                     PCC 6304 RepID=K9THG0_9CYAN"
                     /codon_start=1
                     /transl_table=11
                     /translation="MSAKSEKVKECQKRKKKLAVERMGGKCSICGYDKCLSALDFHHI
                     DPNTKEESPSYIVMRWKFEDCLEELSKCILVCANCHREIHDNECGVALVEKLEREIKI
                     KPFISKVCERCGITFHTKEYDAKYCCGHCSHLSQRKVTRPSKSELKKLLDDKMPWTKI
                     GKMFGVSDNAVRKWAKQYEMFEYLNVKNKNEIINQ*"
                     /db_xref="UniRef100_K9THG0"
                     /db_xref="A0A0F9BDU5_9ZZZZ"
                     /db_xref="oac:Oscil6304_2169"
                     /db_xref="K9THG0_9CYAN"
     gene            complement(120281..120365)
                     /locus_tag="DGJ7_scaffold_2_2069_prodigal-single_trna_2"
     tRNA            complement(120281..120365)
                     /product="Tyr"
     gene            complement(120545..120618)
                     /locus_tag="DGJ7_scaffold_2_2069_prodigal-single_trna_1"
     tRNA            complement(120545..120618)
                     /product="Glu"
     gene            complement(121079..123607)
                     /locus_tag="DGJ7_scaffold_2_2069_prodigal-single_150"
     CDS             complement(121079..123607)
                     /product="Uncharacterized protein n=1 Tax=Porphyromonas
                     catoniae F0037 RepID=L1NF72_9PORP"
                     /codon_start=1
                     /transl_table=11
                     /translation="MENITKKIKKIKKISIIENRDVYDITVDNTHNFFANGTMVHNCV
                     EIGMRAYDENGMSGWQFCLTGDTLIQTESGYKTLMELEKEKNVKIVSTYSNDKKGYGD
                     YTDNVIRNATVYDTGIKSVYKINTISGPQIKATANHSVLTQRGYVRVDELDIENDSLV
                     SSMNNSVINEYDSNLETYIPNMYDLLGWNLGDGWCSGNQSFGLVFGSREDDNAEKKLV
                     PLFQTLLNSTDGGSYGNRYGDVDIAIDNDVDGVRCYSSCNGSKRKSIIEEWGMSVGNA
                     HSKQIMKKYWNSSLENKARYLSAWFCADGSVVNKNGIKRVSISIANDKLAEELQIALT
                     EFGILSRRTPHVRLRDGKNQTVLYIGNMLDILKFKETIGFRLHPRKSADLDAMTWDKP
                     GTVARGLFKIKSIEYYGEERVYDINVEDSHNFVANGLVVHNCNLCEINMKKCKTEVDF
                     MDACRAAAIIGTMQAGYDTFDYLGPVTESIVRREALLGCSMTGMMDSPEIAFDPAIQK
                     KGAKHILKVNEEIAVKIGINKCARATCVKPAGSTSCLLGSASGIHPHHARRYFRRVQA
                     NVNETPLKYFQAHNPRAVEKSVWSATGTDMSIVFLCEVPEGAKLKNMMSAVQLLEHVR
                     LTQQNWVEYGTRGDAPVAPWLRHNVSNTITVRDDEWDDVTKFIYNNRKWFAGISLLPM
                     SGDLDYPQAPFCSVLEPTEIMKIYGEGALFASGLIVDGLKAFDDNLWAACDSALGIGE
                     KLELTPEQMKLTNGKLKMVVDKLTLKEDWVRRFQQFADRYCAGDKRRCSHLLKHVTNY
                     KLWVDLKREYQEVDWSMCVEEDFKIDVTTIAGAACSGPGGCEMK*"
                     /db_xref="UniRef100_L1NF72"
                     /db_xref="A0A0D2HUL2_9DELT"
                     /db_xref="ote:Oter_1788"
                     /db_xref="L1NF72_9PORP"
     gene            complement(123583..124311)
                     /locus_tag="DGJ7_scaffold_2_2069_prodigal-single_151"
     CDS             complement(123583..124311)
                     /product="Uncharacterized protein {ECO:0000313|EMBL
                     :AJE13236.1};  TaxID=1408283 species="Bacteria;
                     Firmicutes; Clostridia; Clostridiales; Clostridiaceae;
                     Clostridium.;" source="Clostridium botulinum CDC_1436.;""
                     /codon_start=1
                     /transl_table=11
                     /translation="MKPWNTKMTVCIDEDMRVSFRDWYKNFGFSGRASTVKMKETPCP
                     KKVLDYIQSLYNLEGYGLKSISSSLGISYTKLRTLFSVYGIEIHRGQNIVTDRVRKFR
                     SERVIGGKNPWADWECRENIHSNGIQGEYITKNGERVWLRSCWEYIFCKWLDKNNITY
                     KVEYKQYTLSDGTSYRPDFFIFDDSGNIKYVVEVKGYNKEKKYKTHLLQNEYGIQVVV
                     VEDINHYCESYEKELKTWKTSLKK*"
                     /db_xref="A0A0E1L246_CLOBO"
     gene            complement(124355..125713)
                     /locus_tag="DGJ7_scaffold_2_2069_prodigal-single_152"
     CDS             complement(124355..125713)
                     /product="Uncharacterized protein n=1 Tax=Opitutaceae
                     bacterium TAV1 RepID=I6AV06_9BACT"
                     /codon_start=1
                     /transl_table=11
                     /translation="MSIKALQEYTRFSKYSRFVPELKRRETWEEQVDRVFKMHEQKYP
                     EKIESIREDFEFAKQMVKRKRVLGSQRALQFGGKPILDKNAKLYNCTVSYVDRPRFFQ
                     ECMYLLLCGCGTGFSVQKQHIAKLSAFKAREGATKTYVIPDSIEGWADAVGVLVSSYF
                     TGEVPFPEFQGHKVSFDFSQIRPAGAPLSWGGKAPGAKGLIQALKKIENVFESTIVNS
                     TKLRPIDAYDIIMHASDAVLSGGIRRSATICIFSADDTEMANAKTGDWFIKNPQRGRS
                     NNSALLIREKTSKEDFERLMKSVREFGEPGFIWSDNEDALYNPCLDGDTLVSTDKGEV
                     SIRDIVNSPIGTYKALSYDESGNLVYNDITAGIKTKENTNTIKIEFDDETCLQLTPDH
                     LVFTENRGYVKASLLTPEDEIVSVETSSDDSTYKTTEVTESKYVDQSQWVNRVIKEEK
                     YS*"
                     /db_xref="UniRef100_I6AV06"
                     /db_xref="A0A0D2HUL2_9DELT"
                     /db_xref="obt:OPIT5_09530"
                     /db_xref="I6AV06_9BACT"
     gene            complement(125764..126393)
                     /locus_tag="DGJ7_scaffold_2_2069_prodigal-single_153"
     CDS             complement(125764..126393)
                     /product="Uncharacterized protein n=1 Tax=Clostridium sp.
                     CAG:678 RepID=R5KQ74_9CLOT"
                     /codon_start=1
                     /transl_table=11
                     /translation="MIKSVSDSQLQIIKDIQSLYTGNIQCDVTFSKGAFWNGLDEPTI
                     KFDVCPHPKRTDVLQADCRKLPMGDNTLESMMYDPPFIVAHGKDSVIGNRFSSYKSMK
                     ELWQFYDDSLKEFGRVIKKNGYLIVKCQDIVSGGKNHLSHVFICNKAEGYGFENIDLF
                     ILTAKHRMKTHNTTVQKHARKYHSYFLVFQKKNNRIYKNTILSMLRNLH*"
                     /db_xref="UniRef100_R5KQ74"
                     /db_xref="R5KQ74_9CLOT"
                     /db_xref="srd:SD10_09165"
     gene            complement(126390..127031)
                     /locus_tag="DGJ7_scaffold_2_2069_prodigal-single_154"
     CDS             complement(126390..127031)
                     /product="Uncharacterized protein n=2 Tax=Viruses RepID
                     =R9UBH4_9VIRU"
                     /codon_start=1
                     /transl_table=11
                     /translation="MKHPAKYSAALLPLFEKILLDSGLHKDSKVLDPFAGTGKIHSLP
                     FDTQGIEIEPEWASMHPKTLCADSTAMPFADDVFDAICTSPTYGNRMADHHDAKDGTK
                     RNTYTHVLGRQLKENNTGKMQWGDDYKRLHESVYAECARVLKPGGVFIVNMKNHIRKG
                     VEIDVNKWHIECIIRLGFDIETMIPVPLKGNGFGANGNVRTGVEYINVLRSLK*"
                     /db_xref="UniRef100_R9UBH4"
                     /db_xref="A0A0F9MS59_9ZZZZ"
                     /db_xref="R9UBH4_9VIRU"
     gene            complement(127071..128519)
                     /locus_tag="DGJ7_scaffold_2_2069_prodigal-single_155"
     CDS             complement(127071..128519)
                     /product="hypothetical protein"
                     /codon_start=1
                     /transl_table=11
                     /translation="MNEIRILMEKILGLYEGRGVAARTKGDTYINDKRHVLKFERVIF
                     VPPDMDGVDTPELVKMVNDWKMTNSDVAIKDVNEVKNSTAAVIVIFKDDETNNQTAFI
                     KYLKKFPTNKLASWGNDDFKKVTGYEYTSKLTKKEKSGIKASDILATAVGGDGEKKVI
                     TMTADDFIKTVRENVKASSKITDDIKTDILNLIDNFDMGSEQLVKLMNESMAPAYEDY
                     LGEILAPYAIVKGKKTSGDVQTSEAKLLAPFGYKYSDLSIRMNTGATEQLVDSTLISV
                     DEKAKVGLSSKAESDGGAAASITTLYRALGETDEEWKTKNPYATDIVNSIVKTKAVFN
                     PLELARISGLVTPEEYPVYKDYINKQSKTSTEIPIPDVPSANVFLNSIKVKSTSPSKK
                     FFILLAGMAKMSAAAINRDAKFNITESFLELLNMSSILQVYTKVKVNKQGMRFVGFEV
                     KYPPQFKGKVEIWTSTRFKTTGISGKVGFKLI*"
     gene            complement(128516..129787)
                     /locus_tag="DGJ7_scaffold_2_2069_prodigal-single_156"
     CDS             complement(128516..129787)
                     /product="hypothetical protein"
                     /codon_start=1
                     /transl_table=11
                     /translation="MKFSRFVNAILTEERNLGETMEGVFAIAIALHMAYGRVDKNMIN
                     TIRRTLDLSSGKATHTIDPNIATDNIYGVEADANDKISVKVEIRLRPSKVEGMFGNQM
                     VANPRVDAYVDALARRVPDLNIMKKIHGFMMDVLTNHKKDEIDFFVIADGVSTSSSKN
                     TLKGDVKLKISAKTKTDIPKDIKEPITFSLKAEENATKNTVSNMGIFVGLFRLCKLFK
                     LRFIEGLEGLDEFPDRYSKMQEVVYQHPDKIPDDNHFIHYVKKYMTVQDTYFAGGGEG
                     ESPADKKAYQATEELDVLKSILKRFIQAMSEEIQMKDSDAFSADPRARVFTMRCLEFL
                     RSQIFGEDVSRVISIKQDDIKELAKADFDAMKDQYVVNLQTDENGNMRFYSIDINNEK
                     KLLFQIRPRLEYNLKNGKKTQTLMVEVGDLI*"
     gene            complement(129970..130284)
                     /locus_tag="DGJ7_scaffold_2_2069_prodigal-single_157"
     CDS             complement(129970..130284)
                     /product="hypothetical protein"
                     /codon_start=1
                     /transl_table=11
                     /translation="MPMGPGTKPSPEQEELLNRFLAAEADFFSQLAKSIESVNEVLKG
                     ISGDKGSNTKTYVSREDYKKFFRLDDATIDLWIKYATDILGREELVRNMPSKSVLSQK
                     KA*"
     gene            complement(130297..133677)
                     /locus_tag="DGJ7_scaffold_2_2069_prodigal-single_158"
     CDS             complement(130297..133677)
                     /product="hypothetical protein"
                     /codon_start=1
                     /transl_table=11
                     /translation="MPREGIGRFAGKNEFSDVEFLEIFKELLPHVQSGEIDLDKVKTV
                     DMVEKMDSSFVHFGLNQAGKFFMESSNSGEVTADDYQQRFSHTFMSDYKAAFASLLEN
                     KPLQSTLQKIFKKVGAIRYDAELFPVLTHTGDESGYITFVATKYDKAKFGTRGAFVVF
                     KSWIKDENAQWTRPDPKKNLTLLNAIESADSAEWRIYTNEKHAKLSGVVKLKAMNVDK
                     MLSTPEAIDDAIEVLSARGNTTIKAHLKNVIADLKEKLQGVLDKYAEETSSIFSKPDS
                     PSSIEGVVLRIKKANGDIFEVKGTSNAFDTLKKQTWATRSSLAELEAVTEGSFLKDAL
                     GLKTAQAAALNRAIKEFGATFTSKEKNPEKREHEFLLKLFDAMQNKDAMVPPEETRKR
                     VQQIFEVAKNQLSVIIDEFKSQNIDPDSKRKSLESLKAIIDKFDTIEKTVNTDMPDEA
                     FQLYIFKFMLDRRLKQYAGQHMNAADQDYSKYYKGVTPVIIWNGRAQPWHRGHDAMIQ
                     LAKKKLEELGAEKILILIVKGGKTAQNKEENPLTEKDQKALIEAIYANDKDVVVSDTP
                     LANGSLFAIIQKLGEMKAYMVGWLAGDDRIEDYKKLLKSFNASVWLKDHATLPIKVNS
                     KGVAEVEMILTPRVMSGTAARESAKTSDFKSWLSNVAPQHSQKNKEAVGIYKQIYELL
                     NSMKAESVIRNMIWDKFNESVVLNELHTDSPEKANAEIQKLIDAYTNESDPAKKQDIL
                     AKLEKRWVGGANDFIEKIDSVPEEKASPEVKEKSKEIYKKLADITSMANKKVGGNIEG
                     PKGSDSETKNLTAPTEPEKLGYKVSDDAKQILDKDGTVVPHETTNTGLITVDNKPLAL
                     ISVDGKIKEVSPEEAEKKAEPEPEAQPDAPNESDGFTRYWKILPKYTYARDPERMKKG
                     LHALLGGMTNVITWMMTAENEKGGNAFGAFANNVADKYKKILDSIKTGKESADKINKM
                     VKEAAVDMEEKMNLYNKTRKEALTKMKPDAMEAWAKTRRLSAAKSNMRDKADVADNAM
                     KFNGIKANIKLWTKLDKIDPKVKKSLENILVKYQKVNPEKYKESMMQIRNDIEKLDIP
                     YAAMADVMEKNITNDAEILKALNAYMAKKSPQQPQNKP*"
     gene            complement(133679..135157)
                     /locus_tag="DGJ7_scaffold_2_2069_prodigal-single_159"
     CDS             complement(133679..135157)
                     /product="hypothetical protein"
                     /codon_start=1
                     /transl_table=11
                     /translation="MEPRKILTEAFNTYYGGNTLIELACKIETWANSTSMLYERWKRP
                     NRGSMKELKVRARTYHYEKATENAKFGPEWVLHGKRGARYGLFRGINDEYIPLNLKTR
                     RVVTKAGTFKATESGLMWTRDLSMLDKIITGVNESILIEGGNAAEQLLPKLQQTTGNP
                     NLKYTKIPQAALGVAFREIVEPILVELAAAGLVDKNYKSEFGLGSTRLAAKIAGYDVK
                     VFKSETPETIAKATASKKSFGDLDIDVVLTPGTKIADVGKFLETKHPDKYAFKLGNKE
                     INLAAVLSGNDVIQVDIVDVSSEKEDMMFMQSSSIVDISAGVKGAIQKWLIRAVLSVK
                     EITPAHKKMIAQALKKNPEYLKWAKQGYTTEKEGDPGRPVGRYSLSTAGGIYLVFDIY
                     KPGVKNKKLIKASDEPVAKFSNMPELIEFILPGADEDVANSAVKMAEYVKKNFDKEDV
                     EKIWNAFVESMSNQVGGMDPADYNAGMSVMAKMFGKPWKSGE*"
     gene            complement(135215..135757)
                     /locus_tag="DGJ7_scaffold_2_2069_prodigal-single_160"
     CDS             complement(135215..135757)
                     /product="Tax
                     =RIFCSPLOWO2_02_FULL_OD1_Wolfebacteria_41_13b_curated"
                     /codon_start=1
                     /transl_table=11
                     /translation="MLHRCMSVIIISTCLFTPLSAPEFPRGKWMIHQSVDVMFDKKVE
                     VTTPIVAPQPEEPKGRWVTALVTAYSPHIRSCGKWSALGKTSTGVSVRSPNPDKAYGI
                     AADPKVIPYGTVVYVPGYWESLQNNSTFIPTEMTKVDDTGGGMRQSARKGIIHIDVRF
                     RTESAAVKWGKKTMEIFIYE*"
                     /db_xref="88670827"
     gene            135813..136541
                     /locus_tag="DGJ7_scaffold_2_2069_prodigal-single_161"
     CDS             135813..136541
                     /product="hypothetical protein"
                     /codon_start=1
                     /transl_table=11
                     /translation="MKIGIGVTTYKRPNECKQVLDSICRTLADNHEYTMLCSVDHEND
                     GSYAGKIPNGFNVLFHSNGGVAANKNRLLQRLRDNDLVFIFEDDILVRSKGWIELFLT
                     AIKETGMQHYNYIRLDHRTDLYKIARTQNLTIGFYKKNTAQLMVFTKEVIEKIGAFDL
                     RFGRYGFEHSDYTRRCKGAGFCKPPHHDVHPHIFDLDIFIEEMNVEPCYNIDDRKKYS
                     AEGNKIYMDFDPRRIYIPFPEGDY*"
     gene            136541..136723
                     /locus_tag="DGJ7_scaffold_2_2069_prodigal-single_162"
     CDS             136541..136723
                     /product="hypothetical protein"
                     /codon_start=1
                     /transl_table=11
                     /translation="MKIVNSPKVLVTEDDLKKLLVRFIEKKTGKKVQEVSLALSQNVE
                     VTLQTEETELEEPKNG*"
     gene            136716..137459
                     /locus_tag="DGJ7_scaffold_2_2069_prodigal-single_163"
     CDS             136716..137459
                     /product="hypothetical protein"
                     /codon_start=1
                     /transl_table=11
                     /translation="MGKPLIGIGLITYNRAAAATEVAQAIVDTLDRERYDYKLVCSLD
                     QQDTTGYEKVGQLMSLVPHKNVGISINKSIALMNLQECNHVFLFEDDFKPTKKGWDTL
                     YLNVHKESGIGLFNYCPQWVSDSEKRPKKAVKYNSGTVIYEYTHVAQIMSITKDTLNT
                     VGALDPDYIGYGYEHCDYTRRCIISGKFPRQGFPFIKETWDCTAMLDVPNTTSDEERK
                     PQIEHNGRVYGKGVPRILIPFTEIQKRMI*"
     gene            137456..138235
                     /locus_tag="DGJ7_scaffold_2_2069_prodigal-single_164"
     CDS             137456..138235
                     /product="Uncharacterized protein n=3 Tax=Parabacteroides
                     RepID=A6L8C7_PARD8"
                     /codon_start=1
                     /transl_table=11
                     /translation="MKYDLKDTTFIMPVRVESQDRANNVLTSVSYLLNHLDTNIIILE
                     DDKVSKVPSILGTKLSQVKYIFNQNNEYLFWKTRHLNTMALQVKTPIMVMYDCDIIME
                     SNLYEKSRNYITKDGYEYIVGYGDLTRVNQDQHKILRETMDPYKVVSGGNMAAAVGSP
                     AWVLTNKYMEAGMENEFFKSWGFEDNERHWRFVRMGLKHRYGEGKLWHLEHCRVSNNF
                     NSNPHLDTNARLFHSVEGESPEQTKERVKTFPWLKAYGVIK*"
                     /db_xref="UniRef100_A6L8C7"
                     /db_xref="pdi:BDI_0151"
                     /db_xref="K6AQ99_9PORP"
                     /db_xref="A6L8C7_PARD8"
     gene            138232..138858
                     /locus_tag="DGJ7_scaffold_2_2069_prodigal-single_165"
     CDS             138232..138858
                     /product="Uncharacterized protein n=1 Tax=Sphingobium
                     quisquiliarum P25 RepID=T0HNT8_9SPHN"
                     /codon_start=1
                     /transl_table=11
                     /translation="MIPKIIHQIWVGDQNKRPYKMMETWKEKNPSWEYMLWTDANLPT
                     MINRHHFDAFSPYHGKADILRYEVLKQHGGFFIDADSDCIKPLEDFLLDNDSFACFES
                     EQHRPGLVANGYLAGIKDCQIFDILIQKISKMIPQHMNAMAPPWMLTGPTLLTNSIRE
                     HNYTKLKIYPSHYFIPCHFCGGNYTGSDHVFCRQYWGSTHGSYGNLGR*"
                     /db_xref="UniRef100_T0HNT8"
                     /db_xref="A0A0D1CIB5_9SPHN"
                     /db_xref="cem:LH23_11025"
                     /db_xref="T0HNT8_9SPHN"
     gene            138855..139613
                     /locus_tag="DGJ7_scaffold_2_2069_prodigal-single_166"
     CDS             138855..139613
                     /product="Uncharacterized protein n=1 Tax=Runella
                     slithyformis (strain ATCC 29530 / DSM 19594 / LMG 11500 /
                     NCIMB 11436 / LSU 4) RepID=F8ELJ6_RUNSL"
                     /codon_start=1
                     /transl_table=11
                     /translation="MIDLLNVTFNIPVRIDTQHRLENVNLVVDYLNHHFKTNIIVCEE
                     DKEKKLENLSSKCTYHYIKSDNSHFHRTRILNLMAKMSQTSIIVNYDTDVLFKVSEYV
                     NAANVIDTNYGDVCFPYNGRFYDVPRSFYASINETKSLDGINLSSCGLLTSSSVGGAI
                     FWNKNKFMEIGMENENFKSWGFEDNERIARCRRLGLRIIRTPDVLYHIEHSKSTNSGP
                     HNHFYWENQRECAKVEAMTAEEIKQYIKTWSWVS*"
                     /db_xref="UniRef100_F8ELJ6"
                     /db_xref="A0A0G1BVL0_9BACT"
                     /db_xref="rsi:Runsl_0953"
                     /db_xref="F8ELJ6_RUNSL"
     gene            complement(139606..140214)
                     /locus_tag="DGJ7_scaffold_2_2069_prodigal-single_167"
     CDS             complement(139606..140214)
                     /product="Methyltransferase FkbM family id=3327961 bin
                     =GWF2_Ignavibacteria_33_9 species=Methylotenera mobilis
                     genus=Methylotenera taxon_order=Methylophilales
                     taxon_class=Betaproteobacteria phylum=Proteobacteria
                     tax=GWF2_Ignavibacteria_33_9 organism_group=Ignavibacteria"
                     /codon_start=1
                     /transl_table=11
                     /translation="MFTLNEDMVRKWYAAGGESNLRYNYKLNSGSVVFDIGAYEGIWT
                     KKMFDMYKCNFEVYEPVSRYFEMCRNAFISIPQIHVHKIGVSDVTKKDKIFLDNDGSS
                     IHAVNNAPEEIDLVAVKDIVAPHQTIDLMKINVEGCEYEIMESIIVNNLQSKVINFQI
                     QFHNFSYVLNPESRREEIRKSLSNTHHLTYDFPFVWENWEIN*"
                     /db_xref="gwf2_scaffold_1544_27"
                     /db_xref="puf:UFO1_1088"
                     /db_xref="86588413"
     gene            complement(140219..141064)
                     /locus_tag="DGJ7_scaffold_2_2069_prodigal-single_168"
     CDS             complement(140219..141064)
                     /product="Marine sediment metagenome DNA, contig:
                     S01H1_L04649 {ECO:0000313|EMBL:GAF69131.1}; Flags:
                     Fragment;;  TaxID=412755 species="unclassified sequences;
                     metagenomes; ecological metagenomes.;" source="marine
                     sediment metagenome.;""
                     /codon_start=1
                     /transl_table=11
                     /translation="MKYKFKIVDSFFSHNHSASTLSHLDQNIVWDRNVGNDDIVFYTD
                     NFDNATSGKIKIAFLLESPIVMPHLYNYFMNANNRRKFNYILTFDERLLSIGENFIEY
                     SLGGCWIEPKDIKIHNKNRNVSIISSHKNEHAGHKMRHEIIRNFRSKIDLVCGRGYSE
                     IPNKIVALRDFRYSLVVENFRINHYFSEKLIDCFSTGTVPIYWGCDSISNFFNNKGMI
                     LFTKLEELNSILNTVGESDYESRLSTIADNFEKCKAFRVCENSILSSIQKVIPDNLLQ
                     QYKIG*"
                     /db_xref="X0S1K3_9ZZZZ"
                     /db_xref="gwf2_scaffold_4105_2"
                     /db_xref="pga:PGA1_c24810"
     gene            complement(141061..141852)
                     /locus_tag="DGJ7_scaffold_2_2069_prodigal-single_169"
     CDS             complement(141061..141852)
                     /product="Uncharacterized protein n=1 Tax=Guillardia theta
                     CCMP2712 RepID=L1JG29_GUITH"
                     /codon_start=1
                     /transl_table=11
                     /translation="VNITIFSKDRACQLDFLLKSMEQHFVEYKDTKISVIIKYKNDTH
                     RRAYEKLFYDFPNIHKIIETPSTVFKQLTLNSIDTGKKYTTFFVDDNVFKNRFSVSDA
                     EVAKMSSPENLCVSLRMCDGMNYCHSAQFHYNHVPKIQDGRWAWRGHLGDWGYPMALD
                     GHIFRTADVVNLLQRIPFRHPNELEYNMSLNPFGQEHMICYKESVIFNNPLNRVHNNN
                     NTPHANVSEDMLADMYLSGKRIKLSRDTTDIKFTSPHFDIPIEMV*"
                     /db_xref="UniRef100_L1JG29"
                     /db_xref="L1JG29_GUITH"
     gene            complement(141852..142664)
                     /locus_tag="DGJ7_scaffold_2_2069_prodigal-single_170"
     CDS             complement(141852..142664)
                     /product="hypothetical protein"
                     /codon_start=1
                     /transl_table=11
                     /translation="MKYVKVSSDMEKSCESVGWDTSRFFELGWELSVTHLQAKRMIST
                     NQIDPNIDTLVVSTDRAFLYENVCKTIHYRDFAKLPKPDNFTDITSSCHDYLKTTSDQ
                     GYYRGMYKFYNEDKHLIHNINYSKIQENDPFFIMHVRYRNWCPERNFPLDFWVNSVNK
                     LINHFKMKCYIFGENTGPLINNTNIFGVGLRDYATLLNNKNCKFFMGSMSGGSMVSQL
                     CSHRDCKVFIVENHPRSVGHPLFHDESVNFAGCVTHFNNNRDGLVDDIIRVA*"
     gene            complement(142661..143626)
                     /locus_tag="DGJ7_scaffold_2_2069_prodigal-single_171"
     CDS             complement(142661..143626)
                     /product="hypothetical protein n=1 Tax=Hymenobacter
                     norwichensis RepID=UPI0003B47401"
                     /codon_start=1
                     /transl_table=11
                     /translation="MKSIIITSINPETEAIKKFKDIEGWKLTLVGDKKTPNYSDENIN
                     FIPYSIQDSKYEISKHLPVNSYCRKNIGYIDAIHSGAEVIYESDDDNIPYHFWKFDNF
                     ETSKVLNCSESFANIYSYLSNEKIWARGFPLEYINKPTNYKVEDRKSSIGVWQTLIDH
                     DPDVDAIYRLTINKAVNFDVKESFAVETGVYAPFNSQSTFWRKDCFLYMYFPSTVSWR
                     FSDILRSYITQRLLWQDRLRLGFSKSIVFQDRFRTDYMKDFVDEIPLYTNTLKTTNIL
                     NKMKFTSSKKDNLIKVYTELANNNIVKKEELDILNVWIKTLEAVI*"
                     /db_xref="UniRef100_UPI0003B47401"
                     /db_xref="puf:UFO1_2909"
                     /db_xref="A0A075KFE3_9FIRM"
                     /db_xref="UPI0003B47401"
     gene            complement(143623..144564)
                     /locus_tag="DGJ7_scaffold_2_2069_prodigal-single_172"
     CDS             complement(143623..144564)
                     /product="fcl; GDP-L-fucose synthase (EC:1.1.1.271)"
                     /codon_start=1
                     /transl_table=11
                     /translation="MNKDSKIFVAGHNGLVGNAVHRYLLSNGYTNIVVKSRKELDLTN
                     QKQVDDFFASELPEYVILSAAKVGGIHANSTFPVEFGYINGMIQANVLNAAHVNKVKK
                     LLFLGSNCIYPKECPQPIKEEYLLSCELENTNEIYALAKILGVKMCESYCKQYNDSFI
                     SAMPCNLYGVNDNFHFENSHLIPALIRKIHEAKINGVDELKIWGTGRARREVLFSDDL
                     AEACVFLMDNYNGITPINIGTGVDYSIVEIYETVSKVIGYKGGFSFDTSKPDGTIRKL
                     LDVSKINNLGWKAKHSFEDGVSITYEWFLRNQGNFRK*"
                     /db_xref="fbr:FBFL15_3034"
                     /db_xref="A0A0G0S651_9BACT"
                     /db_xref="gwe2_scaffold_697_29"
                     /db_xref="1.1.1.271"
                     /db_xref="1.1.1.27"
     gene            complement(144561..144908)
                     /locus_tag="DGJ7_scaffold_2_2069_prodigal-single_173"
     CDS             complement(144561..144908)
                     /product="hypothetical protein"
                     /codon_start=1
                     /transl_table=11
                     /translation="MKLNDMFDERIKEYVKEVCEKKLIPDDISFIETDNLGEVLDKLI
                     IVHIRAWMLEDTIHKNISDADLATVKRKLDVCFKQKRPKLVEAINKLVEKSIVEGKSL
                     VEDNVKIYKSEDQ*"
     gene            complement(144905..145972)
                     /locus_tag="DGJ7_scaffold_2_2069_prodigal-single_174"
     CDS             complement(144905..145972)
                     /product="tbd:Tbd_1776 GDP-mannose 4,6-dehydratase; K01711
                     GDPmannose 4,6-dehydratase [EC:4.2.1.47] id=982972
                     bin=RAAC1_SR1 species=RAAC1_SR1 genus=RAAC1_SR1
                     taxon_order=RAAC1_SR1 taxon_class=RAAC1_SR1 phylum=SR1
                     tax=RAAC1_SR1 organism_group=SR1"
                     /codon_start=1
                     /transl_table=11
                     /translation="MKKAFITGANGQDGSYLIELLLEKGYEVHGIIRRSSVFNTQRIE
                     HVMENPEIYNKSLFIHYGDVTDPININQLISSIQPDEVYNLAAQSHVKVSFEVPYYTA
                     QTDAIGTLNVLEAVRNHCPKAKVYQASTSELYGGMGYNMPSTGYTEESPMHPRSPYGC
                     AKMYGLWIVKNYREAYGMFACNGILFNHESPRRGDTFVTKKITNWMNKFRSETLKSSC
                     WELPPLELGNLNAKRDWGHAKDYVEAMWLMLQQDKPVDYVIATNKTYSVKDFIIECFR
                     HLDWDCNTTWVGEGVNEKLLLWKTQSIPLVVVNPKYFRPSEVEVLLGDASRARVELGW
                     KPKYDFKALVRDMLGFNKETK*"
                     /db_xref="RAAC1_SR1_1_620"
                     /db_xref="T0PJN3_9CLOT"
                     /db_xref="srb:P148_SR1C001G0646"
                     /db_xref="K01711"
                     /db_xref="4.2.1.47"
     gene            complement(146011..147057)
                     /locus_tag="DGJ7_scaffold_2_2069_prodigal-single_175"
     CDS             complement(146011..147057)
                     /product="hypothetical protein"
                     /codon_start=1
                     /transl_table=11
                     /translation="MVKPPNYAAQAIFYRIIPDCEEVKTSNSFLHRGRCPLCNDHKKR
                     MYLKEYGDHFHIYCHNCGYSNGFTIFLKDEYPEYVEELKEHIIQSIRDGSFMKRPKPE
                     AFVADLRDEIDMKLRCYLQDNSFSLTKKQRHTAKEMCRIKSIEYLESRRIRETDWSDF
                     FFFFDGQLKGYIGIPMWDEKKQVLLHIQGRLLIPSKAAEVRQEKYLFLKDTNANIDNI
                     PKPIYGLWKADANSRVYMSEGTLSALAFGRQGLSTCGAQVSKMFVSKVKKKYKNLIWS
                     LDNYWTDPTGQKKTDSLLQMGETCFIMPKEIPCKDTNDLLEYLNVDVLPEDFVSSNLY
                     TGKTGYVKLQLLKR*"
     gene            complement(147088..147507)
                     /locus_tag="DGJ7_scaffold_2_2069_prodigal-single_176"
     CDS             complement(147088..147507)
                     /product="Endoribonulcease translational repressor of
                     early genes n=2 Tax=Myoviridae RepID=K4I2N8_9CAUD"
                     /codon_start=1
                     /transl_table=11
                     /translation="MNNEETVLDPNTIGIKVTLVKDYALVCETLERMGVVNHKEKIIY
                     PSCYCRKVDTATGSDYTICHFKEMFATQGKPSTFSNIDSLRRCTITYLLQKWGLIEVV
                     DTNDVSKILDEKIDVVPHKDKRLYKIVHKFKQHRIQN*"
                     /db_xref="UniRef100_K4I2N8"
                     /db_xref="A0A0B4L9F3_9CAUD"
                     /db_xref="K4I2N8_9CAUD"
     gene            complement(147520..147960)
                     /locus_tag="DGJ7_scaffold_2_2069_prodigal-single_177"
     CDS             complement(147520..147960)
                     /product="hypothetical protein"
                     /codon_start=1
                     /transl_table=11
                     /translation="MSKREGLKKQKKSTKVWEIVDDILVDKTGTLLEDAAYEKDFNAF
                     LIIRYLSMNPELAPHCNYLNRLHDMRGQKSISKKQFYKLMIKLIPRTTGRFQYIKSAV
                     AESPEINNIMEYFECNRREASLYLDLHGPKWAEEITKEFGGSRK*"
     gene            complement(147966..149051)
                     /locus_tag="DGJ7_scaffold_2_2069_prodigal-single_178"
     CDS             complement(147966..149051)
                     /product="hypothetical protein"
                     /codon_start=1
                     /transl_table=11
                     /translation="MGFFGSLKNFFTTKEKEVVQETTSIDTIVGVKVGTPPTKPVVTI
                     QSITQEPKKDVVEKPKPVYNNEQGVPHMAERYLVVLDTTNRPEVKDRGLQGGLKNFYF
                     VYATQADQAREIVLRSFARNPEVLHQIQYSLTVTPMSKIIPLMNEQNYFWSYIPLNKS
                     QRAPGQRSTPPSQRTDPNNPEVVIPMDVREIPSPDTPATQNDTPKISEIPAEARGPAA
                     AANNPMAAFMSPTLPNGQPNPMYAMMQMFAASMQNGQAPAAPAQQQPQVTVTRGDPNN
                     DPELAQRMAEVRATAIPRHQHHDPTAMDENMEAAERAANNEVERFKNMPKEQQAASTL
                     KKVDMHDVGVDMAQMKKIMEASKLNQG*"
     gene            complement(149051..149953)
                     /locus_tag="DGJ7_scaffold_2_2069_prodigal-single_179"
     CDS             complement(149051..149953)
                     /product="Replication factor C small subunit n=1 Tax
                     =Methanosphaera stadtmanae (strain ATCC 43021 / DSM 3091 /
                     JCM 11832 / MCB-3) RepID=RFCS_METST"
                     /codon_start=1
                     /transl_table=11
                     /translation="MPKIPLIEKYRPKTLEDVIGDEDMLAKFREYIEQKDAPHLLFVG
                     SPGVGKTTCAKILARAITQEYMVINSSEKRGIDTLRNDIVNFCSTMVWDESGIKIVIL
                     DEVDNMTYDTMQALRGVMEEHMESARFFLTGNHAGKIPDAIESRCQKFDFKNISKNDV
                     AKRCKFILDNEGVTAVNFVRDVKYIINQYYPDIRSVVGGLAKFTVGGVFKVDPTKLSS
                     TNHDLLIQLIKEKDWKKIRSQICGTDTYDSLFKIIFDRAEEISEDKSAIIMIYAAEGM
                     KAQNDMADLEVNFISTVLKIIQEI*"
                     /db_xref="UniRef100_Q2NH89"
                     /db_xref="mst:Msp_0413"
                     /db_xref="RFCS_METST"
     gene            complement(149966..150163)
                     /locus_tag="DGJ7_scaffold_2_2069_prodigal-single_180"
     CDS             complement(149966..150163)
                     /product="Marine sediment metagenome DNA, contig:
                     S01H1_S25261 {ECO:0000313|EMBL:GAG31311.1}; Flags:
                     Fragment;;  TaxID=412755 species="unclassified sequences;
                     metagenomes; ecological metagenomes.;" source="marine
                     sediment metagenome.;""
                     /codon_start=1
                     /transl_table=11
                     /translation="MQKCKFYNGWCGLCDTLCEKDYCEEHKNMKCDVCGKQATHTCSE
                     TMGAFVCGVPLCEKCKCTFNH*"
                     /db_xref="X0Y342_9ZZZZ"
     gene            complement(150213..150746)
                     /locus_tag="DGJ7_scaffold_2_2069_prodigal-single_181"
     CDS             complement(150213..150746)
                     /product="hypothetical protein"
                     /codon_start=1
                     /transl_table=11
                     /translation="MAKKKKRVPIKISGSVSVPYINSSGWSNSSSSSGTITTTSGSQW
                     VISPSSSFTSTLLSTVKDLRNHLFTVEIGHYDVPVVTVLIRGIEFKDDKLVISFLLDD
                     KDMIREAFTEYHSFRLSYLNTKGEVEETYQIQTDPLAEAKYILPDVRHDLSNLPNWKL
                     VWSPYTVTRVVKEDKDD*"
     gene            complement(150752..151498)
                     /locus_tag="DGJ7_scaffold_2_2069_prodigal-single_182"
     CDS             complement(150752..151498)
                     /product="hypothetical protein"
                     /codon_start=1
                     /transl_table=11
                     /translation="MLQGKFNKEQANAFITPLLDIQRVGIDKILLEINSDKTLNIGTQ
                     TGNGSNFVIVNYKAKMFDGFDTLSEKFQFGIHNLGEFSGIMKIFEEGFSLKLTEELAA
                     IDNGSNKFLFYGCAAKDTLRAPGSKINGLAFKPDATFTWNAELRQFMNAMSLLKQEHI
                     IFTGDVNTKTVTVAVTNKEFKRGNSFKVVVPARTIEKEFRIVVDKDKLQPVVMSKNGV
                     FDVSLLEKGVVLLSKTDYYDVLHSVTPLIR*"
     gene            complement(151562..152911)
                     /locus_tag="DGJ7_scaffold_2_2069_prodigal-single_183"
     CDS             complement(151562..152911)
                     /product="dTDP-4-dehydrorhamnose 3 5-epimerase-like
                     protein"
                     /codon_start=1
                     /transl_table=11
                     /translation="MNTVDHKTLHEWFDGKVIIDEVREYKDPRGSLVELWRNDDDRVK
                     DSVMSYWSETAPYVLRGPHEHLAQRDEFYSWRADMVYMLHDPSTGETKTFRTDPTKII
                     RVTVAPTIIHSYRNLDNKPSLTGNFPTSLFMGKDKKEKTDEIRHESKLKDTTAYVVLG
                     AGGRLGKAVTKVLFDNMGIANHQVIPIYEKFPKYDTTYVQTFVDRIKEAARLTEAKDV
                     VIINCVGITDVAKANKEDKNLIWANSDFPFILGERCSRAGINLVHFSTDYVYQQVKEN
                     NVRGKLSDYTKSKQIYEAAVDQLMEANGKSQRNTTVIRVANLFSVDKSDTLNLLYKIN
                     EKVKTNTIIQQDPLVKMGPTDVNVIAEWLYTNMKNGEVFIKQDMKPKFYNLVSGSIYT
                     IPSLVEKHYNNYSNVIKIESDLVYWFDTFMTDSTVNVVNLPDSENSIRAYLDLIHGK*"
                     /db_xref="rmg:Rhom172_1408"
                     /db_xref="gwf2_scaffold_28_211"
                     /db_xref="107386014"
     gene            complement(152911..153174)
                     /locus_tag="DGJ7_scaffold_2_2069_prodigal-single_184"
     CDS             complement(152911..153174)
                     /product="hypothetical protein"
                     /codon_start=1
                     /transl_table=11
                     /translation="MKPSCMFKEAVDVGEYMINPVSISESGCIVMAETVKCDTSQEVI
                     DALKSMKILYVITVATRVPGLFRTIRKPFSKQRMRKYIVRGVW*"
     gene            complement(153205..154227)
                     /locus_tag="DGJ7_scaffold_2_2069_prodigal-single_185"
     CDS             complement(153205..154227)
                     /product="dTDP-glucose 4,6-dehydratase {ECO:0000256
                     |RuleBase:RU004473}; EC=4.2.1.46
                     {ECO:0000256|RuleBase:RU004473};;  TaxID=1053238
                     species="Bacteria; Firmicutes; Bacilli; Bacillales;
                     Bacillaceae; Bacillus; Bacillus cereus group.;"
                     source="Bacillus cereus VD154.;""
                     /codon_start=1
                     /transl_table=11
                     /translation="MKHLVLTGCAGFIGINLLEHLITDRKDILSKYKSVISIDKMGYA
                     TEYNTMHYFDVAKKFDAASIKFIDIESDINSKDFQSRKINYEVGSKFDILDFASSSHV
                     DNSIKDPYSLYEQNAALPAHLCKKFGLANIDNFIHISTDEVYGDIDYAAANNKNAWFR
                     STTPFAPGNPYSASKVAQDALLMSLQHTFGLNLHIIRMANQFGPWQHPEKMLPASILR
                     SLSGEPIRVYGEGKNMRQWTPVRDTVKIIAKVLDEPSNYNTVSHIAAPQDIQSNIQWV
                     YSWQKTLKEYDIDSSLSFVEDRKGHDKVYALADCIPWVENAPSIEDRFKETIKWYIDN
                     RGRFGI*"
                     /db_xref="J8KR04_BACCE"
                     /db_xref="UniRef100_E6TT19"
                     /db_xref="bco:Bcell_3687"
                     /db_xref="E6TT19_BACCJ"
                     /db_xref="4.2.1.46"
     gene            complement(154307..155398)
                     /locus_tag="DGJ7_scaffold_2_2069_prodigal-single_186"
     CDS             complement(154307..155398)
                     /product="Uncharacterized protein n=1 Tax=Paramecium
                     bursaria Chlorella virus IL-3A RepID=M1I5M6_9PHYC"
                     /codon_start=1
                     /transl_table=11
                     /translation="MAKFATFNKDQFEELRKKLEESKNAGANKKDDKKSFDWRFNPTQ
                     IKGEARTIYKIRILPNIHVDEGASEPWIQNSVHIFKPKGSDKNTYQVCPFTYEGDKAK
                     CPICEYSKFWFAKKDKASEDIGRAYWRKKRWHMNVLVKEDPRKGDENQKGKVLVWEVG
                     TKIFDKLSEALTMHKMFFWDPHAGFDFSIVVKQVGGYANYDSSDFARTASPIVESEEE
                     LDGIHDQIRDLNKLILGQKRKSYDELKAIMEGRKTAGGASPDGESSPETVTRDSEGET
                     EVSKANDAEAVQLNEVEAPAPAAEEPAPKAAPKAAPKAAPKAAPKAAPKASPKAVEKP
                     AGKTPPKAAAVGEGEIDIDKINFDDDDPF*"
                     /db_xref="UniRef100_M1I5M6"
                     /db_xref="A0A0F8BJX6_CERFI"
                     /db_xref="ske:Sked_22440"
                     /db_xref="M1I5M6_9PHYC"
     gene            complement(155531..155914)
                     /locus_tag="DGJ7_scaffold_2_2069_prodigal-single_187"
     CDS             complement(155531..155914)
                     /product="Uncharacterized protein n=1 Tax=Vibrio phage
                     PWH3a-P1 RepID=M4R2G0_9VIRU"
                     /codon_start=1
                     /transl_table=11
                     /translation="MTPSEYIEKCKRTEVQEYQFAILKSADHWVPPRIEHAVMGMVTE
                     TAECMDAIKKTKIYGKPFDKVNILEEAGDTLYYISILLDELGVSYEEVMAKNIAKLAK
                     RYPEKFTEEQALNRDADAERKVLES*"
                     /db_xref="UniRef100_M4R2G0"
                     /db_xref="A0A0G0PVW3_9BACT"
                     /db_xref="bmx:BMS_1457"
                     /db_xref="M4R2G0_9VIRU"
     gene            156009..156197
                     /locus_tag="DGJ7_scaffold_2_2069_prodigal-single_188"
     CDS             156009..156197
                     /product="hypothetical protein"
                     /codon_start=1
                     /transl_table=11
                     /translation="MRNIQNEKYFSPQETADIFGVSKEAVLQWIKKGLLKCNRISERK
                     IFITEKQMKEYMECKNAG*"
     gene            156187..156438
                     /locus_tag="DGJ7_scaffold_2_2069_prodigal-single_189"
     CDS             156187..156438
                     /product="Uncharacterized protein n=1 Tax=Xanthomonas
                     phage OP1 RepID=Q2NPH5_9CAUD"
                     /codon_start=1
                     /transl_table=11
                     /translation="MQDEGTKLFIEKSRKVHGDKYDYSQSIYTGNKNKIKIICREHGE
                     FFQCPQDHYGMKGCGCRKCGGKFCHISPLSLSCGGMPHP*"
                     /db_xref="UniRef100_Q2NPH5"
                     /db_xref="Q2NPH5_9CAUD"
                     /db_xref="abk:LX00_04105"
     gene            complement(156395..156670)
                     /locus_tag="DGJ7_scaffold_2_2069_prodigal-single_190"
     CDS             complement(156395..156670)
                     /product="hypothetical protein"
                     /codon_start=1
                     /transl_table=11
                     /translation="MRVAKPDQLTYEEIADLYKISPNKVHAIVKSGYNKMVRYYVDKF
                     GMNIFDAVMELRQAMNMSEKEAFEKLDEENKLRIKDEAFHRMREKEG*"
     gene            complement(156667..158061)
                     /locus_tag="DGJ7_scaffold_2_2069_prodigal-single_191"
     CDS             complement(156667..158061)
                     /product="DNA primase / helicase n=1 Tax=Synechococcus
                     phage S-CRM01 RepID=F5B408_9CAUD"
                     /codon_start=1
                     /transl_table=11
                     /translation="MSDKTQLYILNALLSDSNFAIKYIDKLEAKHFVAPVARVVQCVK
                     KFFILYHKVPTSEQLIKTLLPKLVKEDSEKLEESIDCIHECRQLEMREDFLQWIEDEA
                     KTFIKIQRISHALTQCIEHLDKGDPETAANMVLKASEIHFDEDLGLDYFEDLEKRMEE
                     LRNPAKVIPTGHDKLDLAIGGGWRPKSLIMFGAATNVGKTLILGHISYKLIEQGMDGL
                     YITLEINQNILANRIDANLTDIGMGDLSNNVDELMGRIITKRKEKLQASKEDASVKPF
                     GRFIIKECPPGFLNANGVGALLRELQLKRNFRPKFICVDYIGLMVPNGKAFSDNTYGK
                     MKTITEELRAIGVLHDIPVFSAVQVNREGYNTTHVGLEKTSDSMGIAHGADLMVMVSR
                     DENADSENKMYWNVAKSRWSRNGQSFVMSVDYDHMRIVDEEQSQNEAQTQAVVEAINE
                     YKSRTAPTSNGGKP*"
                     /db_xref="UniRef100_F5B408"
                     /db_xref="F5B408_9CAUD"
     gene            complement(158106..159242)
                     /locus_tag="DGJ7_scaffold_2_2069_prodigal-single_192"
     CDS             complement(158106..159242)
                     /product="UvsX RecA-like protein n=1 Tax=Prochlorococcus
                     phage P-HM1 RepID=E3SMY5_9CAUD"
                     /codon_start=1
                     /transl_table=11
                     /translation="MAKSKKETKIDVRSLFKTYASSVKNSRLEMFDEAQLPNVDSFIS
                     TGCYALNRILSGSYYKGIAHGRLTGVVGLPGVGKTYVCKNVIREAQKDGYGVIVYDTE
                     NAYSKDDLERSGIDPSQVAYPAVNTINDWKTDIANMLPALHAENPDQKWLVVTDSLAN
                     LLTEKEIADTAEGDTAQDMGLRAKQYSAASRILQKVIAQNNAAMLITNHSYEKPGANP
                     KIPPIEIPKGGNGFIYMVSYMVGIKKYAIKDEQKNEVDNSTEKIKVGNRMVFTTMKNR
                     FVPEGMSAEAFINFREGLLPYHGLLEDAVRHGFIEKAGNRWNIKHSGKSVWTKDLYTP
                     DVWDAIIPELDKKVSDELRYSSYGEEAIKSMGDAVETDKPDVKD*"
                     /db_xref="UniRef100_E3SMY5"
                     /db_xref="E3SMY5_9CAUD"
     gene            complement(159450..162194)
                     /locus_tag="DGJ7_scaffold_2_2069_prodigal-single_193"
     CDS             complement(159450..162194)
                     /product="DNA polymerase {ECO:0000256|RuleBase:RU000442};
                     EC=2.7.7.7 {ECO:0000256|RuleBase:RU000442};; 
                     TaxID=351708 species="Viruses; dsDNA viruses, no RNA
                     stage; Caudovirales; Myoviridae.;" source="Synechococcus
                     phage S-CBM2.;""
                     /codon_start=1
                     /transl_table=11
                     /translation="MYSSIYFSPKNSEVYCWEYENGVKVLTKYPAPLFFYVKDTNNKD
                     TEYKTIYGDPAKRVEYTSWRKYKDAIERYHEWGTQTFESDVAVETKFIISNYLGLELK
                     VPTFDIHFLDIEVHSDVGFPRPEDANFPITIITTWSTKHEKFFIFAEKDFDTTFITSN
                     GEKCEKFIFDKEEDLLKEYMAWVRTEHPDIISGWNSNGYDIPYIINRARKLFGYKENE
                     RGFTEEDGAADMSPLGVIRNRRIPIDEFNFEIKYEIAGINLLDYMEVFQNYTFSEQES
                     WKLGHIANLELGESKKEFEGSLADLYKDWQNYVEYNVQDVRLLRKLDAKKKFLKLLVT
                     FCYGCRVPFEHYVKTTKVLDGAFLSNLALEKVVLPDVNRKLVEEMKIKKEKYIGGFVK
                     HPEAALHEWVLSFDATSLYPSIMMGWNISPETKICVIDKKHVKPLMKYMSRAEPCEDN
                     VNVMKQHMTVSELGNLIKEKKWCLAANGAIYKTDIQGIVGRFVKEWFNKRKEYKKKML
                     KAKDDHDDVMASEYDGLQHNFKILINSVYGYLGTPHSRLFDWDNAVAVTMTGRAITTT
                     CISAIDGYFSSDAWVNNKKYNDGVNPNKKIDNTVIYGDTDSLYISFGRILKSFGRDYD
                     KVDNESVKNYIVFNEEKNNADFYDKLSKEHREKMEDSADSIQNFVSNIINGAMKSLTI
                     GHLNTPENLIYFKREAVASRSIFLEAKKHYVMWVLNSEGVELEEKKRLKLVGIDVVRS
                     STPPIVRKELKNIIRDILVKLDRDYTVGELNKMYDRFLVAKPDEIAFPSSVRDIKKYV
                     QKLKEEGKFKSTPMHVRAAILYNQMLADDPKLKRKYDMIYNGDKIKYVYTKTSIDWKH
                     NIFGWKDKWVTEVGLEDNINRREQFHRAAISPVEDFFRILNWSLPDLDCHDMKGIFNW
                     *"
                     /db_xref="I3ULE9_9CAUD"
                     /db_xref="UniRef100_I3ULE9"
                     /db_xref="mpz:Marpi_1295"
                     /db_xref="2.7.7.7"
     gene            complement(162259..162450)
                     /locus_tag="DGJ7_scaffold_2_2069_prodigal-single_194"
     CDS             complement(162259..162450)
                     /product="hypothetical protein"
                     /codon_start=1
                     /transl_table=11
                     /translation="MRKLNDEIQEVYENLDHLQEMLEFENTSGKNEKHLKLLDNARDA
                     LNRYLLVVEKFDRTGKTKN*"
     gene            complement(162447..163493)
                     /locus_tag="DGJ7_scaffold_2_2069_prodigal-single_195"
     CDS             complement(162447..163493)
                     /product="glycosyl transferase n=1 Tax=Pseudomonas sp. R81
                     RepID=UPI00029AD3B4"
                     /codon_start=1
                     /transl_table=11
                     /translation="MSKQEAKSIILYPSDKNGCGFYRTFFPFRYLAVKYPEYHISEFY
                     AYHFDLNYIRRASYIRFQRQVTDKQMKLMLQYKYQINKCGSKAKLVYELDDLVHGIAP
                     NNILAYQFYTPSRKNNLINIFKMMDTVTFSTNFLKDYYEKNHQITNSIIVPNFLPKHL
                     WGQCGTRDKSKKDARGRPRVLWAGSASHLGKGGDMEFLLPMIKKSLNDIQWVFFGVQP
                     PELRGMVEFHEWSNSFDYAQALDSIDADIALAPIYDNEFNLGKSDLKILEYSALGLPT
                     IASTIGNKTGPYDLISGLKTLPNNADDWYTAIMELFKNQDEQKKLLESGRVELSKRWL
                     ENESNIGLYRKIYS*"
                     /db_xref="UniRef100_UPI00029AD3B4"
                     /db_xref="pff:PFLUOLIPICF716230"
                     /db_xref="82408698"
                     /db_xref="UPI00029AD3B4"
     gene            163569..164027
                     /locus_tag="DGJ7_scaffold_2_2069_prodigal-single_196"
     CDS             163569..164027
                     /product="hypothetical protein"
                     /codon_start=1
                     /transl_table=11
                     /translation="MENKKRIIRKRNQIADYSRYYIDKDEYTKEVVNYKKTGKATERL
                     GELFTIHVDRYATSLSWKNYTYLDEMKSQAKLFLLKYSTSFNPDYGAENGKKPNAFAY
                     CTSIIYNAFLQVLQREKKHSALKDKLIKNAEKINYELEKFNILNQITIDD*"
     gene            164062..165159
                     /locus_tag="DGJ7_scaffold_2_2069_prodigal-single_197"
     CDS             164062..165159
                     /product="Recombination endonuclease n=1 Tax=Synechococcus
                     phage syn9 RepID=Q0QZ79_BPSYS"
                     /codon_start=1
                     /transl_table=11
                     /translation="MSKKILMISDIHFGCRGNSEKYLSLIKDFFETTLCEAIKTNGIT
                     DVRILGDLFDNRNTLNVRTMNTVMEVFRWYSQHYPDVSFKILLGNHDIYYHNRTDINS
                     IECLRHMANVQIVDKVEVEKVGSKKIVMVPWLIPESNNYNTFTSMTNGEEKFDLLLGH
                     FEVRGFEISPGIIDTNGMDTRLFKNFTRVFSGHYHLRDTRGNMTYLGCPYQLTWGDYG
                     NEKGIHIYDIDTEEVTFIKNNNSPEHMKIIISDLAAGDRECLKKVKNNVVRLVIDKKY
                     KDSVIVKVVSAIEALQPFKLDIDNQYIEEGVDSESLKDVDLSRLNDPLSFLLEYIKVI
                     ELPTDYEITLDKKELTKRVTEMYQKILKEKD*"
                     /db_xref="UniRef100_Q0QZ79"
                     /db_xref="A0A0E3FV99_9CAUD"
                     /db_xref="Q0QZ79_BPSYS"
     gene            165222..167009
                     /locus_tag="DGJ7_scaffold_2_2069_prodigal-single_198"
     CDS             165222..167009
                     /product="Uncharacterized protein n=1 Tax=Prochlorococcus
                     phage MED4-213 RepID=M4QHD2_9CAUD"
                     /codon_start=1
                     /transl_table=11
                     /translation="MKIIFERVRIKNFLSFGNNETIFDYQKGINVVTGIVDGSTKRNG
                     VGKSSLLVDSLSFALYGRPLRGDAHINKENLINDINGRDCSVSVDFKIDNIEYTVTRS
                     IKPNGLTITCDGQEIKLDSMKNTQEWLVNRLGISHTCFSNILVLNVNSSQPFLSMDAA
                     LKREVIEDVLSLNIYGRMSEAAKSIHLSSKGDKSVVETELRSYLKQLQVANESLKSLK
                     EKQDHFEEEKRKHCEDIETDIKLLEEKRDQIIIDDTDYSISLTRAKNCINVIDSKIMV
                     LVKKEAECKKDMKDASDVIKKLEHEIHCPVCKTTLADSPMTQKFLQDCRDVIDNSTKT
                     LEDITSKREQGKKARDTKLIEVASLEEKIKHITSIKNKKDIIVNQINSKKAELIKEQS
                     RSLDLGSVISEEKYQEYKNSVIKSEAKMTDAVNTFEYSKLIRNMLGEDGVRKFVLSKI
                     MPFFNTKINNYLKILGSDYSLIFDNNLVEKVITRNRETREYSNFSSGEKKRIDLSILL
                     ALMDIAKVQNSVDTNILVLDEVLDTSMDNEGVESFLVFLKNGFRQIYGDKCIYIITHR
                     SDISADNFDRLIKLRKTKNFTIIDSIVDM*"
                     /db_xref="UniRef100_M4QHD2"
                     /db_xref="M4QHD2_9CAUD"
     gene            complement(167010..167723)
                     /locus_tag="DGJ7_scaffold_2_2069_prodigal-single_199"
     CDS             complement(167010..167723)
                     /product="hypothetical protein"
                     /codon_start=1
                     /transl_table=11
                     /translation="MKNDKLKNLWRLIESKTVAFSISPDFIKNFYENYTKKNYGSEDN
                     LYSVVGSLYYYLDKDEQFVINYLKNLSEVGTKIIEIFLNKYGLYVNQSEMKIRLLESI
                     DDDFKLGYPIPIYVSGSPDDKMTIGLVYHEDGRVEMFEGNDEASEDTIKKVNRVLGGK
                     KIRIYGSHNQQTVNQIVATGMLPQNLYVSPEKEYASGYFGEDRILFSGIVDSSYLNQE
                     SEYDWKTMEETPIEKIRYV*"
     gene            complement(168154..169635)
                     /locus_tag="DGJ7_scaffold_2_2069_prodigal-single_200"
     CDS             complement(168154..169635)
                     /product="Tax=RIFOXYB2_FULL_RIF07_49_35_curated"
                     /codon_start=1
                     /transl_table=11
                     /translation="MPNFRNTSSREIGILYQGRKISIPPGAIVDGPENFKMYRGLSRV
                     TDDEVQRYHKILPKVVRQDPSSSLKKFIKPRESIMNSTNIESLPLSVHGIDSIYETKR
                     YLDKYPKTGLKVSVYLDGEKDKVKNFILSTSGKIKFSNVEFLWLNEQKDDEMKTSSIK
                     QMFDSTELFKIRHSAELLIIDDYISTFVKVGCVSKVKLPNVLEVTELSSHYIKNTLVN
                     NYLVKTKVDISIVTLTHNPGQYNDMLDDLLKQRLNNSFEIVSIPNYNKEFSSCAEALN
                     LGRELSSGEVVIMCHQDLRVPHEWLQGIMDHIKHFETRNIKWGVLGMAGCNKHGIGNH
                     MDQDLCVIYLSDKVPDGRSYAQAYRGMFGVRKEVQTIDELCMVVPKNAPFKFDEQLLD
                     HFHWYGADICLDALSKGYRNFAIDAECVHLSDGRSNLGGGHAQKFIDDARKIWWKWSN
                     RFPYFRTTTATFMFKEKVIVMGIFILINHGNGNKNLPEVVRMD*"
                     /db_xref="89607605"
     gene            complement(169628..170503)
                     /locus_tag="DGJ7_scaffold_2_2069_prodigal-single_201"
     CDS             complement(169628..170503)
                     /product="Helicase n=1 Tax=Salmonella phage S16 RepID
                     =M1EB94_9CAUD"
                     /codon_start=1
                     /transl_table=11
                     /translation="MKITKIEKIDYSDDVYNIHVEDNHNYFANDICVSNCHGLKADVV
                     RSVAEKMTNATIRIGMTGTMPESKSDYMLIEGILGPVIDKVGYTELQEAKQISDISVR
                     IVNMVYPQDIVEQNASCDYQSEKNFIESDPYRNKVICKIAQEYTKADKNVLILVKKIE
                     HSETISNMLKKIGLKVSVVTGETKMNDRNDARHGMEKSGGNVIVATVGVYSTGVSINR
                     LHTVIFASAGKSKIQTLQSVGRGLRLHNTKDKLDLYDICENLRFSEAHAKKRIKYYKD
                     NNFDFVQKDVVVKNA*"
                     /db_xref="UniRef100_M1EB94"
                     /db_xref="M1EB94_9CAUD"
                     /db_xref="dto:TOL2_C42560"
     gene            complement(170500..171147)
                     /locus_tag="DGJ7_scaffold_2_2069_prodigal-single_202"
     CDS             complement(170500..171147)
                     /product="hypothetical protein n=1 Tax=Pelagibacter ubique
                     RepID=UPI0003B6979E"
                     /codon_start=1
                     /transl_table=11
                     /translation="MKICSKCKKELDDYCFHKRSGRVNQLCSYCKDCMKQFHNNRKEK
                     RKLLDKKPTAEEYRIRYYKNREKIIEQRKKRYEENKEKYHLLNKKWRMTESAKRYKRK
                     YGKEKYKNDINERVRSNLRSRVRKALESDNTKKNNKLYDLLGCNILQLKNYLESLFIE
                     GMSWENYGDWHIDHIIPCASFDLTIVENQKKCFHYTNLQPLWAFDNLSKGCKIIV*"
                     /db_xref="UniRef100_UPI0003B6979E"
                     /db_xref="A0A0F8XF81_9ZZZZ"
                     /db_xref="put:PT7_P051"
                     /db_xref="UPI0003B6979E"
     gene            complement(171144..171302)
                     /locus_tag="DGJ7_scaffold_2_2069_prodigal-single_203"
     CDS             complement(171144..171302)
                     /product="hypothetical protein"
                     /codon_start=1
                     /transl_table=11
                     /translation="MNNNRKKLICIRISNDEKEKMESFRKIHGFNSISDYLRFVGLNT
                     TIVVESKK*"
     gene            complement(171316..172320)
                     /locus_tag="DGJ7_scaffold_2_2069_prodigal-single_204"
     CDS             complement(171316..172320)
                     /product="DNA/RNA helicase, superfamily II"
                     /codon_start=1
                     /transl_table=11
                     /translation="VEYSDKPKITFVWINNIYGQLLCDDPRLTDAAIKRFAVPVENYF
                     FMPAYKAGRWDGKIRFLNYNGTFYLGIYHRLLKYVKNDDLYELVIDPKFQALTNKDSS
                     ALKEDFFKVTEETLDSGFAPYTHQYRGALKSLYFERGICEHVTSSGKSLTITLTINYL
                     YQKNKNNKILILVPKLDLVEQFVENMTAFGIPEDMIGKYCGYQKDTDNPFIVSTWQSI
                     YKQKEFLKEFTILIVDECLHPDTLITMGDGSKKPIKNIIVGDFVKTVNEKTKTIEDKP
                     VVKLHHNLSKNNQMFCLTLENGSVIKITGNHKVMLKNGEWKKVEDLKLGDDITDINTV
                     *"
                     /db_xref="nev:NTE_01454"
                     /db_xref="A0A075MQM6_9ARCH"
     gene            complement(172339..172812)
                     /locus_tag="DGJ7_scaffold_2_2069_prodigal-single_205"
     CDS             complement(172339..172812)
                     /product="hypothetical protein"
                     /codon_start=1
                     /transl_table=11
                     /translation="MTDETTTECTKSIDDIILEEEQKFFLKFEKVRSEANNAIQYIDS
                     DGIDIQLIKCHSSALRFNDILANEKHVYNRMKAKYERMYAEMIDVAKQNPLMYRTANE
                     VDGYIIRDVRIARAKSILQNQQEMVEYLQSILDMLKSKRFDLKTIADIRKAENGR*"
     gene            172904..173257
                     /locus_tag="DGJ7_scaffold_2_2069_prodigal-single_206"
     CDS             172904..173257
                     /product="hypothetical protein"
                     /codon_start=1
                     /transl_table=11
                     /translation="MSTNLDDFIIRIEQSKMNPMTDESIHEIFSFLKGQDSDMGILLD
                     IVLRLIMELNDVNMKTLFTTKILKFYGINNNDILSCRQRFVIEDGNLVKTPFLKNRQK
                     EMIGILLDQLEVKVL*"
     gene            173261..174157
                     /locus_tag="DGJ7_scaffold_2_2069_prodigal-single_207"
     CDS             173261..174157
                     /product="hypothetical protein"
                     /codon_start=1
                     /transl_table=11
                     /translation="MSIKSFKSFFTENVAAKVDDVPTAPAAHKWDVVLFSGSYNPITK
                     DEYGRICQFVDKFIKKESEQFADKVDIGLVTDYDKTYENDVSNKMSYDLTIEERSFLT
                     TKLFGLKLFPVNFEKMLHLLRHDQEKASNPEFMKEINEMIVEFKQNFHGSNILIILRQ
                     EDAKDIQQLEQIANVARGGLNLGFLIWNHEPQVDSRLFGRSIPVIGEMIKAIVMLDLE
                     RPNPEEIKAFAHKYKVQRWLNEIKKIHFKVNNERYIIAFRCIFPDLVISQTADDAAID
                     SNAKVAMEMLKTMYLKNVVDNN*"
     gene            174196..176829
                     /locus_tag="DGJ7_scaffold_2_2069_prodigal-single_208"
     CDS             174196..176829
                     /product="Uncharacterized protein (Fragment) n=1 Tax
                     =Oreochromis niloticus RepID=I3KA02_ORENI"
                     /codon_start=1
                     /transl_table=11
                     /translation="MSNCPFCGSNKVSKTFNFNEYTCELCECDYKHTSSGIKIFQEGS
                     WSTFCESITKEISSKTSSAPVVDLVTKTMLGYSKRNAEEVDLVIESLSSIASTLNSEY
                     KVGLRGKKDFLAVVEAIDTTIRAAHTLHKRQADLGIRIKLSEGILDWFKGENAEGSEE
                     AETASTLGGPSGPYEDNESEMVKNMQDTGIQREGAMSDLDIVAQEVVDTLGEGAAEDE
                     AVIAFVQQNYPDDVENINLILQSVQDKIQSGDMEGDGMTDVESDADTLASAGMGTDED
                     YGGSNDMGYDESANQKVIDELVPIYKIEKLDDPDAKPDLGIEAGDEVGDEDEEEMDVN
                     IGEDEDPFAADAGGEANPAEGGEEAPPVEGEAPVEGEEDPLADGTEDASLEGGDSDAI
                     ADVQDAAETVQDKFKRLETKIDDLLSKVEVLGGGTPEEAPEEAPEEGDAGGEDTFAAD
                     AGGEEAPVEGGEEAPPVEGGDAGEEAPPAEGGEDPFAESVVREAAKRKAKKIGVVTTR
                     GKDTKASYQRKQSAAEAHKETEEDGEDRTDMKAEVQEEEIPYTEGPKKQMDKDTESDA
                     PGATKKPTGEVACREGFNGFRVGDEVLVEGSTDAWNILGIQKNIFTLSRGKTTTKIDI
                     FKESIRHSDSRLEWQTTEELMRESKNRWQQVAAAYTTDKEVKVTGAVGLGGGNRIGGQ
                     KFGEKTELSEATKIPVIETLAADRKDIYKYVKDNALHRCAREVAVQRVCEKFTNPIEE
                     ITNIVDDAVLSEDAAQVEAIDSQYGYKSAPIGEHALRQAFQKGWQSVVESETKVINEV
                     GTPEQHQMIYDYLVSIGKNPKQIRNIMTISSTEDLMDLYDAAVKAKSKMPMEGVGYYR
                     TEDDKLIDGIGRTAADRLMGK*"
                     /db_xref="UniRef100_I3KA02"
                     /db_xref="I3KA02_ORENI"
     gene            176858..177367
                     /locus_tag="DGJ7_scaffold_2_2069_prodigal-single_209"
     CDS             176858..177367
                     /product="hypothetical protein"
                     /codon_start=1
                     /transl_table=11
                     /translation="MTKPENKIEEEVQRNPEAYALVEARALDYAVVYAIANRFCMPLK
                     KWKAYQLGIIDDKGNIIRPLKTDADRKAFTPLDNICIRIKRLIPQHLWYLLTFTQIFK
                     GFFTYSTYKSYYESARNEKDLLKIEEKRLAIMRAKKELDGIVKNNPQFTEEEFWSHVA
                     SAEDVDEQR*"
     gene            177354..177983
                     /locus_tag="DGJ7_scaffold_2_2069_prodigal-single_210"
     CDS             177354..177983
                     /product="Uncharacterized protein {ECO:0000313|EMBL
                     :KKK76885.1};  TaxID=412755 species="unclassified
                     sequences; metagenomes; ecological metagenomes.;"
                     source="marine sediment metagenome.;""
                     /codon_start=1
                     /transl_table=11
                     /translation="MSKDNMFPDLKIDEIPCDTLGVGDPDKKKRVNSKKKGNREELKI
                     SHELSDIFGFTFRRVPSSGAFTGGMNRNKYEFTEAAKNTLTGDIICPEWFKISLEIKN
                     YFDTPKIHNIIINGDITLDKWIEQAKADAKFVSKKWLLLFNVTEIRKSYACMDRDTLY
                     QDIEKYSLKTPDKFIIYNSNIILSKDLFFSEYIKSVSGWNEFKNETVNK*"
                     /db_xref="A0A0F8YT04_9ZZZZ"
     gene            177964..179112
                     /locus_tag="DGJ7_scaffold_2_2069_prodigal-single_211"
     CDS             177964..179112
                     /product="Uncharacterized protein n=1 Tax=Eubacterium
                     plexicaudatum ASF492 RepID=N2AAN9_9FIRM"
                     /codon_start=1
                     /transl_table=11
                     /translation="MKPLTNSDIDVWLESNNSKFIRVSDYKNAFTKVLFRNKETKSEN
                     YALFNNIKKQKGRDIFRYSNDTIDKFLADKNFERIGEVTNWDTSSTFLCKRCGTEFET
                     CACNIKKYKCEICDNGQTKLNSHHINLFIVNKRKDYEFVSLIEEIVTLKCRKHGEECY
                     CDRLRIKSIKTYCKSCLSEKIIARTRKLTIEDIINRCYKNNVEIVGKYNNNIREKIDV
                     KCFICGRGWKTTVESLYYKNSACKMCNTKEIKVYNILNSVYGDEVIHHYSISRHESWV
                     VVDFFINKHNIIVEYNGKQHYEPVRFGGCDIEKAKDNLNRQMTRDLWVSEYCKTNNIT
                     LINIPYWVEISDVERIVRKGGMVELQKYIKNIDNNSKPLINTNSTTGV*"
                     /db_xref="UniRef100_N2AAN9"
                     /db_xref="N2AAN9_9FIRM"
     gene            179115..179579
                     /locus_tag="DGJ7_scaffold_2_2069_prodigal-single_212"
     CDS             179115..179579
                     /product="hypothetical protein"
                     /codon_start=1
                     /transl_table=11
                     /translation="MSVPTNKELMERFAKIQAAETKTLRESPEDNDGFQAGKPAGVLS
                     KDDHSKPVSRKNEPGVKDAPKEYDAKDKKLDTDGGNKRDAGADKAQDKFEGSDKAASD
                     TTKDERKENALGKAPVAKGAEKEFAKFRDRIRAKMGLDLGDKLNQGNDGKIH*"
     gene            179633..179911
                     /locus_tag="DGJ7_scaffold_2_2069_prodigal-single_213"
     CDS             179633..179911
                     /product="hypothetical protein"
                     /codon_start=1
                     /transl_table=11
                     /translation="MATLKENFYKNRGLAVNPLMEMQDGMPSRAEIRRAEKKFKSHLS
                     SNPQVAKQLADLQAQKQSLQQQADAISQQIMDIDDQIRNIQISGGYFA*"
     gene            179941..180471
                     /locus_tag="DGJ7_scaffold_2_2069_prodigal-single_214"
     CDS             179941..180471
                     /product="hypothetical protein"
                     /codon_start=1
                     /transl_table=11
                     /translation="MDLKNLKKEYKKLTESESGAIGDGKVVDAAGVPEGGGPEANKGF
                     KGGKPVGFQSVDKNSRPVQKVARANGVQDAVKEFKPENPEMRGSSSTVKTVSREQGAA
                     AGVKETGKGDKKIGSNEVPGKDTKIAREEGAGAGAKEVGEYGNMSAFRAKVRGAFGLS
                     LDDKKNKGNDGLNKKA*"
     gene            180555..181445
                     /locus_tag="DGJ7_scaffold_2_2069_prodigal-single_215"
     CDS             180555..181445
                     /product="hypothetical protein"
                     /codon_start=1
                     /transl_table=11
                     /translation="MKHLLIDFSLLAHANLFTVKAQLAIGGYQLLKHVLIKSVLKNVN
                     EFSPDRVYICFDGGASWRKNVSDSYKAQRKEARDKQDVAAGGDVNWSEFYRIVDELRT
                     DFRANFPFYTLQINSIEADDIIAYLVRTLSHDDEKIILTRDGDYIQLLQYPNTKIYNP
                     VDRKWMTSDNPIHDLQVKICMGDKSDNITAILPRMGIATAEKYVESGQLDKLLENARI
                     EVEKFGKASKMEAVNYFTNEKLIDLSKAPSTIVNQIKTEVENAKCGNPANLLKFFVAN
                     GLRELVEDISRVRNTVSKLT*"
     gene            complement(181442..182047)
                     /locus_tag="DGJ7_scaffold_2_2069_prodigal-single_216"
     CDS             complement(181442..182047)
                     /product="Gp4 head completion protein n=1 Tax
                     =Synechococcus phage metaG-MbCM1 RepID=H8ZMY9_9CAUD"
                     /codon_start=1
                     /transl_table=11
                     /translation="MSKNKKKWWGVFSSSGEIVKKIEETEDKAREIHEMVKVKGFYVK
                     EMPKAPSHYPGLKTYTPKNKKKYIGKELPISRSSWEYEFMKYLDRNENVIQWASEQPE
                     IPYQHPVRTMQEGRSIVWNYHPDFFVKFKVGDKEWVELIEIKPFKQTMKPLPPGNGRK
                     QSLFESEMETYVVNIEKWKAAQEFCKLRGWKFRVMTEKDLF*"
                     /db_xref="UniRef100_H8ZMY9"
                     /db_xref="A0A094IZM6_9MOLU"
                     /db_xref="H8ZMY9_9CAUD"
     gene            182089..182730
                     /locus_tag="DGJ7_scaffold_2_2069_prodigal-single_217"
     CDS             182089..182730
                     /product="hypothetical protein"
                     /codon_start=1
                     /transl_table=11
                     /translation="MAIKKIVIAPFIRKSNIPGGVASIANGIVPPNDMTGKTQDAVGR
                     NLKSNNIELGDIMVFNYIGRDIPDMSEGNSIPADEKMILNPMVVFAGFDLQTGNIVGV
                     DMRRFRLAKIDIANTKLIYALKKYYYNESVDDKGNEILRRKSNAEIPYASKFAFRYEN
                     FGNGLYSPIAPALKKYYRSYSPKSMRNALLINIEQAETVANQTVKAVPGILPE*"
     gene            182737..184461
                     /locus_tag="DGJ7_scaffold_2_2069_prodigal-single_218"
     CDS             182737..184461
                     /product="T4gp20-like protein n=1 Tax=uncultured phage
                     MedDCM-OCT-S09-C7 RepID=D6PIQ3_9VIRU"
                     /codon_start=1
                     /transl_table=11
                     /translation="MAMRNFFSFNRSRKPEVPADMSPQEKQLLVKTRNTIFNNLSPDN
                     DKAREKSITQAAVTDLQDVGVVNGEYNQVVNVFSKYIYAIERDKRTRLAIYREMAKYP
                     EIAFAIDEYVDEAVNEGPDGRCMKLIIRNKALDENDNQRKTIIAEFDHLMFEILRIDK
                     YIHQWFREYMIDAEIYFEKIFDIEDETKGLVRVKKLMTNKVYPIYKDIESDDVLFYAY
                     QGDDSAVKNLAQEMIAYANSGKFDWSKDEDMKVVLSFLEESKTTYKRLKLLEDALVIY
                     RIVRAPERRVFKIDVGSLPKGRADQFMQEMIRKYRQRKFFDPATGDVAEGLDTMAMTE
                     DFWFPVFQGGRSSDVTTLAGGQGLGEIGDIDYFLNKLYRGLKIPKSRFGEDNKFSIGD
                     TSDITREEVKFVKEVKRYTDRFAEIFKDMFLTHLTLRGIADEYGITEQDIKIQMFANN
                     LFEKFMEAKVLELRFQNFSNFKDLIDTEKPVFARKWIVQRYLEIDEEEWKKNQELLAA
                     EKDNLDEDGEGGDGGGGGGGGMDMGGGDMGGGDAGGDDAVDEGGDSGGDAGGDAGGDA
                     GGDAEPAL*"
                     /db_xref="UniRef100_D6PIQ3"
                     /db_xref="D6PIQ3_9VIRU"
                     /db_xref="spe:Spro_4917"
     gene            184472..185224
                     /locus_tag="DGJ7_scaffold_2_2069_prodigal-single_219"
     CDS             184472..185224
                     /product="hypothetical protein"
                     /codon_start=1
                     /transl_table=11
                     /translation="MTNDKASTRNEGVFTAIRDLVSRKIVPGDLVVTDYGNYEIKEIY
                     EVPPGTKAARAKYVGTKVDSTTKTKMETFAVVFRLTNKQFISCNHVHKIIPRTTKLSS
                     KRESEEKEESMNLKESNELIMSLAHKHKISPAVLEQLWTEAISKQEEGAKTSEEKDKG
                     NPVFWKGVRTNFKKLIDNLEIQEAKAIMDSRERYTQSTSKWLDNLQNGDYSAAEKVFP
                     EIIKAKLDVMINNGKEKYLKQLSDKVNQSKEA*"
     gene            185226..185930
                     /locus_tag="DGJ7_scaffold_2_2069_prodigal-single_220"
     CDS             185226..185930
                     /product="Prohead core scaffold and protease n=1 Tax
                     =Synechococcus phage S-PM2 RepID=Q5GQN2_BPSYP"
                     /codon_start=1
                     /transl_table=11
                     /translation="MFKLITEANFESIGKFLYEDIKSAEGVVKKTPMIEGIFIQTEKK
                     NRNGRVYPRSLMEKCVQAYMADRFPNEKTSKWRTFGELGHPEGVEINLHRVSHLITDM
                     KWVGNDVIGKAKLLDTEYGRVAESILKSDGQLGVSSRGLGNVQEAHGQDSALVTEYEL
                     ITVDIVADPSAPDGFVDGILESVNYVRSGGKYTPESLARSGKAYSELGKALESLPKHD
                     RESYLVSCLKDFFKTI*"
                     /db_xref="UniRef100_Q5GQN2"
                     /db_xref="A0A0C5AB01_9VIRU"
                     /db_xref="Q5GQN2_BPSYP"
     gene            185970..187052
                     /locus_tag="DGJ7_scaffold_2_2069_prodigal-single_221"
     CDS             185970..187052
                     /product="Scaffold prohead core protein n=1 Tax
                     =Sinorhizobium phage phiM12 RepID=S5MAQ6_9CAUD"
                     /codon_start=1
                     /transl_table=11
                     /translation="MSKQAIMETLKKALGESLSETAASEISTYLDSLVTDRAKASTLS
                     LQEQLEVAKKELAESKKKIAEQEATFQKEAESFAGELAEAFSKKEAILFEELNNFKEQ
                     TVQVVEQTSTEYRSQVEKMVEEVAAEYRNTLETEMVEEAKNFRIKQEAALAEDVNKYR
                     KDLLEKLDQYLESELPKHLPEGIMEAAAKAKAYEGLVEGMLSTFAKNYIKLDSTGYEA
                     LKAAKKESESIAEQYNAKVKEAVTLTAQVRDLEKKVKLGHLTEGMTQSQKARAAKLLE
                     SATASDVEKKFDAVKDYIISESVKPQSKAAPVVAPKVASKPVMTESAKKQMAKVEEEV
                     SSPSTTSGNPQMEQWKKSLDRMNRRV*"
                     /db_xref="UniRef100_S5MAQ6"
                     /db_xref="S5MAQ6_9CAUD"
     gene            187092..188465
                     /locus_tag="DGJ7_scaffold_2_2069_prodigal-single_222"
     CDS             187092..188465
                     /product="Precursor of major head subunit n=1 Tax
                     =Prochlorococcus phage P-HM2 RepID=E3SSX2_9CAUD"
                     /codon_start=1
                     /transl_table=11
                     /translation="MALDTQIRDALLKKWKPMIEHIRDDRKAEITAQLLEQENRYFKD
                     VLNEAPSSAGGAVTSYVGATASNVGGQTGIARFQAIAMPLVARVFPELVTNELVGVQP
                     MFTPVGLAYALRYRYQSAFNGKAGYPGQEAGFNTVEALYSGGYPTTATTLPTSADFNA
                     AWPTSVDAGKVKGGDVDAGLAPRGGYNTADAEGLGETHWQGTAEMDRIRYMGLSVEKQ
                     TVEAKTRKLAARWSHEAQQDLKNMHNVDLAAQLSDLLAYEVAAEIDAEVKANIIALAQ
                     VGGVLVWDYRDPSNYFGGADGRWEQEKFRTLYTVLLKASSDIAVSTRRGAGNFVLASP
                     TVCAAIEALEQFALSSVATNLATEVSGVAKVGTIGRFTVYRDMFATRDYAVVGYKGRD
                     DADSGIVYLPYVPLQFLEAVGQDSFNPRIGVMTRYGMCNNLFGAENYYRYIDVRGLSA
                     SSLSGSV*"
                     /db_xref="UniRef100_E3SSX2"
                     /db_xref="A0A094IEM5_9MOLU"
                     /db_xref="E3SSX2_9CAUD"
     gene            188557..188928
                     /locus_tag="DGJ7_scaffold_2_2069_prodigal-single_223"
     CDS             188557..188928
                     /product="hypothetical protein"
                     /codon_start=1
                     /transl_table=11
                     /translation="MTRDEKEKLIKIMLKTRTEEIEEIEKGIVIATMKLEAMSGPNMD
                     IRLSSVFRKRREELEEEYENLKAEISILNSGQLPEEKKKNAVQKAKENLRAFEEAAKL
                     RKEKIGNGVNEFNDKLGPLKG*"
     gene            188930..189541
                     /locus_tag="DGJ7_scaffold_2_2069_prodigal-single_224"
     CDS             188930..189541
                     /product="hypothetical protein"
                     /codon_start=1
                     /transl_table=11
                     /translation="MRKAIFRRVADGFITLKIGGIPTRIGKDDRFVAVYEIVNGMPGI
                     QFEAFGDTLTPVDETIHREGNVFSIVDTPSLDDVKNIKSTFIAPDTEEPPDNPNADKN
                     CPKCHGIGKYHFGGSYGGPTHWSICECIMFKVEPPPKPAITKGFEPDTIKSLKAKTPR
                     EWMIVKKHELKKIMDDAGIDYSHVEDDRMSLYKFLFSIVKDLP*"
     gene            189598..190563
                     /locus_tag="DGJ7_scaffold_2_2069_prodigal-single_225"
     CDS             189598..190563
                     /product="Neck protein n=1 Tax=Prochlorococcus phage P-HM1
                     RepID=E3SMT6_9CAUD"
                     /codon_start=1
                     /transl_table=11
                     /translation="MKVNTRASLTDWVYKVLGAPAIKPPIDPSQIDNLIDEAIDYYTF
                     HAGGTGHEENYIIIETKPVEYTQLNEDGSYQFQKRPYEDQSGLCVGISAEPFLVYKQE
                     YQLPKNVLAVGDVMAASRTTQTQQYATEPMLERGFALTGLGIMSSGIGGLQGAGFGSV
                     GTSMWTPGSFGQFNSFGSRGGEGTRGSGGGADLVGYELGMQYLEMIKQRYTVKMDVQF
                     MEESKKVRLSPAPRATGVVILPVWSRVEDGVLFDNIWIRRYIAALCKIQCGHNVSKYT
                     GITFPGGATVNGSFYIEQGEKEKEKLEKEIDDNRYSFGPRPFWFA*"
                     /db_xref="UniRef100_E3SMT6"
                     /db_xref="E3SMT6_9CAUD"
     gene            190560..191441
                     /locus_tag="DGJ7_scaffold_2_2069_prodigal-single_226"
     CDS             190560..191441
                     /product="ORF031 n=1 Tax=Staphylococcus phage Twort 
                     (strain DSM 17442) RepID=Q4Z8X8_BPTWO"
                     /codon_start=1
                     /transl_table=11
                     /translation="MIYNNKTIDNIIEKLPITRLGEYIHMNKKILFKCKICNHEWLKT
                     PNHVVYRKQLCPICNTGSKIEDVDSIDLLLKQKDLERIGEFTGCNEKIKVCCKKDGYV
                     WDARISNLKKIEGNGCPRCSGKEKYTNERVDYLLKDKSIFRIGDYVRAKDKLLFGCKK
                     CKNEWLASPSRIINDDRGCPCCYKKSENKLKDILLSKNVKYIPQYNIKINGKDIFVDF
                     YINDKTLIERNGEQHYKPIRFGGMPQELAEQRFIKQKERDSILNKYCIDNGINLIIIP
                     YWYNECQIQEAVSNTCL*"
                     /db_xref="UniRef100_Q4Z8X8"
                     /db_xref="A0A0C7JXE0_CLOSO"
                     /db_xref="psab:PSAB_20440"
                     /db_xref="Q4Z8X8_BPTWO"
     gene            191432..192217
                     /locus_tag="DGJ7_scaffold_2_2069_prodigal-single_227"
     CDS             191432..192217
                     /product="hypothetical protein"
                     /codon_start=1
                     /transl_table=11
                     /translation="MPINNLDQKNFWDQYKGAMSNASEFEFYDNIATEIFNIYGVPCE
                     WYPVEVDVANPQNRVFGEDPNKKYPRKVMITAIIEGGSVRENVLFNQYGMMNKVEFTM
                     HLHQQSFRDTVGRKPLTSDQFTFVKDLTTQVFEVMHVTESTLGVQGNIFGHRTTYTVI
                     AKEREISPAEIGDGERYGHTDSEGNVLPNAPADLENVDGEIKEKYKVPGLTRENRDGA
                     YHGDNEAVQEIADGVDEHGNPVMPGGRGIISRSGKDKPDWGSW*"
     gene            192245..193123
                     /locus_tag="DGJ7_scaffold_2_2069_prodigal-single_228"
     CDS             192245..193123
                     /product="Uncharacterized protein n=2 Tax=Bacillus
                     thuringiensis RepID=C3CV51_BACTU"
                     /codon_start=1
                     /transl_table=11
                     /translation="MKHDNNYIDTLLDKTSVKRVGQYVNNATPIEILCDKCNIKSNLF
                     LSSIKSRLVKKLSPCPQCNNLNRRLTNEIIDVRLKDTGITRVGDYITANIPIQWVDKN
                     GYKWKDTPANVMSKYKKNGVNNHPRLTNEIIDNRLEGRNIKRIGNYIDKDTPIEWQCL
                     ETGDMWKCLPNNIFRGYGNPNLKTFKREKDILNYLSQKNIEFKYHHTFKDIHRKYIVD
                     FYLPKIDTIIEYNGKQHYCPVEYFGGEKRFSAQLKRDNDLRKFCSGSNIKMVEIPYSL
                     SWQRIMNTINSVLKGG*"
                     /db_xref="UniRef100_C3CV51"
                     /db_xref="btg:BTB_502p00280"
                     /db_xref="A0A0D3MVT5_9VIRU"
                     /db_xref="C3CV51_BACTU"
     gene            193075..194103
                     /locus_tag="DGJ7_scaffold_2_2069_prodigal-single_229"
     CDS             193075..194103
                     /product="hypothetical protein"
                     /codon_start=1
                     /transl_table=11
                     /translation="MAEDNEYNKFCFERRVSTLCTITFYNKVIWTHVAAFADIFNEMS
                     VVNYDQDGKAIGWKPVPVTLAPKEKVVAELIADPNTPDKTPPNFLPRISIVWNGITRN
                     VERQRGQLEKRRITVDYDDPENPQAIMDIQTVPYDMNFELTIWCKYMDDLAQILENIL
                     PFFNPEAPVSLYERGIGIERQVKVTLESVAPNFVVELADPDRRVLQCNLGFKMECNFY
                     KPQLPIGKPIKRVTMRMGADVSKRNPVDPNIEGAEISSFLVPTVSGSMDYLDMDKKIW
                     SYKLEFDSNMEEYMGWEHHDNLDPNNPLTGVNPDPTNPNNQPQDSYLYGVPPEEIEKG
                     IENPYNNG*"
     gene            194109..194723
                     /locus_tag="DGJ7_scaffold_2_2069_prodigal-single_230"
     CDS             194109..194723
                     /product="hypothetical protein"
                     /codon_start=1
                     /transl_table=11
                     /translation="MSKISKEKVDKILDISDQMKDFDSGGGTPSAKTIQGMKDEENRK
                     KILERKEQAEKIIAKMEKLKDCGDEKFTKETLKELITIGLTALRTMQDEMNQDPTGRA
                     VECMSAMVNATTAATKQLGEIENDKKKIDLEKRKVDIKEKSSTANLPNANGGGNILVI
                     GSMTDALKAIRNQGFDNAKEVDAIVAEEKKNKDSPGTPFPEEDK*"
     gene            194724..196328
                     /locus_tag="DGJ7_scaffold_2_2069_prodigal-single_231"
     CDS             194724..196328
                     /product="Terminasee large subunit n=1 Tax=Pelagibacter
                     phage HTVC008M RepID=M1ICR4_9CAUD"
                     /codon_start=1
                     /transl_table=11
                     /translation="MPIQYDDRYIVKPGRQIQFTAHMLQELARCAGDITYFAEKYYTI
                     IHPVRGEEVIKLYPFQREMLENMRTNRQNLIMAARQLGKTTCASIYLLWFAIFNPSKT
                     IAILANKQSTAISIVDDIKKGWEMLPAWMKPGVKKYDQLEIKFENESRIFARATSPDA
                     IRGEAVSLLFCDEFAFVPENIAEEFWVSNYPTLSTGGNIVVVSTPNGTAGKFYQLWKS
                     ATSTKNTSWKTMKIPWFAHPERDEAWKETQIQAIGKVKFNQEYQCSFTGSSYTLIDGD
                     ILETFKAVDPPFFPEQGFYIWKKPQPNRLYLTGCDVAKGANTDFHVANVFDVTDWHTK
                     GVYEQVAMFRRNDISVFEFKDKIIEIGKKYNNAATIVENNNLGSVVVHNMYFEDGYDN
                     TWYDYDKGEYGVNSNVKTKPLALTYFKEDVENKKMIINSGDMITELSYYEEVKTGVFQ
                     ARAGRNFHDDTVASGYWVSYALRSKFWEDHLHFILSQNVQSAPLNDQQQDDEEIMKGF
                     MKAFAGHTNHDMDAEVQGFRNQLGQG*"
                     /db_xref="UniRef100_M1ICR4"
                     /db_xref="A0A067XQZ5_9CAUD"
                     /db_xref="vir:X953_18870"
                     /db_xref="M1ICR4_9CAUD"
     gene            196439..198448
                     /locus_tag="DGJ7_scaffold_2_2069_prodigal-single_232"
     CDS             196439..198448
                     /product="Phage tail sheath monomer n=1 Tax=Yersinia phage
                     phiR1-RT RepID=I7J3Y7_9CAUD"
                     /codon_start=1
                     /transl_table=11
                     /translation="MAGSANLSPGVDIIERDVSLRIPTVTSSVGAIVAASSRGPINVR
                     TLIGTEKDYVDTFGEPDEVNYPHFFTSKAFLEGSNQLYVVRVENEDTLCAGLTVGLSG
                     STIGEWPTPLEAKYFPATYDNVPDTVPLAYDGGSPVFGATDNDALSNESYHFWAVGAG
                     PFYEGVQVNIVNAEDYQVLILFKEELAQAQTSQEKEAIIYKYYYGQSPGTMSGDPGYE
                     IWGGLTPPSTSNPIFDDVGDYLSNSVLRDELILTPSQTLTGEWDVVGGLLEEWTAFEY
                     GPEVTAEEDEFALFVYSNSTLQEKYLCSKLKGKRDTLGNKMFGPELVNGNSNFIYFFI
                     GTSEDSAAGYPIFSTGLRSLAGADALTDNLFDLVGEIELGWRTFFSNKEEVEVDILLD
                     PDYPTILKRTLDDMCKNIRKDCMALLNVPVGKMINTSTAKPVARPYTSMANYVNLELN
                     INSSYSAIYGQYFEIFDFYNEKFRWVPVTGYVGAVIARVDFQYDPWWAPAGLNRGIIS
                     GINRVALNPNKTQRDVLYYNRINPIPNFIGQGIVIWGQKTLQAKPSAFDRINVRRLFL
                     TMERSIEKLARYFLFEFNDEITRARFAGLVNSFLNDIKTRRGITDFLAVADATNNTPD
                     VIDRNEFIAEILVKPNRVIEFIKLIFTAVSTGVNFSEVVGRSSGV*"
                     /db_xref="UniRef100_I7J3Y7"
                     /db_xref="A0A094J1V3_9MOLU"
                     /db_xref="dde:Dde_0931"
                     /db_xref="I7J3Y7_9CAUD"
     gene            198469..199104
                     /locus_tag="DGJ7_scaffold_2_2069_prodigal-single_233"
     CDS             198469..199104
                     /product="Putative tail tube protein {ECO:0000313|EMBL
                     :AIA64885.1};  TaxID=1327935 species="Viruses; dsDNA
                     viruses, no RNA stage; Caudovirales; Myoviridae.;"
                     source="Cronobacter phage S13.;""
                     /codon_start=1
                     /transl_table=11
                     /translation="MPFPSANRNLYDFRKIIGDHSRPHLFMVSIPPIGSDAIEMTAFA
                     RSTKLPEYKIGTADIDFQGLKYKVATSAEMGGSWSCEFLVDDAHEIRHRFLQWMGSIY
                     DPARQVAGSPLFYKSDNITVTQLNRVGSGVYTYNFVGMFPTSVGEISLAHGEQDPEKF
                     SVELTYDYFVVRNSTQAANGSVIPDASSNSVPFVGAGDAIVGVTTSGPVTG*"
                     /db_xref="A0A060ADA8_9CAUD"
     gene            199147..200190
                     /locus_tag="DGJ7_scaffold_2_2069_prodigal-single_234"
     CDS             199147..200190
                     /product="Gp19 tail tube protein n=1 Tax=Acinetobacter
                     phage Ac42 RepID=E5EYV0_9CAUD"
                     /codon_start=1
                     /transl_table=11
                     /translation="MPLYAIGGGATTIAATDGNGETNNAKIFPSVILSNLIEFRKKIG
                     DVARGYFFQISIPSIDDNSESLTMMAKSTILPAYALEDKGFEFQGSKYKQAGHATFED
                     WNVTFIADEYHKLRHKFLSWQSLIYDPIRQIPFAAGSYKKNGIKVLQLSKDGLVVSGY
                     EFYGMYPSRVSEIQLSQSGEIEEFTVTFAYDYFTINGDNNQGVDFTSITNSNGVYAVS
                     VGTKFAYADAETDKFGGNRRINQAVGSFDDETPLEDKAGNKEIDYNGMTATTTPPGGV
                     LGFLQNLNPLRGYDGDINTADPAGFLDYANWMSFRYSPPLRFRIRNYLPDSVNNATNL
                     SLPPINPYDALGI*"
                     /db_xref="UniRef100_E5EYV0"
                     /db_xref="E5EYV0_9CAUD"
     gene            200244..201032
                     /locus_tag="DGJ7_scaffold_2_2069_prodigal-single_235"
     CDS             200244..201032
                     /product="hypothetical protein"
                     /codon_start=1
                     /transl_table=11
                     /translation="MSDEKPSYNLADLKKFYATSSGDELAIDLCFTGRKAFVKPMKVR
                     DKKDILKAIESKDEKLIQKNFDDIIEKYVTLEDGRSLDDLTVQERYQILVAIRRAAAG
                     DEAKLAHQCPKCEHINKDISFDMNNIVTKQYEEPESGKTIDVAGGAIKVILGPIRRDV
                     ERKLEKMIHDKKMELMSERQFIMMAGYIEKVVMSQNDITSEVPMKIEEKIEFFENLRS
                     GDLEKITKYIKSTDFGVKLPFSFKCDKCGHTSEEEANIAVFFIS*"
     gene            201032..201322
                     /locus_tag="DGJ7_scaffold_2_2069_prodigal-single_236"
     CDS             201032..201322
                     /product="hypothetical protein"
                     /codon_start=1
                     /transl_table=11
                     /translation="MQMSAYQQVLNDIAELLIVSSASINIGEAEDLSCVEFEYYKKIF
                     KDKFEKELENKNEFIKNTFEFAKKAVEIICKTIANVWGGSMSGLNSPSNSKK*"
     gene            201352..203715
                     /locus_tag="DGJ7_scaffold_2_2069_prodigal-single_237"
     CDS             201352..203715
                     /product="Tape measure protein n=1 Tax=Lactococcus phage
                     CaseusJM1 RepID=M1IE06_9CAUD"
                     /codon_start=1
                     /transl_table=11
                     /translation="MKLLHSSNAKANEVQQDPLIKDVLSQLRIINQKTKQINDAVRGG
                     DKDKAEQLRKDIQTIRQDLKKNSEVSDDILDSQDSTKDFIQEKVLESMRDQFNDMTLD
                     IVGELVDMLGKSKGKGGTSSESEDNIMMVITGAIRNAGIKNQMDVKTIVNFLKAMQGD
                     ISTSNAGIRDIVKNNNYVSNVVDDILEGSNKFQKKMEKWKTFMANPLGFIKPMFQTIG
                     RILSLMWKTIIPTLVSLAISFFTVVLPWILLILAIVALTIIVLYLLWKHFGGYIKKLW
                     NYVKEYVVDYFVMVWKVVKEVLSWIWDTLEFAWGVITDIYDFVDLIFSGDFIGASKII
                     IRLMDRIVEYISGTFEHIFNIFAHFGDFLSKLPVIGPVFKFLFDILMPFMRFFIEAFK
                     WVYSFFKDYVSVVWQNIVDMIGVVQSIFAGDFDGAMVIVDKMFERTVNFLTENIISAL
                     IILQKLGNSLLTPIKWLWDSFKVAWDYYAGSFDKVWGFIQSLPTALIGGVKDTLSGIG
                     AALNPFNWFAEGGIVTGPTKAIIGEAGPEAVIPLEGKGKTTLTSLLTDFFNEFLKPVV
                     DYVMNTLKDLINIIVGGIEKVFNIVEKVFNFVFDIFKPYMPILQSVLDAIYSVVYSII
                     SGLARLPSWLGGEFFASLLNSMAPPKKHGGRTTKPTDDKTLLLSMLSGNISDKPVLGV
                     VGQNKAEITKFDSSKIPMFPSTLTQLGRYIANASQSIEVPEYAKNLQEGIREIGNSID
                     EVADKLSSMENNILGAVGNSGSKVVTQDKQLELAKLMGRNSFNGGKV*"
                     /db_xref="UniRef100_M1IE06"
                     /db_xref="M1IE06_9CAUD"
     gene            203715..204944
                     /locus_tag="DGJ7_scaffold_2_2069_prodigal-single_238"
     CDS             203715..204944
                     /product="hypothetical protein"
                     /codon_start=1
                     /transl_table=11
                     /translation="MPETSPPTLICPSVDACNAFGIRRGGSSDATSDQNNYSFLKGPQ
                     FSGTKVSTYSGKTPTSPIDEVILEFIGNKPISMKPVPGDNGIIKMEIEQKEIYKNLYT
                     LKIAPNNTDWLSFNFNHEWSEGDGIMAKILDTITGLVDTASGIINTVQNVGAAAGANQ
                     PQPRRKVTLDKQDTYQKTDKVEFNIPFLLFSSGYGSKNPDGNGNPIEQWIKDVYEPLM
                     TITALSHPKRQTGVVDFGKDKDGKPVGSVDTANPPKAGETAAGSTAGNQPAQQGNLDE
                     AQTNVLRVLSSYPGMRVAISEPPSYIRVKHSSGFFEYNVCAIKSFKYSFKGPWVKAYS
                     LTRGKVFENDKKLMYLTLPMVVECELGIKVIEKMYADDYIDMFRNSPIITAGGASGAA
                     AVDGIVNVYKPAESAPK*"
     gene            204960..205388
                     /locus_tag="DGJ7_scaffold_2_2069_prodigal-single_239"
     CDS             204960..205388
                     /product="hypothetical protein"
                     /codon_start=1
                     /transl_table=11
                     /translation="MPQEKILSANSFTNLFPKIYYDKDIVSTPILDMWNNYRTFVFPE
                     DASDNVYRYHIVSPVDTLYSISSTYYRTIELWWLVPLVNDAVNPFTFLEDVLSGDFQL
                     GPDNNKSIKIIKDNYVPQIKRDMLFYKSVYDKRNLAESDT*"
     gene            205388..206818
                     /locus_tag="DGJ7_scaffold_2_2069_prodigal-single_240"
     CDS             205388..206818
                     /product="hypothetical protein"
                     /codon_start=1
                     /transl_table=11
                     /translation="MPNPVSPFEAVNNCGYTVGITRINDFSESYTGTDFFKSTIGETV
                     IKFEVYESLDTYFRNARMVCHDRFASREFMPLTGNEIISIRYKNSIHPEGVPEKVIHF
                     FINEVKEVQNPTEYDRGSNLLEFSLVEAPIHYFLTSNAVYKTYSWDGGSKSKYPSRAK
                     TIYDLMNDTINAIPYIRNWYDIDVEQTMDTEDDKINFFIPNWTPMKTLSYLRKFAVNK
                     DGLPYYVCYVESPSKFGEKPILRCKSIYSLMKQKDYHIFSSHFAQHTYRSPQGSTGAT
                     RNINEGETDKYDISNTIQNRRFSYFNRLKSSFGQLSGETFATFDYIKDNKYVAFDYNT
                     FKSKYSGLGQYAIHSTNYGNQWSQFRPHSFNDSKKLLKMKQNEYAYNTIQSAISCQLD
                     MTMNELRKPGQLVDIVFKSAMTETNIDQMMSGKWLLWGQVDALGAIGGAAGSYVVCIK
                     DGFENLANNPGLTRMTHLQPPARKSK*"
     gene            206834..207064
                     /locus_tag="DGJ7_scaffold_2_2069_prodigal-single_241"
     CDS             206834..207064
                     /product="hypothetical protein"
                     /codon_start=1
                     /transl_table=11
                     /translation="MAHSSGRFFDWDGWNDEAYKRIDHWRNKYDRGECVEITGSPDTP
                     PPTGAPLPPVCPHIQEVIFAKCTTIEVFFRKA*"
     gene            207066..207491
                     /locus_tag="DGJ7_scaffold_2_2069_prodigal-single_242"
     CDS             207066..207491
                     /product="hypothetical protein"
                     /codon_start=1
                     /transl_table=11
                     /translation="MAEVASVDYYCGDVATIIATNRPYTDMTVQSQINDYRWADSANI
                     KIYNEKNELVANTEMCPITGKVGWYYYRYQTTCDCGTGVHRVEITMTTAVEDCSTPPT
                     TGASGDPGTSGTSGTSGDPGGLIDCTNVAVYYFRVNPRR*"
     gene            207493..208137
                     /locus_tag="DGJ7_scaffold_2_2069_prodigal-single_243"
     CDS             207493..208137
                     /product="hypothetical protein"
                     /codon_start=1
                     /transl_table=11
                     /translation="MSCQVVNNNEILLNEAHNNNFIFVLERIPSSFLMSKFRNDKNFK
                     LDGTIGSISKSGIDYIRESNQDTQNFALFLQSVTLPDLNLFTATIDTTFASLKAITGK
                     LEFGTLNMNILGDEHWFLYRMLLYWFYAASNPEEFNKLTTKEYYDNFYISGKLLLLNN
                     HHEKVLEFEFRDLHPQNMGQVDLKYGDAQKIIIPVTWIYSTITPSDDYKVISRI*"
     gene            208184..209308
                     /locus_tag="DGJ7_scaffold_2_2069_prodigal-single_244"
     CDS             208184..209308
                     /product="hypothetical protein"
                     /codon_start=1
                     /transl_table=11
                     /translation="MDELTKYIETSLKYRLGLLNEAPEDEGAPADAGGEDAPADDAGD
                     DAGDDAGGEDLFSQDDVDAAAEGMGAGGGGEAGDEGETPPEGQETAPAGQEPGGGDVS
                     DQQKIKDLFTDVGDPKVDYSLTADANIRLARFKFKYAGIDPMSLMSDDEKKVGVRADE
                     LESRLTPDQYQLYLQKNKELRQEFPEIADRESNVVIYNSNIPMFYNDENGVARVISHK
                     QDVSSAIRKVEEFMKKSFGEDWVDNKKAIKFIQGIKINFSEEKKVRPNLIPISYFQPQ
                     GERGIIAFNKLFADVPPSIDKFIKDNIESQEYKKSPLFRTFVNDYSGENGEGSSRISV
                     YPVIMDPEAATADEGGDAAPEGDAGADEGGGEEMDLGGGL*"
     gene            209348..209716
                     /locus_tag="DGJ7_scaffold_2_2069_prodigal-single_245"
     CDS             209348..209716
                     /product="hypothetical protein"
                     /codon_start=1
                     /transl_table=11
                     /translation="MSEDVSQPAEQTPVEQQPVVSPSASALNPVTKKIVERCIQEVLT
                     EYVQQTKQFTADSLHYLRMKVTDLVKQRLGEDEITSVDLGLDLTSIDNIPFFFKINIP
                     QDKVETHLMKDAPKAETPPQ*"
     gene            209725..212262
                     /locus_tag="DGJ7_scaffold_2_2069_prodigal-single_246"
     CDS             209725..212262
                     /product="PREDICTED: uncharacterized protein LOC100580167
                     isoform 1 n=1 Tax=Nomascus leucogenys RepID=UPI00020AC4CC"
                     /codon_start=1
                     /transl_table=11
                     /translation="MSLRSRGSRKPVKVGNYGKNGASTTPVRTTSPYPEKEPAFKNAV
                     ATQSDNIEINAGIEKSTLSPLPVSDHPTMATGVIIPIFLGNPNNPTQEFIYSNPYVFD
                     NKDFYPEEQKECVKAFLFANIVTKRRVSSGFKTKSPTAERVPYGPNPPRLPNDTENQY
                     QVTFIDQNIFDDKFITFNGLNLMMKTAGEGVPVLHGDDLKIDTWYDGKYNKYNIGNNV
                     CIGYTNDTVTERELGERYTWSFGTVWFSYNISTAIDRNLDGTFKDCNLTSFSIDGNLY
                     TPQADIPSDVKEGKEIKAEYTESINLIAWKFPMDNVRGVKDIYNPDNIIVWEQEIIPV
                     GDEKWKIHLPENVISEYASGSAYVGEISGALYNDYYKQHSFFKDHPDFKDIGWYTRTT
                     TEWYNKVYGKALYTHLIRRVEPGKCFDVRLNAVGNIVFSNLDDCCVCCEPSSSSSSSS
                     SDSSSSSSSSSSDSSSSSSSSSSSSSSSDSSSSSSSSNTPSPYVCWYFYGCNWTCESG
                     WGEMSKRAVCDFETEYDVQNWTKTDEDPGVWCYYTKIDKGPACDTQALDWENQTECVV
                     PDIGVDPGFEPTDCCSSSSSSSSSSSSSSSSSSSSSSSSSSSSSSSSSSSSSSSSSSS
                     SSSSSSSSSSSSSSSSSSSSSSSSSSSSSSSSSSSSSSSSSSSSSSSSSSSSSSSSSS
                     SSSSSSSSSSSSSSSSSSSSSSSSSSSSSSSSSSSSSSSSSSSSSSSSSSSSSSSAPT
                     GEYRIYVNYVDYNCDTTSFENLIYASGWWSLTPEPTGWDKTTNLPPNGCNYVAYVSRL
                     TTCTNAGNPITPEEIACAQQIIDEGADWAEAQGLLPAYPSSSTCDCE*"
                     /db_xref="UniRef100_UPI00020AC4CC"
                     /db_xref="A0A0F7U6B8_NEOCL"
                     /db_xref="rba:RB11540"
                     /db_xref="UPI00020AC4CC"
     gene            complement(212543..212764)
                     /locus_tag="DGJ7_scaffold_2_2069_prodigal-single_247"
     CDS             complement(212543..212764)
                     /product="hypothetical protein"
                     /codon_start=1
                     /transl_table=11
                     /translation="MSDFYSHCTERHCWECKCYGAADNGVLIWIYVSNINAIIYYNVG
                     VAVTTTEVVPKINSTYSYCVTNTSTTRRY*"
     gene            212870..213865
                     /locus_tag="DGJ7_scaffold_2_2069_prodigal-single_248"
     CDS             212870..213865
                     /product="guanosine 5'-monophosphate oxidoreductase (EC:1
                     .7.1.7)"
                     /codon_start=1
                     /transl_table=11
                     /translation="MDTDIKQPRREYNYGDVYLIPNECKVESRSQCDTSVTFGGRNFA
                     VPVVAANMKSVVDEKTCEFFASKGWFYIMHRFGMSLCEFYEFAFSKDMFTSGSIGVND
                     DTYQQLTELKRRNWSYDYLCLDIAHAHSPKAERMIKWVKDNFPKTFLIAGNVATAEGV
                     EFLEKCGADATKVGISNGHVCETYRASGFGRPQFSTDLECIKASTKPVISDGAASCVG
                     DICKSLVAGATMKMVGSMAAGFTESSGNIITTESGQMKKEYYGSASYENKSSMGIHIR
                     KNVEGKRILIDYKGPIDPWINDVKDGISSGISYAGGNDLTAFSKVKYVTSNQRNW*"
                     /db_xref="cvi:CV_2922"
                     /db_xref="A0A0D8ZMF0_CHRVL"
                     /db_xref="UniRef100_Q7NTY1"
                     /db_xref="1.7.1.7"
     gene            213973..214362
                     /locus_tag="DGJ7_scaffold_2_2069_prodigal-single_249"
     CDS             213973..214362
                     /product="hypothetical protein"
                     /codon_start=1
                     /transl_table=11
                     /translation="MIEVVYTMPISFRESLHKKMVHVVKLYELFVMRDYLQVQADVLQ
                     NLARHFGHTEIRNINNFVMSPEGKFAMKAYRRILIDKYGEDASKPNNPNTDVDPGFRG
                     DEKAREKLVSQITNDIIIMYNKEKKNV*"
     gene            214355..214741
                     /locus_tag="DGJ7_scaffold_2_2069_prodigal-single_250"
     CDS             214355..214741
                     /product="hypothetical protein"
                     /codon_start=1
                     /transl_table=11
                     /translation="MSKHNGNFEVYGDLVVGANIYGSTLFLSGSTSTPNVLVSTSITL
                     NDTHDTVCVDATAGPITITLPDTASLVVRGRRYTIKKVDSSVNDVTVLASGSDLIDGA
                     TTTVISTQYQARRVHARTAGGTWDVI*"
     gene            214755..215240
                     /locus_tag="DGJ7_scaffold_2_2069_prodigal-single_251"
     CDS             214755..215240
                     /product="Uncharacterized protein n=1 Tax=Sinorhizobium
                     phage phiM12 RepID=S5MQB5_9CAUD"
                     /codon_start=1
                     /transl_table=11
                     /translation="MVSNPLARFESVGVQYLPINTLVPTVTGIGYVGYTLTVSDGSWT
                     GYPSPTITYQWQRNGVDIVGATASTYVVTLADEGVPVRCVVIATNIAGVTRVNSNAIE
                     QWVPTDAGTVDGRWGFPRIPSQFLDIMGIPEEQRNAWISTFAPEIVDHPDILQLEEPF
                     D*"
                     /db_xref="UniRef100_S5MQB5"
                     /db_xref="A0A0G1FVK1_9BACT"
                     /db_xref="mop:Mesop_3769"
                     /db_xref="S5MQB5_9CAUD"
     gene            215300..216253
                     /locus_tag="DGJ7_scaffold_2_2069_prodigal-single_252"
     CDS             215300..216253
                     /product="Putative uncharacterized protein n=1 Tax
                     =Ostreococcus tauri virus RT-2011 RepID=H8ZJ70_9PHYC"
                     /codon_start=1
                     /transl_table=11
                     /translation="MAGWKEYAHEIRKRADDYPSATVQHVAVYAKDNNRVYIIDENGA
                     LVDFQVADIFCYNIDVSETAEVGETLSVSGNGYFWSDLHVEDNTFIGGIIDVSGNGYF
                     WSDLHVEDNTFIGGIIDVSGNGYFWSDVIIDGNLLVNGTIVIGGDLEVVGDASISGSM
                     YIAGKLTVDGLIDPTGLQLTPISANPGDANTIWVDPISGAMFGNSEIITKSKLVGGSA
                     PLRVDDMPADGSTLDLDNHDAFVWDALLSPISVTLPLISSYKGRVIYLKHATGGAAPS
                     VTINCSGANTFDNAVLTKTLGPWNYLTLLAGSSRWYTISAG*"
                     /db_xref="UniRef100_H8ZJ70"
                     /db_xref="H8ZJ70_9PHYC"
                     /db_xref="syp:SYNPCC7002_A2531"
     gene            216255..216593
                     /locus_tag="DGJ7_scaffold_2_2069_prodigal-single_253"
     CDS             216255..216593
                     /product="hypothetical protein"
                     /codon_start=1
                     /transl_table=11
                     /translation="MEILFVILAAFGIANILGKGSIFEKLRTWLECHAKFFYEMVTCP
                     MCIGFWIGLALGGVYGPFPWWNPLNGAFYSATTWIIHCVVQYFGAGYDPSRTINIVTT
                     DPIHIKEDKQ*"
     gene            216590..216910
                     /locus_tag="DGJ7_scaffold_2_2069_prodigal-single_254"
     CDS             216590..216910
                     /product="hypothetical protein"
                     /codon_start=1
                     /transl_table=11
                     /translation="MNIETVKARIHAKLYGEELTRGVMEFSWGTDDPNLFNDRLAAAK
                     SECMKIGVRWVDADPMSARIVIVTPKEHEQAVVDIMKKYSFDLVNKIFDPKPVEMLSG
                     KDTP*"
     gene            216957..217160
                     /locus_tag="DGJ7_scaffold_2_2069_prodigal-single_255"
     CDS             216957..217160
                     /product="hypothetical protein"
                     /codon_start=1
                     /transl_table=11
                     /translation="MPTVRGGIDQLIDEIFKIEETLKKSYGRTNGRVRIANARTSASY
                     SISKSDDYMRWHVEYLNNLKSQL*"
     gene            217192..217974
                     /locus_tag="DGJ7_scaffold_2_2069_prodigal-single_256"
     CDS             217192..217974
                     /product="rfbA-1; glucose-1-phosphate
                     thymidylyltransferase (EC:2.7.7.24)"
                     /codon_start=1
                     /transl_table=11
                     /translation="MRGVLLAGGRGTRLSPQTEITNKHLLPVYTPQGAIPMIWYPLNT
                     LVQSGVKDILIISSQEHCGDIIEFLGDGKRFGVELTYKIQDHNDPTRPVGIASALKIS
                     KDFVNGENFAVILGDNFYEHSYNKDFEDYSWRERTIAISNNSAHIFLKRVEDPERFGV
                     ATVDANSNVIKIVEKPKDPESNYAVTGLYLYSSNVFDIIKDLKPSARGELEVSDINDY
                     YVKNGRMTSTVMDGHWSDMGIPSSMARTQEWINTNNYRIPFK*"
                     /db_xref="rci:RCIX198"
                     /db_xref="Q0W7G4_METAR"
                     /db_xref="UniRef100_Q0W7G4"
                     /db_xref="2.7.7.24"
     gene            217971..218441
                     /locus_tag="DGJ7_scaffold_2_2069_prodigal-single_257"
     CDS             217971..218441
                     /product="hypothetical protein"
                     /codon_start=1
                     /transl_table=11
                     /translation="MKFKNTSDFRQSLMIGGKRIMLVPGDVIESDRELKYIFLERVDD
                     KTPVTAKGGAVASLFQLQHKIEKIQTDAQEQKVSSSEVHALQQQITTLKEQLNDALSS
                     IEEIRLASDKRMGMLKSAVMTLQEDVYGIQFDESGRPVEGASTDPNFRPEVAKQ*"
     gene            218541..218792
                     /locus_tag="DGJ7_scaffold_2_2069_prodigal-single_258"
     CDS             218541..218792
                     /product="hypothetical protein"
                     /codon_start=1
                     /transl_table=11
                     /translation="MELLAFMAANPWLSFFIILVLSGLTATLISAIKDAYINTIWCWR
                     GIPPVVKFDSSAIDALDAAADKAIKAKKEDDENKLKDCR*"
     gene            218764..219210
                     /locus_tag="DGJ7_scaffold_2_2069_prodigal-single_259"
     CDS             218764..219210
                     /product="hypothetical protein"
                     /codon_start=1
                     /transl_table=11
                     /translation="MRINLKIVADKPSLASGRIFPRSICDEIVNRINNDTEPLFVVNR
                     VGLTEDVDMSRAVGTVVKSSARIEESGEISAEVSFFARQFALAQPFDAQKYPQVGTQD
                     GGRSNAIGQLADAGGLKFMACGSGTLSSDNKTVTEYSLKYIYTEPI*"
     gene            219207..219665
                     /locus_tag="DGJ7_scaffold_2_2069_prodigal-single_260"
     CDS             219207..219665
                     /product="hypothetical protein"
                     /codon_start=1
                     /transl_table=11
                     /translation="MTEKIRIGNGTFDNLVNDLCSKVRDSGVAYKSVVGIQRGGLKVS
                     LPLAECLDVKHRSVKISFYDGEKKRDEPVVDLFDLDMRQLPFLICDDLIDSGVTIKYF
                     TEKYNLQQGKDFDIAVVFWNKANEHGLKPTYYSEVKPDAWLIFPWEEDGL*"
     gene            219655..219849
                     /locus_tag="DGJ7_scaffold_2_2069_prodigal-single_261"
     CDS             219655..219849
                     /product="hypothetical protein"
                     /codon_start=1
                     /transl_table=11
                     /translation="MDYKVKVSRMKSGAFLAAICDDKGNIIKEIYSHYPEVNEKVNAH
                     LLKRQVEILAWTGKLETEDK*"
     gene            219874..220086
                     /locus_tag="DGJ7_scaffold_2_2069_prodigal-single_262"
     CDS             219874..220086
                     /product="hypothetical protein"
                     /codon_start=1
                     /transl_table=11
                     /translation="MDVVIVNVYKHDNTFIKTPSLKEFTVEEKEGWREEVEAIVTLQF
                     HPRKNYYLSYEYRKQAEKLQMLAACA*"
     gene            220123..220890
                     /locus_tag="DGJ7_scaffold_2_2069_prodigal-single_263"
     CDS             220123..220890
                     /product="Metallophosphoesterase n=1 Tax=Pandoraea
                     pnomenusa 3kgm RepID=V5PXS2_9BURK"
                     /codon_start=1
                     /transl_table=11
                     /translation="MGMKIRILSDLHLDVAPFTFKKGDEDIVVLAGDISTSEPRYFGR
                     FVRLIESIDKPIVYIKGNHESYMAIVENVNKEIRSLEATYKHFHFLDDQVYETGDYRF
                     IGSTLWSNLDITPPKDELRIKSLVEWGINDFNLIMEKDDAGIMRHFSVDKMISLNLAA
                     RGFIKNSTVRGKKNIVVTHFCPSEKLIHEHYKGSALNPYFTCNCENLMTDDVPLWIYG
                     HTHSSCESKIGNTRTICNPRGYRDENKEFKSTLTVEV*"
                     /db_xref="UniRef100_V5PXS2"
                     /db_xref="ppul:RO07_07700"
                     /db_xref="V5PXS2_9BURK"
     gene            220890..221168
                     /locus_tag="DGJ7_scaffold_2_2069_prodigal-single_264"
     CDS             220890..221168
                     /product="hypothetical protein n=1 Tax=SAR202 cluster
                     bacterium SCGC AAA240-N13 RepID=UPI00036F13E8"
                     /codon_start=1
                     /transl_table=11
                     /translation="MSEKLRKKLSERFGEDMLYMDGFDDCIIGIAERCGMEPVVVYSR
                     SKVMRKLEKQGMDGEDAAEYHYNNQSGAYMGEKTPLFFDDLGDILQGM*"
                     /db_xref="UniRef100_UPI00036F13E8"
     gene            221220..221876
                     /locus_tag="DGJ7_scaffold_2_2069_prodigal-single_265"
     CDS             221220..221876
                     /product="Putative von Willebrand factor type A domain
                     protein n=1 Tax=Clostridium sp. CAG:568
                     RepID=R5ZM97_9CLOT"
                     /codon_start=1
                     /transl_table=11
                     /translation="MTDANKTSITVILDKSGSMEPVRLDTVGGYNTFIDGQKQLPGEC
                     EVTLIQFNNHREFTYKSKNINELEKGLLIEQYRPSNGTALLDAIGVAIEEKGAEFAKM
                     SEEQRPGKVMFVIITDGVENASQDFTYAKIKEMIEHQKSVYNWDFTFLGANIDTFNVA
                     DSLGIAANKSLSFSTSKEGGAKRAFDSVNRYASNMRASAGGQSASSVSYTKVDRASNS
                     *"
                     /db_xref="UniRef100_R5ZM97"
                     /db_xref="R5ZM97_9CLOT"
                     /db_xref="nno:NONO_c04490"
     gene            221883..222155
                     /locus_tag="DGJ7_scaffold_2_2069_prodigal-single_266"
     CDS             221883..222155
                     /product="UPI0003CFAC15 related cluster n=1 Tax=unknown
                     RepID=UPI0003CFAC15"
                     /codon_start=1
                     /transl_table=11
                     /translation="MPHPLVVHCKKSRYDVYCGRPSIFGNPFEIGKDGTREEVIEKYR
                     VWLLTNADLMGRIPELKGKVLGCWCAPLPCHCDILAGIANREWVFI*"
                     /db_xref="UniRef100_UPI0003CFAC15"
                     /db_xref="A0A0F9W649_9ZZZZ"
                     /db_xref="tkm:TK90_2749"
                     /db_xref="UPI0003CFAC15"
     gene            222152..222448
                     /locus_tag="DGJ7_scaffold_2_2069_prodigal-single_267"
     CDS             222152..222448
                     /product="hypothetical protein"
                     /codon_start=1
                     /transl_table=11
                     /translation="MNSDYIKQLEDANSKLISALDEHRNQVELFRYFMSKCSMRMILD
                     KSGDVLIQYQYVGSILDDDKTRRMVDAYKTIKTVGTISIKDLEKETGDDGKENI*"
     gene            222426..222998
                     /locus_tag="DGJ7_scaffold_2_2069_prodigal-single_268"
     CDS             222426..222998
                     /product="Uncharacterized protein n=1 Tax=Nitrolancetus
                     hollandicus Lb RepID=I4EMH4_9CHLR"
                     /codon_start=1
                     /transl_table=11
                     /translation="MTVKKIYKKTLVVGSVSGPGAGKSTFSGGIFNLLKEAGYNVEYV
                     QEFAKTLTWEKNCEALKHQCYVTGTQQYMQNMLIGQVEAVITDSPILVGLMYYNEKNI
                     RIQKAFMDYVVESFKSQNNLTFYIERLKEYNPSGRNQTEDEAKEIDKRIHTLLNIYDI
                     PYTTITGNRSGLETAFGMIKNILDENRRSE*"
                     /db_xref="UniRef100_I4EMH4"
                     /db_xref="I4EMH4_9CHLR"
                     /db_xref="cbx:Cenrod_0403"
     gene            222995..223966
                     /locus_tag="DGJ7_scaffold_2_2069_prodigal-single_269"
     CDS             222995..223966
                     /product="Thymidylate synthase n=1 Tax=Strigamia maritima
                     RepID=T1JJW5_STRMM"
                     /codon_start=1
                     /transl_table=11
                     /translation="MNNTIITDPTEEKLIRRYRLEKTHEEYKYLHLLEDIMENGVVKG
                     DRTGTGTKILFGTQLSFDVSNSFPILTTKKVYWKGVVEELLWFIRGETDSKKLEAKGV
                     NIWKGNTSREFLDKRGLKYPEGEIGPCYGFLWRHWGGDYEGYKGDISDSEKLYIQKLQ
                     FKKGIDQLSNVINTIKTNPNDRRMVVSAWDVANLDKMALNPCHVIHQYYVENGKLHLM
                     WFQRSNDVFLGSAFNISSYALLLCLIAKITNLQPGTITYAMGDTHLYLNHLEQAKEQI
                     SRTPYPFPKLNIKKDIKTLEDIENLEFTDIVLEGYASHAAIKADMAV*"
                     /db_xref="UniRef100_T1JJW5"
                     /db_xref="T1JJW5_STRMM"
                     /db_xref="pro:HMPREF0669_01882"
     gene            223975..224244
                     /locus_tag="DGJ7_scaffold_2_2069_prodigal-single_270"
     CDS             223975..224244
                     /product="hypothetical protein"
                     /codon_start=1
                     /transl_table=11
                     /translation="MRYDPTNIRHLNQLLEDAALEGDDCPVDDICDSIPAIHNFIMSL
                     QGIVREYKSTVQRIESEKRDLERRLNNTKSQKFRLAKKKGKTLHN*"
     gene            224252..224974
                     /locus_tag="DGJ7_scaffold_2_2069_prodigal-single_271"
     CDS             224252..224974
                     /product="hypothetical protein"
                     /codon_start=1
                     /transl_table=11
                     /translation="MTTACWGNNASFDCAWVSFGYGSRYDMIGDYHKGWWVSLDALKV
                     LVKYDYAFTPEHCPSPNVIHNIYEPNWYNKDRFIKEKMEDYILCERHDIEDIHGFIKW
                     TADGDGWEYDYEKWDTMPPLLQMRTTAIHINHQDADKWFLELKKYSGLFIKENPNYKE
                     TVYYNGGEQAYESSIPSLRAIKDINYADWEIISRVEYMNQQAMEGEPAVEREVIDHTG
                     FQITQVEKFDNAQDMFKELDKE*"
     gene            224977..225270
                     /locus_tag="DGJ7_scaffold_2_2069_prodigal-single_272"
     CDS             224977..225270
                     /product="hypothetical protein"
                     /codon_start=1
                     /transl_table=11
                     /translation="MPKDPLKMFIDYIKSAQSELKPCPFCGSKAMAEEFEDGFGHDKS
                     WDFHVVCTGKDCRSEFHVGLREPRYSKKSYEEVIEENIEIVDSALLKWNRRVE*"
     gene            225270..225686
                     /locus_tag="DGJ7_scaffold_2_2069_prodigal-single_273"
     CDS             225270..225686
                     /product="Similarities with mutt protein n=1 Tax
                     =Photorhabdus asymbiotica subsp. asymbiotica (strain ATCC
                     43949 / 3105-77) RepID=B6VMM7_PHOAA"
                     /codon_start=1
                     /transl_table=11
                     /translation="MQEYVLCFLYDTTTKCVALVHKIKPKWQAGKINGIGGKVEAGEM
                     PLAACSREFLEETGVEIPQSEWRQFLTLSGEGFAVHAFVAFNDRVFYCKTMEDEAIEI
                     FNVKDIDYYKCVDNLKWIIPLSLSPAKMITTSHEVG*"
                     /db_xref="UniRef100_B6VMM7"
                     /db_xref="A0A0E8XID4_YERPU"
                     /db_xref="pay:PAU_00735"
                     /db_xref="B6VMM7_PHOAA"
     gene            225690..226454
                     /locus_tag="DGJ7_scaffold_2_2069_prodigal-single_274"
     CDS             225690..226454
                     /product="Metallophosphoesterase n=1 Tax=Methylobacterium
                     nodulans (strain ORS2060 / LMG 21967) RepID=B8IHD6_METNO"
                     /codon_start=1
                     /transl_table=11
                     /translation="MHYRSLFVSDIHLGTKQCQVQYLLKFIHENTFDNVFLVGDVVDI
                     YALSHRWHWTKEHNTFIQKILRLSRKNISTTYVLGNHDEALRSFIEDDMNFSFGDIKV
                     CNELVYKSVSGKNVLIVHGDCFDGAIRSMGWVYFLGDRAYEFLLFINTIYNWWRKRFG
                     MGYWSLSAYLKSKVKSAIQVANNFDELITRKCIIDSCDMAIYGHSHTPGFKTIKTKKI
                     LNIGDHCENCTCIVETVEGEFQLIRTTDNKILDKIS*"
                     /db_xref="UniRef100_B8IHD6"
                     /db_xref="mno:Mnod_4971"
                     /db_xref="B8IHD6_METNO"
     gene            226491..226982
                     /locus_tag="DGJ7_scaffold_2_2069_prodigal-single_275"
     CDS             226491..226982
                     /product="hypothetical protein"
                     /codon_start=1
                     /transl_table=11
                     /translation="MYYKWNAKDVEILLKEYIENKLPVREIHNKHLKHISTRQITKKI
                     LRLKISREIDPDEWTETEIKILTEKYHNIEKINDMISFLPKRTLGSIQRKASLMGLKR
                     DNKVRRKSLFKNNLINLLDGSLESFYWMGFIFADGSIDKNGELAVEISKKDIKHLQKW
                     SSF*"
     gene            226967..227434
                     /locus_tag="DGJ7_scaffold_2_2069_prodigal-single_276"
     CDS             226967..227434
                     /product="hypothetical protein"
                     /codon_start=1
                     /transl_table=11
                     /translation="MVKFLGFIYKDIYKRRNVVSFSKCDKNTIDILIDKYQLKPNKTY
                     DPPNLNEVFKIMNDDQILSLLIGFVDGDGNNRKTSSGYQITLENHKSWIDCYESFKKF
                     IKNKFNLIFKNDLIRINNRGYVVMCFSQKEVFSKLKQFIIQNKLPVLDRKWSI*"
     gene            227697..228548
                     /locus_tag="DGJ7_scaffold_2_2069_prodigal-single_277"
     CDS             227697..228548
                     /product="Methyltransferase {ECO:0000256|RuleBase:RU362026
                     }; EC=2.1.1.- {ECO:0000256|RuleBase:RU362026};; 
                     TaxID=1303518 species="Bacteria; Armatimonadetes;
                     Chthonomonadetes; Chthonomonadales; Chthonomonadaceae;
                     Chthonomonas.;" source="Chthonomonas calidirosea (strain
                     DSM 23976 / ICMP 18418 / T49).;""
                     /codon_start=1
                     /transl_table=11
                     /translation="MRGNMETNKIYYGNAMELCKGIPDNFIDLVMTSPPYSDTVSYGK
                     KVSTLSPDNYADWILPLFKESARFLKPTGSFILNINDRVVNGERSIYVFDLICRIARE
                     TDLKLHDRYIWAKKSGLPSGNARNRLDDKLEYIFHFVRDGKQIQTFVDEVREPYKEIS
                     LKRMASAPVSVHDTVDDHGVTKLNTKRVVPNPKGKIPTTVFRFNTAGVLRGEKSAAGK
                     HPAPFNPEMPTWFIKYLTKSGDVVLDPFMGSGTTAAVCKQMNRQYVGFELNEAYKEFI
                     ETRLEAV*"
                     /db_xref="S0EUX7_CHTCT"
                     /db_xref="UniRef100_S0EUX7"
                     /db_xref="ccz:CCALI_01368"
                     /db_xref="S0EUX7_9BACT"
                     /db_xref="2.1.1.-"
     gene            228545..228841
                     /locus_tag="DGJ7_scaffold_2_2069_prodigal-single_278"
     CDS             228545..228841
                     /product="hypothetical protein"
                     /codon_start=1
                     /transl_table=11
                     /translation="MIHYETRIPKDIKRFRIKRKYIKKEIFGGYQPEGEPNPTFHIEV
                     RLGWWIFSEWKPIGNMHGYDTLEEAKKWVDRQCYGVPNQYAEVIEWDGDTYETR*"
     gene            229136..229987
                     /locus_tag="DGJ7_scaffold_2_2069_prodigal-single_279"
     CDS             229136..229987
                     /product="ATP dependent DNA ligase domain protein n=1 Tax
                     =Clostridium difficile DA00129 RepID=T3MNX3_CLODI"
                     /codon_start=1
                     /transl_table=11
                     /translation="MQLTAHNQMSTNFLRLEEMVTRISGVPGSLKKKEILAEYKDVTK
                     FLHYTYNPFLVFHISSKNIKKNSKIQPAPVYESFDGSPPSTAQFFNLLDLLASGELSG
                     HIAIATVKAFIAKYPQHEDIIYCILDKDLEMRLGDTEVNKVFPGLVPTFDVALAESWE
                     PEKDVIEDGKWFISRKLDGCLHESTIVEFEDGSKETISNVVNNKINKRVKSFNHKNGK
                     VEYKKIKNYMKDMTDINENNTNWYEIEMQDGRIVKLTGNHKVWIPAIECYRRVDDLDG
                     NEEFLID*"
                     /db_xref="UniRef100_T3MNX3"
                     /db_xref="A0A0F9KKS0_9ZZZZ"
                     /db_xref="T3MNX3_CLODI"
     gene            230040..230930
                     /locus_tag="DGJ7_scaffold_2_2069_prodigal-single_280"
     CDS             230040..230930
                     /product="Uncharacterized protein n=1 Tax=Campylobacter
                     phage CP21 RepID=I7KLW9_9CAUD"
                     /codon_start=1
                     /transl_table=11
                     /translation="MFKCKYCGKSFETLNSLKGHKAKCEEFQKYVKSELTENRLRKWF
                     EEDILTAHHISTKIYNKEIRAGRIIDECKLYNIKTWSVKESNNLDCTKDKRKATCLEV
                     YGAENCLSKNTKSYKKRNRTVKNKYGVSNVFQLSGVKEKSKNTCREKYGVENFVQSRE
                     FNKYRNDGNISYPHERVCDILKEIGIEYINEMPKKWNYYNEELNRMYSPRVDIFIPTK
                     NIVIEVYGDKWHANPKTYKSNDEVYKWGGLKKASDIWLFDDIRKRHIEKSGTKVIIYW
                     CSEIVKHPERIKKSLCKLLK*"
                     /db_xref="UniRef100_I7KLW9"
                     /db_xref="I7KLW9_9CAUD"
     gene            230912..231829
                     /locus_tag="DGJ7_scaffold_2_2069_prodigal-single_281"
     CDS             230912..231829
                     /product="Uncharacterized protein n=1 Tax=Mucor
                     circinelloides f. circinelloides (strain 1006PhL)
                     RepID=S2J9A1_MUCC1"
                     /codon_start=1
                     /transl_table=11
                     /translation="MQTLKIKSIKRIPACVRYDIEVEDNNNFFANGMLVHNCRCIMIV
                     KEGNPRFFSREGHEFFTLGKIAEEYKQMHNVPTNGVFDGEICILDKDGNENFKSIMKE
                     IKKKDHTIENPMYIVFDMLDQDEFDSKTSTRIYGDRYKVLKHWLCMNHPQFKTMRVLE
                     QIGYNKETFDKMQATARKSGWEGLMLRKNCEYKGKRSRDVLKVKEFYDYEYTVLDAEF
                     GPFRINTPEGEKTIETMTAVTIEHKGYKVSVGSGFTLQERKEFYKDKSKIIGKVITVT
                     YFEETDNDDGGISLRFPTFKCLHGDKRTT*"
                     /db_xref="UniRef100_S2J9A1"
                     /db_xref="A0A0F9KKS0_9ZZZZ"
                     /db_xref="lmu:LBLM1_11360"
                     /db_xref="S2J9A1_MUCC1"
     gene            231826..232155
                     /locus_tag="DGJ7_scaffold_2_2069_prodigal-single_282"
     CDS             231826..232155
                     /product="hypothetical protein"
                     /codon_start=1
                     /transl_table=11
                     /translation="MILKRIRKVEYNDNGEYVLSTNEKMLYPVHFIDNNDWLCVDRED
                     YTLAKCVERHKEAMKQLMRRYAEVDVADNYYVKIVFQGGTVAEKVELTYDIGTPHKVD
                     EMVKIEK*"
     gene            232152..232430
                     /locus_tag="DGJ7_scaffold_2_2069_prodigal-single_283"
     CDS             232152..232430
                     /product="hypothetical protein"
                     /codon_start=1
                     /transl_table=11
                     /translation="MKLKRIRKVEYTDNGEYPLSIVDKMLYPVHFIDNDDWLCIDEED
                     YTPEKIAERRLRREEKRGKEKRRDDLMFIKTLVMDFDHLHMSICHIYQ*"
     gene            232455..232655
                     /locus_tag="DGJ7_scaffold_2_2069_prodigal-single_284"
     CDS             232455..232655
                     /product="hypothetical protein"
                     /codon_start=1
                     /transl_table=11
                     /translation="MSNIQNIISILDAAIASSDVKEQENALRAGMEWSMKMMTSNPRL
                     DDIQIMEVKPEVLAKLLHIEPA*"
     gene            232660..232890
                     /locus_tag="DGJ7_scaffold_2_2069_prodigal-single_285"
     CDS             232660..232890
                     /product="hypothetical protein"
                     /codon_start=1
                     /transl_table=11
                     /translation="MKLVKRFKVLYDTNDKPTNIPLVLQMQPYFIDTDDWLWQDEDAV
                     NEATKGLQWAMRFRYVSDSKLILKYGKYNNII*"
     gene            232887..233183
                     /locus_tag="DGJ7_scaffold_2_2069_prodigal-single_286"
     CDS             232887..233183
                     /product="hypothetical protein"
                     /codon_start=1
                     /transl_table=11
                     /translation="MIPVHDTYQIKMRDGKLLFVEITLTEDDKGDYASVQRIVMERIF
                     KSIKEQGYAAKDMEMCMPINSTDPGAREVIKTTKNAMERLNDYFKNGGDAPDKE*"
     gene            233185..233595
                     /locus_tag="DGJ7_scaffold_2_2069_prodigal-single_287"
     CDS             233185..233595
                     /product="hypothetical protein"
                     /codon_start=1
                     /transl_table=11
                     /translation="MNTYRVYAYNPTTASISTTQVDCENMEDAISRVMQTHLPIYHLL
                     KVDMLNEYKIWETLHQVVITPVDKRIETGPLKVNDDWCGYFIRGDNACGLVFDANEIE
                     EWFAELPAEHRANIWIQMHSVLSSLKDMVRCRNK*"
     gene            233580..233900
                     /locus_tag="DGJ7_scaffold_2_2069_prodigal-single_288"
     CDS             233580..233900
                     /product="hypothetical protein"
                     /codon_start=1
                     /transl_table=11
                     /translation="MSKQVKSIHQQILRAAKKEPKPIIARMVKLQEECGELAAAILKK
                     EGWKGLGKDTPDTNHDNILEEGCDIMIIVMSIIAKYKFTEKQMEEKLQKKLDKWMKVI
                     NSSK*"
     gene            234094..235725
                     /locus_tag="DGJ7_scaffold_2_2069_prodigal-single_289"
     CDS             234094..235725
                     /product="Uncharacterized protein n=1 Tax=Pirellula
                     staleyi (strain ATCC 27377 / DSM 6068 / ICPB 4128)
                     RepID=D2R8K8_PIRSD"
                     /codon_start=1
                     /transl_table=11
                     /translation="MSIIESQTEEDLKQEFAEIDAMMAEEDKKVRQKAIVSWISSAAM
                     HLCVLLMIGTIAYSTLEEEQEMPPAKISVIMPTPPRTPPESKDFIEQPDPNLVVIEDH
                     EVTAEKTIISPVEDLVAAISTEEDDAQVPEPKGREEAVSTTETGGQGAFLAIGPGGGG
                     SGVFGKRIGGGDKRTVGRAFGPHAKNVTTILDSSLRWLKKHQSPNGMWSAVNYFQNCI
                     EDNKCEPGKDTTGADEAMTGYAILCFLGAGYDHHTPNKYKLVVKKGIEYLVSIQKPDG
                     LIGSRNYEHPIAAMALVEAYGMSNDPSLRVPAQKAVDIILQRQNRDKAAADAAYAGLG
                     WDYVNPNNRNDSSVTGWNVMTLKSAVASGLSVQGGMDGSKKWLERAWKAANPKWAKLS
                     DPYKDTSIFPYTWNTDTDKAERDHLSFIGALCAVFLGHRSGDIMLESMLNDMDKRWLE
                     TGKYKDNAYAIYYASLAAFQSGNHWKKWRDSYVPYLNEIQWKDEKDGCKQGTWNYGPQ
                     AFHGSETSRVLIHCYYTLAITVSTRYDMVNQPKKP*"
                     /db_xref="UniRef100_D2R8K8"
                     /db_xref="psl:Psta_2884"
                     /db_xref="87172880"
                     /db_xref="D2R8K8_PIRSD"
     gene            complement(235712..236152)
                     /locus_tag="DGJ7_scaffold_2_2069_prodigal-single_290"
     CDS             complement(235712..236152)
                     /product="endodeoxyribonuclease n=1 Tax=Kurthia
                     massiliensis RepID=UPI000289C733"
                     /codon_start=1
                     /transl_table=11
                     /translation="MSISHKGKKFSEEHKSKISESNRGKVISEKQKQALREHRTGKTI
                     KEETKIKIRESSKKMWESKGEDYKKEFGKNVSMRQKGVKFSDDRKRAISLSKKGKPAK
                     NRIRININGIIYNSIKEASISLGVSPTTIHNRLKTDKLNYFRVF*"
                     /db_xref="UniRef100_UPI000289C733"
                     /db_xref="X0TVR1_9ZZZZ"
                     /db_xref="UPI000289C733"
     gene            236286..237464
                     /locus_tag="DGJ7_scaffold_2_2069_prodigal-single_291"
     CDS             236286..237464
                     /product="Transposase n=1 Tax=Methanosarcina barkeri 
                     (strain Fusaro / DSM 804) RepID=Q46B34_METBF"
                     /codon_start=1
                     /transl_table=11
                     /translation="MLKAFKYQLEPTKEQEVLLNKHFGCSRFVWNWALGEKMKAYQTN
                     KTNLSRYELQAKLPVMKKQEEFSWLKEVNSLAIQSKLEDLDKAYVAFYKKKSDYPKFK
                     SKKNKQSFRVPQNTKVNWDIKKVVIPKFLDGIKFDAHRKFDGEISSSYVSKTPTGKYM
                     ISILVEDGKELPVKPKIEENRTVGIDLGITHFATISNGEKIENPRLLKIKLDRIRRES
                     KKLSRKQKESKNRIKQRIKLAKLHEQVTNSRKDFQHKLSYKLTHDNQVDTIVMETLSI
                     KNMSKNKKLSRHINDCAWYQFQTFLKYKCDWYGKNFIQIGRFEPSSKLCSCGEINHEL
                     TLKDRVWTCKVCGKTHDRDILASNNIKQIGLGQPESKPAESGNSHSFETGSPLALAGG
                     *"
                     /db_xref="UniRef100_Q46B34"
                     /db_xref="A0A0F9UQ40_9ZZZZ"
                     /db_xref="mba:Mbar_A1973"
                     /db_xref="Q46B34_METBF"
     gene            complement(237584..238144)
                     /locus_tag="DGJ7_scaffold_2_2069_prodigal-single_292"
     CDS             complement(237584..238144)
                     /product="hypothetical protein"
                     /codon_start=1
                     /transl_table=11
                     /translation="MATADDRETVKSLWEWNFLNIRKSTTDSLVSGNPVSVAFELYDV
                     SLDRQGNLYPWVKETFQLLSSCPKYSLFIWTVYNEQTARKVYDTVFYPNNIRVLGINE
                     GLFIYDKNYSSVKPLININLDLSSGFSPEQWYVVHNLFKVSESILCKKDNSAARSIIR
                     GTGQYSVRPTTVKIPNNGIPVAKPAK*"
     gene            complement(238162..238410)
                     /locus_tag="DGJ7_scaffold_2_2069_prodigal-single_293"
     CDS             complement(238162..238410)
                     /product="Uncharacterized protein n=1 Tax=Asticcacaulis sp
                     . AC466 RepID=V4PG61_9CAUL"
                     /codon_start=1
                     /transl_table=11
                     /translation="MNKIILALVCTTTLAFAAEDRHRFDANGDKALDKTEWLNRAAHR
                     FDRIDANNDGKVTRDEIAAAIKHFKEKMHQNRGQRKEK*"
                     /db_xref="UniRef100_V4PG61"
                     /db_xref="V4PG61_9CAUL"
     gene            238454..239038
                     /locus_tag="DGJ7_scaffold_2_2069_prodigal-single_294"
     CDS             238454..239038
                     /product="hypothetical protein"
                     /codon_start=1
                     /transl_table=11
                     /translation="MACRIFRQKSVSYTSFSGNPTRLIYELLCYNTTMDEKDQYIADL
                     EKSNEMLKSHLEDYEDNFIRKLDSLGIGKNIDIQTFCNLITLEQFVDYLSSNPNWRRV
                     NAIGNYSGDMEYTFEFDGDSDNDRYLGRRITFVVSKSASTAYDVQRAFRSFKDFWDLW
                     ISLTGGKKNIALLLDILEYKYNSERGNTHGKKGN*"
     gene            239019..239309
                     /locus_tag="DGJ7_scaffold_2_2069_prodigal-single_295"
     CDS             239019..239309
                     /product="hypothetical protein"
                     /codon_start=1
                     /transl_table=11
                     /translation="MGKKETEKDYDLDALLEKEQDPEKRKVLEFFKDIAMSKDSKKKK
                     ILEELEQLDTKLRTALSLVLNYYATENTFNQQLLEDLAVLIIKRSKITKKIK*"
     gene            239309..239398
                     /locus_tag="DGJ7_scaffold_2_2069_prodigal-single_296"
     CDS             239309..239398
                     /product="hypothetical protein"
                     /codon_start=1
                     /transl_table=11
                     /translation="MLEAFGINAITMTAFAIAVVVGLVIRGSK*"
     gene            239395..239631
                     /locus_tag="DGJ7_scaffold_2_2069_prodigal-single_297"
     CDS             239395..239631
                     /product="hypothetical protein"
                     /codon_start=1
                     /transl_table=11
                     /translation="MNLEEQESYIKQLEGENSSLKKKLEDRGYIDKFDEIQMRKLWYM
                     TIEKTMTKRDFILDNLPTVANYIVAAYEKRFVKK*"
     gene            239628..240143
                     /locus_tag="DGJ7_scaffold_2_2069_prodigal-single_298"
     CDS             239628..240143
                     /product="Dihydrofolate reductase n=1 Tax=Candidatus
                     Haloredivivus sp. G17 RepID=H0A9L4_9EURY"
                     /codon_start=1
                     /transl_table=11
                     /translation="MKEVKLILACDKRGLIGNKGKIPWHFHEDMQNFKETTEGHIVAM
                     GRKTWESLPRKPLINRDNWILSQNMCIDRFAFEMPSVNFYTSLRDAYEEWDEHYAYKQ
                     HLFIIGGAKIYHEAFESLPISEVILTLVNGEYEGDTFFDLEYLKDEVWNIETIKKTND
                     FEIQRWRLAGL*"
                     /db_xref="UniRef100_H0A9L4"
                     /db_xref="H0A9L4_HALSG"
                     /db_xref="rae:G148_1770"
                     /db_xref="H0A9L4_9EURY"
     gene            240140..240946
                     /locus_tag="DGJ7_scaffold_2_2069_prodigal-single_299"
     CDS             240140..240946
                     /product="hypothetical protein"
                     /codon_start=1
                     /transl_table=11
                     /translation="MNVENDMPQAFIIAETKLNTQSIDSATEAITKKKWSDAWKKKNM
                     NSTLVDLEKLPEIVSDVTGKFPNREKKSTEDYNKSMLPFLVDSEVFSHTSITVAFINV
                     TRDFCYLFRNFDGDATVGDIKGDITFWVPPSVSVDEKLSVEYGMTLNDLGQRIEKMRK
                     YAFDNKLDAPDKVTQVFNNLYPNSVSVNAVASGNLVDWKRFILKNTQFASIDESKYIL
                     MNLARMMKMKWASLFFDVVAEDATGKQFGLDTVSAAPLAFKALRLSVKRQ*"
     gene            241008..241757
                     /locus_tag="DGJ7_scaffold_2_2069_prodigal-single_300"
     CDS             241008..241757
                     /product="Polynucleotide kinase-phosphatase n=1 Tax
                     =Corynebacterium sp. HFH0082 RepID=S2XAH5_9CORY"
                     /codon_start=1
                     /transl_table=11
                     /translation="MKYDKIDINEKIAILGDIHGCYALLLELLEKLEAAGVEKYVFLG
                     DLVDRGPHPYEVVETVYKLVLEGKATVLMGNHDYKMLRFFRGDSVKMGDDQNKTLDNV
                     GNHRMEDFKNNYNGIFKDFNIFLIDAEKKFVIGHAIAIRPKKIYNMISDPTKTLAKWF
                     WTGFLYGKSDNTMDEDGYPHRLPITYNEHDDLDGWKCVVGHYHANELYLERGNKNVLC
                     VDFCAGEGGKLAALTFTEEMTPVLTFSDSAI*"
                     /db_xref="UniRef100_S2XAH5"
                     /db_xref="E2MTC6_CORAY"
                     /db_xref="coa:DR71_1959"
                     /db_xref="S2XAH5_9CORY"
     gene            complement(241708..242082)
                     /locus_tag="DGJ7_scaffold_2_2069_prodigal-single_301"
     CDS             complement(241708..242082)
                     /product="hypothetical protein"
                     /codon_start=1
                     /transl_table=11
                     /translation="MVETENCPVCNRDVYKHDMTIHHWRPISLGGNIQTTMRICTTCH
                     ALLHEVIPIREVIKYKTPESLQENWMFKKYLDFIWTKKHPNSYKVKKLIRGIFTPFVI
                     KHYLSRVKSRNPKKSEPASSLP*"
     gene            complement(242085..242990)
                     /locus_tag="DGJ7_scaffold_2_2069_prodigal-single_302"
     CDS             complement(242085..242990)
                     /product="Signal transduction histidine kinase with CheB
                     and CheR activity n=1 Tax=Marivirga tractuosa (strain
                     ATCC 23168 / DSM 4126 / NBRC 15989 / NCIMB 1408 / VKM
                     B-1430 / H-43) RepID=E4TUS0_MARTH"
                     /codon_start=1
                     /transl_table=11
                     /translation="MDLLNEGKSKYERLLCEYEEKLKNKIVEEKERQIREAASMSHHL
                     SNVISGMNHELSPWIGGIKNKISRLSSKSRSSVISLPEIAVKLTDIIKACDSMSLILD
                     NLSKDVKKVQNYDTFNSNILDTIVSWVRLTISDRSIKESISEENFIIDKSTLSFNCNH
                     SPLLVSQIVLNLVKNSIEHNGHMLETLKIRIGGDPEMKSIVYEDNGKGIPDRNLTSIF
                     VPGVTTKNNDKEIHGLGLSLCQDYCSTMGAVIIAEPSKIGARFVIFFESDTTRAIYNL
                     KVNKVKMERESSIQTACRLDDEHRR*"
                     /db_xref="UniRef100_E4TUS0"
                     /db_xref="mtt:Ftrac_0031"
                     /db_xref="E4TUS0_MARTH"
     gene            complement(243090..243431)
                     /locus_tag="DGJ7_scaffold_2_2069_prodigal-single_303"
     CDS             complement(243090..243431)
                     /product="Histidine kinase {ECO:0000313|EMBL:KKB80354.1}; 
                     TaxID=361041 species="Bacteria; Proteobacteria;
                     Alphaproteobacteria; Rhizobiales; Hyphomicrobiaceae;
                     Devosia.;" source="Devosia soli.;""
                     /codon_start=1
                     /transl_table=11
                     /translation="MRIFYLEDHEFFSVDIIEYLQESGHDVFYSKTYADAVKLIEEHK
                     NFDVSIIDVILQNGKTGIHFVSNYEDSLGKILFLTGCVDKPTLDKLQKWSVASKREII
                     WSKLDKLLETA*"
                     /db_xref="A0A0F5LDS8_9RHIZ"
     gene            complement(243428..243799)
                     /locus_tag="DGJ7_scaffold_2_2069_prodigal-single_304"
     CDS             complement(243428..243799)
                     /product="hypothetical protein"
                     /codon_start=1
                     /transl_table=11
                     /translation="MNKRHEHFEKKNEKWRKSSNKATDLRYALEDVLSSFTEEEKKSV
                     RYTQFVETISQQYDHILGDINKKKIEDEKFKVADVKKKNGWLSYKSAIIASVAAIAVK
                     TVEMLPQIITAISSLFGGPTP*"
     gene            complement(243866..245095)
                     /locus_tag="DGJ7_scaffold_2_2069_prodigal-single_305"
     CDS             complement(243866..245095)
                     /product="PREDICTED: sodium/potassium/calcium exchanger 1
                     n=1 Tax=Sarcophilus harrisii RepID=UPI0002738E5A"
                     /codon_start=1
                     /transl_table=11
                     /translation="MNIKADLKKRILSKIEEGYNEGGRLVEMGEVALYPDPAPSVDPT
                     VQGSGKVLQVDSDLLRDLLNWSTSADAGSIDAVVAKAEEMGMSSPLTPAQLVDLTATA
                     HTADPSNPSVNGCTQPDAAGITSPVVPAGPVGPLSPVMASFQRRGKKVEEQKFDGTQD
                     TLMGIGEDDVIDGVAHEPITTPKQMGKKNPGVVAPVKEDDIIDSDNEVITAPEQMGNK
                     NPGIDADGGETPEGLPLGDEKNKGNGGLEEDGVEDVASAIADGISDGIAGDGMETEPE
                     VNALPGEGIPQDDDDAAINAELGEPGGAGLVGQIAALNSRVAELEALISGSEASEVGD
                     EVEIDGEEGEEDELSISGDNAEDGDGEEEEGEEGEEEEGEGEDEEESDEEESDDEDSE
                     EDGDKKLLLGDEEEDKQ*"
                     /db_xref="UniRef100_UPI0002738E5A"
                     /db_xref="A0A0E9L0F2_9HYPO"
                     /db_xref="sil:SPO1999"
                     /db_xref="UPI0002738E5A"
     gene            complement(245252..246445)
                     /locus_tag="DGJ7_scaffold_2_2069_prodigal-single_306"
     CDS             complement(245252..246445)
                     /product="ABR064Wp n=1 Tax=Ashbya gossypii (strain ATCC
                     10895 / CBS 109.51 / FGSC 9923 / NRRL Y-1056)
                     RepID=Q75DG2_ASHGO"
                     /codon_start=1
                     /transl_table=11
                     /translation="MDSRDFRKTWVQLQESWKTANPDVNVNATKAEKLDEKRKLPDAL
                     KNHQFKKNGAGDAKSDKKDDKAPEKDKKEDTKSEKKDDKKPSFLKKKATEGKKVVKVI
                     KKVKEDGAASAGGATTSAGVGGAAGTCPDAHIGASERMKLKKQKESKLFSHFKKYMSE
                     AGLPIDMEDPTAGASIPGQDDAVGELTGELPAEDTPADAPADDAASVLADIQARFPGM
                     KVHIRVEADPTTPFSDEEVAAAEAAIAAVPEEVEGLADDEGAEEMLAPEDGAEMPVDQ
                     DIADEVKMESCAVKEDEGEDMGAADGVEEVPTGDEVGAEIGAEGEEDVEGLGDEVEVE
                     GVSEAAPEVISLTPEQWMEFLAAGEVAGPETDELDSELGGAEGDTGEGDDSDSESNKS
                     QDTIG*"
                     /db_xref="UniRef100_Q75DG2"
                     /db_xref="Q75DG2_ASHGO"
     gene            246528..246707
                     /locus_tag="DGJ7_scaffold_2_2069_prodigal-single_307"
     CDS             246528..246707
                     /product="hypothetical protein"
                     /codon_start=1
                     /transl_table=11
                     /translation="MDKKKLDYFDATPPEKMKELWHIDLIYNGKIHGTVFAETEALAK
                     KFARRWVEDKKSNLP*"
     gene            complement(246693..247241)
                     /locus_tag="DGJ7_scaffold_2_2069_prodigal-single_308"
     CDS             complement(246693..247241)
                     /product="hypothetical protein"
                     /codon_start=1
                     /transl_table=11
                     /translation="MTDKIRTIMTRLHLNESSAFKNIVALTDSDMKFLRELGLYIYEG
                     YGRNIKETLDTAAMESNLFDQLQKQSQTYLKNHDWVYWNEKSVKESYDVEGYHLCSLT
                     KERFEKKKGVVCRKRLVPENVSLYLPVVEDWINYYRNSCKEGMDRLMVLDCVSMPLKN
                     QRMNKFVIVKGNKQELVDSREI*"
     gene            complement(247254..248021)
                     /locus_tag="DGJ7_scaffold_2_2069_prodigal-single_309"
     CDS             complement(247254..248021)
                     /product="Putative uncharacterized protein (Fragment) n=1
                     Tax=Branchiostoma floridae RepID=C3Z1Z1_BRAFL"
                     /codon_start=1
                     /transl_table=11
                     /translation="MGLQVKKEDIYGNYSILHPDGSLMCHTDKKKVNWYLKKNLAVQV
                     DETTIKLNFEPKGRGNAKDSEYYAESRENRCVVCGETNDLTLHHVVPYQYRKHFPEHL
                     KSHTSFDILPMCIKHHEEYEDEAGKRNKHLQIVYNALPAINRLPPDVEDAKEVAGIIS
                     TLIKSGDKIPDERKNVLLKKVRDYFKDEDIWWDDLPDLFVDINYKVESSSPAKTIVEA
                     IPDLFVFIVGWRKHFVDTMKPQHLSDKWIADMGKVIR*"
                     /db_xref="UniRef100_C3Z1Z1"
                     /db_xref="A0A015L4G2_9GLOM"
                     /db_xref="C3Z1Z1_BRAFL"
     gene            complement(248122..249027)
                     /locus_tag="DGJ7_scaffold_2_2069_prodigal-single_310"
                     /gene="uvsE"
     CDS             complement(248122..249027)
                     /gene="uvsE"
                     /product="uvsE; UV damage endonuclease (EC:3.-.-.-)"
                     /codon_start=1
                     /transl_table=11
                     /translation="MTNLGICCIVNELRDKDVYTSRTLIRRTFSMEKAATLALKNATD
                     LITILNWCVKHDVKVFRIGSDFFPRMTEVNYKVSDLSTHREIVNIFAEAGKIAYNNDI
                     QLSCHPGPFTILSSPHDKVNTSGIAEVEMHSLIGDLLCQHAPLDFTINFHINSSYGGD
                     YAGTSSRFITNFKRLSEAARKRVVLENDDRKAGFSVRDYHNYIYQHVGVPITFDIHHW
                     LFKHDTATMEDDYNLAKSTWGVRSNQVHYSQSPTADKLIPAHSNTYRDAMPHFIANDT
                     NCHIHLEAKSKEVAYFDYIAKFGVK*"
                     /db_xref="hma:rrnAC2096"
                     /db_xref="UniRef100_UPI00034AD09A"
                     /db_xref="A0A0D3LK28_9BACT"
                     /db_xref="UPI00034AD09A"
                     /db_xref="3.-.-.-"
     gene            complement(249088..250281)
                     /locus_tag="DGJ7_scaffold_2_2069_prodigal-single_311"
     CDS             complement(249088..250281)
                     /product="Uncharacterized protein n=2 Tax=Bacillus
                     atrophaeus RepID=E3E3T6_BACA1"
                     /codon_start=1
                     /transl_table=11
                     /translation="MDDFRRERESIRWVVDDELYKFLSTIQACIAGGCITSIFTGQPI
                     ADIDIFFRKPEDYEKAKIYLNQCEMKKYRGTRAVCETDKAKTFAMTHNKKYCPQEVGY
                     GLTYFRQNADEKEVVVQIVRDDVNCGEPEDIVNRFDITACQAAFDFKTDNFVMGSRFL
                     QDNARRRIVINPETKNVMGTFYRIQKYIEKGYTVSPREYIKLAFMLSNKKYQTFKDFT
                     DDLKICFGDPLIHHFYNKVRYPTGTRCEEKDSMMLNPFDPMVVVEWIEEFNVAGPHYP
                     VKEGKDLTEEVNKDYAAPTFDEFGNIEPTKNRLDDFFGTILSTPQITPTKHPLFQGVK
                     KAIAHKPVNPNDDDDDDEMPYDQMVKKVLDATKDNDNDFDIDFDDLEVECVKDQKHII
                     IQNKI*"
                     /db_xref="UniRef100_E3E3T6"
                     /db_xref="A0A0C2UJ53_BACIU"
                     /db_xref="bae:BATR1942_07565"
                     /db_xref="E3E3T6_BACA1"
     gene            complement(250327..250719)
                     /locus_tag="DGJ7_scaffold_2_2069_prodigal-single_312"
     CDS             complement(250327..250719)
                     /product="hypothetical protein"
                     /codon_start=1
                     /transl_table=11
                     /translation="MALSYERELEFVNETLKERLEEKEALLDDIDAYYKEREIRFKNV
                     LFESLQHLYSLSSGIHRMQLETTAMHREDSKYRKNPKLIEEETKRIGVRYIKNFLQYA
                     KQNGKEKDDLLVVKELEHMLKEICNSDD*"
     gene            complement(250869..252332)
                     /locus_tag="DGJ7_scaffold_2_2069_prodigal-single_313"
     CDS             complement(250869..252332)
                     /product="hypothetical protein"
                     /codon_start=1
                     /transl_table=11
                     /translation="MTWWQEPIENVVKAGFDYDGQANIGGSYDKHFFKSKLNGKRYLW
                     KSGQRKMGLLSKAGKPRAATSADKAFTAPNAEDFGTKVASKILNRGDYIPMTKMGFPF
                     DVEGVDKGTLGVVMPFLADAKPNTFELEKGDWASSLSPDDIKSIQRLHIVDYLISNLD
                     THGETTIRVGEKIIGIDRGQALRYMSKVLRATKPGMEEDTLERLTTPIGAKSLYSEFF
                     KAVRAGKIQAKREDVEDVVSKIESLTDKDIKEDMAGYIEAFRDKYLIAMKSAEKGKPG
                     NKTYWNGLSTDEIQDDIEGIIKGTTERKNNIRNAVDSFYKKLSKKKEESIQPMDEGSR
                     EVGLTANSMRQETEDVIDSLLGDAIHYVGSDDKIIHDSSDAIDMSTAAVRGKNPSKAF
                     YYKALSRAMENDDISEEGILKSAQKYASNLKGVVDDRIGEVLSKEDMEALSTAGSKEM
                     EQWLNMAFGKEDLVLVIIVMAALGIKKKMNKVFVSPD*"
     gene            complement(252329..253507)
                     /locus_tag="DGJ7_scaffold_2_2069_prodigal-single_314"
     CDS             complement(252329..253507)
                     /product="hypothetical protein"
                     /codon_start=1
                     /transl_table=11
                     /translation="MKFKSFFESFRENAYVMDLDDTLFTSDAKVIVYKPEGEVLELTP
                     SQFNTYEKQPGDKMDYSQFEDPELFLRTAKPTKYIKVAQNISKAAQNGTSNSKLYILT
                     ARDSSIKNALTQKLSSLGVMIDGFFSSGDTGAPTIAEGKKQILEKIRSMHRGRVVFFD
                     DDSKNIMLAKQIPGIHVRQVSKESIERLAEGWEDEESMDNAIDWDSLYMTHFSGIRES
                     ARKLGIDLNSARLVNSKRSSLNDIKDVSDGVKYHQWYSIGTAWLDWIQGEMSDWLAPC
                     TYAIEFKKNPVTIGSEHTIINFQKDFIVNTMMPKDGAIDWAKLYKHGIAAIEFNPYLG
                     HISGSEVTFKGSAKKHKIGEWYDTIDMSSGAIVNKNIIGKIIKLYDGTDDFRDMGIKI
                     *"
     gene            complement(253507..253779)
                     /locus_tag="DGJ7_scaffold_2_2069_prodigal-single_315"
     CDS             complement(253507..253779)
                     /product="Uncharacterized protein {ECO:0000313|EMBL
                     :KKK54127.1}; Flags: Fragment;;  TaxID=412755
                     species="unclassified sequences; metagenomes; ecological
                     metagenomes.;" source="marine sediment metagenome.;""
                     /codon_start=1
                     /transl_table=11
                     /translation="MDRLLKNLREQYIRLYESEKLKGGLADGKSLEDIANKHGVSIED
                     IQKQFAMGVKVEMEHTHNKNVAKEVASDHLWEDGKYYTKLKKMENE*"
                     /db_xref="A0A0F8WBA4_9ZZZZ"
                     /db_xref="GWB1_scaffold_1776_24"
     gene            complement(253790..254236)
                     /locus_tag="DGJ7_scaffold_2_2069_prodigal-single_316"
     CDS             complement(253790..254236)
                     /product="hypothetical protein"
                     /codon_start=1
                     /transl_table=11
                     /translation="MKWLKDRLLEKAWEGALKEREGEPGVIGQVPITINVSIEKSRHA
                     AERQFRHVRGDEKGGSQITGNVLTDDDIMRVGNKAVNRVISMILNGQLDVGQEFVIKK
                     KQINAPTINLVCNLERIDNRSFNLKVITVMVKDNFFAKPGTREIVL*"
     gene            complement(254233..255129)
                     /locus_tag="DGJ7_scaffold_2_2069_prodigal-single_317"
     CDS             complement(254233..255129)
                     /product="hypothetical protein"
                     /codon_start=1
                     /transl_table=11
                     /translation="MTDIRSTMLAALGMLNESVYDKLKFKAVFLAGGPGVGKSFILNK
                     AFPEAAMSSDEEGNEIYQGGGKWKVINSDHLFTRALTQVDLPLDIAQKDDPVMFGLQQ
                     NVRSIAKQKLALRNLPWLNSMLPIILDGTCKDANATLKIKEKIESLGYDTYMLFVDTA
                     EEVASKRNASRKRKLPDSFVRKTNNQVRANKETYQKAFGDTFFAVDNSTDWKKNPEGL
                     GAFVSSLQKFGRKVENSPISNPIGQKIVNTLEQKGGAYLSDYFASGEAKGKSGADITT
                     LSKKDVDGDGKPGVDPKTGVHL*"
     gene            complement(255151..255549)
                     /locus_tag="DGJ7_scaffold_2_2069_prodigal-single_318"
     CDS             complement(255151..255549)
                     /product="hypothetical protein"
                     /codon_start=1
                     /transl_table=11
                     /translation="MKCVKYNKEYIKNLEDINQNLTERLEKAEKSRDGAFALINIMRG
                     KYAMMRNTTDEYEYWNISAEYDALMKYNREPNTKPPTKEFQDIYDSAKKNFDKEVWKD
                     ILIQEVEKDADIFLQSIRDEIDEVRRGNKV*"
     gene            complement(255527..256018)
                     /locus_tag="DGJ7_scaffold_2_2069_prodigal-single_319"
     CDS             complement(255527..256018)
                     /product="hypothetical protein"
                     /codon_start=1
                     /transl_table=11
                     /translation="MSQEDYIKQLEADNEALKKRLEVADLKGECYDYILRNMVTDASH
                     RFATQSKAGEGGYETGENEMNDYIIKLEETIRNQESVIETLRKTNEELVNKYNALTER
                     FNQMVNLTNACGIKETTDGAWTLTMQVGDLPDPKKFKKDNNIDDTIINPLQQDGDEVR
                     EIQ*"
     gene            complement(256023..256490)
                     /locus_tag="DGJ7_scaffold_2_2069_prodigal-single_320"
     CDS             complement(256023..256490)
                     /product="hypothetical protein"
                     /codon_start=1
                     /transl_table=11
                     /translation="MSQKEYIKQLESSNHILQEKLDKAQNVVDRIHDNPLQESLTLMI
                     SACFKHQKNVLGTMEEIHELKILLPRQIGLSTCIVKACEQFFKEVHILDTTKNYTKTN
                     THKSVTDIPRDVSCIIVDPWSIKYSGSRDWNEIKDKLWRKMDKTKPYLLVLAG*"
     gene            complement(256487..256903)
                     /locus_tag="DGJ7_scaffold_2_2069_prodigal-single_321"
     CDS             complement(256487..256903)
                     /product="hypothetical protein"
                     /codon_start=1
                     /transl_table=11
                     /translation="MTETINQSEYVKQLEDTIEVIKNGQVDYIKSLEETNELMTQNLE
                     NGVKGYWFDRHVDNVKSKPVVRSDLRIFGVCVAYVVLKDDKWSVFFLRREETKNFSGY
                     RFCRLEGSKNKPDKGHGVFDDVGLEHAKGLALRAVR*"
     gene            complement(256878..257222)
                     /locus_tag="DGJ7_scaffold_2_2069_prodigal-single_322"
     CDS             complement(256878..257222)
                     /product="Putative uncharacterized protein n=1 Tax=Hahella
                     chejuensis (strain KCTC 2396) RepID=Q2S7B4_HAHCH"
                     /codon_start=1
                     /transl_table=11
                     /translation="MSKTKIKQYIVLRHEISPSLACIGVGHGVLAAYLRWKDEQIVKD
                     WVGGIFYKVVCQAENEAQWNAIKNWKEDKVVITESSVDNMEIALIFKPVIHTKSLIFN
                     ELKLYDGNYKPK*"
                     /db_xref="UniRef100_Q2S7B4"
                     /db_xref="hch:HCH_06839"
                     /db_xref="A0A084SXY5_9DELT"
                     /db_xref="Q2S7B4_HAHCH"
     gene            complement(257209..257937)
                     /locus_tag="DGJ7_scaffold_2_2069_prodigal-single_323"
     CDS             complement(257209..257937)
                     /product="hypothetical protein"
                     /codon_start=1
                     /transl_table=11
                     /translation="MPSDYQKQLEEENWTLRNRLEQFENRCEWFEKLHYLKISAQWSI
                     ETCYQIGVNDYKSNMIQKASPYALPADALTCHIVELVNDCVIQYHVCWKNNADKVTIR
                     HEYDRWKASMIEFIYLAKSLFDDASYKDINKLSITTNMYMGLGRFFSGIESPEYTGIL
                     DTGNNDKYVQQGVTFTIQRGEKLPLCKVTVKKKIDGEPCNNKFRHFEKEMKALSNIYE
                     SMEKLAQSEVDLEKDRKKAWDVQN*"
     gene            complement(257927..258487)
                     /locus_tag="DGJ7_scaffold_2_2069_prodigal-single_324"
     CDS             complement(257927..258487)
                     /product="hypothetical protein"
                     /codon_start=1
                     /transl_table=11
                     /translation="MKQEEYIKQLEESNRNLQDKLEESEKKHDDFLDKPVYVYMDGKS
                     RSFDNLSFTDKNGVLPGELRMVTSMRYIQSDDRMFERMFGADECSIYEQMWEVDQSGN
                     HKWMTTPNINLNISSVNIKAKTRKLKMNWTVSDVDDLKSMGNLGDMDLSGIEEEMRKE
                     MEKFTKPIKKPTAKEIKKYGRKKNAK*"
     gene            complement(258484..258879)
                     /locus_tag="DGJ7_scaffold_2_2069_prodigal-single_325"
     CDS             complement(258484..258879)
                     /product="hypothetical protein"
                     /codon_start=1
                     /transl_table=11
                     /translation="MNMSQKDYIEQVEGENELLKQNLDETSYFKPMWSQEVIPGWGIG
                     KRWVIQLQGTPVCDMYKKKVLRYKRGTPKQRSRWANATIEKELICSVTVGMSGRCVPF
                     IFGREHEWKENLEECKKYVNRIVFGVDEI*"
     gene            complement(258959..259309)
                     /locus_tag="DGJ7_scaffold_2_2069_prodigal-single_326"
     CDS             complement(258959..259309)
                     /product="hypothetical protein"
                     /codon_start=1
                     /transl_table=11
                     /translation="MPKRGTDENEDKQMKPKQIAKIILDVYDNGYVDRDLFEFYLNDE
                     TKKRKKLMHDKASDFMKMFKETISEQPEYFVVVELLKALDVNPKTFAAQVNKFYKDDI
                     TAAPAQDKQPEEES*"
     gene            complement(259366..260100)
                     /locus_tag="DGJ7_scaffold_2_2069_prodigal-single_327"
     CDS             complement(259366..260100)
                     /product="hypothetical protein"
                     /codon_start=1
                     /transl_table=11
                     /translation="MNNWAKKFIESGTMNAFKATFMESEGVKYLFLDFDDTVRESVEY
                     GDDRGPPVKPSDVRVFPSVGKCIQKWIDNGWVAIGATNQKGSLRRRDFLPHNRNASLE
                     EAAVACGEVLKETLSQLGINIPVYFASDATVFLYNNGKVSKAAKFGEETKEGGKACKP
                     SPAMGTVAFSQYGTPDLANSFMIGDSYEGGDENFAKALGVQWIHPGPLGRDFIEYTNE
                     KFGEEVEMEEDSGIATGPTFYGTHEY*"
     gene            complement(260097..260945)
                     /locus_tag="DGJ7_scaffold_2_2069_prodigal-single_328"
     CDS             complement(260097..260945)
                     /product="Uncharacterized protein n=1 Tax=Bacillus sp.
                     17376 RepID=V6T3K5_9BACI"
                     /codon_start=1
                     /transl_table=11
                     /translation="MKLLSLNGGGTGGYMTALILAQLEKELGGKYRCFELFDMIGGVS
                     TGSIIGAMLAKGMSAEEVVQRYEEMIPVIFSNKRWFPLWKSIYKRDAIERISRDILNF
                     DIKDSKTRFMSYAVCISQPEIKPKFWKSWRDSIPAWQVVLASSAAPVFFDPYEIDGNT
                     YIDGGLASNNPSLCVISDALRLGADVENLFSLNIACEKHGGYHDARKMRGVVDWITQL
                     PSTFLYAGAGTENYQASTLVKGHMSIQPGVNFNIDSKDLSAMRRVAESVWNQYGDELI
                     KNLEIQ*"
                     /db_xref="UniRef100_V6T3K5"
                     /db_xref="kse:Ksed_06340"
                     /db_xref="107304440"
                     /db_xref="V6T3K5_9BACI"
     gene            complement(260976..261218)
                     /locus_tag="DGJ7_scaffold_2_2069_prodigal-single_329"
     CDS             complement(260976..261218)
                     /product="hypothetical protein"
                     /codon_start=1
                     /transl_table=11
                     /translation="MSTDYEKVLEEENQRLHNELEVLRKTLYDLAPTFARALDTYEKD
                     VNAIYNGYFERGQGCAVLLKKIRKDKEYLEKVLSDK*"
     gene            complement(261253..261537)
                     /locus_tag="DGJ7_scaffold_2_2069_prodigal-single_330"
     CDS             complement(261253..261537)
                     /product="hypothetical protein"
                     /codon_start=1
                     /transl_table=11
                     /translation="MKIVNDSRKEMHTYFCNHIAPLIRIGVSESDVESSLKNNFGGKY
                     MYVVRKYKDTIRVSAHMKSNGIIFFMAETKDGKEDAVFKDPSYDWRRICK*"
     gene            complement(261589..261894)
                     /locus_tag="DGJ7_scaffold_2_2069_prodigal-single_331"
     CDS             complement(261589..261894)
                     /product="hypothetical protein"
                     /codon_start=1
                     /transl_table=11
                     /translation="MEEYERREKDKRLVDLINHVDECGNKGDIVNWLDSVPEITEICM
                     YLSDETKDKKYVDILKVILEGIDDIIVDATKNCDIHHKEVYGVLRLRLRRMMTKVED*"
     gene            complement(261855..262436)
                     /locus_tag="DGJ7_scaffold_2_2069_prodigal-single_332"
     CDS             complement(261855..262436)
                     /product="hypothetical protein"
                     /codon_start=1
                     /transl_table=11
                     /translation="MSNYEKELEAQVESLKSALEKERDWNDFMNKRRDSQKYRRWCLT
                     FIVKEKTLPIKVLEKNKLVNSYREMAFESLNDMRSELRNILDDLIFDHYYDVLSKYMK
                     QMDNKSISFAIAIELYDQRKDSVVYCNRLDLKLEIHNKIARISVINDFKPHSIRDVDE
                     CILPHMYQNSKYVAKWKETFAWKNMNDGRRISD*"
     gene            complement(262436..262708)
                     /locus_tag="DGJ7_scaffold_2_2069_prodigal-single_333"
     CDS             complement(262436..262708)
                     /product="hypothetical protein"
                     /codon_start=1
                     /transl_table=11
                     /translation="MTDYEKQLEESNERLREQLERETARADKLEKKLKANEWKGLDDP
                     DVPKDTPNKEKWKEWHEKRNNSGYINDISKKYEDIMKKMYYPKVKF*"
     gene            complement(262705..262935)
                     /locus_tag="DGJ7_scaffold_2_2069_prodigal-single_334"
     CDS             complement(262705..262935)
                     /product="hypothetical protein"
                     /codon_start=1
                     /transl_table=11
                     /translation="MSRIEELEKEHEELKNKLDIAVQRREYIEKKIFDSQYLTDKITE
                     DAVKDIYDSIDKEFLDVVKQYAAKNPLRVGGL*"
     gene            complement(262932..263252)
                     /locus_tag="DGJ7_scaffold_2_2069_prodigal-single_335"
     CDS             complement(262932..263252)
                     /product="hypothetical protein"
                     /codon_start=1
                     /transl_table=11
                     /translation="MTDEDKTSYIAILESEIETLKSRLESAIVWKPWWKTFEGNPNRF
                     DFMLCKCKVMTLLYIPHDTAYGPWSAQSVLGYRCATKAKTKEEDMAFVEKYVLENGFG
                     NFTA*"
     gene            complement(263249..263650)
                     /locus_tag="DGJ7_scaffold_2_2069_prodigal-single_336"
     CDS             complement(263249..263650)
                     /product="hypothetical protein"
                     /codon_start=1
                     /transl_table=11
                     /translation="MSDDDKEYIKHLEEALQRAQTRLESELMGKAVINKVTTAERIGS
                     LDPDKDSDILEGHVVVGGVIFAKIKKQKNGWAGYILEWNEKRNAYVHHKYVIGKETFD
                     ETAKKCICMMALDIETAVRVYTCVSGSGSLV*"
     gene            complement(263681..263890)
                     /locus_tag="DGJ7_scaffold_2_2069_prodigal-single_337"
     CDS             complement(263681..263890)
                     /product="hypothetical protein"
                     /codon_start=1
                     /transl_table=11
                     /translation="MTTIIILSILAILVELYVFFPKSRKKLHESTVRIMRKRKVIKPN
                     NNDDDAIVLEYNDNALVAKKNNHPN*"
     gene            complement(263899..264114)
                     /locus_tag="DGJ7_scaffold_2_2069_prodigal-single_338"
     CDS             complement(263899..264114)
                     /product="hypothetical protein"
                     /codon_start=1
                     /transl_table=11
                     /translation="MQHRIVKITNTYDGTEKWGIQWRVPLFGWWWFCQDAYYGGKLTW
                     DSYKSCEETLMQWEKSDAKEIIKVIKE*"
     gene            complement(264116..264373)
                     /locus_tag="DGJ7_scaffold_2_2069_prodigal-single_339"
     CDS             complement(264116..264373)
                     /product="hypothetical protein"
                     /codon_start=1
                     /transl_table=11
                     /translation="MRTKEVIYKIYLEKTGDDVRGYIEGGYFIWNNSRCNEYIYDRSN
                     DPNNDRIRMYDKHSCAHQMDDMRRLGYACRADPPFTITKSY*"
     gene            complement(264355..264546)
                     /locus_tag="DGJ7_scaffold_2_2069_prodigal-single_340"
     CDS             complement(264355..264546)
                     /product="hypothetical protein"
                     /codon_start=1
                     /transl_table=11
                     /translation="MNTISFPKLGSSEYTVAKAKGKLLIDLGEELTSQFKNDRTGELF
                     WFSEDVYRHMREVSCVQKK*"
     gene            complement(264546..264743)
                     /locus_tag="DGJ7_scaffold_2_2069_prodigal-single_341"
     CDS             complement(264546..264743)
                     /product="hypothetical protein"
                     /codon_start=1
                     /transl_table=11
                     /translation="MSFKIQSNETIYTKSKRIEALALAVTALSQAVDTEVNRGFNDES
                     VTDAKIALRHAVKVLNDELPI*"
     gene            complement(264754..265098)
                     /locus_tag="DGJ7_scaffold_2_2069_prodigal-single_342"
     CDS             complement(264754..265098)
                     /product="Restriction endonuclease n=1 Tax=Synechocystis
                     sp. PCC 7509 RepID=L8KY15_9SYNC"
                     /codon_start=1
                     /transl_table=11
                     /translation="MKKTKKRRQKLNRKKRILKTYGCNCIYCKKTLTIETMTIEHVIP
                     RASGGGNTLDNLRPACFFCNSVHRNPNDIDHKPRTAIDIALLRVIMFNRQIYRRTTKW
                     VKQTYAYLTATT*"
                     /db_xref="UniRef100_L8KY15"
                     /db_xref="A0A0C1T6T4_9CHRO"
                     /db_xref="pmv:PMCN06_0070"
                     /db_xref="L8KY15_9SYNC"
     gene            complement(265095..265358)
                     /locus_tag="DGJ7_scaffold_2_2069_prodigal-single_343"
     CDS             complement(265095..265358)
                     /product="hypothetical protein"
                     /codon_start=1
                     /transl_table=11
                     /translation="MSNHTPKTPKLTFKYGKLDGEWDHIAAGGPGTHRADRNLLFYIF
                     NCKRYELDWNTWKYEPRPTFLEELESRGYDTKTIKFSIEKKKS*"
     gene            complement(265361..265699)
                     /locus_tag="DGJ7_scaffold_2_2069_prodigal-single_344"
     CDS             complement(265361..265699)
                     /product="hypothetical protein"
                     /codon_start=1
                     /transl_table=11
                     /translation="VSKYTRSQIIKERRCGLKLLDTAVSKTSIDTVIEKTISIHNSCP
                     EILPDEPWERLSWAASNAVKEILENWDKCVSANPDEMFDESQMKYIAANTGLAKYPYT
                     LRKCHKRKKE*"
     gene            complement(265696..265923)
                     /locus_tag="DGJ7_scaffold_2_2069_prodigal-single_345"
     CDS             complement(265696..265923)
                     /product="hypothetical protein"
                     /codon_start=1
                     /transl_table=11
                     /translation="MDNMPPEYNYNNGSFNFEKPTENQVLRNRLGVLTDAVKRYLSLG
                     SCDGRVERKALRKELAKLVGSEYDEKESRIK*"
     gene            complement(265925..266290)
                     /locus_tag="DGJ7_scaffold_2_2069_prodigal-single_346"
     CDS             complement(265925..266290)
                     /product="hypothetical protein"
                     /codon_start=1
                     /transl_table=11
                     /translation="MTPYSLTAIITQAYFQDGDEAVREILVFLGNEAFNKFDNTESRF
                     GDPKLATFRVRSVKTGEGDYKGIVRLGSGEMVLETVYSGKSQDSILYDTLYRTLPGWE
                     LKEIYSDKVPSFNPYDGKF*"
     gene            complement(266302..266517)
                     /locus_tag="DGJ7_scaffold_2_2069_prodigal-single_347"
     CDS             complement(266302..266517)
                     /product="hypothetical protein"
                     /codon_start=1
                     /transl_table=11
                     /translation="MNDFFGQPLAIGDVVAFMDPDYRNMITGKIISFAPKSMLIEWVK
                     VYGKAIDGSKPIIKTFRATSEQVIKNP*"
     gene            complement(266601..267125)
                     /locus_tag="DGJ7_scaffold_2_2069_prodigal-single_348"
     CDS             complement(266601..267125)
                     /product="hypothetical protein"
                     /codon_start=1
                     /transl_table=11
                     /translation="VITLKILEYNDKIHADDLVRNVYPASYYCAYSDDNGESTLCWHY
                     AKFQMPGWIGKTLKQYRDFDKDKRHYPVSELMIVRVPKNLTREHLNALGMPIHMPSAS
                     MRKLHYDMIDRGKFGNMEHYPKKVNLTFGKYKGRTVEEVYNDDQRYLEWLNDNVKLKG
                     EIKDSVEDWLGSDA*"
     gene            complement(267128..267364)
                     /locus_tag="DGJ7_scaffold_2_2069_prodigal-single_349"
     CDS             complement(267128..267364)
                     /product="hypothetical protein"
                     /codon_start=1
                     /transl_table=11
                     /translation="MIVCIQEHYDGESSLVWFADTSKASRALNSAISKALADPDKSIS
                     VPYGKVGMQTANDFNTSHVDPPCMVDASIEFYCE*"
     gene            complement(267376..267954)
                     /locus_tag="DGJ7_scaffold_2_2069_prodigal-single_350"
     CDS             complement(267376..267954)
                     /product="hypothetical protein"
                     /codon_start=1
                     /transl_table=11
                     /translation="MSRHYINEKCPTCGTEMIMYYTPYCPACIPVKKVKKNLIQSISY
                     IEHKYDIETRDYAAKKHGVEHSIGDNCDREDKWKENFAPIPKEYITDPLDKCRFNQKG
                     MDWYNTPKGRDFFEKRDKAWREAPDGKCKNIPYWDWWHHFTDCYEFRNDSWIVINWKN
                     VYDQCTEDWQREITQLFIDEFGKRDIKVEISW*"
     gene            complement(267958..268257)
                     /locus_tag="DGJ7_scaffold_2_2069_prodigal-single_351"
     CDS             complement(267958..268257)
                     /product="hypothetical protein"
                     /codon_start=1
                     /transl_table=11
                     /translation="MRIVKQSEALAIVKKSLDDALSDEQLGHINDMLTDATYKYNSQD
                     GMTYLCIHDTDIPDGKGFPLQMLASMLSSAGWKATYKYCQRDGDWVHVDLPKVVR*"
     gene            complement(268303..268542)
                     /locus_tag="DGJ7_scaffold_2_2069_prodigal-single_352"
     CDS             complement(268303..268542)
                     /product="hypothetical protein"
                     /codon_start=1
                     /transl_table=11
                     /translation="MTIDRIPRYNASVDGETVFLRDMPTGTLVNTTMLISAVQRRIAV
                     LKEQVSCQDVIIRMQMKGGWELEDILRALVEEVIS*"
     gene            complement(268552..268794)
                     /locus_tag="DGJ7_scaffold_2_2069_prodigal-single_353"
     CDS             complement(268552..268794)
                     /product="hypothetical protein"
                     /codon_start=1
                     /transl_table=11
                     /translation="MSHTQDIIDIADEAIRCGEKVCTGANIHDMRVAISQVQFWRRFL
                     EKNMSQQLLDEEGIDDKQQLLDAIARLREATLKATK*"
     gene            complement(268867..269259)
                     /locus_tag="DGJ7_scaffold_2_2069_prodigal-single_354"
     CDS             complement(268867..269259)
                     /product="hypothetical protein"
                     /codon_start=1
                     /transl_table=11
                     /translation="MKILYKAVLLHPESKSKLMGTFPPSFDETFYHHTTIQFGKGATL
                     DDVGTEVELKVVGYKRDDKAEAVVVEGIRRADGKTPHITLSVAPGIKPVYSNDIIKDG
                     VTPVDGPVLHGVIALFTEEGWRTGLGLN*"
     gene            complement(269271..269906)
                     /locus_tag="DGJ7_scaffold_2_2069_prodigal-single_355"
     CDS             complement(269271..269906)
                     /product="hypothetical protein"
                     /codon_start=1
                     /transl_table=11
                     /translation="MNIKKKLSEAWDSINLNEAASKSLNRALHHFRNNDIAIMTAFRK
                     YDQNGVLITKPENIQRNKILAKDIRMAGYGFIRVRGTFLEDNPETGEKNMVEEESFFI
                     VDVEKEGGVGGLKDNVIMWGKKWHQDAVIFKGAGEDALLIGTNDTGYPGMGNEKVLGK
                     VHINKPADFFTQLHGGRQFSFSEDVDMSRYESYMVQSSKESVMKRLYGDKK*"
     gene            complement(269999..272794)
                     /locus_tag="DGJ7_scaffold_2_2069_prodigal-single_356"
     CDS             complement(269999..272794)
                     /product="hypothetical protein"
                     /codon_start=1
                     /transl_table=11
                     /translation="MAFSDFLLCEGIEPRKPLGKITKKKVVKNRGMVNQKSLDQIEFT
                     TTDGNNVKVQFQIKDEDGKKTGDVVFYVNDTLDDRGGRKDGSVDPEIFGGVLWVVDVY
                     SDRMGLDKLTFSAWSGAGDTKIVRGLNLEKPREVALNGLKAYRQEVGNYKAKVIPPTQ
                     RRIELAKKLGREPTVVYDVNVEHLQRIMGEITYDIEDRNVAAIMPFEEEVYKSRDTGE
                     GGGGMFDFQTPTKLEDIIPGCMELLQTLKKYNVARMSQSEGGASVTRNRRQDLYKRLM
                     DKFFSDKWSMTQKRDSFELTRKKSLKSAEGGMGESAPKLGPCLRNALDAIQKDPTLQL
                     VKGPPGQEGDTAHFWTVRKNGKVYDPTPSAVPKGYAYKGRVVNPAQVRKELSESVIVE
                     RKSLEEKRVYIQSWTEEAMGGLRSGNYFACDNLKMPFGRFFGAKVVGKYDRERGIRNT
                     YYIGTVDGDMGGSATGRADVEGNEGTVWVKAYGVYDALESILSGIDGFQEHMSRIEGF
                     DAEGVIFAFSEGEKKVLYHELSHVYDLMMRGTKGVSGTEHRWTTRPEEVEAELNALYN
                     AMTQDETLTLADFENSLTADSYGMGAADGRYDTMVGPIFGWARNHPEKVKISAQKIIR
                     RWVDMRQMVMKKLSTVAESVERKPAASYSTETLMFAMFDESFKNYGQYYIPLLSKVIK
                     KIFGDIQGYGWHLTSTANVERLKGIQGTNKSISTMHKKDIAPSVSGGGVASGAEVAVL
                     VRGNVLLKYDINAWTVVDEAGNRWIPIVSHKTGKAIGGDIEALKHAYAMKLQELAREL
                     NLPDWQSVHQKYGQLGEDSKKKLLARFVAAMEEFILENAEFIKENIYAAIDVSEKAMD
                     EVESGFNEIVISDFQIVKVVPVTAFTESRKFSDLMKEMPAWKDGDKNISKYMGDKTRQ
                     SVDTVKLMVYQRHDGRF*"
     gene            complement(272795..273232)
                     /locus_tag="DGJ7_scaffold_2_2069_prodigal-single_357"
     CDS             complement(272795..273232)
                     /product="hypothetical protein"
                     /codon_start=1
                     /transl_table=11
                     /translation="MNESQRFDFDRSINFVMKHMGDEISRHLRVGMDYYHEIELENAV
                     LRIDHKKMVSEIAQLKAKLAQQSVANASTEELPAIKGGCQGDRGKCRKSGLCENWEPE
                     PQTPGEGMMKKESALVRDEDKHPTDRVDTVAEKKGFFSKLFGG*"
     gene            complement(273236..273745)
                     /locus_tag="DGJ7_scaffold_2_2069_prodigal-single_358"
     CDS             complement(273236..273745)
                     /product="hypothetical protein"
                     /codon_start=1
                     /transl_table=11
                     /translation="MGEKSNKKRTVASVCQNILMICGVITALTGALGGVVETVKNVFD
                     GDEKGAAAVAEAPVIASVAPAPAPAPASEGVVIEQRLVGGAAGKKVRISKSVEVDGTP
                     EVTPEVGTGESEPPFGDVVTMSVAPEETLGEMWKRLWRWMLGGGIIVISVIMLLGWFV
                     NRKQKEEKE*"
     gene            complement(273767..274057)
                     /locus_tag="DGJ7_scaffold_2_2069_prodigal-single_359"
     CDS             complement(273767..274057)
                     /product="hypothetical protein"
                     /codon_start=1
                     /transl_table=11
                     /translation="MPTIHFPPDKRPMSRVKIMLMLLWQCESPNVLPMEMGNPTKCHL
                     HDIRVSCGFPENGSFEEWYEWVKTISEKDAEFYYKQHEECSMCPTRLNHIKT*"
     gene            275552..275866
                     /locus_tag="DGJ7_scaffold_2_2069_prodigal-single_360"
     CDS             275552..275866
                     /product="hypothetical protein"
                     /codon_start=1
                     /transl_table=11
                     /translation="MSKKTIHIIHRPSNTNLCGDGVFRSFISCCGTKDDTLMYRSIGH
                     ALRRLNTRKPGMSIRQDMLEFCALSVVETSPGGFKAYRLDRHGNEIADGHGGNSQDYT
                     AA*"
     gene            275919..276182
                     /locus_tag="DGJ7_scaffold_2_2069_prodigal-single_361"
     CDS             275919..276182
                     /product="hypothetical protein"
                     /codon_start=1
                     /transl_table=11
                     /translation="MQTLTQDTPVVPGLNTYTMNMGRVVPVEVLSLVGDGGWMGLEWN
                     VRYTGDTAVCLDMAQNWYLLPGDTFRTHKVSMDSALEWLAEKY*"
     gene            276208..276609
                     /locus_tag="DGJ7_scaffold_2_2069_prodigal-single_362"
     CDS             276208..276609
                     /product="Uncharacterized protein n=2 Tax=Synechococcus
                     phage S-SSM4 RepID=M1T2M0_9CAUD"
                     /codon_start=1
                     /transl_table=11
                     /translation="MGTRSNIGILNPDGTVRSCYIHWDGYPTGVGADMLKDFNTPEAI
                     NARLDKGNGSTLEDGFFKDRGEDDQDATVFKCKDEYLVEYVCGWVEYQYLYEDGEWYA
                     YKVPDDGGKIVLMGPLRSVVAAERKREKARA*"
                     /db_xref="UniRef100_M1T2M0"
                     /db_xref="A0A0E3FRH0_9CAUD"
                     /db_xref="M1T2M0_9CAUD"
     gene            276661..277008
                     /locus_tag="DGJ7_scaffold_2_2069_prodigal-single_363"
     CDS             276661..277008
                     /product="hypothetical protein"
                     /codon_start=1
                     /transl_table=11
                     /translation="MRIRNINSIPMLKAVIAKFGPFDAFSESGKNVELFKMENCDWCA
                     TRLKGANSVIVEGLSKGLREWLDIESPLMGAPDYLDEVECSEDGDCLCSTCLSGREDR
                     EEMKRETEMEMEK*"
     gene            277104..277718
                     /locus_tag="DGJ7_scaffold_2_2069_prodigal-single_364"
     CDS             277104..277718
                     /product="hypothetical protein"
                     /codon_start=1
                     /transl_table=11
                     /translation="MSMDIATNTHNLQKRIDYALANLKQNAPDLAARMSWHWTDVVMS
                     TRLRRCAGRCSYWRAKNILKVEFSEALFNIFPEMVKTDTVIHELAHAICMRLSLDKGH
                     GREFKRVCRLMGGSGDRVCKVEAGVVKRNLVKRWVLTRKVSPDKLFIRTRKDADRLPY
                     VYPDVVLLGVIQVDQNEKKIKWVSVCAEDMRTINPLSGKYELVP*"
     gene            277750..278106
                     /locus_tag="DGJ7_scaffold_2_2069_prodigal-single_365"
     CDS             277750..278106
                     /product="hypothetical protein"
                     /codon_start=1
                     /transl_table=11
                     /translation="MSDINIPHTTSTLEGKYKRMNTEVLLREDMKLDLTTYRNSYGYL
                     VTYATVSRKVVTHSEPFLYGHILGRDYNRVFKTAKVRVTANAVKAQHGEFLVNFAGIM
                     EDARKYYNVAIAKVGA*"
     gene            278103..278282
                     /locus_tag="DGJ7_scaffold_2_2069_prodigal-single_366"
     CDS             278103..278282
                     /product="hypothetical protein"
                     /codon_start=1
                     /transl_table=11
                     /translation="MSIATAHMDDFRDFAIDHIKAFDAAPCEFEASDGTVYGADDCWD
                     STVSLGLTSLLSWVA*"
     gene            278333..278653
                     /locus_tag="DGJ7_scaffold_2_2069_prodigal-single_367"
     CDS             278333..278653
                     /product="hypothetical protein"
                     /codon_start=1
                     /transl_table=11
                     /translation="MTAKPSPIEIANKIIALAKDYNCRLEVRGEILTVTKRFTPGSNS
                     EYAAAESDVSSIVYTLPSTSAGSVWGTSGDSVGGYVGLTGGYMTLNRSGGSKRVLNSL
                     KKLM*"
     gene            278792..279649
                     /locus_tag="DGJ7_scaffold_2_2069_prodigal-single_368"
     CDS             278792..279649
                     /product="Uncharacterized protein n=1 Tax=Cronobacter
                     phage vB_CsaM_GAP32 RepID=K4FB49_9CAUD"
                     /codon_start=1
                     /transl_table=11
                     /translation="MPSGKKKTQEEFIEQCKKVHGDVYILDDIVYTKGKNRISVRCRK
                     HGSFDIIANSLIEGKGCKKCGYEKMAEKHTITQEKFIERCLEKHGNKYILDKVVYKGY
                     NQKIKVICPKHGEWETRAADFLCGYGCRSCGQSSGEMRISIILDFFSVEYIKEHVFTD
                     CRYKLPLPFDFFIPSINTIIEYDGEQHFNAVEYFGGETRLQEQKIKDNIKNEYCKSNN
                     ISLVRVSYTMSSEEIRNLILPVINVYSTHKQRNTHEQRFNHPLHPQPYCSCAGAGAGF
                     HRRCKRHLR*"
                     /db_xref="UniRef100_K4FB49"
                     /db_xref="K4FB49_9CAUD"
                     /db_xref="lsj:LSJ_3117c"
     gene            279597..279947
                     /locus_tag="DGJ7_scaffold_2_2069_prodigal-single_369"
     CDS             279597..279947
                     /product="hypothetical protein"
                     /codon_start=1
                     /transl_table=11
                     /translation="VLERAQGFIDAVNAIFADANAKASEHMRDYHKPLEIRNGRVSGD
                     WLVLDHASGGGRSVYAFIRLTDGENKTLGKMSVGDIHRPASYKIPAKHARASVFDADF
                     GASCAGLYGITYLR*"
     gene            280009..280260
                     /locus_tag="DGJ7_scaffold_2_2069_prodigal-single_370"
     CDS             280009..280260
                     /product="hypothetical protein"
                     /codon_start=1
                     /transl_table=11
                     /translation="MPRKLTNKQIVDGINKVAENYFKAANVKGLSESTRQILESKWEV
                     FREMAILLSHKSPRSLEEIVWSSRAWLVDCERVAAEASK*"
     gene            280257..280457
                     /locus_tag="DGJ7_scaffold_2_2069_prodigal-single_371"
     CDS             280257..280457
                     /product="hypothetical protein"
                     /codon_start=1
                     /transl_table=11
                     /translation="VKPVPPFLVLDSSNTLTLGVGNTEKEAVAAASKYLDTPRRVTIH
                     NMGPNGYTKRTAVMDGEGLVSK*"
     gene            280454..280678
                     /locus_tag="DGJ7_scaffold_2_2069_prodigal-single_372"
     CDS             280454..280678
                     /product="hypothetical protein"
                     /codon_start=1
                     /transl_table=11
                     /translation="VSTYAVFERNTNRNLGEGKTTQEAYDKACDTLATAGVTNDRVYA
                     TMVHWFRGDRESWEVCLFPNADEHPMGQSG*"
     gene            281006..281254
                     /locus_tag="DGJ7_scaffold_2_2069_prodigal-single_373"
     CDS             281006..281254
                     /product="hypothetical protein"
                     /codon_start=1
                     /transl_table=11
                     /translation="MSKTHTLPSTLPTEWIASFKMPSRNGCYESFMVLRNVGGYHPYV
                     VHTASYKDDGDDRGWFYHGGHYAKTLDEAEKNFKNAIV*"
     gene            281266..281397
                     /locus_tag="DGJ7_scaffold_2_2069_prodigal-single_374"
     CDS             281266..281397
                     /product="hypothetical protein"
                     /codon_start=1
                     /transl_table=11
                     /translation="MFKSVEQANFYFFNLAFFNRHVGELVAASFIYADNISTLLRSF*"
     gene            281398..281919
                     /locus_tag="DGJ7_scaffold_2_2069_prodigal-single_375"
     CDS             281398..281919
                     /product="hypothetical protein"
                     /codon_start=1
                     /transl_table=11
                     /translation="MDNIGEKDCNSKELARLLIGSVQRLLNLEQWNSFTRLQAIDDPF
                     RFIDEVAKHGDELEKEDDGKGFWHVRINGISPEGERNKINCIKSLRMLMGWGLADSKV
                     SFEALPGSGHEFSKRAGIPYAIWTRAFSSQESVMDSDEYKELANNKHLFQWEVIRMPT
                     DTPKCEPFKDPRY*"
     gene            282020..282865
                     /locus_tag="DGJ7_scaffold_2_2069_prodigal-single_376"
     CDS             282020..282865
                     /product="Uncharacterized protein n=1 Tax=Chthoniobacter
                     flavus Ellin428 RepID=B4CW34_9BACT"
                     /codon_start=1
                     /transl_table=11
                     /translation="MSTAVSATNDSSTPTKRTAVTEELATAIRADYQSGNFTQAEVAA
                     KHSVSLPTVNRVVKGVKPEKRKYTHKTSKFADRNAQVLAKAQGGASTRELATEFGVTH
                     QNISLILKKGGYTPIAAHKERLAVKSAARAERVSALKAEKTEKKMGKINALSALWKSG
                     AKIGEIREAAGLKSDNAAQVKIVLLRRRFPDLFPRRPAFGRTSLDTGERLAKVEALSV
                     AWIEGKSVAECALAVGWTPATVSRTLPHLRKTFGTDKFPYRRHPGVKGDAPADVDTPD
                     FTPAQ*"
                     /db_xref="UniRef100_B4CW34"
                     /db_xref="B4CW34_9BACT"
     gene            283026..283547
                     /locus_tag="DGJ7_scaffold_2_2069_prodigal-single_377"
     CDS             283026..283547
                     /product="Srd putative anti-sigma factor n=1 Tax
                     =Synechococcus phage S-CBS4 RepID=H2BCV1_9CAUD"
                     /codon_start=1
                     /transl_table=11
                     /translation="MPYKNPEQKRINDALYKKENTEKIKQQQKDYRERNREKLVEQDR
                     QKYIRTRDERLKSGVVERTENTEKYMLKNAQMRSKRKGFDFNLTIEDIVIPDVCPVLG
                     IPLVKHFGKGVNRAQPDSPSLDRIDSSKGYVKGNVRVISWRANNLKSNATIEEVRKIL
                     EYMGREASHTLQE*"
                     /db_xref="UniRef100_H2BCV1"
                     /db_xref="A0A0C4K3Z8_9VIRU"
                     /db_xref="H2BCV1_9CAUD"
     gene            283579..283989
                     /locus_tag="DGJ7_scaffold_2_2069_prodigal-single_378"
     CDS             283579..283989
                     /product="hypothetical protein"
                     /codon_start=1
                     /transl_table=11
                     /translation="MGTIIIPTPQEKKPMAPAYQMLANVIRSYEPDRLCEETIKSLRF
                     MLKNDVFAPIHDVIEDKIMEVAEYFRKRNEEYVNTNLEGKPLNRPKRGPKVDNRKKKK
                     VRANAGNIPGEPALSMDFRMDKNTGLLIPVKSEP*"
     gene            284049..284375
                     /locus_tag="DGJ7_scaffold_2_2069_prodigal-single_379"
     CDS             284049..284375
                     /product="hypothetical protein"
                     /codon_start=1
                     /transl_table=11
                     /translation="MSKFSVPRNTVAKFLRDKQGNPIGLVAATQGASGDVTVGWSFVA
                     KQDRKQGRISKQRSWEIALGRAVNGTDATCPAALDPIVTEIRERAARYFRVDAVRFAS
                     VPKIVA*"
     gene            284426..284656
                     /locus_tag="DGJ7_scaffold_2_2069_prodigal-single_380"
     CDS             284426..284656
                     /product="hypothetical protein"
                     /codon_start=1
                     /transl_table=11
                     /translation="MSVSPTPFINGANHYAFRIGNGNEFYFSYKTLVAARVGNRCVRT
                     EKKWSRTTSKHLSQMGVGGWEQVSQEELEALA*"
     gene            284722..285096
                     /locus_tag="DGJ7_scaffold_2_2069_prodigal-single_381"
     CDS             284722..285096
                     /product="hypothetical protein"
                     /codon_start=1
                     /transl_table=11
                     /translation="MANNPIGPFDFRSADSNLPCGRFFFLSRHVSRHHVAIAAVSGVS
                     HTHHDMEGTFACLCVLSRIMSVMIRYSQIQNLPESHPLVQEFLAEQDALDRALLSAGP
                     TATIYDESTLEYFDRYMAGDRK*"
     gene            285139..285354
                     /locus_tag="DGJ7_scaffold_2_2069_prodigal-single_382"
     CDS             285139..285354
                     /product="hypothetical protein"
                     /codon_start=1
                     /transl_table=11
                     /translation="MSNKSFALLRSTSFNSSTIEKDRLFGFFKTRDAAELKAQQLNDA
                     VCKNIAPLRGFSFIFYVKEVMTDSTDE*"
     gene            285393..286400
                     /locus_tag="DGJ7_scaffold_2_2069_prodigal-single_383"
     CDS             285393..286400
                     /product="DNA repair protein radA n=1 Tax=Bifidobacterium
                     asteroides (strain PRL2011) RepID=K4IPY8_BIFAP"
                     /codon_start=1
                     /transl_table=11
                     /translation="MSNKNIASLTVRNNGMNLGWTSNGPRKLGQVQVPDEYYNRIYTD
                     IEVIDNLLNGMIPGSVVTIGASRGCGKTTFLMQLSQAITDKYDGRVKTLYLSNEEDIT
                     QLAFTAERIGTQGIEADNCTFVEDVIGAMDKYNFVVVDSLAGLQTRNESVNKNDIEMY
                     SIQNIYRKAKQTKTVVFLVQHMTKAGTKGNNLVAAGKCGIEHTADACIKMAILDQEEF
                     PRGRKIVVDKNRMGSCGEVWLEMGKGGFNFQAPINDKTGNDKDARPQGGQRAEKKSRE
                     MQNLIDFMKQRGSIKEADITKMPTLPNDPTAFDRTVRLLKSLTKMGKVAKVGSDFSLV
                     P*"
                     /db_xref="UniRef100_K4IPY8"
                     /db_xref="bast:BAST_1309"
                     /db_xref="89336747"
                     /db_xref="K4IPY8_BIFAP"
     gene            complement(286491..286943)
                     /locus_tag="DGJ7_scaffold_2_2069_prodigal-single_384"
     CDS             complement(286491..286943)
                     /product="hypothetical protein"
                     /codon_start=1
                     /transl_table=11
                     /translation="MLEELSREKFDNWGNPLPRVTHPPTRSMYVDEMWGNRVRWWHNP
                     RKAPMPNLPTPSTISVYSIHDVLALCDNEDFVESFHEYLSNSDYSYGNNGDTLIGAQD
                     FDSFFHEFCEDFSDVYPKGSIDYPAVRKLIARMRQENDKVPTFIGLGC*"
     gene            287004..287204
                     /locus_tag="DGJ7_scaffold_2_2069_prodigal-single_385"
     CDS             287004..287204
                     /product="hypothetical protein n=1 Tax=Thioalkalivibrio
                     thiocyanodenitrificans RepID=UPI000379A68E"
                     /codon_start=1
                     /transl_table=11
                     /translation="MTDTPAPSLNGYVAFFKGKQTEVYAKTSYEAQQKAAAFFKARKS
                     YEVTVVLAEKGGAPVIHSTASL*"
                     /db_xref="UniRef100_UPI000379A68E"
                     /db_xref="A0A0F9IIE2_9ZZZZ"
                     /db_xref="UPI000379A68E"
     gene            287204..287410
                     /locus_tag="DGJ7_scaffold_2_2069_prodigal-single_386"
     CDS             287204..287410
                     /product="hypothetical protein"
                     /codon_start=1
                     /transl_table=11
                     /translation="MNPKLYIWKIKLRGHTLWCHAPDSAAAMADFIKQTGEPLEEYCL
                     EWQQPKNLDGTPITESERRKLCDA*"
     gene            287442..287840
                     /locus_tag="DGJ7_scaffold_2_2069_prodigal-single_387"
     CDS             287442..287840
                     /product="hypothetical protein"
                     /codon_start=1
                     /transl_table=11
                     /translation="MSKNYHEIFAFNGGRTFVTAAPIKCFITDGKVKPTNSYYGNSQV
                     LRPDYEGATIPKGTTMVSCPGGDWFILNGRLVGFSLDSRNPSDVGTFEKHFDSTRHVL
                     VKLYESGDLKLLGEGMPEMFTVMYAEWNKR*"
     gene            288174..288365
                     /locus_tag="DGJ7_scaffold_2_2069_prodigal-single_388"
     CDS             288174..288365
                     /product="hypothetical protein"
                     /codon_start=1
                     /transl_table=11
                     /translation="MTMLIDNAYKVLMLAKSGNMLSAACFNDWAKDNSMPPFPHPDYE
                     AVRTYEDFYNVCYYYIFGD*"
     gene            288757..290037
                     /locus_tag="DGJ7_scaffold_2_2069_prodigal-single_389"
     CDS             288757..290037
                     /product="hypothetical protein n=1 Tax=Nodosilinea
                     nodulosa RepID=UPI0002D8961B"
                     /codon_start=1
                     /transl_table=11
                     /translation="MGLDSRRSPIYCEHMSNKTATEALAISKTLPTYRLEALDALLKK
                     LSKKAAKLGVAPPSYKVTATEVKDIGGEDAPVLVEYSTVEIAYEVIQVIGDWRFLAKV
                     EVADEVNGVPRNKVSGFNLSSEHASRYVTAPIVCEHCHIKRKRNAGFVVQDASDNTLM
                     VGSSCLKDFIGVDPAAAVNSIEFASTIAEIGEGDDWGYGPAAPRVMLLDEFAAATLSL
                     VSKIGFVKAQDAEYGNAIKTGNDVVTLLLDNNPKLADWRAKMTPTEEHKAAAAEAVKT
                     LSDRILPAYINTPASLEAFDFKVGISLNKGYVGVKDAQLVAAAIYYESGKIAKSKVKS
                     AVKNEFLPNVKVGDKVELVATVNMVKEVTSAFGVSRLVKLVTADGFPLTTFSNGNAEF
                     TPGTTIKVKGSVKSLDDNPRFGKATVLTRVKVVG*"
                     /db_xref="UniRef100_UPI0002D8961B"
                     /db_xref="K4JW42_9CAUD"
                     /db_xref="UPI0002D8961B"
     gene            290102..290401
                     /locus_tag="DGJ7_scaffold_2_2069_prodigal-single_390"
     CDS             290102..290401
                     /product="hypothetical protein"
                     /codon_start=1
                     /transl_table=11
                     /translation="MSNAFSFGSTRPTRLERGTHVLCVLSRFKPKHVKKDGTVIPEQN
                     LTKVLSGTVLVDRGHSLYVKVKYPSGATRDKSFFPHEVTVDSPEVLNTFRNPLGG*"
     gene            290471..290629
                     /locus_tag="DGJ7_scaffold_2_2069_prodigal-single_391"
     CDS             290471..290629
                     /product="hypothetical protein"
                     /codon_start=1
                     /transl_table=11
                     /translation="MNTDKKYLRLDSFYTDRNAALTEQNRIIRQGGRAYVRRFKDLYR
                     LRVQKNPA*"
     gene            complement(290611..290844)
                     /locus_tag="DGJ7_scaffold_2_2069_prodigal-single_392"
     CDS             complement(290611..290844)
                     /product="hypothetical protein"
                     /codon_start=1
                     /transl_table=11
                     /translation="MFILYEGVANVKVDYSPHPLRCLRLRLYRLASRNTRLKGMTGRR
                     TEVPMVAGEAGEALRLLMAVYYNTPALCQAGFF*"
     gene            291048..291227
                     /locus_tag="DGJ7_scaffold_2_2069_prodigal-single_393"
     CDS             291048..291227
                     /product="hypothetical protein"
                     /codon_start=1
                     /transl_table=11
                     /translation="MNENDVPDAPFIDKPKRNPDKWKKGRKGDPFANKAKKHRKQREQ
                     ELYEDDLDDEIRDYK*"
     gene            291233..291418
                     /locus_tag="DGJ7_scaffold_2_2069_prodigal-single_394"
     CDS             291233..291418
                     /product="hypothetical protein"
                     /codon_start=1
                     /transl_table=11
                     /translation="MMSALILIGICFGICLLATPFLIVLWFVHKWAKWVQRMVNGDTE
                     KNDGKEIIKLLGKLLSK*"
     gene            291472..291765
                     /locus_tag="DGJ7_scaffold_2_2069_prodigal-single_395"
     CDS             291472..291765
                     /product="hypothetical protein"
                     /codon_start=1
                     /transl_table=11
                     /translation="MPALIFITTSAVRTCNLPAQVVVTKTRRGQVRVAPRKAGTRMLK
                     EQFCAVDFVDLYDRGVIVAFREMPDHLKANYPEAEKAEEPAPAPVADAAEASA*"
     gene            291850..292059
                     /locus_tag="DGJ7_scaffold_2_2069_prodigal-single_396"
     CDS             291850..292059
                     /product="hypothetical protein"
                     /codon_start=1
                     /transl_table=11
                     /translation="MSNIFIPILQSRGFYEGVSGRWISPDAKYGDGVVVELKGANAVA
                     CWKGGRTMFEASVPRDIEKFREEVR*"
     gene            292098..292316
                     /locus_tag="DGJ7_scaffold_2_2069_prodigal-single_397"
     CDS             292098..292316
                     /product="hypothetical protein"
                     /codon_start=1
                     /transl_table=11
                     /translation="MSEEKIPYDANKYVKEFYGSQKGFDWERVRVALDKLGETIHRSE
                     DAEHRLAFTALVRVIQAYEEAHRPGENT*"
     gene            292323..292529
                     /locus_tag="DGJ7_scaffold_2_2069_prodigal-single_398"
     CDS             292323..292529
                     /product="hypothetical protein"
                     /codon_start=1
                     /transl_table=11
                     /translation="MCGDTITRMSNPLEDNSPALYMEAQAIAQRCRERLEVLDADDYL
                     RPSIEMMLELAETEAAKQASFLPY*"
     gene            292619..293272
                     /locus_tag="DGJ7_scaffold_2_2069_prodigal-single_399"
     CDS             292619..293272
                     /product="hypothetical protein"
                     /codon_start=1
                     /transl_table=11
                     /translation="MTRMINDFTLGSLRHTLTKLAKENPNRKDFNAAVKRAFPVCLGE
                     GAFRKVYEAGDLVIKVRRHEPRRGNPHPMKRIDTANSDEMEGYNDFRKSQRVLSRLVL
                     PPTYFALPNGHDAVIMEKMEGTWEGIGHRGRMDIEENNTVLHNQIQVIQEIFSDGHGG
                     NIGFKGKRAYLIDFNFTDTWGIDDDTKRNVRRVLEAAGEKFRGRKPKAVLQAQEFSD*"
     gene            293269..293538
                     /locus_tag="DGJ7_scaffold_2_2069_prodigal-single_400"
     CDS             293269..293538
                     /product="hypothetical protein"
                     /codon_start=1
                     /transl_table=11
                     /translation="LTKAETLYTLRERKRETTMPWIVSRFAFDSAPSPVATVASRKEA
                     NELIARLEAADPKGSLVFYSRVEVVDKSPTFRDVKSAALALALGE*"
     gene            293578..293853
                     /locus_tag="DGJ7_scaffold_2_2069_prodigal-single_401"
     CDS             293578..293853
                     /product="hypothetical protein"
                     /codon_start=1
                     /transl_table=11
                     /translation="MNKSDIKEWLGGFGCVTIVLICLAAILLVLPAILFISATLSGCL
                     IYLGWNLALAPIFGIAPIVMWWQAFGLGLLVTVVSGIFKSVARATKD*"
     gene            complement(293812..294081)
                     /locus_tag="DGJ7_scaffold_2_2069_prodigal-single_402"
     CDS             complement(293812..294081)
                     /product="hypothetical protein"
                     /codon_start=1
                     /transl_table=11
                     /translation="MQKATPGLLQGVSTLISFLQNSAGSYAFHIIRYFYCGGVRGACS
                     RGMFVTFALSCPSWGRGFVRDFYCKQWEAEVNSIFRSPCHTLEDA*"
     gene            294121..294321
                     /locus_tag="DGJ7_scaffold_2_2069_prodigal-single_403"
     CDS             294121..294321
                     /product="hypothetical protein"
                     /codon_start=1
                     /transl_table=11
                     /translation="MWDNLPIWLQAILTMIIGFTVFMGIGWFLWWWFFGCKGLFIVLW
                     GALAFVSSKPAGDTVIVIIFRK*"
     gene            294351..294518
                     /locus_tag="DGJ7_scaffold_2_2069_prodigal-single_404"
     CDS             294351..294518
                     /product="hypothetical protein"
                     /codon_start=1
                     /transl_table=11
                     /translation="MSMSNTVTDEQILEAIEEHADNGIPPFSLPEIVSELLEVPKSRV
                     RKMVQKWWQGE*"
     gene            294558..294914
                     /locus_tag="DGJ7_scaffold_2_2069_prodigal-single_405"
     CDS             294558..294914
                     /product="hypothetical protein"
                     /codon_start=1
                     /transl_table=11
                     /translation="MSNAPSLFDAFLSIMTECVNRDGKCDDAEVCATIAAYINMLPYT
                     VYYGTTLYEFIAEYGEDEDYTYLGRDAEGEKQYIVHNPETNWHERVRVELVKLGHYKR
                     HNEWWQEQEKLKQTAA*"
     gene            294966..295283
                     /locus_tag="DGJ7_scaffold_2_2069_prodigal-single_406"
     CDS             294966..295283
                     /product="hypothetical protein"
                     /codon_start=1
                     /transl_table=11
                     /translation="MPSPKEIANTILDQIGRGFGGTLMCIGAHKVSIVPATDKHLGGV
                     AFKLGRNPKMKQGGNVMVTLLPSDTYRVCIMSSRGKMMLEQEDVYCDQLAGPHGVIER
                     VTG*"
     gene            295280..295501
                     /locus_tag="DGJ7_scaffold_2_2069_prodigal-single_407"
     CDS             295280..295501
                     /product="hypothetical protein"
                     /codon_start=1
                     /transl_table=11
                     /translation="VSYGPWQSDTGGYRAKMSELKPTLAGDFVAAPGGKLCLKDFKER
                     RAADGNILYWQFARVGPGVRTTTYTIWNE*"
     gene            295627..296139
                     /locus_tag="DGJ7_scaffold_2_2069_prodigal-single_408"
     CDS             295627..296139
                     /product="hypothetical protein"
                     /codon_start=1
                     /transl_table=11
                     /translation="MKNPAYLTPTPLTYFWHKRDYNKKFKAYDITVVEDVTLPVMPFG
                     GNGRDEENLYPVPFVEKMTRTRYHVRYFGVGMGDGPWKRTFFRTAAAARAAALEWLGD
                     RREMTDAEKAEAEKDRKAKELLGARKELLDAEHRLKLATERVRALGGTVPAAKKRKDR
                     HYDEAPYGGR*"
     gene            296181..296522
                     /locus_tag="DGJ7_scaffold_2_2069_prodigal-single_409"
     CDS             296181..296522
                     /product="Uncharacterized protein n=1 Tax=Phaeospirillum
                     molischianum DSM 120 RepID=H8FXY8_PHAMO"
                     /codon_start=1
                     /transl_table=11
                     /translation="MSNDNAPAPKPESKSAREKRVVGVWREKLGSNPVWATRGLLAVY
                     KYQTEAEKCAETVSEDNGVGFAGVDGQFLSSLAKQLAKRGSLSPKQMVYLHKKMPKYA
                     KQLWKAAGCPG*"
                     /db_xref="UniRef100_H8FXY8"
                     /db_xref="H8FXY8_PHAMO"
                     /db_xref="btw:BF38_5702"
     gene            296842..297891
                     /locus_tag="DGJ7_scaffold_2_2069_prodigal-single_410"
     CDS             296842..297891
                     /product="hypothetical protein n=1 Tax=Spirosoma
                     spitsbergense RepID=UPI00037CD328"
                     /codon_start=1
                     /transl_table=11
                     /translation="MSRKSLNVEDINIKTKSNDIEILEYKNTNALAKMRCLFCNLEFT
                     DMPKSYIQGKRHSCKSNRQVASKETINQIILLYKNNETLQSISKMVGMTIGAVYNIVD
                     KFGVRIKRHNYNPPNKIQKNSNFFDSIDTEYKAYILGILYADGGNQCETKKISIKLQN
                     NDRSIVEDIKKHIDYKGMVRTEVKKYKIKTNNKVYEGVGEYAVLSFIDKHMSETLEKI
                     GMCSRKSLILCFPHIPEHLHRHFIRGYVDGDGCLYKGFVKQKYKDTFHNKKRISLHIV
                     GTDSFLSVVNDIFLKNTGVCAKNLYKAGKKMKTLCVVSNKCKTILNWIYGESNISMDR
                     KYKKYLDIVQGDIRI*"
                     /db_xref="UniRef100_UPI00037CD328"
                     /db_xref="A0A0E9E5Z1_CHLTH"
                     /db_xref="fae:FAES_4010"
                     /db_xref="UPI00037CD328"
     gene            298197..298601
                     /locus_tag="DGJ7_scaffold_2_2069_prodigal-single_411"
     CDS             298197..298601
                     /product="hypothetical protein"
                     /codon_start=1
                     /transl_table=11
                     /translation="MFTIRQATVDPKILEKFTNREEGFVIVYHEQPGWTGVWHIYETP
                     DGPQNTMKMVNGVEMSILDDILICDSVEEAKNNLYSPFAAGTVDTQEKFQDGLVKLFK
                     YRSIMMKYKSVGVWKVRLGIQGNGKPTFEVVK*"
     gene            298662..298886
                     /locus_tag="DGJ7_scaffold_2_2069_prodigal-single_412"
     CDS             298662..298886
                     /product="hypothetical protein"
                     /codon_start=1
                     /transl_table=11
                     /translation="MQCDIDPVTILKSAIQEYGAGAQVGNIMWIDTTGEYVVVNITPR
                     NRSFRGKFYYRKGSFDYKKMNIDSWEESVE*"
     gene            298906..299346
                     /locus_tag="DGJ7_scaffold_2_2069_prodigal-single_413"
     CDS             298906..299346
                     /product="hypothetical protein"
                     /codon_start=1
                     /transl_table=11
                     /translation="MIRPTVKEIYDYNDMEKHINEKFHVYINDFAVSKVKAPDWFLEW
                     TIKEHGVKDMEDLCQIQKNDMPRYSKMFTDYRDNHQKNEPPYQNFWHFILEDVFGEIN
                     NGQIESVDFVDIKGWKAKEDWQRKILDMFIEEFGSKPVNVEFSW*"
     gene            299554..299763
                     /locus_tag="DGJ7_scaffold_2_2069_prodigal-single_414"
     CDS             299554..299763
                     /product="Uncharacterized protein n=1 Tax=Candida albicans
                     (strain WO-1) RepID=C4YLM5_CANAW"
                     /codon_start=1
                     /transl_table=11
                     /translation="MVITTFVVDEKYRGKGYGKKLMNQILEDAKKRGCNAIHLQVSAA
                     NHVAREFYERYQFVESSISMVKELP*"
                     /db_xref="UniRef100_C4YLM5"
                     /db_xref="A0A087E3J4_9BIFI"
                     /db_xref="bacw:QR42_18375"
                     /db_xref="C4YLM5_CANAW"
     gene            299760..300008
                     /locus_tag="DGJ7_scaffold_2_2069_prodigal-single_415"
     CDS             299760..300008
                     /product="hypothetical protein"
                     /codon_start=1
                     /transl_table=11
                     /translation="MNLVLISIFTCLLVGCGGMVPVEGVPEMQIRYERTATVVVQPDG
                     SRLVTVSQGEMVVVIILLPPLPAKPVPVTFPTVDTVEK*"
     gene            300020..300232
                     /locus_tag="DGJ7_scaffold_2_2069_prodigal-single_416"
     CDS             300020..300232
                     /product="hypothetical protein"
                     /codon_start=1
                     /transl_table=11
                     /translation="MDNNSISDWILKEIDTLTKENSKLIEWEPGMHPHPSAMSNGCRL
                     QKSNACRAKIEAYIKLLDFMEGRKDE*"
     gene            300225..300386
                     /locus_tag="DGJ7_scaffold_2_2069_prodigal-single_417"
     CDS             300225..300386
                     /product="hypothetical protein"
                     /codon_start=1
                     /transl_table=11
                     /translation="MNEKEKIAKQLHDRIKIETDSKESINAQIQAIQFLLKNDPDKLN
                     EMVKEIEDA*"
     gene            300379..300633
                     /locus_tag="DGJ7_scaffold_2_2069_prodigal-single_418"
     CDS             300379..300633
                     /product="hypothetical protein"
                     /codon_start=1
                     /transl_table=11
                     /translation="MRKNQIEGLMKSTNTIESYLKEVRGRLDCAKTHNPKDYRGPSER
                     QEAIESFEYCENELLNALLEINKITESMIKKIDFEAWRER*"
     gene            300652..300951
                     /locus_tag="DGJ7_scaffold_2_2069_prodigal-single_419"
     CDS             300652..300951
                     /product="hypothetical protein"
                     /codon_start=1
                     /transl_table=11
                     /translation="MDYEAELDAQIEALEKEIDRRKRIRAFWEKSIPDTEKLLKKWRV
                     MCEHMRDENNIIEVSMNLEIEIGEAQRVMLSALWDGRVNNNREELLQFIQNSVKR*"
     gene            301007..301378
                     /locus_tag="DGJ7_scaffold_2_2069_prodigal-single_420"
     CDS             301007..301378
                     /product="hypothetical protein"
                     /codon_start=1
                     /transl_table=11
                     /translation="MFIVISDNCESYSDHAHQTVLVCQTEDEAKEAVRLIREWMRRAA
                     LFMGSEWDRYRDVMNRESEHDVTGYCLTWDQYKDRETLPIDIHTGCFPYSTDSGRNMD
                     EYQLKNAIDYVEVPLWAKDTK*"
     gene            301357..302007
                     /locus_tag="DGJ7_scaffold_2_2069_prodigal-single_421"
     CDS             301357..302007
                     /product="Putative phosphoesterase or phosphohydrolase n=1
                     Tax=Methylobacterium extorquens (strain ATCC 14718 / DSM
                     1338 / AM1) RepID=C5AYK4_METEA"
                     /codon_start=1
                     /transl_table=11
                     /translation="MGKGYKVTDFFTSDTHFHHAKIIQFCNRPYATVEEMNEDIITKW
                     NSVVGNKDRVFHLGDFSWGNFEKTKSVFDRLHGQKHLILGNHDDPRIHKKLGWNWIDK
                     MEEVRIGDKLYQLCHYPQQSWDKSFHGARHVHGHCHGTVTPHGWRCDVGVDSWGFTPV
                     SFEQLETLFAGLPRDGWGKPMPKGKIWNGRDFPYSFLEFFVGDGSADNNIPQTYTD*"
                     /db_xref="UniRef100_C5AYK4"
                     /db_xref="mea:Mex_1p1256"
                     /db_xref="C5AYK4_METEA"
     gene            302016..302213
                     /locus_tag="DGJ7_scaffold_2_2069_prodigal-single_422"
     CDS             302016..302213
                     /product="hypothetical protein"
                     /codon_start=1
                     /transl_table=11
                     /translation="MTKPITPDEVVDYKAKKVIPDYVIESFNFFIGKNFRNGSATVTQ
                     NEVVDRIVSEVNKNSYHCKTR*"
     gene            302210..302362
                     /locus_tag="DGJ7_scaffold_2_2069_prodigal-single_423"
     CDS             302210..302362
                     /product="Uncharacterized protein {ECO:0000313|EMBL
                     :KKS85689.1};  TaxID=1618825 species="Bacteria;
                     Parcubacteria.;" source="Parcubacteria bacterium
                     GW2011_GWA2_43_11.;""
                     /codon_start=1
                     /transl_table=11
                     /translation="MTREYLFDNHFLDVEDIYREAGWEVVYDKPAYCETYAATFKFTK
                     KEKHDV*"
                     /db_xref="A0A0G1CJM5_9BACT"
     gene            302352..302870
                     /locus_tag="DGJ7_scaffold_2_2069_prodigal-single_424"
     CDS             302352..302870
                     /product="Uncharacterized protein n=1 Tax=Clostridium
                     perfringens B str. ATCC 3626 RepID=B1R798_CLOPF"
                     /codon_start=1
                     /transl_table=11
                     /translation="MMSDKYFFFWKHRLSQWHIVDFKCESYTYNCCEQYMMQRKALLM
                     GDFESAEVIMKEKNPANHQKLGRQIKNFNQELWDEKKYCIVLAGNLARFMQSPKCREL
                     LLATGDKILVEASPYDRVWGVALSADNPDILDETKWRGENLLGKVLTQVREVIKQDIL
                     AGSYYGEHKINP*"
                     /db_xref="UniRef100_B1R798"
                     /db_xref="B1R798_CLOPF"
                     /db_xref="ccb:Clocel_1435"
     gene            302867..303115
                     /locus_tag="DGJ7_scaffold_2_2069_prodigal-single_425"
     CDS             302867..303115
                     /product="hypothetical protein"
                     /codon_start=1
                     /transl_table=11
                     /translation="MNNMTVFSSEDGKWWKMYGKYKSPNYSALLEHLKFDRKKIKDMK
                     IKLRKGNGEKLRCESLRFKYKKMYYNIVNSGEKTYEEI*"
     gene            303102..303488
                     /locus_tag="DGJ7_scaffold_2_2069_prodigal-single_426"
     CDS             303102..303488
                     /product="hypothetical protein"
                     /codon_start=1
                     /transl_table=11
                     /translation="MKKSDYVKQLEIANAELQRKLEDQCKVSECLSEAYEHMKKSTSQ
                     HQLVVVTNQNQPDHKIGDILQVASLVVEKTSVEEWQKVRDKYNLKKEMLLFKSIKDRF
                     HKQGSIYDVDMLADYARGGGVKPYVI*"
     gene            303478..304224
                     /locus_tag="DGJ7_scaffold_2_2069_prodigal-single_427"
     CDS             303478..304224
                     /product="hypothetical protein"
                     /codon_start=1
                     /transl_table=11
                     /translation="MSSEYIKQLEETIELLKKKFEDYSIENESLKSYFWNDLTCILPK
                     QEGDKAYCLVYTSMGNVGGMNTVGLSMNTVGLSLDNKDYSSCHDDMVTVSEVWDIIYN
                     KPAATSISFLDKVKHCKDISVKVEIVGTLYTVFLKEANRIAQDTRRTSGNVVVVSEEV
                     ASQITILEQFIGVKNNQRNYGFRIYKIGEIGRFTIFVDKNNTTNKAVIIYRSAEKEND
                     GAGVILDNKGIHHWYRPNGYANYWNIIDIT*"
     gene            304233..304421
                     /locus_tag="DGJ7_scaffold_2_2069_prodigal-single_428"
     CDS             304233..304421
                     /product="hypothetical protein"
                     /codon_start=1
                     /transl_table=11
                     /translation="MPAYDYQCTKCEHIQEETHPMKGSEEPIICSKCGGKKMNKVVAI
                     PYTKFVGDWQTNDVRKIK*"
     gene            complement(304422..305180)
                     /locus_tag="DGJ7_scaffold_2_2069_prodigal-single_429"
     CDS             complement(304422..305180)
                     /product="hypothetical protein"
                     /codon_start=1
                     /transl_table=11
                     /translation="MRYKRGYWKNNENIKKEIDTIKNKYGGVTWKLLRELKMNGLMSA
                     LTRVGESFYKEYPDYHIEASTKPKGFYQDISNIKKELEEIHKQYGCIPPNDILNKISS
                     LHSIHRFGFSLAKIIKEMYPEEDKVSKLENYCKNIIDKYVKNEPFIDNGRKILLNYGI
                     NLQNSETKQWFQLDRYYINKRVAIEIQGKQHYEAGGTSVIWTVERTERIKEIDIIKEN
                     ILKKNDIVLVKIKWDRISEIQILQQLKDCGRFDL*"
     gene            305239..305994
                     /locus_tag="DGJ7_scaffold_2_2069_prodigal-single_430"
     CDS             305239..305994
                     /product="Putative nucleotidyltransferase family protein n
                     =1 Tax=Clostridium difficile CD49 RepID=T3A8Y1_CLODI"
                     /codon_start=1
                     /transl_table=11
                     /translation="MPYSMGMRKEIFKTLVGSRLYALDTSESDWDYRGVGIPSASDLL
                     GLEDTARKHWDTTNDASTPGETSFYTVTKFFLLLEKSNPTLTEILFVPDEAVITKTPL
                     WDKVCLFSKSQFITKRIIPSYFGYFKDAYVRVKDKKAQNGREWMVGKWGYDVKNSSHC
                     YRIAIQAIELMSTGVCHPRMTGINREVAFDIKSGKYSYEKTMETLNAVYETMKIAEKR
                     CTLPDSPDMSRVNDYVTDIHADIVREYLTAKNQ*"
                     /db_xref="UniRef100_T3A8Y1"
     gene            306010..306825
                     /locus_tag="DGJ7_scaffold_2_2069_prodigal-single_431"
     CDS             306010..306825
                     /product="Uncharacterized protein n=1 Tax=Plesiocystis
                     pacifica SIR-1 RepID=A6G7V7_9DELT"
                     /codon_start=1
                     /transl_table=11
                     /translation="MSEDNLGDRMKLYEMAEAGRCLMPGLPILVRLDGKAFHTFTRGL
                     QRPFDKRLSDLMVDTTKFLVEQSNAVVGYTQSDEISLAIYSDDPNSEVYFGGRIQKLC
                     SVLASMATAYFNRNLPTAIPEKADKFAYFDSRVWNVPTLVEAANVFVWRELDATKNAI
                     SMAAQHYFSHTALQGKHGSEMQEMLFSQHGVNFNDYPSFFKRGSYVRRVTKAIKFSAE
                     EISRLPPKHAARTNPDLMIERSVVERVELPRMPSVANKVDVLFNGAEPALKES*"
                     /db_xref="UniRef100_A6G7V7"
                     /db_xref="A6G7V7_9DELT"
                     /db_xref="jeo:JMA_37590"
     gene            306828..307466
                     /locus_tag="DGJ7_scaffold_2_2069_prodigal-single_432"
     CDS             306828..307466
                     /product="hypothetical protein"
                     /codon_start=1
                     /transl_table=11
                     /translation="MSTKIYDAYKYNRDVSTLMQYLLDYRKKWIAHQIVRLTEIVENA
                     FRHDPENEELFVNKELHPHKLMDAIEEDSESKAKSWGEIFDVAASVTVYFHKKKIYVQ
                     TFLNDNNAPKFVNKDMVDYHYQNQSDPWYAYEIDDGRMDKSEESKWSRDYKQRKKVWD
                     EIYSNGINSPAQAGMSYSFGEGFSDYYKISTEVYKNWCRKYKPDAGILKEKE*"
     gene            307463..307633
                     /locus_tag="DGJ7_scaffold_2_2069_prodigal-single_433"
     CDS             307463..307633
                     /product="hypothetical protein"
                     /codon_start=1
                     /transl_table=11
                     /translation="MNEKEKIKLLIASYEKEIDFCKRLLEDIEEDDEKTRIVCETMLR
                     EKIMFIQVLKNI*"
     gene            307665..308465
                     /locus_tag="DGJ7_scaffold_2_2069_prodigal-single_434"
     CDS             307665..308465
                     /product="hypothetical protein"
                     /codon_start=1
                     /transl_table=11
                     /translation="MRNLATILFVFAMALSLSGCLGDSRDEIREELRKEVTVEVLRDI
                     KVDQADFADYKSKKEKLNNVEVEPKPGESKLDALIRERQETKGVIAKTKQEISAKEKL
                     IEDGEGKVKALDAAIKQAENDRLKFWANLVGGISAGLAIILAIASFLTSGYPILPKVL
                     RYVSLGFGALSVLAFGFAAIVAYLTIIGLSLGAIILGCGAWFWFKDRKSLAQVVNTVE
                     NVKNDIPDYKEKFNKLIDSDVDEYVNTVRKSIKEKAAKLKQNIEGKVK*"
     gene            308468..308872
                     /locus_tag="DGJ7_scaffold_2_2069_prodigal-single_435"
     CDS             308468..308872
                     /product="Gp114 n=4 Tax=unclassified Myoviridae RepID
                     =H6BI55_9CAUD"
                     /codon_start=1
                     /transl_table=11
                     /translation="MDTTLKLLKEAWKKMSEEDPCWDGYEQYGTKDKDGKEVPNCVPK
                     ESECDGGCEVEEGAAKKYQNPEGGLNDAGRKKYGVKRPVSKDQAKKSPKSAARRKSFC
                     ARMKGMKKKMTGAEKKRDPDSRINKSLRKWDC*"
                     /db_xref="UniRef100_H6BI55"
                     /db_xref="H6BIR6_9CAUD"
                     /db_xref="H6BI55_9CAUD"
     gene            308937..309101
                     /locus_tag="DGJ7_scaffold_2_2069_prodigal-single_436"
     CDS             308937..309101
                     /product="hypothetical protein"
                     /codon_start=1
                     /transl_table=11
                     /translation="MSDDLKNKYTDSYASYMKHLEECVFDKETQENMLKKEKIKNEVQ
                     TVLPRESDKK*"
     gene            309058..309636
                     /locus_tag="DGJ7_scaffold_2_2069_prodigal-single_437"
     CDS             309058..309636
                     /product="hypothetical protein"
                     /codon_start=1
                     /transl_table=11
                     /translation="MRFKQFYRESLTRSNPYSRSKVAYYESLIECLGESFAEDGVPEK
                     EEVSNAIRNDMWEEVTPDQFRKSLSSSKHQEMLTDYGTSELAKMKLFKVPNFSIGFAL
                     KDHEGEPHSEIVAVHNNSPIKGIGDELVQAAVRNGGKYLDHFEGVLDKLYSRNGFVEY
                     KRDPYNPEYDTDGSFKKKYGPASVVYRVYKGN*"
     gene            309679..310323
                     /locus_tag="DGJ7_scaffold_2_2069_prodigal-single_438"
     CDS             309679..310323
                     /product="Uncharacterized protein n=1 Tax=Nitratifractor
                     salsuginis (strain DSM 16511 / JCM 12458 / E9I37-1)
                     RepID=E6X339_NITSE"
                     /codon_start=1
                     /transl_table=11
                     /translation="MFESFRRKIIYAVNGIEIIGNGGYRKTGLHESIHGHHQMKNMSN
                     MIRVEYMPESVICNIGEARRPSVDPSSKGGMIVFSTDVNATKESGFVGRIKSFLQSVY
                     NKMTVSSRVKNTVLKTASGFSLGNFFRGVYKSDDGKQYDETSLSVEVIGVESKTLELL
                     ATDIAKEFNQETVLVKDYSKDEIYFADRNDVEPTKMNTILPSNRQSPQKDFTHA*"
                     /db_xref="UniRef100_E6X339"
                     /db_xref="nsa:Nitsa_0923"
                     /db_xref="E6X339_NITSE"
     gene            310329..310883
                     /locus_tag="DGJ7_scaffold_2_2069_prodigal-single_439"
     CDS             310329..310883
                     /product="Uncharacterized protein {ECO:0000313|EMBL
                     :KKP53317.1};  TaxID=1619080 species="Bacteria; candidate
                     division TM6.;" source="candidate division TM6 bacterium
                     GW2011_GWF2_33_332.;""
                     /codon_start=1
                     /transl_table=11
                     /translation="MLIKISDEQYNKCLQFSKKVVKTNADCYARRNQTDLEKIVDDIL
                     VGKLSEVASEKLLEARGMEHSETDLNIYSVGGKSFDPDLYGWTERKSWKFHVKCIKKE
                     NADRWGLSWTFQIQDPVASDPHEDEYIILCEVIDYRTIDIKTVVRANTLYNCWSEPKL
                     NKLRGIKKVLYWETLEKLPGIKKL*"
                     /db_xref="A0A0G0DDI0_9BACT"
     gene            310893..311108
                     /locus_tag="DGJ7_scaffold_2_2069_prodigal-single_440"
     CDS             310893..311108
                     /product="hypothetical protein"
                     /codon_start=1
                     /transl_table=11
                     /translation="MTVIIFKDPQEIVVSADTHIGLRSAALSIPKNFTCAAELEVYGD
                     FADIVFYYECRQIHAYAVPLECFEIIQ*"
     gene            311111..311749
                     /locus_tag="DGJ7_scaffold_2_2069_prodigal-single_441"
     CDS             311111..311749
                     /product="hypothetical protein"
                     /codon_start=1
                     /transl_table=11
                     /translation="MNEEYIRQLEHANESLKNKVEELESRLSWEEKTKDLRELAVEYK
                     NMDKEVFTVNKDRLVNSILTLDSNAIMGMWGSGFRITTVIERDDYHGQLFTPTRHSIN
                     IVGPWSAGKISYDTNKYFAVSLSVTRSFFHPLVSDKCFLAIQHNRVCDFSGAIAESVH
                     CVDRNIQKDILDLIKRVNICKYMMNGKLLSQDCHVKIDTFKNPWTDIPEVTP*"
     gene            311792..312043
                     /locus_tag="DGJ7_scaffold_2_2069_prodigal-single_442"
     CDS             311792..312043
                     /product="hypothetical protein"
                     /codon_start=1
                     /transl_table=11
                     /translation="MRKCPCGNDVEEERIELLDSRVCSTCAARGIAQPPPIKGFMVYD
                     HKTAPDICFMNDRDFAYAKSMTDRVGQESILRKIVNDIP*"
     gene            312056..312328
                     /locus_tag="DGJ7_scaffold_2_2069_prodigal-single_443"
     CDS             312056..312328
                     /product="hypothetical protein"
                     /codon_start=1
                     /transl_table=11
                     /translation="MTPAEKNAALKKIVKPSVRTEVPSDVTPTVKPTPEVKDFVWYLK
                     NVCGGQDKYEFSTHDEAYKFGWALREKHGDKIRVEIAVETVRVFAA*"
     gene            312388..313443
                     /locus_tag="DGJ7_scaffold_2_2069_prodigal-single_444"
     CDS             312388..313443
                     /product="hypothetical protein n=1 Tax=Scytonema hofmanni
                     RepID=UPI00034527E2"
                     /codon_start=1
                     /transl_table=11
                     /translation="MAFFGVTFETIESIVQHPNAERLEVARLIGLDFEFVVGKDQYVV
                     GEKVIYFPIDSVIPLHVLDTIGFVKEGKGMLAGKQGNRVKTKEIRGVFSRGIVAKVAV
                     AAGFDEEAARTSDLTKYFGVEKWEPPTVLEKGASLLPLPQHVQDIVGARYDIESTDRH
                     IEVVDALMDVDVYVTEKLEGQNFSVTATPNGEVFVSQRNYTIKPIEGHTHTFWKVAES
                     EGIIGSAMRLAKTEPVTIFGEFLGPAVRDNIYKLKKHEIHVFDIAVGERFLNYAELCS
                     ECFASNMKQVPVIFTGKLRDFLGGKTVKDVAGGNSVLFDTLREGIVIKPLYEMKLPRF
                     GRVIIKKRDEKYESIRG*"
                     /db_xref="UniRef100_UPI00034527E2"
                     /db_xref="X0S0R4_9ZZZZ"
                     /db_xref="calt:Cal6303_0152"
                     /db_xref="UPI00034527E2"
     gene            313529..313864
                     /locus_tag="DGJ7_scaffold_2_2069_prodigal-single_445"
     CDS             313529..313864
                     /product="Uncharacterized protein n=1 Tax=Lentisphaera
                     araneosa HTCC2155 RepID=A6DU24_9BACT"
                     /codon_start=1
                     /transl_table=11
                     /translation="MDMKTFCYRQVEEAKKYKWIQSQKAGKDLGNEAITEWVTKFAAK
                     FRKEYNDVYAIMVQHVIIETIKELEKKGIKYDEKLVQTIVNISICKFTEKWTTDISDE
                     KHVIHLDML*"
                     /db_xref="UniRef100_A6DU24"
                     /db_xref="A6DU24_9BACT"
                     /db_xref="dti:Desti_4460"
     gene            314008..314436
                     /locus_tag="DGJ7_scaffold_2_2069_prodigal-single_446"
     CDS             314008..314436
                     /product="hypothetical protein"
                     /codon_start=1
                     /transl_table=11
                     /translation="MFRHTEDIFDSFNHIFAVFDKEFRDAEHRLGLRNALPSVTVPGI
                     KTYSKYDYIQTYDDGEKQETYKNGKLHGEVVYHDGKTPSEYFLEGRQVDKVKWDEYVA
                     KLEDERPHYITIDNRDYTISGKQFRELKSKMDEVLKLEKK*"
     gene            314529..314720
                     /locus_tag="DGJ7_scaffold_2_2069_prodigal-single_447"
     CDS             314529..314720
                     /product="Tax=BJP_IG2103_Bacteroidetes_37_22"
                     /codon_start=1
                     /transl_table=11
                     /translation="VRDKESVAKLEKLISDMDLPFNRKSYLNPTKLKWLQKNMGDRNS
                     NNPYYRDAMKLVEKLIDNG*"
                     /db_xref="107337152"
     gene            314713..315426
                     /locus_tag="DGJ7_scaffold_2_2069_prodigal-single_448"
     CDS             314713..315426
                     /product="hypothetical protein"
                     /codon_start=1
                     /transl_table=11
                     /translation="MADSSPPETLRQPTGDVVHVNSTQGLNTLSVGGKTYQILDVGYV
                     CGTTSCSVLSEFTCLMSPAPYCAVCATCLHPEGYSIVPDYTVCGVPAGAYGILVKFKP
                     AWMCHCLKMLGYVSTNVNAIQPVGTAPMCGAPSVPTPLFNFNPFPALAVAGAVAVGAK
                     LLSGENVSFHSDGPGTPFRPGIDVDINALPPTPPGTEMTNFDGCVESESGQSNLLSDK
                     SACDTPTNPPNGNILTRIV*"
     gene            315516..316103
                     /locus_tag="DGJ7_scaffold_2_2069_prodigal-single_449"
     CDS             315516..316103
                     /product="hypothetical protein"
                     /codon_start=1
                     /transl_table=11
                     /translation="MAKIYEWTYKEENGQIIADNLKEAKRQIANKFGNAIKIPKGTVL
                     KKIGLSKERAPVKVEDVKAPIPTRKVVTDTLPNGTVLTGPGGKTYTVGQKGPKPFWFQ
                     DAVLKHQGVTGVKNVKVAPESVAEDTAAAEQTFGRLELKNALVLQKQSHIIGDVTLVY
                     EIGNAKQLCYVSDEAELVLPKNTKIWRVGGSWSIV*"
     gene            316100..316531
                     /locus_tag="DGJ7_scaffold_2_2069_prodigal-single_450"
     CDS             316100..316531
                     /product="hypothetical protein"
                     /codon_start=1
                     /transl_table=11
                     /translation="VNFFEKHQKLHKDFKISTRDAKSVIFGIDMSIDNMIRDAKKIFN
                     DYIESVDMAKNYGTHLAELTTKLESDQIDEKHFSRVGGQMRHDIADAIERMNIRGQMV
                     NRYATRYFDLCERIAESLRIRDILLKKTNSTPVIEKLDEPV*"
     gene            316586..316984
                     /locus_tag="DGJ7_scaffold_2_2069_prodigal-single_451"
     CDS             316586..316984
                     /product="hypothetical protein"
                     /codon_start=1
                     /transl_table=11
                     /translation="MARKKKEAVVSETPKQEVVPEKKNGVVLYTVHSKSRWGFITEHM
                     DSEKACETVDSYWFEHRKNIAIGKWNPRDFDMYILKRDTSISNIHCVPYCYIPGSLSE
                     ARREAKLRERYGDDYREDEDVENFDSSKYM*"
     gene            317210..317569
                     /locus_tag="DGJ7_scaffold_2_2069_prodigal-single_452"
     CDS             317210..317569
                     /product="Uncharacterized protein n=1 Tax=Singulisphaera
                     acidiphila (strain ATCC BAA-1392 / DSM 18658 / VKM B-2454
                     / MOB10) RepID=L0DKG2_SINAD"
                     /codon_start=1
                     /transl_table=11
                     /translation="MSNESANPVLMPGVKIENEEKTVSKNAPRWNVILLDDPNHTFAY
                     VTDLIVNVFRRSVDDAKALTEEVHRMGRAIIVTVSKERAELYLEQVRSYGSDPFMKIF
                     KKKESGPLGVTMEPAAD*"
                     /db_xref="UniRef100_L0DKG2"
                     /db_xref="saci:Sinac_5173"
                     /db_xref="L0DKG2_SINAD"
     gene            317629..318186
                     /locus_tag="DGJ7_scaffold_2_2069_prodigal-single_453"
     CDS             317629..318186
                     /product="hypothetical protein"
                     /codon_start=1
                     /transl_table=11
                     /translation="MSYFNSDTYRESIRKRLDESDSLGVGGIHLNKESEKPKYETDVL
                     ASIREKLFGAAESVAGMEDSGEATAAVGTPTNDGATVSPDGQIKTEDSYQEQPKGDPS
                     APVAGAEEGEPTLSSDDLGDMATDTIMDILNSIKELRDKVKKEDPKKAALIRRIYDHL
                     LKGKEKITAEILKAAQEEVGGGEKK*"
     gene            318183..318512
                     /locus_tag="DGJ7_scaffold_2_2069_prodigal-single_454"
     CDS             318183..318512
                     /product="hypothetical protein"
                     /codon_start=1
                     /transl_table=11
                     /translation="MKVSGNKILVRCELPTDYKLDSMMEQEGLPLLNGDLFYVLTRDR
                     RIIIREYLDDGFTPQDKSVDTANTFTIKGYTDGGMGLWEATYRVVTDAGKIKNIYELN
                     AVIKDMC*"
     gene            318561..319769
                     /locus_tag="DGJ7_scaffold_2_2069_prodigal-single_455"
     CDS             318561..319769
                     /product="hypothetical protein"
                     /codon_start=1
                     /transl_table=11
                     /translation="MSLIDYLNKYFTAGASGVFEEQTVSIVPHIFDKFGVDVKNEGDL
                     FLFKYDILAAKFSLPITHECRGAIFRFNDGKWTQVSRPWLKFFNISEGYCPYFDAKEF
                     PKNNSLSLMSKEDGTAIQVYFDGEKWRVSTLGTITPCNVGDYSITFDELFKKTLAVDW
                     KEFTESLTVGNTYMFELCTSENRIVTKYADNRVYALSIIDSFGNYYDGETVAEFAIKW
                     NIHLPHRVMLYQLNVNSMAQLVEWVEKNSADDADVQYKEGYVLYDGMKPVGKLKTSNY
                     LALHHVGGGDTAHSRNVIIDAFFAGTVDDIEKVLNDTLVAFLAKLRVWYAEKRTYIMN
                     EVTEIAKSEYPTQKDYAMRVQKIADKRLASFFFAHKDKVIAGAVDGDDIARFFKVGWG
                     KFEKDIKDLA*"
     gene            319766..319978
                     /locus_tag="DGJ7_scaffold_2_2069_prodigal-single_456"
     CDS             319766..319978
                     /product="hypothetical protein"
                     /codon_start=1
                     /transl_table=11
                     /translation="MIKNKDCLEGMREMADNTVHLTVTSPPYNKKGLLGKVKAGNQIW
                     QKFNIDYDECGDDMPESEYVLWQKTS*"
     gene            319960..320478
                     /locus_tag="DGJ7_scaffold_2_2069_prodigal-single_457"
     CDS             319960..320478
                     /product="Methyltransferase {ECO:0000256|RuleBase:RU362026
                     }; EC=2.1.1.- {ECO:0000256|RuleBase:RU362026};; 
                     TaxID=932678 species="Bacteria; Aquificae; Aquificales;
                     Aquificaceae; Thermocrinis.;" source="Thermocrinis ruber
                     DSM 12173.;""
                     /codon_start=1
                     /transl_table=11
                     /translation="VAKNLLTELYRITADNGSLFYNHKMRRKNNVCYPPWVLFQDTPW
                     TFYQMIILDRRNSPNIRNDILVPCTEYLFWLTKGKPTVYRDVIPKEYRSEVWVIPPKR
                     QEGHPAPMHPLIPELCINLTTLPGNTVFDPFTGIGTVPKVADTLGRKYLGFEISKSYF
                     KVCVDNNLNTEQ*"
                     /db_xref="W0DE63_9AQUI"
                     /db_xref="UniRef100_C4FJA0"
                     /db_xref="trd:THERU_08030"
                     /db_xref="C4FJA0_9AQUI"
                     /db_xref="2.1.1.-"
     gene            320486..320806
                     /locus_tag="DGJ7_scaffold_2_2069_prodigal-single_458"
     CDS             320486..320806
                     /product="hypothetical protein"
                     /codon_start=1
                     /transl_table=11
                     /translation="MTGQCKISIKPTITIGKIPTIAETIIPQLFDDASVILESESITH
                     DKRKFFKIRLDLVKFLTPIVENIIHSKKETTLGLQLLSSGKLKIFQLANPDVALPKDD
                     EFEM*"
     gene            320849..321709
                     /locus_tag="DGJ7_scaffold_2_2069_prodigal-single_459"
     CDS             320849..321709
                     /product="hypothetical protein"
                     /codon_start=1
                     /transl_table=11
                     /translation="MFETPYQFRNRIRETLKGSFSKEAQAKGIQTLSEVDPQGEQQSV
                     QAPPRQDKFNQSITAALENLSMAFKAKGQLESGTKLRNAGSFAQNSINTMYKSVNDPN
                     MDMKTMSDIFKKEMSNILDSVVKDVEDLSKKKQQYQQKQNQQGQQYSQPKQLNAEEGH
                     GDDLQVADEAYGDGVKNFVSPTQTVGTGDMNAPVTERNDPISVDAMQGILKFATPQQI
                     ADAIKNMTPEDFRQFTNGLQKTALDVIAKSVNGGAGGGTVDRGQGKNNNPTGSGGNTD
                     KEGNLKLGDL*"
     gene            complement(321735..325154)
                     /locus_tag="DGJ7_scaffold_2_2069_prodigal-single_460"
     CDS             complement(321735..325154)
                     /product="hypothetical protein"
                     /codon_start=1
                     /transl_table=11
                     /translation="MTDFKTIMYSMTPSTSGSFIFDSSSNTFDSVQFNNGANWSNQTS
                     TLIPTNTSIVNLINIGGVNYGAVGSVWYFGKNDKFDTMTFHFSNSTSTQATRTVTYEY
                     WNGSSWVVMATSTSDKMVSVLATQGSLIFSGQQYYVLKINPARTYNWEKTSVNGSTSQ
                     YFIRMTIGVAALTVANIQTISSNDNVTKIGEERFTSVLLTTNADSTFTDVTLEAHSIV
                     VPAFTYTANTTNARMYMGSDIKTIMGINFTTSTGGTVGNSVWEYWNGSSWATLSYDVY
                     ANFSSNSTNAEKMYLNTLTTLAFRQPLSDWEITTVNGISKYWLRNRVTSNYTVSPIFQ
                     LLFPYVPINFSRTVWIPESTNRVFQSAFVKLNMYNSHINTVQRLYCMGRLGSSSYQPL
                     DIGEGYFPLGNFAFIGGKIFSTTANDASFLDRTEEASTTTGGNVTVTNGVNANMYFCY
                     PNEEKWKNIQQKIIAIVAATAFNGGAVAWEYWDGTAWKEFEVIPIDIDNNLNFSNTTQ
                     RRVIIPKFNDWAVTTVNSFTGYIFRRRITQQYSTAGNWTSIATSIPGLNGSSYTSSGE
                     NNTLPVWIDATDLFKTSFSGTSQTFDLNLSMANLGSTANFIGELPIASGEMCVTYAAD
                     EQDNRIKSVIIPLSPNDNTVLDNTLVSQGTNQLPDLATYLPESAKTIRNFYIVVTGND
                     NIFTSTTTEYTIRVGSSPQKYSYGYTSGNITSNSFRMMYVDDNIPTGSVQDIQLALTS
                     RHNGYSNFSMYAVVTYEYNAATTSRVINSLVLPFESSSSYLPQDDVNFPEKIRNTFSI
                     QEPGPINNTHVGVFLYFTDVNSPKLKIKDLSQSSYSSLYFPTSSISAGSFRYSRVLPT
                     YTFDRGYNTVGVDIIGEWNTAPTCYRACGYFVVNYHSNVHPSGVQKHNKTIACLLHRQ
                     NGNSLRNYAFNTLTSPFTEWYINSIGFLGEFYTLLVSSIAVAVENKFMYENKYLIPPK
                     VYLGFGGTVQEVGESTTFDFIVSDGDKIKKYPGDSKENRIVDLFEENGRFFLDNSFLP
                     SIGGSQTLVVCHEISYTVAGNITGSGGGTVDLKLFDSVTGEVLLKTSRIGNGPFSFSW
                     YDDTRDVYVAAIESDTKNALSKYDVAGSGNFDIDLSESTGGSGTISYAFVG*"
     gene            complement(325156..325353)
                     /locus_tag="DGJ7_scaffold_2_2069_prodigal-single_461"
     CDS             complement(325156..325353)
                     /product="hypothetical protein"
                     /codon_start=1
                     /transl_table=11
                     /translation="MSEIPAYITEGIANLIRNLCSQENDYTYRTWMTIGEYNYKVTIA
                     LQDVDQVKEAKVASILIKRED*"
     gene            complement(325350..>325850)
                     /locus_tag="DGJ7_scaffold_2_2069_prodigal-single_462"
     CDS             complement(325350..>325850)
                     /product="hypothetical protein n=1 Tax=Omnitrophica
                     bacterium SCGC AAA257-O07 RepID=UPI0003B5D2A8"
                     /codon_start=1
                     /transl_table=11
                     /translation="EFITTGEVASISGNLQQQIDAIVIPDVSEFITSSEVASISGSLQ
                     SQINEASLKTIGFVIDGSSTVPTTGAYASLVSPFNGTITNWTIVSDVSGSATLDVWKA
                     NGEKPTNSNSIVASAKPTLTLSDYATSSDLTGWTTSVAIGDVFTVELEAIYGCNRITL
                     QLGVTV*"
                     /db_xref="UniRef100_UPI0003B5D2A8"
                     /db_xref="A0A0F9JIX5_9ZZZZ"
                     /db_xref="UPI0003B5D2A8"
ORIGIN      
        1 TGTAAGTTAC CAGAGATACT TGCTACTTCG CCACTTGTTA TAAACTCTGA GACATCTGGA
       61 ATAACTATAG CATCTATCTG TTGTTGTAAG TCACCAGATA TACTTGCTAC TTCACTACTT
      121 GTTATAAACT CGCTAACATC TGGAATAACT ATAGCATCTA TCTGCTGCTG TAAGTCACCA
      181 GAGATACTTG CTACTTCACT ACTTGTTATA AACTCGCTAA CATCTGGAAT AACTATAGCA
      241 TCTATCTGTT GTTGTAAGTT ACCAGAGATA CTTGCTACTT CGCCAGTTGT TATAAACTCG
      301 CTAACATCTG GAATAACTAT AGCATCTATC TGTTGTTGTA AGTTACCAGA GATACTTGCT
      361 ACTTCTGTTT TTCCAATGTA GTCCTTTACC GAAAACGAAT AATCTGTGCT AACTGATGTA
      421 ATTTCAATTC CTGTACCTTC AAGTGGTGTA AATCCACTTC CGCCACTTAT AGACCCAACG
      481 TAAAAGTCCA ACCTATCCAA TGATTTTTGA ACGGTATTGT CAGTTGTTCG GAGAACTATA
      541 TTACCCCAAG CAGTAGTATT CGTATCTACA TCAGCAGCCA TCTGTACACC GAAATCTTCC
      601 ATCTCCGATA CATACTCTTC ACGGTAGTAG TACGACAATA CGTTGGACGC CTGCAACTGG
      661 TAGAAATACC ATATGGAGTA TTGCTGCCCA TTCAACGGTG GGAAGTTGAG GGTGACATTT
      721 CCAAACGAGT CAACTGAAGT GACCTTTATA CGGTCACGAT AGATTGGTAT AACGGAATCG
      781 TATATTGCCG CACCTTCCCA GTTCGTAATA TCGACTTGAA GGGCGGTGAG GACATTTGCC
      841 GCACTCCACG CGCCGACAGA AAACGCTGAG TTCTGGAGAG CACCTGTAAG AACAGCACTC
      901 GTCGAAACTC CGTCACCAGT AAAATTCTCT TTGAATACGA GGCGGGAACC AACGGCAAAC
      961 AATCCGTTTA TCTGATTCTG CAACGATATA TCGGTATTCT GGAGATTGGT TACTTGTAGT
     1021 CCGGTGCCGA AATAGGATGC GTGATAACCA TCAAGAAGGT CGGCGTCTAG TCCACTACCA
     1081 GAACCGTCAA CAGTTTTTAT TTGACTGAGA AGATAATATG GTTCATACAC CGCAGCCGAC
     1141 GTTGCTGGAA TGACAATGAT TGTATCACCG GATCCATCAA ACGCTTGAAT TATTCCGCCT
     1201 AGTATTGACA TCTAATATAT TCCTTAAGGT CTTTGTAAGA ATCCGAGTAC CATCTTTATG
     1261 CGAGCCGGTG CTGGTCCCGC GACCCGAACC AACGCTTTTT TGTGCCAGTC GAGAAATGGG
     1321 AAGTATGCAT ATTTGGTAGG TGCAAACGGT TCTTCGGCAC CGCCAATCTT ATGCGATACA
     1381 AAGAACGCTG CACTCTCGAC ATAAATATAT CCATCAAGAA CATCATATCT ATCTATTTCA
     1441 TCTCTCTGTG TCTGATCCAT CAAATCCCAT ATGGTAGTTG CTGATGCAGA TAAAGTTACT
     1501 TCGTATATTC TTTGATCTCT ACCAATTGAT GTTTCATGTG CCATAGAGTT TTTCCTTGCC
     1561 TTCCAGTATT TATACTTTTT ATATTTATTA TTTGACTTGA ATATTTTTCC TACAAAGATT
     1621 ATACTTGATT TTCCAAAATA CCCCCTATAC TAACGGTATG AGAAAAACAA TATTCATTGC
     1681 TATCGGCATA CCTGGGTGCG GTAAGAGCAC TTGGTTCGAT AACCACCGCG CCACCAACAA
     1741 GATAGAGGCA TACGCCTCTG TCAATATGGA CACCGTACGC CAGGAAGTGA CGGGGGATGC
     1801 CTCTGATCAG ACCCAAAATG CCCTTGTGGC GTCAATGGCC CGGCAGAAGT TCCTGACGGC
     1861 TGTATCACAC GGTATACCTG TTATTTATTG GGACAACACC ACAACCCAGC GCAAATACCG
     1921 CAAGGAACTG TTGGAAGTGG GCAAGAAGGG CGGATACGAT GTGGTCGCCG TCCACTTCAA
     1981 GGTTCCTTTT GACATCTGTG AGTCCCGTAA TAAGTCCAGA ACCAGGGTTG TGCCGCACGA
     2041 TGTTCTGGTT AGAATGCAGT CACAACTCCA GCCGCCCGAC ATGAGCGAAG GTTGGAGCAA
     2101 CATCATCACC GTAGAGGAAT AATCCATGAG CGACAAGGAA TACATCAAGG AACTTGAGGG
     2161 ACGGCATGCC GAACTCATTG ACACACTGGA TAAACATACC CTCATCCTTG ACATCCTCAA
     2221 GGCAAAGGTG AACATTGTCA ATTCCAACTT CTTCAAGATG ATTCACCCGA AGCAGATGTG
     2281 CGCTTACTTG GAGAAGTTGG GGTGGTCTGT CAAGTACGAA AAGACGCATG AGCGATTCAT
     2341 CACCCGTTGC TACTTGTCTC CGCACAAGGA TGCCAAGGTG AAGGTGTTCA TGCAGGATTT
     2401 GTACGGCGAC AAGCCTACTT CCATGTCCGC TGGCATGGAA GGCATTCCGG CGAAGAACAA
     2461 GGAAATTGTG TCCCTGCTCG CCCGCATCCA CAAGAAGGGC GAACTGGAAG TCATCTACGA
     2521 GATTCTGAGC GGCAAGTGTT AAATTTACTA CAAGGAGACA ACAATGTGTG AGAAGTATGA
     2581 AACAATAGAA ATTGACATCC CCGATGATGT CTTTATGGAG CTTGCGAGAG CGGCACATGA
     2641 AAAAAACATT ACTCTAAACG AGTTCATCTG TCAGATTCTT CAAGATTATG TTGACGGGAA
     2701 GTTGGGGATC CCCGAAGATC CTCTTGAAGT GAAACTGCGG GAAAGTGTTG TTGATGTCGT
     2761 TGCCAATGGT GTGACGATTG AAACTCTCAA GAATTTCGCC CACTCGTATG TCAAGTGGTT
     2821 TGAGGAATCC TCATCGGAAA CAAAGTTTTT CAGCGACATC ATTCAGGATG GGTTCGATGA
     2881 AGCAGATAAG AGAGACGAAA ATGCGTCAAG AACTTGATGA CAAACTCTGC TGCGATTTTC
     2941 CGCAACTGTT TGCGGACAGG CATGTGGATG CGAGTGTATC TCCTATGTGT TGGGGGTTCA
     3001 CATGTGGGGA CGGGTGGTAT GATATCATCT ACGAGTTGTC TTCAAAACTT GACGCTCTGT
     3061 TTAAGAAACA TAACATTGTT GGTGAGGCAT ACCCGAAGTG CGCCCAAGTA AAGGAAAAAT
     3121 TCGGGACTTT AAGATTTTAC ATGGACTCAA TACCAAAGGA GATATCGGAT GAAGCGTATT
     3181 CATACATCGG TGAAGCAGAA GAAAAGTCAA GCAAAACCTG TGAAGTCTGT GGAAAGGCAG
     3241 GAAGCGTTGT CTGTATCAGA AGTTGGTACA CTTGCCTCTG CGGAGAACAT GCTAAAGAAG
     3301 CTGAATCCCG CCGCTTACAA GTATAGAGAA AACAGGAAGT ATAACAAGCA GATTGCCGAG
     3361 ATTCGCAAGA GTCAGAACCA ATTCTACAAT AGCGTTGTAT TGACTTCGGT ATTCCTGAAT
     3421 ATATTTAGCG GCAACCCCGA TGAGTTCCAG TTTCTTCTGT CGAATGAGAT TACAGAGAGA
     3481 TACAAGTTTG AAGAGGCATG GGAGAATCCA GAATGGGTGT TGGAATCCAT TGATGAAATG
     3541 ACGAGCGACA TGTCTTTCGG TAATAAGTAT TTCACTTACA CCGGAAACGG ATTATTCATA
     3601 ACTCTCCAGT TTACAACCAA GAAGAAGGCG ATGAAGATAG ATGATATCAT CCGTGGATTC
     3661 GCGGGATACA TGGGTGGGGA TTGGGGCATA TGAAAAAAGA AGACAAAAAT AGTAACGATT
     3721 CAACTCCACC AGAAGTCGAT CACCCATGCG AACAGTGTGG GTCGAAGAAG AACGTTTCAT
     3781 ACTGCATAGA ACCGTACGAA TAAGATATTT GCGGGACTAT CCACTTGATG TGGTTATGTA
     3841 AAGATTGCTA TCACGAAAAC TGCGAGGATA TATAATATGA AAAAGAAAGA GTTACTTGAA
     3901 GCGATTTCTC GTATGAACGA CGATGATGAA GTTGTCGTTA CGCTGAAGCA AGGTAGCGTT
     3961 GGTGGGTGCG CTTGCACTCC AGTCAAATAC GCTTGTGACG GTTTCGATTG GGATAATGGG
     4021 AAGATACTTC TCACAACCGA AACTCCCGTA GTAACTCAAG AACATCTTGA CAGAATACAA
     4081 AAGTATTGTA GGGCGTATGA GAAGCTTCTC TATCTCTACG CCATGGAAAA CAATCTACCG
     4141 TTCATGGGGC AACCACTGAT GGGCAGCAAA ATGTGTCCAA AGGGCGGCGT TGCCAGAACA
     4201 TTCAAGGAAT ACATGAAGCG AGACGCCGAG GGATACTTGG GCAATGTCTG ACAATACCTT
     4261 CACCAATGTT CATGCTATGG AAAAGAAAAA GATATTTGAT GTCTTCTATG TGTATTACAT
     4321 TGACGAGATG AACGATTTCT TATATGTGGC AGACAGAAGA ATGACATTGG GAAGGTACAG
     4381 AAGTATTGTT GAGAACGGTG ATGATTATAT CATCATATCT CAGAATTTCG GTGATTACGA
     4441 ATCCAGAAAG AAGTACTACA AGAGCAAGGA AGCTGCTCAA AAGGCTCTTG AGAGGAAATA
     4501 ATATGCCTAC TGGAAAGACT TGTGGCAACT GTAAAAACTT CATTAGAATA AAAATATCAT
     4561 GGTTTCAACA GGGTGGAAGA AATGGACTCT GTGACTTCTA TGACTATAAC TGCAATTCAG
     4621 ACTCGTCATA CGCCAAGGAG TGCCCAGGGT ATAGGAAGAA TCCAGATACA CTGGTTGAAG
     4681 AGATAAGCAA AAAAGAATTG GATACATACG ATGGACACTG ATGAAATGAA AGTGTATATT
     4741 GAGACTCTTG AGAAAGAGAA TACTATTCTC AAGGATCGCA ATGATAAACT ATACGAGTTG
     4801 AATTGTAATC AAGCAAGATT GTTATCTGGA ACAATCGGTG ATGTTATTAG GTATTCTCAT
     4861 ATGGTTCGAT ATGATGATTT CAATTCCGCC AAGAATGTGT ATAATCAGAT TGTATGCAAT
     4921 GGTGCAGCAT CGGTGCCAGT AAATATAAAC TTCATATAAG GAGAATTCAT GGGACGCAAA
     4981 GTAAGCACAC ATTTCAATCC AGCACTCGGA ATCAAGTATT TCGTTATTGA CACCAAGACA
     5041 AATGAGAATG TGCTTGGGAG GACTCTCGGA ATCAAAGATG TCGAGCATAA ACCGATTCGC
     5101 TCAACGAGGG AAACTCCTGC TGGTGAGGAA TTCTTCAAGA TGCTTATAAA TGGCAGCGTC
     5161 TACAAGTTTC ATAATTCTCT ACAGAAAAAG GATTGTGCGA GCGAATGTGG GCGTTATAAG
     5221 TTTACAGGAC AACGCCCCGG TGGTAAGGAG GGGGCGGAGA GCAAGAAGCG TGAGAATCCA
     5281 CATAAGGATA TAGATTTGAA TACGCTTGAG TGGAAGTCGG ATGCATATGG AGAGTTGATG
     5341 TCGTGAGCAA AGAATATGAG AAGGAATTGG AGAAGACTAT AGATCATCTT CACAAGGTTA
     5401 TTGAAGAGAA GACAATACTT ATAGATCAAC AGAAGGTAAT GATAGATAAG TTTATGAAGG
     5461 GTGAAATATC AATCAACTCC GATGCCGAAT ATATAAATGC CCCATCATAT GTCGGGGTGT
     5521 CTACTGAACC ACTAAATGGT TCTGGTTCGT TTGGGCAACC ATCGTATACA TGGTATAAAA
     5581 CCGTGTCTCA GAGTAGTGAT GACCCGGATA TGGACAACCC CGATACAAGT GAACCGTTAT
     5641 GACTACAGAC TACGAAAAGC ATCTTCTTGA AACGATAGAG CGGCAAGAGC GTGAGCTTGT
     5701 CAAGTGTCGT GAGTGGATGG ATTCTGCGCG TGAGATAAGC GATAAGGTTA GAAGTAACTG
     5761 TGGAAATATG AGGTTCAGCG ACGAAGCTAT GAAAGATGTG GGTGCGGTGT TTGGAATGGA
     5821 TATGGTTGAA ATGATGTGTG ATGTGGTTAG GGTGAATAGT ATGGAGATTC TTGAAGAAGA
     5881 AATAAAGAAG TTGAGGGGGA AGCATGGAAA GTGATTACGA GCGGCAACTT CGAGAATCGA
     5941 ATGAGCATCT TCGTGAGAAA CTTGCCGAAG CCATCAATAT TCTTACCGAT AAGAAGAAGA
     6001 TATTAGAAGA AAAGGTGAAG AAGTATGGTA AAAATAAAGA AGTGGTGGAA TGGGAAAACA
     6061 TGGGGGCAAC ATGAAAAGCA TTCAAGGACT TGAATCAGAT GACGAAAAAC TCAAAGAGCA
     6121 AATAGAGAAA GTCTATGGAC AAATTGACTC TCTGGATAAA ATAATAGAAA GTTATCCAGA
     6181 AACAGACTTT ACAAGAATGA AACTTCGAGA GCAATCCTTC ATAGAAAAGA TACTACCGTC
     6241 AAAAAAGATA TAACAATGAC ACATCCACTT GAAATCGAAA ATGAAGATCT AAAAAAGCAC
     6301 ATTGAAGCGA CTTACGACGA GATTCTTGAT GTTGACTGCA AACTTTCAAG TTATGCTATT
     6361 AAGGATATGG TTGAGAACAT ACAGAAGAAT ACAAATATGA ATGCTTTCTC AAACATGTTC
     6421 GTGAATGCAG TAACTTTCGC AGACATTACA AAATATGGGG AATAACAAAT GAGCGACATA
     6481 GAAGAAATGA TGAAACTCTA TAAAGAGATT CAAGAAAATT ATATCAAGGC GATTGAGCGT
     6541 GAGAACGAGG AGCTTCGCAA GCAGCGTGAA AAAGACTCGC TCAAGATCGA AGAGTTGGAG
     6601 AAAGAATTAC TTGTGGAGCG TGGAAATAAG TATATAAAGA ACATTCCGAG TAAGATTGAC
     6661 GAACAGACTA TTATCGGACC CGGAAATGGT TGGGGATATC AGCCGAACCA TGTATGGACT
     6721 ACGAACCATA CAACCATCGG GGGAACCGCT GTGGGAGTTT CTGGTTTCAA TCCGACCTAC
     6781 AGCAGTCACA CCAATGACGT ACAAAAATAC AAAGAAGCAT ATACATCCAT TGGGGAACAA
     6841 ATAAAGGCGG CAACGGGGAT AGACGTCAGC AAAGAATATA AAAGAATGTT TGCTGCTATG
     6901 CAGGAAAAAA AATTGAAGGA TGACGGTGAT GACAACTGAC TACGAGAAGC AACTGGAAGA
     6961 GGATAACATC TCTCTTAAGA ATCTTCTTGA CGAGCGGACG AAGCAGCTTG ACGAAGCGAA
     7021 GGAATCGTTG AAGCGATGGG AAGATGGTTT TATGGTGAAC AACAAACCTG GGAGACTATC
     7081 ACCGGGTGTT CCATTAACAA CTGATATTGA CATACCATCG TATAATATAT CTTCACACAA
     7141 CACATTCGCT ATCAAGTCAA ATATATGCGT GGATGGGGAA ATGTTCACTG CTGACGATGT
     7201 AGTAAATCTC AAGCACTTGT GGAGTCTCCA CATGCAGAAG GAAAATAAAC CTCCTTTACT
     7261 TTACAGAATA TGGCGTAAAA TAACATCATG TCTGACTACG AAGAAGAATT AGAGAGGAAT
     7321 ATTGCTCTTC TCCAAGAGAA GCTTCAAGAA TCTCTGGAAA GGCAAGAAAG AATAAACAAG
     7381 TCAGCAAATG CTGATCTTTA TGATATGAAA GCATTGATTG GTAAAATGAG TGATGTATTG
     7441 TCAAAATTGA GACGGATAGA TGAAGTCGAT TATAATGTTG ATGGTGATGT TGTCTCAAGT
     7501 CCAAGTTATA GAAAAGACAA GAAAGAAATA GAGAAACAAC TCGTAGCAAT TCACGATTCA
     7561 CTTCACGATA GAGCTATAAA CATGTTAGAT AGATTCAAGG AATAATATGA TACGATACAA
     7621 CATTGACAAG GACAACACCG TGAAACCAGA AGGAGAGTTA GATCCAGAGA TTTACTCCCT
     7681 AACCTTCCAA GAAAAGGTTC TCAACGAAGT TATTCTCAAG AATGAGAATT TCGTCAAGTG
     7741 GTGTCAAATG ATATTCACCG ACAACCTCAA GGGGAGGACG GAAAATAAGA TATTTGAAGG
     7801 TTCCTTCGGA ACATGGTTGA TTCATAAGAT TGGACAGAAA GGCGTTCGTA TGAGCGTTGT
     7861 CCTATCGGAA GTGTTTGAGG ACGAGTTCGC AACGAAGAAG ATGAAGTCCA GAAAGTCATT
     7921 TGCCGCACTT CACGATTTCC TCAAGTTGGA TTGGAACAAT GTTGAGCGGC AGTATGTAGA
     7981 AGATGAATTT ATACGCAAGT GTATAGATGA AAAGAAAACT AAAGTCAGCA AGATTCTCCG
     8041 CAAAGCAAAG CGGCAGAAGA ATAAGCAAGA CGGTATATAA TCACATAAGG AGATGAACAT
     8101 GATATTCCTA GCCATGGTAA CACATAACAC CCCCAACGAC TACAACGAAT ACCACATTCG
     8161 CTACGAGGGA CACAAGACAC TGGAATCCGC CAGAGCGGAA ATATCAGAAG TCAGAAACAG
     8221 ACTTGTCAAA GATGGCAAGG CACCGCTCGA CTGCTATGTG TATGAATCCG CTGACGGGGT
     8281 TCCTCTTCGC GGATACCAAG CATACAACCT CGACCAGATT GACTTCAACT TCTACCGCGA
     8341 CCTGACGCCC GAAGAAGAAT CACGCAAGAA CAAGATGACG GCGAAACTCG AATCTAGCTT
     8401 GGGAGTAACT TCCTAAATGA TTGACGAGGA CTATGTTAAA CAACTAGAGA AAAACATAGA
     8461 GATTATTACC CAGCGTCTTG AGAAAAGTGA AAAACTCATT GGCGCTGGGT ACGATGTCTG
     8521 TATATTTGAT GACAGACTGA ATCTGATATC CTCGCAAAAA ATACTAGATT ATCTAGTTTC
     8581 TTTCGGTTGG GAGTTGCAAC CGAAGAAAAA AGTTGATGAA CAGAAGCGGC GATGGGAGTT
     8641 TCTAAAGCAC CCGTCTGTCA ATATTTCACA CATGATGTTC AATGATTATG AAACGACATC
     8701 GCTTGGTAAA GAATTTGTCT ATGACGCTGG GGCAAATAAA GCAATATTTC AGTTTCCATA
     8761 TAAGCCTATA GGCATGAAGT ATCTCCAAAA ATATGGTATG GAGACTATCG AAGCATATAA
     8821 TAAGTTCAAT ATAGTGATAA AAAAGCAGGC GCAACTAGAA GGTAAACCGT TGATGCAATT
     8881 AATTGACGAG TTTCTAACCG ACTTAAGGGA GTGATCCCGA TTGAAAAACT CTTGGATTCT
     8941 GTAAAATGGA TGCAAGGAGA CTAAAATGGG ATACCTGAAC GGCAGGACAA CGTATTTGGC
     9001 TGGGGCGATG CATGCGACGA GTGATGATGG TGTTGGTTGG AGAGACGGCA TTACCCCAAA
     9061 ATTGAAGAAT TTATTTAATT TGAATGTTGA AGATCCTTGT AAAAAGACAG CAAATGGGTT
     9121 TGGGGAGGTT TCCGATGATA AGAAGTTTAT AAAAGAGTTG ATAAAACAAG AAAAATGGGA
     9181 AATTGTTAGA GAGAAATTCT ACCCAATAGT TAGAAAAGAT TTGAGATGTG TTGATAAATG
     9241 TGACTTTATT GTGTCTGTTT ACGATGCAAA TCTTCCGATG TTTGGAACTA TAAATGAATG
     9301 GGTGGTTGCA AGTTGGCAGA AAAAGCCAAT ATTAGTGAAA TATGACAGAA GTCAATTAGA
     9361 CGCATTCAAT CCATGGATAA CTTGTTTAGT AAAACCTCAA TGGTTTTTTG ACGAGTGGGA
     9421 CAAAATGTTT GAGTATCTTG CTAAAATAGA CACAGGTGTT ATAGAAACAT CACATTGGGG
     9481 GTTGGAATAA TATCTGAGTT TTTACAAAAA GTCAGATATA AATAATGGTA AGGAGACTTA
     9541 CTGTGATATA TAAAGCCACC AATAAAATAA ATGGGAAAAT ATACATCGGT AGAACACTAA
     9601 AACTGTTGGA AGATAGAAAG TATCAACATG AAAAAAGCAT TGATGATACT CACTTCCATC
     9661 AAGCTCTGAA AAAGTATGGG GTGAATAACT TCGTATGGGA AGTTATTCAT GAAACCGATT
     9721 ACGATAATGA ACAAGATTAT ATAAAAAAAT ATAATAGTTT GGATAGAAAT GTTGGTTATA
     9781 ATACTGCCGT TGGTGGACTT GGTGGTGACA CCATATCAAA TAATCCAAAA AAACAAGAAA
     9841 TAAAATCAAA TATGTCAAAA AGCTCTAGGG AAGTCTGGAG TCGTATTGAA CACCGTGAGA
     9901 AAATGACAAG AATACGAAAA GAATATGGAA ATACAGAAGA ATTCAAAGAG AAAGTTTCTC
     9961 AAAATAGTAA GAAAATGTGG GAGAGTGAAG AGAAGAGAAA AACGCACTCA ACCTACATGA
    10021 CGGAAAGATG GAAGGATCCT ATTTTTAGAG AACAACAGGT AGAGATTAGA AGAAAAAATA
    10081 TGGGAGGTAT GAACAACCAT ATGGCTAAAA TCACAAAAAT AATTGATAAT ACCGGAAAAG
    10141 AGTATATTTG TGAGGGCAAT CTTTTTGAGT TTTGTAAGAA AATGGATATA CCGTTTGCCA
    10201 CTATTGTAAA GTTTAGAGGA AAAGGTAAGA TACCAAGAGC GGAGAAGAGA AACCTTGCGA
    10261 GAGAAAGGGT TGAGGGATGG GAAGTTATAG ATATACCAAA GGAATAAAAT GAAAACTCTC
    10321 ATAATCATAG CGTTGTTTGT CTGTGCAGGC TGCACAAATC GGGCGCAAGA TGCACAAAAC
    10381 GCCCGCGATG ACCAAAAACC AAACCTTCAC ACCATCGGAT ACATCGGTGA CATCAAGGTT
    10441 CAAGTCGGTT ACGCTGAAAT AAACTTGGAT TGAAGGAGTA ATCATGTCTT CATGGAACTA
    10501 TCGTGTCATT CACCGCAAGA TTCTTGGGAG AACCCCGGAG TTTGACGAAG ACGTTTATGC
    10561 CATTCATGAA GTTTATTACG ATGACAACGA TAAGATGCTT GGAGTTACCG CTGATCCGGT
    10621 TCCCGCATAC TCCGAAGATA TGAAGGGGTT GGCATGGGTG CTTGAAAGGT TTGCCGATGC
    10681 ATATAAGAAA GGTGTTGTCG AATGGGATTC TATTCCCGAA AAGGGATCGA AACCGTTTGG
    10741 GTCTGACAAA GAACCGTTTG GTGTAAGCTT GGATGGAGAA TAAACATGTC TAAAAAATCA
    10801 CGATGCATTG TTATTGACAC AGAGACAACT GGACTCGACA CACATAACAG TTTCATTATT
    10861 GAAATGTCAT GTGTTCCACT CAAACCGTCG TTTGAAGTTG ATGAATCCAT CGAACCGTTC
    10921 ATCCGTCTTA TCAACCCTGG AAAAGAAATT CTGTATGCTC CCGAATCGGA AGGAGCGTTC
    10981 AAGGTAAACA AGATATGCCG TGATCAGATT ATTGCCGAAG GCATCAGTTA CAATGAATGC
    11041 AAGCACCAAT TTATTGGATG GTTGCGTTCG TTTGCCGATT GCTGCGATCC GATGGGGCAG
    11101 AACTGGATGT TTGACGCTGG AATGCTTCGG ACTATGTTTG GACATGATGA CTACGAAAAG
    11161 TATTTCACCC GCAAGGTGCG CGATCCTAAG ATTCTCGCAC AGTTGATAAA TGACACCTTC
    11221 CCCGATACTT TCAGACATAC AGGACTTGAA GAGGTTGCCA GTAAACTTGG AATAAAGTTT
    11281 GAGGGCAATG CTCACCGTGC GTATAATGAT GCAGTTGTAA CTGCTAAGGT ATATGCTGGA
    11341 CTCCAGCGAC GATTGAATTT GTCGCAGTGG AGTTTAGATG ACCGTAAACC AGAAGCTTCT
    11401 CAACGATAAG GAAAATAACA TGCCATACAT CAAACAAGAT GCCCGTCATA CATTTGAGAG
    11461 TCACATTCAG AATCTCGCTG CCGATGCTGA GAACGCTGGG GACTTGAACT ACATCATCAC
    11521 CAAGATGCTT CACCTGTATC TCAAGAAGAA GGGGTTGAAG TATGCTAACT GTAATGAAAT
    11581 AATCGGCGCT CTTGAGTGCT GCAAGCTTGA AATGTATAGT CGCGTCATTG AAAAATATGA
    11641 AACCGATAAA GCCAATCAAA ATGGGTTTGT CGATGTTCTG GATATTGAGA GGCGTGGTGA
    11701 TGAGGTTGTT CCCGACTCAT TAGAAGATAA GTGATGTCAA GTAAAATATT CACATCCAAG
    11761 TTGAGGGTGT TACACACCCC CACCAAGGCG TCAGATTTGA CCGTTGACGA GGTTATTATC
    11821 GCAACCGACG CGGAGGGCGG GGTATTGTTT ACTTTCATGC AGGATGGCAA GGAAACCCTC
    11881 TACGATGCCT CAGAAATGCC AGAGGGGGCG TGTCCTATCC ACTTTCCCCC GTTTAGGGAA
    11941 CTTACTGAGA CTAAATAGGG TTATGCGGCA AAATCTAACC AAGCAAAGTA TTGAAGAAAT
    12001 GATAACCGAA GCAAAGAGTA TCTTTTTTGC CTCGGACAGA CCAGCTCGTG AAAAAAAGTT
    12061 ATTGAGGGAG ATTGTACCCT TTATATACTT CAACGATAAA CTCAAGACTA CTTGGGGGCG
    12121 GGCATGGGTA TGCCATTCAT ATGACTCCGA AAGGCATATG GTTGGTGTTG ACAAGAGTTT
    12181 AGAGAGGGTG CTTGTTGAGG GTCGCAAGAG TTGGTTTATA CTTGAGATGA ACCCCGCCTC
    12241 ACAGTATGCT CCAGTCAATG AAGTGCGTGA CACAGTTTCC CACGAACTCG CACACCTACT
    12301 TGACTTTCGG TTATCGGGGT GGTATATTAG ATACAAGGAA GACCACCACC AGGGATGGAA
    12361 AAACATCCAC CTTGCAATGG GGGGCAACGG AGAAACACAT GGACCTGAAG ACATCGACTT
    12421 GTCTAATCTC AAACGATACC GTAACCGCTG TCACTGGCGA GGTTAGAACC CTCGTCGTTG
    12481 GATGGTTGGT TCAATGGCAG AAGGGACCAC TGATTCTGAC CGTGAAAGAA ACGCATGCTC
    12541 GGGAAGCGTA TGAAAAAGCA CTTGAGCAAG ACAAGACGGC AAGCATCCAG AAGATGACGG
    12601 TGCATGTCGA GCGATTCAAG GAGTTGGGGC GAAATCTGTT TAACCCTCTC CCACCCCATG
    12661 TGGATAATGT GGTCGATTGG CGAAACAAGA TTGTCAAGGA GTGGCACGAT ACAGTTGGAA
    12721 AAATCAAGGG TGCCAACCCC ACCATCGTTT GGGACCGTGT GGCAAAGCGT AACGGAATCC
    12781 AATGCCTCAC CGCCCACGAA TTCAACCAGT GGGTCATGGA TCACATGAAG TATATTATGA
    12841 GGATTATCTA AAATGCCGAC ACAGAATCAA TGGGACTCTC TTTTTCTAAA GATGGCGTAT
    12901 GAAGTATCCC TATTAAGTAA AGACCCATCT ACTAAATGTG GTAGTATTAT AGTAACACCC
    12961 AACAGAAAAA ATATATCTTT TGGATATAAT GGTTTCGTCT CGGGGATAGA GGAAACAAAT
    13021 GAAATGTGGA ATGAAAGACC TAAGAAATAC TTGGAAGTCA TTCATAGTGA ACAGAACAAC
    13081 ATTCTAAATT GTCCGTTTGA TACTAATGGT TGTTCAATAT ATATTACACA CCAACCGTGT
    13141 ACTAAATGTA TTATCTTATT AGCACAATCC AGTATAAGTA GAATAATCTA CTCTAAAAAA
    13201 TATGACCGTA TTGAAAACTT AGATGTATGG GAAAAATATT CCAAATTGTT TTTGGAAGTC
    13261 AGGCAGGTTT CTATATAATA CTTAGACAAT CTAAAATATC TTCATTGTTG AAGTAATATG
    13321 GTATATCAAT GTATTCTATA TTATTATCTT TACAATATTT TATTATTGTA TTATCTCTAA
    13381 CTATTTGCTT ATAAAAATTC CCCACACTTC TCTCGTTAGA AATCCCCCCC CCCCCCCGAA
    13441 CCTGACAGGT TTATAATGCT GTTCACCGTT ATATTCAATT ATATATTTCT TACATTTATT
    13501 TTCGAGATAA AAGTCAACCC TATATAATTT ATCATCGTTC CACCAGAAAA CCCATTGGCT
    13561 TTAGCCGATG GGATGAATGG TGGACTACTT AACCTTGACT CTCAATATAC TTTCTAATAG
    13621 TTTCTGTAGA AGCATCACCT GTTGAGCAAA CAAAGTAACC ATCACTCCAA AGTGTCTTTT
    13681 CTTTCCAAAA ATGCTTCTTT AGTAAACTCT CATTACTTTT CCAAGCATTC CAAGTAGTTT
    13741 GTTGCTTGAG TAACATAACA AGTTTAGAAG GTGCTAAAGT TGGTGGTATA TCAACTAACA
    13801 TATGCAAATG GTCGTTGTCT GTTTCCATTT CGTCAATAGT TACTTCGTTT TTAGAACAAA
    13861 TATCGTAGCA CCATTGCTTA ATATCATCAC TAAAACTTCC CTTTAGAAGT CTCTTTCTAT
    13921 ACTTGATTGC GAACACTAAA TGTAGTTTAA CTGAAATGAC CAAGAAATCC CACTTCCTTT
    13981 AGGGGGTGGG AGCATTCACA ATCATTATAT CACATTATAG AATAAAATAT GAAATACTTT
    14041 CTACTGTCTT TCACATCACT GGAAGAGGAT GCGCCTCAGA GCTTCGTAAA TACGACTCTC
    14101 AAAGGTTCCC GCATTTGGCA ATGTGCCAAA GTCTGGTTCA ACAGACTTAC GAATTATATT
    14161 ACGAACATTC TTGTCGCGAT TTGCGGTAGA TAAAACATCT GCTGGGATTT CGTTTGGTTT
    14221 GACAAGTTGC ACTGACGCTA TGGAATCGTC AAACTCCCCG TCACGATACG CTTCAACTAA
    14281 ATCTTGATAG TTCATGTTCC AATTTTGATT GGAACCGATG TCATGGAGGC GCATCTGTGT
    14341 GAATGGACCC ATATCTTTTC CGAACTTCTT TATTATTTTG CCAACCACCG TCTTTGCCAT
    14401 TCCGCTGAAT TCGGCAGTGA ATGTTGACCC AACCTGACGG ATTCTCACCC ATCCCTTTTC
    14461 AAATGCCGAA TGGAGAATCT TATATCGTGA GTCTCTCTTG TCAACTTTTT GAGGGTCATA
    14521 CGGATTGTCT CTCAACATTT CGTCAATTTC TTCACGGGTA AAACCAAACT TCTCGGGGGA
    14581 TTTAATAATA GCTGAACCAT GCTCATCTAC TCGTATGGCT TTTCCTGTAT TGCGATTAAG
    14641 CCAAAACCCG ATAAAATTCA TATAGTGAAT CCCCTCATAG GATTATTTAT ATGCCATTAG
    14701 GTAACGGATA TTTTTACGAT AGAAAGAAAA AGAGATACAT CACTATCTCG GAACACGCAA
    14761 CCGATGCCAT CGCCAACCCG GAAGTATTTG ACTGTCATGA GATTAAGCAT CTAAATCCGG
    14821 TGAAGGACAG GGACGATATC GTTGTGTTTG TCCTGAGAAA AGGTTTCATT CGGGTGAGAC
    14881 ACTGGAAGGA TAGGTTGGGG TGGCAGTTTT TCGGTGACTT GGAAGGCGCT CTAAAAGTCC
    14941 TCAAGAAGTA TATGAAGGAT AAAGAAGTCG GGGATGCCTG TATCGTGACA TTTACGGATT
    15001 TCGAGACTTG GAAAAGTTTG ACACGCAACG CCGGTGCTAT AAAGAAAAGA AACTTCTTGT
    15061 CTACTTTCCT TGAAATTGTG TGATACACCG GGTTGGGTGC CCTAACATGT TCCTTGAAGT
    15121 ATTGGGGATG CCTGCTAATA TGGGGGCATC ACCAACGAGG AAAACATGAA GATCAACACC
    15181 CGTGATATGG CTGCTACTGG TAACGCTGAG ATTCTGGACC AGAATGAGTT CGGAATTTCC
    15241 AGGGATCCCG ACGATGAAGA TTTCGCCATG GATGTCATGT CCTCGCAGTT GTATTCAGAC
    15301 AGTCTCAAGA TTATTTGTCA AGAGTATCTG TCAAATGCTC GCGATGCCCA CCGTGATGCT
    15361 GGGCGGGCAA ACATTCCCGT TGAGATTCAC TTGCCGACCG ATGCGGAACC GTATTATGAG
    15421 GTTTCGGACT ACGGCAACGG AATCTCGCCC AAGAATTTCA AGACTGTTTT CCTCAAGTAT
    15481 TTCGCTTCAA CGAAGCGCAA GAACGATGAC GCTTCGAAGC GACAGAACGG TGGATTTGGA
    15541 TTGGGTGCCA AGTCCGCTTG GTCATACACT TCTGAGTTTT TCGTCACTAC CGTCCATGAA
    15601 GGCATTGAGT ACTGCTACCA CTGCTACCGC AACGAAAACA AAAAGCGTGT CTCTGACTTG
    15661 GTTTCGCAGT CCCGTGTCGG TGCTGGTGAG CATGATGGAA CCAAGGTCCG TGTCAACATT
    15721 CTCCCAAACG ACATCCTAAC TTTCCACGGG AAGTTCCGTG ACATCACCCT CATGTGGGGT
    15781 GTCAAGCCGA AGGTTGTTTA TCCGCAAGAT TTCAAGTATG CGACTTTTGA AGCAAACGCA
    15841 TGCATCTACG AAGATGATAA TGTTGTCATC TTCAATCGCA ACTGTGGCGC TCGCAACGTT
    15901 GCGACTGCCC TTGTGGATGA CATTCCGTAT CCAATCGACG CCAACATATT CCAGAATACT
    15961 CTCACCGCAA GTGAAATGAA GTTCCTGGGG CATGCCGCTG CGTATATTCG CTGCGACAAG
    16021 TTGATGGTCG ATCCTACCCC TAACCGTGAG AATCTGGAGT ATAACCGGAG GACGAAGGAT
    16081 TACCTGGGGC AGAAGATCAA GGACGCTCAC GCTGCCATTT TCGGGTTTGT GTCGAACAAA
    16141 ATCAATCAAG CTTCTTCCTA TTGGGAAGCG TGCTGCATGT GGTCAACCGA TGAAACGGTA
    16201 TCGTCCCTCT GCAACATGAT TGAAACGCCC AACTACAAAG ATACTCCGAT GTTGGACGAG
    16261 GACGTTCGAG AGATTCGCTA CGACGGCACC TACCGTCGCG GCAAGGAAAA GACTTATGTG
    16321 CAGTTTGTCA ATGTGAGCAC CAGAGCTGAC GGTTCCATCT GCATGTCGAG TGTGAACGAT
    16381 GTTGGTTCTC ACAAGATCAA GAGCGACATC CCGTTCGTCT TCAACATTGG TGGAAACCCT
    16441 GCCAAGTGTG TTGACAAGAT CAACACGCTC CTTGCTACTC TTTCCAAGGA CAAGGCGAAC
    16501 CACCCGACCA TTCGGGGAAT GAACCTCGTT CGCCTCCCGT CCGAAACGGA TGCTCTTACC
    16561 AGTGTTATGG CGCAGCTTGA GAAAGACTAT CACTGGTCCC ACCTTCTCAA GTATAACCTT
    16621 GGTGATGTTG TTGTGCCAAA GGTCAAGATG GAACGCTCCA AGGGCAAAGT CAAGGGCATG
    16681 GTATACCGTC TGACACCCGG CAAAACTCTC GTCAAGGAGG ACGTGGACTT CAAGGGTCGG
    16741 CACGATATCT ATATCCCACT CAAGAACAAG ACGGTAACGA TTTTCGGAAA AGAGTGCCGT
    16801 TATGATGCCA GTCCCGTGTC TGAATATAAG GCATTCATCA CCAGTGCGAC GGGTATGGAC
    16861 TTCGAGCAAG TTAATATCTA TGCCGTCCCG CTGCGCTTTA TCAAGAAGCT GGCGAAGGTC
    16921 AAGACGATGC GCTCGTTTGA TGTTGTCGTG AAGGATGCGG AAGAGAAGAT GCGCCAGAAG
    16981 TACGACTTCA ATGCGGTTGC CTCGAAGAAA AAGAATGTCT CTCACTATCA CGATGTTGTG
    17041 GGAAAACTGT CCAGCAACAT TCGCGAGGTT TACTCCTATG TCAAGAAGAA TGTGTCTGCT
    17101 GATTCGGTTA TTGCCAAGGC TTGCGAACTA CACACCAAGT ATTATGATAG CAATAACACC
    17161 GCGATGAACA TGTCCACCGA TGAACAGTGG ATTCTGTGGT ATGTAAACAT GCAACAGATT
    17221 CCAGTAAACC TTACCTCGCA TGATAAGGAC TTCACCGATG CGAAGGATAC TATTGAGGCG
    17281 TGTACCAAGA TGTATGCCAC CTTCCTTGAG ATGTTCTCCA CCTACGGACT TCGTTATAGC
    17341 AAGGAACGGG TTGACCTCAC TACTGACATC GTGAATATGA TTGAGAGGAA AAACAACCCG
    17401 GCAGTATAAT AAATACTGTT ATGGGAGATA ATGTATCAGC TTTTGAGATA ATAGATTTCA
    17461 CTGGATTCTA CGAGTCCTTG GTGAACGAGG CGTTTTCCGA TTCAGCACTG CTGGTCGGAA
    17521 GGCGCTTTTT TCGTAAATCG AAAAAGGACA TGGACATATT CAAGAAACAT GTCGTTGAAA
    17581 AGAAAACATC CCTAATTCCA GAAGAAAAGT ATATAGTCGA GCAAATAGCA AAGCATCTGT
    17641 TTGCTACCGA AGCATCCGGC ACGGTAAACT ACATACTTCC AAAAGATATA GAGATAGTCA
    17701 TATCTAATCT ATCCAACGAG ATAACCTATA AAATTATGTC CAATCTGACT AACACAGACA
    17761 TTATGGAAAT GTGTTATTCA CCGGAAGATG ACGATATTAT ATGGAGAATA AAAAAGTAGT
    17821 ATAAAATAGA GGCAAGGATA CTATATGGAA ATTCACAGAG GGGATACGCT TTCAGGTTAT
    17881 GTAGTCACTG CTACGGAAGA TGAGTATGTC CTCACGTTGT ATTCCACCGA TGCCACATTC
    17941 GCTGACTCCG CTGGTGAGAT AATCGTTGAT GCGTTGATGA AGTATGAGGT TGAAACCGTA
    18001 AGCGATGCCG AAGTTCATCA GTTGTTTGCA TATGCTAAGA ACTACTTTGA TAATTTGAAG
    18061 GCGTACATCA AAGAAGTCGA TGGGTAGTTT ATGAAGATGC CTCCCCCCAA AGAAGATACC
    18121 CTGCTAGAGA TTGCCGATAT GGATGGAATG GCAAAAACCA TAAAAGACAA TATATTAAAT
    18181 TTCTACATCA TCACATTCTC CCATTACAAA GAATTCATGG ATGTTTATGA TGATAGGAAA
    18241 CTGTCTATAG AACTCATATT ATTTTGGTTA CGGCAGTATT GTTTTTCTGG CGACGATGGG
    18301 CGGTTGATGA TGTACTCGTC GGATTATGAG ATTTTATCGG GAAGGATATA CAAAGAGTTT
    18361 TGCGAAAGTA TGATGAACAA ACTTGTTGAC ACGGGGCATC TAAGTCTTAT GTGGAATAAG
    18421 AAGAAAAAGA TAGTTTACTG GAAGAAAAAC AAAGTATAAT ACTACCATGG ACAACATAGA
    18481 ACAAAAAGTC GTTGATGATG TTAAGTGGCT TGTGAGGTTA TTCCCAACCG CCCCGGATGT
    18541 AAAGTTTTTG GAGTCTAGCA TCCAGGCATT TGCCATTTTT ATGGGCATCA ACCCATCATT
    18601 TCAATGGGAT GAGCATGACA TCATAAAGTT GACATTGGCG GGTTACATCG CCGCAAGGGC
    18661 AAGGATGATA GACGAGGATA GATTCACCAA CATTTACCCA CATGTTTACT ACCAAGTCGC
    18721 ACAGTATTTG GTTGAGCGGG ACTACAAGGG TGTCCCCGAC ACTCCCGAAA ACTTTGAACG
    18781 ATTCATGAAG AAAATAATCA TAAATAAATA ACTTGTATAA ATATAAGTAT GAAATTCTCC
    18841 GATTTTTACT CTAACTATGG TAAGACAACC AACAAGTCCG AAGAACAGTT GTTTTTCGAG
    18901 GTTGTTGGGG TGAAGGTTCC TTCGGTAAAT TCGTTGGTGG CGTGGTTGGT TTTGAATAAG
    18961 CAGATAAAGC CTTATTTGAA GGAAGCGAAT TCCAAACCAG TCCCCCTATT CAACCTACCA
    19021 TCTGCGAGAA AAATAAACCA TCTCGTTCGC AGCGTCCCCC GAATCAAAGA GTTGGCGGAA
    19081 GAGTTTTCGT TTAAGTTTAG GACTCCCGAC TACATAAGGG ATTAACATGT TTACATTATC
    19141 TTTGATTGCG TTGTTGATTT CCACTGTATC ATTGTCTACC ATGGCATATT TCGGCGTCCT
    19201 CAAATATGGC GAAACATCGG AAGACGATGA TTCGGAAAAG ACTGTCAAGG ATCTTAGTGA
    19261 ATGCTCCCAC CCCCTAAAGG AAGTGGGATT TCTTGGTCAT TTCAGATAAA ATATTACTTA
    19321 CTTTAGTTAT TGTTATTTTG GCGTCCGCTG GTATAATGGG GTATGTCCAT TACACGGAGA
    19381 ATCCAGTAAA TGTTCAACCT GTTCAAATCG AAGGTAATTG AACCTCAGAA AACTCAAAAA
    19441 GAGTTGATGC GGGAGCATCT TGCCAAGGTA TGTGCGACAT ACGATTCCGA GCGAGATGCC
    19501 GCTTTTAACT CGTTTACGGA TATATACTCT CTGGTTTGTT TTGTGAATGA TGACTTCCCA
    19561 GCAGACAAGC AGAATGTTCA TATTGCCGAA GTGCTGGCAG ACTTTATGTT TGTAGTTGGA
    19621 CACTCCCAAG ACTCTATACA GTGGATAGAG AGAAAGAAAA TGGTTGGGAG AAGAGAAAAT
    19681 GCCATCGTTT ATAGACTTCC GGCGGACCAT ATGCAGAATC TATATGTAGA GCATATAAAC
    19741 ATGATTCGTG CTGGCAAGAA AAGTCCATTC AGAACCGTTT CCATCATAAC TCAGGATGCC
    19801 GTAGCATATC CAGTAGCGTT CTGTCTTGGA TTCCTTTGGG GTTCACAGTC TGCTCAATAT
    19861 AAAGAATATC CATCATCAAG AATATAAGGA GAATATTATG TCCAAACACG TTCCAGGCGG
    19921 AGCAACCTAC ACAACCGCTG ACCTCATTCG CATGGCACAG TTAGAATACT TCGGACAGTA
    19981 TTCGGCAGTA GTCACGCGGG CGCTCGTCAA ACTAGCCACA TTGGAAGAAG AAAACAAGAA
    20041 GTTGAGAGAA ACTCTTGCCA AGTATGAATC GAAGACACCA GAACCTCAAG GAAAAGTGAT
    20101 CAACGGTATT TGAAGTATTT TATCCTACCA TATAATGGAG GCATATGAGT GTAAGCGTAC
    20161 AGACATTATT GAAGCAAATC AAAGACAAGG TTGGGGATCG TAAAGTCTAT CTTTACGGTT
    20221 CGTCCATCCG AGACATCTTG CTCTCTGAGA AACCCAAGTC CTTTGATTTT TATATACGGG
    20281 TACACCATGC GGATAAAGAG AAGGAAAATG TTCCTATCAA TCTCCCAATG TATAAAAATG
    20341 TCAGATATAC CATCGGAACT TCTTTCGAGA TATCGGAACC GTTCACCATC AACAACCTCT
    20401 ATGTCGAGGT CGATGACTTA TTGAACAACA AAGTCAACAT AGAATCCTTC CATAATGGAT
    20461 GGAGAGACTT CAACAAGGGA ACCGTCCGCT TCACAAAAGA ATCGGTTGAA GATATGAAAC
    20521 CGGAATGGAT GCTTGAATCT ATAAGCATAT CAGTCGATAC GGGTTTCCAC TTGGACCCAA
    20581 GGACTATCAA CGAGATATTC AAGCATAGGT CCATGATAAC TCAGATTGAC AGGCGTAAGA
    20641 TTTACCACTT CTTGTCCGAT TCATTGAAGA CAAAAAGACC TCGCCGGGTC ATTTCGCTGA
    20701 TGAACACTCT TGGACTTTCC GAAGAGTTAT TCGGCATGAA GATGTGCGAA ACATCGGCGG
    20761 TCAACCATCT TAAACAGTCC GACTCCATTG AATTGTTTAC AGTTCTGTTT GCATCTGTTC
    20821 CAGACGCCGA AATGTCGAAG TTCCTTGTTG ACAAGTGCGG TTTCTTTGAA AGAGACACCG
    20881 TTCATATTGT CAACTTGGTA AAGGCAATAA ATGATATTGA CATGGAAATG AAAAACGGTG
    20941 TTGACTTCGA AGCGAGAAAG TTCCTTATCA ATATAGGAAA AAAGCGTATT CAAAACGCAA
    21001 TTCGTCTCTT GAATCAGATG GACAATAAGG AACTGGCGAA GTCTGTCAAG AAACAAAAGA
    21061 ATGCTGCTGT CGGTGTAGAA CAACTTTCCA TCGACAAGAA TATGATTAAG GCAGCGTTCG
    21121 GTATTGCTAA TGAGTCATTA TTGGATAAAC TGATCAACAT AGCGGTGAGC AAGGTAATCG
    21181 CTGAACCCGA TTCGAATACG AGAACGAAGC TTCTTACATA TCTCAATCAA GAGAGGAAAA
    21241 ACTTATCATG AACGCTCCCC AGGAAACTTT TTCAGTTGGG TCACGGGTGA CTCACAAGAC
    21301 TAATAAAAAG TGCAACGAAG GTGTAGTGGT TTGGATGCAT GGAGATTATG CGGGCATCAT
    21361 TCCAAAGATG GTAGGGAAGA TTTGGTCAGT GCATTGGAGC AATGGTGAGC GTGGCATATA
    21421 CGCTTCCGAG GATATCAAAA AGATTCCGCC AAAGAATCTG AAAAAGATAG TGGAAGAACA
    21481 AATAACTACT GAGGATATCC CCGCAGATGA AGCAAAAGAA TAAGAAGAAG ACCAAAAAGG
    21541 TTAGTAGCGA TATTGTTGAG ATAAGTAAGT CGGCGTTTAG AAACGTCCGA CAGTCACGAA
    21601 ACTCTTCAAA GGAAGAGATA ATCCGCAAGA CTGTGGATGA TGTTGAAGAA AAAAAGATTA
    21661 CTGTAGATGG TGAAGTTGAA GAGGAAAACC GAAATCCAGA TATGGATGCT GGTGAAGATG
    21721 TTATGGATAG CATCGAAACG ATAGAAGAGG ATGCTTCCAT AACGAATGAA GATGATGCAA
    21781 TACAGATATA CCGTGATGTC ATGGCAATGT CGGACGAGGA CCGTAACAGC GATGCCGATG
    21841 GAAAACCAAC TTCCGTTCGT CTATCGCCAC CACCGCCGCC GTCCTGGGCA GATGTTGAGG
    21901 GGAATGTCAA GTTTAAAATA GGTTCCTTTG TGAGATATAG GGGAAATCCA AACGGAACGG
    21961 TATACAAGGT AGGTGGACCG TCCACTAAAA AAGATACCTA CAGTATACGG GCAAGTAAAA
    22021 TGCGTGATAA CATAGTGGAA GACGGTTCCA GATTAGTCAA AGTTACTGAT GGGGATGCTA
    22081 ATTGGGTTGA TTATTGGAAA CTCAATCCAG TCATACCGGC ACCGAAACCT TGGTGGTTAA
    22141 ACAAAAAGTA ATACCATGGA CGAAAAAGAG TATGTAAAGC AACTTGAGAG GGAGAATGAA
    22201 TTTCTCCGTA ACAAGATTGA GATGAACCCT ACCCTTGCTG ATATTATGAA AAAGTATTTT
    22261 TGTTTGAGCA AGGAAGTCAA CAGAAATGGC GAAGAATCAT ATGGGTTGAC ATTGACACCA
    22321 ATGGCGCAAT CAAAATTCCT CCGAAAAGAG GATTACGATT ACTTGCTGGG CATTGGGGTT
    22381 CATGAAGAAC ATATCGACTG TGCCGATGAA TTCGCAAAGG ATGTGACAGT CACCAACGAT
    22441 GATAAGATGG TAAATGAAAT ACTTGACAAG TATTATGAGT CCGCTAAAAA TTCCTCCCGA
    22501 TTATATGAAG AGTCTGGAAC AACCCTGTCC AGTGAAAAAG ATTGATGATT ACATTGAGGA
    22561 AGTACGAAAG AATCTTGATC AGGGTTTATT AGACACTCCC TGTGAGTGAC ACACCCCGCT
    22621 GAGAGGCGGG GTTCTTTGTT GGATTCCGAG AAATACCTTC TATAATGGGG GCATAAGGAA
    22681 ACCAATAATG ACTACTCCTG AGAAGCATTC GACCCTCAAA CTGATTTTTG GTACGGTGCC
    22741 CGCCTATGTC AATACGGGCG GCAAGTTTGT GGAAATTGCG GATATCTTCG CTACTCAGCG
    22801 AACCAACCAA GACAAGTACT ACGCTGTATC ACACGATGCC ACCGAGCGGT TCACTTCCAG
    22861 TCGTTTCTGG AAGAACTTGA CCACTCGTTT CTGGCAGTAT GATGACTTCC AGTTTGGTGG
    22921 TGCCGCTGCC GCTTCGTTCC TGGGCAACGC CCACCGTTTC AAGATTTGGT TCAACCCCTA
    22981 CGAAGTCTAC AAGATGATGA TGCTTGCGGC TTTGGACATT CCGACGCAGT TGGAAGAGAA
    23041 GGTGGAAAAG AAAGAAAAGA AGAGCAAGAA GGAGAAGGCG AAGGACGCCT CGCTTCCTTC
    23101 CGAGGAAGAT ATTGAGAAGG AGAAGTCCGA GTCCGAGAAG CAGTGGGAAG CACTCATCAA
    23161 GGGTGAGCAT CCCAAGGCTG ACGAACTCTC CCGTCAGTAT GGGTGGAGTC GGGAAATGCA
    23221 CACCGAGCTA CTCAAGTCCA AGGAACAGAA CGGTTGGACC GACCTGGGTT GGATGATGTG
    23281 GAGCAACCTT ATCATCAACT TCGACTACTT CAACAAGAAC ATCACTTCCA TCATGATTCA
    23341 TGAGGAACAG CACATTCTTT GGAATCACCT TCACCGCAAC GGGAAGCGTG ATCCATATCA
    23401 GATGAACATT GCACAGGACT ATGCCATCAA CCAGCAGTTG GAATGGACTC CCGAAATGCA
    23461 GAAGATACTT ATCACCAAGG CAAACGAGAC TTTCTATCAG CGTTTCGTCA TTTCGTATGT
    23521 CCGCTTCATT CTCCTGAATG AACCCGATCG GCGTGAGGAA TGCGAGAAGA AGTTCAAGCT
    23581 GAAGTTGGTC ATGGTTGAGG GTGGGACTCA AGAAGAAAAC ATTCAGGCGT TCATCAAGGT
    23641 TGCGGTGCCT CAGATTGATG CGCTCCGTAA CGAGTATGTT TTGGAAAAGG GCAACCACTA
    23701 CTGGAACCGT CCCGACAAGA CCGATGGCAA GTCGGCTGAC TTCTACTACC GCATCTTGCA
    23761 GGAGACGATG ATCTTCCAGG GCGGCGGGGA AGGTGAGGAT GAGGATGAGG GTGAAGGCGA
    23821 AGGCGAAGGT AATGGCAAGG GTAAAGGCAA GGGTAAGGGT AACGGTGGTG TCCGTGGGTA
    23881 TGACGCTCAC GACCAGTGGG ACCGTGTTGC CGAGAATGAA GATGGCGACG ATGGCGAAGG
    23941 TGAAGGTGAA GGCGAAGGTG AAGGCGACAA GGAAGGCGAA GGCGACGTTG AGGGCAAGGA
    24001 ATGCAAGGGT AAGGCGGAGG GTGGTAAGAT TGACCAGACT CGCGAAGACC CCAACGCAAA
    24061 GAAAAAGAAG CCGAAGAACG CTGGTGGCGA TGCACCGAAG GACGCTCCGC TGGGCGGCAG
    24121 CCGTGAGAAG TCCCGTGGAA AGGGTTTCGG TGCTGGTTTC GAGCATGCTG GTTTCGATGT
    24181 AACGACTGCT TGCAGCCGTC AGGAAGTCAA GTCCAGCGTC CGCGATGCGA TGGAGCGTTC
    24241 TGGTATCAAC CCCGACGATC CTGCCGAAAT TGAGCGTGCG CTCAAGCGTA TCCCCGGTAT
    24301 GAATGGTGCG CTGGGCACAG TCATCCATGA CTGGTTCAAG ATTCGCACCA AGGATTGGCG
    24361 TCAGATACTC TCGAAGTACA TCACCACTGC CATCAACATG AAGGATATGG ACTACACCAT
    24421 GTCCCGTGAG AACCGTCGCC TTCCCGGGGT GTTCCCCGGC AAGCGTCGGG AGCGTGGCAT
    24481 CGACTTGATT GTTGCGGTTG ACACTTCCGG AAGTATCTCA TATACTGACT ACAACGACTT
    24541 CGTAAACCAG ATTGAGAAGA TCAGCAAGGA TTGCGAACTG AACAAGGTTC GACTCATCCA
    24601 GTGTCACCAC ACTATTGCTT TCGATCAGGA AGTAAACCTC CGTCGTATCA AAAATCTTGG
    24661 CATTGTGGAA ACTGGCGGAA CGACCATGCG CTGCGTCTTT GAGAAGTTGA AGCGTGAGAA
    24721 CAACAAGAAG TTGCTTATCC TCTTCACCGA TGCTTGCATT GACGATTTCG ACCCCAAAGA
    24781 ATACTCAAAG TTCAAGCATA TTATGTTTGC AAGTCGTGGG AATAAGATAT ACGGGGATAA
    24841 CTTGAAGAAG AAAGGATTTA CCGTTATCTG TCAGGACGAG GAATAAAACA TGTATAACAA
    24901 AATAGAAGTC GGAAACAATG TCGTTTTCAA GGAAGGGAAA ATCCTTGAAA GATGTATAGT
    24961 GCGGGAAGTG AAAGTCGAAG GTGAAATGAG ATGTTTCACT CTTCTGTCAA AGGAAAACGG
    25021 AAAAACATTT ATCGTTTCCA TCAATGACAA TGCGGGCGGA GCATACTGCC CCTGGCGATT
    25081 TGTCCCAGCG AATGAACTAT CGGACTACTA ATGGGTTACG CGCACCACTA TACACAAAAG
    25141 AAGAGATTTA GTGCTAAGAA GTGGCACGCT TTTACCGAGT TTGTCGAGAA GCTAAGTCAC
    25201 TACAATCCAA CGATTTGCGG ACCAGATGGC ACAGGACATC CCGTTATAAC GGAAAACGAT
    25261 GTCATGTTCA ATGGGGATGC GGGGATTGGT GAAGCGCACG ATACATTTCA TGTTTCTCGC
    25321 GTTCCATATC CGCCAGATTT AGTGGAAGAT TATCGTAACG CTCATATGTT ATCAAAATAC
    25381 AAAGGATTCC GCTTTTGCAA GACTAACAGA AAACCATATG ATGCCTCTGT TGTTGCATGT
    25441 TTGATATCAA TTGATAATAT GGATAAAAAC ATTATGAAGA TTACCTCAAG TGGAAATGTA
    25501 TCCGATTGGC ACGCTGGATT GTATCTGTGT AGAGCAGTTT ACCCGCATGT TGATTTTACT
    25561 ATACCGGATC TGGACTGACG AGTAAAGGTA GAAGTTTACT CTGTAGATAA GTCTTTATTT
    25621 TGTCTATATT GTTCATTTCT CTGGAGTCAA CTTCTATTAG ACTTATATTG TTATGTTTGC
    25681 AATACTGTCG AAGCCATTCG TCTCTTTCAA TCTGTTCTTT TAGTTTTATA ACAGATTCTT
    25741 CTCTTGACAT ATTTCCGAAG TTTACGGGCT CGTAGTGTTG TCTTCCATTG TATTCTATTA
    25801 TAGTATTATA ATCTTGTAAG TAAAAGTCTA CAAGAAGGTA TTTTCTAATA CCTATGTACT
    25861 CTTTTATTTG ATATGATCTT GTGAATGCTC CCACCCCTAA AGGGAGTGGG CTTCTAAAGT
    25921 AACTTTTTTA CAGTTACTTA AAGAGTCCAT TCCGACTCTT AAAATATTTA GTGAAGCATT
    25981 TAAGTCACGG TTACATACTA ATCCGCAATG CGGACAGTTA TGTTCTCGTT CGTCAATTTC
    26041 TTTTTTGACA GTTGCTCCAC ACTTACTACA TACTTGCGAT GTATATGCAG GATTTACTTC
    26101 AACCACTCTC TTACCAGCCC ATTCTGCCTT GTAAGTGAGC ATTTGTTTGA AGTTATACCA
    26161 ACCACCATCA AGTATGCTTT TGTTCAATGA CTTCCAGTTA TCGGAAGTCA TTTTCTTAAT
    26221 GTTCAACTTT TCAACACAAA TAATACCATT TTCTTTGACT ATCTTATGAC TAACTTTATG
    26281 TAAGAAATCT TTTCGTTGAT TTTTTACCTT GAGATGTTGT TTAACGAGTT GTCTTTTTAC
    26341 TTTCAACTTC TTCTTGTTAT CTTTTGGAAG TTGCTTCAAC TCACTATATT TACTTTGTAT
    26401 TGTTTTGAGT TTTGCTTCTG ATTGTTTGTA GAAATGTGGA TGTTCAATAG TTTCACCATC
    26461 ACTACAAGCT GCGAAATCTT TACAACCAAC GTCTATACCT ATTGCCCTTT GGTTATTATC
    26521 AAAAACTTTT ACATCTTCAA CTTCACAAGA GAAACAAACA AACCATTGTC CTAAACCATT
    26581 TCTCTTAACT GTACAAGTTT TAACTTTACC TTTCATCTCA CGATGCTTGA TAATCTTTAC
    26641 ACTTCCAACT TTTGAGAGTT TCAATTTATT ACCATCAATC TTAAATCCAG TTTGTGGGTA
    26701 AGTTATAGAA TCATATCTTC CATATCCCTT GAATCTTGGA TATCCCGCCT GCTCGCCTTT
    26761 AGTTTTCACT CTACGGAAGA AACCTTTAAA TGCTTTATCT ACTCTTGCGC TTACATCTTG
    26821 AAGAACTTGG GAGTGAACAC CCTCAAACTC CCAAGTTTTG ATTAGGTTAT TACAATCAAA
    26881 AAGAGTCATT GATTTCTTTT CGGTTTCCCA AGCAGTTTTT CTTGTATCAA GCACTTTGTT
    26941 ATATACCAAA CGACACTTTT CAAGAATAGC AGAGAGTGTT TTCTCTCTTT TATCCTTTAC
    27001 TTGTAATCTG TATTGGTAAG TCATTTGCTT CATATAAGGT ATTTATATTC CGTTTTTATG
    27061 TTTTCTAAAA CTATTTTGAT TTAGCATAAA AGTATTATAA CACATCTCTA AATTAGTTAA
    27121 ACAAGTTTCT TAAGTAACCC ACCATTCATC CCATCGGCTA AAGCCAATGG GTTTTCTGGT
    27181 GGACCGATGA TAAAACTTAT AGAATTGTCA ATAAGTAAGT CCTCAATTAT TTTTTCACCA
    27241 CGATATCTAA CGCCGATATA CTCTTCACCA TATAACTCTT TCATTTTTTC TATATACCTA
    27301 TTTCTTTTGT ATTCTTTTAT ATTGTCCGAG TTTTTTGATG AGTATTCTTT CCAATAGTCA
    27361 CTTCTTGAAG AAGTGTCGTA ATTCTCTCTT CTCATTTTCA AATACTCTTC ACGGTTATCT
    27421 ATATACCATT TTCTATTAGT TTCAAGTGTT TCTTCTCTGT TATCCAAATA ATATTTTCTT
    27481 CTTTTTTCTC GCAGAGTTTC TTTGTTAGTA TTTTTATATT TTGATTTACT TTCTTTATAA
    27541 CAACTGTTAC ATTGCTTTCT TCTGGACGAA TGTTTCCCGT CCCTCCATGG AAACATTTCA
    27601 ATGTCAAGTA GTTTTTTACA ACTGTTACAT ATACATGTGG AGGTTGTTTT GGTTATATTC
    27661 ATGTAATCCC CGCATTATGT ATTTATAAGC GGGTGAGTGT GTGAGACACC GTTTTCTGAC
    27721 TGGTTGGGCG AGGTCTTGAT TGCTATGAAT ACCTGTTATG ATGGGGGCAT AACCAAAGGA
    27781 GAATACACTC ATGGCTGCTC AGGAAATGTC TCGCGATCAA GTTATCGACT GCCTCAAGTT
    27841 TTCCATTGAG AACTCGGCAA AGACCAAGCT CCCCATTGCT ATTTGGGGGT TGCATGGAAC
    27901 TTCGAAGACG CAGACTGTTA AGGATGTTGT GGAACGGATG AATATGAATC TGGTCGTTCT
    27961 CCATCTCGCA ACACAGGATA TCGCTGACCT CATCGGGCTT CCCCGTGACA TGGAGGTTAG
    28021 AAATGCTGCC GGGGTCGTGA CTGATAAGAT CACCATCTGG TCGTGTCCCG ATTGGTTGCA
    28081 CAATGCTAAG GAACAAAGCA AGATAACCGG AAAAAAGAAC TGTTTTTTCC TTGATGAGTA
    28141 CAACAGGGCG AACAGAATGG TTCTGGCTGC TATGCTTCCC TTCCTCATCG AAGGAACTTT
    28201 ACACACTCAC ACGATTGGTG ATGGTGACGC CGTTGTTTGT GCCATGAACC CCCCGACCGA
    28261 GGACTATGAG GTAAACGATA TCATCGACAA GGCGGCTCTT GACCGTCTTG GGCATGTTAT
    28321 CATGCGCCCG ACCGCGAACG AGTATATCCA GTACCTCAAG GACACTGGTA TGGACAAGAC
    28381 CACCCTCTCG GTTCTCAAGG AAGACCCTTC GTGGATCAAG ATTCCCGAGT TTGAGTTGAA
    28441 CTTCGAAGTC AAGCCCAGCC GTCGTAAGAT TGACTATGTG ATGCGTATCC TGGGTAAGAA
    28501 GGGCAAGGCG TGGGTGAAGG ATCACGCTTC CCATATCCTT GAGTGCTACC TGGGTAGCAA
    28561 CTTCCGTGAT GTGTGGTTGG AGCACTTCGG ACGGCAGACT GAGACTATCA CCATCGAAAT
    28621 GTTGCAGGAC TACCACAACA ACAAGGAAGA GATTACGAAC GCTCTCAAGA CCGTCATCGA
    28681 CGGGCAGACA ACGGTTCGTA TGGACCTTCT CACCAAGGCA GTCGGGCTCA TCAAGCAGTA
    28741 TATTGATGAC AAGAAGGATT CCCTGAACAT CAAGGATGCT CAGTGGATGA TGGACTTCCT
    28801 CTCGAATCCG CTGGTTGAGG ACGAGTACTG CGCTACTGTC TTCGAAGCGA ACAAGCATAT
    28861 CCGCAGCAAG ATGCTGAATG ACTTAGACTT CAATGTAAAG GTGGGCAACT TCCTCCGTGA
    28921 GAAGCAGATT TGGACCGAGG ATTCGGTGAA GTCGTGGTAA AAAACAAAGT CAAGATTATC
    28981 AAGGAATCCA AGGTGACTTG GATTCACGAT GCCACCGATG ACAAGACGCA ACTATTCGAC
    29041 TTCATAGTTG ATGGTTGTGT TGTCGGCGTG GTTTCACTAA ACCTGAGAAA CGATGGTTCG
    29101 GTTTATATCA TGAAACATGG TAAGGTGTCG TTGGAGTATC ATGGACGGTG GGGCGACGAT
    29161 GACTAAAAAG AAAAAGACGG TAAAGGAAAC TCCGGAGACA ATCTCCAGTT TCAACGAGTA
    29221 TGCCGATGGT TGGGTTCACC GAGAAGTCGA ATTGGGTCAT GTCCTTTCAG TTCCGGGTGT
    29281 TATTGAGTTA GTGCTTGAGC ATTACCACAA CGACATTCTC AAGGACTATG AGGACTACTG
    29341 TGAAGAGCAG ATGACTCAAG AACAATTTCA GTCAAAATAC TACTACAGGT AAATATATGC
    29401 CACTAACAAC TGATGATCTA AGAAAAGTCA TTCACGATCA TATCGTAAAC AAGTGTCCGG
    29461 ATGAAGTGTG GGAGCGAGAG TATAATGCTC GGACTCACTT GACAAAGAAG AGTATTGATC
    29521 ATGTGAGAAC CCCTGAAATG GTTATGTTTA GTGGACAAAT AAAATACATC CCAGGTTCCA
    29581 CACGCCCTAT GTTCGCCAGT GTTGATGCAT ATAAGACTGA GCGTATAACT GAACATGCAT
    29641 ATTACAAGGG TAAGCCTGAC TTCAAGAGCA TTTACCGTCG CTCAAAGCGA AAGGATAAGG
    29701 CTACCAAGAA TGTTGTGAGA GTGTTTTCAT CCACTCTTAT TCTGTTGGAT CATGACATCA
    29761 TCGTTACTAC CGATCCAACT GATAGTCAAG TCATTTCAAT CGACTATGTT TACAATGAGA
    29821 ACGAATTCCT CAAGGAAGCT CAAGAGAAAC TCAAGAAGCA AGGAATACAG TATGAAAACT
    29881 CTTGAAGAAG CACGCGACTA CATCAAGCAG CTTGAAGATG CCATTGAGGC ACAGAAGGAA
    29941 GTAACGGATA GAAATGTCCG TCGTTTTTTT ATTCCTACGA TTGGAACAAC CATCAAGATA
    30001 ATCAAGGATA CTCCTGTAAA CCTGTATTTT GAGAGTCGTA ATGAAAAATT CATTGCCAAG
    30061 GTAAGGGGCG AGTATCAACA TGGTTTCGAA TGGGATTCGT ATGGTGGGCG CATAAACCCC
    30121 ACGAAACCGC CTGAGTGGGC GAAGTATACC AAGAAAGAGG ACAATGGTTT TTTGAAATCG
    30181 AAGGTATGGT TCTGTGAGTG GATTATCCCC ATGGACACCG TTCTCATCGT TGATCGCATC
    30241 TATATCCGCA AGGGTAAGGA CATGAAGGAG TTTGACTCCA TCACCTTCCG CGTTGAAAAG
    30301 CAGAAGGGCA GCAAGTTGAC GGGAAGATTC TGGTTGAAGC GTTCCGATGT CAATAATCTT
    30361 GTCGTTGAGG TTGTCAAGGA AGAACCATAA ATAAAACAAA GGAAAACAAC TATGAAAGAT
    30421 ATGAAGAATG CTATAGAAAA GAATCTATAC GGAACCCTAG AAGAAGCGGC AACCCGCTCT
    30481 CTTGTGAGGG CTTTATATCA TTTCCAGAGA CATGATATTG GTATCCTGAC AGCGTTTCGT
    30541 GGATTATCCA ACAACATAAA CAAATACATT GATCCCAAAG AGCAGAATCC ATACCCCGAT
    30601 GCTGTTACGA GAAATAAAGC TGATAACAGA AAGAATAACG AGCTTGTAAA GAATACTCTT
    30661 ATCAGTAAAG GTTATTCTTT TTATCCGGTT ACAGGTTCAT ATATAGAAAC AGTAAATGGG
    30721 CAACCTGTAA CCGTTGATGA AGAGTCGATG ATAGTTGTTG ACCATAAACA CATTGGTAAT
    30781 CTCAAGGAAG TTATAGTTGC TCTTGGAAAG AAGTTTGACC AAGATAGCGT TCTCTTCAAG
    30841 AGTGCTGGTG AGAATCCCAT TCTCATTGGA ACAAACAACA CCGCTGGTTG GATACAGATG
    30901 GACGAAGTTG TTCCACTTGG TAAGCATACG TTTGAGAAAC CAGAAATGGT TTTCACCAAG
    30961 ATGAAGAATG GAAGGACTTT CCACTTCAAG CAAGCAGAAA TACATGAGGC GGTGTTTGAC
    31021 GATTACATAA AGAAGGAATC CATGGAGAGG TATCTTGGGA GGAACCGTGA GTGAAGATAT
    31081 TGAGAAGTTG AAGCGTCGGT TGGAAGCATA CGAACTCTTC ATGTCCAGCA TGGACCATGA
    31141 CTTCGAATGC TTCTCAGATG GGAAAAGTAA ACTTGACAGA GAAGGGTTCC CCGGTCTTGG
    31201 TCATTACACC TGGGAGAAAT TGCAAAAGTG GAAGAAGGAG ATAGAATCGT TTACAGAAAC
    31261 CGGAGAATAC ATTGAGTAAA AAGAAACAGG TTGTAAAGGT TGAAGAGAAA GTTGTTGAGA
    31321 CGGTAGAGGA AGTAGTTGAC ACTTCTCCGA AGATTTATGT TTCCTATATT GTGAAACTTG
    31381 CCGAAGAGTT TGGTGGGTGC GCTAAGGGTA AAACACTTGA CGCTACTCTT ATGCCTGTTA
    31441 TTGTTGATCG TAAAAATGAC AAGTGGGAGA ATAAGTGGTT TGTGTATGAC GGCGAAAAGT
    31501 TTCTTGGATT GGTGTCGAAT GATAATAAAG TTATAATAGT TGTTTCGGTG AAGAAAGGAA
    31561 AGAAATGAGT GATATATGCT ACTGGTTGGA GCGTGATGAT GGATGTTGGG AACCTGGGTG
    31621 CTACCGTAGT CATAGGGAGC GTCTTATATC GTTTCCCGAT GGTAAGGGTC CAGTTGTTTC
    31681 TTGCAAAGGA GTTTGCCCGA ATTGCGGCAA TCCGGTGTTT GAGAAACAAA AGCGGAATCC
    31741 CGAAGTTGAT GACTTCATTA TGGAAATGAA CTTGAGGGAG TTTCATAAGT GAAGAATGTA
    31801 TTGCAAAATA GAGACACATC CGTAGAATAA AGAAAAGGAT TCAGACATGC CAAAGAAGAT
    31861 TCTCACCCCT CTCCGTTACC CTGGTGGTAA GTCCAGAGCT ATCAAGCACA TTGATAGTTA
    31921 TTTGCCGAGG GACTTCAAGG AGTATCGTGA ACCGTTTATC GGTGGTGGAT CTATATTCCT
    31981 CTACCTCAAG CAGTTCAACC CGTCTGCAAG TTATTGGATA AACGACAAGT ATTACAACTT
    32041 GTATTGCTTC TGGAAGACCC TGCGGGATGA TGGAAAGAAG ATGGTACAGT TCCTCACCGA
    32101 CTTGCGGAAT AAGCACCCCG ACCCAAGCAC ATGCGCTGGA CTGTTCAAGG AAGCGAAGGA
    32161 AAAGATTGCG ACTGGCGACG AATTCACCAA GGGTTGCTAT TTCTTCCTGC TCAACAAGTG
    32221 TTCGTATAGC GGTTTGACGG AAACGGGAAC CTTCTCGCCA CAGGCGTCTG TGTCGAATTT
    32281 CTCGCAGTCA TGCATCGACT ACTTGTATGA GGTTATACCG ATGCTGCAAG GTGTCAAGAT
    32341 AACCAACGAT GACTACTCGA CACTCATGAC AAATACTGGT AAAGAGGTTT ACATCTTTTT
    32401 AGATCCTCCG TATGACATTC TCAAGAAAAA CAAGACTAAC GCCCTGTATG GAAAGAATGG
    32461 CGAGCATCAC AAGTCATTTG ACCATGACGA GTTCTACCGA GTCGTTGATG CGTGTACGCA
    32521 TCGCTGGAGC ATCACTTACA ACCACTCTCA GACGCTCTTG GAGCGTTGGA AGAAATATAC
    32581 TTGCATGGAG TGGAAGATAA AGTATGGTAT GCAGTGGGAG AAGGATGCCA GCGGTGTGAA
    32641 CAAGGCGAAA GAAAAGTCGG AGTTGCTGAT AAGTAACTTT TGAGGGTGTG TGAGACAGTG
    32701 GATTGGACAA AACCCCTAAG CAGTTGCTTG GGGGATTTTT GTTTGTATGA TGTTGGGGTA
    32761 AACCAATACA AGGAAAACTA TGTCACTCAT CGTCTGGGAT CTCTGCTCGT TCATCAATGT
    32821 TGTCAAGGGT GACGATATTC TCAATAAGTC AACGGGGAGC ATCTATACAG TTGGTAAACG
    32881 TGGAAAACCG CTGGGATGGG TGAACTGGAA TCTTATTACA CGCTCCGACT TACCAAAGAT
    32941 TGTTTCTCGG GCGAAGCCGT CACATAAGGA TGGTGCGGTA TTGAAGAGTA AAATAATTTC
    33001 TGAGGATTGC TCTCTTGGAA AGTTTGTAAG TGATGATGAT ATAGTATCTT GTGGAATGCG
    33061 AGCTGCCCTC ACTACATCTA ATATCAAGAG AATGTGCGCC TTATTGGAGC GAAAGATTCT
    33121 CATTTCCTTC TATAACGAGT TTCAAGATGT TGCCGAGGGG AAGACACTAT CCGAGGTTAT
    33181 TGACAACTTT GTTGAGGTTG GATGGGGCGG ATTATGCATT CGTGTCTCCA GCCTTATGAA
    33241 TCAAGTCTTT CGTCGGTTAG ATGTTGGCAT TGAACCTCTT TATAGTCAGA AGAACGCCGA
    33301 CGTTAAGTAT AAGTGGGCAC CGCCTCCAAT TGACGAGGGG GAGATAAAGT TTAAGATTGA
    33361 CGATAGGGGG GCCGTCACCG GATTCCAGGG TTCGACGCAT GGTGGTAACA AGGCACCTTA
    33421 CACTTTGATA TACTTTGGAC TTCGTAATGA TTTCTTTCTG AATCTCAAGC AGGCTATTAT
    33481 TGACGAGTCT AACGGAGTGT ATCCTGTGTA TAACGAAAAT TCATCCTTGG TGGATTCCCT
    33541 ATTCATTGCC GTTGGTATTG ATAAAGACAT GCTCTCAATT TCGGGGCAGC CATCGGATAC
    33601 TAACAGTCGC ACTATGATTA GAGTACCTTC GGAAAACATT GAAGCCTTCA AGAAAAAGGT
    33661 TATCGTTGGC AAGGTAAAAA AGAATAAGAA GTGGATTAAG ATGGAAGGCA GTCCAGTAGC
    33721 AGGATTGACA AAACCAGCCG TTCGGTAAAA TATATAAAAG GAAACATATG AACCTCGATA
    33781 CTATATATCA TGAGAATTGT ATTGACACTC TTAAGAAAAT GCCAGATGGA TTTGTGGATG
    33841 TCACAGTTAC TTCTCCACCA TATGACGATA TTCGAACATA TGAAGGAAAA GTAGGTAAGC
    33901 TGTCCGACTC CTTCAATGGT TACTCTTTTG ATTTTGAAAC GATTGCCAAG GAGTTGTTCA
    33961 GAGTTACCAA GGAGGGTGGT GTCGTTGTAT GGGTGGTTGG TGATGCTGTT ATAAAGGGAA
    34021 GTGAGACTGG TACATCGTTC AGACAGGCTT TATACTTTAA GGAATGTGGA TTTAACATCC
    34081 ACGATACGAT GATTTATGAG AAGAACGGAA CATCATTCCC CGCTCGACGG GATGGTAATA
    34141 GATACTCGCA GATTTTTGAG TTTATGTTTG TTCTATCCAA GGGATCGCCA AAAACACACA
    34201 ACCTTATATG TGATAAAGAA AACAGGTGGG CTGGGTGGAC TTCGTTTGGA AAATGTAAAA
    34261 TGCGTAACAA GAAAGGAGAA CTTGTTGAGC GTACCATGAA ACCAGTTCCT ACCCATTCCG
    34321 CAAGAAATAA CATATGGAAA TATAATACTG GTAAGAACTA TTCGACTAAA GACGATGAAG
    34381 CTTTTGAACA TCCCGCAATA TTCCCCGAGA AGCTTGCCGA GGATCATATT TTGACATGGA
    34441 GTGGGGAAGG CGATGTTGTT TATGATCCGT TTATGGGTAG TGGAACTACA GCAAAGATGG
    34501 CTTTTCTCAA CAAGCGTAAA TATATTGGAA GCGAAATGAA TGAGAAGTAT ATAGACATTA
    34561 TCAATCGGCG GTTATCTAAA CTGTCTCTTT TCGTAAATCA GAAAGATGAA TCTGTAGTGG
    34621 AAACAACGCA TCCCGAACCA ACCAAACCGA CTGTTGATGA AACAACAACC ACTGATACGG
    34681 TAAAAAATAC AAATAAAATA TCATCGCCAA GATTCATATA TAACGGCAAG AGTTATTTTT
    34741 CTGGAGATTT GTTGACAGTT GGTGATTTTG TTTATAAGGT TAAGAGTCGT GGTATAATAC
    34801 CCAGCAAAGT AAAAGACATT ATCAATAAAC CGCCTGTTAG TTGATATCTA TCTGTCTCAC
    34861 ACACCCACTC CCAAGGACGG CAACCCCGTC CTTGATTTGT TTATATCCAC GGTTATACTA
    34921 CTCTGCACAA GGAGTCACCA TCATGCCCCG CAAGTCCAAG AAGAACCCCG ATAACCTTTC
    34981 CCCCGAGACT GTCGATGCCA TCAAGGTAGG ATGCGAACAG TCCAACGCAG GAAAGGTGTC
    35041 AGAAGTCGAT TTCAGCCAAC ATGCTGATGA AGAGGACTCT GATGACGGTG ATTGCGTTAT
    35101 TTGCCCCGTA TGCGGTCACA AATGCCTCTC TGACCCCGAT ACGCACTGTG AGCATGTCGT
    35161 GTTCGTCGTT ACCGAGAACA TGGTCAACCG CTTCAACACC ACAACCGAAA TGGACGAGTG
    35221 GCTTGACGAG AAGATTGGTG ACGATATATG TGATACCATA AGTGACCGAA AGTTGGCAAC
    35281 CTTCTGTAAA AAGTTTGGTA TCAAGCGTGA TACGCTGACC GAATACGGCA TGTGCTGCGG
    35341 TCCTGTTTGT TTCGAGTTCA TCTTTGGATT CAAGGAGAAC AAGTAATGCT TACCATCATT
    35401 CTTTTAGTCG CTGCCGCTGC CTGTGCGTTT GCCGCATGGA TGCTGTGGGA GATTAAGCAT
    35461 GCTGCGCCCT ATCCAGAGGA AAGAGAAAAG AGGCATACGG AAACCATCTG TGGGGAGTGC
    35521 GGTGGTCCTG ACTGCATCGT GGGATGCGAC AACCCGACAC CCGACGAGCA TGCACATTCA
    35581 CACAAGGCGT CTGAAATAAC TTCCGCTTCC TTCATCAAAC TCGAAAAGGA ACGCATCGTG
    35641 ACGGCGGACG AGATTCGCTA CACCGCATAT CTGATTGCCT CTGCCGACAA CTTCTCCAAG
    35701 AATCCAGAGC ATTACTGGAC CGAGGCGGAA AAGCAGCTAA AGGGGAATAA CAATGTCTAA
    35761 GAAAACTATC AACCTCAACG GACCCGAAGG TAACGCCTGG GCGCTACTCG CTTATGGTCG
    35821 CTCAGTATGC AACCAGATTG GGCAACCGTG GGAACCGATT CAAAAAGAAA TGATGAGTGG
    35881 AGACTACGAG AATCTTGTCA AGGTATTCAA GAAAAACTTC CGTGAATACT TCCGTGTCGT
    35941 GAAGAAGTAA ATGCTTGAAT CCGCTCCTAC AAAAGTAGTT ACCATATCGG GTACAGAAAT
    36001 GTACTATGAG AACGGTGTTC TGAGTAGGCA TGATGGTCCT GCCGTCATCC ATGTCGGTGG
    36061 GGATGAAGAA TGGTGGGCAA ACGGCATGCT CCATCGCCTA GACCCGGCAA ATCCTAATAT
    36121 TCTCCTTCCA GCAATATGCC ATTGGGGAAT CATGCGGTTT GAGTATTGGG TGAAAGGTAT
    36181 TTTTATTTGC AAGAACCCGC ATGACAACGA GATTATTATT GAGTGGGCGG GGTGGGTGGG
    36241 TAAAGGATGG GATTGACAGC ACCACCCACG ATACGAGGTT TGATATTATA CGACCCGAAC
    36301 CGAAGTATAA GAATCTTTAC CAGAGTAAAG AAGATATTTG GGAAAAAAAG ATACGGGGTG
    36361 GACAAGCATA CGGGCGTATC ACACACCTTG GCGACGAAGA TGGATGCGGG ACTTGAAACC
    36421 CCCCAAACAG CATTACAATA GAGACATAAC CAAAAGGAAT ACAACCATGC CAGAAGAAGT
    36481 GATTTCGCAT ATTTTCGGAC TCAAGACTGC CAAGACGGCA ACGCTGGGTG CAACGCTCAT
    36541 CGACACCGAT CAGTCTGCTG GGTATACCAT CAAGGGTAAT GCGATGTCCC AGGTCCGCAG
    36601 TCCAACGCAA GTCGTTTCCT GCCCCCGTGA TGCGCTCGCC ATCTATCCTG CCCTTGAGCA
    36661 GCAACAGAAT GCTACGCAGA CAGACAAAAA GAGTTCTGTC CTGACGATGG CACCCCTCTG
    36721 GTTCAATGGT TTCATCCCCT ACACCCGCTC GCTCATCGAC CCCCGCAATG CCACCAAGGA
    36781 GACTGCGGCG ATCATGGCGA AGTTTGGTCT TGTCTCGACC GACATGAACT TCAACTCCCG
    36841 TGGTGACGAG CAGTTGAACA CCCTCTTTAC TTTCTTCAAG TGGTATGGCG GCAAGGATGA
    36901 TGAGGATCGT ATCGTCCCCC GTGAGACTGC CGACGATGTA AACATTGGCA GGAACATCCG
    36961 TATGGGACTT ACTTGCACCA AGTGGAGTGT CAAGCCGCTG TCCATCCGAT ATGTTATCAA
    37021 GCAGCGTGGA AACGAAAAGA CCCGTGACTA CCTGTATCTT GTCGGTGGGT CGGATGAAAT
    37081 GCTGATGGAC AATCCTGACA ATCTCGCCCC GAGCATCGGG CAGATGTTCA AGGAAGTTTT
    37141 GGCAAATGCA TCGGCGGGGA AGACCACTGC CCTCCCGAAC GGGGCGCAGT CGAGAACCCT
    37201 GACGAGCAAT GCCGACCTCT CTGATCCGCA CCGTGTTTGG TGGGAAATGG ACGATGGTAT
    37261 CAGCGACGAG TTGATGGAGC ATCCCATTGC CAAGGCATAC ATGGGGATGA AGCGTCTGAA
    37321 CCGCACCATC CAGGGCATCG TCTACATTCG CAACTACTTC GTCTACGCTG CCAAACACCT
    37381 TGGCATTGAG AAGGTTGCCG AATTCAACAT GACCAAGGGC AAGACTCCTA CCGAGGTTGC
    37441 CATCAAGGAT GTTATCGGTC GGTATGAGAA CATCTACCAG TATGTCAAGA ACATCTGCCA
    37501 CCTGTACCCC GAGATTGCAA CGGGCAAGTT GGATATCTGA ATATGAATGT GCAGGGTTAA
    37561 TATTAACCTC GCAAGTAAAC ATTGGCGACT AAAAGAAACC CTGCTACAAT GGTGGCAGGG
    37621 TTTCCTGTTT TATAAATAAA GGATATATAT GCCAGAAAAT GTTGAACACC AACCTTGGTT
    37681 TGATTCGCCT TGGGTTGAAA CGATGACCGA CTATGAGGAT AATTCACTTG AGGAAGTCAT
    37741 GGATCTTTCT AAGATATCGT GGTTTGACGT CAAAATGGAC CTTGCCGATT CGGATATAGA
    37801 GAAAAAAGAA AAAGTCGATG CGATGAATGA ACAGATACGC CTTGGCATCT TACAACCAAA
    37861 CGGGTATCCA GTGGGCATGG AAGTCCCACG GGGAATGCGG ATTGCGGGCG TTCCGGGTGC
    37921 CAATAAGGGG TTTAACTTCC CAGGTGCCAT CGGAATGCCA ATGCCGTCTA AATTCAATTC
    37981 TACGCCCGTT ACAAAGCAAC TACAGGCATC CGATAAAAAG ATAGTTCCGG GTATTTTACC
    38041 AGCACTCGGA ATACCTCATA AGGGACAAGA TAGAACGGTG TTTGAGAGAG GTAACGAGAA
    38101 CCTGAGAAGA ATACAAGAGT TGACAAGAGA CAGGAGAAAA TAATATGGAA CCATCATATA
    38161 AATGCCCAAC ATGCGGCAAG CAAACTTTCG GCGTTGTGCC GACACGATGC TCCGCTGGAG
    38221 TGATATGCCC ACATTGCGCC CAAGCTGGAC TAACCGTTGT TATGCATGAG CAGAAGAACG
    38281 AAGACATTGA GAACATGGGT GGTGGGTTGT TTCAGAAGAG AAATAAAATC AACTGAATTG
    38341 TATAATCAAC GCCTCCGCCT ATAATGGGTT TATCAAGGAG GTTATATGCC GATTATTCCC
    38401 AAAGTGATAT ACTTATTCGG GCATCGTCAG GGACATGGAA AGGACGAATG TTGCAATATC
    38461 CTTCAAGATA TATTGAGGGA AAGAAAAATA ATCAACTACA GAACCCTGTT CGCCAAGATG
    38521 TTGAAGAAGC ATGTTGCCGA AAGATATGGT CTTGATGTCG CTAAGATGGA AGACCAAGAA
    38581 TATAAGTTGA GTGTTGTCCC CCATGTCAAA CCAAGAGTTG TTTATCTTGA TGAAGAGGGT
    38641 ACGGAAGTTC CACTGTGGGT GTATATGGAT CCGGGTAAAT TGAAAATAAC ACAAAAGGAA
    38701 ATGCCAAGGA CCGTGCGAGA TATCCTCATT GAAGAAGGAA GGTTTTCCCG TTCTATTTGG
    38761 GGCGACACAT GGGCATGGCA AGTATATAGC GAAGTGTTGG GTAGTGGCGC ACAGGTTGGT
    38821 ATTGTCAGTG ACTACCGTTA CCCCAACGAA GGCGACCCTG ACGGAAAGAT GTGTTCGCTC
    38881 TTCGCCAGAA ACATAAAAGA AAAAGATCCA TCTTTCAAAA TGGTAAACCC AAAGATAATA
    38941 AAGATACAAG TTTACCGTGC CGATGGAGTA TTCAAGAATG ACGGGGCGGA CGCAGAACTA
    39001 CCCGATGACT TTAGTTTTTA TGACTATAAT ATAATGAATG AAACCCGTCC AGACTGGAGA
    39061 GACAACTTGA GGAAGCAACT CACCGATATG CTGGACAATA CCTATAATGA AAGTCCCGAT
    39121 GCCATATAAC ATCATTCAAA AAAATAAAGC TAAATGTCTC CACTGTGGAG ATGTTCTTGT
    39181 GTCAACGCCT GACAAAAAAG TAGAAACATG TTCATGTGGA AAGCTTACGG TCAAGGGAGG
    39241 TCATTCCTAC ATACTACGAA CCGGAAAACG GGGAGTTGAT TATGAGGAAA TGTCGTTCTT
    39301 GAACTATGAG CAAGTCCCCG AAACCGGCGA AAAGAAATAA AAGGAGTTCC TTTGCGTAAA
    39361 ACCAATCTCA AACCCAGCAT CTATCACAGC AAGATGAATC CGTTCATGAA GAGGACGAGA
    39421 AATCAAGAAG AAGAAGCATC GGAAGACGCC CAACAGGAAC AACAGAATCA GCAAGTGGAG
    39481 TTCAGCCTAC CATACAATCT TATAACCATC AGTGGTGAGA TAAACGAAAA GACATCCAGA
    39541 ATGGCAACGG ATTTCATGTT GGCATACGAT ATCAAGAATC AGATGCAGGG GTGGATACAA
    39601 CCCATCCACA TGCTCATCAA CTCCCCCGGT GGAAGTGTTA TCGACGCTTG GCAGATTTGC
    39661 GATATCATGG ATTCCATACG GACACCCGTG TTCACTATCG GTTCTGGACA GATAGCGTCC
    39721 GCTGCCCTCA CCATCTTTAT CAATGGCGAA GAAGGGTTCA GAGTATTGTC TGAGCATACC
    39781 TCTGTCATGA GTCACCAGTA TACTTGGGGT GTCGCTGGAA AGATGGACGA TCTAGTTTCC
    39841 GCACATCGCG AGTTCAATAA CATCTATAAC CGCATGGAGA ATCATTTCAT TCGCAAGACG
    39901 GGATTGAGCA AGAAGGTCAT CAAGGACAAG CTTCTTGGTG GATTGGATAA CTGGATGACG
    39961 GCAAAGGAAG CGAAGAAAAT GAAGTTGGCA GACCAAGTGT TTGACTTCAA CAAGACCTCG
    40021 CCATTCATCG TCTGTCAACC GCCACCCGAT TTCCTCAAGA AGCAAAAAGA AGCGAAAGAA
    40081 AAGGCAGAGG CGGCAAAAAA GAAGCAACAA GATAAAGCAA AGGAAACGAA TGGAAAACCA
    40141 AATAGTCCCA AGAAGTGAAA CCGAATTGGC AAGTGTCAGG ACAGAAGAGA ATCCGTTTAT
    40201 CGTCGGTTCG ACAGGAAAAG TGTTTGAGGT TATTGAGCAA CTGAATAAGT TGACTCTCGT
    40261 AACGCCAAAC GAAGTGGCAA CGCTTGAAAG GGCGCAGGCA TTCCTCCTGT CAACATATAC
    40321 GGATGTCCCA GCACATAGAA CTTATATGGA TAAGTGTGTT GGAGTTCTTA CCAATGCCCG
    40381 ATTCCCAACG CCAGATGCAA AATACTGGCA GTGCAAGAAA GAAGCGGAGG TTCAGTTTTA
    40441 CGAATTGATG CGTGAACTGA TGACATACAA GAAAACAAAC ATAACCCTCA AGGAACTTCT
    40501 TTATAAGAAG GGGAAGGTTC TGGAGTCCAT ACAACAGAAT AAGCAGGATG TTGACCCGTT
    40561 CCTCGCTCAA TGTGATGTTG AGAAATTTGA TATTGCTATC GTGGAAACAA ATATAAATCT
    40621 CAAGAAGATC GAGAAGGAGA TAAAGTTCCG TATCGTTGAG ATTGGTGACT GGTTATCCAT
    40681 TGCAAAAGAA TGGGAACCGA GCATGAAGCA TAGTAAAGAT ATATACAGTG AGCATAATAC
    40741 CGAATCCCTC TACCGTTGGA TAGAATCGCA AATAGTGGCG GCGAAGTCTA ACGGAGATAC
    40801 GAAGGCTGTT GATAACTTCA CGGATCAGTT ACAAACATTG CAATCTCTTA TCAAGAGAAA
    40861 GATGATGGAG ACTGTCAAAA AGAATTAGAG AATATCGTTT GTGCGGTTGT CTGGTTTAGA
    40921 CACATGCTCA CGAACATATC GGGTTTCGGC GCAAGGGTTT GGTTCATCCA GACCCTTGTG
    40981 TGCTTTGATG AATCCTACGC CTTCCCTTGA TTCAACCATT GGATCACATT CAGAGCATTG
    41041 TGGCGAAGCA GCATCAATTT CAATATTGTA TATACTTTGA TAGTTACGGA ATTCATAATT
    41101 ACTTATAGTA TCAACATCTT CTGTAAAATC TTGATCGAAT TCCGTCGGTT CCCATCTCTT
    41161 TATGATGTCA TTCCATATAA CTTCGGTGTT CAGGTTATTA GCATGGAGGA TGATTCTGTT
    41221 CCATATAGGT TCGGTGTAGC ATGTCACACA TGGGCATAGA TGTTCCACAT ATAATGGCTT
    41281 GAATTCTCTT GCGTAGAGAC ATTTCATAGT TTCAACAATA GAGTTGAAAT CTAATGTTTC
    41341 CTGTCTCCGC CAATCGGTAA GAGGCGGAAG ATATTCTCCA CAGACAGATT CTCCAGAAAT
    41401 GTTAGGTGTG TACATACTGC TATTTATAAT TATTCATGTT TGGGTTGTTT CTGTCATTGT
    41461 ATTATATTTA TTATGTGTTA AATGATAGAA ATAAAGGAGG ACATGTTACG TCATCACATG
    41521 AATCTATTTT CATATAATAT GAATATGTTA CTGAACCGTC TGTATTGATT CCAGACTCTA
    41581 CCCACTGATC GGTCAATAAC GTATTAAATG TTGGTGTACA CATAACTTCA TATGGAGTTG
    41641 TAATATGTTC CATACTTGCA TTGAACCAAC CGTTATTCCA TATTCCTCTA TATACTCGTA
    41701 TTGAATATGC ACAGTCTTTT GGTACAGATC CTATACCATT TTCACACGAA ACCGCTATAT
    41761 CATTTATTTC AACACCGTGG AATACTTGAA TAAAATCTGA CCAATTTTTC ATATTTTTCC
    41821 TTATGGTACA GTTACTTGCC ATGTACAGCT ACATCCATCA TCATACATAA ACGCTGACAT
    41881 AGTAACAACA TTGTTAACGC AACTATAACT ACCGCTCTGA ACGTCATGTG GTCCACATGG
    41941 CGCACTTGTA ACCGTCCACG AAGATCCGTT CCATTCTAAA GAAACTCCAT ATGCATCACA
    42001 GTATATGGAA GCATTATTAC CGTTATTTGT AATATTGAAC GTACATGGAT AACTACCGCC
    42061 AGGACAATCA CCACCAAGTG TTCCTTCTGC TGTAGTTGCT GTACATGGGG ATTGTTCGCT
    42121 ACTAGACGAG GAACTAGAGC TGCTGCTGGA AATGCTGCCG ATGGAAGAAC TGGAGGATGA
    42181 AGAACTGCTG CTGTCGGAAC TACTGGAGGA AGAACTGCTG CTGGAGGAAG AACTACTACT
    42241 ACTACTACTA CTGTCAGAAC TACTGGAGGA AGAAGAACTG CTGCTGTCGG AACTACTGGA
    42301 GGAAGAAGAA CTGCTGCTGG AGGAAGAACT ACTACTACTA CTACTACTGT CAGAACTACT
    42361 GGAGGAAGAA GAACTGCTGC TGTCGGAACT ACTGGAGGAA GAAGAACTGC TGCTGGAGGA
    42421 AGAACTACTA CTACTACTAC TGTCAGAACT ACTGGAGGAA GAAGAACTGC TGCTCGGTTC
    42481 ACAGCATACA CAGCATTCAT CCAAGTTGTT GAATACGATG TCTCCGACAC CATCAACGCT
    42541 CACATCAAAG CATTTTCCAG GCTTTACCCT TCGTATCCAA TGTGTATATA ACGCTTTACC
    42601 GTATATTTTA TTGTACCACT CCGTCGTTGT TCTCGTATAC CAACCAATAT CCTTGAAGTC
    42661 GGGATGATCC TTGAAGAACG AATGTTGTTT ATAGTAATCG TTATACAACG CACCGCTTAT
    42721 TTCGCCAACA TACGCTGCAC CAGATGTATA CTCGCTCTGA ATATCCTCTG GTAAATGTAT
    42781 CTTCCACTTT TCATCGCCAA CAGGTATAAT CTCTTGCTCC CAAACAATAA TGTTGTCAGG
    42841 ATTGTAAATA TCCTTGACAC CACGCACATT GTCCATTGGA AACTTCCAAG CTATCAACTT
    42901 AATATCTTCT GTATACTCCG CTTTTATTTC TTTACCTTCT TTGACATCGC TCGGTATGTC
    42961 TGCCTGTGGA GAATACAGGT TTCCGTCTAT TGAGAAACTA GGTACGTTGC AATCCTTGAA
    43021 TGTTCCATCA AGGTTACGAT CAACGGCAGT TGAAAGGTTA TACGAGAACC ATACGGTTCC
    43081 AAACGACCAT GTATATCTTT CACCCAACTC GCGTTCAGTG ACCGTATCGT TTGTATAACC
    43141 GATACAAACA TTATTACCAA CATTGTACTT GTTGTATTTG CCGTCATACC ATGTATCTAT
    43201 CTTCAAGTCC TCTGGATGGA GAACGGAAAC ACCGTTCCCA GCCGTTTTCA TCATGAGGTT
    43261 CAGACCATTG AATGTGACAA ACTTATCGTC CAGTATGTTC TGGTCTATGA ATGTGATTTG
    43321 ATAATCATTA TCAGTATCGT TTGGCAACCG TGGGGGATTT GGACCGTATG GAACTCGCTC
    43381 TTGAACTGGA TTATCGGTTT TGAATCCCGA CGATACTCTT CGCTTAGTTA CAATGTTGGC
    43441 GAACAAGAAT GTTTTTACAC ACTCTTTCTG CTCTTCCGGA TAGAAATCCC TGCTATCAAA
    43501 GACATATGGA TTAGAGTATA TAAACTCCTG CGTCGGGTTG CTTGGGTTTC CAAGAAATAT
    43561 GGGAATGATA ACACCAGTTG CCATTGTTGG GTGGTCTGAC ACCGGCAAAG GACTGAGAGT
    43621 TGATTCCCGA ATGCCGGTGT TTATTTGATT ATCATCAGAT GTCGTAGCAA CTGCATTCTT
    43681 AAACGCAGGT TCTTTCTCCG GATATGGCGC AGTGGTTCTA ATCGGGGTGG TTGACGCCCC
    43741 GTTTTTTCCG TAGTTACCTA CTTTAACAGG TTTTCTAGAC CCTCTGCTTC TCAGTGACAT
    43801 GAACGCCCTC TAAGGTTAGT ATGACAATAC TACCTTATTT ATCATCTTGT TCTGTCACGT
    43861 CTCTTATAAA TGGTATAGTT TTGTTTTCCA CGATGACTTT CTTGAGATTT TCAGTGCGCT
    43921 CGCCAAACTC AGCGTCAAAT GCCTGGAGAC AGTTTTTCGC CTCTTCCGCT GGATTGTATT
    43981 TGGCAGAATG AATGGCGGCA GACCATGCGG CAAGCCATAC TTGTTGACGG ACTGTAAGTG
    44041 ACTCTGTGTT TTTAGACATG TATTATTCCT CCGTAGGTAT TATACCATTT ATATAGTTTG
    44101 TTTTATGGTA ATGGTGGTGC AGTCTGCACC CCATGCCTCA ATCTCTTGGA CTGCTTCGGC
    44161 AACTGCCATA TTGCCAACAA TGAGGAAACT GTCGGGCAAC TTGTCTTTGA TATGCTTCAC
    44221 CATCTTCTCT GCTTTTGGTG CCCATGCCGA GGCGATGTCA AGTGTTATGT ATTCAGGTTT
    44281 CAGTTTGGCA GCGACGATAT CATCAATCTG CTTATAAGAT TCTTCGTTGA CTCCCATGCT
    44341 TATTGATGCT ATGTGTCCAA ATCGGTGCAT CTTATCTATG AATGCAATTT GATTAGTATC
    44401 AAACCTGTGC ATAACATAAA ACCAGTCTCT CCTGGCAAGG AAAATACAAG TATCTTCGCT
    44461 TACAACCGAC TTCATGTTTG CTGGACAGAT AGGCATGGCA AACCGATGCC CCCAAACATA
    44521 ACGGAAGTGT CACAATCGCT TCTGCTGCCG ACTATTGCTT TTTTTCTTGA CAGGAGGAAG
    44581 ACATCTCCGT AGTTGTATTC TCGTCTTGGT TGTTTTATAT CAGTAGCCAT CTTACCCCTC
    44641 CTTGTACATT ATAGAAGAGA GTGGTAGTTT TTCAAATTTT AGATATATGT GAATGTAATA
    44701 GAGTTGGAAG TTAATCCCGA GTTAGGAAGT TCGACTCTTA TAGTTGTTGG ACCATTCAAC
    44761 ATTACTGGAA GTATGAATGG TATGCTTGAG CCGCTGTTAT TGTGATTGAT CTTATTAAAT
    44821 ATAGTCTTGA ACATTTTAGA TACGAAAAAG AATCTAAAAT TGATAGTATC GAAATAGTTC
    44881 CTCCCTAAGA TACGCACTTT CGTATGCGTA TGGTGGAGAT TGATCAGACG TTTAAGTGTT
    44941 TGAAGTAACT TCAATGATAG ACTAAAGATT AGACCGGAAC AAATCTGGTT TTGACTGAAG
    45001 AATTTGGTCC GGTGCCACAA ACACCCCAAT ACCAACAGAA ATCATTTGGG GCGACTCCAG
    45061 ATCCGCCTCC CGTAGTAACT GTTTGACCCG CAGCATATGG TCCATAATAC CCGTAAGTTG
    45121 CACATAGACT GGTACATGTT GTATTTGCGT GATGCTCATT GTATGCCCAA TACATGGTTA
    45181 CCATATATTG GGGGCACTTG TCGAGGAAAT TGACGAGCTA CTGGATGAGG AACTAGAACT
    45241 ACTACTGGAT GAGGAACTAG AAGAGCTAGA AGAGGAACTA CTGCTACTGC TGCTACTTTC
    45301 AGAACTGCTG GAGGAAGAAC TACTGCTACT GCTAGAACTG CTACTTGAAC TGCTAATTGG
    45361 TGGTTAACAC TCAACACAAG AAGGACCGCC TTCTCCAACA TATACAATTA TGCTTGATGT
    45421 GCCAGCAACT CCTGGCGTGA TACATATTGT TTCTGGAAAT AATGCATCAA CTTCGGCGGC
    45481 AGTAAGGAAC GTACATACAT TACTGAAACT GTCAATATAT CCAGTGCAAT CTATATTTGA
    45541 ATAGTTATTA CCATTAACGC AATAATATCC ATCATCACCA TAGTTCCAAT CTGGTGCGCT
    45601 ACTTGACGAG CTACTGGAAC TGCTGCTTGA CGAGGAACTG GACGAGGAAA TTGACGAGGA
    45661 ACTGGACGAG GAACTTGACG AGGAACTGGA CGAGGAACTA GACGAGGAAC TGGACGAGGA
    45721 ACTGGACGAG GAACTAGACG AGGAACTGGA CGAGCTACTA GAACTGCTGC TTGAACTGCT
    45781 GCTTGACGAG GAACTGGACG AGGAACTAGA CGAGGAACTG GACGAGCTAC TAGAACTGCT
    45841 GCTTGAACTG CTGCTTGACG AGGAACTGGA CGAGGAACTA GACGAGGAAC TGGACGAGCT
    45901 ACTAGAACTG CTGCTTGAAC TGCTGCTTGA CGAGGAACTG GACGAGGAAC TAGACGAGGA
    45961 ACTGGACGAG CTACTAGAAC TGCTGCTTGA CGAGCTACTG GAACCGTATG AGTCACAATT
    46021 CTGGAATATT CCACCATCAA ACTTAGCGTC ACACTGTTTC CATTGAGCAA TCTGGTGAAC
    46081 ACCTTCTGGC AACAAGTCAC TCAAGTCCTC AAACACCAAT CCGTCTCTTG CGTTTACCCA
    46141 TCTGTCGTAT TCATAAAGGG CGACATCTTT TCCAGGCTCC AAATCTCTCA TAACATATGT
    46201 TATACCATTG CGCTTCTTGT CCGTCCTGAC TTCTTTTATT GGACATATAC CGGGTCCAGA
    46261 TTCACATGCT ACTTTATATT CATGTGTCTG TAAATCTAAA AGGTTGTCGG GGTTGCTATT
    46321 GACTACATCG CCATTCTCAC CCGCATTCTC ACCCCACCAG AATCGACCTT CATTCGCATT
    46381 GACAACAACG GAACCGTCAG ATGTCAACTT TCTTATGTAA TACACCGGAT CGAAGGTGTT
    46441 GAGATAGGTT TGACCTCTCT CGTGGATGGT GCGATTATAC GGCATTGTTT CATCAACAAC
    46501 GCCTTCAAGT GAATCAATAT AATCCTGAAG TTTAGTGTCA ACTGGAGGTT TATAGTTCTT
    46561 ATTCCACGAC TTCAAATACC TGAACGGGCG CAAGTCATAG AACCTCTGGT CAACGAAAGT
    46621 GTGGGGGTCT TTATCCGTCC AAGTGTCTAT TCGCATTTGC TTGCCACCAA TGATGGAAGC
    46681 AAACATAAGT ACGGTTAAAC AATTATCAGA AGTTCTCTCA TCACCGGCAA ATGTGTCAAA
    46741 TACTTTTATA CCATCTGATA TATTTTTACC AAGATAAACA TATGCTCTAG TGGAACCAAG
    46801 GTTTCTCGGT TCGTATACAG CGAATGGTAA TGTCTCGGTG GTGTCTGCCA TGATGGTTAT
    46861 TTATTGTTAC GCTGACTTTA TATTATACTG CTACTTTCAG AACTGCTGGA GGAAGAACTG
    46921 CTGCTTACCT CGGAGCTGCT TGAACTGCTC GAACCGTATG AGTCACAATT CTGGAATATT
    46981 CCACCATCAA ACTTAGCGTC ACACTGTTTC CATTGAGCAA TCTGGTGAAC ACCTTCTGGC
    47041 AACAAGTCAC TCAAGTCCTC AAACACCAAT CCGTCTCTTG CGTTTACCCA TCTGTCGTAT
    47101 TCAAATAGAG CAGTGTCTTT TCCAGACTTC AGGTTACGCA TAATATATGT CAAACCATTG
    47161 CGCCTATTAT CGACTTTGAC TTCCTTTATC GGGCATATAC CATCATCGTT TTCGCACTTG
    47221 ACATCATACT CATGTGCCTG CAAATCAAGA TGGTTATCGG GGTTGCTATT GACTACATCA
    47281 CCATTCTCGC CAGCATTCTC ACCCCACCAG AATCTGCCCT CGTTTGCATT TACAACAACG
    47341 GAACCGTCTG ATGTCAACTT TCGGATATAA TAGACAGGAT CAAAGTTATC AATATATGTT
    47401 TGTCCACGCT CATATATGGA TCTATTGTAA GGCATGGTTT CATCAATCAC GCCTTCTAAC
    47461 GAATCAATAT AATCCTGAAG TTTAGTGTCA ACTGGAGGTT TATAGTTCTT ATTCCATGAC
    47521 TTGAAGTATC TAAATGGTCT GAGGTCGTAG AACCTCTGAT CAACGAAAGT GTGGGGGTCT
    47581 TTATCAGTCC AAGTGTCTAT TCGTATTTGC TTGCCGCCGA TAATGGAGGC GAACATAAGT
    47641 ACGGTTAAGC AATTATCAGA TGTTCGCTCG TCACCGGCAA ACGATTCAAA TACTTTTATA
    47701 CCGTCAGATA TATTTTTACC AAGATAAACA TATGCTCTAG TGGAACCAAG GTTTCTCGGT
    47761 TCGTATACAG CAAACGGTAA TGTCTCGGTT GTATCTGCCA CGGGTTATCT CTTTATTACC
    47821 ATTCTATTCG TATTCTTCCG TCCTGTCCAC CAGAGTATGT ATCCACATGA TTGCGTCTAC
    47881 CACTGTCTCC AGCGCCAGCA CCATCAATCT GACATAATCC GCCGCTAGGT GATACCGCAA
    47941 ATCCATATGC GCCACCAAAC AATGCTGGAC CCTTTGGACC CTCGTAGATG AATTCGCCGG
    48001 TGCTGCCGTT ATTTCCCTTG TAGGTAGTAA CTCCGCTTAG GATGTATGAG GTTCCTCCCG
    48061 GCGAACCAAC ACCACCATCT CCCGGTAGTC CATTTGTCTT CTGCACGGTT GCTCCAACTC
    48121 CGCCTCTTCC ACCGTATGCT CGGTAGTTTC CACCGAATAT AGAGTCTCCA CCGTTTCCAC
    48181 CATCTGCTGC CTTTATTATG GCAGGTTCGC TAATGACATT CTTATTGGCA TCGTGCCAAG
    48241 TTGTGGTCAT ATCGGAGTTC ATCTTACCTT CGACTATGTA TGGCGCACCA GTATCTCCAC
    48301 CAGCGCCAAC CGTCAGTGTG TAAGTGGTTG TTTCGGATAC TTCTCTGATA ACTCTCAGAT
    48361 GTCCACCAGC ACCGCCACCA CCGCCAGATG CCTTGGACAA GGAATGTTCT CTGTCGATGT
    48421 TTGTGATATC CATGTGGGCA TATCCACCGC CGCCAGCACC AGCGCCCCAC AACAATATCT
    48481 TTATCTTTTT GACACCTGTT GGGACAGTGT ATGTGTAATT TCCAGCTACA GTTATATCTA
    48541 TGAATCCATG CACTTCATTG ACAATCGACA AATCATCGTT GTAATGTGTT GGCGGTATTG
    48601 GTTCGGTGAT GAATCCCGGA TCTTCTGTGG ACGAAGATGA AGAACTTACT TTTGGAATCT
    48661 CATCATCGTT ATCTTCTTCA ACTATGATAG TTACTCTGTC ACCGTCATCA ATAGAAGATG
    48721 ACGAAGAAGA TGACGAACTA ATATCAGAAC TCGATGAGGA CGATGAGGAC GAGAGATTGT
    48781 CGATATCGGG GCAGGCACTT ATACCGCAAA GTCCATAAGT ATTCTCATCA AACCTCTTTG
    48841 GGTTTTCGAC TGCGAGATAC GAGCAGAATA TATCTTTATC TATCCAGATT GGGCAGTGGT
    48901 GGACGTTTAC ATATGTATGG GTTCCACCGC CACTAATTAT TTCAACTTCA TTTATGATAC
    48961 TATCGTCGCC ACCACCTATA ACCATTGTTT CGGATGTGTT GAGGTAGTGG GAAGTATGAC
    49021 CGAATCTGGA AGTATTGGTA TCTTTGGAAA CATACCAAAC ATCGTTGATG ATATCATATA
    49081 TTTCTGTTGT TTTCAGATAA CTTGTATCAT CGCTTCCGCC GACAACGTGG ATGTAATTTC
    49141 CATCTAATAC CGATGTATGA CCATATCTAC GACCATTCAT GCTCTCCAAC GATGTGAATG
    49201 TTGATCCGTT GAATAATTCG CACGATGACA ACGCTCCAGA GTAATCATAT CCACCGATAA
    49261 ACACTATTCC GCTGCCAGTG TTGTGGGCAG TATGCTTTGC TCTCACTGGA ACTACAGTAT
    49321 ATGCATTGTT TACCAATATA CCATTTGTGG TGGAGTATGT GTCGCAGAAA CCAGAAGAAT
    49381 TTTTGCCGCC ATATATGAGG GCATTACTGC CATATACTGT GGTAGTATGA TCAACTCTTC
    49441 CGCAATCAAT ATTACCAATA TGATCCCATG CAGCGTAAAC ATTATCAATT GATCCGGCGG
    49501 ATATGGATTC ACATTCCACC AAATAGTCAC CGGCGGGTGG GCAGTTTTCA TCTTCTGTTA
    49561 CACTGAATCC ACCAACCGCG ACTATAAATC CATTGACAGC GCATATGGTA TGCTGCTGTC
    49621 TACTGAATTG AAGTGCTGGA CCATAGGACC AAGTATCAAG TAATGGATCG TATATTTCTA
    49681 TGGAATTTAA CGATCCTGTT TCGTTATATC CGCCAGTTAC CAATACTCTA CCGTCGCCTA
    49741 AAAGAGTTGC GGTATGACTA TGACGCCTCT CATTCATGCT GGATATTTGC ACCCAAACGC
    49801 CAAATGTAGG ATCGTAAATT TCGCAAGTAT TCAATATGGC GGTTGGTTTA TCATATCCAC
    49861 CCATTACCAA TATTTTTCCA TCTGCCAATT CAACCGAAGC ATGATATCTT CTATTCTCAA
    49921 GAAGTGATCC GGTGTAACTC CACACATCGT CCGCTGAAAT AGATGGTGTT GCAAAACCAG
    49981 TCATCGTTTC ACACGACTGG ATACCATCTT TATCTTGCGG ATTGAGTGTC TTCGGGAATA
    50041 CTATATACTT GTTCTCAACA CGATGCTTAT GAATATCGTC AATGGTTTCT TCGGAACAGA
    50101 ATCCGGTCTT ACCGTTTCCA ACATAGCAAT TCCATGCGTC GGTAATCTTG CCTCTGAGAT
    50161 ATGGATCATC TCTTGATGTC GTGACTATTC CCACATCTTC GACAGGGTAT TCTGTGTGAA
    50221 TGAGTCCTGG GAATGGTAGA TTCTTATATC CCAAGATATT ACCATATCCG TCAACTGCGA
    50281 AGTGGTATTC ATCTGGTCTT CTGTATGCTA CATCCAACTC GTAGAGACTG AGGACGCCCG
    50341 GGACTGCCTT GAATGTTCTG AATATGACTC CGGGAGGAAC AACTACTCGC TCCTTGCCAT
    50401 CGTCTATTCT TCCCTTGGTT ATCAACTTTG TAGGAGTTGT AGCGTATCTA TCGGTATATC
    50461 CACTTATAGA ATCGGTAAAG AGGTCTGGAT GGAATAATGA GTGCGTATTT TCGTAACTGT
    50521 AAATGTGTGG ATTTTCGTTG GTTGGTTTGA CAGGAGGCAT CGCGTGGTGT TCACGGGTAG
    50581 CAGTTCTCGA ATTTATTCCG TAGAATCTGT TCTGTCTGTC GGAGAATTTG TTGAACTTTA
    50641 TTTCAACTGT CTTTGGGTCT TCGATGACTA TTGGGAAAGA ACCGTAACGG TTGTATCCCA
    50701 TGTTCTGCAA CCAGTTGTAT TCAAACTGCT CTATCCATGT CATTTCTACC GGAGTGTTAT
    50761 TTTCAATGTC ACTGGTATAT TGCTTGAAGT CTGCCCACTT TTCAATGAGA GACTGCGATC
    50821 CTCCGCCACT GTAAAGAGTC GAATACTTTT TAATCGCCTC GTCGTTGATT ATTTCCCAGC
    50881 AGGAGATACA ACCACATTCA CATTGGTAAT CTTCAGTTGT CTTTATACCG ACAACAACCG
    50941 ATTTATTGTT ACTATCTTTT ACATCTATGC AGTAACTTCC ACGGAACCTC TTCATGAGGT
    51001 AGGTTGACTT CCACTTGCAC TCATCAATAT ACTTCTTATA TATTATTGAC AAGCTATCTG
    51061 ATTTGATGGT GTTTCTAATG ACTTCAAGGT AATGCCTTGT CTTGAGGTAT ATCAAGTCAT
    51121 CATTTATAGT ATCTTGGGCA TACGGTGCCT TGAAGTATCC AGCATCGGCA TCTTTGATGT
    51181 AAGTGTTTCC ATTCCAAAAA ACAGTACTCG ATAAGCTCGG TTTGATAAGA ACGGAACCAT
    51241 CGCTACTGGT TAGCTTTCTC CACTCAACGG TGTAGTCGCC CCTCGCACCG CTATGATACT
    51301 TGATAAAGTC GTTTGGTGGG AGATTTTCTG GAACGTCGTT CTCTATCCCA GGATATCTAA
    51361 AATGATACCA TCTGGTGTCA ACATGAATAA ACGGATCCTT CAATACATCT GGATTACCTT
    51421 CTGCCAACTT AGGAACGAGC GTGGAAGGAG TGAACCTTAC ATTCTTCGAT CCAACAAGTG
    51481 TTGTGAACAA ATATACATCT TCGCACTTTT CGCTAAGGAT GTGCGGGTAA AAGGATTTGC
    51541 CATCTACATC GCTATATGGT TTTCCCATAT AGACATATGA CGGTTCCTTT GCTTTGTTCT
    51601 TGACTTGGTA TATTTTAAAA GGTGTTATTG CCATTAATTA TATCTTCTTT ATTGATACAT
    51661 ACACTTTCAT CGGAGTTATG ACTTTTATTA TAACATTGTT TGTATTTACT TTTATTGTAT
    51721 CTACACCGAT AACTTCATAA TTAGAATCGT ATATAGTAAC ATGTACGAGG GTTGGGTAGC
    51781 ACAGATTCCA GTTGTGTGGA ATGGTTACTT CATACAATCC ACCAGACAGC ACCCAATCCA
    51841 CCGTTTCTAC GACAATATAC AACGCTGGGT CTATGACCAC ATTTCCACCA AGCAAATCTA
    51901 TGAGGCGAAC ACCAGGGACC ATAGTATCCC TGAATATCAT AGAACCATCA ATATGCTTTT
    51961 CTATTCTATT TTCGCCTTTA CCTATAACCA ACGAATCAAC TAATAGTGGA TCTTTCATTT
    52021 TATACTCCCG AGTTATTTAG TAATATCCAG TCAACTACAC CGCGAAATGG AACCTCCGCC
    52081 TTGATAGTGA ATCCAGATGC AGTTTTCGAA GCATACCAGC AGTTGATGTT ATTGTTTGGT
    52141 GATAATGTAA CAGAGTATGT ATTGTTATTG AGCGGAGTGT CAAATTCTAT CTTTACTTCC
    52201 GATACATCTT CAAATTCCGC CTGTCCCTGG AGTCTCGTAT ACTTGGAATC TGGCGAGGTA
    52261 TTGAATACAA CAGCGTCTAT TGTTGACGAA GTTGCGTACT CCGACTTGCC TTCGCCGTTG
    52321 TCAAACTCCA CGCCGAATGT TCTCTCCCAA TGGTCGGGGT GATAATCTAT AACACGGAAT
    52381 TGAACCTTTA TCAGATGCGA TCCAGATGCA AACACTTGAC CAGATGACTT GGTTGACGAT
    52441 GTTGTGCAGT ATGGGTCTTC CTCCACACAC GAAACATCAT TGCAACCGCA ATCTTCTTCA
    52501 CAGTTGGATT CCGCCTTGGT TGTCAGGTTT CCGAATCGAG CCGTGTTGTT TCCAACAGGC
    52561 ATTGGTCCAA AGTATGTCAA CGGTAATGGA TAGACGAGTT TACCAGTGTT GGACTGTGTA
    52621 ACGGCATTTC TTACCAATTC GGTGCCGGTT GTAGCATCAA ACAGTCTAAA CATGACTGGT
    52681 TCGGTTATAT TATATCCGCC GAATGCCAAC TTGACCATGA TGAGTGCCGA CTTGTAGTTA
    52741 TCCGTTGGTG GCATAACTAT TTCGAGATTT TGAACGTCCC ACCACTTAGA CTCACCTGTG
    52801 TTCCTATCAA TAGTCATATC GAAGAATGAC AGTGGTGTTA CATTGTTGCA AGTCTGAATG
    52861 TTGTTCAATT GGGCGAGGTA TCTGTCAATA GACCATACTC TCAACACACC ATCGGGATCG
    52921 TCCTTCCTTG GTAGGTTAGC GCAACTGCTG TGGTCTATTT CTGACCTTCC GACCCACCAG
    52981 AGAGAACCGC TGGTGAGGAA CTTTCTCCAG TTTTGGCAAG CACTTACTAT CTCATTGAGG
    53041 GAATAAGGAC GGGAAACCGT ATCATCCTTG AATAGCAATT CTGCTTGACC ATTGGCATTC
    53101 AATCTGGAAT ATACACCCTT GACTCTGGTG TATAATTCTT TGAGTGTTAT GGATTCTTTT
    53161 CTAAGGACTT CGGTGACGAA CTTATCTTTC AGTAACAGGT TCCCAAATGC ATCTGTGAAA
    53221 ATACCAACCT CAACATCTTG CAAACTATTT GAAGATGTTG ATTCTGCCGA TCCTTGTAGG
    53281 ACCACACCAG TTACTTGCAT AGCTTTCTTA TTTACTGCCA TATTATGTCC TTACTTGTCT
    53341 TCGTAACCGT CGAATGTTGT CTGCGAACCC CGTCCGTCAA TCTGGTCTAC TGGTATCTCT
    53401 TCAATATACA TAACTCTCCA ATCGACGGTT CCCTTCCATT TCTCAATCTC ACACTTTATG
    53461 ATGAAGGTTC CATCTCCCTT GGATTCCCAC CATACCTTTA CGTTATCGCT TGGTGTCAGG
    53521 GATATACTGT ATTTATCTTT ATTCGTAATA AAGGATGGGA ATGCGTCAAA CTCAACGGTT
    53581 GCTTCATTGG TGTTGTTGAA TACTGCTTGT CCGTATCTCT CAACCGTTGC TGGACCAGAG
    53641 ACATCGAATA TGACAGAACC GTGGACAGAA TCAACCAATG TCTGATCGCC ATTTGAATAG
    53701 AATGGGGATA GGTTTCTGTA GGTGTAATTT TTATTCACTG TGTCTTCTGG ATTTATAACA
    53761 AAGCGGTTCC ACTTGAATGT TGGACCCTGT GTAAAGGCGT TCCACAACCA GTGATTGAAC
    53821 GACAACTCTC CAGTTGCTTC TATGGAATAT CCACCACAGA TTATTGCTTT GTCTGGATTA
    53881 CCAAATGCCT TCTGACCTAT GAAATTAACC ATAGTGTTGT TGCATGCGAA TGATGTTCCT
    53941 GGTCTGTTGA ATAATGGAGC ATCTCCACCC AATCCAACAC CATCTTGGAA TCTTCTCCAC
    54001 GATGTTGTAT CTATGGACTG GTCATTTATA CCTTCCCGAT CCTTCAAGCA GTTGGAACCT
    54061 ATTTCATCGA CATCATACTT GTAGTAGTAT TTCTCTTCAC CTTGTTGATC CGCAAGAACT
    54121 GGACGCTTAT ACTCCATGAC GAAGTTTGTT GCCCATTCAG TGTATCCAAT GTCTGGATTG
    54181 AAGTCTTCCG ATGCGTAGTT TGGTTGGTAT ACATTATTTC CAGATACGCA TCCAGTTTCC
    54241 TTGTCGAGAT AAACATCGCC ACAACTTGTC AAGCATGCTG GGTTGGTGAA TATATCAAAG
    54301 TTCTGACATC CACTAGCGCA TTCGGACCAA ATGCTATGGG GAACGAATGC TGATGTCTGC
    54361 TCGTCACATA CCTTATCATT GGATTCACCG TCAACCAATC CCATGACAAA CACATCGTCT
    54421 TCGTAGTCAC TCAGGTTGAA TATGAATTCA TCATACTTAT TAATAACTGG TATATCTGAT
    54481 GCCGCTTCTT CTGCGTAGTT ATCTATAGCG AACGATGATG TTATCACAGA ATAAATCAGA
    54541 TGGTTTCTAC TCTCATTCAC TGCCATTCTG GACTTCTTAT AGTTTACCCA AACTCTTCCA
    54601 TTGTCTACGC TTGTCCATAC TGCCGTGCCC CATCTCTGTG GGCAATCTCC GGCAGTTACC
    54661 CAAACATTGA ATCCGCTTCT TGAGAATACA CCGGAGAGTG GATGCTGAAT GTATGGAGCA
    54721 GCCCATTCTT CATGGTAATG TTGTATCCAA TTCTTACCAG CATACTTGGT TATCTCATCG
    54781 CCGCTACAGG TGTAGCAGTT CAAGCAACTG ATGTCCTTGG ATGTTATGAT GTTGTAATTT
    54841 TCTACATTCT CTATTTCGGA AGCGGCGGAA GCGAAGTATG GTAATCCATA ATCTCCGCCA
    54901 GATGTGACTG CCGAGATGCT GTCCAATATA AATGCATTGT CTTCAGTTGC TATATCTGGA
    54961 ACGATATACT CAAACAACTT GACATATACT TCGAATATGT TTTCTCCGTT GTATGCATTT
    55021 ATAGCTTCCA GAAGACCTTC ACGGTTTCTA GCGGTCTTAT TTGTTGCATA CAGTCCCGTC
    55081 AACGCATCTG ACTCAATATA TGGTTTTGCT ATATTGAATC CACCGATAGA TGTCAAGGAC
    55141 GATTTGAGAT TGGTCTTGGC AATAACAAGC GTGTTGAACT CATCAAACTT GTCCGGTGTT
    55201 ACCATTACTA TCGTATATGT GTTGACCTGT TCAGCAGTAT CCAACATTTC CGTGGACTTC
    55261 TTGTTATTAG CGTCACCAAC GGCAAACCAG TAGTTTCCAT CGGCATCAAA CATATCGACG
    55321 CAACCACGCG GTCCAACGGT TCCTTCATCG CCTATGACAA CCCAAGGGAA TACCTTTACC
    55381 GCATCGGCAT ATGGCATTGG TTGACCGACT TCTTGATAGT CGAAGAATCC GTTGAATGGC
    55441 GAACCAGAGA CATCAGCAAT GTCACACTTT CCAAATCCAT TCATACCGAT TCCGTTTGAA
    55501 CCGGGGCCAG CAACTATTGC TCTTGAGACT ACCGATCTTC CATTTCTTGA GGTGGATTTA
    55561 ATAACTTCAC ACCCATGCTC GGCGGGGATT ACAACTGTAC TTCTCTTGAT AAAGAATGTA
    55621 TCAACATCTT CATCACCGAC CAACTTCACC GGAACTGACC ATATCCAATT ACTGAAACTT
    55681 TCTGTAGAAT TTATGAGAGT TCCACCTTCA GATGGGGAAT TCTTATGGTA GTTGTTCAGT
    55741 ATCAAATCGC AGACATTTGT ATAACGATAG TTGTATATTT CTGTTGGTAC TATTACAGAA
    55801 CTTCCAACCC AATCGGTATT GACGGCAGTT GCCAATGCAT CTTCGTCGTA TTGCATGGTT
    55861 GCATTGGATG CGGATATATC CTGACCAGAT ATGCATACCT GACATACGCA CTCCGAATCA
    55921 CCGGAGATAG GATTGACGAG GACCGTAGTT CCACTCTCAT AGGTTGTGAC AAACATCATG
    55981 TCACCGCTCA TTGTTGGAAC GGTAGTTTGC TTATAGTGCC CACGGTGTCC TATTGGAGAA
    56041 TAGAAACCAC CGTAGTCATT GTATTCGTAA ATGGTGTAGT TTCCAGATAT TGGCGCTGCC
    56101 GAAATGCTGT TTATCTCGTC GTATATATTC AAAGAAGTAT CTACATAGTC GTTGCAGAAT
    56161 ACTGAAACAT AACCGGAAGC ACCTGTCTTA TCGTCAATCG TATTTCTAAC TTCAATTGTG
    56221 AATGTATTAC CAGCACTTAG ATTCTTTAAA ACGGTTCCTC CGGGATATGA AGAAGAGGCG
    56281 TCAACAGAAT TGAAAACAAA CACATCATCC GCCGAGATTG ACGATGAACC GTCACATTTT
    56341 CCACTCTTTA CAATAGTGTC ATATATATAC GGACCTATAA CAATCGAAGC GGGGTATAAG
    56401 TCACCTGGGG ATGGATAACC AGGGTCGCCA TCATTTAATG TTGGGAAAGT TGAAGATAAA
    56461 TTGAATTCTT GACAGGTGAA TGGGCAAGCG AATTTCGGAT GGTTGCAGAT AAAGAAGTCA
    56521 TACTCATAAC TATCATCAAC CAACGATGTT ATTAGGAATT CACTTATAGA AGGGTCTATA
    56581 TTGATGGTGG CAAGATCTCC ACTATAGTTA TTCAACCACA TCTGCGAATC CCATTCAAAG
    56641 TAAGATGCAA GCACATACCT ACCCGTTGTT GGGTCATACA CACCCAAGTA TATTCCAATT
    56701 CCAGGGTCCG AAGATGTTGG AGGGGTAATG CTACCAGCCT TAGCAATGGA TACGGTGGCG
    56761 GAGATGATTT GGTTCTCAAC ATTACCAATG TATCTTGATT TTATTCCCCA TTCAGGTCTT
    56821 GCACCAAGCA AAGAAGTTGC TCCATTTGGG CAATCATCAA CACTGCTGTT GACTCCTGTT
    56881 GATATATCTA TAATAAACTT ACTTGAGCAA GAAGCAGCTA CTTCGATTAC TGGATAATAC
    56941 TTTGAAGTCT TTGCTTCATT GGACGATGGG ACGCGATATA CATTTGTTCC GTTTTGAATG
    57001 AATGTGTTGG CGAACTCGGC GTACTTTATC TCACCAGACA ATCCACAAAG TCCATACTTA
    57061 TTGAAGGCGC CGTTGAATGC CTCCACGATG TCATACCATG TGTCACATCC TGGGACGAAG
    57121 AGAGCAACGC TTGCTCTTTC AACGCTGGAA TGTAATCCAC CCCAATACAT GCTCCAGTTC
    57181 TGGTCACCAA CTCCACAGTG GAAAGCGACA TCTTCCGGCA TGTCTTCACG ACGAGTCCAC
    57241 GATGTTCCAT TCCATTCATA TGCATACTTA ACTATGGAGT CATACTGCTC ATAGTAATTA
    57301 TCAGCATCAA AGTATCTCTT ATACTTGTTG GAACGGGCAT CCATACCATC GCACGATGTT
    57361 ATTGGAATGC ATGTCTTTCC ACCAGTTGCT ATTCCAGCAG TTCCACTTCC AACATAGCAT
    57421 GTTCCGATGG TTTTCACTGG ATACTTTTTG TTAGGGTCTA CGAAAGAACA CTTGGTAGTA
    57481 ATTGCAACCG TTGATGGGGT TGGGGATGTT TTGATTTCGT CCGCGGTTTT GGAACGAACG
    57541 GCATTAATAT ATGAGAAGAA TATGATGTTG TCATCAAAGT CATCGCAGTA GTTTCGACTG
    57601 TCTAACAGAA CTGGTCCACG GGTTCCGTTG AAGCAGAATC CACTGAATAT GTTCTTGTAT
    57661 GATACTTCTC CAGCGGAGTT TCCCAAGAAT GAAATGTATT CTGTTATATT TGACGAGCAT
[truncated: 339,637 more chars]
