# Supplementary material for: Clades of huge phages from across Earth’s ecosystems
Source: Nature. 2020 Feb 12;578(7795):425–31. doi: 10.1038/s41586-020-2007-4 (PMC7162821; doi:10.1038/s41586-020-2007-4)
Supplement: Supplementary file 6 — Genbank files for all genome. [file 41586_2020_2007_MOESM6_ESM.zip › genbank_genomes_SD-4/STL6-S73_PHAGE_47_16.gbk]

LOCUS       STL6-S73_scaffold_1_prodigal-single     392559 bp    DNA     linear   BCT NOV-13-2019
DEFINITION  STL6-S73_scaffold_1_prodigal-single, contig.
ACCESSION   STL6-S73_scaffold_1_prodigal-single
VERSION     STL6-S73_scaffold_1_prodigal-single.1  GI:
KEYWORDS    .
SOURCE      STL6-S73_PHAGE_47_16
  ORGANISM  STL6-S73_PHAGE_47_16
            .
COMMENT     Data sourced from ggkbase. For additional details see
            http://ggkbase.berkeley.edu/organisms/405127
FEATURES             Location/Qualifiers
     source          1..392559
                     /organism="STL6-S73_PHAGE_47_16"
                     /mol_type="genomic DNA"
     gene            143..766
                     /locus_tag="STL6-S73_scaffold_1_prodigal-single_1"
     CDS             143..766
                     /product="hypothetical protein"
                     /codon_start=1
                     /transl_table=11
                     /translation="MAKPTNSERIYSDKLPIVLKPVGCSYTDAEWKRYIRLFPANGWG
                     IADEKDTRDNGKISDVVKQIAEKHPKQIKAKKCLLCGCIDNDTYNAAWGMCKSCNHTV
                     WRKGRSKRNAKVIDPLTGKETKEWNRDKEQATCVECGAKGITYVSFCMCLHCGRNQSA
                     RILRISGRKRRPATVSQVEVYENKLNMIFPNGQDELRGVKLIRCKRP*"
     gene            959..1699
                     /locus_tag="STL6-S73_scaffold_1_prodigal-single_2"
     CDS             959..1699
                     /product="Uncharacterized protein n=1 Tax=Subdoligranulum
                     variabile DSM 15176 RepID=D1PS11_9FIRM"
                     /codon_start=1
                     /transl_table=11
                     /translation="MKDAAKKFRKTCEKCNKPFSAASEEETLCRECRMREDFAKRRAE
                     DEAMKEARMKGGETFETRTCADCGTEFIITNREHDFLEKRGYSMPTRCPDCRRLHRGF
                     VKKGLDNIGLESTCAECGKPLQFTNRELYWYVSHNYKLPTRCKDCRVKRNEHFAKVAA
                     RREKTTAEEQTKTVVQALAETTVVAETTPVAEPAAPVVETPAAPDVNVPDAPAAEVKE
                     EQGVPMLSGDMSAEPAPVPAEKSKDETV*"
                     /db_xref="UniRef100_D1PS11"
                     /db_xref="D1PS11_9FIRM"
     gene            1784..3124
                     /locus_tag="STL6-S73_scaffold_1_prodigal-single_3"
     CDS             1784..3124
                     /product="Protein translocase subunit SecY n=1 Tax
                     =Subdoligranulum variabile DSM 15176 RepID=D1PNI1_9FIRM"
                     /codon_start=1
                     /transl_table=11
                     /translation="LDNTKLKAKKPRIKKSYSNSNIFQKLMVDDVRSKILFTVLCLLI
                     YRLGCGVTIPFVNTTALTAMFGSTSVLDYYNLVSGGALSQCAVFAIGVSAYINASIII
                     QLLTVAIPKLEEISKDIGGQKQINKITQYVGCGLAVITAVGYFFVMKNYGAMKYTSGI
                     SQVVEAITVIALLTAGSQIVIWLGWLIDEKGIGNGISLIIFTGIISRWDAIISLFKNS
                     IAMAQDKGWWYYLMIPGVILFVLAATFYVVFASDAERRVPVQYAGKTIGSKSSAGQSS
                     YIPLKLIMSGVMPIIFSSTICSLPSLITMFMDYNKHPKLYLALASWNSRNWVYDVVYI
                     ALIFAFNLFYIDITFDPIEMANNLRKNGGSIPGIRPGRTTSDYLRKACHSLAGSGAFV
                     LSVIACVPILATAVTGLNMHFGGTSLLIVTGVALEVIDSLNSQLVVRHHKGFLY*"
                     /db_xref="UniRef100_D1PNI1"
                     /db_xref="D1PNI1_9FIRM"
                     /db_xref="eha:Ethha_0387"
     gene            3137..3397
                     /locus_tag="STL6-S73_scaffold_1_prodigal-single_4"
     CDS             3137..3397
                     /product="hypothetical protein"
                     /codon_start=1
                     /transl_table=11
                     /translation="MAIYEIILCVVILLVSVLVCAVTLAMDKADKNALGVINGLSGSL
                     SNSMMKNSKDSNKNSANKLVAICTAVLLVIAIVMFVVNGIGG*"
     gene            3403..3654
                     /locus_tag="STL6-S73_scaffold_1_prodigal-single_5"
     CDS             3403..3654
                     /product="hypothetical protein"
                     /codon_start=1
                     /transl_table=11
                     /translation="MKEKLKKAREAIVSFVKAIPGFIKKTPTMLRNLVVPRNVTWPTM
                     PNTFRRTGAVLAVSAVSAVIIGVMDAVYGLLLHIPFMFG*"
     gene            3721..4893
                     /locus_tag="STL6-S73_scaffold_1_prodigal-single_6"
     CDS             3721..4893
                     /product="Putative trigger factor n=1 Tax=Faecalibacterium
                     cf. prausnitzii KLE1255 RepID=E2ZF92_9FIRM"
                     /codon_start=1
                     /transl_table=11
                     /translation="MRKKLAAALAVMVVASVCLTACSKTDTDAATSETATAETATGET
                     AAIEYDLGLDDDGYFRNVTASKYIKMPKNYEKYTVSKDVYTVTDDAIQKELDAFQSNY
                     NLTKEVTGRAAQSGDVVNIAYEGTVDGVAFTGGTSEDYNLQLGSGTFIEGFEDQIVGH
                     NAGDSFDVTVTFPDGYGSTTDRTTGEQKIELSNKEAVFHVTLNKISEYSMTDADVTSI
                     MSGKTLQDGTAITTTALLRDYVEENLRLNQVSSDVQQYFLDNMKVKKDITDLVDMNLA
                     TNLNYVKQEAAAYDMDLETFVQTYSNYSSSEEYSESLRSDAEDGIKLSLAAQYLAEEQ
                     GYKPTEDDVRAYVGTNYDYAAEAYGKGPLAQECLYNKIMGRYCLDVYERSVAEASK*"
                     /db_xref="UniRef100_E2ZF92"
                     /db_xref="E2ZF92_9FIRM"
                     /db_xref="csh:Closa_4085"
     gene            4909..5898
                     /locus_tag="STL6-S73_scaffold_1_prodigal-single_7"
     CDS             4909..5898
                     /product="Putative sortase, SrtB family n=1 Tax
                     =Anaerotruncus colihominis DSM 17241 RepID=B0P6X0_9FIRM"
                     /codon_start=1
                     /transl_table=11
                     /translation="MPKRLIPSIPEEESFEQTLVPEQQPTQQTAYEEPQEQEYEPEVD
                     ETELEDDEEDEPVYVKSAKKQPKKGKEKPSIWTVLLILIAIALVGILGYIGYKAYDYY
                     HVPAYETGEISDDEEEPEETPPPAVPESEPTTTEDEPEATPKPPYSQNLIGYLTVPGV
                     DVTEEPVLQHPTDDNFYLTHNEWDRESIWGAYYVPSEWDVSSVDDLYRVTIIFGHSNG
                     NSLHMKFSVLKHFRDVNFAKEHRYVYFTVGGHQTRWKIFAVADYPVEPTYVIANPDDE
                     YFLNEVANMKALSYNQYATDVGLDDKVLILSTCSGADTYETRFIVCAKLDATF*"
                     /db_xref="UniRef100_B0P6X0"
                     /db_xref="B0P6X0_9FIRM"
     gene            6728..7369
                     /locus_tag="STL6-S73_scaffold_1_prodigal-single_8"
     CDS             6728..7369
                     /product="hypothetical protein"
                     /codon_start=1
                     /transl_table=11
                     /translation="MLNKTLKAVNNDYSQEDFENLIEMFRQYEQFVLKVENNMYMLRE
                     PSDLGEVARHHARFVLYSDYFAAKLVDYAVGISERLVHFFTITDGFAHPSLKCVEGVE
                     NQTNDEMLQAVRTAMNGVGGELYDPSWKLYIEAVIKDCTDAQDEDEREAMGSILYVGV
                     YMIAYALQETREDFAAYNSRDKQVVNLARLVFNELLGVATGKKYPLMGFKDEE*"
     gene            7896..8096
                     /locus_tag="STL6-S73_scaffold_1_prodigal-single_9"
     CDS             7896..8096
                     /product="hypothetical protein"
                     /codon_start=1
                     /transl_table=11
                     /translation="MSKKNPKIKGIVFKHEGKNDYSIWMPDLSKAEEKKILQALVAAY
                     GNNGTSIRGAKEDILRIISEDL*"
     gene            8174..8971
                     /locus_tag="STL6-S73_scaffold_1_prodigal-single_10"
     CDS             8174..8971
                     /product="hypothetical protein"
                     /codon_start=1
                     /transl_table=11
                     /translation="MKKLVAFTLAAGMVLTTFSGCTAKKTQGTSSSEATSIVESEAEE
                     IADAEDKNDASSESQYDEPDNVVIEYDGNKLIDLPTESIKVTLRGKQILPGRDTAETL
                     QKSFESTFVDNSRFTINRWNPEYVVGPDGELTVTAHSDDYKTEDEPDVKDVIPDLYMF
                     KKMSALSLEEGTQFEFLTMTENSSFDDVWRTMSQYGDPYEGHNYTKETDEERGSRAGV
                     LCYLTKDGYDIQFNFDGFGEYLSSVFISYTPGELSRREGLASLQNNQ*"
     gene            8994..9626
                     /locus_tag="STL6-S73_scaffold_1_prodigal-single_11"
     CDS             8994..9626
                     /product="hypothetical protein"
                     /codon_start=1
                     /transl_table=11
                     /translation="MSNSNHQSEKETEARIHEILIAFAKDFQEFIRNKPRAGKDAYKI
                     VDMHDSNGLDASTVRVVSLSDAKAEDLALDCVNMANAMLWLYYHRNQFKDIEFHTNEE
                     LGTTEYIMRVQHDLDDVDSALFLPVWNRLATHIAYDCQPNAFEGNVEQEQANFVNTYL
                     MLYACLRSLKDGSAIKRMVDNTDNDLEKIGNLAYYLFNSSLENYYSGIED*"
     gene            9760..10551
                     /locus_tag="STL6-S73_scaffold_1_prodigal-single_12"
     CDS             9760..10551
                     /product="hypothetical protein"
                     /codon_start=1
                     /transl_table=11
                     /translation="LKRLTAFLLAGVTVLSLTGCVPRYADTAAVERRNTRPTTVVTQQ
                     PTDVMTGENAESTPVPTEEPIIEKPENVVFAENNTARIQMPSDTLTVTFEGKDIKPCN
                     DSVGTLQQAYGDLFTDNSHLNFSRWVLEYAIGENQELVIHGPGGIYKSDALPNANNII
                     PTFFQFGGLRNLQAEGSIQFMFLGITENATFDDVLKTMSQYGEPVSGWNYDEKAATKK
                     NDLTGTLNYWTDSGYNIEFYFDNYGTTLTMVSIAYNPEELANLSK*"
     gene            complement(10886..12763)
                     /locus_tag="STL6-S73_scaffold_1_prodigal-single_13"
     CDS             complement(10886..12763)
                     /product="hypothetical protein"
                     /codon_start=1
                     /transl_table=11
                     /translation="MFSVKLNAPVLLRKQLPMVAKALHVDEKVLDDFLSVSAFYGVKD
                     GKGTIVPIKKTDTIVHIDYKAYDSYYFVVDAILQYAKDIVASVTLPVITEIELGADVF
                     KKMAPDQLSDIVYLAKLLRDSNDRIPRLKELNAPYILVASECAHLCKKVECLEDNAHM
                     PSPSKDLDGHVYASLHDIGYSILDGWLNKDDSSEYNDKENAGYDPDKLAALVKKAIGT
                     RTQEQFSQTSHLGRVYVNRLANGKTQSQPTEVTLKKIAKATDAVTENELRQACGYEPL
                     PGEDVVESKKRIETVDDYTWIHENVNYFLEFLKAQIPMALPLYNLVILENQYIGIYKD
                     GYDLFGIHRCSAPVEYSEDGTVANVIYPVTFDLTNFQRGIRLSVAVGLLGHYSKNNEL
                     YITDYITDVDALYKYAPFLRKAIDKVGENFRESGVDIKDFPVFYYTINLKKAFTAKHV
                     FAKMEKFLTSLVKVRVDALGFYADNLSDETFIKFLKSHKKVMTNEYADSEIKDFYENV
                     VVRHGDIEDFFAENSDYNSKAAIVAYVIQNEASDDTSRRLVDGFTFDDDDKEDRPCVA
                     ASKRKIEAWQKEHPGNGFNLKVFSDTLKKYADELGLEFGDVYYYLVVEDDKADEMGVR
                     V*"
     gene            13368..13856
                     /locus_tag="STL6-S73_scaffold_1_prodigal-single_14"
     CDS             13368..13856
                     /product="hypothetical protein"
                     /codon_start=1
                     /transl_table=11
                     /translation="MAEKKRQYSRALAQKRCLEAIERAILINKSEAERPFVFQVQELV
                     VFGPLVDTDAPTVHGVDILATTARHHRYRNRDEAFHSDSEDFINKYAPFSICSWRFRE
                     EFPEKDMLNYLKGRHMGIVTMYGQQDRALLDEGRFFTIIRDGKVQADQLDALKELFRG
                     KA*"
     gene            13853..14716
                     /locus_tag="STL6-S73_scaffold_1_prodigal-single_15"
     CDS             13853..14716
                     /product="Methyltransferase {ECO:0000256|RuleBase:RU362026
                     }; EC=2.1.1.- {ECO:0000256|RuleBase:RU362026};; 
                     TaxID=397291 species="Bacteria; Firmicutes; Clostridia;
                     Clostridiales; Lachnospiraceae.;" source="Lachnospiraceae
                     bacterium A4.;""
                     /codon_start=1
                     /transl_table=11
                     /translation="MSTVTLMQGDCCEKLNEIPAHSANLVLADPPYGITHQVWDTVLP
                     FEDFIEKDGKQLSLTEFLLSCYKAGISYADAMSEWTQNKQQGIWTQLNRILTENGAVI
                     LFSAGAYTKTLMDSKVIPWRYNLIWQKTSPVGFLNANRMPLRAHEDILVFYKKLPIYN
                     PQKTSGHPRKVSTAEHKRNSKMTEDYGKYKAKSYDSTERFPTSVLTFATDKQKCAAHG
                     TQKPVALCEWLIRSYTNEGDTVLDFCMGSGSTGVAAMNTNRNFIGIEKDADFFVVAKE
                     RIADSAQNHQP*"
                     /db_xref="R9JMB9_9FIRM"
                     /db_xref="rbc:BN938_1744"
                     /db_xref="UniRef100_R9JMB9"
                     /db_xref="2.1.1.-"
                     /db_xref="2.1.1.72"
     gene            14746..15717
                     /locus_tag="STL6-S73_scaffold_1_prodigal-single_16"
     CDS             14746..15717
                     /product="DNA-cytosine methyltransferase (EC:2.1.1.37)"
                     /codon_start=1
                     /transl_table=11
                     /translation="MNKTYTHVSLFSGAGGLDIGLEQAGFHTVWANDFNHDACETHRL
                     WSNATVVEGDIGKVDYETIPDCDIASFGFPCQGFSLSGPRKIDDSRNVLYRHCVKLVE
                     KKQPKLFLAENVKGLLTLGGGKIKDAIIADFESKGYVMSINLVNAADYHVPEDRQRIL
                     LVGIRKDLAEKYGVEFKAPAPFPDRISIRQALEGLAPAAEDEICKEAYSSRYMSRNRK
                     RGWDSVSFTIPAMAKQVPLWPGSPDMVKVGKDHWQFGEKGSTRRMSYREAASIQTFPK
                     DMVFCGNLTSKYKQIGNAVPCELARVVGTELYRILSEIEEQENHCPA*"
                     /db_xref="cth:Cthe_2320"
                     /db_xref="A3DHU3_CLOTH"
                     /db_xref="UniRef100_A3DHU3"
                     /db_xref="2.1.1.37"
     gene            15826..17283
                     /locus_tag="STL6-S73_scaffold_1_prodigal-single_17"
     CDS             15826..17283
                     /product="Uncharacterized protein n=1 Tax=Eubacterium sp.
                     CAG:161 RepID=R5KVG0_9FIRM"
                     /codon_start=1
                     /transl_table=11
                     /translation="MVFQKGVKFRIYPNREQRNLIDRTLGCSRLIYNKGLAMREDAFK
                     SGEKCGYKQTSAMLTALKQDVNYAFLKEVDSIALQQALRNLDTGYTNFFEHRAAHPKF
                     KSKKSSKQSYRTLNIGNGIRISNKRIRLPKIGWVKVHQSMEIGAIHNATVVRTITGKY
                     FVVLNVEYDPQPMPNNGCVVGIDVGLKEFYSDSNGTVVNNPKYLEKKAKKLAREQRRL
                     AHKQKGSHNREKQRIRVAATHEKIANQRKDFLQKQSTMLVRENQTICIEDLNVKGMLR
                     NHKLARAISSVSWSSFFSMLEYKAYWYGCTVIRVPTFYPSSQTCSCCGYKNVAVKNLS
                     IRQWECPTCAKASKGERKVKAVLDELGVTYKQQESFEDLKDKHPLRFDFTIYQNDKLI
                     AVIEFNGIQHYKPRSVFGGEKAFQMQKKHDLMKVQYCVDHGLYLLQIPYKTCECDTEE
                     YVKRLFKNLGTYQKIMENQARWQRPGILHQKTCTG*"
                     /db_xref="UniRef100_R5KVG0"
                     /db_xref="R5KVG0_9FIRM"
                     /db_xref="clo:HMPREF0868_0295"
     gene            complement(17219..17452)
                     /locus_tag="STL6-S73_scaffold_1_prodigal-single_18"
     CDS             complement(17219..17452)
                     /product="hypothetical protein"
                     /codon_start=1
                     /transl_table=11
                     /translation="MFPLSTLSIRLRRIALFAQHLQVVVGGMPALAPRNDVVTLHILK
                     GVLGVDACLLGHIIQYKFFDVRFQGVASVLDFP*"
     gene            17454..17948
                     /locus_tag="STL6-S73_scaffold_1_prodigal-single_19"
     CDS             17454..17948
                     /product="hypothetical protein"
                     /codon_start=1
                     /transl_table=11
                     /translation="MEYRYFMYGMFDGTDGNRYDICIPSPFVRNSKGEAMKDENFAYR
                     FCAIDSAEPMLVAFANEHFEPMNNGKMQLKCWVDKNVVGAYTFEEFKKNGGYIRQLKQ
                     SSRRKYVTDESDFVDTDKSFADAFPNMEQGKLYYVDGETYKISKVEDNAQYEKSHLPK
                     QLQK*"
     gene            18157..18672
                     /locus_tag="STL6-S73_scaffold_1_prodigal-single_20"
     CDS             18157..18672
                     /product="Putative uncharacterized protein n=2 Tax
                     =Eubacterium rectale RepID=D4JL06_9FIRM"
                     /codon_start=1
                     /transl_table=11
                     /translation="MNVLKEYKGYQLVERYDKTYIRFWGGREEDMPCEFPISKTDAER
                     VINEASVIDELLSIAKTQIEWTANSFYKIGITEYILHRMKLSQTRAEKSYEKLARYAD
                     ICKEFYQYIMDDEVFTPNPIKVEGFTAQHLATNYSLSALGAYNYLIYLREMPEKALAD
                     LKAGLPTKCCR*"
                     /db_xref="UniRef100_D4JL06"
                     /db_xref="era:ERE_24420"
                     /db_xref="D6E1W2_9FIRM"
                     /db_xref="D4JL06_9FIRM"
     gene            18660..18965
                     /locus_tag="STL6-S73_scaffold_1_prodigal-single_21"
     CDS             18660..18965
                     /product="hypothetical protein"
                     /codon_start=1
                     /transl_table=11
                     /translation="MLPMTVWRQSRTMVGRMYMIFGKSKLGRYHRPESETGYPYICAS
                     NQNNDVNQKMSLVSGDDVRPTPQNIISWGKQYPYFTFHEESCVTGQGMYCVVVPKYI*"
     gene            19008..19796
                     /locus_tag="STL6-S73_scaffold_1_prodigal-single_22"
     CDS             19008..19796
                     /product="hypothetical protein"
                     /codon_start=1
                     /transl_table=11
                     /translation="MKNKYNYLVCAVMFFCLVCFCCKETIYNICNQIETTFNISKSTM
                     ACFYIVTTVMLIVFSIITIKRFLKWNERMINKESITAIYNTFYNDFDKIKNNIPKENI
                     DSLIDKYVNILYENKNNKDFLEEEYITIKSFQTKWQVSCEGATTELFSKWVDIAVGIF
                     STFSAFCLGITESSKTYTFNDAVNTISAIIGPVIIVIFIILIIKWIFIECNRKADSVR
                     ATFNKIYMPAFLAAIRYLLKHQNKESEITDGKIKEIIYNQIYKK*"
     gene            19862..20185
                     /locus_tag="STL6-S73_scaffold_1_prodigal-single_23"
     CDS             19862..20185
                     /product="hypothetical protein"
                     /codon_start=1
                     /transl_table=11
                     /translation="VTIITPKTIVVFLPALDIEIDAPLRTNDSTQNIRIPTVGDLATV
                     QVAIRDGDIIAIAATFVPQQNIRQDTPVTDDDLLLHDSEDEDTEEYDWYNEPPAEDFG
                     NLDID*"
     gene            20329..21189
                     /locus_tag="STL6-S73_scaffold_1_prodigal-single_24"
     CDS             20329..21189
                     /product="hypothetical protein"
                     /codon_start=1
                     /transl_table=11
                     /translation="VKQVTTRQHYLPRYRLQHFLRSNNKYYVYSNGTNPNRRDRETGK
                     NDSSFALYDKLYELTGVPSWAKHENLIETVLLANDVEPEDAGGIKKAINSIKANTKLS
                     LSDSEWLGKYALRMLYRSPAYMKKIKSLPQFNDPMTYYAFMRFTQKSEHPHLTPQEWE
                     IVEKLLNLHSDGTVILKNPHSTFLLPDSGIGICICGNSTFLLTPLTPSICIITSKGLC
                     PILSKSNGTIVTATMNQVSTINKYLFFGSNEEVASFYKLNKLYIDDLKTRLKANRKTT
                     RPDIVYRPSL*"
     gene            21296..21760
                     /locus_tag="STL6-S73_scaffold_1_prodigal-single_25"
     CDS             21296..21760
                     /product="Uncharacterized protein n=1 Tax=Clostridium sp.
                     CAG:590 RepID=R5E3C4_9CLOT"
                     /codon_start=1
                     /transl_table=11
                     /translation="MSTLKNGEFGIDLDKEKILWTDRKRHTIFSLPLSFTKYTLTETK
                     LIIQRGCFNLREDEIQLYRVRDIAFKQNFYERLCRVGSIHLCSTDAMTPEIDIRRIKN
                     PRDVKEVLSKTIEACRKANGIRTSEIIGDHGHFPEPDPHGMPPELCHEHPHD*"
                     /db_xref="UniRef100_R5E3C4"
                     /db_xref="R5E3C4_9CLOT"
                     /db_xref="eel:EUBELI_00568"
     gene            21937..22128
                     /locus_tag="STL6-S73_scaffold_1_prodigal-single_26"
     CDS             21937..22128
                     /product="hypothetical protein"
                     /codon_start=1
                     /transl_table=11
                     /translation="MVSVVGGFRERLNDSSVSLDSRINDICYIIRNTGIISIEVESVS
                     LTLIGDNSIGLIYAVSNIQ*"
     gene            complement(22104..22205)
                     /locus_tag="STL6-S73_scaffold_1_prodigal-single_27"
     CDS             complement(22104..22205)
                     /product="hypothetical protein"
                     /codon_start=1
                     /transl_table=11
                     /translation="MRCRKMSNAYLVDVGLVVDKDEYSACYCMLLTA*"
     gene            complement(22202..23047)
                     /locus_tag="STL6-S73_scaffold_1_prodigal-single_28"
     CDS             complement(22202..23047)
                     /product="hypothetical protein"
                     /codon_start=1
                     /transl_table=11
                     /translation="MKKNTYKFSVDVVFAYNIFSTDTQKNLNFTVTTDICRDNFSDAV
                     AAFKTYVRYITHDMIELSIPDLVEKRVEGILSISYECEPEGYFETDTNAVCVDSERIH
                     YSRETHHDTIFESKRIATNIKWDTDGEEVDLPNQMVIPDKVHDDVNAIGDYLSDETGF
                     CHFGFGLVYEATVKVNRKDTKVIHDLLSGKDVDWDADETHSINVRFRNGTNVDIMLCC
                     PPKSHADDPESTPWTQARWYDSDDKEICCYCNDDTFFGDWEMTVENDPKLCGPVSYMV
                     HVIEE*"
     gene            complement(23189..23536)
                     /locus_tag="STL6-S73_scaffold_1_prodigal-single_29"
     CDS             complement(23189..23536)
                     /product="hypothetical protein"
                     /codon_start=1
                     /transl_table=11
                     /translation="VKLSEIFTITRYDQKMYIYVTNAYDQNVCLGRGTRYDIICDVEN
                     VDNILPHMLDEVNMVSVTQDGGMQILVRDAMYEKPLEEQYDKDYVATWKSYDKSTRPF
                     RFSAELEDMQPVK*"
     gene            24060..24380
                     /locus_tag="STL6-S73_scaffold_1_prodigal-single_30"
     CDS             24060..24380
                     /product="hypothetical protein"
                     /codon_start=1
                     /transl_table=11
                     /translation="MNTCTLKFEATAFRENDDNELESLSASISVPVENDDEVIGNMLG
                     EEKLIVHAVAALYNLISDLRPNWLDNEDTSLTLDISIDGRKAQSCGGLVAMKEEGFTF
                     GLED*"
     gene            25014..25367
                     /locus_tag="STL6-S73_scaffold_1_prodigal-single_31"
     CDS             25014..25367
                     /product="hypothetical protein"
                     /codon_start=1
                     /transl_table=11
                     /translation="MVTVVVIAVAFEGCGEVADKTIDEIKYIPAQMFTTRETAETAQT
                     DERITSPESAATEYNYIYYRHNSQWVTSRLVSYEVVDNGQNIKFEVDSTMSADRYYYT
                     SMANVMLIHRDEPST*"
     gene            25412..25828
                     /locus_tag="STL6-S73_scaffold_1_prodigal-single_32"
     CDS             25412..25828
                     /product="hypothetical protein"
                     /codon_start=1
                     /transl_table=11
                     /translation="MGYQLTGTFTISCTEEEAFNIMYNMMHDKALYMPELALINARPS
                     KLDPAFLYPRDMFINGDYLFCYPKQQLALQIKQLLATHQIAFAQVLAATDKEDQHRIR
                     AVFRQDLTKIDIDLHGVKEANAKKLILKYKRTPEER*"
     gene            25832..26074
                     /locus_tag="STL6-S73_scaffold_1_prodigal-single_33"
     CDS             25832..26074
                     /product="hypothetical protein"
                     /codon_start=1
                     /transl_table=11
                     /translation="MTTTNIIGFILIAISIVVQVGNFVVRWFCIPSEPYFSEKTNCMV
                     TYAEIKDMRHRCNVVTVIGVVLMAVGIVLAMLLFTY*"
     gene            26092..27459
                     /locus_tag="STL6-S73_scaffold_1_prodigal-single_34"
     CDS             26092..27459
                     /product="SCP-like protein n=1 Tax=Subdoligranulum
                     variabile DSM 15176 RepID=D1PRU8_9FIRM"
                     /codon_start=1
                     /transl_table=11
                     /translation="MTAIIKRLLALATAFTLALNLVGCGVNVTSVSLNLPDTIEKGTA
                     FVATPEYAFDGATPETAELEKKLDKLEMHYTSSDPSILVVDDNGNLVAVSAGTAEVAL
                     SSKDGTVSTSKTLEVIVSPTEIKTTDELTLTAGEVATLETAVAPTDATHVSISYASSD
                     DSIATVNDGGEVKAVAAGDATVTAVVDGTSLTSSCKVTVLPVLESIELSNASLSLQPN
                     DTAQLSYTAQPENALIKEATYTSSDDTVATVDANGNVTAIADGKATITVSVGDVSAEC
                     VVTVDSTVSPSKTSAKGNSSSGSASSGTNSGSNDTSSSASAPAASSSFEYGALPMDTA
                     TDGETWWSIDSSDSAYWAVANNINAMRAEGGLPALTVSSSLSSIADSRCEYLIANDVF
                     SHDGATTAEILCSGATSASAACTGWKNSPSHYSNIMTPGYTQMGIGCIFNTAYGVEVW
                     CVTFS*"
                     /db_xref="UniRef100_D1PRU8"
                     /db_xref="D1PRU8_9FIRM"
                     /db_xref="ccb:Clocel_4109"
     gene            27503..28129
                     /locus_tag="STL6-S73_scaffold_1_prodigal-single_35"
     CDS             27503..28129
                     /product="hypothetical protein"
                     /codon_start=1
                     /transl_table=11
                     /translation="MLSNIAVLRTVKENANKAVLDALPSILFEGSHNGKDAQKYYLQG
                     PAAEYVPVDIPDGTAKKLSKCATALAMQLILLSNKTKGFFGPEIVSVEGKDIPTARNI
                     MNPIMVERDAKYYSAKLSDEVYDTQYAVSEHVIECWEDGPVPPIVINSSIWAIVESTA
                     AEMQKDNRFLRRKEILDTEFLEVSAHIYNELLGFASEKFDILNIKEFV*"
     gene            28126..28584
                     /locus_tag="STL6-S73_scaffold_1_prodigal-single_36"
     CDS             28126..28584
                     /product="Uncharacterized protein n=1 Tax=Coprobacillus sp
                     . 3_3_56FAA RepID=G9R6N9_9FIRM"
                     /codon_start=1
                     /transl_table=11
                     /translation="MSVKHVKGDILTTPTRNENTIICHQVNCRAAMGAGLARQIRDKW
                     PVVFEEYVKVCNPKKLGDFQVVQVAPQLYVANLFGQSSFGRDKRQTNYAALGAALFGA
                     MKGHTNATFRIPYGLGCGLAGGNWVTVLNLIEEAANAWNVNVEIWVLPKK*"
                     /db_xref="UniRef100_G9R6N9"
                     /db_xref="G9R6N9_9FIRM"
                     /db_xref="mic:Mic7113_6475"
     gene            28594..28812
                     /locus_tag="STL6-S73_scaffold_1_prodigal-single_37"
     CDS             28594..28812
                     /product="hypothetical protein"
                     /codon_start=1
                     /transl_table=11
                     /translation="MYNTNYKCVKPFDVWLDAIGPDGKKIPYRVKRGTIWRLVWCGGE
                     QSFKEFTGPDKMRITLPDEYVEKYFKKV*"
     gene            28819..29235
                     /locus_tag="STL6-S73_scaffold_1_prodigal-single_38"
     CDS             28819..29235
                     /product="hypothetical protein"
                     /codon_start=1
                     /transl_table=11
                     /translation="MSIYCPYTNGNVVYLKCQECEDKTCEKGWFFCGVGGTPLSMMKC
                     RKQMSEYLDKMLAKRDKVVITAESGKKMAALAAMYASEHGYLFVPVANDDLPTYLAKQ
                     QQKGCVIFDGTENEREIENTCRELRIPLRRCKLEGA*"
     gene            29240..29575
                     /locus_tag="STL6-S73_scaffold_1_prodigal-single_39"
     CDS             29240..29575
                     /product="Uncharacterized protein n=1 Tax=Bacillus
                     macauensis ZFHKF-1 RepID=I8IZD6_9BACI"
                     /codon_start=1
                     /transl_table=11
                     /translation="MMYQKLVRDNIPAIIEKSGETCVTRKLSDKEYEDALTNKLQEEV
                     AELLEAYTAKERSVLDCAEEMADVMEVLYAMGKTCAVSKREIEQVRSQKAAEKGTFSK
                     KVFLVSTEK*"
                     /db_xref="UniRef100_I8IZD6"
                     /db_xref="A0A0G1QN60_9BACT"
                     /db_xref="bmq:BMQ_2785"
                     /db_xref="I8IZD6_9BACI"
     gene            29588..30010
                     /locus_tag="STL6-S73_scaffold_1_prodigal-single_40"
     CDS             29588..30010
                     /product="hypothetical protein"
                     /codon_start=1
                     /transl_table=11
                     /translation="VTQQDEVQLIRKLIFAKYSQDPTHFSRCVDEIAQAFEQSGKKGS
                     ARAIRNTSRDGYVKSYYEASRQTQPPGSPFVSYKPAFIMDNKDIVLWHAKHDNPPMRV
                     RHILEYIENGEMVAKDVLEYDANADKWIRVEEECKALT*"
     gene            30031..31038
                     /locus_tag="STL6-S73_scaffold_1_prodigal-single_41"
     CDS             30031..31038
                     /product="Putative nucleotidyltransferase n=1 Tax
                     =Lachnospiraceae bacterium ICM7 RepID=J4K7N2_9FIRM"
                     /codon_start=1
                     /transl_table=11
                     /translation="VTNVELKAILQREEYDFLRTNKHLGDNILFLTVGGSRAYGTNVE
                     GSDVDIRGATGSPEILGFNRFEQVINNQTDTVIYAVNKFVNLLVQCNPNVIELLGNAP
                     ELYVNLTLEGQMLLDNKELFLTRRVAYSYGGFANDQLRRLQMGLLRNGTSPEPLKNKF
                     EKRSLDRLVAGQGKDDVFKISISEEVDSEGKHPLLISGSLNNYPVNSLKSLLRGLTTT
                     IDQYEQPQHPKAQKDAAHINKHAMHLVRLYYTAFDILEQGRIITCRDKEREELLAIRN
                     GKYMCEDGSYAPEFFELVDQLESKFQYDVKETELPAKPNYGKIEELLVEINKSYLQRI
                     M*"
                     /db_xref="UniRef100_J4K7N2"
                     /db_xref="J4K7N2_9FIRM"
                     /db_xref="cby:CLM_2617"
     gene            31105..31347
                     /locus_tag="STL6-S73_scaffold_1_prodigal-single_42"
     CDS             31105..31347
                     /product="hypothetical protein"
                     /codon_start=1
                     /transl_table=11
                     /translation="MAKRIVLYYKQDVVVVCYCRSSLYDCERLKGLPFYEKKKKEAVC
                     VTAKNSKCRSPCGCVEKNLCQCGRGSFSVNGKRKNE*"
     gene            complement(33391..33831)
                     /locus_tag="STL6-S73_scaffold_1_prodigal-single_43"
     CDS             complement(33391..33831)
                     /product="hypothetical protein"
                     /codon_start=1
                     /transl_table=11
                     /translation="VNEVKEKEPLPQSVEVLSHAAARAATFSVLAATRVATPQVIERT
                     EYHGHFNLIQPHELLSMYFLWLSIYIAFQSYAFFQSYVCSRVDYFRFPVHCEFCLDCF
                     FQSYIATWATSEKENDDDEPVSILCSLYRPHLMFIVVTRFTYLF*"
     gene            33984..36170
                     /locus_tag="STL6-S73_scaffold_1_prodigal-single_44"
     CDS             33984..36170
                     /product="Uncharacterized protein n=1 Tax=Ruminococcus sp.
                     CAG:60 RepID=R5HUY9_9FIRM"
                     /codon_start=1
                     /transl_table=11
                     /translation="LTLIAHKADDGREQPLDKHLQNVSYLAAEYAAPIGGQAIAKRAG
                     LAHDTGKCTDGFQRYIRDPEHNIKCPHSIIGAVACAKAGDLVSALVAEGHHTGLHDMW
                     DTKNNIDVALIKRAGDVRKAELLYPVQNCTIDDIPLHMRTLKNMGLYSFIRVEYSCLV
                     DADYIDTETFMRGTEQRLYAYDTMQTIYDKLCHYVEPWITAANELSQKPFNSLSKEQQ
                     INLMRTEMLQQCFDAGAKSAKGDIRLLSIPTGGAKTISSFAYAAAAAKADSEVSRIIV
                     VTPYTSITSQTASVLRDIAGEGNVLEHHSGYDFDDSKGDNLLRLASENYDVPIVVTTD
                     VQLFESFYANKPSKSRKLHNLVNSVIIFDEVQQLKPKYLKPCIKCIESLAANYGCRIV
                     LCTATQPAIEQFFDTVMLKEIIDDPAKYIAPFQRCGIEDAGHVSVEDLITMLLSHEQC
                     LCVVNEKEEAKYLYKELKSKARSRLLYCLTTDLTPYDKARYIAEIKQHLANGDPCIVV
                     STSLIECGVDLDFPYGYRELAGLDSVLQTAGRINRNGKRDCNTCKLIVFEGLQDEVRA
                     LQGKGRPPEDYLHNEKNITKRLFATEDITLPETATKYFESLYKYYKSALDEKGILKMA
                     MPDDGKIQFQKIAENFHLIEEDTVTVIIPQTPEAVQLIAKLRNQTAMRRDIRKVGKYS
                     VNVRRKRYNDRLADVTEPLVMNAGKTVDICCLTNMHRYTEYGLEML*"
                     /db_xref="UniRef100_R5HUY9"
                     /db_xref="R5HUY9_9FIRM"
                     /db_xref="ccel:CCDG5_2005"
     gene            36322..37044
                     /locus_tag="STL6-S73_scaffold_1_prodigal-single_45"
     CDS             36322..37044
                     /product="Uncharacterized protein n=1 Tax=Faecalibacterium
                     sp. CAG:74 RepID=R7I321_9FIRM"
                     /codon_start=1
                     /transl_table=11
                     /translation="VSGNAVAIYMVDKIRQSSDKILELASLVSRSKKPVKVYPVPILL
                     EVNSLLASYTIPGMRVEGTTYDVPTFSALKGALESIYKHPGAEMIPTAVFIHSPIKKE
                     RILLRNEKHFGGMRSRECLTNVRYTIVAYLVETDDMRNPNGLTWHFKDFLQYAKNGCG
                     REFPYLGTMETPMYFRPITEMEIKPTQPITRDLGFMPLTPDYTKKYDPDLVCRHLTIE
                     NGVIEYTKGDWFRCYESSVSAG*"
                     /db_xref="UniRef100_R7I321"
                     /db_xref="R7I321_9FIRM"
     gene            37019..38917
                     /locus_tag="STL6-S73_scaffold_1_prodigal-single_46"
     CDS             37019..38917
                     /product="CRISPR-associated protein Cas8c/Csd1, subtype
                     I-C/DVULG n=1 Tax=Selenomonas sp. CM52 RepID=J5WZX7_9FIRM"
                     /codon_start=1
                     /transl_table=11
                     /translation="MNLLLALVKHYGTLENQDKSKVPPFGWTNAKAHFAVELNDDGSI
                     DDILALGGHDKKNRGVVFEVPVRRARTSTPVPYLFCDTAQYILGNVSSTSKPGTYLSM
                     KNAVLAFRGDLGESPALNAAYKFFETWDPEKALQNKFVASAMAYKDAETSTFILFYEG
                     SPIFDDETFRTAYEEIVEKYGEFPIQADRNGNVSITAAPAHMRSMITGEDGLKAKLFR
                     PVSVRGKMTYILSNNKANTNYFGRMQGDAIPVTMQDGHKIVEAAKALIGSKNCYFLPV
                     TSQSLYTKCVIVWSDEVTKPEEDEMLRIWFGNEFEAEKTDNIMRLAKARRGRVDILQE
                     CDKSKVVNVWQLSVPEKGCSASSFTQTTVGEVLANCIKHYEDMEIDRSEACKNADGTR
                     RDFARPDSIILALSAMNKDNSIVPINNQMWMQLNNCVYNGGKYPSQLLSMIYERICKD
                     ALKAPAGTMYIIPPTLAGAIKAILIRNYKEDITVSLNPNNTSPAYVTGRIFALLVSGQ
                     HAIVPENQSQYDKRFLSRVVTNPVKVMPTIQMNFMQLKNRAQKSNRMGTYNAINNQIM
                     DLIDMLDGNYPGRLTQVQRGEFFIGYNQQMHYNRDAAIAKKREKEENTIAMSAVNTVA
                     TVDETTVA*"
                     /db_xref="UniRef100_J5WZX7"
                     /db_xref="ssg:Selsp_1979"
                     /db_xref="J5WZX7_9FIRM"
     gene            38937..39926
                     /locus_tag="STL6-S73_scaffold_1_prodigal-single_47"
     CDS             38937..39926
                     /product="CRISPR-associated protein, Csd2 family n=1 Tax
                     =Thermincola potens (strain JR) RepID=D5X816_THEPJ"
                     /codon_start=1
                     /transl_table=11
                     /translation="MSDSITIKNPITIVLAFDAKNCNPNGDPDNDNAPRQFEDGIGYL
                     STECIKYKIRSFIRDKVFFGELDEATHHLYCSPDTFSIESSVRDCLKDVIKEGSKGSK
                     KAMDRETELKAYNALCKYFFDARTFGMVNTSFSGSSVIGKIKGAFQLSMPVSFDPVNI
                     IPMTITRCCVSSDAERIGAEKDSKKKNVNTDEDGESRKNPKDRMMGRRSFVEYGLYHM
                     SIQINSMMAQRNGITMDDVNLLIDALQHMFENDMSSGRALTLRKLIVVEHTKPMGNVP
                     RDTIENALTATLKIPDDCPTSYNDYIVTFHRNLLPKEVKVTEYGIDGSSKVML*"
                     /db_xref="UniRef100_D5X816"
                     /db_xref="A0A0A2EUZ6_PORCN"
                     /db_xref="tjr:TherJR_1887"
                     /db_xref="D5X816_THEPJ"
     gene            40072..42738
                     /locus_tag="STL6-S73_scaffold_1_prodigal-single_48"
     CDS             40072..42738
                     /product="Superfamily I DNA and RNA helicases n=1 Tax
                     =Eubacterium rectale M104/1 RepID=D4JQK2_9FIRM"
                     /codon_start=1
                     /transl_table=11
                     /translation="MTRNDLSTEQQDLVRLALEGKNVLCDACIGSGKTSTINVLCNEF
                     DSSKQILYLTYNRLLKLDAQQKILNDNVTVQNYHGFASKMLYRYGIKDVGQGEQISRL
                     LEGHIPVGHYDVLIIDEYQDINEEISKMLEYVKDSNPGMQIIAVGDMKQKIYDHTSLD
                     IWDFINKFLGKHTQVNFTQCFRLSHDLAGRLGMIWDKNINGVNAHCDVKTMTKEEVID
                     YLDSVNPKDVLCLGARTGPMVTVLNALEERPGNLYDKNHVYASIKDNDGDKCVAPGPD
                     VGIFTTYDGSKGMERPICVVFDFTEFYWGTRMHMPMVRYEILRNLFCVAASRGKEEVI
                     FVEPEKDKDFLLSDKTLMTPVKTHIEANPKFDISEMFDFKFDEDVNACYNLIKISPVF
                     RKDVHPIEVKHSDAMIDLAPCIGIYQQANFFDYYDIDSAIAYYMYMHKDKKMAMPQSW
                     KSVEQKVLFLTMLMTSQDRYVKQVELPIITKEQESQINKRLSVLFSPDENVQERCELN
                     AFVDEKGVSKVVLSGMADVVKDKTVYLLKFVSALSHRHFLQCASYMLATGLQKGVIWN
                     IYDNKLYNVEIPDRDAFLNAVVKCVTKGVYDKVYKFVLEKDYTQNLDTILDQIMTDDS
                     LPEFDTGGNVKEEKSQDEGISIIKQGEQYVILDAANRESVDGCAANGYDSILAACEAY
                     VRMNKKKAEETTSKKELLSNIEDWLDNHAEFERQMARISIEINRGIGPYASYSTFSTY
                     VVRKMLKDWGLVINFSERQLLKVWKEREKKRPKPEPTRSVEDVLQEMGFAESSTPPAE
                     VHTPAPAAPAYRVIRSSRLSKPGDVRYIVVEEESSNVLDDANGYGYKSMQAAHKGYAY
                     KRRNGGSFPAQPKKEKAPNLTLQGEQLTFGGV*"
                     /db_xref="UniRef100_D4JQK2"
                     /db_xref="era:ERE_36430"
                     /db_xref="D4JQK2_9FIRM"
     gene            42812..43078
                     /locus_tag="STL6-S73_scaffold_1_prodigal-single_49"
     CDS             42812..43078
                     /product="hypothetical protein"
                     /codon_start=1
                     /transl_table=11
                     /translation="LDKRVEFAKAVTISNKSHHEKSMDTAAIQETNRQIEHIMQKRSY
                     ARRTRQTTMQQALSEEHDVLMWAALRNAKQYADAEAATKDFVLG*"
     gene            43155..43427
                     /locus_tag="STL6-S73_scaffold_1_prodigal-single_50"
     CDS             43155..43427
                     /product="hypothetical protein"
                     /codon_start=1
                     /transl_table=11
                     /translation="MDEFEAKNVLGGIVIPALDEVAESVEWLRRDNYTIEELECMHIV
                     GEEKPVIKKDGVKIIRDGTIIRKHNTQTGEYEFLFVPRYAKNEERE*"
     gene            43433..43723
                     /locus_tag="STL6-S73_scaffold_1_prodigal-single_51"
     CDS             43433..43723
                     /product="hypothetical protein"
                     /codon_start=1
                     /transl_table=11
                     /translation="MVKIYGSSDDLVCLDNSNYAEDEICCYDVAGVWLFLDDDTVLFV
                     AYSHGIWRISIEQEGTMPYQHIVCPGIDENDYSDIFLTEADVVHHEIAAARN*"
     gene            43739..44236
                     /locus_tag="STL6-S73_scaffold_1_prodigal-single_52"
     CDS             43739..44236
                     /product="hypothetical protein"
                     /codon_start=1
                     /transl_table=11
                     /translation="MNFSKIKMMFFDFDDTLLIHYREQRLDSTGEAHRERLLRRQVET
                     KDGYRVFDEIGEPNELIKQFLAEHPDVPKYCISFVQDSITLPFKKHWLEMHFPNQFYD
                     MIGTSSPERKVTVMQMYAKVCNIPPYQILFVDDYYKAVDAAADAGFCAMSTTELMQRQ
                     LDKSK*"
     gene            44335..45201
                     /locus_tag="STL6-S73_scaffold_1_prodigal-single_53"
     CDS             44335..45201
                     /product="Uncharacterized protein n=1 Tax=Opitutaceae
                     bacterium TAV1 RepID=I6AWV0_9BACT"
                     /codon_start=1
                     /transl_table=11
                     /translation="MGRYNFNQKTQDGYEISPEQAKKWLEKNDNNRNINYAKVKKMAK
                     DMKEGHWDTTHQGIAIASDGTLVDGQHRLLAIVESGVTVRMNVTFNASKSQHIDSGNS
                     RSMANRVQMSDYDMSWTNKTILSAANLIGRLFAGSNLSHEEALSEWLMRYRTQIESTS
                     KCIKKATLPGLNSAGTTAAIIVAAMNDVPAIYIEKFMDVFYSGFTNNEAEHYAITLRD
                     ELLRENRVKRGTQYAKFAFYRTANRLNQYYKTATGQRVAKRVNDGDFPYNVYDANGGI
                     VKPETKKAKKVV*"
                     /db_xref="UniRef100_I6AWV0"
                     /db_xref="mvi:X808_8740"
                     /db_xref="W0QAT4_9PAST"
                     /db_xref="I6AWV0_9BACT"
     gene            45343..45984
                     /locus_tag="STL6-S73_scaffold_1_prodigal-single_54"
     CDS             45343..45984
                     /product="Uncharacterized protein n=1 Tax
                     =Desulfitobacterium hafniense (strain DCB-2 / DSM 10664)
                     RepID=B8FU34_DESHD"
                     /codon_start=1
                     /transl_table=11
                     /translation="MAKTQLTRDIEKALHYWNPTSYGGYRVDSFRQGFDALEVPVECG
                     TVKSGLVDFVRVQECFTSETKSGSCKLASLTAGNTSVQQMAKEAGCHKDTSDLEFCKE
                     PCSERWCHFHKTNHTYTIDTIITCVEIKISVSDFHSDHGHNFVGHCNYYAMPTELYKK
                     VKDEIPDGVGILLYYDGENTCGIRKKVECKTRQLSEEAQKWLIMSVAKKLPRL*"
                     /db_xref="UniRef100_B8FU34"
                     /db_xref="dhd:Dhaf_2420"
                     /db_xref="B8FU34_DESHD"
     gene            46030..46731
                     /locus_tag="STL6-S73_scaffold_1_prodigal-single_55"
     CDS             46030..46731
                     /product="40-residue YVTN family beta-propeller repeat
                     protein n=1 Tax=Ralstonia pickettii (strain 12D)
                     RepID=C6BJU3_RALP1"
                     /codon_start=1
                     /transl_table=11
                     /translation="MRRTRAVMVAVTIGMLTCVTACARADNISAPQSGAISAASSVAT
                     PIPTTAPTVSPKPTTAPTATPEPTPEPTETPTPAITSVWGDVTPATYGLAYGTITCED
                     IGLDAPLVWGDDQIILNQRGGVYQYPSSAQIGYSGCHLLCSHNDSTLSSLEYVSIGDE
                     FVVTTDYGKYVYVVDSAQAGTVTDDASTVIGEDGSVLVDLSDENDRLYMYTCYPFGYY
                     EATSQRYVVRATLKN*"
                     /db_xref="UniRef100_C6BJU3"
                     /db_xref="rpf:Rpic12D_0020"
                     /db_xref="C6BJU3_RALP1"
     gene            46742..46975
                     /locus_tag="STL6-S73_scaffold_1_prodigal-single_56"
     CDS             46742..46975
                     /product="hypothetical protein"
                     /codon_start=1
                     /transl_table=11
                     /translation="LDTMSKEKIIKALKITTTVILPLTITLASILFWAKVVYDPEWLI
                     LYPKHAITACFEGAGLSGSLIYYDIRADKHTGH*"
     gene            47144..48301
                     /locus_tag="STL6-S73_scaffold_1_prodigal-single_57"
     CDS             47144..48301
                     /product="Metallo-beta-lactamase domain protein n=1 Tax
                     =Clostridium sp. CAG:58 RepID=R6RKI5_9CLOT"
                     /codon_start=1
                     /transl_table=11
                     /translation="MQNKNLFLRRAAAAIAALFTLSFTGCGQAPIDSGSLPVSGVVSE
                     NPVSDSEQTAGVTEDGSFTIHFIDVGQADSALVTCDGHYMLIDGGNVDDSDLVYSVLE
                     RETNGHLDYVVGTHAHEDHIGGLSGAFEAVTADVTFCPVTDYNSKAFRNFKQYAEEKG
                     NGLTIPSVGDTFSLGNAEVTVIAVNSVPDDTNNTSIVLRIVYGDTSFLFTGDAEEEAE
                     EVILQSGQDIQSTVLKVGHHGSRTSTSEAFLDTVNPAYAVISCGKDNSYGHPHDITLA
                     KLQSKDIEIFRTDELGDIYCTSDGKDVTFTYGEYHQPTEGSAASEMEVEEPQQEDEVI
                     NTYILNTGSMKFHAPDCSAVSQMSESNRKEYTGSREKLIEQGYTPCGYCKP*"
                     /db_xref="UniRef100_R6RKI5"
                     /db_xref="R6RKI5_9CLOT"
                     /db_xref="csh:Closa_4233"
     gene            48427..49566
                     /locus_tag="STL6-S73_scaffold_1_prodigal-single_58"
     CDS             48427..49566
                     /product="hypothetical protein"
                     /codon_start=1
                     /transl_table=11
                     /translation="MKTVTYITEDIIMKFLYNPKKTFLEGFVKEWLRFDSGTYQDYGK
                     YVRFLKVAIRDNVSELYMQGYPWGTQKGCKDRPIGYIDNAAGFERVAVIIDSSKIWPL
                     VNSSSIEAFLAICPELQNILWSNNFLCGFWREFPQRVFEKFNVDESAESNEGVKSLAM
                     QYVIFDALTNSDSPVSFECMLNALKGTCTYERMNDYECAIDYGCDPENCITSMVQWLN
                     DKHLRIVNKETEKGSYLPKKIAAARIAKSIRSSFVPDDNESQRIARSMLAYCKEYIPK
                     RNVIDITIGDGTSNVIRVKVPVSSFFHYDPETKELFINVSKVPETKRADINRLLKDSG
                     SFVGDGLVPMTFLQEVFFGTLSLWNMDRYSYSANIMKMSLADIFE*"
     gene            49716..49895
                     /locus_tag="STL6-S73_scaffold_1_prodigal-single_59"
     CDS             49716..49895
                     /product="hypothetical protein"
                     /codon_start=1
                     /transl_table=11
                     /translation="MRSKNGKVQPVVSIEDRIKAAAMLLKIGQDAEATTKMLMETYSV
                     SEDEADSYVTEALKI*"
     gene            50065..50502
                     /locus_tag="STL6-S73_scaffold_1_prodigal-single_60"
     CDS             50065..50502
                     /product="hypothetical protein"
                     /codon_start=1
                     /transl_table=11
                     /translation="MVTVFVVLVIALWKFLTYPFEPLARFVCRKEKNEEKRDKKEFVC
                     LLICLIVGYAILKSPDMVYTYVMKHHESSEFWMGLYKNYNLIVHLLMLAYGFRWVWGA
                     IRVLKGNPDALTDEEFQRLRKARRIDAEKDEAYWNGYWDGFIG*"
     gene            50793..51533
                     /locus_tag="STL6-S73_scaffold_1_prodigal-single_61"
     CDS             50793..51533
                     /product="hypothetical protein"
                     /codon_start=1
                     /transl_table=11
                     /translation="MFKIHDDKVYFVAETPDINKVIEIFLPKDDRGTIMDSHEIRVDL
                     CRAVIHMEKKGVHVLKVRNIEDTNKASIDIWHMPEYQEAAESPVSDVVNACIESCFDS
                     GAMFNLPCKANRKTHEVFAVECCASPDDDDSFSHADVEIDGQSYPLNFVSDIMDENDV
                     DDALDEFYRIQQTGEYWEAHDGKSLTDAIHECRWAILKDAIQKCGHEAVADFVGTDIS
                     SDTYDRVMDETEAQMPDEEFERFWEKYI*"
     gene            51571..51897
                     /locus_tag="STL6-S73_scaffold_1_prodigal-single_62"
     CDS             51571..51897
                     /product="Putative uncharacterized protein n=1 Tax
                     =Coprococcus catus GD/7 RepID=D4J8K5_9FIRM"
                     /codon_start=1
                     /transl_table=11
                     /translation="MAINNVNEFLRKTFSETIFGTPALRPIAVCADGFSLSIQASSMH
                     YCRPSKDLQDGDYSKVELGNLSETVEEFLPYAENEARPLFTVYGYVPVETVNAVLAKH
                     GGIVNA*"
                     /db_xref="UniRef100_D4J8K5"
                     /db_xref="cct:CC1_19450"
                     /db_xref="D4J8K5_9FIRM"
     gene            51914..52240
                     /locus_tag="STL6-S73_scaffold_1_prodigal-single_63"
     CDS             51914..52240
                     /product="hypothetical protein"
                     /codon_start=1
                     /transl_table=11
                     /translation="MKIFTIVANEVIGLSATECTLIQFSYNPEQIRDPESVLRSAVKD
                     YLKTDEGKRQLEINCGCWNWGDVDDIPGSFFLNYGLAKIAPPDVNVVVDRNESFTDDY
                     DDCEEE*"
     gene            52259..52999
                     /locus_tag="STL6-S73_scaffold_1_prodigal-single_64"
     CDS             52259..52999
                     /product="Uncharacterized protein n=1 Tax=Bacteroides
                     ovatus CL02T12C04 RepID=I9HEU8_BACOV"
                     /codon_start=1
                     /transl_table=11
                     /translation="MRIYAANSVFIEVTRRCNMCCAHCLRGDAESIDIQEKYIDAFLD
                     SFEKGACISSLIFTGGEISLNIPAIRYTLKAVKERGIAVGSFYMVTNGKAVDKMADLA
                     MASLEWWTYCDEKDDDMCSLCISSDNFHEAIPYESKSILSGLKYNRDDKVTDFHRAYL
                     LNEGRAKNLDSNVYKKREPYVDKLEYEFNKTGDIDFYSGELYLNAIGDIVSGCDWSYK
                     SQKKYRFGNVMNKNWLENITNSELCIAS*"
                     /db_xref="UniRef100_I9HEU8"
                     /db_xref="I9HEU8_BACOV"
     gene            53070..54509
                     /locus_tag="STL6-S73_scaffold_1_prodigal-single_65"
     CDS             53070..54509
                     /product="Putative uncharacterized protein n=1 Tax
                     =Coprococcus catus GD/7 RepID=D4J998_9FIRM"
                     /codon_start=1
                     /transl_table=11
                     /translation="MAETKDMFEQISAILTDKKDKPFSYEELAAMLKTDPDALKTFDE
                     VYKTQVLESGELHENMLQWDTATVKAILDKKVYFPPELNSLIDRIVTELVLETRLYIY
                     NAERGGYYVTYSANRDFMTEVTNEELKRYPEELRPQLTGRLMKIDISEPSYKELLQNY
                     AGYKNAKNDSTKMFCYNMFRQGLDILDLDDFTYQMLEMNPNSMGFWFPPLVEGLYGST
                     FFKVPDTKILRVPITMLQLTRLGFETLNPVTKEIVNRYCQKVFHLDGYEDYFIKTGTY
                     SSKYEFRNAHIHNPKEINEMGEYFLFLNHLTCLMAGSLNSRCCYGANTTNEWVVREYI
                     KDKENNPTIYNGLPLHTEYRVFVDFDTKEILGASPYWRSDVMKNEFKKASSPQERHDY
                     VVYKMHEDILNQRYHESIQTILAELKKVIPRIELTGQWSVDVMRNGNDYYIIDMALAE
                     NSALNDCVPSNRLRAYPQQWLPVAPNTET*"
                     /db_xref="UniRef100_D4J998"
                     /db_xref="cct:CC1_22310"
                     /db_xref="D4J998_9FIRM"
     gene            54526..54828
                     /locus_tag="STL6-S73_scaffold_1_prodigal-single_66"
     CDS             54526..54828
                     /product="hypothetical protein"
                     /codon_start=1
                     /transl_table=11
                     /translation="MNTISPVFIHQPDSCHGWGIEFNKERPFWKADATAFVRAMYDEM
                     QSHDKSFSWFHQCGSGQEQNGNYYGYQFFEVCSMTEESDAKRMAEIIAEKIGTNVV*"
     gene            54849..55403
                     /locus_tag="STL6-S73_scaffold_1_prodigal-single_67"
     CDS             54849..55403
                     /product="hypothetical protein"
                     /codon_start=1
                     /transl_table=11
                     /translation="MDTLSPKITLFGKTMNIKEFLTLLYTEAKTSGYDSNTGNVWCLA
                     YQRNVSAPGIPMDQLTEEQRLYVYATTFLSFLSIGNKKNTPRDFIVKTQEYEREFWLS
                     DNINSQKAILPDKNMWRNFKDIYFYISTDYDTGNDGVPFADLLPEERINAAAYYVEEH
                     LEDWTTLLSFTVPYARYTDVPNTK*"
     gene            55586..56083
                     /locus_tag="STL6-S73_scaffold_1_prodigal-single_68"
     CDS             55586..56083
                     /product="hypothetical protein"
                     /codon_start=1
                     /transl_table=11
                     /translation="MQIKSEVKERLSQIRIIAPYGDNFSVREFVEWEYNGGKEDFEPD
                     MHCKSWNTLPIDGKLGHIACSLFGDLASFGSYSCRIGVSDGHSTYYFFFTQEGKDEEI
                     LLSLAAFVNVIYTSAEETCKQGTGLTFADLPLAQRLDVIAKYIENNFEACVAMLANVP
                     YMQWT*"
     gene            56256..56777
                     /locus_tag="STL6-S73_scaffold_1_prodigal-single_69"
     CDS             56256..56777
                     /product="hypothetical protein"
                     /codon_start=1
                     /transl_table=11
                     /translation="MNREDVAKRNASIVRDMRNGMRIRDVMKKYDVSRYTCYRTMQSV
                     NRKERQANYSDWKAKRDEEIVNRYADGVPAEQLAKEYSVHRATIYHILSEHNKDYLRQ
                     RDAKRPNATQLAREARQQTFIEAVKADPNRSVMSICEEFGYCSSHGFALIHKAGIYRG
                     RGRKKGASNHDEA*"
     gene            56764..57228
                     /locus_tag="STL6-S73_scaffold_1_prodigal-single_70"
     CDS             56764..57228
                     /product="hypothetical protein"
                     /codon_start=1
                     /transl_table=11
                     /translation="MTRLEKIQRLNAIAADYEKGMSLPALAEKYGVCVRTCYRAIDKD
                     AVKERTVALNKATKLDTEILNDYIANMSVTNIAAKNKTSTTHCYRVAKEAGLCSLEQG
                     RNRRSSRLTERNKEIYAKRKAGASVKELAKEYQLKVPTVYCILEHMEWGRKP*"
     gene            57225..57917
                     /locus_tag="STL6-S73_scaffold_1_prodigal-single_71"
     CDS             57225..57917
                     /product="hypothetical protein"
                     /codon_start=1
                     /transl_table=11
                     /translation="MKIRLILCAALAFALTACYPVSTLPADVPVGSAKSIVEKELEKS
                     PEEEFTNWLEAEHITPYAFGNWGEASNGSFTDGKWHDVKLRITKVTTESENEDYIENV
                     IAYNNTYATVKFGEDETIKLEDGIDDAELIVVDYEVELPEDYPCDGNADVNLSVRDQS
                     GQTQMIKLVTSEELDMTPGTVYAKRGIFARKRGDTNYVFESLRYQNNAAIEGLDEGAS
                     ARALEDSFFSNK*"
     gene            57995..58903
                     /locus_tag="STL6-S73_scaffold_1_prodigal-single_72"
     CDS             57995..58903
                     /product="AAA+ family ATPase n=1 Tax=Desulfosporosinus
                     youngiae DSM 17734 RepID=H5Y259_9FIRM"
                     /codon_start=1
                     /transl_table=11
                     /translation="MNDKDRTLLRYVVEGDIRKAQQQAKIILEGITTAKDEQFKTRCL
                     SQLSAKAPELIELPYNMQGLLVAEDVTNFPENRYLLRDSEKAVIERLLKTRKASLRLK
                     ELGIHYTCSLLLQGEPGTGKTELARYIAYKADLPFVYLKFSGLISSALGKTQQNIGHV
                     FDYARRSPCVLCLDEIDAIGMSRGGKDDVAEMSRVTIALMQELDRLPNDVILIGTTNR
                     SDQLDAALFRRFSFLHRVRSLDKNDAATLAKMFLASTGYPTTEHTVYDVLETIESFYT
                     ASNVTKACTDYLVNQIVNEEQEESHA*"
                     /db_xref="UniRef100_H5Y259"
                     /db_xref="H5Y259_9FIRM"
                     /db_xref="era:ERE_33180"
     gene            58896..59423
                     /locus_tag="STL6-S73_scaffold_1_prodigal-single_73"
     CDS             58896..59423
                     /product="Uncharacterized protein n=3 Tax=Clostridiales
                     RepID=U2CVL0_9CLOT"
                     /codon_start=1
                     /transl_table=11
                     /translation="MRDFEPRIRMKRGTVAEEYPEVAAMWHPTANSFTPSDITAGSNQ
                     RAALICPVCGYGSDGEWQPTVASACRTKGGCPVCSGKIVVKGKNDVATVHPEIAEQWH
                     PTLNKISPDEVSSGSGKHVFLVCKNCGYGKKGEWCPVIAFACGSGDNHTGCPACAAKA
                     QSERLKAYHERRRKG*"
                     /db_xref="UniRef100_U2CVL0"
                     /db_xref="H1CJQ8_9FIRM"
                     /db_xref="ssw:SSGZ1_0508"
                     /db_xref="U2CVL0_9CLOT"
     gene            59428..60108
                     /locus_tag="STL6-S73_scaffold_1_prodigal-single_74"
     CDS             59428..60108
                     /product="hypothetical protein"
                     /codon_start=1
                     /transl_table=11
                     /translation="MQGNNYQPYKMKNQLAVGEIGESVCINFLTWCCSQQKWGFSSFE
                     DVRHIKKYQDEDVDFLIHKTDGTVISLEVKTDTYGHKTGNIFVEILVAGFALTEEGQL
                     IPERPGGPKSITQTEGWAFRDAHYIFYYFTGNKKFYIFERTYASYYTIISACSENTEK
                     KPIFRTARNDKDWNDGKIHYGIGACVNVQQMFTSKTMKNHIWEYQSHKGPFYNPKTGN
                     YDQPQNSS*"
     gene            60201..60632
                     /locus_tag="STL6-S73_scaffold_1_prodigal-single_75"
     CDS             60201..60632
                     /product="Uncharacterised protein {ECO:0000313|EMBL
                     :CRH59831.1};  TaxID=813 species="Bacteria; Chlamydiae;
                     Chlamydiales; Chlamydiaceae; Chlamydia/Chlamydophila
                     group; Chlamydia.;" source="Chlamydia trachomatis.;""
                     /codon_start=1
                     /transl_table=11
                     /translation="MNQINAVTLGKLIEAHREGDEQKFKTYVDFIVKAYEEQENDRAA
                     RIIRSSYTGDYGEQGKVVLDGATEQTTYYETGWYEPDVLGSGGSYRGVTKATSEEEAL
                     QRLQKHSADYAHRITVYKKNGKTIKREIAEYDQWEKKWRTT*"
                     /db_xref="A0A0E9DN81_CHLTH"
     gene            60632..61312
                     /locus_tag="STL6-S73_scaffold_1_prodigal-single_76"
     CDS             60632..61312
                     /product="hypothetical protein"
                     /codon_start=1
                     /transl_table=11
                     /translation="MKWNVFSLEAVKAALKPKFVLEKVRYVTDDEEYGEGESTRLVFR
                     NVEEMPEIDYIKRTVCTFIQDTYVHFKDKSLKPMCIWQDNLNESEDHIRYSTNNLVSP
                     PLGLIGETYISDESHTHKWLVAQGGTELLEKASVSIDVDVIYAYDNVDKVEKSSESGE
                     VRGVLFNSTMYLRESEIKQVAQLIKDEKLRNRVLTLMRSHRRIVSAPEKENRNIREIA
                     SAQMLGQG*"
     gene            61350..61784
                     /locus_tag="STL6-S73_scaffold_1_prodigal-single_77"
     CDS             61350..61784
                     /product="Uncharacterized protein n=1 Tax=Vibrio
                     parahaemolyticus VPCR-2010 RepID=T5JGL1_VIBPH"
                     /codon_start=1
                     /transl_table=11
                     /translation="MLEYQEQLANEHKYKPIPRTFFCDVRAKFQKALPEWCNVSGDTI
                     SLETADGTVITNGYNRIVIGDYGAFVEFSRVQACMRRLEIKEGQVYRVENPRYAEHVK
                     YLWLTADDGSDVKVYDQKRPVEYADYKPGMLYVSVYEVFPHI*"
                     /db_xref="UniRef100_T5JGL1"
                     /db_xref="A0A0E2KLX7_VIBPH"
                     /db_xref="T5JGL1_VIBPH"
     gene            61875..62075
                     /locus_tag="STL6-S73_scaffold_1_prodigal-single_78"
     CDS             61875..62075
                     /product="lar; restriction alleviation and modification
                     enhancement protein"
                     /codon_start=1
                     /transl_table=11
                     /translation="MVTFIDDDDIELKPCPFCGSTAGLYASYEGMYAVRCNYCRIGTV
                     LTKNEQDAIELWNHRTEVTNDN*"
                     /db_xref="sty:STY20074a"
     gene            62146..62907
                     /locus_tag="STL6-S73_scaffold_1_prodigal-single_79"
     CDS             62146..62907
                     /product="Putative phage reductase n=1 Tax=Clostridium sp.
                     CAG:413 RepID=R6PFX4_9CLOT"
                     /codon_start=1
                     /transl_table=11
                     /translation="MLNYILHNLDRYPLDGVVHFELEIDYPFIHNVIDYMETECKRAG
                     IQFVRIKPRKTWEELYDKCGFPTRKVRWCNGHYKLDAKRQLSEWLNEVGFYVVNYIGY
                     CADEERRFNKRLSAKKLEIYPLAENGINEDVILEWAKTQPIFNNYYKTNKRCGCMYCP
                     MSSFLNFAYLYKYYPENFRYMLEKMRETEELREKELGRPFSVISSNPKYNADYLEHII
                     KTKWLKKLNEMEVTNNDYVDAYCVGMDVDGHTTVH*"
                     /db_xref="UniRef100_R6PFX4"
                     /db_xref="R6PFX4_9CLOT"
                     /db_xref="sba:Sulba_0976"
     gene            62971..65220
                     /locus_tag="STL6-S73_scaffold_1_prodigal-single_80"
     CDS             62971..65220
                     /product="hypothetical protein"
                     /codon_start=1
                     /transl_table=11
                     /translation="LGESMSSEPKVITSFEEAPQSLRDKCDKEVLRAFFNAHFSITEK
                     SVNDDKRFYLDDGRRIKDDDILVAYMKDRKVWAEPGVEIRTITGELTNKFGEKKLKDF
                     FAAGFFLTKKRIKKNNWRYYLPDGRCLDSEKKLDDFLLEKLRPAFNKELCDHVIDMAA
                     TAIPGVDKSELFISDTENEKAACLNVKLDGKVYKEAILPYVSYEGIISSSLYNNLYSR
                     CTVLHKRNIERFEKSHDLKALKQIAESILLSLQVDEKHILLGDFCITSNKITDINVGL
                     QQESALKKAVVTTTVKFDNGRKAVFSIQVAFGINDALLQELYRNDVLTQGAKAVSEQR
                     DYSVTPNAILHDFVCTCCNNAHTVSKTYRKGNIILDGVLRQVYNSVDAASALPVSNLF
                     VLGNAPAKDVSYCDIADQITVKITPDKGTAEQCVSLTYSTAEEFLDKAATVLLEDFYA
                     ASSNAKCHVRYDLTLDISKKGKESLRCQAKLFDTQTGLIIAQTTRCLVKKLETDIEQS
                     KEQIPTSFSNVFWVSNAEDILMYAASCDPEWIASAYKQIRERLGLLGYYFCKFFAAQD
                     NHSYCKTDLLTDFLREASIDFKKAAIADKMEQFLRTYILLPESKTLYLFSVDSVRNYY
                     GSFETYKPVSKYLLSAVAAQYEAESVEPTFEDMDYLLKDAQYALFTDRCQNAKTEEDA
                     FTIISHLEKQPQTFKKLLFAKEYFKNVYALLNDTDKMFADIVISDCPGCTKLLKSLQN
                     FAEEQSKNV*"
     gene            65213..66139
                     /locus_tag="STL6-S73_scaffold_1_prodigal-single_81"
     CDS             65213..66139
                     /product="ATPase associated with various cellular
                     activities AAA_5 n=1 Tax=Eubacterium sp. CAG:146
                     RepID=R5GB95_9FIRM"
                     /codon_start=1
                     /transl_table=11
                     /translation="MYNYTPDKIIASLAENNYFANRRIAYAVLNVLRDDASPLLIEGD
                     PGVGKTSLAKAVASMLQIPLIRVSCHEGITADKILYDYDYQRQLLVVSAIRDKLNENL
                     RNLSVNESIKAVAQNTEFYGPDFLLKRPVIEALTMKGHKVLLIDEIDKTEPEIEHALL
                     EMLSDFAITIPEYGTIQCAPEDRPIVFLTSNNYRELSQPMLRRCSYLYIEHKPLAEIK
                     QIICANVSASEVFVDSVAQVIDRLQNLDLRHAISISEGIEWAKCLIETFHCKTAMDVK
                     NAMPYSIGSLVKDHADEKTVAKAFNLSNGNEK*"
                     /db_xref="UniRef100_R5GB95"
                     /db_xref="R5GB95_9FIRM"
                     /db_xref="dku:Desku_0927"
     gene            66136..68013
                     /locus_tag="STL6-S73_scaffold_1_prodigal-single_82"
     CDS             66136..68013
                     /product="Uncharacterized protein n=1 Tax=Myxococcus
                     stipitatus (strain DSM 14675 / JCM 12634 / Mx s8)
                     RepID=L7U952_MYXSD"
                     /codon_start=1
                     /transl_table=11
                     /translation="MSEATNQTIESYVNLYTKFFQELTQEYGFSFSISEALNGIQHIS
                     DPLDVEDVLYTMQGALCHTKEECDTFETVFCRRFLQFSYAPKPKESSIPKKRATNSVA
                     TFVDMSDDALEECRKKTQANRDQAQADIENYRRSNRGKESVSNQQKAVDALREEAEQK
                     RQAVLQAYDDYQKAVASVTLAENRQLVDKIEQLLQKVNTETNRELAAYGIMERQLQNS
                     LASGTSQELAVSQKLLLSAAVLARSAKEISLYMDFISLAKAFQDLAKSVKTSQSKVSE
                     DTTVKVAIKERGKATGEWEKAKEALHKAEAELEKQEMQKALYESNLRTREKRVTSYDA
                     ILTNIRKAQQEKQMQSIEKEQSLRHREVFSGGHNAVRSKKQTDALLNEDVSKLSNADI
                     EKVLTYIRTNAKTFRQKLRKLYITQQKKQIDVKKTIEKSVQCDGEIARLYYKKPIKSK
                     ANVVMLADISGSCRAMTSLALTYMGLMREVFPGGCHLFVFVNHLVPVDRYFSNENVTS
                     AVESINKSVPSRGIYSNYGVPLKELRYDNTGIINKDTTIVMLGDCRNNKNCSGVEEVE
                     WLSKRASNFFVLNPDPLNKWGQGDSIADLYAKSGATVCRVSSTQDLLTFLESASLRKH
                     A*"
                     /db_xref="UniRef100_L7U952"
                     /db_xref="msd:MYSTI_04131"
                     /db_xref="W7WP23_9BURK"
                     /db_xref="L7U952_MYXSD"
     gene            68160..68235
                     /locus_tag="STL6-S73_scaffold_1_prodigal-single_trna_1"
     tRNA            68160..68235
                     /product="Thr"
     gene            68361..68435
                     /locus_tag="STL6-S73_scaffold_1_prodigal-single_trna_2"
     tRNA            68361..68435
                     /product="Met"
     gene            68513..68589
                     /locus_tag="STL6-S73_scaffold_1_prodigal-single_trna_3"
     tRNA            68513..68589
                     /product="Asp"
     gene            69599..69673
                     /locus_tag="STL6-S73_scaffold_1_prodigal-single_trna_4"
     tRNA            69599..69673
                     /product="Gly"
     gene            70076..70151
                     /locus_tag="STL6-S73_scaffold_1_prodigal-single_trna_5"
     tRNA            70076..70151
                     /product="Thr"
     gene            70355..70738
                     /locus_tag="STL6-S73_scaffold_1_prodigal-single_83"
     CDS             70355..70738
                     /product="hypothetical protein"
                     /codon_start=1
                     /transl_table=11
                     /translation="MEQAIINVEGTSTIETAAAAKKLIETFGSQNIRAISVKRVNENS
                     NEVVVELDFVPGLAQHLHGFTMQVNGLTAGYDGTGPSNLYEVLQAAGVSETLVTREDI
                     TQKDAKTIPLHLEREVKQYGELQYA*"
     gene            70915..70990
                     /locus_tag="STL6-S73_scaffold_1_prodigal-single_trna_6"
     tRNA            70915..70990
                     /product="Ala"
     gene            71549..71637
                     /locus_tag="STL6-S73_scaffold_1_prodigal-single_trna_7"
     tRNA            71549..71637
                     /product="Ser"
     gene            71685..72416
                     /locus_tag="STL6-S73_scaffold_1_prodigal-single_84"
     CDS             71685..72416
                     /product="Guanosine-3',5'-bis(Diphosphate) 3
                     '-pyrophosphohydrolase n=1 Tax=Pasteurella multocida
                     subsp. gallicida P1059 RepID=K0YAP3_PASMD"
                     /codon_start=1
                     /transl_table=11
                     /translation="MTKQELAEMVTKAKLWAIEAHAGQKDKAGKDYFEAHVSVVAKGV
                     KGDPVAEAAAFLHDTVEDTTLTMEDIRAAFPKEVADAVEALTRKKGMSYAEYLWHIQQ
                     NHTAIKVKLSDLRNNMDLSRLPHEPTKKDLARTKKYSRAYAMLSGAHDIPYSISEVNP
                     YALYDYLLSTGWTKPEKQKKNSEVVVLKAPADSLTITVPIDMTLPDYETMMGEAVTRL
                     CVHEGAPRHDVLDTIIHWKPLPKEQ*"
                     /db_xref="UniRef100_K0YAP3"
                     /db_xref="pmv:PMCN06_2092"
                     /db_xref="V4PW12_PASMD"
                     /db_xref="K0YAP3_PASMD"
     gene            72771..72843
                     /locus_tag="STL6-S73_scaffold_1_prodigal-single_trna_8"
     tRNA            72771..72843
                     /product="Gln"
     gene            72924..73112
                     /locus_tag="STL6-S73_scaffold_1_prodigal-single_85"
     CDS             72924..73112
                     /product="hypothetical protein"
                     /codon_start=1
                     /transl_table=11
                     /translation="MATARKTAVIYVEVGADKKQVKLEDIQKAVKTVEGTKNAYVNAA
                     DAAVYCVDADGKTTKVEL*"
     gene            73152..73227
                     /locus_tag="STL6-S73_scaffold_1_prodigal-single_trna_9"
     tRNA            73152..73227
                     /product="Val"
     gene            73777..73853
                     /locus_tag="STL6-S73_scaffold_1_prodigal-single_trna_10"
     tRNA            73777..73853
                     /product="Asn"
     gene            73857..73931
                     /locus_tag="STL6-S73_scaffold_1_prodigal-single_trna_11"
     tRNA            73857..73931
                     /product="Met"
     gene            73996..74073
                     /locus_tag="STL6-S73_scaffold_1_prodigal-single_trna_12"
     tRNA            73996..74073
                     /product="Leu"
     gene            74104..74179
                     /locus_tag="STL6-S73_scaffold_1_prodigal-single_trna_13"
     tRNA            74104..74179
                     /product="Asn"
     gene            74422..74604
                     /locus_tag="STL6-S73_scaffold_1_prodigal-single_86"
     CDS             74422..74604
                     /product="hypothetical protein"
                     /codon_start=1
                     /transl_table=11
                     /translation="MSKHLLGPDRVPHEGAGYRSKYTARIQKPPVGSRENPSNPKQEG
                     VDAVYIPDTAKWCSKK*"
     gene            74679..74825
                     /locus_tag="STL6-S73_scaffold_1_prodigal-single_87"
     CDS             74679..74825
                     /product="hypothetical protein"
                     /codon_start=1
                     /transl_table=11
                     /translation="MLCKTVNAVSFAEYSYESEFESYESSFISHTPRQAKTDNVQMRC
                     VSKR*"
     gene            74909..75130
                     /locus_tag="STL6-S73_scaffold_1_prodigal-single_88"
     CDS             74909..75130
                     /product="Uncharacterized protein n=1 Tax=Lachnospiraceae
                     bacterium COE1 RepID=R9L102_9FIRM"
                     /codon_start=1
                     /transl_table=11
                     /translation="MNVPTIDIQQTGANIKALRKAAGIKVKDVADTLGVSTQAVAKWQ
                     AGTALPTIDNLVILAAMLDTKIDDILVIA*"
                     /db_xref="UniRef100_R9L102"
                     /db_xref="R9L102_9FIRM"
                     /db_xref="coo:CCU_16770"
     gene            75158..75234
                     /locus_tag="STL6-S73_scaffold_1_prodigal-single_trna_14"
     tRNA            75158..75234
                     /product="Glu"
     gene            75238..75313
                     /locus_tag="STL6-S73_scaffold_1_prodigal-single_trna_15"
     tRNA            75238..75313
                     /product="Phe"
     gene            75337..75421
                     /locus_tag="STL6-S73_scaffold_1_prodigal-single_trna_16"
     tRNA            75337..75421
                     /product="Tyr"
     gene            75425..75501
                     /locus_tag="STL6-S73_scaffold_1_prodigal-single_trna_17"
     tRNA            75425..75501
                     /product="Glu"
     gene            75529..75647
                     /locus_tag="STL6-S73_scaffold_1_prodigal-single_trna_18"
     tRNA            75529..75647
                     /product="Pseudo"
     gene            75651..75738
                     /locus_tag="STL6-S73_scaffold_1_prodigal-single_trna_19"
     tRNA            75651..75738
                     /product="Ser"
     gene            75854..76090
                     /locus_tag="STL6-S73_scaffold_1_prodigal-single_89"
     CDS             75854..76090
                     /product="hypothetical protein"
                     /codon_start=1
                     /transl_table=11
                     /translation="MQKYNFMTKQYTPYTPPQNGRYDIMARPNEGLNCAACGHIINEC
                     NAYTSAAIQNDIGMGYLICKNCYDHELKVREAVK*"
     gene            76211..77248
                     /locus_tag="STL6-S73_scaffold_1_prodigal-single_90"
     CDS             76211..77248
                     /product="Uncharacterized protein n=1 Tax=Clostridium sp.
                     CAG:75 RepID=R5T9A6_9CLOT"
                     /codon_start=1
                     /transl_table=11
                     /translation="MPKVNRNKQHTDFSLLLSELQEKDKDTGNATLTSSTKAFPTSNE
                     ISRNRNTALSNPEIQFAIVTSGKKQTLHDKTCKQLREIADEKIKFIKAFPQQKYSICN
                     VCHLLICLRIGAKDKNKGKEYKAFFKKANATNDLIFKTYIDYKLQTRIQNESTIIVWS
                     KEDTWKIEITSQYGDVILWHNNYYIAKDGKRKTLPEFHNQFPNEPGLKFSKAINCIAK
                     YSPSYHIEQKELEKIEPSILIVIHHLKQEEKQRSTIIGAFLYRIKLTLYTNGYHSHSK
                     LKQTIQEFHIVRTPNETPNENGRYCIVYKSNTVYAYNIGVFDTQKQSFTKSYSKDLIT
                     NIANVVAWKKL*"
                     /db_xref="UniRef100_R5T9A6"
                     /db_xref="R5T9A6_9CLOT"
     gene            77388..78056
                     /locus_tag="STL6-S73_scaffold_1_prodigal-single_91"
     CDS             77388..78056
                     /product="hypothetical protein"
                     /codon_start=1
                     /transl_table=11
                     /translation="MYIDFTNKQYCLILHILAVMKPFYNNDFHSICKEVGEAYGVNED
                     SIMKACATLTAVNVTAPVKKAYDNISYVLAAIANNTEELNGDGTYKYRVDLDAPCWNA
                     VANALDAYSRILMGQFGIIYETLDISGDDKHHLQAYHDARWSGVGVIEARDLLIPQLK
                     KMRVGWNGNFGISNSELAYNSKLSYEVLKAIRFATEKRDGSVLKVTDEPLPRVEGEWQ
                     ITML*"
     gene            78083..78295
                     /locus_tag="STL6-S73_scaffold_1_prodigal-single_92"
     CDS             78083..78295
                     /product="hypothetical protein"
                     /codon_start=1
                     /transl_table=11
                     /translation="MGEHIISFLDICAMQGQLVLAEAPSIPAINDKMVYCTGARKHGD
                     DRYIILDGEEYSQIHFVDGTIKLYLH*"
     gene            78345..78785
                     /locus_tag="STL6-S73_scaffold_1_prodigal-single_93"
     CDS             78345..78785
                     /product="hypothetical protein"
                     /codon_start=1
                     /transl_table=11
                     /translation="MKANYKVINNKQVQLRKVIEEFKPDDVASVILFRYNVMQALTSL
                     NDDCTDFEEADMKETATALTEFFEDAVNEAIDSFIDEDKRPNINFNGTADEFREELNN
                     LVVVLLSKNFEHEFIEFSEATGISRVQYEAFAAKFMAEANTDKH*"
     gene            78806..79267
                     /locus_tag="STL6-S73_scaffold_1_prodigal-single_94"
     CDS             78806..79267
                     /product="Uncharacterized protein n=1 Tax=Firmicutes
                     bacterium CAG:56 RepID=R6BKA3_9FIRM"
                     /codon_start=1
                     /transl_table=11
                     /translation="LTTLENALKINNGKAVLLSIKKEWLSKIMAGEKVMEVRKSMPWE
                     ISHPFVVFCYETKSNGGAGKVAAAFICDDIDSLNCLQSLAVFDDTELPKETEKFVNES
                     CLTFKELFDYGKNVGALYGWHVASTQPLDKKLSDFGLKRPPQSWQYVRISV*"
                     /db_xref="UniRef100_R6BKA3"
                     /db_xref="R6BKA3_9FIRM"
     gene            79357..80748
                     /locus_tag="STL6-S73_scaffold_1_prodigal-single_95"
     CDS             79357..80748
                     /product="hypothetical protein"
                     /codon_start=1
                     /transl_table=11
                     /translation="MTVNDIIRESNTIKLSDFVCLTSIQTQEDVKKLTKQGYDVGYTQ
                     SEWEKEYSLPANKIFYAKSMYSSVYYVDYNNTSYPFIFPLQIFGKQRLSPIPNETNEE
                     FCESIRKRVVTFSNLHDSALATYFHNLGGYLAIDALQEYVRRNEPSAEMFNVFFSVYE
                     VTDFGCGRFTNEEMKKVISGMDDTAKTKRSKILRKLPDEVTIYRGEAEASTPYTTSFS
                     WTTNPRIAYFFACRYSNGFARVITGKVKKDDILYTPNRSNEKEVLVFPEKVYDISIEE
                     QFSPQDVVPSITEEDLDLYYQWRSKVNALYCLPTSSEHDALHTIRVLLLAIFIVQEEC
                     IELDDDAMHQLLEAITYHDIGRKNDSEDPKHGEDSVKIYKLNHTDPTVEFLIQYHCID
                     DKKALKNLESNKTIENKKNALTLYKIMKDADALDRVRFGLMDLDERYLRFNASKQLVL
                     TAKVCLESITDGK*"
     gene            80928..81206
                     /locus_tag="STL6-S73_scaffold_1_prodigal-single_96"
     CDS             80928..81206
                     /product="hypothetical protein"
                     /codon_start=1
                     /transl_table=11
                     /translation="MKTTSTKHRTRMTRQKLEEERKLQKKAKNVLIVLIVLALLAIAF
                     YFTIWPIVAEKVIEVVETVLGTIIAFGAIVIAFAGIAFLGHLFTYRHS*"
     gene            81376..81618
                     /locus_tag="STL6-S73_scaffold_1_prodigal-single_97"
     CDS             81376..81618
                     /product="hypothetical protein"
                     /codon_start=1
                     /transl_table=11
                     /translation="LTATFTKYAKAAEDCRYKNDFQYDLRQCDKALHMDGPMQIEAQC
                     WMNLLDQLEEGDIKAYVQSNYRPGALDPFRKSKVTL*"
     gene            81615..82163
                     /locus_tag="STL6-S73_scaffold_1_prodigal-single_98"
     CDS             81615..82163
                     /product="hypothetical protein"
                     /codon_start=1
                     /transl_table=11
                     /translation="MSLYHLMADIGAVPSKVIPKIPANAMKEEDQSIPRICVSRSLDE
                     CLTGITVTGITFPFLLEELRASHTKQIWDKQYQFPFIVRTYCAENNNSAFFDEKKVSK
                     YVWDANFTGECWLTEYREPISTKKRWLVNADIENRRIIRNNENWRYPIIHNSVWSNVP
                     TYLNPEFQDKLLQMTKIWLEQN*"
     gene            82187..82942
                     /locus_tag="STL6-S73_scaffold_1_prodigal-single_99"
     CDS             82187..82942
                     /product="Uncharacterized protein n=1 Tax=Bacillus
                     licheniformis CG-B52 RepID=T5H9F8_BACLI"
                     /codon_start=1
                     /transl_table=11
                     /translation="MNNNTTVSPAEYFAEVKSRKQVMTEAGLSKLYENCLTLLDEYQR
                     SGQIAAQKKLLFHIDNITREKKLLDVGIDTFVYKSDIDDFIHMVDNKVVKIVELENYQ
                     RRIPPEIIARIEKCKGIFDKMYVVFTDYTHREERRVEAVKREKDPILFGTFQDAATRT
                     IVERFYFIGDWVDEYCDLTLDKMVATVQEKANRDIIKKFSTPESLQELSDQLSNLDDS
                     MNGLYRQREKKPAPKKGFFARVRTAFKALKGDI*"
                     /db_xref="UniRef100_T5H9F8"
                     /db_xref="T5H9F8_BACLI"
                     /db_xref="btn:BTF1_30962"
     gene            82946..83368
                     /locus_tag="STL6-S73_scaffold_1_prodigal-single_100"
     CDS             82946..83368
                     /product="hypothetical protein"
                     /codon_start=1
                     /transl_table=11
                     /translation="MAEVDLTEDKSYSNLMSLPHSKNTLFRAFYKTDIPWNFNTPYIL
                     PRIAHSDKDLETPPLIFTGDAETVNFMREVVEVEEGVRCDCCGKLITTPLWDMPVGGL
                     CSECEQRLDETVYGKFNAPWQKVEQQKAERPVPWWYDI*"
     gene            83578..83775
                     /locus_tag="STL6-S73_scaffold_1_prodigal-single_101"
     CDS             83578..83775
                     /product="hypothetical protein"
                     /codon_start=1
                     /transl_table=11
                     /translation="MSISKHFAPKNTRFAIYAGNPGFSGMTICSDFIGYVDAPTLGDA
                     YEAAHRYLANSGYTGIVVREA*"
     gene            83859..84644
                     /locus_tag="STL6-S73_scaffold_1_prodigal-single_102"
     CDS             83859..84644
                     /product="Uncharacterized protein n=1 Tax=Clostridium sp.
                     CAG:793 RepID=R5N5B1_9CLOT"
                     /codon_start=1
                     /transl_table=11
                     /translation="MENKKKIFIAYTAFVLSVLTIIGCIVWFFSVPTYAAPIEPTESV
                     EEIEYITPLETELREPNAPSHNAPFLPAAEAEEPDAQVETAETAVENESVVTEESENT
                     VPQNLSENELSIYTALRNAGLSKAGTAAVMGCMSMESGLRTTAENPNDGGYGLLQWTY
                     SRKSDLFNWCYTAGLDATSAEGQVAFLVYELQSKYSMNARYSYPVYETLVCSNSVEDS
                     LTMFFSHMEAGVNVPISASKVYCANLTTLDLYRERLNAAYKYF*"
                     /db_xref="UniRef100_R5N5B1"
                     /db_xref="R5N5B1_9CLOT"
                     /db_xref="ncy:NOCYR_1950"
     gene            84667..85002
                     /locus_tag="STL6-S73_scaffold_1_prodigal-single_103"
     CDS             84667..85002
                     /product="Putative uncharacterized protein n=1 Tax
                     =Clostridium citroniae WAL-17108 RepID=G5HEQ6_9CLOT"
                     /codon_start=1
                     /transl_table=11
                     /translation="MAKNAYLSRKLLNQLAAIEADSDDMMLTHDLHNIAINGKKVGCS
                     GHIANLLNGKCVYVNTEKAIYQPLSDKNLVRYAADMKDCSSIGLGVMGRNQFVTDDAL
                     VQKIIDMLH*"
                     /db_xref="UniRef100_G5HEQ6"
     gene            85023..85232
                     /locus_tag="STL6-S73_scaffold_1_prodigal-single_104"
     CDS             85023..85232
                     /product="hypothetical protein"
                     /codon_start=1
                     /transl_table=11
                     /translation="MNKIINTIVKLLTTFFVLTILMSISALAQDFNVTNVVTLFLSIY
                     ALNKCCGILLKMVKPSKHKEVKRRV*"
     gene            85225..85605
                     /locus_tag="STL6-S73_scaffold_1_prodigal-single_105"
     CDS             85225..85605
                     /product="hypothetical protein"
                     /codon_start=1
                     /transl_table=11
                     /translation="VYKNFKDMDAEMLHKMSWEVVEVFDSYLSGLGVTIPCDDFSEQK
                     EREKENSDAALYGTEYWNLVDGIEMWFTLYPLLTQVYPKRFMAAFDTLLDSKGMSRYK
                     PQGKQRKTMKSKIDKLLKEEEDAA*"
     gene            85602..86129
                     /locus_tag="STL6-S73_scaffold_1_prodigal-single_106"
     CDS             85602..86129
                     /product="Uncharacterized protein {ECO:0000313|EMBL
                     :KKL73679.1};  TaxID=412755 species="unclassified
                     sequences; metagenomes; ecological metagenomes.;"
                     source="marine sediment metagenome.;""
                     /codon_start=1
                     /transl_table=11
                     /translation="MKGWNSSKHPIFTANQMPAPVKWNPMSEDWKAWLGENQVYHGTS
                     GFSKEVLETMKKLHDHILTFGGDEVCMTTYDEDAQKILDRGQFFYGSSYLRKGEPCQC
                     HCNSANLWDANRGRCFIATGYALSEDGLWRSHSWVVQPMPRTLRVWETTVKRVAYFGV
                     VLTEEECDRFYRDNG*"
                     /db_xref="A0A0F9EI60_9ZZZZ"
     gene            86155..86445
                     /locus_tag="STL6-S73_scaffold_1_prodigal-single_107"
     CDS             86155..86445
                     /product="hypothetical protein"
                     /codon_start=1
                     /transl_table=11
                     /translation="MKDISISAIADTLDRFRLMDDPYEWHDNEGVESTKDIAEHLFDS
                     EYRSAVVRELEERLMFYSSNPDLNGTDETGKTMTEQCRFILDGLSTVFGEKA*"
     gene            86462..87463
                     /locus_tag="STL6-S73_scaffold_1_prodigal-single_108"
     CDS             86462..87463
                     /product="Uncharacterized protein n=1 Tax=Firmicutes
                     bacterium CAG:56 RepID=R6BW05_9FIRM"
                     /codon_start=1
                     /transl_table=11
                     /translation="MSERLNFSIDGEFLTNVARDWFWNMNKPYKKCEELLFSCMEGGD
                     KEEKRRVCQDIIEGRKKLVGINEFELVDDNTKVRPLGQKVEELQRKMLVSQIREDMIV
                     HPLKYIDRFAMSFDYDTLCKDVERHYIDYSYDSIKDYVIGDAGYTDAFNNGAWLLNRP
                     DLVAEFNGEPLSEQESAPDFYKTGFWAKLSNWIDENMKGSSVERRQHLYSRYINDMPI
                     KHSLTEYGLIAPDGTWYACEFGEHAALAGRIIMRNREAFGLSDHEVLDMAYDWSGKGL
                     DYLYKRGWIAIRNPSMGNTFLDMDETRTATKAQVNTIFDYINKYHRYDMNVSKVMAD*"
                     /db_xref="UniRef100_R6BW05"
                     /db_xref="R6BW05_9FIRM"
     gene            87479..88057
                     /locus_tag="STL6-S73_scaffold_1_prodigal-single_109"
     CDS             87479..88057
                     /product="hypothetical protein"
                     /codon_start=1
                     /transl_table=11
                     /translation="MKNDNNNVAICDCLKAVVKDTVKHYARDYKIDEARIKQAAKEVA
                     KTGKPQTFLWFARECGTYMGRESEVIKRNTPAYMAYKYYNEQETSESKTIKAYLVTVT
                     GIDGKTPIGTACPLNYAKECDRIRRLAVPANNMAIDYAKGTVTQPVGTYVLSEYPKLG
                     SIQQVRYLADDDASLERAIDMLHTAREKRGAR*"
     gene            88057..88332
                     /locus_tag="STL6-S73_scaffold_1_prodigal-single_110"
     CDS             88057..88332
                     /product="hypothetical protein"
                     /codon_start=1
                     /transl_table=11
                     /translation="MDVMVEMTHDEVQNNLCYALICETMEGSRWNSGRRRRLYSQTFT
                     RSEQQRISHIKSTAHKWYLVSGVPDKVRMSYDNYLLWQRLAAFCAEI*"
     gene            88534..88791
                     /locus_tag="STL6-S73_scaffold_1_prodigal-single_111"
     CDS             88534..88791
                     /product="hypothetical protein"
                     /codon_start=1
                     /transl_table=11
                     /translation="MNKDEATIKINPIDDIQFVLEDSGCYNEEIEAMKTAGTYDAFIH
                     KVYNAIDWSNLFERMTQMENETIANAIDEVRSALAERKDVE*"
     gene            88791..89339
                     /locus_tag="STL6-S73_scaffold_1_prodigal-single_112"
     CDS             88791..89339
                     /product="hypothetical protein"
                     /codon_start=1
                     /transl_table=11
                     /translation="MFKEYVRQDEYIITAIIFVRKLLDTKVITFKLSDSFIVGLEGLD
                     EDGGRIVCILVNGKVNYALSEAFSMKRATDLNHLKDYNLKQEAPPHVYVAGYCDTDTF
                     EWKIVKDHYTGLPGVSLIETALDASLKNAFLYRLNELGYACIVTDSDYLGNDCTPIGN
                     VKLSTEEIRDIQKSLQNGDYIY*"
     gene            89423..89917
                     /locus_tag="STL6-S73_scaffold_1_prodigal-single_113"
     CDS             89423..89917
                     /product="hypothetical protein"
                     /codon_start=1
                     /transl_table=11
                     /translation="MNLFIKDEYGHIMTITPEELKEKLGITFDIVALGVEVNDGETTI
                     KAQSYPQWNYSNGNPPIDICVAAKSDEMQVASLTLPTPDVPAPFICLYDEQGEDETEW
                     YAGASLAPRKENDTTPHVVFVDRNYGKMVPETDIFENRSEINTLSCATNKQLFDFKVA
                     AAQE*"
     gene            90015..90350
                     /locus_tag="STL6-S73_scaffold_1_prodigal-single_114"
     CDS             90015..90350
                     /product="hypothetical protein"
                     /codon_start=1
                     /transl_table=11
                     /translation="LKILRTQQAASEPSLRDALPLGTVLSVREQPEQKYMIIGYATNN
                     SPFAYYAVPWPQGFIGEESLFLVERYEITAINGRGIYNTESALFLQALDTVLKGGPSY
                     DSQRTETNA*"
     gene            90319..90534
                     /locus_tag="STL6-S73_scaffold_1_prodigal-single_115"
     CDS             90319..90534
                     /product="hypothetical protein"
                     /codon_start=1
                     /transl_table=11
                     /translation="MTVKELKRMLEDIDDDAILLTRSALEPSEFEQPSARELTVVIVR
                     GRVMLPRWAYACNLVPDGAPKKAVLID*"
     gene            90545..90892
                     /locus_tag="STL6-S73_scaffold_1_prodigal-single_116"
     CDS             90545..90892
                     /product="Uncharacterized protein n=1 Tax=Lachnospiraceae
                     bacterium COE1 RepID=R9L473_9FIRM"
                     /codon_start=1
                     /transl_table=11
                     /translation="MKPINETPISSDAAYERETVINFCDAEKKASYYTRNRSRMQELR
                     NLAAEYPDDVKLTVDMEDCVEAELPKKWVKLRAPVKMSEERRAIMVESGKRLAAIAKA
                     KLEERKAAATQEN*"
                     /db_xref="UniRef100_R9L473"
                     /db_xref="R9L473_9FIRM"
     gene            90946..91659
                     /locus_tag="STL6-S73_scaffold_1_prodigal-single_117"
     CDS             90946..91659
                     /product="Uncharacterized protein n=1 Tax=Lachnospiraceae
                     bacterium 10-1 RepID=R9N0R3_9FIRM"
                     /codon_start=1
                     /transl_table=11
                     /translation="MSYSETAALNAIFGILGTFWLLVVAYFVISIIANWKIFTKAGQP
                     GWAAIVPFYKQYIEFKIYWGNGWLFLVPIVLAALAFVPLLGQLLILANLVITIVTQYK
                     KAVSFGQGVGFTIGLVLVNPIFNMILGFGQYQYLGVPQDGYSYDQLKNKYDERKATAA
                     NTQTVYTQPPQDYQPNQNVSYQNPNTQPQYQHPQQPVYPQQSYQQAPQQPTYQQQVPV
                     QPQNSNGMSQPKPPVQNGQ*"
                     /db_xref="UniRef100_R9N0R3"
                     /db_xref="R9N0R3_9FIRM"
                     /db_xref="elm:ELI_3274"
     gene            91664..91873
                     /locus_tag="STL6-S73_scaffold_1_prodigal-single_118"
     CDS             91664..91873
                     /product="hypothetical protein"
                     /codon_start=1
                     /transl_table=11
                     /translation="MLVVVMVLFLVVIVAMAFAYQKASIYYYNDQQKFFQLAFTITAV
                     GAAALFVLFLVSGDTIAAIVAVGKS*"
     gene            92023..92970
                     /locus_tag="STL6-S73_scaffold_1_prodigal-single_119"
     CDS             92023..92970
                     /product="hypothetical protein"
                     /codon_start=1
                     /transl_table=11
                     /translation="MQTKIVFRGNKCFREFDLKTVAEKLGLSIDDFNHFALAVDEKNE
                     KTVYASVYAQVPLFETQCSAINVSGWLFDRVFNLVDAELPNKEHPDITTMVYAGDTWS
                     EPEEWIAQVNTTIRDENDDSRHIIILNDSNVIPMWMQDDAIQIPTAATKEQLEKKDNY
                     FTFRSLSMQLADDGSSKYFSFDENSQTLYANCLEAKEYAMRLLHTYCKGVKAVTGEKQ
                     DADGHTVYCIQGIYSKPLKASLWDEVREHIIKTRDYKKMNRVLGYTPDAVTDLDLLRY
                     VLDKAAAVLPDELIRKWYAEMQNKNTNKTKALPTEFIKG*"
     gene            92980..93375
                     /locus_tag="STL6-S73_scaffold_1_prodigal-single_120"
     CDS             92980..93375
                     /product="hypothetical protein"
                     /codon_start=1
                     /transl_table=11
                     /translation="MDLYEVESKIKELEASYNKEADNLMQELNAYKKKNPILPLYGDD
                     PNVDKMIANKNRIIRSQYTRRENKVHKLWEKFYDDVTDIVTAEYNLPTDVAKLVVQQV
                     RDRDIGRSELTSYLDHYAIFAEAVLDAVL*"
     gene            93552..93965
                     /locus_tag="STL6-S73_scaffold_1_prodigal-single_121"
     CDS             93552..93965
                     /product="Putative uncharacterized protein n=1 Tax
                     =butyrate-producing bacterium SS3/4 RepID=D7GNU8_9FIRM"
                     /codon_start=1
                     /transl_table=11
                     /translation="MNDIWKSLASRLSEAEELPRRPDYSTLPKTTDVIDEKKSVRWNR
                     EEVERRRKEWIVKRNTLLRKRNNAVGVAQNDIILQIQKELEEETGKPVDKVVATLLWN
                     KAYERGHAGGFYEIYAAIEDYEDLLTTVLKGGWLE*"
                     /db_xref="UniRef100_D7GNU8"
                     /db_xref="bprs:CK3_30090"
                     /db_xref="D7GNU8_9FIRM"
     gene            94114..94923
                     /locus_tag="STL6-S73_scaffold_1_prodigal-single_122"
     CDS             94114..94923
                     /product="Uncharacterized protein n=3 Tax=Bacillus
                     thuringiensis RepID=C3CTP1_BACTU"
                     /codon_start=1
                     /transl_table=11
                     /translation="MKLDEYLIRNGVKLFINPLTPKDKPRQTNSLGAFDYAENLNNIL
                     GKHIWICDYRVNDKAVLKPIRDVKPMEVVIADANNCKKNIYYSPVYFQPVKGKKVLST
                     VIAPIDNTGYRCSPGVSVNIFDTREDCVKCYREQVRQANEIYEKEKARIIKEFDARMQ
                     ILDNSLTPFNDVPQSDYTVTVKADATNNDLPYSAKDRGYRYEVSKSMTPEKYAIEKFK
                     SCVLRDLADELRANTQWKRGAPISLTFVMDVYVDGMRDITQTEMMPLTLTL*"
                     /db_xref="UniRef100_C3CTP1"
                     /db_xref="btg:BTB_502p05820"
                     /db_xref="A0A0F6J8F2_BACTU"
                     /db_xref="C3CTP1_BACTU"
     gene            94977..97370
                     /locus_tag="STL6-S73_scaffold_1_prodigal-single_123"
                     /gene="ligA"
     CDS             94977..97370
                     /gene="ligA"
                     /product="ligA; DNA ligase (EC:6.5.1.2)"
                     /codon_start=1
                     /transl_table=11
                     /translation="MKTMELAASIIDVFEDYLSTIDKVIPCADHDDEEDRAENDNAAA
                     IYGTEYYTLEDTINGFLQNDPLNPSAYIDKCLNALDSLLDEKGMNDEKPQGENRDKIR
                     DRICHLADSEKAADDEKTHYASLCAKAKAWSAAYYEHDAPAVTDAEYDTVMHEIRDIE
                     AAHPELVTSDSPTQVVGGKRVIGIPVEHRVPMLSLLDVFSNDEVRDFTASVEKEYPDA
                     TFSIERKIDGLSLSLVYAKPAGSDGKLRLVQASTRGDGHVGEDVTANVIALSCLPYSI
                     ELPEGINKIELRGECYMSEKDFETVNAKQAEAGKKLFANPRNCAAGTLRQSDPAVAKE
                     RNLKVLIFNVQSVNDGEDSSEFADSHCDQLCYLRDVCDFKTTYYAHCNDTNSILAAIR
                     DIGEHRYDIDYPIDGAVIKVDEIDIRKKMGERTKTPKWAIAFKYPAEEKGTILRSIQL
                     QTGRTGRVTPVAVFDPVQLAGTRVERATLNNANFIKALDIRIGDTIVLHKSGDIIPKI
                     TMVELEKRPADAVPYDMAKQVCPVCGAPIAPVNGSVDLYCTNDTCPSKTVNRVIHFAS
                     KPCMDIKGLGPQMIQDLVDSRFIENPVDLYRLYEEEGELTDMYGAKIAKKVLAAIEKS
                     KEQNADRVLKGLGYRLIGGHVARALFTQCKATNGNLLTLSMLNVDTIKEYNIPGFSDA
                     IYAALDAMLSNAEFKQEVNTLHDAGVNLDYHAPAGANDESAPLAGKTFVITGTLPSMS
                     RDEAKTYIEAHGGKVSGSVSKKTSYLVAGEAAGSKLDKANALGVPVLSEDDLKAMCQ*"
                     /db_xref="clj:CLJU_c36970"
                     /db_xref="D8GTR0_CLOLD"
                     /db_xref="UniRef100_D8GTR0"
                     /db_xref="6.5.1.2"
     gene            97385..97630
                     /locus_tag="STL6-S73_scaffold_1_prodigal-single_124"
     CDS             97385..97630
                     /product="hypothetical protein"
                     /codon_start=1
                     /transl_table=11
                     /translation="MYDFDRIVKAAESCDFHDAFASDIKLCENALGMGGLMGINAECW
                     LDILNTMPDAEIAEYVRTKYKPDLLNPFKGTSLYIKS*"
     gene            97957..98802
                     /locus_tag="STL6-S73_scaffold_1_prodigal-single_125"
     CDS             97957..98802
                     /product="Uncharacterized protein n=2 Tax=Clostridiales
                     RepID=N9WW88_9CLOT"
                     /codon_start=1
                     /transl_table=11
                     /translation="MNNTNMNEKVIAICPDCDCKYTTTKANLVKFAQRGETACPACRF
                     KKVKAHKDVDASKPETHHRKKLVLGVNDLATKYPKVAAMWSPKNTIRPDEVRCDSPKK
                     VIVVCPDCHAEYTTSIISLVKSVKSGTFTCPVCRGMKVVPGINDLATTSPAVAKMWSD
                     KNAFSPREVSANSCKKVVVVCPDCGEEYITHVDSLVRCINNGIHTCPCCAHHKSISNN
                     LGFEYNGLMTKTMNDGSKATIVRIISTNAVDVRFEDGFVLKHARMTQFNNGTLKGHRA
                     SVISY*"
                     /db_xref="UniRef100_N9WW88"
                     /db_xref="ssw:SSGZ1_0508"
                     /db_xref="A0A0E2H2A9_9FIRM"
                     /db_xref="N9WW88_9CLOT"
     gene            complement(99111..99425)
                     /locus_tag="STL6-S73_scaffold_1_prodigal-single_126"
     CDS             complement(99111..99425)
                     /product="hypothetical protein"
                     /codon_start=1
                     /transl_table=11
                     /translation="VVSIVRFLLYAVRNPRQHFFAKKAAHPKADGLSSYSLKLAAAIR
                     HGADAHQVDFDCQRIDGFIQGINSHCGNRNEQYDGGFDNFHLSGHFLFMCLGGNGICR
                     AC*"
     gene            99674..99799
                     /locus_tag="STL6-S73_scaffold_1_prodigal-single_127"
     CDS             99674..99799
                     /product="hypothetical protein"
                     /codon_start=1
                     /transl_table=11
                     /translation="MNIMNEIHEGNTEAMWELEELEWEYYVYLRNLLDLPIYPIR*"
     gene            complement(99882..100400)
                     /locus_tag="STL6-S73_scaffold_1_prodigal-single_128"
     CDS             complement(99882..100400)
                     /product="hypothetical protein"
                     /codon_start=1
                     /transl_table=11
                     /translation="MYLISTLLWVLSFALTQRVRLPRQKIYSKHRVVVLTCQSKTALA
                     VLICPVKIQKIRLFGALELFGNFVDQYMSFIMRRKMEYSFCASSVDAKLGKVLCHNAL
                     LHTAKGVINGNNIFRAGCNIPTVYPEIFVEVFEGITAHIICGYIQDGNLVVVTNVVEG
                     DANIASTIKVSG*"
     gene            101489..103072
                     /locus_tag="STL6-S73_scaffold_1_prodigal-single_129"
     CDS             101489..103072
                     /product="Uncharacterized protein n=1 Tax=Exiguobacterium
                     sp. (strain ATCC BAA-1283 / AT1b) RepID=C4L4F4_EXISA"
                     /codon_start=1
                     /transl_table=11
                     /translation="MKKNTTTKIHVGITDNYFNALSKQNLPMSSAACEIVDNTISNSK
                     GPINSLVAVEEGSAKGMLALIFADWGKGMTIERLEESVQLGSHHTDEGPLCIHGVGLN
                     NFLLVATRNKYPWFIATRKPGEKTYHRIDGPFSTTMEITEQKEIPLENIVMRDAYKSL
                     GAPSTIIYVEMDKSTASTMLTTSGSCAPSLVRNTNIIRRSLAEHFGVKYRNYLAPDDS
                     GIAPARILIPNYQMASGKVCDVFVKPIFPRYKTKEDTRYINVDYDGHTIPLTVDVGLM
                     DIVATQKSAVTGGYSLKHYYQGNMATQGVDIQLGNRVIATAQLDTIWDRARHPSFNHF
                     VGTVAIDISDLPRGFLNTLPNKSNIDLSDNGWRAIFDAIKSEVSLVEDSSCPLEVYAK
                     KFAENLESSTGNKVELQFPVYANRTRIDVLEYLDNDHCVIHDFMSATANLKAVAELRT
                     HWDGMVAQGCQPVSATMYCPKIGPMLKHTCDELNTLIQSMNDKEFKDAWAAAKGDVAK
                     MPHYSFAVEVDKNIPDKKA*"
                     /db_xref="UniRef100_C4L4F4"
                     /db_xref="eat:EAT1b_2601"
                     /db_xref="C4L4F4_EXISA"
     gene            103181..103420
                     /locus_tag="STL6-S73_scaffold_1_prodigal-single_130"
     CDS             103181..103420
                     /product="Uncharacterized protein n=1 Tax=Lachnospiraceae
                     bacterium oral taxon 082 str. F0431 RepID=H1LRI5_9FIRM"
                     /codon_start=1
                     /transl_table=11
                     /translation="MKEQRYSDHEIIYMQVRLYHLACEKWDATPKEILAIFKKNNLFL
                     KIKECYDSFHLYGDEGVLEDLFQMIEGEKPKWKTK*"
                     /db_xref="UniRef100_H1LRI5"
                     /db_xref="H1LRI5_9FIRM"
                     /db_xref="fsu:Fisuc_2055"
     gene            103405..103968
                     /locus_tag="STL6-S73_scaffold_1_prodigal-single_131"
     CDS             103405..103968
                     /product="Uncharacterized protein n=1 Tax=Lachnospiraceae
                     bacterium oral taxon 082 str. F0431 RepID=H1LRI6_9FIRM"
                     /codon_start=1
                     /transl_table=11
                     /translation="MEDKVILYHTSYCVVNEPNLELCSNNRDFGKGFYLTSSYVQARR
                     FVKTSLRKAKMEKFIDEKKNTGYINKFAFDVTLLKQLKTHEFAEANREWLHCVVAHRR
                     RDVFQELIPVYMPYDIMIGKIADDRTGPTIFTYINGQYGEIGSEEADSLCLHFLIPNK
                     FEDQWVFRSESAISHLKFLGSDEVCLL*"
                     /db_xref="UniRef100_H1LRI6"
                     /db_xref="H1LRI6_9FIRM"
                     /db_xref="lrm:LRC_05290"
     gene            103956..104204
                     /locus_tag="STL6-S73_scaffold_1_prodigal-single_132"
     CDS             103956..104204
                     /product="hypothetical protein"
                     /codon_start=1
                     /transl_table=11
                     /translation="MSTLKQYQQSLSVDNVLAMTIEDLSKKYNIEYSDMCAQFLESDV
                     AQKLSEPDDTLWAFGPASIIEWYEIEQRSKKDSPDTPQ*"
     gene            104379..104564
                     /locus_tag="STL6-S73_scaffold_1_prodigal-single_133"
     CDS             104379..104564
                     /product="hypothetical protein"
                     /codon_start=1
                     /transl_table=11
                     /translation="MAGIISLIACAIATVVKAMTWIDMLHYAGCIFGCGFALMAVGAI
                     GLALIGKAERKRLAKKN*"
     gene            104580..105830
                     /locus_tag="STL6-S73_scaffold_1_prodigal-single_134"
     CDS             104580..105830
                     /product="hypothetical protein"
                     /codon_start=1
                     /transl_table=11
                     /translation="VQTHRKAVSFAALLMATSVLLTGCASQEIQARKAAIAAASATQP
                     KETPAPTPKPTAAPIDRWSLLDNLPDFAVGTLPAPIITWVDGLPLGENPLTYEDGQHI
                     DGLFSNASGGSIQLSDVSVEDLKDTPVNVRMNMTLSVLDDTATPTSNSSDASSDTSVT
                     DFCLHTKGSDGGQAFYYQIGYNGDYPMDILNGALAIENNLTFGEAFDNGLYYSSATPD
                     EFAGYPEEGTPKDQINFLYSTFGTPSGLYWADNVDGVQYGSFEEFHDAEYDKDNGAKH
                     FYLIWNFEKCTIAAACSDDFSNPDVLGTTINEIYEFPILTGTDYVKESTNNFFWGYLG
                     YGDAPIRLIGLYAEVPASKVSVIGTEPASESAANAETQSNNDDSVAETTPDSENADSA
                     ADSSSEVTEGNAASSKSETTSSTT*"
     gene            106040..106345
                     /locus_tag="STL6-S73_scaffold_1_prodigal-single_135"
     CDS             106040..106345
                     /product="hypothetical protein"
                     /codon_start=1
                     /transl_table=11
                     /translation="MDKTTDNAYLETLGALDWDTFYQEKMALQNITDYLHRNKEQENG
                     MFGRAANWMEGILTMMDNLGDAAEDEGDFVYPERDENDRCLDNRFNDVLDRSPDAAM*"
     gene            106367..106609
                     /locus_tag="STL6-S73_scaffold_1_prodigal-single_136"
     CDS             106367..106609
                     /product="hypothetical protein"
                     /codon_start=1
                     /transl_table=11
                     /translation="MRIQRDCTLKSTSNNNKRLQYVLGHKGKLHISNGQPMVFVVGDA
                     ETQCKLTTAPIQRIGIVGGNILVKTVIGTEYVFDMH*"
     gene            106697..107587
                     /locus_tag="STL6-S73_scaffold_1_prodigal-single_137"
     CDS             106697..107587
                     /product="Esterase / lipase n=1 Tax=Clostridium sp. CAG
                     :230 RepID=R6DKW4_9CLOT"
                     /codon_start=1
                     /transl_table=11
                     /translation="MNLIQYASKKERVHVEQIIREQPVLKDADNVTIKTISVRKSLGL
                     TMDVFAPAAVSDEPLPVLVDIHGGGLIAGRKEQNRNFCIRMAQNGYLVFAPDYRLVPE
                     TNIFGQISDVLEAFTVIEDRASEFGGDVRNLFVVADSAGAFLASMAVAAMHNPAEMQP
                     VISRLDRHIPHKVQTLRVGAMAFQSGMFYIYKGKVGLLADSYMERDWRKKDYAAVIQP
                     EFYSKLLPQCFLCSGKDDFLKKQTMQFNELLEKDSRTHRYVFSNDKGADHAYAALHPE
                     TAWGEMANTEMLVFFYRCKR*"
                     /db_xref="UniRef100_R6DKW4"
                     /db_xref="R6DKW4_9CLOT"
                     /db_xref="bpb:bpr_I0258"
     gene            107603..108070
                     /locus_tag="STL6-S73_scaffold_1_prodigal-single_138"
     CDS             107603..108070
                     /product="hypothetical protein"
                     /codon_start=1
                     /transl_table=11
                     /translation="MTREEYIKNLKNQGKVTVKDLAELLTFTLDKSNELMFEDDHVEV
                     YIPINFDVDKVFGFDVCKTDNGDWVNLYLSWYPSKDAYDTKVKMYLYYCNNSTDDDDF
                     ELEVALTWSQHNAILQRLTEQYEKAYGSVIEKDWDEYLIDSEVDDYPNEDEEE*"
     gene            108074..108976
                     /locus_tag="STL6-S73_scaffold_1_prodigal-single_139"
     CDS             108074..108976
                     /product="Esterase / lipase n=1 Tax=Clostridium sp. CAG
                     :253 RepID=R6LRJ4_9CLOT"
                     /codon_start=1
                     /transl_table=11
                     /translation="VNINHYALRKEREIQKFINKLPPLNAAAAGVGNDKRITHHILTG
                     YHNNHLPISVFVPKHKEDGEKFPVIIDIYGGGFVAGRSEQNTCFGAWCAEHGYLTFIP
                     EYTPIPETNLFGQIGDILKAFEAIDRLADNYDGDKSKMYLVGDGAGAALACLTYALIW
                     HPVSMRHLDDELPFNIPQNAKFSFRAMCLQNGIFTLTDGKTAAITPYLMEKDWKKTSY
                     APYVSPKTYAKMLPPCFLVTGISDSQKKDTKRFSNLLAHKRIKCKTYITHTPFTKESF
                     AARYPGKPYSEAANLEMLKFFEKI*"
                     /db_xref="UniRef100_R6LRJ4"
                     /db_xref="R6LRJ4_9CLOT"
                     /db_xref="eel:EUBELI_20283"
     gene            108997..109296
                     /locus_tag="STL6-S73_scaffold_1_prodigal-single_140"
     CDS             108997..109296
                     /product="hypothetical protein"
                     /codon_start=1
                     /transl_table=11
                     /translation="MAIYQTRNCICAVQWDPEDKQSLENIKALVKDNPRLGWKVNDNI
                     LSNNVIICNCFGQQELCLHPYHYLVEGKRDSLFSVPPETFELIYELDSGTAYQRH*"
     gene            109308..109694
                     /locus_tag="STL6-S73_scaffold_1_prodigal-single_141"
     CDS             109308..109694
                     /product="hypothetical protein"
                     /codon_start=1
                     /transl_table=11
                     /translation="MAKKYLGIVLTTRRYDMYRFVVYQYEDTAMVNTCPLCQLLRAIH
                     AYSKEYMEEQREIRGYVPRRRWFNLDNSLPGYALHEYGLTQCAEMSFEPCRIPPTAAF
                     HLMEGANAANWKKYIWFIDGDVTMLG*"
     gene            109851..110381
                     /locus_tag="STL6-S73_scaffold_1_prodigal-single_142"
     CDS             109851..110381
                     /product="hypothetical protein"
                     /codon_start=1
                     /transl_table=11
                     /translation="MPVTYFKVKPESAMYKNFFIENTERKKLKKHISEFMKNHFGNGK
                     HEVWTTRYPSLVMTLSSEEAEELSHQLCKGALGDSQYVFKGNNGDRFYRFKKNSKTYK
                     LWKDEVMAHINEDNLRANAFWRFDFPNSFYADANLQVAASGDLYGTYSGDEGDELHFP
                     KDVTVISEAEYQKAFQ*"
     gene            110418..111152
                     /locus_tag="STL6-S73_scaffold_1_prodigal-single_143"
     CDS             110418..111152
                     /product="hypothetical protein"
                     /codon_start=1
                     /transl_table=11
                     /translation="MNDNYTININAMWKLNNTIGKRLECVDAERAKKLRQKKQRRDKR
                     KNSFRAAKHRYELCKATGTCDKKNAPSRLRKGFSGGSYHYDALSHYSNCKNKAPAKTF
                     SISTYRRECEAKDKMAEYAYYPIQDECFYGYEYPDEGMTFYEDLKEFLRVHCLASEEE
                     LSDCGIVEMMTIAYALGGEKQLGINAYDVTRTVYHYDDWGDPHAVRECLPLCHTAHTL
                     LGRGNSLIPDWNDCWDDCWDDIGCYY*"
     gene            111495..112577
                     /locus_tag="STL6-S73_scaffold_1_prodigal-single_144"
     CDS             111495..112577
                     /product="Uncharacterized protein n=1 Tax=Enterorhabdus
                     caecimuris B7 RepID=R9L5U1_9ACTN"
                     /codon_start=1
                     /transl_table=11
                     /translation="MTNANEMAQKGFDTGFTDANDNELHVGDYVRICGHIGKIVFSCG
                     AFGIFIADEVPWDALEELVRKDSGNRPSFLYNDTFISFWEIVWNLSEDTDEPCLPYVE
                     SITATGGIFTDENGNKDVFMGCINGCSATLTQCEYTCGHYHTCDTVAVANDLLRDEEL
                     GKEGNDKKYLFPESNVIDMSKLYKDGENVMFYWCNACGEVNLPGDIGIVLHEKDELPL
                     HIQSIYANLECECNETNEYAASICNKSGILLLALYPYQFVADVLKIDERSQRAQDATE
                     QFALNLKAFSNDLLTEFKKIDPNCEVVLGIHTDPEGPELGVFIPFFEDEKPVENNLSA
                     VRKRFNEIAYSDAVRNLIRKGVNNNG*"
                     /db_xref="UniRef100_R9L5U1"
                     /db_xref="R9L5U1_9ACTN"
     gene            112570..112674
                     /locus_tag="STL6-S73_scaffold_1_prodigal-single_145"
     CDS             112570..112674
                     /product="hypothetical protein"
                     /codon_start=1
                     /transl_table=11
                     /translation="MAKKVGHLPNCAVKEVMDKVANDLLCADELGKGE*"
     gene            112679..113014
                     /locus_tag="STL6-S73_scaffold_1_prodigal-single_146"
     CDS             112679..113014
                     /product="hypothetical protein"
                     /codon_start=1
                     /transl_table=11
                     /translation="MTIKHPITGERTGYFDENATALKVGDTVELFGQNGTVTFDGIIF
                     QNGVPWEAIKDKVWQLYKNSPCLVNKTNFLSFIETIMNFCDDIKGTKLPFVKKINNKE
                     VTHDDKKAC*"
     gene            112995..113438
                     /locus_tag="STL6-S73_scaffold_1_prodigal-single_147"
     CDS             112995..113438
                     /product="Uncharacterized protein n=1 Tax=Clostridium
                     colicanis 209318 RepID=N9XQQ9_9CLOT"
                     /codon_start=1
                     /transl_table=11
                     /translation="MTKKLAESYKKAYGFWEVTTEGDCEGRSVSRLGIYEGYIDEIAL
                     ALADRCYYSLCFRPIDPHALDLTPKRKSVEISFDIGSNTWDMDNEGIVAAFKEVLKDR
                     PVYVCKGRFFSSVNISTEEETEEEKRQKILKKLSPEERRILGIEE*"
                     /db_xref="UniRef100_N9XQQ9"
                     /db_xref="N9XQQ9_9CLOT"
     gene            113444..113968
                     /locus_tag="STL6-S73_scaffold_1_prodigal-single_148"
     CDS             113444..113968
                     /product="hypothetical protein"
                     /codon_start=1
                     /transl_table=11
                     /translation="MKEIAFTVNPDSELYANHFIKKAEKKRFAELASAFLNAHFPGEG
                     NNSIMLGKRLEVELSPETEEKFRSQLLKNKNSSGFSMFKAKSTENQCWHEEVISKVDL
                     KKYEASRFWWMDFPGVGHLRTCLWDDGNGNVYGYYCSEFYSDKGTIPDYATEIKLSEY
                     YAAVEAYEAEVKAK*"
     gene            113965..114594
                     /locus_tag="STL6-S73_scaffold_1_prodigal-single_149"
     CDS             113965..114594
                     /product="Putative uncharacterized protein n=1 Tax
                     =butyrate-producing bacterium SS3/4 RepID=D7GQJ8_9FIRM"
                     /codon_start=1
                     /transl_table=11
                     /translation="VNLTISRSVISLSKGISVVNQYTDFVPFSLNDQLSFELANRKYI
                     SATAVCRKKGAMLFCTNHPFCDPDEVHFPMNHEKTNVGGYNASDMREYLNRVVINLFP
                     EEIRKEMMPFDNNDWLRLPTYNELFGPARAGLPSERWICCASPNGRIMRRIGNTFNDI
                     MPASYWLGTTCEDYPNTFYYVNEKGEAGPCLANLNYFSIRLVFMLKNRD*"
                     /db_xref="UniRef100_D7GQJ8"
                     /db_xref="bprs:CK3_02090"
                     /db_xref="D7GQJ8_9FIRM"
     gene            114814..115002
                     /locus_tag="STL6-S73_scaffold_1_prodigal-single_150"
     CDS             114814..115002
                     /product="hypothetical protein"
                     /codon_start=1
                     /transl_table=11
                     /translation="MSKKSKINRSAQPYSGIDVDIIQYHSDGSFAKRTLRSIFGMTPV
                     QYELWLRYGNSVDFTNNR*"
     gene            115020..115706
                     /locus_tag="STL6-S73_scaffold_1_prodigal-single_151"
     CDS             115020..115706
                     /product="Uncharacterized protein n=1 Tax=Eubacterium sp.
                     14-2 RepID=S0J4B7_9FIRM"
                     /codon_start=1
                     /transl_table=11
                     /translation="MKVRCNNCMAVFDEPEIIYNEKSNTEACPHCGKIGCLMDLTDEE
                     AQSDENRLNELTAHFDGIESRRKLIEEFGKSHTSYMGINNHGEQVTLSISEDGIIERV
                     WQNDHRVRVEEYDKEGYHVGESYDGRWTEDPMPIPDGSPLDKEVELSDAQLQRNDDIY
                     AAVTKMCRVLTENNEQEFNMSIVGPIADYAAMLLTREGNKVRFPSVVQDTAGHIYIEN
                     YYDDGEVQAI*"
                     /db_xref="UniRef100_S0J4B7"
                     /db_xref="S0J4B7_9FIRM"
     gene            115703..115831
                     /locus_tag="STL6-S73_scaffold_1_prodigal-single_152"
     CDS             115703..115831
                     /product="hypothetical protein"
                     /codon_start=1
                     /transl_table=11
                     /translation="MSSLFSSHIAPLSNRKRHCWTIYFWMNGIPVLYGQHFALEEM*"
     gene            115835..116002
                     /locus_tag="STL6-S73_scaffold_1_prodigal-single_153"
     CDS             115835..116002
                     /product="hypothetical protein"
                     /codon_start=1
                     /transl_table=11
                     /translation="MAKQKLNDDLQLSDEECRQLYDKYVDSRHYEPKSFILTDLSQMP
                     DILANTTNKSE*"
     gene            116117..117148
                     /locus_tag="STL6-S73_scaffold_1_prodigal-single_154"
     CDS             116117..117148
                     /product="hypothetical protein"
                     /codon_start=1
                     /transl_table=11
                     /translation="MNRLETDVFHRFLAQPEVITAEGIIKTTDYNGSIIDCYCRLLKV
                     LIATGAHSVYAIYMMRSLGEETDAEPDFDARSDYKFVAYCVDGEKLYSDSDKLKVAFD
                     MDADPIDKEHVATIWGNYLRTIVEPNPGKVLNSKQIDLAANFAIREFVFDEPIDCVAQ
                     GIMEKYDITDAGYKNYLANPETWAATNTRSLDEAWTKEKGYAFTDSFVKVLISLEYLY
                     KKQVEFSRLKPADSFWRWYKELATAVKPHIMESIDIELEAGGKTFIVPYSADKLFSEA
                     NVRNKSLPIEYADVGIEKALMYFLMQSGTSDGSFIPLSMLTRISCGDSVLWENKKHLN
                     WKYGDGKCG*"
     gene            117139..117360
                     /locus_tag="STL6-S73_scaffold_1_prodigal-single_155"
     CDS             117139..117360
                     /product="hypothetical protein"
                     /codon_start=1
                     /transl_table=11
                     /translation="VRMRDRNPEISLMPEFDSEEAFNANFAKETAAVAPYRDSQGRLV
                     LDDIHDLPKVVEKVFAGHPEFTHTFFYDN*"
     gene            117532..117825
                     /locus_tag="STL6-S73_scaffold_1_prodigal-single_156"
     CDS             117532..117825
                     /product="hypothetical protein"
                     /codon_start=1
                     /transl_table=11
                     /translation="MTIVAKSTIDRKTGDLYMQVLPQEFDSRQKAHDAMREEYFKELK
                     KLGLEDNDAMDENCEESCEGGYIDFDEAEIFAFTDYAPDKLLPVALFAIYDRK*"
     gene            117835..118647
                     /locus_tag="STL6-S73_scaffold_1_prodigal-single_157"
     CDS             117835..118647
                     /product="hypothetical protein n=1 Tax=Paenibacillus
                     terrigena RepID=UPI0003771305"
                     /codon_start=1
                     /transl_table=11
                     /translation="MAKKRTKEIIPEKTPQKRGTDSYSYEKACNAAKNSGTPTYRFAV
                     GDRVQVGHLPNCVVEEVMDDGAMYLIRVTTKDHVEYSCWAWTSVRPLDDDKDTHFAKR
                     NSALSRLHYSNRSMYSLLSFHYLFGVDFNPDYQRGSVWDEEDREKLLDSIFAGREIGR
                     FVFKQLPFNRTNDDGNYYEIVDGKQRMLTLLAFYENRFPYKGVFYNDLSPQDKNWFMD
                     APIGVAELDQNTTHAEVLEVFLALNEGGKPVAKEVLDHARELLKGETDNGKM*"
                     /db_xref="UniRef100_UPI0003771305"
                     /db_xref="btg:BTB_502p00850"
                     /db_xref="A0A0F6J9S0_BACTU"
                     /db_xref="UPI0003771305"
     gene            118634..118939
                     /locus_tag="STL6-S73_scaffold_1_prodigal-single_158"
     CDS             118634..118939
                     /product="Uncharacterized protein n=2 Tax=Oscillibacter
                     RepID=U2QUT3_9FIRM"
                     /codon_start=1
                     /transl_table=11
                     /translation="MAKCNCCGREMLTANGCSYKRVVVKGAHKETFKRIKVGDPGDWY
                     EKSVGTPEEKDIRCGDCGAKIGYYHHYGCDIEKCPICGGQFLSCDCLENFDSAVLTI*"
                     /db_xref="UniRef100_U2QUT3"
                     /db_xref="H1CE04_9FIRM"
                     /db_xref="U2QUT3_9FIRM"
     gene            118956..119996
                     /locus_tag="STL6-S73_scaffold_1_prodigal-single_159"
     CDS             118956..119996
                     /product="hypothetical protein"
                     /codon_start=1
                     /transl_table=11
                     /translation="MLTFTVEELIRFLSNWTMTFFEGAKRSDDIVFSHYYSFFKRPVL
                     VKEHQVESLYVMVQDRDSSDNKKPSFSRFAKWEFGGFIVDSKTIYMASKTIKELLQNS
                     DFIDDMDVFEKLDSIRIPLFRKNIPADPAMFQDKDTVDKAVRNACSAFLFGTRCNEFS
                     NLIRTMYPLNDDDVIHYLSSPSDWAEETSSVITASNGTASRIYYMARLIAIDRMSELF
                     LTFYEHDSADPKDITNVCKSMMDAVEPYKVVTLVMDYIDDKKMGEHLEVDCPSHLIRD
                     ADVLRRKGISVTRISAFAKPEDTQRFVCKHPNLIKQVEKGTNMFDVFVFSIDCITRIR
                     AGEKVLWTNPTM*"
     gene            120046..120714
                     /locus_tag="STL6-S73_scaffold_1_prodigal-single_160"
     CDS             120046..120714
                     /product="hypothetical protein"
                     /codon_start=1
                     /transl_table=11
                     /translation="MLKQSIGITENDARQIAEMYLSCYNPTYWDGSGEVPSEANFDIC
                     RVAVDSMYEGCTLEIQLCKPDACPCYAASIHLFEGGFWTGFGVGSFNKTALCYDIGSA
                     SALARAIMRICATYENLTNFRKVFVERLVISKERMNEIKQYTDGGKKQDEIEFESVTF
                     ADGMCMDVRCIPRRNGPSWCEAAIYYADEDVVTSEPYNSFYNHWVCQTANATYHLYMG
                     IADK*"
     gene            120899..121390
                     /locus_tag="STL6-S73_scaffold_1_prodigal-single_161"
     CDS             120899..121390
                     /product="hypothetical protein n=1 Tax=Candidatus
                     Poribacteria sp. WGA-4E RepID=UPI0003764776"
                     /codon_start=1
                     /transl_table=11
                     /translation="MSTHSYIGVIEEDGTLKYVYCHSDGYPSYLGRMLLTYYNTPELA
                     TGLVNFGDLSMVRSMVRKRLVPDKGEYHTFKKPVREGPKGGITTAYHRDRKERFHINK
                     TVIGGSDISTNAKKVFLDIAKSDYIPYAYLYDIADKQWFACDTCQDCGFALLNENYLQ
                     THV*"
                     /db_xref="UniRef100_UPI0003764776"
                     /db_xref="A0A0G0M7U4_9BACT"
                     /db_xref="eoj:ECO26_p1-64"
                     /db_xref="UPI0003764776"
     gene            121687..122715
                     /locus_tag="STL6-S73_scaffold_1_prodigal-single_162"
     CDS             121687..122715
                     /product="hypothetical protein"
                     /codon_start=1
                     /transl_table=11
                     /translation="MFLNTIYEEDFHNFLKNPTDFILSGVVMNENEKGYYYRFVRVPM
                     ADGEHSVEALFGQMCSNYPTSMSKDHFSEQHNLEFMAYVVDHEKTYAESYEFLRLFDV
                     TSAYTGPHSAMGEMTKTLWDYLEQKTILDPDYLNTPELQNEAYENAVKQYVLQKKDTA
                     FEEDLREFLEHIDDTATIEFFANPTGWAERAVDVLDKNLTSHDGTPFSKSIGKKFVAV
                     QHLTQLKMLEFQSKPHCWESECRSLFAATAKAKNIRLVIEANGKEMQVQYPVSDLITS
                     ETIKNKVISTWAIAPRKLCNEVEEFLAANCADYSKYRSDIPMKAVSRIESGRKVLWKN
                     PIFEGTKK*"
     gene            122878..123195
                     /locus_tag="STL6-S73_scaffold_1_prodigal-single_163"
     CDS             122878..123195
                     /product="hypothetical protein n=1 Tax=Leptotrichia shahii
                     RepID=UPI000370A6A1"
                     /codon_start=1
                     /transl_table=11
                     /translation="MDIINLTPHSVTVAGITFVPSGIVARVSAATADAGSVDFNGTTI
                     PLTTTVYGEVQNLPAQRDDTLLIVSSLVAARCNDRTDVFIPNEPIRDAEGRIVGCKSL
                     GRV*"
                     /db_xref="UniRef100_UPI000370A6A1"
                     /db_xref="32856157"
                     /db_xref="UPI000370A6A1"
     gene            123778..124155
                     /locus_tag="STL6-S73_scaffold_1_prodigal-single_164"
     CDS             123778..124155
                     /product="hypothetical protein"
                     /codon_start=1
                     /transl_table=11
                     /translation="MCCLKIDTETLLANCLNTCKTYSFSPDDLQQIVRLMANTTDRYI
                     FSDTGDDALHEIVTKFPDMFVYADEDRIALRSEWQHDDKKLPMAYFDFGYSAADIKQL
                     CATAKKHCTTQNEQLPSCANRVE*"
     gene            124279..124401
                     /locus_tag="STL6-S73_scaffold_1_prodigal-single_165"
     CDS             124279..124401
                     /product="hypothetical protein"
                     /codon_start=1
                     /transl_table=11
                     /translation="MRKMYEIKCKVPVAFYVEAETADEAIDTIRSMFSDREDPD*"
     gene            124571..125125
                     /locus_tag="STL6-S73_scaffold_1_prodigal-single_166"
     CDS             124571..125125
                     /product="hypothetical protein n=1 Tax=Desulfitobacterium
                     hafniense RepID=UPI00036FB323"
                     /codon_start=1
                     /transl_table=11
                     /translation="MTDNIITARLFIDMDGTLAAWKQAACFEDLLQENYFRDLPPYQT
                     VVDAARILCNTRPELDIYVLSAFMPENPCSVGEKNDWLNVYLPEVDAAHRIFVPCGES
                     KAATAARRLKRPHIDKTFFLLDDYSVNLHDWKEKNGSGIKLRNGINGSTGTWKGASVS
                     RFNTPETLAKLIWQSILAHTNIRD*"
                     /db_xref="UniRef100_UPI00036FB323"
                     /db_xref="ddh:Desde_3182"
                     /db_xref="I4ABY8_DESDJ"
                     /db_xref="UPI00036FB323"
     gene            125143..125832
                     /locus_tag="STL6-S73_scaffold_1_prodigal-single_167"
     CDS             125143..125832
                     /product="hypothetical protein"
                     /codon_start=1
                     /transl_table=11
                     /translation="MSNEAYIGFAWVKDRGEALKTAMAYVESRMIPAKVQKDLEDCFY
                     QIPSVRARYYCDKKVPYSQRNMQMENLADMANRYWLKAMFTYCFLYWEQYQLLGIVMM
                     PQKEVCEKWPLCAFFQDNHDHTFNKWESGNIPFFMDAIAKAKTIAPDNAKENMDCFQH
                     SRCYEYIYKTLGLDSWMLDHNENAPYESFSLCGVTDEMDLFQYITLLKALINDRREGI
                     VTQTGKKEKEQ*"
     gene            125829..126047
                     /locus_tag="STL6-S73_scaffold_1_prodigal-single_168"
     CDS             125829..126047
                     /product="hypothetical protein n=1 Tax=Clostridiales
                     bacterium NK3B98 RepID=UPI0003B49631"
                     /codon_start=1
                     /transl_table=11
                     /translation="MTLPTKETVEMLRSGYPNGTRVRLVKMNDLQAPPVGTEGTVVGV
                     DGIGSLIMLWDNGSGLNVLYGVDEVEKI*"
                     /db_xref="UniRef100_UPI0003B49631"
                     /db_xref="R6CA91_9CLOT"
                     /db_xref="bprm:CL3_07260"
                     /db_xref="UPI0003B49631"
     gene            126228..126551
                     /locus_tag="STL6-S73_scaffold_1_prodigal-single_169"
     CDS             126228..126551
                     /product="hypothetical protein"
                     /codon_start=1
                     /transl_table=11
                     /translation="MIKLNTPIRTEVDKDFFIDISDFRGYVRSMMYPDPTGIDMSDEL
                     NDMVTEAVNNGKTTLEDAFKKLVKRDRKGRIDYSYSDGFDGFRYGQELLCFCDTKTAA
                     QYLGI*"
     gene            126592..127263
                     /locus_tag="STL6-S73_scaffold_1_prodigal-single_170"
     CDS             126592..127263
                     /product="hypothetical protein"
                     /codon_start=1
                     /transl_table=11
                     /translation="MFCAQFRDICHKHGWTTTDNGSTVFVCKENEKGDTYSFHINREN
                     FIDEIGAASGLLSRDIQSYADSVYEIFHGERPMEECLNAGKRFSNSLSTLYAELRKAE
                     STVTQWYKLFPCKPVYYRQVRAAYSEVLYVKETEMTDKPYAVCCIMANPEELDSLEFE
                     MLAVKYPSIKDERQPLSYRMAMALFHMRSDKHVRTIYDIPFFSYGDAALCVYELTNTK
                     NIEED*"
     gene            127267..128154
                     /locus_tag="STL6-S73_scaffold_1_prodigal-single_171"
     CDS             127267..128154
                     /product="hypothetical protein"
                     /codon_start=1
                     /transl_table=11
                     /translation="MYLPQFQEICEKQGWDFKWSDDGENAYITLMTLPNKHLFIVNKN
                     NFAKEVTALSETYLLDEYAKTSGSCAPIFCEDFAVSAALSALAAALNVAAVEAKTWIC
                     TDPDTCQWRRQVGETKFEFYDIFEAPDNYFAVHGVVDPAEDLTPSELHQLEDSYDGLL
                     DNTTSESERWALLAEAQFETEEFSAEREVFDTFEEAEASIRAKVEADNIKLPKSDPND
                     ENDELWKLSDALYARDVANGVVKTRLDAIRGLDKLRLAVFLNDIHSNAKDFPSDNLSW
                     CDWLNKPDDGHLLDVKTAR*"
     gene            128151..128639
                     /locus_tag="STL6-S73_scaffold_1_prodigal-single_172"
     CDS             128151..128639
                     /product="Uncharacterized protein n=1 Tax=Vibrio
                     nigripulchritudo SOn1 RepID=U4J3G0_9VIBR"
                     /codon_start=1
                     /transl_table=11
                     /translation="MKQVRVKADDSQTITAIYKFLHDLDNEYSNFSKWYYSTVVPGLA
                     SENRIIYTVLDDGKIVAVLILKDSDEKKICTLRVAEHYRCQGIATKLLKIAHQALQCT
                     NPLITVSSIHINEFEFLLKKNGFTLYKKYESYYKQGIVEYAFNGLLPEKQNDCRLSQN
                     VV*"
                     /db_xref="UniRef100_U4J3G0"
                     /db_xref="A0A0C7II25_CLOSO"
                     /db_xref="dmi:Desmer_3013"
                     /db_xref="U4J3G0_9VIBR"
     gene            128658..129215
                     /locus_tag="STL6-S73_scaffold_1_prodigal-single_173"
     CDS             128658..129215
                     /product="Putative uncharacterized protein n=1 Tax
                     =Subdoligranulum sp. 4_3_54A2FAA RepID=G9RZB7_9FIRM"
                     /codon_start=1
                     /transl_table=11
                     /translation="MKIYTLIGGVNGAGKSSLTGSLRSERNDFGIVVDPDKLTIQCGG
                     DEYEGGKLAVERIERALKDGVNFTQETTLSGGYPKRLCKRAKEAGYYIRLYYVGLDTA
                     EESIRRIRNRVERGGHDIPTKDVNARFSHRFEDVLKILPYCDEAKFFDNDNGFVLVAE
                     YRNGQLLPIGTYRPTWLSQLLNQTQ*"
                     /db_xref="UniRef100_G9RZB7"
                     /db_xref="G9RZB7_9FIRM"
                     /db_xref="esr:ES1_07140"
     gene            129420..130415
                     /locus_tag="STL6-S73_scaffold_1_prodigal-single_174"
     CDS             129420..130415
                     /product="hypothetical protein"
                     /codon_start=1
                     /transl_table=11
                     /translation="MTISKITKKNFSIFLKTGVQIIDGDIISDSGKNKGHYHFVKMPI
                     SEKVCALYGQKFRRNGLPNYRKELIYLGLVSKAGDVAFYSHNYANLFSNDYSGGADKE
                     TYLKMAQLLYEKLCEMNPETEEEANNSCYIANAQKIAFQRAICGNDNYKSALTYLAEV
                     VQAPMPRALDTQPCFDIFIRYLESPEDWADYAINMIDKFYVDGKRPAFSTSVGRDAVV
                     IEQMARRYVDKYNEPGSKENAYKKMFSAFGDALTVRLKLEIDGDVKKILYPATEIACP
                     QTVEKDSVPTEYIYPLRMRKEVENFLAKHGLLNDKIPIGCVKAIYYGNQTFWNEK*"
     gene            130445..130840
                     /locus_tag="STL6-S73_scaffold_1_prodigal-single_175"
     CDS             130445..130840
                     /product="hypothetical protein"
                     /codon_start=1
                     /transl_table=11
                     /translation="MNGMTYDDFKNLLKTGASKFEGCERNELKMTAISPIRIHKPDSC
                     HGWGIEFNYERPFWDANATNFVVAVRQAMKDKKGSAIWFHQSGSDSEIHGCYHGYQYF
                     EVWDACAEKEAKRMATMIAEKIQTVVSTT*"
     gene            130866..131630
                     /locus_tag="STL6-S73_scaffold_1_prodigal-single_176"
     CDS             130866..131630
                     /product="hypothetical protein"
                     /codon_start=1
                     /transl_table=11
                     /translation="MNMNDTIDLSGISADNVYRIRRSKKNGKLISHNEYGKVIIIKNW
                     KSLHVGYGKVISFENRENCILATMRNVSYDFYEEYNEKTGEVEAVPYEELTRILQELG
                     FTHEYKEDIDKDNIFDVWANLNTGVLITIETWNQDGERGYNSVKCYVPASSCGFGMRN
                     STGFSYGTSYLSCFNIVHNTRDFPLHDCLAFNNGSMNWAGSNPALWHYGEGHDINYAK
                     ALAKIRKFKDADIGERFNMQLDDAFKQFAKNGYLVD*"
     gene            131701..132066
                     /locus_tag="STL6-S73_scaffold_1_prodigal-single_177"
     CDS             131701..132066
                     /product="hypothetical protein"
                     /codon_start=1
                     /transl_table=11
                     /translation="MLRTVQTRFISCLCLETQQKGMVIKMTNPIKSVGYFFESRIPVF
                     LLNGHYYAANGWNGEEYLDSWECVNFKYDTGYGVVPGSNCTLRPVYVWQVENIDLDGL
                     DEASQEFEDAIQIANFNIV*"
     gene            132494..132997
                     /locus_tag="STL6-S73_scaffold_1_prodigal-single_178"
     CDS             132494..132997
                     /product="hypothetical protein"
                     /codon_start=1
                     /transl_table=11
                     /translation="MNIVLNIDETKLKKAAQRLIDNGLEPDEAETVLQAIGYILLGYI
                     LLDKELYPADKEGEACVNMAISINEVKLKKATQCLIDNGIEPDEAKTVLQAIGYILFG
                     KEFYPADKEGEACVNVAISINEAKLKKAEQCLIDNGIASDEAETVLQALGYILLDKEL
                     YSATQED*"
     gene            133078..133665
                     /locus_tag="STL6-S73_scaffold_1_prodigal-single_179"
     CDS             133078..133665
                     /product="hypothetical protein"
                     /codon_start=1
                     /transl_table=11
                     /translation="MFIVIKSEHYDCTNLICKKDTLEEAVTVVKDSMAQRINKNYHAG
                     LTGADITHENEERYRFSFDFDENCHADNSEPRVHATYDFWKGDDEESVEWAVFEVTTD
                     KPFFLLSYEEYESIELTGFYDTFDEAFGKMKELIAESVNDVFDEDATADDVENMEDYN
                     VFVHSNKNSQDNGAPLAFASFCDDYPNREWTVFHI*"
     gene            133872..134435
                     /locus_tag="STL6-S73_scaffold_1_prodigal-single_180"
     CDS             133872..134435
                     /product="hypothetical protein n=1 Tax=Pseudomonas
                     stutzeri RepID=UPI0003670886"
                     /codon_start=1
                     /transl_table=11
                     /translation="MTVYDYREITLKDDLCLEISHDTDIENPRENDCNAATFYCLKSP
                     RRKIGDIIDSAYHLNETKRTLAKTGKYAILPIYIHEHSDIALRTVPFSDIWDSACIGF
                     AVANINDFMKQRISDTPVSRCEAMRRAEDCIRNELEAYSDYLAGNCWQYCITDEDGNV
                     VDSCSGFIGDDLEKNGILNYICDYIEK*"
                     /db_xref="UniRef100_UPI0003670886"
                     /db_xref="88782711"
                     /db_xref="UPI0003670886"
     gene            134451..135158
                     /locus_tag="STL6-S73_scaffold_1_prodigal-single_181"
     CDS             134451..135158
                     /product="hypothetical protein"
                     /codon_start=1
                     /transl_table=11
                     /translation="MDITLKGNNGEKVVIPIEDLIQKYWSDENSKPNRIEMSAKVKDE
                     TILAAMTICDEKEENYLSVDLESRNEKFDTEALWCSLEAPNTLNPFVTGYLYSGNNET
                     ESDDWLLRIVDGYRAADDDSPRIVFANKRTVSVQDFCEESEGENKYKLFAATEKQFDQ
                     PFSYADFGTRLEEATHGYVKYDKSMIVSKDETTVNRIADMLDSMGFDAVTGYFDPEED
                     KRSGEVDSLTGYYYVDI*"
     gene            135191..135931
                     /locus_tag="STL6-S73_scaffold_1_prodigal-single_182"
     CDS             135191..135931
                     /product="hypothetical protein"
                     /codon_start=1
                     /transl_table=11
                     /translation="MELKLSSNFSGKPVSVVVPIEKVIEVFWPKDEKPPISLTVSTVL
                     GADSANAEFSLGEETKESYPGIWLTTDNVKSHRHGSWFRLELPNDTNDIVKGHLYGGD
                     DEMETDQPLAIIADGIRADGDESKRILWVDEDVTCVKSMNDDYLNRQKAITEKQLSDL
                     SSGIFLQNFDYIVYGKRLASKSENTVEFVENTIVSHNKQELEVVASGMEAMGLSVETG
                     YFDPDDESSVDVPKQLVGFHYVVLKKNV*"
     gene            135948..136682
                     /locus_tag="STL6-S73_scaffold_1_prodigal-single_183"
     CDS             135948..136682
                     /product="hypothetical protein"
                     /codon_start=1
                     /transl_table=11
                     /translation="MYCKTITKEIFDSYIANDSDTILQGVVTNTFGNTTFWRFVRVPL
                     AKGEHYVEALYAQSSFSFPLAMGVNHFSIKNGLEFMAFIVDHKETYCKTVEFALLFDD
                     YRQANSNWVTAEMREKFLAYIEKNYTPSAEVMKGKRFQSMTYDNAIKQYVYDLNNDTT
                     SLDVMLKLLEKFDDSVVVDYLANPTGWEERFAKVLEQSGIWDSFAKEFAEPFVAYLVQ
                     ARQHPDAFSADPSCWESVCKNLMAAV*"
     gene            136708..137280
                     /locus_tag="STL6-S73_scaffold_1_prodigal-single_184"
     CDS             136708..137280
                     /product="Putative uncharacterized protein n=1 Tax
                     =butyrate-producing bacterium SS3/4 RepID=D7GQJ8_9FIRM"
                     /codon_start=1
                     /transl_table=11
                     /translation="MKVKGMIESDVDTFKVGDVIEVKLADGVKVQAMAVQQEEDGMVF
                     CLVDCLPSEHPMNSTSTNEGGYEESDLRKKLNGEILNLFPAELKAMMTPFDNGDLLRL
                     PTEKEIFGENYYGEYESPYVKQWKPMKKRRNRMAFDCSKDENLQWYWLMNKVRESATG
                     FSSVYDDGYASASCASYSFGVRPAFKLKNH*"
                     /db_xref="UniRef100_D7GQJ8"
                     /db_xref="bprs:CK3_02090"
                     /db_xref="D7GQJ8_9FIRM"
     gene            137462..138193
                     /locus_tag="STL6-S73_scaffold_1_prodigal-single_185"
     CDS             137462..138193
                     /product="hypothetical protein"
                     /codon_start=1
                     /transl_table=11
                     /translation="MANKATSTTCTCHSCDNPYFVRAQIIAKSAGSPAYRFGIDESVS
                     LPGNQHGFVRDILDGGKIYVVQMFESTEYRCYAWLDMRPEYGYKDIGSVYGKPNPYKP
                     LPVSNYNHTVRFLLGFLYFYDVDLTPGYQSRYAWNEARKVAYLADIFAGKDAGEIVFQ
                     EIPSSDPQPKYQLIKGEQEAITLREFYENRLLYKKACYNDIRADDIFWFRQTMLRMIV
                     YNAKHEPSTKHEDIAIIGGILFGRY*"
     gene            138214..139533
                     /locus_tag="STL6-S73_scaffold_1_prodigal-single_186"
     CDS             138214..139533
                     /product="hypothetical protein"
                     /codon_start=1
                     /transl_table=11
                     /translation="MKIQKINTGIIITKTAKQPSAKIEFSLDELDALSEFCERLQDEK
                     DIREYLNTAVTIPDSAEVSAPIAAKYLRDAALFEQLVDETRRNQEENQNDFLTAVSEA
                     VTSIEKSRDVKEWQGLTKETAERFAREFMAERNPGRWSGFGEVPESVSLDPLNFPIND
                     IYPKGNKPALRMQLISVTYPSLHRVCECSIIEDGVDLWARRTLDSMTAGTVEDLVETV
                     LYVARMYERSKCFERIFVNHIQMEESEYDALIRHLNDPDSIDDEYQISDVVFAADNTI
                     ASVLWKGNSKDGVSGMVTLAMNGKTVYKTKNTKAFCNHWILPYNGAEYHVLVDVLPKK
                     TVLEETIYVNKPYAERIKKYLRGAEVQGDGSSLSKTAKFSDGFEMDIRCCGGKDDSWT
                     EAILYDNTGKEVVATEPCDAFTGCWELKDEDTNTVYRAHVMTKSNLN*"
     gene            139743..140006
                     /locus_tag="STL6-S73_scaffold_1_prodigal-single_187"
     CDS             139743..140006
                     /product="hypothetical protein"
                     /codon_start=1
                     /transl_table=11
                     /translation="MKTFILENIYMSDMSAPSVCSTDRFPTFESAMEEAYKQLKEEAK
                     TYRKSYGADNITTEECYRDLYIKGPDFIDWWTVVEVPSTEEEN*"
     gene            140006..140485
                     /locus_tag="STL6-S73_scaffold_1_prodigal-single_188"
     CDS             140006..140485
                     /product="Uncharacterized protein n=1 Tax=Cronobacter
                     phage vB_CsaM_GAP32 RepID=K4F707_9CAUD"
                     /codon_start=1
                     /transl_table=11
                     /translation="MSTSSFIGALCKEGIIKFVYCHSDGYPSYLGKMLLEHYNTPELA
                     TALVDLGSLSMVRERLAPDEGEMHGFDTPVRHGTKGGVTTAYHRDRGDDLEIDSIVVD
                     TPVVLKNAETLFLNILKEENITYGYLYNVADKLWYAADTVQDNKFFVLDENFINAHT*"
                     /db_xref="UniRef100_K4F707"
                     /db_xref="rbc:BN938_0133"
                     /db_xref="K4F707_9CAUD"
     gene            140725..141384
                     /locus_tag="STL6-S73_scaffold_1_prodigal-single_189"
     CDS             140725..141384
                     /product="hypothetical protein"
                     /codon_start=1
                     /transl_table=11
                     /translation="MSYGFDMGFAQANSLQEAMAVALEYTQSQMTEKNIRKTIRDNRY
                     YIPSIRTGYIADEESRTRKADVLAKTADRYWLEALFTFHFLYWEEHKLLGIVMMPPES
                     VNEKWPLSMYFQNSCDQDYPFFEWKEGNIPFFANAAAKAENYTAEEIRAKFDYEIEDE
                     NIEYYRRNTCYNDIFEALALESWLYNHCTNVPFVTFALQGIQNEAERYRYLQWLKAEI
                     Q*"
     gene            141544..142266
                     /locus_tag="STL6-S73_scaffold_1_prodigal-single_190"
     CDS             141544..142266
                     /product="Putative uncharacterized protein n=1 Tax
                     =Subdoligranulum sp. 4_3_54A2FAA RepID=G9RWJ8_9FIRM"
                     /codon_start=1
                     /transl_table=11
                     /translation="MSNPKKAVSPVDEFIKVFYEMSARYGRSELWYDYIDMHAIALAN
                     TCDLRCRDTREEQYNAIVQKYDEKTVQQFAVLTAITMTALLENPEQDFLGTVYHNLGL
                     SKSRAGQFFTPYNVGQMMARMNMPDSFVLDKTRIWRVNDPCCGAGCLLLAGYNAMREQ
                     LESTDPDWDKYVLFVAQDIDPLVCKMCYIQMCCIGVPGVVVAGNSLFPDAEREPTDFW
                     FTHKYFALDEKALENTDQQTKE*"
                     /db_xref="UniRef100_G9RWJ8"
                     /db_xref="G9RWJ8_9FIRM"
                     /db_xref="bprm:CL3_22170"
     gene            142273..142788
                     /locus_tag="STL6-S73_scaffold_1_prodigal-single_191"
     CDS             142273..142788
                     /product="hypothetical protein"
                     /codon_start=1
                     /transl_table=11
                     /translation="MHMVTKTYQLRDGEKLTEFYNHIDWKPLFEFVQRYYGIGVEQPP
                     VPCLKPNGRIEVNWPENLRDRCGLFCHTYREVYLQTFSSCCFHDITYDKDIVDKYLAR
                     PDFYRLNISLENDCNGTSSDAYLQLTFSLKYIEFSGGYNFASLFSAEYRKDTGWFVVS
                     GEGEVLMRTKK*"
     gene            142984..143709
                     /locus_tag="STL6-S73_scaffold_1_prodigal-single_192"
     CDS             142984..143709
                     /product="hypothetical protein"
                     /codon_start=1
                     /transl_table=11
                     /translation="MATRKILFRGQTRRKGEKTSISGKPLPGIWVTGGIFPQNKGYER
                     AIIYTQDPKVEKHVVYAETVGQYTGVDDVLETPVFEDDIITFWQRTDAKHMQRYKGTV
                     KYDETLTSFTVVSCEPNRLSDPVFLWDCSDIHVVGNVFDGELSKREQEVSCTYTKCLA
                     LAKSIDTLQLCYGPYFNSLKVESLWSKAFELMDDVTRSEIVEDLKLFQRAWRKYKEEK
                     PVKDAQKILDAISELFGEEVTSK*"
     gene            143706..143981
                     /locus_tag="STL6-S73_scaffold_1_prodigal-single_193"
     CDS             143706..143981
                     /product="hypothetical protein"
                     /codon_start=1
                     /transl_table=11
                     /translation="MTSESEYRNAVRYLTNLLNGGLMGAKGTRPLNAAIEACELQIPK
                     HPISKSWSPNLCPHCNADMGGDCDDGYYENPHYERCPVCGQKLDYSE*"
     gene            143998..144591
                     /locus_tag="STL6-S73_scaffold_1_prodigal-single_194"
     CDS             143998..144591
                     /product="Uncharacterized protein n=1 Tax=Firmicutes
                     bacterium CAG:170 RepID=R6LWQ3_9FIRM"
                     /codon_start=1
                     /transl_table=11
                     /translation="MMLSEFEKLTGLEVTTAEYEKIEAEYMESPDDKAKFCKMWLKKG
                     GLQKLHNARLEEIKHLKKTIEDLEHKLDEEQDWQISHKYGTHYQKTSYDHLTKRCSNG
                     HPFESEAKAAEFISSQYGFDKDRIVFIHDVEVYETNRHGITRLKERLTRFPYYVGCRA
                     NYARFDVRCCGGSMQWELVDGTLKDYSTPPFLSDGEQ*"
                     /db_xref="UniRef100_R6LWQ3"
                     /db_xref="R6LWQ3_9FIRM"
                     /db_xref="rum:CK1_14830"
     gene            144692..145093
                     /locus_tag="STL6-S73_scaffold_1_prodigal-single_195"
     CDS             144692..145093
                     /product="hypothetical protein"
                     /codon_start=1
                     /transl_table=11
                     /translation="MITLPTNHPYFFTCPSCGCKLISVSTGNRAKPHCPKCDYSADDA
                     FVVKDRVTNEAMNVIADNTELAENFAETVKHEIETDDDTYAHIGFHLANNIRNQSPAS
                     EVLLTLCGWTIETLLDKTPPIAIDEGDNNSQ*"
     gene            145156..145566
                     /locus_tag="STL6-S73_scaffold_1_prodigal-single_196"
     CDS             145156..145566
                     /product="hypothetical protein"
                     /codon_start=1
                     /transl_table=11
                     /translation="MFELNLSNALALIDQPVWVVTEVRSRNKNDRIYAKSRAKNTVYP
                     GNIQTVSVWRGYTRTGDNIGAPKCTVEVCIHTSDDLTDNVILPAELLNVTVFDKKEDA
                     EKELAYLNANMNTMTFSEQRQREDKNNATVFGIA*"
     gene            145752..146825
                     /locus_tag="STL6-S73_scaffold_1_prodigal-single_197"
     CDS             145752..146825
                     /product="hypothetical protein"
                     /codon_start=1
                     /transl_table=11
                     /translation="MTENEKARELITTSETTVKVDPQNGWYLKRFAALQFEGSVDNFS
                     TNMPIHVLEQQLPKDDTMKLDDAVIEGQDFDYNKFYDERGNEYSSVSELVQTLLDLDD
                     DDSIQEYNKENPDLPYIPYEKLREMDKKDIPELLLSVADEADYVDAYKEKTDIESWNV
                     EVTPMSNNYETMGFAFTHQGLKEYEKSIDNHIFHFCRTYAYAGEQHNRREGDFYPIME
                     FLHSAGEQLLVDDLKRFDVKVMELATAEEVENLYRTVPNEPYQAAYIKVMDRKTDSVY
                     SRIYVFCAGQEEKCLNGDTYLSNKQHYVLVKKGDASYEVPYPFDCDKTVEALNRKNSK
                     EKTLTAAQRLFFWAEYKEHSKDI*"
     gene            146837..147559
                     /locus_tag="STL6-S73_scaffold_1_prodigal-single_198"
     CDS             146837..147559
                     /product="hypothetical protein"
                     /codon_start=1
                     /transl_table=11
                     /translation="MNTYNVVVTVSTTVCIDAENPDDAIEKVSQALNNGDVNMSTDIA
                     SNIGYSMRNGHYEVTDAIPMDEDYDEDSGNEEDNESEEWEQHNRREGNFYPIMEFLHS
                     ADEQLLREDIRRYDIKPTVIRTKEEMHEFYRTQPDEMILAALVEVDDKATGKRYCSIR
                     VWCSGHEVKTRSMGSYYVLNKHYLTVNKDDMVATYPYPFSCDDGANTLLEAKDTDILT
                     PVECLFLWTEYKNPNPIETKKK*"
     gene            147572..147820
                     /locus_tag="STL6-S73_scaffold_1_prodigal-single_199"
     CDS             147572..147820
                     /product="hypothetical protein"
                     /codon_start=1
                     /transl_table=11
                     /translation="MNTYNVVISVTTTVCIDAKSADDAIEKVSQALNNGDANMSADVA
                     NNIGYSMRNGHYEVTDAIPMDEDCDEDSDNEEDDESEE*"
     gene            147833..148024
                     /locus_tag="STL6-S73_scaffold_1_prodigal-single_200"
     CDS             147833..148024
                     /product="hypothetical protein"
                     /codon_start=1
                     /transl_table=11
                     /translation="MKNIPYISCPSCGFIMEPVWYLEKELDTHGIPTGRTHKACSCLL
                     CDSCGHKETVDGSFDEPYK*"
     gene            148040..148207
                     /locus_tag="STL6-S73_scaffold_1_prodigal-single_201"
     CDS             148040..148207
                     /product="hypothetical protein"
                     /codon_start=1
                     /transl_table=11
                     /translation="MVRFYTPSLYGACDALDLHDIDYDLDDGDRIMVDDSLYDDALDA
                     FDEYDIEYEEV*"
     gene            148210..148416
                     /locus_tag="STL6-S73_scaffold_1_prodigal-single_202"
     CDS             148210..148416
                     /product="hypothetical protein"
                     /codon_start=1
                     /transl_table=11
                     /translation="MPRPCKISPKKPCPFCGAFLENEAPSTIWCHPHNSCLLSLRGIV
                     GADQIAQWDTRYDAKGKKVLDDAE*"
     gene            148406..148747
                     /locus_tag="STL6-S73_scaffold_1_prodigal-single_203"
     CDS             148406..148747
                     /product="hypothetical protein"
                     /codon_start=1
                     /transl_table=11
                     /translation="MLNEIFAREILETSIALGILQEMNGGVVIYHEASKEDPENLPAG
                     WYIDDKDYTTFSIANDPEAVKCLKAPLKKGGYNFEERKEFWDSFFDFKAPKLRLPVEI
                     TKPSGKDGIAQ*"
     gene            148744..149013
                     /locus_tag="STL6-S73_scaffold_1_prodigal-single_204"
     CDS             148744..149013
                     /product="hypothetical protein"
                     /codon_start=1
                     /transl_table=11
                     /translation="MKKELYTVTRVRGDEKEELGSYLLKPGPEAAMDFFHNILKRDDK
                     LEVSIKSTETGFSLTDNSEPDVSYIMTLVPMDDSFWETCAASKNR*"
     gene            149416..149787
                     /locus_tag="STL6-S73_scaffold_1_prodigal-single_205"
     CDS             149416..149787
                     /product="hypothetical protein"
                     /codon_start=1
                     /transl_table=11
                     /translation="MTFSINIPGFNHPVKVNEKSDDFGNGYYSSVVRTHFGEFVSLRT
                     SLDYGVSRCQERVWNTQIVIWGTDEDRVSCARPDEGVLARSRSWYEALGAHILAVSCL
                     CGCDVSVTEAFELQGDEMEVE*"
     gene            149985..150524
                     /locus_tag="STL6-S73_scaffold_1_prodigal-single_206"
     CDS             149985..150524
                     /product="hypothetical protein"
                     /codon_start=1
                     /transl_table=11
                     /translation="MFGFTCLIKADTDLVKRCLQESKNDVELLTALYDEVLDTDTDAE
                     GMWPTEELATPVEEYSLIFGCREASELIYFAEGMRKRALYSAIGAASLALKRWNEAGI
                     NIKTSLEEVLNTIPMGSTEAYTLSCATDILCNTPCPEANELFYNGYRWSCCPNDFELD
                     DIIKYPERYIVIPVLFAEQ*"
     gene            150540..151256
                     /locus_tag="STL6-S73_scaffold_1_prodigal-single_207"
     CDS             150540..151256
                     /product="hypothetical protein"
                     /codon_start=1
                     /transl_table=11
                     /translation="MNRTYYIKTSTPAYLADWFKLKDALAAFIRANYTDYSFDDAIKK
                     EGEYLALEEYIYGRTYQMCSTYAWCNDHRMLFTTKDEAAFKASADPMAWMQNHIERLS
                     ERDENLERDLQREASIDKYRAERVAYYEKAKEPEIEKYKSFIESLPKGKNKYVKLTVE
                     IDGKQFTGGYETESIRYCCPHRPDAFIHSNGFRYPDENDRFCEFMNEIGHINSEPVPF
                     SNVTEIAAFQGSKIFWKREA*"
     gene            151260..151475
                     /locus_tag="STL6-S73_scaffold_1_prodigal-single_208"
     CDS             151260..151475
                     /product="hypothetical protein"
                     /codon_start=1
                     /transl_table=11
                     /translation="MALKIGPCPKCGNTTFIATAHVTQTWLVDEDGDFIEAQSDCDEV
                     THRPDAEDLFTCSKCGEEVSAKSVYND*"
     gene            151580..152344
                     /locus_tag="STL6-S73_scaffold_1_prodigal-single_209"
     CDS             151580..152344
                     /product="Prophage antirepressor n=1 Tax=Bacillus sp.
                     BT1B_CT2 RepID=E5W492_9BACI"
                     /codon_start=1
                     /transl_table=11
                     /translation="MSTSRIPEVFLSEIFGELRIIMEDNKFFFCAMDVCKALGYTNIT
                     RELNIHCRQDGIRTGRVESNGVPRIVKFVSEGNVYRLICRSTKPEAEQFETWVFDELL
                     PTIRQTGGYVNDPVVFVDQWLPNTDAKTKALLVTSLEAVKNQDKVIGVQQESVDFHRA
                     VSASVNSVDFGEFAKCLANDHIDIGRNRLMAWLRKEKYIDAANIAYQRYIQQGIFDVK
                     ETVYYIGRTPRTARKTLITPKGQVYLAKKVAEGYKG*"
                     /db_xref="UniRef100_E5W492"
                     /db_xref="rus:RBI_I00267"
                     /db_xref="W0U2H9_9FIRM"
                     /db_xref="E5W492_9BACI"
     gene            152553..153005
                     /locus_tag="STL6-S73_scaffold_1_prodigal-single_210"
     CDS             152553..153005
                     /product="hypothetical protein"
                     /codon_start=1
                     /transl_table=11
                     /translation="MNNFDSINLESTNTPLGKKVFALYKAMHSVGDGNLTGEVSDALN
                     SLAGYATFVAKQEALIQRARFVMDITSYKLFKRSAEEARTYAFERAADGVYSLNRLCQ
                     KYGVSSAAEDVILAVKKEAAEGNPSAAANSSAYAAFAKEVLDTYFTTN*"
     gene            153100..153525
                     /locus_tag="STL6-S73_scaffold_1_prodigal-single_211"
     CDS             153100..153525
                     /product="hypothetical protein"
                     /codon_start=1
                     /transl_table=11
                     /translation="MANINLNDVRTPLTRKVNALYNVFASSNNLDDIENIADTLNCCA
                     DYGATVARKEAERQEAYSYLEGKDLCSRVTEINSFIASLGFGLMASVGMLNTLCRMAG
                     VPLIAENVEVGNLETFVAFAKEVVDSYFTTGPVGSVSES*"
     gene            153747..154208
                     /locus_tag="STL6-S73_scaffold_1_prodigal-single_212"
     CDS             153747..154208
                     /product="hypothetical protein"
                     /codon_start=1
                     /transl_table=11
                     /translation="MNSKETIVRNCIEAKRREADSYQNPGCYNAAFCRGYVEGASETL
                     STMLSPAENSTEAFVILSHYSNENIGEFNAVGLHGLYSSFDSAKKAADAMLKEDEENG
                     CHGEAIPYTTDDCCDNGIFDDYPLYVAGVQEKDNFNAFHNFYAIFSCNLVP*"
     gene            154266..154589
                     /locus_tag="STL6-S73_scaffold_1_prodigal-single_213"
     CDS             154266..154589
                     /product="hypothetical protein"
                     /codon_start=1
                     /transl_table=11
                     /translation="MVKKLGGMYRNIRVVNGNTSVIVKAIIPTPLDAIKAKKICELNG
                     WEMTPDDFGNLTVTTTMTFNANRMTDRTLMDSYIGFAEKVASALVGYKNRYLMAGVLS
                     YDAAV*"
     gene            154606..155223
                     /locus_tag="STL6-S73_scaffold_1_prodigal-single_214"
     CDS             154606..155223
                     /product="hypothetical protein"
                     /codon_start=1
                     /transl_table=11
                     /translation="MDIKSPNERAQHIAGMAYRHIYIPSEEGKRVEVLLDKMFLPQNA
                     YCYAMFPKWFVDSKVKTNEADRVRYIMGQLCTYLHHFYDKPSVEDFEKGFDYSNIVKF
                     QRHCENALNSVLDPKDDGSIYQDGVHGTHEEFLLICEFYSKNYIDIDVRCANVTASSP
                     AGIIKDCYIHAVQKRFGVSPIAAKRLWSNNQRNKTYLLNTIQGLA*"
     gene            155311..155835
                     /locus_tag="STL6-S73_scaffold_1_prodigal-single_215"
     CDS             155311..155835
                     /product="hypothetical protein"
                     /codon_start=1
                     /transl_table=11
                     /translation="MRKDHLITNLIGISFFSSIAALVLMIAFAVIRGIIGAVVPETAT
                     IMVMLDGLASFCGNAMAFSVIAMFAFILYGKICVDNSTMGDFVRLPKPSTVSSVLMYI
                     ALVGIILCAAGFLLNIIGTSSVVMFLKLTNGLSTHEAFLQKLGHFTTILSHFCKVSFV
                     ISVLLGLAAHKIKY*"
     gene            156060..158282
                     /locus_tag="STL6-S73_scaffold_1_prodigal-single_216"
     CDS             156060..158282
                     /product="Anaerobic ribonucleoside-triphosphate reductase 
                     {ECO:0000313|EMBL:EFB75290.1}; EC=1.17.4.2
                     {ECO:0000313|EMBL:EFB75290.1};;  TaxID=411471
                     species="Bacteria; Firmicutes; Clostridia; Clostridiales;
                     Ruminococcaceae; Subdoligranulum.;"
                     source="Subdoligranulum variabile DSM 15176.;""
                     /codon_start=1
                     /transl_table=11
                     /translation="MRIIKRSGEEQEFNPQKISVAIGKANDSVPKAKQFPKNYIPAYT
                     AQAVAACENLGHTPTVQEVQDIVEDVLMDSGHHEVARSYIKYRYTHDAMRQHNTTDDK
                     ILALIEYRNEEVKQENSNKNPQVVSVQRDYMAGEVSKDLTMRMLLPKDIVEAHNAGII
                     HFHDADYYAQHMHNCDLLNLDDMLQNGTVISGTLIERPHRFSTACNIATQIIAQVASC
                     QYGGQSISLTHLAKFVDVSRKAICKEVDKENAELHLNLTEYQRNQIVDGRLRKEVRAG
                     IQTIQYQVITLMTTNGQAPFITVFMYLNEAGKDEVLKHDLALCIEEMLRQRYEGVKNE
                     VGVYITPAFPKLIYVLEDDNIQEGQPFFYLTKMAAKCTARRMVPDYISEKKMKEYKLS
                     KGEEKGDGDVYTCMGCRSFLTPDRSGNGWDNIANAKNYDGKPKYYGRFNQGVVTINLV
                     DVALSANKDEEAFWRIFDERLELCHRALQCRHKRLKGTLSDVAPILWQYGALARLKKG
                     ETIDKLLYNGYSTISLGYAGLYECCMAMYGKSHTDPAVKPFALKVMQHMNDKCNEWKA
                     AENIDYSLYGTPLESTTYKFAKCLQKRFGIIKDVTDHEYITNSYHVNVREKIDAFSKL
                     AFESEFQKLSPGGAISYIEVPNMQDNLEAVIAVMQFIYDHIMYAELNTKSDYCQVCGY
                     DGEIQIVKDNGKLVWECPHCHNRDQHKMNVARRTCGYIGTQYWNQGRTQEIAERVTHL
                     *"
                     /db_xref="D1PPU4_9FIRM"
                     /db_xref="apv:Apar_1124"
                     /db_xref="UniRef100_D1PPU4"
                     /db_xref="1.17.4.2"
     gene            complement(158621..160237)
                     /locus_tag="STL6-S73_scaffold_1_prodigal-single_217"
     CDS             complement(158621..160237)
                     /product="Uncharacterized protein n=1 Tax=Blautia sp. CAG
                     :257 RepID=R5WPF7_9FIRM"
                     /codon_start=1
                     /transl_table=11
                     /translation="MMEKISKAKYEYANLPVGSNQYKGIDFENTLFVDAKYVHALIPS
                     DRGNRYIEALPPPRDEDEVLRDYSKPILTYDFERESKLPDSTRLYMVGQLRSLRLPLP
                     FHKELEQSFRIALEESYRNRYMIADSKSKLKVTVADEEQRQSSILVGDAFSSANAGFS
                     LLGCSGCGKSSSLKILLSQYPQVIMHYDEKYGRHPQIVYLVVNCIANSNFAALYAGIG
                     NAIDRALGITTSVYQKLIESKRSLGAKAEIIRELVEIFAIGIIILDEIQLIDFETAKE
                     NSFESLMTLTNRTKVAVAVVGTEDAYSKMFIHLRTARRLGNIIPGNLYCENRPYFTIL
                     AKQVFSYQWYDEPVTLTKDMLEALYKNTHGIIDQLIGLCMYMNLDYITSSKRPSVDAD
                     YINRVAKRHYSGIQKLMDSLNDPLAEKERQRIMKASNLQLDNLLQEYKQAAFTQKIMD
                     NNTSSEKMVPLKKNIIRNIQMVTNDYSIEKISLAIDEVLSATNETDEQILTRVVMKQL
                     LDKANQTSKKKRTSPKQKPLTSDMVNYIIG*"
                     /db_xref="UniRef100_R5WPF7"
                     /db_xref="R5WPF7_9FIRM"
                     /db_xref="pfn:HZ99_17725"
     gene            complement(160256..162364)
                     /locus_tag="STL6-S73_scaffold_1_prodigal-single_218"
     CDS             complement(160256..162364)
                     /product="Uncharacterized protein n=1 Tax=Catenibacterium
                     sp. CAG:290 RepID=R7GN68_9FIRM"
                     /codon_start=1
                     /transl_table=11
                     /translation="METAKFKVGDILVDKNGMRQRVICIQKGIAVLCMMDTDKLVLAE
                     HSVSAVSTMIEEMDLSITVSNSRVYETERLPFDLKKKYLNYLSAINAVNAVYGPDYIR
                     LSGKQAKPEITRIMEECNIARSTLWRIIRRYLQGGFDVTAIIDKRTDSMHAISEYKAK
                     TGRSAENGIAMGIIANRKVKREFQEALNYYKTGRLKTYEDAYDFLCMKHYSHYETSLD
                     GQIKVLNAISARPTFRQFYYYCMNNITKEEIDAIKTSRQEQRNNKRLLLSDNLNGIQG
                     PWDCFEMDEVEVDLSLVSVDNPAKVVGRPIVYVMVDVYTRLIAAVSVAFDNNSVLGFT
                     NCLMNLADDKVEYCQKYGLTIDENLWPSGYLPKRIRCDRGAEYRSKRVHQICNELGIN
                     LQFVTAGTGSLKGSVEQFFHMMHSAQNPDLEKKGVIQKRFDSQHHQNAMLNINDFTKI
                     LLNYIITYNQYYFKDYPITRDMRQNDVRPIPLELWQYGTSLYGMPMPISNKSHFYYAL
                     LTPISARISRKGITYNGLYYINYNDNTMLHKMYTCGTKREPFECRMDERDISSIYYLR
                     DGELVSATLNKEKTGNGEYEGLTYLEYKALKQEKQRMDSCGKEDNRQLRVARKELNKT
                     VIDGVAEHAKAVELSEHDTEEIRKNRRLEQQAISNANSVDTHTAIAASEDMSQHCDLN
                     DFETDIDKDDWKSAIALFDV*"
                     /db_xref="UniRef100_R7GN68"
                     /db_xref="R7GN68_9FIRM"
                     /db_xref="csq:CSCA_4361"
     gene            complement(162328..163011)
                     /locus_tag="STL6-S73_scaffold_1_prodigal-single_219"
     CDS             complement(162328..163011)
                     /product="Uncharacterized protein n=1 Tax=Catenibacterium
                     sp. CAG:290 RepID=R7GK38_9FIRM"
                     /codon_start=1
                     /transl_table=11
                     /translation="VKQISDQRKRQEGRGTGTEKDYKPYIQAREVNSLGTCSNPIDWK
                     TGRTVQLLSQGEDALWHILRWNDDVVDIREQYPLDLKRTFKIAGEYGIQHPGMNPMTT
                     DFLVTMRSGLMIAYSLKPSKDVLEDKRIVEKLFMEKTYWVTQGVEFKLIFKTDINMIL
                     YNNIRLVVQYYRAEKVHDDASVIKHLIATKMIPVDMESTPLKIRFLKQEYEKEIALWR
                     QQNSRLATF*"
                     /db_xref="UniRef100_R7GK38"
                     /db_xref="R7GK38_9FIRM"
                     /db_xref="dap:Dacet_0253"
     gene            complement(163018..165216)
                     /locus_tag="STL6-S73_scaffold_1_prodigal-single_220"
     CDS             complement(163018..165216)
                     /product="Uncharacterized protein n=1 Tax=Catenibacterium
                     sp. CAG:290 RepID=R7GJV1_9FIRM"
                     /codon_start=1
                     /transl_table=11
                     /translation="MYLPVIIAPKNDETTASWIRRLTLANGFDNTEEFAQQFICDSDI
                     ANEQRFKAMLGAEDFISLYKALNLQGVSMWDLYMKTSCYGGIAPLLSDARQTHYLNTA
                     FRLGASNNSIVSASNSLTSELRFCPLCKKEDEVAGGWYYHRAHQMPSIKVCYKHGSIL
                     HRFTGKFGTELSANPQSVSCTNTENLWEQDFAVFAKELLDAAPDISAENTKAAVLREV
                     KCQGFYAPASEYAKLNTALKNAGVSIPNLSRLFVQMYDMNYVAIDDLMRLCWFLFGTA
                     DKFISACKQVQKPTVPLQLPEGYTACSPYHRNIMEFEHSCGTRFCINPVGFMNGWQCP
                     VCDGAMSLQQQYEKVVRWTGHGDYTVEGKFKGMEQPIILCHKCGRTINRPARDFVYDG
                     ARCICESTRTFEEMQDKIQSYGDFELLKYDPKTERAQIRHSSCGRNFEIGYAKFLKVP
                     VCKVCQPAIRNNETFKREIKELVGDEYELVGEYSDKDTKVVLRHNRCGTEQEYKVAHF
                     LRGQRCSKCSRDIPIPRFAEIVSERSCGRYQFIKMKTQNQALLLDNETKKEIYMERYY
                     ALQELLRPTPSEILPCEHPVAAEPLKLRKSEVFLSWLRENYTADSEMAMEDMTRRSTL
                     AYSEIKRIVQSLKDDGSLVWIRKGTYCFPEHAVHLNADGKPVTKLETLWNWIKENYSA
                     KEVITSEALREQSKDYLSPETLKQVIIRMRKQGLLLTVDRGKYIRGDVKE*"
                     /db_xref="UniRef100_R7GJV1"
                     /db_xref="R7GJV1_9FIRM"
                     /db_xref="lsj:LSJ_3117c"
     gene            165383..166558
                     /locus_tag="STL6-S73_scaffold_1_prodigal-single_221"
     CDS             165383..166558
                     /product="hypothetical protein"
                     /codon_start=1
                     /transl_table=11
                     /translation="LATFYQTEIVYKWYRKSKDDADGQATKYTILDKDKLTDCQETIR
                     SISELAKWLGRKRLPPDGYTVPFDGVRDKALIAAMFEDINRYRNVKRCYAALKDGAVY
                     EALHEAVGCFLPTETREEQTRHYIEDGVPDFLAERMGYTDEAINLLLGKWPQYTNALA
                     AATVLCCMWKDIEQQHDEELQKKYGLKIRDYGKGTAGVLRWWSNPAAIPEIRELLEAR
                     RQYILKSLFYYRRKYMDGEPDAEIQSLKRFPGSWLNAISRIEQIRVGPQWPSAEAILD
                     YVLAGPDICVKRGMDDIVNAHLSSVRLQIDSGTDQQYLVSDSIVDAMYAYLSWDLQHG
                     LSYKKCLCCDTYFVVGNHDRKYCDAHMPPNGQYQRKLIYKKLEETAAKEESICKNEP*"
     gene            166540..166740
                     /locus_tag="STL6-S73_scaffold_1_prodigal-single_222"
     CDS             166540..166740
                     /product="hypothetical protein"
                     /codon_start=1
                     /transl_table=11
                     /translation="MQERTVNVGMMSTFDLHVLRNALAVYSDYTKDELESGALSASDR
                     ECIREERQAAKELIHKFCNLDK*"
     gene            complement(167057..167962)
                     /locus_tag="STL6-S73_scaffold_1_prodigal-single_223"
     CDS             complement(167057..167962)
                     /product="hypothetical protein"
                     /codon_start=1
                     /transl_table=11
                     /translation="VNENIPQYGDILYLVNILNEECEEYKIIEVTQKQQPNHGKLFYR
                     CRIMRTESWLSDMTHYLDYYPDDNGYFIDFLGAMIPIPVMDKVQKARYRLGAYKKKQK
                     AAFKNCNGMRRMRYLTDLFSLQREILGFDTPEDETDTKNISDLRYCYCYQPNDTFDLF
                     YLHGEIIDLAKKIVREIFPCDENDIYYNNEQISKFCNIIGDGNTTLIVTTHQYKGDWA
                     RNFDSNGDFRNLPEENYYYQKNFNAKIIESDEYPRGFGIVMRQNLLNSGFKECINLDA
                     RMMTDMPPFIQTFAYEEVNVDYFEI*"
     gene            complement(167959..168930)
                     /locus_tag="STL6-S73_scaffold_1_prodigal-single_224"
     CDS             complement(167959..168930)
                     /product="hypothetical protein"
                     /codon_start=1
                     /transl_table=11
                     /translation="MAKPRIPKEGDIFYIPNFYDNVLMWYRVLGVQRFAGDKTRAMVF
                     FEYIGEEKYRHSSAVIKSLYYDIGGRKFYVNIKAVPRGKVDNEEPPNLIDIKRYIPAF
                     DEQADEQADAQAFLEENQEKEYNLEYRQKLLDMRDLLYEQLRISGDTRLFWKYIDDSR
                     MYDTLRGEIMYLLNEAARLVLYIPEEVIPMLGDGEAFRIKSKQIAGLNAIYNKGIDIL
                     PMNMVVIANSLTPEWMSKTEPDFTGDNTDCRSMVLPPKEYEWKLLYPDCMDEKFPEDI
                     APYMYKLVLTKPHGLSQTYYRCFASDTFPDMRQMFCFVERSGGGGWQ*"
     gene            complement(169247..169813)
                     /locus_tag="STL6-S73_scaffold_1_prodigal-single_225"
     CDS             complement(169247..169813)
                     /product="Sortase family protein n=1 Tax=Firmicutes
                     bacterium CAG:137 RepID=R6I014_9FIRM"
                     /codon_start=1
                     /transl_table=11
                     /translation="MKSKLGKICTILGAALVLAALMLWHYNDAEANRAEKASQELLME
                     VTAMRTETPETAMLSATPETAQESFLGVLRIPALDLELPVYETADEERMKETVCRYSG
                     SVAANNLVIAGHNYKRHFGGLTNLKPGDEVTLQTMDGEEHSYQVAQLETLDETAVKEM
                     TAGDYPLTLFTCDYSGQARIAVRCQLNQ*"
                     /db_xref="UniRef100_R6I014"
                     /db_xref="R6I014_9FIRM"
                     /db_xref="bprs:CK3_09730"
     gene            complement(169803..170540)
                     /locus_tag="STL6-S73_scaffold_1_prodigal-single_226"
     CDS             complement(169803..170540)
                     /product="Uncharacterized protein n=6 Tax=Bifidobacterium
                     longum RepID=C2GWS8_BIFLN"
                     /codon_start=1
                     /transl_table=11
                     /translation="MSLPGIRKICAVLMAVLFGFAFQTVVFAAPLGGTCSITLDAHYH
                     EDDGTTRYLAGDTYALTLIADKTVDAATLDVTYTVVDAYRAYDCDWDAATASDKLALA
                     KKLAKVAVPDKTDITDRNGKLTFRGLKPGLYLVVRCDAAEENEAYILDPYLVTLPSIE
                     NGVVYNNVEVDEKFAKVDPASPKPSPEPTIGPPAKELAKPSAQPSMPDKLFQTGQLKW
                     PIPVLLTLGMALMLLGAWLQRKSRHEK*"
                     /db_xref="UniRef100_C2GWS8"
                     /db_xref="blz:BLGT_00120"
                     /db_xref="A0A087DNR7_9BIFI"
                     /db_xref="C2GWS8_BIFLN"
     gene            complement(170537..171409)
                     /locus_tag="STL6-S73_scaffold_1_prodigal-single_227"
     CDS             complement(170537..171409)
                     /product="Sortase-like protein n=1 Tax=Bifidobacterium
                     longum subsp. longum RepID=E2RYG4_BIFLN"
                     /codon_start=1
                     /transl_table=11
                     /translation="MKDRLLGLARLLLILVGVGILVYPSLSEYLSEVHGSRTTASYDD
                     SVSKLQQQQLDELLAEAQEYNRQLAEQGNQTDSIDNRESEDKNTAYWQLLNLDSTGMM
                     GYITIPRLNTTIPIYHGTAESVLQVGVGHVMTTSLPVGGENTHAALSGHRGLPTASLF
                     TDLDQMQVGDMFYIKVLGQTLAYQVDQILTVLPEETEHLAIEPGRDLVTLITCTPYGV
                     NSHRLLVRGTRVEYIPEDMQQVMQEQAPENWFESLPIQFRHGLTGVAVILVVVVLRWL
                     VLLLTKFLKRRNQS*"
                     /db_xref="UniRef100_E2RYG4"
                     /db_xref="A0A087CRA3_9BIFI"
                     /db_xref="blk:BLNIAS_02908"
                     /db_xref="E2RYG4_BIFLN"
     gene            complement(171410..173089)
                     /locus_tag="STL6-S73_scaffold_1_prodigal-single_228"
     CDS             complement(171410..173089)
                     /product="Cell surface protein with gram positive anchor
                     and Cna protein B-type domains n=1 Tax=Bifidobacterium
                     breve (strain NCIMB 8807 / UCC2003) RepID=F9XZW9_BIFBU"
                     /codon_start=1
                     /transl_table=11
                     /translation="MKHFKRAAAMLLAVVLSLCLAVTAFAADTEQKTGSLTVTGSGMW
                     NPSESKGKEVTAIRMFTARVTGDATTNPAQKNEFDSYVLEEKWEGFFKQTDLFKKVKA
                     AGGITDEAVTADNITKEALSDAAVAYVKSLKNDETTNAGTLADFAHEAQKWAREKANK
                     TTLTDAQLIETKAANNANDENDATKGTANFASLTAGYYLVFPEGGSTGDNSRGTDAIL
                     VNVPRNGGNTAVKIKSTFPTVDKTVSTDDGNTYKDNTTAQVGDTVYFKLTAKVPDMTD
                     YTTYKFIFHDTLSNGLAYDAGSVKVTIGGTEVTKGTDYTVTEPTEESKELTVTFADLT
                     KVTGATAGKDIVVTYTAKITKDAVTTNPATNKVYLEYSNNPGTDGTGKSNPDESKVYT
                     YDIEIHKFHTEDIDANRLANATFKLTSDVEGNNVVKLVTETDANTYHVQGEGETGVDT
                     VTTDTTGKITIKGLKAGTYYLHETIAPTGYNKLKKPIKIEIIVTGEAYTTPSYKVNGE
                     VNTDNTIKVENVKGVMLPETGSIGTIGLTALGVAVVLLGVFAPRKKKKENR*"
                     /db_xref="UniRef100_F9XZW9"
                     /db_xref="bbrj:B7017_2092"
                     /db_xref="A0A087ANQ7_9BIFI"
                     /db_xref="F9XZW9_BIFBU"
     gene            complement(173152..181107)
                     /locus_tag="STL6-S73_scaffold_1_prodigal-single_229"
     CDS             complement(173152..181107)
                     /product="LPXTG-motif cell wall anchor domain protein n=1
                     Tax=Eubacterium biforme DSM 3989 RepID=B7CD09_9FIRM"
                     /codon_start=1
                     /transl_table=11
                     /translation="MTSESVDESVPADSDAGYIPETPSDDTNISDDADTDGAVDAAPS
                     GGNSGKADEPDSSESTDSSLGDTPDSGTDIDPITPDEEQPLPDDEQLPSDEETAQPEE
                     SSDKPLFQDGKILIYTCDQLKEIGSGNTVTGEDGTDITYASDAQYAIAEDIELTGDML
                     QWQLPEDFTGSITPLTETSDDLTLYDAQSDTIYLYNPYQLAVLHEESPDAEPVMHGDA
                     QAETFGCGQLIYPNGEDSAYLTYSLNHHYVLSKQFSSDVSVQPYSVTVKEGKADGRDF
                     PGQVIKELGGKTYILIGNEQQLRKIGVKQSNGEYYPVRGAAYQAYRESAFHSWKLDTD
                     AKGKYILLYGGDADLSATDNGIRDFTFGTALSASKSFSGLGHNYDREPCGVNQTTGEI
                     DPYLNINKVTNQTYAPNANYIIFRDIDLSSRNWTPLTFQGTMIGAKLDANAATDACLW
                     NDTEITATEKPVISNVKVDQSSKLNVGEQMGVGFFSTISSEVSENDIGLSKGLVQVSN
                     LKFQNISVQTTTSETYYPSTLVSTLTSSLGKLLGGLLSGLTFILTFGQVKIDLGKTLG
                     DVLDARKKDLTALATGAIAGRVEGQVEFSGIEVVDATVQNVNNNTGGFVGYTVGVTQY
                     DGLSHALGDLVKLLTNILNVIPGLGLGDLITILLGNAIPLEKLIPTGYINAKFVDCSI
                     NNLSLTTASNKEYAGGFVGQQVGSIFENCSITGSSYTVNGANYVGGFAGIARDGVIEG
                     TLSGALDIQTKLPKMNTESLLLNCTLENATISVNGENYVGGFAGAFANTSAVNCTLTT
                     TEPLTVHATGSNVGGFAGIATLGWAANLGKSDTKDNLLGGLVDLVVKLLSSDKNSAIS
                     LLSLAGVNPSYILGCTINAPLTVTGTNYAGGITGRGDGAYIAPSSAEYLSKVSYWRNK
                     VYESGTDEVRNTTVSGLQSVSGHDYTGGIAGSLGTASVGGLLNNTAGIASYLGFTVDG
                     VTVTGNDSGFTVDGWERVGGGLGDAIGGTINNVSVNNLKSVNGKNYAGGFIGLSGPGE
                     LVGTDGGLTVNLLGLNYILKLNKLLAIGQYVQVNITNASVNGIKDGFTVTATGVRDEN
                     SVLDYTAAGFIARSNSTKVENAHVTNLKSVTAANDGGYAAGFVAISKTGGLADVGDEA
                     EVKKQLLQINGLVTAIAYLIPSYTNCTVSYVDGGSVTGDIAGGFTADFQSGTVNNQVR
                     ENDYYAVYNIDSVNGQSYAGGFAGRAYSGALADASKGISILGDLTGVNVNLSDLLSVI
                     NAYVPYIQYAGVKSDGFTVTAKKLTEDTTVGSAGGFVGYASGAQISYSDVTKLKHTIV
                     KAPDNLEDTSAPTYFNNESAYAVTGGRYAGGYVGDMDIGSAASVGGGLKVLGNAVSVT
                     GILDALSVVVTTIEHSDVTGGTGGYAVLATGNLDNSKGKVGMAGGYAGGMYGGQIQDS
                     QAVNFSYIIGEIAAGGYVGEMQPGDVAKLLKNASILDKLVNVDEALASVLQSFVPSIR
                     NSSTNCVPCGGAVRANAASDETVQRGMAGGFVGHNMGGTIHGFDTSIWKKEYEEGDAK
                     KLYNGPMSLCKAERIRSVYGHEYAGGYTGLMEPADTAKVGGLKVLYGLITVDNILGAL
                     GVIYPVQTNTAVYGPLAGLDVQTWNDWVEYVGVHGGYGYELAQTGKVYSQAELDAKLA
                     DYIYGYNVVAGRSEFNNMLYGGDAGGYVGCMNSGTLTNCMAYDAKLVSALHSAGGFAG
                     QMKTGGAVELGTVNILGLKLDAGKLLDIAKLFVPVVRNSSVQGYQSGLTVQATGMPEN
                     HCGYSGGYVGSAYGAQVQLDGTDILPTAAQWTSTSKYAAPVASCNATNLRRVTGRIAV
                     GGYVGLASAGSVAGVNTNASNGLLQGILDHLIKTPDKLATVLKATATTIHAATVSAAD
                     SKWGFVVDGSYKEGDAVKYAAYAGGFAGSLEASAVGEEKSSENKIQVQNLRSVDGGLY
                     AGGFFGLADVAGVAQVSGKDSKDTESTLLKGLIKLGNISVLDAFRTYVFDSSVTGVQD
                     GLTVQAHTVQDQPEGNFTETRYTGCAGGFGGGMMDGSVKNSAVSNLATVEGLNYTGGF
                     VGHLGKSGVADIDNVGVLQKLLTGTVGALDLFGSHVDNCSVTGFGLGTVVEAKGGAQP
                     IAGGFAGYADLAKINGCSTTALKQVTSGKIAGGFIGRTDMNYVVSAELQSRLLNIVFV
                     IVNKLLNILYFDKLQDLGFIDVNLGPILQLQVMKDGNTLYVELLGLKIGVALNKKAGP
                     NHSDLAIITIGDSVIELPCTDKGIDQKNIPNVKINLIKGNRTDIDGCSVTGISAGYDV
                     FAGGAGNDADGTDKEGYSGGFIGLNHEGQVKNSTMTLCDVVRGTENLVGPFTGVNDLK
                     SVYSFNTIKSIEGNNNHYSIYRAFDAVLNQVVKADKTTVFGTAKRDTSTGTDYNRYDV
                     QHLDIINAYDDLKDAKMEDTTASKTAELAAYESPAKAVLMLDTPTNANPDSTTTEPAD
                     TADPCKKKIDLTISKIWKDFANIDGKRPDSITVKVYQQEFKADGTAVRDKALYATVTM
                     TKADAQNGQSSVWRTVLKDAPVLKYTMGSDEKPTDTIEAYYVYSFEEDSVPGYTMTES
                     KYDEKTYHATITNTHHPRLPDTGSTGDWMFVMFGVGILLFALAVPRRRKDKGEME*"
                     /db_xref="UniRef100_B7CD09"
                     /db_xref="B7CD09_9FIRM"
                     /db_xref="bbp:BBPR_1822"
     gene            181810..182022
                     /locus_tag="STL6-S73_scaffold_1_prodigal-single_230"
     CDS             181810..182022
                     /product="hypothetical protein"
                     /codon_start=1
                     /transl_table=11
                     /translation="MYKITNRLLNLAVAAVFFVGYHKYSRVTLCNIVVVFCCKVNILE
                     KMNKKEVCAWLKECLLNFTDAVYQMM*"
     gene            181968..182762
                     /locus_tag="STL6-S73_scaffold_1_prodigal-single_231"
     CDS             181968..182762
                     /product="hypothetical protein"
                     /codon_start=1
                     /transl_table=11
                     /translation="MAERMPTELYRCSISDDVKTKDLSFKALEDKLTVIKPKELDEDE
                     IKVVGYVDVKQEDYDGNQEYFIYLGNGNDKKPFDVYRKSKLKVVGYLPVEGENTYIAV
                     VKPRNLFLLILLGIGIIAVLVMMVFAFGRNDTSSVSSKPEITIADGSPFDGSIDDGKA
                     TAEAAETKYIEIPGYTTVYVAPESKIDLVNPDGNGVYFKYTISEGDDILYKTDYIKPG
                     EKVEWDASKDVIGAGEHNLVFAISTISIETQEECNGATFAVTARVS*"
     gene            182852..183310
                     /locus_tag="STL6-S73_scaffold_1_prodigal-single_232"
     CDS             182852..183310
                     /product="hypothetical protein"
                     /codon_start=1
                     /transl_table=11
                     /translation="MKMNKLCATAMAVVMAMSAAAVPAFADDAAKSATTNVTATVNGS
                     YSIIVPESITLTGTGGTGVKSAIISVTLKGDIPEDKTVNVTTTAPVMKCTGAKDVTAT
                     VETPKASWNRTDLLANSNAGTKSDYTVQATLTPGEWSGVATFNCSLDAAS*"
     gene            183342..184790
                     /locus_tag="STL6-S73_scaffold_1_prodigal-single_233"
     CDS             183342..184790
                     /product="Uncharacterized protein n=1 Tax=Treponema pedis
                     str. T A4 RepID=S5ZQE6_9SPIO"
                     /codon_start=1
                     /transl_table=11
                     /translation="MMKARKFLAGILTGIIALTLWATPAFAGGGIAFNEFTCSLCGYQ
                     FGIASSATSYLVDTYETYFNVSSIEGLTNSGSSYRDFDGVQAAMYNNKFICRNCLGII
                     VGNYLNSSSSTKTSSTNVTASVPSTYSLVVPESVVMSGPMGTGEKVANIPVTIKGDIG
                     EKQQIILTADAPVMKRLGSSDVASTVEISKSIWNRDDVVANNGDGTVSNCVIKAVLTP
                     GEWSGTAVFNCSLATQDDSASDFDNNLIPLNTVYTIASTGQKLIGDGVALKFPDHANT
                     GDTYEDTDYIYTFNRGVDKVDGETDVDFGDKWSVITKDKTKTSYSSLRSSICNEPLTN
                     ICMTYINCTALIDAPALPSGITDMTYAFFGCKSLVASPEIPESVENMAGTFYGCSSLV
                     KAPSLPDSVRILETTFGECSSLTIPPVIPSNVEYVDCIFESCNSLSGILVCNANPTNY
                     RYALEGTKILAIDGSCSNEMKYKLLKTVDTSH*"
                     /db_xref="UniRef100_S5ZQE6"
                     /db_xref="tped:TPE_2408"
                     /db_xref="S5ZQE6_9SPIO"
     gene            184954..185271
                     /locus_tag="STL6-S73_scaffold_1_prodigal-single_234"
     CDS             184954..185271
                     /product="Prevent-host-death family protein n=1 Tax=Dorea
                     formicigenerans ATCC 27755 RepID=B0G9U4_9FIRM"
                     /codon_start=1
                     /transl_table=11
                     /translation="MDIEANDRREKMLKLRDEILVIEENRLQGRNGCTLGELDSYLNS
                     VIVKVHNDIWHEKERVNEHQNTNITLSCTPLRPLRKRRLFIFAKEMFLPTHTVKNHCT
                     RNQ*"
                     /db_xref="UniRef100_B0G9U4"
                     /db_xref="B0G9U4_9FIRM"
                     /db_xref="rto:RTO_31660"
     gene            185283..186110
                     /locus_tag="STL6-S73_scaffold_1_prodigal-single_235"
     CDS             185283..186110
                     /product="hypothetical protein"
                     /codon_start=1
                     /transl_table=11
                     /translation="MNNAENTLPSGSGNITDYKAWLFFDEFVSYALGDLARERNISKA
                     EMLRVFARIPFGKNIGKCDPKFLLAFGITPDQIALMFDEAEKKAEENRTLPPMQQVKE
                     PSCIRGKFVLLEPATQECIGHIKEEYKLLPDQVDYTLSVDNIKAEHPDLAESKLTDLT
                     LILSKVEDNQPRNYIIKTIDDSETVGYLQLMQTDRTAPSVILYIRPDARRKGYGYDAL
                     MAMIEALKEEPVYAALYFIVNAADAAKTHLAEKCPFPKKALECPELEQIVKVYRIEL*"
     gene            186145..186246
                     /locus_tag="STL6-S73_scaffold_1_prodigal-single_236"
     CDS             186145..186246
                     /product="hypothetical protein"
                     /codon_start=1
                     /transl_table=11
                     /translation="MKSADYYDSLPYKMAVAHDVEDGGYVASFEYMR*"
     gene            complement(186613..186846)
                     /locus_tag="STL6-S73_scaffold_1_prodigal-single_237"
     CDS             complement(186613..186846)
                     /product="hypothetical protein"
                     /codon_start=1
                     /transl_table=11
                     /translation="MVVDEGKQQQICAEHTNSKCVEPDSVVIADKSARIDLTDSLTGV
                     IKNSCDIDAEKEKSLKEKYGFGNRGMVIFSTCE*"
     gene            complement(186993..188258)
                     /locus_tag="STL6-S73_scaffold_1_prodigal-single_238"
     CDS             complement(186993..188258)
                     /product="Putative uncharacterized protein n=1 Tax
                     =Ruminococcus champanellensis (strain DSM 18848 / JCM
                     17042 / 18P13) RepID=D4L9V8_RUMC1"
                     /codon_start=1
                     /transl_table=11
                     /translation="MLIEFSVKNYRSFRDEAILSLEATKSSTLKSVLIPFGGTPILPS
                     TAIYGKNGGGKSNVIRAFWLAVQFIRNAQRTQHEKAPIPVTPFALNDYSASEPTKFSF
                     LYTLDGIRYWYSFSATKKKVYTELLYHAPKGRKTLVFAREGQEFSFTEAKARRKLISQ
                     VVAENQLFFSVACTMNDVDCAKAMMWFREMIYFSRDYSDIPRQLLEYPNDANILRAIS
                     NYAKAADVGIEDMRFEINGKQIDEEAASSEEIRAELVQFMRLLSETSNDSETNLKAIS
                     IHQGKDKIGKPSVYTMELADESDGTRKLMALAPAIESVLTKGGLLLVDGIEKELHPAL
                     VEFVIAKFQSKKTNPNGAQILFTTHNTELLDMELLRKEQLYFVDKNSEGVSELYGIRD
                     FSAHTTENIRKGYLLGKYGATPNIEIEEL*"
                     /db_xref="UniRef100_D4L9V8"
                     /db_xref="rch:RUM_01380"
                     /db_xref="D4L9V8_RUMC1"
     gene            complement(188491..189009)
                     /locus_tag="STL6-S73_scaffold_1_prodigal-single_239"
     CDS             complement(188491..189009)
                     /product="Putative uncharacterized protein n=1 Tax
                     =Subdoligranulum sp. 4_3_54A2FAA RepID=G9RZB7_9FIRM"
                     /codon_start=1
                     /transl_table=11
                     /translation="MKICTIIGGIDGVGKSSLLGVLRAVRTDLGLVVDEKEKAASERI
                     ETALKDEINFSYETTLYGEFSKELCRRAKDAGYTVRLYYVALDPVDENLLRIKNRAKN
                     SGENAVCQEVQNQYAHRIDDLTVILPYCDCADFYDNYNGFVLVAQKDDGHIEPVGDYH
                     PQWITQLLSIAK*"
                     /db_xref="UniRef100_G9RZB7"
                     /db_xref="G9RZB7_9FIRM"
                     /db_xref="esr:ES1_07140"
     gene            complement(189617..189820)
                     /locus_tag="STL6-S73_scaffold_1_prodigal-single_240"
     CDS             complement(189617..189820)
                     /product="hypothetical protein"
                     /codon_start=1
                     /transl_table=11
                     /translation="MSPLFWKCSAAAGDARKKGAIPVVGSLRYFYAVVYGSFPSLSAF
                     LRSYMDSVTSSMNAFSCVVAKLY*"
     gene            190582..191049
                     /locus_tag="STL6-S73_scaffold_1_prodigal-single_241"
     CDS             190582..191049
                     /product="Uncharacterized protein n=1 Tax=Clostridium sp.
                     CAG:678 RepID=R5L181_9CLOT"
                     /codon_start=1
                     /transl_table=11
                     /translation="MKINVMYRTQCLAAYLGYGPDFDVENIAEPTLIISISSTGNQIP
                     LILKSGENKMVAHVEFLMFDDIDASEPIGGLKPMSKNDAKRIVDAFLHYSDTVSQIIV
                     HCDAGYSRSPAVAAALTKALGESDDQYFGHGYCPNMHVYNTVLKELASRGLLK*"
                     /db_xref="UniRef100_R5L181"
                     /db_xref="A0A0E9ENY5_CHLTH"
                     /db_xref="R5L181_9CLOT"
     gene            191167..192666
                     /locus_tag="STL6-S73_scaffold_1_prodigal-single_242"
     CDS             191167..192666
                     /product="Uncharacterized protein n=1 Tax=Mycoplasma sp.
                     CAG:877 RepID=R5M1E4_9MOLU"
                     /codon_start=1
                     /transl_table=11
                     /translation="MHYTQKRCKALYFFAALLAAAVLVLEIEYGGIGDSDFYWHVVLG
                     KEICTTHTIPVNDTFSWLSQELGLTETAHSWLGSVIVYLFSCIFSNPIYGLLLFSFIS
                     AFVYALFMELAWGKILQDPFENCLFVVLLTAFLPICGRPMNFGLILFAASFFLLNDVY
                     RNPDNKRCWLLPVISLLWANLHGGSLPILFAFNALFVLMSYLPNVNALGLVNEREQQT
                     KKARKYISLLIANVLAGLINPYGYKLYYYFFVTNNEATKKYVTEWQPAYLGNTVVFFC
                     IALLFVIAAAHVKIRVVEFLPIVACLLLTCRYIRIASYLLIVMTPLIFRFVGVMVREQ
                     ENKMWKNGGRLTMGFTGSAKYWTIAATAVCVAVACIYAPFFAKKPEKTLDRIDSTFVE
                     ELKALDAKRLYTSYNDGGFVIYHGMQSFVDSRADLFPADAIDASVQMGLAANTSERAL
                     QDNIEKYNFDAILLNRSESKTCIEMMDLLPDWQRAIENDSYIVYTPVSK*"
                     /db_xref="UniRef100_R5M1E4"
                     /db_xref="R5M1E4_9MOLU"
     gene            192962..194950
                     /locus_tag="STL6-S73_scaffold_1_prodigal-single_243"
     CDS             192962..194950
                     /product="hypothetical protein"
                     /codon_start=1
                     /transl_table=11
                     /translation="MQAVSCTTIEQDDSWTTYLTDNDRVFFDTIKDCGAEGVFHFCTK
                     FDGFDMRTVRQFSPDKINTELFRLMNMTTGSGNYTYRRKDTNLYMSCSTLYPTSNLRG
                     KDIRSQNRCSQITALVFDIDNHAPDADPDLPQRICDNLEEAMLFDLLPRGFIVNTGRG
                     AAIWMFLKPCNPNNTRVKDVYDRLHQKIREMLKLEISSWGEEFADVTLDESVQGSVHL
                     MRVPSTYNSKAGCRCHVTYVPDTDWLYNNLFALAEKLSVPLSVPKKPAYRWNITEAEQ
                     LEWARQRYRMRLVEWAITRSEQRGGSSQFTNKCAYRFDAYLRFCQRNMTRIGNRHIVM
                     LAVLSTACDNNQAASIEQARLVNATFEKPLPEKELKRICQFLVHPFKDPTIARAFGIS
                     VEELKRSRYINKRHHKGEYYDTRSFGGVSCPLASGKADRLMLALLIKAGEIPDFRISG
                     HKAKYEAQQKSLEKKRKYDKIIPLFEEGLTIKQIADKYGVTVNTIKAQASARGFDIVK
                     EEANRHNQKVLEMQELRNQGYSVAHIAELFGCTVSTVYRCLAKKVEAAIEQLQEAGKK
                     VAEKVEQKVEELAQTAVKTYETVRETCTSIRERAEKKIDCVAARIKAQKWLNPTKEES
                     VAVPERVYYSLKDFLLDDDPPDGYNDIFGCYGTTAREL*"
     gene            195392..195583
                     /locus_tag="STL6-S73_scaffold_1_prodigal-single_244"
     CDS             195392..195583
                     /product="hypothetical protein"
                     /codon_start=1
                     /transl_table=11
                     /translation="MSKYQYICLCTAKSGDCDHKIVRRIKLRGIFFIRRKRNCCLLRY
                     GACKWQEVCQMELHIKHDY*"
     gene            195573..196310
                     /locus_tag="STL6-S73_scaffold_1_prodigal-single_245"
     CDS             195573..196310
                     /product="Putative membrane protein n=1 Tax=Clostridium
                     bifermentans ATCC 19299 RepID=T4V656_CLOBI"
                     /codon_start=1
                     /transl_table=11
                     /translation="MTTETIVAFLQTYNGVMLIATAVAIIVMEWAGRKGSLLLIYYAF
                     GRKAAINYDTRWTAVGVIFHELSHLLFAFLTGAKIEGFRLYRFKRSEDDDVLGYVNYA
                     PRGFFLMKTVQNTLTGIAPALLGSANVCLLGWALTREWQSKGMMAFNEPTIYVLAFFM
                     SQIAYHACPSSTDIKGSWISIAVFALLVAGSSFRYFSFELGMWVIKTVGMSMLVAAAP
                     AAIVSIVVIALKTLRNLQRYAATLGRY*"
                     /db_xref="UniRef100_T4V656"
                     /db_xref="T4V656_CLOBI"
     gene            196314..196988
                     /locus_tag="STL6-S73_scaffold_1_prodigal-single_246"
     CDS             196314..196988
                     /product="hypothetical protein"
                     /codon_start=1
                     /transl_table=11
                     /translation="LNSQDLYLRVATVRNGRTMCHDYVLNGEVNKTDEDAERSKQKII
                     NDLKQSLPPNEKIIGAEFVPPQTFTPLIRDNDKVMPWRTVDLIALSLSYGFEDETGQV
                     AHPKFMPTAVIRILVDENPATMGTNKRELIRVMAANYLLATTKKVVYTLNFIDPDTYW
                     SILGTIGRTAKSSMVSSDMSIEVVTYNELKRVSDEYRKRVEEEAKKREEAAKAASPEQ
                     NCPPAL*"
     gene            197090..197557
                     /locus_tag="STL6-S73_scaffold_1_prodigal-single_247"
     CDS             197090..197557
                     /product="Uncharacterized protein n=1 Tax=Natronorubrum
                     tibetense GA33 RepID=L9VVM9_9EURY"
                     /codon_start=1
                     /transl_table=11
                     /translation="MSIMKNIFAAAGAAVVGAFVLGMVSDRILSETLSDDDAHDENEC
                     PRKRCDRCCDCDDDYDEDDYDEEDEDADEEDFEGEDDLPEPDIIIICRGFVHDDDEDK
                     DDTDEKADDSASNAEKSAAEDKEPAKTEATEDTPTDKEETKAPSDTKKEQDAE*"
                     /db_xref="UniRef100_L9VVM9"
                     /db_xref="A0A024W7E0_PLAFA"
                     /db_xref="L9VVM9_9EURY"
     gene            197572..198123
                     /locus_tag="STL6-S73_scaffold_1_prodigal-single_248"
     CDS             197572..198123
                     /product="hypothetical protein"
                     /codon_start=1
                     /transl_table=11
                     /translation="VNVDNNISVIAGRPGAGKTLWAAREAVDCLRDPNNVVFYIGFDQ
                     EFDRICRMVRSKYGANPHGRLLFALQDGAGEAIGKAIDIANLGTPSMMKENAESEEYQ
                     NNRPMVFLFYDQCRHDIFNGRRELLRAAAKAGVHVYVLCQKFSQIDRNDVTWLNTYCN
                     PYVVSKMRDPRPATDEEISEKFR*"
     gene            198217..199668
                     /locus_tag="STL6-S73_scaffold_1_prodigal-single_249"
     CDS             198217..199668
                     /product="hypothetical protein n=1 Tax=Butyrivibrio sp.
                     NC2007 RepID=UPI0003B55067"
                     /codon_start=1
                     /transl_table=11
                     /translation="MCMNPAEAKKLHRTDDDKMYICSREIVSKVGYLLGVTTSVFEDD
                     RLDKTYFDELNQYKEARIVRNLCILYTMLNRHFAKIQGELKNNLKNLDTIENTSAAVK
                     ALQEDELDIVNANYSINKYRPMVAREIRSRIGTCSKFFPEWVVWEYIEKLFQFPTVEQ
                     DKMQRKLCKQYTDNMTRYPYGMYLKWNFGIYDYNNSILLDDETFLSRLYKQNNCQFTE
                     SDQSKVRKENLHTQQNIERFLAQSNKTVALVDCENCDPMKFYALLESLSSEAKTKIQK
                     IILFDDVNASSVWRLIDRYTSAAIDHCMTERLLGGKSVVDLNLVVSCCQEHYVKNADS
                     FLLFSSDSDYWSLISKLDTARFYVMFEHEKTSDTVLEHLTENGVPYCFIDRFYHFESS
                     LHLREDVVRLECEDYVKQHCEEFKLNLNEMLTKALSATRITMSDDERESFKKYLFNSL
                     CFDKDDNDNVTVTLPPYTCKTTNETENKDALAG*"
                     /db_xref="UniRef100_UPI0003B55067"
                     /db_xref="D4CBU9_9CLOT"
                     /db_xref="fpr:FP2_13020"
                     /db_xref="UPI0003B55067"
     gene            199652..200632
                     /locus_tag="STL6-S73_scaffold_1_prodigal-single_250"
     CDS             199652..200632
                     /product="ADP-ribosylglycohydrolase n=1 Tax=Brachyspira
                     intermedia (strain ATCC 51140 / PWS/A) RepID=G0EJQ4_BRAIP"
                     /codon_start=1
                     /transl_table=11
                     /translation="MLSLVELLLNYNEMTYFHPAMTGSLLGYMVGDAAGLSFDGKTRE
                     EMCKSPMKKGELIGYKCHNAPPGTWSGTSGLMLATMESVMDKQNGLDADDLMTKYIEW
                     YDDDKYTAFGKKFICDPAVENAIHAYKKGTAAPLCGMNHDAPDSCGALIRTLPLAFLN
                     GSEDKTYTQIISVAGITNPPDANVLCCCIYAAIIRQILMGEMSKKWAIEEGIKSVGNR
                     YSLISLESAINSLQNPPHSSEVKETDGSVINTLQAALSSFLYTHNYEECILHAVNLGG
                     NTSEVAALAGGLAGARYRVQGIPKNWLNALVDKDRVDKLVIKYTDYFYEN*"
                     /db_xref="UniRef100_G0EJQ4"
                     /db_xref="A0A096CX76_9CLOT"
                     /db_xref="bip:Bint_1834"
                     /db_xref="G0EJQ4_BRAIP"
     gene            200751..203213
                     /locus_tag="STL6-S73_scaffold_1_prodigal-single_251"
     CDS             200751..203213
                     /product="hypothetical protein n=1 Tax=Butyrivibrio
                     fibrisolvens RepID=UPI0003B69189"
                     /codon_start=1
                     /transl_table=11
                     /translation="MAKALVIAEKPSLGRSIVSAISWWKNEKFTRQGKDRNTWLESDN
                     YIVASSVGHLYELIDLDAYFPDYDPEKKHPWTMDRLPFFPDDWNFRFEGKDNVKGLIR
                     TLDSLMNRKDVDVIYNAGDPDREGQRLVDEIIEHGLKTQKTIYRLWLPDTTNKTIKQA
                     FETAKPNKNYTAFSSSAETRSEMDWLLGIELTRYASIKAQGFIRIGRCVCPIVQHVIE
                     REKAIKEFVPKPYSAVTSKEKTNGEVIELTSKRTFEEGHEAEAQALADAFNQAGATAT
                     SVKTERKTVNSGKLFSMSDLQSFACKADKTLSPADVLAATQTLYEGGYVTYPRTNSSY
                     LATNEVVKVDAAIKWLSQNGITGLVNKPSNKNIYDDSKIEAHSAITPTGKWPENLSGA
                     QKTVFECILNRFCAVFCEEDCTVDRTTIVIHCYDEDFTLKGDVQVTPGWRKFEKPSSG
                     DKMLPKLNKGDAVNVNFQLVGKMTTPPKRYTVEALNNWMVAPMRGAEKENEEYSDEEW
                     KEILSDATICTEATRADTVDRCIKSQYISLKKGVYYGEAAGFQLVDIMEKLGIVLDVP
                     VTVNLSKQLHSIKDGNLTRTEVLNFTKKTLEEIMSKDVQIAAVSGSGHGKLPTLCKCP
                     RCGNDIVETQKTYSCLGKDAEGKRCPVTLWKDNKFFAAIGKKMTKATALALLTKGKAP
                     LKDCVSQKTGKKYDCILTCDFTGEHPAFHMEFPGGGGSGKIIGKCPFCGSDVAETAKA
                     FTCTNKECNAALWKEAKLYGNEVKISAAAAKSLLANKGVKATIKNKDKTEDVPVKVGI
                     EPYEAPNGKKYISLKVLSYEKK*"
                     /db_xref="UniRef100_UPI0003B69189"
                     /db_xref="R6R3L7_9FIRM"
                     /db_xref="cpe:PCP47"
                     /db_xref="UPI0003B69189"
     gene            203492..204067
                     /locus_tag="STL6-S73_scaffold_1_prodigal-single_252"
     CDS             203492..204067
                     /product="hypothetical protein"
                     /codon_start=1
                     /transl_table=11
                     /translation="MQPALSVEALYALTRADAQIAAASFSNENYAVFSKKFSMVCDAK
                     VKAESAESSLEVSNETVLEEMANRPGMVGRLVIPSVGVNVALFSGSDQAIVDAQDSAA
                     YFSAGNSMVIGDHWNQGFTKIKSCAVGTKAYIYRGDSIETLTCTNVCRGINNDYDILY
                     EDGTSATTGSWLLMYTCNGANYHDITITIWS*"
     gene            204072..204974
                     /locus_tag="STL6-S73_scaffold_1_prodigal-single_253"
     CDS             204072..204974
                     /product="hypothetical protein"
                     /codon_start=1
                     /transl_table=11
                     /translation="MQNKEKMERLAALSLLVLGIMLVFAVFDANRVNQRLSELQQTVD
                     YGQQLEKLLFPNGGYPATAETAETAESAEKQMSEPVIDFTVTGDGIVPSEESYIPVTL
                     NDITVSVPIASAGQGECNVTYRSGSSTAAIGDYRIALVEGEMENSIATFKNSDKEILS
                     GARTIEDGITLTVAAEVTEGCEPEQKAAIEKMLADATVTDTFSQTTILGEVVKENVVI
                     ETDDGYLQMQQNKNIVLLSAFSLNVNKDVFDKELILPNGLMVRYGDIKDEETGYIPFV
                     CTINDHNVKILATSIDVLQNMFAA*"
     gene            205311..205565
                     /locus_tag="STL6-S73_scaffold_1_prodigal-single_254"
     CDS             205311..205565
                     /product="hypothetical protein"
                     /codon_start=1
                     /transl_table=11
                     /translation="MTRKKMLLFTLVISMGTVWRLLELLEYGEIEVRQVDTYMYFYML
                     ATCFVAFLVGKESATIKAAKEQKMLQGSMPEQQNQTTKKQ*"
     gene            205577..206380
                     /locus_tag="STL6-S73_scaffold_1_prodigal-single_255"
     CDS             205577..206380
                     /product="hypothetical protein"
                     /codon_start=1
                     /transl_table=11
                     /translation="MTTVHEFKRNNLYRIDTTDGEAFAVSVQIDDDELLELCRIIVGI
                     ERQGKTILCVRAIHAISLDEIEYHNTKEYAQAQQEPTHTVIDGKFKVFCSSGAFFVSS
                     CKVDLNSYRVYDVEDGGECSDDDDVTEYGVSYMKNNHEEFSHVYNLSDEESDDFSPDG
                     TVLGTLKHIRDGGKVLHYGFWCCDDDSVVTLDDAIRFVERHFLLNYLRYAPSGVLSDF
                     MGNELPSNMFQFELEQHLADKIDHMKPDEFDEKYLEWETKTDNFSTYHF*"
     gene            206417..207235
                     /locus_tag="STL6-S73_scaffold_1_prodigal-single_256"
     CDS             206417..207235
                     /product="hypothetical protein"
                     /codon_start=1
                     /transl_table=11
                     /translation="MYNFIDFAAVIVYLVTMFDDSTQLVTVPRWSSDPIAELCRALVV
                     LKRERYNIREVFEIASDGHAEKVYWYGRSQYIEALNAPHSINESVSCCTYYASGKCLK
                     TPCKLDYDTHRVFDIVAPCNDDENDMVVKRSILLPPGNDGTVREARIFDLDERDECGK
                     LPDPKTIERLYRGYKDRDMYWMCADEKVIEPSDAVRYVRQRALAQYLTDSGHAGLLME
                     DDFEPLEEPLKRTTDWLAGKDESRFEELYAAYADGLYTTQTEQLQNKNNNTQKV*"
     gene            207239..207337
                     /locus_tag="STL6-S73_scaffold_1_prodigal-single_257"
     CDS             207239..207337
                     /product="hypothetical protein"
                     /codon_start=1
                     /transl_table=11
                     /translation="MLTKNAKNIVYWTDIHGSLRGDSVRTVYLRSV*"
     gene            207431..208003
                     /locus_tag="STL6-S73_scaffold_1_prodigal-single_258"
     CDS             207431..208003
                     /product="hypothetical protein"
                     /codon_start=1
                     /transl_table=11
                     /translation="MGHTIQHYDYPVNVDKKKVEQELANYVAKRCFQEGGHLSKIRWI
                     DSEPCANEDEAHEKIERLDKGWYDCIAVKYYDTCNVPETEKIKALRAASTQAYRKCNE
                     LSAAFHFANAKSEYIGCKNCGSKIARKYLRRNFCPVCDADLRPETTLNRIAALRTKAE
                     KSSDALKAELTKQALKAKNVRWLVKIEFHE*"
     gene            208024..208230
                     /locus_tag="STL6-S73_scaffold_1_prodigal-single_259"
     CDS             208024..208230
                     /product="hypothetical protein"
                     /codon_start=1
                     /transl_table=11
                     /translation="MLIKNIKWDTDGDMEALASLPTEVYTPSFLSQEQYDDVEEFLDD
                     VSDWLSDEYGWCHFGFDVDEEKDK*"
     gene            208275..208859
                     /locus_tag="STL6-S73_scaffold_1_prodigal-single_260"
     CDS             208275..208859
                     /product="hypothetical protein"
                     /codon_start=1
                     /transl_table=11
                     /translation="MYIENVKRNPITCWTNYFGDVVLPGDTTGRDANALPSHMTPAYT
                     ALNLDSGVGEQVATIGGHYGILLTVLYDRDWILDTVETFHPNVSESSVVELFGAALPC
                     IANAMSDDLRDSLKDNGAARMRDDVHILYGQNADVNGHEIFVFVPFNSDSDICAKAVR
                     IIEKYLNVNAYGKNMMRCIRTLVEAADIDSLINN*"
     gene            208890..209861
                     /locus_tag="STL6-S73_scaffold_1_prodigal-single_261"
     CDS             208890..209861
                     /product="hypothetical protein"
                     /codon_start=1
                     /transl_table=11
                     /translation="MKAEVKFCVTKNGPKAFVNTYDDNWESSNEPLLAYRKDMRSIRS
                     ASPYEEGKDYRVVMSPWVLDEFFQANKIDSVQLVSGANLASPPVGNVRYANEDQLVWY
                     EFSTATTTRRCSDITHAKAFIQEWVNYDCPDLYRYTTNQKDLLVSVWGFALPIFNCAL
                     IENRDCELFVDSDMTVEEINGILKYVSPDGAVAEKMRLAREARALGEEGLKNLQAEIK
                     KVCDDINALLQKPEHHEAILTEQNAHVNEAQMFDCGWLNWIPTPGTELARKFDLLRSS
                     GKGTYHLEILMPIAEQSVNVQSYGANLMRKLVKENLGYDISYIRHLD*"
     gene            209872..210462
                     /locus_tag="STL6-S73_scaffold_1_prodigal-single_262"
     CDS             209872..210462
                     /product="hypothetical protein"
                     /codon_start=1
                     /transl_table=11
                     /translation="MAVEYKQHLRPASVPGRKIICCLCSNDGVWDGTCLKKFAARFPD
                     AKERYLEKANEQQLHIGHVLYCKGKDENTLVADMICRTKEFDKFKSNVHYGYLYGCLL
                     QVVLKAQQANATVIVAEPGIDLQEWQWRKLKPILEHAVDETGKGVQVIVASPYDLVEV
                     EDGEEHHASKRKTKRSKDVPVAESKKDDSNEQLSLF*"
     gene            210682..211470
                     /locus_tag="STL6-S73_scaffold_1_prodigal-single_263"
     CDS             210682..211470
                     /product="hypothetical protein"
                     /codon_start=1
                     /transl_table=11
                     /translation="MATRYSLDHAPESVKVKYVKFKKMAGEVIIVDPKDVDLDEVEVI
                     GRVDMRQGKFKGGEEYGYIQFDHEDEDTAYDLYKKSKGKVVGYLLVRDGGVIAVEKES
                     SFILLILFLLLLTILGIVFGSKWLTHSSSDSDVMPVPVEIKVADGTPFDGTIDNGKDS
                     IENEIRFIEFPAFTTIYVQQGTTIDLVNPETNHVYFKYTILENDTVLYESDYVAPGQK
                     YAWDATKYITGAGEHSVVFSVSTIGVDDRQPRNGAEFAVTAIVS*"
     gene            211609..212046
                     /locus_tag="STL6-S73_scaffold_1_prodigal-single_264"
     CDS             211609..212046
                     /product="hypothetical protein"
                     /codon_start=1
                     /transl_table=11
                     /translation="MRLIKFLSVVVACAMATAVCATSAFAETSGSTKVSATVVSSYVL
                     TVPESIILTSTKTGTGVYTGAIPVNVRGDIGEGQTVTVTSTAPAMKCTGSKDVTATFT
                     GTPKKTWSREDTANNGTTENYALSASLTPGAWEGTAMFSCTLT*"
     gene            212178..213527
                     /locus_tag="STL6-S73_scaffold_1_prodigal-single_265"
     CDS             212178..213527
                     /product="LPXTG-motif cell wall anchor domain protein n=1
                     Tax=Gardnerella vaginalis (strain 409-05)
                     RepID=D2RBT0_GARV4"
                     /codon_start=1
                     /transl_table=11
                     /translation="MKYRKLFIFIITTAMITSAMPFFAFAETTQPDAEVLLVAEVPVS
                     YSITVPEEIVLCGDEGTGEKQAKVPISIQGEIPNTRIIDMTISGTPLKRDDGKVEKEM
                     NFTKQNFFWTRNELKGNGVNAEIGVSAMLTPGTWNGTITFSCSMDRSTTFEKRLGEDP
                     FSIIDESIPCEAYSFSAYDTSVITIDDKGITTPKGVGRTQLTISYISDGEVVKTTDCT
                     IIINLLPAVQMTDLSNPLYNNKIEEISFGYYQIPDGAKVYDVSDDNSGFTVAFVEGTN
                     MYVTNTVNMPVRFGAGAGATFSENGYGWAAKDRLKKVHYDFVDTSAVTSLYNMFSSMD
                     KLEEITGLENFDVSNVTSMERMFINDYSLTKVSGVSNWNTKSVSNLTDMFYRCYALID
                     VTELTDWDVSNVTSMECMFYECKQLTDISYLSKWKLQPNVNMDSILRYCPASNPFEH*"
                     /db_xref="UniRef100_D2RBT0"
                     /db_xref="A0A087CB98_9BIFI"
                     /db_xref="gva:HMPREF0424_1062"
                     /db_xref="D2RBT0_GARV4"
     gene            213547..216696
                     /locus_tag="STL6-S73_scaffold_1_prodigal-single_266"
     CDS             213547..216696
                     /product="hypothetical protein n=1 Tax=Gardnerella
                     vaginalis RepID=UPI0002E04BC9"
                     /codon_start=1
                     /transl_table=11
                     /translation="MNLVAKKLCDIILCVIVVCFCFGITLKEAFAEEVANDAATSSTY
                     TIVVPESLEFTQTGKDPYAFKCTVPVTMKGTLTTDEHIDVSTNIPYMVSEDGERYQTK
                     ITKTPSTSWWSSNLVNDGTTREYELSVTLAPGTWTGHLQFYCIPSKKVAKQVNEKPFS
                     VAKKGDDLSNTKFSVSSSNTIFTVDDKGVVTTTGKATGYGFSVTIEKQIVDAFGENVT
                     LKCYQYIDVFSVPSFNMYSLDTILKQLEADGTTVDSISLGEYEIPTDRTTMTVVDSRN
                     SEYGPLIIAFLDDTGTLNVTNVRGGPLTFTSFSSSFCFSDYEKKKIKNINYDNVDTSH
                     FSSMQQAYSCCTALETITGLENAISQNHTNFRWMFDECTFTKAPNMSKVKFAEGSDFY
                     HMFDDCRNLTDLSGLSGMDMTPVLSVYGMFYNCTSLTDLTPLSSWDTSKIVNMSELFY
                     NCTALTDLTGIDSWDVSSVQKMNQMFLGDKSLTNIFALSKWNTRNLNELNSTFYSCAN
                     LQSLEALSKWNTPSLTTMRYCFAFNSSLITVNGLEDWDVSNVIDMSYLFSGCTKLSDV
                     TALLNWNTSSVEKLEGLFGNSSRNGARSLESLNGLQNWDTSNVTSMAYMLFDCVSLKD
                     ISALSNWDVSKVTTMEYMFAGGYEWQFGGCESLTDIDALKNWNTSSLTNMNYMFYKCK
                     KLKNVSGFENWDTKSLSTLEGVFEDCVGLESINGLSNWNTSNVTSLNYLFDDCSSLTS
                     IEPLKNWNTSNVTNMSGVFYGCKKIPNLHGVENWHTDKVKSFYNLFSGCTKIENLDEI
                     SNWDFSSATGLSGFLSGCTMLEDITPLEKVDTSKFTGLSSTFSNCAHLTDEAFKAISN
                     WDVSNCKYLSRTFAGCSNLTSVYSLQNWNTSNVTNFEGVFGNCITLDDITALSNWDVS
                     NATSMKMMFGGLDTGITYQYTNGCTILKDLTPIANWNTSNVKNMERMFFRCKALEDAS
                     PIANWDVSNVTSRDYMFLQCPCEDPFAVATNSTRGYSLFIIASTDSEVQTPETVATPE
                     SSIYEMISTPETAQLQPAA*"
                     /db_xref="UniRef100_UPI0002E04BC9"
                     /db_xref="A0A087CB98_9BIFI"
                     /db_xref="gva:HMPREF0424_1062"
                     /db_xref="UPI0002E04BC9"
     gene            217086..219287
                     /locus_tag="STL6-S73_scaffold_1_prodigal-single_267"
     CDS             217086..219287
                     /product="Hypothetical Cytosolic Protein n=1 Tax=Bacillus
                     cereus AH1134 RepID=B5ULZ4_BACCE"
                     /codon_start=1
                     /transl_table=11
                     /translation="MLTIKDFNRITFLHHRGIVPPAPAKEGEYAVEKRYVCSANMKLI
                     EYGYTMSYDLFMAFCNATHAAFLEAWSALYDLVMEDAKAISKTSPIWPNFPDDAMEAD
                     LVDLYVVNLLNYLTLGQWQPDFDPSKFCKALDREHLPAAKQIPACDEEEIYRYVVQSI
                     TSNSPLPPDEQNTIIDLLTHGGEDFLNHLVDMMKDKHITCKENLALYASFIINRPDWR
                     GQQCFLDFKGATDVLRLAAAMSGQDVSLVKSPHFRSFKRSERRELLYMLEHVEKNEGF
                     ALRPEEFKRLGEKLHPGEYGKVFPENKAIFDKVRNGVHIETYNSKLQELLKKPVNVDV
                     LTAHLMLRPGVFARYLDFALRNCSDEHQMEDVLFRFISVCKNVSPRVLVQLINHFRNR
                     NNPVQLATGKANGAGSAALDREVEPISDVMCNRVARDIFNQLWQVLRAEDTEPKSVYI
                     DPACHCNKLIFPDNPRQISSAMRATACGSRTQLPDGNVLRAFLYWKGNDDADLWDGID
                     LDLSVVFYGEKEANFVFYGEPKNERLGAIHSGDRRCSGLHGAVEYVDFDIKKCLQNGI
                     RYAALVVNSYSGEKFSEMDAAFCGMMVRDGETGEQFEPATVKDRFALTTDARQIIMVV
                     IDLLNREVVTVDKSTAQVRVDCRNVVTDYAPTVDICSYAMQLKSLSIKEMLGMRYVKF
                     LKDNEWERANVIVSDEPNKFRPTKEDAPAPHIVSPYDIPGIYDLVFGQEAE*"
                     /db_xref="UniRef100_B5ULZ4"
                     /db_xref="bby:CY96_14910"
                     /db_xref="J8QSK3_BACCE"
                     /db_xref="B5ULZ4_BACCE"
     gene            complement(219330..219662)
                     /locus_tag="STL6-S73_scaffold_1_prodigal-single_268"
     CDS             complement(219330..219662)
                     /product="hypothetical protein"
                     /codon_start=1
                     /transl_table=11
                     /translation="MSNTATYSLSALQECRKMIRKTHWSARKKRDHIVCCGEVRDLYA
                     KCQVLLNSFLFNPDYSPACDYLLMVTGQKVTKKELDIQLKACKQFAVYQLDMIDKGIA
                     DGVLNSKP*"
     gene            219831..220352
                     /locus_tag="STL6-S73_scaffold_1_prodigal-single_269"
     CDS             219831..220352
                     /product="hypothetical protein"
                     /codon_start=1
                     /transl_table=11
                     /translation="MRKKFALLFVTVCAVMLSGCTLTGMTDVEKMYDDTERVTSGHTA
                     YVATDWAEDSSVQGASMAFVAGGEGFIGAKKAFSFTVSDENSEIEILEKFQCDEGKCK
                     LLFVNTDNETVEVEYTSDACEKLNLPKGEYQVYFVGKDLASFQANINLYSHSGDPNWQ
                     VDEGKEGALNPTR*"
     gene            220584..221108
                     /locus_tag="STL6-S73_scaffold_1_prodigal-single_270"
     CDS             220584..221108
                     /product="DNA N-6-adenine-methyltransferase n=1 Tax
                     =Desulfotomaculum kuznetsovii (strain DSM 6115 / VKM
                     B-1805 / 17) RepID=F6CI40_DESK7"
                     /codon_start=1
                     /transl_table=11
                     /translation="MNDKSTKSVSSAVSRSIAGEWETPDELFKELDSKYHFTLDACAR
                     PENAKCKKFFTVKEDGLAQDWKGHTVFCCPPSGRGNLRRWVQKAAKEAKKKGTTVVML
                     LPVSTDSKWFQENIYLQPGVKIKFLPERVKFVNSLLPSYASYGQSSSAKACGGTRPSM
                     IVTFDGSKHKFRCE*"
                     /db_xref="UniRef100_F6CI40"
                     /db_xref="A0A0A7RUD1_9VIRU"
                     /db_xref="dku:Desku_0784"
                     /db_xref="F6CI40_DESK7"
     gene            221125..221736
                     /locus_tag="STL6-S73_scaffold_1_prodigal-single_271"
     CDS             221125..221736
                     /product="hypothetical protein"
                     /codon_start=1
                     /transl_table=11
                     /translation="MMEKKITIIDKTFTPIVVRVSVNSAIYEDRGQQYGKQHLLSDTE
                     IVCKAMDGLNEVGTMKAHILQVPTQSVAPSELMWSEDNPLPAKQLAINWLCQHNMNES
                     RLCDMQSRDNVAMVLPITTHLYIDRVDVEPGHRNRGIATGMLDYLISMFVPETICLFA
                     QKEDAEMQVMLKKMKFAEYNIQAYDTPWKKKDLYAKRLKRRAR*"
     gene            221752..222180
                     /locus_tag="STL6-S73_scaffold_1_prodigal-single_272"
     CDS             221752..222180
                     /product="hypothetical protein"
                     /codon_start=1
                     /transl_table=11
                     /translation="MDEIQSYRMHPKMTKGLLDQIDNLQKTNHTTDEIAATLGITPEA
                     VERGFEKLADRKKTLAHSLRGGAFAVVMRADKPRLACNERNCPWRCNAKDYCVWPSCF
                     KQTITSKPIYPILNDDELALSADDDAVSAAPVATEDAING*"
     gene            222173..223711
                     /locus_tag="STL6-S73_scaffold_1_prodigal-single_273"
     CDS             222173..223711
                     /product="Predicted protein n=1 Tax=Leptosphaeria maculans
                     (strain JN3 / isolate v23.1.3 / race Av1-4-5-6-7-8)
                     RepID=E4ZS18_LEPMJ"
                     /codon_start=1
                     /transl_table=11
                     /translation="MAKTLNEIFARLDDDKANRALETNRERQKKQEEAERERRERQAA
                     ESAVEKYHVYDEEYDMDDDEPVVMIPNQKPAKPTPPPQETTTEEEMDEIADSNPFVQN
                     MFKRPHKKVKQEKQPQQQAPRQNASQTQQQNAVSKVQQPSEQKPAPKPTATPTPAVQV
                     PVAKPTAKPQPPVQKSAGQPAKAPTAPVSQNVRVPVKQNQPTQRQSAFALKPPVAAHP
                     TVQPSKAEQKPAPTPAPVQTPAKPTPPPQPKKAEIYDGFAMAMMQHKTAPKPKPNIPA
                     APAQPTVQPKSEQTAPAQPVMPSMEPVHHKAAAPIIEKTVPEQPVENLEVPTHQEPVG
                     EPVSVSEQQEASTPNAQWPVGMGGPQFAGTVKDVGETPRTIVAEEANVFFASCYDAAT
                     KAAAYGLCIDMGSDAVLLTKRSTAPNEVEHVLNGAIEMFNALKEHGVHDVVIYTDARV
                     AKYMSENASRLLNGRSEVCRRYIDMAWNTMTSVSVRFVTSPVKSEYAQLTASTVNCFI
                     KPRA*"
                     /db_xref="UniRef100_E4ZS18"
                     /db_xref="E4ZS18_LEPMJ"
                     /db_xref="bpsd:BBX_2869"
     gene            223735..224694
                     /locus_tag="STL6-S73_scaffold_1_prodigal-single_274"
     CDS             223735..224694
                     /product="Uncharacterized protein n=1 Tax=Firmicutes
                     bacterium CAG:94 RepID=R6ZGW7_9FIRM"
                     /codon_start=1
                     /transl_table=11
                     /translation="MSNLMVVAVDTGNKNIKTPHTEPFNSGLVCHGAFPPAVKADTLY
                     YAGNYYTLTQSRVPYMYDKTSDESYYILTLFAIAKEFQAIGMIRPGQKAIKQDICLAM
                     GLPPTHIHDLAPKYQTYFSREGRQVSFTYNDISFDIKVERVMVFPQGVAAIAPYMTKI
                     MARPEAYTYIIDIGGYTTDVVKFARGGQVDMSFCESFNNGVIKMYDEVQRAVRNRYQL
                     DMDDYSIDNILRRGYNPGKDINDLVHGTAQTYARTLIRTLKEKGVDLVLSYPVFIGGG
                     SALMRPVIECELGRDDYLFIEDPRANAIGFRMMAESRLAAENR*"
                     /db_xref="UniRef100_R6ZGW7"
                     /db_xref="R6ZGW7_9FIRM"
                     /db_xref="rum:CK1_09310"
     gene            224712..225215
                     /locus_tag="STL6-S73_scaffold_1_prodigal-single_275"
     CDS             224712..225215
                     /product="hypothetical protein"
                     /codon_start=1
                     /transl_table=11
                     /translation="LPKLNPNQMRLPLMFDVTDPRQKAAYDILKNAGYGKRTPIVVDA
                     LLDSLKTVTPMPAAMPTQSGISVGLTEMDVRRIVQETMESVLDSHNLTAATPPQPVQP
                     VQAPSVVETIQYPAPPAQGQNFIVPPPPAYRQAQSAPAASHTAEVPTTPDNEQMNQLL
                     SMADAFF*"
     gene            complement(225261..225884)
                     /locus_tag="STL6-S73_scaffold_1_prodigal-single_276"
     CDS             complement(225261..225884)
                     /product="hypothetical protein"
                     /codon_start=1
                     /transl_table=11
                     /translation="MPRLRLNAQHWKQFSNGISESRSDWIKEISNTIVTIMERQRVLM
                     GLSTKDYYTEFLGCKMSYKTLTNILEKESLISSELLLSFCFTYGYDIKKFLEVFKLIQ
                     TNDSFDEYQQIGAAIEALGKRGIYETSINMTQACPSAGLQQRKRLSKILYEFGQSLPD
                     EDNEYDYLAENKAIEEINHSVRQQIEELKRQQEKEAHTTEIKIKETL*"
     gene            226340..226834
                     /locus_tag="STL6-S73_scaffold_1_prodigal-single_277"
     CDS             226340..226834
                     /product="hypothetical protein"
                     /codon_start=1
                     /transl_table=11
                     /translation="MAKRAIVMYLEQARIYGEDLSVTRSEVLLTKPDGKTVLPHNRIV
                     TKADNKTMGESFLNELIYVLGAGANEPRQLPFNREVLVYTSNENDSDNYRTYLNAVNT
                     GTTCPVHNFKLCQRLRRLCEERGYRLTFSQNSLLGTSVRNDAMTELYAQIKERGSKED
                     ASRE*"
     gene            226818..227882
                     /locus_tag="STL6-S73_scaffold_1_prodigal-single_278"
     CDS             226818..227882
                     /product="hypothetical protein"
                     /codon_start=1
                     /transl_table=11
                     /translation="MPAGNNNFVDTDAKIKDFLNAVLSSEGIVVDIRRTFINYNGVNR
                     SRVFARRANEMASKGGNEKFVVIALMCYPALQWILQAQDIDRLVEELREQNPDESVSR
                     MSNIQRVLESSLGGCKPQLRLEMRKVFFARCQQLVDAVDEAMNAAVFHNPKSKAGKIS
                     LAMALLRGSILETDPVTAVTIRTHFDSIIEDVAAIAGDTIKPLVMQLAPNEGNAESSE
                     AAFLFHNTEVLLKEYSRIANPSSVDENRSLRILANGGNTFESDARCHQAQVLAQYAQL
                     IRGAIEKVKDFPGDSKLYDVLMLVVNEKYGANGTDEAKLAEQVGINSSYFSEKKHRAF
                     TALSALLWGCDIESLLSLLQ*"
     gene            228314..228778
                     /locus_tag="STL6-S73_scaffold_1_prodigal-single_279"
     CDS             228314..228778
                     /product="hypothetical protein"
                     /codon_start=1
                     /transl_table=11
                     /translation="MASEIGKIVHCKICGTPIVAKGNRLFCPVCYNQNRRNAAQRSNA
                     RTKVQREQMKREEEKMKQNNCAVTSAAGLNMRAKLADMGGMSYGELSMWEKTHGLEFA
                     AWEHEWEKLNSGTSSDGLKFPDHLPEGFPTRKAPPAHSWSAAAERAHEKHNV*"
     gene            228771..229244
                     /locus_tag="STL6-S73_scaffold_1_prodigal-single_280"
     CDS             228771..229244
                     /product="hypothetical protein"
                     /codon_start=1
                     /transl_table=11
                     /translation="MYNPRYERSDDYRYQFIKAHPGAFGKFYMCPYCGRIMLRKTMQV
                     DHIVSIHLANKHRAYRILVPNGNINSIHNLTASCPRCNRKKSDSGDFWIFLGRFGIPF
                     YFCIWMLLLAFTVWFALQTTTGTLPRGFLLEYLPVSMQGVAQDTANAIVSIFKFR*"
     gene            229260..230294
                     /locus_tag="STL6-S73_scaffold_1_prodigal-single_281"
     CDS             229260..230294
                     /product="Putative uncharacterized protein n=1 Tax
                     =Trichomonas vaginalis RepID=A2F983_TRIVA"
                     /codon_start=1
                     /transl_table=11
                     /translation="MADIQNHGQTVGRVTTTFNGEKIQVDVYEDRCVILPDGTVRKVK
                     QEVVDTLIAKNRVMNPTHAPQEEPMPAPAPEPPQQYAESTAPEQEEYQQPQEPAPMPM
                     QQPAGQPNVQQFINQLHTPTAPAPQPVEQPVQQEAVPSQPESQQAQPAAPVPEQKPKK
                     SFFGKEKKEKPKKEKKKKEKAQAPAPTPAPTPISEPTPPQTAPAAQPYTAPAPSEKKK
                     SKAGVVVVGVLVAVVAACSAMYAFVPAFYDGVNGILTSITGTQVGIPPVTTTKQTVTS
                     QQAASALGEDALSGIDLSGDVTIDFYAKIHTADGHEYEVPLSSADLANGTIQSLLEAS
                     GSGSTTNTAQ*"
                     /db_xref="UniRef100_A2F983"
                     /db_xref="A2F983_TRIVA"
                     /db_xref="psp:PSPPH_5052"
     gene            230405..230989
                     /locus_tag="STL6-S73_scaffold_1_prodigal-single_282"
     CDS             230405..230989
                     /product="hypothetical protein"
                     /codon_start=1
                     /transl_table=11
                     /translation="MNNDNDMLATQKIKYIIAIILAVVIGVMFAISTKNIRTFGAALI
                     VAAYFGMQLFEAIQNEKKGKYRKITALAVSADESRSGLGTVETWRFIPVDENGEYIDT
                     NGRLDIFLQIKPKERNYHIGGTYNLLFCADEDDTLTQDNLVSVEQKVVQASAQKGVSN
                     AETKTGAKLIHLDMARTASEQEVDDSSGKGDDEE*"
     gene            230986..232722
                     /locus_tag="STL6-S73_scaffold_1_prodigal-single_283"
     CDS             230986..232722
                     /product="PREDICTED: sarcalumenin-like n=1 Tax=Megachile
                     rotundata RepID=UPI000258EC6D"
                     /codon_start=1
                     /transl_table=11
                     /translation="MSLLTTALLCIMCFILSFRVTNQQRSLTDIMCMGKRYRRHNKIM
                     AAGALEVIKTDSGHLALKVDTQGSKDFVAIRLSKKEAKHFKAVLAACDGEPLNVSVCQ
                     YKVGGKKYFILYDKNADKKVPIELNGPKEETVKSNCKTVRSAAFAIFIFSPLLHTISP
                     AISIVMILTATILVLLNIPFLPNSEWEKMCEFIKRPQTVQQSSEVNTDIVQSAASIVL
                     QEIMDKYGLPEGAEEDKSPEIAAQAKPETQEPEKGKSSTQSNIEVKEQIEPQQEEVLD
                     SAKADALKQDESIDVEIPTGFAEKSKEMPKQNQTQKAEPPVLEDVQLEDAESVKDEIS
                     LTDDVELEAEEDDSLDTLTSLGVEDSSETDVAALDEELKELEALNAAPTSFAAFNPED
                     DEKIDESEEFDIASMMGEPADSEQDSTDVELGVEPETKMDELPYVELEEVLEAPIEEP
                     PKSKAKQVRKSKKETAPAPPSENAFHVKMPAVLEEDGVQPKAEQKPIEKEAPKEESDG
                     KPKKRATTPKRNRAAGDTSPFGRGFQDRTKSGTGKSRKKTAKKEETPADTGQMSFDEA
                     TTGVIECKVNEP*"
                     /db_xref="UniRef100_UPI000258EC6D"
                     /db_xref="mgm:Mmc1_3605"
                     /db_xref="A0LDP7_MAGMM"
                     /db_xref="UPI000258EC6D"
     gene            232884..233552
                     /locus_tag="STL6-S73_scaffold_1_prodigal-single_284"
     CDS             232884..233552
                     /product="hypothetical protein"
                     /codon_start=1
                     /transl_table=11
                     /translation="MANTRNAASLILSIGALTLSIVAFGIAHNQAELQKASARAATGA
                     VIAAQQEKKADATVSSGEVVFVSSLVKATKIEPMEDTLSTVGPLREIEKRARQVEREE
                     KDKDKSNKNGYKQTGERDAYSELYIPSAKIDVTLTNDSFQNDDMVDGAAIYLNSPVLA
                     SVKKGSAAYIFTPSGKQLDYVCIDAFNSQSEDGTIVSDGADLIVYAYLEDGTTIRVAR
                     FSRN*"
     gene            233564..234718
                     /locus_tag="STL6-S73_scaffold_1_prodigal-single_285"
     CDS             233564..234718
                     /product="hypothetical protein"
                     /codon_start=1
                     /transl_table=11
                     /translation="MSEEIKSNTYGGDGGNEFAQSLNLPLTQDGNTPISQEKTTNELL
                     DEIERYEQRVQTQRPHPTQNAAKPKPQQQHPRQPVYEEQENEPVYERESRKPKKKQSN
                     VLVGISCAVMTAAIAVMCLTLVECKTIRKTNIPSIGGAFTVAGDTQEDTSFTAQASIS
                     PSTAIIADGTNWRLGASRVLIEDNDTCTAVNINSADSFQYDGKSLSFEKDGATYIVRA
                     IADTYTGGVQYAEEKTSESYTSSGMRYIGNGHVLVVLGTCPTSKNADTAVNSVVSSVL
                     ESAVPASDDGNITVSGVPMNISNCQVSFTNNLALVKKDGFELRFIPSTYQSDAIAFGL
                     VGTTSSGASVSHGDYASTDGTEVYLIESGTGNVMAFTNSKEFVTSVLGLQ*"
     gene            234747..247766
                     /locus_tag="STL6-S73_scaffold_1_prodigal-single_286"
     CDS             234747..247766
                     /product="Cell wall anchor domain-containing protein n=1
                     Tax=Bacillus cereus FRI-35 RepID=M4HAH3_BACCE"
                     /codon_start=1
                     /transl_table=11
                     /translation="MQNGKSRIKRVASAVIAGVMALQTVAPVISYADDTASSVATTDD
                     SDAIANVDPGTPVQVDAAASEEPSEALSSGASQADENSEETNSDITDEVANEHTDADT
                     ADETQTVEEDAPKQDESTSETTDTAPSRTVTVTLNKNGGEFEPEWLETANEDPIAAYL
                     GTETNDIVVEDTGDTIVATVTDRDSIDIPVALSSDESLYFTGWDVSSGSYDADSETLT
                     FEDGVDAYVLSAVYSSVVDDDQTLVENRTEFDEQTKRQAIQERLKSSGISTYVLRPSD
                     SYNQLDLVVEGLAFTSDDGLTQTFTAPYDGDYIITAYGANGGTGKGKYQGYRTPGRGG
                     KAEGTVHLNAGQTIHIYLGEAGGYWSTNRTFGGGGGQIDWDRAWFPDEDNGQTDRYHV
                     FGRGGGATYVTVDAWTMDQAGEAAHDYTDAEKAQNDAAAEVAKKHVILLAGGGGGMGE
                     SGGSAGGGGLEGQGPVANRYYAGGFPPYSNAFSYDATVGGTTPTNGRTLTYEERVDAK
                     VYPATQTRAGFGYHYTVLGELYDANPAHRDPVDFLLDDGQARNYGSFFYGANGITCSG
                     AGGGGWFGGGTDYAFSGGGGSSFVNTSVTIDGGQVEVKDADYEVGGNMKYDSTETAPY
                     LVNGRVIIKMVGETPKLKSVMMPAQSEDISAGNIDEKDGFGQKAILSPGQGSANKTLA
                     YTAITYYNLGDVMTVTPKWEYNTLLNVTYKPWDDSVAKNINNQMSVSITNTELGIPAE
                     GDKYYNDAYPGWYAVKSVMTITNAPLSMYDTATVTKYFFRCHPTATVSMYNGIRTMDD
                     ESESGGLVLDYSIAMEHQGAHVYQNRNTINDMNAETVSDTVTATQNHNSSQWKYPELV
                     VKTPKTIQTFNVLFTSPSRNAQDAILYNTDLANQLGIVVTGTNQNYIFTKSGGLTQDE
                     WNNFLRQVSFVTYDRAVFTADGVQSGVEVAWYGFEKAIFGSNQATRHVPTLSDYPGAA
                     THNIASGSLNITSSGSVYRIVGSTTGDNRIYVSPGVSATVILDNVTMNYTAAGAGWGN
                     DTSRAGDGAISCSHANLTIILVGTSRITAYGSYSNAIAKNGTDGSLMIDGAGTLYAVG
                     ASGDHCGAIGANVNCSFWNFTVQGGTIYANAGEHCPGIGSGCLNQPGEGNGGDGAGCG
                     NLNFTGGTVVARGNTACSGIGSGWGGPVNGINISNGAKVTAYGGSYSPGIGSGGRTDN
                     VQGGNIGSYHYHVRNIVITGGDTVVTAFGDKSTNMPGIGCGKDPVGTVRGTLSNVVAT
                     TLDGFQGYVRYGSSEESAAYSTEQPRTPFTGTGNIGSYLASQVNRGTPVYYTQVFFSI
                     DTSNKHVDDADVIGTQVSSTGTIKPEQFASVSGTVWAENDRDGVYQVGDEAVVEGVAV
                     TLYNADGSVCKTTTTNKYGAYSFDGIPEKKNYTVGFSNGSSNIQSYSPTAKIAAGENN
                     NHVNDNWKSDVFTAIYQKNTSQTINCGVYVPSTVSGFAWDDVNQNGICDNSESKIANV
                     TITLTDADGNSLTDVYGNPITAVLTDADGNYSFTNVRPRKEMKLTLTSSDTVDISNAR
                     VSPIPTSGDEKRTNKAERSIDVLEFNGAPTSATTEKSGSMLSAATIGEVYINSMTGTG
                     ITPVNAEYKNFALSANNSIRGYVWVESDYNGILDGWHETQADINIEEPVLNGVKVTLK
                     NAAGATVATTYTDFAGYYEFLALKPGTYKVEYEETDKTAADKKVLPEEYDYFGFLVSP
                     TATTDKKTQMGNDATAVMQNNKVAKAVSKTYQIPDTRVVSLSNEKDFYVSTANCAMYI
                     PSKVYGYIWQDDNYNGIRETNETENVKTHIYLRRTTKSQFADANEQGTNISGHLLYKS
                     YNVFGELVGNGDLNTAADGYYEYDYLEPGIYYVVFDNTYDYYGQTLINQGNDDTLDSE
                     TQPNISLDRSHMYCAWIGDIELPVNTKTEYNVLSKHNDAGFIRLLTDFDLKKIEDLSG
                     IPFENVKFDYEIYEKADDSGKSVFPNGPYTTVPVKPGDTSIKTEHLTTDKNGLIYFTN
                     QDIATYHLTETETLPGYVRDTKTHVVKVMPETAVENNNLVWKTYISVDGVRQADNLYT
                     LKNTSETTNLTVTKKWDDANDQDGIRKNAVITLKGTVTLPDGKTEAVPLQKAYTALFK
                     ATDTYLTYTFRSIPAYYKGQTIQYTVVENPMDGYTAIVSNTTGSVDNGYAITVTNKHV
                     PQFDDFTVVKVWDDSNNVDGIRPDSVTIHMNGSDGSSTEATLSNTKDWKYNFKHIPLF
                     DANGNEITYTITEDAVAGYTYTVTNEGRSFTITNSHVQETLSIPVTKTWEDNGNQDGV
                     RPSAIHVILMGSDGNVYEANLTAAGKWKYEFKDLPRYWMEGVAIDYTLSEETVDNYTY
                     KIEGDADTGFTVTNEHIPAVTNVVINKYWEDAANQDGVRPDSVSVTLSGSDGKTYKAT
                     LTKDGGFSETFENLPVFFNNGTKIAYTVTEDAVAGYIGKTATDDTGYVLSITNTHTPE
                     TISKTITKTWDDNDNQDGIRPTNVKVELYGTDGTLRTQYLTKDNNWSYSFENLPKYQN
                     EGTIILYTAKEEAVEGYTQKSVTTATGFDFTNTHEPQTATYGATKVWLDDDNRDGVRP
                     NSITLTLTGSDGSKYTKQMTAASNWSDVAFKRVPMFNNGKYITYTLSENDVPSYVNSV
                     AVSEDGKFFTVTNTHTPDHAIIKITEVWHDENDQDGIRPKKVTTIIVGSNGNRHEVPL
                     HSSGDWHYTCDDLVKYWKNGQLVDYTVEAVTIDGYTSEVKSLGNNVFEVHNTHIPETI
                     SKTVTKTWKDNENQDGIRPASVTVTLTGSNAVSKTATLNEENGWTATFENLPKRDHGN
                     IVTYNVKESDVEGYEASIVKAEDGFQLINEHDSETTLRTATLVWRDENNQDGIRPDTV
                     TYTLHGSDGSEIEKTVSKDDSWADVMFEDLPVYQNGQKVTYTLTESTVDGYTTDIRDN
                     GHTFTVTNTHIPAVVNVDVTKVWTDGENQDGNRPDSISVILTGNDGNRYTATITAANN
                     WKYTFSKLPKFFNEGTQIEYTLAEDAASGYSNVIEKKDNYTFVLTNKYSPATVDIPVV
                     KKWNDDNDRDGARPESVNIVLNGSDGKLYTGTLSAENGYTYVFQSVPKFHNSGTLISY
                     TVAEEQVTGYTTEVAKDSSGYKFTLTNTKSIETVTKTVSKVWEDSNNQDGLRPSAITV
                     ILTGDDGSRYLKSVSAAENWTTTFENLPKNQNHGQNIQYTVSEAFVSGYTDEVTQNGN
                     NYTITNTHMPATTELFVTKTWKDNGNNDGMRPDEITVTAHSSDGRSYAKKLNADNQWS
                     VMFSNLPKYANGKTIDYTLTEEAVPGYTSSITRNGKSFTLINTHVDETKNITITKAWN
                     DENNQDGLRPKSITAVVNGSDGSARFVQLFESQNWTTSLNNLPKYKNSTEVQYTVKEN
                     AISGYETEIKQTGDSYTITNTHAPAVVTVSVVKIWDDENNQDGIRPSLIQVTLTGSDG
                     STHNAAITKNEGWTYQFKDLPQYKNGVKIDYTLQEADSNPYTYEIVKGSDGYSFTITN
                     NYVPAAVNVPVTTIWNDDNNRDGIRAKETVITLQGSNGKVYQHIVTDKDSFATVFEDV
                     PKFFDEGKEVVYTVTQNEVDGYTTNVANTDKYTFQITNTHEPEKLAKTVTKVWDDSNN
                     QDGLRPNTLRIALTGTDGTYIEKNLSAANNWTETFEGLYKYFKEGTPIQYTIDEEAVG
                     GYEKEISEKDNLITITNTHAPEKLDLVVNVVWNDANNQDGYRPYTTTIHMSGTDGTQD
                     TRDFTKDSSWSSIVFKDLDRFKDGTKIKYTVTEDEISQYTTSIVANGNVVTVTNTHIP
                     EITLRNISVIWEDNDDQDGIRPDAVNIKLKGNDKLVDSSELNEDVKWKHSFTKLPVRE
                     DGNEISYTAEENEIPGYTTTIEKTDTGYVFTNTHIPETVTVTVDKVWDDSENQDGLRP
                     DTIHIKLVSNGIVKDAYLDADSNWHLEFEGLPKYRDHGILNEYSVQEVDVDGYTSTVT
                     TEDGYAFTIKNDHVPAVIDIPITEEWIDDNNRDGLRPSSHTVILTDGINTIEEIVLDK
                     DNGYGTVLKDMPKYKNGVEIDYQIKDFKVDGYTTNIFKGDSVKDFKVTNTHVPEMVTV
                     TVTEGWHDQSDYDKIRPEEITLTLTGSDGNVYEKTVNKETWTAVFSDLPKNSKGEQII
                     YTLTQEGIKGYSTTITNNQTDTITVINKHEPVKTITVTVTWNDENNKDNIRPDKVTVK
                     LTDGTTVVSTKEVKNDSWKHIFEDIPVFNGSDKVSYTITQDAVNGYTTEIKASDDGNT
                     IEIINTHISVVPPKEEPKKEEPATPAPVVEVKVEQPAPTVNLIQTTNKPTGISFFESL
                     FAK*"
                     /db_xref="UniRef100_M4HAH3"
                     /db_xref="bcer:BCK_08555"
                     /db_xref="A0A0E1MBZ8_BACCE"
                     /db_xref="M4HAH3_BACCE"
     gene            248001..248780
                     /locus_tag="STL6-S73_scaffold_1_prodigal-single_287"
     CDS             248001..248780
                     /product="Single-stranded DNA-binding protein n=1 Tax
                     =Faecalibacterium prausnitzii L2-6 RepID=D4K3Q1_9FIRM"
                     /codon_start=1
                     /transl_table=11
                     /translation="MTNVNNFVIIGRLAADAEDFNAGNNTYTSFRLAVNRGQNKDASF
                     IPVRAPRKFISDNLRAKLTKGECVMVSGRFESGSYEKDGQKKHFDHLRATTIQHDVNG
                     NFSEGLLMGNLTADVTSRNTQNGGTMITFTVASNRSYQKNGNWENSASYISCAATGKV
                     AEFIAAHFHKGDPIMLTGMLTSSTYQNKDGQNRNSYTVWVEKATFASRKNAQNDAATA
                     PAANAAPTAQAPAAQTPPDPNYGGFPASDFQAIDDEDDLPF*"
                     /db_xref="UniRef100_D4K3Q1"
                     /db_xref="fpr:FP2_05080"
                     /db_xref="D4K3Q1_9FIRM"
     gene            248903..250726
                     /locus_tag="STL6-S73_scaffold_1_prodigal-single_288"
     CDS             248903..250726
                     /product="MoxR-like ATPases n=1 Tax=Ruminococcus sp. SR1/5
                     RepID=D4LME3_9FIRM"
                     /codon_start=1
                     /transl_table=11
                     /translation="MAKIDLSMMWKNSMNDVYASTIPAFLKEKGLYDGTKFPNDKDAC
                     STTQLSAAFTPMYTQGKLTAAFAAALSRAQSANIAEGFGGYGVNEENNTIAEWIDNTI
                     YVTNIIGKQGEVVCLAYDSKNGQYYVNSGIGTVDVTKLGFAPFFFLYWGLFCQRVPEF
                     DAAFNEYCAIPDNDASFTEKKQKLACKMAGTAYDIMMTATDIVFNTPNNSTVRRMSDA
                     QIKSKKYAPSTIRGTFKKMSFTGVSKTKVPTFRSTAKFVGAFADENRVLTEEEKGLVP
                     QIGEEYILPKEVVTICHLVAKTRGTKRPMTNIMLRGDPSVGKTAGARAIAAGLGLPYT
                     FITCNAGTEIYNFIGEMMPVDSSNSADSINEELFKDLPTATDISMDPAAAYEVITGTP
                     KPDATEVECMTEMFRKQLKLCADACSNGFKYVESPLVRAIRNGWVCELQEPSLITRPS
                     VMPGLNGLLDETGCVVLPTGEMLHRHPDCIIISTLNIDLEGCRPLNQSFIDRHHIIMD
                     MTAPTDAAIEARIRGMTGCDDTVPLRTMITCMKQVAKTCERNGATDGNINSMRSLANW
                     VQAGSLTGDYSKAAEWTIVSGATTDPDTRKQLLQDVANYQF*"
                     /db_xref="UniRef100_D4LME3"
                     /db_xref="rum:CK1_31820"
                     /db_xref="D4LME3_9FIRM"
     gene            complement(251748..252227)
                     /locus_tag="STL6-S73_scaffold_1_prodigal-single_289"
     CDS             complement(251748..252227)
                     /product="hypothetical protein"
                     /codon_start=1
                     /transl_table=11
                     /translation="MSNKIRVLVRFRPEIFECFEMRSDYEGTKAGTVANRLLKDEIEK
                     VSRVGEGHIVIQNSDEFMSLSKTQGIDDTYYILPDADTVIANMPNQARKRGTKVTANK
                     QVSFYLTEEQIKVLQNIVFIQDIRAAIDCGEVVTYRFAILALLLNTDVLTRVRYISE*"
     gene            complement(252242..253504)
                     /locus_tag="STL6-S73_scaffold_1_prodigal-single_290"
     CDS             complement(252242..253504)
                     /product="hypothetical protein"
                     /codon_start=1
                     /transl_table=11
                     /translation="MALTKKKKPTATPKLPNINALKQVNSNAAGSFYNDLLTAKHKIE
                     YASKDIALSNIRTNPDNEIFRELDDDDDIRILADDIKRNGLMHNLVVFPAEEEGREVW
                     VLLSGERRFRALKLLEGEGDTSWSVVRNCNVITTPLSPNEKKVLLYSANLQVRGGFSD
                     ESVRRKAIAEFIACLQEEPYNMSREEALGAIKSVSSVNPRTIERDARIEDKLEGTLKE
                     LLNAKFLTRSECENYLRFEEDKQQEIADRFDALSRVECYGDTAEGAGKNHIEVMRDSL
                     HDAFREYLFDVQRQGTTKEYEAAYTKAVEYFDSTFNEFKTKAEEYGEIKQNSTPDEVA
                     AVDYAEQIAVARDVAQKEHSSREKSGSMVQRTTPRVLKRLNLIYTSKNFERGIRNVSQ
                     ESRDADIAALNEVIEMAEKLKEKIESVN*"
     gene            complement(253506..254366)
                     /locus_tag="STL6-S73_scaffold_1_prodigal-single_291"
     CDS             complement(253506..254366)
                     /product="Cobyrinic acid ac-diamide synthase (Fragment) n
                     =1 Tax=human gut metagenome RepID=K1T065_9ZZZZ"
                     /codon_start=1
                     /transl_table=11
                     /translation="MAAKIITVAIEKGGTGKTVTTSNLAYLMGLDGKRVLCIDTDPQG
                     NLTSALSDGRGEIANGAYDGKALYDMFTGFRFTKTQDFITATEYGDNVDMIPGSSQTP
                     RINQRLPELFEDATFLSKSDSSKRINSIADFLFYFLKQVVDEYDYIIIDTQPTRDSLL
                     LTNAISAADYVLIPTMCDANSQESAFRTFALCNELSNAPGSRLKGVGVLLTAVMKKAA
                     ATKLIRAQCQEVLGPALFKYEIPHSLSVGMAVTNHQPVCFTAPKQPVSIAYKQVYREL
                     KERLAKLEVK*"
                     /db_xref="UniRef100_K1T065"
                     /db_xref="K1T065_9ZZZZ"
                     /db_xref="eha:Ethha_2791"
     gene            complement(254838..256409)
                     /locus_tag="STL6-S73_scaffold_1_prodigal-single_292"
     CDS             complement(254838..256409)
                     /product="Replication initiator protein (Fragment) n=1 Tax
                     =human gut metagenome RepID=K1TVC9_9ZZZZ"
                     /codon_start=1
                     /transl_table=11
                     /translation="MNMKKADDNNIANEEVEAVVGEVLSREEADKIKRAMARPEAKPP
                     LRSFITKSNDLIQKTKYSLPRNEQKILFMLLSKIDQKNDLDASKYYTITFQEFSKLTG
                     VNMMRSSYKPHIQQLVENLENRTFWVPDGPDSLKTISWVSKGSVVNFREKTIKMRFNP
                     DIWKDIAQLTSNYTSYSIEYLLMMQSTYSMRIYEIVLSYDNGDRNYGYTNGIVFEPIT
                     KEVRRKFPEKYDALEGYKFKMFDMEEFKGMLSMPSKDEINRNKRKGKSKSNSDSEPKF
                     SREKTVAEKYPVFSDFEKNVLAPVKTEINEMTDLWFDYEPVRRPGVRKYEFLYIFIKY
                     KTAEEMKKVRAFHEEHQNFESEIGRKPRKSRRTVSEETLRQFNLPLSEAVLSMSYLSA
                     RNEVKAKAQYQDYEEKLSAEERNIFTDVFTILGRLLSNSKNAEQAEETFNALNRIIKD
                     NNGLKTWAFGICTRYKAMLEKDAGTKSAHYYRKVIFNDLIESSASTITLGDHALKTLE
                     SRTNPKVDFMAMFND*"
                     /db_xref="UniRef100_K1TVC9"
                     /db_xref="K1TVC9_9ZZZZ"
                     /db_xref="bpb:bpr_IV001"
     gene            258596..259117
                     /locus_tag="STL6-S73_scaffold_1_prodigal-single_293"
     CDS             258596..259117
                     /product="Uncharacterized protein n=1 Tax=Clostridium sp.
                     CAG:413 RepID=R6NYW9_9CLOT"
                     /codon_start=1
                     /transl_table=11
                     /translation="MQLTEEWLKETLAKNPYLKVQVQGGKGEKAKQSKENEERKQKYG
                     NHKIYEYEDGFVSGEKIISGHGAVAAVYDSTKEYCRWLDLQLMEKAGTITDLERQKDL
                     VIQDAFVYEKKRVQKIVYKADFCYKNADGKTIVEDVKGFDKSSGKYMQTEAFRLKWKL
                     LKAKYPEYHFVLY*"
                     /db_xref="UniRef100_R6NYW9"
                     /db_xref="R6NYW9_9CLOT"
     gene            259129..261591
                     /locus_tag="STL6-S73_scaffold_1_prodigal-single_294"
     CDS             259129..261591
                     /product="ATP-dependent RecD-like DNA helicase {ECO
                     :0000256|HAMAP-Rule:MF_01488}; EC=3.6.4.12
                     {ECO:0000256|HAMAP-Rule:MF_01488};;  TaxID=573370
                     species="Bacteria; Proteobacteria; Deltaproteobacteria;
                     Desulfovibrionales; Desulfovibrionaceae; Desulfovibrio.;"
                     source="Desulfovibrio magneticus (strain ATCC 700980 / DSM
                     13731 / RS-1).;""
                     /codon_start=1
                     /transl_table=11
                     /translation="MSYAQEQVNNSMAARRQYRGKISTIMFNDPESGYAIFKIKREED
                     NQPIVAKGHVPNPIAGARIVYEGRWDRDAKRNTPFFNISQAKVDYAAGGKTAIRELLV
                     SDFMPGIGPAMADKIVNHFGTNALDIIEYHPNRLKEIYGIGDVMMMRIHDGYMQIAKD
                     QELIAILLPYLSMQKISAIIKKFGSGQMALDEIKENPYVLYQRFSGIGFPTADKIALG
                     GCGLQRQDPRRVTAIVLYTLEVEAQMKGNSFVWLPNIVTSVADVMRNTLHETVFPEKV
                     IQDAINGAKRQHLIKAERLSSMSDAQQAISLYLHKYWFYECDIAYLCMNIHEGLNATY
                     GVVMSADIEEAIRNIEQTDGFTLDETQKQAVRTVFASDVQNVTVITGGPGSGKTTIIK
                     TIIETWKVARGRSYSPEEILLCAPTGRASARMREATEHAASTIQSAYYSMCGECEARI
                     IVVDEFSMCNLETAHMVFSLASKGCKLVIVGDPDQLPAIGAGNVLRDLIASEKVNICK
                     LSACHRNAGSIVENAIHINSGETTEMFNLDDKFSLIEGSGKELRTIALNNYFSFVEKY
                     GEMYTEHGASTREVFEEGIKQVCLLTPIKKKGTGNISATDLNLLIRDELNPATRENSA
                     FISTFKSKVGPEQGFEFRIGDRVMLCKNHKGSFVNGDMGFITEYQERAYDEQTGAVIR
                     NAYTIRFDNPCDVEGNIYTMTVSRKMLQSEFALAYAMTVHKSQGSEFKAVVIGVEQFR
                     TRGRFLQRNLLYTAVTRAKKECRIVGEKEAVDAAILANDIEFRNTKLADRLKHFNMEK
                     YEEIHESSVRTKENDWRDEADD*"
                     /db_xref="C4XQJ3_DESMR"
                     /db_xref="UniRef100_R7RMR3"
                     /db_xref="dma:DMR_18670"
                     /db_xref="R7RMR3_9CLOT"
                     /db_xref="3.6.4.12"
     gene            261584..263560
                     /locus_tag="STL6-S73_scaffold_1_prodigal-single_295"
     CDS             261584..263560
                     /product="ATP-dependent DNA helicase recG {ECO:0000313
                     |EMBL:ERI00911.1}; EC=3.6.4.12
                     {ECO:0000313|EMBL:ERI00911.1};;  TaxID=1324966
                     species="Bacteria; Firmicutes; Bacilli; Bacillales;
                     Bacillaceae; Bacillus; Bacillus cereus group.;"
                     source="Bacillus thuringiensis T01-328.;""
                     /codon_start=1
                     /transl_table=11
                     /translation="MTEPLQLTDIGITPRKAAQFASKGIETVQDLLMFFPTKYLDFRN
                     PINLAEGKNYAGKHVAVKGQVVGTRVINGKHFMLRLSDGKNYCSVFWFNQAYRQRQFY
                     GGQVLAIGGIATWSDEYKSLTISAPDFASEDLTSAFCIKPIYRKIKGMSDEYLIDAIN
                     LALPYARKCIKDPLNEQQRNALRVPELARAVRMAHTPQDETDIMLSRRRQAVDVLYPF
                     CYGLEVKKAEAAKTSPFRIKNAAEVVKRAQAVLPFALTEDQHKAVCHVLEEMQLGNRV
                     DALVQGDVGCGKTVVAQIAALGMAMNGYQCAVMCPTLVLAEQHFADFTKFLARFGLNA
                     VFLHGGMKIREEKKALAAIQSGEADVIVGTHSIFADKVKYKKLGLVIVDEEHRFGVEQ
                     REGLKQKAKDGVHNISMSATPIPRTLATTLYGEGTEIINIHTMPAGRKPVKTIVWSNE
                     NTCMESVYKQIKQGHQCYIICPLIEDSDSETLAGVESVETTAQNLKAWFAKYPGVRIE
                     TISGDMKAKDVQAGIEAFAAGNADILISTTIVEVGVNIPNSTVIVIKNAERFGLAQLH
                     QLRGRVGRSSYQSYCVLLSQDKENERLQTMASTTDGFKIAEKDLELRGTGQILGVKQS
                     GKDVYMEMMLKYPKLYKEIRTQAAKDVILCENSA*"
                     /db_xref="A0A0F6J8C8_BACTU"
                     /db_xref="UniRef100_E3EJZ9"
                     /db_xref="ppm:PPSC2_p0629"
                     /db_xref="E3EJZ9_PAEPS"
                     /db_xref="3.6.4.12"
     gene            263659..264357
                     /locus_tag="STL6-S73_scaffold_1_prodigal-single_296"
     CDS             263659..264357
                     /product="hypothetical protein"
                     /codon_start=1
                     /transl_table=11
                     /translation="MAFFSSKKIAAETPVPEVMEEHKQSIGNQVMEALGVGEPAAADK
                     AKEDEEFEIMMPMKKQQQLAVEEMARQHENVCVISKDTVIKGSIEVQGTIVVAGTVKG
                     NISAASVACANDTCSIEGDIVCDELEMHSGKIKGNIIASNKAIINGNVEGNIDCQSSV
                     ETSFGEHAVVNGQYIRCGVLKVEPGAQIAATIEMHMNQPVKHPIRFNTPAVQPTVDVE
                     LDSPEEDDSAALPE*"
                     /db_xref="bhl:Bache_0121"
                     /db_xref="86886172"
     gene            264372..265562
                     /locus_tag="STL6-S73_scaffold_1_prodigal-single_297"
     CDS             264372..265562
                     /product="hypothetical protein"
                     /codon_start=1
                     /transl_table=11
                     /translation="MKRVVAGLLAGVLTVSLLAGCSKQLTPEEQAASEAAVLAQQLQD
                     EEDQTGLKRLISNNITEYEQPFYDFVESLQEGDADKAATALGVPNTFGSNLQNWVIVN
                     NYETFQKNELQHICFNSAKDGAAAVLNVYLKYPGEVTKDTSPDYVMNVDYVDGAWSLT
                     PPTGVVKDYAFTTPTNKVSFEGTDLSSYASKSAETDVWTITLPRALDFEDGSTYVVTN
                     DMGDFNAHIYDIKSDGKVMHMLLADIDADTQAGYQSKMEAVLKETYRLLSIGASEIDF
                     SNVLLDSSEIEKCVPATLKNEDDVETADENARKTAIGASVTNVTVIPDDTLEGYPDAY
                     TYRLSGNDGVVMNVKLKVTTTNGDARMKASIGMRLINGAWKIVSIDSSKDIFTELSVL
                     DPEW*"
     gene            265566..266066
                     /locus_tag="STL6-S73_scaffold_1_prodigal-single_298"
     CDS             265566..266066
                     /product="hypothetical protein"
                     /codon_start=1
                     /transl_table=11
                     /translation="MGKYKIRLDRRNRKPLPQCRLTQEEWKLYLDQLNTAVESEDEER
                     IYQAKNLVKNEIREIYIDRYERDGECVLCGEKAGYFGLCKKCWRSLMGNAILRAEGHT
                     KAEHEKNHGKPCVVCGSEEILCRQVCPKCYGLMRTHGFTTTKQLMEYKAEKAEKAKSR
                     KFRWRE*"
     gene            266071..266532
                     /locus_tag="STL6-S73_scaffold_1_prodigal-single_299"
     CDS             266071..266532
                     /product="hypothetical protein"
                     /codon_start=1
                     /transl_table=11
                     /translation="MLEDGLGPVFKSSFTGHTRSEYGKNFTLIYAKKMCYADAQLINY
                     LVNRQTYRDWLRDVWNFCEGNNDLYNCLVGIVACYADFLAGRVGKRYASELMKEETER
                     LKRVLLGQTAKKAFLPFTKNPACNVHYDLRQLVVNADETAKEKGMNANLPA*"
     gene            266704..267273
                     /locus_tag="STL6-S73_scaffold_1_prodigal-single_300"
     CDS             266704..267273
                     /product="Uncharacterized protein n=1 Tax=Ruminococcus
                     albus (strain ATCC 27210 / DSM 20455 / JCM 14654 / NCDO
                     2250 / 7) RepID=E6UA80_RUMA7"
                     /codon_start=1
                     /transl_table=11
                     /translation="MTAKEKFIEMSKDITRPGIDRLMAWLETTDFYEAPASTRFHSAE
                     PGGLCTHSVAVAKRLLEIADLWAPGQYTRDTLLTVALFHDLCKVFTYTVSTRNVKDEV
                     SGQWTKVPFYKFEPKESVGCDSHGSLSCYRIMSNGVTLSMEEYAAVNNHMGVTNAANV
                     NSVWSCYEMHTLSWLLHVADEAATALDKV*"
                     /db_xref="UniRef100_E6UA80"
                     /db_xref="ral:Rumal_1804"
                     /db_xref="E6UA80_RUMA7"
     gene            267338..268066
                     /locus_tag="STL6-S73_scaffold_1_prodigal-single_301"
     CDS             267338..268066
                     /product="Uncharacterized protein n=1 Tax=Liberibacter
                     solanacearum (strain CLso-ZC1) RepID=E4UC55_LIBSC"
                     /codon_start=1
                     /transl_table=11
                     /translation="MATNSIAYFEYKSGGSDKFYLMEKDPNGTTFTVRYGRCGTTGSV
                     ATYPISKWNSVYNTRVRHGYTDKTKEYLAGHAGTQQSQPQPDGKKFNITGVRKDVNID
                     GRVVTVYRITATREIETVEGSVVSAGEFGGWLEYPSNLSQDGKCWIDDEAVVYGSGGV
                     KDDALVADHAICGGTIGESAVVRGNAKVSPLATCNGHCLVCDDATVDMYANITDSVTV
                     AENGAVGKRVTVRGDTYVSRILSQ*"
                     /db_xref="UniRef100_E4UC55"
                     /db_xref="lso:CKC_00970"
                     /db_xref="E4UC55_LIBSC"
     gene            268090..268239
                     /locus_tag="STL6-S73_scaffold_1_prodigal-single_302"
     CDS             268090..268239
                     /product="hypothetical protein"
                     /codon_start=1
                     /transl_table=11
                     /translation="MKKNKKQTVVVNVSDVKTRSGWNGVKPYTRVQTPKTVYNRKGRR
                     KEVLA*"
     gene            268236..270428
                     /locus_tag="STL6-S73_scaffold_1_prodigal-single_303"
     CDS             268236..270428
                     /product="Uncharacterized protein n=3 Tax=Enterococcus
                     RepID=U7SB09_ENTFL"
                     /codon_start=1
                     /transl_table=11
                     /translation="MSIHDNKYWSRRVEELATQISPTDDTTFFGSDAYREYTEDAAKN
                     MVSGVCTYLRTLGYDITEKEEDARAANLMVEMSTNKNMTACTDGNFVTVGVCSDIVTY
                     FDSRELKHYAIQGLRVHEIGHVLFTDFPTSARWSSALKNGNWWPNAPKRASETAGAEL
                     TQMLKNPDFAPGFEKIAAHIENAIEDGFIEREIQELYKGLATTELATTNDALISTSKT
                     FGEMLKDKRKPFEAMFQQVLLYSKFDFTLEDGMPEEYEDVFEECIEILDDVKYERDPK
                     KRLCGVNELCCVLYPMFKDYIENQSKSKQSGKGKKSGSGSVQNNPNSSQQGQSDGQDI
                     SQMSPSELAEAIDKAVQAAQNAAHSVGETKQENRNSESITQKVKKTAEAKKRESGKQH
                     GNSAQSGNSANNGSQNASGKGGGDTISHERGASSGKADLSAAKADINAIEQKRKNDQA
                     TKQANSELNDELQKEADEFRKTTGTGVLVTRAEDVSSQNKAMYKRLSDGLLTITKNLE
                     RRLKTTIRDEENDDAISGLPMGTRVEARLAYHQDGKIFSRKNFPRDNPRLAVGYLCDE
                     SGSMSSAAIEASVRTGIILQDLCSRMELPCYVCGFTSGGYCGVQILSYVDKDIDGNDK
                     YRITGMSSRGGTPTVPAMRYMGEKLKKDETEKKILIVSTDGCSNTGREGVQKAIKDLS
                     KAGIIVVGAGIGDSRSQVEKEFGKNFIDISDLDTMPRVLCNIVKKNLV*"
                     /db_xref="UniRef100_U7SB09"
                     /db_xref="U7SB09_ENTFL"
                     /db_xref="gym:GYMC10_2864"
     gene            270513..271190
                     /locus_tag="STL6-S73_scaffold_1_prodigal-single_304"
     CDS             270513..271190
                     /product="hypothetical protein"
                     /codon_start=1
                     /transl_table=11
                     /translation="MKNVYSIKCTQLTPTHEEKTIGYEDMLEKFESVTSEEYIKAHKN
                     FADGICSAALADRLPYNYCIERCGKEQKGMVYLTDSFATKLAALAYGVSEWLLEYYAG
                     TRCFAHLSFDDCDTMTDVQVLPIANCVLNKEEGDLYDATWKRYIETAAKDLVPKEGLS
                     NDKYAAVCRCVEEKLYIIIYRTAVLLKNHPEKLSMTCNIKIDIYNFGKIMFNEMLAAG
                     IPAVCGA*"
     gene            271385..272341
                     /locus_tag="STL6-S73_scaffold_1_prodigal-single_305"
     CDS             271385..272341
                     /product="Uncharacterized protein n=1 Tax=Firmicutes
                     bacterium CAG:102 RepID=R5AP24_9FIRM"
                     /codon_start=1
                     /transl_table=11
                     /translation="MSEISEKTIVAHEQTLNAMANVNAVDGFDPCLVTACYRDEEGKS
                     RMYLQAEPAMLWFRLKHPNGRLEQVLTRANDQMATVEGRVIDSNGNLLANAFATRYRS
                     DDNKFGKDYIQNAGTAAIRKALGNCGFGTPANAEYIEGVTPLFTAVDDEDTPVDSGVP
                     TRIPVPPIPKEYQNQTPVMVEDTPDTPAATPKTTKRATRKNAKAEAPAPTPAPVPEEP
                     AIQNPEPTPAVKKEAPAKPATAPAQPPIPVPPTPTTAEVEPKTLEEALAFKISVGRFS
                     GKTMKEVVDSGSGAAITYFLRPQYAGKPIQTAARMVAGQYNL*"
                     /db_xref="UniRef100_R5AP24"
                     /db_xref="cso:CLS_06210"
                     /db_xref="R5AP24_9FIRM"
     gene            272377..273576
                     /locus_tag="STL6-S73_scaffold_1_prodigal-single_306"
     CDS             272377..273576
                     /product="DNA primase (Bacterial type) n=1 Tax
                     =Thermoanaerobacter tengcongensis (strain DSM 15242 / JCM
                     11007 / NBRC 100824 / MB4) RepID=Q8R8I0_THETN"
                     /codon_start=1
                     /transl_table=11
                     /translation="MPWNFSMETVLELVGAKTRGKVSRAGEIEVLCPNGVCGHKKQPV
                     YFSVNLARGQYNCFHCCSGCPYSGGMIDLYCMFAGIDPHDKKAAKKSFSQALSGTTIQ
                     AKPASVIPKDVDLDLEARPDDELDKVYRAVLKELTLKPEHRENLHKRGLTDEVIDKCL
                     YRSVPERWTSVLMNLRKQGISFIGIPGFYEKDGKAFSACSKPGFFIPYFNVHNQIVGL
                     QIRFDKGDKRYRWFSSVGYKNGCSARNIASYGIPEAMPTCNKDKVIYVTEGALKAHIA
                     CSLSGNRNPYIALAGVNCFNQWEETCEYLKSLGVTHVIDAFDSDRENNVHVRNALKKL
                     YAIAERYGITMTRFNWGTTYKGVDDYFLAVSQGSVLLPFIPKEQEQKETAAKFVPFIP
                     KSMHKGA*"
                     /db_xref="UniRef100_Q8R8I0"
                     /db_xref="tte:TTE2018"
                     /db_xref="Q8R8I0_CALS4"
                     /db_xref="Q8R8I0_THETN"
     gene            273580..274572
                     /locus_tag="STL6-S73_scaffold_1_prodigal-single_307"
     CDS             273580..274572
                     /product="hypothetical protein"
                     /codon_start=1
                     /transl_table=11
                     /translation="MATDNNNRIKEKDNTVIYQIQGPKSFLKVKMDWANIDKIHLSFV
                     SHTGRANGCAQVSHIEGALRINGGDGALYFCEAILSGSMATRRQRAIKEAQASNARYP
                     QPIFTYNGGSDAKGERPVMWRQISLAPGAKTDYVLQVTEAEGVKNDLGGFQKKQGAKS
                     TFISVGCSRQELVAMASAIKLHWTAYIANPTGYMAIHGREANGMPFPMEPAPKPAATS
                     ALPPAPQPAQQTPAPAPVPTPVQSTLPDMAYAVYDSMGEGMEIAITSDKALETLQRKI
                     KDAKASGGWVRRDNTKYESAKANILSGANGIFPVELCKGDESMQIFVVTCRVVK*"
     gene            274687..274971
                     /locus_tag="STL6-S73_scaffold_1_prodigal-single_308"
     CDS             274687..274971
                     /product="hypothetical protein"
                     /codon_start=1
                     /transl_table=11
                     /translation="MTTVGDMMDRIFAFIQSADLRTVVDVVVIAMIVWFIIRGVSRLF
                     ETIVLGGLSLYAISEMARYLGIEVDYPALFSQISEAIQNLLAFINTHLPG*"
     gene            274999..275538
                     /locus_tag="STL6-S73_scaffold_1_prodigal-single_309"
     CDS             274999..275538
                     /product="Signal peptidase I {ECO:0000256|RuleBase
                     :RU362042}; EC=3.4.21.89 {ECO:0000256|RuleBase:RU362042};;
                     TaxID=1263062 species="Bacteria; Firmicutes; Clostridia;
                     Clostridiales; Lachnospiraceae; Butyrivibrio;
                     environmental samples.;" source="Butyrivibrio crossotus
                     CAG:259.;""
                     /codon_start=1
                     /transl_table=11
                     /translation="VPTRTEKLKQAFNEWEIPIAAFAAALILFKFVFLLVFIPTSSMY
                     PTLPSPCYSISIRAAYWFNDPVRGDIVLFRRDNGDKTIFAKRLVGMPGDTIEIKHGIT
                     YINGEVFEEDYLKETPDDESYGPFQIPEGCYFMMGDNRNHSYDSRKWNEHFVPRKNIL
                     SKIYYSNSLEEFVSDQQQE*"
                     /db_xref="R5LEW7_9FIRM"
                     /db_xref="cth:Cthe_0350"
                     /db_xref="UniRef100_D4S0Q4"
                     /db_xref="3.4.21.89"
     gene            275786..276991
                     /locus_tag="STL6-S73_scaffold_1_prodigal-single_310"
     CDS             275786..276991
                     /product="Uncharacterized protein n=1 Tax=Enterococcus
                     faecium 10/96A RepID=U7TX19_ENTFC"
                     /codon_start=1
                     /transl_table=11
                     /translation="MSIINNTTNTTVSSATTIAPNANPATMPDMFIDDSSELFFKEGQ
                     FTELADFCQWDASKTEWLEEGIRDIRFEASYDEPLCAPEYAKQLKVSEEAVLDTQQHA
                     GLNLTTSIGKKPVGDSATRNICARAMIGMNCYELLRKNNRGSLKEVLNLILAERTGAT
                     HIKYSHEKIRAVHSGRYAVIGNDELLRIMDEYMEANWPDREFISGYVSHELMQVVINL
                     GAYKQQFFRKLPPELCRGYDPAVVMVSSDVAESAVRLIPAFNMGGIIAPMAKEVVIPH
                     IGEDIKGRVTNAFTALLAYFDDAAIDISKLQGIQVVNSKAALVRVFTKYGMPKDESRE
                     ALVAFDSVYGNAPVTAMDIYLAVCDTYGSVVRNHMQDAKKIFAAADCVARTARTRWSD
                     VDMPGKEDL*"
                     /db_xref="UniRef100_U7TX19"
                     /db_xref="U7TX19_ENTFC"
     gene            277081..278262
                     /locus_tag="STL6-S73_scaffold_1_prodigal-single_311"
     CDS             277081..278262
                     /product="Putative phage-type endonuclease n=1 Tax
                     =Clostridium cf. saccharolyticum K10 RepID=D6DFD4_CLOSC"
                     /codon_start=1
                     /transl_table=11
                     /translation="MASYDGTNKSSAGGAQHLPYWEIKTEYTKSLYNEAMGMASQEAV
                     EFCNPDGYNGPDIEVDASTLTSDQWQARRANHLGGSDISAIFGENHFKTNLDLYYAKT
                     GKQPLVPEEETSQSRLNKIWGHISEEYVDAWLSERYPYNDIITDTNIYAMPGKPYITA
                     NIDRMMRKPDGSYCLVEIKTTSTFNRSEWENGNIPIPYIYQVRTYMAILGVWECVVVC
                     MFDRDTLIANTIKRDLDEEMRIIQGCDEFWMNHVIPHIPPEPIGAPEATLKTIHKYAG
                     DADKKAPSVALGADFAELCEKYSEKKAQRDAAKRTFDKLDEECKDMVVPFAAAMGKSV
                     LAETVGTDGTRWLLKYSPRMSRASVDMQKLEALYPKAYKDCFIPQKESSRVFTLKAAK
                     S*"
                     /db_xref="UniRef100_D6DFD4"
                     /db_xref="cso:CLS_06180"
                     /db_xref="D6DFD4_CLOSC"
     gene            278565..279008
                     /locus_tag="STL6-S73_scaffold_1_prodigal-single_312"
     CDS             278565..279008
                     /product="hypothetical protein"
                     /codon_start=1
                     /transl_table=11
                     /translation="MALLIYKSHCTPYFFHFTTIKLSTNKERVFTMNTTMENIEMIRN
                     ALNPCITLEADDLVYVSLRNNIISLFDKPDDVPTHRVRFARFAEEIASQSYENGDELP
                     VFEEIEDGVYEWREVSPAWHDIDTGVTDGFCHFTRPCPQRRSHRR*"
     gene            279192..279566
                     /locus_tag="STL6-S73_scaffold_1_prodigal-single_313"
     CDS             279192..279566
                     /product="hypothetical protein"
                     /codon_start=1
                     /transl_table=11
                     /translation="MNKIKKIAENVYYSIFNIVDYASYTFFHFFFGADIVTKVVVVAL
                     ALVGLFFLVKALFSLAVTLAMKVVSIMATLVLKAILFLMKAMGNLFLFVFVPLGFFGL
                     TKPFKAKYRGKKRSKSVKGKEE*"
     gene            279833..281512
                     /locus_tag="STL6-S73_scaffold_1_prodigal-single_314"
     CDS             279833..281512
                     /product="hypothetical protein"
                     /codon_start=1
                     /transl_table=11
                     /translation="MKNERSIPFSQSWCSLVATDVCRNPAPKKRFLDEYESSLCYRKS
                     AKEIIQKGLFLDIVNVQAQKRVEAVKVAAVVYFLMFGNQTPAYTKLLSLFGREYAHMT
                     DAVSAIYKDTLGRNGLSKYFSKNSDQDSQGEMAIFVIYLLASPESKLIQNQAKYGLLF
                     TTFEKDANAETAATEQDTILQKYGVPLQRNLFDYTREALIATKKTDISVKGINGDVNA
                     RNWFDYESYGFSCRYDTLLSMALHDAGVSEQPALERTITKQKFTDAQKAAAKSVYFTK
                     LDEEHHNIDGGDFFAMIDDETIEMNEDGTIVAEEGAAVPTLALINLYNMLLPMYLAVR
                     NLGEAYSEEVKATLSNELFGNGDRNSNEEALVKRIEQLEKQLAGAKENEERAVNAANA
                     AEQKLAQSKKRENALSVKLEAAYDEIDELMARIPEEPDREGEDEQEIEEIIEPASETE
                     VVDYAAVLDKLMMEHSVVIVGGNQNLMKKFQVAHPNASLVDKDMIAACDQQVRNADVV
                     MFKVDSMSHALYGKCKAICHKYDIPFCYLPNVASIQRMEQSMCEQLTDILG*"
     gene            281688..282146
                     /locus_tag="STL6-S73_scaffold_1_prodigal-single_315"
     CDS             281688..282146
                     /product="hypothetical protein"
                     /codon_start=1
                     /transl_table=11
                     /translation="MSEYIRNNPVMRSIEERRKQDEEVALQAEDLKLVKPLVGTLKDE
                     AELEVTLQQIIYNLCDNVKSYNREMRSCMAKLRESGPGYFFILTKENAVWVSSPSNVV
                     TPNTDAFSVWSYYKFSSDVNAYLMLVTDTEKMEGNIRRLDYPRCMEVLSN*"
     gene            282163..284442
                     /locus_tag="STL6-S73_scaffold_1_prodigal-single_316"
     CDS             282163..284442
                     /product="ATP-dependent RecD-like DNA helicase {ECO
                     :0000256|HAMAP-Rule:MF_01488}; EC=3.6.4.12
                     {ECO:0000256|HAMAP-Rule:MF_01488};;  TaxID=1262989
                     species="Bacteria; Firmicutes; environmental samples.;"
                     source="Firmicutes bacterium CAG:94.;""
                     /codon_start=1
                     /transl_table=11
                     /translation="MGTIIKRCSVSKILHIKESSAGAFTVCFFTSNLKGQAQSFPENI
                     QTYGATAYFKVSSQHLPAKLLEKMSFDLEGHWEKDKYGKTQNEQVFVAEKASESLPET
                     HGEIVKFLVKNCKGVGKVMAEAVAASFGENTLDICAHKPRRLLGIPKMTETLLGNINY
                     ACVSALVRSDVQTLLKNADVGVEAINKLVEAYGDEATNILKSEPYKPVDLLGFLTTDK
                     IAVSLGEAPDSERRLRAAAKEAQKRACSKTGNMCAELNTMLTQMRELTPDVDKTKLTE
                     AVDKASAAFNVVKQGQYYYSKSDFITERDMASKIAEFANEKPTKEKEIEKAFLEWQKE
                     NAMILSPKQAEAVRNLRYRISIVTGGPGTGKTTCLRAIMDVYHKVWPSEHILLMAPTG
                     LAAKRMAESTGMNSATIHKACGLVPADNPSGFAAQGECRICGFVGIDEMSMVGEHLFA
                     FAVDAIVNSPSTRIVLLGDTDQLAPVTRGDVLRDLIQCGVVKTVRLDVNYRQGSTSTI
                     TDASIKIRENRAYSGITRNLKFDDEFNFVSITDPDKKQEANLILEKIIEEYKRGVMKY
                     GIEGTIVLTPTHYDRGTPTGYLCKNRVNTAIQAAINPRSDEKPSVEVNHQIFMVGDRI
                     IQRKNTDNAINGDLGTIVAITKDGNETHVEIIFDSREDVLVYDSNNVKDIELAYAITV
                     HSSQGCEFPCCIFPVSSTYGPMLTKPLYYTGITRAKKNLVLIGDEEAFKKAIRTNRTQ
                     GRKSLLGPRIIKRVKETEK*"
                     /db_xref="R6YM54_9FIRM"
                     /db_xref="csc:Csac_0197"
                     /db_xref="UniRef100_R6YM54"
                     /db_xref="3.6.4.12"
                     /db_xref="3.1.11.5"
     gene            284652..285086
                     /locus_tag="STL6-S73_scaffold_1_prodigal-single_317"
     CDS             284652..285086
                     /product="hypothetical protein"
                     /codon_start=1
                     /transl_table=11
                     /translation="MSGNDLRKRSPLRNMQMALGTAGAMASAAMMSTSFAFAAGTAAD
                     GVTDALTTVFDIGNNVAAAFSSGLQKIVVPIGIAVFVYFLVRMLLASDPKDVQMYKKR
                     LITTAIIVFVAAIVPGLIKISSGIGNTVNDQLNNAAGGMGVQ*"
     gene            285240..288824
                     /locus_tag="STL6-S73_scaffold_1_prodigal-single_318"
     CDS             285240..288824
                     /product="Putative histidine secretory acid phosphatase n
                     =2 Tax=Leishmania mexicana (strain MHOM/GT/2001/U1103)
                     RepID=E9AU82_LEIMU"
                     /codon_start=1
                     /transl_table=11
                     /translation="LAICLAIGMNSCIAFAGLTDVVSNAIGMFISAIANGILGMADFI
                     LTPLFSITTMKTTDIAAYVPGFDSNDGGVGGFFSKAIGAIATTIAGVLITCRIITYLI
                     DLMNGEKLEPISKLIWNAVFGIVLTITGKTLLSIFFDEIISPLSTALADGVLGSDFSF
                     SFASTGRTLTGLGDAADGFQLGDIPKLFVVILLLIVIGVNLVKLGLECAERYIICIVT
                     IALSPLAFATAVTDGTKQTAKNWFEAFWAQSVLLILNIWVVGVAKTALANDMSGSNMD
                     SFVKWALITYAYLKIAQRLDDMMQTAGLKVTRTGGLDIAGELRNTAMNTVAAAGDAVS
                     AARVLHSGTKKLGAVGGKAIEGLGTIVRGGATAINDEKNKLEALSRASKDGDLKMSAK
                     KEGQTQEELRKERSDEKKNFLQVGNVSQANDRVENWQNASTPKAKAKALAKLNSDKNA
                     MQGVEKTLQDNSMLQKGAEVESFSEKNGKLYANVIKEDKTGTHMSQVELKSKDGKLTP
                     TGSKSKLDVAPDGKSATLKTENGTFSLKNKEANREDGQEIWEATQTKDAAGNDISEKD
                     RNKQQFFVPEDDLNNNLTSAEAAAQAFSTSENGEQSVEEMLAGKASDELKDSDFEDDA
                     AEKTPTQESAGVAPMQEEVATSAEIEPTEEDNSMAVVDAEPESKENHSFDNYLSSATP
                     STETADSAAMEKPDASAGLYDSSADVEKYENAQTDSTRNAALNNLNKEMPRDGIQDAL
                     IRENAMPRGATVESVTANNGQLQAHAVKRDSTGTTITSVGITNGNKGVETTGPVSTTQ
                     ISPSGKTVTLTNSEGTFEFQNKGTDKDTGRTSWEVTQTSGKDGAVIPEAAQTTQTMQV
                     DGTAGQNNEQAAIAATEAFSKSSDDTPSVQDTLVANTQAETANVQQESMAAVQQFKAT
                     SAPHKETAQPAEGVDTPTAQAAPEEREQASAALNTTRVRAGVQQTLSEQGSIGKDETV
                     RNIRTDDAGKMYATMAKEVDGNTVEREAEVTVNNGNLSLGKETYNAKTYADGTTIIKT
                     EAGTFGAKYSIGDEVGTSNVTVSQILDSNGQYVEHNGNEKTRTIKLHNGDDITHCTVD
                     ATAYMNSGDGASGGTAVTEHQLEAIDAQTTQPQNSAPQTAPTTTKTGSTSQTSAPTSA
                     KPQKQEKTEAPSSTAPSMHTKAKTGYSQEKQWEKYGRPRNKGAGSQKK*"
                     /db_xref="UniRef100_E9AU82"
                     /db_xref="E9AU82_LEIMU"
                     /db_xref="smb:smi_1662"
     gene            288959..290728
                     /locus_tag="STL6-S73_scaffold_1_prodigal-single_319"
     CDS             288959..290728
                     /product="hypothetical protein"
                     /codon_start=1
                     /transl_table=11
                     /translation="MAGFGANASGTGNMADDMAKDAKELSKTAKNTAKAAVKDAKAVK
                     KAAGQIASGNYLGAAKTAIENPMTLLKVALVALGILCLPLFLVITCAVFLIEFPSAIV
                     ESVQSAITESVDSITLGWEDFKAELSNGIDNFISILTTGKESDYSQAYRDDLAIANDP
                     NFYGYTGTSNMMVAVLNNYFRKAYTEYNEKAVKKAEKKLKELTEQAKSEGISEEHIYT
                     SVDPEIYDEKNYLNWTFYIMAGESCQSKNESGMHFHIKDMIAAAKKMKKEKLWKVDVT
                     NSYKPDEGTRMWYEPEDVEVEDTDENGNPLKDKNGNVITHTETRQVQHTEKYKYVVIK
                     VTYKYSPAAGARKYILDEFGVTDEKENDNDMSDVEVFDEQVAALRALYNAKEALFEDN
                     ASLDYDPNSPVAGNGGGIYSMVISSTLSQLISQFYASHPADTLFDAPAVIGGPWSGWK
                     DSVTSSLGVVRGGIAHNGTDIATGIVQRELYAPSQGIIVSVQDGYANGVRQYNGNAQR
                     GNFVFVYYGESSSGGVFVLYQHLTPGITWRAGDTIPAGEVIARTGWSGLCYSSHPGGT
                     GEHLHLEQYFGTMQVDPEKNMSS*"
     gene            290776..292134
                     /locus_tag="STL6-S73_scaffold_1_prodigal-single_320"
     CDS             290776..292134
                     /product="hypothetical protein"
                     /codon_start=1
                     /transl_table=11
                     /translation="MKHNFKKAVAISLAATLVCGCFSGCKKKDDNVATSETLPVATPT
                     INQTDTPSIEHNITGDVDTSGGNKTVSGKPVLTKLVVGTPNNCNQNGYMEATSIDGEY
                     CYKQKEKATKYKNPVPLENGDGSNTILSTGHTVYVRKLYDDAETSNTEDSSSSEVGTV
                     NDNGEQYIITDEHVEYSSGYYDENGNYVETTSDTNKDSSSPLIDENLQKCIISGAEIF
                     DIDNFSNEIEYPSDYAQLRKEGTCERLYIYTSKDAYDQAVKNRNDGQAILNGDQAAPM
                     HCVILNGSLVPNLKFSTNDDGRLCISLRELAEAYDTNTEFDDVAHLLTVPTIYGECIY
                     IPTKGALHNISEYFEISNSDKTFVFTNRNTCEFWKDTFTLADDDDMVMPIEDIARIFG
                     WDFWYNDNILSVVTDSLDDTNEENFILQETQSTTTSYDLEELDESDSDSSDSENSESE
                     AN*"
     gene            292137..294317
                     /locus_tag="STL6-S73_scaffold_1_prodigal-single_321"
     CDS             292137..294317
                     /product="TraG/TraD family protein n=1 Tax=Collinsella
                     aerofaciens ATCC 25986 RepID=A4E8F0_9ACTN"
                     /codon_start=1
                     /transl_table=11
                     /translation="VTRWDAIKTKFLLLSKGEKLIFAFIVSFIVSLLPAGFFAAFMVG
                     EWSAGLFRMLKLSVTTSYGLAIALIFAFALTFVAAMIFRKNMDLNGAKEIDDRGMITS
                     NAGTYGTAEWMSEAEAKQVYEVGPVEKVTGTILGQFTQEGEEVIALPFEPTGNRNLIL
                     IGPPGSGKSFGYVRTAVFQSIVRGESVVVTDPKGEIHNDMRKLLEANGYKVKVFNLIN
                     LDLSNAWDCVQEIYDPITGNIDDQRVITFCKTVITNTGGGAGGDPFWESSEENLFRVA
                     VSYCAFMRETTLIKIYERRTKELLTQLPFITEEDGDKLIEIVKNPESAMFDRRKVVEY
                     LAENFYGKEEGNKKLQSWEDDAPTCNISDIYNALLHNDLNSWEDNFKNVPLNHPAASA
                     WAVFKGMGERVQPNIVGGLNTRLQLFMTYKVRRVISNDDIRLANIGAEKTALFLIISD
                     DNASMQLLSSLLLSFLFKDLKEAFDAVGGEGRIPVNVVADELANTGVWPNFEKTIATA
                     RSRKIAVSLILQSLPQLTQLYGEENAETIIGCCNTMLVLGCNDKYTAEYISDKSGIVT
                     IRAKSVSDSRASTIGLRGAMQGYSLSEGDGKRNLMNPDEVQHLGKEEILIMTNGQNLL
                     KAKRFGFIHHPLFTDPHFVPTKWAELPRTVDLYPNARKHDALESLVGDIQKQKEVNTS
                     IAQKRTEEKMNPHNSRLSKEELLGGNKKPEKENAFTKKSAKSKK*"
                     /db_xref="UniRef100_A4E8F0"
                     /db_xref="A4E8F0_9ACTN"
                     /db_xref="ele:Elen_1502"
     gene            294493..295671
                     /locus_tag="STL6-S73_scaffold_1_prodigal-single_322"
     CDS             294493..295671
                     /product="hypothetical protein"
                     /codon_start=1
                     /transl_table=11
                     /translation="MNENEMLNATPVEVDEVTTPAVADEAAEAVETAPEVETAEVDTE
                     PAEADGVAPEAVPAPTDEGVDEEPVEESRPRAARRSDDDLQIGAFIDDGNDMLKVDMP
                     EDRRARDLAEMRRCVADNKRNPRRFLQGKVFGVRPVGTGSAVVEVTRGTLRVMIQAED
                     FFHFSQMKGIENDDEATRQRRYLRKAKLMNGAIINFCPYMEAESEDGEVVFAGSRQDA
                     MQLQRNRHFFGRNADVTNGTRAAASILSTGPDYVIAEALGVETSIGAASLSAYEYIDN
                     VAEKFHVGEGIPVVIEDLNVDAENGTVSLRMNRAILERRANPAMNIHSLARGGAYGAT
                     VTSVNDRFYRLIVDAGNIQARVALTASDELLTRGDRVTLLVYGYDDKRNYVWGACHKV
                     *"
     gene            295811..296146
                     /locus_tag="STL6-S73_scaffold_1_prodigal-single_323"
     CDS             295811..296146
                     /product="hypothetical protein"
                     /codon_start=1
                     /transl_table=11
                     /translation="VCENLSVRSGSFYSHLDDKDLFIACNVQGEKIEMSVSTSFDKGD
                     VDIHSVENCCEKNAAVVSLNVYEHGVIASVKETALLKAGTVNDTMLVFELLNRCCAVM
                     HNIIGKRGK*"
     gene            296150..297373
                     /locus_tag="STL6-S73_scaffold_1_prodigal-single_324"
     CDS             296150..297373
                     /product="Putative uncharacterized protein n=1 Tax
                     =Coprinopsis cinerea (strain Okayama-7 / 130 / ATCC
                     MYA-4618 / FGSC 9003) RepID=A8P422_COPC7"
                     /codon_start=1
                     /transl_table=11
                     /translation="MAREETEPNVYNIPKNAFDTGYVFGGLFRTRNFVEGIIVALPFL
                     GIFAYGWTKLGWDILSTVAYCVILCAGAFMATVIGVDGDSLFEFIARVIRFRKNRRIS
                     KYNPRIKTELEPDYLIHDDKLLPKEKLKRAYESIKGKVVGGEENAISADINSDNLHIY
                     YDDDENFIEKPEELKTQAELKAEAKQRAKEEKEYIKSLPRSERKAAKAALKQKHKEEE
                     EAKKQREAEQEAMIQAAVQRRLDKAERVKQAQARAKLEEENAAKENENISSESIVQQT
                     TEESTSDVQSVDTLQHSEAEAVRAEEKTPAIDTTVQDDSEEIEVELLDIEDKPVEQKQ
                     PVKSTVSPISQYVGLDEEIEVDIDDLDEIPLTPTERYQVTHLGARKITRKGKARPKLN
                     TNTSLNDISIFDSAR*"
                     /db_xref="UniRef100_A8P422"
                     /db_xref="A8P422_COPC7"
                     /db_xref="elm:ELI_4067"
     gene            297382..300072
                     /locus_tag="STL6-S73_scaffold_1_prodigal-single_325"
     CDS             297382..300072
                     /product="Uncharacterized protein n=2 Tax=Clostridium
                     RepID=A8RZW1_9CLOT"
                     /codon_start=1
                     /transl_table=11
                     /translation="MFRKKNKEQATPKGVVGTNIEDIRLTKKEREEIEKAERARIQKQ
                     MAEQKGRYQIIKSTQRVIPIDDIYNGVIITKDRRYVKILEFRPINFAYMDAETQNRVI
                     SLFYQTFKAAPCNIQFKTFARKADVESTIATVKSYYEEEENQKRKRMLKAYINLLRKT
                     ALSVGITRRFFISIEFQKTISNDGSNFEAVVADLNAVAANIRSHMEQCGNIYIQALGD
                     KDHNEDAGIHQLLYQMLNRKKSETVTFHDHVNPIITRYLEADEKGMKTSLQAPELIAP
                     AWIDFTHYNYIVIDGKFYTFAYVPSQGYSQQVYAGWIAMFVNAGEGIDVDMFFEHISR
                     EAVFNKISTQLRLSRANAMDSHDTDSDYHARVEKIASAEYMLQGLSSGEDFYYMCTLI
                     TIVGDSLDDLEYKYDALEKRAKGQGMKIRRANFMMEECFESAILPLAKIHKDIKRKAQ
                     RNLLTSGVASCYPFISFEMQDPDGVMVGTNRANNSLVTIDMFDTDIHANANAVILGSS
                     GYGKTFTAQLFALRLSEMDTQVFIISPLKGLEDYGGGCKAVDGQFISMDPSSVNSINI
                     MDIRVPDDEDAKDMDEYSAGSLLTKKIHTIKSFMHLVVKDLTQEEEQLIDTCLITVYK
                     KFGITNDNNSIYDRETGQYKKMPLLQDLHKEMLKYQELHRISNILNPLITGSMACYNR
                     PTNVDLKAKYIVFDFNGMKGSILTMSMFVVLDFVWTKIKEDRKKRKAVFIDECWKLIG
                     TDSNEMAAEDVVEIFRTIRAYGGSAFAMTQDISQFYEYKGGKYGKAIIGNADTKIIMH
                     LIPSEAQALQAAIQLTDAEMENVSSLQRGQGLVCSSSAKLFVDFVAADYEKQEITTDA
                     KSFYMQEKALKEKQHQEEQARLEAEDKEKPAKTNDNSKKH*"
                     /db_xref="UniRef100_A8RZW1"
                     /db_xref="A8RZW1_CLOBW"
                     /db_xref="cso:CLS_32180"
                     /db_xref="A8RZW1_9CLOT"
     gene            300357..300947
                     /locus_tag="STL6-S73_scaffold_1_prodigal-single_326"
     CDS             300357..300947
                     /product="hypothetical protein"
                     /codon_start=1
                     /transl_table=11
                     /translation="MSEVHNNDIRELLDTIPVIPNELMEEYLVRQYNITPNKAREIIY
                     SACRKGANRRPACYVTNDGLAKADYITMNSLVRKRCRAFRVACEFLPESRQFSIPSTC
                     PWLLSFCFDGSVYYVCEFEKGKELIVADMIRNNGIREEMMPVTSRIAIMRPGANRELL
                     DGCGIRFFCTVDDDYNLEVTEQVEDDEVWDGVPVIK*"
     gene            300910..301698
                     /locus_tag="STL6-S73_scaffold_1_prodigal-single_327"
     CDS             300910..301698
                     /product="hypothetical protein"
                     /codon_start=1
                     /transl_table=11
                     /translation="MMRFGMAFPSLSDYKRYIEENGEPVGVTSKAEQTGNLLAPTPYS
                     KSAKYVKDKLKKASDYMAQLPDMQSLRNNTSEDTLNAVSVEILKAERAILTSFEGKER
                     QEPYEKAHKSALIPDDFCQISQPKNGILKIRYSSFLPPFHYEWYSRKARYKNEVNQYF
                     LDAEFDYITEAVLRKFIAKNGPVSVPPEHLYLVFRRGIVLGGAMPIDSNNVYTGAITN
                     AISRVLQHGDGWQLMSFVYTAIEDKQGPYLDVILCQKEDITKWL*"
     gene            301655..303139
                     /locus_tag="STL6-S73_scaffold_1_prodigal-single_328"
     CDS             301655..303139
                     /product="hypothetical protein"
                     /codon_start=1
                     /transl_table=11
                     /translation="MLFFARKKTLRNGSKRSCIQQFQVCKNTTFLGAQKYAPENVVFL
                     YMDFCEAVGILEPPLVCNTESKGQKRGDKMTHEQKLLCYLYGVDSIQRRQLVIALPDI
                     PYQSLTLTVRNAIKHGYIEVFRKDESNYLRISPDGIKYIRTTAKDSLDSEKRATMKRR
                     FKGEQGRRLNRVETTSCMCRAAGIKLAKEEGIQLTNILNANTKDYEKFMENYFYNKGL
                     LFLSDELSATIKATNTVGEEYTTGMSRLVGAIINSKGIYYLYCTLDKLMKWIISYEKR
                     RVSAITALLQNSNAATENQDFQTACAIQPKSIIIGKTCAMIPKIITGDKYGKNIKRAG
                     EATITNKLMTLANLEEVYKHNYFVPTDTLGVELLSRTVTLTRDDLNQMIEMWLSEMTD
                     KHTTVEAREYVEAYINDEESKTLVFPIIELEELVYQKAVKEKYHIVCERGTQDGISRA
                     MGNKVIDFKDMNNESMPAHKYDDDGIRRDGINPLTHSGYWEEEQ*"
     gene            303136..303447
                     /locus_tag="STL6-S73_scaffold_1_prodigal-single_329"
     CDS             303136..303447
                     /product="hypothetical protein"
                     /codon_start=1
                     /transl_table=11
                     /translation="MIAIRVCPICKKAFEGRVGVPKVYCDECTMLSDYAAMDTARSQA
                     AWFFEDFGDEDEREDEKHESEQETDTAPLITITDESKLPKATRQSRESLLELISSRKR
                     S*"
     gene            303702..304367
                     /locus_tag="STL6-S73_scaffold_1_prodigal-single_330"
     CDS             303702..304367
                     /product="Uncharacterized protein (Fragment) n=1 Tax=human
                     gut metagenome RepID=K1UHL0_9ZZZZ"
                     /codon_start=1
                     /transl_table=11
                     /translation="MTKKIIIPYVAAILAMVVCISVAADDGAVVARSYAGYNNKKPSV
                     ASENVYRPVNLSWDNTFKKVTAEEALGVKDGVLVFAFPQCPFCRNLIPELAEVAKEEN
                     ETIYYCQVDEYRDKYEFDSFTGKPVKTQEAGNGYYELLDWLGDYLNDYAVADNNKNKI
                     KVGEKRISAPTVIRIENGQPVSTWLLEDVEDAGYPTNAFDTWCGDTQDKVTESLHNYF
                     EEK*"
                     /db_xref="UniRef100_K1UHL0"
                     /db_xref="K1UHL0_9ZZZZ"
     gene            304371..304568
                     /locus_tag="STL6-S73_scaffold_1_prodigal-single_331"
     CDS             304371..304568
                     /product="hypothetical protein"
                     /codon_start=1
                     /transl_table=11
                     /translation="MKNKEKITMGTILFVDSQYIVTAILMRLFFAVTGLADKMTTGTA
                     IVYFSLLYLLFAVGALEDDDD*"
     gene            304680..304934
                     /locus_tag="STL6-S73_scaffold_1_prodigal-single_332"
     CDS             304680..304934
                     /product="hypothetical protein"
                     /codon_start=1
                     /transl_table=11
                     /translation="MVYEVISPRGRGTGNIVGVHTESPQCIDSLDMQKAMVAGGSKIT
                     FEGTEEEYEAVKDKLHPKTKVTIKKASAQRKQKTTNKTTR*"
     gene            305052..305798
                     /locus_tag="STL6-S73_scaffold_1_prodigal-single_333"
     CDS             305052..305798
                     /product="hypothetical protein"
                     /codon_start=1
                     /transl_table=11
                     /translation="VRDFTNTYDAFMHCDVNKLAEAFASMYHSEGEDCDRLSSAKQEV
                     NEAFMRMKTITPKVETNQSILLVCKDFGDTGDDVSLIKAKDLSVWKEKHKEKTETISD
                     EMLTFMSTDDIMDAAMQQELPTRYAIELCSWDEILGWKLAPSSIYIYGLEFCLSRVLW
                     EMTFFGVEPHGVEKAKADLDASIEESKKNLDENGKPHGIPFEDFVKELLGDDYTEDWY
                     PEEEQERDRRNMAIASYKGNKEAEYLLLML*"
     gene            305840..306628
                     /locus_tag="STL6-S73_scaffold_1_prodigal-single_334"
     CDS             305840..306628
                     /product="Ser/Thr phosphatase family protein n=1 Tax
                     =Blautia hansenii DSM 20583 RepID=C9L7M6_BLAHA"
                     /codon_start=1
                     /transl_table=11
                     /translation="VLLHIFGDTHGPDEIFKINPKKFLDRDLTKDDAIVVCGDFGLPF
                     FPTDRIPANELKAKNYPQHNIKSARAYKMYTDWLASFPCNIMFVDGNHDNHAFWAEQH
                     TEQWNGGLIQRLPEAANVIHLMRGEYYTIDSMTVWCMGGAESIDKIYRTEGVTWWREE
                     IPSMKETWHGFDTLEEHGNKVDIILTHTLPQMLMPIYFRDISPINDPTGVYLNEIYRR
                     VEFKQWFCGHMHRDVDKPMYKLRVLYNQVAEVNTKECWGSGEQT*"
                     /db_xref="UniRef100_C9L7M6"
                     /db_xref="C9L7M6_BLAHA"
                     /db_xref="cbm:CBF_1912"
     gene            306625..307470
                     /locus_tag="STL6-S73_scaffold_1_prodigal-single_335"
     CDS             306625..307470
                     /product="Bis(5'-nucleosyl)-tetraphosphatase, symmetrical 
                     {ECO:0000256|SAAS:SAAS00088338}; EC=3.6.1.41
                     {ECO:0000256|SAAS:SAAS00088330};;  TaxID=1123866
                     species="Bacteria; Proteobacteria; Gammaproteobacteria;
                     SAR86 cluster.;" source="SAR86 cluster bacterium SAR86A.;""
                     /codon_start=1
                     /transl_table=11
                     /translation="MNDIYVVGDVHGDFKKLIEALIASNWDEKTDKLIFVGDVVDRGI
                     ENAKVVNFIADHKDTVHLVLGNHEYEHRQMLWYYKSLAQSPTVKKLAAWVFLHYKQGE
                     HIFRTKEELEGLRCSLEERKKILASRPHTFEGWQKMFITYTLAWESDSLWKIVLYILD
                     NMCGNPYNAEHTIYEFLMGTKKTRENFEAVFENNTQELNITPSTTEKFKQVVITHNNP
                     FGKVNDYDKAEMLPDHQNTLYIFGHIPHKEIVRIDRPNSNCTYLDIDTSIESVSVIKL
                     SDHLR*"
                     /db_xref="J4KRL5_9GAMM"
                     /db_xref="ftg:FTU_0521"
                     /db_xref="UniRef100_UPI00037D6F09"
                     /db_xref="3.6.1.41"
     gene            308297..308773
                     /locus_tag="STL6-S73_scaffold_1_prodigal-single_336"
     CDS             308297..308773
                     /product="hypothetical protein"
                     /codon_start=1
                     /transl_table=11
                     /translation="LRERISCYFRSTAKNIFEKRRRKFLSISSSAGKCWNKTSLSCKK
                     CADAPIIRREKWRTRKVDRTNNSFIQLRVFFSRIHKKSAYRHYVGTPIYDNLEAEYGA
                     LRLSHTNKKKCDNRAAQHSIPWMSRHGRHSPSRTFQSYFNLKRVATRNTRCTIPRL*"
     gene            308793..309035
                     /locus_tag="STL6-S73_scaffold_1_prodigal-single_337"
     CDS             308793..309035
                     /product="hypothetical protein"
                     /codon_start=1
                     /transl_table=11
                     /translation="MDPWMLHMLPARGRPYNSGSAYILGLSCLLCIPAIASLIAIVCF
                     TASESPSNYFQLTNTLYHKFVFKSFVLGDYLQAVHN*"
     gene            309345..310736
                     /locus_tag="STL6-S73_scaffold_1_prodigal-single_338"
     CDS             309345..310736
                     /product="Uncharacterized protein n=1 Tax=Clostridium sp.
                     CAG:138 RepID=R6ARF0_9CLOT"
                     /codon_start=1
                     /transl_table=11
                     /translation="MQKKQDINTKREQYREKRGEEYDIVSKVAYLIGVPDTHWRSEYT
                     GLDTDIYEQLNENKDARVIRNLCSLRTEIERNFKRFSILILMELKNLHTIPQTQSMVN
                     QLHKDGVEIIKANPKLEEYLPKINSLLQQHIDACKTLFPIWINWDFVRQLFIIPGGNS
                     QKKSREALEYYMDNLERYPYRVFIYWQWGKDDEGNLLYNDEKFLSRLYQQNGEVFTGY
                     SNVRGEGKETQRNIYSFVDASEQTVALVDCENCDPLKLCAALQSMQPETLAKITKIIL
                     YNDVNASSAWGLLAKHTKATIEHQMSERVLTGKSLVDVMLVAGCCKEHYANHVNSFLL
                     FSSDSDYWGLISSVNTAKFLVMVEQDKVSYEVVQKMVESDIPFCYLDQFCQGGQSHRM
                     KVDALLSECKRFVEKHFESFNVKEMMNVALLQTRIELSKAEEKQFYERYLKTMRLKIE
                     ADGTVRLLITEEA*"
                     /db_xref="UniRef100_R6ARF0"
                     /db_xref="R6ARF0_9CLOT"
                     /db_xref="fpr:FP2_13020"
     gene            310761..311015
                     /locus_tag="STL6-S73_scaffold_1_prodigal-single_339"
     CDS             310761..311015
                     /product="hypothetical protein"
                     /codon_start=1
                     /transl_table=11
                     /translation="MDIKEKPSTTEWTPIAKEGNPKKAGKYIVTRQKPTMTTTAFFEY
                     GEWWDGPLHEWAWPEGMIVAWQPMPAPYTGKEKPPLKIWD*"
     gene            311061..311855
                     /locus_tag="STL6-S73_scaffold_1_prodigal-single_340"
     CDS             311061..311855
                     /product="hypothetical protein"
                     /codon_start=1
                     /transl_table=11
                     /translation="MSIIQAYATRYEKVSYYDSEFVIKGVLRIDTREYGFTHYDGAFA
                     FSRLKIKAGKVKAVYDEEDGFQMQQGRDTPEGDLLYTNQEKAVEYIRDAASAYLITTL
                     DAWVEYFNFATSCAGPFAYRLTRCVAYPDEKFRCTVRTPSPNCALVYSFGFDEEEHPR
                     LESPLFLGTELLETSIDTDFVTGPGRWLSSIFMLNENESGLPLDRDYSRIVSLETALD
                     CKIQFAGFPDSPHPAHSCKLILFSDLLQKKKQDEMGVPIRHIKHKP*"
     gene            311915..313612
                     /locus_tag="STL6-S73_scaffold_1_prodigal-single_341"
     CDS             311915..313612
                     /product="hypothetical protein"
                     /codon_start=1
                     /transl_table=11
                     /translation="MANTNIPKEMTLGELLNKYAERMALFASRSSACVKFVNEYREQH
                     REEVNKYIKDICKGRYPLHFILGLNSQQCRDAVLCMACIFHNDEADEPKFARELLSVY
                     MRSTKKEKLPPIDEKTLKTTYQKIEAAPDNDQSKYTIAYDAFAQNLLNTSSRAFFAAY
                     APQYRNFETCRDKIYTNALVAIMLPENANTTTKVRYMERYDYLYRTIVRQRFTAKNFG
                     AVWAKDMGTMRARTNTEKEKSDLLQIPIISTFSTSGLANTKTMDDHVITKEMTMNIAV
                     TAYTAASIDDVKFQIEQVWEAIDAGKESTYDNKVITIAKEKREAFNIALFNSTYYTLM
                     CERNKKTVLEALHDYFFNPQGARLNVELKRCQRRIASDDEKLQRQKDELKAYKSRTDA
                     AERAAEDARNRYAGIQSKVETQQEQIAALEEKFRVLQEENERLRKEVPAEPVEDTPVT
                     PAEPEVDYAEELKKLFASKKVVIIGGHPNIMTKFAQKYPDAAVIEKDKAMTADKQLDG
                     AAAVLFKTDSMSHKEYTPIKDLAGRKGVPVGYIGDVTSLGLVEKSVYEELKKLNILE*"
     gene            313821..315089
                     /locus_tag="STL6-S73_scaffold_1_prodigal-single_342"
     CDS             313821..315089
                     /product="DNA polymerase IV {ECO:0000256|HAMAP-Rule
                     :MF_01113}; Short=Pol IV
                     {ECO:0000256|HAMAP-Rule:MF_01113};; EC=2.7.7.7
                     {ECO:0000256|HAMAP-Rule:MF_01113};;  TaxID=1225722
                     species="Bacteria; Firmicutes; Clostridia; Clostridiales;
                     Peptostreptococcaceae; Peptoclostridium.;"
                     source="Peptoclostridium difficile E1.;""
                     /codon_start=1
                     /transl_table=11
                     /translation="MAKERVILHCDMNCFYASCEMAYHPELQGKPIAVCGDPERRSGI
                     VLTASYPAKRMGVKTGMPLWEAQQHCRDIIFVPAHYDLYTRFSSYTREIFLRYTDQVE
                     PFGLDEAWLDCTASQSLFGTGERIARKISDTIKDELGITCSVGVSWNKTLAKLGSDYK
                     KPDAITVINRQNFEKTVFPLPASDLLYVGKKTASKLDDYAIHTIGALAKSRPEFLQQK
                     LGKVGLLLWRFANGLDNAPVAKYEQREVLAPIKSIGNSWTTPRDLLTDQDVWIVIYLL
                     AESVAARLRENHFRCRGVEVSLRDSSLFSFERQTHLSQPTMQEKEIATAAFTLYKKHY
                     HWNEHLRSIGVRAVDLQPDTEPCQISFDYSAEKQEEMERLEAAIDGVRNRFGYYSVQR
                     AIMYTDKLLSHCDAKNDHTIHPHGYLQGSI*"
                     /db_xref="U3UXS4_PEPDI"
                     /db_xref="UniRef100_D5Q4A4"
                     /db_xref="ere:EUBREC_3542"
                     /db_xref="D5Q4A4_CLODI"
                     /db_xref="2.7.7.7"
     gene            315093..315365
                     /locus_tag="STL6-S73_scaffold_1_prodigal-single_343"
     CDS             315093..315365
                     /product="Uncharacterized protein n=1 Tax=Acetobacterium
                     woodii (strain ATCC 29683 / DSM 1030 / JCM 2381 / KCTC
                     1655) RepID=H6LG01_ACEWD"
                     /codon_start=1
                     /transl_table=11
                     /translation="MSEQRVKRYVEVIADFQADGTLIPQAVVWDTGQRFDISNISEVR
                     PRKYSKTGGVGVRYTCQIGRARTYLYYEVDRWFVEAKENATAADPC*"
                     /db_xref="UniRef100_H6LG01"
                     /db_xref="awo:Awo_c15070"
                     /db_xref="H6LG01_ACEWD"
     gene            complement(315429..315788)
                     /locus_tag="STL6-S73_scaffold_1_prodigal-single_344"
     CDS             complement(315429..315788)
                     /product="Transcriptional regulator, BlaI/MecI/CopY family
                     n=1 Tax=Subdoligranulum variabile DSM 15176
                     RepID=D1PPD2_9FIRM"
                     /codon_start=1
                     /transl_table=11
                     /translation="MTVFWNSKKAMPQADVIKKAEENGIRNWKERSIFSIINNLLAKG
                     LIQADGFVRAGKTYARTFSATMSRPEYYAKMVAHTLNDKELVVFKRALKAEVNAADAE
                     TASGVEEATESAPAEEA*"
                     /db_xref="UniRef100_D1PPD2"
                     /db_xref="D1PPD2_9FIRM"
                     /db_xref="ova:OBV_38300"
     gene            complement(316548..316952)
                     /locus_tag="STL6-S73_scaffold_1_prodigal-single_345"
     CDS             complement(316548..316952)
                     /product="hypothetical protein"
                     /codon_start=1
                     /transl_table=11
                     /translation="MVLPGMLELTEKQTQLLVSIIEEKQSCACEVSNSMHTVWITSDD
                     GENELRVAFLGRFALVISRVGFENKRRGTMTALLSVLKEICESYGVHRIIMQSVLTKE
                     MEAFCRKSGFTPDQNSTMEVDGVLIGDYFLDF*"
     gene            317176..318189
                     /locus_tag="STL6-S73_scaffold_1_prodigal-single_346"
     CDS             317176..318189
                     /product="hypothetical protein"
                     /codon_start=1
                     /transl_table=11
                     /translation="MKKAALIAVSIITVMLFAACGKAESTVPAATQEPTIHTDSDGTQ
                     YETVYSGAAEGLDLPTPTLEPTIIYDENFYEKTLANNDDCTVKLLAIGHDTDGGYYWK
                     LSYKNKSQVELNASIDAAYLNGIPADPNWHIFTKPGETVEEVASWDSAGLRLYGLKPE
                     DVTKVDIYLSSYINDFDSDYPDPLNEYLTIYPTDDFEAQNFVHELQPTDMVLYNTDAF
                     TMAICGFDPNNIFGYTAKMFLVNKLDEPITFGAEKGSIDGEEYDPMWGEKVDANSIVY
                     SDLHWYEFKDDCKASGKDVNAIKEIIMPVTIDKFYGGDILAKGTCTIYPQENRVETVD
                     AEQ*"
     gene            318186..318692
                     /locus_tag="STL6-S73_scaffold_1_prodigal-single_347"
     CDS             318186..318692
                     /product="HNH endonuclease domain protein n=2 Tax
                     =Clostridium butyricum RepID=B1QVB3_CLOBU"
                     /codon_start=1
                     /transl_table=11
                     /translation="MTTIYILPLRSKEMPLFEQIQTAGQVVQLPAARDMHLDDVVLLH
                     LGNWHLSQESGIYAYGTVIYGPYVLEGHPDHLCNNKNTVDVRVDRIEHDHPIITHEQC
                     MRFTGQYRSIHAICDSFNDSIKALLNIDYSSKPQKSKLGNKLNSYPKTIEKRTLLGIE
                     LQKKQTKS*"
                     /db_xref="UniRef100_B1QVB3"
                     /db_xref="C4IFW2_CLOBU"
                     /db_xref="B1QVB3_CLOBU"
     gene            318890..319102
                     /locus_tag="STL6-S73_scaffold_1_prodigal-single_348"
     CDS             318890..319102
                     /product="hypothetical protein"
                     /codon_start=1
                     /transl_table=11
                     /translation="MIRKSVKNMHNINMAMCASSSAKNILRKAKENKSKASIVTSNHI
                     TINEAAKTLKEFSLKINSTKMLKQQK*"
     gene            320006..321268
                     /locus_tag="STL6-S73_scaffold_1_prodigal-single_349"
     CDS             320006..321268
                     /product="HNH endonuclease n=1 Tax=Petrotoga mobilis 
                     (strain DSM 10674 / SJ95) RepID=A9BHK2_PETMO"
                     /codon_start=1
                     /transl_table=11
                     /translation="MQYVYVLNKHGEPLMPCSPGKARILLKQQKACVVKRTPFTIKLL
                     YGSTGYKQPITLGVDAGSKHVGLSASTEKRELYSEEFTPRNDVVELLSTRRQNRRSRR
                     NRKTRYRAPRFNNRVHSKHKGWFAPSVEVKIQEHITVIKRICRILPITLVRVETAEFD
                     TQRLKAMLSGKPLPVGTDYQLGEMYDEYNARQYVLRRDNYTCQRCGAHTTKKKTVKLH
                     VHHLESRKTGGNAPSNLITLCVDCHKAFHAGKVKLDGKKRGKSLKDAAFMGAMRNTLL
                     TRLRNELNIPVQNTYGYITKLLREQNDIKKSHVNDARCISKHPLAEPCSVCYRTKAIR
                     HHNRQTHKANFSKKGIRKRSQMPYLVEGFRLWDKVLYKGQECFVSGRRASGSITLKKL
                     DGTRISKGVTFKKLRLLVPATNYLIERM*"
                     /db_xref="UniRef100_A9BHK2"
                     /db_xref="pmo:Pmob_1156"
                     /db_xref="A9BHK2_PETMO"
     gene            321340..321666
                     /locus_tag="STL6-S73_scaffold_1_prodigal-single_350"
     CDS             321340..321666
                     /product="hypothetical protein"
                     /codon_start=1
                     /transl_table=11
                     /translation="MAAYLLALYYCSRDDEHVPEEAVKFALNRYISDSCKEDAQTQLQ
                     EACDESDGLGYTEEYGDGPRTLTARGLDQINAAAMQKGDYIELVNSDILDVDNWIDDY
                     VAATEE*"
     gene            321694..323367
                     /locus_tag="STL6-S73_scaffold_1_prodigal-single_351"
     CDS             321694..323367
                     /product="SPFH/Band 7/PHB domain protein n=1 Tax
                     =Clostridium sp. KLE 1755 RepID=U2CE96_9CLOT"
                     /codon_start=1
                     /transl_table=11
                     /translation="MALIIGVVIVLLILFGFLCYKKAPPTEAIVVTGFGLARPKVVCG
                     KGTFVLPVLQRADRLNMRLLKIDVKTPETGVKTQNGVSLWIDSVVTIQVYSENSTVLD
                     EEVKASGLKDAKAYIMSRQQAAISNFLGMNEQGINDKVNDVLQGNLREIVSDMTVDQI
                     LTNRKQMALSVIENARPDLAKMGLEVVTFNVQDIRDAIDGQGHNHGVIEAIGIEQEEL
                     VKKQAEIARAQAARDVACAKADAEMAANAKEVEAQTAIAQRNNELKLAKARLQAEADK
                     AAADANAAGQIQTNLRAKEIKEAEADAEIAKQKKMVDLAAQEAEVQQRKLDAEVRKQA
                     DADLYRRQKEAEAKKYEAERAAEAQKFAKQQEAEGIELVGKAEAEAIRQKGIAEAEAM
                     KQKAEAYKQYNDAAVAEMLIKVLPDIAKSVAQPLSSIDKVSIIGGDASGVSGVSGNVP
                     VLMAQTMQTVKEATGIDMGEIVRANSIQAKTDRNIHIDGVENTDHPREPRRTASGWVV
                     PSTDPETGKDMLHFHPDYVDEKEILDAHRAAAKKHEAADKENPFDKSNR*"
                     /db_xref="UniRef100_U2CE96"
                     /db_xref="U2CE96_9CLOT"
                     /db_xref="eel:EUBELI_01268"
     gene            323484..323888
                     /locus_tag="STL6-S73_scaffold_1_prodigal-single_352"
     CDS             323484..323888
                     /product="hypothetical protein"
                     /codon_start=1
                     /transl_table=11
                     /translation="MKTQQVPNSPYFIHYDDDGYCSVSRDKDDKEPIPESEMQTFLDA
                     VANGLLYIEKERKSRYQRIDEAKKTAFARGEAEGKEDKLIATVRELEEKQALREEQES
                     KLYYEALSHTVSFKSTRTEWVRLDRGGWEDGD*"
     gene            323878..324144
                     /locus_tag="STL6-S73_scaffold_1_prodigal-single_353"
     CDS             323878..324144
                     /product="hypothetical protein"
                     /codon_start=1
                     /transl_table=11
                     /translation="MVIDMIGSIPIPNTRFYLTSIDGKKWFITEYYRTAPFNPAKETY
                     DLYKAFAEAFRENEREERKFPEELKNAVNKAYGNGFYAGRHSNL*"
     gene            324195..324794
                     /locus_tag="STL6-S73_scaffold_1_prodigal-single_354"
     CDS             324195..324794
                     /product="hypothetical protein"
                     /codon_start=1
                     /transl_table=11
                     /translation="MQSKPKIIAQAILLFAMAALFAVVPILSLQQEEITDLTTITATE
                     IDNYIKKPVEMDSGDYKILSGSSMWERHQAAGEEPSGDYVTAFYPLEVYAKNGDVYVI
                     AAEFDADKKDMYYINNAPIKGNILPIPTEHLEDFKLATVGQNICPYYLSINSRTPAGE
                     AIGAVISGILAVLSAVSGIALLTSTKRKGNDNGTERETA*"
     gene            324769..325470
                     /locus_tag="STL6-S73_scaffold_1_prodigal-single_355"
     CDS             324769..325470
                     /product="hypothetical protein"
                     /codon_start=1
                     /transl_table=11
                     /translation="MVLNEKQRKKYRWLLSEDGIAKLTFAKGLLPIIGGQIFLKLLPS
                     SLNDITGIQKPVCFIIGLLAFLLVIFGIGLILYAVFILPLLFKAKNKKFEKKYPVSKN
                     RMSRRKLFRAAEAMNENPDSRMRTEVDGDWIEFSLEMENYLPDDEVDDFIDCQTYRRL
                     IHIGNDGTYSELEYLDKDDGSEPQIGLVKEQKIGYHLNDDGITRRYEFDKEDLARTIH
                     RWLANRGYKHIGKVQ*"
     gene            325482..326012
                     /locus_tag="STL6-S73_scaffold_1_prodigal-single_356"
     CDS             325482..326012
                     /product="hypothetical protein"
                     /codon_start=1
                     /transl_table=11
                     /translation="MGWYHVDHFGKGIFMGEARIIKYNEDFLAKYVPSKEEAIAFGKG
                     EYGEAKFADYDSWPVVKKLAVVPKNLWALSGDYYGELNYDEHAYNLCANALDFVFEKC
                     YGYPHNTFFSACDYNLDAMIFCGVMWPPEKYNENLATLTEEKLQEQLREFLVNATGDP
                     KYAEYELKLCAEYIKE*"
     gene            326014..326790
                     /locus_tag="STL6-S73_scaffold_1_prodigal-single_357"
     CDS             326014..326790
                     /product="hypothetical protein"
                     /codon_start=1
                     /transl_table=11
                     /translation="MVESNIIKTKYYTLVSADTGHGKTLWCKKKVARLLRTTQDRIIV
                     IDVTGEYADFVLDHDRIVPGRIPMVMHQYKLSGGWPVDAHIIEVDMPINRQPQLIVYD
                     VSRTMGMWHRGVLAISDALLGYMTGRENTTTWLFLNLDPYFYEKQDDETSWKVLEHFV
                     KQQGQTVKPVFTSQKFSADTINQRLHIEEAASQGGVTIRSESKADTSADYVVDDRCVI
                     PAEIKAMSKEELTEKIAEYEKTQKSLKNNEAEIKLPIHIV*"
     gene            326804..327271
                     /locus_tag="STL6-S73_scaffold_1_prodigal-single_358"
     CDS             326804..327271
                     /product="Uncharacterized protein n=1 Tax=Clostridium sp.
                     CAG:590 RepID=R5E3C4_9CLOT"
                     /codon_start=1
                     /transl_table=11
                     /translation="MAELKNGEFGVDMEEEKILWTDRKRHTIFALPISFTKYTLTETK
                     LIIQKGFFNLREDEIQLYRVRDLALSQSFLERIGKVGTIHLCSMDSMTPELDIRHVKK
                     PREVKELLSKTVEGCRKANGIRTSEIIGERGAAPGPAHLEHDHYCPECHHDHE*"
                     /db_xref="UniRef100_R5E3C4"
                     /db_xref="R5E3C4_9CLOT"
                     /db_xref="eel:EUBELI_00568"
     gene            327287..328156
                     /locus_tag="STL6-S73_scaffold_1_prodigal-single_359"
     CDS             327287..328156
                     /product="hypothetical protein"
                     /codon_start=1
                     /transl_table=11
                     /translation="MSTELVAIERINIKKDNGDADALRSCLAHYLQQFLDSASIESMT
                     LHELTIKIGGESVLNVSDKTGGVGLSGLDKDWQHTETVHKAIEQIILDADVEVFLSYD
                     MIHYFSNKNFYGSAFWMDTLQEFGCEAVRYHGLEYYDVESNVVMLYFDGKQLCDNPDY
                     VPEETVKDIDAWFCYTFEMELDAGDTFTVKQVDKMQEAIASVRSVFGREEGDEVADVD
                     EDCITICTGVTLKPEQIPEFVKFLQTMKDIAEESGGTLEYTAEFTPAKMDTFAAMIMD
                     KQGDKIIPRFYRY*"
     gene            328253..328738
                     /locus_tag="STL6-S73_scaffold_1_prodigal-single_360"
     CDS             328253..328738
                     /product="hypothetical protein"
                     /codon_start=1
                     /transl_table=11
                     /translation="MAENTITSFFVALCLVCLWITAMQLLNFLTESSQCYREATRVED
                     NGCATIKDCIRRAKFIEEDTKRSSHKALRLILFSAVFSVAGMQVGSYIGAVGILWYLE
                     TMAEDVSAGSYMSFFPQVLQHRPTRHWCVCYLLSGGLGVAMYMVIAGEYMILLRSLLF
                     A*"
     gene            329168..329542
                     /locus_tag="STL6-S73_scaffold_1_prodigal-single_361"
     CDS             329168..329542
                     /product="hypothetical protein"
                     /codon_start=1
                     /transl_table=11
                     /translation="MISKELFCKTIADIQTQDERMHEFDVALNKICDSSVVFDADNLY
                     LSALLQILKEELDDRADTIQWWLYEHVQKCIWYDLKNGRRMRYDMPTAESLYDYLTLP
                     FEQLPLEVDTGDDNDTEAPDFL*"
     gene            329551..329982
                     /locus_tag="STL6-S73_scaffold_1_prodigal-single_362"
     CDS             329551..329982
                     /product="hypothetical protein"
                     /codon_start=1
                     /transl_table=11
                     /translation="MLIVLIIVAALCVVSMVCYEVSNKLLQEKTVERSSIKVRLKKKS
                     KKWYDKELRQLKAKSQNKPKQNDEFNVGSAFEIIELIEEEHNQFAAMENEIEDLTDTI
                     HLLRKIKKISYTMIFVCTILLVVVILLGAVAYVSTVKAGAR*"
     gene            329979..330365
                     /locus_tag="STL6-S73_scaffold_1_prodigal-single_363"
     CDS             329979..330365
                     /product="hypothetical protein"
                     /codon_start=1
                     /transl_table=11
                     /translation="MRDKEIFLEETDFSARFGKKLTIERIFLEYDCLPLLCVCKDGDG
                     QLYLCHCPEFRYFERWVVYPISEKQLSEMVENKKPPAEVLGEKDQRAYVYTLCFEDGK
                     TGLEETSVSDLQEYECLPDGEPLPYL*"
     gene            330419..331894
                     /locus_tag="STL6-S73_scaffold_1_prodigal-single_364"
     CDS             330419..331894
                     /product="Putative uncharacterized protein n=1 Tax
                     =Clostridium citroniae WAL-17108 RepID=G5HIK5_9CLOT"
                     /codon_start=1
                     /transl_table=11
                     /translation="MPNIYSGLQPQPYYGVNGKLTDDAKALPVPKKVFILDKSVLLYS
                     PYAVFAFDEHTVTIPFNVIRDLDAIKKSQGESSRNAQEALSIIETLREKGNLRCGVPL
                     ENGGMFFVDDSSNETLLESAYSCMRHCPKESEIIVVSNSIATRIRMEESGFKAEVYRS
                     DSVMTDTPYLGRTAAHCYDTEIDASGIPNEIPVSAVETDESLVENEFVTVKRADESTI
                     GVYQAKGKKLVRLNMDKMYPYGVRPKNLGQKMAIHALMDSLQSSSLTILMGDAGTAKT
                     FLSLACGLEQTLGDDPKYRSVLVVRPNIKFDETVGFLKGSEAEKINPLIRPILDNLDQ
                     LTAVKCGDEAKPSGKGKKSKFSAQEEAEDKIVAPNSYAQYLFDSGKIEAQAMEYMRGR
                     SIRDRYMIIDEAQNMTPLQAFGIISRAGEGTKIILTGDPNQVDNPLLDSRTNGLTYAA
                     NAMKGSKVCTQITFAASECERSELAKEAIKRMQIKGKDHNK*"
                     /db_xref="UniRef100_G5HIK5"
                     /db_xref="G5HIK5_9FIRM"
                     /db_xref="cso:CLS_36510"
                     /db_xref="G5HIK5_9CLOT"
     gene            332004..332501
                     /locus_tag="STL6-S73_scaffold_1_prodigal-single_365"
     CDS             332004..332501
                     /product="hypothetical protein"
                     /codon_start=1
                     /transl_table=11
                     /translation="MNITILAISTLIVLIVFGIPVATHPQWFKTVEEEIEEAKREGHI
                     VTAKPVKIEHISKNRRDDIEEPHRYIVTYEYEYNGKTYKKKCKEHEKSQGRAIYIPNG
                     NPKKAFFSEEDHPITLGRLVPIFMLVGIAVLYFAITKTMQMSVIIRTAPIGSETMMKT
                     LEQFL*"
     gene            332516..332860
                     /locus_tag="STL6-S73_scaffold_1_prodigal-single_366"
     CDS             332516..332860
                     /product="hypothetical protein"
                     /codon_start=1
                     /transl_table=11
                     /translation="MKAKIHAIAVIAAATMILTSCATRQQSNSSEQNNTLKNNTSQAQ
                     SSTTSSSSTETTPAGENWSLLDHLPEWAEGTVTPAVTTDPNSGIPFGENPLNDADWTK
                     NLSLDEHLISTA*"
     gene            332869..333564
                     /locus_tag="STL6-S73_scaffold_1_prodigal-single_367"
     CDS             332869..333564
                     /product="hypothetical protein"
                     /codon_start=1
                     /transl_table=11
                     /translation="VEELKTLPINGYMALNREDEGYSIKGTSEEYDAEEEIDRDIQDY
                     CVTGEEGNYYQIGSYATDGSYAMMLNEDIAKEGNMTFGDAFDKGLYYSRINVYDFDWF
                     PAYDSPAQEKFEALYDHFGNPSGLYWKTTTFGGMAFSSFDELKEATYEDVGEAKSYWL
                     VWNCDGYTLAAECYDQFDGKETPQETSVTSICVFPDADESYISHVDAGSVVDGYVGCG
                     EAPLCLSGIKTEG*"
     gene            333569..334285
                     /locus_tag="STL6-S73_scaffold_1_prodigal-single_368"
     CDS             333569..334285
                     /product="hypothetical protein"
                     /codon_start=1
                     /transl_table=11
                     /translation="MVPSQKAREKALKRTSQQGISRVYTIIGGGVLVIGIIFALIPVA
                     LNISSRTKYGFATDDVITATIILELMGLFLALTGVIFIVVGKYAVKSAEKALSKGEIN
                     YPAAESKHTKEQLLQEAATIGQLPNSILTVEVFGDWIDFTAILGSMMLDGDTVFKKLI
                     LVQNDYTYRELDYEYGRAIVSDSVGLEEGRTTIGKVQKRKIIYRKSQDGSITKEVIDT
                     TNITNDVHKWLADRGYSKVG*"
     gene            334295..334852
                     /locus_tag="STL6-S73_scaffold_1_prodigal-single_369"
     CDS             334295..334852
                     /product="hypothetical protein"
                     /codon_start=1
                     /transl_table=11
                     /translation="MVIPESIIPCGIKLIFFDYDDTLFVHYAANRFGDDDKIMRAILS
                     EEAILSGSGYRVYENLGVANPLIKQFVEEDAKNIDKLCITWVADSIMLPPKKQWLDKY
                     YPGLISDVVGTSSPSRKIQTMRLIAESRKLQPREVLFVDDKYDIVAQAIEAGYRGMTT
                     VEVMTRMYYQDMIKTAPKKEKEPLP*"
     gene            335108..335911
                     /locus_tag="STL6-S73_scaffold_1_prodigal-single_370"
     CDS             335108..335911
                     /product="Uncharacterized protein n=1 Tax=Paenibacillus
                     alvei TS-15 RepID=S9UES4_PAEAL"
                     /codon_start=1
                     /transl_table=11
                     /translation="MLSVSLLIVAAAVVYMVEAYIHTYYAMEYMHGTSLFFVLLAKYG
                     TPVLFLLLCAYIAYREISRKREMQNETAAEQPANKEEQYANRIKAIVKTKSVFSEQAD
                     QMLYQIRRFGSKMATAYSMTQDSKTSGEQAKCLTLLASAERIFYDRLDDAIRSASMFD
                     ETEYNAFCRGSISFGDKEEAKKKKEIYDGIVSTVNKVVHDNERLILRLDSLAYALNQR
                     SAQNPWDTDVVLAMTKLDTVISKTEEDIKQDEEISKEAMKRYDTLNGGN*"
                     /db_xref="UniRef100_S9UES4"
                     /db_xref="A0A098EXH3_9BACI"
                     /db_xref="S9UES4_PAEAL"
     gene            335913..337607
                     /locus_tag="STL6-S73_scaffold_1_prodigal-single_371"
     CDS             335913..337607
                     /product="von Willebrand factor type A n=1 Tax=Clostridium
                     sp. CAG:352 RepID=R6R6V0_9CLOT"
                     /codon_start=1
                     /transl_table=11
                     /translation="MARKSIFPVVATIAIVGVVLGVFYQTVLRDSSVSTNTMTTEQAY
                     ADLSSKMKRIGVQEVTVAPQQLDVSEFLDAKDELPDIESSYPFVVEGTGEVNIEIFSS
                     GEKAAESGSDSFLTEMAKKFNSQHNKTTGDKTMSVSLRSVPSGTAAEYISTGKYQPEC
                     YTPSNTLFGELVKNEGVELTVETDRLVGNVAGILVSKKTGDMLRTDYGEASVNTVLNA
                     TIDGKMMMGYSNPYTSATGLNFLLSALASGGNDNIVDAAAVENFQKFQANVPLVSFTT
                     QQMVQSADKGVVDGLVMEYQSYQIDPTLQRNYEFIPFGVRHDNPLYSVGNISADKKEA
                     ITAFVSFCEQNKAVATKDGFNGLDDYTYTGKVYDGNTIAQAQSVWKEEKDSGIPIVAE
                     FVVDTSGSMRGEPINALKTAMINTIQYINDDNYIGIIGFDSDVREYLPIDQFSLTQKT
                     LYKGAVNSLDANGNTAMYNGLCVAMDRIYKKSQELGGNCTPIIFVLTDGDSNTGYKFS
                     ETKDIIAGMNIPVYTISYNYAADSLSELASINEAASIVGNSEDITYKLRNLFNAEM*"
                     /db_xref="UniRef100_R6R6V0"
                     /db_xref="R6R6V0_9CLOT"
                     /db_xref="pih:UB51_06830"
     gene            337777..338196
                     /locus_tag="STL6-S73_scaffold_1_prodigal-single_372"
     CDS             337777..338196
                     /product="hypothetical protein"
                     /codon_start=1
                     /transl_table=11
                     /translation="VKKSICLFVLIAISLAFTLTGCRLLDIFKVITANDTDTITSEQE
                     LSFAQQYLEDNYDGIFVYKEKAQYDEIPGYLPHIGEPQLTTSYRFLELRENGTYCVNI
                     TSKHVLDSIGIFDSDGNYDFDRSSYNLGVEVTCGEGE*"
     gene            338201..338473
                     /locus_tag="STL6-S73_scaffold_1_prodigal-single_373"
     CDS             338201..338473
                     /product="hypothetical protein"
                     /codon_start=1
                     /transl_table=11
                     /translation="MQTSFEAALAAAEKHYNRWEQFVTHAWDHPDYWLFCGGTSDGKA
                     CIGTRFVSVSKETGKLESHAIFSTETEKLFAGTKNIDERLLRREKE*"
     gene            338479..338745
                     /locus_tag="STL6-S73_scaffold_1_prodigal-single_374"
     CDS             338479..338745
                     /product="hypothetical protein"
                     /codon_start=1
                     /transl_table=11
                     /translation="VEVIKLESGSGITLRINGNTIFASDNTSYWLQNNKLIRDDGVSK
                     QGVDNIKDALAIILMKYGGIKGRETETTRILEHMFAADGVLAKA*"
     gene            338799..338990
                     /locus_tag="STL6-S73_scaffold_1_prodigal-single_375"
     CDS             338799..338990
                     /product="hypothetical protein"
                     /codon_start=1
                     /transl_table=11
                     /translation="MKKVMTKEGIELRVEDNIIYTTDSKAYWRSGNMLVGNGKAMSYT
                     CRSMDEAVDIVAALYGGKA*"
     gene            338987..339997
                     /locus_tag="STL6-S73_scaffold_1_prodigal-single_376"
     CDS             338987..339997
                     /product="hypothetical protein"
                     /codon_start=1
                     /transl_table=11
                     /translation="VNKLTRGTLKEFIGNSEQSYIAGVFPMKFDDYTAYAEFLRKPML
                     QKKHKVELLYNMMTAVEPGQSEADLSHYREELSLIGFIVDNKYIYPHNGDTEETKFLK
                     FCGFPAKDFPRDFDKNIRESLNKYIREKYPVTEIETLRFLASHSEKEKKELTLLAANY
                     YTNGFRMDLIDSYIACSGLNNDETSGYWLADPDNWIEPVLQMRRYSNGHDNTKVAKDP
                     REAVLENEAVKRLCRDKIEKIPKYVRLKKLIELAANTAGTKLVVKYKTAEGEATTIAS
                     YRFRDLQDYQLIQQDGFYLRNGCLCLDPSSGMFITIDDALAFIPLDNVIGIKLPSGIV
                     YP*"
     gene            340172..340369
                     /locus_tag="STL6-S73_scaffold_1_prodigal-single_377"
     CDS             340172..340369
                     /product="hypothetical protein"
                     /codon_start=1
                     /transl_table=11
                     /translation="MKNKKMLMAVAVAAAAMVMLAGCGKKDETPSSTATSTVASESTE
                     IEEATSEDATVETAEAASVTE*"
     gene            340581..341606
                     /locus_tag="STL6-S73_scaffold_1_prodigal-single_378"
     CDS             340581..341606
                     /product="Uncharacterized protein n=1 Tax=Danio rerio
                     RepID=I3ITL3_DANRE"
                     /codon_start=1
                     /transl_table=11
                     /translation="MSNSNKKAFSKAPTALTALSLIVSLGMLAVLLLFQNGILFSLGF
                     TDVTSDIIVMAITVALAVCAVLSLIAMVKCATANSHNKELVGSVAAKTVYRKDDSEQH
                     NRHGDEKASVAEKAQDEEVHEPAEKPKAAEEMPAPQEVKEPAMDDTTEHEPISPIVTA
                     MVNDSVSNETLDDIANVMNGVVKEPEAEQNEEPEKGDVSEQCDQPVEEEQQPEAAPTE
                     EVQEEPAASEESNGPVSEELPAAEPESEEEQTEAVVDEEPVELTKFEQAMISLMKRGN
                     IPENVYAIEEYKEGAVCLIRDDAHYFVYDCKDNQAQDVEMFEADQEKEIATTFATRIH
                     EKLSKGA*"
                     /db_xref="UniRef100_I3ITL3"
                     /db_xref="A0A0A1SYZ4_9HYPO"
                     /db_xref="I3ITL3_DANRE"
     gene            341613..342446
                     /locus_tag="STL6-S73_scaffold_1_prodigal-single_379"
     CDS             341613..342446
                     /product="hypothetical protein"
                     /codon_start=1
                     /transl_table=11
                     /translation="MQRKALAASLAAVMLCGILAGRAGKADKDNKTNSTANSAVSAEA
                     STEETAQEGDAASASSDSTAQNDGKQGTASATATPVPTATPEPDIFSELCEKHDIDIE
                     EGKETTDLTHELTSSGVTWDEVLDVGNIPVTDEMKQEYEEIQNPVLQIEKAIVTVYNY
                     RNQKKELSQVIETLDSLLYVMNNNPMISMNESYSPQVSEFRSKYTQYNGMLQEENPLI
                     TADDVNTLKQIVVDAYDFLNGNGFDVSTVDANAAQLYRTELAGETTVDNSTNAAPAPT
                     E*"
     gene            342745..343644
                     /locus_tag="STL6-S73_scaffold_1_prodigal-single_380"
     CDS             342745..343644
                     /product="hypothetical protein"
                     /codon_start=1
                     /transl_table=11
                     /translation="MQIRTKNILTIRFSADAEVNSFLNTIRDGENPFSFKKILQLSDD
                     PKVNESRSDLLAYATIKHFGTDPRNYKPDGLAEMMKNYFHPYWFANEHLKKEEVEQGF
                     QALSDRKGMLSVAEPNKNEMVDAGFRNGNGKIICSQQKLDEEAEKELNIYLEYLGRYK
                     REYFLDDFHFYGWQVMSDSVEEPEAVKVDVDGEHYVHIEFNTKDHTPSPIMAALSFLF
                     SKEMLYVKYASNDIAAYEDPLMLRKCGFYRCKAGHFTEGFGLRGYEAAEEACRMWGYT
                     LSDYVSEGVVNGKYRVFWRKHKA*"
     gene            343687..344649
                     /locus_tag="STL6-S73_scaffold_1_prodigal-single_381"
     CDS             343687..344649
                     /product="UvrD/REP helicase n=1 Tax=Mycoplasma sp. CAG:956
                     RepID=R5MC24_9MOLU"
                     /codon_start=1
                     /transl_table=11
                     /translation="MFVARDTEGTLIWADEANKQTDYFCPVCSGKLILRAGEVNAHHF
                     AHEAGACPDHWHYDMSDWHKTMQEQFPIECREVVMKHNGEIHRADIFKDGVVVEFQHS
                     PITPQEFRERNTFYNTLGYKVAWVFDVSDKGIVPTIGKDGLPDYFHLYWERPLSVLRF
                     GPVPQQDSVNAWVSICFYFGTIETGEDKPEYAIRRVNWSHVDRMSWKPTYKYFDVDDD
                     HEIHMSGKMDMLDFFRTTIEMMRKRLAKEPQQQFLRVVDRHRGFLAPCPRGKANGGMR
                     TYGCRDCESFICSMTCVSGGSSGVYCAYPAQANTYGDWDTDYRV*"
                     /db_xref="UniRef100_R5MC24"
                     /db_xref="R5MC24_9MOLU"
                     /db_xref="acy:Anacy_6178"
     gene            complement(344812..345255)
                     /locus_tag="STL6-S73_scaffold_1_prodigal-single_382"
     CDS             complement(344812..345255)
                     /product="hypothetical protein"
                     /codon_start=1
                     /transl_table=11
                     /translation="MSKNVYLSASIVTNPGKEIAAGPVYVALDSVCHLAEMQPAQQKK
                     IGNRIMAAMAKDVSLPYGGYYLSMQEISERECLAAAGALEDGDEEIIEELSGYKASND
                     IQDALRNVSKYARMLAKTTGDNEEFRRYTRLATIIEEAMTKQVVK*"
     gene            345634..346218
                     /locus_tag="STL6-S73_scaffold_1_prodigal-single_383"
     CDS             345634..346218
                     /product="Uncharacterized protein n=1 Tax=Oribacterium sp.
                     oral taxon 108 str. F0425 RepID=F5T723_9FIRM"
                     /codon_start=1
                     /transl_table=11
                     /translation="MIKTTAIMLQELNNYKNPRDKLAHMVKKKECIPVIQGLYETNPT
                     TPGYRLANTICSPSYLSFEFALSYHGLIPEAVYNFTSATFEKKKKKEFKTPFGTFTYR
                     DVPSAAYPYGIECVSENGYTFQIASPEKALCDELYIQSPVTSQRELKELLFDGLRIDW
                     ELFCKLNMNDILFLNSKYHCTNIQKLTKTMEKIA*"
                     /db_xref="UniRef100_F5T723"
                     /db_xref="apal:BN85400560"
                     /db_xref="107383012"
                     /db_xref="F5T723_9FIRM"
     gene            346215..347075
                     /locus_tag="STL6-S73_scaffold_1_prodigal-single_384"
     CDS             346215..347075
                     /product="Uncharacterized protein n=1 Tax=Oribacterium sp.
                     oral taxon 108 str. F0425 RepID=F5T724_9FIRM"
                     /codon_start=1
                     /transl_table=11
                     /translation="MTTIIEQMLKKYDSKNMYDQKNAMKEVMQEIVLYGLSRAGFFKE
                     AAFYGGTALRIFYGLDRFSEDLDFSLMTRNPDFDLKAFFPELEKTVRSFGLNVDITEK
                     EKTKESAIRSAFLKGNTKEHYLLFYSDEAAANSITKNETIKIKFEIDTMPPDYATFER
                     EFPLTPFPYEVNLYDMPSLFAGKIHAVLCRAWHNRVKGRDLYDYVFYLSKGASVNLKH
                     LQWRLIQSEVLTETDAFDIKILRSMLCDKFDTIDYEQAKQDVKPFIRDTSQLDIWSAE
                     FFKGITNQLH*"
                     /db_xref="UniRef100_F5T724"
                     /db_xref="F5T724_9FIRM"
                     /db_xref="apal:BN85400570"
     gene            348107..349579
                     /locus_tag="STL6-S73_scaffold_1_prodigal-single_385"
     CDS             348107..349579
                     /product="Protein containing cell adhesion domain protein 
                     (Fragment) n=1 Tax=human gut metagenome RepID=K1TK25_9ZZZZ"
                     /codon_start=1
                     /transl_table=11
                     /translation="MAHSLVDDEIQSCIESAEPITIMLPRHQTPGRRKLNMKKKIVLT
                     VIAAAAMALSLAGCGVDISSIGLPSDVVIEKGETQQLQIEYSADDKATEEKIAEAAEK
                     LTLEWTSSNEDVATVDENGMVTAVGAGEADITASIKDANISSTTHVKVVILATDVDAP
                     DALELYTNGENEKELNAKIVPEDATEVKLAYTSSDEGVATVDENGLVTAVADGECTIT
                     AYIVADVPATAETATQETAAVVVNTEDETANAEAEASDSDAVATMPEDLADVDSAFGV
                     VPDGLSATTKVTVSTKVEKIELDKTEGILYVGNSVTVNATVTPDNATDTTVTWSSSDE
                     SVATVDETGKITAVATGNATITATSNSDADVNATYDVTVEEKKTPTYTSNKTNYGSSA
                     SGSVASGGSATVTTPTVPAAPAPDPTPVQPSNPDPAPAPAPAPDPAPAPAEPSQPNGG
                     DGGSSGGYDIPHDPNGQPGSGTDWTQDNSNGSLDGGCVRC*"
                     /db_xref="UniRef100_K1TK25"
                     /db_xref="K1TK25_9ZZZZ"
                     /db_xref="ctx:Clo1313_2176"
     gene            349799..350236
                     /locus_tag="STL6-S73_scaffold_1_prodigal-single_386"
     CDS             349799..350236
                     /product="hypothetical protein"
                     /codon_start=1
                     /transl_table=11
                     /translation="VIMLMTLHNDIWGNTGVSIIEEIDRRFLIVGELNMLALYSRLSK
                     EQGKALRKALAVFYEILFSSRDKSRVSDTIPFAPDVSFDNEGNGYLCLVKPTQENSIA
                     NLRAIAQKISEVDAKITALPASRKAVVSYEVAQLIIHGGKDKV*"
     gene            350233..350445
                     /locus_tag="STL6-S73_scaffold_1_prodigal-single_387"
     CDS             350233..350445
                     /product="hypothetical protein"
                     /codon_start=1
                     /transl_table=11
                     /translation="MKPIKLKELLSTAKYPATQKIVIDEGLGFDAPLFDGVVKDVDET
                     LGERILSNWQVEIDGTRLIASSNPPL*"
     gene            complement(350425..351225)
                     /locus_tag="STL6-S73_scaffold_1_prodigal-single_388"
     CDS             complement(350425..351225)
                     /product="Conserved domain protein n=1 Tax=Streptococcus
                     infantis SK970 RepID=F9PY31_9STRE"
                     /codon_start=1
                     /transl_table=11
                     /translation="MPKYTEAFFNIAHKPVTIMQIRNEYNLDHTVYERRYKGHIFCPY
                     CKIVPLTVVHANGLLYFRGHPHEEHGDGCIYTLKEIVIKDVEKISGDIEKQAVSQLDV
                     LLRSMVDNKQKQDVTKGGNSERSGGDIPVVHRQQTLQKRLPQCRLELLPELLPANEAP
                     REVNIYYGRVLCEVVNDKSPYNGVAIKVLVVKDAVTKETIMGLTMSLAVWSHFTTGTQ
                     ALLQTTIQPVHIAFLGSPSSLKPQKLELSHMCYLRKSTFLEILEGWIT*"
                     /db_xref="UniRef100_F9PY31"
                     /db_xref="sans:DK43_00455"
                     /db_xref="E6IZ44_STRAP"
                     /db_xref="F9PY31_9STRE"
     gene            351262..351510
                     /locus_tag="STL6-S73_scaffold_1_prodigal-single_389"
     CDS             351262..351510
                     /product="hypothetical protein"
                     /codon_start=1
                     /transl_table=11
                     /translation="MITLHDLLDNFCCIDPYTDYAIVNIKTGEVLVDRVHDRTYTVDD
                     VDDYAKFLPYARKQIRKWEAKDGKMIFYILPPRKKAKT*"
     gene            351559..351798
                     /locus_tag="STL6-S73_scaffold_1_prodigal-single_390"
     CDS             351559..351798
                     /product="hypothetical protein"
                     /codon_start=1
                     /transl_table=11
                     /translation="VEVKGLGPIKLKTFLEQTKNPKIQQIEIVEDYVLSVKTVYEGVV
                     EDVPEDMLSKYYISDWYPEEGTPVLVVLVWANPHC*"
     gene            351894..352136
                     /locus_tag="STL6-S73_scaffold_1_prodigal-single_391"
     CDS             351894..352136
                     /product="hypothetical protein"
                     /codon_start=1
                     /transl_table=11
                     /translation="VITLHGLMANGCCTNPYIDFAIVNIKTGEVLVDRVSDKTYTVDD
                     NKDYDLFLPYEWKTVRAWEVRDGKMIFYILPPKRRR*"
     gene            352141..352353
                     /locus_tag="STL6-S73_scaffold_1_prodigal-single_392"
     CDS             352141..352353
                     /product="hypothetical protein"
                     /codon_start=1
                     /transl_table=11
                     /translation="MKLTVKSFLALAEDKEQTVHIARYKSDSADGYCDEEVFCGKTKD
                     VLECYADEKVTEWIASDNSEIVLYIN*"
     gene            complement(352355..353134)
                     /locus_tag="STL6-S73_scaffold_1_prodigal-single_393"
     CDS             complement(352355..353134)
                     /product="hypothetical protein"
                     /codon_start=1
                     /transl_table=11
                     /translation="MSKYEYAYCDSERRLIAIADIREESKKDPHIYMQRYEGHLLCPE
                     CKQARLIVVQGTDFPFFRAAPRSAHRDGCDFIRPEYVPTTTDAQNPANEKTIRSQLRR
                     ALAKTIERQIARADHAGGHAAAHQPNDEGPLAQKLQRRKIAQRLIEMLPKSSEPHLPE
                     VAVYYGRVKCVLDVAESHYNKEPFYHCDFQNIATGEPLLTMNVSNGVWNHFTQEVKDL
                     LSNPAAELRISFLGKAVDSVRNGCRVVSLKNSEFLIVEKID*"
     gene            353173..353400
                     /locus_tag="STL6-S73_scaffold_1_prodigal-single_394"
     CDS             353173..353400
                     /product="hypothetical protein"
                     /codon_start=1
                     /transl_table=11
                     /translation="MKLKTIMACGRDVYFDYQLIDAHTGETLVDRVCDKTNSKSGEEE
                     WKEHCKYEPYKDWKVHKWELKERKMQLYISP*"
     gene            353598..353735
                     /locus_tag="STL6-S73_scaffold_1_prodigal-single_395"
     CDS             353598..353735
                     /product="hypothetical protein"
                     /codon_start=1
                     /transl_table=11
                     /translation="MTTIAQNISNYRTRAFWGRYNFTRESSTMRNEYDFGGAQRNPYT
                     T*"
     gene            complement(353951..355042)
                     /locus_tag="STL6-S73_scaffold_1_prodigal-single_396"
     CDS             complement(353951..355042)
                     /product="hypothetical protein n=1 Tax=Clostridiales
                     bacterium NK3B98 RepID=UPI0003B720CD"
                     /codon_start=1
                     /transl_table=11
                     /translation="VLFQLMNKDTPWLLFDCYEDEFGFTAGKEIEWYTSLRPIGYDNI
                     GDFLDARKAPKHRKHIAELLKKYGCESTENFLRVTHALSLNDTFWVKEPESPLTWNEV
                     SLYRNEFDELVSNAAFDGVISSTTLSSTSPEFGTDGAYAKCWQRENDTVYLYKSGSDT
                     YEIEPLSEFLASQVADILCRNHVEYDLAFYHGRLASKCKLFTSEKYGLVKMSALPVSS
                     RRNPAALLRFAAQYGNEDLMRRMFVLDALILNIDRHLGNVGFLFDNDTMRITGMAPIY
                     DNNRSLLFQFDTEALEKRPEWCVSKCEPRISGDFIKTAQAVLTDELRAELKSMAGFRF
                     QPPVGINAPMDRLEALNRIVNMQLKKILQ*"
                     /db_xref="UniRef100_UPI0003B720CD"
                     /db_xref="R7KN99_9FIRM"
                     /db_xref="fpr:FP2_11790"
                     /db_xref="UPI0003B720CD"
     gene            complement(355097..355753)
                     /locus_tag="STL6-S73_scaffold_1_prodigal-single_397"
     CDS             complement(355097..355753)
                     /product="Uncharacterized protein n=1 Tax=Eubacterium sp.
                     CAG:115 RepID=R5L0S1_9FIRM"
                     /codon_start=1
                     /transl_table=11
                     /translation="MARKFKKSKVSICVFCEGESEQAYTDFLKSEFHDVAVFKRPSSP
                     GLFDDADNRFKKDPGYRNYVDAIDEIWFFFDVEEKDIGNWTNRLEIIKRLRKLRKDPK
                     IRVRLLMTTGCIEYWLMLHYRHLAPSLLTVPDKERMLAQVVHMEPTYRKGNYDATARI
                     AQNYPTAVKNATIVLQNLLQEGMPGLEDTDERNRWLCTKCKTFSTVQEAIVFLESLQS
                     *"
                     /db_xref="UniRef100_R5L0S1"
                     /db_xref="R5L0S1_9FIRM"
                     /db_xref="rch:RUM_01390"
     gene            complement(355753..357051)
                     /locus_tag="STL6-S73_scaffold_1_prodigal-single_398"
     CDS             complement(355753..357051)
                     /product="Putative uncharacterized protein n=1 Tax
                     =Ruminococcus champanellensis (strain DSM 18848 / JCM
                     17042 / 18P13) RepID=D4L9V8_RUMC1"
                     /codon_start=1
                     /transl_table=11
                     /translation="MLIEFSVKNYRSFRDEAVLSMEANGSGTLKSVLIPFGGIQILPG
                     VAIYGKNGGGKSNVIRAFWLAVQFIKNAQKTQHENAAIPVVPFALNDYSASEPTKFSF
                     VYTLDDIKYWYSFAATKEKVYSESLYYAPKKQKALVFAREGQTFTFTTEKSRRNLISK
                     VVADNQLFFSVACTMNDEVCAKAMSWFRQMVYFSRDYSDIPRQLLEYSNDSNMLKAIS
                     DYAKAADVGIEDMKFEINSKEINEESDLPENIPDEVKAALVQFMHLLSETSNNSETHL
                     KMGQVTATSMHQGEERGGRPCIYSMELSDESDGTRKLMALAPAIESVLSKGGLLLVDE
                     IEKELHPALVDFIVSKFQSKRTNPNGAQIIFTTHSTELLSMELLRKDQLYFVDKDKYD
                     GASELYSISDFSTRTTENIRKGYLLGKYGATPNVEIEEVE*"
                     /db_xref="UniRef100_D4L9V8"
                     /db_xref="rch:RUM_01380"
                     /db_xref="D4L9V8_RUMC1"
     gene            357365..380446
                     /locus_tag="STL6-S73_scaffold_1_prodigal-single_399"
     CDS             357365..380446
                     /product="Uncharacterized protein n=1 Tax=Polaribacter sp.
                     MED152 RepID=A2TYS9_9FLAO"
                     /codon_start=1
                     /transl_table=11
                     /translation="MSKGKTWQRVASAFLAAVMTFSTFSTTIAYAAEATTDSSITTDA
                     VSDTDAAEEVDATNTAASSSTTEGEVTKPEATEAPAATEKPDETDATEPEETPAPTEA
                     PTPTPEPTESPEATAEPEPTEEPEETETPNVSESDFVAVGLADDATEGQIDAEIGDEI
                     TFNAHVNRDDVNLQYQWYKRFIEPQTAEYDEDLMEYDYGSDEPTAYGFLVEGKTPAEV
                     LAENPDAGWSGIELYRAVVSAMEAIGVDTSNVNIEFGTRNYALEGFTITATMADGNVV
                     ISADKDNEHATGTLNENNEFAFAESTNNDIAVQSAEVQTEEEVDPDSLEANGWEAIED
                     ATSDTYTHTVDEYDAYTTYRCVITIADDDYIAAAKQALVALGADESKLTDDALDNTFM
                     SEITIHIPSMDADDDREANLSVEDKLKQRLALSGIATYAAGVQLDSQSNPQWVTGLSA
                     GMEYLTADMYAKIYGQDGKGGWLAEGKITPEQADMYWSYIMPNGFAGYNRANVLDSEG
                     FPTGATRLYKSFTLTDGKLEINSEWYGKTVYFRYYNPNVVGNTATGTAVSVPAAGRGT
                     SYKDAVQVLFCYVIEESGITLPLTIKEYVTQATHNGYSANNMAHITLNTVSANDFNID
                     PDRYLKDAEGNYRNDSVYWGTCYYSEPDLSGKAYYALKNFIGNGYGFGIGHDTMYAYA
                     GAYFDAYGGGSGYPNVKYTEKNIDPNDTATRYYSVNSYKVNTGHWNMNALMGENNSNT
                     LVGSGYYSASDEEYFGWIVDPMTVPSAIMSSGGSHGPFAKSTIYGGRRLYIRTNGGYT
                     YEQAMANADIKHRTPTNWPYKFNQGDTIPAALTHSNGQVAFDDIWVQYNGCASDFTDA
                     GLGKLYEPTVDGRQGTNNFYLAGSGNFVMNQIGHLPIDNGNGSWNNASTEEMQLCVNT
                     LMWISQRKQCEVCAADQGDQQMTHFVHRVNTANAKKILTALANGGSYWYSLNDCYELM
                     EDLNLQKLGFNSANWKPIKNFTGHWNSKYFDVKVPRDAALFDNTTGTLGAYRTGDGND
                     WNLGTNKKNGWDTVFKDSGSSAPSVRTTGIARIYGKLGDAKLFNDGQIHEGYTVHIRY
                     EDNLELLQEGDDFSCVVNNVDQYCISNLPCIYQGGSTIMRARVYDKNGNEVTKYGPIV
                     AKVPPHFWNDCETVPLELLKVEATPIENYQYWEGETSKVLKGSGIIYNQPISDSAVTW
                     YYRIVDLRNTSDVVADWTKITNKTFTTSDGSVSGVIGTPIFHDGNDGINNYPHSSVDV
                     QLSMLAYTGHAIQLRTDYLIEGKVYSTIDPGVITPEASGIIQIEERPMSMTQSPNQRV
                     MTQDQAIFTFESDYWKGLGDKGYNVKVQYIGPYDDDWQDVETSTTFGGTYTLNTVDGS
                     QHAKIKVESSTVDTLKEGAKTESKIHDNKWLPGTFWRPDGFTDQQCAQKHTTVKLTLY
                     AADYNWAGYKFRIVASYRFNDKRTKVETSDSANGDEDNAKYDQSRYGLLTVDAPYISA
                     TTMKAQALMMQKHNDENDASGDFGQNYWSEKDTPEKVAEWNSTRGDSNNPIISDENIA
                     VYTTNITFSPGKLTESGDRLLTPILQWGFQDDLTSTSTEYTPVINPIDINGYANTYSN
                     GVGLTTSNYKDFKAIVKTRYDINTDTNSEMKKVVDKIETEHSGAPFGKFTAYITIDDI
                     HLADESANVNDPYTKWVITTSLHIESATNPMDFGTEHFYFQCQPYLGYIRGYNSTNLK
                     SQTITYTKAHNYDYVNGGYDMEHTDTGAELWLDYNISIHANEREQVGCGLDQHSIFMY
                     PDLTIEAPNGLRYIMTRYQIVKEFPYGITRETSRTTYSSSDKPEIDTSVRYQGAMQTA
                     TRRDMTAGAQPETINVQGKTMAELGIEVDGRGWLKDTDEDYAPYLKNGYALYSKYSYP
                     KEIWQWFWRNAVKYHCYDMEEYDGTNEQVFFYIDEKNVRAADQSFDANSGAKPFSSWT
                     APFDATYQIDLWGAGGGGVSQEFPNHTAAQAESGGHVTITADIKEGTTLYFVAGGAGN
                     SGSGVAVDLKDPGNACGGTGGYNGGGSGGSSARMYDCVAYDKDDEGHGTPDTTYHSMD
                     PVGYGGGGGATTVATRLAGADGQLKNYEGDTSALLGVAGGGSGASGGGRGGYAGFAIG
                     GSGSSHDGEGWIFHCSQTKTMTIQCDWGPETYEHGDVCAAAGVTSGKFAGHNELRNDE
                     DYAKIDATRSEGGGGAGYQAAAVSGAARGTSYVSGTTTLENGNIIIKSSSTDDNGSAA
                     GNAGRAKIKVVNLDQRLYRRVGKNAMDIGFQDSNECHPTNVKVKLTVANKMYDGTPVV
                     VAKSIVWDKTDAGIPESVLNDIDIVYSNNESANITKPTNASTDSKKKPLVRTGSYIAT
                     AIYRGTKYNVTFCWENTLPGKTYVVRGESTTPDQYMSGEGNVVYFDIYPRPLYLYSYN
                     NDKIYDNISTAKVKDIKIEGPTQNSGIVNGDAVDLNTRLAYGYYCDAYAPEDYATASF
                     REQLHTGLHSIKTVTILELVNNPFDNYYIAKEDFTGTINPRPLYVHSQYHDTNKYKWN
                     YDGNSNDIGNNKYLTDTVPYDGQNMTVEQAYEAILAGKRENIDITRYTKTEQDNYQNT
                     VVNPNNIKVYDSYYNAAIGEEGQGNIYIDNITNYDAVALNAQTYVGSYADSNAGEQLT
                     GYDSNGDNGVIKADRYNGLSTNTIRHLPYSVKYSYSTPNPQVGQKMTVTIAVTNKDQG
                     YGLAAQNNYVAPIAIQNLRLKSRFAGNGPITLKSTNGIRMNQNGTEFYIDTIPVGGTV
                     NIVFEYTVQDIDDLNALVRTIEQNNEMYLVNNNYNDYYIADKTFSGGIYRTTLRAQVK
                     SESTTYGFGFKGKLPYADDVYYWNKGSDSWLTMEGLVEDHKTAAQDDEKLDLKTKNSN
                     QYKSEFVYNLVPSETTDAGSYPVKYVGLNEFNYDLLKNYVVTEDPGSIEVRPRKIMVS
                     VDESQKIYGTTNPFFNSTFKVLGTDAQGNELDMTDENNWTVLGDDSTVDYNNMKLIGG
                     DTVGNVVEVINGAARSPLAFTNGVSNLPYLTTATQNSDVIYQTDVPAEDCAYCLEKYN
                     EMHKGHEHYHDDDHPHSHVPVNGYPVSVNENAGYGSTLGIKTVTNSEGQTVSNYELVY
                     ESNVLKIHPRLIRIAAIDATKAYGGTEPALKWVVDGEIIKPTSEMLGIKAVRDSGENV
                     RDAGYTIRIAYEKSTANNYIVETNDATMTITPVPLTIVFGNQERYYGEENPNDYRLDV
                     IGLKHGDTVDTALKNNDGATAKVLETAKKTLSDYIDLTYNKFTDVGSNYLYGDKSYCE
                     EHTILVPRENADGGYNYTVASYTPGVLTIKPRPMLLTVTGWQKELGDKDKVQDFTLTD
                     MITHNSISGQQKLGAGSRITDASVVVNPDKVPIVFNLVRAEGEKVGSYPVYSTPQDRQ
                     IGNLAANDQKQLELDNPNYDFEYRYANDLIVKRQGLMITVDDKVRYYGDRVNRFYDGS
                     TDYTYHVFKVENGTAVEITAEEAGINTNSFTFTHLDTQTSSSGTYKDCISLSGVHSTI
                     YDDDDITITAGNLTIIPRPVSVIAEDNTKVYGDADPELKYTLHDGVRGDDGNYYIEYA
                     NGPVLTEKEGAEVPVQPGDLEGTGVTREPGEDVWTGEHSFGKAYAINANDISPVSKDG
                     VTNYIITMENGNFTITPAELVVTVKGGYSKTYGEENPAFDADITGFKRDDTQETVLNG
                     ELGFATLCYDLSDAGKYIVTAGNNNEDTVNPDCVVLEDGEEHIGSTFEVKTNTNFEKN
                     YVIRYVNGDITVNPKELIVRIDHKVKTYGTADPAFTYRYEDNAGNVIGLIDPENSPLS
                     LELYRTKGENVVRGDVTAADSLDKWGTTLYDGDYLISAKYDVNNKNYNVTVIDGSLKI
                     VPAMLTVKVNGGYRTTYGDEIPNFTYSITGFVGRDVKDETGTGIKDDESKVSGSATLY
                     CNDTAGNPVSNKTKVGNYPINYDKQQLVADNSNYKFIYVGGDLTIGKKPIHVKADDQQ
                     KVYGEKDPDPLTWTITDPEELVNPGDEDFFDITTKRPGANTDDGEQVGKYPITIDGTD
                     PSGNYEIITTPGTLTIVPATIVITVIDDEKYFGEDNPTPNVTITGFKRGDTIDDIGGK
                     DALKTKTDAEKWSPVGEYPVSAKDSTFHNPNYDFVYIDGKLTVKPLIINIKAEDDRKT
                     YGDNDPDKFEVSYTLTNEKDEEYQPSKDLRDYIDRALNLDGTRIPGENVRTENPGYPI
                     IPSYTEVPNIEIGTVTPGRFFIDPRVVTITANSAEKVYDGTPLTESGYTYAPELVDNE
                     KLGIHDKMDSVTVIGSQTEVGSSPNVPSDAVIVNTMDGTSSNTNYTIKYVNGTLTVRD
                     KEGVSIKKTADRERTTDYEVIRYTITVTNATSHDLHNVVVKDTNNFVGTPVLSQANGV
                     TYDSDNGEFIIDEISHLRDATHTNVVTFSYTYTVDPTDHGTDNNDILENNAKITDMKV
                     VESYTENPDGTQTPNYTEPDKDWLVKTPDVDVEIIRQDLTIEKSADKTEAAVGDIVTY
                     QLKVTNTGNSTLENVVVKDQNNFMGAPVENTQVHFGYRVNDDGTWAITSLGAGKTVTI
                     TYKYTVVAEDLANSKLDNIATATIPAREDPTIPEKPIDSNEVIVPLYYKHLTIVKSAD
                     RDHAYPGEVVKYQVTVTNDGTVDMTNVTVSDNTNALGMFIIASGDGYSYNPETKLFTI
                     PVLNVGDSVTLNYLYIVQNGDPDTIINVATAHSPKNPDTEIPGDKDITEPSDPVKVDV
                     LRDGLNIEKKADKSFVDLNGNDATVTYTLTVKNSGNTKLTNVIVTDTSNGNGTVEYTG
                     DLMYDDNGKWMIAELNAGESVEITYVYTAVAEDIDLEGSNIVNTAVAEGKNPDGKTVT
                     SDPDTETVHVGEIPERGEVKVIKTSRESSAMVGDTIHYTISATNTGKLAVTNIVVRDF
                     NDGVGEINAVSSDKYTYDAAAHSFTIAEIAAGETVEIPVTYTVQEGDKGTVNNAAVEI
                     PDVPEIKKEADKQVVKVGEVVTYTITVTNTTNETKTNVEVKDTNNFTGVITPAENTNV
                     VSYVGDKVWNISSIGAGESVDIVYTYTVMNEDAPNDMLVNTAEMTYVTDSGKVTIPSN
                     EVDVPIIPEEPTPERVGPTVVKQADKSIANIGDTVHYTVVLHNNDTVDYVDAALHDQN
                     NFSGVITNVKNGTLESASAGSAVIKVGTIPAGKTVTVEYDYIVLNTDAGKGQDTYNEL
                     KNVATLHYWFADEDKTPENEKTKPSNEVTVKVPGNDVPIPVNPPEGKLKVEKFVDKKS
                     ASVGDMLNYTIKVSNVGDGELKNVLIEDFFDGHGKLNYIPTVGVVVNGDGTYTINKLP
                     AGTFMELRFTYVIVEGDEPEVLNAAVVTTPPVDPPLEPTKTADKKFAFVDEIVTYTIS
                     VYNPDTKAKTNVTVKDTNNFVGSINAANTDKYTYNGDSTWTIPEIGAGETINITYTYT
                     VQSNDEKLLENKADVTYSENGETVKLDTPTVDVVVPDKGTVSIHKEADKKMAKPGEVV
                     TYNVTVTNNKGFDVHDVVVTDANNFAGEITGVDGADYTFENGEFHIAEIAAGASVTLT
                     YTYTVEIGDVPTQILENIATADVPGTNPEDPNNPGHGKDPNKPIDNDEKIPSNPVDVE
                     VPGSETETKIPDLVLTKSVDKSEAAVGDTLNYTITVKNNGKGDAENVTVKDFFDGKGT
                     LNFVAMDGVTDNGDDTYTIASVKAGESVTLNFTYVVVDGDAPEVLNAAVITTPEPPTD
                     IVKSADKHIAKVNEIVTYTITVKNNSKDTLTNLLVSDTNNFKGEIEAKDGKGYTYNGN
                     KTWTIATLESGKSIDITYTYTMQASDETVIENTADVRYSHNGTDYDIPSNPVDVEKPD
                     DGVVTIFKTADKTKAEPNEVVTYTVTIHNGKDYDIKNVRLTDANNFAGKIEGVDGAGY
                     KFINGEFVIDKIPAGGDAVVHYTYTVQIADVPTKILENVATAHVPGKNPGDPDEEIPS
                     NKVDVEVPGDGTHVDVPEGKLEIVKSVDKTEAKVGDTLNYTITLTNVGGQAVKNAVVK
                     DFFDGNGVLNFVPMDGVTDNGDYTYTVANVEKGQSITLRFTYTVVAGDAPMVLNAAVV
                     KDPTPPVDIEKTADKHVAMVDEVVNYTITVKNTTDKTVTDLLVSDTNNFTGAITSKDN
                     AKYTYNGNHTWTIPSIKAGESIDILYTYTVKTTDPSTLVNEADVRYTTDDGEYVIKAD
                     PVEVVVPKDGEVTIVKSGDKKIAEPGEVVTYTVTIHNGKAHDITNVVVSDSNNFAGTI
                     TGSNGVGYKFVDGHFVIDKIAAGADAVLTYTYTVQVADVPTHILENVATAHVPGTNPE
                     DPENPGHGKDPDKPIDPDTDIPSNKVDVEVPGSEVDTKIPELSVTKSVDKAQAKVGDT
                     LNYSVTVKNSGAADAENVVVKDYFDGNGVLNFKAMDGVTDNGDNSYTIAAVKAGESVT
                     LNFSYVVVDGDAPQVLNAAIIKDKTPPIDIVKGADKHIAMVNEIVTYTISVKNTTSET
                     VENVKVVDTNNFKGSIEAASAENYTYNGDKTWTIPTIAAGETINITYTYTMQAEDATV
                     IENIAKVIYSKDGTDYNIPSNPVDVEKPDDGVVTIRKAADKTKAEPGEVVTYTVTVHN
                     GKNHDIENARLTDTNNFAGEIVGVDGADYTFENGVFTISKIPASGDVVVHYTYTVEAA
                     DVPTHILENIATIFVPGTNPEDPDNPGHGKDPEKPLDPDSEIPSNKVDVEVPDGSTVD
                     TDIPELSVTKSVDKPTAKVGDTLTYTVTVQNSGKADAQNVVVKDFFDGNGVLSFETMA
                     GVTDNGNNTYTISTVKAGESVTLRFTYVVVDGDAPVVLNAAIVKDPTPPIDVEKDADK
                     YIAKVTDVVTYTITVKNTTDEAVNDITVTDHNNFAGVITAENTERYTYNGDGTWTIGH
                     LDAGETLDIVYTYTVETTDKSVMENTATIKYTHDGEQYEIPSNPVDVEKPDDGVVTIR
                     KAADKTEVEPGETVTYTVTVHNGKNHDIENARLTDANNFAGEIVGIDGAGYTFKDGEF
                     IIDKIAAGADVVIHYTYTAQIADVPTEILENIATIHVPGTNPEDPENPGHGKDPNKPI
                     DPDEDVPSNKVDVKVPGSEVETKVPVIEITKSVDKAEAKVGDTLNYTVTVSNKGKADA
                     ENVVIEDFFDGTGTLNFIPMDGVKDNGDNTYTISSVKVGESIELHFTYVVTVSDAPQV
                     LNAAVVKDPTPPIDVEKDADKYVAKVTDVVTYTITVRNTTDETVNDITVSDHNNFSGS
                     IDAVGSDRYTYNGDGTWTIGYLDADEAIDIVYTYTVETTDKSVMENTATIKYTHDGEQ
                     YNIPSNTVDVKKPDDGVVTIWKSANKTVAKPGETVTYTVTVHNGKDHDIQNAVLTDEN
                     NFSGSIFAVEGAGYHYENGMFTIDTIPAGGDVVVHYAYTVGIADVPTNILENIATIHV
                     PGTNPEDPENPGQGKDPTKPIDPDTDIPSNKVDVEVPGSGTETDIPLEKSLTIVKSAD
                     KTKVNVGETINYRVVVTNTGEVDLVNVSVKDNNNGASHIVAASGDGYTYDDATATFTI
                     DRIPVGESFTLTYSYVAVDADAGHDVINVAVAKAPGQNPEDPENPGHGKDPSKPIDED
                     VEKPSNEVKVPVVKPSTPVTPDEPKPTPTPSNPTNPTPTPVPSEKPTNPIQGIVSIIT
                     GNKKTGIGFVQGIAGLAAVVGVGLIALVVVNHKRKKDTDNDEDKHNNESAE*"
                     /db_xref="UniRef100_A2TYS9"
                     /db_xref="pom:MED152_07970"
                     /db_xref="A2TYS9_9FLAO"
     gene            380967..388856
                     /locus_tag="STL6-S73_scaffold_1_prodigal-single_400"
     CDS             380967..388856
                     /product="Filamentous hemagglutinin-like T5SS secreted
                     protein n=1 Tax=Rhizobium tropici CIAT 899
                     RepID=L0LUY1_RHITR"
                     /codon_start=1
                     /transl_table=11
                     /translation="MQKPRKRFLSAIVAVAMCLSQFAPVAAYAAESAGSGITQSEEAP
                     KETAPDAASTVDSSATTTAPASDTNAGSNTTSNDAAPAADTDKATSTAYADSNKAVVN
                     ETTSSADENSDSTAAPSSTISEAAQAFIDAANALVSRKDEILTAANNFGLASKAWQAD
                     KENAVLDAMVTRRSEELDAVYNWEPVEDMYYSLSEDEQVADPVMSAYLDMSDLYMQVC
                     DRQENPVDNSGVSAFDGGGATTVVGNFQAITAAETGKQIAAGTSIQYTKIGGQDNVIR
                     ILPQTVTYTYGDSFKSNGLTVEYSTSDSRSTQEIEKDIQAAIDGLSFILYAPADGDGQ
                     NPTDVHCNAGTYPTYVDTGAVSVTVNGLNYTIIDGSNLDSSKNIRNDAGVTINKRQIY
                     IVPHTTYVTKGNTISQINYTVMDTNGGLVDGDLLPADVLTTENFDKDTTGSYKIILGS
                     SAKSNTNYNVDIQPNTGDVYVVVSERTLTLTPVFVFKGNDGVTTTGAKATRQYGQVNP
                     AVDFVITGWSDADKTNFEYKTNNEHKSNAVALKEMLGLSGEPTVVLPSITSAPGGYTV
                     TIGNIQTDAPINGYNIQLATATFEITKRNVTITNDQIDAIYGESEKSKSSTITFDAVS
                     YNGAAQAVSSEKRIVPGNTITADDGVNQLVAMVLTTSRQDPDNKNVGEYPMSVEVPPA
                     CTAYYDVKVINSKYIIHPAMLTVTLSNLSAMYGAARNGKIESIDGFKWNDTQDSIGLT
                     DAKLNFTMVDAAGNSGTPTTADVGEYNVTASVQGASQERWSSDWDPNADGKNYDRYDN
                     YLVRFVNSKLTVTKRPIAINVMGGQTKVYGDSDAKGGVAFTLDPVNGKGGRVGSDFAG
                     CVVTREVGETVGSYAYSDAQFQNAEIAKNYDITFNAPDKYTITKRTLTITVPNRERLY
                     GSENPSDADITGSLEYKNFASNDEIGIHDTVASLGGTVTIKYGVDNTVGKLTGVGTYP
                     IVVSGYTSPNYNIVYTGTYSDGTSGTLTINALPVTIKGTTNSVRKYGVAGKNTPSYAL
                     YDETGSQAINVVDPQGSPLNIHIDLTKWEDPTTVVGNYEATISYDENPNYIVTIAPQA
                     TFQVTEADVSVTFNALQTTYGEKKPDTIAKEVSVNVNTSDGTQIYHDGETVNIKMDGK
                     DVSLGVVRIAVEATANASGLYDAGSYNLTFRLDNQPTNSVKLSEPDGKNMLIVHQMPL
                     TITPRYGLSKTYGETDPSFAVNDTYVIFDYNTTSFAEPKADFAQARLSREAGENAGTY
                     PIYSGDIFEQPMAKNYRISFTNDVRFTINKRTAVINLLETEKTYGETITSMNVKDYIK
                     GGTGLLDTTPEQEAEKAKILKGITLTSGATSASASVGSYALKAIYAQPANYDLTVIDS
                     TITITARPITLTFKNYEKDYGDVDPAFTYDEISGNISNDGLKKNTLELTTGALSGSLT
                     RKAGEDVGEYPISSTLYNKYGNYEITIVTGSGTSVNVGSSTTEPEALEVATLTIKPVQ
                     VTFTVAGGYNMTYGGTVPTFGYTVTGLKNNDTVASAFAGAAVYNIKNADGSLSEIPAR
                     PDAGDYTITMNGLTNKGAKNYDPIVFVDGSLHVDKRDVIVVVDAGQKKVYGEADPELT
                     WTATGDGSYYVSEDAGDLSGLKVVRPDAGTSAGEDVGMHPMIIEGTDDNFNITRVNND
                     FEITPATLHVTLAPQSKIYGDENPLLSGDDLIIDGFVTKPVKGNTTPDNTGVLSNANL
                     TFNFTDAEGAPATVASHTGVGKVVPAGVENVAANNYIFVYSAVDFTINKRPITVTAKP
                     QTSIYGDDVAVEDWSDYGTVNVLEYTGDTAKAALVNGDILEGTNLCLVTSASHVGGYD
                     IVPSFSGLAHRVGQASYQDYLVTAMNGTYTVTQRPLTWTIGTVGSVYGNDMAELSNTL
                     TYTGDADKKTIVNGDDLKAVISITKKDVENAKAEEISMKSADGAASLVAESVPESVKD
                     YGAYDMVGSYDNDDYLITIVNGVYTIGERLVEVTVTEPKDIVYGDTTNPDFTVNAVAT
                     NGDGTHGAAVKPDSLGLKMALVYTPFENDKTTDNAQTAPLTADAKATLTPDIASGDDG
                     VESDSQFKTENVKNAGTYTYTVSSDYDAAVEQNYAVTIKVVDADKNEADGQFVIARKD
                     LTVTLDPNPSTKLYGTKTVIPEVKTSGYAFDESVETVKLPAFELIVASSVDGIFGNVG
                     LTKDAFKYVGGSYDNYNYLPATGDLEVKRLKLDDVKEPITITGTVFDEKTGKNVEVTK
                     NFGDDLSKLYFNSVVEVSAPEGYAIGTSDSLTDADWAEKMVISDNGTKVTSDFYLIDL
                     TTGAITSVGTVTSSIDTVVPVTISAFTANAVDAATKTDLMNEKFTKFESTINIFITGE
                     EIGKAPVKEDDKKTDDTEKKDDADKKDETEKKDDTTAGDKTTDESKKDETVDKSEAET
                     QRVAHGKPTKDKTEKQSVVEVKASVPAISKLDGEYNSGVAKIQYYKVNGTNIVKDTEG
                     NYTFDESKFETVDVKNISKDNGYVSFNLSPDWTGYIVTRTVDKAGNYGDVRVMSVKLE
                     NPPAPETPRATATPAPAEEKPAPKLIVAAQAPTGVGLSANIVIPVIVVVALIAVGAVV
                     IVKKKGGKKEEAAEKTEDKPEEKSEDESKEDKQ*"
                     /db_xref="UniRef100_L0LUY1"
                     /db_xref="rtr:RTCIAT899_PC00680"
                     /db_xref="L0LUY1_RHITR"
     gene            389063..389731
                     /locus_tag="STL6-S73_scaffold_1_prodigal-single_401"
     CDS             389063..389731
                     /product="Hemagglutinin n=1 Tax=Haemophilus pittmaniae HK
                     85 RepID=F9Q6P8_9PAST"
                     /codon_start=1
                     /transl_table=11
                     /translation="MKSKMTMKKGAALCVAAVMACAALAGCSKKDDSAQSGASSAATS
                     ESSTEILDNSKLTEMPDGVTLSEDQMKTTMSAYAAYMSEALAADGYTVTVRYDDDGVH
                     FDGSKTADDGSTVEIPDLSKFDDLKSAFAYLYNCGQADAEGNLLVSTSVSAEEAAAQE
                     AASGDADATADSEDADSENTDAESTEAASEETTDEAPAEDTGDAAADASADAEVPADE
                     TAVG*"
                     /db_xref="UniRef100_F9Q6P8"
                     /db_xref="F9Q6P8_9PAST"
                     /db_xref="mfu:LILAB_18985"
     gene            389781..390512
                     /locus_tag="STL6-S73_scaffold_1_prodigal-single_402"
     CDS             389781..390512
                     /product="hypothetical protein"
                     /codon_start=1
                     /transl_table=11
                     /translation="MGDKKVEKRYVATKRIPEYCPFGSVMTLEVDSENDAPTVYGRVV
                     GFQYEGSDEIISTIEGDGQKAKDERVFDRLMFDGFLVKHKTKKDLGKYGPCNVTEYAI
                     MYEAEDSTKHKNTRVHGIPSPKAGRFVCLFELYMVTEIGGEVFERYLTIEKSTPPVFR
                     FVTTDFYSSVSTIITTMLCRNECGFQMLADDNNMNRCMAKFYDSFGEKKNIIFNNTKD
                     LLDTIISVKLVDVKPMEVAENAIAG*"
     gene            390536..391171
                     /locus_tag="STL6-S73_scaffold_1_prodigal-single_403"
     CDS             390536..391171
                     /product="hypothetical protein"
                     /codon_start=1
                     /transl_table=11
                     /translation="MSKAKFHVLRKDRDALPKEVKGIYSGDEFPEYKNANTLTIGGKT
                     YIEGLDYEVISSGKHTKIEVCPACKKLSILYAKGMCKACAQRTLYRHTEAKPEKAVET
                     PSLLHEANVAFRQKWPVNIICGLDRIRYDIDNYPYTKKEETKIVNAIMKIEDKTITDY
                     LLKHYKDGVRYSDMATAKNTSKQNEHGFGKRRLAYVRSILNQQGLLKGSRK*"
     gene            complement(391409..392056)
                     /locus_tag="STL6-S73_scaffold_1_prodigal-single_404"
     CDS             complement(391409..392056)
                     /product="hypothetical protein"
                     /codon_start=1
                     /transl_table=11
                     /translation="MDNNIQNLSSDKIDDVFDLQGLHSKMNAESPKERQEMLSALQEK
                     ARRYLPETERTAKYLNALIEYKRLQLGLSVEEYAPLLGMPVSAYQKTFLQPNVRFGSY
                     YFSYLAQFCYLFGYDLDVSKEAAVPQTVADLYAQEFAAFLISLGPDALDDISEAIINS
                     KHIVSKVKPTAARLILKTKNTFYNNENPVPNKLNYNSFIPKAEDQLKELNAEQEG*"
     gene            392163..>392558
                     /locus_tag="STL6-S73_scaffold_1_prodigal-single_405"
     CDS             392163..>392558
                     /product="hypothetical protein"
                     /codon_start=1
                     /transl_table=11
                     /translation="MAAIIYLDIAKMPDEDGNVCVHSFTVNPLATDNKWKDNYEVAGP
                     IDTARLKVAELCRVTEEIELPNGSQIIVFTTNESVTEDGNRFISRQGQEPAQNTDLWQ
                     RLKALCQERELQVSFGTEGILSEHVHENTC"
ORIGIN      
        1 TGTGCATACA TTTCGCACAT GATGAGCAAG CCCAATTCTG TCGGCCAGAA TTCAGACTAA
       61 AACAAGTTGT TTATTCCTCA AATTTGTGGT ATAATAGAGC CAAAGAAAGG CAAATATACT
      121 ACACTAGAGC GAGGAAAATA CAATGGCTAA ACCGACAAAT TCAGAAAGAA TATATTCGGA
      181 TAAGCTCCCG ATAGTGCTAA AACCTGTTGG CTGTTCTTAT ACAGATGCCG AATGGAAGCG
      241 ATATATACGG CTTTTCCCGG CAAATGGCTG GGGCATAGCG GACGAGAAAG ATACAAGAGA
      301 TAATGGGAAA ATCAGTGATG TGGTAAAGCA AATCGCTGAA AAGCACCCAA AGCAAATCAA
      361 AGCAAAAAAG TGCCTCTTGT GTGGCTGCAT TGATAATGAC ACTTATAATG CTGCATGGGG
      421 TATGTGCAAA AGCTGCAATC ATACCGTGTG GAGAAAAGGC AGAAGCAAAA GAAATGCGAA
      481 AGTAATAGAC CCTCTTACCG GCAAAGAAAC CAAAGAATGG AACCGTGACA AAGAGCAAGC
      541 CACTTGTGTT GAATGCGGTG CGAAAGGAAT TACGTATGTT TCTTTTTGCA TGTGCTTACA
      601 TTGCGGAAGA AACCAAAGCG CTCGTATACT GAGAATCAGC GGAAGAAAAC GCAGACCCGC
      661 AACAGTGAGT CAAGTAGAAG TATACGAAAA TAAACTGAAT ATGATATTTC CGAATGGACA
      721 GGATGAACTT CGAGGTGTAA AGCTTATTCG CTGCAAAAGA CCATAAATTG GTTGAAAAGA
      781 CATCCATCTG AGACGAAAAT TGTATGCCCT GCACAAAAGC AGGGCTTTTT TCGCGCCATG
      841 AATCGAGATT GACTAAGTGT AAATAGTGTG GTATAATAGG TGTATCCTGA AAACGAGGAT
      901 AACACTAAAA CCCACACCAA AAAACAACAC ACAAACAACA AAAAGGAGAA CCAACAACAT
      961 GAAAGATGCT GCGAAAAAGT TCCGCAAAAC CTGCGAGAAA TGCAACAAGC CGTTCAGTGC
     1021 GGCCTCTGAG GAGGAGACGC TGTGCCGTGA GTGCCGTATG CGCGAGGACT TCGCCAAGCG
     1081 CCGTGCGGAG GACGAGGCAA TGAAAGAAGC CCGCATGAAG GGCGGCGAAA CGTTTGAGAC
     1141 TCGTACCTGC GCCGACTGTG GTACGGAATT CATCATCACG AACCGTGAGC ACGACTTCCT
     1201 TGAGAAGCGC GGCTATTCTA TGCCGACCCG CTGCCCCGAC TGCCGCCGTC TGCACCGTGG
     1261 CTTCGTGAAG AAGGGTCTGG ACAATATCGG CTTGGAGAGC ACCTGTGCCG AGTGCGGAAA
     1321 GCCCCTGCAG TTCACGAACC GTGAGCTGTA CTGGTACGTT TCTCACAACT ACAAGCTGCC
     1381 GACTCGCTGC AAGGATTGTC GCGTGAAGCG CAATGAGCAT TTTGCGAAGG TCGCTGCTCG
     1441 CCGGGAGAAG ACTACCGCAG AGGAGCAGAC GAAGACTGTT GTTCAGGCTC TTGCCGAGAC
     1501 CACTGTTGTT GCTGAGACTA CCCCCGTCGC CGAGCCCGCC GCACCTGTCG TTGAGACTCC
     1561 GGCTGCTCCC GATGTCAATG TTCCTGATGC TCCCGCCGCC GAAGTAAAGG AAGAGCAGGG
     1621 CGTGCCGATG CTGTCCGGCG ATATGAGCGC CGAGCCTGCA CCGGTTCCTG CCGAGAAGAG
     1681 CAAGGACGAG ACCGTCTGAT AAGGCGGCTC TCAGAACAAA GACATCAAAC TGACGGCAGA
     1741 GCTTCATATT AGATGGGGCT TATGCCGAGA AAGGGAGTAA GTTTTGGATA ATACCAAACT
     1801 CAAGGCTAAA AAGCCTAGAA TCAAAAAGTC TTACTCGAAC AGCAACATCT TCCAGAAACT
     1861 GATGGTAGAT GATGTTCGCA GTAAGATTCT CTTTACCGTT CTGTGTCTGC TGATTTACCG
     1921 TCTTGGCTGC GGTGTGACGA TTCCGTTCGT CAATACGACG GCGCTCACGG CGATGTTCGG
     1981 CAGCACATCG GTGCTCGACT ACTACAACCT CGTTTCGGGC GGAGCGTTGT CCCAGTGCGC
     2041 AGTATTCGCC ATTGGCGTAT CGGCATATAT CAACGCAAGC ATCATCATTC AGCTTCTGAC
     2101 AGTGGCTATC CCCAAATTGG AAGAAATCAG TAAGGATATC GGCGGTCAGA AACAAATCAA
     2161 TAAAATCACC CAATATGTGG GCTGTGGGTT GGCGGTCATT ACCGCTGTAG GTTACTTCTT
     2221 TGTTATGAAG AACTACGGTG CAATGAAGTA CACTTCCGGC ATCTCACAGG TGGTTGAAGC
     2281 CATTACGGTT ATTGCCCTGC TCACAGCGGG CTCACAAATC GTTATCTGGC TTGGCTGGCT
     2341 GATTGATGAA AAGGGTATCG GCAACGGTAT TTCCCTTATC ATCTTTACTG GCATCATTTC
     2401 CCGCTGGGAT GCTATCATCT CTCTATTCAA GAACTCCATT GCTATGGCAC AGGATAAGGG
     2461 ATGGTGGTAT TATCTGATGA TTCCCGGCGT CATCCTGTTC GTTCTGGCAG CAACCTTCTA
     2521 TGTGGTCTTT GCGAGCGATG CCGAGCGCCG CGTACCGGTT CAGTATGCCG GTAAGACGAT
     2581 TGGCAGTAAG TCTTCTGCGG GTCAGTCAAG CTACATTCCG CTGAAACTTA TCATGTCGGG
     2641 CGTTATGCCT ATCATTTTCT CGTCCACCAT CTGCAGTCTG CCGTCGCTCA TCACAATGTT
     2701 CATGGACTAC AACAAGCATC CGAAGCTGTA TCTGGCTTTG GCGAGTTGGA ATTCCCGCAA
     2761 CTGGGTCTAT GATGTAGTGT ATATCGCGTT GATTTTCGCA TTCAATCTGT TCTACATCGA
     2821 CATCACCTTT GACCCCATCG AGATGGCAAA CAACCTGCGT AAGAACGGTG GCAGCATCCC
     2881 CGGTATTCGT CCGGGGCGTA CTACGAGCGA TTACCTGCGC AAAGCCTGTC ATTCTCTCGC
     2941 CGGGTCTGGC GCGTTCGTCC TCTCTGTGAT TGCCTGTGTG CCGATTCTGG CAACGGCAGT
     3001 CACGGGTCTG AATATGCACT TTGGTGGTAC GAGCCTGCTG ATTGTCACAG GCGTTGCCCT
     3061 CGAAGTCATT GACTCGCTCA ACAGCCAGCT GGTGGTTCGC CATCACAAAG GCTTTTTGTA
     3121 TTAAGGGGAG GGCAACATGG CTATCTATGA AATCATCCTG TGCGTGGTGA TTCTGCTGGT
     3181 TTCTGTTCTG GTCTGCGCTG TGACGCTCGC TATGGACAAG GCTGACAAGA ATGCTCTGGG
     3241 CGTTATCAAC GGTCTGAGTG GTTCTCTGAG TAATTCTATG ATGAAGAACT CGAAAGACAG
     3301 CAACAAGAAC TCCGCAAACA AGCTCGTTGC GATTTGCACG GCAGTCCTGC TCGTCATCGC
     3361 AATCGTGATG TTTGTGGTGA ACGGTATCGG AGGGTGAGCA CGATGAAAGA GAAACTGAAA
     3421 AAGGCTAGGG AGGCAATCGT TTCCTTCGTG AAAGCGATTC CCGGCTTCAT CAAGAAGACC
     3481 CCCACGATGC TGCGTAACCT CGTGGTGCCG CGCAATGTGA CGTGGCCCAC GATGCCGAAC
     3541 ACATTCCGTC GTACCGGCGC GGTGCTGGCT GTCAGTGCCG TGTCTGCCGT TATCATCGGT
     3601 GTGATGGATG CAGTCTATGG TTTGCTGCTC CACATTCCGT TCATGTTCGG CTAAATGTTA
     3661 ATCGCCCCGG CAGGCTCTCA TGTCGCCGGG GCTTTTTGAG TATCTGCAAA GGAGAAACAA
     3721 ATGCGTAAGA AACTTGCAGC AGCACTTGCT GTTATGGTGG TTGCAAGCGT CTGTCTGACG
     3781 GCTTGCAGCA AAACGGACAC GGATGCAGCG ACCAGCGAAA CCGCTACGGC AGAGACTGCC
     3841 ACGGGGGAGA CGGCGGCGAT TGAGTATGAC TTGGGGCTGG ACGATGACGG ATACTTCCGC
     3901 AATGTGACGG CGTCCAAGTA CATCAAGATG CCGAAAAACT ACGAGAAGTA CACGGTCAGC
     3961 AAGGATGTCT ACACCGTGAC GGATGACGCT ATCCAGAAAG AACTGGACGC TTTCCAAAGC
     4021 AATTACAACC TCACGAAAGA AGTGACGGGT CGTGCCGCGC AGAGCGGCGA TGTTGTCAAC
     4081 ATCGCCTATG AAGGCACGGT AGACGGTGTA GCCTTTACCG GCGGCACTTC GGAGGACTAC
     4141 AACCTCCAGC TCGGCTCCGG AACCTTCATT GAAGGCTTTG AAGACCAAAT CGTGGGTCAT
     4201 AACGCAGGGG ATTCCTTTGA TGTAACCGTC ACGTTCCCCG ATGGCTACGG CTCTACCACA
     4261 GACCGCACCA CTGGCGAACA AAAAATCGAG CTCTCTAACA AGGAAGCAGT CTTCCATGTG
     4321 ACACTCAACA AGATTTCTGA ATACAGCATG ACCGATGCAG ATGTTACCAG TATTATGAGC
     4381 GGCAAGACCC TGCAGGACGG TACAGCCATT ACGACTACTG CGCTTCTCCG CGATTACGTG
     4441 GAAGAGAATC TGCGTCTGAA TCAGGTGAGC AGCGACGTAC AGCAGTATTT CTTGGACAAC
     4501 ATGAAGGTCA AGAAAGACAT CACTGACTTG GTCGATATGA ACCTTGCGAC AAATCTGAAC
     4561 TATGTCAAGC AGGAAGCCGC AGCCTACGAC ATGGACCTTG AGACATTCGT TCAGACCTAC
     4621 AGCAACTATA GCTCCTCTGA GGAATACAGC GAGAGCCTCC GCTCTGACGC GGAAGATGGC
     4681 ATCAAGCTCA GCCTTGCAGC ACAGTATCTT GCCGAAGAGC AGGGATACAA GCCTACGGAG
     4741 GATGATGTGC GAGCTTATGT TGGGACAAAC TACGACTACG CCGCAGAGGC TTACGGCAAA
     4801 GGACCTCTGG CACAGGAATG CCTCTACAAC AAAATCATGG GCAGATATTG CCTTGATGTG
     4861 TATGAGCGTT CTGTTGCAGA AGCGTCCAAG TAATTGGGGG TGATACCCAT GCCCAAGCGC
     4921 CTTATCCCTT CAATTCCGGA AGAGGAGTCC TTTGAGCAGA CGCTCGTACC GGAGCAGCAG
     4981 CCTACACAAC AAACTGCTTA TGAAGAGCCA CAAGAGCAGG AGTACGAACC GGAAGTAGAC
     5041 GAAACCGAGC TGGAAGACGA TGAAGAAGAT GAGCCGGTGT ATGTGAAATC GGCAAAGAAG
     5101 CAACCTAAGA AAGGGAAGGA GAAGCCTTCT ATCTGGACGG TGCTGCTGAT TCTCATCGCC
     5161 ATCGCTCTGG TAGGAATCCT CGGCTATATC GGCTACAAGG CTTACGATTA TTACCATGTT
     5221 CCAGCATACG AGACCGGCGA AATCTCGGAC GATGAGGAAG AGCCGGAGGA GACTCCGCCG
     5281 CCCGCTGTAC CGGAAAGTGA GCCGACAACA ACGGAAGACG AACCGGAAGC AACCCCTAAG
     5341 CCTCCGTATT CTCAGAACCT TATTGGGTAT CTTACCGTTC CCGGTGTGGA CGTCACCGAA
     5401 GAGCCAGTTT TGCAGCATCC TACCGATGAT AACTTCTATC TGACTCATAA CGAATGGGAC
     5461 AGAGAAAGCA TCTGGGGTGC ATATTATGTT CCCTCTGAGT GGGACGTGAG CAGCGTAGAT
     5521 GATTTGTACC GTGTGACTAT CATCTTCGGA CACAGTAACG GCAACAGCTT GCATATGAAA
     5581 TTCAGCGTTC TGAAACACTT CAGAGACGTA AACTTCGCAA AAGAACACCG CTATGTGTAT
     5641 TTTACTGTCG GCGGTCATCA GACGCGCTGG AAAATTTTCG CGGTGGCCGA TTACCCCGTT
     5701 GAGCCGACAT ATGTCATCGC AAACCCCGAC GATGAGTATT TTCTTAATGA AGTCGCCAAT
     5761 ATGAAGGCAC TGTCCTACAA CCAGTATGCT ACGGATGTTG GGTTGGACGA CAAGGTTCTC
     5821 ATCTTGTCTA CCTGTTCCGG CGCAGATACC TATGAGACAC GCTTCATAGT GTGTGCAAAA
     5881 CTCGATGCGA CATTTTAACA TCTGATAAAA AAGCGACCCT CTGATTTTTT CGGAGAGTCG
     5941 CTATTTTTTG ACGGAAAAAG AGCCCCTACC GCAGTTGGTA GAGGTTCTTC TCCACGCAGC
     6001 CGCACGGGCT GCGACATTTT TAGTTTTTAG TAGCTGCGTA GGCTACGTTC TGATATTGAC
     6061 CCGGCGCGGC AATGCTATGA CTAATTTCAA TCTTATGCAA TCACGCAGAC TGCGACTTTA
     6121 GAAAACTGCG TCAAGCTTTG CGCATACGAT GTTCCAATCT TATGTAGCTG CGTGGGCAGC
     6181 TTCATGGCGC GAGAGCGCAC ATCTCATCAC AACGGTTTCA ATCTTATGCA GCCCACACGG
     6241 GCTGCGTCAC AGTCAAAACT TCCCGGACCG CAGGTTACCT TGAGTTTCAA TCTTATGCAG
     6301 CCCACACGGG CTGCGTCGGC AATAACACAC AACGACTACA TTTCTTACAT AATGTAGCAC
     6361 TGTGCGCTTT GCCGTTTTTG ATGCTGTAAT TATGGTACTT CGCTAATATT TCATTGGTGA
     6421 CTACCTCCAT TTTGCTATGT TTGTTGGTGC GAAGCTCGCA ACAATTTTAT GCTTGCTTAT
     6481 GCTTCGCACT AGCTTTTTCA TCTATACTAA TTATCTCACA ATCGTTTGTT ACAATCAACC
     6541 TTGTATTGCA TTTATTTACA CTTTATACAT AATGCAAAAT ACAAAGAAAT GTTACCTTTC
     6601 ACCGTGAAAA GTGTTGCACG TTCGTGCGAA TTGAGTAAAC TTGAGATTAT AAGGTCAAAG
     6661 ATATATCTAA TGGCGGCAGT TCCGAATTTG CGGATGCCGC TTTTTTGTTT TTAGAAAGGA
     6721 TAATAAAATG TTGAACAAGA CTTTGAAGGC GGTCAACAAC GATTATAGTC AGGAAGATTT
     6781 TGAGAATTTA ATCGAGATGT TCCGACAATA CGAACAATTT GTCTTGAAAG TGGAAAACAA
     6841 CATGTACATG CTACGCGAGC CTTCCGATTT AGGAGAGGTG GCACGGCATC ACGCACGATT
     6901 TGTGCTGTAC AGCGACTATT TTGCAGCCAA ATTGGTGGAC TATGCTGTTG GGATTTCGGA
     6961 GCGACTTGTT CATTTCTTTA CGATTACGGA TGGGTTTGCC CATCCGTCAT TGAAATGCGT
     7021 AGAAGGAGTC GAAAATCAAA CTAATGATGA AATGCTGCAA GCCGTTAGAA CTGCCATGAA
     7081 CGGCGTTGGC GGAGAACTGT ATGACCCATC TTGGAAGCTG TACATTGAGG CAGTTATCAA
     7141 AGACTGTACA GATGCACAGG ACGAAGACGA GCGGGAGGCA ATGGGTAGCA TCCTATATGT
     7201 TGGCGTGTAC ATGATTGCAT ACGCACTGCA AGAGACACGC GAGGATTTTG CAGCGTACAA
     7261 TAGCCGCGAC AAGCAGGTTG TCAATTTGGC GAGGCTCGTT TTTAACGAGC TGCTTGGTGT
     7321 GGCGACGGGC AAGAAGTATC CGTTGATGGG GTTTAAGGAC GAAGAGTAAA AGAAAACAAA
     7381 GGAAAAAGAG CCCCTACCGT AATTGGTAGA GGTTCTTTTC CACGCAGCCG CACGGACTGC
     7441 GACATTTTAA GTTTTTGCAG TCATACAGAC TGCTTCGGCA TCCAGATGGA GTAATCATTT
     7501 TTGTCGTGCT TGTTTCAATC TTACACAGTC ATGCAGACTG CTTCAGCAAA GACACATAAC
     7561 GACTACATTT TGTTTATAAT ATAGCACTGT GCGTTTTGCC GTTTTTGATG CAGTAATGAC
     7621 GTTTTGCTAA TACTTCATAG GTATCTACCT CCGTTTTACA ATGCTTGTTG GTGCGAAGCT
     7681 TACGGCAATT TTATGATAGC TTACGGCTCG CACAATTTTT TGTTTATACT AATTATCCCA
     7741 CATTTCACAT TTGTAGTCAA CCTTGCATAG TGTTTATTTA CACTTTATAC ATAGCCCATC
     7801 ACAGCTAATT TTACAGCATA TTGCATTATA GCGCCAAAGT TACAGCATGT TGCTATTATA
     7861 CAGCAATAGG CTCGCCGAAC AAAGAGAGGT ATAATATGAG TAAGAAGAAT CCCAAAATCA
     7921 AAGGCATTGT TTTCAAACAC GAGGGCAAAA ATGACTATTC CATCTGGATG CCGGACCTCA
     7981 GCAAAGCGGA GGAGAAAAAA ATCCTGCAAG CGCTGGTAGC CGCCTATGGT AATAACGGCA
     8041 CCTCCATCCG AGGAGCCAAA GAGGACATCC TTCGAATCAT CTCTGAAGAC TTGTGACTCT
     8101 TGCTGATTCG TGCGGATTGC ATATCATTGG TCTTAGCGTT ACTGCAACAC AACAGAAAAT
     8161 AAGGAGAATT ACCATGAAAA AATTAGTGGC ATTTACGCTC GCTGCAGGGA TGGTCTTGAC
     8221 CACATTCAGC GGCTGTACAG CCAAAAAGAC GCAAGGCACG AGCAGTAGTG AAGCGACCAG
     8281 CATTGTAGAA TCTGAAGCAG AGGAAATTGC CGATGCCGAG GATAAGAACG ATGCAAGCTC
     8341 GGAATCGCAA TATGATGAGC CGGACAATGT GGTTATCGAG TACGACGGAA ACAAACTCAT
     8401 CGATTTACCA ACAGAAAGCA TCAAAGTCAC ATTGCGCGGA AAGCAAATCC TGCCGGGAAG
     8461 AGATACGGCG GAGACGCTGC AAAAGTCGTT TGAAAGTACA TTTGTAGATA ACTCGCGATT
     8521 TACCATCAAC CGTTGGAACC CAGAATATGT TGTCGGCCCA GACGGAGAAT TGACGGTCAC
     8581 AGCTCACTCG GACGATTATA AAACTGAGGA CGAACCGGAT GTCAAAGATG TTATCCCAGA
     8641 TTTGTACATG TTCAAAAAGA TGAGCGCACT TTCACTGGAA GAAGGTACAC AGTTCGAATT
     8701 TCTCACCATG ACGGAAAACT CGTCATTTGA CGATGTCTGG CGCACAATGA GCCAGTACGG
     8761 CGACCCGTAT GAAGGGCATA ACTACACCAA AGAAACAGAT GAAGAGCGCG GCAGCCGCGC
     8821 CGGAGTGCTG TGCTATCTCA CCAAAGACGG GTATGATATC CAATTCAATT TTGATGGATT
     8881 TGGGGAATAT TTAAGCTCCG TCTTCATCTC ATATACGCCG GGCGAGTTGT CCCGTCGAGA
     8941 GGGGTTAGCG AGCCTGCAAA ATAATCAATA GCAAAACAAC AAAGGAGAAC AACATGAGTA
     9001 ACTCGAACCA TCAGAGCGAA AAAGAAACAG AAGCACGTAT TCACGAAATC CTCATTGCAT
     9061 TTGCTAAGGA TTTTCAAGAG TTCATCAGGA ACAAGCCTCG TGCAGGCAAA GATGCTTATA
     9121 AAATTGTGGA CATGCACGAC TCAAATGGGC TCGATGCTTC CACTGTACGC GTCGTATCTC
     9181 TGAGCGATGC GAAAGCCGAA GACTTGGCGT TAGATTGCGT GAATATGGCT AACGCTATGC
     9241 TTTGGCTGTA TTATCACCGC AACCAATTCA AGGACATCGA GTTTCATACA AATGAGGAGC
     9301 TTGGCACGAC TGAATACATC ATGCGTGTCC AACACGATTT GGACGATGTT GATAGTGCGC
     9361 TGTTCCTCCC TGTGTGGAAT CGTCTCGCTA CGCACATTGC CTACGACTGT CAACCGAATG
     9421 CGTTCGAAGG CAATGTCGAG CAAGAACAGG CGAATTTCGT CAACACATAT TTGATGTTGT
     9481 ATGCTTGTTT GCGCAGCTTG AAGGATGGCT CTGCTATCAA ACGCATGGTG GATAACACCG
     9541 ATAACGACCT CGAAAAAATC GGAAATCTGG CATACTACCT GTTTAACAGT AGTTTGGAAA
     9601 ACTATTACAG CGGCATCGAA GACTAACAAG CAGCCCCGTG CAGACACCAC CATCTGTGCG
     9661 GGGGCACTTT TTTGTTTGCT GCACAGGAAA ACTTGCGAAA ATATGCGAAT CGACTACAAT
     9721 AGATACATAC ACATAAAGAC AAACCAAGGA GGGAACAAGT TGAAACGACT TACTGCTTTT
     9781 CTTCTCGCGG GGGTTACTGT ATTGTCCCTC ACGGGGTGTG TACCGAGATA TGCGGATACT
     9841 GCGGCTGTAG AGAGAAGAAA TACAAGACCT ACAACGGTAG TAACACAGCA GCCGACGGAT
     9901 GTTATGACAG GGGAGAACGC AGAGAGTACA CCTGTACCAA CGGAAGAACC CATCATCGAA
     9961 AAGCCGGAGA ATGTGGTGTT TGCCGAGAAT AACACGGCGC GGATTCAGAT GCCGAGTGAT
    10021 ACACTGACGG TTACATTTGA AGGCAAAGAC ATCAAGCCTT GCAACGACTC TGTAGGAACG
    10081 CTGCAGCAGG CTTATGGTGA CCTGTTCACC GATAACTCTC ACTTGAATTT CAGCCGTTGG
    10141 GTACTGGAAT ATGCTATCGG TGAGAACCAA GAACTCGTGA TTCACGGACC CGGCGGCATC
    10201 TATAAGAGTG ATGCTCTGCC GAATGCCAAC AATATCATTC CTACCTTCTT CCAGTTTGGC
    10261 GGACTGCGTA ACCTGCAGGC AGAAGGCAGC ATCCAGTTTA TGTTCCTTGG CATTACCGAA
    10321 AACGCCACCT TTGATGATGT TCTGAAGACG ATGTCTCAGT ATGGCGAGCC TGTATCCGGC
    10381 TGGAACTACG ATGAGAAAGC TGCCACAAAG AAGAACGACC TGACGGGTAC GCTCAACTAC
    10441 TGGACGGATA GCGGTTACAA CATTGAGTTT TACTTCGACA ACTACGGCAC AACTCTCACG
    10501 ATGGTGTCTA TCGCGTATAA TCCGGAAGAG TTGGCAAATT TGAGCAAGTG AGTGCCGGTC
    10561 ACGAAATAGA CCTTGCAGTA ATGTGCGAAT CGAAGTATAA TGCTACTGTA ATCAGAAAGA
    10621 ATTATCTTTC GCGAGGACTC CGTTACTGAC GGCGTTCTCG TTTTCTTTTT GCCCGGATTT
    10681 CCGCAGGACT ACAGAGACCG GCACTACTTG CCGCCTGCCG CCAGCAAGCA GGGTACTCAC
    10741 CGGACCCCCC AGCAGAAAGG CCCCCGGTGC GGATGCCAGT GCGGGATAAT GCATGTTCAG
    10801 AACGGAAAAC AAAAATGCTG CCGCCTAGAT AATAGGTAGC AGCATTGTAT TTTGTCTAGG
    10861 ATAGTCAGAG ACTATAGGTT AAGTATCAGA CGCGGACGCC CATCTCGTCA GCCTTGTCAT
    10921 CCTCGACAAC CAGATAGTAG TACACGTCAC CGAACTCTAA GCCCAACTCA TCGGCATACT
    10981 TTTTCAGAGT GTCAGAGAAC ACTTTCAGGT TAAAGCCATT GCCGGGATGC TCTTTCTGCC
    11041 ATGCTTCGAT TTTCCGCTTC GATGCGGCAA CACAGGGTCT ATCTTCCTTG TCGTCATCGT
    11101 CAAAGGTGAA TCCGTCTACC AGACGGCGGG AAGTATCGTC CGAAGCCTCA TTCTGGATGA
    11161 CATAGGCGAC GATAGCGGCT TTGCTGTTAT AGTCCGAGTT CTCCGCAAAG AAGTCCTCGA
    11221 TGTCGCCATG CCGTACAACA ACATTCTCGT AGAAATCCTT GATTTCGCTG TCGGCGTACT
    11281 CGTTCGTCAT GACCTTCTTA TGGCTTTTAA GGAACTTGAT GAAGGTCTCG TCGCTCAAGT
    11341 TGTCAGCATA GAATCCGAGT GCATCCACAC GAACTTTCAC AAGACTGGTC AGGAACTTCT
    11401 CCATTTTCGC AAAGACATGC TTTGCTGTAA ATGCCTTCTT CAGGTTTATG GTATAGTAGA
    11461 ATACCGGGAA GTCTTTAATA TCTACACCGC TTTCCCTGAA ATTTTCTCCC ACTTTGTCGA
    11521 TAGCCTTGCG CAAAAAGGGT GCATACTTGT ACAGTGCATC GACATCGGTG ATGTAGTCGG
    11581 TAATGTACAA CTCATTGTTT TTGCTGTAGT GTCCCAAGAG CCCGACGGCC ACAGAAAGGC
    11641 GGATGCCACG CTGAAAATTT GTCAAATCGA AAGTAACGGG GTAAATGACA TTCGCAACAG
    11701 TACCGTCCTC AGAATACTCG ACGGGAGCCG AGCAGCGATG AATACCGAAA AGGTCATAGC
    11761 CGTCCTTGTA GATGCCAATG TACTGATTCT CGAGGATGAC CAGATTATAC AGCGGCAACG
    11821 CCATCGGAAT CTGCGCTTTC AGGAATTCAA GGAAATAATT GACGTTCTCG TGAATCCATG
    11881 TGTAGTCGTC CACGGTTTCG ATGCGTTTCT TAGACTCCAC GACATCCTCA CCCGGAAGCG
    11941 GCTCATAACC ACATGCCTGA CGAAGCTCGT TTTCCGTCAC GGCATCCGTT GCCTTGGCGA
    12001 TTTTCTTCAA AGTCACCTCG GTAGGCTGAG ACTGTGTTTT GCCGTTCGCA AGACGGTTCA
    12061 CATAAACGCG GCCGAGATGC GATGTCTGGG AAAACTGCTC CTGTGTCCGC GTACCGATGG
    12121 CTTTCTTGAC GAGCGCCGCC AGCTTATCGG GGTCATATCC CGCATTCTCC TTATCATTAT
    12181 ACTCGGAACT GTCATCCTTG TTCAGCCAGC CGTCAAGAAT CGAATAACCG ATATCATGCA
    12241 AGGAAGCATA TACATGTCCG TCTAAGTCTT TGGAGGGGGA CGGCATGTGT GCGTTGTCTT
    12301 CAAGGCACTC CACCTTTTTG CACAGGTGTG CGCACTCGCT GGCAACAAGA ATGTACGGCG
    12361 CATTCAACTC TTTTAGCCTT GGAATGCGGT CGTTGCTGTC GCGGAGCAGT TTTGCCAGAT
    12421 ATACAATATC TGAAAGCTGG TCAGGAGCCA TCTTCTTGAA AACATCTGCA CCGAGTTCGA
    12481 TTTCAGTGAT GACAGGTAGA GTAACAGAGG CAACGATGTC TTTGGCGTAT TGCAGGATAG
    12541 CATCGACGAC AAAGTAGTAG CTATCATATG CCTTGTAATC GATATGGACA ATGGTATCCG
    12601 TTTTCTTTAT CGGGACAATC GTACCTTTGC CATCTTTAAC TCCATAGAAA GCCGAAACGG
    12661 ATAGAAAATC GTCAAGGACC TTCTCATCAA CATGCAATGC CTTGGCAACC ATCGGCAGCT
    12721 GCTTGCGAAG CAGGACAGGG GCGTTCAGCT TGACAGAGAA CATATAGCGG CTCCTTTCGC
    12781 GTGTATCATT TTGTAGCTTT GTGTATCATT CTGTAACTAT TATACAGGGA GGCAAATAGA
    12841 ATTGCAATAA GAAAAACAAC AAAAAGATAC AAAAAAATAC ACGAGGATAC AAGAACGAAT
    12901 GGCGCGGGAA GGGGTTCGCC TTGTTTCCGT TCTGGACGAA GCAGTTTGGG ATAGGCAACG
    12961 CGCTGGGAAT TCAGCTGCTG CCGCTCGGTA GGGTGCTAAC GGGCTGCAGA AAGGAAGGAT
    13021 ACAAGCCCGG TGACTGAAAA TTTACGTGTT CGGTGCATGG CAGTTGCACA TTCGTGCGAA
    13081 TTGGATACAA TGGAGAATAT AAGGTGATTT AGTATGTATG CCGCAGGGAT TCGTTCTCTG
    13141 CGGCTTGATT TTTCTCGAAA AGAGGTACAA AAGATGCGAA ATCGGAAGAA AGCCCAGAAG
    13201 GTAGCTTCGC TTGTCATGGC GGTCATGATG ACTTTGACAT TGGTGTTGGG TACGGTGGTG
    13261 CCGGTCGTTT TGCAGACGGC AGCAGTTTTC TAAAATCTCA TAGTTTGTTC TAGCCCCGCG
    13321 TGGATGAAAT GTCTGCGCGG GGCTTTTTTG TTTTTGTGGA GGAAATCATG GCGGAAAAGA
    13381 AGCGGCAATA TTCACGAGCG CTCGCACAGA AACGGTGTCT GGAAGCGATT GAGCGGGCCA
    13441 TTCTCATCAA TAAGAGCGAG GCGGAAAGAC CTTTCGTGTT TCAGGTACAG GAATTGGTCG
    13501 TGTTCGGACC TCTGGTCGAT ACCGATGCAC CCACAGTCCA CGGGGTAGAT ATCCTTGCAA
    13561 CTACGGCGCG GCATCACAGA TACCGGAATC GGGACGAGGC ATTTCACAGT GACAGCGAGG
    13621 ATTTTATCAA TAAGTACGCT CCGTTCAGTA TCTGTTCGTG GCGGTTCCGG GAAGAGTTCC
    13681 CGGAAAAGGA TATGCTGAAC TACCTCAAAG GCCGGCACAT GGGTATCGTG ACGATGTACG
    13741 GGCAGCAGGA CAGGGCTTTG CTCGACGAAG GCAGATTCTT CACCATCATC CGAGACGGCA
    13801 AGGTTCAGGC TGACCAGCTG GATGCCTTGA AGGAACTGTT CCGAGGTAAA GCATGAGCAC
    13861 CGTTACGCTG ATGCAGGGAG ACTGCTGCGA GAAGCTGAAC GAGATTCCGG CGCATTCCGC
    13921 GAATCTCGTC TTAGCGGACC CTCCCTACGG TATCACACAT CAGGTTTGGG ATACGGTATT
    13981 GCCGTTTGAA GATTTCATCG AGAAGGACGG GAAGCAACTA AGTCTTACTG AGTTTCTTCT
    14041 TTCCTGCTAC AAGGCGGGGA TTTCCTATGC TGATGCAATG TCCGAATGGA CCCAAAACAA
    14101 GCAGCAGGGT ATTTGGACAC AGCTGAATAG AATCCTGACA GAGAACGGCG CTGTGATTCT
    14161 TTTCTCAGCG GGAGCGTACA CCAAGACCCT GATGGACAGC AAAGTCATAC CGTGGCGGTA
    14221 TAACCTCATC TGGCAGAAGA CATCTCCGGT AGGATTCCTC AACGCGAACC GGATGCCGCT
    14281 AAGGGCGCAT GAAGACATCC TGGTGTTTTA CAAGAAACTG CCCATCTACA ACCCGCAGAA
    14341 GACCTCGGGG CATCCGAGAA AGGTCTCAAC GGCGGAGCAT AAGCGGAACT CTAAGATGAC
    14401 TGAGGATTAC GGAAAATACA AGGCAAAAAG CTACGACAGC ACAGAGAGAT TTCCAACGAG
    14461 CGTATTGACC TTTGCCACTG ATAAGCAAAA ATGCGCGGCG CATGGCACAC AGAAACCCGT
    14521 AGCGTTGTGC GAGTGGCTCA TCAGGAGTTA CACGAATGAG GGCGATACAG TCCTTGATTT
    14581 CTGTATGGGC AGCGGCTCGA CCGGCGTGGC GGCAATGAAT ACGAATAGAA ACTTTATCGG
    14641 CATCGAAAAG GATGCCGATT TTTTTGTTGT TGCGAAAGAG CGAATCGCCG ATTCGGCGCA
    14701 AAATCATCAA CCATAGCCGA AAAAGCGGCA GGAAAGCGAA AAACCATGAA TAAGACATAT
    14761 ACCCATGTCT CTCTGTTTTC CGGTGCAGGG GGACTTGATA TCGGCTTGGA GCAGGCGGGG
    14821 TTTCATACGG TATGGGCGAA CGACTTCAAT CATGATGCCT GCGAGACCCA TAGGCTGTGG
    14881 AGCAATGCTA CGGTGGTAGA AGGCGATATC GGCAAAGTAG ACTACGAAAC TATTCCGGAT
    14941 TGCGATATCG CGTCTTTCGG ATTCCCGTGC CAGGGCTTCA GTTTATCGGG ACCAAGGAAA
    15001 ATCGACGATA GCCGGAATGT GCTCTACCGG CATTGCGTCA AGTTGGTCGA GAAGAAGCAG
    15061 CCAAAGCTGT TTCTTGCTGA GAATGTCAAA GGCTTGCTGA CGCTTGGCGG CGGGAAAATC
    15121 AAGGACGCTA TCATCGCGGA TTTCGAGAGC AAGGGATATG TGATGTCCAT CAACCTTGTC
    15181 AATGCTGCGG ACTACCATGT CCCGGAAGAT AGACAGAGAA TCCTCCTTGT GGGTATCCGA
    15241 AAAGACCTTG CTGAGAAGTA CGGCGTAGAG TTCAAGGCCC CTGCACCGTT TCCTGACCGC
    15301 ATCAGTATCC GGCAGGCGTT AGAGGGCTTA GCACCGGCGG CAGAGGATGA AATCTGCAAA
    15361 GAAGCCTACT CCTCGCGCTA CATGTCCCGA AACCGGAAAC GCGGATGGGA CAGCGTATCG
    15421 TTCACAATTC CCGCGATGGC AAAGCAAGTG CCTCTCTGGC CAGGTTCGCC TGACATGGTG
    15481 AAGGTCGGCA AAGACCATTG GCAGTTCGGG GAGAAAGGCA GTACAAGGCG CATGTCCTAT
    15541 AGAGAAGCAG CCTCCATCCA GACATTCCCG AAAGATATGG TCTTTTGCGG GAATCTGACG
    15601 AGCAAGTATA AGCAAATCGG GAATGCAGTG CCTTGCGAAC TTGCAAGAGT CGTGGGCACG
    15661 GAACTGTACC GTATCTTGAG CGAAATTGAA GAACAAGAAA ATCATTGTCC GGCATGAGTG
    15721 ATTCGTGCCG GATTTTTTAT CGCAAGCGCC GTAAAACCCC TTGCTTTAGC TATGGGGATA
    15781 TAAGGCACAA CGTAATCGAA CTTTTGCTTA AATGGTAAAA TAAAAATGGT ATTTCAAAAG
    15841 GGCGTAAAAT TTAGAATCTA CCCAAACAGA GAGCAGCGAA ATCTGATTGA CCGTACTCTC
    15901 GGTTGCAGCA GGCTCATTTA CAATAAAGGT CTTGCTATGC GGGAAGACGC CTTCAAAAGC
    15961 GGGGAGAAGT GTGGCTACAA ACAAACTTCT GCTATGCTGA CAGCGCTCAA GCAGGATGTG
    16021 AACTACGCGT TTCTCAAAGA GGTAGATTCC ATTGCTTTGC AGCAAGCGCT GCGAAACCTT
    16081 GATACCGGAT ACACAAACTT TTTTGAGCAT AGGGCTGCAC ATCCAAAATT TAAGAGTAAG
    16141 AAAAGCTCTA AGCAGTCGTA TCGTACGCTT AACATTGGTA ACGGTATCCG TATTTCTAAT
    16201 AAGCGTATTC GCTTACCGAA AATCGGCTGG GTAAAAGTTC ATCAGTCTAT GGAGATTGGT
    16261 GCGATTCACA ACGCAACGGT AGTGCGTACA ATCACCGGCA AATATTTCGT AGTTCTTAAT
    16321 GTGGAATATG ACCCTCAGCC TATGCCGAAC AACGGTTGTG TAGTAGGCAT TGATGTTGGA
    16381 CTCAAAGAAT TCTATTCCGA TAGTAACGGT ACTGTGGTTA ATAACCCCAA ATACTTGGAG
    16441 AAGAAAGCCA AAAAACTTGC TCGCGAACAA CGGCGTTTGG CTCACAAACA GAAAGGCTCA
    16501 CATAATCGTG AAAAGCAGCG CATAAGAGTC GCTGCCACCC ACGAAAAGAT TGCTAATCAA
    16561 CGAAAAGATT TCCTTCAAAA ACAGTCTACT ATGCTGGTGC GTGAAAATCA AACCATCTGC
    16621 ATCGAAGACC TTAATGTAAA GGGAATGCTT CGCAATCATA AACTTGCAAG AGCTATTTCC
    16681 AGTGTTTCGT GGTCGTCTTT CTTTAGCATG CTGGAGTACA AAGCCTATTG GTACGGTTGT
    16741 ACAGTAATTC GTGTACCTAC ATTCTATCCA AGCAGCCAAA CATGCAGTTG CTGCGGTTAT
    16801 AAGAATGTGG CTGTTAAGAA CCTCAGCATC CGTCAATGGG AATGTCCGAC TTGCGCAAAA
    16861 GCATCAAAAG GAGAGCGAAA AGTCAAGGCT GTTTTGGATG AACTTGGTGT TACATATAAG
    16921 CAACAGGAAA GTTTCGAGGA TTTGAAAGAC AAACATCCAC TACGGTTTGA CTTTACCATT
    16981 TACCAAAACG ACAAACTGAT TGCCGTGATT GAATTCAACG GGATTCAGCA CTACAAGCCA
    17041 AGAAGTGTTT TCGGCGGAGA AAAGGCATTT CAGATGCAGA AAAAGCACGA TTTAATGAAA
    17101 GTGCAATATT GCGTTGACCA CGGTCTGTAC TTGCTACAAA TCCCGTACAA AACATGTGAA
    17161 TGTGACACAG AAGAATATGT CAAAAGGCTT TTTAAGAACC TCGGCACCTA TCAAAAAATC
    17221 ATGGAAAATC AAGCACGCTG GCAACGCCCT GGAATCTTAC ATCAAAAAAC TTGTACTGGA
    17281 TGATGTGACC AAGAAGGCAG GCATCAACAC CGAGTACGCC TTTGAGGATA TGGAGGGTGA
    17341 CCACATCATT CCTTGGAGCA AGGGCGGGCA TACCACCGAC AACAACCTGC AGATGCTGTG
    17401 CAAAAAGTGC AATGCGGCGA AGTCGGATAG ATAAAGTCGA TAAGGGAAAC ATGATGGAAT
    17461 ATCGTTATTT TATGTACGGT ATGTTCGATG GCACAGATGG GAATAGATAC GACATTTGTA
    17521 TTCCTTCTCC GTTTGTCCGA AACTCAAAAG GTGAAGCCAT GAAAGATGAG AACTTTGCCT
    17581 ACCGTTTTTG TGCCATTGAT TCAGCAGAGC CTATGCTAGT TGCTTTTGCA AACGAGCATT
    17641 TTGAGCCTAT GAACAACGGC AAAATGCAGT TGAAATGCTG GGTAGACAAG AATGTCGTCG
    17701 GAGCCTATAC CTTTGAAGAG TTCAAGAAGA ACGGTGGGTA TATTCGACAA TTGAAACAGA
    17761 GCAGCAGGAG AAAATATGTA ACAGATGAGT CGGATTTCGT TGATACCGAT AAATCGTTTG
    17821 CTGATGCGTT TCCCAATATG GAGCAGGGGA AGCTCTACTA TGTGGATGGA GAAACATACA
    17881 AGATTAGCAA GGTAGAAGAC AATGCTCAAT ACGAAAAAAG CCATCTGCCA AAACAATTAC
    17941 AGAAGTGAAG TTGCTTACTC TGGAACCGTG ACTGTCGTCA ACCCCAAGAC CATCGTAGTC
    18001 TTCATCCTTT GTTTGCAGAG ATAGCGAACT TGAACAAGCC CTTGTTGAAG CAGACGGCGA
    18061 CCTAAAAAAA CCTAAAAAAG CTCTCGGTAT GGACGATGGA TACCTTGGGG ATAACCCGTA
    18121 TGTTGCACAA GCAGCTAACA TTAAAGGTGT GATTATATGA ATGTGCTTAA AGAGTACAAA
    18181 GGTTATCAGC TCGTTGAGCG TTATGATAAA ACCTATATTC GTTTTTGGGG TGGTCGTGAG
    18241 GAGGATATGC CTTGTGAATT TCCCATTTCA AAAACGGACG CAGAACGGGT CATCAACGAA
    18301 GCGAGTGTGA TTGACGAACT GCTCTCTATT GCAAAGACTC AAATAGAGTG GACAGCTAAT
    18361 TCTTTTTATA AGATTGGTAT TACTGAATAC ATTCTGCATC GCATGAAGCT TTCTCAGACA
    18421 AGAGCAGAAA AGTCTTATGA AAAATTAGCT CGATACGCTG ATATTTGCAA AGAATTTTAT
    18481 CAGTACATTA TGGATGATGA GGTATTTACA CCTAATCCAA TTAAGGTTGA GGGATTTACA
    18541 GCTCAGCATT TGGCTACCAA CTATTCTCTT TCAGCTTTAG GTGCGTATAA TTATTTGATT
    18601 TATTTGCGTG AAATGCCCGA AAAAGCATTG GCAGATTTGA AAGCAGGATT ACCAACAAAA
    18661 TGTTGCCGAT GACGGTCTGG AGACAGTCAA GAACAATGGT CGGCAGGATG TACATGATAT
    18721 TTGGGAAATC GAAGCTTGGA AGATACCATC GTCCAGAAAG CGAGACCGGG TATCCGTACA
    18781 TTTGCGCATC AAATCAAAAT AATGACGTCA ATCAGAAAAT GTCTCTGGTT TCTGGCGACG
    18841 ATGTTCGTCC TACGCCTCAA AATATTATCT CTTGGGGAAA ACAGTATCCG TATTTTACTT
    18901 TCCATGAAGA GTCTTGTGTA ACGGGGCAAG GTATGTACTG CGTTGTCGTT CCGAAGTATA
    18961 TTTAATTAAA TAAAATTATA GTCAATATAA TGAAAAGGAT TATAGAAATG AAAAACAAAT
    19021 ACAACTATCT GGTTTGTGCT GTTATGTTCT TTTGCTTAGT GTGCTTTTGT TGTAAAGAAA
    19081 CGATTTACAA TATATGCAAC CAAATAGAAA CCACTTTTAA TATATCTAAA AGCACAATGG
    19141 CTTGCTTTTA TATCGTGACA ACTGTAATGC TAATTGTATT TTCAATTATA ACAATTAAAA
    19201 GGTTTTTGAA GTGGAATGAA AGGATGATAA ACAAAGAAAG TATAACAGCA ATTTATAATA
    19261 CTTTTTATAA TGATTTTGAT AAAATTAAAA ACAATATTCC AAAAGAAAAT ATAGATTCAC
    19321 TTATAGATAA ATATGTGAAT ATATTATATG AAAATAAAAA TAACAAGGAC TTTTTGGAAG
    19381 AAGAATACAT AACGATAAAA TCGTTCCAAA CCAAATGGCA AGTAAGTTGC GAAGGCGCAA
    19441 CGACGGAGCT GTTTTCCAAA TGGGTAGATA TTGCAGTTGG TATATTCTCC ACTTTCTCTG
    19501 CTTTTTGCCT TGGTATTACA GAATCATCTA AAACTTATAC ATTTAATGAT GCAGTTAATA
    19561 CAATTTCGGC TATAATAGGA CCGGTGATTA TTGTAATATT TATAATACTG ATTATTAAAT
    19621 GGATATTCAT TGAGTGCAAT AGAAAAGCAG ATTCTGTCAG AGCAACATTT AACAAAATCT
    19681 ATATGCCTGC ATTTTTGGCA GCCATTCGAT ATTTATTAAA ACACCAAAAT AAAGAAAGCG
    19741 AAATAACAGA CGGGAAAATC AAGGAAATAA TATACAATCA AATTTACAAG AAATAATATT
    19801 GCATAAACAA GAAAGGACAA TAACAATAAC CAAAACTATA AAAGCCACCC ACTCCGGAAC
    19861 CGTGACCATC ATCACACCCA AGACCATCGT GGTCTTCCTC CCGGCACTTG ATATAGAAAT
    19921 TGATGCGCCC CTCCGAACCA ATGACTCTAC CCAGAACATC AGAATCCCAA CAGTAGGGGA
    19981 CCTCGCTACC GTACAGGTTG CTATCCGAGA TGGTGACATC ATTGCCATTG CTGCCACATT
    20041 CGTGCCTCAG CAGAACATCA GGCAAGACAC TCCCGTCACC GATGACGACC TTCTTTTGCA
    20101 TGATAGCGAA GATGAGGATA CAGAGGAATA CGACTGGTAC AACGAGCCAC CCGCCGAGGA
    20161 TTTTGGCAAC TTAGATATTG ACTAAGTTAT TGAGATTGGC CTTGAGTAAT TCACGAAGCG
    20221 TGGTATAATA AGACTATTAC AACAGGTTCT AAGCCTCCTA TCGTAATCAG TATCACACTG
    20281 ACTGCGGTGG GAGGCTTTCG ATTTTTGATT TTAAGAAAGG AGTAAACAGT GAAGCAAGTA
    20341 ACTACGAGAC AGCACTATTT ACCAAGATAT AGGCTCCAAC ACTTCCTAAG GAGCAACAAC
    20401 AAATATTATG TATATAGTAA CGGAACGAAT CCTAATAGAA GAGACAGAGA GACCGGAAAA
    20461 AACGATAGTT CCTTTGCCCT TTACGATAAG CTTTATGAAT TAACAGGGGT TCCATCTTGG
    20521 GCGAAACACG AAAATTTGAT AGAAACGGTT TTACTTGCAA ATGATGTCGA ACCTGAAGAT
    20581 GCAGGTGGAA TCAAAAAGGC GATAAATAGT ATTAAAGCGA ATACAAAACT CTCGTTAAGC
    20641 GATAGTGAAT GGCTGGGAAA ATACGCATTA AGAATGTTAT ATCGTTCACC TGCGTATATG
    20701 AAAAAAATCA AATCATTACC GCAATTTAAT GACCCCATGA CATATTATGC ATTCATGCGA
    20761 TTCACACAAA AAAGTGAACA CCCACATCTC ACACCGCAAG AATGGGAGAT TGTCGAAAAG
    20821 TTATTGAATC TGCATAGCGA TGGCACAGTG ATACTAAAAA ATCCGCACAG CACATTCCTT
    20881 CTTCCGGATT CTGGGATTGG GATTTGCATT TGTGGAAATT CAACATTTCT GCTTACACCA
    20941 TTAACACCGT CAATTTGTAT AATTACATCC AAAGGTTTAT GCCCTATTCT AAGTAAATCC
    21001 AATGGAACGA TTGTTACTGC GACGATGAAC CAAGTATCCA CAATAAACAA ATACCTGTTC
    21061 TTTGGCAGTA ATGAAGAAGT TGCTTCCTTC TACAAATTAA ATAAGTTATA TATTGACGAC
    21121 TTAAAAACCC GGTTGAAAGC TAATAGAAAA ACTACCAGAC CAGACATTGT CTACAGACCA
    21181 TCGCTTTGAT ATGATTGGTA TGGATTGCTA AAATCATCAC ATCATGGTAT AATATACTCA
    21241 TTATTAAGTC AGTACCAACA ACCAAAACAA ATCCCATAAC GAAAGGAGTC ATACCATGTC
    21301 CACCCTCAAA AACGGCGAGT TCGGCATCGA CTTGGACAAG GAGAAAATTC TCTGGACCGA
    21361 CCGAAAACGC CACACCATCT TTTCTTTGCC GCTGTCCTTT ACGAAGTACA CTCTGACCGA
    21421 GACCAAACTC ATCATCCAGC GTGGCTGCTT CAACTTGCGC GAGGACGAGA TTCAGCTGTA
    21481 CCGCGTCCGG GACATCGCAT TCAAGCAGAA CTTCTATGAG CGTCTGTGCC GTGTCGGCAG
    21541 CATCCATCTT TGCTCTACAG ATGCTATGAC GCCGGAAATC GACATCCGCC GCATCAAGAA
    21601 CCCGCGCGAT GTCAAGGAAG TGCTTTCTAA GACCATCGAG GCATGTCGGA AAGCGAACGG
    21661 TATCCGTACT TCGGAAATCA TCGGGGACCA TGGTCACTTC CCAGAGCCTG ACCCGCATGG
    21721 CATGCCGCCT GAACTTTGCC ACGAACATCC TCATGACTAA TAATAGCCCG TACAGATTCG
    21781 GTTCTGTGCG GGCTATTTTT TTTGTTTCAA AAAGAAATTT AAAATCCGGT CTGGTCGGAT
    21841 TCATGGTAAT ATTGTCACAG CAACTATAAT TCGGTATACT CAACTTTGCA GCAAACTGCA
    21901 ACAAAAAAAG CCACCCGCAA CGAGTACGGA TGGCAAATGG TATCAGTTGT TGGAGGTTTC
    21961 CGTGAACGAC TCAATGATTC TTCCGTTTCG CTTGACAGCA GAATAAACGA TATCTGCTAT
    22021 ATCATACGAA ATACTGGAAT CATCAGCATC GAAGTCGAGA GTGTCTCGCT GACCCTGATT
    22081 GGTGATAATA GCATAGGTCT TATCTACGCC GTCAGCAACA TACAGTAGCA GGCAGAATAT
    22141 TCGTCCTTGT CAACGACGAG GCCAACGTCC ACAAGATATG CGTTACTCAT TTTTCTGCAC
    22201 CTCATTCCTC AATTACATGA ACCATATACG ATACAGGTCC ACAGAGTTTC GGGTCGTTTT
    22261 CGACAGTCAT CTCCCAATCG CCGAAGAACG TGTCATCGTT GCAATAGCAG CAGATTTCCT
    22321 TGTCATCGGA GTCGTACCAA CGAGCCTGCG TCCAAGGGGT GCTTTCAGGG TCATCGGCAT
    22381 GGGATTTCGG AGGGCAGCAA AGCATGATGT CTACATTTGT GCCGTTCCGG AACCGGACAT
    22441 TGATAGAATG AGTTTCATCT GCATCCCAGT CCACATCTTT TCCGGAGAGC AAATCATGGA
    22501 TGACCTTTGT ATCTTTGCGG TTGACTTTGA CAGTTGCCTC ATAAACAAGG CCAAAGCCGA
    22561 AATGACAGAA ACCGGTTTCA TCGGAAAGAT AATCACCGAT AGCGTTAACG TCATCATGTA
    22621 CCTTATCAGG AATTACCATC TGGTTCGGAA GGTCTACTTC CTCGCCGTCG GTATCCCATT
    22681 TGATGTTGGT AGCAATGCGT TTGCTCTCGA AAATGGTATC ATGATGAGTT TCCCGCGAAT
    22741 AATGAATACG CTCAGAATCA ACGCATACGG CGTTGGTATC CGTTTCAAAA TAGCCTTCCG
    22801 GTTCGCATTC GTAGCTGATG CTCAGAATGC CTTCTACGCG CTTCTCAACC AAGTCAGGAA
    22861 TGGACAGTTC AATCATATCA TGCGTGATAT ACCTAACATA AGTTTTGAAC GCGGCGACTG
    22921 CATCGGAAAA ATTGTCGCGG CAAATATCCG TCGTCACAGT AAAATTCAGG TTCTTCTGAG
    22981 TGTCAGTAGA AAAGATGTTG TAGGCAAACA CTACATCTAC GGAAAACTTA TAAGTGTTCT
    23041 TTTTCATAAA AATTTCTCCC TTTGTCAGGT CACATCAAGC ATCATCGCAT TGATAGTCAT
    23101 GACCGTTTTT TCGATTTTCT AAAAAGATGG TTCAACCATT CGCACCAGCT TGTGGTGGTA
    23161 GATGGACGAT TTTTGCAAAT ATCCATTCTT ATTTGACGGG CTGCATGTCT TCGAGTTCAG
    23221 CACTAAACCG GAACGGTCGC GTACTTTTAT CGTAGCTTTT CCACGTGGCC ACATAGTCTT
    23281 TGTCGTACTG CTCTTCAAGC GGCTTTTCAT ACATTGCATC GCGGACGAGA ATCTGCATAC
    23341 CGCCATCCTG TGTGACCGAA ACCATATTCA CCTCATCAAG CATGTGAGGC AAGATGTTAT
    23401 CGACGTTTTC CACATCACAG ATAATGTCAT ACCGTGTCCC ACGCCCCAGA CAAACATTCT
    23461 GGTCGTAGGC ATTCGTGACA TAGATGTACA TCTTTTGGTC GTAGCGCGTT ATTGTAAAGA
    23521 TTTCACTAAG TTTCACCCTT GTTACTCCTC CCTGCTGTAA TTCTTTGCGC CGGAAATTTC
    23581 CTTGATGTGC TTCCAGATAT TGTTGGCAAA TTCACACCAG CCTGTAGTTT ATGTGTTTGT
    23641 CGTAGGCGAT TCTCCTTTCC AAGTACAAAA AACAGGCCCG CCAAAATGGT GGGTCTGCTT
    23701 GTTGCTTATA GATTGTGAAT TGTACGGTAG CAAATGCTGC TAATTGGAAT GTTATCTATC
    23761 GTACACTTCC ATTCTACCCG ATTCGCACAT TTTGACAACA AAAAATGCTG CTTATTTTGC
    23821 GGATAGACAG CATATGTTGA GCCTTTCCAA AAGAAATTTA AAATCCGGCC TGGTCGGATT
    23881 CATGAGGTGT GAAGGTTGAC CGATTATGCG AACCTAATAC AAGTCAACTA CCCCACCTGA
    23941 AGAAGGGGTC CGCCCCAGCC GGATTCTGCG CTATTGGACT GATTGACCAT CCTTGCGAAC
    24001 TGCGTAAAAT TAAGAGTGCA AGAAGAAACC CCATAACATA CACAAAGGAG AATAGCAAAA
    24061 TGAACACTTG CACCCTGAAA TTCGAAGCTA CCGCATTCCG CGAAAATGAC GACAACGAGC
    24121 TCGAAAGCCT CTCTGCTTCC ATCAGCGTTC CAGTGGAGAA CGATGACGAA GTAATTGGAA
    24181 ACATGCTGGG CGAGGAGAAG CTGATTGTCC ATGCTGTCGC AGCACTGTAC AACCTTATCA
    24241 GCGACCTGCG CCCCAACTGG CTGGATAACG AGGATACCAG CCTGACGCTG GATATTTCTA
    24301 TCGATGGCAG GAAAGCTCAG TCGTGCGGCG GCCTCGTCGC CATGAAGGAG GAGGGCTTCA
    24361 CCTTCGGCCT CGAAGATTAA GCTAAAAAGG TGAGGCTCCT TTTCGTTGCG TAGCTGCGAA
    24421 ACATAGTTGA CGACCCGTGC GACTGGCATA CAATAGAACA TACTGAACAG CGTTGATAAC
    24481 GTTGCTTCGG TAGAGACGAA TAGGGTCCTG AGCCGACCTT AAATGCTCAC TGCGAAGAAA
    24541 GACTTGCCTG CGGCTAACAG GCGGGTCTTT TCTTTTTGCG TAGCTGCTAC CAAGAGTAAA
    24601 GAAGGAAGCG TAGCTGCAGC AAACCGTAGG CGCTGCAGTT GACATAATGT GCGAGCTGCA
    24661 TACAATAGAG ATGTACTAAG GATACCATCT CACATAACAA CCATTAGCAT CAAGCCGTTC
    24721 GCCCCTAACC GGGTGGGCGG CTTTTTCTTT TGCCAATTTG CATCCAGACT GTGCCATCAA
    24781 CGCAGCTCCA GAGCAGAATT TCTAATTTGT TTCTGCCAAA ACACCCACAT TGGAGGGGGC
    24841 ATAGATTTTT ATGTACAGAG TATTAACATA GAGCAGACAA GATTGTAAAA AATGCAATTT
    24901 TATGGTATAA TACGGGTATG ATGAATCGGA GAATATACCG CTAGTTTGGC GATTCTTAAA
    24961 GCGTGGTGAG CAATTTGAAA AAATTCTTGA GCTTCGTACG AAAAGCACTA TTCATGGTTA
    25021 CGGTAGTCGT AATCGCAGTA GCTTTCGAGG GTTGTGGCGA AGTGGCAGAT AAGACTATCG
    25081 ACGAGATAAA ATACATCCCG GCGCAGATGT TCACTACAAG GGAAACGGCA GAGACTGCGC
    25141 AAACGGATGA ACGGATAACC TCGCCGGAAT CTGCAGCGAC AGAGTACAAC TACATCTATT
    25201 ACCGCCACAA CAGCCAATGG GTCACATCAC GCCTTGTAAG CTATGAGGTA GTAGACAACG
    25261 GGCAAAACAT AAAGTTTGAG GTTGATTCCA CGATGAGCGC TGACCGATAC TACTACACCA
    25321 GCATGGCGAA TGTCATGCTG ATTCATCGTG ATGAGCCAAG CACATAAACA AATCAAGCAA
    25381 TTTATTCGGA AAACAAGGAG AAGCAACGGC AATGGGATAC CAATTAACAG GAACATTCAC
    25441 AATAAGCTGC ACAGAAGAGG AAGCATTCAA CATCATGTAT AACATGATGC ACGACAAAGC
    25501 ATTGTATATG CCAGAGTTGG CGCTCATAAA TGCACGCCCG TCAAAGCTTG ACCCAGCGTT
    25561 TCTGTATCCC CGTGATATGT TCATAAACGG AGACTACTTG TTCTGCTATC CCAAGCAGCA
    25621 GTTGGCACTA CAGATAAAGC AGCTTCTCGC CACGCATCAG ATAGCTTTTG CGCAGGTGCT
    25681 TGCAGCCACT GACAAAGAAG ACCAGCACCG TATCCGTGCC GTTTTTCGTC AAGACCTGAC
    25741 GAAGATAGAC ATAGACCTGC ATGGTGTAAA AGAAGCCAAT GCGAAGAAGC TCATTTTGAA
    25801 ATACAAGCGC ACCCCGGAGG AAAGGTAAAC AATGACAACC ACAAACATCA TCGGATTCAT
    25861 TCTAATTGCA ATTTCCATTG TCGTGCAAGT TGGCAATTTC GTTGTAAGAT GGTTCTGTAT
    25921 TCCCAGTGAA CCGTACTTCT CTGAGAAAAC AAACTGTATG GTAACATACG CTGAAATTAA
    25981 GGATATGCGC CACAGGTGCA ATGTCGTCAC GGTTATAGGT GTAGTTCTCA TGGCAGTGGG
    26041 TATCGTTCTG GCAATGCTGC TGTTCACATA CTGAGAGGAG AAGGAAAGAG TATGACTGCT
    26101 ATCATCAAAA GACTGCTTGC TCTGGCAACG GCTTTCACGC TTGCATTGAA CCTTGTAGGT
    26161 TGTGGGGTCA ATGTTACAAG CGTTTCACTG AATTTGCCCG ATACCATTGA AAAGGGGACA
    26221 GCCTTTGTCG CTACCCCGGA ATATGCCTTT GATGGTGCAA CTCCGGAAAC GGCAGAACTG
    26281 GAAAAAAAGC TGGACAAGCT CGAAATGCAC TATACATCCA GTGACCCGTC TATTCTGGTT
    26341 GTAGATGACA ACGGTAATCT CGTGGCTGTC AGCGCCGGTA CGGCAGAAGT TGCCTTGTCC
    26401 AGCAAAGATG GTACGGTATC GACCAGTAAA ACGCTGGAAG TTATCGTTTC ACCGACTGAA
    26461 ATTAAAACTA CCGATGAATT GACTTTGACA GCAGGAGAAG TTGCTACGCT GGAAACGGCT
    26521 GTCGCTCCTA CTGATGCTAC TCATGTATCT ATCAGCTACG CTTCTTCTGA CGATTCCATT
    26581 GCAACGGTAA ATGACGGCGG TGAAGTAAAG GCTGTGGCAG CAGGCGATGC AACCGTCACG
    26641 GCGGTAGTGG ACGGTACAAG CCTCACATCT TCTTGCAAAG TTACTGTATT GCCGGTTCTC
    26701 GAAAGCATTG AGTTGAGCAA CGCCTCTCTT TCTTTGCAGC CGAACGATAC TGCACAGCTT
    26761 TCTTATACGG CACAGCCGGA AAACGCTCTA ATTAAAGAAG CTACATACAC AAGCAGTGAT
    26821 GATACCGTTG CAACCGTTGA TGCAAACGGC AATGTGACTG CGATTGCCGA TGGCAAAGCA
    26881 ACAATTACGG TTTCTGTCGG CGATGTTTCT GCTGAGTGTG TTGTAACTGT TGATTCTACG
    26941 GTTTCGCCCT CGAAAACCAG CGCGAAGGGC AATTCGTCTT CCGGTTCTGC ATCTTCTGGA
    27001 ACCAATAGCG GTTCGAATGA CACTAGCTCT TCTGCATCTG CTCCCGCCGC ATCTTCCAGC
    27061 TTTGAGTATG GTGCATTGCC AATGGACACA GCAACTGATG GTGAAACATG GTGGAGTATT
    27121 GACTCTTCCG ATTCCGCATA TTGGGCTGTG GCAAATAATA TCAATGCAAT GCGTGCAGAG
    27181 GGTGGTCTTC CAGCTCTTAC TGTGAGTTCT TCGCTATCAA GCATCGCAGA TTCAAGATGC
    27241 GAATACCTTA TTGCAAACGA TGTTTTTTCT CATGATGGTG CAACAACTGC GGAAATCTTG
    27301 TGCTCTGGAG CAACAAGTGC GTCTGCAGCG TGTACGGGTT GGAAAAACAG CCCCAGCCAT
    27361 TATTCAAATA TCATGACTCC GGGATATACA CAGATGGGAA TTGGTTGTAT ATTTAACACT
    27421 GCATATGGTG TTGAAGTATG GTGTGTTACA TTCTCTTAAT TGGGGTATCG CAAATACCTA
    27481 TAAAAAGTAA GGAGAACAGA GGATGCTGAG CAATATTGCG GTTCTCAGAA CCGTCAAAGA
    27541 AAACGCAAAT AAAGCTGTTC TGGATGCATT GCCCTCGATT TTGTTTGAGG GCTCGCACAA
    27601 CGGCAAGGAT GCACAAAAAT ACTACCTGCA AGGTCCAGCA GCAGAGTATG TTCCCGTCGA
    27661 TATACCGGAT GGAACTGCAA AAAAGCTTTC CAAGTGCGCC ACAGCACTGG CTATGCAGCT
    27721 TATCCTTCTC AGCAACAAAA CAAAAGGTTT CTTTGGACCT GAGATAGTGA GCGTGGAAGG
    27781 CAAGGATATT CCAACTGCGA GGAATATCAT GAATCCCATC ATGGTTGAGA GAGATGCGAA
    27841 GTATTATAGC GCGAAGCTAA GCGATGAGGT GTATGACACA CAGTACGCGG TCAGTGAACA
    27901 TGTGATTGAA TGTTGGGAAG ATGGGCCTGT TCCGCCGATT GTCATCAATA GTTCCATCTG
    27961 GGCTATCGTG GAAAGCACTG CGGCAGAGAT GCAGAAGGAT AACCGTTTCC TGCGCAGAAA
    28021 AGAAATCCTC GACACAGAGT TCTTGGAAGT TTCGGCTCAC ATTTATAACG AGTTGCTTGG
    28081 ATTCGCGTCA GAAAAATTCG ATATTCTGAA CATCAAGGAG TTTGTATGAG CGTTAAGCAT
    28141 GTTAAAGGTG ATATTCTGAC AACGCCGACG CGTAACGAGA ATACTATCAT CTGCCATCAG
    28201 GTAAACTGTC GTGCCGCGAT GGGTGCTGGT CTTGCCAGAC AGATTCGGGA TAAGTGGCCC
    28261 GTCGTGTTCG AGGAGTATGT GAAAGTTTGC AATCCTAAGA AGCTCGGGGA CTTTCAGGTG
    28321 GTTCAGGTCG CCCCGCAGCT GTATGTCGCC AACCTGTTCG GACAATCAAG TTTCGGCAGA
    28381 GATAAACGAC AGACGAACTA TGCGGCGCTG GGAGCGGCTC TTTTCGGAGC AATGAAAGGA
    28441 CACACTAACG CCACCTTCCG CATTCCTTAC GGCCTCGGCT GCGGGCTGGC AGGCGGTAAC
    28501 TGGGTGACGG TGCTGAACCT TATCGAGGAA GCCGCCAATG CTTGGAATGT GAATGTTGAG
    28561 ATTTGGGTGC TGCCCAAAAA GTGAGGGGTC AGTATGTACA ATACAAACTA TAAGTGTGTC
    28621 AAGCCGTTCG ATGTATGGCT TGATGCCATT GGCCCAGATG GCAAGAAAAT TCCATATCGG
    28681 GTAAAGCGCG GGACCATCTG GCGCCTGGTC TGGTGCGGTG GCGAGCAGAG CTTCAAGGAA
    28741 TTCACCGGAC CGGATAAGAT GCGCATTACA TTGCCAGATG AGTATGTTGA GAAATATTTT
    28801 AAGAAGGTAT AAGTGCAAAT GAGCATTTAT TGTCCGTATA CAAATGGCAA TGTCGTCTAC
    28861 TTGAAGTGCC AAGAGTGCGA GGATAAAACC TGCGAAAAGG GTTGGTTTTT CTGCGGAGTA
    28921 GGTGGAACTC CTTTGTCGAT GATGAAATGC CGTAAGCAAA TGTCGGAATA CCTCGACAAG
    28981 ATGCTGGCTA AGCGTGACAA GGTTGTCATT ACTGCAGAAT CCGGTAAGAA GATGGCTGCT
    29041 TTGGCGGCTA TGTATGCCAG TGAACACGGA TACCTTTTCG TGCCTGTTGC AAATGATGAT
    29101 TTGCCCACAT ATCTCGCCAA ACAGCAGCAA AAAGGATGTG TAATCTTTGA TGGAACCGAA
    29161 AACGAACGAG AAATCGAAAA CACCTGTCGT GAGCTGCGCA TACCGCTGCG GCGCTGTAAA
    29221 CTGGAAGGAG CATAAGCCTA TGATGTACCA GAAATTAGTT CGGGACAACA TCCCGGCAAT
    29281 TATCGAAAAG AGCGGTGAGA CCTGTGTAAC CCGTAAGCTG TCCGATAAGG AGTATGAAGA
    29341 TGCTCTGACG AACAAACTGC AGGAAGAGGT CGCCGAACTG CTGGAAGCCT ACACAGCAAA
    29401 GGAGCGGAGT GTTCTGGACT GTGCTGAGGA GATGGCGGAT GTGATGGAGG TCCTGTACGC
    29461 TATGGGCAAG ACTTGCGCTG TTTCCAAGCG AGAAATCGAA CAGGTCCGAA GCCAGAAGGC
    29521 GGCTGAGAAG GGGACGTTTA GTAAGAAGGT CTTTCTGGTC TCGACCGAAA AGTGAAAGGA
    29581 GAGAATCGTG ACCCAGCAAG ATGAAGTGCA GTTAATCAGA AAGCTGATTT TCGCAAAGTA
    29641 CAGTCAAGAC CCCACGCACT TTTCTCGGTG TGTGGACGAA ATCGCACAAG CCTTTGAACA
    29701 GAGTGGCAAA AAAGGAAGCG CTCGCGCTAT TCGCAACACT TCCCGTGATG GCTATGTAAA
    29761 ATCGTACTAC GAGGCAAGTC GGCAAACACA GCCTCCTGGC AGCCCCTTTG TCAGCTATAA
    29821 ACCTGCATTT ATCATGGATA ACAAAGATAT TGTACTTTGG CACGCGAAGC ATGATAATCC
    29881 GCCAATGCGA GTTCGACATA TTTTAGAGTA CATCGAGAAC GGGGAAATGG TTGCCAAAGA
    29941 TGTGCTGGAA TACGATGCGA ACGCAGACAA GTGGATTCGA GTTGAAGAAG AATGTAAAGC
    30001 GTTGACATAA AATAGCAAGG AAGTGATATA GTGACCAATG TAGAATTGAA AGCAATTCTC
    30061 CAGCGCGAAG AATACGATTT TTTACGTACC AACAAACATC TAGGAGATAA CATCCTGTTT
    30121 TTGACCGTCG GCGGCAGTCG CGCCTACGGC ACGAATGTCG AGGGCTCGGA TGTTGACATC
    30181 CGTGGTGCGA CCGGTTCGCC TGAAATCTTG GGGTTTAACC GTTTTGAGCA AGTCATCAAT
    30241 AATCAGACGG ACACCGTCAT CTACGCGGTC AATAAATTCG TAAACTTGCT TGTCCAATGC
    30301 AATCCCAACG TCATCGAACT TCTGGGTAAT GCCCCGGAAC TGTATGTGAA CTTGACGCTG
    30361 GAAGGTCAAA TGCTGCTCGA CAACAAGGAG CTTTTTCTGA CCCGGCGCGT TGCCTACAGC
    30421 TATGGCGGCT TTGCGAACGA CCAGTTGCGG AGACTGCAAA TGGGACTCCT TCGCAACGGG
    30481 ACCTCGCCGG AGCCACTCAA AAACAAGTTT GAAAAGAGGA GCCTTGACCG CCTAGTTGCA
    30541 GGGCAGGGAA AAGATGATGT TTTCAAAATC AGCATCAGTG AAGAGGTTGA TTCTGAAGGC
    30601 AAACATCCGC TCCTGATTTC TGGAAGTCTG AATAACTATC CTGTCAACTC TCTCAAATCC
    30661 CTGCTTCGAG GTCTGACAAC GACCATCGAC CAATATGAGC AGCCGCAGCA TCCGAAAGCG
    30721 CAAAAGGATG CTGCCCACAT CAATAAACAC GCAATGCACC TTGTAAGACT GTATTACACG
    30781 GCATTTGACA TTCTGGAACA AGGACGCATC ATCACCTGTC GAGACAAGGA ACGCGAGGAA
    30841 TTATTAGCCA TCCGCAACGG CAAGTACATG TGCGAGGATG GGTCATACGC TCCCGAATTC
    30901 TTTGAGCTTG TTGACCAACT CGAATCAAAA TTTCAGTATG ATGTAAAAGA AACTGAGCTC
    30961 CCGGCAAAGC CCAACTATGG GAAGATTGAG GAACTGTTGG TGGAAATCAA CAAATCCTAT
    31021 CTGCAACGTA TCATGTAAAA TATAGTCTCA TAGAGGTGTA CAACCATGAA ATATTAGCAA
    31081 AATACCATAA TTACAGCATC AAAAATGGCA AAGCGCATAG TGCTATATTA TAAGCAAGAT
    31141 GTAGTCGTTG TGTGCTATTG CCGAAGCAGT CTGTATGACT GCGAAAGATT GAAAGGTTTG
    31201 CCTTTTTACG AAAAAAAGAA AAAGGAAGCA GTCTGCGTGA CTGCCAAAAA CTCAAAATGT
    31261 CGCAGCCCGT GCGGCTGCGT GGAGAAGAAC CTCTGCCAAT GCGGTAGGGG CTCTTTTTCC
    31321 GTCAACGGCA AAAGAAAAAA TGAATAAAAG GTAAATAAAC GCAATGTAAG GTTGATTGCA
    31381 AATGCGAATT GTGAGATAAT AGAGACAAAC AAAGCAGCAA CAGGGAGGAG GCAAATACAA
    31441 TGAAATATTA GCAAAATATC ATAATTACAG CCTCAAAAAA TGGCGAAGCA CACAATGCTA
    31501 TACTATAAAT AAAATGTAGT TGTTGCGTGC TATTGCCAGC GCAGTTCTTG TAGCTACATA
    31561 AGATTGAAAT ATATCATAAG CAAGTCGAAT TTGCTTCTGG CATCGACGCA GCCCATACGG
    31621 CTGTATAAGA TTGAAATCTT GACATTACTA AGACGAAGTG GCCCGTGTGG GCTACATAAG
    31681 ATTGAAATAG TACACGATTG TTCTTATCTT TACGGCGGTT CGTGTCGCAG CCCATACGGC
    31741 TGCATAAGAT TAAAATAGTC AATAGGTTGC GCCGAGCACA AATGTGAATG GACGTAGCCC
    31801 GTTTGGACTG CATAAGATTG AAATAGGCTC CATCTGCTGC GTCATACAAG GTGTGGCAGG
    31861 AAGCGACCCG CATGACTACC AAAACTAAAA ATGTCGCAGC CCGTGCGGCT GCGTGGGAAA
    31921 GAACCTCTGC CAATTATGGC GGAGGCTCTT TTTCCATATA ACGGCAAAAG AAAAATGAAT
    31981 AAAGAGTAAA TAAACGCAAT GCAAGGTTGA CTATAAAGGC TGAATGTGGG ATAATTAAGA
    32041 CAGACAAAAA ATCCGGTGCG AACCGTAAGC AACCATAAAT TGCCGTGAGC TTCGCACCAA
    32101 CACGATTGTA AAAGTGGAGG TAAATACCCA TGAAATATTA GCAAAACATC ATAATTACAG
    32161 CATCAAAAAC GGCAAAACGC ACAGTGCTAT ATTATACACA AAATGTAGTC GTTGTGTTAT
    32221 TGCTGCCGCA GCCCGTGTGA CTGCATAAGA TTGAAATGAG TCCCATTTTG GGCACCAAAC
    32281 GTTTGGCAGT TCGTCGCAGC CCGTGTGACT GCATAAGATT GAAATAACTT TATTGCACCA
    32341 ATTTCTGGGT AGATTCTATG TGGACGTAGC AAATGCAACT GCATAAGATT GAAACTAGCG
    32401 ACCAACTACC CACGGGCGGC AAGATAAACG GGAGCAGTCC GTGCGACTGC ATAAGATTGA
    32461 AATGACTACT TTTCAAACGC AACCCGTTTT GGATTCAAGT CGCAGTCCAC ATGACTGTCA
    32521 AAAATTAAAA ATGTCGCAGC CCGTGCGGCT GCGTGGAGAA GAACCTCTAC CACTTGCGGT
    32581 AGGGGCTCTT TTTCCGCCCA GCAGCAAAAA GCAAGAAATG AATAAAAAGT AAATAAATGC
    32641 AATACAAGGT TGATTACAAA TGCAAAAAGT GGGATAATTA AGGCAGACAA AAAGTGGTGC
    32701 GAGCCACAAG CAACCATAAA ATTGCCACGA GCTTCGCACC AGCAAACATG GAAAAATGGA
    32761 GGTAAAGACC AATGGGATAT TAGCGATACG GCAAATAGAT ACCCAATTAG AATGACTGTA
    32821 TAAGATTGAA ATGTCACTAT AACATTATTA CCAAAACAAT GGGAATTGTA GTTTTTAGTA
    32881 GGCTGCATAA GATTGAAAGT TGGAAAAGCA GAAAACTATG AGAGTCATCG TGAGAAGCAG
    32941 CCCATGTTGA CTGCATAAGA TTGAAAATAC ATCAACACCA ACTATCTACC CAGCGTAACA
    33001 CAGTCCATGT GACTGCGTAA GATTGAAACC AGTCGGCGAT GATAAGGTGA ACACCTTTGC
    33061 GTAGAAGCAG CCCGTGTAGC TGCATAAGAT TGAAAATGTC CGCTAATTGC GGAACAACCC
    33121 GCAACTACTT AAACGAAGTT TACACGACTA CCAAAAACTA AAAATGTCGC AGCCCGTGCG
    33181 GCTGCGTGGG AAAGAACCTC TGCCGATTAC GGTAGGGGCT CTTTTTCCGT CAACAACAAA
    33241 AAGGAAAAAT GTATAAAATG TAAATAAACA CTATGCAAGG TTGATTGTAA ATGCGAAACG
    33301 TGAGATAATT GAAGCAAGCT AATCAACAAC ATAGCAGGAG GCAAAACGAT GAAATATTAG
    33361 CAGCATAGCA AATAAGCGAC CCCCATAAGA TTAAAACAAA TATGTAAAAC GAGTCACAAC
    33421 GATGAACATT AAATGCGGCC TATAAAGGCT GCATAAGATT GAAACAGGTT CGTCATCGTC
    33481 ATTCTCCTTT TCAGAAGTAG CCCACGTGGC TATATAAGAT TGAAAGAAAC AATCTAAGCA
    33541 AAATTCGCAA TGGACAGGAA ACCTGAAGTA GTCCACGCGG CTGCATACAT AAGATTGAAA
    33601 GAAAGCATAA GATTGAAAGG CAATGTAAAT TGATAGCCAT AAGAAGTACA TCGAAAGCAA
    33661 CTCGTGTGGC TGTATAAGAT TGAAATGCCC ATGATACTCG GTGCGCTCAA TGACCTGCGG
    33721 AGTCGCAACC CGTGTGGCTG CCAAAACTGA AAATGTCGCA GCCCGTGCGG CTGCGTGGGA
    33781 AAGAACCTCT ACCGATTGCG GTAGGGGCTC TTTTTCCTTT ACCTCATTCA CAAACAGCAA
    33841 ATCCCCTACT CATTGTAGTA GGGGAACTTA TTTTTGCTCA CAACCACTAT ATAATGTGTC
    33901 TAAAAAGTAA ATAAATACCA TATATGGTTG ATTGCTGCTA TCAATCGTGG GATAATTAGA
    33961 TAATCGAAAG GAGTGAGGCA ACGTTGACTC TAATTGCCCA CAAAGCAGAT GACGGCAGGG
    34021 AACAGCCGCT GGATAAACAC CTTCAGAACG TAAGTTACTT GGCGGCAGAA TACGCTGCAC
    34081 CCATCGGCGG ACAAGCCATC GCAAAACGTG CAGGACTTGC ACATGATACA GGGAAATGCA
    34141 CAGATGGTTT CCAGCGTTAT ATCCGTGACC CGGAACATAA TATCAAATGT CCACACTCCA
    34201 TTATTGGCGC GGTGGCTTGT GCTAAAGCAG GAGACCTCGT ATCTGCCCTC GTTGCTGAGG
    34261 GGCATCATAC CGGATTACAT GATATGTGGG ACACGAAGAA CAATATCGAC GTGGCACTCA
    34321 TAAAGCGCGC AGGCGATGTG AGAAAAGCCG AGTTACTGTA TCCCGTACAA AATTGCACCA
    34381 TAGACGATAT TCCTCTCCAC ATGCGGACGC TTAAAAATAT GGGACTATAC TCTTTTATTC
    34441 GCGTGGAATA CTCATGTTTA GTCGACGCGG ATTATATCGA CACAGAGACG TTTATGCGCG
    34501 GCACGGAACA GCGGCTCTAT GCCTATGACA CGATGCAAAC CATATATGAC AAGCTGTGCC
    34561 ACTATGTAGA GCCGTGGATT ACAGCGGCAA ACGAACTCAG TCAGAAGCCG TTCAACAGCC
    34621 TGTCAAAAGA ACAGCAAATC AATCTGATGC GTACCGAAAT GCTGCAGCAA TGCTTTGATG
    34681 CAGGCGCAAA ATCAGCAAAA GGGGATATTC GCCTGCTCAG CATTCCGACC GGAGGAGCTA
    34741 AAACCATCTC TTCGTTTGCC TATGCTGCCG CAGCAGCCAA AGCTGATAGT GAAGTATCCC
    34801 GCATTATCGT TGTTACCCCC TATACCTCCA TCACTTCACA GACAGCGTCG GTATTGCGGG
    34861 ACATTGCGGG TGAGGGCAAC GTATTAGAGC ATCACAGCGG CTATGATTTC GACGACAGCA
    34921 AAGGGGACAA CCTTCTGCGG CTTGCATCAG AAAACTATGA TGTTCCTATC GTAGTTACCA
    34981 CCGATGTGCA GCTATTTGAG AGCTTCTACG CAAATAAACC ATCAAAATCT CGAAAACTCC
    35041 ACAACCTCGT AAACAGCGTC ATTATCTTCG ATGAAGTCCA GCAGTTGAAG CCGAAATACC
    35101 TCAAACCATG CATCAAATGT ATTGAGTCGC TGGCAGCCAA CTACGGATGC AGAATTGTCC
    35161 TTTGTACCGC TACACAGCCA GCCATCGAGC AATTCTTCGA TACGGTCATG CTCAAAGAAA
    35221 TCATCGATGA CCCAGCCAAA TACATTGCTC CGTTTCAGCG CTGTGGAATT GAAGATGCCG
    35281 GGCACGTCAG CGTAGAAGAC CTTATCACCA TGCTCCTCTC CCATGAGCAA TGCCTCTGCG
    35341 TTGTGAATGA AAAGGAAGAG GCCAAGTATC TGTACAAAGA ACTAAAAAGT AAGGCACGAA
    35401 GCAGACTGCT GTACTGCCTT ACAACAGACC TAACGCCCTA TGATAAAGCA AGATATATTG
    35461 CAGAAATCAA ACAGCATCTC GCCAATGGCG ACCCTTGTAT CGTTGTCTCT ACCTCTCTAA
    35521 TCGAATGTGG CGTAGACCTT GACTTCCCAT ATGGATACAG AGAACTCGCC GGTCTGGATT
    35581 CCGTTCTGCA GACAGCAGGA CGCATCAACC GTAACGGCAA ACGAGACTGT AACACCTGCA
    35641 AGCTCATTGT GTTTGAAGGT CTGCAGGACG AGGTACGCGC TCTGCAGGGC AAAGGTCGTC
    35701 CCCCGGAAGA CTACCTGCAC AACGAAAAGA ACATCACAAA GCGTCTGTTT GCAACCGAAG
    35761 ATATAACTCT ACCGGAAACC GCCACCAAGT ATTTTGAGAG CCTGTATAAG TATTACAAGA
    35821 GCGCTCTTGA TGAAAAGGGT ATCCTCAAAA TGGCAATGCC GGACGACGGC AAAATTCAAT
    35881 TTCAAAAAAT CGCAGAAAAT TTCCATCTGA TTGAAGAAGA CACCGTCACA GTTATCATTC
    35941 CGCAAACACC GGAAGCTGTA CAGCTTATCG CAAAGCTGCG CAATCAAACG GCAATGCGCC
    36001 GTGATATTCG CAAGGTCGGC AAATACAGCG TCAATGTCCG AAGAAAGCGC TACAACGACC
    36061 GCCTTGCCGA TGTTACAGAG CCTCTCGTTA TGAATGCCGG AAAAACTGTA GATATTTGCT
    36121 GCTTGACCAA CATGCATAGA TACACGGAAT ACGGCTTAGA GATGCTGTAA TTTCAACCCA
    36181 TAATCAAAGA CTCTCCGCTG CCTTTTGCGG GGAGTCTTTG TTCTTTTCTA ATTGAAAACA
    36241 TACTGTGAAC AAGCGGCGAT GTAAGTTGTA AAAAATACAA TTTTATGGTA TAATTGCATT
    36301 ATCGAAATAA CAAAAAGAGA GGTGAGCGGC AACGCTGTTG CCATTTACAT GGTGGATAAA
    36361 ATCAGACAAA GCAGCGATAA AATTTTGGAG CTTGCGAGCC TTGTGAGCCG CAGCAAAAAG
    36421 CCGGTCAAGG TCTATCCGGT GCCGATTCTG CTGGAAGTAA ACAGTCTGCT TGCTTCCTAC
    36481 ACGATTCCCG GTATGCGCGT GGAGGGAACG ACTTACGATG TGCCAACTTT CTCGGCGCTC
    36541 AAAGGGGCAT TGGAGTCCAT CTACAAGCAT CCCGGCGCAG AAATGATACC GACGGCCGTG
    36601 TTTATTCACA GCCCCATCAA GAAAGAACGT ATACTGTTGA GAAACGAGAA GCATTTCGGC
    36661 GGTATGCGGT CGAGAGAGTG CCTGACGAAT GTGCGGTATA CGATAGTCGC TTATCTCGTC
    36721 GAGACGGACG ACATGCGGAA TCCGAACGGT CTGACATGGC ACTTCAAGGA TTTTCTCCAA
    36781 TACGCCAAGA ACGGCTGCGG CAGGGAGTTC CCGTATCTGG GTACGATGGA AACACCCATG
    36841 TACTTCCGCC CGATTACGGA AATGGAAATC AAGCCGACGC AACCCATCAC AAGAGATTTG
    36901 GGCTTTATGC CGCTCACACC GGACTACACC AAAAAATACG ACCCTGACTT GGTTTGCAGG
    36961 CATCTGACAA TCGAGAACGG CGTCATCGAA TATACGAAAG GAGATTGGTT TCGCTGTTAT
    37021 GAATCTTCTG TTAGCGCTGG TTAAACACTA CGGCACCCTT GAAAATCAAG ATAAAAGCAA
    37081 AGTCCCACCC TTTGGCTGGA CGAACGCAAA AGCCCATTTT GCCGTGGAGT TGAACGACGA
    37141 CGGCAGCATT GACGACATCC TTGCCCTCGG CGGACACGAC AAGAAGAATC GCGGCGTGGT
    37201 GTTTGAGGTT CCTGTTCGCC GTGCCCGCAC GAGCACGCCG GTCCCGTATC TCTTCTGCGA
    37261 TACGGCTCAG TACATCTTGG GCAACGTGAG CAGCACGAGC AAACCCGGAA CATACCTCTC
    37321 CATGAAAAAC GCAGTTCTTG CGTTCCGTGG CGATTTAGGC GAGTCTCCGG CGCTCAATGC
    37381 CGCTTACAAG TTCTTCGAGA CATGGGACCC GGAAAAGGCG CTCCAGAACA AGTTCGTCGC
    37441 CTCCGCAATG GCGTACAAAG ACGCTGAAAC TTCCACCTTC ATTCTGTTCT ATGAAGGAAG
    37501 CCCTATCTTC GACGATGAGA CTTTCAGAAC GGCATATGAG GAAATCGTTG AGAAGTACGG
    37561 CGAGTTCCCG ATTCAGGCTG ACCGAAACGG AAATGTCTCC ATCACCGCCG CGCCTGCACA
    37621 CATGCGAAGC ATGATTACCG GGGAAGACGG CTTGAAAGCA AAGCTCTTCC GTCCCGTTTC
    37681 TGTACGGGGG AAAATGACCT ACATTCTTTC CAACAACAAA GCAAACACCA ACTACTTTGG
    37741 GAGAATGCAG GGCGACGCTA TCCCCGTTAC TATGCAGGAC GGTCACAAAA TCGTGGAAGC
    37801 GGCAAAAGCT CTTATCGGTT CCAAAAACTG CTACTTCCTT CCGGTAACAT CTCAGTCTCT
    37861 TTACACAAAA TGCGTAATCG TCTGGTCTGA TGAAGTTACC AAGCCGGAAG AAGATGAGAT
    37921 GCTGCGGATT TGGTTCGGCA ATGAGTTTGA AGCAGAGAAG ACGGACAACA TTATGCGCCT
    37981 TGCAAAAGCC CGCCGTGGGC GTGTTGACAT CTTGCAGGAA TGCGATAAAA GTAAGGTCGT
    38041 CAATGTCTGG CAGTTGAGCG TTCCGGAAAA AGGCTGTTCT GCATCCAGCT TTACGCAGAC
    38101 TACGGTTGGT GAAGTGCTTG CCAACTGCAT CAAGCACTAC GAAGACATGG AAATCGACCG
    38161 CAGCGAAGCC TGCAAGAATG CTGATGGTAC GAGAAGAGAC TTTGCGCGTC CCGATAGCAT
    38221 CATCCTTGCT CTGAGCGCCA TGAACAAGGA CAACAGCATT GTCCCCATCA ACAACCAGAT
    38281 GTGGATGCAG CTCAACAACT GCGTTTACAA TGGCGGGAAA TACCCGTCTC AGCTTTTGTC
    38341 GATGATTTAT GAGCGTATCT GCAAGGACGC CCTGAAGGCA CCGGCAGGAA CCATGTATAT
    38401 CATCCCTCCG ACTCTCGCCG GAGCCATCAA AGCCATCCTT ATCCGAAATT ACAAGGAGGA
    38461 TATTACCGTG AGCTTGAATC CGAACAACAC GAGTCCCGCC TACGTTACGG GGCGTATCTT
    38521 CGCTCTGCTG GTGAGTGGGC AGCACGCCAT CGTGCCGGAA AACCAGTCTC AGTACGATAA
    38581 GCGCTTCCTT AGCCGCGTGG TAACTAACCC GGTAAAGGTT ATGCCTACGA TTCAGATGAA
    38641 CTTCATGCAG CTCAAGAACC GTGCGCAGAA GTCGAACCGT ATGGGCACCT ACAACGCCAT
    38701 CAACAACCAG ATTATGGACC TCATCGACAT GCTGGACGGG AACTATCCCG GTCGTCTGAC
    38761 GCAGGTGCAG CGCGGTGAGT TCTTTATCGG CTATAACCAG CAGATGCACT ACAACCGCGA
    38821 TGCCGCTATC GCTAAGAAGC GTGAGAAGGA AGAAAACACC ATTGCGATGA GCGCCGTTAA
    38881 TACCGTTGCC ACCGTTGATG AAACTACCGT TGCATAACAG AAAAGGAGAA AACAACATGT
    38941 CTGACTCTAT TACTATCAAG AATCCCATCA CCATCGTTCT GGCATTCGAT GCTAAGAACT
    39001 GCAACCCCAA CGGCGACCCC GACAACGACA ATGCCCCCCG CCAGTTTGAG GACGGTATCG
    39061 GCTATCTGTC TACCGAGTGC ATCAAGTACA AGATTCGCAG CTTCATCCGC GACAAGGTGT
    39121 TCTTCGGCGA GCTGGACGAA GCTACCCATC ACCTGTACTG CAGCCCCGAC ACATTCTCCA
    39181 TCGAGTCCAG CGTCCGAGAT TGCCTGAAAG ATGTCATCAA AGAGGGCAGC AAGGGTTCCA
    39241 AGAAGGCTAT GGACCGCGAG ACGGAGCTCA AGGCATACAA CGCGCTGTGC AAATACTTCT
    39301 TCGATGCCCG CACCTTTGGC ATGGTAAACA CTTCGTTCTC CGGCTCCAGC GTCATCGGCA
    39361 AAATCAAAGG CGCTTTCCAG TTGTCTATGC CCGTTTCTTT CGACCCCGTC AACATCATCC
    39421 CGATGACCAT TACCCGCTGC TGCGTTTCTT CCGACGCTGA GCGCATTGGC GCGGAGAAGG
    39481 ACAGCAAAAA GAAGAATGTC AATACCGATG AGGACGGCGA GAGCCGGAAG AACCCGAAAG
    39541 ACCGTATGAT GGGGCGTCGG AGCTTTGTCG AGTATGGTTT GTACCATATG AGCATTCAAA
    39601 TCAACAGCAT GATGGCACAG CGCAACGGCA TCACGATGGA CGATGTCAAC CTGCTCATCG
    39661 ACGCATTGCA GCACATGTTT GAGAACGACA TGAGCAGCGG TCGCGCACTG ACGCTGCGCA
    39721 AACTGATTGT CGTCGAGCAT ACCAAGCCGA TGGGCAATGT TCCCCGTGAC ACGATTGAGA
    39781 ACGCACTGAC CGCCACGCTG AAAATCCCCG ATGACTGCCC GACATCCTAT AATGACTACA
    39841 TTGTGACCTT CCACCGTAAC CTGCTGCCCA AAGAGGTCAA AGTGACGGAG TACGGTATCG
    39901 ACGGCTCCAG CAAGGTAATG CTGTAAACCG GAAAATCTAA AAATGTGAGC CTACCCACTT
    39961 GCACATCCGT GCGAATTGAC TACAATTTTA GACGTAAACT ACAAAATTGT ACCCTGATGG
    40021 CAAAGTGGGC TGTCAGGGTA CTTTTTGTTA ATCTGTGTTA GGAGGAATTT CATGACTCGC
    40081 AACGACCTGT CAACGGAACA GCAGGACCTT GTCCGGCTTG CTCTTGAAGG GAAGAATGTC
    40141 TTGTGTGATG CCTGTATCGG CAGTGGCAAG ACCTCTACCA TCAATGTACT GTGCAACGAG
    40201 TTTGATTCCT CTAAGCAGAT TCTGTACCTT ACCTATAACC GCCTTCTAAA ACTCGATGCA
    40261 CAGCAGAAAA TCCTCAACGA CAATGTAACC GTTCAAAACT ATCACGGCTT TGCATCAAAG
    40321 ATGCTCTATC GCTACGGCAT TAAGGATGTC GGTCAAGGCG AACAGATTTC GCGGCTCCTC
    40381 GAAGGACATA TTCCGGTCGG GCATTATGAT GTACTTATCA TTGACGAGTA TCAGGACATC
    40441 AACGAGGAAA TCTCGAAGAT GCTCGAATAT GTCAAGGATT CCAACCCCGG TATGCAAATC
    40501 ATTGCAGTAG GGGACATGAA GCAAAAAATT TACGACCACA CCTCTCTCGA CATCTGGGAC
    40561 TTCATCAACA AATTCCTCGG CAAACATACG CAGGTCAACT TTACCCAATG TTTCCGCCTG
    40621 TCACATGACC TTGCCGGACG GCTTGGCATG ATTTGGGACA AGAACATCAA CGGCGTAAAC
    40681 GCTCACTGTG ATGTCAAGAC GATGACAAAA GAGGAAGTTA TCGACTACCT TGATTCCGTC
    40741 AACCCGAAAG ATGTTCTCTG TCTTGGCGCT CGAACCGGTC CGATGGTCAC AGTCCTGAAC
    40801 GCCTTGGAAG AGCGTCCCGG AAATCTGTAC GATAAGAACC ATGTTTACGC CAGTATCAAG
    40861 GACAACGACG GAGACAAGTG TGTTGCGCCG GGTCCCGATG TCGGTATTTT TACGACCTAC
    40921 GACGGCAGCA AAGGCATGGA GCGTCCTATC TGCGTGGTCT TTGACTTTAC GGAATTTTAC
    40981 TGGGGCACGA GAATGCACAT GCCGATGGTT CGGTATGAGA TTTTGCGCAA CCTTTTCTGC
    41041 GTGGCGGCAA GTCGCGGCAA GGAAGAGGTC ATCTTTGTCG AGCCGGAAAA AGATAAAGAC
    41101 TTCTTGCTCA GCGATAAGAC ATTGATGACT CCTGTAAAAA CACACATTGA AGCAAACCCG
    41161 AAATTTGACA TCTCTGAAAT GTTCGATTTC AAGTTCGATG AAGATGTTAA TGCCTGCTAC
    41221 AACCTTATCA AAATTTCTCC TGTTTTCCGA AAGGATGTGC ATCCCATTGA GGTCAAGCAT
    41281 TCCGATGCTA TGATTGACCT TGCTCCCTGT ATCGGCATCT ACCAGCAGGC AAACTTCTTT
    41341 GACTACTACG ACATCGACAG TGCTATTGCG TACTATATGT ACATGCACAA AGACAAGAAG
    41401 ATGGCAATGC CGCAGTCTTG GAAGTCTGTA GAGCAAAAAG TCTTGTTCCT CACGATGCTG
    41461 ATGACAAGCC AAGACCGCTA TGTGAAACAG GTAGAACTGC CGATTATCAC GAAAGAACAA
    41521 GAGAGCCAAA TCAACAAGCG CCTGTCTGTT CTGTTCTCAC CGGACGAAAA TGTACAGGAA
    41581 CGCTGCGAAT TAAACGCTTT CGTGGATGAA AAGGGTGTCT CAAAAGTAGT TCTCAGCGGT
    41641 ATGGCGGATG TCGTAAAAGA CAAAACCGTC TATCTGCTGA AATTCGTCTC TGCTCTGTCT
    41701 CACCGTCATT TCCTGCAGTG TGCGAGTTAT ATGCTCGCCA CCGGTCTGCA GAAAGGCGTT
    41761 ATCTGGAACA TCTACGATAA CAAGCTGTAC AATGTAGAAA TTCCAGACCG GGATGCTTTC
    41821 TTAAACGCTG TTGTTAAATG TGTTACGAAG GGTGTATACG ATAAGGTCTA CAAATTCGTT
    41881 CTGGAGAAGG ATTACACGCA GAACCTTGAT ACGATTCTCG ACCAAATCAT GACCGACGAC
    41941 TCATTGCCGG AATTTGATAC GGGCGGAAAT GTGAAGGAAG AGAAATCGCA GGACGAAGGC
    42001 ATTTCCATCA TCAAGCAGGG CGAGCAGTAT GTGATTCTCG ATGCAGCGAA CCGTGAAAGT
    42061 GTGGACGGCT GCGCGGCGAA CGGGTACGAT TCGATTCTGG CTGCCTGTGA AGCATATGTT
    42121 CGCATGAACA AGAAAAAGGC AGAGGAAACG ACCAGCAAGA AAGAACTGCT CTCGAACATC
    42181 GAAGATTGGC TCGACAATCA CGCGGAGTTT GAGCGCCAGA TGGCGCGTAT CTCTATCGAA
    42241 ATCAATCGCG GTATCGGTCC GTATGCAAGC TACTCTACTT TCTCCACCTA TGTCGTCCGT
    42301 AAGATGCTCA AAGATTGGGG CTTAGTTATC AATTTCAGTG AACGTCAGCT TTTGAAGGTT
    42361 TGGAAAGAGC GGGAGAAAAA GCGTCCAAAA CCGGAACCCA CACGAAGTGT CGAAGATGTA
    42421 TTGCAGGAAA TGGGCTTTGC TGAAAGCAGC ACCCCTCCTG CAGAAGTACA TACACCCGCG
    42481 CCTGCTGCAC CGGCTTACCG TGTGATTCGC TCTTCCCGGC TGTCTAAGCC CGGTGATGTG
    42541 CGGTATATCG TGGTAGAGGA AGAATCCAGC AATGTTCTGG ACGACGCCAA CGGCTACGGC
    42601 TACAAGTCGA TGCAGGCGGC TCATAAGGGC TACGCCTATA AACGGCGTAA CGGTGGGAGC
    42661 TTCCCTGCAC AGCCGAAGAA AGAGAAAGCG CCGAACCTCA CCTTGCAGGG CGAACAGCTC
    42721 ACATTCGGAG GTGTATGAGG CACAAATCCA GAATGTGGCG CATTGCCACC TTTTACAAGA
    42781 TTTGTTAGTT TGGGCCGGGA GGTGAACACG GTTGGATAAA AGAGTAGAAT TTGCGAAAGC
    42841 TGTGACGATT TCGAACAAGA GCCATCACGA AAAAAGCATG GATACTGCTG CAATCCAAGA
    42901 GACCAATCGG CAGATTGAGC ACATCATGCA GAAACGCAGC TATGCGCGGC GGACACGGCA
    42961 GACCACGATG CAGCAGGCTT TGAGTGAGGA ACATGACGTT CTTATGTGGG CTGCGCTGCG
    43021 CAATGCAAAA CAATACGCCG ATGCCGAAGC TGCAACGAAA GATTTCGTTC TTGGATAAAT
    43081 GTTACAGCTT TCAGATGTAA CCACGAGATA TTGGAGATAT AACATAGATT TTTGTTGCAG
    43141 AAAGGTAAAA GAACATGGAT GAGTTCGAAG CCAAGAATGT GCTTGGCGGC ATTGTGATTC
    43201 CGGCACTTGA TGAGGTGGCG GAAAGCGTCG AATGGCTACG CCGAGACAAC TACACAATCG
    43261 AGGAACTGGA ATGCATGCAC ATCGTGGGTG AAGAAAAGCC TGTCATTAAA AAAGACGGCG
    43321 TAAAAATCAT CCGCGATGGC ACGATTATCC GAAAACATAA CACACAGACA GGCGAATACG
    43381 AATTCCTGTT TGTGCCGCGT TATGCAAAGA ATGAGGAAAG GGAGTAGGGA AAATGGTCAA
    43441 AATCTACGGT TCCAGCGATG ACCTCGTCTG TTTGGACAAT TCCAACTATG CAGAAGACGA
    43501 AATCTGCTGC TATGATGTTG CCGGTGTCTG GTTGTTCTTG GACGACGATA CCGTGCTTTT
    43561 CGTTGCCTAC TCCCATGGCA TCTGGCGCAT CAGCATCGAA CAGGAAGGTA CAATGCCGTA
    43621 TCAGCATATC GTTTGTCCCG GAATAGACGA AAATGACTAT AGCGACATAT TCTTGACGGA
    43681 GGCGGATGTG GTTCATCACG AGATTGCTGC CGCGAGAAAC TGAAAAAGGA GCTTTACTAT
    43741 GAACTTTTCT AAAATCAAAA TGATGTTTTT CGACTTCGAT GACACCCTGC TTATTCACTA
    43801 TCGTGAACAG CGCCTCGATT CTACAGGTGA AGCGCATCGG GAACGGCTGC TGCGCCGTCA
    43861 GGTAGAGACG AAGGATGGCT ACAGGGTCTT CGACGAAATC GGTGAGCCGA ACGAGCTCAT
    43921 CAAGCAGTTC CTTGCGGAGC ATCCCGATGT CCCGAAATAC TGCATCTCTT TCGTGCAGGA
    43981 CAGCATCACT CTGCCGTTCA AAAAGCATTG GTTGGAGATG CACTTCCCAA ACCAGTTCTA
    44041 CGATATGATT GGCACTTCCA GTCCTGAACG CAAAGTGACC GTCATGCAGA TGTACGCCAA
    44101 AGTCTGCAAT ATTCCTCCGT ATCAAATTCT CTTTGTGGAC GACTACTACA AGGCGGTAGA
    44161 CGCAGCCGCC GATGCAGGCT TCTGTGCCAT GTCCACTACG GAACTCATGC AGCGCCAGCT
    44221 CGATAAAAGT AAGTAAATTC CCAACTCGAA AAATTTTTCT TAAAAATGCA AAGCTTTTTC
    44281 CGAAGCAAAA TATATCTCAA ACACATGCCC ACGCGGGTAG AAAGGTAATC ACAAATGGGA
    44341 CGCTATAACT TCAACCAGAA AACGCAGGAC GGCTACGAAA TCTCGCCCGA ACAGGCTAAA
    44401 AAGTGGCTCG AAAAAAACGA CAATAACCGG AACATCAACT ACGCCAAAGT CAAGAAGATG
    44461 GCGAAAGACA TGAAGGAAGG GCACTGGGAT ACAACACATC AAGGTATTGC CATTGCCTCC
    44521 GATGGTACAC TGGTCGATGG TCAGCATAGA TTGCTCGCTA TCGTGGAGTC CGGCGTGACT
    44581 GTGCGCATGA ATGTAACCTT CAATGCCTCC AAATCTCAGC ACATCGACTC CGGCAACAGC
    44641 CGCTCAATGG CAAACCGTGT ACAGATGTCG GACTACGATA TGAGTTGGAC GAACAAGACG
    44701 ATTCTCTCCG CAGCAAACCT CATTGGTCGC CTGTTCGCAG GCTCAAATCT CAGCCACGAA
    44761 GAAGCTCTGA GCGAGTGGCT GATGAGGTAT CGCACGCAAA TCGAATCTAC ATCCAAATGC
    44821 ATCAAAAAGG CTACGCTGCC GGGACTCAAC TCCGCCGGTA CGACAGCGGC TATCATTGTA
    44881 GCCGCCATGA ACGATGTCCC CGCTATCTAC ATTGAGAAAT TCATGGATGT GTTCTATTCT
    44941 GGATTCACCA ACAATGAAGC CGAGCATTAT GCTATCACGC TGCGGGACGA ACTGTTGCGT
    45001 GAAAATCGTG TCAAACGCGG CACACAGTAT GCAAAGTTTG CCTTCTACCG TACAGCTAAC
    45061 CGGCTGAACC AGTATTACAA GACGGCTACC GGGCAGCGCG TTGCCAAGCG CGTCAATGAC
    45121 GGCGATTTCC CGTATAATGT TTATGATGCC AACGGCGGTA TCGTAAAACC CGAAACCAAG
    45181 AAAGCCAAAA AAGTTGTTTG AAAGGGGGTG ATTCTTGTGA AGAAAATCTT GAAATGCCTG
    45241 CTCATGGCAG CGGTTGCTGT CATCGTCTAT CGTTTGCTTC TGCTGCACAG CAAACGTCAG
    45301 AAAATGGTCA AAATCGGTCA GACTATCTTG AGGTAGTGCT TAATGGCTAA GACTCAACTG
    45361 ACCCGTGACA TTGAAAAAGC CCTCCACTAC TGGAATCCAA CCAGCTATGG AGGCTATCGC
    45421 GTAGATTCAT TTCGCCAAGG CTTCGACGCT CTGGAAGTAC CTGTTGAGTG CGGCACTGTT
    45481 AAATCTGGAC TGGTTGACTT TGTCCGTGTG CAGGAATGCT TCACAAGTGA AACAAAAAGC
    45541 GGCTCCTGCA AGCTGGCTTC TCTTACAGCG GGAAACACCT CTGTGCAGCA GATGGCAAAA
    45601 GAAGCCGGAT GCCACAAGGA TACTTCTGAT TTGGAATTCT GCAAGGAACC TTGCTCAGAA
    45661 CGATGGTGTC ATTTCCATAA AACGAATCAC ACCTACACGA TTGACACCAT CATCACCTGC
    45721 GTGGAAATCA AGATTTCCGT AAGCGATTTT CACTCCGACC ACGGTCACAA CTTCGTGGGG
    45781 CATTGCAACT ACTACGCGAT GCCAACAGAG TTATACAAAA AAGTCAAAGA CGAGATTCCG
    45841 GACGGCGTTG GTATTTTGCT ATATTATGAT GGCGAAAACA CCTGCGGCAT CCGCAAGAAA
    45901 GTAGAATGTA AAACTCGTCA ACTCTCGGAA GAAGCTCAAA AATGGCTCAT CATGTCAGTC
    45961 GCTAAAAAGC TGCCCCGGCT CTAAAAGCTG AGGCAGCTTT TTCATATACA CGAAAGAAAG
    46021 GGCGCAACTA TGCGAAGAAC GCGAGCAGTA ATGGTGGCTG TAACGATAGG GATGCTGACC
    46081 TGCGTTACAG CCTGCGCAAG AGCCGACAAT ATATCAGCAC CTCAGAGCGG AGCTATCAGC
    46141 GCCGCAAGCT CTGTGGCAAC GCCTATCCCT ACCACAGCGC CAACGGTATC ACCGAAGCCC
    46201 ACAACGGCTC CTACGGCAAC GCCGGAACCG ACTCCGGAGC CGACAGAAAC ACCGACACCT
    46261 GCAATCACTT CCGTATGGGG TGATGTGACT CCAGCAACCT ATGGGTTGGC GTATGGCACA
    46321 ATCACTTGTG AGGATATTGG ATTGGACGCT CCTTTGGTTT GGGGCGATGA CCAAATTATC
    46381 TTGAATCAGC GTGGCGGCGT ATATCAGTAT CCAAGCTCCG CACAAATCGG ATACAGTGGA
    46441 TGCCATCTTT TATGTTCTCA CAACGACAGT ACACTCTCTT CGCTTGAATA TGTAAGCATA
    46501 GGAGATGAAT TCGTTGTGAC CACAGATTAC GGAAAATATG TCTATGTTGT AGATTCCGCA
    46561 CAAGCAGGAA CCGTAACAGA TGACGCAAGC ACCGTAATAG GGGAGGATGG GTCTGTTCTT
    46621 GTTGACTTAT CCGATGAAAA TGACCGCCTG TACATGTACA CATGCTATCC ATTTGGATAT
    46681 TACGAAGCAA CCAGCCAGCG CTATGTGGTA AGAGCCACAC TAAAAAATTG AGGAGATGCT
    46741 TTTGGACACC ATGTCAAAAG AAAAAATCAT CAAAGCATTG AAAATCACAA CCACTGTGAT
    46801 TCTGCCGCTC ACCATTACCT TGGCGAGCAT TCTTTTTTGG GCAAAGGTGG TTTATGACCC
    46861 CGAATGGCTC ATTCTATACC CGAAGCACGC TATCACAGCA TGTTTCGAAG GCGCAGGGTT
    46921 GAGTGGAAGC CTCATTTACT ACGACATCCG AGCCGACAAG CACACAGGAC ACTAATATCC
    46981 TTGCACATAC TTGCGACTTC CATATAATAG ATACTGTAAC ATAGATACCA TACGAATCGC
    47041 GGCAGATTTT TACCTTTTCA CGATTCATAA TCTGTTCTTT GAGCGGACTT ATCCCATATC
    47101 GGGGTAGGTC CGCTCTTTTT TATTTGAAAG GAGAAAAGAA CCCATGCAAA ACAAAAACTT
    47161 ATTCTTACGG AGAGCAGCAG CGGCAATTGC AGCACTCTTC ACCCTCAGCT TCACAGGCTG
    47221 CGGTCAGGCC CCGATTGATT CGGGTAGTCT TCCTGTATCC GGGGTCGTCT CAGAAAACCC
    47281 TGTCTCTGAC AGCGAGCAGA CGGCTGGCGT AACGGAAGAC GGCAGCTTCA CCATTCACTT
    47341 CATCGATGTA GGACAGGCTG ATTCTGCTCT TGTCACCTGC GATGGGCACT ATATGCTCAT
    47401 TGACGGTGGC AATGTAGATG ACTCTGACCT CGTATACTCC GTTCTGGAAC GCGAAACAAA
    47461 CGGGCATTTG GATTATGTTG TCGGCACGCA CGCTCACGAA GACCATATCG GTGGTCTTTC
    47521 CGGTGCTTTT GAGGCCGTTA CCGCAGATGT GACATTCTGT CCTGTAACAG ATTACAACAG
    47581 CAAGGCATTT CGGAATTTTA AGCAGTATGC GGAAGAAAAA GGAAACGGTC TGACGATTCC
    47641 ATCTGTGGGA GATACCTTCT CATTGGGCAA TGCAGAAGTT ACCGTTATCG CCGTGAATTC
    47701 CGTTCCGGAC GACACCAACA ACACCTCAAT CGTACTGCGC ATCGTGTACG GAGATACCTC
    47761 ATTCCTGTTT ACGGGAGACG CCGAAGAAGA AGCAGAAGAA GTTATCCTTC AGTCGGGTCA
    47821 GGATATCCAA TCCACCGTTC TGAAAGTAGG GCATCATGGC TCACGAACAT CTACTTCTGA
    47881 AGCATTCCTC GACACTGTGA ACCCCGCCTA TGCTGTCATT TCTTGTGGTA AGGATAACAG
    47941 CTACGGACAC CCACATGACA TCACATTGGC AAAGCTCCAG AGCAAGGATA TTGAGATTTT
    48001 CCGTACAGAT GAGCTCGGAG ACATCTACTG CACCTCTGAT GGTAAGGATG TCACATTCAC
    48061 CTATGGCGAG TATCATCAGC CGACAGAAGG TTCCGCTGCA TCTGAGATGG AAGTCGAAGA
    48121 GCCGCAACAG GAAGACGAGG TCATCAACAC CTACATTCTA AACACCGGCT CCATGAAGTT
    48181 CCACGCACCG GACTGCTCCG CCGTTTCTCA GATGAGCGAA TCAAACCGCA AGGAATATAC
    48241 CGGCTCTCGT GAGAAGCTCA TCGAGCAGGG ATATACGCCG TGCGGATATT GCAAGCCGTA
    48301 AAGACAATCT TCGCGCCTAC CTGTAGCAGT AGTTACCGGA AGCAACGATA GAAAACAAAT
    48361 AATATTCCAC GCGAAAAAAA TCGCGTATGA GTGTAAAACA TAAGAATAGC AGTAAGGAGA
    48421 ATGGCTATGA AAACAGTCAC TTACATTACC GAAGATATCA TCATGAAATT TTTGTATAAC
    48481 CCCAAAAAAA CCTTTCTTGA AGGCTTCGTT AAGGAATGGC TACGCTTTGA TTCTGGTACA
    48541 TATCAGGATT ATGGCAAGTA TGTCAGATTC CTAAAGGTTG CTATCAGAGA TAATGTCTCT
    48601 GAATTGTATA TGCAAGGTTA TCCGTGGGGA ACTCAGAAAG GATGCAAAGA CCGTCCGATT
    48661 GGGTATATCG ATAACGCGGC GGGATTCGAG AGAGTTGCCG TCATTATCGA TTCGTCTAAA
    48721 ATCTGGCCCT TGGTAAATTC TTCCTCGATA GAGGCTTTTC TGGCAATTTG CCCGGAGCTC
    48781 CAAAACATTC TTTGGAGCAA TAACTTCTTG TGTGGCTTTT GGCGGGAATT TCCGCAAAGG
    48841 GTCTTTGAGA AATTCAATGT CGATGAGTCC GCCGAAAGCA ATGAGGGCGT AAAAAGCCTT
    48901 GCTATGCAGT ATGTCATTTT CGATGCGCTG ACCAATTCGG ATAGTCCTGT ATCTTTCGAA
    48961 TGTATGCTGA ACGCATTGAA AGGCACCTGT ACATACGAGC GCATGAACGA CTATGAGTGC
    49021 GCCATTGACT ATGGCTGTGA CCCGGAAAAC TGTATCACCT CGATGGTGCA ATGGCTGAAT
    49081 GATAAGCATC TCAGAATCGT CAACAAAGAG ACGGAAAAGG GGTCTTATCT TCCAAAGAAG
    49141 ATTGCAGCAG CAAGGATTGC CAAAAGCATC CGTTCTTCGT TTGTCCCGGA TGACAATGAG
    49201 TCCCAGCGCA TTGCACGGAG CATGCTGGCT TATTGCAAGG AGTATATTCC AAAAAGAAAT
    49261 GTCATCGACA TTACGATTGG CGATGGAACT TCGAATGTAA TCCGTGTGAA GGTTCCGGTC
    49321 AGCAGCTTTT TCCACTATGA CCCTGAAACC AAAGAACTGT TCATCAATGT CAGCAAGGTT
    49381 CCCGAAACCA AGAGAGCAGA CATCAACCGC CTTCTGAAAG ACAGCGGTTC TTTCGTTGGT
    49441 GATGGCCTCG TCCCGATGAC ATTTTTGCAG GAAGTCTTTT TCGGAACGCT TTCTTTGTGG
    49501 AACATGGACA GATATTCGTA CAGTGCAAAT ATCATGAAAA TGTCGCTGGC CGATATCTTC
    49561 GAATAAAAGT CCGAGCCTAT AAATGATAAG TCGTAGCCAA TCTTATCCAA TAATTATCCA
    49621 ATCCAAGTGC CGCTTGCTCG TAAGCAGGCG GCACTTTTTC TTGCGTTTCA TCAGCAAAAA
    49681 TGGTAAAATT TAGGCAAAGG GGAGGATTGT ATAAAATGAG AAGCAAAAAT GGAAAGGTTC
    49741 AGCCTGTCGT ATCCATTGAA GACCGCATCA AAGCCGCAGC AATGCTCCTG AAAATTGGAC
    49801 AAGATGCAGA AGCAACGACA AAAATGCTGA TGGAAACATA TTCTGTATCT GAAGATGAAG
    49861 CTGATTCATA TGTGACGGAA GCGCTAAAAA TCTGAGGAAC ACATGAGCCA CTACCCATGT
    49921 TGGGGGTAGG GGCTCTTTTT TTGTTGCATA AAATTGCGAA TGGCATACCA TAAATAGTAG
    49981 ATTCTAAATG AAAGGTAGCT GCTATTTGTA AGATTAGGCC AGCCAGTAAC TTCATTGAGC
    50041 ACATCATATA AGGAGAACAA TTTTATGGTT ACTGTTTTTG TTGTATTAGT AATCGCTCTA
    50101 TGGAAATTTC TAACATACCC ATTTGAGCCT CTTGCTCGTT TTGTCTGCAG GAAAGAAAAA
    50161 AATGAAGAGA AGCGAGACAA AAAGGAATTC GTGTGTTTGT TAATTTGTTT GATTGTCGGA
    50221 TATGCCATCT TGAAGTCTCC TGACATGGTA TATACATATG TAATGAAACA TCATGAGTCA
    50281 TCTGAATTCT GGATGGGTCT CTATAAGAAC TATAATCTTA TTGTTCATCT TTTAATGTTA
    50341 GCTTACGGAT TCAGATGGGT TTGGGGTGCA ATTCGCGTTT TGAAGGGCAA TCCGGATGCT
    50401 CTCACAGATG AAGAGTTTCA ACGGTTGCGT AAAGCAAGGA GAATAGACGC TGAAAAAGAC
    50461 GAAGCCTATT GGAATGGCTA TTGGGATGGT TTCATAGGCT GATGCCATAA AAGAAGCGGG
    50521 AAGCCAGCCA TTTTGGACAT GAAAGGATTT ACGCTGCGAT TAGCATCAAA CCATTTGAGC
    50581 CGCTACCCAT GCTGGGGGTA GTGGCTCTTT TTTGTTGCTC AAAAACCAGT TGCCAATGTG
    50641 TGCGAACTGA CTAAAATTGT AGATGTACGA TAGATAACAT CTACTATGGC ACTACCTGTG
    50701 CTCGTACATT TTTCATAATT TCGCTTAAAA GGCGGACTTC CTGTTTTTAG GGAGCCCGCC
    50761 TTTTTTGTAT GAACCAAAAG GAGCGTAATG TAATGTTCAA AATTCACGAT GACAAAGTCT
    50821 ACTTCGTTGC CGAAACCCCT GACATCAACA AAGTTATCGA AATCTTCCTA CCTAAGGATG
    50881 ACCGTGGCAC CATTATGGAT TCGCACGAAA TCCGTGTGGA CCTGTGCCGT GCCGTCATTC
    50941 ACATGGAGAA GAAGGGTGTC CATGTCTTGA AGGTCCGCAA CATTGAGGAT ACCAACAAGG
    51001 CAAGCATCGA CATCTGGCAC ATGCCGGAGT ATCAGGAGGC TGCAGAGTCT CCCGTAAGCG
    51061 ATGTGGTCAA TGCCTGCATC GAGTCCTGCT TTGATTCCGG TGCAATGTTC AATCTGCCAT
    51121 GCAAAGCCAA CCGCAAAACC CATGAAGTTT TTGCTGTCGA ATGCTGCGCA AGCCCCGATG
    51181 ATGATGACTC GTTCAGCCAT GCAGATGTTG AAATTGACGG GCAGTCTTAC CCGCTCAATT
    51241 TTGTCTCTGA CATCATGGAC GAAAACGATG TCGACGACGC ATTGGATGAG TTCTACCGAA
    51301 TCCAGCAGAC CGGCGAATAT TGGGAAGCGC ACGACGGCAA ATCGCTCACG GATGCTATCC
    51361 ATGAATGCCG CTGGGCTATC CTGAAGGATG CCATCCAGAA GTGCGGACAT GAGGCTGTTG
    51421 CTGATTTTGT CGGGACCGAC ATTTCCAGCG ATACTTACGA CCGCGTGATG GATGAAACCG
    51481 AAGCCCAGAT GCCGGACGAA GAGTTCGAGC GCTTCTGGGA AAAGTACATC TGACAAAACA
    51541 TCTCATACAA CAGAAAGGAA GTATACCGCT ATGGCTATCA ACAATGTTAA CGAATTTCTC
    51601 CGCAAGACCT TTTCCGAAAC CATCTTCGGC ACCCCTGCGC TCCGGCCGAT TGCAGTCTGT
    51661 GCAGACGGCT TCAGCCTGTC GATTCAGGCA AGCAGTATGC ATTACTGCAG ACCGAGTAAG
    51721 GACCTGCAGG ACGGCGATTA CTCCAAGGTC GAACTCGGCA ATCTGTCTGA GACGGTCGAG
    51781 GAGTTTCTGC CGTATGCCGA GAATGAAGCC CGTCCGCTGT TTACCGTCTA TGGGTATGTC
    51841 CCCGTTGAGA CTGTGAATGC AGTGCTTGCC AAGCACGGCG GTATCGTCAA CGCGTGAGGG
    51901 GAGGGAACTT ACGATGAAAA TATTCACTAT CGTCGCCAAT GAGGTCATTG GCTTATCCGC
    51961 AACGGAATGC ACACTGATTC AGTTTAGCTA CAATCCGGAG CAAATCCGTG ACCCGGAAAG
    52021 CGTCCTGCGC AGTGCTGTCA AGGACTATCT CAAGACGGAT GAAGGCAAAC GACAGCTGGA
    52081 AATCAACTGT GGTTGCTGGA ACTGGGGCGA TGTCGATGAC ATTCCCGGCT CGTTCTTCTT
    52141 GAACTATGGT CTGGCTAAAA TCGCTCCGCC GGATGTGAAT GTTGTCGTTG ACCGCAACGA
    52201 GAGTTTCACG GATGACTACG ACGATTGCGA GGAAGAATAA CAGAAAGGGC ATGAAAAAAT
    52261 GCGTATTTAT GCCGCAAACA GCGTATTCAT AGAAGTTACG CGCCGGTGCA ATATGTGCTG
    52321 TGCGCACTGC CTGCGCGGAG ATGCCGAAAG CATCGATATT CAGGAGAAGT ACATCGATGC
    52381 TTTTCTCGAC AGCTTTGAGA AGGGAGCTTG TATCAGCTCT CTTATCTTTA CCGGTGGGGA
    52441 AATCTCTCTG AATATACCGG CAATTCGATA CACCTTGAAA GCTGTCAAAG AGCGCGGTAT
    52501 CGCCGTTGGA AGCTTTTACA TGGTCACTAA CGGAAAAGCC GTCGATAAGA TGGCTGACCT
    52561 TGCTATGGCG AGTCTGGAGT GGTGGACCTA CTGCGATGAA AAAGATGACG ATATGTGCAG
    52621 TCTTTGCATC AGCAGTGATA ACTTTCACGA AGCAATCCCA TATGAAAGTA AAAGTATCCT
    52681 TAGTGGCTTG AAATATAACC GTGACGATAA GGTAACGGAC TTTCATCGGG CTTATTTACT
    52741 GAACGAAGGA CGCGCTAAGA ATCTCGATTC GAATGTCTAT AAGAAACGTG AACCTTATGT
    52801 AGACAAGCTC GAATACGAAT TCAACAAAAC CGGCGATATC GACTTTTACA GCGGCGAGCT
    52861 GTACTTGAAT GCCATCGGTG ATATCGTTTC CGGCTGCGAT TGGTCCTACA AGTCGCAGAA
    52921 GAAATATCGT TTTGGTAATG TAATGAACAA AAACTGGCTG GAGAACATTA CCAACAGTGA
    52981 GTTGTGCATT GCAAGCTAAA CCATATCACT TATACATTGC CACCGTTTTC CTACAGAAAC
    53041 GGTGGCTTTT TTAAAAAAGG AGGCCGCAAA TGGCTGAAAC AAAAGACATG TTTGAACAAA
    53101 TCAGCGCCAT CTTAACCGAT AAGAAAGATA AGCCGTTTTC CTATGAGGAA CTTGCAGCAA
    53161 TGCTCAAAAC TGACCCTGAT GCCCTCAAAA CCTTTGATGA GGTCTATAAG ACACAGGTTC
    53221 TTGAAAGTGG AGAGCTGCAT GAAAATATGC TCCAGTGGGA TACAGCTACA GTCAAAGCAA
    53281 TTCTCGACAA GAAGGTCTAC TTCCCACCGG AACTTAATTC GCTCATTGAC CGCATCGTCA
    53341 CAGAACTGGT GCTTGAAACG CGTCTGTACA TCTACAACGC GGAACGCGGC GGCTATTATG
    53401 TGACATACTC TGCCAACCGT GACTTTATGA CGGAAGTCAC AAACGAGGAG CTGAAACGCT
    53461 ACCCCGAAGA ACTCCGTCCG CAGCTCACCG GAAGGTTGAT GAAGATTGAC ATTTCTGAGC
    53521 CGTCGTACAA GGAACTGCTT CAAAACTACG CAGGCTACAA GAATGCGAAA AACGACAGCA
    53581 CAAAAATGTT CTGCTACAAC ATGTTCCGTC AAGGTCTTGA CATCCTCGAC CTTGATGACT
    53641 TCACTTATCA GATGCTTGAG ATGAACCCCA ACTCTATGGG CTTCTGGTTT CCTCCTCTGG
    53701 TAGAAGGATT GTACGGCAGC ACATTTTTCA AGGTTCCGGA CACGAAAATT CTTCGCGTAC
    53761 CTATCACCAT GCTGCAGCTT ACCCGCCTTG GCTTCGAGAC GCTGAATCCC GTTACAAAGG
    53821 AAATCGTGAA TCGTTATTGC CAGAAAGTCT TCCATCTTGA TGGATACGAA GATTATTTTA
    53881 TCAAAACGGG CACGTATTCT TCCAAATACG AATTCCGCAA CGCTCATATC CATAACCCGA
    53941 AGGAAATCAA TGAGATGGGC GAGTATTTCT TGTTTTTGAA TCATCTGACA TGCTTGATGG
    54001 CAGGCTCCCT AAACAGTCGT TGCTGCTATG GCGCTAATAC TACAAATGAG TGGGTCGTCA
    54061 GAGAGTATAT CAAGGATAAA GAGAACAATC CTACCATTTA CAACGGTTTG CCGCTGCACA
    54121 CTGAATATCG CGTGTTTGTG GATTTTGATA CAAAGGAAAT TCTTGGCGCA AGTCCTTATT
    54181 GGCGCAGCGA TGTTATGAAG AACGAATTCA AAAAAGCCAG CAGCCCACAG GAACGCCATG
    54241 ATTATGTTGT CTACAAGATG CATGAAGACA TTCTGAACCA GCGTTACCAC GAAAGCATTC
    54301 AAACTATTCT GGCTGAGCTG AAGAAGGTTA TTCCTCGCAT TGAGTTGACA GGGCAGTGGA
    54361 GTGTCGATGT AATGCGCAAC GGCAATGATT ACTACATCAT TGATATGGCG CTTGCTGAGA
    54421 ACTCTGCTCT GAATGACTGC GTGCCGAGTA ACCGCCTTCG TGCTTATCCG CAGCAGTGGC
    54481 TGCCTGTGGC TCCGAACACC GAAACCTAAA AAAGGGAGAA CCATCATGAA TACCATTTCA
    54541 CCCGTCTTCA TCCATCAGCC GGATAGCTGT CACGGATGGG GCATTGAGTT TAACAAAGAG
    54601 CGCCCGTTTT GGAAGGCAGA TGCCACCGCA TTTGTCCGCG CCATGTACGA TGAGATGCAG
    54661 AGCCATGACA AGAGCTTTAG CTGGTTTCAT CAGTGTGGCA GCGGGCAAGA ACAGAATGGG
    54721 AACTACTACG GTTACCAATT TTTCGAGGTT TGTTCTATGA CTGAGGAAAG CGATGCGAAG
    54781 CGCATGGCTG AAATCATTGC CGAAAAGATT GGCACGAATG TTGTTTAATA AAGGAGCGTT
    54841 AATTCATCAT GGATACGCTT TCACCTAAAA TCACATTGTT TGGCAAAACG ATGAACATCA
    54901 AGGAGTTTCT TACTCTCCTG TACACAGAAG CCAAAACTTC GGGATACGAC TCAAATACCG
    54961 GAAATGTTTG GTGCCTTGCT TATCAACGCA ATGTGTCCGC GCCGGGAATC CCGATGGACC
    55021 AGTTGACGGA AGAACAGCGG CTGTATGTGT ATGCCACAAC ATTCTTGTCT TTTCTTTCTA
    55081 TTGGGAATAA AAAGAACACT CCTAGAGATT TCATCGTTAA AACGCAGGAA TATGAGCGTG
    55141 AATTTTGGCT GAGCGACAAC ATCAACAGCC AAAAAGCCAT TCTTCCGGAC AAGAATATGT
    55201 GGCGTAATTT CAAGGATATT TACTTTTACA TTTCGACCGA CTATGACACA GGCAACGATG
    55261 GCGTTCCGTT TGCAGACCTT CTGCCGGAAG AACGCATCAA TGCCGCCGCC TATTATGTGG
    55321 AGGAACACCT CGAAGACTGG ACGACCTTGC TTAGCTTCAC TGTTCCTTAC GCCCGGTACA
    55381 CGGATGTCCC CAACACAAAA TAAATCTCAT CTTACTGGAG CCGCCTTCGG GTGGCTCCTT
    55441 TTTCTTTTGC CAAAAATTGC GACCGGATGT ATAATTGGAA AAAGGCGGAG GTGCCAGTTC
    55501 AGGCACTTGT TGTCGAGTAT ACGATGCAAC AGATTACGAC ATGCAGCAAT AATTGCATTT
    55561 TGTTGCGAAT TGCGTAAAAT ATAGGATGCA AATAAAAAGT GAGGTGAAGG AAAGGTTGTC
    55621 GCAAATCAGA ATTATCGCTC CCTATGGGGA CAATTTCAGT GTCAGAGAAT TTGTGGAATG
    55681 GGAGTATAAC GGCGGAAAAG AAGATTTTGA GCCCGATATG CACTGTAAAT CATGGAATAC
    55741 ATTGCCCATC GACGGAAAGC TTGGTCACAT CGCCTGCAGC CTTTTTGGAG ACCTCGCTAG
    55801 TTTTGGCAGT TATAGCTGCC GTATTGGTGT CTCAGATGGG CATTCAACCT ACTACTTCTT
    55861 CTTTACTCAA GAAGGAAAGG ACGAGGAGAT TCTCCTCAGC CTTGCCGCTT TTGTAAATGT
    55921 AATCTACACA AGTGCCGAAG AAACATGCAA ACAGGGAACA GGGCTTACTT TTGCAGACTT
    55981 ACCTCTTGCG CAGAGACTTG ATGTGATTGC AAAATATATC GAAAACAACT TTGAAGCATG
    56041 TGTCGCAATG CTCGCCAATG TTCCTTATAT GCAATGGACT TAATATTTTT TGCCATTTAG
    56101 TGTTGCACAT TTGTGCGAAT TGAATAGAAT TAAGAATGTA AACCAAAAAG TGCATCGGAG
    56161 CGGTCAAACG CCGCTTTGTG CTATAAATTC CTCCCCCAAA AGGAGCAGGT TCGTAAGGAG
    56221 CCTGCTCCTT TCTTTTTGGC AAAAAAGGAG AACCCATGAA TCGAGAAGAT GTTGCAAAAC
    56281 GTAATGCCAG TATCGTGCGG GATATGCGCA ATGGCATGCG GATTCGTGAT GTAATGAAAA
    56341 AGTATGATGT ATCTCGCTAC ACATGCTACC GCACCATGCA AAGCGTAAAT CGAAAAGAGA
    56401 GACAAGCAAA TTACAGTGAC TGGAAAGCCA AGCGTGATGA AGAAATCGTC AATCGTTATG
    56461 CCGATGGCGT CCCAGCAGAA CAACTTGCTA AAGAGTATAG CGTTCATCGA GCCACAATAT
    56521 ACCATATTCT TTCTGAGCAC AACAAAGACT ATCTGCGACA ACGTGATGCC AAAAGACCGA
    56581 ACGCCACTCA ATTGGCTCGT GAAGCACGGC AGCAAACATT TATCGAAGCT GTAAAAGCTG
    56641 ACCCGAATCG CTCAGTTATG AGCATTTGTG AAGAGTTTGG CTACTGTTCT TCTCACGGCT
    56701 TTGCTCTTAT CCACAAAGCC GGAATCTACC GTGGCCGAGG ACGCAAAAAA GGAGCGAGCA
    56761 ACCATGACGA GGCTTGAGAA AATCCAGCGC CTGAACGCAA TTGCAGCAGA TTATGAGAAA
    56821 GGCATGTCTC TGCCTGCCCT GGCAGAGAAG TACGGTGTCT GCGTACGGAC CTGCTACCGT
    56881 GCCATTGACA AAGATGCCGT AAAAGAACGT ACTGTCGCTC TGAACAAAGC GACAAAGCTG
    56941 GATACCGAAA TCTTGAATGA TTATATCGCC AATATGTCAG TAACAAACAT TGCAGCGAAG
    57001 AACAAAACCT CCACAACTCA CTGCTACCGT GTTGCAAAAG AAGCGGGACT GTGCAGCTTG
    57061 GAGCAGGGTC GGAACCGACG GTCATCCCGC CTTACGGAAC GCAACAAGGA AATCTATGCC
    57121 AAGCGGAAAG CCGGTGCCTC AGTCAAAGAA TTGGCAAAAG AATATCAGTT AAAGGTCCCG
    57181 ACTGTCTATT GCATTCTTGA GCATATGGAA TGGGGTCGAA AACCATGAAA ATCCGGTTAA
    57241 TTTTGTGCGC CGCGCTGGCT TTTGCACTCA CCGCTTGCTA TCCCGTTAGC ACGCTTCCTG
    57301 CAGATGTTCC TGTCGGCTCA GCAAAAAGTA TCGTAGAGAA GGAATTGGAA AAATCCCCGG
    57361 AAGAAGAATT TACGAACTGG CTAGAAGCAG AGCATATCAC GCCGTATGCT TTCGGAAATT
    57421 GGGGAGAGGC TTCAAATGGT TCCTTCACAG ACGGCAAGTG GCACGATGTC AAGCTGCGCA
    57481 TCACAAAAGT CACAACGGAA AGCGAAAACG AGGACTACAT CGAAAATGTC ATCGCTTACA
    57541 ACAACACCTA CGCCACTGTG AAATTTGGCG AAGATGAAAC TATCAAGCTG GAAGACGGCA
    57601 TTGATGATGC CGAGCTTATA GTAGTGGATT ACGAAGTAGA GCTTCCCGAA GATTATCCTT
    57661 GTGACGGAAA CGCAGATGTA AACTTATCTG TTCGTGACCA AAGTGGTCAA ACGCAGATGA
    57721 TTAAGCTCGT GACAAGTGAA GAACTTGATA TGACTCCCGG CACAGTATAC GCCAAGCGAG
    57781 GTATCTTTGC ACGCAAGCGG GGCGACACAA ACTATGTGTT CGAATCCCTC CGCTATCAAA
    57841 ACAACGCCGC GATTGAAGGA CTAGATGAAG GGGCATCCGC CAGAGCATTG GAAGACAGCT
    57901 TTTTCTCCAA CAAATAATAC CCATACAAAT TCGAATAACA ACACAGGACC TGCTGCGAAT
    57961 ATTGCGGCAG GTCTTTTATT TTTGAGGGAA TAACATGAAC GATAAAGACC GTACACTTCT
    58021 TCGCTATGTA GTAGAAGGAG ATATTCGTAA AGCCCAGCAG CAGGCAAAAA TCATCCTTGA
    58081 GGGTATCACG ACGGCAAAAG ACGAGCAATT CAAGACCCGC TGTCTTTCTC AGCTCTCGGC
    58141 GAAAGCACCG GAGCTTATCG AACTTCCTTA TAACATGCAA GGATTACTTG TGGCAGAAGA
    58201 TGTCACTAAT TTCCCGGAAA ATCGGTATTT GCTCCGTGAT TCCGAAAAAG CTGTAATAGA
    58261 GCGTCTACTG AAGACGAGAA AAGCCTCTCT CCGACTTAAA GAACTTGGCA TTCACTACAC
    58321 ATGTTCCTTG CTTCTGCAGG GCGAACCGGG GACCGGGAAG ACCGAACTGG CACGATATAT
    58381 TGCATACAAA GCAGACTTGC CTTTCGTATA TCTTAAATTC TCCGGACTTA TCAGTTCTGC
    58441 TCTTGGGAAA ACGCAGCAAA ATATCGGGCA TGTATTTGAC TATGCTCGGC GTTCTCCTTG
    58501 CGTGCTCTGC CTTGACGAGA TTGATGCTAT CGGCATGAGC CGTGGCGGAA AAGATGATGT
    58561 TGCCGAGATG AGTCGCGTAA CCATTGCTCT GATGCAGGAG CTTGACCGTC TCCCGAACGA
    58621 TGTCATTCTC ATTGGCACGA CCAACCGTTC TGACCAGTTG GACGCAGCAT TGTTCCGTCG
    58681 ATTCAGTTTT CTTCACCGCG TACGGAGCCT TGACAAGAAC GATGCCGCCA CTTTAGCAAA
    58741 GATGTTCCTT GCATCGACGG GATACCCCAC TACTGAGCAC ACCGTATACG ATGTACTCGA
    58801 AACCATCGAG AGCTTCTATA CAGCGAGCAA TGTGACGAAG GCTTGCACGG ATTATCTCGT
    58861 CAATCAAATT GTCAATGAAG AGCAGGAGGA GAGCCATGCG TGATTTTGAG CCCCGTATCC
    58921 GCATGAAGCG CGGAACTGTA GCAGAGGAGT ACCCGGAAGT CGCAGCTATG TGGCATCCTA
    58981 CTGCAAATAG CTTTACTCCT TCAGATATTA CCGCCGGAAG CAATCAGCGT GCAGCGCTTA
    59041 TCTGCCCTGT GTGCGGTTAT GGCAGCGATG GAGAATGGCA ACCAACTGTC GCTTCGGCTT
    59101 GTCGTACCAA GGGTGGCTGC CCGGTCTGCT CCGGCAAAAT CGTCGTTAAG GGTAAGAATG
    59161 ATGTTGCCAC CGTACATCCA GAAATTGCGG AACAGTGGCA TCCGACGCTC AATAAAATCA
    59221 GCCCGGATGA AGTCTCTTCC GGCAGCGGGA AACATGTCTT TCTCGTATGC AAAAACTGTG
    59281 GATACGGCAA AAAAGGGGAG TGGTGTCCCG TTATTGCGTT TGCCTGCGGC AGCGGTGACA
    59341 ATCATACCGG ATGTCCAGCA TGCGCGGCCA AGGCGCAAAG TGAACGTCTC AAAGCCTATC
    59401 ACGAACGGCG CAGGAAGGGG TGATATTATG CAGGGGAATA ATTATCAACC CTATAAAATG
    59461 AAAAATCAGC TTGCTGTTGG GGAAATAGGA GAATCTGTCT GTATTAACTT TCTTACATGG
    59521 TGTTGCTCAC AACAAAAATG GGGCTTTTCA TCTTTTGAAG ATGTCCGCCA TATCAAAAAG
    59581 TATCAAGACG AAGATGTCGA TTTTCTTATT CATAAAACTG ATGGAACTGT AATTTCTTTG
    59641 GAAGTAAAAA CAGACACTTA TGGACATAAG ACAGGGAATA TATTTGTTGA AATTCTTGTT
    59701 GCTGGTTTTG CTTTAACTGA AGAGGGGCAG CTTATTCCAG AGCGCCCTGG CGGTCCAAAA
    59761 AGTATAACGC AAACAGAAGG TTGGGCATTT CGAGATGCGC ACTACATCTT TTACTATTTT
    59821 ACTGGCAACA AAAAATTTTA TATTTTTGAA AGAACATATG CATCCTACTA TACTATAATT
    59881 AGCGCTTGTT CAGAAAACAC TGAAAAAAAG CCTATATTCC GTACGGCAAG AAACGACAAA
    59941 GATTGGAACG ACGGCAAAAT TCACTATGGC ATCGGCGCAT GTGTAAATGT TCAGCAAATG
    60001 TTTACAAGCA AAACAATGAA AAACCATATA TGGGAATACC AAAGCCACAA AGGACCATTC
    60061 TATAATCCAA AAACAGGCAA CTATGACCAG CCACAAAATA GTTCGTGAGA ATGTGAACTT
    60121 TTCGCAAACA ATTGCCTCAT AAGCTACAAA AAAGTGTTAT AGATTTGGTA TAATATAGAT
    60181 AGGAAATGGA GGGAATTGTT ATGAATCAAA TCAACGCTGT AACGCTTGGG AAACTCATTG
    60241 AAGCGCATCG CGAAGGTGAC GAGCAGAAGT TCAAAACCTA CGTCGATTTT ATTGTCAAAG
    60301 CCTACGAAGA GCAGGAGAAC GACCGTGCCG CACGAATCAT CCGAAGCAGC TATACGGGTG
    60361 ACTACGGTGA GCAGGGGAAG GTCGTTCTGG ATGGAGCAAC AGAACAGACT ACATACTACG
    60421 AGACAGGCTG GTATGAACCT GATGTTTTGG GCTCCGGTGG TTCCTATCGC GGAGTTACAA
    60481 AAGCAACTTC CGAGGAAGAA GCATTGCAAC GGCTACAAAA ACACTCTGCC GACTATGCAC
    60541 ATCGTATCAC CGTATATAAG AAAAACGGCA AAACCATAAA GCGGGAAATT GCCGAGTATG
    60601 ACCAATGGGA AAAGAAGTGG AGGACAACCT GATGAAGTGG AATGTATTTT CTCTCGAAGC
    60661 CGTTAAAGCG GCATTAAAGC CCAAGTTTGT GTTGGAGAAA GTCCGCTATG TGACGGACGA
    60721 CGAAGAGTAC GGCGAGGGCG AGTCTACGCG CCTTGTTTTT CGCAATGTAG AAGAGATGCC
    60781 GGAAATCGAC TATATTAAGC GGACCGTCTG CACATTCATT CAGGACACCT ATGTTCATTT
    60841 TAAGGACAAA AGCCTCAAGC CGATGTGTAT TTGGCAGGAT AACCTCAACG AAAGCGAGGA
    60901 CCATATCCGT TATTCCACGA ACAACCTTGT GTCGCCACCG CTGGGACTCA TTGGCGAAAC
    60961 ATACATTTCT GACGAAAGCC ACACACACAA GTGGCTGGTA GCCCAAGGAG GAACTGAACT
    61021 TCTTGAGAAA GCGTCCGTCA GCATTGATGT TGATGTGATT TACGCCTATG ACAATGTCGA
    61081 TAAGGTTGAG AAAAGTTCCG AAAGCGGCGA GGTACGTGGT GTTCTCTTCA ACAGTACAAT
    61141 GTATCTGCGC GAATCGGAAA TCAAACAGGT TGCTCAGCTT ATCAAAGATG AAAAGCTCCG
    61201 TAACCGCGTA TTGACGCTGA TGCGCTCTCA TCGCCGTATT GTATCGGCTC CCGAAAAAGA
    61261 AAATCGCAAT ATTCGGGAAA TCGCATCCGC ACAGATGCTG GGTCAGGGGT GAAATTGTGA
    61321 AACACAAAAT CTCAGAAATC GGCGCTCGGA TGCTCGAGTA CCAAGAGCAG CTTGCCAACG
    61381 AACACAAATA CAAGCCTATC CCTCGTACCT TCTTCTGCGA TGTGAGAGCC AAGTTTCAAA
    61441 AGGCATTGCC GGAATGGTGC AATGTGTCCG GTGACACGAT TTCGCTCGAA ACCGCTGATG
    61501 GCACAGTCAT TACCAACGGG TACAACCGTA TCGTGATTGG TGACTATGGT GCATTTGTTG
    61561 AGTTTTCCCG CGTCCAAGCC TGTATGCGAC GCCTCGAAAT CAAAGAAGGT CAGGTCTATC
    61621 GCGTGGAAAA CCCGCGCTAT GCCGAGCACG TCAAATATCT CTGGCTCACG GCAGATGATG
    61681 GTTCGGATGT GAAGGTATAC GACCAGAAGC GTCCGGTAGA ATATGCGGAT TATAAGCCGG
    61741 GGATGCTGTA TGTCAGTGTA TATGAGGTGT TCCCACACAT CTAAGAAAAT CAAGATAAGA
    61801 AGTTCTACCC AGTTCAGGGT GGGCTTTTTA TCGAGAGTGC CGCAAAGACT ACTGGCTCAC
    61861 GGAGGTAACC GACAATGGTA ACGTTTATTG ATGATGATGA TATCGAACTA AAGCCTTGCC
    61921 CGTTCTGTGG TTCTACAGCC GGGTTATATG CCAGCTATGA AGGCATGTAT GCAGTGCGGT
    61981 GCAACTACTG CCGCATCGGA ACTGTCCTCA CAAAAAACGA ACAGGACGCG ATTGAGTTGT
    62041 GGAATCACAG AACGGAGGTA ACGAACGATA ACTAACGCAG ACAAAGCAAT TGCATTGCGC
    62101 CCATCATACT GGGCAAGCGT ATCTGGCGGA AAAGATAGCC TGTATATGCT CAATTACATA
    62161 CTGCACAATC TGGACAGATA CCCGCTTGAC GGCGTGGTTC ACTTTGAACT CGAAATCGAC
    62221 TACCCGTTTA TACATAACGT TATCGACTAT ATGGAAACGG AGTGCAAGCG AGCTGGCATC
    62281 CAATTTGTGC GAATCAAGCC GAGGAAAACG TGGGAAGAAT TGTATGATAA ATGCGGTTTC
    62341 CCAACAAGAA AAGTAAGATG GTGTAACGGT CACTATAAAC TTGATGCAAA GCGGCAACTA
    62401 TCCGAATGGC TGAACGAAGT CGGTTTTTAT GTAGTAAATT ACATAGGCTA TTGTGCCGAC
    62461 GAAGAACGCC GTTTCAACAA GCGGTTGAGT GCCAAAAAGT TAGAGATATA CCCTCTCGCA
    62521 GAAAACGGCA TTAACGAGGA TGTGATTTTG GAATGGGCAA AGACGCAGCC GATTTTCAAC
    62581 AACTACTACA AAACCAACAA GCGCTGCGGT TGTATGTATT GCCCGATGTC CTCGTTTCTT
    62641 AACTTTGCCT ATCTCTATAA ATACTACCCC GAAAATTTCC GGTATATGCT TGAAAAAATG
[truncated: 417,829 more chars]
