# Supplementary material for: Clades of huge phages from across Earth’s ecosystems
Source: Nature. 2020 Feb 12;578(7795):425–31. doi: 10.1038/s41586-020-2007-4 (PMC7162821; doi:10.1038/s41586-020-2007-4)
Supplement: Supplementary file 6 — Genbank files for all genome. [file 41586_2020_2007_MOESM6_ESM.zip › genbank_genomes_SD-4/GD_PHAGE_62_180.gbk]

LOCUS       P0_An_pond3_S8_coassembly_k141_133253_prodigal-single     349454 bp    DNA     linear   BCT NOV-13-2019
DEFINITION  P0_An_pond3_S8_coassembly_k141_133253_prodigal-single, contig.
ACCESSION   P0_An_pond3_S8_coassembly_k141_133253_prodigal-single
VERSION     P0_An_pond3_S8_coassembly_k141_133253_prodigal-single.1  GI:
KEYWORDS    .
SOURCE      GD_PHAGE_62_180
  ORGANISM  GD_PHAGE_62_180
            .
COMMENT     Data sourced from ggkbase. For additional details see
            http://ggkbase.berkeley.edu/organisms/405038
FEATURES             Location/Qualifiers
     source          1..349454
                     /organism="GD_PHAGE_62_180"
                     /mol_type="genomic DNA"
     gene            complement(<3..242)
                     /locus_tag="P0_An_pond3_S8_coassembly_k141_133253_prodigal
                     -single_1"
     CDS             complement(<3..242)
                     /product="hypothetical protein"
                     /codon_start=1
                     /transl_table=11
                     /translation="MHRFLLSQYRPWSALVGGCDTVDNFQGPFIDNQLGSPGKCSIGF
                     DYEPIMGPEREYHFAIVRWIAIQIGKRRSAFRSEGL"
     gene            complement(344..1252)
                     /locus_tag="P0_An_pond3_S8_coassembly_k141_133253_prodigal
                     -single_2"
     CDS             complement(344..1252)
                     /product="hypothetical protein"
                     /codon_start=1
                     /transl_table=11
                     /translation="MTGKLSVAGSNPSPLQRTIPMKHQDAVELETLVDRHGLSRVVET
                     LAQIASEKADHIRSSYVDSESLVRAWDRDARTLSRAASRVGTPLPPRKSKMQTEVEGM
                     LGDLGISDVRIGCQSLKAAHRDSLKELKGYGVTVRVGSVVELSVYDKTKREWLTLPEP
                     QRIFSLFRGSNGKPLFQYRAFDDGSIHSDRSLPLAAELDTEFFRYKFRRLSVEEISAW
                     FEKNRRLDDGEHDLGHFVGKVIIHEGKPVTVIRPSPEHSMAYAVELAGQLSGFDLVVS
                     RTYADEAKTMVLVKRAVRRIAADLIK*"
     gene            1265..2098
                     /locus_tag="P0_An_pond3_S8_coassembly_k141_133253_prodigal
                     -single_3"
     CDS             1265..2098
                     /product="2-alkenal reductase id=3256086 bin
                     =GWB1_Spirochaetes_59_5 species=Myxococcus stipitatus
                     genus=Myxococcus taxon_order=Myxococcales
                     taxon_class=Deltaproteobacteria phylum=Proteobacteria
                     tax=GWB1_Spirochaetes_59_5 organism_group=Spirochaetes"
                     /codon_start=1
                     /transl_table=11
                     /translation="MDDLVARVAARYKRKTISEEGNPIYQYSERQVAFRNHKKAERLE
                     KLRANITKLRAQVKRDLKSNDPEKFLTALAVALIDETYERVGNDESAGDGHFGVTGWQ
                     KSHVSFGSGKATVKYVGKSGVKQKKTVQNKSIVRALRDAYEACPDEGIFEHDAGRVTA
                     SEVNNYLKSFEVTAKDLRGFHANREMQERLRAARKGALPDDPKEREKKLKAEFNKALE
                     ETAEAVGHEPSTLRSQYLVPGIETEFLKDGTVSDKMTKQACAEIAQRVADRYHEALAR
                     S*"
                     /db_xref="GWB1_scaffold_2035_4"
                     /db_xref="A0A0F9NY90_9ZZZZ"
     gene            2076..2546
                     /locus_tag="P0_An_pond3_S8_coassembly_k141_133253_prodigal
                     -single_4"
     CDS             2076..2546
                     /product="Putative uncharacterized protein (Fragment) n=1
                     Tax=Branchiostoma floridae RepID=C3ZW43_BRAFL"
                     /codon_start=1
                     /transl_table=11
                     /translation="MKPLPGLEVRPTARNGLGLFATRAFRTGEQVCALNGRPVEGSNG
                     PRFQVGPNEYIGPSGTVADAMNHSCSPNGWVQITPSYPVFALRDIALGDEVVIDYSLN
                     HTSEGVFFRCRCGSVNCRRFVGGFGSISPWQQALYIQLGVVPPYILDAYLGRFI*"
                     /db_xref="UniRef100_C3ZW43"
                     /db_xref="ppnm:LV28_18450"
                     /db_xref="87461348"
                     /db_xref="C3ZW43_BRAFL"
     gene            2774..3178
                     /locus_tag="P0_An_pond3_S8_coassembly_k141_133253_prodigal
                     -single_5"
     CDS             2774..3178
                     /product="HNH endonuclease n=1 Tax=Oscillatoria acuminata
                     PCC 6304 RepID=K9THG0_9CYAN"
                     /codon_start=1
                     /transl_table=11
                     /translation="VDDYAKALDERWQRNADATMRRLQLKERAIALLGGKCVICGYDK
                     CPAAFDFHHMDPTQKDFVISSKMSWEAIVEELKKCVLVCANCHREINVGWHPGYLLSD
                     EGGSYGEDFDETSSEDEIDSCDTNFGTEAGSV*"
                     /db_xref="UniRef100_K9THG0"
                     /db_xref="oac:Oscil6304_2169"
                     /db_xref="K9THG0_9CYAN"
     gene            complement(3091..4056)
                     /locus_tag="P0_An_pond3_S8_coassembly_k141_133253_prodigal
                     -single_6"
     CDS             complement(3091..4056)
                     /product="DNA adenine methylase (EC:2.1.1.72)"
                     /codon_start=1
                     /transl_table=11
                     /translation="MTKEAHPFVKWAGGKSQLLDRLIAVLPSQVSTYYEPFTGGGAMF
                     FALAAQKRFQRAVLNDCNRELINTYQVIRDAPADLIAALQKLRSEYATDPKGIFLRER
                     AKDPQELIPTSRAARFICLNRTGFNGLYRVNKSGQFNVPFGRYDNPRILDEDNIRACS
                     EVLGRSVEILSEDFSAIVSEAKAGDLVYFDPPYVPLSTTANFASYTSGGFTINDQYRL
                     ALCFKELVQRGVMVVASNSDTATVHELYEGFELLPVAARRNINSKGNLRGPVGELIIV
                     GRRPTTLPSPPLAPAPLQTDPASVPKFVSQESISSSLEVSSKSSP*"
                     /db_xref="mta:Moth_1737"
                     /db_xref="UniRef100_R7LTU1"
                     /db_xref="A0A0F9CIJ6_9ZZZZ"
                     /db_xref="R7LTU1_9FUSO"
                     /db_xref="2.1.1.72"
     gene            complement(4077..4427)
                     /locus_tag="P0_An_pond3_S8_coassembly_k141_133253_prodigal
                     -single_7"
     CDS             complement(4077..4427)
                     /product="PAS/PAC sensor hybrid histidine kinase n=1 Tax
                     =Haliangium ochraceum (strain DSM 14365 / JCM 11303 /
                     SMP-2) RepID=D0LH76_HALO1"
                     /codon_start=1
                     /transl_table=11
                     /translation="VTNSKIRLLVVDDDVFVSRAVQRHFSRASVDVVVTIAESGQQAL
                     QLLSAGTYDFILCDFSMPEMMGYELLEAVRTSYPSMIDHFLFHTANEEEARPYGVPVI
                     SKGELHRIQAALGF*"
                     /db_xref="UniRef100_D0LH76"
                     /db_xref="hoh:Hoch_5744"
                     /db_xref="D0LH76_HALO1"
     gene            complement(4393..5103)
                     /locus_tag="P0_An_pond3_S8_coassembly_k141_133253_prodigal
                     -single_8"
     CDS             complement(4393..5103)
                     /product="Ribonuclease H (EC:3.1.26.4)"
                     /codon_start=1
                     /transl_table=11
                     /translation="MRRLSGHPRIDGWTDGAVVASDECGYGPWAGPLVVCAASAPIGW
                     DDPRVRDSKDFDKESQREVLYDEFFHDPCFIFALSITEASRIDEIGIRVALIRGHAKV
                     LGEVAARLQGRVLGVVDGTLPVHEFGLGFDLVALPKADQLVPECSLASIIGKVTRDRI
                     MTTLDQKYPGYGFSRNKGYGGSAVHYEGLDKLGPCPEHRKSYAPIARRIAEREKSQQI
                     HNAWEISGDELEDQATRR*"
                     /db_xref="bts:Btus_1458"
                     /db_xref="UniRef100_V9EBS8"
                     /db_xref="A0A0F9Z422_9ZZZZ"
                     /db_xref="V9EBS8_PHYPR"
                     /db_xref="3.1.26.4"
     gene            complement(5072..5269)
                     /locus_tag="P0_An_pond3_S8_coassembly_k141_133253_prodigal
                     -single_9"
     CDS             complement(5072..5269)
                     /product="hypothetical protein"
                     /codon_start=1
                     /transl_table=11
                     /translation="MKTIKLTYTLELEVPEDALLVDGDAFAQEVRRMLRWNQSRGWQA
                     RLRRLVGVDKGNAKALRAPTN*"
     gene            complement(5522..5932)
                     /locus_tag="P0_An_pond3_S8_coassembly_k141_133253_prodigal
                     -single_10"
     CDS             complement(5522..5932)
                     /product="hypothetical protein n=1 Tax=Zavarzinella
                     formosa RepID=UPI0002FD3D6B"
                     /codon_start=1
                     /transl_table=11
                     /translation="MKYIGYQGDGVPGGRAVVVVGDDGQERTLPGRQDLFDHSPDGFM
                     WGYSGSGPAQLSLAILCHHFEHAPAERIEMAKKALVSEDYTLSSTVTWPEWLAIRLHQ
                     PFKSAVVARFSQDSGFILTSEQVDDAITALVSKS*"
                     /db_xref="UniRef100_UPI0002FD3D6B"
                     /db_xref="npe:Natpe_4227"
                     /db_xref="D4GQ83_HALVD"
                     /db_xref="UPI0002FD3D6B"
     gene            6071..6691
                     /locus_tag="P0_An_pond3_S8_coassembly_k141_133253_prodigal
                     -single_11"
     CDS             6071..6691
                     /product="hypothetical protein"
                     /codon_start=1
                     /transl_table=11
                     /translation="MADDRSKSDDILEMIWDDARVAMRRGPTPHDEAIEQLRQKAQPG
                     DMVIGTSRERILVVVKADGRIELGPDYRPDEAAMVFWEAIGRQRAAYEDRSLLIQHME
                     AILTRMGAADLRVEQLRMNAAAGDQASAQAAGAALVHLERLVHQAIELGRGLARRPEM
                     PIPEVPEKVPERIKANPQSAYQGQEGLKPDPDPDPTPNRGTGGQLN*"
     gene            complement(6700..6921)
                     /locus_tag="P0_An_pond3_S8_coassembly_k141_133253_prodigal
                     -single_12"
     CDS             complement(6700..6921)
                     /product="hypothetical protein"
                     /codon_start=1
                     /transl_table=11
                     /translation="MSTSFLDFRCTHVHCGLGENVSVLKARCRGCGQEEYLLNREGLC
                     ETCQRCGPPWYRWLWLVAIAGVVALTLFR*"
     gene            complement(6918..7418)
                     /locus_tag="P0_An_pond3_S8_coassembly_k141_133253_prodigal
                     -single_13"
     CDS             complement(6918..7418)
                     /product="hypothetical protein"
                     /codon_start=1
                     /transl_table=11
                     /translation="MAIISRYNVQNVYSSVALSKKFPTNEHLDLVCADCGSSMRLRTE
                     GFERFYGCTAESCSGSLPAYEDGTPMGWPGNAATRAARQQLARQLEATPIYYGEEGEG
                     GVPYGHRYRWCTLCEVLAIGDNGFRVDELSQDQCERAIEALRILGKPSRTRWDHLRLE
                     ALVPHE*"
     gene            complement(7419..7886)
                     /locus_tag="P0_An_pond3_S8_coassembly_k141_133253_prodigal
                     -single_14"
     CDS             complement(7419..7886)
                     /product="Uncharacterized protein n=1 Tax=Lachnospiraceae
                     bacterium M18-1 RepID=R9K4M2_9FIRM"
                     /codon_start=1
                     /transl_table=11
                     /translation="MGISLSTASTLKRSDHKKYPGERKDLKCGECGKLMRLKPSKHGP
                     FYGCTAWPECDGAHGAHPDGRPMGIPASKQTRRARIQAHMVFDRIWKKGLKNRHEAYA
                     WLRKAMSLSRSQAHISAFTEEQCNRLIQVVYRDFPEFRTRYSHLLYSEFGEEP*"
                     /db_xref="UniRef100_R9K4M2"
                     /db_xref="X0VCC2_9ZZZZ"
                     /db_xref="tkm:TK90_2760"
                     /db_xref="R9K4M2_9FIRM"
     gene            complement(7896..8759)
                     /locus_tag="P0_An_pond3_S8_coassembly_k141_133253_prodigal
                     -single_15"
     CDS             complement(7896..8759)
                     /product="hypothetical protein"
                     /codon_start=1
                     /transl_table=11
                     /translation="MRKIHDAAGIGDCSDGTRRRPSILPKWHPVPVQQIQRWLVQLRE
                     GGSTLLTVVGPDVEFRSSAYKICYDVVGVQALGSSRTTDDWLTRGVANDLTERVRAMT
                     GRPWGLIWDLFSVQDFVVDEPLRGLIDQGARFTGLFRALWEVRFLLQERRQQEGHALL
                     GAVLRWLYAQALSLEQQKLLAGVRIEHALTSLPERLDMLLFLLALTRQNGLADCTVFV
                     IEGLDSVVRPNMLARRDLLRQLNETAAVFARWAQLGSATGLVLGMHDSTLQDIYRYSP
                     SFGKKIAASLV*"
     gene            complement(8775..9710)
                     /locus_tag="P0_An_pond3_S8_coassembly_k141_133253_prodigal
                     -single_16"
     CDS             complement(8775..9710)
                     /product="hypothetical protein"
                     /codon_start=1
                     /transl_table=11
                     /translation="MPLLNLAIEDQTLEDVWRDLLPGRWYRYSLKQALCEAGGYLSLG
                     VPYESRREVYEEVKEFFGHQGAPQVLPLRILSDAGLGWPHEDTLVMLGQCLMRYAPEA
                     RNVEEAGRQFTGDLVEAARDLDVSRCMIFRRSTPLSQFLEALHGVGIGPQGAFTLEFV
                     ARFLWNWVDGFTHGGRWGDDELSALGLDGSEFAVDEPVDHFTLQARLLHLILLGGAFG
                     LFDRAVVLVDDVSTLIRAPLLSSTERRIRAALLNYLLEELDLWRSRSSRRLDLRLTVI
                     LGWSGNTEDAVLLRHLHEPLMEKLHDSKLWIPRGA*"
     gene            complement(9733..10395)
                     /locus_tag="P0_An_pond3_S8_coassembly_k141_133253_prodigal
                     -single_17"
     CDS             complement(9733..10395)
                     /product="hypothetical protein"
                     /codon_start=1
                     /transl_table=11
                     /translation="MKDTLDRLVRMKPRNCGDLEEPSTETESVLDKIAQMDRHESEEL
                     EECWADIRPPRAIEVVSTRGGEIDGLLTVAAEQTIFELTKHIRKKHDHALATNEVLAD
                     IVGSGIRIFMLKWREALRSQNLSGLIEIVLEGQQLTVDEMRGFVQSLPTSILQRIASS
                     VTGSATGTHALMSLEYLRRQGDVAYQLGTTGTRIWAEFSHPRTKETVHFYLDETFKLP
                     ES*"
     gene            complement(10404..10922)
                     /locus_tag="P0_An_pond3_S8_coassembly_k141_133253_prodigal
                     -single_18"
     CDS             complement(10404..10922)
                     /product="hypothetical protein"
                     /codon_start=1
                     /transl_table=11
                     /translation="MPEVYVGGMDVQRFHLNLLGHHQGRTPAQFWLNETHKALYTAYP
                     DDLHGFSGSVLDEERFLATLVLALAITEIIYPVYFAVPKPHVRWVVNQIEQIGRYIFR
                     TRKGNKDGVLALRQAFQQLRVTYQILELAEPPERWVMFGFTNEDILPPWAKGHLLEHG
                     ELAKPLTGASKD*"
     gene            11283..12305
                     /locus_tag="P0_An_pond3_S8_coassembly_k141_133253_prodigal
                     -single_19"
     CDS             11283..12305
                     /product="Uncharacterized protein n=1 Tax=Sorangium
                     cellulosum (strain So ce56) RepID=A9GV95_SORC5"
                     /codon_start=1
                     /transl_table=11
                     /translation="MHSIHTWLLALVVTVITVGCASTPSSTKAVTTQYVPTTMLLESA
                     ASDVAVPEQSLPAKEVVTTAPEAPVPPEPEPTATDWDLAVNWMLGFMTKNAPPGRQTF
                     YTEAQETKEDSLKRYTEIANALIEVVYDPNTKPLFKGSAGRARTASVILAVALFESGF
                     MKNVDFGIGKFGRGDNGHSWCMLQLNIGSGRTLQWNTKHDRPPRAGDKPEDIFRGYTG
                     PELVSDRRLCIGEALKGLRLSFNSCPGLPLDQRLRVYGSGTCEGAADASRIRMQAAIK
                     FWNDTQPQRIFKDDAVVAMVKARRETAESAALASSVPTLKIEPSGDEPETWLPTYIQA
                     SAKLSP*"
                     /db_xref="UniRef100_A9GV95"
                     /db_xref="A0A0F8Y3T6_9ZZZZ"
                     /db_xref="scl:sce0570"
                     /db_xref="A9GV95_SORC5"
     gene            12347..12736
                     /locus_tag="P0_An_pond3_S8_coassembly_k141_133253_prodigal
                     -single_20"
     CDS             12347..12736
                     /product="hypothetical protein"
                     /codon_start=1
                     /transl_table=11
                     /translation="MQLSDAELVSFRMRCHKASRRGHLMARADQYLAALTSEAGNVAP
                     PTGTDAGSAEHLALLASAVLSARAQGVRPMPEPKVEPTLPVIQFVAKAAPVPEPALLR
                     VDPAPKAQAQPQAKSKKQAKSSGKSSN*"
     gene            complement(12745..13446)
                     /locus_tag="P0_An_pond3_S8_coassembly_k141_133253_prodigal
                     -single_21"
     CDS             complement(12745..13446)
                     /product="hypothetical protein"
                     /codon_start=1
                     /transl_table=11
                     /translation="MTSDKKFCVYRVRHINTDVTIYIGKTSRPKKRWANHCNGKRQGE
                     RLRAYMLSHGGLGAYELIPLRWFSSEDQAYAVERETIELYLKTSPLLNLSTGGFGGSP
                     NRMSAIHRERLGRLTTEERAALTKKAHEAIRGVPRSAQVRKSISEARARWWQEHPEAK
                     VRLGSRRSGKKHTPETKSRIGGKRRCLTNEQASRCRQLQAEGSSLKRIGELLGVSTKA
                     VFNAVHGNGAYATAS*"
     gene            13454..14152
                     /locus_tag="P0_An_pond3_S8_coassembly_k141_133253_prodigal
                     -single_22"
     CDS             13454..14152
                     /product="hypothetical protein"
                     /codon_start=1
                     /transl_table=11
                     /translation="MASELPDKLTAVTKPELLGVLWKSWSRYFGSTPRRESIWLLSSQ
                     IQLETGLRHCHNFNLGNVKSRAGDGYDYQFYACNEILEKAGAERLHEADPEHAKISST
                     RSDGKCIIWFYPNHPGCRFRAFQTLLAGATDYIALLSKRFDKAWPAVDAGDPVEFSRL
                     LRSQGYFTADLAGYTMQIASIFKTFSKLPFDYDALPIMTATERAELDSVIALSMSDLA
                     SSVIENADTEPKGD*"
     gene            complement(14154..14897)
                     /locus_tag="P0_An_pond3_S8_coassembly_k141_133253_prodigal
                     -single_23"
     CDS             complement(14154..14897)
                     /product="hypothetical protein"
                     /codon_start=1
                     /transl_table=11
                     /translation="MSVRKNSAPRALLDTHKADEVLEAAVKLVRAHQRQRRSGDVPPK
                     ELAAHEARLRAHFPSISKTDAYRVANVLVDVGSLALRQALGLKVVLPEKQEVPPMPAV
                     APRFKPSPAFRIESGGARVALPDGIEVQLGPALAVMLGDQRMAVADVVADLETRGWQY
                     VCRAESPRHSLLKYLDTSGLFRRVSCRGAATVAFRYVDPPVTEGRLRLDFLWYQNRCL
                     HEPYEQAHRRISSDFELAAENAPSRRRKR*"
     gene            complement(14894..15427)
                     /locus_tag="P0_An_pond3_S8_coassembly_k141_133253_prodigal
                     -single_24"
     CDS             complement(14894..15427)
                     /product="hypothetical protein"
                     /codon_start=1
                     /transl_table=11
                     /translation="MGASPAVSVLEFERYIRQARELRSKIQRDEAEAGQCRLALLLLL
                     VELRSQELLWQGAYPTWVALLKAEKLVSLSIYRDFERALRTITVHDVLRFGVTASLTL
                     MKVTKETRTKVLKTVRTWHNAQVIQPTFKEVARFVWRERTKIEPVQRHDGKKLMAYIE
                     VLKKQLREHGIRPHPSP*"
     gene            complement(15447..16010)
                     /locus_tag="P0_An_pond3_S8_coassembly_k141_133253_prodigal
                     -single_25"
     CDS             complement(15447..16010)
                     /product="Uncharacterized protein {ECO:0000313|EMBL
                     :KKK61637.1};  TaxID=412755 species="unclassified
                     sequences; metagenomes; ecological metagenomes.;"
                     source="marine sediment metagenome.;""
                     /codon_start=1
                     /transl_table=11
                     /translation="MDLRIAFAGASGTGKSTLAETVAKRWEIPLNPVGSRSVSKAMGF
                     ASPYDVDKAGKRAEFQRRLVTEKTKWESEHASFVTDRTTLDNIVYTMFHDVHAIDAEL
                     LDAAVQGLRRYTHIIYCPVASFCNPDDDPHRVKDPTYHNLYDVVIKAMLDRHGSMGPC
                     GWMLRLDARSLPERDALVEQFCSFSHR*"
                     /db_xref="A0A0F8WXQ7_9ZZZZ"
     gene            complement(16021..16974)
                     /locus_tag="P0_An_pond3_S8_coassembly_k141_133253_prodigal
                     -single_26"
     CDS             complement(16021..16974)
                     /product="Uncharacterized protein {ECO:0000313|EMBL
                     :KKN66650.1};  TaxID=412755 species="unclassified
                     sequences; metagenomes; ecological metagenomes.;"
                     source="marine sediment metagenome.;""
                     /codon_start=1
                     /transl_table=11
                     /translation="MLRRRSLGDEGADNKHLWPSLVMTGQDLIDAIRAGRAHVSWGTL
                     TSEHNGHQLKMSVFRDAMKFDGIPAMTWRRIPVPEGHPDFGKVFDGVRMPVTAVEMQQ
                     IADLLGCMMLTPKLIDLIWLEAGKSGVQFESIVNLGPPSYPIVAEADIHVVHRFIEAA
                     LAKAGGDNGGFIDSVGKYWVLCNAMLVGKFSALLQQAINYGWATKDKGNGPGVTGKVN
                     MWQRIGAQHSFSHYDPSQVIRLVYRMAKLLRAGTTDWVDAALYDVATDPELAPLISHE
                     GVLKVTRQQGVPEPPTVRQADGSYLLPETIILGDPQAALLV*"
                     /db_xref="A0A0F9SCN9_9ZZZZ"
     gene            complement(17055..18863)
                     /locus_tag="P0_An_pond3_S8_coassembly_k141_133253_prodigal
                     -single_27"
     CDS             complement(17055..18863)
                     /product="Uncharacterized protein n=1 Tax=Sorangium
                     cellulosum So0157-2 RepID=S4XTB8_SORCE"
                     /codon_start=1
                     /transl_table=11
                     /translation="MKHAWLGYPLSFAALLLDAYLPTPAPSRKKRIVLCILGAVLALL
                     LGAYLSAPAVARYYVQKHYPGVTVGKVIIQWREQSLIFHDVKVDRPNLKASLPIVYVD
                     RQKNVVVHGGLVEITLGEGAGSEGPNDSLLKSLRAEGLTVKVDYHGTHGEATGVKIDP
                     VEVCFDAAEVKHPKGQAKLSVGCVKRDKSEARADRIEVPFTIPFPVPGVESEQTVVLT
                     GAKYDALPAIGSSSEEKRLRFDRATVGGIEVKGPATARLGTFANLQGETIVFDTAAVT
                     LSHSWLGPDPVTFEAVALIAPLAALKGGQGDIQVMLGNAKFRIDLANQAVSGSKSCND
                     WLDAFPKPLPKAMQSLAGNFTGDLNFKIQVKPTPKVEIKSTCRFDCKAEPIKTLLQPT
                     FHYSVYNAKNELVDREAGSRINGWIFLGNLPPHVSQAFLLMEDPDFPRHKGVLPKALE
                     NSLKINLEKGQFSKGGSTITMQLAKNLWLSRTKSVTRKAEEALLTYALESCFSKEQIL
                     ELYLNVIEFGPDLYGLGLASRHYFGKDAALLAPDEAFYLAIILPSPRKALPPNQGGLD
                     RARRIMKALANSGIISEYMVDAPPSPGTTEGWDVGE*"
                     /db_xref="UniRef100_S4XTB8"
                     /db_xref="scu:SCE1572_15505"
                     /db_xref="S4XTB8_SORCE"
     gene            complement(18882..19271)
                     /locus_tag="P0_An_pond3_S8_coassembly_k141_133253_prodigal
                     -single_28"
     CDS             complement(18882..19271)
                     /product="hypothetical protein"
                     /codon_start=1
                     /transl_table=11
                     /translation="MNPEDESSIFGPEDRSTGMPGNSIVAAKDAVHGEIYRSRAGHPI
                     PTTYLMRTSDETVKRLAKKSPARSMSTSDIREIQMAKDALQGKAIMFTRYLRGTDFQG
                     QHYEHRSYVVCPPDYELQRLKERPGYT*"
     gene            19379..19714
                     /locus_tag="P0_An_pond3_S8_coassembly_k141_133253_prodigal
                     -single_29"
     CDS             19379..19714
                     /product="hypothetical protein"
                     /codon_start=1
                     /transl_table=11
                     /translation="MQYVRYNYVVEAAVRMSLEEVRLLHELAKDHPYPWCSSLAEGGG
                     LLYDLRHLLGDSPDALIFLGCKDLTALCQILETPGQDSAMKEGLRQAMAALYKTSSKE
                     QEQINRDRR*"
     gene            19701..22019
                     /locus_tag="P0_An_pond3_S8_coassembly_k141_133253_prodigal
                     -single_30"
     CDS             19701..22019
                     /product="Putative uncharacterized protein id=3454716 bin
                     =GWB1_Spirochaetes_59_5 species=Ralstonia pickettii
                     genus=Ralstonia taxon_order=Burkholderiales
                     taxon_class=Betaproteobacteria phylum=Proteobacteria
                     tax=GWB1_Spirochaetes_59_5 organism_group=Spirochaetes"
                     /codon_start=1
                     /transl_table=11
                     /translation="VTDDSKLLGPSDSVPEPTGTPETIQVGQWYWVQGKEECWLGCIV
                     HIGSNYAKLEGIHGTCRVHFDEFYGCCERVPDPNPIIERHIQEHQQAVGKLLGRVKEL
                     TASLSITPNGLLNATSETKALALRGSGQDMNEYGKALVKAKEETLPELFREIKNHNEA
                     LAEWMSAKVIPLKAQAAGLTGIIKVIDDRIFNVKLYAGLVEQVERISDGDPAPLDTKV
                     HLLQRRCYMDEECLARYETGGMEFADIHAFDKWLVRKDNVDRLLPFPRCIVAFKVRRK
                     TKEREVVDLSSFLRVMNAERADKTTFMYIRNGQRIYRMCTEVQFGAKLFPDMERSRLT
                     GHKLWAVMSGHSVEKLITDNEYQGMKEEKAREKKEWKERNAVYQKALKSPEAIERAKK
                     AGRKKPDASCVDVPWPGSEPWCYDFNDYVAYNPESVFYDDITASIEEDIQEHNRIALI
                     IQGLLDRSPVLHPHPPWQIWTDEGFHSALELVYDKDRALTAGPKVNFEEYRKKLNASL
                     KAGCITVGQEDAWERHKAVKEANMRRSSRRNYGNYYPTHVRPYGNPGPGHLARVIEYG
                     KRSGKCLYAWNRQRQTEPYNEPIRTTFSCSSKKIMNVDAYKPGDFRQFFDDPRTRAAY
                     LKWAPFLLAAEEYYAGNRKIEEPPIATKKEPSWEGQLRYKRMKARKALLGKAVRLTRQ
                     VETRSGEVYEKGTLWRVGAGDRGTFAISGINEDGTLEKGSGRFVRNIESYEFEVDYAI
                     PDEPKREVEQPEPPIQEDEDEESDAEEEEDEE*"
                     /db_xref="GWB1_scaffold_265_122"
                     /db_xref="rpf:Rpic12D_4876"
                     /db_xref="86112716"
     gene            22071..22322
                     /locus_tag="P0_An_pond3_S8_coassembly_k141_133253_prodigal
                     -single_31"
     CDS             22071..22322
                     /product="hypothetical protein n=1 Tax=Thioalkalivibrio sp
                     . ALE23 RepID=UPI000361ADAD"
                     /codon_start=1
                     /transl_table=11
                     /translation="MKLHILFGQRKQSYEGEYAPEVLTCWDEYAVDENPEGYEADIAK
                     MREKYGSEMSAMEVIIKIDGDKIVRLLNKAPEIEGTVES*"
                     /db_xref="UniRef100_UPI000361ADAD"
     gene            22319..22618
                     /locus_tag="P0_An_pond3_S8_coassembly_k141_133253_prodigal
                     -single_32"
     CDS             22319..22618
                     /product="hypothetical protein"
                     /codon_start=1
                     /transl_table=11
                     /translation="MKDQLVLHYAEAAEWNLATLDELISIKSNSKSRIDRQQHICLKM
                     LRVCLVFRDQILRDGTGMDARCGRVRDILKAAQNRGNLDAALSEWVEKVVSIWRK*"
     gene            22618..23322
                     /locus_tag="P0_An_pond3_S8_coassembly_k141_133253_prodigal
                     -single_33"
     CDS             22618..23322
                     /product="hypothetical protein"
                     /codon_start=1
                     /transl_table=11
                     /translation="MLKAFDQYTAEERQAVLALLKQSGLNAARAAAFLLNGSASVQIE
                     IDEHHSSCGVAQSVRVLEENPGSYRSYGALPISLLHDTECGDRFIVAVKRLPKNLANP
                     PRENPWHIERQKCHCAMFRNGDWKINKYTGAREFFTCDGRIAWGKATPKRHRSPRAIA
                     LLGGVREYVVDVYHTSDAFEPWQERDGREHQLILRAEARSLKKAADLIFDTRYPEARR
                     FLSEVRRNRRSKSEAA*"
     gene            23319..23537
                     /locus_tag="P0_An_pond3_S8_coassembly_k141_133253_prodigal
                     -single_34"
     CDS             23319..23537
                     /product="hypothetical protein"
                     /codon_start=1
                     /transl_table=11
                     /translation="MTTLDQANELAWLILAVERFGSIGHCQVGGACLEKAGLIEAKGH
                     GDYVLTPEGQKWANRINRARGAPERARP*"
     gene            23534..24220
                     /locus_tag="P0_An_pond3_S8_coassembly_k141_133253_prodigal
                     -single_35"
     CDS             23534..24220
                     /product="Putative uncharacterized protein id=3488428 bin
                     =GWB1_Spirochaetes_59_5 species=Methylobacterium
                     extorquens genus=Methylobacterium taxon_order=Rhizobiales
                     taxon_class=Alphaproteobacteria phylum=Proteobacteria
                     tax=GWB1_Spirochaetes_59_5 organism_group=Spirochaetes"
                     /codon_start=1
                     /transl_table=11
                     /translation="MSFKFTTARTLLDRIFDLAYFHEEDGAVAIPYHRVDGRNRLIVI
                     VGENASGKSFFRRIVQSVCRKNKIECIPISAEGRRQIAYSPWLTFVYGDESYEATGVN
                     STNTVLSGIKTCRGREEKHVIFWDEPDLGLSDSWAAGVGQQLCKFAQDLPEKTVAAFV
                     VSHNRALVRELLPAEPFYLHLGVDTAEAPATLQQWINKPCTPRDPELLLEMGHKRFQM
                     IQHILDLAKP*"
                     /db_xref="GWB1_scaffold_27691_6"
                     /db_xref="mea:Mex_2p1279"
                     /db_xref="86113949"
     gene            24217..25521
                     /locus_tag="P0_An_pond3_S8_coassembly_k141_133253_prodigal
                     -single_36"
     CDS             24217..25521
                     /product="Radical SAM domain protein n=1 Tax
                     =Methanobacterium sp. (strain SWAN-1) RepID=F6D838_METSW"
                     /codon_start=1
                     /transl_table=11
                     /translation="MTPFYGILTTRRERKVVHLFLEDEPSIDMKKPEHIRTMSLMTGQ
                     HQVYESAFDKKTGNIVRTVIELEERVDAGGGWVGTRRTRDMINIEDDLRKRFPGRWGG
                     IPSPSPELVDISITNRCSMGCAYCYQNSGPRRKHARKDLVLKALKGFKIAPYQIAIGG
                     GEPVGHPNLPEILYEVHKLGTIPNYTTAGYLFNPEVIDATNRYCGGVALTYHAHKGLD
                     WFEATYRRWRAALKCQLNIHLLADTDVAKNLDDLIELQQKLKERFNLVLLAYYPDIGR
                     ATMDRFMPRRVYMVDLPESIQLARTKGMNIAFSEGMLPFFLSRPELGINTQFATPSEG
                     FYSCYIDTRGEMWPSSLVHPRHRADPDRKSVFEESSQSLWNKLRAHRHSSSGESCYYC
                     RVNHQCSSPHTYHTFVCAHASHNALPLKTQRRSRYEHISEDE*"
                     /db_xref="UniRef100_F6D838"
                     /db_xref="mew:MSWAN_0137"
                     /db_xref="F6D838_METPW"
                     /db_xref="F6D838_METSW"
     gene            25524..25931
                     /locus_tag="P0_An_pond3_S8_coassembly_k141_133253_prodigal
                     -single_37"
     CDS             25524..25931
                     /product="hypothetical protein"
                     /codon_start=1
                     /transl_table=11
                     /translation="MRRRLSMNLGFVTNSSSMIHHFPKEVLDHPKVRTFMRVFEIEDG
                     FVGQDLWHRGACTTVAVTKEQKKQVQASFTNNEGAFEERGPKISVDSDEVVVIYGDES
                     SSVACSLACLMCEVLAEMKGGDPWDYRHAVEYN*"
     gene            25933..26163
                     /locus_tag="P0_An_pond3_S8_coassembly_k141_133253_prodigal
                     -single_38"
     CDS             25933..26163
                     /product="hypothetical protein"
                     /codon_start=1
                     /transl_table=11
                     /translation="MSATLELTKEEGLAIVALKRLAERWPSTLTISSRSGKLVVTRSS
                     KTSGKGRAYRTTIVAYIDRIPTTDIPSEEIDG*"
     gene            26156..26551
                     /locus_tag="P0_An_pond3_S8_coassembly_k141_133253_prodigal
                     -single_39"
     CDS             26156..26551
                     /product="hypothetical protein"
                     /codon_start=1
                     /transl_table=11
                     /translation="MASPKDMLSALIQSGQLTTREREAFEGMWDQVHRTRGRLSNKQQ
                     AWVEKVFYEQKLDRPQDLAPKKRYPKIGFIIDPTAKRTVSAVTLQQFETICPHFPKGS
                     PTWKRVADFFRNGGIRFELRPTTPPGKSP*"
     gene            26548..26826
                     /locus_tag="P0_An_pond3_S8_coassembly_k141_133253_prodigal
                     -single_40"
     CDS             26548..26826
                     /product="hypothetical protein"
                     /codon_start=1
                     /transl_table=11
                     /translation="MNAIDERRLLALYCHYTNARRHGYRLRAAIERINLAVEQGDIEA
                     IRRETKSALDTPPPPNPLADFYKDGYHTGHPYPEYLDLPGTDYIQPPD*"
     gene            26854..27036
                     /locus_tag="P0_An_pond3_S8_coassembly_k141_133253_prodigal
                     -single_41"
     CDS             26854..27036
                     /product="hypothetical protein"
                     /codon_start=1
                     /transl_table=11
                     /translation="VSDNRHIEAPLQSGQIQGKRLDVEEHFPEGVVVKTAAGEKQFLP
                     QSFLDLLLLRNRGRGQ*"
     gene            27033..28301
                     /locus_tag="P0_An_pond3_S8_coassembly_k141_133253_prodigal
                     -single_42"
     CDS             27033..28301
                     /product="2-alkenal reductase id=3256086 bin
                     =GWB1_Spirochaetes_59_5 species=Myxococcus stipitatus
                     genus=Myxococcus taxon_order=Myxococcales
                     taxon_class=Deltaproteobacteria phylum=Proteobacteria
                     tax=GWB1_Spirochaetes_59_5 organism_group=Spirochaetes"
                     /codon_start=1
                     /transl_table=11
                     /translation="MTTLARNSAEAAPSLPFLTDQYGPTNDDLWQKVLEVAKGRRREF
                     TLNGRTIHSPNNGKGFHPWPNPYGTAWAIKQYKGFSGGWKRKESSGMQVLARARLGPA
                     ATLQGTEEHALAGRLSEQGLLRLGRVQGAWHYWTATFEGARLIRAGLGDDLQHRMNDL
                     LQDFDAGKAKDLGEWLDANFRVNSPKTPKGGKELKDRLQRLVWVLRYRASQSVGDPAD
                     VAKKVRAEVESDWRLIEPQLPQLVAGFTDEGGKVVPKSITIGSATYVNEVGVDAASVE
                     KYATRLDAIFRSITGWRSKAMKGGLKVVLASPRNFRGTAAGNYRQSEDALYVRATPNI
                     LKRGAGYASFEYVIVHELGHRYERLNSLPEDFDKPQWWTTRYSRTEGLGGSEGFAELF
                     ALGHFDLKGSWDPGIIERFEQVMSGGSAPS*"
                     /db_xref="GWB1_scaffold_2035_4"
                     /db_xref="A0A0F8YDN6_9ZZZZ"
     gene            complement(28993..29472)
                     /locus_tag="P0_An_pond3_S8_coassembly_k141_133253_prodigal
                     -single_43"
     CDS             complement(28993..29472)
                     /product="hypothetical protein"
                     /codon_start=1
                     /transl_table=11
                     /translation="VERERKEQYPRVSRVPADGDPSWRTLAAPVLQLLCEGLKGWPQL
                     KLFARERHMSAHLLLNAVAWLANRGMATAYTRKGQTSWTASNLGWASLQVSPRLKITE
                     TPQSKHKRGARKGPDLRALVDEVEGEADLGEEEDRGEDPSDEISVHQQPAKERRATR*"
     gene            29554..30300
                     /locus_tag="P0_An_pond3_S8_coassembly_k141_133253_prodigal
                     -single_44"
     CDS             29554..30300
                     /product="hypothetical protein"
                     /codon_start=1
                     /transl_table=11
                     /translation="MATAQELELLALLAEERRRNATVEPVAMVESLPDLTPEMLLSPS
                     AQREIEAARSISGYMREPLAAQAPAAPRFPVPREAFRREAAIDIESNDMGDIDLDAGA
                     PPMMPNEDQLLSSLFMGREAQDALAAGGIAPGGSGGYDIDFDADSMLEGRTTPNESAR
                     WQVGRQDPPRLAFTPGAPASGPSDGVVVSARAGDGSWQRTAAAQAAAAPRPAPARPIP
                     QGRPVAPRSNVHRPTVYEHIMKGGLVGDDD*"
     gene            complement(30297..30665)
                     /locus_tag="P0_An_pond3_S8_coassembly_k141_133253_prodigal
                     -single_45"
     CDS             complement(30297..30665)
                     /product="hypothetical protein"
                     /codon_start=1
                     /transl_table=11
                     /translation="MGDTGSKGKGGAVELPFSIEVLALYRRVEQATSKKERIQHMLEF
                     AAVFANQEHDPSDASATDSYHMYFEEYAKAKLEFEQKALRIGRLAADCITQYLASHPG
                     TTEEVDDVLASAQLPDSQNN*"
     gene            30977..31783
                     /locus_tag="P0_An_pond3_S8_coassembly_k141_133253_prodigal
                     -single_46"
     CDS             30977..31783
                     /product="hypothetical protein n=1 Tax=Bradyrhizobium
                     japonicum RepID=UPI0003684383"
                     /codon_start=1
                     /transl_table=11
                     /translation="VDTLRLGSSGPFIVSWQEFLRGQDLYFGEAQGKFDDETVAATKS
                     YQSKHGLKIDGVAGNATIGRAMFDGFEVLKSPETGKESPNWPPKPGDMAPASLALRQQ
                     LFGAFQYQPAPTKGNPEGIRILGTWERDNIIEVVVPQLVRIPGASSKGRISVHKKVAP
                     QLVALFQAWQDAGLIDRVKTFGGSWAPRFVRGSRTNLSNHAFGSAFDLNVAWNQLSCR
                     PALVGEIGSVRELVPLAVQYGFWWGGWFGIGLERGRPDGMHFECAEIISL*"
                     /db_xref="UniRef100_UPI0003684383"
                     /db_xref="cpi:Cpin_6086"
                     /db_xref="C7PFT3_CHIPD"
                     /db_xref="UPI0003684383"
     gene            complement(31773..32087)
                     /locus_tag="P0_An_pond3_S8_coassembly_k141_133253_prodigal
                     -single_47"
     CDS             complement(31773..32087)
                     /product="Uncharacterized protein n=1 Tax=Rhodococcus sp.
                     EsD8 RepID=N1MDC1_9NOCA"
                     /codon_start=1
                     /transl_table=11
                     /translation="MSKLVRDRIPELVHRDSSTQNFRVCDPGEMFDLLRDKLIEEATE
                     LRSAKNRAEAYEELADVVEVVEALLQHFEPDHLAQVQTVKSLSKGRFEKGFVLEDPPV
                     KG*"
                     /db_xref="UniRef100_N1MDC1"
                     /db_xref="A0A059MNQ9_9NOCA"
                     /db_xref="asd:AS9A_2843"
                     /db_xref="N1MDC1_9NOCA"
     gene            32120..32587
                     /locus_tag="P0_An_pond3_S8_coassembly_k141_133253_prodigal
                     -single_48"
     CDS             32120..32587
                     /product="hypothetical protein"
                     /codon_start=1
                     /transl_table=11
                     /translation="MGGNSWGKFEPPWANENLLLVPPPVEEQLEASWQILHGEEPPGS
                     RPPRVSKDKIREFVLDALSGAIFLSTQIREHDSGLLPMIFLPLALGGLEGWTEEELKN
                     IGVFYARMSTSLPRSINGYPIFPELAVLHRDDWAMAAKTLAREDARRKELEIG*"
     gene            32611..32781
                     /locus_tag="P0_An_pond3_S8_coassembly_k141_133253_prodigal
                     -single_49"
     CDS             32611..32781
                     /product="hypothetical protein"
                     /codon_start=1
                     /transl_table=11
                     /translation="VKLDLSKLGAKELKELSQVVKEERERRGKRNPANHEPPTWTIPN
                     SAVLSAQNNAAA*"
     gene            complement(32778..34214)
                     /locus_tag="P0_An_pond3_S8_coassembly_k141_133253_prodigal
                     -single_50"
     CDS             complement(32778..34214)
                     /product="hypothetical protein"
                     /codon_start=1
                     /transl_table=11
                     /translation="MLKLPAHPIAIRVARRFLGVKATLWDRAVKDLREFDAWIHEVRG
                     ADLTSKQGEKLLRRFAFLKPDGGLQPSVEGNGFADWLVRAFPDGPQRLKQVDAFRPSG
                     EATMNVAPKDPEMFYRGLGEYERAIQSTLDDTAPTHFTYAGLPINNFDHLSEATTKAM
                     MDSIDHFIAVFKKRGIDGMLLKGVRSVEIRIALEGESGAAYYWERDHSITLTTSLVGT
                     SGYRFGMFEKWIYGTFLHEFGHYIHLTYISPEAKFYWDSGWTNIEEKRQKADEYKRTF
                     SDITGVDRQRFFELLKKNDFNPTAVAKKLKALDKVKFGAWLREPMYGEPLITAAQFRL
                     TKRGQEFFRVLRDPRDYLWHSGYYDTDFESEEGKKLILRTVDRKMDLLGLNSNTVQKV
                     PADVVAEMAKADSSFDKAVQEAMNELGIISEYGRKNVAEDFADTFVAFVAAPEALTPN
                     AKFRMQRTLSLSGLYSKSVMRLATPLKG*"
     gene            complement(34246..34659)
                     /locus_tag="P0_An_pond3_S8_coassembly_k141_133253_prodigal
                     -single_51"
     CDS             complement(34246..34659)
                     /product="Putative uncharacterized protein n=1 Tax=gamma
                     proteobacterium IMCC2047 RepID=F3KD12_9GAMM"
                     /codon_start=1
                     /transl_table=11
                     /translation="MTYKICLMVEQDGAWAPFKTLDEEYTSAFEATVALKSLNETTAP
                     GERYCLVSEPGETDIVPGACYRHFKGSLYEVQTIALHSERQETLVIYKALTGSTWARP
                     AHMWTEKVRWPDGKRRPRFSPETEELRALFQPKQP*"
                     /db_xref="UniRef100_F3KD12"
                     /db_xref="hcs:FF32_09115"
                     /db_xref="F3KD12_9GAMM"
     gene            34709..35161
                     /locus_tag="P0_An_pond3_S8_coassembly_k141_133253_prodigal
                     -single_52"
     CDS             34709..35161
                     /product="hypothetical protein"
                     /codon_start=1
                     /transl_table=11
                     /translation="MLIACALQVAEQKPVEESLGNLAKQGILGSICVILIVALYLTVR
                     ALLKAKDDRLADQKAMSEALLKVNEATKDLTVEMKEHAAHQTIEASKSQESVRSALAT
                     QERSFTELKGSVAEAKTASSEAKTALATLQQEQERLAKAVDGRYKKTG*"
     gene            35167..35373
                     /locus_tag="P0_An_pond3_S8_coassembly_k141_133253_prodigal
                     -single_53"
     CDS             35167..35373
                     /product="hypothetical protein"
                     /codon_start=1
                     /transl_table=11
                     /translation="MAWYHHLWPWCREKAEERRRIEAEFKEQLLAAYERRGDLTDATR
                     QLREDRERRQALQARPRRNSRPSL*"
     gene            35385..36029
                     /locus_tag="P0_An_pond3_S8_coassembly_k141_133253_prodigal
                     -single_54"
     CDS             35385..36029
                     /product="hypothetical protein"
                     /codon_start=1
                     /transl_table=11
                     /translation="MAEDRQARIEQTMSSVTPARLAQARQEVEAVRQKGPAPEPPPVP
                     SDDGDAVVIVSSDEEAPCASYEEERLKKLDLIQDVQLILIDKYRLGTRLLWVAIALLT
                     LCSGALGALVHTNVKLYNRIASLSAEQQKLIESQGQIEKRTNETKEKLDETKEKVDQA
                     VEAAPKIEIDSSGKAKVVLPVRQGDDPKKVLKTTPPDPPKPPDTSASLPIEGRY*"
     gene            complement(36026..36610)
                     /locus_tag="P0_An_pond3_S8_coassembly_k141_133253_prodigal
                     -single_55"
     CDS             complement(36026..36610)
                     /product="hypothetical protein"
                     /codon_start=1
                     /transl_table=11
                     /translation="MSKWKVGDLGRFRMEDPKRPRFEVIGATKDKESIKVWYGGTKDL
                     QAIPLATFRQDCTNLWELPETLIARPSWLKEGGTFEFPRDFAFQEPAVQGPSPRRSAF
                     TQVPLVGFERVRGAHRVEPPSLDIVMVRVGGQQLAIRSIRRDYASVLTKEGVLVLVPV
                     DFMAKHGMQRITRWQRLMSDEDPFSDPDAELFRS*"
     gene            complement(36617..36982)
                     /locus_tag="P0_An_pond3_S8_coassembly_k141_133253_prodigal
                     -single_56"
     CDS             complement(36617..36982)
                     /product="hypothetical protein"
                     /codon_start=1
                     /transl_table=11
                     /translation="MAHDDDRPKCPGAERDVLHLGPPVGNGYHPYVRHRPGCHIEAGI
                     LRKTNEHGNDEAGAPIDGIMRIRHTGHGDVYDVESIYERAPSCPTDDVAHEGPAMVSS
                     EAYRDGWSRIFGNKAVGQA*"
     gene            37031..37435
                     /locus_tag="P0_An_pond3_S8_coassembly_k141_133253_prodigal
                     -single_57"
     CDS             37031..37435
                     /product="hypothetical protein"
                     /codon_start=1
                     /transl_table=11
                     /translation="MASVMLLDDAKARAQEVAALAEKPENWYIVGESTWVPGDRPEYV
                     LLSGSIRAVFSWTKFPSGDLRRHMSVSVRGPHYPNPIVVWSLAHYFGFTGVAMDELGV
                     GRTHGNWAVAVDEKEHCIVVQEEIATGALGSP*"
     gene            complement(37294..38094)
                     /locus_tag="P0_An_pond3_S8_coassembly_k141_133253_prodigal
                     -single_58"
     CDS             complement(37294..38094)
                     /product="Uncharacterized protein n=3 Tax=Chlorovirus
                     RepID=M1I3R1_9PHYC"
                     /codon_start=1
                     /transl_table=11
                     /translation="MEVHGFRLKRGEVDCCRACRPSFNPPVVGVKYGKITVIEVLGIG
                     RDLGLRSRGRIVRGQCECGGYWTGPIDSLRRGNTRSCGCLPTGKIPNPNKEGVAVRHV
                     LCGYKRHAARRGLSWELSDQEFYALIRGTCFYCGSPPSNVAHSDRNRDGGKPRKTVSR
                     VVYSGIDRKDNDLGYTTANSVSCCATCNYGKRGLTTEAFLAHMKAIHDQHFGASSHLQ
                     RLQGDPRAPVAISSCTTMQCSFSSTATAQFPCVRPTPSSSIATPVKPK*"
                     /db_xref="UniRef100_M1I3R1"
                     /db_xref="A0A0F9WHV4_9ZZZZ"
                     /db_xref="M1I3R1_9PHYC"
     gene            38264..39133
                     /locus_tag="P0_An_pond3_S8_coassembly_k141_133253_prodigal
                     -single_59"
     CDS             38264..39133
                     /product="hypothetical protein"
                     /codon_start=1
                     /transl_table=11
                     /translation="MADVSLFDAASFAPIGYEELPEEDLAEPVARANPIWIPPCCDTY
                     TEDGMMYVWYRLVLRDGDLSPESCSLDSRGRIPKWSENGDMDLEEILGVEWHLGERWL
                     RWGLEQGVAPGQPFLVRIAEPRYYRCSYEYDEWDCEWDAEVVRVMPRRPDQSLKAWAR
                     ALQEAQRYRVFRDEQARKLMHRRITNHRAFVIQTDHYYAHGYNEMSLPDGIIVRLCSK
                     DAKDYSPYPLAEGRDNNGRYEVAFRDLLKQVQKQYPQIPIEAVLDVNTRRIGLTRYEM
                     LRLINDSLPEAPV*"
     gene            39143..39700
                     /locus_tag="P0_An_pond3_S8_coassembly_k141_133253_prodigal
                     -single_60"
     CDS             39143..39700
                     /product="Uncharacterized protein n=1 Tax=Sorangium
                     cellulosum (strain So ce56) RepID=A9GN33_SORC5"
                     /codon_start=1
                     /transl_table=11
                     /translation="MILFYDPRDPYGYFSNFSRHPVDIYGRIWPTSEHAFQGMKFHPH
                     RPDLVSLVHAAPTPGRAANLGRGGAGGGLRVDWDQAPNDCYRDGMNADRIPQVPQPVD
                     NIGRPGVHAEPLFQRAKDVFMFEICLAKFRQNAELRQGILSTGSEALIEDALHDPYWG
                     WSASHIGENKLGRILMAVRHVLQQV*"
                     /db_xref="UniRef100_A9GN33"
                     /db_xref="A0A0C3JBX4_PISTI"
                     /db_xref="scl:sce3364"
                     /db_xref="A9GN33_SORC5"
     gene            complement(39578..40114)
                     /locus_tag="P0_An_pond3_S8_coassembly_k141_133253_prodigal
                     -single_61"
     CDS             complement(39578..40114)
                     /product="hypothetical protein"
                     /codon_start=1
                     /transl_table=11
                     /translation="MPLTQQQESALAVLDWLIDPQGHRREGRSLITAIAFVRCAARNP
                     NQWVRARDLINHPREAAEGIVTDYARMLCLADVRIRQAWRERSTNGTTFMLEMNEPIP
                     NWMPSLTETFRPGIHRDPPPPRPEPRSRYELLAGGWLDLLEDVSDGHEDPTELVLTDV
                     RGAPSPVGVVEGVLDESL*"
     gene            complement(40242..40745)
                     /locus_tag="P0_An_pond3_S8_coassembly_k141_133253_prodigal
                     -single_62"
     CDS             complement(40242..40745)
                     /product="Uncharacterized protein {ECO:0000313|EMBL
                     :KFZ25665.1};  TaxID=1541960 species="Bacteria;
                     Tenericutes; Mollicutes.;" source="Mollicutes bacterium
                     HR2.;""
                     /codon_start=1
                     /transl_table=11
                     /translation="MATSIAARVAHRYNCLQGFRSSVRVASLAFRVAARYRCAKLSEK
                     DYQKVLDLLSSAKGKPLDDKKVHDLADELGMSPHVLESEIYAFASLWAMNQQAEVNPG
                     GRAEAKGVTESDFPKATIDKGIKVELEHTKDRALAKRIVLDHLAEFPDYYEGLAKMEA
                     DLKAEKD*"
                     /db_xref="A0A094ID83_9MOLU"
                     /db_xref="GWB1_scaffold_1776_24"
     gene            40818..42068
                     /locus_tag="P0_An_pond3_S8_coassembly_k141_133253_prodigal
                     -single_63"
     CDS             40818..42068
                     /product="Putative uncharacterized protein n=2 Tax
                     =Myxococcus xanthus RepID=Q1D1C1_MYXXD"
                     /codon_start=1
                     /transl_table=11
                     /translation="MAPVFQVEMRWQCSTCKHENLGRHKKCQGCGKPKGQERFYDAPG
                     TETPTLADAVTDPDLIEQAEAGPDWECIYCGSHQRRDSGECAECGSKPGDSREHETKW
                     DDGTRGPAATGKTVLEELESEDAQVKEEIAADAAEEVATYRVAPKRKVAPRPVAVEPL
                     PPIPMKAHFPVKRAAFGILAIVLLSLGGWLILRTHVVDARVTDLSWRYVVHVDRNQVV
                     RDEGFDENQPGDAFDVESVGMRHHHYRQVPDGTRQVPYSEQYQCGESCSTSPVRCSSN
                     KNGFKTCSGGDRSCSPKYCSRTRYRTETKYRDVSVEEMYYRWKVWRWRHNRDVVAQGT
                     VDEPRWPEDWEIKLNVDLGPEVREERAIKEATHEVTFTDRDGDRHVYQAKDLNDFRLY
                     PIGTARKLRVGLAHGVEVLPPDRS*"
                     /db_xref="UniRef100_Q1D1C1"
                     /db_xref="mxa:MXAN_5405"
                     /db_xref="A0A0F7BRM4_MYXFU"
                     /db_xref="Q1D1C1_MYXXD"
     gene            42105..42443
                     /locus_tag="P0_An_pond3_S8_coassembly_k141_133253_prodigal
                     -single_64"
     CDS             42105..42443
                     /product="hypothetical protein"
                     /codon_start=1
                     /transl_table=11
                     /translation="MDRIASPQGLQAELRRLLDYSQSPKPSREKLASDLRELAERVAA
                     YGYETLPASEVDVGDYLVERDGAALEVEDVQKSGSYIVFTLKPYGMTRIAPQKVRATT
                     KVRVQKKSQG*"
     gene            complement(42446..42796)
                     /locus_tag="P0_An_pond3_S8_coassembly_k141_133253_prodigal
                     -single_65"
     CDS             complement(42446..42796)
                     /product="hypothetical protein"
                     /codon_start=1
                     /transl_table=11
                     /translation="MTPYSYLGDPGTRLNDFSTGVTSTTITITFPVGSIGSMISYFPP
                     PRMNPRAERRELLFQWNRQAVQAAQEALRAGLAEAKGPLAGRPCRGPSERLHDVPRVK
                     GRVCAGSSRYRVVW*"
     gene            complement(42793..43998)
                     /locus_tag="P0_An_pond3_S8_coassembly_k141_133253_prodigal
                     -single_66"
     CDS             complement(42793..43998)
                     /product="Gp334 n=1 Tax=Bacillus phage G RepID
                     =G3MA75_9CAUD"
                     /codon_start=1
                     /transl_table=11
                     /translation="MPPLIVYAQEPLPIETTKSIFLAGPTPRGSDGVSWRVDAIEQLE
                     TLGYDGYVFVPEPRDGKWAHGYGAQIEWEEEALHRADCIAFWVPRDMSGDTYGGCAMP
                     ALTTNDEWGSWKDSGKVVWGSPDWAEHTSYQKHYAKKLGVPGATTLLATLRNAIEKVG
                     EGALRRGGECQVPLYIWRRPEFQGWLKMQYDVGNRLDGCRVVWTFMVPPVAFNTSGKP
                     PRNLFLYALHVDVYIASEDRHKINEIVLLRPDITSVVLYRRDQNWLATKVALVKEFRS
                     PVRNFRGMVLELPGGSSKEKEAIENVALHEVEEETGLKISVERLRFVGERQIAATLSG
                     HTANVFCAELLPDEMALLEKMAADKVTHGVVEDSERTYIEVCRVADVLNRSSVDWSMV
                     GMIVTALAP*"
                     /db_xref="UniRef100_G3MA75"
                     /db_xref="tig:THII_2607"
                     /db_xref="85725128"
                     /db_xref="G3MA75_9CAUD"
     gene            44075..44578
                     /locus_tag="P0_An_pond3_S8_coassembly_k141_133253_prodigal
                     -single_67"
     CDS             44075..44578
                     /product="hypothetical protein"
                     /codon_start=1
                     /transl_table=11
                     /translation="MTEFEFRPTKKGLLRAEFQDRFGATCSVQESSFQDEDCLWLGVE
                     VDIYGNEIAGGRMHMTRETAKRLIPILRYFARTGKLGQEDPSKRFQLGAWVIGVGTDN
                     RDVEGRIVAVDAGGFFVQDQAKAGAQGRMACMWEVADLLWEPMDRPEHIPTRYDRIAG
                     SDGEDSV*"
     gene            44589..44786
                     /locus_tag="P0_An_pond3_S8_coassembly_k141_133253_prodigal
                     -single_68"
     CDS             44589..44786
                     /product="hypothetical protein"
                     /codon_start=1
                     /transl_table=11
                     /translation="MSTSLGEGKVVKSSELALQIKLETGDTVWIPKSVIHDDSEVFDD
                     DENSEGEVVVKTWWAESEGLA*"
     gene            44783..45022
                     /locus_tag="P0_An_pond3_S8_coassembly_k141_133253_prodigal
                     -single_69"
     CDS             44783..45022
                     /product="hypothetical protein"
                     /codon_start=1
                     /transl_table=11
                     /translation="VKLCRDYGEAPNCLGTIDERYTMSFADIGQPSLYWCTNCGRRAH
                     AVTAALSKRFEEDPDFGEKLRTAIEEVETKSGPTH*"
     gene            45031..45537
                     /locus_tag="P0_An_pond3_S8_coassembly_k141_133253_prodigal
                     -single_70"
     CDS             45031..45537
                     /product="hypothetical protein"
                     /codon_start=1
                     /transl_table=11
                     /translation="MANHSIISLRTAVTPEQVEQAVAGINDRRFGGKFRLRSTEDLTE
                     SWHAARAWVFEAPGARPKDPRTASTREDLGFCLWLHKKGLCIEVRHVLLNSWIRWVQD
                     VFKHELAKHFGVRSFEGGDGRVATDPAQYKQSLYEFATRNYTEPLDEETALFVEQFFT
                     DHIPEGWE*"
     gene            45534..45776
                     /locus_tag="P0_An_pond3_S8_coassembly_k141_133253_prodigal
                     -single_71"
     CDS             45534..45776
                     /product="hypothetical protein"
                     /codon_start=1
                     /transl_table=11
                     /translation="MTFYGAYPESELEASLKRAFVDGKADYIIIDSRRGPFLWAGVKL
                     GMERGWLEERFVEIDEQSSQLQYRLTDEGKRHFGVV*"
     gene            45781..45963
                     /locus_tag="P0_An_pond3_S8_coassembly_k141_133253_prodigal
                     -single_72"
     CDS             45781..45963
                     /product="hypothetical protein"
                     /codon_start=1
                     /transl_table=11
                     /translation="MSVKSKIHVIKSPKDGSIYVAGEPKFVGKFPTEPPDLNDPEFQE
                     LEEAIDAVRRAGNENN*"
     gene            45972..46466
                     /locus_tag="P0_An_pond3_S8_coassembly_k141_133253_prodigal
                     -single_73"
     CDS             45972..46466
                     /product="hypothetical protein"
                     /codon_start=1
                     /transl_table=11
                     /translation="MNENGSEGRQDSTRQQSLWDPVKEFTGEGLSVQVVCQQGSRPKY
                     ALVLGASYTDPKGAQRRGARINLFIIGGQLRPVRCDVLQQLIEEAQAWVDAKVQAERA
                     TREASGEGGDRPARRPQRDDNRQRSHAGPVLGLKELSKRDKQAWQQRQQKKEDGAAET
                     PPTS*"
     gene            complement(46463..47089)
                     /locus_tag="P0_An_pond3_S8_coassembly_k141_133253_prodigal
                     -single_74"
     CDS             complement(46463..47089)
                     /product="Uncharacterized protein {ECO:0000313|EMBL
                     :KKL73255.1};  TaxID=412755 species="unclassified
                     sequences; metagenomes; ecological metagenomes.;"
                     source="marine sediment metagenome.;""
                     /codon_start=1
                     /transl_table=11
                     /translation="MSQSKVLTERNAMSLRTKIQGIVDTYAQSSSDVCWALYETYYAE
                     TNVGGKPVAVYEAWGYKSWHEYVGLELGLHPTTAYALKRIWEVFYVRLAGSWDVGNLL
                     PLTKMCILCAVENLNKRNVNSWLKRAKLMTCPKLVAEVYGTEELHTFAVSVTDKEMKA
                     LLKVIEDARGAFGDDLPRGEVLVRVAAEWHAMLKNTSSKARSKLRLVG*"
                     /db_xref="A0A0F9GV88_9ZZZZ"
     gene            complement(47305..48342)
                     /locus_tag="P0_An_pond3_S8_coassembly_k141_133253_prodigal
                     -single_75"
     CDS             complement(47305..48342)
                     /product="hypothetical protein"
                     /codon_start=1
                     /transl_table=11
                     /translation="MYSYDRTGADYRALYARLFQAMSMEEAKEALGFPPGYDPSPSEI
                     QKAYRSQAIKNHPDRGGDHRKMVEINVAKEILEGKRQQDRTEFKPREKSPDEIRREEL
                     IRKRNIALGAIGRAEKAVGNAFEACRAAADITSNRINLLEFLAKDLDEAIDKIQDSID
                     DSPQKGHPDMRKADTLCQSISNKAKRLGKKFLGILKIQGEHATVALRMTGSESVTVAS
                     LTKDFGEITKFIAAFSTLYEESRRLTGLIRTSEALPIEWDDVYGQLHEIIDSFKADFE
                     RFSDESVQRYRRTLGESLRKVDDAMLAAVPDQWKSKDADVWRYPEDFDEATDLLNKAA
                     SKSASYDYRRA*"
     gene            48394..48996
                     /locus_tag="P0_An_pond3_S8_coassembly_k141_133253_prodigal
                     -single_76"
     CDS             48394..48996
                     /product="hypothetical protein"
                     /codon_start=1
                     /transl_table=11
                     /translation="MTQAEQLAKRWMKGRREGSSGRRAWEHPADLVRVLTEEMPITGN
                     GEELEKMVALAWLHDLLEDGKKEDGTSVSMYDLQDEEVDGDIVNDILALTQKTLRTKE
                     GRFVPEEKSLYLARLKWKSPRARLVKCVDRICNLREGKDCFKTKRWIRYVGETYYFIY
                     PLAEDLPAVERNWLRIHLVEAVQARKFDLTELAVQESFDH*"
     gene            49045..49632
                     /locus_tag="P0_An_pond3_S8_coassembly_k141_133253_prodigal
                     -single_77"
     CDS             49045..49632
                     /product="hypothetical protein"
                     /codon_start=1
                     /transl_table=11
                     /translation="MNKLKQHRDEETKGHDHRKLPVGTVVSSPIKGEFLALPLFGWVA
                     TRDKVGTPLVMIVALLIRSIEDPKPRGTLQIELPILEETELATIAALERFGWDGRVWP
                     VDEGWPTGSDTDEVQITTLMEQAHLRATLTFPPGPNGVAAQTVNVQRARGPFLMPPLP
                     APEGEVDPVKRERLKQLCENPRIFVNPTKPASLVN*"
     gene            49653..49826
                     /locus_tag="P0_An_pond3_S8_coassembly_k141_133253_prodigal
                     -single_78"
     CDS             49653..49826
                     /product="hypothetical protein"
                     /codon_start=1
                     /transl_table=11
                     /translation="MAEKQMCLACNVNPALPGSDTVPLCASCKALAGNPRGVTYTKPE
                     SRKDPPEQDVKKR*"
     gene            49830..50084
                     /locus_tag="P0_An_pond3_S8_coassembly_k141_133253_prodigal
                     -single_79"
     CDS             49830..50084
                     /product="hypothetical protein"
                     /codon_start=1
                     /transl_table=11
                     /translation="MLLDEVLEFPSFWRTRWDLIAYTPQPPEEPGCPGPGGCHGCLKW
                     CSYCGDVSHTCDADRCDEHHRYPEPAPEPDPNQLSLFVVE*"
     gene            complement(50064..50810)
                     /locus_tag="P0_An_pond3_S8_coassembly_k141_133253_prodigal
                     -single_80"
     CDS             complement(50064..50810)
                     /product="hypothetical protein"
                     /codon_start=1
                     /transl_table=11
                     /translation="MPITAGHENWYQCSCDICGVMGVRAPRADLAAAAFSGVHGRYLC
                     GPCRQMHGHAPEQTAAGLALNIARDHMAEDLRRAMDDQVFAALDAEESRIRADVERLI
                     ELLRRDYPDIDLEPGSEARAALEALSRNPAARARFVDQAPTERLATLVGIASIVWTGQ
                     HAGAVEMLPAVPAKVEPLPDWFREGSLLRRTTDGALVRIRTINESYILFSLGTTGTFT
                     WPRTGTSKIATLFEPVPPTTRWKLLLNDEE*"
     gene            50848..51099
                     /locus_tag="P0_An_pond3_S8_coassembly_k141_133253_prodigal
                     -single_81"
     CDS             50848..51099
                     /product="hypothetical protein"
                     /codon_start=1
                     /transl_table=11
                     /translation="MCRTVAEDRELIALMRRIAVHATRVEGLVHGAEDVVTHHHFHEA
                     GGYWTWSASVGKHTTSEAGGEEEALHALLGIIASKASGS*"
     gene            51056..51541
                     /locus_tag="P0_An_pond3_S8_coassembly_k141_133253_prodigal
                     -single_82"
     CDS             51056..51541
                     /product="NUDIX hydrolase n=1 Tax=Anaeromyxobacter sp. 
                     (strain Fw109-5) RepID=A7HDH5_ANADF"
                     /codon_start=1
                     /transl_table=11
                     /translation="MPSSVSSRRKQAGANPVRRTWSVSIYCRHQGAVLVRHSSLGIWL
                     PVGGEITANETPFEAAQRVLREETGFIHEVIFPAIHKVTGAPPGLLLYEEHEAGEKGV
                     HLNFAFLTEVPSKRIAPNDEYLGVLWVRSVSEIPDACPVNVREALPYALTAGRERILP
                     S*"
                     /db_xref="UniRef100_A7HDH5"
                     /db_xref="afw:Anae109_2570"
                     /db_xref="A7HDH5_ANADF"
     gene            51538..51783
                     /locus_tag="P0_An_pond3_S8_coassembly_k141_133253_prodigal
                     -single_83"
     CDS             51538..51783
                     /product="hypothetical protein"
                     /codon_start=1
                     /transl_table=11
                     /translation="MMQWFGESWGAPICKENKRITTPVEEVCGLCGEPIQVGDAGVRM
                     PFAGDPTGRGYTDVHRVCLSHALFGQQQPATEEHEAV*"
     gene            51790..52137
                     /locus_tag="P0_An_pond3_S8_coassembly_k141_133253_prodigal
                     -single_84"
     CDS             51790..52137
                     /product="hypothetical protein"
                     /codon_start=1
                     /transl_table=11
                     /translation="MVGPKSNNMSPAEVFPCAFDGNIHRIDICQGTAVVFFKTAKGTI
                     WPLCRACSDRHKELMVQLVADQRIDVPTAVGATFDIPLDDAETQEAFKLQDPQRVRRV
                     IDLADAAFLRRPT*"
     gene            52134..52337
                     /locus_tag="P0_An_pond3_S8_coassembly_k141_133253_prodigal
                     -single_85"
     CDS             52134..52337
                     /product="KY49.ctg7180000000020_quiver, whole genome
                     shotgun sequence {ECO:0000313|EMBL:KIP16978.1}; 
                     TaxID=1542965 species="Bacteria; Proteobacteria;
                     Betaproteobacteria; Burkholderiales; Burkholderiaceae;
                     Burkholderia.;" source="Burkholderia sp. MSHR3999.;""
                     /codon_start=1
                     /transl_table=11
                     /translation="MSVLGSLGIRPGCWWFASKADPRWNKQGHVETLSVTAMPPEAQK
                     ALDELKEQLGEPPEDLEYGCLKD*"
                     /db_xref="A0A0D0HGH9_9BURK"
     gene            complement(52334..52687)
                     /locus_tag="P0_An_pond3_S8_coassembly_k141_133253_prodigal
                     -single_86"
     CDS             complement(52334..52687)
                     /product="hypothetical protein"
                     /codon_start=1
                     /transl_table=11
                     /translation="MQTVPEDTTCTRCQGDGIIKGFQHVLGGVCFRCWGTGVDPITVV
                     RLQDWLARARREYRSRRSVLWSLSDGNQRRQKLVEALESFEKTGRQVRTRLDRLEGLY
                     EESQMLVKGTVRRSA*"
     gene            52748..52951
                     /locus_tag="P0_An_pond3_S8_coassembly_k141_133253_prodigal
                     -single_87"
     CDS             52748..52951
                     /product="hypothetical protein"
                     /codon_start=1
                     /transl_table=11
                     /translation="MAPWRKITGSKQCWEEHSSIRGSLFNWRQVPINTVILECGHEKV
                     YRGHYAPTEKARCTACAKQPLAE*"
     gene            complement(53160..53660)
                     /locus_tag="P0_An_pond3_S8_coassembly_k141_133253_prodigal
                     -single_88"
     CDS             complement(53160..53660)
                     /product="Uncharacterized protein {ECO:0000313|EMBL
                     :KKK60665.1}; Flags: Fragment;;  TaxID=412755
                     species="unclassified sequences; metagenomes; ecological
                     metagenomes.;" source="marine sediment metagenome.;""
                     /codon_start=1
                     /transl_table=11
                     /translation="MQFVHYIGGENRGHKIIAVGFGLSSDPVAHLASLQGTMPFDLRL
                     LAVEQGTAEKLEGLKATFLSSHLHGFWYKPSPELLAHIQAIESVDPALGKATRVSLDL
                     SPEEFSHLEKLVSEMGAKSKAKLLRMALRFYGALYRYKAQGFMIQAVRGGKMIQFPDL
                     DIRPPS*"
                     /db_xref="A0A0F8XI08_9ZZZZ"
     gene            54016..54261
                     /locus_tag="P0_An_pond3_S8_coassembly_k141_133253_prodigal
                     -single_89"
     CDS             54016..54261
                     /product="hypothetical protein"
                     /codon_start=1
                     /transl_table=11
                     /translation="MRFYIEMIRHAKGAVLVTLRDGPVPVVGKLLRDEAGALWRVIFI
                     HPTEVELVPLAAHPPGEEAVPEGKMLVDMRAPACCAA*"
     gene            54268..54654
                     /locus_tag="P0_An_pond3_S8_coassembly_k141_133253_prodigal
                     -single_90"
     CDS             54268..54654
                     /product="hypothetical protein"
                     /codon_start=1
                     /transl_table=11
                     /translation="MQPLLQFLERVDNKVAAIRAVHHTHQSDRRGLVQALAKLRDSKF
                     REKSHCSTCGLPLCKHVARGAPSAKEGDLGYLKALQALTDAEFVALLLPISERRLAFM
                     TNEALRRISRNSTSRWVHIADDDGWL*"
     gene            54651..54995
                     /locus_tag="P0_An_pond3_S8_coassembly_k141_133253_prodigal
                     -single_91"
     CDS             54651..54995
                     /product="hypothetical protein"
                     /codon_start=1
                     /transl_table=11
                     /translation="MMNDLGQGPVKIVVNVEGTFKSVSAVDVDIAAKVICAAENQREA
                     HTRFHAALNALGRALFVLGIACIASLDQHTIIGSIVLVFVVGAAGSHFRACRAREYLR
                     EQLKLLDDHATR*"
     gene            complement(54985..55629)
                     /locus_tag="P0_An_pond3_S8_coassembly_k141_133253_prodigal
                     -single_92"
     CDS             complement(54985..55629)
                     /product="hypothetical protein"
                     /codon_start=1
                     /transl_table=11
                     /translation="MVQPLVGTMASIQERVARHFIAEMRQGPLTEWIDAAPQALESIH
                     LALGVYDQIAGQLTEVQAALDSVPLGRTLKNMAKQVERLKALFDQIRTTIPKLVDLNQ
                     DYLAEVRRAAAEVRQSPSQEYNVVSLRSRVGPLLGEVRKIARALDTSSDWMPYEGEIE
                     DINASIESRKLDAVIRMYGKLPDLSEHIAFSEIGDFLQDIDDNLEGDIDDEISG*"
     gene            55766..56647
                     /locus_tag="P0_An_pond3_S8_coassembly_k141_133253_prodigal
                     -single_93"
     CDS             55766..56647
                     /product="hypothetical protein"
                     /codon_start=1
                     /transl_table=11
                     /translation="MAEEQRIMGSRHSLVRSAFQAGILSNGPKTFYELFKRRSLEEKV
                     PTKNRIEALQYLADLMRAKGIEVDTSDLSDDLIEDLPPVATSYPAGPPPIVPPAAPPE
                     DLDELMRKLLDENDDDEGGWFDKEPNEPQGSPLMQFVRRFTDEWLAPNANRGTANQFR
                     FLWQPIRFEGQEFYVVSTWRLRQPGVEWNLTGTTGNSPVLHKCGPDVLHFESESALCV
                     NKTFETTWDVPKRFTDSMFVGTRQKVEATLFVWLCKYVPNREFRFWLNEERLNPPRGM
                     LPKKDIWKKRLTMKPAQ*"
     gene            56741..57055
                     /locus_tag="P0_An_pond3_S8_coassembly_k141_133253_prodigal
                     -single_94"
     CDS             56741..57055
                     /product="hypothetical protein"
                     /codon_start=1
                     /transl_table=11
                     /translation="MIYIRLEMWPRGDRKQSRLMGEATIANVGGTETRGNYVARISKR
                     GGFKGSKAHEDPELARVLCPKDSSVWKTTSLESFPRTVLGAWDLLYRVLRACLSDRNT
                     RG*"
     gene            57058..57339
                     /locus_tag="P0_An_pond3_S8_coassembly_k141_133253_prodigal
                     -single_95"
     CDS             57058..57339
                     /product="hypothetical protein"
                     /codon_start=1
                     /transl_table=11
                     /translation="VLFKLPYGAPTYCEIVGKTSAVADIRSRELPKPGDHLVDPRDNV
                     WAIDYIGRTDDPSWVRLTLFCPTRAATLSECEELRPHKVEPRRCPWCLW*"
     gene            57318..57638
                     /locus_tag="P0_An_pond3_S8_coassembly_k141_133253_prodigal
                     -single_96"
     CDS             57318..57638
                     /product="Uncharacterized protein n=1 Tax=Capnocytophaga
                     gingivalis ATCC 33624 RepID=C2M6R3_CAPGI"
                     /codon_start=1
                     /transl_table=11
                     /translation="MPLVPVVIPTTLEETVPALNALLSKKDRRFIKRSTNHYKTAVQL
                     HHTLGRHLRNEWGLWQDSPLARYFKQQGIEHPDDMSHAILMHYSRSWIPTRWQRIASG
                     KDEL*"
                     /db_xref="UniRef100_C2M6R3"
                     /db_xref="pzu:PHZ_c2220"
                     /db_xref="88866893"
                     /db_xref="C2M6R3_CAPGI"
     gene            57697..58860
                     /locus_tag="P0_An_pond3_S8_coassembly_k141_133253_prodigal
                     -single_97"
     CDS             57697..58860
                     /product="Uncharacterized protein {ECO:0000313|EMBL
                     :KKN60288.1};  TaxID=412755 species="unclassified
                     sequences; metagenomes; ecological metagenomes.;"
                     source="marine sediment metagenome.;""
                     /codon_start=1
                     /transl_table=11
                     /translation="MHNEPPTPETLNKWWARFAFPEFGGHYNMLPQCWIGLPLLQDAL
                     AGGPPILVPTAHGIIRKKPSEFVSAMSEALGMRLLRVYSPQEDSSGQYLLGSSLGMAD
                     CTFENRGSWVSVDMVTADQELFDKAKAFLLNNVFPDDPASGPVYTLAKTREGYRLHRM
                     GAAGAPLQRDNYNEEVLEAYDHIVSDLNTASPCGRLIVLAGVPGTGKTFLVRSLLRES
                     RKTTFVMISPHLVRDLGDPEILPSLTAAKDELPGPILLILEDADMCLVPRGSDNMSTI
                     SSLLNLGDGILGSLLDVRILATTNAKKIEMDPAALREGRLCRQIDVPKLHVEQANVVL
                     KRLLNGQHKKEPFIKEATLAEVYHRARKHGWSPEEKVEERKAFSGQSKARGPA*"
                     /db_xref="A0A0F9V353_9ZZZZ"
                     /db_xref="gwf2_scaffold_64_31"
                     /db_xref="scn:Solca_0428"
     gene            complement(58990..59310)
                     /locus_tag="P0_An_pond3_S8_coassembly_k141_133253_prodigal
                     -single_98"
     CDS             complement(58990..59310)
                     /product="hypothetical protein"
                     /codon_start=1
                     /transl_table=11
                     /translation="MIAGVHYRPMMTADIPKAVAERMRAADGSAEARRKLRDLHIEGS
                     WVDEETGNMHFEFFGERRIDAIQHDKQTGEERTTNIPVDGFILAPKQDWALVGWFLRK
                     PAPN*"
     gene            complement(59307..59951)
                     /locus_tag="P0_An_pond3_S8_coassembly_k141_133253_prodigal
                     -single_99"
     CDS             complement(59307..59951)
                     /product="Predicted protein (Fragment) n=1 Tax
                     =Chlamydomonas reinhardtii RepID=A8J2C5_CHLRE"
                     /codon_start=1
                     /transl_table=11
                     /translation="VASKLLVYGLVDPRDGELRYVGKSSSGLIRPRSHLCPSRLAENT
                     YKGHWIKSVISVGLRPQIVALEEESDYDALNEAEQFFIAYFKFLGCRLTNATIGGEGA
                     RGAVPSAATRAKMSAVRLGRKNSPAHCAAISAALKGHPVPEATRSKIGAKSRGNKNCV
                     GRKLSPESLAKMSESVKRTSRTRGVRRPEAVRKKMREAARNRVRAPDGTFVAKK*"
                     /db_xref="UniRef100_A8J2C5"
                     /db_xref="A0A0F9N6C0_9ZZZZ"
                     /db_xref="A8J2C5_CHLRE"
     gene            complement(59975..60370)
                     /locus_tag="P0_An_pond3_S8_coassembly_k141_133253_prodigal
                     -single_100"
     CDS             complement(59975..60370)
                     /product="hypothetical protein"
                     /codon_start=1
                     /transl_table=11
                     /translation="MRGRWNDSVKESVRRKADARRQRELAVARARENALAWEAKIQKG
                     LTAKTRSITEQWVDQVIENSDLSFRLVLRQVRLGAFEDAQEMLDRLVLDAEQVLILID
                     DVNGTRRMIGPKSKVAAYKVVELDGTRGS*"
     gene            complement(60475..60822)
                     /locus_tag="P0_An_pond3_S8_coassembly_k141_133253_prodigal
                     -single_101"
     CDS             complement(60475..60822)
                     /product="hypothetical protein"
                     /codon_start=1
                     /transl_table=11
                     /translation="VAIAHARRITVDDVEFQWKFLGHRENLMGWSPRVGRIVVCYPMT
                     GAIFLSELFHSKRWDHAYDGQEDNAPQHKATLYPQDVEKIIRVAFTLGWDLSTKGRFV
                     VPVPDLVDYGPIA*"
     gene            complement(60826..61083)
                     /locus_tag="P0_An_pond3_S8_coassembly_k141_133253_prodigal
                     -single_102"
     CDS             complement(60826..61083)
                     /product="hypothetical protein"
                     /codon_start=1
                     /transl_table=11
                     /translation="MREIKICPYSDDNIGYTLDGKGEELSEPEATFHQVPPTSTPLKF
                     DVKVGYGSDGWEFRLELPQGTKLLKISRWSDQHPSDSDQQE*"
     gene            complement(61086..61658)
                     /locus_tag="P0_An_pond3_S8_coassembly_k141_133253_prodigal
                     -single_103"
     CDS             complement(61086..61658)
                     /product="hypothetical protein n=1 Tax=Chelatococcus sp.
                     GW1 RepID=UPI0002EF1560"
                     /codon_start=1
                     /transl_table=11
                     /translation="MANDERYGDWMQLYSGKPFWPLDPRAEEIDIADIAHALSQQCRY
                     AGHCLGFYSVAQHSVLVSRNVPLDHAVWGLLHDAAEAYLVDLPRPVKGVVQGYREAED
                     RVLAAVAEHFGLAFPIPEAVHLADNEALITEKRDLMAPSMKAWGLPPELQPWPDAIDP
                     WIPSMARYLFLKAAFNLGLRGAEKALDNLD*"
                     /db_xref="UniRef100_UPI0002EF1560"
                     /db_xref="mcg:GL4_0602"
                     /db_xref="A0A0A8JZR9_9RHIZ"
                     /db_xref="UPI0002EF1560"
     gene            complement(61681..61842)
                     /locus_tag="P0_An_pond3_S8_coassembly_k141_133253_prodigal
                     -single_104"
     CDS             complement(61681..61842)
                     /product="hypothetical protein"
                     /codon_start=1
                     /transl_table=11
                     /translation="VPKPVFICLIDYVEKSLAAERRLARGERQKQCPKCKLWWWPGEL
                     KRHKCRLQG*"
     gene            complement(61845..62246)
                     /locus_tag="P0_An_pond3_S8_coassembly_k141_133253_prodigal
                     -single_105"
     CDS             complement(61845..62246)
                     /product="hypothetical protein"
                     /codon_start=1
                     /transl_table=11
                     /translation="MRKKPAYPEEWDKKAPRLARIAAWINENTTMLAEIVEGYCNTDR
                     KLAGTRLIHQGKGRAGTRIKVFECEAHKQELFRKPYNPYRDDHADRKFPCQPLLDHNA
                     AEIYRQNSDVVYWLQRHLADNPGILKKTARG*"
     gene            complement(62359..62559)
                     /locus_tag="P0_An_pond3_S8_coassembly_k141_133253_prodigal
                     -single_106"
     CDS             complement(62359..62559)
                     /product="hypothetical protein"
                     /codon_start=1
                     /transl_table=11
                     /translation="MAAAVKILEGLKILLKYDPEAEVEAQHDELLAGGPAPEKIDKED
                     RSLLENLGWSYDVRQESWYHFT*"
     gene            complement(62571..62984)
                     /locus_tag="P0_An_pond3_S8_coassembly_k141_133253_prodigal
                     -single_107"
     CDS             complement(62571..62984)
                     /product="hypothetical protein"
                     /codon_start=1
                     /transl_table=11
                     /translation="MASLLTNDGLRMVYAEQLIHYPEDGRSILYFSAQIRYPQSSMTK
                     GDAWKHLWHNPPTIKIAGVVYSPYFEPLENREGKPYRRNPYRQAHNDSDWIWKVKRWT
                     RGEGLPGRAPEPPKTRYDLLMDGSWLNEGWAIPTT*"
     gene            complement(63100..63276)
                     /locus_tag="P0_An_pond3_S8_coassembly_k141_133253_prodigal
                     -single_108"
     CDS             complement(63100..63276)
                     /product="hypothetical protein"
                     /codon_start=1
                     /transl_table=11
                     /translation="MTPEYPGLRIVRSWPGQNTGDVCYETEDGRIWRSCTTIVDITGV
                     SYGIVHAVALPQKS*"
     gene            complement(63273..63536)
                     /locus_tag="P0_An_pond3_S8_coassembly_k141_133253_prodigal
                     -single_109"
     CDS             complement(63273..63536)
                     /product="hypothetical protein"
                     /codon_start=1
                     /transl_table=11
                     /translation="MTDEEKVQHAKELAARDAFEAYGTTLERLLIEYGLPVESVGKTP
                     THIHAAVMLSGSTMIGITCRWDFELRPEHVAAMLKQAKAAGRA*"
     gene            complement(63606..64208)
                     /locus_tag="P0_An_pond3_S8_coassembly_k141_133253_prodigal
                     -single_110"
     CDS             complement(63606..64208)
                     /product="hypothetical protein"
                     /codon_start=1
                     /transl_table=11
                     /translation="MHTVTPEDEVCQVRRQRSELRGARTGRQVSPAGGSKARLREEPP
                     PAAAVVRRVRQAHHLHRVPEPQLTSANCLSCGACCISLNEQSVFCDLSLAEAKRLDRR
                     FVQKYVRPFPLLARFALMHDGRPVPWGAISTVSRKQRRGLLKGVTLCTCAALSGDVLH
                     EVRCKVYDKRPSTCRRAVVPGDRSCRWLRSQIRAALENAK*"
     gene            complement(64212..64430)
                     /locus_tag="P0_An_pond3_S8_coassembly_k141_133253_prodigal
                     -single_111"
     CDS             complement(64212..64430)
                     /product="hypothetical protein"
                     /codon_start=1
                     /transl_table=11
                     /translation="MCRCLNTDLPGCKQNIASAVLRARATPPETVQEMTELASRISGQ
                     GPDGPQSWSNEDAMRLAELVLQAMQPKE*"
     gene            complement(64474..64788)
                     /locus_tag="P0_An_pond3_S8_coassembly_k141_133253_prodigal
                     -single_112"
     CDS             complement(64474..64788)
                     /product="hypothetical protein"
                     /codon_start=1
                     /transl_table=11
                     /translation="MGTLSKQRRIFRLGMPQEELDQEGEVLRQAVCSFTGWQPTRVQT
                     RIWLAPEGFSQFRINIEVLLDGQEPEGDDHVLLDRFLRLAKVNGRPNQIECHESNDSQ
                     SN*"
     gene            complement(64934..67594)
                     /locus_tag="P0_An_pond3_S8_coassembly_k141_133253_prodigal
                     -single_113"
     CDS             complement(64934..67594)
                     /product="Uncharacterized protein n=1 Tax=Plesiocystis
                     pacifica SIR-1 RepID=A6FXE2_9DELT"
                     /codon_start=1
                     /transl_table=11
                     /translation="MALEDARRGTNELVLPAGEYAYTRDATSGVTFVRPGPCVVNAQA
                     QDEPVLYDVATGRFRPVALMEAAQVNTTVPTGHYAVLFNPTDDGAYPAPATKAASKDL
                     RIGQRVHIPGPISFALWPRQHVKVIEGHQLRSNQYLLVRVYDEQAAKENWSKGVVKKA
                     APVTPVSSGEESKTDTQAPVVASAKDVPADLSVGRLLIIRGTEVSFYIPPTGIEVVME
                     GSNYVREALTLERLQYCILIDENGNKRYVQGPNVVFPLPTERFHVNDKVERTFRPVEL
                     NGPIQGIHIKVIADYVDEKGDHGPKGEKYKAGDELFITGKTTPIYFPCEQHSVIRYDG
                     NAKHFATAIPAGDGRYVLHRHTGAIKTVGGGEEGTMYLPDPREEVFVRRVLSDAECET
                     MYPGNAEVLEYNRRLRELQARAPTTRKGVVSEGEVLRQRVRNRASVGEAEFADVSLSN
                     AHSAAEMGGDEFTRSATYTEPRTVTLGNDKFSGVPKINPWTGYAVMVVDTAGNRRVEV
                     GPMRVLLDFNETLETLALSTGKPKTTDALLKTAYLQVTHNKVADIIQAETADHVMVEV
                     KAAFRVNFEGDDPTKWFGVSNYVKLLSDHARAILKAAIRRVTVEEFYHRSEEFIRDTL
                     LGEKPENGQRKGMLFTENSMRLYDVEVFMVRIGDELIQKLLSSAQHEAVRTSVELAQE
                     RRRLEATKEREEISRETVQAKAETEEFQANLGIEQIARTLKVAVTKIEADLKQSLAAI
                     TADIGKAQKDLERQKEQDVVRASATEAEVTRQRMQAENGLAIARSKEAIRIEGLKAEA
                     AVVIDQLKAVQPGFSEALLALGNQDTLAKVAEALSVQSLLGGKNLPEVVQQVFKGTPL
                     EKLMEKVLDRSSVVPGNGSGPARPDARATR*"
                     /db_xref="UniRef100_A6FXE2"
                     /db_xref="fli:Fleli_1136"
                     /db_xref="107285691"
                     /db_xref="A6FXE2_9DELT"
     gene            complement(67886..68173)
                     /locus_tag="P0_An_pond3_S8_coassembly_k141_133253_prodigal
                     -single_114"
     CDS             complement(67886..68173)
                     /product="hypothetical protein"
                     /codon_start=1
                     /transl_table=11
                     /translation="MSTLHPELERIRHEVERIRHEVELAKQLQRRLARAACCLKIASA
                     TSTAVHALRSLDRHHPGWEDLGVVCIRCGGPMDSLVEELCPSCGRKDNLNT*"
     gene            68328..68858
                     /locus_tag="P0_An_pond3_S8_coassembly_k141_133253_prodigal
                     -single_115"
     CDS             68328..68858
                     /product="hypothetical protein"
                     /codon_start=1
                     /transl_table=11
                     /translation="MSACKDFRPVLAELRNQGWTTEQTRQGHWKVVPPDKSKSIVHFS
                     ASAEPRALKNTLQDLRKNGFVWPPVKRPSSPGQAPVEQDDFDLLDIDAPLSEPPVTQE
                     LPTEPREAKMDRLYNELKDAKNYYGLTVEQLAECQERLTAAQRAFDEATAEKDRAGET
                     LRAKKAEFDQVFSQAA*"
     gene            complement(68863..69174)
                     /locus_tag="P0_An_pond3_S8_coassembly_k141_133253_prodigal
                     -single_116"
     CDS             complement(68863..69174)
                     /product="hypothetical protein"
                     /codon_start=1
                     /transl_table=11
                     /translation="MKYAVAAGANFDKTPIHVRHRDLERSTQDSPFRSYCPVCGGGVL
                     LVHRHNDGQLNRADRCTLCGQEFFYEDPDIAGLALVPSLGELDALAQSDDQRKPDPKA
                     N*"
     gene            complement(69180..69812)
                     /locus_tag="P0_An_pond3_S8_coassembly_k141_133253_prodigal
                     -single_117"
     CDS             complement(69180..69812)
                     /product="Putative uncharacterized protein id=2799642 bin
                     =GWB1_Spirochaetes_59_5 species=Azospirillum brasilense
                     genus=Azospirillum taxon_order=Rhodospirillales
                     taxon_class=Alphaproteobacteria phylum=Proteobacteria
                     tax=GWB1_Spirochaetes_59_5 organism_group=Spirochaetes"
                     /codon_start=1
                     /transl_table=11
                     /translation="MKFNELLLRSIGHTVQMSGMVFSGEGKMFVCLFPDDGGTIATDR
                     PIPVSFYPNDGTQELEVCTLDMNHDEWQQFIRQTDILETEVLTQASDGTLAKVILRKS
                     QRQIETGIQWRVFKRAGYCCEYCGRDDVPLTVDHVICWENGGISEEINLLAACRKCNK
                     VRGNLPYEDWLRHPRYLEQSRKLSPEVRAANEARVATLASIPRFQKPRSR*"
                     /db_xref="GWB1_scaffold_1297_27"
                     /db_xref="adg:Adeg_2160"
                     /db_xref="86110328"
     gene            complement(69830..70435)
                     /locus_tag="P0_An_pond3_S8_coassembly_k141_133253_prodigal
                     -single_118"
     CDS             complement(69830..70435)
                     /product="hypothetical protein"
                     /codon_start=1
                     /transl_table=11
                     /translation="MGVTPGSWWVNKTTGQKLAVAKGNMLSCTMREGRRTQRHGLGRN
                     VGRFPCYLEGLALYLAWLTEDELRGGWTTLRGLPRDEAPIPDWLRRPRHNDFLYTLPD
                     PPYQPFNPLGVTVLRFLPRSGWICLSGSALEETTAIQYDSKGPLGERWSVPGQFDWGL
                     QRYHTFFLPISEAVPRLVPRFDKIRTSIYEHINRGGALGNE*"
     gene            complement(70438..70581)
                     /locus_tag="P0_An_pond3_S8_coassembly_k141_133253_prodigal
                     -single_119"
     CDS             complement(70438..70581)
                     /product="hypothetical protein"
                     /codon_start=1
                     /transl_table=11
                     /translation="MKIVAFKEATMYEAQLGPLWLQVLRPRFWHRRAFFVTLGWDRDW
                     RKS*"
     gene            complement(70597..71031)
                     /locus_tag="P0_An_pond3_S8_coassembly_k141_133253_prodigal
                     -single_120"
     CDS             complement(70597..71031)
                     /product="hypothetical protein"
                     /codon_start=1
                     /transl_table=11
                     /translation="MEVTAMINVEKAHRQARVALLSSNCEIHSADGRSYIENVNPSCW
                     EVHFNGKFHSRWPTRKAARTAIRALKIACAASEMGFYPLLPKDKFDTICSKLHLDPND
                     GDLVKVLVGLGWQFNHVDDEYISPDKPKGRWCIIAGDDPDII*"
     gene            complement(71022..71387)
                     /locus_tag="P0_An_pond3_S8_coassembly_k141_133253_prodigal
                     -single_121"
     CDS             complement(71022..71387)
                     /product="hypothetical protein"
                     /codon_start=1
                     /transl_table=11
                     /translation="MATFRCRVTLPKESGWSEIEADTPEEAANSYHCRDLHALPGVTY
                     IDLDEEGKRRQLIIFARVEVEGHGTWISRMYKSGLYRKGGVKTRRDPTLEDIAKAVGY
                     ESDPKTLLDPWDFEEEKWK*"
     gene            complement(71389..71655)
                     /locus_tag="P0_An_pond3_S8_coassembly_k141_133253_prodigal
                     -single_122"
     CDS             complement(71389..71655)
                     /product="hypothetical protein"
                     /codon_start=1
                     /transl_table=11
                     /translation="VWQGVRAEKVRTSRRAYKVARARCMQLKGLAQKRRGSTYDFPGY
                     CEASDKVYEARKTLRKAEKSLAKVSPNHPLVRLFNCYENDFRRG*"
     gene            complement(71888..72175)
                     /locus_tag="P0_An_pond3_S8_coassembly_k141_133253_prodigal
                     -single_123"
     CDS             complement(71888..72175)
                     /product="hypothetical protein"
                     /codon_start=1
                     /transl_table=11
                     /translation="MATKCPIYKTCKGPYARSGSFVCGACAQVLKAAQSDCSHPHAVV
                     KRYVGSSDTYSYCPDCFSTWGGEETPEKKALIAAAALADELGLTPDHEHRS*"
     gene            complement(72212..72733)
                     /locus_tag="P0_An_pond3_S8_coassembly_k141_133253_prodigal
                     -single_124"
     CDS             complement(72212..72733)
                     /product="Putative uncharacterized protein n=1 Tax
                     =Bacillus amyloliquefaciens LL3 RepID=F4ENG3_BACAM"
                     /codon_start=1
                     /transl_table=11
                     /translation="MHYRRLRDIPQFPRAGYTVNVSWDDIELHLDRNHEPRIDLEPDY
                     QRGHVWSQEQQIAYVEYGLMGGESSMVLTTNCPGWMVDFRGPYELVDGLQRVTAVRQF
                     INDEIPAFGRFYSQFQDKLTMMSPSFQWRVLSLPTRAEVLKLYLLLNAGGVVHSPTEL
                     KRVKALLAKENHS*"
                     /db_xref="UniRef100_F4ENG3"
                     /db_xref="bql:LL3_02299"
                     /db_xref="A0A0F9WXR6_9ZZZZ"
                     /db_xref="F4ENG3_BACAM"
     gene            complement(72738..73013)
                     /locus_tag="P0_An_pond3_S8_coassembly_k141_133253_prodigal
                     -single_125"
     CDS             complement(72738..73013)
                     /product="hypothetical protein"
                     /codon_start=1
                     /transl_table=11
                     /translation="MDDNNIPNFDAMNEDELRAFWGIWHRASRAKAVTLVGVRKDAVK
                     AVQTLANYAINKSVAVGCRLKGEIDSALCYEHACDLCYERLPVDLRW*"
     gene            complement(73016..73381)
                     /locus_tag="P0_An_pond3_S8_coassembly_k141_133253_prodigal
                     -single_126"
     CDS             complement(73016..73381)
                     /product="hypothetical protein"
                     /codon_start=1
                     /transl_table=11
                     /translation="MARFSKATLAKYIADHIKLGHESGAKWTPGDQNKFNPDHGWAQV
                     EGKGEDVNRAYGSFRALLDLAEEFGLDLNAEPPKPKPPRKKHISERLSNDMRTLRGYG
                     QTEGYMKAIRDAGRERRGK*"
     gene            complement(73381..73692)
                     /locus_tag="P0_An_pond3_S8_coassembly_k141_133253_prodigal
                     -single_127"
     CDS             complement(73381..73692)
                     /product="hypothetical protein"
                     /codon_start=1
                     /transl_table=11
                     /translation="MSENNVEKTSADFQWNTDESEEFSFVVRTYDVSKAKQLIVASGP
                     RPVCRVDVGGLKLLVGEPVRPKGRIHCGIRVDWNKAKEVDVEFPIILLTSKESQQVRV
                     T*"
     gene            complement(73706..74173)
                     /locus_tag="P0_An_pond3_S8_coassembly_k141_133253_prodigal
                     -single_128"
     CDS             complement(73706..74173)
                     /product="hypothetical protein"
                     /codon_start=1
                     /transl_table=11
                     /translation="MNPPTHPRIPLTYWQRRELGLPISLPTSWDLPCAAENRFKYCTS
                     EPVGYVRPDPRQLNLPFPVSRPVAEHWVVVLWPVQHGCSVTWFLQAVGRRVGATICNP
                     PREYGSLGRARKEAADLLELLPRPKAGMLYNRDTAELVELDARSSETVHFQLG*"
     gene            complement(74198..74680)
                     /locus_tag="P0_An_pond3_S8_coassembly_k141_133253_prodigal
                     -single_129"
     CDS             complement(74198..74680)
                     /product="hypothetical protein"
                     /codon_start=1
                     /transl_table=11
                     /translation="MRYTWTPLDVGFDVRHRGTAIVIPKDCTEAIYDYSGEERTVCGD
                     RATIAAAMKDAGYNISPNFKVGDGASYNIGSDSYPVTIRKISKSGKTLWVSRDDFRCK
                     PGVNRYEQADKEGVFIPLDVPESEWGRYTLRQDGHWRPTKSGCGHLSEGRTMSLDPSF
                     *"
     gene            complement(74718..74984)
                     /locus_tag="P0_An_pond3_S8_coassembly_k141_133253_prodigal
                     -single_130"
     CDS             complement(74718..74984)
                     /product="hypothetical protein"
                     /codon_start=1
                     /transl_table=11
                     /translation="VDAEEPVRLDLGNGRRDVKKFLPTKGWGPWRRDWYSVCSRHRHF
                     DPTCRLCSTGFWGNHWWTEVSKMVFKRAPNLWVWCANLRVLRRK*"
     gene            complement(74930..75247)
                     /locus_tag="P0_An_pond3_S8_coassembly_k141_133253_prodigal
                     -single_131"
     CDS             complement(74930..75247)
                     /product="hypothetical protein"
                     /codon_start=1
                     /transl_table=11
                     /translation="MDDDTPKIHEVPYFTRVSSKDVSEVVVWRNPGTGPWTSVFRGDF
                     VEVISVVGAGDNRWAHINYGPDGRFVGWIRPEFLDSEQEKDNPWWTQKSRYAWISGTD
                     DET*"
     gene            complement(75255..75707)
                     /locus_tag="P0_An_pond3_S8_coassembly_k141_133253_prodigal
                     -single_132"
     CDS             complement(75255..75707)
                     /product="hypothetical protein"
                     /codon_start=1
                     /transl_table=11
                     /translation="MGRINAFFRRNPCFEHQCRVAFIKAQRRAMKVYGIVKVLFSEDP
                     WSALSQLGIRAIVPIPHERNISRPIEVPLSGEIEETVMPDGTTTSEPIAVMTTAYIVG
                     DKSPTMKRKPLSDGEPLGPEDYELGVRVPPAPLGSEEVVALEPLWRRE*"
     gene            complement(75726..76073)
                     /locus_tag="P0_An_pond3_S8_coassembly_k141_133253_prodigal
                     -single_133"
     CDS             complement(75726..76073)
                     /product="hypothetical protein"
                     /codon_start=1
                     /transl_table=11
                     /translation="MSKRKPCSHPDHPEDGNIGIISKGAGPTVLRGDEVKQHQSDPEW
                     FIGRFAKLGFPTGHGDDREYMWVRVMGLEGAELRGLLKNTPVRCHGLSFDDVIGFKPD
                     EIIDVYDEPYGSA*"
     gene            complement(76149..76382)
                     /locus_tag="P0_An_pond3_S8_coassembly_k141_133253_prodigal
                     -single_134"
     CDS             complement(76149..76382)
                     /product="hypothetical protein"
                     /codon_start=1
                     /transl_table=11
                     /translation="MQVVCSSKDSIHYRLEGRNQYVGSGKSVSYPSAIASNDMVYVRT
                     LPLGPSSRSLTFRLKTFFRRFRPTGSFYQGDWS*"
     gene            complement(76495..76674)
                     /locus_tag="P0_An_pond3_S8_coassembly_k141_133253_prodigal
                     -single_135"
     CDS             complement(76495..76674)
                     /product="hypothetical protein"
                     /codon_start=1
                     /transl_table=11
                     /translation="VIETTLMSVRSLRNWQLRGTKEPPVIETTLMSVRSLRNWQLRGT
                     KEPPVIETMIEMVYA*"
     gene            77447..77701
                     /locus_tag="P0_An_pond3_S8_coassembly_k141_133253_prodigal
                     -single_136"
     CDS             77447..77701
                     /product="hypothetical protein"
                     /codon_start=1
                     /transl_table=11
                     /translation="MVGFDHRGLFRPPKPFGQPTEFPGRMAVSITGGSFVPRSGCRRM
                     SKIKGTWKATCESPQYAQKQAAPSIRNYLLSPLTALSRSS*"
     gene            complement(77709..77927)
                     /locus_tag="P0_An_pond3_S8_coassembly_k141_133253_prodigal
                     -single_137"
     CDS             complement(77709..77927)
                     /product="hypothetical protein"
                     /codon_start=1
                     /transl_table=11
                     /translation="MAKSGTQVNADVVARYVSKRGNFTTENVMSRFNITKQSAAANIA
                     ILRIRRDVEPDSPPKTKDGISRWVWVGK*"
     gene            complement(77927..78667)
                     /locus_tag="P0_An_pond3_S8_coassembly_k141_133253_prodigal
                     -single_138"
     CDS             complement(77927..78667)
                     /product="hypothetical protein"
                     /codon_start=1
                     /transl_table=11
                     /translation="VPKSKNTEFDKPEWREKNVAFLLWAFRSFPLAHGYMEMFGDSGM
                     ASYKLMHERGVVSAQAPFFAVDNDLGLLFRLRLKACKDGRPVDLMLLRGDAYAIAKDL
                     SRAAREGKAADAYNFDTMNLAGSGWWDENGQLLREVTADTNKRSGACALIFNHVIDDL
                     GGRKSSELLVEHVGALCQTFKPWGMAPSQILATGSRQAEKVDDRSFGAKRGEYVGKCY
                     VYQSKTLRMVTIRVLIRGGTASIYKEIQ*"
     gene            complement(78671..81001)
                     /locus_tag="P0_An_pond3_S8_coassembly_k141_133253_prodigal
                     -single_139"
     CDS             complement(78671..81001)
                     /product="hypothetical protein"
                     /codon_start=1
                     /transl_table=11
                     /translation="MNRKSKRMLEAEARKRGMLPVFRDYQREHMHEKILPELRTGSRS
                     IAVLYGVGGGKTYIAAATIAITKSEGLFTHIIYMAPQTGIRAQTANDYSHRPFRYEGK
                     TYTVPEIRECSGRSFRNNFLGVSTPNYVAAVTNDVIRRYTRDIRDAIEKGRLVAGQVF
                     LVIDETHHVSEGEQDEEGHPLSNQQSVAVDDLCDLGIRTMRLTGTAFRSDKRRVVRDE
                     LCVEYSLTALMLGGYAPSDISVKFVFFDVAHPDEDGAEILACAEAMAKELVSDKMTPT
                     VVRIKHRSSDDNKLSIEEYTAGFQRVGADVISVYLDSGNEDLREALRREHRYPCYGEL
                     VKVYMGIHKITEGIDPPSRCNLYLAGVPRSLSTLQQSIGRIMRNRVDAKGTPLFKGYP
                     VDRLNKSRVVLFVARGSDSDLHCSKAVLQAALYLNSFQDASLLKGLLNVRDGFSLDRQ
                     AQDFAHELFPTKEEDVQADRLVSESLSFWTENGSSLDQPLSREDMLKLARLWAESANE
                     DFNEEALRHAVDRARLKSCLHDPRVHDALNRAIDEAMNGGPLDTVVARALDKVYREDF
                     AKCIQVTGEGALVHSLSGDLIPYLANRVRRIIDQQEETRPSDVKTILRGVHAFLKGRG
                     RFPDARNKDDFDPHNSGWSFLDYDRCLRRGEGGLPKLEGGLAQLVQEHYAAQRPWQKA
                     GGDVLDELRMCQSSDDPKVLGRVSGSRTEALRRIGGHVPEVAYYLDAVLALDRYKFAA
                     QLTLQQATKLGRQPQHRMDSLFAKGGVEAVLQALEG*"
     gene            complement(81075..82097)
                     /locus_tag="P0_An_pond3_S8_coassembly_k141_133253_prodigal
                     -single_140"
     CDS             complement(81075..82097)
                     /product="CRISPR-associated RAMP Csd3 family protein n=1
                     Tax=Myxococcus fulvus (strain ATCC BAA-855 / HW-1)
                     RepID=F8CQ48_MYXFH"
                     /codon_start=1
                     /transl_table=11
                     /translation="MSQSAKVISIDPTAAIMDVRVDIVILASANYSNPQGDPDNENEP
                     RVDPETGIGIITPAGYRRKVRDVGEMMGHPIFIRRKAVLASLIAEVVKNAGFDISEKD
                     VGDDDAESTEAEVDEADDGEDKEKGKGKKGGDKAKKAKGYRFTPEDKEKIVRQYCTDF
                     LDNMLFGGVITKPVNEGVTGPVQMSLALSVEPVQPLNLGIGRVAVTKVDDAYKERTLG
                     RMSVVPFGLYRSYASCNPFMAQRTGCTWGHFNLFLEILQRMFDLTKSTTRFGMAMEKI
                     VIFRHPNALGKASSKSLYERVQIERVNPTGEQKLPPARSMSDYKITINEEGLAEKGIT
                     VEVIEG*"
                     /db_xref="UniRef100_F8CQ48"
                     /db_xref="mfu:LILAB_11300"
                     /db_xref="F8CQ48_MYXFH"
     gene            complement(82224..83984)
                     /locus_tag="P0_An_pond3_S8_coassembly_k141_133253_prodigal
                     -single_141"
     CDS             complement(82224..83984)
                     /product="CRISPR-associated protein, Csd1 family n=1 Tax
                     =Kingella denitrificans ATCC 33394 RepID=F0EXJ3_9NEIS"
                     /codon_start=1
                     /transl_table=11
                     /translation="VIEIVKSLYEKGLVLMKSTAIIAAARGLWFLDISDGTLTEQRKF
                     SVELPVQRKRGADAYKKPHYTYDKASNLVDPGAAFWKMTHDILEADPEALEALDAYLR
                     KPTPLASVKPQDWVVLVMGGKPLAHRPKIKDWCEDAFRRSISDDEVSDGGQGTCLVTG
                     NQGPLVQTHDFFKGVGGSSGKFKLCSVNERAMQYRGREQAANFPLCPRVNTAYTQALT
                     HSLIENGVHLIWGKGANKEASCSVAFWSEGAGSHPILALVRGLMGFTKSEDAESLWAQ
                     VEALSADDPAPIHALMLRAAMGRTSVRGYQVLSAGGLRQNLLKFRDEFSRWKVPTFRG
                     VVFRNKDDAPPPSRSAVYGAAWAIVTGTPYPGTTSSLLYRAHLDKPQDRARVCAWLDA
                     THNRKYPKKPPMETASTNPQEHHDATDIPPESSDKGNPSAKDAKLPDPNRYIDLDLND
                     DVAYRFGRTVAAGLHLRSSYHRGRVHDNHGSELRRSLLRPGGYFNAGNKTSFYIQKLM
                     EKNWDMTFVNLYNKLMAELGRVPSRFSLEAQQIATQGFLHQDLGCTEYTTVRWPRKIK
                     ANDKKPDSGKEPDSKEKSAA*"
                     /db_xref="UniRef100_F0EXJ3"
                     /db_xref="F0EXJ3_9NEIS"
     gene            complement(83981..84661)
                     /locus_tag="P0_An_pond3_S8_coassembly_k141_133253_prodigal
                     -single_142"
     CDS             complement(83981..84661)
                     /product="Putative uncharacterized protein n=1 Tax
                     =Eggerthella sp. (strain YY7918) RepID=F7UV25_EEGSY"
                     /codon_start=1
                     /transl_table=11
                     /translation="MNIPRSKTWWIRAEGPWACFTATFFRSERFSNLVGSHAAWAALL
                     KSVFGKRGYRWVVEEVRLLKRPRRIPITSNELKFNSCNPRGFTVEDERTSEHTQRTTV
                     YLRDVEYLIQAHFELSTEADPDDTIEKGEAMFERRILNGQQFRQAYFGIRECMAFLEL
                     ADENNLPPTMEDVNEVMGPAYYDTDWEDPERPEYFVPLAVIRGVARYPSWPEVRKHGF
                     RNLLEKKS*"
                     /db_xref="UniRef100_F7UV25"
                     /db_xref="eyy:EGYY_19490"
                     /db_xref="89296986"
                     /db_xref="F7UV25_EEGSY"
     gene            complement(85713..85976)
                     /locus_tag="P0_An_pond3_S8_coassembly_k141_133253_prodigal
                     -single_143"
     CDS             complement(85713..85976)
                     /product="hypothetical protein"
                     /codon_start=1
                     /transl_table=11
                     /translation="MKMQIRSEQGCHLHESDGHYVDTVHQGEVVEVLARGSEEEEEVI
                     PLGPVDTLQPGDPVLIRTRESQGWVTWGELLPVSAPRATASPN*"
     gene            complement(86026..86322)
                     /locus_tag="P0_An_pond3_S8_coassembly_k141_133253_prodigal
                     -single_144"
     CDS             complement(86026..86322)
                     /product="hypothetical protein"
                     /codon_start=1
                     /transl_table=11
                     /translation="MPLPTLSKCCKAPIGWETLGGMRVYQETRDGRRRVYQAQCSKCG
                     NSYEFGVDVARAEKPKPPKCAEMFVQVGGGYTRSFHATNKLLKEHGLQLRWHKL*"
     gene            complement(86359..86595)
                     /locus_tag="P0_An_pond3_S8_coassembly_k141_133253_prodigal
                     -single_145"
     CDS             complement(86359..86595)
                     /product="hypothetical protein"
                     /codon_start=1
                     /transl_table=11
                     /translation="MSISKYRQVILRALTKAVDECVREEVQQRASGPAKLGKPVRFKA
                     DITVKYDNDVEIRCVPEMLLDFDTTEEKAPEAAW*"
     gene            86704..86940
                     /locus_tag="P0_An_pond3_S8_coassembly_k141_133253_prodigal
                     -single_146"
     CDS             86704..86940
                     /product="hypothetical protein"
                     /codon_start=1
                     /transl_table=11
                     /translation="VQGIRQVNAMAIQPAYTKGSIQVADILKLLVLDPKYRKGSIRIA
                     DILKLLGVDPAMMAPLEPAPAQPREDLMNHPAWR*"
     gene            86943..87251
                     /locus_tag="P0_An_pond3_S8_coassembly_k141_133253_prodigal
                     -single_147"
     CDS             86943..87251
                     /product="Tax
                     =RifOxyA12_full_OD1_Moranbacteria_35_19_curated"
                     /codon_start=1
                     /transl_table=11
                     /translation="MRNRSAPTFVELLITISALVLIVASLMRGCLVEDNVAIHTAEVS
                     GYTEPKVIARHNIAPTLFGCSGSDAVGFEVTAKNPQGQPVTLLICSGWIFKAATVRIP
                     *"
                     /db_xref="89289551"
     gene            87375..87785
                     /locus_tag="P0_An_pond3_S8_coassembly_k141_133253_prodigal
                     -single_148"
     CDS             87375..87785
                     /product="hypothetical protein"
                     /codon_start=1
                     /transl_table=11
                     /translation="VKAEDRIIEAIRAALKRGIHLTRGPVFDWCTPGNWRAPRRALPY
                     SCNAIGAILLFLGKEQLVGPDVYTGFAPGWHKVIENYLEVNMFWTWRFCAGFDGGYQI
                     TLTVVDKDGKEKVRKDDVSALGISIRKQFAAVMI*"
     gene            87844..88032
                     /locus_tag="P0_An_pond3_S8_coassembly_k141_133253_prodigal
                     -single_149"
     CDS             87844..88032
                     /product="hypothetical protein"
                     /codon_start=1
                     /transl_table=11
                     /translation="MPIDVRKAAEQAAEAIWNDLMDRRGIKHELGDCDPDIQEEIREM
                     MRQSIIKAFEANATAAGV*"
     gene            88040..88420
                     /locus_tag="P0_An_pond3_S8_coassembly_k141_133253_prodigal
                     -single_150"
     CDS             88040..88420
                     /product="hypothetical protein"
                     /codon_start=1
                     /transl_table=11
                     /translation="MNTLETTFEGAPEDKGVLAVMGREGDTKYAWDPKNKSEVDAARA
                     QFDSLRSKGFMIFKVKFAWRKGAEAKRFSQKESRYLFVPPAEEQKEGDGSPYRNNAKP
                     ETEPAREFEPEANRYIAVAPVGGG*"
     gene            88417..88524
                     /locus_tag="P0_An_pond3_S8_coassembly_k141_133253_prodigal
                     -single_151"
     CDS             88417..88524
                     /product="hypothetical protein"
                     /codon_start=1
                     /transl_table=11
                     /translation="MIMIYDLRTAFAYDEDYDEHSRIDVSDVEEDTGDD*"
     gene            88469..89026
                     /locus_tag="P0_An_pond3_S8_coassembly_k141_133253_prodigal
                     -single_152"
     CDS             88469..89026
                     /product="hypothetical protein"
                     /codon_start=1
                     /transl_table=11
                     /translation="MSIQESTSATSRRTQVTTEKKAVFDGGIEYWDLDTTQNEEVRVL
                     QPNLTWEHFKGSRYPIQEVRFEGTPEVVASLVQAVRDKLEWGNHIVVQGARCGVRGEG
                     KVLLLLKMYATNIPYGEGPLQRVDRMVLRIIGDILVRTARDVEDVLIDIVSKKMTKEL
                     REQKDEEFLQRLENTIKMVRMVRDK*"
     gene            89026..89463
                     /locus_tag="P0_An_pond3_S8_coassembly_k141_133253_prodigal
                     -single_153"
     CDS             89026..89463
                     /product="Uncharacterized protein n=1 Tax=Methylobacterium
                     nodulans (strain ORS2060 / LMG 21967) RepID=B8INZ0_METNO"
                     /codon_start=1
                     /transl_table=11
                     /translation="MKIYVARRGAHYDVYDFCNPREGDHGFHWSEIDKNWELWDPHEF
                     REAIKHPLAVAGFASDMGALKDCNVCVLVQPCGHSSHLEAGWAAGSGKKTIVYLQPDQ
                     EPELMLGMVDYLCTNLAELILALEKIEQEMIRNGELIVMKVEI*"
                     /db_xref="UniRef100_B8INZ0"
                     /db_xref="A0A0F9JNF4_9ZZZZ"
                     /db_xref="fgi:OP10G_0139"
                     /db_xref="B8INZ0_METNO"
     gene            89465..90427
                     /locus_tag="P0_An_pond3_S8_coassembly_k141_133253_prodigal
                     -single_154"
     CDS             89465..90427
                     /product="hypothetical protein"
                     /codon_start=1
                     /transl_table=11
                     /translation="VATRKEPEIIRIHKGRAVGKSTEVGREVLDRAVPVYEVDPNQSY
                     VFLEEPGRTWAGPCRGGRRVIIPHAIDCSFTELEERLPALCEAMTRLDGGNGTVILPI
                     RMVSLMPEDFSVFVIIGLAYVLNSAVGTPLGEADLAQTILRVLRRDRGCQASLDALAD
                     QDLPAISGDIDEIKAKEHEAIKRSLDLLREFLNGDQKVQLATSGRFHVRGLDGHLYLI
                     KMGHGHNVFRIEQGVPTMEYCLVAQGRVPVYDLMLTQKLLLETDPEKFFDTANIWSLR
                     GGERVCLTPWARQLHLDFEPPEEREQRRRIPDLLPDNLLEEPRG*"
     gene            complement(90424..90948)
                     /locus_tag="P0_An_pond3_S8_coassembly_k141_133253_prodigal
                     -single_155"
     CDS             complement(90424..90948)
                     /product="hypothetical protein"
                     /codon_start=1
                     /transl_table=11
                     /translation="MAIKEIQPIRRETDQYRRIAARHHLHFHIDQFNWLTEHAGWKSE
                     SREATEPEQQMWRALCPEVPPFEGWPPREIETLDATAEEFAHSIVGEGPYTLSPEDAQ
                     VLRGLPEFVPCSDPEQLGRGLIGHFGKAPIHISEAIPKGYFVYEVVDRWREPRAASFD
                     EYEAPLSLQPLMAS*"
     gene            90981..91715
                     /locus_tag="P0_An_pond3_S8_coassembly_k141_133253_prodigal
                     -single_156"
     CDS             90981..91715
                     /product="hypothetical protein"
                     /codon_start=1
                     /transl_table=11
                     /translation="VNIALFSDLHFEWHRDFGCSFIDSMDPTGVDVLVLAGDVDSADH
                     LSETLPAICKKYPKVVFVAGNHEHYSDTGANMEQVKGQLHRAAKGIPNLHWLEGSSVE
                     IDGIRFVGATLWFPEPPPKAPKRAYPDFQFVPGCEPWIYNEHAAAARFLASGLRSSDV
                     LVTHFYPLRISAGREFHGHPLNCFFYGGEDTEEIIRKVRPRLVLHGHTHVVVDRLYAP
                     GCRVVCNPFGYMHELTGFDNHKIISV*"
     gene            complement(92472..93062)
                     /locus_tag="P0_An_pond3_S8_coassembly_k141_133253_prodigal
                     -single_157"
     CDS             complement(92472..93062)
                     /product="hypothetical protein"
                     /codon_start=1
                     /transl_table=11
                     /translation="MPLANEDRAFLNDTSAFILHALELRRSADAGEQRFMDFLMEGEH
                     LEHLWRPGAATYDRFLDHHHICKPARYRNWVCAKTDLDNATVEAIGVNGAVQAVRVSD
                     PAKRCQAVREMVLTAEKEGVPLSEQTAEAISRRYRDVVPNVIRRADRMQTLEEENHRL
                     RAEIRRLNSENADLKKKLAKATSKRSSKGAAAARPS*"
     gene            complement(93092..94966)
                     /locus_tag="P0_An_pond3_S8_coassembly_k141_133253_prodigal
                     -single_158"
     CDS             complement(93092..94966)
                     /product="hypothetical protein"
                     /codon_start=1
                     /transl_table=11
                     /translation="MKRKTSDNPTHIYVFGCQLPHESRELIREHLRRGREYYNDCIEI
                     EQIRRKKYREVRDRIAADVLAPLEKKVEDLGAEVDSARAELKSLRKATRQHTKHPDLE
                     AKIKALKATKKEARGELKATRKSISKIPELVVEAAVIDAEAQDSSKAAYHKSTTNWGT
                     KLLVGKDVEAARRSSTDPETKRLIPIGRVGVQIQKRQGVLLTTEALFQGEDQFIQLDP
                     LPPNQWDTRSGRRHAYTKGRVRLGSDASKRPIWIDFDVLIHRPLPKGLVKWAWIQVTR
                     VGSKFKYALQLAVESSIFKMGATGKGTAALDVGWKIISEGPHAGGIQVGLVLDSFGAQ
                     RSLVLPVEVAQGLRFADSLRGISDKLFDETRDALRDWMHKNPADVPDWMQQRTETIHA
                     WRGHWRLARVAYDWAHGVIDSSRLESIWKDWKRARLAHRAEVSSTESDLFASFAEIRA
                     WLSTYGLTEPEKVAVYLEWWRRKDHHLYQWECQQRRRAQERRQDCYGNWAAELSHTYA
                     TILLEKNDFRKASRNAAPEEPASGDFAHRLKNQASPSKFCAALKGVATVIPKVEINEC
                     PSCQRPLVDGECPACVSMDQDFARCWTMLRSVGADTQAVQATWQKFLEFRVLSRKLAG
                     *"
     gene            complement(95033..96397)
                     /locus_tag="P0_An_pond3_S8_coassembly_k141_133253_prodigal
                     -single_159"
     CDS             complement(95033..96397)
                     /product="Uncharacterized protein n=1 Tax=Sorangium
                     cellulosum So0157-2 RepID=S4XRE2_SORCE"
                     /codon_start=1
                     /transl_table=11
                     /translation="MNTPQEVLHICKVLRENGHEAWLVGGAVRDAMLGREAHDWDVAT
                     SAHPESVVKLFPRVIETGIKHGTVTVFHHGQSYEVTTYRGDGAYSDGRRPDDVKFLKT
                     IEEDLARRDFTVNAIAYDPIGDRLCDPYDGEHDLWNNTIRAVGDPLKRFAEDGLRVLR
                     AARFAATLEFEVEDQTLAAIRDSLDTLAKVSIERVHDEWLKAMGARDPSVAFNIMAET
                     GMLKVIAPELLPMLGCEQNRYHAFDVWQHTMAVVNSCPPSDPILRMAALLHDIGKPVT
                     RAFHPTKSDCTFYDHEITGAVMANEFMARMRFSLRERERVTHLVRHHFIRYETGGAWS
                     DSAVRRWVRRVGPEHVESLFTLARADIAGKGQAPAADTKLECGAIDELRARIAELSKS
                     AITSTKALCINGTDVLQRLGCAPGPVVGRMLAALLEKVLDDPALNTRESLLALVDKFR
                     DGAG*"
                     /db_xref="UniRef100_S4XRE2"
                     /db_xref="A0A017T545_9DELT"
                     /db_xref="scu:SCE1572_07805"
                     /db_xref="S4XRE2_SORCE"
     gene            complement(96455..96691)
                     /locus_tag="P0_An_pond3_S8_coassembly_k141_133253_prodigal
                     -single_160"
     CDS             complement(96455..96691)
                     /product="hypothetical protein"
                     /codon_start=1
                     /transl_table=11
                     /translation="VITEALIMWTGSAEQREAIRHFARGVPWGWPLDDPSWAADEVLS
                     EVLVCLAENGLDPNDEALGVLRSELITSAQGRVN*"
     gene            complement(96696..96965)
                     /locus_tag="P0_An_pond3_S8_coassembly_k141_133253_prodigal
                     -single_161"
     CDS             complement(96696..96965)
                     /product="hypothetical protein"
                     /codon_start=1
                     /transl_table=11
                     /translation="MKKQWFARGAGIAKMGPFKSYDEAASKLITTRGLPVEGAFVWPE
                     TAAQTKENEKLALEAKQAPNSLSPLYDALVDECNRRGMKMPRKTG*"
     gene            complement(96988..97365)
                     /locus_tag="P0_An_pond3_S8_coassembly_k141_133253_prodigal
                     -single_162"
     CDS             complement(96988..97365)
                     /product="hypothetical protein"
                     /codon_start=1
                     /transl_table=11
                     /translation="MARMKCYKCEDGSYLTLEGGDGTWHIAWYCADIEDVGAYVGDTA
                     TMPDEPPKEKSTWEMWVAHRTIAPLADGRSSAYGFFFESEKKARLALSAANEALRNGG
                     APWPEWAIQAKEAGWTPPKNWKP*"
     gene            complement(97367..97606)
                     /locus_tag="P0_An_pond3_S8_coassembly_k141_133253_prodigal
                     -single_163"
     CDS             complement(97367..97606)
                     /product="hypothetical protein"
                     /codon_start=1
                     /transl_table=11
                     /translation="MPTSEAARAQKYAADVAKVLHHLRGYGLSLRPEKIPRAEVDAVF
                     TLMSKHEAIYTRGFANREDPVYIAQEIQRREWDGV*"
     gene            complement(97686..97925)
                     /locus_tag="P0_An_pond3_S8_coassembly_k141_133253_prodigal
                     -single_164"
     CDS             complement(97686..97925)
                     /product="hypothetical protein"
                     /codon_start=1
                     /transl_table=11
                     /translation="MSTRWRGQPVATRPEGGKQHVIFSEPEPSGRYFLVRVACGKRLR
                     AKLSFGQPTCSICLAEAEAHPELVWVSALEPQSWF*"
     gene            complement(97922..98245)
                     /locus_tag="P0_An_pond3_S8_coassembly_k141_133253_prodigal
                     -single_165"
     CDS             complement(97922..98245)
                     /product="hypothetical protein"
                     /codon_start=1
                     /transl_table=11
                     /translation="MITRYIIFWDAGLPGTDGRDKIHPCGWCWVAEDLDDDGRPSDNV
                     GSGLLGVSGRPSLRDKRHTDSLVRELRRDVHGSKLPYPPVFSDERWVVRGQYVDRCYE
                     CRVES*"
     gene            complement(98281..98484)
                     /locus_tag="P0_An_pond3_S8_coassembly_k141_133253_prodigal
                     -single_166"
     CDS             complement(98281..98484)
                     /product="hypothetical protein"
                     /codon_start=1
                     /transl_table=11
                     /translation="MSVTYWSPRKRAWVQAELQSDVTAKEWAAQPRKTREALCKLPCC
                     KRSNLRVTPDGKQCRNCGRWVEV*"
     gene            complement(98481..99338)
                     /locus_tag="P0_An_pond3_S8_coassembly_k141_133253_prodigal
                     -single_167"
     CDS             complement(98481..99338)
                     /product="Putative uncharacterized protein id=4584268 bin
                     =GWC2_Geobacteraceae_55_20 species=Pelobacter propionicus
                     genus=Pelobacter taxon_order=Desulfuromonadales
                     taxon_class=Deltaproteobacteria phylum=Proteobacteria
                     tax=GWC2_Geobacteraceae_55_20
                     organism_group=Deltaproteobacteria"
                     /codon_start=1
                     /transl_table=11
                     /translation="MSTLVPFSSVRELVREWQSTIEVVRRTFAEIVEAERRLNERLIG
                     DDGHRVRIDASSYGYHDSFDAPEACIKRMRRDVWRTVIERLELKRILSVSRWAELERM
                     VEKDELPEVTEESVSQLARSHMDHLDDILRESVCEVFDRLRPRANSRASGYKTNQVET
                     IGRRVVLPYMVEQRICGGGFHTTYSREQSLVALENVLNALAGKGQVNRCWSGELGAAI
                     EASGEAGVGETSLFRFRCCKNRNLHLEFKDTELLARFNAVAGGANLSAGKKPHDSGSN
                     PSGPIVVRP*"
                     /db_xref="gwc2_scaffold_4444_17"
                     /db_xref="ppd:Ppro_1886"
                     /db_xref="86293098"
     gene            complement(99550..99753)
                     /locus_tag="P0_An_pond3_S8_coassembly_k141_133253_prodigal
                     -single_168"
     CDS             complement(99550..99753)
                     /product="hypothetical protein"
                     /codon_start=1
                     /transl_table=11
                     /translation="MAKTPSSVVSEKRIQAHDFMMTLESLVAALESAELIFDEAAEKS
                     DNRLFQITWARIKGKMAQIQGAK*"
     gene            complement(99794..100219)
                     /locus_tag="P0_An_pond3_S8_coassembly_k141_133253_prodigal
                     -single_169"
     CDS             complement(99794..100219)
                     /product="hypothetical protein"
                     /codon_start=1
                     /transl_table=11
                     /translation="MPAEPAWALKFITLVFSHTDIVGAEIRSGEPLCWSIEWDDIEDE
                     WQFTVFPAVFLNNDGERHYLGWCVDLMPVLESFDAALKPEVGCSPHGVNIFGQYSGED
                     TTLILMWEPPDGVPPTGKLNLDGSITFFEQDVPTETLPN*"
     gene            complement(100222..100521)
                     /locus_tag="P0_An_pond3_S8_coassembly_k141_133253_prodigal
                     -single_170"
     CDS             complement(100222..100521)
                     /product="hypothetical protein"
                     /codon_start=1
                     /transl_table=11
                     /translation="VSEEHNYDNAGWSTVLTARSAGASARSTRAPRANGCRSKPRSCS
                     TRMRAYSRFKINRVGIRELHQQRDAMRHIGELVVEQLEAELDHEIELLRSDESGG*"
     gene            complement(100518..100718)
                     /locus_tag="P0_An_pond3_S8_coassembly_k141_133253_prodigal
                     -single_171"
     CDS             complement(100518..100718)
                     /product="hypothetical protein"
                     /codon_start=1
                     /transl_table=11
                     /translation="MSTQVAIKFQSEFEKKLWARTLIAAIRAGGHDPIPIDGADAVVR
                     AYRERHDPKLVKDMAAGLELGT*"
     gene            complement(101167..101337)
                     /locus_tag="P0_An_pond3_S8_coassembly_k141_133253_prodigal
                     -single_172"
     CDS             complement(101167..101337)
                     /product="hypothetical protein"
                     /codon_start=1
                     /transl_table=11
                     /translation="MTFRPPDKKAARALQKRTGWSYTECLRCIRELSPQEIEALIVLR
                     GTKGDSLLKRPK*"
     gene            complement(101334..101678)
                     /locus_tag="P0_An_pond3_S8_coassembly_k141_133253_prodigal
                     -single_173"
     CDS             complement(101334..101678)
                     /product="hypothetical protein"
                     /codon_start=1
                     /transl_table=11
                     /translation="VKRRRPPGGVVLVPKAVEPGAGERRPECPAVVCATLSEMARVVG
                     EYRRSGGHVFQFDDAVHYQVGFVAGDNSVRWLLPVNRFFRHFDTKKAGQVAFQHRRDF
                     VFELGDELLGPR*"
     gene            complement(101675..102595)
                     /locus_tag="P0_An_pond3_S8_coassembly_k141_133253_prodigal
                     -single_174"
     CDS             complement(101675..102595)
                     /product="hypothetical protein"
                     /codon_start=1
                     /transl_table=11
                     /translation="MTFVERAVILDRLGIGYHQEEEWRGKPSRPERIELFKDVHLPLT
                     AEEWLSVAMADGKHYLGGCCGAMSHLQDIVEHVFRMGSGWATCHDLEEMALIIFEHGD
                     FKSEVPWGVLPKPVEELVPVYRSRGRLSPWDKMALCWHLVRDHYAPRVPVSAARNRSP
                     LDEAIHVLSRSLQYFDLKHIFRPDEDDGDRKVQSEVTNLVILARTLPALRTLNEGIEQ
                     MGLAPIEGFALVDKSAPENAVCSNGSGFCIFGRRERAEELLRLWIQSAEQYKEDERRQ
                     HLHDHIGIRPVRVTREKGIEFLDGDERAPS*"
     gene            complement(102601..102876)
                     /locus_tag="P0_An_pond3_S8_coassembly_k141_133253_prodigal
                     -single_175"
     CDS             complement(102601..102876)
                     /product="hypothetical protein"
                     /codon_start=1
                     /transl_table=11
                     /translation="VSKAKVGTSTVRKSLRHRRKFAEFLKLIERTKKERLGRIVVLQP
                     EALGDTYEELVTNLYLLSEAGLSLSFVAPALRAGVVPDVMERESRAR*"
     gene            complement(102890..103264)
                     /locus_tag="P0_An_pond3_S8_coassembly_k141_133253_prodigal
                     -single_176"
     CDS             complement(102890..103264)
                     /product="hypothetical protein"
                     /codon_start=1
                     /transl_table=11
                     /translation="MCDDKVTLLVPTLSEPNEAGVRVVWWAEAPVDRCISDLVKALNA
                     EVVLTASCCCGHGKGPGEIVMHDGRVLLVLDTRERADETTVAILRVLRGMPTARERAA
                     EDRANGASMALVLALAVQKAGR*"
     gene            complement(103264..104508)
                     /locus_tag="P0_An_pond3_S8_coassembly_k141_133253_prodigal
                     -single_177"
     CDS             complement(103264..104508)
                     /product="hypothetical protein"
                     /codon_start=1
                     /transl_table=11
                     /translation="MSCRHGLANGTCAVCYPDTGAVFPTSCDPSLDGPGAAPANPDEA
                     DALTFCHPFHGQPSSLVKLVRKAVMGTNDPKRTERARLLDILIRCRKIEEARDEAAVV
                     GAPVEPKPEPKVETPSEEPKPEPEKAAFKSGAAVRLKVGGPRMVVDAWVGSRVVCNWF
                     VEGRLVVQSFSPETLVPIEGPVVPVGEPAAFKVGDRVQVTGGTFQGCVGVLVEAPSGD
                     STLAGVHLDNRVDTFKVYLTDLAPEEREPFKIGELVVVRDDGCWKGRVGTVVRLRPLY
                     RTGVKFEDDAHVIWFKNEDLARAPKFKVGDRVFCGDREDPGTVRGFDGEFVAVRFSDS
                     VLGEVTKNLDPRTLRPAGRYHPKKGDRVAVHQGPLRGYRGIVVGVLAVVKIDDDEVKS
                     DTNGGSDTIGLSPGCLRLTQGS*"
     gene            complement(104575..104892)
                     /locus_tag="P0_An_pond3_S8_coassembly_k141_133253_prodigal
                     -single_178"
     CDS             complement(104575..104892)
                     /product="hypothetical protein"
                     /codon_start=1
                     /transl_table=11
                     /translation="MVRWARISDRSAVVRGVRDAVVHRTYRLGRSWPHLTIAVFDNFG
                     ERRLAEMSGRGSLPEQGFALTAFWQKGPGFDPAPLYPIPLVLMADVREMLDEVEGRLR
                     GES*"
     gene            complement(104892..105125)
                     /locus_tag="P0_An_pond3_S8_coassembly_k141_133253_prodigal
                     -single_179"
     CDS             complement(104892..105125)
                     /product="hypothetical protein"
                     /codon_start=1
                     /transl_table=11
                     /translation="MSTVVKKAECRAKVVWPPRSMGELVAWYEDLREMQARFAKLGRL
                     TPERQVILTAKMDRTFQREAIWLRALEAGMAEG*"
     gene            complement(105122..105352)
                     /locus_tag="P0_An_pond3_S8_coassembly_k141_133253_prodigal
                     -single_180"
     CDS             complement(105122..105352)
                     /product="hypothetical protein"
                     /codon_start=1
                     /transl_table=11
                     /translation="MSSRMKRPMGVSMATADNMEKTVFRPKDLDELVTWYENGLRHLE
                     DVAPGLQKGYMETLNGLFQEHALRLRASGAMR*"
     gene            complement(105352..106083)
                     /locus_tag="P0_An_pond3_S8_coassembly_k141_133253_prodigal
                     -single_181"
     CDS             complement(105352..106083)
                     /product="hypothetical protein"
                     /codon_start=1
                     /transl_table=11
                     /translation="MVKKQAAGLKPWEKGLSPDVLRGRRASVDARVFRAVAGASGLSV
                     QGLEECLDAVPASEVRASMERLIDSGQLRVDRRLLLRTGDGVSKPKGGKASPTHCLCG
                     RPLPLHFLGIADFSYSHFCSCGRSWTIVGDRFVLRGKDPNPVAVHDRAQAKGRRKAVR
                     GSHVRDQCEDVARRLVREASLEAAGPLASITNPLYTGVAGYPALVTDEEFVRVSTKLI
                     QAVGPEFYLFQLLRELKAGLSGDWS*"
     gene            complement(106113..106895)
                     /locus_tag="P0_An_pond3_S8_coassembly_k141_133253_prodigal
                     -single_182"
     CDS             complement(106113..106895)
                     /product="hypothetical protein"
                     /codon_start=1
                     /transl_table=11
                     /translation="VTLVFGDSYPKLYRGHLMYGIRLGGKLVAVTVVNPNLRGWHWPG
                     ADEQKPEVGISVTAVHPSHRRRGLATRLRRYLQRRYSSVVTGMGSKSDREAMRRLNER
                     TGFRLVWERGKSSVWFWRRRCRGVIMAKTTISLYEGRFQSWMKPGAICEVWGEGKGRL
                     FRVTAVERGLKALQLESYDTRRPQGREGMHKCYRSYLARKAEGSAEAPKPPRRGVNTN
                     KLRVVLSVPSLASMPCRAEFLEALDELDRLRAGLAYRLKGAK*"
     gene            complement(106959..107453)
                     /locus_tag="P0_An_pond3_S8_coassembly_k141_133253_prodigal
                     -single_183"
     CDS             complement(106959..107453)
                     /product="Uncharacterized protein {ECO:0000313|EMBL
                     :KKM20124.1};  TaxID=412755 species="unclassified
                     sequences; metagenomes; ecological metagenomes.;"
                     source="marine sediment metagenome.;""
                     /codon_start=1
                     /transl_table=11
                     /translation="MGRKLWQQVRLVVDHTVRGLCARPYEGHRRGCPNFGRCGRCPPQ
                     APLVERVLDLTEPVWVAWSTFDLGSHVRRMRERHPNWSDRQLACCLYWQPKARTVLRS
                     VVGDFLESHPGLHVLWTPEACGVDVTATMAQIGERLEWPPVNVTYQVVVAGTRYSNPY
                     STLG*"
                     /db_xref="A0A0F9IK14_9ZZZZ"
     gene            107767..108120
                     /locus_tag="P0_An_pond3_S8_coassembly_k141_133253_prodigal
                     -single_184"
     CDS             107767..108120
                     /product="hypothetical protein"
                     /codon_start=1
                     /transl_table=11
                     /translation="VRRAHGGTTNERAGVEPFTSQIDLGDGTGAGSIERVRARRARGP
                     DAGLVSLDAAPPTTPVVRMGDPLFELGTTYPMQAPFGAGIRLSRAGAGIGYRDLKPGN
                     VSLLERAPWCYRRAG*"
     gene            108280..108453
                     /locus_tag="P0_An_pond3_S8_coassembly_k141_133253_prodigal
                     -single_185"
     CDS             108280..108453
                     /product="hypothetical protein"
                     /codon_start=1
                     /transl_table=11
                     /translation="MKLGDYYPTGKWIEMVKLDQGGAKVPFRARVVSVDEKKQTVKLV
                     TENGQVLILGRDN*"
     gene            108475..108693
                     /locus_tag="P0_An_pond3_S8_coassembly_k141_133253_prodigal
                     -single_186"
     CDS             108475..108693
                     /product="hypothetical protein"
                     /codon_start=1
                     /transl_table=11
                     /translation="MDDEAFLGYVEIHSETERHLFSLEHVRRLLTLAGRDTSAFDCGY
                     PAFLGIDQWTAKPLVQAARERRKSRSSA*"
     gene            108802..108978
                     /locus_tag="P0_An_pond3_S8_coassembly_k141_133253_prodigal
                     -single_187"
     CDS             108802..108978
                     /product="hypothetical protein"
                     /codon_start=1
                     /transl_table=11
                     /translation="MGVVYVKASVISAIAKAVVDAVEAGQDVKAAYAVMGDNAEYPLL
                     RKAARAAFKAAKAC*"
     gene            108994..109395
                     /locus_tag="P0_An_pond3_S8_coassembly_k141_133253_prodigal
                     -single_188"
     CDS             108994..109395
                     /product="Uncharacterized protein {ECO:0000313|EMBL
                     :KKM17105.1};  TaxID=412755 species="unclassified
                     sequences; metagenomes; ecological metagenomes.;"
                     source="marine sediment metagenome.;""
                     /codon_start=1
                     /transl_table=11
                     /translation="MPEMKPPVDTFTSPAGRAFTVGLGEHSERWPEDPLWDDTWPILH
                     EGKPAGKLYRSLSYGRTTAGLPRWHASTRELFWAVADDAPIDIGFDVAAFDTPEQALA
                     AWALSADQILDWAEGKPVRSIYSKTGVFQKE*"
                     /db_xref="A0A0F9KP62_9ZZZZ"
     gene            109604..109870
                     /locus_tag="P0_An_pond3_S8_coassembly_k141_133253_prodigal
                     -single_189"
     CDS             109604..109870
                     /product="hypothetical protein"
                     /codon_start=1
                     /transl_table=11
                     /translation="MTHEETLRKIEELARQLLNPETVQTESIKANVYQRSAMAWSVSV
                     EYLGCSGLLGVLRTTKCRGKEPTKAVEKMHAMLTRWVEARKQTS*"
     gene            109887..110111
                     /locus_tag="P0_An_pond3_S8_coassembly_k141_133253_prodigal
                     -single_190"
     CDS             109887..110111
                     /product="hypothetical protein"
                     /codon_start=1
                     /transl_table=11
                     /translation="MPASTFTVRIKYYGTTGRWVVVGARPTFRGALRVANRVPAGVVW
                     AIFEGSFKVLDSREYSGSFGRTVHFRRARS*"
     gene            110119..110346
                     /locus_tag="P0_An_pond3_S8_coassembly_k141_133253_prodigal
                     -single_191"
     CDS             110119..110346
                     /product="hypothetical protein"
                     /codon_start=1
                     /transl_table=11
                     /translation="MMNVLDLRSLPALRTELDAARQAYKAQRATLRSIPGGRAKGMAG
                     YALSKIGAKGRTLATKVADLEAEALSRGVLV*"
     gene            110343..110549
                     /locus_tag="P0_An_pond3_S8_coassembly_k141_133253_prodigal
                     -single_192"
     CDS             110343..110549
                     /product="hypothetical protein"
                     /codon_start=1
                     /transl_table=11
                     /translation="VTADVCIERALRTAFNENDPGLVGRVIEILRDKLGIPEGVWFRT
                     AQMANPRITKAEWESWLARARNVN*"
     gene            110762..110968
                     /locus_tag="P0_An_pond3_S8_coassembly_k141_133253_prodigal
                     -single_193"
     CDS             110762..110968
                     /product="hypothetical protein"
                     /codon_start=1
                     /transl_table=11
                     /translation="MTKTQQARLEQMARREDKESRLADEPTGRAAASAWWRTMQSLER
                     LGLVEQCRRGSHGMRSAFRLKDPS*"
     gene            111144..111440
                     /locus_tag="P0_An_pond3_S8_coassembly_k141_133253_prodigal
                     -single_194"
     CDS             111144..111440
                     /product="hypothetical protein"
                     /codon_start=1
                     /transl_table=11
                     /translation="MNATPARFADLSALACLRCDAERMYSCLRHLVDGNGDFPFVDVH
                     EGTNRLMQKLARRGLVRLNERRGMWEMRAAGWTFMVEAVQRQAYEAHMAECRRA*"
     gene            111718..112200
                     /locus_tag="P0_An_pond3_S8_coassembly_k141_133253_prodigal
                     -single_195"
     CDS             111718..112200
                     /product="hypothetical protein"
                     /codon_start=1
                     /transl_table=11
                     /translation="MDYSYDRRVASSATPSFDAVVRTDLGPKLRQNAAKAAKIADKAE
                     DLQRKAHGPMDTRRQEAVASLLRDADQAAYKTLDALRPVLSKGKQELGEITTEFDALR
                     DARSLVQELSKLDGLRMQVQVAAREPDMSTIPRLLHELAMSCVYVNDFYRQLRNSYGH
                     *"
     gene            112245..112499
                     /locus_tag="P0_An_pond3_S8_coassembly_k141_133253_prodigal
                     -single_196"
     CDS             112245..112499
                     /product="hypothetical protein"
                     /codon_start=1
                     /transl_table=11
                     /translation="MTSDYEPSAEQKKNQPLFNLVANRENWKMPIDAVIDPMALYALK
                     ATKTDLGKAITFYTGSIATIERAGKKLRVTAAGYYAAIGA*"
     gene            112502..112918
                     /locus_tag="P0_An_pond3_S8_coassembly_k141_133253_prodigal
                     -single_197"
     CDS             112502..112918
                     /product="hypothetical protein"
                     /codon_start=1
                     /transl_table=11
                     /translation="MDSKDRERERKSLVCAATRWSGHMLAEVVENHAEVMPEAAMAEL
                     MIATAALHKAGELVRASMPDIEQDELEHVTLPAFEAIGQARADKVRVIKAVRNATDLG
                     LRESMEAVERGIPLELPAARAQELRAAIARALTPTR*"
     gene            112918..113160
                     /locus_tag="P0_An_pond3_S8_coassembly_k141_133253_prodigal
                     -single_198"
     CDS             112918..113160
                     /product="hypothetical protein"
                     /codon_start=1
                     /transl_table=11
                     /translation="MATALNAQQQVALAHARAGGGLRYVRGGYWVEATVEPQAFLACR
                     MLDRPWYTGTHTVKALVRRGLVRWTEGSNHERVELL*"
     gene            113556..114158
                     /locus_tag="P0_An_pond3_S8_coassembly_k141_133253_prodigal
                     -single_199"
     CDS             113556..114158
                     /product="Uncharacterized protein n=1 Tax=Mycobacterium
                     avium subsp. hominissuis TH135 RepID=T2GY73_MYCAV"
                     /codon_start=1
                     /transl_table=11
                     /translation="MDFGLDQISSPKSRCTHPGMTPDEQFEADLDEVEREMASDDLRD
                     EPALWPLPEGAREHTLRKPCAACGTTEGYIRSVNQQDVARCCRCNAYQYNAPRTETGE
                     PTRHVRTRGTLKPSLRARVVLRGNNRCELCGRSGTEKALHVGHLLSMQDGIKLGLTEA
                     ELTTEENLALMCDECNLGLGSMSVPLVVVYRILRARTRGA*"
                     /db_xref="UniRef100_T2GY73"
                     /db_xref="X7U6L5_MYCAV"
                     /db_xref="T2GY73_MYCAV"
     gene            114230..114421
                     /locus_tag="P0_An_pond3_S8_coassembly_k141_133253_prodigal
                     -single_200"
     CDS             114230..114421
                     /product="hypothetical protein"
                     /codon_start=1
                     /transl_table=11
                     /translation="VANLTKQDAADRVAAARSESLQQPCSMEYLTNLHSLLTDWAKAV
                     AQELLLTNEEYWRERRKSE*"
     gene            complement(114434..115201)
                     /locus_tag="P0_An_pond3_S8_coassembly_k141_133253_prodigal
                     -single_201"
     CDS             complement(114434..115201)
                     /product="hypothetical protein"
                     /codon_start=1
                     /transl_table=11
                     /translation="MDLVERVAFRYAASLPLTPEYVAKMLATPGLSSNAPDAATVLTR
                     LEKALQYGNIEPFHVVDLGSYLRDRGVPADEIDLVLAIRVRAPAKPKQISFVDAFLQF
                     GRETGASTVPDMSFENDPQAGKAVLDWLSGWKKLKPAAREMWSRAVRKVHFGSPRGSE
                     DASWSRSALNLTVNRTADPKTRAAQLTHELGHAFEELHNLSGFSPPWGQPPFVSDYAE
                     FKPNVEDIAESFRAFVNEPTLLHRKCPEKFEALKKLV*"
     gene            115251..115484
                     /locus_tag="P0_An_pond3_S8_coassembly_k141_133253_prodigal
                     -single_202"
     CDS             115251..115484
                     /product="hypothetical protein"
                     /codon_start=1
                     /transl_table=11
                     /translation="MDRDFEKGVCRRCGCVMRDGEPCSPRGEFYHPRLDRNLKPHTCP
                     NAGKTLHLDDVKELAEFVRKRVRRRAKGLGVKV*"
     gene            complement(115493..115798)
                     /locus_tag="P0_An_pond3_S8_coassembly_k141_133253_prodigal
                     -single_203"
     CDS             complement(115493..115798)
                     /product="hypothetical protein"
                     /codon_start=1
                     /transl_table=11
                     /translation="MTELNRDERYSFQAAIPATLVRQIRALAIMEDRDLGDVVACALL
                     QYLGSHSSVEGCGNQFLGDPLAGQGHSVQGLGTPCVVCATCRGQGFLKPGPRGLTAT*"
     gene            115944..116264
                     /locus_tag="P0_An_pond3_S8_coassembly_k141_133253_prodigal
                     -single_204"
     CDS             115944..116264
                     /product="hypothetical protein"
                     /codon_start=1
                     /transl_table=11
                     /translation="MQNITIGRFEQDPQAQGVIRPEDGRWQLVLDREGYPHLYVQINV
                     RDDDGKLSKGMLAVDDLLPKPMSIRDLMDGGEFGGKLPEAEEEVAYQEFLVDREANPI
                     PCPR*"
     gene            116319..116552
                     /locus_tag="P0_An_pond3_S8_coassembly_k141_133253_prodigal
                     -single_205"
     CDS             116319..116552
                     /product="hypothetical protein"
                     /codon_start=1
                     /transl_table=11
                     /translation="MGAGAKQKAKIQRRLNELRAGRYNRCWVCGSTSGTKTAREAAGP
                     LCKRCLEAGRTTPEVLEYEELKSRLARLNAGNA*"
     gene            116572..116976
                     /locus_tag="P0_An_pond3_S8_coassembly_k141_133253_prodigal
                     -single_206"
     CDS             116572..116976
                     /product="hypothetical protein"
                     /codon_start=1
                     /transl_table=11
                     /translation="MRDHQDLQQHALGIVAGANIASRDECLEAAASIEKEGINGYYDD
                     AEGCGLLVQIAAYYRSKAGSSTKLWERAEQARLGPNLVALLRSIVEDDWRKYRGVLPD
                     GAVAIMRRLRSLEAPPELIQEVAQVLDSWLRG*"
     gene            116994..117482
                     /locus_tag="P0_An_pond3_S8_coassembly_k141_133253_prodigal
                     -single_207"
     CDS             116994..117482
                     /product="Uncharacterized protein n=1 Tax=Paenibacillus
                     polymyxa (strain SC2) RepID=E3EL83_PAEPS"
                     /codon_start=1
                     /transl_table=11
                     /translation="MKEPCVGLFGTCDNIRWRDPFMAEYDRQGVRYFNPVVENWTPGC
                     IPEEKRHLEEDAIVLFPILGESYGQGSLSELGFGPLRALATNRFRSFIVLIDDDLVER
                     LNDEGRRKDSIRSRKMVKAYLRGLGLPNVYLVDTLPEMLELSLTLYRAHVLLTECERK
                     LA*"
                     /db_xref="UniRef100_E3EL83"
                     /db_xref="ppm:PPSC2_p0526"
                     /db_xref="89843558"
                     /db_xref="E3EL83_PAEPS"
     gene            117479..117694
                     /locus_tag="P0_An_pond3_S8_coassembly_k141_133253_prodigal
                     -single_208"
     CDS             117479..117694
                     /product="hypothetical protein"
                     /codon_start=1
                     /transl_table=11
                     /translation="MKEFDVYFHTNPVIPKANRRSIYAESLEAAREAVDRLIRENRNN
                     LNAVGFVLVSVSEARTRETFAEFLSKL*"
     gene            complement(117700..118137)
                     /locus_tag="P0_An_pond3_S8_coassembly_k141_133253_prodigal
                     -single_209"
     CDS             complement(117700..118137)
                     /product="hypothetical protein"
                     /codon_start=1
                     /transl_table=11
                     /translation="MATQDFKDVRDYFTAVAAHVCDKREIASRDHQGTTVHNTFVGYE
                     CKGCGAWFRLALHSVKATQVPLHPYLLNRSAREALAARFNAEPQALLYELRNSGGWAQ
                     PDPGVAMMHAIAATAVALGGVKVVRGKGPQAALDKMMKGNKPS*"
     gene            118192..118389
                     /locus_tag="P0_An_pond3_S8_coassembly_k141_133253_prodigal
                     -single_210"
     CDS             118192..118389
                     /product="hypothetical protein"
                     /codon_start=1
                     /transl_table=11
                     /translation="MAKPMANQEQDVAILEALLEAMRTPEGKRRLREVIKLAVARAAD
                     VRPADSVGQATGLPPKRSMPS*"
     gene            118408..118713
                     /locus_tag="P0_An_pond3_S8_coassembly_k141_133253_prodigal
                     -single_211"
     CDS             118408..118713
                     /product="hypothetical protein"
                     /codon_start=1
                     /transl_table=11
                     /translation="MRRFEIRDGRQGVVAEGVEFKDGRVAMHFGDAIVPLMDISKVVE
                     TLRDRFAVRVRVEIIWLDDELRGTAERLLKRALECPPSEGTDCALAAIHALGRIPTQ*"
     gene            118769..119311
                     /locus_tag="P0_An_pond3_S8_coassembly_k141_133253_prodigal
                     -single_212"
     CDS             118769..119311
                     /product="Uncharacterized protein {ECO:0000313|EMBL
                     :KKL85601.1};  TaxID=412755 species="unclassified
                     sequences; metagenomes; ecological metagenomes.;"
                     source="marine sediment metagenome.;""
                     /codon_start=1
                     /transl_table=11
                     /translation="MPTIALSTFARNRHQASQPYSHFEGSEERLLELVQEGFAKARAG
                     YRDGVVLVPVPPGGFFASTVDVHPGTKLKAYFEARQPVEAPFIQVLAGGTKQQADAVD
                     IVLYRADVLAEDDDRSNDAEWEVISINARVTEAPEPMDPMTMARNFLHLPGGTKGSYT
                     AEEFAESILYWSTRCRVSSV*"
                     /db_xref="A0A0F9G573_9ZZZZ"
     gene            119321..119602
                     /locus_tag="P0_An_pond3_S8_coassembly_k141_133253_prodigal
                     -single_213"
     CDS             119321..119602
                     /product="Uncharacterized protein {ECO:0000313|EMBL
                     :KKK60664.1};  TaxID=412755 species="unclassified
                     sequences; metagenomes; ecological metagenomes.;"
                     source="marine sediment metagenome.;""
                     /codon_start=1
                     /transl_table=11
                     /translation="MHAELDDDEDVAEGPFDPVEPPPIPKSDFGSLKKIQELMKAHGY
                     ILTAIGPIEATFYPANVKRDKWGLIPEDEWRKMSRAKFNLFLKGLRDKE*"
                     /db_xref="A0A0F8Z2I9_9ZZZZ"
     gene            119623..119946
                     /locus_tag="P0_An_pond3_S8_coassembly_k141_133253_prodigal
                     -single_214"
     CDS             119623..119946
                     /product="hypothetical protein"
                     /codon_start=1
                     /transl_table=11
                     /translation="MTHDELLNAHPLLQSAECGVSVPHGWIALVHDLMSKLEAIGGVR
                     VDQIKQKFGSLRVYVAYKAALHNAEVDRLIDDAEDVASRTCEVCGADGKLVGYRVRCS
                     DHRAK*"
     gene            119955..120173
                     /locus_tag="P0_An_pond3_S8_coassembly_k141_133253_prodigal
                     -single_215"
     CDS             119955..120173
                     /product="hypothetical protein"
                     /codon_start=1
                     /transl_table=11
                     /translation="MAREIVNSPNEVVLVLNRQEAVNIIGLLGAQLADRPLVGNLAGA
                     CPEVRLTGADGLVRRMSFLVESTAVPTG*"
     gene            complement(120151..120375)
                     /locus_tag="P0_An_pond3_S8_coassembly_k141_133253_prodigal
                     -single_216"
     CDS             complement(120151..120375)
                     /product="hypothetical protein"
                     /codon_start=1
                     /transl_table=11
                     /translation="MLGSMSRTTKEGKRFWRTIPGGKHEAHGVYGAMMDRHTYCSTEK
                     IARRNRRLWERLAAKRRRAVDKRVIQSEQP*"
     gene            120416..120712
                     /locus_tag="P0_An_pond3_S8_coassembly_k141_133253_prodigal
                     -single_217"
     CDS             120416..120712
                     /product="hypothetical protein"
                     /codon_start=1
                     /transl_table=11
                     /translation="MTYSYDRMASVTLDEHTIEEVRRLTQGNNHTEANIAAAKAIGAK
                     KLVKKLELVLKIQDLEGHTPVALGQYRYALHMELQALAKRALSVEQFEQLIGSM*"
     gene            complement(120717..120986)
                     /locus_tag="P0_An_pond3_S8_coassembly_k141_133253_prodigal
                     -single_218"
     CDS             complement(120717..120986)
                     /product="hypothetical protein"
                     /codon_start=1
                     /transl_table=11
                     /translation="MSDADFLKELVTRTYGETGVEHSWGEPEYVDYHPQVEPQWVTRF
                     GYRKPIVRYTCTACGKVLNGDGGSTHIILGLMQKTCPGPKSEPAS*"
     gene            complement(120989..121723)
                     /locus_tag="P0_An_pond3_S8_coassembly_k141_133253_prodigal
                     -single_219"
     CDS             complement(120989..121723)
                     /product="Uncharacterized protein {ECO:0000313|EMBL
                     :KKK72936.1}; Flags: Fragment;;  TaxID=412755
                     species="unclassified sequences; metagenomes; ecological
                     metagenomes.;" source="marine sediment metagenome.;""
                     /codon_start=1
                     /transl_table=11
                     /translation="MTDLVAPPPSTAIEPLPPVCQDLVVLARDPQEMAQAQQGLVVWM
                     DQKLKSLHAELAEAEENLAIAKRMKHRITGWQRQIQVVRKRVVFYEKAKTALEAGYCI
                     VPDFPVQLIAVKTKKHWPPPGRVRGGIHNVPEVKSEPLPQGEGKYVGPAPYASAHKHE
                     DGSTWSQADAFQEVDFPFKIIKPQILSGLEEALRLKLFDEIGVLPAHRANRDPILVGR
                     IKRREGAYNEPTMTFLIAWWIDTRSL*"
                     /db_xref="A0A0F9AL85_9ZZZZ"
     gene            121874..122095
                     /locus_tag="P0_An_pond3_S8_coassembly_k141_133253_prodigal
                     -single_220"
     CDS             121874..122095
                     /product="hypothetical protein"
                     /codon_start=1
                     /transl_table=11
                     /translation="MALSEVIRKAFEKAVQESLEMALSTPSEGRAAGLLVVRETLRSR
                     LVEGGIPLERVERILKGVTFEVTIAADGN*"
     gene            complement(122070..122372)
                     /locus_tag="P0_An_pond3_S8_coassembly_k141_133253_prodigal
                     -single_221"
     CDS             complement(122070..122372)
                     /product="hypothetical protein"
                     /codon_start=1
                     /transl_table=11
                     /translation="MWVRDDIPRAGGILYQWILRNFPFGPILLGYHDGCCKDEPQRVW
                     QLTIEALKIRKEPLHLAKDADDAKSMAVAIVRSKLNVLRELADKLMAEASCRPPQS*"
     gene            complement(122386..122751)
                     /locus_tag="P0_An_pond3_S8_coassembly_k141_133253_prodigal
                     -single_222"
     CDS             complement(122386..122751)
                     /product="hypothetical protein"
                     /codon_start=1
                     /transl_table=11
                     /translation="MAAATEPFIQLVPGVTATLFYGIVLGAEDQTCVTTDMTTWLKNN
                     GLDDHPQGIEVDISNAVTAPVPFIFSAPTAQAIRGCCARLEKWPPAPPPERHIAWLIK
                     AADKLGWPRPDWHLATCFD*"
     gene            122793..123011
                     /locus_tag="P0_An_pond3_S8_coassembly_k141_133253_prodigal
                     -single_223"
     CDS             122793..123011
                     /product="hypothetical protein"
                     /codon_start=1
                     /transl_table=11
                     /translation="MRMALALLRRLTELFPPPEGSSHGLALNAGKLTVVLFHEGAWEA
                     YFLGEEDFEKDLDTLVREITSLHEQRKA*"
     gene            123008..123631
                     /locus_tag="P0_An_pond3_S8_coassembly_k141_133253_prodigal
                     -single_224"
     CDS             123008..123631
                     /product="hypothetical protein"
                     /codon_start=1
                     /transl_table=11
                     /translation="MTTRRQMLQALVILPVVGFLPREAKGRLQPFTKYLPPGVYISRR
                     CCERDHDGDGNCDRHPARVGDLVMAEFVIGYKPRVSQAPTFQAAFEQWQSEHPGFKPV
                     GDVTYDFFQADHEPWLLIPAWKGGGLSYLHSPVGDTFGGRWWDLIDRARTLRMTGYFR
                     QEILPPKDIKGMSDKEYHERWQRWLDWKDGAYEKLAYVVVRFGAKRE*"
     gene            123637..123936
                     /locus_tag="P0_An_pond3_S8_coassembly_k141_133253_prodigal
                     -single_225"
     CDS             123637..123936
                     /product="Uncharacterized protein {ECO:0000313|EMBL
                     :KKR12690.1};  TaxID=1619013 species="Bacteria;
                     Parcubacteria.;" source="Parcubacteria (Wolfebacteria)
                     bacterium GW2011_GWC2_39_22.;""
                     /codon_start=1
                     /transl_table=11
                     /translation="MKEPQYILKAGTKVLTHQVLESTRGLMIRQDYLDARRPNTKATL
                     GGIVPGHGGDIYWARHEDGSVAAYGWMDFEYDPSGTHETTRYDHIRNSDDDFGPW*"
                     /db_xref="A0A0G0QQP2_9BACT"
     gene            123943..124806
                     /locus_tag="P0_An_pond3_S8_coassembly_k141_133253_prodigal
                     -single_226"
     CDS             123943..124806
                     /product="hypothetical protein n=1 Tax=Actinomadura
                     flavalba RepID=UPI00037492B1"
                     /codon_start=1
                     /transl_table=11
                     /translation="MIRTSVHFDMETQDPDDILALCVLATHPRANLVSVSLHPGGRDQ
                     VGVVKHVLRRLGRSDVRVGAAGLEDGKSRVSAFHYRWLGNVKPEDPDGTAVEVIRESS
                     IHRQIALVTGAAVTNPAAAVALYPDTFNIWVAQGGFAGDNVVPPEDRLPKFEGKLVCP
                     TFNFNGDPTAARNLLDSSIPVKRLVSKNVCHGVIHDRAAQNRLVRGCHPGLDLLIRGM
                     EVYFERHPDGKALHDVLAVALLFNADAATWARVEMYREKGGWGARPVDQGGVLITTRI
                     DRPRVERALAE*"
                     /db_xref="UniRef100_UPI00037492B1"
                     /db_xref="msd:MYSTI_04258"
                     /db_xref="L7U9F0_MYXSD"
                     /db_xref="UPI00037492B1"
     gene            124849..125064
                     /locus_tag="P0_An_pond3_S8_coassembly_k141_133253_prodigal
                     -single_227"
     CDS             124849..125064
                     /product="hypothetical protein"
                     /codon_start=1
                     /transl_table=11
                     /translation="MEPIETLYQELRNLCAQALRSPDQSAELPIKATKLCSQIVAQVH
                     EQTVRLQDLALKATLEAHRACLVAEGK*"
     gene            125070..125393
                     /locus_tag="P0_An_pond3_S8_coassembly_k141_133253_prodigal
                     -single_228"
     CDS             125070..125393
                     /product="hypothetical protein"
                     /codon_start=1
                     /transl_table=11
                     /translation="MNVHEIQRLVDPFEDVIWAGTEPLTREEIAQAIEKGDLLGDPII
                     MRDITETLEELRARHVRRVAYFVVHDWTCPLLLDGPKLIDGHHRFAAALYRGDAQVEI
                     QVLFS*"
     gene            125497..125940
                     /locus_tag="P0_An_pond3_S8_coassembly_k141_133253_prodigal
                     -single_229"
     CDS             125497..125940
                     /product="hypothetical protein"
                     /codon_start=1
                     /transl_table=11
                     /translation="MATKEVKTESAFPVRTEITVLSADDCNQAKIGLPMYEVNGVEVH
                     KYVEGSEPSRDEVGRWQGLESIGDREGIKPGDQILVPDLFGDLLIMRVEADQHGVLSA
                     RSQKEDGTPGGLVAILAFGEDDRDCWACTGLINLKGIEKLELSSR*"
     gene            complement(125927..126127)
                     /locus_tag="P0_An_pond3_S8_coassembly_k141_133253_prodigal
                     -single_230"
     CDS             complement(125927..126127)
                     /product="hypothetical protein"
                     /codon_start=1
                     /transl_table=11
                     /translation="MMTLEQIRRLAQQALDRAEKDASDLEKSAKDNPFNGWAVHSAVE
                     KRGYAQGYKAAMEMVLGMLSES*"
     gene            complement(126168..126626)
                     /locus_tag="P0_An_pond3_S8_coassembly_k141_133253_prodigal
                     -single_231"
     CDS             complement(126168..126626)
                     /product="hypothetical protein"
                     /codon_start=1
                     /transl_table=11
                     /translation="MTTHREHRCGHCGVRYWYQASGPGCDENYNDSRFCPDCEQVVSK
                     ALSAIPLKVDHVWVPTKEVDLPTLRTWEAERLKRQRESGGLIFHRVSFPLFNVETGER
                     QETGIVYGQDDHKGRTYQYRYWKGREDEVEIAIEMERDLATGREVPWKHL*"
     gene            126882..127160
                     /locus_tag="P0_An_pond3_S8_coassembly_k141_133253_prodigal
                     -single_232"
     CDS             126882..127160
                     /product="Uncharacterized protein n=1 Tax=Stackebrandtia
                     nassauensis (strain DSM 44728 / NRRL B-16338 / NBRC
                     102104 / LLR-40K-21) RepID=D3PWL6_STANL"
                     /codon_start=1
                     /transl_table=11
                     /translation="LFQEAAKERPKRQEFVPAPPETYQTTELEWVAFERQAMLTAVNI
                     ERHTRGLPPATMAQIIRVENNAAGHVDYATKYPLYCAELALGYDNPKP*"
                     /db_xref="UniRef100_D3PWL6"
                     /db_xref="sna:Snas_3576"
                     /db_xref="D3PWL6_STANL"
     gene            127169..127552
                     /locus_tag="P0_An_pond3_S8_coassembly_k141_133253_prodigal
                     -single_233"
     CDS             127169..127552
                     /product="hypothetical protein"
                     /codon_start=1
                     /transl_table=11
                     /translation="MPQQLRIYHYINIDSSKVPFHFEVPDVATAIRALSALALYDLFL
                     GEGESYEALTTVGARREKRRKLAGRDHLLSKMFREYDAYQLQQCPGGVPIVTSNVQGC
                     ETLEDGEWIEFYDEEGCDIRELAET*"
     gene            complement(127555..127911)
                     /locus_tag="P0_An_pond3_S8_coassembly_k141_133253_prodigal
                     -single_234"
     CDS             complement(127555..127911)
                     /product="hypothetical protein"
                     /codon_start=1
                     /transl_table=11
                     /translation="MLTKEQIQALVDKRVVFEMLGDGYRSHPAVLIKMEKWNTDLPNS
                     DDFMRCPVTCPNSLPPGQLCPSAPPGRNLYSGDRFVIADRMSGSLEAKRDLVASMIAD
                     IVEEALELERSGGPYR*"
     gene            127956..128447
                     /locus_tag="P0_An_pond3_S8_coassembly_k141_133253_prodigal
                     -single_235"
     CDS             127956..128447
                     /product="hypothetical protein"
                     /codon_start=1
                     /transl_table=11
                     /translation="MAYFGDGLGYLFFLLLNEGMPAGKLEQLMLKATDSEGRRMHADS
                     SLDHWLVRKADELAWRTRLPGLTRTDPVTLRRLGDLLAGLDWARVNELADPSVLMDGL
                     RAGQSLEDLGQGANLQVSLWMREIETKLAAMKLQRRFREPPPPFQPSWALDGPPKKRS
                     RKR*"
     gene            128450..128698
                     /locus_tag="P0_An_pond3_S8_coassembly_k141_133253_prodigal
                     -single_236"
     CDS             128450..128698
                     /product="hypothetical protein"
                     /codon_start=1
                     /transl_table=11
                     /translation="MGTNIEIVEANAYAHHGLVLIDAEDNVWRTFSRPWWDLAALFWW
                     WLQDGEKKWVQIKCADGKKVRLRAVRLASSFLRIGKRP*"
     gene            128716..129027
                     /locus_tag="P0_An_pond3_S8_coassembly_k141_133253_prodigal
                     -single_237"
     CDS             128716..129027
                     /product="hypothetical protein"
                     /codon_start=1
                     /transl_table=11
                     /translation="MRPDMVNALFGIGGLVFGGLVVGLVIWSGYVIPLQSDARLARRL
                     RKLEEKRRISEAKRYEERIQFEREMRKSAEEALDTNTNIYLDTLERASGDHGPEPSKP
                     N*"
     gene            129027..129620
                     /locus_tag="P0_An_pond3_S8_coassembly_k141_133253_prodigal
                     -single_238"
     CDS             129027..129620
                     /product="Uncharacterized protein {ECO:0000313|EMBL
                     :KKM83503.1};  TaxID=412755 species="unclassified
                     sequences; metagenomes; ecological metagenomes.;"
                     source="marine sediment metagenome.;""
                     /codon_start=1
                     /transl_table=11
                     /translation="MEDYPSISSTPILGAHIYAFNKIDGSQIRAEWTSKRGFYKVGSR
                     KRLIGVDTLFDRTWYLLGGTYQDVIGQVFRAQQWDRVVCFFELAGPGSFAGSHIRGET
                     LDLTLLDVSPYGQEGLIPPKEFIKLFEGAVGTPELVYRGEATEEFLESVRSSTELHEG
                     VVCKGRKGLMFKIKTRAWVSRVKALYAGDPDKLKELL*"
                     /db_xref="A0A0F9KNH4_9ZZZZ"
     gene            129637..129945
                     /locus_tag="P0_An_pond3_S8_coassembly_k141_133253_prodigal
                     -single_239"
     CDS             129637..129945
                     /product="Uncharacterized protein {ECO:0000313|EMBL
                     :KKN88349.1};  TaxID=412755 species="unclassified
                     sequences; metagenomes; ecological metagenomes.;"
                     source="marine sediment metagenome.;""
                     /codon_start=1
                     /transl_table=11
                     /translation="MQPPALAQQVIDFLNSLLTVDRDAVDALIKNRVPCNTAMREHPT
                     VQVDIDETKQARVGLLGILNGLVGVDTDGWGFVTVKYDDDMGIIGFILTPPRKKTDAV
                     *"
                     /db_xref="A0A0F9U9Q2_9ZZZZ"
     gene            129935..130171
                     /locus_tag="P0_An_pond3_S8_coassembly_k141_133253_prodigal
                     -single_240"
     CDS             129935..130171
                     /product="hypothetical protein"
                     /codon_start=1
                     /transl_table=11
                     /translation="MLFDCIRRILAERSRRRRVKRLHRQQGFVIYCKCGEILNKHPAE
                     QSPSHGLYIYQCRSCGRRTAFDVTTPVPLKVSMS*"
     gene            130183..130584
                     /locus_tag="P0_An_pond3_S8_coassembly_k141_133253_prodigal
                     -single_241"
     CDS             130183..130584
                     /product="Uncharacterized protein n=1 Tax=Magnetospirillum
                     sp. SO-1 RepID=M3AAD9_9PROT"
                     /codon_start=1
                     /transl_table=11
                     /translation="MFVTADQVYCHVIGDFFLQSDWQAANKYTRKEVALVHAVLYTLP
                     FLALTRRPTALAVICLSHAIIDHYKLGNYVAWIKNWISPERPRPWAECKATGYDPDRP
                     VWLTVWLSILTDNAMHIGINALALKYLGKAK*"
                     /db_xref="UniRef100_M3AAD9"
                     /db_xref="M3AAD9_9PROT"
                     /db_xref="kra:Krad_1737"
     gene            130610..131593
                     /locus_tag="P0_An_pond3_S8_coassembly_k141_133253_prodigal
                     -single_242"
     CDS             130610..131593
                     /product="Serine/threonine protein kinase id=5799585 bin
                     =GW2011_AR15 species=GW2011_AR15 genus=GW2011_AR15
                     taxon_order=GW2011_AR15 taxon_class=GW2011_AR15
                     phylum=Archaeon tax=GW2011_AR15
                     organism_group=Woesearchaeota organism_desc=One curated
                     contig, not circularized"
                     /codon_start=1
                     /transl_table=11
                     /translation="MAVDHYARLEVNARASQEVILAAGNALLNRAKNTDDKAVRQALE
                     VVGDPKKRAAYDKERNDLKGKVIGQYRLVEKIAEGGFGTTYRGEHVRLGSPVCIKHCP
                     RISPALDAILEQEARAVWDLRHYAIPVMRDMLRLEDGTSAIVMSFIEGPTLEQLVQKR
                     GALDPEHVVWIIQRVLNALQYLHFHGVVHGDIKPQNIIVQPQEHMAVLVDYGLAMVKP
                     KPEDESIGYTEIYSPPEQVKGATLIPETDFYALGMTALFALNGNERLVRQKKLTSKVP
                     QPMRDFLTRLIVHDVLERPNWTKGDLVDEYGVMREKSFGRRQSGMLALEWP*"
                     /db_xref="GW2011_AR15_1_62"
                     /db_xref="sld:T261_6921"
                     /db_xref="5799585"
     gene            complement(131590..132057)
                     /locus_tag="P0_An_pond3_S8_coassembly_k141_133253_prodigal
                     -single_243"
     CDS             complement(131590..132057)
                     /product="Tax
                     =RIFCSPHIGHO2_02_FULL_OP11_Daviesbacteria_36_13_curated"
                     /codon_start=1
                     /transl_table=11
                     /translation="VKICCACKRPKPTTEFYLREGKPESFCKDCRRIRNRAWYAANKE
                     RHHDLMKRWHKANPEKRCQAKQRAIKARQTLLRRLKDVPCHDCKRKYPYWIMQFDHRP
                     DTEKKDEVGRLVRSGTKVQIEREAAKCDVVCAVCHAHRTYCREHAFPHYILVG*"
                     /db_xref="87729276"
     gene            complement(132054..132221)
                     /locus_tag="P0_An_pond3_S8_coassembly_k141_133253_prodigal
                     -single_244"
     CDS             complement(132054..132221)
                     /product="Putative uncharacterized protein n=1 Tax
                     =Pseudomonas phage vB_PaeS_PMG1 RepID=H2BDJ0_9CAUD"
                     /codon_start=1
                     /transl_table=11
                     /translation="MHFDHLPGKAKVLEVTRMAKSNATTKQILNEVAKCDIVCANCHA
                     DRTFRRQREGL*"
                     /db_xref="UniRef100_H2BDJ0"
                     /db_xref="A0A0F8YS47_9ZZZZ"
                     /db_xref="H2BDJ0_9CAUD"
     gene            132593..133597
                     /locus_tag="P0_An_pond3_S8_coassembly_k141_133253_prodigal
                     -single_245"
     CDS             132593..133597
                     /product="Uncharacterized protein id=5799584 bin
                     =GW2011_AR15 species=GW2011_AR15 genus=GW2011_AR15
                     taxon_order=GW2011_AR15 taxon_class=GW2011_AR15
                     phylum=Archaeon tax=GW2011_AR15
                     organism_group=Woesearchaeota organism_desc=One curated
                     contig, not circularized"
                     /codon_start=1
                     /transl_table=11
                     /translation="MSESSDYTPAVGWKGHDFSAARARYDKHVGRSYGDATAKAVSAT
                     ALVPQTVKTESPTPLIIWVDVTGSMGQWPATIFSKLPYLDHEVKTEYLGADTEVCFGA
                     VGDAHSDSYPLQVQSFTKGTDMAKKLEELVIEGNGGGQQKESYELAALYTLHNIETPR
                     AVEKPIVIFIGDEMAYDFVSVTEAKSHAKVKLASAMSTKDIFKNLADRFSPYLILKAY
                     KMGEAPINHEIERFWVNLMGRDRIAYLDDAQRVVDVVFGILAKESGREDYFRKEIEAR
                     QTPAQVKTVYKALDTIHDMEASWDALKRADPPKGGKTPAKGKSTLHRPPDGKKAKDLL
                     *"
                     /db_xref="GW2011_AR15_1_61"
                     /db_xref="afs:AFR_32335"
                     /db_xref="89062194"
     gene            133610..134056
                     /locus_tag="P0_An_pond3_S8_coassembly_k141_133253_prodigal
                     -single_246"
     CDS             133610..134056
                     /product="hypothetical protein"
                     /codon_start=1
                     /transl_table=11
                     /translation="MSIDGVLASFVTELNRIRREEGEETFRRAARNAAKMALTQGGKV
                     EKFMRVALADVVDFDELQREAQAKAAPIPKPEAPEQPRENEIQQGLLWELEAITTLGA
                     LNAWYQTNRMQMEQVATSNLRNALLDAIRSKRNALRKAKESPDDAS*"
     gene            134043..134984
                     /locus_tag="P0_An_pond3_S8_coassembly_k141_133253_prodigal
                     -single_247"
     CDS             134043..134984
                     /product="Pyruvate kinase {ECO:0000256|RuleBase:RU000504};
                     EC=2.7.1.40 {ECO:0000256|RuleBase:RU000504};; 
                     TaxID=1579373 species="Archaea.;" source="archaeon
                     GW2011_AR15.;""
                     /codon_start=1
                     /transl_table=11
                     /translation="MMPRDLELMVTLWPSFAHFGRFSQDLRIDGGIRLNSAMIELADL
                     DHELGIIAKTPALVPLHFDIKGRQMRVTSVDDKNTHNLDMTINHPIEVETPTPVLFKA
                     GEDSALLVEVRDGGRRLIFEGGPEFMVRTGESLHIRHPSLKIGGPLFTDAEKDKIAKV
                     RASGMKRWFLSYVEEARDLDEFRELIGDDVEVRLKIESQRGLEFVQNGWKKRDGYSLV
                     NARGDLYVELERPHEILAATKLIIEKDPEATVGSRILLSTFTNPVPSCADFSELAWLY
                     DIGYRRVLLCDEMCLKEGPLATAVGAFEAFRDSYPRS*"
                     /db_xref="A0A0B5HYQ8_9ARCH"
                     /db_xref="GW2011_AR15_1_60"
                     /db_xref="2.7.1.40"
     gene            134987..135202
                     /locus_tag="P0_An_pond3_S8_coassembly_k141_133253_prodigal
                     -single_248"
     CDS             134987..135202
                     /product="hypothetical protein"
                     /codon_start=1
                     /transl_table=11
                     /translation="MFRTITTISLGRGRRHIAVNYNHKKDHWCLQWANPTEFGHHFDP
                     PFEEGFKTKAAALKRRREVYDAPLRRG*"
     gene            complement(135188..135445)
                     /locus_tag="P0_An_pond3_S8_coassembly_k141_133253_prodigal
                     -single_249"
     CDS             complement(135188..135445)
                     /product="hypothetical protein"
                     /codon_start=1
                     /transl_table=11
                     /translation="MALMGGVIFDKDVVERVAEAIYRHEGGMDDDDYLGEMGKPRRAW
                     KTDKPWDSDSEHELCEHERDEYREQAKAAIMAMAPSGSPPS*"
     gene            135492..135767
                     /locus_tag="P0_An_pond3_S8_coassembly_k141_133253_prodigal
                     -single_250"
     CDS             135492..135767
                     /product="hypothetical protein"
                     /codon_start=1
                     /transl_table=11
                     /translation="MKRVTKATVTAALKKIDTEGLTVEVDSETVTFWYDSADEASTEK
                     AREAAKAICDATGASTTMNNGSKMWVSYKRAPVDMGDYNDKSSRWHY*"
     gene            135777..135995
                     /locus_tag="P0_An_pond3_S8_coassembly_k141_133253_prodigal
                     -single_251"
     CDS             135777..135995
                     /product="hypothetical protein"
                     /codon_start=1
                     /transl_table=11
                     /translation="LKTYAKHYFGPWQERNEGLTNFGKLCVEEGEVHSNCVRCKVHVK
                     IGRTGGTKFWVGGRWVSKRPPCQVPDPV*"
     gene            136005..136289
                     /locus_tag="P0_An_pond3_S8_coassembly_k141_133253_prodigal
                     -single_252"
     CDS             136005..136289
                     /product="hypothetical protein"
                     /codon_start=1
                     /transl_table=11
                     /translation="VSIYRRQAEQSAPGESLEDYWADLESKPPPPPPPPPPTEYQLLI
                     RRILSRTERPIEVSTEELRELLQGCRCFFEAIPSPGETFFLCGVPVRFRP*"
     gene            136329..136796
                     /locus_tag="P0_An_pond3_S8_coassembly_k141_133253_prodigal
                     -single_253"
     CDS             136329..136796
                     /product="hypothetical protein"
                     /codon_start=1
                     /transl_table=11
                     /translation="MIFIGFSVRREDFIETLEPDGATCPAGHRQTGEDAFCSKDGGKF
                     EPRKTERATPALRDIYKFFGYNFREEGSPEEQFRSLRDGGEPVYSVEVKVGYSWKTVI
                     SVGLKVCAMGHETGMRAIDDEDLRQKWEKVEALRDALGMKDRPIQLIHTVELS*"
     gene            complement(136793..137047)
                     /locus_tag="P0_An_pond3_S8_coassembly_k141_133253_prodigal
                     -single_254"
     CDS             complement(136793..137047)
                     /product="hypothetical protein"
                     /codon_start=1
                     /transl_table=11
                     /translation="MPTIEPLTEPFELPDGAVCLTPTGWRAERFEVIIQLQGGMTLQN
                     ALDALWAQHGGLLGEGTLFFKQSAELPHPKGFLVFVPNAG*"
     gene            137092..137436
                     /locus_tag="P0_An_pond3_S8_coassembly_k141_133253_prodigal
                     -single_255"
     CDS             137092..137436
                     /product="Uncharacterized protein {ECO:0000313|EMBL
                     :KKK97216.1};  TaxID=412755 species="unclassified
                     sequences; metagenomes; ecological metagenomes.;"
                     source="marine sediment metagenome.;""
                     /codon_start=1
                     /transl_table=11
                     /translation="MHSMRSNKVLEVVREIGFDQSMGPDHFEEELFFLGPQMRDGREE
                     GTQATLEAIREFIEYWENQIQVAKDYLENGCNNRTHEWRTPPPIRPDTRGPRRKSEAT
                     LASAKVADPEPR*"
                     /db_xref="A0A0F9CKP6_9ZZZZ"
     gene            complement(137393..137599)
                     /locus_tag="P0_An_pond3_S8_coassembly_k141_133253_prodigal
                     -single_256"
     CDS             complement(137393..137599)
                     /product="hypothetical protein"
                     /codon_start=1
                     /transl_table=11
                     /translation="MIRSWSFRVSDGAILSVVFLVCGSFLIYLTVTKDEGPKVQTPPS
                     PQPVECQCRCVIEAPDPPPWPKPE*"
     gene            137649..137975
                     /locus_tag="P0_An_pond3_S8_coassembly_k141_133253_prodigal
                     -single_257"
     CDS             137649..137975
                     /product="hypothetical protein"
                     /codon_start=1
                     /transl_table=11
                     /translation="MSLSGQALVVYGATFMAGTPEYDHLHELDPVPFADRPQVVIVRH
                     GWVESPRAYIIGINVASVYTFESPLKNAPNDWVADEEQIRTVLRRFALPHDAPLDWHL
                     VACCDT*"
     gene            137992..138216
                     /locus_tag="P0_An_pond3_S8_coassembly_k141_133253_prodigal
                     -single_258"
     CDS             137992..138216
                     /product="hypothetical protein"
                     /codon_start=1
                     /transl_table=11
                     /translation="MRQALLDSLAGKTVDEARRLVVAEGHKPNVMPHGIAATMIARPN
                     TVMLWQGPDGRVSKASAGDPLELDSYAYER*"
     gene            complement(138224..138529)
                     /locus_tag="P0_An_pond3_S8_coassembly_k141_133253_prodigal
                     -single_259"
     CDS             complement(138224..138529)
                     /product="hypothetical protein"
                     /codon_start=1
                     /transl_table=11
                     /translation="MDLSTIKVLWRQPGTMALWGLPYDMRPGQTPYDLWKAHRDYEPP
                     PPGWYGSKQISLADWVYLGSPGWHGAIPQDEQVAIQAFLEAHKDDVPHGPCEWTRIP*"
     gene            complement(138532..138957)
                     /locus_tag="P0_An_pond3_S8_coassembly_k141_133253_prodigal
                     -single_260"
     CDS             complement(138532..138957)
                     /product="hypothetical protein"
                     /codon_start=1
                     /transl_table=11
                     /translation="MSATTPGVEERLRIWGHNAPTAMLALQNVDPTGAWDNLVVIIAD
                     MRDPIARTLVDVIGQAEGVDIAAHEAKAEKKGQIPTAAVVLEVSIAVEVFKLLDHPAV
                     SDRLSLAPDAGHVRAVVISSGSATLLHPLATKLPVAGQS*"
     gene            138987..139469
                     /locus_tag="P0_An_pond3_S8_coassembly_k141_133253_prodigal
                     -single_261"
     CDS             138987..139469
                     /product="hypothetical protein"
                     /codon_start=1
                     /transl_table=11
                     /translation="MNPGVRFRLVNCAFATFKKPLDPEAVDAEIRRLAKEVFLDVLPV
                     TRTGDGKWWTILHPKFEGIGCSVSIQTKKRLRFHRASGDESAGWVQHVCQHNLAKKFN
                     GQCSDEGVLAPWSPGHNTTPTWREYFQMVFGHLPEMAEDLWKRQVAQLPDDLRTLAEK
                     *"
     gene            139512..139754
                     /locus_tag="P0_An_pond3_S8_coassembly_k141_133253_prodigal
                     -single_262"
     CDS             139512..139754
                     /product="Uncharacterized protein n=1 Tax=Pelagibaca
                     bermudensis (strain JCM 13377 / KCTC 12554 / HTCC2601)
                     RepID=Q0FLK0_PELBH"
                     /codon_start=1
                     /transl_table=11
                     /translation="MTFKTWINTFLSEKGIDPETVVEAEGPSGTNFIPVGCLVELMQS
                     APKHEQQGIKTMLVKIDFVNGSVLDYFKHLAKAVAQ*"
                     /db_xref="UniRef100_Q0FLK0"
                     /db_xref="Q0FLK0_PELBH"
     gene            139773..139970
                     /locus_tag="P0_An_pond3_S8_coassembly_k141_133253_prodigal
                     -single_263"
     CDS             139773..139970
                     /product="hypothetical protein"
                     /codon_start=1
                     /transl_table=11
                     /translation="MDDAYDPDPLPYIDPEREDWCPFCGGYHECLGICELPRRPPKAP
                     GSTAEANESAPPSPTGTLNGA*"
     gene            complement(139878..140258)
                     /locus_tag="P0_An_pond3_S8_coassembly_k141_133253_prodigal
                     -single_264"
     CDS             complement(139878..140258)
                     /product="hypothetical protein"
                     /codon_start=1
                     /transl_table=11
                     /translation="MTAPEEASGRALERQKLAASLREFQRQRGDRPTKEWILDTLATL
                     FGAVEREDIRVAKVFLPRELREQLDLSPRNLLWGAKVLTSKSRGSIEVEGEDLRPVQR
                     PRRARRGTLVRFSRRSWSLRRPSR*"
     gene            complement(140255..140575)
                     /locus_tag="P0_An_pond3_S8_coassembly_k141_133253_prodigal
                     -single_265"
     CDS             complement(140255..140575)
                     /product="hypothetical protein"
                     /codon_start=1
                     /transl_table=11
                     /translation="MRLLPKPEIQRLIAELKVELRNAVEDLQKYEELRVFSLPPLSAE
                     MPITWPDMTEFVGNLKMKIAQLRADLDDLEKAERERRPAIVRVTLNDLGLDDLPWERC
                     SSSS*"
     gene            complement(140572..141297)
                     /locus_tag="P0_An_pond3_S8_coassembly_k141_133253_prodigal
                     -single_266"
     CDS             complement(140572..141297)
                     /product="DNA ligase III n=1 Tax=Actinomadura atramentaria
                     RepID=UPI0003756F45"
                     /codon_start=1
                     /transl_table=11
                     /translation="MSDTIKFPKTPRLMHVMAEDLEHWRRYAAIVEEKVDGANVGIWF
                     DGGGSLKLQSRGHVLQGGASERQFAPFHGWAAERHDALEGALSIRYVLYGEWCFAKNK
                     SYYDALPDWFIGYDVLDRESDTFLATPARDAILAACRVAIAPRLWSGTFGKAPAFGSF
                     LGPSRLKTAHWREALLREATRAGVKDPMAETDDSDWMEGVYIRIEDDSSIVGRMKLHR
                     DGYEKVSSENWRRLPLIHNTRRP*"
                     /db_xref="UniRef100_UPI0003756F45"
                     /db_xref="A0A0F0HC62_NOCAE"
                     /db_xref="sbh:SBI_07386"
                     /db_xref="UPI0003756F45"
     gene            complement(141297..141473)
                     /locus_tag="P0_An_pond3_S8_coassembly_k141_133253_prodigal
                     -single_267"
     CDS             complement(141297..141473)
                     /product="hypothetical protein"
                     /codon_start=1
                     /transl_table=11
                     /translation="MKCPRCSSTRTRRPGVRDPRWKLGSQICLSCDYQGHWLEFCEAI
                     EDFDDKLAQRAQAS*"
     gene            complement(141498..141764)
                     /locus_tag="P0_An_pond3_S8_coassembly_k141_133253_prodigal
                     -single_268"
     CDS             complement(141498..141764)
                     /product="hypothetical protein"
                     /codon_start=1
                     /transl_table=11
                     /translation="MYSYDRRRVASKGWAALRFVAQHFRMSLEQAIRELSREGHPKTA
                     EALKQALKKYDDVGISFGSPITSTTKSREKADRLVGSTAGRGRK*"
     gene            141847..142086
                     /locus_tag="P0_An_pond3_S8_coassembly_k141_133253_prodigal
                     -single_269"
     CDS             141847..142086
                     /product="hypothetical protein"
                     /codon_start=1
                     /transl_table=11
                     /translation="VLRYQGLYGGKGPYLAFRGVQAVVSDSPAGYCASPDDVLREVTD
                     VDCYWLSYRRDEARARNLDEEVADIDFLLQELGSG*"
     gene            complement(142196..142795)
                     /locus_tag="P0_An_pond3_S8_coassembly_k141_133253_prodigal
                     -single_270"
     CDS             complement(142196..142795)
                     /product="Putative endonuclease n=1 Tax=Veillonella sp.
                     CAG:933 RepID=R5BRP8_9FIRM"
                     /codon_start=1
                     /transl_table=11
                     /translation="VQGRVAYVIYRIVHRDSGKSYVGLTSKGLKACWNQHVRRAARGE
                     DHPLARAIRKYGPESFERVVLEEVIGIEAANQAEQRWTTFFGSTVQDHGYNLTPGGGA
                     VCMDEAARRKLSERATAREAAMTREAKTRKSVEGVGRTSRGIEKRHRKETGRKEEGCA
                     STFATRSQEEKDPSTLRASSPNFRTVERDRPSAGSEKNS*"
                     /db_xref="UniRef100_R5BRP8"
                     /db_xref="R5BRP8_9FIRM"
     gene            143195..143539
                     /locus_tag="P0_An_pond3_S8_coassembly_k141_133253_prodigal
                     -single_271"
     CDS             143195..143539
                     /product="Uncharacterized protein {ECO:0000313|EMBL
                     :KKL61113.1};  TaxID=412755 species="unclassified
                     sequences; metagenomes; ecological metagenomes.;"
                     source="marine sediment metagenome.;""
                     /codon_start=1
                     /transl_table=11
                     /translation="MAKQPKELPPYPLKITIGDKYRRALGLMTEDEAREEFERLVQHR
                     MASQGVSREEAERVERYNLGYYAGYYDTDVRERVEKLFKAAHPIFGSTAISVTPKEAM
                     QKGEQLANRRLN*"
                     /db_xref="A0A0F9DHD5_9ZZZZ"
     gene            143611..144339
                     /locus_tag="P0_An_pond3_S8_coassembly_k141_133253_prodigal
                     -single_272"
     CDS             143611..144339
                     /product="Uncharacterized protein {ECO:0000313|EMBL
                     :KKK72355.1};  TaxID=412755 species="unclassified
                     sequences; metagenomes; ecological metagenomes.;"
                     source="marine sediment metagenome.;""
                     /codon_start=1
                     /transl_table=11
                     /translation="MSAWVTALQEHRRHPTFRVQQWAYSREWSFTCECSGEEREWRIC
                     ITALRDMIPETRASVERLFRHRQRAGSKKRKKDQRRADRKAKALLHRYLTKEQRWQLR
                     GTKAFDVTGQDGRSYLVTEGSCNNVRLIENGRPILSLCIVPDYTLPEYSVRPLPVYDL
                     MLAQKVLLESNIELFLRTARAWRFSDRTAFADAAFLLGEAARPAVEPADIDPQDVDEP
                     AAWIAARLQEANQGDEDEIAAENR*"
                     /db_xref="A0A0F8YFB5_9ZZZZ"
     gene            144314..144574
                     /locus_tag="P0_An_pond3_S8_coassembly_k141_133253_prodigal
                     -single_273"
     CDS             144314..144574
                     /product="hypothetical protein"
                     /codon_start=1
                     /transl_table=11
                     /translation="MKSQPKTGNEQGATGEMIVMNAEGDTKHYWNIHNWSEVEAAKET
                     FDVYKRKGFTAFSMIRGKQSKQLQEFDPAAGSILFVPLMAGG*"
     gene            144577..144879
                     /locus_tag="P0_An_pond3_S8_coassembly_k141_133253_prodigal
                     -single_274"
     CDS             144577..144879
                     /product="Uncharacterized protein {ECO:0000313|EMBL
                     :KKL80978.1};  TaxID=412755 species="unclassified
                     sequences; metagenomes; ecological metagenomes.;"
                     source="marine sediment metagenome.;""
                     /codon_start=1
                     /transl_table=11
                     /translation="VDQIIDWNHVYLLAWYDETGRGYLTTWDGDLPYVNVVVTGARPI
                     TMPLWAAEVPPGAGIMLVPPDRDTTREERLAFARESGGYLALGWYIAEGFSRPSSS*"
                     /db_xref="A0A0F9F3X2_9ZZZZ"
     gene            144888..145280
                     /locus_tag="P0_An_pond3_S8_coassembly_k141_133253_prodigal
                     -single_275"
     CDS             144888..145280
                     /product="hypothetical protein"
                     /codon_start=1
                     /transl_table=11
                     /translation="MKINPMMNAGIVLMHNDGTFELAPLQVFESASGSTVIRIGNNAL
                     FFTPDGEFDGFECHVPKDMSLSDSYGQRLTEAFIVQGANKGKAPAEPYFEPGSNGWKK
                     EVAAWDEPADPEKKGFVYLAKGPARDPD*"
     gene            complement(145277..145957)
                     /locus_tag="P0_An_pond3_S8_coassembly_k141_133253_prodigal
                     -single_276"
     CDS             complement(145277..145957)
                     /product="Deoxyadenosine kinase / Deoxycytidine kinase n=1
                     Tax=Giardia intestinalis RepID=V6U2P3_GIAIN"
                     /codon_start=1
                     /transl_table=11
                     /translation="MINPAASKRYRPLIWVEGIIGAGKTTFSREIAKRLRLRLIEEPV
                     DDNPYLERFYKDQKKWAFGMQMFLLYRRYLIQRLAADEAVGLTGYEGAILDRSLSGDR
                     VFAKMHMRAGNIEEIDWQTYEMSYDIMCRSLLPPTILVYLSVRPETAYERMRRRNRGA
                     EAGVSLDYLKSLEQGYEELLDEARHGLLPWAHAVHVVPIPWDVDTRTEEEWDAVAATI
                     LKTCHTSR*"
                     /db_xref="UniRef100_V6U2P3"
                     /db_xref="A0A0F9T5T0_9ZZZZ"
                     /db_xref="bag:Bcoa_1210"
                     /db_xref="V6U2P3_GIAIN"
     gene            146108..146269
                     /locus_tag="P0_An_pond3_S8_coassembly_k141_133253_prodigal
                     -single_277"
     CDS             146108..146269
                     /product="hypothetical protein"
                     /codon_start=1
                     /transl_table=11
                     /translation="MAHHKRRRPKSRRAGCLFCKMHKHQRAKHMRWAQPHQELRARED
                     EREQRREVA*"
     gene            146282..146428
                     /locus_tag="P0_An_pond3_S8_coassembly_k141_133253_prodigal
                     -single_278"
     CDS             146282..146428
                     /product="hypothetical protein"
                     /codon_start=1
                     /transl_table=11
                     /translation="MPRRAINSSCRDPENRSKKFCACGGHQGKRGKKRRRRWTRESPL
                     KQGP*"
     gene            complement(146425..146757)
                     /locus_tag="P0_An_pond3_S8_coassembly_k141_133253_prodigal
                     -single_279"
     CDS             complement(146425..146757)
                     /product="hypothetical protein"
                     /codon_start=1
                     /transl_table=11
                     /translation="MSAVQFTPEEEANLTPLDAAAADYMHVEALREGKIPPAWLCCSD
                     EARSEARQNVLEMLRLKTGLHRTTLDEAAQLVERSLPASLLAAWHRAELALKQGRAEG
                     NLHASFMG*"
     gene            complement(147534..147743)
                     /locus_tag="P0_An_pond3_S8_coassembly_k141_133253_prodigal
                     -single_280"
     CDS             complement(147534..147743)
                     /product="hypothetical protein"
                     /codon_start=1
                     /transl_table=11
                     /translation="MKGTCEICGQDDRFVGSFRLDDGRHFERVCGPCKLRITMTPERW
                     KSLERKIRHAVEVVDAQSPNTRKPQ*"
     gene            complement(147756..148112)
                     /locus_tag="P0_An_pond3_S8_coassembly_k141_133253_prodigal
                     -single_281"
     CDS             complement(147756..148112)
                     /product="hypothetical protein"
                     /codon_start=1
                     /transl_table=11
                     /translation="LCAVTEFISIRLARSTAMARTYDQKAVEILMGSGSEEARQAQLT
                     NLASHARAALENRFECPECGNLGPHQDNGRVGVDRSFCCANCGSHFDNPFVKSCCRDP
                     KVRGGRCVNCGTWIDD*"
     gene            148147..148734
                     /locus_tag="P0_An_pond3_S8_coassembly_k141_133253_prodigal
                     -single_282"
     CDS             148147..148734
                     /product="hypothetical protein"
                     /codon_start=1
                     /transl_table=11
                     /translation="MGQIIRCFLLEPVDRAEEMFRRFVFSDRAKVPCPLGSYHNASIT
                     LRRMPWNENSEGNGADNFNHQDPRWPKACKCDYAFEPTDQWQHSLTRLYARQDDKEVQ
                     TTLGDASTGAMWQADWLREFKRFAERATPDGHILIVRTPVGDWNIDGPSKNGPGWTRT
                     GTPPNITANPSIAMSDENGKCTFHAWMRNGYLVEC*"
     gene            complement(148741..148938)
                     /locus_tag="P0_An_pond3_S8_coassembly_k141_133253_prodigal
                     -single_283"
     CDS             complement(148741..148938)
                     /product="hypothetical protein"
                     /codon_start=1
                     /transl_table=11
                     /translation="MDIPVSDLEHLKKILDTWDASFIPEGTTVAHEQNAAVFRDKDGA
                     PRMAMPREDYEAILKWKREQK*"
     gene            complement(148942..149613)
                     /locus_tag="P0_An_pond3_S8_coassembly_k141_133253_prodigal
                     -single_284"
     CDS             complement(148942..149613)
                     /product="hypothetical protein"
                     /codon_start=1
                     /transl_table=11
                     /translation="MLKFLQQNFRPWLVVVGRGNDPRYISDPATDLDYSHRKAQIGFD
                     YQSGWGIGDSIERAYYYAVLRWIALQVGQKRLRFNREEFPGLKLKEAVPCIYYDCDPP
                     WPVFLDRPEKPFRWCWVDRLGVPRDKTSLIEHHLHLLYARYLEQPLPKEKGKKGRVFK
                     LREDAAKLLGRPIDMQDFMGLNMPVVTHEERIMLVKRLLGPELRQLIDPIRAEMKRLN
                     TLWRN*"
     gene            complement(149561..150283)
                     /locus_tag="P0_An_pond3_S8_coassembly_k141_133253_prodigal
                     -single_285"
     CDS             complement(149561..150283)
                     /product="Uncharacterized protein n=1 Tax=Kitasatospora
                     setae (strain ATCC 33774 / DSM 43861 / JCM 3304 / KCC
                     A-0304 / NBRC 14216 / KM-6054) RepID=E4N6I9_KITSK"
                     /codon_start=1
                     /transl_table=11
                     /translation="MKTPSMFVAHDASRTGKGQHLGYWTTSQVNDPYHLPWPGDFVDP
                     NWDPAERAAVASYLDAQPDVQHWQGFSFCRLGCGMVPGCTDKSDGVYVWPAGFSHYLR
                     AHNVKPPQEFIDHALGRAKQTKVAHPKFSLPGIYPLPDWVVEGGRAKVISEHGTLSVG
                     TVVTVHSFADENVNIELAAVASFTISGSTSRAFSVPSARELVYLSLHGLLDLGQLPQH
                     AGARPHAEVPPAELPPLARGRW*"
                     /db_xref="UniRef100_E4N6I9"
                     /db_xref="A0A0F6WA90_9DELT"
                     /db_xref="E4N6I9_KITSK"
     gene            150320..151234
                     /locus_tag="P0_An_pond3_S8_coassembly_k141_133253_prodigal
                     -single_286"
     CDS             150320..151234
                     /product="Uncharacterized protein n=1 Tax=Sorangium
                     cellulosum (strain So ce56) RepID=A9FP07_SORC5"
                     /codon_start=1
                     /transl_table=11
                     /translation="MRILFPSIPGRPRIADASFEQERHAAECAGFEVGFVDVEMNLGG
                     EVRLTDVDPGPTLYRGWILKPTDYERLAAAIAAKGGELITTPEQYRYACTLPAWYDDL
                     MGFTPKSVWFPKENVNEELLHVLPVMLFNEFGGKGGLIVKDYLKSQKHYWNDACYIPD
                     VRDGENVLRVVRQFLELQADSLFGGLVFRRYEPLKRIGAHLKSHMPLGNEWRFFFRDR
                     RFFYAAPYWSSKNGADYQGTAEPYMADVGALGLGVKSNFFALDLALTEEGNWIVIEVN
                     DGGSAGVPEGGRVSDFYEALRDARGARC*"
                     /db_xref="UniRef100_A9FP07"
                     /db_xref="A0A017ST19_9DELT"
                     /db_xref="scl:sce1853"
                     /db_xref="A9FP07_SORC5"
     gene            151228..151404
                     /locus_tag="P0_An_pond3_S8_coassembly_k141_133253_prodigal
                     -single_287"
     CDS             151228..151404
                     /product="hypothetical protein"
                     /codon_start=1
                     /transl_table=11
                     /translation="MLVSVAHVQSGGWVVTARPEIDPERLVLGVARDGTVVLQEEDAV
                     SPDEAEGDVILYWL*"
     gene            151425..151679
                     /locus_tag="P0_An_pond3_S8_coassembly_k141_133253_prodigal
                     -single_288"
     CDS             151425..151679
                     /product="hypothetical protein"
                     /codon_start=1
                     /transl_table=11
                     /translation="MGLRWQLGPKYTLRSPSGDMADVVVRRGENSGTGVCFESHTHSF
                     FIELPKECLMLPYEPHKPPTSPSKSRWEHINDVFELGKEP*"
     gene            complement(151676..152989)
                     /locus_tag="P0_An_pond3_S8_coassembly_k141_133253_prodigal
                     -single_289"
     CDS             complement(151676..152989)
                     /product="Uncharacterized protein n=1 Tax=Eubacterium sp.
                     14-2 RepID=S0JAV3_9FIRM"
                     /codon_start=1
                     /transl_table=11
                     /translation="MSKIQLTIKATYLSSWNAYHAVRELLQNGRDAEVDGFPLTVDWY
                     NDTLRIENTGATLPVKALLLGHTTKEGRADQIGKFGEGLKLAILVLVRAGHPVKIRSG
                     AEVWIPTLERSETFDEDVLMFRIEGGREDKCRVRIEIGGVSKETWTHMRACFLFIQKP
                     KKDEATDTYYGTLLTGADYRGRIYVKGIFVQTDPDLRFGYDLRDADLDRDRKMVESWS
                     LRYRTKDILLAALNQRPSLHDEFNELLHTPTTEVESLDSTNSAYGLNDNAAKIVADTF
                     RKQYGEDAVPVATLAESREIEHLGKRGVVVTKQLGAVLARTLGDALTVKENLKKEVVR
                     TYSWSDLDDVERDALTVAIDMVNPVEPILISDVDIVDFRTGLLGQFKDSRVLIAKSCL
                     NDSNETLRVLIHELAHRQGDDGEKKHVHRIEDIWKGVVATLRNRA*"
                     /db_xref="UniRef100_S0JAV3"
                     /db_xref="S0JAV3_9FIRM"
                     /db_xref="dku:Desku_0933"
     gene            complement(153026..153541)
                     /locus_tag="P0_An_pond3_S8_coassembly_k141_133253_prodigal
                     -single_290"
     CDS             complement(153026..153541)
                     /product="hypothetical protein n=1 Tax=Aureimonas
                     ureilytica RepID=UPI0003757922"
                     /codon_start=1
                     /transl_table=11
                     /translation="VETAVYGKNAPKKGRAPAVALVNPWFTGDRISMALDSKKRLPRE
                     ERMKGYREVELRQHDEFFDQFEPDIVPVAVELRPNAESLPLFVHPERALYIFGPEDGT
                     LGGAYLRRCHRFVVIPTRHCVNLAAAIYLVLYDRSVKLNPSATIYDTLAEQRFWTDND
                     DLDKQLGLSMS*"
                     /db_xref="UniRef100_UPI0003757922"
                     /db_xref="A0A0G1W2P1_9BACT"
                     /db_xref="aav:Aave_2330"
                     /db_xref="UPI0003757922"
     gene            complement(153567..154115)
                     /locus_tag="P0_An_pond3_S8_coassembly_k141_133253_prodigal
                     -single_291"
     CDS             complement(153567..154115)
                     /product="Uncharacterized protein n=1 Tax=Pandoravirus
                     salinus RepID=S4W408_9VIRU"
                     /codon_start=1
                     /transl_table=11
                     /translation="MDVPPVDTPATRICTVCHEEKSLETDFRTQINGKYGRQSACKAC
                     AQKVLIAYRQTPKGKAKYLEYARRHRQKAGYAEKHRAYRLRPKPIWRSYLSGAEKRGL
                     PFDFTLEEFTARFWQKPCWYCGEVLSTAGADRIDSTKGYTQDNTVPCCSVCNFMKLRT
                     GQDEFIAKCRQIAEHCSRSHDK*"
                     /db_xref="UniRef100_S4W408"
                     /db_xref="S4W408_9VIRU"
     gene            154180..156486
                     /locus_tag="P0_An_pond3_S8_coassembly_k141_133253_prodigal
                     -single_292"
     CDS             154180..156486
                     /product="Uncharacterized protein n=1 Tax=Serratia phage
                     phiMAM1 RepID=K7YIT8_9CAUD"
                     /codon_start=1
                     /transl_table=11
                     /translation="MINSYAVDQNLWLVRQELSGVPTAKVAVEPPTNHIAIIDCSGSM
                     WGDLPKIREQLKNRIPKLMKKGDTLTLIWFSSRNQFGVLIEGEPVATLPELQEVHHAI
                     DRYLQPIALTGFTQPLEEVSKVVGRLKKKNSNPFAMVFMSDGWDNQGSQAEILKAVEQ
                     AAKSLSSTTIVEYGNYADRQLLAKMAEKAGGAFIHSENFDRYAPVFEAAIAKQVSGAP
                     RVEVKIPGDVIGGFAFALDAGNLLTFEVNDGKIAVPEDKADLWYLSPIAVGDKGRELV
                     DITKEGNKANLAVEGDLKAIAGVYAAISLFSVRMLPQVVLPLLKATGDVKLIQQFGGC
                     FGKQAYSEFMNATKASAFDAKTRCSAGWDPTRVPPDDAFTVLDFLRVLNSDDSNRVLV
                     DSKDFAYTRIGRPAIPVVEKDANGNELPKLEFEAADAPDGYPVSTLTYNEERPNISIL
                     IRKDGTVDLSKRLKGSGFDKKIPKQFKTFIFRNYAIIKDGIINVTRLPVRMTGGTVRQ
                     LIDAGLPMEAVLGLEGEDASKAVGRVKKASKDRPISFVVDLKSLPVINRNMIKAMSAK
                     DFFEKQWELTKARATQKVLNGIKKDKFPRESEGFKVLYGEDGAEWLKGLGITDYSGFG
                     PKTALAEAQDQYMGKELKVSLKGLSSLPSVKEAREKIASGKATARHELLRPALKSVEE
                     FEASDVLKKAKDQGKVYEAWLDDQLSDAKIQVKKLLYQVSQIRFGVIVGQTWFTEFKS
                     LDEQSLDITVDGQKISATAELKEVPVDI*"
                     /db_xref="UniRef100_K7YIT8"
                     /db_xref="K7YIT8_9CAUD"
     gene            156530..156748
                     /locus_tag="P0_An_pond3_S8_coassembly_k141_133253_prodigal
                     -single_293"
     CDS             156530..156748
                     /product="hypothetical protein"
                     /codon_start=1
                     /transl_table=11
                     /translation="MTLIWKNIREGDDYLLISTDDRFVVKRAVVGTLAEACLFRYTVS
                     NLVTGKTEPTDTLQEARRIALQWAEDKP*"
     gene            complement(156745..156972)
                     /locus_tag="P0_An_pond3_S8_coassembly_k141_133253_prodigal
                     -single_294"
     CDS             complement(156745..156972)
                     /product="hypothetical protein"
                     /codon_start=1
                     /transl_table=11
                     /translation="MTTNRVDFPMFELVGPPCESPGCKGVLVDHLSLKTKEFFRRCSV
                     CEREFHRMPASEKLAWAKRVIERVLKGEKKN*"
     gene            complement(156969..158018)
                     /locus_tag="P0_An_pond3_S8_coassembly_k141_133253_prodigal
                     -single_295"
     CDS             complement(156969..158018)
                     /product="hypothetical protein n=1 Tax=Sphingomonas sp.
                     PAMC 26605 RepID=UPI00026CB9A1"
                     /codon_start=1
                     /transl_table=11
                     /translation="MPSDDPLRSAREAAASAVRHLVRAHPEYQHTPSRDDLVTMGKQL
                     WEESYRHSQDDVEAYHRLATAMGLVLKFGDVYQKTMASSFMLLPMEQIMSFWSARWAD
                     QAFPIFQMGHKYAAALMATSVTVDAEDIRAPFKAFMIDVPSGVLSIEDPESKQLHDIR
                     YVLAHHLKNGDGEMVWSFLALTTGRISVWQHGATIERMLEVPNDEDGRDWSSYSFGME
                     VDDRDQRVQFLLQRLILNTCLAVTTVGNSRPIGRTSNMSPGELRASAEPIVRVFQVGK
                     PISLDCRMAVHDYLEGRRAGHRLSVQVLVGGHWKRQPYGPKSSLRKVIWREPYWRGPE
                     DAPILVRPHKLGDNE*"
                     /db_xref="UniRef100_UPI00026CB9A1"
                     /db_xref="F9NV84_PROAA"
                     /db_xref="msa:Mycsm_07140"
                     /db_xref="UPI00026CB9A1"
     gene            158078..158572
                     /locus_tag="P0_An_pond3_S8_coassembly_k141_133253_prodigal
                     -single_296"
     CDS             158078..158572
                     /product="hypothetical protein"
                     /codon_start=1
                     /transl_table=11
                     /translation="MYTSERSAVTAIRELGAGWNVIPYDDYERGALGYCAIRPSEERT
                     FQWALFGQPLKSEVEQVDAPTLVRFVEGEPPEALRTCDDPKSRHLGFVSYRDAANGRS
                     VVRRTSLTQVKMLDPGTKAIFMGYRRRFGSYRDREATAKAIKPYGRLRVWLMRALRLF
                     FPLR*"
     gene            complement(158682..158909)
                     /locus_tag="P0_An_pond3_S8_coassembly_k141_133253_prodigal
                     -single_297"
     CDS             complement(158682..158909)
                     /product="hypothetical protein"
                     /codon_start=1
                     /transl_table=11
                     /translation="MGTTKFAIGDRVGFSAEFIRSVGAGPTDDLWRKHGVVVGYIGDR
                     MVRVKFDGEETPRTISACNLAKPGGLRYVKD*"
     gene            158940..159554
                     /locus_tag="P0_An_pond3_S8_coassembly_k141_133253_prodigal
                     -single_298"
     CDS             158940..159554
                     /product="id=2799761 bin=GWB1_Spirochaetes_59_5 species
                     =unknown genus=unknown taxon_order=unknown
                     taxon_class=unknown phylum=unknown
                     tax=GWB1_Spirochaetes_59_5 organism_group=Spirochaetes"
                     /codon_start=1
                     /transl_table=11
                     /translation="MRKIASPEELQSELRRLMAYCGGPEKPSRAKLATELNGLADRMA
                     ATSEAEVKLTVTFTHALDSGEKRIFLEAVREALTTYRNRFKGREKDVVDAFLDYDPYT
                     EETKEASLRTARDSVLDYILDQNDLGDIYGKLMDEDEQSAELFKDVIDKLGAKLKLGS
                     GEQEALSRVLDIVKRGKSWQIDLLRNNVFKAANALGIRLPSGMF*"
                     /db_xref="GWB1_scaffold_1297_46"
                     /db_xref="89410483"
     gene            complement(159580..159735)
                     /locus_tag="P0_An_pond3_S8_coassembly_k141_133253_prodigal
                     -single_299"
     CDS             complement(159580..159735)
                     /product="hypothetical protein"
                     /codon_start=1
                     /transl_table=11
                     /translation="MKLPRRRNLELVVVLLNDPTRLRTRNVHPPKGGSAKRRPRNSNR
                     RRRIFGE*"
     gene            complement(159732..159938)
                     /locus_tag="P0_An_pond3_S8_coassembly_k141_133253_prodigal
                     -single_300"
     CDS             complement(159732..159938)
                     /product="hypothetical protein"
                     /codon_start=1
                     /transl_table=11
                     /translation="MPSLSKAQRQLLAEVADAKYGPKYAVEWYPPVQKLLALGYIKSD
                     GGSDCKWVVTEAGKAALAKIKSKP*"
     gene            complement(159941..160480)
                     /locus_tag="P0_An_pond3_S8_coassembly_k141_133253_prodigal
                     -single_301"
     CDS             complement(159941..160480)
                     /product="hypothetical protein"
                     /codon_start=1
                     /transl_table=11
                     /translation="MSVTFRSNVSSVKKTTKTEPCLCSQMADSWILMIDGEDSEAIRE
                     DLRAHANPECPLCKGTGVEEVEESDAPELDLNEGNAHSLFSALGIEWDPCGQMGIADA
                     HRALMRARSRKDLRAFTREEEVTYGAPRADENGVVELRPLRSYSQALTVEQVQERIGR
                     FASFVEQSSSRGATAIAWS*"
     gene            complement(160528..161376)
                     /locus_tag="P0_An_pond3_S8_coassembly_k141_133253_prodigal
                     -single_302"
     CDS             complement(160528..161376)
                     /product="Integrase family protein n=1 Tax=Rhodopirellula
                     sallentina SM41 RepID=M5TY82_9PLAN"
                     /codon_start=1
                     /transl_table=11
                     /translation="MRLSEDFSGARSDEHLVELWLAGRPGTTSETYRATTTHFFAFLA
                     DRQISLQDATVADVVAWTLTVDGAPATRARHVSAIKSLLTFAERTGYTVFNVGKAIRC
                     PKVPDLIHERIVDEETIQDVFLHATSARDRALVLLLYYSGARISEVCGLRFRDLRGTN
                     VTFVRAKGCKVRTVPIPMFVMDALLALRLSNDPDEAFVFRSFRDRPLSRGTAWYIVRQ
                     ITDEAAVEMSPHWFRHANASHALDAGAPIHLVQKCLGHANVSTTSRYLHVKPDQGASR
                     FLSVMV*"
                     /db_xref="UniRef100_M5TY82"
                     /db_xref="gbs:GbCGDNIH4_7179"
                     /db_xref="M5TY82_9PLAN"
     gene            161436..161648
                     /locus_tag="P0_An_pond3_S8_coassembly_k141_133253_prodigal
                     -single_303"
     CDS             161436..161648
                     /product="hypothetical protein"
                     /codon_start=1
                     /transl_table=11
                     /translation="MLPGERWKNLRTGELVRIEVQAFGLLSFSVLRDGEWQMCRHVWD
                     AEQFRKEFVIVPAVGRRSTNPSRNVH*"
     gene            161638..161913
                     /locus_tag="P0_An_pond3_S8_coassembly_k141_133253_prodigal
                     -single_304"
     CDS             161638..161913
                     /product="hypothetical protein"
                     /codon_start=1
                     /transl_table=11
                     /translation="MSTEQPRIGSLWHRRSDPSTLALVQGVEELAGTAGRYLVKLELV
                     DQDRRTIPGPVGAKSPWEKDTAFHEKWRPYQSRYDMLRDETFFDSVG*"
     gene            161950..162162
                     /locus_tag="P0_An_pond3_S8_coassembly_k141_133253_prodigal
                     -single_305"
     CDS             161950..162162
                     /product="hypothetical protein"
                     /codon_start=1
                     /transl_table=11
                     /translation="MNLVELLDALGRTKAVTWRSKDDGRLVRITGRDDNNLLVVDYQQ
                     EPDGSWVQADVAWEVPDFLRAFDPVR*"
     gene            162166..162450
                     /locus_tag="P0_An_pond3_S8_coassembly_k141_133253_prodigal
                     -single_306"
     CDS             162166..162450
                     /product="hypothetical protein"
                     /codon_start=1
                     /transl_table=11
                     /translation="MPIDEKIARLNRPSPEPVKIEYKRWRNKDKGYIVEVFEVRNFSG
                     KHGFHSVVVTEREGTERRVSWPARTFMRVFEPCGRRLRRLSRWERIDRGD*"
     gene            complement(162485..163141)
                     /locus_tag="P0_An_pond3_S8_coassembly_k141_133253_prodigal
                     -single_307"
     CDS             complement(162485..163141)
                     /product="hypothetical protein"
                     /codon_start=1
                     /transl_table=11
                     /translation="MKRLLLLALPVLVGATEAPRCPEDMVWVKSSRTCIDRYEWPNQQ
                     GMRPAIAMTGAASIFDRANGLVMDAETLCKTVGKRPCELDEWIAACRGPRGSDYPFGS
                     KLPERKPTPEEAKCNYAQFYQEPDERKVFLRDEAELKRLNQADPSGTRGCRSASGAED
                     MMGNVEEWIRCPTWLSPNGWCLAGRYWSIPEPCYRMVTDHDPGWHYYETGFRCCSDPG
                     *"
     gene            complement(163141..163506)
                     /locus_tag="P0_An_pond3_S8_coassembly_k141_133253_prodigal
                     -single_308"
     CDS             complement(163141..163506)
                     /product="hypothetical protein"
                     /codon_start=1
                     /transl_table=11
                     /translation="VASTPEPVYIGKMQFAQLFEVGARWRHREQDFVVVISRVIEAGH
                     YALAFVDGLSRDYVGISTEGVSDLRLERSFQPVDEMTRFILYGDWTSEDLLLHFEPLL
                     LRPTRYEQIADGGLFPEVT*"
     gene            complement(163606..163947)
                     /locus_tag="P0_An_pond3_S8_coassembly_k141_133253_prodigal
                     -single_309"
     CDS             complement(163606..163947)
                     /product="hypothetical protein"
                     /codon_start=1
                     /transl_table=11
                     /translation="VLAKKEPRKRKAPAKKCRAQIEAPPRKAPPRKPRYKPGVVPRRG
                     RKSTIQLTQMQTAVLHILRTMDPEPQASWDIAKFLKLAESTCRYHLGNLVKKGLATVM
                     KQDHRVFYLPT*"
     gene            complement(164030..165490)
                     /locus_tag="P0_An_pond3_S8_coassembly_k141_133253_prodigal
                     -single_310"
     CDS             complement(164030..165490)
                     /product="hypothetical protein"
                     /codon_start=1
                     /transl_table=11
                     /translation="VPADNPLVGETWELTDPSTNTAAQAVITEVLAGGPETAAIIRLV
                     NRLGRIITFPRRSLLLTWRFVHPAVSHPCWYASRPGGCVRPGVLQVNDEREWVWVCDR
                     HLPVGRQAMLPFDQPNDRAMVAEDRCPRCNRSLQHPGSGSRATTAGSVLNNCGGCGSS
                     WVLLFGRGDESEGNHLRDQIREAAAALQGHNNIRALVGFRAWASLRIPGGNQSSSLIG
                     GVPVEQHPGARGANNVVVIGDRPATTNRIEIRAREPLRIVREVNALAPIPIERQPLSQ
                     LTPAIGSLWREFHGQQLVEVTNVTMDFGGEERVEYRFGPSSFDGDALPVRQFLSRFVI
                     AKRISVGAMPPPKPVPLGPQAGETWWSHRTGQPIFVLATRIIEGNERRIAYRTAGTRD
                     SNEQTCDVNVDEFLSEFRIEPSNPACLVGEEWTDDEGVLIRVQEIRMNRREVVGVNAM
                     GHFHIVPLATFAAKFRKVVRRSVYERLLDDESFEDI*"
     gene            165545..165724
                     /locus_tag="P0_An_pond3_S8_coassembly_k141_133253_prodigal
                     -single_311"
     CDS             165545..165724
                     /product="hypothetical protein"
                     /codon_start=1
                     /transl_table=11
                     /translation="MRWQIRTSYDRWLAKDDQGFYTTQRAKALVFEDHVEAEQALEKA
                     QAQLSWLPLELAETP*"
     gene            165721..166098
                     /locus_tag="P0_An_pond3_S8_coassembly_k141_133253_prodigal
                     -single_312"
     CDS             165721..166098
                     /product="Uncharacterized protein n=1 Tax=Agrobacterium
                     phage 7-7-1 RepID=J7FA62_9CAUD"
                     /codon_start=1
                     /transl_table=11
                     /translation="MKVLVFGSRKWVEQMPISRELDLFPPRTIVVHGKARGADNIGGY
                     VAKQRGLEVREYPADWEQYGKAAGVVRNQKMLDEEHPDKNGIYFDVALCFHEDPNLGK
                     GSADMRARLEKADPPIEIRVFRK*"
                     /db_xref="UniRef100_J7FA62"
                     /db_xref="A0A0G1YQJ4_9BACT"
                     /db_xref="pbs:Plabr_0991"
                     /db_xref="J7FA62_9CAUD"
     gene            166284..166688
                     /locus_tag="P0_An_pond3_S8_coassembly_k141_133253_prodigal
                     -single_313"
     CDS             166284..166688
                     /product="hypothetical protein"
                     /codon_start=1
                     /transl_table=11
                     /translation="MKKHTHAIRNLRQSLAELTNQKRQVKGQIQALKLDAAGKRRPET
                     GPERSRLWMDYVWATRPHARAIHLALGMLQGTPYSAMEPRCAKDNPPPTYGIFKAIQA
                     ACGEDEALKAEWTLERIQAHIDGKQPTVQEAA*"
     gene            166685..167881
                     /locus_tag="P0_An_pond3_S8_coassembly_k141_133253_prodigal
                     -single_314"
     CDS             166685..167881
                     /product="Putative uncharacterized protein id=3967680 bin
                     =GWB1_Spirochaetes_59_5 species=Methylomonas methanica
                     genus=Methylomonas taxon_order=Methylococcales
                     taxon_class=Gammaproteobacteria phylum=Proteobacteria
                     tax=GWB1_Spirochaetes_59_5 organism_group=Spirochaetes"
                     /codon_start=1
                     /transl_table=11
                     /translation="MNTVEEAQEFFEKVKGLPLKECWKAAKQLSEEVQSAYHEIAKNS
                     YFVPENACVECRYEKESPSGAYRIVVTPFHTSPGYGNHSQGLVYRKGSDEPIAEVRRN
                     YGQFPFLFVEGHPKGDFLVCGEDYQGQTVVELSTGRRRSFLPEEAKEGFGFCWAGYRY
                     EPSAQILVVDGCYWACPYEYRFYDFSDPMEGWPQIEPEEGVDRDDHWPTFEPDGTIRC
                     YQTESSDDDDDEAKRGIAATRTFRREGLKLVQVSEEVTEKEQERRRKNKEASEAYEKW
                     LADFKANDPLYVLCKKTVEEDPAFSPEDHIGIDVTHKGWCPDFDKQERRMCRRIVDQR
                     SKEGKEQGSPGTTIDIEWGMETGPIKLVLYREGKHVEDKFFGHSVEAMQEALVYAKGF
                     VTGGAP*"
                     /db_xref="GWB1_scaffold_7530_4"
                     /db_xref="mmt:Metme_4565"
                     /db_xref="86109970"
     gene            167878..168180
                     /locus_tag="P0_An_pond3_S8_coassembly_k141_133253_prodigal
                     -single_315"
     CDS             167878..168180
                     /product="hypothetical protein"
                     /codon_start=1
                     /transl_table=11
                     /translation="VSNDEPRTTLDIIRGLLEFAQEREWVGEYMSCARGCCRYWKVHC
                     LECGADQGEPGSDAYQKHEPGCRLAASIREAEAFLAVEDEIDHGRGYDEALPDHPA*"
     gene            168152..168466
                     /locus_tag="P0_An_pond3_S8_coassembly_k141_133253_prodigal
                     -single_316"
     CDS             168152..168466
                     /product="Gp84 n=1 Tax=Mycobacterium phage Myrna RepID
                     =B5LJ90_9CAUD"
                     /codon_start=1
                     /transl_table=11
                     /translation="MKLFLITRRDLPAGQQAVQAAHAMRQFQHDHQDIERVWFENSNT
                     LALLEVPNEPELEQLLERARWRGVAVSAFREPDRHNELTAVAIEPAGAGICRKLPLAL
                     AG*"
                     /db_xref="UniRef100_B5LJ90"
                     /db_xref="87129209"
                     /db_xref="B5LJ90_9CAUD"
     gene            168489..168881
                     /locus_tag="P0_An_pond3_S8_coassembly_k141_133253_prodigal
                     -single_317"
     CDS             168489..168881
                     /product="hypothetical protein"
                     /codon_start=1
                     /transl_table=11
                     /translation="MASEAKVGEPCPVCKWKVVLNEPVDREPFKTCSVFCEVSSKREI
                     AEFVEAKPGDQCAYPCPECGNPTYGEWRPDAPKQCVCDDCGPKIRSRTCLDLLKESRD
                     YLNDLPGDPAEELIARIDDALREIKKNR*"
     gene            168943..169560
                     /locus_tag="P0_An_pond3_S8_coassembly_k141_133253_prodigal
                     -single_318"
     CDS             168943..169560
                     /product="HNH endonuclease n=3 Tax=Salmonella phage
                     FelixO1 RepID=K9K9T6_9CAUD"
                     /codon_start=1
                     /transl_table=11
                     /translation="MLCPTCRKNKPETEFYLHWTPPRRSCKDCVKKAGRRQRLQRAER
                     SNPEHAEAIRLHRAKQARPEGHKWCERCCSFKPLVEFSESSLKRGGWCRECYNVYSVQ
                     RVMTLKGRAIDFLGGACSRCGFRGHPAAFDFHHHDPHGKEMSWGDSLRKKSWKGMQEE
                     LKKCRLLCRCCHSIIHSRFNLDGSPNSEYVPVNPSKTDRRCVVPG*"
                     /db_xref="UniRef100_K9K9T6"
                     /db_xref="Q6KGL2_BPFO1"
                     /db_xref="K9K9T6_9CAUD"
     gene            169563..169772
                     /locus_tag="P0_An_pond3_S8_coassembly_k141_133253_prodigal
                     -single_319"
     CDS             169563..169772
                     /product="hypothetical protein"
                     /codon_start=1
                     /transl_table=11
                     /translation="MHVNHRRTNKFRPKHHGRRSYAYWMIYSMKPMRRESWQLRRAHA
                     RDLITRERFEELPDVYPKDIIWRYW*"
     gene            complement(169805..169889)
                     /locus_tag="P0_An_pond3_S8_coassembly_k141_133253_prodigal
                     -single_trna_50"
     tRNA            complement(169805..169889)
                     /product="Sup"
     gene            complement(169907..169999)
                     /locus_tag="P0_An_pond3_S8_coassembly_k141_133253_prodigal
                     -single_trna_49"
     tRNA            complement(169907..169999)
                     /product="Pseudo"
     gene            170028..171041
                     /locus_tag="P0_An_pond3_S8_coassembly_k141_133253_prodigal
                     -single_320"
     CDS             170028..171041
                     /product="Putative fusion protein (N:peptidase-C
                     :desuccinylase) n=1 Tax=Desulfobacterium autotrophicum
                     (strain ATCC 43914 / DSM 3382 / HRM2) RepID=C0QH42_DESAH"
                     /codon_start=1
                     /transl_table=11
                     /translation="MAAPRIIRATAPVPKYEQKEPSACGPAALRSVLLSYGKDVSEKR
                     LSELAGTTKEKGTTPQGLVHAAEELGFKAKAFEESTFKQLDDLVMNQDLPVIVSWYSP
                     RGYVEGHYSVVTKVDEKHVHIMDPQDGTNRALARDDFQALWFDFEIAKQLKGLHRRQM
                     VVVKNPAKKTAGRPYSNSHDRMDYYRPHLKSDLSRELLDRINHGDLGRASGMIVRSVN
                     GEVIRNTGADLDFTTGGNPGRYRYVPHGEIWVEMVLRPSDVTGVIVHEGVEAILMINF
                     GLSYDDAHDIANEHEWQIRQGIEAGLIEVRSYADAVRIADERIRGQGSSTMPSISSSR
                     RMT*"
                     /db_xref="UniRef100_C0QH42"
                     /db_xref="dat:HRM2_25970"
                     /db_xref="88309347"
                     /db_xref="C0QH42_DESAH"
     gene            complement(170990..171550)
                     /locus_tag="P0_An_pond3_S8_coassembly_k141_133253_prodigal
                     -single_321"
     CDS             complement(170990..171550)
                     /product="10 kDa chaperonin id=4150585 bin
                     =GWC2_Planctomycetes_45_44 species=Planctomyces
                     brasiliensis genus=Planctomyces
                     taxon_order=Planctomycetales taxon_class=Planctomycetia
                     phylum=Planctomycetes tax=GWC2_Planctomycetes_45_44
                     organism_group=Planctomycetes organism_desc=Novel; good"
                     /codon_start=1
                     /transl_table=11
                     /translation="MSTEPFRRGQVDCAQDRYENCPFASVGGLEARARLVAPSYISKD
                     QAGRYLEGYAKAALEMYGEDWQTCEFTWRHVLTIPGKEGSMATKFKPLHDNVLVKRKD
                     AETITKGGLHIPQTNQKKSRIGEVIAVGPGRFIEGSNEKRRAIGLEVGQTVCFQGAFG
                     HDIELDGEEGYVILREEEIEGIVEEP*"
                     /db_xref="gwc2_scaffold_26403_7"
                     /db_xref="dte:Dester_0836"
                     /db_xref="88602714"
     gene            complement(171547..172467)
                     /locus_tag="P0_An_pond3_S8_coassembly_k141_133253_prodigal
                     -single_322"
     CDS             complement(171547..172467)
                     /product="Putative secreted protein n=1 Tax=Sorangium
                     cellulosum (strain So ce56) RepID=A9EYQ1_SORC5"
                     /codon_start=1
                     /transl_table=11
                     /translation="MKRLLLLFILGCNSGSAAVETIPSAAATTASEAPAPTVESTATA
                     EPAPPQERLLAQFTTRFLAGPKVDGRVQNISLLATKLADVTVAPGQEFSFNQTVGPRT
                     EALGFKSATTLFMGEKTEGIGGGSCQVSSTLYAAVMHAGVTITDRRPHSRPSAYIEQG
                     LDATVSYPKECQSKKPDPAVCYDLKFSNPYSFPLHIRSEVSQELDKDEKRSLTISVFG
                     DGITPKIETQWKAWSTPPFEPRYRRVHFWKNDRKRLKQAGQPGLEGARYWTLTYADGH
                     VEKREVISRYKPVPEVWEVGMEWQDPEAVE*"
                     /db_xref="UniRef100_A9EYQ1"
                     /db_xref="scl:sce7395"
                     /db_xref="A9EYQ1_SORC5"
     gene            complement(172464..172991)
                     /locus_tag="P0_An_pond3_S8_coassembly_k141_133253_prodigal
                     -single_323"
     CDS             complement(172464..172991)
                     /product="hypothetical protein n=1 Tax=Deinococcus sp.
                     2009 RepID=UPI0003B4B94C"
                     /codon_start=1
                     /transl_table=11
                     /translation="MSINYARGDATKPNGSGPRLILHCANDAGLWGKGFVLALSKRWP
                     FAEEAYRAWAAMEKSNICESIKPEWIDRVCTTGPLQLGEVQLVLVAPKLWIANLIGQH
                     GIEMWPDNRPPIRYDAIQHGLQKVYRYVQIHSASVHMPRMGSGLAGGNWSAVEKLVQV
                     ELATKGVSVTVYDLP*"
                     /db_xref="UniRef100_UPI0003B4B94C"
                     /db_xref="bth:BT_1257"
                     /db_xref="Q8A8B0_BACTN"
                     /db_xref="UPI0003B4B94C"
     gene            complement(172966..173553)
                     /locus_tag="P0_An_pond3_S8_coassembly_k141_133253_prodigal
                     -single_324"
     CDS             complement(172966..173553)
                     /product="Uncharacterized protein {ECO:0000313|EMBL
                     :KKL91512.1};  TaxID=412755 species="unclassified
                     sequences; metagenomes; ecological metagenomes.;"
                     source="marine sediment metagenome.;""
                     /codon_start=1
                     /transl_table=11
                     /translation="MPRGSSPRPPAHVIGQAFSHWKVLDLTFTLTPRGRRSYLALCRC
                     ACGSEKLVMVSSLRAGRSTSCGCNKERYEKTRGSRSTQFTGYEEISGTRWSKIRRGAL
                     RRGLPFRIAIEEAWALFVSQGRCCALTGEPLQFDRRKGFLASLDRIDPSKGYTLGNVQ
                     WVSKTVNIMRNVLSIPEFVGLCRKVVQHEHQLRQG*"
                     /db_xref="A0A0F9IWP6_9ZZZZ"
                     /db_xref="GWB1_scaffold_1776_26"
     gene            complement(173887..174564)
                     /locus_tag="P0_An_pond3_S8_coassembly_k141_133253_prodigal
                     -single_325"
     CDS             complement(173887..174564)
                     /product="Uncharacterized protein n=1 Tax=Burkholderia
                     phymatum (strain DSM 17167 / STM815) RepID=B2JCY4_BURP8"
                     /codon_start=1
                     /transl_table=11
                     /translation="MPKSKDLTGLRFGRLVVLGLATKTPGNPNRRWGAQCDCGLLTVV
                     FGMDLTSGRTLSCGCLRRDILKAHPPPLVHGQAKRLGKRPSSEYIAWSGIRARCLNIN
                     DKAYPQYGGRGIKICERWSRFENFFADMGCRPSPQHSIDRYPDNNGNYEPSNCRWATP
                     GQQARNRRSSRFLSFRGETLTLAAWTEKMSIPYGTLRRRLERGWKTDRALTTPVDATR
                     RNGRFKG*"
                     /db_xref="UniRef100_B2JCY4"
                     /db_xref="bph:Bphy_1861"
                     /db_xref="B2JCY4_BURP8"
     gene            complement(174564..176024)
                     /locus_tag="P0_An_pond3_S8_coassembly_k141_133253_prodigal
                     -single_326"
     CDS             complement(174564..176024)
                     /product="Uncharacterized protein n=1 Tax=Methylibium
                     petroleiphilum (strain PM1) RepID=A2SNB9_METPP"
                     /codon_start=1
                     /transl_table=11
                     /translation="MADALVVDRKGLARKLNKRPKAFIVFELLQNSWDEDVHRVSVTA
                     EMLPGRPVCHIAVEDDCPEGFADLRSIYTLFRDSKKGPDPTKRGRFELGEKLVLALAL
                     RAKVTTTKGTVTFEGDERHETREKRPAGTIFEGDFRMTREEFAEICQQVHMLFPPKDI
                     ETTFNGQPLVCRKPTSTFETTLQTIRIDEEGNLKATERKTEVRVYETRNGEEAHVYEM
                     GIPVVPTGDKWHYDVQQRVPVNWERNNVPPAFLKTLRVEVLNAMHPCINRDEATSTWV
                     SEAIEDARVEPKALYGVVTKRFGEKSVIYDPSDPEGTKIAMSQGYTVIPGGALSKGTW
                     DNIRNHSTRLPAGQVTPSPKPYDPNGRPERVISRDEWTPDMWRMAEFAEGLFHKLIDE
                     ECSVYIVTEPQAPWTANFGGQGILGYTLCLNFGRLGKKWFSRPKRDEVLLSLLIHEFA
                     HHFSLDHLSARYHDGLCSLGAKLALVALNEPTFFSD*"
                     /db_xref="UniRef100_A2SNB9"
                     /db_xref="mpt:Mpe_B0283"
                     /db_xref="A2SNB9_METPP"
     gene            complement(176168..176263)
                     /locus_tag="P0_An_pond3_S8_coassembly_k141_133253_prodigal
                     -single_327"
     CDS             complement(176168..176263)
                     /product="hypothetical protein"
                     /codon_start=1
                     /transl_table=11
                     /translation="MSRVEKDDSFRAIRAAAEAQGWLVEETAKKH*"
     gene            176410..176730
                     /locus_tag="P0_An_pond3_S8_coassembly_k141_133253_prodigal
                     -single_328"
     CDS             176410..176730
                     /product="hypothetical protein"
                     /codon_start=1
                     /transl_table=11
                     /translation="MKQLLSLLALVLATLISVSASAGECLAGDAPMGPNCVHVEERSA
                     RLPMTTVYQVKDDRASTVWMGLGTVKKSTKSYLIIEELVGTPDGRLSTELVKHNWTGT
                     VYEP*"
     gene            176754..177239
                     /locus_tag="P0_An_pond3_S8_coassembly_k141_133253_prodigal
                     -single_329"
     CDS             176754..177239
                     /product="Uncharacterized protein {ECO:0000313|EMBL
                     :KKL55285.1};  TaxID=412755 species="unclassified
                     sequences; metagenomes; ecological metagenomes.;"
                     source="marine sediment metagenome.;""
                     /codon_start=1
                     /transl_table=11
                     /translation="VRHPFLDAHEIIPNLWQGSLPPSGEALHSAGFQALVLCAREIQP
                     PGSDFPGVLVIHAPNDDHSLYPLNRAKLRVALKAARNVVELLQDGDRVLVTCAAGLNR
                     SGLVSALSLHLRFGWTGADCVDFVRAKRPTSRARPGMRALGNSEFVQVLDRLPAIPMG
                     A*"
                     /db_xref="A0A0F9FDE9_9ZZZZ"
     gene            complement(177236..177499)
                     /locus_tag="P0_An_pond3_S8_coassembly_k141_133253_prodigal
                     -single_330"
     CDS             complement(177236..177499)
                     /product="hypothetical protein"
                     /codon_start=1
                     /transl_table=11
                     /translation="MALPPLVARWICPECGTRNEADCTSHYYSNPIVGPNVPFKVFPI
                     ACFSCSVKGEVRVRLIEFLRSWPFVVREMLLCFPEHEGWRVIF*"
     gene            complement(177499..177807)
                     /locus_tag="P0_An_pond3_S8_coassembly_k141_133253_prodigal
                     -single_331"
     CDS             complement(177499..177807)
                     /product="hypothetical protein"
                     /codon_start=1
                     /transl_table=11
                     /translation="MLRHPITVEGEAKDGLSRHRWVFVIEGRCIVLHRYFYEQRGAPT
                     ERFKVIRFYEQGSEQGYGDWQWLTIEEVPWDEGIKGEALAELLRHFVVVREGEERPGS
                     *"
     gene            complement(177859..178194)
                     /locus_tag="P0_An_pond3_S8_coassembly_k141_133253_prodigal
                     -single_332"
     CDS             complement(177859..178194)
                     /product="hypothetical protein"
                     /codon_start=1
                     /transl_table=11
                     /translation="MKLAHLTVLLSLVILGCPPVDPVIPPPTPPPNTDLCAAMCDHLA
                     KLGCEEGQPVYNNDIAGPVDVPNQSCADNCTELQTKGFFVNPKCVLLVEQCTQIEPFR
                     QKDPSTCGA*"
     gene            178243..179088
                     /locus_tag="P0_An_pond3_S8_coassembly_k141_133253_prodigal
                     -single_333"
     CDS             178243..179088
                     /product="Papain family cysteine protease id=4084135 bin
                     =GWB1_Spirochaetes_59_5 species=Pythium ultimum
                     genus=Pythium taxon_order=Pythiales taxon_class=unknown
                     phylum=unknown tax=GWB1_Spirochaetes_59_5
                     organism_group=Spirochaetes"
                     /codon_start=1
                     /transl_table=11
                     /translation="MFDSDSIGTLGYLRDPPKKSGEDPDKSFTLDLSPLLTPRAEGDV
                     DMRPYTTQTNQYSAGSCVGNATADSVEILNAIEGLPPVQLSRLFVYSVCRSLMDEDGD
                     GRADLDKDDGTYIRLAFDVISKFGICREDLPIEKGGWPYDLDPRTNKPKNLHVSPSLK
                     SMRAATGHRIHSYYRIYEEGQERIDRILEALRAHHPVVFGTLIDGTFKALRDDSVLTV
                     PVGDTLGGHALIVVGYIQGKGFIIKNSWGIEWGDYGFCYMTPEYLAWESTTDLWVPTK
                     GMMFR*"
                     /db_xref="GWB1_scaffold_9497_1"
                     /db_xref="hoh:Hoch_3866"
                     /db_xref="86112718"
     gene            179097..179471
                     /locus_tag="P0_An_pond3_S8_coassembly_k141_133253_prodigal
                     -single_334"
     CDS             179097..179471
                     /product="hypothetical protein"
                     /codon_start=1
                     /transl_table=11
                     /translation="MSYSYDRTKTAANILPWGQPVLVWMEDVANTAIKQLHAICGGNI
                     TRAKSSSRYGVFSTIDDAGFSGDLVGTVLVSLDWMKDSVTFRIWAIHPQRGNIDLAKM
                     DLDFYENPDHTLERALRELKDL*"
     gene            179511..179864
                     /locus_tag="P0_An_pond3_S8_coassembly_k141_133253_prodigal
                     -single_335"
     CDS             179511..179864
                     /product="Uncharacterized protein {ECO:0000313|EMBL
                     :KKN17258.1};  TaxID=412755 species="unclassified
                     sequences; metagenomes; ecological metagenomes.;"
                     source="marine sediment metagenome.;""
                     /codon_start=1
                     /transl_table=11
                     /translation="MTYSYDRRVAKGAKLDPSTRRKANGALVKAGLDGNGRFRSVGQG
                     LSKAFDVLATFGIEPDETLNAHLFTGDEGRRTLELAFTNQEDSFSPTNVSNSVLVFSW
                     YTHDQDRIEVLAYLS*"
                     /db_xref="A0A0F9RJ21_9ZZZZ"
     gene            179873..180187
                     /locus_tag="P0_An_pond3_S8_coassembly_k141_133253_prodigal
                     -single_336"
     CDS             179873..180187
                     /product="hypothetical protein"
                     /codon_start=1
                     /transl_table=11
                     /translation="VAQELVERVAWRYAHEKAAAFFNPGDVILYGKYKNHRGRIIRFF
                     NNPKGQPQVEIEPIPKGRKQNKVIGLFKIWSVKVIEEIQRAEQAQTKAVAQRVASRFQ
                     RG*"
     gene            180191..180595
                     /locus_tag="P0_An_pond3_S8_coassembly_k141_133253_prodigal
                     -single_337"
     CDS             180191..180595
                     /product="hypothetical protein"
                     /codon_start=1
                     /transl_table=11
                     /translation="MRIGMIQTAQQAEDYWRVTLDPWENDVKAGQMVVQTRHDQNLSL
                     WEVVAETDECLVLSAVGSIGSASVPARTTRQMAELKKGDGLDAFVGGHHTHLGLGDII
                     AGVTSALGIPPCEGCKKRQEKLNRLFPNVLKR*"
     gene            180634..180936
                     /locus_tag="P0_An_pond3_S8_coassembly_k141_133253_prodigal
                     -single_338"
     CDS             180634..180936
                     /product="id=2917985 bin=GWB1_Spirochaetes_59_5 species
                     =unknown genus=unknown taxon_order=unknown
                     taxon_class=unknown phylum=unknown
                     tax=GWB1_Spirochaetes_59_5 organism_group=Spirochaetes"
                     /codon_start=1
                     /transl_table=11
                     /translation="MVDPEFASVEAFVQYLLDEEREEFTYEEAAALAESLGHSTPTLE
                     IRALKGYGLSMQPRESARRVRGVHTSSHDRWNGPGSSPTHGGSGNEQITGFADQEG*"
                     /db_xref="GWB1_scaffold_14209_9"
                     /db_xref="86110018"
     gene            complement(180908..181963)
                     /locus_tag="P0_An_pond3_S8_coassembly_k141_133253_prodigal
                     -single_339"
     CDS             complement(180908..181963)
                     /product="Deoxycytidine triphosphate deaminase {ECO
                     :0000256|HAMAP-Rule:MF_00146,
                     ECO:0000256|SAAS:SAAS00054741}; Short=dCTP deaminase
                     {ECO:0000256|HAMAP-Rule:MF_00146};; EC=3.5.4.13
                     {ECO:0000256|HAMAP-Rule:MF_00146,
                     ECO:0000256|SAAS:SAAS00054755};;  TaxID=1219626
                     species="Bacteria; Firmicutes; Clostridia; Clostridiales;
                     Peptostreptococcaceae; Peptostreptococcus.;"
                     source="Peptostreptococcus sp. MV1.;""
                     /codon_start=1
                     /transl_table=11
                     /translation="MHKKECARCHDCKPLEDFYKESSRGDGRRPYCKACCKKDNKRKY
                     LANREVRLAHSREYVRNNRARVNARMAEWKKNLRLAVLHHYSRGSMSCALCGERCTDF
                     LVIDHIAGGGNEHRKNIRGVSIYVWLHRNNYPDGFRVLCFNCNYGVYRGGHATSSRGG
                     ILSGPEILRYIEEGHIKIDPFEKSHLNPVSVDLTLGPEVKQYLTEDILDVRVPPRVTS
                     STIGSEGLVLRPHEGYLLHTQETIWSDCTVPVLDGKSSLGRLFISVHETAGYIDPGFL
                     GQVTLEVTVSHPVRVYSGMRFCQIRFHPIVGRVELYKGHYAGSTARGAVPSLAHQQMA
                     EITRQPTEASPLGRRTP*"
                     /db_xref="A0A095XKR8_9FIRM"
                     /db_xref="UniRef100_E0E4W0"
                     /db_xref="ksk:KSE_32700"
                     /db_xref="E0E4W0_9FIRM"
                     /db_xref="3.5.4.13"
     gene            182033..182437
                     /locus_tag="P0_An_pond3_S8_coassembly_k141_133253_prodigal
                     -single_340"
     CDS             182033..182437
                     /product="Chaperone protein DnaJ n=1 Tax=Allochromatium
                     vinosum (strain ATCC 17899 / DSM 180 / NBRC 103801 / D)
                     RepID=D3RT13_ALLVD"
                     /codon_start=1
                     /transl_table=11
                     /translation="MDCQALAYEMGATPERLRALQQAPNLEEAQKRLAEFKAEMKKGF
                     RRLALKYHPDHNPGDPEAEAKFKALMPILKEIEAIKIVPRAQPAASTLSRRRAVPPRP
                     RQPTTPDESCSSAWDRSRLRVHFGGLPIVEPP*"
                     /db_xref="UniRef100_D3RT13"
                     /db_xref="alv:Alvin_1387"
                     /db_xref="D3RT13_ALLVD"
     gene            182434..182778
                     /locus_tag="P0_An_pond3_S8_coassembly_k141_133253_prodigal
                     -single_341"
     CDS             182434..182778
                     /product="hypothetical protein"
                     /codon_start=1
                     /transl_table=11
                     /translation="MKDKPKDIWVMTDRGGELRKYAPDTPCCTLDKTKSFMLAVADKG
                     AAVDTDFLIYDGSWIRVCLCSEPKRIEVRVVLLAGSCVRNDHQIVADIRSALIEPVRK
                     LAMTIDHMTVLK*"
     gene            182791..183411
                     /locus_tag="P0_An_pond3_S8_coassembly_k141_133253_prodigal
                     -single_342"
     CDS             182791..183411
                     /product="Uncharacterized protein n=1 Tax=Burkholderia sp.
                     M701 RepID=V5YNK5_9BURK"
                     /codon_start=1
                     /transl_table=11
                     /translation="MLNDDYADMTAIVPEGTKGKARIEHFAVSEQESSFTRIREMAHP
                     GEYVPAGNYCRLFVGHSLMMTDTLLERKTNRGVIYNAKGDVLIAGLGIGLILVPILVK
                     AEVRTVTIVEKYRDVIDLVEPSVRKLPGAEKLTIIEADIFEWAPPKGQKWDCIYFDIW
                     ADISTDTLKDMERLHKKFGRRKKPGAWMESWRRGFLQLQRERGGCY*"
                     /db_xref="UniRef100_V5YNK5"
                     /db_xref="V5YNK5_9BURK"
                     /db_xref="dpr:Despr_1007"
     gene            complement(183408..183602)
                     /locus_tag="P0_An_pond3_S8_coassembly_k141_133253_prodigal
                     -single_343"
     CDS             complement(183408..183602)
                     /product="hypothetical protein"
                     /codon_start=1
                     /transl_table=11
                     /translation="MVQDMAREMKPGLGISDTIDHLLVTLADTRHVKIRIPEGPDESR
                     ATYFVAALLVSGIARPMPSA*"
     gene            complement(183707..184039)
                     /locus_tag="P0_An_pond3_S8_coassembly_k141_133253_prodigal
                     -single_344"
     CDS             complement(183707..184039)
                     /product="hypothetical protein"
                     /codon_start=1
                     /transl_table=11
                     /translation="MLTVVKLEDIAGEPKLKLELPPLRLGDPVSLPCFKLRRKTAEGR
                     FEVLEVDGNHCRFRVTAVGTDASHVPHRQLLTVECAQGGVPTWKAIKKPAENRKRLSP
                     AVSPRKAI*"
     gene            184386..184475
                     /locus_tag="P0_An_pond3_S8_coassembly_k141_133253_prodigal
                     -single_345"
     CDS             184386..184475
                     /product="hypothetical protein"
                     /codon_start=1
                     /transl_table=11
                     /translation="MSTTKRIALAAFLGALPSLRQGIFGDLIS*"
     gene            complement(184659..185198)
                     /locus_tag="P0_An_pond3_S8_coassembly_k141_133253_prodigal
                     -single_346"
     CDS             complement(184659..185198)
                     /product="hypothetical protein"
                     /codon_start=1
                     /transl_table=11
                     /translation="MGVFESEKVQQTIAEANILGELLSCTDQMLPCQEARTQLRSIFE
                     AHRPDDPESWLKHSAMARLLGEATPFPENLETEKTATAKLFLRGAHAWALWAAGRIQE
                     AQIKLSASEVPSRQGGDEIHLMALGPWYCGVEALLRGDLLEARRYFRRSMEVGSQFGT
                     ETNNAIQWSYAATFFVPGE*"
     gene            185584..186621
                     /locus_tag="P0_An_pond3_S8_coassembly_k141_133253_prodigal
                     -single_347"
     CDS             185584..186621
                     /product="hypothetical protein"
                     /codon_start=1
                     /transl_table=11
                     /translation="MAERIKVRLWHAHGPEAECEWPVGLPRTFDEMFREFGDFIAKKV
                     ASYNKVQRNFEDLYQEVCCKLIGSDLLNRFVERQARTLPRTMYAREAAAIMGVSFDTF
                     QGILCWKHHNGMDDDENMGPGLDFGTVDGKSMFDDHAVFNTSDIRDLDEVTENLSSLD
                     HVRVPRSITWPLQALGFRAYLTQAIHNHFANWCRTRSRKYRDLLLPSTAVLSRTETGY
                     THVGQNFESADWESRLVAMALNDEDMLSVIESVEQEFGAAGIDPAMITETEQYTDEQG
                     QTRSRPTAEARRGLELLEYVADGRSAYLEESAPPEGCHELTTFGNGKTIREALKSQQR
                     TEARTRLRHTA*"
     gene            186682..187461
                     /locus_tag="P0_An_pond3_S8_coassembly_k141_133253_prodigal
                     -single_348"
     CDS             186682..187461
                     /product="hypothetical protein"
                     /codon_start=1
                     /transl_table=11
                     /translation="MPTLSDRATKLSRRIFASLPWGFRLAHLFSKLAIDTQEAFGRFA
                     YAAFLKAGVVGLPDIKGQPALTFRGEIQGPRAADKLPRGYGKAFGIKVWKIALAKFHN
                     PEVVEEAISRVMMRLAAGDMQVREDSTLKSAESLIVTSVLNAGIDVLRHQKLEQPTLM
                     REDDGDVTPVDIADPHAFQELEHILPQSEMAQIMRELRQVDRENPLRAPEWVEAKLEG
                     LTKAEIAEQWGLATPQAVFQWEDQYLPAIRRVINKHLREAP*"
     gene            187471..187632
                     /locus_tag="P0_An_pond3_S8_coassembly_k141_133253_prodigal
                     -single_349"
     CDS             187471..187632
                     /product="hypothetical protein"
                     /codon_start=1
                     /transl_table=11
                     /translation="MSSLLQAAVAFENTLISQRVATRFVAGGKKLVGFHATNSFSSLG
                     SATATARTS*"
     gene            complement(187572..187871)
                     /locus_tag="P0_An_pond3_S8_coassembly_k141_133253_prodigal
                     -single_350"
     CDS             complement(187572..187871)
                     /product="hypothetical protein"
                     /codon_start=1
                     /transl_table=11
                     /translation="MVAAKMSKKEGQTRKAWQDAYNKARRERCAQLGICVSCNQPCPD
                     TQRCKACSDKRREYHKAYMKGYTAGLRRTRKVVDLLQEVLAVAVADPKLLNELVA*"
     gene            187926..189344
                     /locus_tag="P0_An_pond3_S8_coassembly_k141_133253_prodigal
                     -single_351"
     CDS             187926..189344
                     /product="Adenine-specific methyltransferase (EC:2.1.1.72)"
                     /codon_start=1
                     /transl_table=11
                     /translation="VALDFENKVLLGDCLDVLRLIPDATFDSCVTDPPYGLGTEPTVD
                     EIIAYLQGADLVTGDFMGKDWDIPSVPTWREIYRVLRPGAHVLCFGGTRTFDLIAIGA
                     RAAGFERRDTIAEDHPGLQWIQSQGMPKSHNVSKDFAKKGLSVEAEKWAGSGTGLKPT
                     WEPILVLRKPLEGTIAANILKHSTGTLNIDGCRVKHASAADFEQHKAGVEALKARGGS
                     MQHSWKNSSDLSGANDVKTEGRWPPNLVLTHAPGCRRVGGARIKALAPAGKPCADEEG
                     KDTIESLECTPDCPVRMLDEQSGNRRATLAGRADPHQAHEHPGIDTTSESMWFGKDRT
                     FLGRVYADEGGASRYFPQFEGQQPVEAPFFYSGKATRKETSLNGRIENDHLTRKPLKL
                     MQWLVRLVTPKNGLVLDPYCGSGSTLHAAVKERLRYTGIEKDTHAHEIASKRMAIVVE
                     ESGEKHTEQDLFDQIMSGELDE*"
                     /db_xref="cbw:RR42_m1388"
                     /db_xref="A0A0C4Y6X9_9BURK"
                     /db_xref="UniRef100_V5EWT9"
                     /db_xref="2.1.1.72"
                     /db_xref="2.1.1.-"
     gene            189337..189525
                     /locus_tag="P0_An_pond3_S8_coassembly_k141_133253_prodigal
                     -single_352"
     CDS             189337..189525
                     /product="hypothetical protein"
                     /codon_start=1
                     /transl_table=11
                     /translation="MSSPFELDHTPIDTDWTSLDDLFLDMQQFAEEHPQHRFLCGCPW
                     LRPSAPTGRPPRLGGLSR*"
     gene            189509..189733
                     /locus_tag="P0_An_pond3_S8_coassembly_k141_133253_prodigal
                     -single_353"
     CDS             189509..189733
                     /product="hypothetical protein"
                     /codon_start=1
                     /transl_table=11
                     /translation="VAYLVDATDEQAKYWTITLSNVTKSMKNRQKDDPLQKAIQSSEG
                     RRRQLEAVIGRPNDPSTTPEMTTSDSSDGR*"
     gene            189936..190277
                     /locus_tag="P0_An_pond3_S8_coassembly_k141_133253_prodigal
                     -single_354"
     CDS             189936..190277
                     /product="hypothetical protein"
                     /codon_start=1
                     /transl_table=11
                     /translation="MCGDDAGVDFVAVLPAWAGAPRGLDVDLSFIERELRFDIRVEHG
                     NRHGRSLHTTALLGWRHSLKAMPSSLMTEELLGSFAGEEDRDESRSFVYEFGFKDPSD
                     LQRARRSKGGP*"
     gene            complement(190225..190341)
                     /locus_tag="P0_An_pond3_S8_coassembly_k141_133253_prodigal
                     -single_355"
     CDS             complement(190225..190341)
                     /product="hypothetical protein"
                     /codon_start=1
                     /transl_table=11
                     /translation="MKEQVVIEIRAAEGGEDAKLLVKDLLSIYVRVADRRGL*"
     gene            complement(190338..190610)
                     /locus_tag="P0_An_pond3_S8_coassembly_k141_133253_prodigal
                     -single_356"
     CDS             complement(190338..190610)
                     /product="hypothetical protein n=1 Tax=Thiobacillus
                     denitrificans RepID=UPI00036E7387"
                     /codon_start=1
                     /transl_table=11
                     /translation="LVGAESEVWFVYILKSLVIPRLYTGITLDPEHRLRQHNGLLRGG
                     ARATRMGKPWLIVYREGPMSKGDALRREAAIKKLGRKAKIALCSGV*"
                     /db_xref="UniRef100_UPI00036E7387"
                     /db_xref="apac:S7S_18415"
                     /db_xref="107315625"
                     /db_xref="UPI00036E7387"
     gene            complement(190604..191227)
                     /locus_tag="P0_An_pond3_S8_coassembly_k141_133253_prodigal
                     -single_357"
     CDS             complement(190604..191227)
                     /product="Uncharacterized protein {ECO:0000313|EMBL
                     :KKK52783.1}; Flags: Fragment;;  TaxID=412755
                     species="unclassified sequences; metagenomes; ecological
                     metagenomes.;" source="marine sediment metagenome.;""
                     /codon_start=1
                     /transl_table=11
                     /translation="MQFQLPPDVASLFEEASRRRKTAAASFTSNICGNEWDRFIEQWA
                     AVAYAFIGHALGPFAVEPRPNIMAIADGAHSSGANASFDPGSGQICLSPSIVMGKPGI
                     TLEKLTHELLHASLAAFPEGDPFYEEGVVDYSTWVIAHAPAWGVYGRAMVEAANFNIK
                     CRRDRAMRDLSDYDRKRWAGGLFCALHHGPWIVTKLRMRKLEGNFTW*"
                     /db_xref="A0A0F8W825_9ZZZZ"
     gene            191290..191946
                     /locus_tag="P0_An_pond3_S8_coassembly_k141_133253_prodigal
                     -single_358"
     CDS             191290..191946
                     /product="hypothetical protein"
                     /codon_start=1
                     /transl_table=11
                     /translation="MPNDMPGSGMLVQTNMLTPSVSLTQAPMWLGSSMASHTAIPILP
                     GQSFLARGTGGQSLVLEPGHGPRLGGKQGSIDILLTVGAVGSIRTVCFIADDLQAPTK
                     FLAVRVDASNRPSLEITDHLGVTVAETTPAGAVIAEGATVSIRMAWDSLHVIDPLSGR
                     HVTLRVNREMVPAVDWSTSPLANWVFFQPAVIMLGGSLGDADFNGTISAVQLSDVVSP
                     *"
     gene            192543..192617
                     /locus_tag="P0_An_pond3_S8_coassembly_k141_133253_prodigal
                     -single_trna_1"
     tRNA            192543..192617
                     /product="Lys"
     gene            192659..193300
                     /locus_tag="P0_An_pond3_S8_coassembly_k141_133253_prodigal
                     -single_359"
     CDS             192659..193300
                     /product="HNH endonuclease n=1 Tax=Oscillatoria acuminata
                     PCC 6304 RepID=K9THG0_9CYAN"
                     /codon_start=1
                     /transl_table=11
                     /translation="MGVRHDLNTAYSRLKMRESYRRRKQQAVEYKGGKCELCGYSKSL
                     AALDFHHRDPDGKDFQIAGTRRTIEGLQAELDKCSLLCANCHREEHERLMQEAHNQLR
                     QELRRVIPERSPQRTKIWGACQWCGCQFESYESSNQKFCGRKCQYAAQLGFQWPPDEE
                     LARLVSQQTVAITAKKLGTTPKSVRCRLLTRQIPWEKWKNSGRRSTTGSATAS*"
                     /db_xref="UniRef100_K9THG0"
                     /db_xref="A0A0F9FZN8_9ZZZZ"
                     /db_xref="oac:Oscil6304_2169"
                     /db_xref="K9THG0_9CYAN"
     gene            193263..193338
                     /locus_tag="P0_An_pond3_S8_coassembly_k141_133253_prodigal
                     -single_trna_2"
     tRNA            193263..193338
                     /product="Lys"
     gene            193347..193422
                     /locus_tag="P0_An_pond3_S8_coassembly_k141_133253_prodigal
                     -single_trna_3"
     tRNA            193347..193422
                     /product="Gln"
     gene            193678..193749
                     /locus_tag="P0_An_pond3_S8_coassembly_k141_133253_prodigal
                     -single_trna_4"
     tRNA            193678..193749
                     /product="Asn"
     gene            193772..194275
                     /locus_tag="P0_An_pond3_S8_coassembly_k141_133253_prodigal
                     -single_360"
     CDS             193772..194275
                     /product="Uncharacterized protein n=1 Tax=Ktedonobacter
                     racemifer DSM 44963 RepID=D6TPF5_9CHLR"
                     /codon_start=1
                     /transl_table=11
                     /translation="LTESVRWSTLHSMGNNTKVIGELSEGMILAAFLRARKVVLQPFG
                     DNQRYDLVVDNDGTFVRVQCKTGRTKNGFIEFDTCSSQLHRKDGKKHGYKGQADLFAV
                     YVSTLDRIFVVPVGTVGDTGCRLRLDPPKNAQQKRVRLARDFDFESRVDFYLSSFDSK
                     EQTRREP*"
                     /db_xref="UniRef100_D6TPF5"
                     /db_xref="A0A0A6PEP2_9GAMM"
                     /db_xref="npe:Natpe_3633"
                     /db_xref="D6TPF5_9CHLR"
     gene            194478..194563
                     /locus_tag="P0_An_pond3_S8_coassembly_k141_133253_prodigal
                     -single_trna_5"
     tRNA            194478..194563
                     /product="Leu"
     gene            194570..194658
                     /locus_tag="P0_An_pond3_S8_coassembly_k141_133253_prodigal
                     -single_trna_6"
     tRNA            194570..194658
                     /product="Leu"
     gene            194835..194911
                     /locus_tag="P0_An_pond3_S8_coassembly_k141_133253_prodigal
                     -single_trna_7"
     tRNA            194835..194911
                     /product="Met"
     gene            194990..195065
                     /locus_tag="P0_An_pond3_S8_coassembly_k141_133253_prodigal
                     -single_trna_8"
     tRNA            194990..195065
                     /product="Pseudo"
     gene            195186..195695
                     /locus_tag="P0_An_pond3_S8_coassembly_k141_133253_prodigal
                     -single_361"
     CDS             195186..195695
                     /product="HNH endonuclease n=1 Tax=Streptomyces sp.
                     Amel2xE9 RepID=UPI00036E1BE6"
                     /codon_start=1
                     /transl_table=11
                     /translation="MSDWRSKPRAKRSPIWKMPLSEIRNHTSFASILRSLGLHVGAGN
                     YRTLKWRIAEEGIDISHMDPNIDRSRNNRWADTLDEILVKDTPYRGGSSKVRKKMLSA
                     GLLQNVCSVCGLGAEWHGEPIHHRLDHINGDSRDYRRDNLRMVCPNCDSQLPTFAGRN
                     RGRSNATTG*"
                     /db_xref="UniRef100_UPI00036E1BE6"
                     /db_xref="A0A081C8I7_9BACT"
                     /db_xref="sve:SVEN_2652"
                     /db_xref="UPI00036E1BE6"
     gene            195689..195764
                     /locus_tag="P0_An_pond3_S8_coassembly_k141_133253_prodigal
                     -single_trna_9"
     tRNA            195689..195764
                     /product="Phe"
     gene            195770..195845
                     /locus_tag="P0_An_pond3_S8_coassembly_k141_133253_prodigal
                     -single_trna_10"
     tRNA            195770..195845
                     /product="Phe"
     gene            195863..195938
                     /locus_tag="P0_An_pond3_S8_coassembly_k141_133253_prodigal
                     -single_trna_11"
     tRNA            195863..195938
                     /product="Pro"
     gene            195983..197911
                     /locus_tag="P0_An_pond3_S8_coassembly_k141_133253_prodigal
                     -single_362"
     CDS             195983..197911
                     /product="Uncharacterized protein id=3822726 bin
                     =GWB1_Spirochaetes_59_5 species=unknown genus=Myxococcus
                     taxon_order=Myxococcales taxon_class=Deltaproteobacteria
                     phylum=Proteobacteria tax=GWB1_Spirochaetes_59_5
                     organism_group=Spirochaetes"
                     /codon_start=1
                     /transl_table=11
                     /translation="VTIGRQIQMNGNETLGPAERIIQTLLAYSGHMVHNRPMLVTPDA
                     TSPVGIKCQFCTHKVEEGDKKVVYLVVGGKRRKGQKGNQNTKVGTLWADGTVCSDDRR
                     KIGRYQPPGLLPEVAVWMYKQVAEVWKLDNEFAARWASYAFSQEHKDLKVVLAAFMLV
                     QSRKGDPVLEDGKVVFNDEDFREVGEAMFLTTRPDKKHFDARLIKRTYDLLSMPEIAE
                     LNRELGFGRSRKRALGRWSKAVCRWLQYRELNLPWLQGLVKSGNKETVKKLVKCAGFK
                     PSSPKFYEILGWDQKQAKDGRRSIAVGETFKAESWEGLTEEQICVKIMADKPNFKRIT
                     GFLPKGMGLTRAIVAAAIEAGSLSDKELVIHIPLLEELGLHKVQDIRERMDRALKAAE
                     DQRTVNIARNVKSKGLKDKLQQAADTAVQKAVEEQTKDIEAYFFVDISSSMQPAIEAA
                     KSHLEKFIHGFPPEKLHVAVFNTAAREVKIKHQSAAGVQQAFRGIVAGGGTSYAAGVN
                     VLQHIRPSQGFDALFVFVGDEEDFGGSAPLVAAVRASGLNPMSFGLIRLRASNLTIVQ
                     DAAVELGIPCFKIDEATFEDPYAIPRTIRNLVAATPVGQKVHNVAQAAARVSLVDQIL
                     QTELLRKPVWATAVAATA*"
                     /db_xref="GWB1_scaffold_5415_6"
                     /db_xref="msd:MYSTI_01636"
                     /db_xref="86110600"
     gene            197920..198858
                     /locus_tag="P0_An_pond3_S8_coassembly_k141_133253_prodigal
                     -single_363"
     CDS             197920..198858
                     /product="Uncharacterized protein id=3822729 bin
                     =GWB1_Spirochaetes_59_5 species=Cystobacter fuscus
                     genus=Cystobacter taxon_order=Myxococcales
                     taxon_class=Deltaproteobacteria phylum=Proteobacteria
                     tax=GWB1_Spirochaetes_59_5 organism_group=Spirochaetes"
                     /codon_start=1
                     /transl_table=11
                     /translation="MGWRDLLQTNDETLVAPWVGGRSLQTFDRAWQVEGRLPREFGWY
                     NFRLAARKATCLGPAEASTDALQGVQRGYLVGDRFIPEGAARVEPKLSKLVEQFDRVH
                     LVEAGLDRFVRLSTGRFCENGPLIYRSQEFPAGPEEAVLQAFLDEAETVDKVPGVAPA
                     LDLAFKVESWLRAEVERIRKEEQERREKEERRQKLIEQMGTGAGRRAMAQENFGEGAK
                     AALAVGGAVYLDHRAAPRRGEMIVRFRLDGQRFECTCDARTLRIIDAGICLTAHYDDP
                     DFAGGTKGDNWLTLESLPATILQAQREGKLVVFRHG*"
                     /db_xref="GWB1_scaffold_5415_8"
                     /db_xref="86110602"
     gene            198851..199669
                     /locus_tag="P0_An_pond3_S8_coassembly_k141_133253_prodigal
                     -single_364"
     CDS             198851..199669
                     /product="Putative uncharacterized protein n=1 Tax
                     =Burkholderia xenovorans (strain LB400) RepID=Q141T2_BURXL"
                     /codon_start=1
                     /transl_table=11
                     /translation="MVEPGTRFGRLVVLVDEGSLRVRCQCDCGKEWVLPRGRLVSGTT
                     RSCGCLKSELLRQKWKVHSERVGPPEGQVFGRLTVVRTERQWAYCLCTCGSQKRVWKY
                     DLLSGKTSSCGCLNSEVAAESLRKTATVHGGWGTSEWNSWHSMLDRCLDPSAMGYENY
                     GGRGINVCPSWCGRTGFQAFLNDVGPAPSPAHTIDRIDNNRGYEPGNVRWATRKEQAR
                     NRRNTRWITAFGRKQCLSAWAEETGLSPTTISYRLLKGWPPEKALQRRFGDNPA*"
                     /db_xref="UniRef100_Q141T2"
                     /db_xref="A0A0F9GFV0_9ZZZZ"
                     /db_xref="bxb:DR64_753"
                     /db_xref="Q141T2_BURXL"
     gene            199684..199860
                     /locus_tag="P0_An_pond3_S8_coassembly_k141_133253_prodigal
                     -single_365"
     CDS             199684..199860
                     /product="hypothetical protein"
                     /codon_start=1
                     /transl_table=11
                     /translation="MNMEAVYQGIGRRERRRMVQRWKQECQGKVSLKQWARDQNPVGD
                     AAFLWVKAKGRKQP*"
     gene            199857..200225
                     /locus_tag="P0_An_pond3_S8_coassembly_k141_133253_prodigal
                     -single_366"
     CDS             199857..200225
                     /product="Marine sediment metagenome DNA, contig:
                     S01H1_S13721 {ECO:0000313|EMBL:GAG09145.1};  TaxID=412755
                     species="unclassified sequences; metagenomes; ecological
                     metagenomes.;" source="marine sediment metagenome.;""
                     /codon_start=1
                     /transl_table=11
                     /translation="MREAGVVLDRFGLDLYWHLPDNRSGGYLPDSLPLWEIFWANRAD
                     LSGFAHSHPGGLATPSYEDITTFAAVELGLGRRLDWWILAGSILIHSHWIGPGRLSYK
                     SLPVECRPKWVGKLREASQT*"
                     /db_xref="X0UTU0_9ZZZZ"
     gene            200240..200479
                     /locus_tag="P0_An_pond3_S8_coassembly_k141_133253_prodigal
                     -single_367"
     CDS             200240..200479
                     /product="hypothetical protein"
                     /codon_start=1
                     /transl_table=11
                     /translation="MAFVNITWNGQNGDLPDEVAFDATKEQILGWVTEAVRGGDVPGI
                     AADPDASFADFVVDRFPAAGDKPERLFVRPKTPFG*"
     gene            200652..201158
                     /locus_tag="P0_An_pond3_S8_coassembly_k141_133253_prodigal
                     -single_368"
     CDS             200652..201158
                     /product="hypothetical protein"
                     /codon_start=1
                     /transl_table=11
                     /translation="MNYVDLVAIHNLWRVGGPKAPPPDLYLTPVTLRHWFCGDGRGGD
                     RKGTLGFCTDGFSHEAVSDLVHYLHRDLQITALKVTNHRGHPQILIGRRDEAVRLRDL
                     ISNDIPECCRYKLRHVRPLQVTGFGRRIPEDLKNEIRLARGSSSMRAAAVRYGVSVSR
                     VWKLWHDE*"
     gene            201143..201721
                     /locus_tag="P0_An_pond3_S8_coassembly_k141_133253_prodigal
                     -single_369"
     CDS             201143..201721
                     /product="ThiF domain-containing protein n=1 Tax
                     =Myxococcus stipitatus (strain DSM 14675 / JCM 12634 / Mx
                     s8) RepID=L7U490_MYXSD"
                     /codon_start=1
                     /transl_table=11
                     /translation="MARRVVIVGVGALGSHVALFLRNVGLSLVVVDHDRVEQRNVQSQ
                     FHGKPSVGKSKVQSLGQSLQFLFGLKVETNPHRVTADNVEVILGGADLVLDCLDNGES
                     RRLVQKFVRKAKIPCLHGGLAPDGTFGVVMWDELFKVDDEDVVGAATCEGGEFLPFIA
                     LVSSFMALSVQGFVAKGDKTSFHVHPGGAARI*"
                     /db_xref="UniRef100_L7U490"
                     /db_xref="msd:MYSTI_01626"
                     /db_xref="L7U490_MYXSD"
     gene            202292..202367
                     /locus_tag="P0_An_pond3_S8_coassembly_k141_133253_prodigal
                     -single_trna_12"
     tRNA            202292..202367
                     /product="Ile"
     gene            202616..202699
                     /locus_tag="P0_An_pond3_S8_coassembly_k141_133253_prodigal
                     -single_trna_13"
     tRNA            202616..202699
                     /product="Leu"
     gene            202753..203379
                     /locus_tag="P0_An_pond3_S8_coassembly_k141_133253_prodigal
                     -single_370"
     CDS             202753..203379
                     /product="Uncharacterized protein {ECO:0000313|EMBL
                     :KKN22998.1};  TaxID=412755 species="unclassified
                     sequences; metagenomes; ecological metagenomes.;"
                     source="marine sediment metagenome.;""
                     /codon_start=1
                     /transl_table=11
                     /translation="LAKPELKKEAIRLRVEGRHSLTEIRQQIPVSKAILSLWLRPYPL
                     TLDELAVRRSKNAPNPIFVVKDRGRESECHRLVHEARVPQTTAWKGRVAEAAVLLRLV
                     LRGFEPMRAVFEGDSVDWLVRITPTHFVRLQVRWAGHGKHGLPAIDLRRKGKSKDSFE
                     GRIDFFVAYVLFNDTAYVYSWDEVKAKRHVSVCPEAAERWDKLQQGVV*"
                     /db_xref="A0A0F9S0V9_9ZZZZ"
     gene            203365..203440
                     /locus_tag="P0_An_pond3_S8_coassembly_k141_133253_prodigal
                     -single_trna_14"
     tRNA            203365..203440
                     /product="Pro"
     gene            203451..203538
                     /locus_tag="P0_An_pond3_S8_coassembly_k141_133253_prodigal
                     -single_trna_15"
     tRNA            203451..203538
                     /product="Leu"
     gene            203537..203613
                     /locus_tag="P0_An_pond3_S8_coassembly_k141_133253_prodigal
                     -single_trna_16"
     tRNA            203537..203613
                     /product="Met"
     gene            203614..203687
                     /locus_tag="P0_An_pond3_S8_coassembly_k141_133253_prodigal
                     -single_trna_17"
     tRNA            203614..203687
                     /product="Pro"
     gene            203698..203782
                     /locus_tag="P0_An_pond3_S8_coassembly_k141_133253_prodigal
                     -single_trna_18"
     tRNA            203698..203782
                     /product="Ser"
     gene            203784..203870
                     /locus_tag="P0_An_pond3_S8_coassembly_k141_133253_prodigal
                     -single_trna_19"
     tRNA            203784..203870
                     /product="Ser"
     gene            203907..203996
                     /locus_tag="P0_An_pond3_S8_coassembly_k141_133253_prodigal
                     -single_371"
     CDS             203907..203996
                     /product="hypothetical protein"
                     /codon_start=1
                     /transl_table=11
                     /translation="MKVRGTQFVFGSGAEQRWQIVSQLRSRLH*"
     gene            203944..204537
                     /locus_tag="P0_An_pond3_S8_coassembly_k141_133253_prodigal
                     -single_372"
     CDS             203944..204537
                     /product="tRNA synthetase class II family protein n=1 Tax
                     =Pseudomonas avellanae BPIC 631 RepID=K2SXR9_9PSED"
                     /codon_start=1
                     /transl_table=11
                     /translation="VPNRGGRSCRSSVPAFIEAGFSELIVPLLAEQETFVRKAGPEVL
                     GQMYTFEDKGGRPICLIPEVTGVVQRLWAEGFFNAVRKPVQLFYASRCYRYERPQLGR
                     YREFTQVGVEVLGPNPDREACIALLVRCLDAVGLRGYVVNDSVKRGLAYYTEDGFEVE
                     CPSLGAQKQVAGGGRYAEGIGWAIGLERLLLALGPGV*"
                     /db_xref="UniRef100_K2SXR9"
                     /db_xref="K2SXR9_9PSED"
                     /db_xref="psyr:N018_15640"
     gene            204544..204634
                     /locus_tag="P0_An_pond3_S8_coassembly_k141_133253_prodigal
                     -single_trna_20"
     tRNA            204544..204634
                     /product="Ser"
     gene            204656..204943
                     /locus_tag="P0_An_pond3_S8_coassembly_k141_133253_prodigal
                     -single_373"
     CDS             204656..204943
                     /product="Uncharacterized protein {ECO:0000313|EMBL
                     :KKN60279.1};  TaxID=412755 species="unclassified
                     sequences; metagenomes; ecological metagenomes.;"
                     source="marine sediment metagenome.;""
                     /codon_start=1
                     /transl_table=11
                     /translation="MFGIVGRTVDGKTVVSGVYRFFETFGLPLEVVFQVLQEKELVPC
                     WISFHREAMQAGMQHDRILSKLDPVLSDTYGPEFRDQVLHGLGRLHEAHKL*"
                     /db_xref="A0A0F9RZN3_9ZZZZ"
     gene            204960..205035
                     /locus_tag="P0_An_pond3_S8_coassembly_k141_133253_prodigal
                     -single_trna_21"
     tRNA            204960..205035
                     /product="Arg"
     gene            205036..205563
                     /locus_tag="P0_An_pond3_S8_coassembly_k141_133253_prodigal
                     -single_374"
     CDS             205036..205563
                     /product="HNH homing nuclease n=1 Tax=Bacillus phage
                     0305phi8-36 RepID=A7KUY7_9CAUD"
                     /codon_start=1
                     /transl_table=11
                     /translation="MTYPTPASYAKPIKPVRDITLGYYYFMDGDHPLADDKGRVWYHR
                     HVASVAACRWVTNVEVVHHLDEDRAHNDPLNLEIKPSQRVHAAEHAREVTARRGGFSG
                     RIDNCAACGREFFRAKEKNRYCSPECHQRTRRKLHPTREELASMLQGSTTSEVAKKYG
                     VSEAAVRKHRKRLGL*"
                     /db_xref="UniRef100_A7KUY7"
                     /db_xref="A7KUY7_9CAUD"
     gene            205575..205700
                     /locus_tag="P0_An_pond3_S8_coassembly_k141_133253_prodigal
                     -single_375"
     CDS             205575..205700
                     /product="hypothetical protein"
                     /codon_start=1
                     /transl_table=11
                     /translation="MARCKCGKVGITRQLFDPSGTFVAAGSLCLWCSRSPLRAKP*"
     gene            complement(205697..205858)
                     /locus_tag="P0_An_pond3_S8_coassembly_k141_133253_prodigal
                     -single_376"
     CDS             complement(205697..205858)
                     /product="hypothetical protein"
                     /codon_start=1
                     /transl_table=11
                     /translation="MCDEGVRLYRTLRELFPDAMWSGDWTRFDEVRKELEAHLQVEEP
                     AAPDRSASA*"
     gene            205967..206043
                     /locus_tag="P0_An_pond3_S8_coassembly_k141_133253_prodigal
                     -single_trna_22"
     tRNA            205967..206043
                     /product="Asp"
     gene            206071..206145
                     /locus_tag="P0_An_pond3_S8_coassembly_k141_133253_prodigal
                     -single_trna_23"
     tRNA            206071..206145
                     /product="Met"
     gene            206177..206250
                     /locus_tag="P0_An_pond3_S8_coassembly_k141_133253_prodigal
                     -single_trna_24"
     tRNA            206177..206250
                     /product="Trp"
     gene            206353..206435
                     /locus_tag="P0_An_pond3_S8_coassembly_k141_133253_prodigal
                     -single_trna_25"
     tRNA            206353..206435
                     /product="Undet"
     gene            206441..206514
                     /locus_tag="P0_An_pond3_S8_coassembly_k141_133253_prodigal
                     -single_trna_26"
     tRNA            206441..206514
                     /product="Ile"
     gene            206545..206617
                     /locus_tag="P0_An_pond3_S8_coassembly_k141_133253_prodigal
                     -single_trna_27"
     tRNA            206545..206617
                     /product="Ala"
     gene            206620..206694
                     /locus_tag="P0_An_pond3_S8_coassembly_k141_133253_prodigal
                     -single_trna_28"
     tRNA            206620..206694
                     /product="His"
     gene            complement(206758..207297)
                     /locus_tag="P0_An_pond3_S8_coassembly_k141_133253_prodigal
                     -single_377"
     CDS             complement(206758..207297)
                     /product="Thymidine kinase {ECO:0000256|HAMAP-Rule
                     :MF_00124, ECO:0000256|RuleBase:RU000544}; EC=2.7.1.21
                     {ECO:0000256|HAMAP-Rule:MF_00124,
                     ECO:0000256|RuleBase:RU000544};;  TaxID=1192034
                     species="Bacteria; Proteobacteria; Deltaproteobacteria;
                     Myxococcales; Sorangiineae; Polyangiaceae; Chondromyces.;"
                     source="Chondromyces apiculatus DSM 436.;""
                     /codon_start=1
                     /transl_table=11
                     /translation="MKSGQVEVIVGSMFSGKTEELIRRVRRALLANQMVQSFKPSTDV
                     RYDKERIVSHRESYIEAIPVENSQHLAHSIDVSARVIALDEAQFFDEGIVRVVNELAD
                     RGARVIVAGLDQDFQGRPFGPMPALMAIAEEVTKVRAICSVCGQEASRSYRLGGNKSQ
                     VQVGGAETYEARCRACHKM*"
                     /db_xref="A0A017TCN1_9DELT"
                     /db_xref="UniRef100_UPI0003828BB6"
                     /db_xref="baco:OXB_1421"
                     /db_xref="UPI0003828BB6"
                     /db_xref="2.7.1.21"
     gene            207433..208167
                     /locus_tag="P0_An_pond3_S8_coassembly_k141_133253_prodigal
                     -single_378"
     CDS             207433..208167
                     /product="hypothetical protein"
                     /codon_start=1
                     /transl_table=11
                     /translation="MDSKSIAERVRDRYLEPSLPERVASRYVMQRLATKWDGKFVGKD
                     CRLQWSDAQWLLEELPQKGKKKLRVAKMQNPFYIIVGHASGVINLNPPNVLREVKLSK
                     SDDYDSVKKKIEKAMVEAAKADFDTQKAPEWVTKKDQTQWYENQVYFLEIVPENVEPF
                     KVEGKDFVLHVSWTDFKAYSPGSDLQDMDPHYTVIKQKSPGAARKLYNTLKTEPTVLK
                     SLSWDKFKDWLDTKKIGYDMNFSVWH*"
     gene            208249..208344
                     /locus_tag="P0_An_pond3_S8_coassembly_k141_133253_prodigal
                     -single_379"
     CDS             208249..208344
                     /product="hypothetical protein"
                     /codon_start=1
                     /transl_table=11
                     /translation="MCKWCEIAQRLLGRMYFCRPCWRRMYRNRKG*"
     gene            208382..208455
                     /locus_tag="P0_An_pond3_S8_coassembly_k141_133253_prodigal
                     -single_trna_29"
     tRNA            208382..208455
                     /product="Ala"
     gene            208457..208532
                     /locus_tag="P0_An_pond3_S8_coassembly_k141_133253_prodigal
                     -single_trna_30"
     tRNA            208457..208532
                     /product="Ala"
     gene            208534..208609
                     /locus_tag="P0_An_pond3_S8_coassembly_k141_133253_prodigal
                     -single_trna_31"
     tRNA            208534..208609
                     /product="Thr"
     gene            complement(208815..209138)
                     /locus_tag="P0_An_pond3_S8_coassembly_k141_133253_prodigal
                     -single_380"
     CDS             complement(208815..209138)
                     /product="hypothetical protein"
                     /codon_start=1
                     /transl_table=11
                     /translation="MWLTCRGILPDLGLTSAQPHKAQRSPCCWTSHLRAYPAIPYHEP
                     PAACPFSQRSVSASKRACVAQDPEQYLCPRDFGRKDLPHREQQMVSRRGTPFCVWQEA
                     QECEQ*"
     gene            209283..209356
                     /locus_tag="P0_An_pond3_S8_coassembly_k141_133253_prodigal
                     -single_trna_32"
     tRNA            209283..209356
                     /product="Thr"
     gene            209396..209467
                     /locus_tag="P0_An_pond3_S8_coassembly_k141_133253_prodigal
                     -single_trna_33"
     tRNA            209396..209467
                     /product="Gly"
     gene            209585..210037
                     /locus_tag="P0_An_pond3_S8_coassembly_k141_133253_prodigal
                     -single_381"
     CDS             209585..210037
                     /product="HNH endonuclease n=1 Tax=Oscillatoria acuminata
                     PCC 6304 RepID=K9THG0_9CYAN"
                     /codon_start=1
                     /transl_table=11
                     /translation="LGSRRYCLECSPWGAHNTRDIHTDPLSEGTRRCPLCGYALSEDD
                     FYERGRGGFYPYCKACERERVNARNLKAKQLAVEYKGGKCVLCGYAKCLSALEFHHLD
                     PSTKERVIADSKRPEITGYYKDELDKCALLCSNCHSEVHAGVAQLVES*"
                     /db_xref="UniRef100_K9THG0"
                     /db_xref="oac:Oscil6304_2169"
                     /db_xref="K9THG0_9CYAN"
     gene            210008..210083
                     /locus_tag="P0_An_pond3_S8_coassembly_k141_133253_prodigal
                     -single_trna_34"
     tRNA            210008..210083
                     /product="Gly"
     gene            210120..210195
                     /locus_tag="P0_An_pond3_S8_coassembly_k141_133253_prodigal
                     -single_trna_35"
     tRNA            210120..210195
                     /product="Gly"
     gene            210594..211445
                     /locus_tag="P0_An_pond3_S8_coassembly_k141_133253_prodigal
                     -single_382"
     CDS             210594..211445
                     /product="Prophage antirepressor n=1 Tax=Cyanothece sp. 
                     (strain PCC 7822) RepID=E0ULX5_CYAP2"
                     /codon_start=1
                     /transl_table=11
                     /translation="MSIQLFQYKQNSVRVAKVDETGAPWFVAKDVCNVLGLSTFRTSL
                     ALLDDDEKGVHSVDSLGGPQEMGIISEAGLYALLLRSRKPEAKEFKRWVTHEVLPQIR
                     KTGRYDITKPATELDAIEANARAVVQMVGEIRESRRIAVEALQKADENSSKIAELSRE
                     QQTLIERQQTALASVPVLPEPTEPTASRTTRSNVVELLRATSIRTGVHYRDVTAKAYH
                     ELKYRHGVDILQRLRNIKKQQGQGKTTGLDIVAQLGHMDRFYALCVELFGLPSNPFPP
                     VELPPGA*"
                     /db_xref="UniRef100_E0ULX5"
                     /db_xref="cyj:Cyan7822_6121"
                     /db_xref="E0ULX5_CYAP2"
     gene            complement(211452..211916)
                     /locus_tag="P0_An_pond3_S8_coassembly_k141_133253_prodigal
                     -single_383"
     CDS             complement(211452..211916)
                     /product="Response regulator receiver sensor signal
                     transduction histidine kinase n=1 Tax=Nostoc sp. PCC 7107
                     RepID=K9Q7H3_9NOSO"
                     /codon_start=1
                     /transl_table=11
                     /translation="MRILIVEDNPADQELLIERLQIHFMQQAKFRVVADLKSAHEYLN
                     RRSESLPPDGMDGPVIQTDEPYFQCVILDLQLPDSTGRDTFRSIHGLHPDIPIVVVSN
                     NKDPELALDLIREGAEDFILKDFTNTTELFRRVLFAVERAERNKMIEIQRSE*"
                     /db_xref="UniRef100_K9Q7H3"
                     /db_xref="nos:Nos7107_0420"
                     /db_xref="K9Q7H3_9NOSO"
     gene            complement(211919..212191)
                     /locus_tag="P0_An_pond3_S8_coassembly_k141_133253_prodigal
                     -single_384"
     CDS             complement(211919..212191)
                     /product="hypothetical protein"
                     /codon_start=1
                     /transl_table=11
                     /translation="VDSIAERVARRFRAFKYEPKETKQGKVDRLMRLIRERTGLSRGL
                     AENIADAVVRNREVERLAIQKGWPIEGGEIIGPEGSMDVAALQAGT*"
     gene            212219..212292
                     /locus_tag="P0_An_pond3_S8_coassembly_k141_133253_prodigal
                     -single_trna_36"
     tRNA            212219..212292
                     /product="Cys"
     gene            complement(212290..212463)
                     /locus_tag="P0_An_pond3_S8_coassembly_k141_133253_prodigal
                     -single_385"
     CDS             complement(212290..212463)
                     /product="hypothetical protein"
                     /codon_start=1
                     /transl_table=11
                     /translation="MKHATSTWLSSLDLSSMKKLVCLLFGLRKQLEGEPCYDLYLELI
                     QHLDDEYHWLKGD*"
     gene            212508..212583
                     /locus_tag="P0_An_pond3_S8_coassembly_k141_133253_prodigal
                     -single_trna_37"
     tRNA            212508..212583
                     /product="Arg"
     gene            212714..212788
                     /locus_tag="P0_An_pond3_S8_coassembly_k141_133253_prodigal
                     -single_trna_38"
     tRNA            212714..212788
                     /product="Val"
     gene            212802..213107
                     /locus_tag="P0_An_pond3_S8_coassembly_k141_133253_prodigal
                     -single_386"
     CDS             212802..213107
                     /product="hypothetical protein"
                     /codon_start=1
                     /transl_table=11
                     /translation="VEKKGCPVVLLLLPLMFLGPLWTGYAMSKLWAWHIAGWNGLPPV
                     TYKMMVAVDFIVSMILGARGLPDRSKTPEDDKNFVGGVLATTVFLPALALLIGWILK*"
     gene            213138..213656
                     /locus_tag="P0_An_pond3_S8_coassembly_k141_133253_prodigal
                     -single_387"
     CDS             213138..213656
                     /product="Uncharacterized protein n=1 Tax=Sorangium
                     cellulosum (strain So ce56) RepID=A9FL04_SORC5"
                     /codon_start=1
                     /transl_table=11
                     /translation="MTFLGACPADMAPAGWTCVDRYEAPNIEGALPMAMQSAEDGAKW
                     CRERGKRLCTETEWETACRASSGPCNNDKQWRPWDRKTVDQPSEIARLWQGAPSGSHP
                     ECRTPSGIYDLRGNVEEWVVSKKAGPHTKARDWPYTLKGGWWAKVTACGKTNDAHEPW
                     FRFYETGFRCCK*"
                     /db_xref="UniRef100_A9FL04"
                     /db_xref="scl:sce5004"
                     /db_xref="A9FL04_SORC5"
     gene            213662..213738
                     /locus_tag="P0_An_pond3_S8_coassembly_k141_133253_prodigal
                     -single_trna_39"
     tRNA            213662..213738
                     /product="Glu"
     gene            213822..214607
                     /locus_tag="P0_An_pond3_S8_coassembly_k141_133253_prodigal
                     -single_388"
     CDS             213822..214607
                     /product="id=3925021 bin=GWB1_Spirochaetes_59_5 species
                     =unknown genus=unknown taxon_order=unknown
                     taxon_class=unknown phylum=unknown
                     tax=GWB1_Spirochaetes_59_5 organism_group=Spirochaetes"
                     /codon_start=1
                     /transl_table=11
                     /translation="MSKRLEVQAQYGKWAVIEEAPPRRNVRGFNIRHIRVRCVCGTEG
                     VVKLDSLHRGGSLGCRDCSLVKHHPVVGTVFGDLTIIEIGIKVPGRNNRRVRVRCSCG
                     TEKLALPAHLIRGSIKSCGCRKLRWGQANLRYRGCGEISGSFFKSIEGSARTRGLSFD
                     VTLEYLWGLYLQQNRKCALTGFPIHMRQRGKGGTASLDRIDSDLPYLKGNVQWVHKAV
                     NLMKGSLDQQSFVALCGAVTKCRGEVRWSPEIQEKLDAWHIRS*"
                     /db_xref="GWB1_scaffold_6850_9"
                     /db_xref="86109223"
     gene            214732..214808
                     /locus_tag="P0_An_pond3_S8_coassembly_k141_133253_prodigal
                     -single_trna_40"
     tRNA            214732..214808
                     /product="Asp"
     gene            complement(214809..216947)
                     /locus_tag="P0_An_pond3_S8_coassembly_k141_133253_prodigal
                     -single_389"
     CDS             complement(214809..216947)
                     /product="Uncharacterized protein n=1 Tax=Sorangium
                     cellulosum (strain So ce56) RepID=A9FFW9_SORC5"
                     /codon_start=1
                     /transl_table=11
                     /translation="MKTLMWALVGAALILIGCGVDDPSTISTTTTTFTTTTATGGGSA
                     GTGGHEAGSAGTGNDAGSGGVTGGNGGTGADGGGGSTATGGSAGTGGSGGAGGSGGEA
                     GSGGGAEPICPPNDTQCDDLDVETCNEEGTAWEFTETCDFVCSDGACIGICVPDSTQC
                     DGDDLETCNAQGEWGPGSPCPFVCLTDTCTGVCVPNTKQCDGTSYQTCSALGQWGSTT
                     ACPTEAHQNPTCSGNGICGTTCQNGWDDCTGDPGCESDLADPDTCGSCSNDCDETNGA
                     ATCSSGTCGINCNDGWDDCTGSPGCETPLGTISNCLSCGDICSAPNHATAVCTPGGCD
                     FECSGLWDNCDGNDGNGCEKDVSADAFNCGGCDTSCYGGACSGGACTPNVTFVADASN
                     ITSLALGTPYAVNEVYWTAANGTVNKAPADGGSTTVLATGQDTPEAVQTDGLNVIWSK
                     ASVPKAIRSIPHGGGSPTDLVTGHGPVEMTHDDQYLYWTAETDYDPCYCWDPSNTPIY
                     KMGLAGGVPTIINDENGPNPLLWNSWPGIGNYGNDVYRLTWQDEYATGCLYMQDKVNP
                     VIHRMACNINIDDNINSFTSSKYLTVSPNGTGVFLTTLSIAGHAIVKTDPTTGVSSLV
                     TYVGNPSLIRGLAADDTNVYVLVQPNVGWPYQLLRYALSGGVPDYLISNQYNADNILV
                     DATHVYWSIEGLKYGGDPPILDPVIVRMPK*"
                     /db_xref="UniRef100_A9FFW9"
                     /db_xref="A0A017TBK7_9DELT"
                     /db_xref="scl:sce7892"
                     /db_xref="A9FFW9_SORC5"
     gene            217052..217128
                     /locus_tag="P0_An_pond3_S8_coassembly_k141_133253_prodigal
                     -single_trna_41"
     tRNA            217052..217128
                     /product="Arg"
     gene            217165..217599
                     /locus_tag="P0_An_pond3_S8_coassembly_k141_133253_prodigal
                     -single_390"
     CDS             217165..217599
                     /product="Gp144 n=1 Tax=Mycobacterium phage Myrna RepID
                     =B5LJE6_9CAUD"
                     /codon_start=1
                     /transl_table=11
                     /translation="MKTCPKCCQAKDRSSFSLNRSKKDGLSSCCRDCQREYVRQHYRR
                     NKGYYLRKAQASNTRFREEVRRLLQSRKSVPCADCKRSFPHYAMDFDHVRGQKKFELG
                     YATHETRKMSTVLEELNKCDVVCAVCHRIRTHNRLNPTSPNG*"
                     /db_xref="UniRef100_B5LJE6"
                     /db_xref="88211839"
                     /db_xref="B5LJE6_9CAUD"
     gene            217578..217654
                     /locus_tag="P0_An_pond3_S8_coassembly_k141_133253_prodigal
                     -single_trna_42"
     tRNA            217578..217654
                     /product="Arg"
     gene            complement(217737..217934)
                     /locus_tag="P0_An_pond3_S8_coassembly_k141_133253_prodigal
                     -single_391"
     CDS             complement(217737..217934)
                     /product="hypothetical protein"
                     /codon_start=1
                     /transl_table=11
                     /translation="MSEAEKNAIAVLQEAAFREWAATKSTPSVCVDDDRCRSLMAEAF
                     AAGHAAGRKSVIGEIDDTEPG*"
     gene            217970..218046
                     /locus_tag="P0_An_pond3_S8_coassembly_k141_133253_prodigal
                     -single_trna_43"
     tRNA            217970..218046
                     /product="Gln"
     gene            complement(218047..218541)
                     /locus_tag="P0_An_pond3_S8_coassembly_k141_133253_prodigal
                     -single_392"
     CDS             complement(218047..218541)
                     /product="response regulator n=1 Tax=Deinococcus sp. 2009
                     RepID=UPI0003B79DB0"
                     /codon_start=1
                     /transl_table=11
                     /translation="MIEVDILLIEDSRVDADLIAEALKDAGIPHRLDLASDGEAALQN
                     LRQRQSRPDIVLLDLNLPKVPGIEVLKAIKRDPHLRVIPVIILTNSTAPNDVLLCYTH
                     HANAYIRKPVGFDDLATAMTAMGLFWFRTAVLPGQYAAMQNSLPPPPPQKKGPASSGR
                     QKKR*"
                     /db_xref="UniRef100_UPI0003B79DB0"
                     /db_xref="A0A0C2D656_9DELT"
                     /db_xref="dra:DR_A0204"
                     /db_xref="UPI0003B79DB0"
     gene            complement(218556..219650)
                     /locus_tag="P0_An_pond3_S8_coassembly_k141_133253_prodigal
                     -single_393"
     CDS             complement(218556..219650)
                     /product="PAS/PAC sensor signal transduction histidine
                     kinase n=1 Tax=Haloterrigena turkmenica (strain ATCC
                     51198 / DSM 5511 / NCIMB 13204 / VKM B-1734)
                     RepID=D2RUA2_HALTV"
                     /codon_start=1
                     /transl_table=11
                     /translation="MTSEERLSFLLHSGPVVVFEVSLDWTPLFISQNIQEVLGYSIDR
                     YFDDPQFSPGLLHPEDREDMLGQIRATLEVDKTEVEGRVLRADGAYLYVRAELNLVRN
                     AEGEPERIIGFFLNCTKDVEQKVELQRQKQQLEDANESLEQFVYVASHDLREPLIGVA
                     GYVSLVLKRYGDCLDDQGRHFLEEAGHSCKNMEQKIDDLLELSRAGCRTLNESFPLGA
                     AVEQAKRILASSVARRGAIVRYENLPLVRGDRGQIAQAFQNLFSNSIKYQEKEVTPLI
                     EVTAETYAEDPTYWLVSVKDNGIGFDMRHADRIFGVFQRLYTVDQYPGTGIGLAIVKK
                     IIDKHSGKIWVSSKPGAGTTFYFTLAKPDC*"
                     /db_xref="UniRef100_D2RUA2"
                     /db_xref="htu:Htur_0270"
                     /db_xref="D2RUA2_HALTV"
     gene            complement(219647..220633)
                     /locus_tag="P0_An_pond3_S8_coassembly_k141_133253_prodigal
                     -single_394"
     CDS             complement(219647..220633)
                     /product="diguanylate cyclase n=1 Tax=Geovibrio thiophilus
                     RepID=UPI0003B476A8"
                     /codon_start=1
                     /transl_table=11
                     /translation="VTEIGRLKPTVRAEFAGSPVAFRPPRRLLIVEDSPTDRELLRYL
                     LEARFTKEACIFEAPTLQAAFALLSHEEIECIILDLQLPDSTGRDTFMALFTRYPDIP
                     LIVMTHNKDRQLALEMIQLGAADYVIKNFTDEEELFQRIVFAVEKHRHSVRVVPEDAA
                     SVRRLERAQADMNSAHQSGHPSIVREITVEVTSAIADLSRRTFAEMKTMSTQLVQIGT
                     VQGSLSQTVDHLDQELLRGTAGRAAMVTRVDLLDHRLTSVEKKVQGMEQKQDEADTTQ
                     RREALELTKSHLSNRTKILIALLALIGTLIGAYATYRATLHKAAPEPAGATK*"
                     /db_xref="UniRef100_UPI0003B476A8"
                     /db_xref="mmb:Mmol_0128"
                     /db_xref="90055268"
                     /db_xref="UPI0003B476A8"
     gene            complement(220683..221315)
                     /locus_tag="P0_An_pond3_S8_coassembly_k141_133253_prodigal
                     -single_395"
     CDS             complement(220683..221315)
                     /product="hypothetical protein n=1 Tax=Oscillatoria sp.
                     PCC 10802 RepID=UPI0003452997"
                     /codon_start=1
                     /transl_table=11
                     /translation="MQGVKSNTKRGSAGGRVRAVASRKDALNRYFARPQTCKECESVI
                     QPHANERPSKTRRRVFCSQSCAAKYNNRGTRRGPRAKVRTCPTCGNPFFGRSVYCGSA
                     CYMKRPKSLKPLSSNFSRKTKQQVFRESASWQAARSSIQRHARKMLLNKGAESACELC
                     GYSKHVDVAHRRAVKDFPNSATIAEINDPKNLVRLCPNHHWEFDHGVLIL*"
                     /db_xref="UniRef100_UPI0003452997"
                     /db_xref="A0A0F9MX37_9ZZZZ"
                     /db_xref="UPI0003452997"
     gene            221435..221519
                     /locus_tag="P0_An_pond3_S8_coassembly_k141_133253_prodigal
                     -single_trna_44"
     tRNA            221435..221519
                     /product="Leu"
     gene            221519..221833
                     /locus_tag="P0_An_pond3_S8_coassembly_k141_133253_prodigal
                     -single_396"
     CDS             221519..221833
                     /product="hypothetical protein n=1 Tax=Brevibacillus
                     brevis RepID=UPI00036183A1"
                     /codon_start=1
                     /transl_table=11
                     /translation="MEHELKTWPSSFVAIWQGEKRYELRRADRDFQVGHTLLLREWIP
                     EHAELGVGGCGDVVPPDYTGRWIRARITCVTRSGEFPGLEPGFVIMGITTIDASAGEP
                     AR*"
                     /db_xref="UniRef100_UPI00036183A1"
                     /db_xref="A0A0F9HMN8_9ZZZZ"
                     /db_xref="ccs:CCNA_00804"
                     /db_xref="UPI00036183A1"
     gene            221812..221888
                     /locus_tag="P0_An_pond3_S8_coassembly_k141_133253_prodigal
                     -single_trna_45"
     tRNA            221812..221888
                     /product="Val"
     gene            221890..221976
                     /locus_tag="P0_An_pond3_S8_coassembly_k141_133253_prodigal
                     -single_trna_46"
     tRNA            221890..221976
                     /product="Leu"
     gene            221978..222054
                     /locus_tag="P0_An_pond3_S8_coassembly_k141_133253_prodigal
                     -single_trna_47"
     tRNA            221978..222054
                     /product="Met"
     gene            222070..222549
                     /locus_tag="P0_An_pond3_S8_coassembly_k141_133253_prodigal
                     -single_397"
     CDS             222070..222549
                     /product="Uncharacterized protein {ECO:0000313|EMBL
                     :KKN65746.1};  TaxID=412755 species="unclassified
                     sequences; metagenomes; ecological metagenomes.;"
                     source="marine sediment metagenome.;""
                     /codon_start=1
                     /transl_table=11
                     /translation="MPIEPNPYDNPALVELRKGQGDPLVCYIVVRESLGMSPGKIASQ
                     VGHGVQMLTLRYARLEMSGIENSGRYPGDDARNDPRDVLVQKIQITRHWIETSYRKIV
                     LRADDKEWEKLKEQLWCFVVRDAGLTEIASGSETVIVLWPMRKSEVPKLVKRLQVLK*"
                     /db_xref="A0A0F9UX17_9ZZZZ"
     gene            222602..222961
                     /locus_tag="P0_An_pond3_S8_coassembly_k141_133253_prodigal
                     -single_398"
     CDS             222602..222961
                     /product="hypothetical protein"
                     /codon_start=1
                     /transl_table=11
                     /translation="MPPCIYDPTDRAFYERVYDILTDLAGARSDYKERFVLACTNVGL
                     PLTEYSFQGKYGCHMKFHRVYGWFYVDCPEEESPDLEALQTASRINYLLYSLQQELNP
                     KALPEDVDLKNRLAQGS*"
     gene            223022..223534
                     /locus_tag="P0_An_pond3_S8_coassembly_k141_133253_prodigal
                     -single_399"
     CDS             223022..223534
                     /product="id=3822673 bin=GWB1_Spirochaetes_59_5 species
                     =unknown genus=unknown taxon_order=unknown
                     taxon_class=unknown phylum=unknown
                     tax=GWB1_Spirochaetes_59_5 organism_group=Spirochaetes"
                     /codon_start=1
                     /transl_table=11
                     /translation="MQIDGYALREAIKQWDLRKGAAEEAFKSSLFKFKGEEKDTPQQV
                     VSSFLQAEAAISKLQVAQMRYNLAVAVEVGGEKMTLAEAIKRVGGAGRAEKMWRSAGP
                     KDRRSAYLTDDGLTRDPTQERATPTLDAKTSVGLAMQAGKRSGAFRATIATANATKVD
                     IADLDPALFE*"
                     /db_xref="GWB1_scaffold_5415_2"
                     /db_xref="86110594"
     gene            223849..223935
                     /locus_tag="P0_An_pond3_S8_coassembly_k141_133253_prodigal
                     -single_trna_48"
     tRNA            223849..223935
                     /product="Leu"
     gene            224996..225589
                     /locus_tag="P0_An_pond3_S8_coassembly_k141_133253_prodigal
                     -single_400"
     CDS             224996..225589
                     /product="Uncharacterized protein n=1 Tax=Sorangium
                     cellulosum So0157-2 RepID=S4Y2J9_SORCE"
                     /codon_start=1
                     /transl_table=11
                     /translation="MFTQTLILNQAYRPHDIVNWKDAVTRMFKGTIEVLVQYDEILAH
                     IDRQTLGTFPELRRALRQVIGTDAESLEIKVPAVAVLRRKVSKVKGGVKFSKINVCLR
                     DDFCCQYCGRKFPMSKLNYDHVIPRSRGGKTTWENIVMACYPCNDKKGNQTVADSGMH
                     LLSVPVKPKLLPMNEPPIDMSQAPDEWMPFIQNGIAA*"
                     /db_xref="UniRef100_S4Y2J9"
                     /db_xref="A0A0F6YLX4_9DELT"
                     /db_xref="scu:SCE1572_33650"
                     /db_xref="S4Y2J9_SORCE"
     gene            225663..225926
                     /locus_tag="P0_An_pond3_S8_coassembly_k141_133253_prodigal
                     -single_401"
     CDS             225663..225926
                     /product="Tax
                     =RIFCSPLOWO2_01_FULL_RIF_OD1_12_44_230_curated"
                     /codon_start=1
                     /transl_table=11
                     /translation="MVADKILAAATKYEAHLHCYPAVRASTSVIEPNEGAALGHIHWM
                     CQEIPTIVAEGHLAKAERWLCFVQGVLWMNGWGTIDGFREDNR*"
                     /db_xref="88312353"
     gene            225926..226309
                     /locus_tag="P0_An_pond3_S8_coassembly_k141_133253_prodigal
                     -single_402"
     CDS             225926..226309
                     /product="hypothetical protein"
                     /codon_start=1
                     /transl_table=11
                     /translation="MPSAPIAGKARHLSTLMQRFHQVQTNGEKEQIAKRASELFPDIG
                     CKYDPLVGLVVYYHEDRVIRLPTAFEHSAGLILRVQKDGQALVMKSRESPVGVLVPAS
                     EMLVELGGRIERKSRWERIADGDWF*"
     gene            226511..228019
                     /locus_tag="P0_An_pond3_S8_coassembly_k141_133253_prodigal
                     -single_403"
     CDS             226511..228019
                     /product="von Willebrand factor type A n=1 Tax
                     =Anaeromyxobacter sp. (strain K) RepID=B4UFP8_ANASK"
                     /codon_start=1
                     /transl_table=11
                     /translation="MEITARFTRDLFDHTQDNTDHLVVSLKAPALAWMQKRPQLCVLP
                     AIDLSGSMKGGKLRYAQQSLLKLVDQLADGDFAGLIAFESRVHVLVKPQKVTAELKDQ
                     LKATINKLRVMGGTNFSDGMLQAVQAVQHLDLPPTFLKRVIMFTDGHPTEGVVDKKGI
                     FKMLDSNCGSVTVSAFGYGEVNGGTYGGVDPEFLMEFASLGNGNYAYVQNPDDALGAF
                     GKELGGLLSTYATNLEVTVEPVHGHLITKVVSNVKHEEDKITGTVELPVSDILCEETR
                     HFVFETKLAQQGKSFPREATAFNVKVTFSVLTEEGKKESRTLEAKARVRFVKPSEART
                     SPNPEVNEIVDLHRVIRAQLEAEEQAKQGCFFEAQARMESIANEVKTNGGLHDAAMQT
                     RQRLGSAHAYAQNQGYLRSFAVAGTRSFGSSSVQHEAEAVLRSCHVSLSNSAQEQYAN
                     VFKSADPVVPMAPVVSPSILVPVEPVVPPIVAEDPTPPAVLPWTASSTNKSG*"
                     /db_xref="UniRef100_B4UFP8"
                     /db_xref="A0A0F9UGG0_9ZZZZ"
                     /db_xref="ank:AnaeK_3969"
                     /db_xref="B4UFP8_ANASK"
     gene            228235..229095
                     /locus_tag="P0_An_pond3_S8_coassembly_k141_133253_prodigal
                     -single_404"
     CDS             228235..229095
                     /product="Uncharacterized protein n=1 Tax=Streptomyces
                     mobaraensis NBRC 13819 = DSM 40847 RepID=M3C8L4_STRMB"
                     /codon_start=1
                     /transl_table=11
                     /translation="VSPFDLRLPELAYLFGFLQADGHLSKGIRNKGRVTVELNIRDVE
                     VLDRFRELIPAYTSVGIRTRDTNFKNGCRTAIWRLYDRDLRGLLNELGLPYGKKSDIV
                     APPEAPFSEPDYFRGFFDGDGSLGYTSIGLPFVSLPTASLRMASAFEMFWYGITGKHK
                     VLNPNKRDGLFNLMVTKEGAQAIVRTMYYPGCLALVRKMDSARKVLEWLRPDAMTKVT
                     WDRRRWSPQEDAYILSHAVQESVYTLGRTEKSIRVRTSRLRKQDVIQVRSRAGRPEPL
                     HPSQDRADEG*"
                     /db_xref="UniRef100_M3C8L4"
                     /db_xref="A0A0F5VQP0_9ACTN"
                     /db_xref="sfi:SFUL_2974"
                     /db_xref="M3C8L4_STRMB"
     gene            229085..230425
                     /locus_tag="P0_An_pond3_S8_coassembly_k141_133253_prodigal
                     -single_405"
     CDS             229085..230425
                     /product="RNA-splicing ligase RtcB n=1 Tax=Myxococcus sp. 
                     (contaminant ex DSM 436) RepID=U2RZP3_9DELT"
                     /codon_start=1
                     /transl_table=11
                     /translation="MKVEAHAFFSEALYTSSEEQMWQQLADAASYEGVTHVYIMPDGH
                     SGFGIPIGSVVVTEGTLLQASVGYDISCGVLMAKVVGLRASGVRSRRNRERWIDEVEK
                     RVALGVGSNRPKLMPEFKKATLDDILRYGAKAIGISADMCERLNLPVSDGAKLDLVPK
                     AYDKALPQLGSLGGGNHMIELQVDEVDGSVWAMVHCGSRGYGYQTAEHFFYEGARLRG
                     LPSNRRGLSWLRDEEPLGKQFWDHHNAAANYAIANRHVIASGIREACQEVYNADLEVY
                     YEISHNLVQRETLMLPDGTARKGYVHRKGATRAMPGGHPDLVGTSWSSLGHPVLVPGS
                     MFTGAAILMPEKGAYVTACSVNHGSGRVMARGAARRKLEHKQDRIDAEMHDIQRTFDG
                     TTVEGIVTNSKHIPLDECNLVYKDLDAVLEVLTDNHVASVSRRLWPVANLKGTD*"
                     /db_xref="UniRef100_U2RZP3"
                     /db_xref="A0A0F9V2E1_9ZZZZ"
                     /db_xref="mxa:MXAN_0064"
                     /db_xref="U2RZP3_9DELT"
     gene            230428..230934
                     /locus_tag="P0_An_pond3_S8_coassembly_k141_133253_prodigal
                     -single_406"
     CDS             230428..230934
                     /product="methionyl-tRNA synthetase n=1 Tax=Rudanella
                     lutea RepID=UPI0003677C01"
                     /codon_start=1
                     /transl_table=11
                     /translation="MSDDESTKPDLKINLDERIPVGELHVVQGGEERRLVADAYYGRH
                     IQGDPAKEIPKIELRSSDPLTFDEFMKVDLRVGTVTAAERVPKSEKLIRMDVSFGNFK
                     RQILAGVGRTFQPEALVGKQFVFVVNLPPRKMMGLESHGMALATGKFDALVLISPSAP
                     VADGSRFG*"
                     /db_xref="UniRef100_UPI0003677C01"
                     /db_xref="A0A0G0FAA9_9BACT"
                     /db_xref="sfu:Sfum_0154"
                     /db_xref="UPI0003677C01"
     gene            231000..231605
                     /locus_tag="P0_An_pond3_S8_coassembly_k141_133253_prodigal
                     -single_407"
     CDS             231000..231605
                     /product="Marine sediment metagenome DNA, contig:
                     S01H1_S16288 {ECO:0000313|EMBL:GAG27721.1}; Flags:
                     Fragment;;  TaxID=412755 species="unclassified sequences;
                     metagenomes; ecological metagenomes.;" source="marine
                     sediment metagenome.;""
                     /codon_start=1
                     /transl_table=11
                     /translation="MSATTEKIRRDRLKLSGLCLQCRQPFQPGKSSVRCDKCNRERNE
                     YLAKRKRKLRNGGVCECGRLTLKGLRKCQKCFDYNKQYYVAHRFVARRWATARYERDR
                     AACFAHYGSECACCGEPEERFLQIDHINGGGREHRKLVTQIFSWLVSQGFPPGFQTLC
                     ANCNWAKRTSSCCPCKDTSCARKRAFFQANKGSQSCLRSKR*"
                     /db_xref="X0XS52_9ZZZZ"
     gene            231584..231988
                     /locus_tag="P0_An_pond3_S8_coassembly_k141_133253_prodigal
                     -single_408"
     CDS             231584..231988
                     /product="hypothetical protein"
                     /codon_start=1
                     /transl_table=11
                     /translation="MPTLEEMTAWSVEEIEGAIRAELPDSLRLECGRDVGSGAWFIRF
                     WQKQTDPPELLYQDWGVDQRLTYFNGYGWLWARQRPQPPAHSPWVRRREITLPVVRRT
                     ALSKAIPPDPEDLDPNAVEAVYADLRGHPKKR*"
     gene            232008..233651
                     /locus_tag="P0_An_pond3_S8_coassembly_k141_133253_prodigal
                     -single_409"
     CDS             232008..233651
                     /product="60 kDa chaperonin n=1 Tax=Bacillus coagulans 
                     (strain 2-6) RepID=F7YZN2_BACC6"
                     /codon_start=1
                     /transl_table=11
                     /translation="MPIKYGTDARKRLLEGVTKLADTVAVTLGPRGRNVCLEKAFGNP
                     LVTKDGVSVAKEIELADEWENMGVLLVREAASKTSEDAGDGTTTATVLAHYLFREGMK
                     LVEAGAAPVALKRGMDLAAGDVVERLIGLSLPVKGQEDIENVATISANGDRELGHTIA
                     EAVAKVGRDGVVNIEEGRGMTTEIDAVDGMQLDRGWAHSEFSGGQTEVILENPYILVT
                     DFKVSACRPLLPLLEAITGQEDSRPLIIIAPDFDGEALPLFIQNFKLGRLRSMLVRSP
                     GFGARQRDVLEDIATLVGAEFICRDKGMTFDGCFKAPDSQPLSMVGTAARVQITAKTT
                     TILDGGGDEAAVEKRVELLRQEIANTGSEYDADKLRERLGKLQGGVCVIKVGAPSEVA
                     MKELKARMEDALYATRASIDEGIVIGGGSALLRSAQQIKSSDAPREMQGDVRLGYNLV
                     LRACEEPFQVILSNGGSCGEVWAERARAAEDPATGVDAVSMKLVNMYEAGIIDPVKVV
                     RCALINSVSVASTMLTTEAIIRKPAPAKPGDVAAQRMGL*"
                     /db_xref="UniRef100_F7YZN2"
                     /db_xref="bck:BCO26_2724"
                     /db_xref="F7YZN2_BACC6"
     gene            233651..233890
                     /locus_tag="P0_An_pond3_S8_coassembly_k141_133253_prodigal
                     -single_410"
     CDS             233651..233890
                     /product="hypothetical protein"
                     /codon_start=1
                     /transl_table=11
                     /translation="MDADEKSSGQEAVPVAVSLTPEMARAVKSLVSSGLFGTSEVDVV
                     ERLLAERLREVIQEGWLGAPGFPDGRTQPLVRLRG*"
     gene            233919..234311
                     /locus_tag="P0_An_pond3_S8_coassembly_k141_133253_prodigal
                     -single_411"
     CDS             233919..234311
                     /product="hypothetical protein"
                     /codon_start=1
                     /transl_table=11
                     /translation="VDNRLFRIDGERITRLRREDLPRVAQAIIAVLRQRARAGVSRVK
                     NVDYVELRGPDIEVLILRSDWEKILPLVQEGAFDPLVDPVESGVAYSDPKIAYNEPVL
                     DRADRRLYNRIVGSLYDLFPETFPTRPF*"
     gene            234324..234533
                     /locus_tag="P0_An_pond3_S8_coassembly_k141_133253_prodigal
                     -single_412"
     CDS             234324..234533
                     /product="hypothetical protein"
                     /codon_start=1
                     /transl_table=11
                     /translation="MPVDPAGTTPGLQPDTPPKQLVNLKCRNTNCDSIEAEIIKIPGQ
                     ESQRLYRCTKCSHTWGINVGGSVNL*"
     gene            234543..235355
                     /locus_tag="P0_An_pond3_S8_coassembly_k141_133253_prodigal
                     -single_413"
     CDS             234543..235355
                     /product="Tax=CG_Delta_07"
                     /codon_start=1
                     /transl_table=11
                     /translation="MDVQVLRDLEQTITKDIPKFSVRFKDESPWLKVLGFLSYPFNPK
                     FMTSFSTTLGSTVYFPTRAFYEQNVDRSVRILAHEYVHLWDKKQHMLFDLSYLFPQIL
                     GVIPLLVFGVLAWPHTWLLLAPLVGYVLAAWIARKSQPVCEILLFLVLLGTLAGAIWL
                     TRWSSLAFVAGLLCLAPWPSPGRTKWELRGYTMSVAVGLWLYGAFPLDTREAIVRNFI
                     GPNYYFMWWFRSRIDTALDESATLAQARALQGCSPPYATVYDFLYQHGLLRR*"
                     /db_xref="33535366"
     gene            235560..236522
                     /locus_tag="P0_An_pond3_S8_coassembly_k141_133253_prodigal
                     -single_414"
     CDS             235560..236522
                     /product="DNA polymerase III, delta' subunit n=1 Tax
                     =Selenomonas sp. oral taxon 892 str. F0426
                     RepID=U2KE36_9FIRM"
                     /codon_start=1
                     /transl_table=11
                     /translation="LLTEVQGQDEGVRFLRKVVEGRFTSPLLLVGPEGVGRRFSIIEA
                     AREAFSKGNPTSIHGLQLDQGLHPDFIYVRAPEAKSIGIDVIREIVDQADFLPMMSDR
                     RYVVIDGADTMTWEAENSFLKTLEEPHVSTQFFLLAESYSGVIPTIRSRCGLVRYRPL
                     DEGFIVAQLLHCMDDATKALVYARLSEGSVGRAVQYFGSGRLALRDSMVGLLRKALTK
                     DLASLFVGVNAISGGTVKGAAGLRLGLRFFEHILHDLAILPYDPSRMTNLDIAEDLAQ
                     LRSQIGDDRLAKLLAGIKDLQRHQEAHVNLGFHFKTYLATAFLE*"
                     /db_xref="UniRef100_U2KE36"
                     /db_xref="U2KE36_9FIRM"
                     /db_xref="dca:Desca_0041"
     gene            236528..237493
                     /locus_tag="P0_An_pond3_S8_coassembly_k141_133253_prodigal
                     -single_415"
     CDS             236528..237493
                     /product="Uncharacterized protein {ECO:0000313|EMBL
                     :KKL12875.1}; Flags: Fragment;;  TaxID=412755
                     species="unclassified sequences; metagenomes; ecological
                     metagenomes.;" source="marine sediment metagenome.;""
                     /codon_start=1
                     /transl_table=11
                     /translation="MAGVKRSGPFVVAYGEENYLLDRVLNLGKSWKDRFVVLLDGCGL
                     TDYALVEACELECWDGRERVVVVDNADQIKGDKLLTAYVEGKAADDLHVVLVAVLRTN
                     KLSKVWQMAAAKGRQEHFEALKPWQTAEMKKRILDEAQRLKLRLDDDVPDTFLTLFGD
                     NLRRTANELQKLSYIAVDGQVTKQDVVAVVYPDVPVNPFEVAQAAFNKEPRKALRLIS
                     TLFKNLGEDRAAATITASLLGQVEKLIMTRQMLDSGVDVKTIAEALGIPAFPVQKEII
                     PRARKYTVSALLSQMKNLCKLDALVKGAARSKRTLIELAVLSAAA*"
                     /db_xref="A0A0F9ATW1_9ZZZZ"
     gene            237502..239442
                     /locus_tag="P0_An_pond3_S8_coassembly_k141_133253_prodigal
                     -single_416"
     CDS             237502..239442
                     /product="RtpR n=1 Tax=Lactobacillus shenzhenensis LY-73
                     RepID=U4TK96_9LACO"
                     /codon_start=1
                     /transl_table=11
                     /translation="MEIVETTQATPIRLRESFLEPYRRQKDPFTSLLARSTYLTKYCR
                     GNVETWTDTIRRVVEGNASLAPGVSEAEVELLFHLFWTGQAFPPGRGLWTGGVPGIPA
                     DARFNCWWTTLYSVDDWCWTANQLMLGGGVGVGLGGISSLPVVRDSKARFAIWCRKDH
                     DDYDEVKPEGPEFLNGTTPRYQVLDSREGWVEALRRVMTAAFSGEDLVIEVSDIRPRG
                     SLIRTFGGIACGPGPLSFLLRSVWHILRGAAGRQVNSVECLDATNHIGLCIKSGNVRR
                     SALIVLGEAYDQDFRNAKKDWEAVLSHRHTSNNSIVFRTWDEIARFDWSGLVEDNIQY
                     GEPGILNLAKVWETDPGAKGVNPCGEVVLHDREACNLAEAFPAKFEDNVKPSVVFRLL
                     TRYCLRNRLTPLLDPQADMIQSKNMRIGVGLGGICDFEWQPEQLASWYGYVRSEADRY
                     ADELGVNRPIAVSTTKPSGTISLMNDSSPGIHAPHAPYYIRRTRIAKNDPMAGAMMEA
                     GVPFEQDAYDKSGHTWVFSFPTKAPHTVITKQTETIRQQFERQAVVQEWWSDNSVSAT
                     LSFNPSTEREELVHCLREYTPRLKSLSMLALQHSYVQAPYETIDEQTYNQMMSTINHE
                     HQLVHDGDIEISECSSGSCPIR*"
                     /db_xref="UniRef100_U4TK96"
                     /db_xref="A0A0F8YE26_9ARCH"
                     /db_xref="nis:NIS_0814"
                     /db_xref="U4TK96_9LACO"
     gene            239445..239735
                     /locus_tag="P0_An_pond3_S8_coassembly_k141_133253_prodigal
                     -single_417"
     CDS             239445..239735
                     /product="Uncharacterized protein {ECO:0000313|EMBL
                     :KKL28429.1}; Flags: Fragment;;  TaxID=412755
                     species="unclassified sequences; metagenomes; ecological
                     metagenomes.;" source="marine sediment metagenome.;""
                     /codon_start=1
                     /transl_table=11
                     /translation="MAPHLHLGHLIEGVVEQDPMTDRYVIRTTDSRGQLLVLDVQTLL
                     AGYVGQEVRLTLASFEHLAQLARLVEEQGSGQVFGVQPEQLPEVPFDIVRKG*"
                     /db_xref="A0A0F9C2N1_9ZZZZ"
     gene            239770..241704
                     /locus_tag="P0_An_pond3_S8_coassembly_k141_133253_prodigal
                     -single_418"
     CDS             239770..241704
                     /product="DNA ligase {ECO:0000256|HAMAP-Rule:MF_01588}; EC
                     =6.5.1.2 {ECO:0000256|HAMAP-Rule:MF_01588};;
                     Polydeoxyribonucleotide synthase [NAD(+)]
                     {ECO:0000256|HAMAP-Rule:MF_01588};  TaxID=1192034
                     species="Bacteria; Proteobacteria; Deltaproteobacteria;
                     Myxococcales; Sorangiineae; Polyangiaceae; Chondromyces.;"
                     source="Chondromyces apiculatus DSM 436.;""
                     /codon_start=1
                     /transl_table=11
                     /translation="MLYDLMDQATLERISELEDQITQARDAYYNGTPIVEDSVYDAWV
                     DELSELKAESPAVTAVGAPVPASSWPKVSHLIPMGSLDKVQTLDEMTGWIHRVSRPKE
                     QRREAYEELLVTEKLDGISVSLRYEEGRFVQALTRGDGTEGEDITPNVARMRGVLKEL
                     PEKVAVICRGEIMLFTEDHRKHFPDAANPRNAASGTSKRLDGKGCENLSVLVYQALEG
                     PEFQKETEQFEWLREMGFSTPRWYLSAMALGVKTPHDLWVDYQQTLREQLPYEIDGLV
                     VRLNDLAYQWSLGDKNNRPLGAVAFKFAPISRETVATARIDQVGGTGRITPVAEFKPI
                     RILGAEITRASLYNQRYIEQIGFDVGARILVSRANDVIPRVVSVTGSTGAVSKPPTSC
                     PECGVDTVQEGEYVICPNTGGCPAQAEGRIKQWIRELGILEWGPTLISKVVSTGLVRS
                     VPDLYRIQAEQIASLERMGETSAKNAINQLRRVIPLSLEQLLGGLSIPLCATSTMQTI
                     VDAGFDTYPKIRQATKEDLQGIPGMGPKRADALVAWLARHGSLVDELLSVGITLKERP
                     KGVLTGKSVCFTGKSTLKRADLERMVTESGGTVKKSVGKGLTYLVMANFDSASTKAKA
                     AKKNGVECLTEESFLQMVQG*"
                     /db_xref="A0A017T8F1_9DELT"
                     /db_xref="UniRef100_S4XXB3"
                     /db_xref="scu:SCE1572_27220"
                     /db_xref="S4XXB3_SORCE"
                     /db_xref="6.5.1.2"
     gene            241652..243979
                     /locus_tag="P0_An_pond3_S8_coassembly_k141_133253_prodigal
                     -single_419"
                     /gene="recD"
     CDS             241652..243979
                     /gene="recD"
                     /product="recD; helicase (EC:3.1.11.5)"
                     /codon_start=1
                     /transl_table=11
                     /translation="MASNASPRNPSSRWSRGRIVPESISGHIVRVVFNSDDFYVLNVE
                     IEESDPPGSEHIETARGSVHGLLQLRAGVPIRFLGKWTKHQKYGRQFAIRSWEPWARS
                     SADVDVFLRCCIEGFAFPGLSHAVADLGTSAFRLLTHTPGALQDVPLPGAPPEAMGRA
                     LLGWERAIAVRDLSELLKAGGLGASEVQSAITRFGMDAPVVIRDNPYRLMEILGFSFP
                     RVDHLAMNLGLTADDPRRIAGLVFWALQDGAQQGHLYLSRDEIIRSSVDLASEHRLKV
                     ALPSIDKPQTYGQVAQHLSEQGSLKTSGPGIYLPDYYMFERDAARILSEMLRPKPLDI
                     DLKPFLEEYERSNHIKLSEKQRFAVEQLIEHPVLVLTGLPGTGKTTAVRALVRVFREA
                     RLMFSLMAPTGIAAKRLSALTGHPASTVHRALRYDGNAWGHGANNRYVVDAVIVDEMS
                     MVDQELLYRLLSALQPGTRVVFVGDDAQLPSVGPGNVLRELVDCPDVPNVRLTQIFRQ
                     SEKGEIVTNSHRINRGEMPELLDPKADTEFKFVRLGDEERIVEVIVEMAARLKQRDAN
                     FQVLSPKYEGITGVNNLNERLRDRLNPVGPKEWQQGDLRFRLGDRLMVIKNDYKRSVY
                     NGDVGKLVDIGRDSLRVRIHGIGESGLDMEVDFTRDAAEDKLRLAYAITVHKSQGSEF
                     DTIIMPVVRQHGRMLQRNLLYTAVTRARKRVWLLGEEFAIQKAIGNDKVVQRNTALGK
                     AVSAAVLSGVGDRGDEAQPGIANGRAEGTPSQAGE*"
                     /db_xref="ain:Acin_2009"
                     /db_xref="C0W9E1_9FIRM"
                     /db_xref="UniRef100_G4Q4W0"
                     /db_xref="3.1.11.5"
                     /db_xref="3.6.4.12"
     gene            243996..244313
                     /locus_tag="P0_An_pond3_S8_coassembly_k141_133253_prodigal
                     -single_420"
     CDS             243996..244313
                     /product="hypothetical protein"
                     /codon_start=1
                     /transl_table=11
                     /translation="LTVSFSIEDRDGAGRRKQTFFSASVSRNDGKQTLAGWTQQEVQL
                     VSCMLSRQVVLTTYRDALRRKVLPREVVQTELPGILAAYDHNLMSLAAGKTDTDEGIG
                     RVE*"
     gene            244310..245269
                     /locus_tag="P0_An_pond3_S8_coassembly_k141_133253_prodigal
                     -single_421"
     CDS             244310..245269
                     /product="hypothetical protein"
                     /codon_start=1
                     /transl_table=11
                     /translation="MKEERVKEIYEEIGKLVIELSRDPMSLGPGYLQDLISKTRGFLN
                     QTSYYLTEVLRERHHHEMELEALEAAFQVASDELMSGDRRVTSLPAIQDRTSMINVLL
                     AKERKAILVERRILKDLGHVERVVRHRHKELENTMSAIRLQRSLIESELRTGATYGDE
                     SDQSRGSKWAKPSTGKPAVGDDMSEDDLDRLMQQAEEELETGTVEGPAKDPEEEVLAE
                     VDSAGTTAPVADTSSDDIADLLEEAEQMGLGASEPEPAPEVAAKTSALPVTAPEPEPF
                     AAVAAVPEAPVAGDVDPDIDRFLAQGGSPSGAEDDDSDLFGDL*"
     gene            245374..246276
                     /locus_tag="P0_An_pond3_S8_coassembly_k141_133253_prodigal
                     -single_422"
     CDS             245374..246276
                     /product="hypothetical protein"
                     /codon_start=1
                     /transl_table=11
                     /translation="MPDTTTSNPFSELDHMEEYEQENVGLRPEDKKYARSADQEWFKG
                     DQGATYRVSLVYFWPLVITTALAAQRRAKEKGEQVSKEQQIELAKKALAKRSEELNKP
                     LDQLADWEKLDLSETRFKKILAHYKEGFGFVNSRLGKDGADADEIWKMLGDQKSYFCT
                     ILMIYPTNRSGELDREEVTKKYRIMPWRLSSKVYGQLHGQASSLRANELSISDQDLLI
                     TCTNGEYQNFDKMEGAGKALWRKNPKFMSIILEKSFAFYEKLTPFRNMSTADLKIKLG
                     VSSGEKGGDDDVSSDDVEDLLNNV*"
     gene            246282..246959
                     /locus_tag="P0_An_pond3_S8_coassembly_k141_133253_prodigal
                     -single_423"
     CDS             246282..246959
                     /product="id=2799597 bin=GWB1_Spirochaetes_59_5 species
                     =unknown genus=unknown taxon_order=unknown
                     taxon_class=unknown phylum=unknown
                     tax=GWB1_Spirochaetes_59_5 organism_group=Spirochaetes"
                     /codon_start=1
                     /transl_table=11
                     /translation="VITLGLDPSLTGFGWCIHNTTVCGPRRVVAKGVFQTPASRVFVW
                     RYMYLREAVGLVLDRFPQIDNVGVESPPFGEQFSEGLYGLFLYVNEAVFRRRKDVVFF
                     DPQTVKRLAKMDPSVRRGSMDKGDMIEAARADSGVKRWNHNEADAYLVARSAARFWEY
                     MRSILREDELTPAERQAFINAHTFKRGPQAGKTVTRGTAFKENDRYFEFSSLDPSELA
                     VVVPFDE*"
                     /db_xref="GWB1_scaffold_1297_15"
                     /db_xref="86110316"
     gene            246974..248359
                     /locus_tag="P0_An_pond3_S8_coassembly_k141_133253_prodigal
                     -single_424"
     CDS             246974..248359
                     /product="Protein RecA id=2799601 bin
                     =GWB1_Spirochaetes_59_5 species=unknown
                     genus=Synechococcus taxon_order=Chroococcales
                     taxon_class=unknown phylum=Cyanobacteria
                     tax=GWB1_Spirochaetes_59_5 organism_group=Spirochaetes"
                     /codon_start=1
                     /transl_table=11
                     /translation="MSPEAKTDATTDKPATKADKPAAKAAPAKAKKAKQTEGSTDAQR
                     AKMAQMAASAILKSTGLKVVEESHAPLPAVSSGSSCIDDLIGGTPALDGSGPKCLGYP
                     RRHITEIFGAESSGKTTAALEAIAEAQQRGGWAMFIDFEHALDHDYAKKVGVSFAKDK
                     LMLYAPSTIEQGWRLIYVGIAAGVDLIVIDSVAAMVPNAELNKKKPGDTAKIGAVAAA
                     MAQNLPKVCIWLNGPASKNPLGTAIIMLNQIRATINTGGGGGGKGTNENTSGGYALKF
                     FAYLRLKFTRIGSEVVKKKDKFTGKEKTYAYGNHTMVKLVKSKIDGKQGFTSNIFIRY
                     NQGIDDYYSMIEAGLTQKIVKRSGAYYEFGEHRFQGRDKFRAFLMENTKVFEDLRKQV
                     LAMVRTERDVQDDEVDEENELLSNMNEALEEESLEPEEESAGTTEVDAEDAAFDELDA
                     SESAPEEGNDA*"
                     /db_xref="GWB1_scaffold_1297_16"
                     /db_xref="nfa:nfa38430"
                     /db_xref="86110317"
     gene            248356..249723
                     /locus_tag="P0_An_pond3_S8_coassembly_k141_133253_prodigal
                     -single_425"
     CDS             248356..249723
                     /product="ATPase involved in DNA repair-like protein id
                     =2799606 bin=GWB1_Spirochaetes_59_5 species=Desulfovibrio
                     salexigens genus=Desulfovibrio
                     taxon_order=Desulfovibrionales
                     taxon_class=Deltaproteobacteria phylum=Proteobacteria
                     tax=GWB1_Spirochaetes_59_5 organism_group=Spirochaetes"
                     /codon_start=1
                     /transl_table=11
                     /translation="MIEVSIENFQSIEKVHFKIDRFTAFVGRSNIGKSAVVRALRNAL
                     TGASGTDFVRHGASCERRLKDNKKCRCQTTVRIQMPKIDLVWEKGDSVNRYTVTKAGE
                     TPVIYDKVDRGTPEFLQPGFSPVKIGDDAQLVQVSEQFNPIFLLNVGGPTVADVLSDV
                     AHLDDINEAMRLSVKDRKEASATRTIRERDVAATVADLSAYDGLDLAVQDVQRVEQHH
                     AQLSAKQQSFETAKQFVDQLEDLVRGIRSLQAATKPELPDLVQAQALSAQVINLDRLH
                     EAHTSREAAVEVLAGVEQIVLPDLDRVQKLSARTLDSHRLYDAQTSREAAVQSLSGVE
                     QVILPDLALVEATKKQFDLVSSLYRRAQVLRLEFDRGKALTATKEPDLAALQEIAEKF
                     RLVQALFDRSEALPVAIAAIERQLKAAEVEEATVLKELQDLGMCPTCAQPISAGHHLH
                     LEEAS*"
                     /db_xref="GWB1_scaffold_1297_17"
                     /db_xref="86110318"
     gene            249720..250694
                     /locus_tag="P0_An_pond3_S8_coassembly_k141_133253_prodigal
                     -single_426"
     CDS             249720..250694
                     /product="Ser/Thr protein phosphatase family protein id
                     =2799615 bin=GWB1_Spirochaetes_59_5
                     species=Carboxydothermus hydrogenoformans
                     genus=Carboxydothermus taxon_order=Thermoanaerobacterales
                     taxon_class=Clostridia phylum=Firmicutes
                     tax=GWB1_Spirochaetes_59_5 organism_group=Spirochaetes"
                     /codon_start=1
                     /transl_table=11
                     /translation="MRSLSFVFRTDVHMSDKSPDSWKGDYPAELWSDLDQIRDLAQQC
                     HAKAVLDGGDFFNVKAPTRNSHGLVARTARVHAKYTCPVYAIEGNHDLQYNNLDSIDR
                     QPLGVLYDSGVFRQLRDEVFEDDGLRVRVVGMPYLPNRDLESFHALRKQPGDDYLVAV
                     VHALAAKNPPAHVADFYGEPVFRYQDLVFDGGPDVYCFGHWHHDQGAEHIDGRWFVNQ
                     GAVSRGALTHDNLDRVPKVAVITASDQGCDVQLVPMKIEQAAVVFDLERKDRRDREGE
                     IIESFVQRIEDEVQLDSASSIEESVRRLEFAPEIRDLALHYLELARGK*"
                     /db_xref="GWB1_scaffold_1297_19"
                     /db_xref="chy:CHY_0945"
                     /db_xref="86110320"
     gene            250697..251620
                     /locus_tag="P0_An_pond3_S8_coassembly_k141_133253_prodigal
                     -single_427"
     CDS             250697..251620
                     /product="Uncharacterized protein {ECO:0000313|EMBL
                     :KKL72964.1};  TaxID=412755 species="unclassified
                     sequences; metagenomes; ecological metagenomes.;"
                     source="marine sediment metagenome.;""
                     /codon_start=1
                     /transl_table=11
                     /translation="MYLSYSGWNKLKCPLAYWHSYIGRTPTSGVNDRLGSIFGSVVGK
                     LFERFYNDQLYRQPVPREAVLALVNETISSTIKYETTDDGEWHTAGVLLWKGTGEGKN
                     PKAMYANVDELTADVRDTVIRGLKIIRHYRLLGKDARAEVKLDSVIEGHKLGGRTDIM
                     MRRVKPDNDEVILDGKGSRWRDAYVDTSQLKWYAMLFRRQFQRLPDRLGFIFWRYEPP
                     KSVDWLEVAEAEVDRFQGEVLASIRRVEELEVTLGRATAHEDVRKVFLPIAGNEAARR
                     QDIEQECRFCPFATDEICPEGRVIAQRLGRR*"
                     /db_xref="A0A0F9EG68_9ZZZZ"
     gene            251642..251917
                     /locus_tag="P0_An_pond3_S8_coassembly_k141_133253_prodigal
                     -single_428"
     CDS             251642..251917
                     /product="hypothetical protein"
                     /codon_start=1
                     /transl_table=11
                     /translation="MSSIDQIKQKLDELTRRYGTASKKRAEFQGQLQAKKQELMTLKA
                     EIEAAGFDPKNLKKERDALETELVTLLSTFEKELAEVEAALAAFDKR*"
                     /db_xref="hmu:Hmuk_2048"
     gene            251984..253255
                     /locus_tag="P0_An_pond3_S8_coassembly_k141_133253_prodigal
                     -single_429"
     CDS             251984..253255
                     /product="hypothetical protein"
                     /codon_start=1
                     /transl_table=11
                     /translation="MKIRFQVQVLNAALDVVNVVQPRPSTADAGPGFLFVVREGKCLI
                     YSKDQTRCIRVPVAFEEVDGDGSFVFPHHKVDALKYLDGWIDIESGSEKKEKDKDARF
                     WISYRSESGDEQEASSTVNPGTMTTLDEFLDASKDGKEFQAALLREAINATSPYLAKA
                     DEGKVEKHFQTLQFFDESKEEWKKGDGYSFAADGIRTCYFYCDKFKGKGLALHAQHLS
                     TVGSFLAKCHTGMIRVRHGASMTFLINANDQVLGLAHNTHNHPKFHYYPLLGDQYVLH
                     TDKEPFIKALRYMRASLDKNQSKIHVKYDPTDLKMVVTASERASKVSSRPVVMEPVPD
                     PNGKPAPTEPFEGNADLNHFIDLVEPIKGHRVLLRVACVRSGAHAGTLLFRTIDTFFL
                     DEDGRPLISKQDVEEGKAAECQVTRFMPGRA*"
     gene            253219..253911
                     /locus_tag="P0_An_pond3_S8_coassembly_k141_133253_prodigal
                     -single_430"
     CDS             253219..253911
                     /product="id=2799650 bin=GWB1_Spirochaetes_59_5 species
                     =unknown genus=unknown taxon_order=unknown
                     taxon_class=unknown phylum=unknown
                     tax=GWB1_Spirochaetes_59_5 organism_group=Spirochaetes"
                     /codon_start=1
                     /transl_table=11
                     /translation="MPGDALHAGEGLAARVRALGHRSSQLVALRDRLTVELARKQAEI
                     GALSDRIEKLTKVGELLRLLMDLLVNKQVRVVEGVVTQGFQTIFHDQILSFEAEVGTK
                     YNKVSIDFFVRCGAKGDPLSHCGKPLESFGGGPATVASLVLRIITILRLKRFPLLMLD
                     EALLAVSDEYTDQTSRFLARLADKLGIDVLLVTHNHSFLNHANTAYRFESTEGGDGGK
                     STPPLLTLRSLK*"
                     /db_xref="GWB1_scaffold_1297_31"
                     /db_xref="86110332"
     gene            253908..254474
                     /locus_tag="P0_An_pond3_S8_coassembly_k141_133253_prodigal
                     -single_431"
     CDS             253908..254474
                     /product="hypothetical protein"
                     /codon_start=1
                     /transl_table=11
                     /translation="VRTEAELRQRVRGLLVQELDRRVAEIQKRIPRNCVYNYQHPLDT
                     RKAAEGEINETFNRITNGRASPVSQTIGLCLLGSEDPQEWGGTICEDDIDAQRCPYFV
                     PRQSKDEILAEFREQLLTPGWVDANLPAVAVLLWAIDETEVPSIPWWKRFWYRYVLRI
                     RVDPVLPSKATALLLERAPEGNDEGVGP*"
     gene            254455..255090
                     /locus_tag="P0_An_pond3_S8_coassembly_k141_133253_prodigal
                     -single_432"
     CDS             254455..255090
                     /product="hypothetical protein"
                     /codon_start=1
                     /transl_table=11
                     /translation="MRVSALERILLTDRVPRRATMYGDFARAMLHERAVSTEDGPYLV
                     SNARGTFVQTRRRPDGTIWAGFSEVPLGTEAKFTRELFSALWRLSAASGWNNRCTSLS
                     EAVSQMQSFGLEPRSVVVPTTLLKEVCGEELHANDAEKLMLGQGYVAKVGEVRVQAAD
                     LLDGAAMVLASPSLLGTYTRSDEYLALMLFRVDRAVVLVGPTAREGLHGVA*"
     gene            255077..255796
                     /locus_tag="P0_An_pond3_S8_coassembly_k141_133253_prodigal
                     -single_433"
     CDS             255077..255796
                     /product="hypothetical protein"
                     /codon_start=1
                     /transl_table=11
                     /translation="MEWLDPLVLYAHEQLGEREREALWTRGVTDEQIELFRLGCINKR
                     LPNLPYPKDFLEWCWQGRRLDDVFLLPLTNALGQVKGLQFRHVDRDRKGYSDYIPFED
                     EPVLFGLAQAMPHVWQTESIWLVEGGFDLFPIQRVYPEVVATLTNRISNEFSRLLRRL
                     VKEIWLGYDMDKAGRDARVRILRAYGREFTVRDVTFPQPPRLDGKGKTKDPSELWEAW
                     GDSQFGVFLRRLKDPYHQEIR*"
     gene            255798..256301
                     /locus_tag="P0_An_pond3_S8_coassembly_k141_133253_prodigal
                     -single_434"
     CDS             255798..256301
                     /product="Uncharacterized protein n=1 Tax=Thermosinus
                     carboxydivorans Nor1 RepID=A1HR37_9FIRM"
                     /codon_start=1
                     /transl_table=11
                     /translation="MAKTYETAETVERIANGLIPNYHPELAEARMMYVFVDKAGTKNG
                     RELWGKAQKVSGLWEWVVEKDFVIQVAADKWGTMNEQQRTALVDHLLESCTGEEDEDS
                     GEMHWKIRDPEVQEFASILKRYGVWHIGLSSFVSIAQEINLDNIIEEEAEINLGDEKQ
                     TETQNGQ*"
                     /db_xref="UniRef100_A1HR37"
                     /db_xref="A1HR37_9FIRM"
     gene            256381..257799
                     /locus_tag="P0_An_pond3_S8_coassembly_k141_133253_prodigal
                     -single_435"
     CDS             256381..257799
                     /product="DNA polymerase III subunit gamma-tau id=2799657
                     bin=GWB1_Spirochaetes_59_5 species=Thermovibrio
                     ammonificans genus=Thermovibrio taxon_order=Aquificales
                     taxon_class=Aquificae phylum=Aquificae
                     tax=GWB1_Spirochaetes_59_5 organism_group=Spirochaetes"
                     /codon_start=1
                     /transl_table=11
                     /translation="VRVLKARLARGTGLDTSYLFCGGHGQGKTTLARILARALLCENL
                     VDGEPCNECDNCRGILNENSSAFVEQDAASRGTIANIRGIVDDLPFVVPGAPKRIYLF
                     DEAHRMTKEAQDVLLKPLEEKALVGMFCTTEPEKIRGPIRSRCEEYLIRKVSREDILA
                     RMKRVLDQEQVTYEEDAILVIVDYSGGHVRDILNRLEMVAQMGPVTVETVREHLHLSV
                     VSIYCQILLSLGDPAKSVALTEQACDRVGADEVATGLAEAAMNSFRLAHGLFADFSIA
                     DRQLSDQVYKMYGEQITQIAGYFLQSYKPSKVGLICDVVRCAKGIPALGSSAAPVVVS
                     VAAPAAPAPAAPPQPAATVEAATEDLLAPTDSSPTVAPTSPAELSVPAAAPVPSASLK
                     PQGSDKIRADGKGSLGTGDPQALTDLDHKAIKLHPPRGALRQVAEPTSRITEGGKPVD
                     VLPTPQWRQEFIEAWSTNGRGA*"
                     /db_xref="GWB1_scaffold_1297_37"
                     /db_xref="rah:Rahaq_3311"
                     /db_xref="86110338"
     gene            257824..259653
                     /locus_tag="P0_An_pond3_S8_coassembly_k141_133253_prodigal
                     -single_436"
     CDS             257824..259653
                     /product="DNA polymerase {ECO:0000256|RuleBase:RU004460};
                     EC=2.7.7.7 {ECO:0000256|RuleBase:RU004460};; 
                     TaxID=1381111 species="Bacteria; Actinobacteria;
                     Corynebacteriales; Corynebacteriaceae; Corynebacterium.;"
                     source="Corynebacterium pseudodiphtheriticum 090104.;""
                     /codon_start=1
                     /transl_table=11
                     /translation="VLELSSRSEGEDPDTVRASIAKSVPLSEVFVPAVATLIGGDRVI
                     HSLVEGYAFVQRGAYSDSVFMRLESTRFVQSVLSESGGSTCSRRLSVVHTADIDRMRQ
                     QMQRQVHQGIGIGDKVRITTGPYRNIEATVIEEIPEDKVVQVYVALRSKQTIVTIPRS
                     GLLVLERAPLSPSLSRLTSLRAWLRQTRPVILWQGERHIGALQGTYARYERISRWMTA
                     GHQAFSVASFVDGHLQRRLRDFRTRLGTLSKFDSWCDRLSRLFSFVHACLYATPERAL
                     GEIQAKLVTLAWLEDVDERIKSLSQEVECLAHAARRLVDGDELVVQNVLVDGANLARR
                     CFATPGLDELKDSSGRPTGAITGFLRSLGALKKRYPGTRFYVAWDGSNRRRKKLYPEY
                     KVDRVDPGAAYYDQVGFIRKVLPALGVRQLCSEEEEADDIIAAVVHGELSAQYNLIFS
                     NDRDLLQLVSQTTVQLVPGSGIRKEILFDAVLVEEHFGVPPEKLVQLRSFYGDASDHI
                     PGVPRVPKKVLRSLVQAYGGVDQVYKSGLTGLSKGQYERLRGSEPQVRINLALMSLVD
                     VPVSVTDPDVDADLVSSSLKGMEINPNPILEAFFEQKAEAVNG*"
                     /db_xref="U2I770_9CORY"
                     /db_xref="UniRef100_UPI00036F7057"
                     /db_xref="caz:CARG_04245"
                     /db_xref="UPI00036F7057"
                     /db_xref="2.7.7.7"
     gene            259650..260390
                     /locus_tag="P0_An_pond3_S8_coassembly_k141_133253_prodigal
                     -single_437"
     CDS             259650..260390
                     /product="id=2799752 bin=GWB1_Spirochaetes_59_5 species
                     =unknown genus=unknown taxon_order=unknown
                     taxon_class=unknown phylum=unknown
                     tax=GWB1_Spirochaetes_59_5 organism_group=Spirochaetes"
                     /codon_start=1
                     /transl_table=11
                     /translation="MSTGYVIPVNPMELASRFAAAHDPRFDPEDDDCPADEAENVSDG
                     ALADFFSDNDYESRIVPLLDRIPSKEADLIYLYFIQRKRQLDIATIFGITQAAVSYRL
                     ERGIQRIKFLISIPQVTEEELRADLPAIFPTLSPCPKCEGSPNKAIPTCPVCEGEGSM
                     LIDVAILVGMWRTTCQSEVANRLGLTQGRVRHRFFKAVEALQVAAAEDAKFEPYHKLF
                     GAIASKRFNILREVKLPQWSDRGRDACI*"
                     /db_xref="GWB1_scaffold_1297_39"
                     /db_xref="A0A0F9G284_9ZZZZ"
     gene            260462..261568
                     /locus_tag="P0_An_pond3_S8_coassembly_k141_133253_prodigal
                     -single_438"
     CDS             260462..261568
                     /product="Uncharacterized protein n=1 Tax=Burkholderia
                     vietnamiensis (strain G4 / LMG 22486) RepID=A4JD13_BURVG"
                     /codon_start=1
                     /transl_table=11
                     /translation="MYLKHGLSNTPEYKCWQQIKARCLSPKHRAYPDYGGRGITIFEE
                     WANDFQSFLSHVGPRPSDRHSLDRIDNSRGYAPGNVHWATSDVQTANQRPHRKHGVRS
                     RRPTRSDGKPTNFKHGLIHTSEYSIWLAMKDRCLNPKSSNYSNWGGRGIGIFDPWIHD
                     FMAFYAYVGPRPSPQHSLDRWPDLNGNYEPSNVRWATKFQQTENRRPCKTGPEHGNHK
                     HGHTQTPTYKVWASIKTRCFNSKHGRYPSYGGVGITMCRRWRESFEAFLEDLGSKPDG
                     RNLSRLIREGHYSCGKCPECLARGWPANCRWATKTEINRSRRASSRSGKLTPESVQQI
                     RQMIAAKAPHPEIAAVFGIGRSLVGKIGRGEAWA*"
                     /db_xref="UniRef100_A4JD13"
                     /db_xref="bvi:Bcep1808_1155"
                     /db_xref="A4JD13_BURVG"
     gene            261598..262521
                     /locus_tag="P0_An_pond3_S8_coassembly_k141_133253_prodigal
                     -single_439"
     CDS             261598..262521
                     /product="Uncharacterized protein {ECO:0000313|EMBL
                     :KKL51949.1};  TaxID=412755 species="unclassified
                     sequences; metagenomes; ecological metagenomes.;"
                     source="marine sediment metagenome.;""
                     /codon_start=1
                     /transl_table=11
                     /translation="MERYALPVTAANIRNQDYQFDVQTSAGTWRWTTRMDVSGSIPVF
                     QVRDVLSPYGFLRDTIPIPGDVVQAMSSSIDQIRLNFPPSILVGPPVSLAFDVNEGQG
                     FSEAQSVVLTNDGVFGSLLGATLATSAAYVAVSPANVGNLASNESGSFNVSVDSTDLL
                     AANSPYNESVAIQDANATNSPGTLPVVISVRPKATILASPLQLGFTTSRPFSGPYPAI
                     PSQQLLLTNSGLAGSRLQYQIQRLTQLSNDWLVSFAPVLGTIDGGGSQAIAVAVAPIE
                     GLPAGTYQETLRISGYSTNSFVDVLVQLVIT*"
                     /db_xref="A0A0F9CRZ6_9ZZZZ"
     gene            262530..262817
                     /locus_tag="P0_An_pond3_S8_coassembly_k141_133253_prodigal
                     -single_440"
     CDS             262530..262817
                     /product="id=2799759 bin=GWB1_Spirochaetes_59_5 species
                     =unknown genus=unknown taxon_order=unknown
                     taxon_class=unknown phylum=unknown
                     tax=GWB1_Spirochaetes_59_5 organism_group=Spirochaetes"
                     /codon_start=1
                     /transl_table=11
                     /translation="MKNYNLGAIGTAASGLDAFLAGEPQLVTPVGQTKVAARLPQRVK
                     VSSLQQLDGFHRLSAETLVHKSTQDLWTLRKEGEDYFVERLFQDNGQPVKG*"
                     /db_xref="GWB1_scaffold_1297_45"
                     /db_xref="86110346"
     gene            262820..264244
                     /locus_tag="P0_An_pond3_S8_coassembly_k141_133253_prodigal
                     -single_441"
     CDS             262820..264244
                     /product="id=2799763 bin=GWB1_Spirochaetes_59_5 species
                     =unknown genus=unknown taxon_order=unknown
                     taxon_class=unknown phylum=unknown
                     tax=GWB1_Spirochaetes_59_5 organism_group=Spirochaetes"
                     /codon_start=1
                     /transl_table=11
                     /translation="MSADDLVKRVAAAYAKGHSKTAAFPPFSKNGPPPPPPGSSGPQK
                     RNIPAEHAFDPRALKPMAKALWAASVSLGHALTAYRYLNRLKSATVSPDGMLGGRGYV
                     MPVKEARQRLFDACEALSSIADTLYDEIQGPHWKSKLAQLEPEDAEDVMRFVNESQEI
                     LDNPEDEAEKDLKDIEEGKNGRGGEDDEPEGSKLPEGGSVEESEARPMMTDPSSKDHS
                     TKEASLRGRTRIAATLDDASFWPKEANSSLPVETLSGPRVDHLDRGEQTGPWGSYNTD
                     EEPTNDWTWGKGEYNYPHEGDNDVRESASKLEGYSGLPSDSTPTEGWDFGIGYGAHGQ
                     GVGGYENPSDEGSGTKGVWGPHSDLPGTPPQSVGDTTPIVDVSLNERLALLSMLPGDT
                     DEPVARSDYFDGPKGNLVHSEALQSESELPGEATPVDDNAPSMVDTYVVQEDMETPYV
                     RYDYTTHTHRDDPLHPWPSVPREG*"
                     /db_xref="GWB1_scaffold_1297_48"
                     /db_xref="86110349"
     gene            264248..266224
                     /locus_tag="P0_An_pond3_S8_coassembly_k141_133253_prodigal
                     -single_442"
     CDS             264248..266224
                     /product="hypothetical protein"
                     /codon_start=1
                     /transl_table=11
                     /translation="MEFGDLTEFFKEGSGSGPAKLDWLHVNEKDYQAADRLPKQNLDV
                     TPDLKSLWSHEDKPSTGFVPNTGAPRTMGDLSQIHGPMRKSPEDLVRTARLAIMQTTD
                     PSRIQFALSSRYDTDAIKTARTALAGAFAERGLLGCYYIDAQDFPECHTGSKKAAEFV
                     RRFANGARFLKAKDECTSCIHHQGGDHCGVFHKQIVLDVPYTAEMAAKVETLQAKGPV
                     QASVADPKERIRRAFLIQNGSAPVAAFSGRPQAGLPKVAQGDAEAQLNAVASITKQNE
                     QEAQQKLAAQQARPIVAMLRREMLKGRSKEELSTALRLAFDERDLRATKAEWAPVYRQ
                     AGLFGAIYSTQESFDDCREGADFLAKHSSMVRAIVAGAKCESCIFSKMSRCLMYGRKL
                     VANASEIVTADTVQQVLGEHKIAGRLPIGAERMAWGDDPAAALQAIHEAAMSPKPIAS
                     GSTRMAIERGFRGGSPRSVEASDVTKRTIVQAMQQYMNEGLYGQDLVAVLRSRFEVRD
                     LASVRADMRVLLAEQGLQGIKYIDPRVYDDYGTGCREAARKHRSRAAVRYAKVGEKCA
                     SCVQQTRPGYCSGLNKQLVVEPPYIDKQAEQQAIMATGRSTEVPFASLVNNGLAMMHE
                     YQLQHQSSTLDLNPETKKVEASIEFGAGDQKVKL*"
     gene            266224..266619
                     /locus_tag="P0_An_pond3_S8_coassembly_k141_133253_prodigal
                     -single_443"
     CDS             266224..266619
                     /product="hypothetical protein"
                     /codon_start=1
                     /transl_table=11
                     /translation="MDPLALRVAARFQRLADQAAGQRQRARNLAQPLNKPKGIDREIV
                     RDFAQTKTEGEETVEPDRRDIQPKDVFSPTPNHTGVLNLAETGKDLDRVIRKQVPKDK
                     GSDTVRNLSQYLIRTEGGGEGEPEGRKKA*"
     gene            266616..267323
                     /locus_tag="P0_An_pond3_S8_coassembly_k141_133253_prodigal
                     -single_444"
     CDS             266616..267323
                     /product="hypothetical protein"
                     /codon_start=1
                     /transl_table=11
                     /translation="MSGESKNDTSLDQAVEELLHSTEPDLDATDPVQDASDPVAEAST
                     AAPIPKGQMDLQVAAVIPMHSIPGVPAKRRPGRPKKVNTQPTPDDLAYHAEMQRQQVA
                     YVDNDAIVRATKARKDTAETLHLCKERLAEVLAALEFRRIEDEKTGGKDSAQILSRQT
                     AVLREIASIELRIRELGVQMIDLRSEPMQKVFSLLIGRVREVAIKVLPKAQLDLFFNR
                     LETSVQGWEEEAEGMLR*"
     gene            267335..270700
                     /locus_tag="P0_An_pond3_S8_coassembly_k141_133253_prodigal
                     -single_445"
     CDS             267335..270700
                     /product="Ribonucleoside-diphosphate reductase,
                     adenosylcobalamin-dependent id=2842462
                     bin=GWB1_Spirochaetes_59_5 species=Rhodothermus marinus
                     genus=Rhodothermus taxon_order=Bacteroidetes Order II.
                     Incertae sedis taxon_class=unknown phylum=Bacteroidetes
                     tax=GWB1_Spirochaetes_59_5 organism_group=Spirochaetes"
                     /codon_start=1
                     /transl_table=11
                     /translation="MAERKHRHGDLATIVRKAGQIVRAAEGQAVILSAQPKIFDILKY
                     IESTWGLDTRLYPAQRFIVKLYYNLELDRTLPEEPSHRIRIRDPFNDKTLYEFTEWEY
                     LQYLYNEGRCNINVQGHDRRELILAIGRRGGKCVEEGTLVPTDRGIFRIEDLGTAPED
                     DFSPIQLGIVQEAGRQAVAKAFYNGGVKSTYVLRTHAGYELGGTANHRIKVMSASGRV
                     EWRYLDEIQPGDFAAISRGGDLWASELLDVRPFHNGDGRKEVDLPKVLDERLGNLLGY
                     LVGDGTWGDDHAVAVTVEHPETWAHLRALFQAVFGEPRVQMDDRTANTGRLEFCSVRA
                     RRFLDALGWELGAERDQKRVPWAILRSPKAVVCAFLRGLFETDGGVESGGRKVTFSTA
                     SPQLASEVQTLLLNLGIVSRVRRKWNAKTRRYYSYLNLKGARSRHTFAELVGFDSEKK
                     RSPLLAALETAQEGKADTESIPCQWRPVRDWLESVPKRNPARGEFGWGRSKLREALGN
                     VHKNGGEDLTYAKIRRALDVVQELQAGVEETQHFEELLRLDYFYDPVISIEERECQVY
                     DLTVPDGESFVANGFTNHNTTLSGIFASYEVYRLLNLYNPQEYYGLPNGNKIQIISVA
                     TDKDQAGLLFNEVTSHLAKCDYFRPFIVNNTLSHVNFRTPYDIEKYGPTDRQQNGKFV
                     SFNGKTTLRVTFKSCIAKGLRGPGYIVIILDEVAHFQDKGNSSAEEIYEAVTPAAAAF
                     SRKDPRTRLPAIDPDTGRDAPVESRIILISSPLGKSGKFHEKFDCAMRGAEGSHNLLA
                     IQAPTWEINPAVSVDYLKQKYHENPTSFMVEFGANFSDQARGWIERESDLMACVEADR
                     RPMVRPVPKTPHQMGIDVGLVEDGTSVFISYLNERKICMAYHESWYAGIDWRVTNPHL
                     AEPTTPYARTLANVDRLDFDEIADWIEILCKRFHITAGLFDRWNGIPLEQKLHKKGLK
                     QFRSDFFTRDQTSKMYQSAKMMLFDEQLVLYDYPIPERATEGNVRHSPFIAELLSLQA
                     NQISKNVILVAAPKKPGAHDDLSDAFIRAVWLSTEVLLNTKYASHGVSTGPYAAATPM
                     QMARYQQIRAMKHGGYGDRPAPRRFGRALVRSR*"
                     /db_xref="GWB1_scaffold_13411_1"
                     /db_xref="tig:THII_2663"
                     /db_xref="86108686"
     gene            270711..270968
                     /locus_tag="P0_An_pond3_S8_coassembly_k141_133253_prodigal
                     -single_446"
     CDS             270711..270968
                     /product="Uncharacterized protein {ECO:0000313|EMBL
                     :KKL17683.1};  TaxID=412755 species="unclassified
                     sequences; metagenomes; ecological metagenomes.;"
                     source="marine sediment metagenome.;""
                     /codon_start=1
                     /transl_table=11
                     /translation="MDDAPSPPLVFANRVIRQFVDHIVGDDVLVLPHDYTVLRVVFRS
                     CQGSWERVSHGDIVHNRLLARIVSVWGKKATTRKKHDVERV*"
                     /db_xref="A0A0F9E0Q2_9ZZZZ"
     gene            270970..271485
                     /locus_tag="P0_An_pond3_S8_coassembly_k141_133253_prodigal
                     -single_447"
     CDS             270970..271485
                     /product="Uncharacterized protein {ECO:0000313|EMBL
                     :KKL17682.1}; Flags: Fragment;;  TaxID=412755
                     species="unclassified sequences; metagenomes; ecological
                     metagenomes.;" source="marine sediment metagenome.;""
                     /codon_start=1
                     /transl_table=11
                     /translation="VELPRSRDCIAIVKGDAYPVTVSDAMAAGGWQGGQGVQWMASSK
                     DEFLVTYSDGFYAGFMLWGSDESADQYTAMTRSQPFYRFATACAGGWHISTRSYEKYT
                     YASRQVGPLVPITYSASDRLVFSLRGYWTKEDEWTLSGDPRAPNSYFIGFVTQAPSSE
                     TSDYMSIQVSI*"
                     /db_xref="A0A0F9BUQ9_9ZZZZ"
     gene            271485..272012
                     /locus_tag="P0_An_pond3_S8_coassembly_k141_133253_prodigal
                     -single_448"
     CDS             271485..272012
                     /product="Uncharacterized protein {ECO:0000313|EMBL
                     :KKL17682.1}; Flags: Fragment;;  TaxID=412755
                     species="unclassified sequences; metagenomes; ecological
                     metagenomes.;" source="marine sediment metagenome.;""
                     /codon_start=1
                     /transl_table=11
                     /translation="MAFVQEFPRDRDCYALFKGDAYPVSISQAMQAQGWQGGQAVQWI
                     DSPNDEFAVTFSDGLYGGFMLWGSNEDSDQYTAITGNQPVYGFGILCAGGWIISTRTF
                     ERYTYASRQVGPLVENNYIVGERVRFSLRGFWTKEDEWTLSLDPRGANEYFVGSVVQA
                     PSPDNSHYLTIQTSI*"
                     /db_xref="A0A0F9BUQ9_9ZZZZ"
     gene            272016..272531
                     /locus_tag="P0_An_pond3_S8_coassembly_k141_133253_prodigal
                     -single_449"
     CDS             272016..272531
                     /product="Uncharacterized protein {ECO:0000313|EMBL
                     :KKL17682.1}; Flags: Fragment;;  TaxID=412755
                     species="unclassified sequences; metagenomes; ecological
                     metagenomes.;" source="marine sediment metagenome.;""
                     /codon_start=1
                     /transl_table=11
                     /translation="MRDILYARDCICFFKGDTQTVTVSPEMAAGGWPGGQGVQWVDSP
                     IDDRVVTYSSGLYGGFLVWGSDEEGDRFTAITRQQPQYRYATMFSGGLIATSSYEKYT
                     YASRLAGPPYVSLVYAVQDILYLSLRGLWTKEDELTLSGSPLAPAFFTGFVARLPRAS
                     NRFFMGIQASM*"
                     /db_xref="A0A0F9BUQ9_9ZZZZ"
     gene            272596..273063
                     /locus_tag="P0_An_pond3_S8_coassembly_k141_133253_prodigal
                     -single_450"
     CDS             272596..273063
                     /product="hypothetical protein"
                     /codon_start=1
                     /transl_table=11
                     /translation="MPAEPIQKQLDAAAIQSREEEVRRRHEEHVGAIVERIQAARQNV
                     DVAVAQLQEASMELRAVCRRNFDEASSSYLVFANSHLRLAGALNQGVKRAASMDRILT
                     IAAREREDAKARQEEFRRQQEVRAHARLVQKLQLPTDDDLVELYGEDMIDASV*"
     gene            273050..274855
                     /locus_tag="P0_An_pond3_S8_coassembly_k141_133253_prodigal
                     -single_451"
     CDS             273050..274855
                     /product="Uncharacterized protein {ECO:0000313|EMBL
                     :KKM74617.1};  TaxID=412755 species="unclassified
                     sequences; metagenomes; ecological metagenomes.;"
                     source="marine sediment metagenome.;""
                     /codon_start=1
                     /transl_table=11
                     /translation="MPPSDRFTNTPDQANLGPMQYLVRTTLHTRPYIAKSPTQNLTYK
                     ERLARQQLKSGSLGGGFGGEAMGNTMLSQQGNFFSPQLSTDFLELPQSLREKREVIRH
                     FYNSDELVGQAIDIHTELPLSKVRLAPPKPRTAPKGFKNPEDYGRYILSRFRRMCDRV
                     KLFQRLITMVHHYWLDGTCAVFAEDGAVDLPPSVGHDRKRQKKSVLTPEGEPVEQEEE
                     VWVARASQEEEEFAYYQKHYEGWNRLVVLPIDRVRITTFSFTDKAKVELIPSDRDRVL
                     VERARQGDPTAEEMLADIPAEVRQYLESRQLIPLGTDPDEGSFVFLLHGRKGADDELG
                     HSILERCLRTLYYREKLRQAQTSIASRAMTPKRIVWAEGLSDTDVEALREQVDLALVD
                     PDYSVVTNYEVHWEEMGARDRLLDLSVEYEQTERRLLAGLGVTESLMSGEALYSADRL
                     KLEVINNRYIHLREIIQEYVEDCLFKPVARRMGFVEQDEWGQEVVLYPRLSFTRLPLR
                     DSQDTFDALMNLYQKGSISIDLVLETLNIDPDDTRTKIEHDMFTVNDAVFNEVMRSLY
                     TEVGRMLAEKTNIVDKIAQYLELKMNPAKPEEGRY*"
                     /db_xref="A0A0F9MZD6_9ZZZZ"
                     /db_xref="GWB1_scaffold_2035_3"
     gene            274887..277865
                     /locus_tag="P0_An_pond3_S8_coassembly_k141_133253_prodigal
                     -single_452"
     CDS             274887..277865
                     /product="Uncharacterized protein n=1 Tax=Jonquetella
                     anthropi E3_33 E1 RepID=C9M6P2_9BACT"
                     /codon_start=1
                     /transl_table=11
                     /translation="MDFRATKTHAEREDEETERLIHPAPKQKPPRHDRRRERIDTRRD
                     SDTDDDPDIKNDPDLSMNYKDIGGSVVERVAARFMRGSVAARVAARFKAAKGEVKVRR
                     KDTGQVVNVTEESLKERPGEYEKIEEDEGRGEGESAEARELKHGEALRSLAKDDEKLQ
                     SVFKSLLNPKSDTGGLAHANPDLPASVVLKGVELPTGVKTLGDVVKALRTKPQKQKPP
                     KAPPAPEAPAAEPPKTEPSKAPPPAEAPAAEPPKAEPLKEAPSPEAPAAETSKAPPAP
                     EAPAAEPPKAEPLKEAPSPEAPAAETSKAPPAPEAPAAEPPKAEPPKAEPPAEAPAAE
                     APATKDKPEAPKAEPDEGEPEPKKKPKEKGKKKDDDEDEEPVEIEEPSEAEKAGIKPP
                     QRREASEAERMQAANLIMDTFPEDIATDLLAKNLHPDDVSQLVDTYHSAKQMTASDPG
                     AFAEQASAFYEPKFNKVKPPAKGKNAAGELVPFDTLTPDEKSEAMRQHQLQVTALSLG
                     AREALTRSLSFPSRFSKKARIPQELAKPLAEFMLRKGDEAAADAVSEKMFSSALTGSA
                     VRAASVGMDASDKAVKSLMSRLPPAAKKLAGSYFQAVDYHEARSKFLGDAEEQVSERS
                     NPKDVFRTMKKARSYFEDRAKLYGDDPHRAQTLFEARVLDRLRSLAPKKYDQVRHLMG
                     QEQKVEYDKKKAQSDEEIKQWEQRKAEWEKKQPVYRAAPFTEPRPEEPRKPPLYHLAE
                     DPKKARREADTAIGEVLGRSKMAARVAQRFVFTYLGVQAMGQRSDKTGVYHGADPQGQ
                     YPGAYPEWQQAHQRDLGESDYTAILGMAKEWLRSSVLTAAMDGVVRDQQLRAALDLAI
                     RDSKYADQIPASTYDVLLARLAGVPVPGPGKTLLTIREAADPSFSPLRKGNTMKPSQE
                     LRKLAAEVAEKDPKVAFDMIELAERMEKAPAPKVAAAPAPVPDARYSELRKLCIRTAA
                     VDASAKKVLLPILQAIKNFG*"
                     /db_xref="UniRef100_C9M6P2"
                     /db_xref="W9Z5Z3_9EURO"
                     /db_xref="azl:AZL_009830"
                     /db_xref="C9M6P2_9BACT"
     gene            277906..278310
                     /locus_tag="P0_An_pond3_S8_coassembly_k141_133253_prodigal
                     -single_453"
     CDS             277906..278310
                     /product="hypothetical protein"
                     /codon_start=1
                     /transl_table=11
                     /translation="MATNRLSAEQKQAADTILGRLDKCAADIQKNHKKWGLSLEDARP
                     LVNYLDRIADDFEKRVYGDTSLRNRQIEVLKQAKVIQRDKDEPYMDSFVVDQGVVQQD
                     GDEPYMSAYSDDQSSAVQTGKSTTGKPLAPGA*"
     gene            278339..279031
                     /locus_tag="P0_An_pond3_S8_coassembly_k141_133253_prodigal
                     -single_454"
     CDS             278339..279031
                     /product="Recombination endonuclease n=1 Tax=Rhodococcus
                     phage REQ1 RepID=G9FHI9_9CAUD"
                     /codon_start=1
                     /transl_table=11
                     /translation="MPTCKTAEAEIERREKISKALKGISKGPRKPWNAESRARQAESL
                     RLVWQNRSTEDRAEIGSRISAAQTQLSVVEDPDKKRCNSCKRVLFRGAFPKDPRNKDG
                     LFGSCEECQNEKAKAWQARHLERVRGFRRARYGTDFNSLWVQQKGLCAVCGVAMLPRG
                     KHPESVNIDHDHSCCPTLAKSCGKCVRGLVCHRCNLLLGQARDDRRVLEGALKYLDRW
                     QTILSAEGGRGD*"
                     /db_xref="UniRef100_G9FHI9"
                     /db_xref="A0A068F3C6_9CAUD"
                     /db_xref="G9FHI9_9CAUD"
     gene            279024..279728
                     /locus_tag="P0_An_pond3_S8_coassembly_k141_133253_prodigal
                     -single_455"
     CDS             279024..279728
                     /product="hypothetical protein"
                     /codon_start=1
                     /transl_table=11
                     /translation="VIDYWRLTKDFAPGDCVQRIVLGQGITPYTGRVIATLPGIGFVD
                     VQWPFGVERVSPEELVKLSQTFNQYLPPTVTFSANLGMDAQRQASRSIWRTTEVPQGF
                     HKELARLHYHGLGEVRAYDELWHRFASFSDDAAIRDEVAKFYRFAFNSLTLFLGEYAR
                     RTATYWAGQNRQHRATRAEVDTGRPNCPKCGTPMRRTTYKMAEGQRMRLFACPKDLYL
                     IKQEDIMGPDGEPVGW*"
     gene            279731..279979
                     /locus_tag="P0_An_pond3_S8_coassembly_k141_133253_prodigal
                     -single_456"
     CDS             279731..279979
                     /product="hypothetical protein"
                     /codon_start=1
                     /transl_table=11
                     /translation="MYSYDRSKIAADTAEELEKAIHKAVKSSKAFADDLAAVEKAAKG
                     AGAVAGLPQLLSLIDHLEPVSKFPKLGDFVAGKIKESR*"
     gene            279983..280468
                     /locus_tag="P0_An_pond3_S8_coassembly_k141_133253_prodigal
                     -single_457"
     CDS             279983..280468
                     /product="Glycosyl transferase family 9 id=2799467 bin
                     =GWB1_Spirochaetes_59_5 species=Desulfovibrio sp. FW1012B
                     genus=Desulfovibrio taxon_order=Desulfovibrionales
                     taxon_class=Deltaproteobacteria phylum=Proteobacteria
                     tax=GWB1_Spirochaetes_59_5 organism_group=Spirochaetes"
                     /codon_start=1
                     /transl_table=11
                     /translation="MASTIAQRVAARFKAAMEMPQPGRWTAKELEEWYAQTPKPRSLY
                     DKVPEAMRPFGWATPAPTAPGEIPNPWRVHYIDRTLLLLKKLFPEQKDLYTDHADGTF
                     RGREQVWIGLRDNRDAEAHAARMEQLADGLMKVHYKIRFQRGPRPVLHLVDDLEKYVL
                     D*"
                     /db_xref="GWB1_scaffold_1297_1"
                     /db_xref="86110301"
     gene            280472..281989
                     /locus_tag="P0_An_pond3_S8_coassembly_k141_133253_prodigal
                     -single_458"
     CDS             280472..281989
                     /product="Hedgehog/intein hint domain protein id=3256189
                     bin=GWB1_Spirochaetes_59_5 species=unknown genus=unknown
                     taxon_order=unknown taxon_class=unknown phylum=unknown
                     tax=GWB1_Spirochaetes_59_5 organism_group=Spirochaetes"
                     /codon_start=1
                     /transl_table=11
                     /translation="MAFLKYANAAVVKPAISMAGWDEVRTQALSMGPAFDTRAASRVI
                     IQKFRPDQFLLSHVTIIASVDTEPAGLPLGRQLVDGFQIDRRYDDFLITPDSSKYVNN
                     NQDSWERKLLLACFRTFIGGENYVEHLQIPELSKGKIIDAAARDIGDTIYVDLLVATD
                     LRHQPLIRAIESRQLQTLSMGCQVQFTICSKCGNVAQDETQLCPHIRYLKGNTFIDGL
                     GRVRKIAELCGHVNAEPGSVKFIEASWVANPAFIGAVLRNILSAGEKELLRDRLQVAM
                     SMPTRQAAPNAMMRAARLLGQGETKLGVAQPPILGFAGGEEFQGAPPGGPEAKPEESA
                     LQQAISEMSDLIREKAISLVRDEMGKADVPRIQRNENQNDTLVKQAVRRSSAWLGIAK
                     SVLASVKDPAQSRRVLLGLVLHKSGGWRAVQAANLSSAELLVISRFLDRFNGTPRMAG
                     EERVYRTVLAVGGVASYGDVGSYLAACRREMGRELTGSETDALVAKGRIYDLGAS*"
                     /db_xref="GWB1_scaffold_2035_7"
                     /db_xref="86110470"
     gene            282035..283321
                     /locus_tag="P0_An_pond3_S8_coassembly_k141_133253_prodigal
                     -single_459"
     CDS             282035..283321
                     /product="Uncharacterized protein n=1 Tax=Eimeria mitis
                     RepID=U6JYL5_9EIME"
                     /codon_start=1
                     /transl_table=11
                     /translation="MRERTTWDRNEIAKNASTKKAEDPRAMNQDHLQQQPSADAYVTG
                     GPSEFAEDVHPAAGTWKAEYSGGEVSRNEIGMPAMRGDTFNHTEKTASMTDEEILKKA
                     NLCTDVAWRMLSKKASEQAIEEQSLALMTMPNTLLIETANRLAAQDEEEGQDQGQDQG
                     QQAKQAKDAQQEEKKEGQDDKEGQGQQGQADQGKEAGQIPPQFKEQIEKKKEEAAEKK
                     DDDGKKEAGSSFMRALKAGDGQGIEAALQAMIANAFQQMSQGQQQQAPMAQQQQAPVA
                     QGQQQQAPVAQGQQQMADDQLLDQMLQEGLGQPGQQQAPMAQGQDIQLEPNSMDIGEV
                     QLGEADEVLTALFASNTEYQNAAEAHQIQTGQPVTASVPQPMVRTAASRTIGTRPTVG
                     VSQIGGAPAGAAPSTGEVDKLSGLWQSAPDVSNVFR*"
                     /db_xref="UniRef100_U6JYL5"
                     /db_xref="U6JYL5_9EIME"
                     /db_xref="vap:Vapar_1561"
     gene            283395..284012
                     /locus_tag="P0_An_pond3_S8_coassembly_k141_133253_prodigal
                     -single_460"
     CDS             283395..284012
                     /product="Uncharacterized protein {ECO:0000313|EMBL
                     :KKK84145.1}; Flags: Fragment;;  TaxID=412755
                     species="unclassified sequences; metagenomes; ecological
                     metagenomes.;" source="marine sediment metagenome.;""
                     /codon_start=1
                     /transl_table=11
                     /translation="MPLVSGQGSGDFRETSGRIQLFHLGIRNAFGLATPDAFTQDTPP
                     IVTATANKSTTLANITKKGVLGGTVAFTRPDIGNGYHGGPVQVGSAYVAGQRPLGLFI
                     NDAAGNPFENTPGVASGRAPYVNGQALVGVSLWETQRQIGGSTTLVYSAGQRLYASVN
                     GLLTNRIEDAYEYQVVADPDNVTIMGVVKVAPDASNSLLVLDMRV*"
                     /db_xref="A0A0F8ZDW9_9ZZZZ"
                     /db_xref="GWB1_scaffold_2035_9"
     gene            284057..284938
                     /locus_tag="P0_An_pond3_S8_coassembly_k141_133253_prodigal
                     -single_461"
     CDS             284057..284938
                     /product="Gp27 id=3256196 bin=GWB1_Spirochaetes_59_5
                     species=Bacillus phage G genus=unknown
                     taxon_order=Caudovirales taxon_class=unknown
                     phylum=unknown tax=GWB1_Spirochaetes_59_5
                     organism_group=Spirochaetes"
                     /codon_start=1
                     /transl_table=11
                     /translation="MPNQVSNEVKQQIIGEYVKTAAGRAKLAASMIQPLRLRRDYTAV
                     GRKTFLVEQLPDGALPIYDKDPEVTAFVVGEEGENILAIQKPRRVIFPLFEVASNPEI
                     PLTQIKERRFDLIERSQDLAKAQIQAAEDERVFAVLDSIAVSGFDTLPGQTNPDVAVV
                     APISPSVLADAFAEVERHDLRVARIYMNAVDYADIRKFGRDILDIESQATLLKTGLQA
                     TLWGAQVITSRLVPAGFVYVCAEPENFGRFPVRTELTVLSADDPKARTIGFSCFENVG
                     IGAFNPRGLTRLVVTRF*"
                     /db_xref="GWB1_scaffold_2035_10"
                     /db_xref="86110473"
     gene            285095..286999
                     /locus_tag="P0_An_pond3_S8_coassembly_k141_133253_prodigal
                     -single_462"
     CDS             285095..286999
                     /product="Uncharacterized protein {ECO:0000313|EMBL
                     :KKW46603.1};  TaxID=1618888 species="Bacteria;
                     Parcubacteria.;" source="Parcubacteria bacterium
                     GW2011_GWB1_56_8.;""
                     /codon_start=1
                     /transl_table=11
                     /translation="MDTVDQLTPEVLRRLYEDEGKTEAEIAELYGTYQVKVGRLRRQF
                     GICTLLKSDRLSLPGELPSRLHSILIGSMLGDGRLFRTGSATASYSEHHCLKQKDYLD
                     WKVAEWGTFALRYVPVQDGPHHGWLFTTHGCRVLYPFWEMIYPTGKGNKTYSKMPIDL
                     VDPLALAVWFMDDGSRDKESLRFSIGPSEVDREVKLRVLRRFGLRGHYYQSGTNHDIG
                     ISGRTDLTKFIDLVQAHIHPSLTYKLEVTPRRRGPAPRDILTPERLGPLAERGFTAQA
                     IASTFNVSVQSVCRALDRIGVKRRVGRPPKGSRQELDLDLATIAIKSFDPSSETFKED
                     VLKVLSQTILPVVIPTEEEALNDWERLRMATPRVENDVFVNGSYSGSKLCQRFFAHRW
                     DAKYRHHPSVREAWYDPKLLARAIQFQIAVGDPVTPVRIFRALQAVVRGPTNFRPCFA
                     KAIVEALCPAGGFVLDPCAGYGGRAVGTLAASRQYVGVDPHPKAGEAVLGLQSITGEF
                     SFYNEPFEDTSLGHLKADLVFTSPPYFSVERYSDDPAQSWVRYSTWDTWVEGFLRPFV
                     AKSRAHLKSGGRFCVNTKNVRMGRQQFPIADELIRLAREAGFELERTLAMPLGRIGKQ
                     TRTEPVFVFR*"
                     /db_xref="A0A0G1YT90_9BACT"
                     /db_xref="GWB1_scaffold_2934_27"
     gene            287020..287652
                     /locus_tag="P0_An_pond3_S8_coassembly_k141_133253_prodigal
                     -single_463"
     CDS             287020..287652
                     /product="hypothetical protein"
                     /codon_start=1
                     /transl_table=11
                     /translation="MLVQATTPRPFFDHSKHPEHVYIYTLRKPGISEGAVFFNASTNP
                     EQGRRGTAALEPLFEHPIDGEDGFAALEYVLPFFELFRPEDKKRNLGMAPFCTTGFGV
                     TVRSAFRTDTSRYGEHTVAFTILMPVTGGGVMRLSDCLFDIANPTFDPWAPGPERKWK
                     NLEVGMAFNRAHRLGDTSAIEQRRMARIREAEANMRANESGGRRALPPKR*"
     gene            287695..287997
                     /locus_tag="P0_An_pond3_S8_coassembly_k141_133253_prodigal
                     -single_464"
     CDS             287695..287997
                     /product="hypothetical protein"
                     /codon_start=1
                     /transl_table=11
                     /translation="MTYSYDRRAATYDDRLRQNAYNIARSLRDDEQLGQATRKLADHY
                     FDLMHRSGSEPDRAKAAANLSEALMVEKQAAEGLAKLAARWAELFERAAKEHSQTP*"
     gene            288022..288678
                     /locus_tag="P0_An_pond3_S8_coassembly_k141_133253_prodigal
                     -single_465"
     CDS             288022..288678
                     /product="Uracil-DNA glycosylase {ECO:0000256|HAMAP-Rule
                     :MF_00148}; Short=UDG {ECO:0000256|HAMAP-Rule:MF_00148};;
                     EC=3.2.2.27 {ECO:0000256|HAMAP-Rule:MF_00148};; 
                     TaxID=1188 species="Bacteria; Cyanobacteria; Nostocales;
                     Microchaetaceae; Tolypothrix.;" source="Tolypothrix sp.
                     PCC 7601.;""
                     /codon_start=1
                     /transl_table=11
                     /translation="MHPSWKERLADEVKKPYFTELAEFVRKERETHTVFPPKAQVLAA
                     FKATSYDSANVLILGQDPYHNAGQAHGLSFSVPPGVSPPPSLLNIFRELSEDVGVKPT
                     HGCLAPWAEQGVFLLNSVLTVRAHEPGSHRGHGWERFTDAVIRLLNDRERPLAFVLWG
                     KYARDKKALIDTSRHTVIESAHPSPMSASTGFFGSRPFSKVNAALRAAGQPVIDWRVP
                     *"
                     /db_xref="A0A0D6L1C2_9CYAN"
                     /db_xref="UniRef100_U2SAF3"
                     /db_xref="scu:SCE1572_28365"
                     /db_xref="U2SAF3_9DELT"
                     /db_xref="3.2.2.27"
     gene            288711..289391
                     /locus_tag="P0_An_pond3_S8_coassembly_k141_133253_prodigal
                     -single_466"
     CDS             288711..289391
                     /product="YagA-like protein n=1 Tax=Sinorhizobium meliloti
                     (strain AK83) RepID=F6EE65_SINMK"
                     /codon_start=1
                     /transl_table=11
                     /translation="MDSLAIRVAARFQAGQLAFRVAARFMEALVFPRPSYLPPEVRGK
                     DPITPEGTDLAIWTWDQEIDTPLKGRITRYYGIAFAGKANKPLWHYNFRNEDSRQREI
                     DETIRKRKSFLERKQQQIQERRDYKHDFKEGDVLVSSWGYDQTNVDFYQVVEVLGAMI
                     AVREIAQKTVRETQGTDYVVAVPDKFVGPVLKRKPGTGGYVKIDDVQRARKWDGRPEY
                     QTAAGYGH*"
                     /db_xref="UniRef100_F6EE65"
                     /db_xref="smk:Sinme_6937"
                     /db_xref="89410483"
                     /db_xref="F6EE65_SINMK"
     gene            289396..290481
                     /locus_tag="P0_An_pond3_S8_coassembly_k141_133253_prodigal
                     -single_467"
     CDS             289396..290481
                     /product="hypothetical protein"
                     /codon_start=1
                     /transl_table=11
                     /translation="MTHIAVRVAARFRRASGRSCKAAWPFVPKEELVSWPTVDDTVGW
                     AILEAFAPLLAENPKTAALSLRVARRFVARQVSVTVDVAATLAARAKWRLFDEAIVGR
                     FNEPVPLYRVFDETELKHIVSSGRITGGSYSVAPERAHGASWGYNIDHIVDLGNNQRG
                     KRLGQHIYIAKIDGFDETFLHLSPGIEFDPQGPPEQPAKMDPERCNPGLGCSILIKAA
                     DAEGFFKVDPSGQIHKMSLADLRKEAEEFASKDDPKEEAPAQPSEDFRDPEWGLKPKD
                     KFIVTKGSKGVGVEIRSPGIVKDVRQRKGEREVLVTLWFSYPRKFPDGRWTRDNLTLY
                     VTHPNRLSDREVPLLDARGSRILIRKR*"
     gene            290508..290936
                     /locus_tag="P0_An_pond3_S8_coassembly_k141_133253_prodigal
                     -single_468"
     CDS             290508..290936
                     /product="MutT/nudix family protein n=2 Tax=Idiomarina
                     loihiensis RepID=Q5QW66_IDILO"
                     /codon_start=1
                     /transl_table=11
                     /translation="VLPDIHIGVAVVFRWGSKVLLGKRKGSHGAGTWSFPGGHPEHGE
                     TLEQAARRELYEETGIQYDGTLHGGVFFVETYFEAENKRYVTLYFEAFALGSMHEGVQ
                     LREPNKCEEWRWVSVLDLPSPLFPPVQQALDSGFRLFPES*"
                     /db_xref="UniRef100_Q5QW66"
                     /db_xref="ilo:IL0305"
                     /db_xref="Q5QW66_IDILO"
     gene            290939..291436
                     /locus_tag="P0_An_pond3_S8_coassembly_k141_133253_prodigal
                     -single_469"
     CDS             290939..291436
                     /product="hypothetical protein"
                     /codon_start=1
                     /transl_table=11
                     /translation="MSLSTLLAPIMFEIGETPLVAVDAATRFAIVAAENGPERVDSAY
                     RKILVPMHDWQVKSVNEDEEIVRTLTEASAMNPLKVSSPAAVDPTFWVKNRGWRAIFY
                     NRAIRGKFFIPDGILSLMTPNVPADRLVLVGPANMAGFYVKQGSRRGVLSNCARGLLQ
                     VQFGA*"
     gene            291469..292179
                     /locus_tag="P0_An_pond3_S8_coassembly_k141_133253_prodigal
                     -single_470"
     CDS             291469..292179
                     /product="Putative uncharacterized protein n=1 Tax
                     =Pseudomonas phage vB_PaeS_PMG1 RepID=H2BDJ0_9CAUD"
                     /codon_start=1
                     /transl_table=11
                     /translation="MYDQRYYLLNRSRILATMKARGQAIREMLRIARQVPCAQCRQKL
                     DWWKMEFDHQESKMVNVAEMVRHPTSWPDYKILAELAKCEVVCVGCHRDRSQALAQRG
                     SPVQFPSVDQIPGSRICNRCEKGLDDSEFYVSRGRPRPTCKRCWTRVVCESVKVRNRA
                     IVRQFKTNPCADCGATFPYWKMDFDHLPGTSKTATIARLSSTVVSKKRLLAEIAKCEV
                     VCCFCHKDRTYFRSLETA*"
                     /db_xref="UniRef100_H2BDJ0"
                     /db_xref="A0A090EFK4_MESPL"
                     /db_xref="H2BDJ0_9CAUD"
     gene            292176..292367
                     /locus_tag="P0_An_pond3_S8_coassembly_k141_133253_prodigal
                     -single_471"
     CDS             292176..292367
                     /product="hypothetical protein"
                     /codon_start=1
                     /transl_table=11
                     /translation="MKLAVIVREKGQYCVRSPNNPDWNGGCFDKKEDAEKRLKQVEFF
                     KRQASSSISARVATRWTGQ*"
     gene            292400..292885
                     /locus_tag="P0_An_pond3_S8_coassembly_k141_133253_prodigal
                     -single_472"
     CDS             292400..292885
                     /product="hypothetical protein"
                     /codon_start=1
                     /transl_table=11
                     /translation="MPDTEEKVPVLNLDSGNTLTGIHHALESYAQTVPGMAVAQVTFE
                     QQPNVDGDLWRAIARIRCFGDLQRTADVPTDGGKSFLANAEPQLVYEHSWQGLGVGFV
                     GSVEDLRDKVEDELQSLIAQRQQDLVAANEALRTLRNPTELNNIWSLSDDPQDEPPQE
                     G*"
     gene            292851..293090
                     /locus_tag="P0_An_pond3_S8_coassembly_k141_133253_prodigal
                     -single_473"
     CDS             292851..293090
                     /product="hypothetical protein"
                     /codon_start=1
                     /transl_table=11
                     /translation="MTPKMSLPKKDSRPIKVQGRAYRWMVKPTVDSDRVRLTVQDEVT
                     GELHQRQMQGYDGDPPAPVTPAIVKEFIIERFPPP*"
     gene            293266..294312
                     /locus_tag="P0_An_pond3_S8_coassembly_k141_133253_prodigal
                     -single_474"
     CDS             293266..294312
                     /product="hypothetical protein"
                     /codon_start=1
                     /transl_table=11
                     /translation="MFDGTMVSFAGHAPVMMPTLRGAIKVGWIVLSENFDPNDLSAMR
                     PVSAGMQVRSAEGGNPMDAHRLPRQNINTSRVEAEEREVANVAQHTQMTQQRNATNYR
                     REGGEVVRNTTGQMEVIEDQEGVAVRNLKTPAKQATNLEKVNPFTAIQQANAVHIDPG
                     QGKTREEMMAEMDEETRAVYQAQLVARASAYDSEAAARIVGHVPSPGTRQTEGFNVRG
                     SVGGGVDIADLGGTGVAGPNQITQIESEGIKFTNTNGPKKGVRLVPANTAAPARAVPA
                     NGQDALCRQIAKSICADFPDNYQFGDPVRKKIARLQADYDDRPDVIRAVAAADTDPEV
                     RQRLVQEFPNVFGA*"
     gene            294411..296882
                     /locus_tag="P0_An_pond3_S8_coassembly_k141_133253_prodigal
                     -single_475"
     CDS             294411..296882
                     /product="Uncharacterized protein {ECO:0000313|EMBL
                     :KKL79722.1};  TaxID=412755 species="unclassified
                     sequences; metagenomes; ecological metagenomes.;"
                     source="marine sediment metagenome.;""
                     /codon_start=1
                     /transl_table=11
                     /translation="MTTDRCLQRPTDKAAGATVYLIEELGDARLRCEQLVQYTSEAVK
                     LIENSSERDHFFEAAGHLIQAIPETLFKLQKALQAVALAATRIDYEEIKQELRPEKVD
                     QLERVLQDVRIRQVQRRSDPWTPEQAARALRAMVSQVRATGHLPRTDLVALVLGLEFG
                     LKKADARGAAQALEELANSLEKSMDAPSQLHLAMRLRQVYADDLLRAPEEQQDMYRTA
                     NDTAEPDKSAFSLDGFTMDGFSAGPQAELVIAQLEDLRTAAITTIRNANGGRWRVALI
                     SLGEMVTTIGSVLDQLGNPEGSNKATALYREIRQTALKVPRGGPDEGEPKMAAEMPDA
                     DAPPVFGLAMVNEGLEKVVASAKQAQVAMQGGNAKKMFFRLLGAIDGLGMIGRAYDLP
                     DVGFLMRVWKVFSKMSGARPTTNFAASEEEKESRFEEGKPADPTKDMSPEDAAEWKVN
                     TEKHRDKFKTAAEANVTRLERMVATTKDQLKAMEHALDLYKKDPGKYAPQLDNFAGAV
                     RSLISMGGTALRAIGKQSSTEHIAFGNKKLDEGLREAYREGMKNAESGLDLDDLAYAV
                     QNMAGAAKTMLNAAKKSPLGPPIGIFDNLATAMWEGAYALGSLHAADSKTASSDEEKE
                     SKFEEGKPADPTKDMSPEDAAEWKANTEKHRDKFKKEAGGADRALAFRTLVKEDIPDL
                     LKNVSDGKEWANWSAVLSGRLLDLVYDDPWARRTFGVVSDKAKEFKYALADFEKMWHS
                     AKDVLDKNYLALAQKINPDEAKTEAEWGRMAGDEEKESKFEEGKPADPTKDMSPEDAK
                     KWKAMNEEHGDKFKKDATAKDPWKA*"
                     /db_xref="A0A0F9HX89_9ZZZZ"
     gene            296879..297721
                     /locus_tag="P0_An_pond3_S8_coassembly_k141_133253_prodigal
                     -single_476"
     CDS             296879..297721
                     /product="hypothetical protein"
                     /codon_start=1
                     /transl_table=11
                     /translation="MKQPLVSRPPYGGGQARSPMAESGLPGGGPSDRGLPLDDAIPGA
                     ATFAKPVDDYGTGEKRDKDEPVERVTGPRDIPKSRDRIDVNDQTDAGPHYMGLGKPDT
                     SPKTPYPYRDGIPNIHNASAEFVAGVWMLQEAHDLYLPAGSKVAATLNTMIRGLSPEI
                     VQRGQSCQVSLKRVDWKNLRWLFSVDCGNGAKVVRLKALRPGNVTQFGKLDMYVACSC
                     PAWRWQGPEFHSTTKKYQDPKTPLQGTATPPNIRDPDRVNKVCKHVAAVLAFTKGWTV
                     PKRK*"
     gene            297727..298137
                     /locus_tag="P0_An_pond3_S8_coassembly_k141_133253_prodigal
                     -single_477"
     CDS             297727..298137
                     /product="hypothetical protein"
                     /codon_start=1
                     /transl_table=11
                     /translation="MPTYTFQKSDGTLLSKRLTFAEYDSIKSGSMKLVDEADNELVPV
                     FSPGDVQFILKDGESGGWASKAMKENHYRREHRQVMARREKDHAPKTRLIPNFGGKLA
                     HTWADVRDHVQTTKGSAAASTYDRLVAKEQTGAA*"
     gene            298137..298814
                     /locus_tag="P0_An_pond3_S8_coassembly_k141_133253_prodigal
                     -single_478"
     CDS             298137..298814
                     /product="hypothetical protein"
                     /codon_start=1
                     /transl_table=11
                     /translation="MSNTVRPFTVLRRRLRLLDILVPKMPNQQKYRLLAASNFDGTFV
                     QICEADIGCGFLDPALMTSGRYLTLQDNVNPNQVRLAFDPQSFAVTASIDDANQFWLQ
                     LQHANFAGAPDTPSPPTLILPEEKLRGDSVIVIAGTAPSGADVGDSLQLNLPYRMQDV
                     TIRNDDTAHDLYVAMEPGGSELLVKANNSSLSQVSLAKGAQGCLLVRGSSGTAVFSVT
                     MTSFLPL*"
     gene            298857..299180
                     /locus_tag="P0_An_pond3_S8_coassembly_k141_133253_prodigal
                     -single_479"
     CDS             298857..299180
                     /product="hypothetical protein"
                     /codon_start=1
                     /transl_table=11
                     /translation="MYLVNFLSLQAADQRYIAAHRFRTGRSLDGSIDGLNVSFTVSPG
                     DKFTHNLPFLTIQVYFNGVRLALLDDYTIIESGGFGTGYDTVVLEVAPKPGDHLLADY
                     VSTGP*"
     gene            299224..300696
                     /locus_tag="P0_An_pond3_S8_coassembly_k141_133253_prodigal
                     -single_480"
     CDS             299224..300696
                     /product="Uncharacterized protein {ECO:0000313|EMBL
                     :KKN56834.1};  TaxID=412755 species="unclassified
                     sequences; metagenomes; ecological metagenomes.;"
                     source="marine sediment metagenome.;""
                     /codon_start=1
                     /transl_table=11
                     /translation="MGRTFVRQDTQIRNSDSYDDTLAAGTTLETTQTNIQGDLNALRS
                     QMKRAIFADAAGDWYADIPTVNSKKRAISALNTDLDDIEEKRLLFRADKISPDISVTA
                     GQNWEVLVAASSEVPSESAAAGAGTAEGAVVAILPGDVGAHSLAEVTGANALSPKNLL
                     LIREANSGDDILSSGRRIYGLLQAESGVVDGDTFNDTNKQVQISFVRPNTTADDLEAC
                     PIADIAGRDINYSYIRRVKFDNVPETAFLAGSFVDASASVTETLDNAIDNQVGPATQA
                     QNIEWRISDTYKLDFQDSTGAKNLLEIAPNAAGDSVSVTTDNFAVTHANTATFSNGVQ
                     VDGSGLPISLGVVVGQISSSGALSLLSTGANDLTLNAGQEIVLVDGNKGGSTFSGLMK
                     LSETSSEWSAYETQFGEVSLLNAMVQAARQENRTKGVAVCTANIPADTNASGAGGSPN
                     LDAQLPDYSTTNFVNDVDVYLNGVLLRNGANPTATLSCRP*"
                     /db_xref="A0A0F9RQ79_9ZZZZ"
     gene            300684..301028
                     /locus_tag="P0_An_pond3_S8_coassembly_k141_133253_prodigal
                     -single_481"
     CDS             300684..301028
                     /product="hypothetical protein"
                     /codon_start=1
                     /transl_table=11
                     /translation="VPALGDGAYDVDLATAVPVPAGGTGFWRYDYVSDTLAPSATPGE
                     SGYHLLTVPVNAYFMRSVTMSVHPAGNFDFDAYKAERIYKRWKLRLTVAKSSDGPGKL
                     SGWVVVFREQNT*"
     gene            301043..302728
                     /locus_tag="P0_An_pond3_S8_coassembly_k141_133253_prodigal
                     -single_482"
     CDS             301043..302728
                     /product="hypothetical protein"
                     /codon_start=1
                     /transl_table=11
                     /translation="MYHHVVVPNFAPLSTELGFNQIWKLTRALKKAGWKYLASGYTTK
                     DTSADPELDLWGAGTSSGTTGGGAIAAPERGRARVTGLVGIVASDKGKFLHVDGSGVG
                     ANNHYHQIEEVISATEVAIDARTFAVGAETGSITWEIRDPLGDTYPSGLTAVVSWILM
                     RGPSTLKIPITSAPTLGPTGATFFRGENLVQTTTGAEGELAGVVYLDGVGYLVVIPRV
                     RGTGTGVYGWDTSYVITGSVSGASVAQDGATVEYRYEMVVGKDGTAAAGYIWIGSFDP
                     VADAADMFSAKLAAASATVPPGGSADFPAFAYVLHGGAAFASFHWSGHQSGYYPVWGN
                     AQIMVADAIEAENYSVDGSWTLARANTQSPGGGHDGYGFYRMEDCEEGDLDPYVGFNG
                     CIFNVTYPLYSASGRTAGCTNMQSYDWDQFCSSSTTYFRLASASYPSWKGWRCRGLSS
                     DGSANFQNFEDAILGVMASFSGTCTPVISANYAYGDRVATAPAPTKVREPLWLISIQA
                     GRKMRKGTPRWISLVSGGNGTDLYDNKTLLQLSGSLRAWVVGPWDGVSIPTAF*"
     gene            302741..304417
                     /locus_tag="P0_An_pond3_S8_coassembly_k141_133253_prodigal
                     -single_483"
     CDS             302741..304417
                     /product="Tax=RIFOXYB2_FULL_WOR_1_48_7_curated"
                     /codon_start=1
                     /transl_table=11
                     /translation="MATRFYLYNIAVLDVAPAADASWEIATTPFRNLMGTERRGTAFF
                     TSAKAETSSAEVDVLHGQFISRPLRGAQTISGFAKAIVRAMESSTNANFRAQLLIKVV
                     SHDGGTVRGTLLAHDTGSIQSEFDAATLTNRKFPVNWSGSGGALSSVVAEDGDRIVVE
                     IGYRAHNTASTSYTSTLEFGDASDTLLFVNELSTTQYTPWLEFSQSLYFYDGRTEPRE
                     RLAEVSSANNMRFPSAKSVNFGGTDEYADAGNVLSLEITYELSVSFWFKCNSAIDIVF
                     LGRWDSSAQRGYGVYMNSNGTLGIEFSETRGDDAVWRWETSYGYNDGTWHLCVWTYTG
                     GSFTCYIDGTSVPIADVSPGTCTTMVSASATFKLGKYSDFYNTYVGLLDEVLVYEGVL
                     GIEDIANLVRGCDPLSMLSPCSILAYWKMGDGDTYPVLQDSGPGSFDATMTNMEAGDI
                     VSDVPTLGYWDPESTYAGVTQSADVAHTPPETLSVPVPDSEQVPLALGQVHYYKMRAQ
                     DSGATPPGYVTWVVSGEPDFAGSGYSGGTPTPIGAMVPGSVVLADEWRNS*"
                     /db_xref="89606032"
     gene            304433..304579
                     /locus_tag="P0_An_pond3_S8_coassembly_k141_133253_prodigal
                     -single_484"
     CDS             304433..304579
                     /product="hypothetical protein"
                     /codon_start=1
                     /transl_table=11
                     /translation="MRVFGHIYCLTCKVSGKKYVGQTTASPKKRFKGHWDQSKRGADT
                     PPPP*"
     gene            304551..306047
                     /locus_tag="P0_An_pond3_S8_coassembly_k141_133253_prodigal
                     -single_485"
     CDS             304551..306047
                     /product="Patatin n=1 Tax=Dyadobacter fermentans (strain
                     ATCC 700827 / DSM 18053 / NS114) RepID=C6W7T0_DYAFD"
                     /codon_start=1
                     /transl_table=11
                     /translation="VVQTHPPLHRALRKYGKESFELDVLEECPSIVELNAAETRWIKK
                     LGTFGKGGYNCTTGGEGFVMAEATKKRIAASRIGMKLSEEHRKRISEATRGENNPFYG
                     KKHKASSMRRMKRKLSEMFSNGGAPFYGRRHTPEAKKRMSEAHKGTSMHPNTRAGIAK
                     ANKGNQYTKGRKITVEHKEKYARLTAEDVRQIKSNPEGHTQRPHWAYMEGRKYMKSLV
                     LSGGSSKGAYQVGVLKKWMGEDGRDYEIICGVSVGALNGSYLSQFKYGEPKAASDGLL
                     GLWSRVKNENVKKSWCLGALASLWKRSVYDSTPLQKWIDSELNLDLLAKSGKLLRVGC
                     TSWRTGQYTFATEKDPNIKRWVMASSSYPVFMLPIEIGDDLWTDGGLRSVTPLGEAIR
                     LGAEEIDVIMCSRPDLPSDWDWHKEAAIPGFLMQSMSIMSDEIMMADLQVCGLKNDLA
                     ELTDRYRKVKIRLLRPSAPLGVEPMDFGQENIQRLIQIGYEDAQKSEI*"
                     /db_xref="UniRef100_C6W7T0"
                     /db_xref="dfe:Dfer_5074"
                     /db_xref="C6W7T0_DYAFD"
     gene            306118..307287
                     /locus_tag="P0_An_pond3_S8_coassembly_k141_133253_prodigal
                     -single_486"
     CDS             306118..307287
                     /product="hypothetical protein"
                     /codon_start=1
                     /transl_table=11
                     /translation="MLRLIHSQTVQGAILVDDIDDGLPNKMTHRLGSVGDPQAYPRDG
                     YANQPKQPCYVTRVKVSNPAIAGYIDLDETSRVLLSAASGKIAGLLRAGMISVVSFVA
                     SDLAAPTITAMALDTPAAGDITITGTGFLSVAPEITSVRLVGAGVGDVTLTKAQIEAV
                     APGAVGATSIVIDSTLVPGLADGDVVIVTADAQSATRTLTSTPIITGATPSNPAPGDI
                     TIVGTDFSSYTTTTVHLVGAGVGDVTLTKAQIEAVPPGAVGDTSIVIDSTLIPGLADG
                     DTVTVTADGIVSNTWTIYTVPAITAATMDAPALGDVTIDGSGFASVTPTLTSVHLTGA
                     GVGDVTLTETQIVAVPPGAVGDAQIIIDSTLIAGLTTGDSIVVTADGLPSNTFVV*"
     gene            307300..307677
                     /locus_tag="P0_An_pond3_S8_coassembly_k141_133253_prodigal
                     -single_487"
     CDS             307300..307677
                     /product="hypothetical protein"
                     /codon_start=1
                     /transl_table=11
                     /translation="VLYTVLPTILEQEGPDFYRIERRWQPRTLIPDAYRRSLLKDAQE
                     RLGLLEDAEDELQSLDRAPLYIGALKRMRLAVRQAQFAWRTDDLKFLQNVADFFSDYG
                     TVLQHLKIDKARGRFDAPPSVGV*"
     gene            307681..308805
                     /locus_tag="P0_An_pond3_S8_coassembly_k141_133253_prodigal
                     -single_488"
     CDS             307681..308805
                     /product="hypothetical protein"
                     /codon_start=1
                     /transl_table=11
                     /translation="MRLGVIRGDMPGPVFLSALEPVSQYNPPTEPRGQEVYVSRPTVP
                     EVEGVLASATLGAGAIIQGTDISGTFPVTINAGNDDLKVRTAATPVAFTTVLIVQATY
                     TTFAALLAAVDDALRGTGIRAIQAAGTGSRIGLEGAHGVASYVETDSTAGGSVANTPL
                     GLPAGGSIRTMPSAADFIAATLPVGGPLDVSTATLNGVGATTSANALSLVPTTRGTQE
                     ALADAIAPQLIETPVVIDSFLTGQISELLNANFNPDTRRMPAIVDGPAIVVVQDDGVT
                     PFAATLPTITTAILNTPVVGDITITGTGLGDPERLETQVKVSGAVNKVLVQRIIEANG
                     GSVSDLAIVLKAVLIPGATTVTTSVRVQVRQHVSAIQPVA*"
     gene            308903..309157
                     /locus_tag="P0_An_pond3_S8_coassembly_k141_133253_prodigal
                     -single_489"
     CDS             308903..309157
                     /product="hypothetical protein"
                     /codon_start=1
                     /transl_table=11
                     /translation="MTTKMPTAEAFRTSDLYFAAYLQVAGVQMEHTERNGSGKVTFVF
                     DTSICNIDELKHAWFSQSGKVPALPYANAIKSLKSICHMP*"
     gene            309205..309753
                     /locus_tag="P0_An_pond3_S8_coassembly_k141_133253_prodigal
                     -single_490"
     CDS             309205..309753
                     /product="Gp93 n=1 Tax=Mycobacterium phage Wildcat RepID
                     =Q19XW7_9CAUD"
                     /codon_start=1
                     /transl_table=11
                     /translation="MRRCTKCGEDKDEESGFHLRSGAKGRRSHCKDCINKANVARQAA
                     NPVKATARTNAWRAKNPGRTTANIRAWQLRHPERAKAHAMWTRYRIDFAAMWDAQEGK
                     CAACGRPMLREGKDPDSACVDHDRSCCSGKKSCGRCVRGLIHRNCNLVLGYAKDDIEV
                     LKHAVAYLERWRDHFSAHAQAG*"
                     /db_xref="UniRef100_Q19XW7"
                     /db_xref="A0A068F2K5_9CAUD"
                     /db_xref="Q19XW7_9CAUD"
     gene            309760..310161
                     /locus_tag="P0_An_pond3_S8_coassembly_k141_133253_prodigal
                     -single_491"
     CDS             309760..310161
                     /product="hypothetical protein"
                     /codon_start=1
                     /transl_table=11
                     /translation="MATTRGRLVQINQVIIDQADFFQSDGFTRVIGLGVDDLSLQLFF
                     NNLLQPWTFVLGSGVTDALVKSGSVYWNEVPGSYGIYSVRFRPNAVGYWRLLITYAAG
                     SQIMGQDYDVLSQIPTIESGLKASFVKPGCS*"
     gene            310197..310580
                     /locus_tag="P0_An_pond3_S8_coassembly_k141_133253_prodigal
                     -single_492"
     CDS             310197..310580
                     /product="Uncharacterized protein n=1 Tax=Paenibacillus sp
                     . P22 RepID=T2LRW3_9BACL"
                     /codon_start=1
                     /transl_table=11
                     /translation="MGKTNYLETQLLNHVLRATPYSAPSTIYVALYTSAPGEAGGGTE
                     VTGGSYTRQSVAFTAPAPDSVSNTADVNFAVATADWGHIVAFALLDQSVGGNMLYYST
                     LTAPRDVLTNDQFRFPAGQLICAED*"
                     /db_xref="UniRef100_T2LRW3"
                     /db_xref="A0A093TYP7_9BACI"
                     /db_xref="pgm:PGRAT_19255"
                     /db_xref="T2LRW3_9BACL"
     gene            310708..311589
                     /locus_tag="P0_An_pond3_S8_coassembly_k141_133253_prodigal
                     -single_493"
     CDS             310708..311589
                     /product="Uncharacterized protein n=1 Tax=Paenibacillus sp
                     . P22 RepID=T2LKM4_9BACL"
                     /codon_start=1
                     /transl_table=11
                     /translation="MAVEYNTTVTTIKNALKRQGVYPRPTRVVAVPKSGTPEFDEMVV
                     CLRQSGRRVRDIARQVRAATQTVSDVLQRADILPKWRRGENSKIAPEQNTEIVRLYLA
                     GESTAKLGRQFGCDARTIANVLKRREVELRPQGAESSFANNGDAVAEITRLYKDGWPQ
                     VRIGRQLGVSQAVISRILMAHNNVGHGHVAGYRHGRWKGGRTLTEDGYVLIWTPPDHP
                     MASMRNKTGYVLEHRLVMAGHLGRPLTRNETVHHIDDDHSHNTIENLQLRRGRHGKHA
                     CFRCADCGSMNVRAVPL*"
                     /db_xref="UniRef100_T2LKM4"
                     /db_xref="A0A0F8ZPT3_9ZZZZ"
                     /db_xref="T2LKM4_9BACL"
     gene            311596..312579
                     /locus_tag="P0_An_pond3_S8_coassembly_k141_133253_prodigal
                     -single_494"
     CDS             311596..312579
                     /product="Putative per-hexamer repeat protein 5 n=1 Tax
                     =Mus musculus RepID=PHXR5_MOUSE"
                     /codon_start=1
                     /transl_table=11
                     /translation="MPIVDGSGTASGVASALGSGTLRYGAGGATSGLTALLAAAVLFV
                     GGSGHILGTSTGSATANLVGVLAGTASGSSTVIGDYRVNASGTASGVGTMTATVSVLR
                     GGVGIAAGSSTVTGSGGVVYISTGQIGGLGELLWDNFVDSDGSISGLATVTGYGCRIL
                     WARGWIFGSSRMTFSYPLPIYGKGTLTGSPVVDRVPLAIYAIVAPSKCFRYLQTFQRG
                     DLPIYISNPAGAVSPVRVAYTLYQVRPDGSRRQVGPLNRTPVQGIVGEFYATGRAGES
                     GQPGEWVIRWEFQRTFQSEVQTKEMSFRVLDAVLAADPRDSLVRCRKYGWN*"
                     /db_xref="UniRef100_P08399"
                     /db_xref="PHXR5_MOUSE"
                     /db_xref="mic:Mic7113_2887"
     gene            312590..312997
                     /locus_tag="P0_An_pond3_S8_coassembly_k141_133253_prodigal
                     -single_495"
     CDS             312590..312997
                     /product="hypothetical protein"
                     /codon_start=1
                     /transl_table=11
                     /translation="MSIAARVAARFRAQGELWLDREEVAKVCPSCAEKMASLGIRKVR
                     ASALFSDERVMTAALQMTVHTVTGAKWETKPKGWTQESLKSYWESLTGAAKHKVTKCI
                     EKMKGAEGVDDPGAFCAALADRMEPGWRSERGA*"
     gene            313001..313891
                     /locus_tag="P0_An_pond3_S8_coassembly_k141_133253_prodigal
                     -single_496"
     CDS             313001..313891
                     /product="id=3954252 bin=GWB1_Spirochaetes_59_5 species
                     =unknown genus=unknown taxon_order=unknown
                     taxon_class=unknown phylum=unknown
                     tax=GWB1_Spirochaetes_59_5 organism_group=Spirochaetes"
                     /codon_start=1
                     /transl_table=11
                     /translation="VSVAFFKGQQLGSEDLNIFLENSSGHPTNAAEITYALYDFTTGQ
                     EALLGVPKRSPANPSIGHYYASVIIPLDANIGSYRIRWTFRETFGGPVHEVLQEFEVV
                     DKSANLVSTYTCCEEDAIRRLRILLRDNDPDRNYHFRPPAHEATIRQFNQVFGFIWLD
                     HELQEFIQRAVDMIVAAPPRTPFQNCDQLVRSYPEWRTLMLNGAMMYALFALMINWIA
                     DEFDYSIGGVSLTIEKSSKYESAYQALSDQFDKQLERAKATVKIIKGLQQPRFGVGIR
                     SSFGPFVGRGVLTPRKFIGF*"
                     /db_xref="GWB1_scaffold_7306_7"
                     /db_xref="86113129"
     gene            314017..314367
                     /locus_tag="P0_An_pond3_S8_coassembly_k141_133253_prodigal
                     -single_497"
     CDS             314017..314367
                     /product="hypothetical protein"
                     /codon_start=1
                     /transl_table=11
                     /translation="MSNVVTLQDTKIVIEIEAIRQPEASKEGSETTDYCFPYSIQTTV
                     RVGDRKLGHITKLSVNADIGNEMPLIEIDLMGGAKPLRVELPPTVKEHLAEMAQALRQ
                     FPFVQVNVPTKPIV*"
     gene            314405..314767
                     /locus_tag="P0_An_pond3_S8_coassembly_k141_133253_prodigal
                     -single_498"
     CDS             314405..314767
                     /product="hypothetical protein"
                     /codon_start=1
                     /transl_table=11
                     /translation="MRDVSLQMETQMSDQTQNQTSEKQLTLEDPVPNETVQAFRQIQS
                     AQVDLAVELMRLEQRKVQLLAASKKLGDQHDRLFQSILVERGQHPQTPAELDAKTGRI
                     LLKVPPEAPAPEEAPPTP*"
     gene            314804..316222
                     /locus_tag="P0_An_pond3_S8_coassembly_k141_133253_prodigal
                     -single_499"
     CDS             314804..316222
                     /product="id=3081517 bin=GWB1_Spirochaetes_59_5 species
                     =unknown genus=unknown taxon_order=unknown
                     taxon_class=unknown phylum=unknown
                     tax=GWB1_Spirochaetes_59_5 organism_group=Spirochaetes"
                     /codon_start=1
                     /transl_table=11
                     /translation="MPYASQRDRNPEALELEQVPWPAPPLNLFIVSGYLPGIFDLMWD
                     DPAGLTLNSRFTICGVNIYRSFDSEFGPFDRITDFPVGSIFWRDQTDNVLVPDEVVTD
                     DRWLLRGVETTEVTGKRFAFKTLRYPIVKTGSQNIPANSADDVQVFVDGVRAVILRVD
                     GYHGEIELDVSPYPEVGTQRLSTPVVPGPNSVVTVAYRYNRSFLRTDLDQRVFYRITT
                     VGYPASMPIEKVQPQDLVETPLERAIATSNAEFEKIDWIWKEAVRRNRWILDQGGERV
                     KVFLRKNVGQPCPCVQNPDYKQAQNDCPLCYGTAILGGYEGPYDIVIAPDDAERRISQ
                     KDIGRTVEHVYEVWTGPTPLLSMRDFVVKIDGDRYSIGAVRRPTNRGMILQQHFSIGY
                     LDQKDIRTFVPLDNPRGFIVNQLTPVVPPQNFPAAPTDKVHIPDERELRGRTAAWENI
                     VYVIPFFLLLRCFIDAAVSWVV*"
                     /db_xref="GWB1_scaffold_16387_9"
                     /db_xref="86111319"
     gene            316568..317164
                     /locus_tag="P0_An_pond3_S8_coassembly_k141_133253_prodigal
                     -single_500"
     CDS             316568..317164
                     /product="hypothetical protein"
                     /codon_start=1
                     /transl_table=11
                     /translation="MKRLGITFKVLRSIGEHAFGLDGYRDLTRDRKRQVARNNLRLAH
                     NAYSSLSPKEKARRLKRLFGGPCALERSFADQLFQLGVVNLKLNQWQAVTIAGALVPR
                     EADIKIDVGDGRKVVVLCDGEAFHGPRTIHGSPQDRIAADRSTALGFFDLGYSVVRYS
                     ETEIHGGFAAEHLCQMMARLQGCRRIYRNWCPSEEVVI*"
     gene            317164..317688
                     /locus_tag="P0_An_pond3_S8_coassembly_k141_133253_prodigal
                     -single_501"
     CDS             317164..317688
                     /product="hypothetical protein"
                     /codon_start=1
                     /transl_table=11
                     /translation="MFAFPDVKVTRMNLRPLLPEKVLSSFNPDKFLREVQRELLKDIK
                     KKIRQEAFSSAAKKRLTKGFQVMIGPSSLTVVARDPAFRPLLEGQRPGQMKWLVKARA
                     PIPIVLDSGELIFRSATARSMANGRWQHPGREPTTVVERAKAEIREVMKKRAKQLMQR
                     QLRDAMNKKRGRGR*"
     gene            317685..318275
                     /locus_tag="P0_An_pond3_S8_coassembly_k141_133253_prodigal
                     -single_502"
     CDS             317685..318275
                     /product="hypothetical protein"
                     /codon_start=1
                     /transl_table=11
                     /translation="VNTLAGEIIVAGLVTGTHMIEDIGIAVPHKVAVRIPADLALRSK
                     DLWRGISQSRLFQLSGGAGLHVAKTPTDDANRVGQLEIENKRLRRELEAEKNRSAGLE
                     SLLSGLQTQLQGVQSAIGRLEALPRVVAPMMTSTVVSTTPAEAIEVVGEDIPTFLPSR
                     IHPEEAEAQIRSTTETADTANVPLALSKLRQMRSGG*"
     gene            318300..318524
                     /locus_tag="P0_An_pond3_S8_coassembly_k141_133253_prodigal
                     -single_503"
     CDS             318300..318524
                     /product="hypothetical protein"
                     /codon_start=1
                     /transl_table=11
                     /translation="MSKLACDNGAKGGCGCDCGNEDPYAQGVDAVWHDPTAYNILVHG
                     PDYLPKLIDESEHEDEGPIPRQASYSYDRR*"
     gene            318560..319582
                     /locus_tag="P0_An_pond3_S8_coassembly_k141_133253_prodigal
                     -single_504"
     CDS             318560..319582
                     /product="Putative uncharacterized protein id=2929227 bin
                     =GWC2_OP3-like_45_7 species=Archaeoglobus veneficus
                     genus=Archaeoglobus taxon_order=Archaeoglobales
                     taxon_class=Archaeoglobi phylum=Euryarchaeota
                     tax=GWC2_OP3-like_45_7 organism_group=OP3 (Omnitrophica)"
                     /codon_start=1
                     /transl_table=11
                     /translation="MNTKKTEPGYKLGVGLDIGTMNIVSARQNLTGQVEVQRIRDAFL
                     DLDIDAKRSLRMSKVDYIEKGGSLIVIGDSALTMANLFKREARRPLSHGVIAAGELDA
                     QEVLSLLTAHVLGEPQASQEHCFYSVPAAPIDDLGQDVIYHQGVFRKILAEHGYAPHP
                     TNEAMAIIFSQCADENFSGLSVSFGAGMVNVALAYQATKAMEFSLSRAGDWVDQHAAR
                     AVGKTASQACALKERGIDLANPEGREQEALALYLRSVIDYCLQNIAAQFKKVRADVDL
                     PEAIPFVISGGTSKAGGFFEIFEQEFEKMRKTFPIKISVVRPASNPLTAVAEGLLVLA
                     MEEHGA*"
                     /db_xref="gwc2_scaffold_12353_2"
                     /db_xref="hvo:HVO_2015"
                     /db_xref="85803340"
     gene            319586..320764
                     /locus_tag="P0_An_pond3_S8_coassembly_k141_133253_prodigal
                     -single_505"
     CDS             319586..320764
                     /product="id=3081512 bin=GWB1_Spirochaetes_59_5 species
                     =unknown genus=unknown taxon_order=unknown
                     taxon_class=unknown phylum=unknown
                     tax=GWB1_Spirochaetes_59_5 organism_group=Spirochaetes"
                     /codon_start=1
                     /transl_table=11
                     /translation="VYYYLVSALKRRLILELKDSFSFHPVYRKITPFIQNRFAFAERP
                     QFGVVVKGSSANKVQFSPDNYVGTIESHVMLAYVGQPSYPIEWVREDLEYVRVNGMTT
                     LPGVYYFEVLEAPTNPNEPGYFALDPLLTVTDEAVLRFQSGIERTGQLQQKPVNKTLR
                     LYLNNRFLLIEGYDYEIDYINGNGQIDFLAQFAPNDRVTADYRYAAPSVGPLPFYWNT
                     ADFKTLPGIVMAFGKRAEKGQKVAVVVYQDRVDTAWAFGGKFEATFDVQAIARDSTQM
                     EEIADLVVMYLWGQKKEILEQEGIEILDVSMGGESEEPADETGDEYYYEASLSVQLRA
                     DWEIHVPLPLTISRATPTTQEGDLDPNARSALQMVQSELFYLTHPVVVGRNNDYERIT
                     *"
                     /db_xref="GWB1_scaffold_16387_5"
     gene            320764..321210
                     /locus_tag="P0_An_pond3_S8_coassembly_k141_133253_prodigal
                     -single_506"
     CDS             320764..321210
                     /product="hypothetical protein"
                     /codon_start=1
                     /transl_table=11
                     /translation="MPKFVFECAACQMQFERTLKMGEHPDHPCPSCQAPAPRVWMGQG
                     FGFDFSAQATGAPANTGVTKHDYPTADQAVGSSADARWREYKAREQVKGKVRQVGGDR
                     ALIRRNGEGYVEYEVGTKTLIDARKKLVKEADAKGWGVPVEKPGQQ*"
     gene            321341..325957
                     /locus_tag="P0_An_pond3_S8_coassembly_k141_133253_prodigal
                     -single_507"
     CDS             321341..325957
                     /product="id=3081505 bin=GWB1_Spirochaetes_59_5 species
                     =unknown genus=unknown taxon_order=unknown
                     taxon_class=unknown phylum=unknown
                     tax=GWB1_Spirochaetes_59_5 organism_group=Spirochaetes"
                     /codon_start=1
                     /transl_table=11
                     /translation="MALGPFITYVPPNVYTRTLTEANVSNLVAGLRIPVYIGVGQEEL
                     EQTNLELVRGSSATLDQQIISEDVTQQFIVDETNPNNPQLGATDGTLTKFRVRNYPIV
                     DGQGFGRVSNNIRSVSVTVNGTPVAVGSVQGAKGYVILQIPPQATDDVRCTYFFHRSD
                     TAFTDDVSDQTTASTAILTTPATAPFVIVAGTTDTFILKVDGVQSTIVFVANSYTALA
                     MKSAIDIAAISGLVTSVFTDNEGLDHVRLSSAKSLEIGTGNANGALGFAPSTATSRNR
                     DFRVFQRPIVDGTDGGITTTDPSKVTVLVDNVQVIAEAVDGTNGVVTLPYAPAMGSTV
                     VISYFANTWQDTFDYLPNTLVTQVLRAGFAPLRNDYIEQQDFVVSNPSTDVSIIHWGS
                     SFVVASATRSSGADLFDSTQIIPTLVDDRIFLAECDRLINTTVVPAIASPNQFTLPEV
                     PTTGNGRDTPLGSAVFNAVTNNRMGLNTNRPDLVQVWAGHDIADALSRPKLTVRTVDS
                     TTRIITLKEDVPPNHNLYATFWFSRLRDDIYIFTCKVPGAVGTGQYEVYSTLEAANVM
                     QTRFGAKSSLPETVQWPRGVETIPDAYHAGTGTPVSETVTVTFLAGTAENAVFTNEGA
                     APYQFYPSTSNLWRMTLNGTPYVTNLNTAVVGYLVGSHVTVSGTDHITITTGTNDELN
                     ITVDGADTDVTLTAGSRLPAEIVSDINVAAGGAVRATGTLSLNSNILDTETVTIGSKV
                     YTFLDTLINADGNVHIGATASDTLDNLIAAITLGAGSGTAYAATMTVHPTVMAAAGAG
                     DTMVATAKLAGLAGNSIATTETITDVLSVWSTATLLGGLDGTPVASYVQIGGTGGDVI
                     FVIHGLVAPASLPGGFDHVSGASIRQGTAETTLGFTTFQSASGTPTATNKPATILGTV
                     AGPFNIQAGVNETLEIRVDGIDYTITLPTGSAVATTAVYGAINAVPGLATVGSAGTLA
                     NLNKLRLTSTTRNATSNVTILGGNANDVLGLTEGDTASATQVTAQEVVDELLATASFT
                     TDGIAYASTVDGSSYITIESLTTGATASSVAFTSGSASAFNETTGTEIIPGTSGDNGE
                     DASDIFTVTSSNLTAGSSGSGTPGQTYTDARTGLRFTILPSLTGNYNPSGSFTLIVSP
                     TFVVHPARPWLSIGGLEVVVTDTVGVGVNDTATVQTFDPGGLEPAIGDFYFLTYLYQK
                     QDFTTRLFQQFKTIEANFGPLSGENRVTLAAYLAILNGAVLVGIKQVLKVANTNQASD
                     QAFFDAITELATPLPGNVKPDVLVPLATSTGVYQFLLQHCEVQSNIRNQGERMGFIGF
                     ASGTSPTTAQTIAKSLQSNRMIAVYPDSAVITLANEVGEQYETLVDGTFLAAALAGAA
                     VSPAVDVATPYTRRTIQGFTRLVRILDPIEANQTAVAGVTILEDLDPIVRVRQGLTTD
                     MTSILTRLPTVTQIADFVQQQSRLLLDAFVGTKFLASRTNEVEVAMTGLFKSLMQAEI
                     VGAFTGISAEVDATDPTILRFEAFYQPIFPLLYLVLTFNLRARI*"
                     /db_xref="GWB1_scaffold_16387_1"
                     /db_xref="86111313"
     gene            326039..327409
                     /locus_tag="P0_An_pond3_S8_coassembly_k141_133253_prodigal
                     -single_508"
     CDS             326039..327409
                     /product="hypothetical protein"
                     /codon_start=1
                     /transl_table=11
                     /translation="MSEPIKCQICGYEAVSTRRHEKGMASYTTLAHHFKAAHNITCGE
                     YRVLYPGAPIRGGDHPFRPKLDEAPRLRGKRGSRFEGLRLDDEGKIILDGLLEGYHYV
                     HCASCGYPAEDLTEHILSTHPEGLESYKEVFPESPIVCKRLELLAQKGLKGRSLSSEV
                     RAKMSANAGRWNKGLTKETDARMANISEKRMGQPSWSKGLTKADHPSLQSTSEKLSAL
                     KTGQPCTNGLKADLSQVDFTPYLDETGAVDRKTMAEELGLCEPTVTKYMESLGLRLSN
                     KYVDARAERQVVRLEKDALLPFALANGKVVIGAAMAGLGRDFKVIKRECQRHGLATFT
                     HRVRQSLCLGAISKALGGASYEQEWRSRQFCNPLTGHVFRFDGFFREYDLLVEFQGWQ
                     HWVFPSVYVKTRELFDALVERDRQKALQVEADGRFKLFLVREDEPYTDPAYLRGRLID
                     EGFLDP*"
     gene            327477..332816
                     /locus_tag="P0_An_pond3_S8_coassembly_k141_133253_prodigal
                     -single_509"
     CDS             327477..332816
                     /product="Phi92_gp198 n=1 Tax=Enterobacteria phage phi92
                     RepID=I7HXJ9_9CAUD"
                     /codon_start=1
                     /transl_table=11
                     /translation="MELREAVQQVLKVQRDAMSVSAAEAAVADEPDEALGELVVAEYI
                     VFLLALDTYIRWVEEATGQQDPTDDVIDRGIRLLRQADAELASIRAFFDASLTTPTHK
                     KMLAKYLNLRATNSEGVGRRAWGLRTILSRGGAATMRAIFETNRALQEVRLAINASML
                     DDADAALDLFAKISFRNTRLRAWVDLAAKTAVPISTLPANVVEAGSKEAQDQKTEMLT
                     QGVEQLAASGADASQQAQIAHTEKILQVQQEATAAARKSMDQAGEPDEPLTKSETVGV
                     AVAAATAAVSDPSNPSNIPVPLRKLDDEQRAAALTDGRVLVAAGAGAGKSTALVARVR
                     YLLEDRRVNPSRVLVTSFNKKAANELAEKITTTTGLDLAQSGMLVGTTHSLFRAFITD
                     NGDPDEQGAMSSKQPSGFVGDGSVVARAVQKIWEECFDSRVRPTPKLKAMKLHKSLWA
                     GNDISPAQARTLAKTKEEVDAADWYEMYEGLKGGIPGWQPPCEAKAKDRAEEEYQERL
                     RAWRNKGSNPRYRPNKPGTTYEAFMAKTRKGGMRLGDFEDMIKWFRDILKRNPGARKE
                     IQKRFDHILVDECQDLNSTQHEAFALMTEHVTDGSDGKSLWMVGDDKQCPSVDTEIDT
                     PEGRVLAKELNTGDLVLSYRNGRLQPQPVKVTRSEWTWGYRIRTACGRSLLMSPNHKI
                     WATPPVIEESQVAVYMMFRPDMGFRVGVTNKGRAGAGYLGSFAGRAFQEKAERMWIIR
                     ICNSREEALLEEMSLALTYGIPTCVFNGEHRGLNQERLDEMFRRFGRRGVGLLEDRHL
                     SFDLPHWMSSGYAKHGRDRRVVHMKAHTAARAGSLVCFEWTPAPDDGFSDQLRSQACL
                     TQTGRLRIRKASTNYRESLEIAQSIARKAGAALDRTLTTLEEGDLPLVTAGSLFPGMC
                     VSVWDAGTETLELDTIVSVDREEGEFIGLDVADASNFFGGGILSHNSIYAFRGARPDL
                     FTGLHEKEGWKTRMIKTNYRCEPEIVEVANKLIAHNEGQIPMDARPAPTRAKGVGSIR
                     LETPPDDATAAIDAVERIKSGSVGLDDVGKTQFYAKNAVLARTNAELHSFETACIIRG
                     VPYARKGSGSFLGAPETEAVLGYVELIMGADAEAMQKAFGKILNRPNRFWLAPKDSEE
                     IVKDAIREYARYAGSTIKSINPVSALRDSRFQEILAEAIVRKKGKGSSYGYSRDLSKM
                     SGELDEIQAMTSEPGFTTENLFNAILALKGKGQKINPDTGRSEFVDQSFREALQLYLR
                     DKDTGEDDEEEEGTEEALLGNISFLYKLAEVDPTDEADQQNPPTTPNGFQAKIDRFRR
                     MADDLRIDLNEWEKKNPGKPPPAVYLGTVHCSPADEPVLTTDGWVPIGDLDPQKHRLA
                     SYAPSCNQLFWGRVKGAHEGPDGYGFQKGSRFYKGPLLTLTTKQSKTRVTPDHKIRVK
                     FAETFFNKHVVYLMRRGEWWRVGHCKSAPRPYKAGDLSSRLATEKADAGWILRVCDTK
                     EEAILEESRIQAFYGIPGATFESNTNRVIKAHQLHAMHESVKHRVAPRAEALLFEFGL
                     DKAHPLYLGGPDRECDKRESFTIQARNFLNGYMLLPVVSQAFIDGTGPREVWTKPEWH
                     EVEVTRADFEGDVYSLVVFPHHFYVSGGAVVHNSVKGAQWQNCFVQMPKGKFPIEKQK
                     KDSEEGVLPSPEELEKEQQERESERRLAYVALTRAAVNLTVICPAVVGGRKAGVSQFA
                     DEAGLTLGENVQKPNAGGAVPELPTDPTVKEASIDFSEGPYEAAGEAPWNPEA*"
                     /db_xref="UniRef100_I7HXJ9"
                     /db_xref="I7HXJ9_9CAUD"
                     /db_xref="ssk:SSUD12_1177"
     gene            332818..333570
                     /locus_tag="P0_An_pond3_S8_coassembly_k141_133253_prodigal
                     -single_510"
     CDS             332818..333570
                     /product="Putative monocarboxylate transporter 8 (Fragment
                     ) n=1 Tax=Desmodus rotundus RepID=K9ITE4_DESRO"
                     /codon_start=1
                     /transl_table=11
                     /translation="MAHFTEITLEEMDRFLKRGWRALHPKMSKERGTHVYDLFLSPNV
                     MIRVWTTIPVHRETVRDVGETVIKVQLLNARSGKPLTGRDKALIVKRVEGWKNNLQDR
                     IEKYVELYEENEDDYEGRTGGPAPEQERLPLREPERQPEPEHQPEPLPPSAPQLRRPS
                     EVRATFTKYQGDWCLRITGNVGPGDKVQTEKRDGSKQWLTVGEILWRGRDRDTGATVM
                     ITSIARGPRTASDDGGYEEPEESYSYERTTPV*"
                     /db_xref="UniRef100_K9ITE4"
                     /db_xref="K9ITE4_DESRO"
     gene            333589..334410
                     /locus_tag="P0_An_pond3_S8_coassembly_k141_133253_prodigal
                     -single_511"
     CDS             333589..334410
                     /product="hypothetical protein"
                     /codon_start=1
                     /transl_table=11
                     /translation="VQELQFQVIILDPKSERRVQGAVAFGDFEVQGNEGVVYPKDGLR
                     AFFEDLIRGRPLPLTFVTNGVDTIGTLVALTVFLHRDLAILPSTVSVLASAELVDRYK
                     HAGLAHVDRDLARFFAMLSQYLPSGMDRAEQETRLASAVGWIRQYILDGTLPALPHEP
                     PMPRVIDRGTNGFVLADTPAWRSLEEGWVELFRQGFLRGVLFGRDRHDRRAVMAARKS
                     PYLAFDLRKAAEVLNEAERAMGEEPAWLATDLWLRGPDEGTLLLATAILEVLLRV*"
     gene            334454..335269
                     /locus_tag="P0_An_pond3_S8_coassembly_k141_133253_prodigal
                     -single_512"
     CDS             334454..335269
                     /product="hypothetical protein"
                     /codon_start=1
                     /transl_table=11
                     /translation="MAQLLVSVGTDGFTNWVRLPDGQKFNLGPIPVTSFVAKLGVDYQ
                     QSRLVLDAYLRDGEAMLRVDEGRMWSLLTPRRTRWASNDGPFMASDPRTTRKGTMATI
                     RDDLRALEQHIAALNSAAGKVSAAKMQEGLGILGKLAQKIKSPNQSENATYYNLGAPD
                     VHEVGDAAPKPVTVTASSEPRLTFDVVQANNDTAQQILAKAEQTIEKIDKLAAAGKKF
                     NAAKAKADIHAVTTKVAGILKSTDLTASWVEGDLQKLASRVDQLHGFFAPARV*"
     gene            335287..335901
                     /locus_tag="P0_An_pond3_S8_coassembly_k141_133253_prodigal
                     -single_513"
     CDS             335287..335901
                     /product="Uncharacterized protein n=1 Tax=Bacillus cereus
                     MSX-A12 RepID=J8GW89_BACCE"
                     /codon_start=1
                     /transl_table=11
                     /translation="MLDVVLISKVCSGKCSRALPLEAFGVQRRGKFGRKAECKQCLAE
                     KEAVRRDADPEGQRVYKRQRWAKNPRTEEQKAKAAKRSRAWYAANKDHRRQTLRQWVE
                     GHREAVNAVQARRRAKKAAVPNTLTLEQWQETLTYFNHRCAYCLRPAEVLTMDHMDPI
                     SKGGAHTQENVVPACKSCNSIKKDRPIWAMLQQRQMEMSHGEAL*"
                     /db_xref="UniRef100_J8GW89"
                     /db_xref="A0A0F9C1G9_9ZZZZ"
                     /db_xref="suo:SSU12_1450"
                     /db_xref="J8GW89_BACCE"
     gene            335885..336607
                     /locus_tag="P0_An_pond3_S8_coassembly_k141_133253_prodigal
                     -single_514"
     CDS             335885..336607
                     /product="Uncharacterized protein {ECO:0000313|EMBL
                     :KKK50105.1}; Flags: Fragment;;  TaxID=412755
                     species="unclassified sequences; metagenomes; ecological
                     metagenomes.;" source="marine sediment metagenome.;""
                     /codon_start=1
                     /transl_table=11
                     /translation="MAKPSDATNYIYRMGTAPNTRAAISQKNKVYGYMVNATSKGFQQ
                     IGVLSEFGHDESRTIDPVRGVGFGDQVAELVPGVTEPMTLTVNKTLLYAVNLFQALGY
                     KGGIEGLVRSLRHHRWPFDIKQELVFSEIASNKDIDSATGAKTAAQQPTGSGFLTPIK
                     ALFTFFEGCWLNSYSASYTSDAAIVTENSSVTVTDIIDGVSQYGEFVDTGLAPIGANG
                     AAGAGYSLRFAGGAQPAPAPGL*"
                     /db_xref="A0A0F8WP80_9ZZZZ"
     gene            336733..337932
                     /locus_tag="P0_An_pond3_S8_coassembly_k141_133253_prodigal
                     -single_515"
     CDS             336733..337932
                     /product="hypothetical protein"
                     /codon_start=1
                     /transl_table=11
                     /translation="MATVQAKRIKDALQKVRRVGRIEEAVTIAGCEVTLQNLSPDEFE
                     AALSAIEGLEDVAYAHAYQMEQVSRAILEVNGQDLREADYIEDEVPAGHYVLELVFPN
                     KVAADTVAGKLREQKLNVTVTEVTDGAPKTVKVERHQWLQENLLKTWSREALTVAWRK
                     FTEVLIKADAEAKKGVNFLVPDETAEEKYRRLLSELRETEDELPDELIHQVLGEAGLL
                     KKSRQEELDAVNERLAQVQKPVPEVPAPAAPVVGERVPGGPPPVDVQQAMAARTPLNN
                     QSGPVPVPAPPAGSTPVSASPRAKVPDQVRRAAMQNTQGIQSRHAESGGIQTRRPNRA
                     AEIAALEGQVDPTIADETAAVMSPSAPVPVTELSHRGEGIDERGFRSILDQPPAVGVN
                     PKFHPRS*"
     gene            337940..339232
                     /locus_tag="P0_An_pond3_S8_coassembly_k141_133253_prodigal
                     -single_516"
     CDS             337940..339232
                     /product="hypothetical protein"
                     /codon_start=1
                     /transl_table=11
                     /translation="MSAEEAYAREQAKLRRKNGDGAVADAGEEEDDFHIDSPHLPEIN
                     PEIFRDVEPLLFRGFVYTPAVINDVPFVFKSLNHHEFELLGFMGGDFAKGASHKVLQR
                     QFNLFLAFGVLLMDGVNVLPERDEHLRQIADMFGELSEGVRRKIIYHLSEINRRASRA
                     VVLSEAYAMESQSRLRWAQFQSTDLMSPSITGFAGTQVLGMNWGQLTWRALNYFEDQR
                     ELAEREWENAKFVASAMAGKGMSKVYSQDRQRHTREREERIARRDRILRFALLNESPT
                     EGSKSGAVVKVARTVEELAAQLEHDLKGEKDWHDMVVEQYERRARDEHQARIQVIRER
                     YATHQEEYGDRRVVGGADPKKGLTQDEVRFQIDRRRQLAAQRLAAQASVPELHDPKMS
                     QFLEKWAGPPSSVADPNQVGQVTIAERPRGLPFKRDDR*"
     gene            339232..342621
                     /locus_tag="P0_An_pond3_S8_coassembly_k141_133253_prodigal
                     -single_517"
     CDS             339232..342621
                     /product="hypothetical protein"
                     /codon_start=1
                     /transl_table=11
                     /translation="MAPRPDEVLTLAVDLDAKAALQSMAKFQRLMNGKMVAVTKTVEH
                     LGKVNKKAMQEAVDGSKDWLDELDDLSMAHDKEASQLDKVSRQIDALRKKQKGSSGEA
                     KKGIGEQIKLLEKQAGTLSSRVSAKLIDKAASNKIRANVAEGLQKGIDLAAPAFQSFF
                     SKDLKGMVESGTKGLGKVLGFGLEKGAIGAFKAKMSLKSKGESMSAAGKEKGGAGGLG
                     MRAAGGMMKAVGGLVGGFSKVFGFLAKLGPILSVVSSVFMSLVKIFIDAEAQAKQFQK
                     EILATASTSEYLAKAGGDTDVAYANLKDTLSQVRDAAYDLENLKWGINAEDHKQVINV
                     LTQEGVSLMRIKQEAEKAGKSTKEFAADLTHVSVAYSRAFGVPLQEINQMQGEMMTDM
                     GMSLDATQLAFSQMTRSASESGIAANKFFGMIRGVSQDLSLYNTRMEDAVKTLAKLGK
                     VMSPRNAQKFLQTAMQGLKQMGRQERLRLTLLAGTGNVARTIDRDLKQKANILGEKIG
                     MKGEEVAKVINTKGAAGLESAISALPDEAQGAVREMAIQMQLQTTRKGKGTFGVSGAA
                     ADVGPAAALQLMEDAVGRFAGTKDLEKVVGSIGAEMMAENLGISQEQLDSMTKFKIAI
                     DMERTSLKSVLDKQAKGVELTADETEKLAQMQKAGLTTSAAIDSAGYDQIYQTMDEST
                     KKQHKDAGKVEDFAKKQGDLTQSILDKLGVLVDFVMNQIYNAMSGIWEGLLGLWDAFT
                     TWFGQKSVRLQEEEDRKKISGMGPEAMKEFQKSGKDAIEFLKYKQEQARDIDRKASED
                     VRSLDAQAALDAAKAAQEDLDWAKSQGLDTTTFQAALDEAQGAIGKFDASTLAAASAD
                     AIAGLPGISNRQLSFLQNAPGTGGFDDPELQKRLSKMLTQGTAGAPAASAVPGAPTVP
                     GAPTVSLGGGKDLSSLITPTEATADATKEGSKAQIDLTHGALTDNTLYMQFSQKFLRG
                     KFKKTMEEVLLDSIRTALFEFYLYSKYDPKDLATYLKANTMTSADLAKTFGERAQAGD
                     PGDWLKPVPAPAEGGPTEKHARGGLVTDVNGGLATVRAAAGEGLASVGPGERIMPAGA
                     GGGSVTIPISVNGVGANDLARVIQARVIDGIAEYKRRERFT*"
     gene            342621..343388
                     /locus_tag="P0_An_pond3_S8_coassembly_k141_133253_prodigal
                     -single_518"
     CDS             342621..343388
                     /product="id=3842752 bin=GWB1_Spirochaetes_59_5 species
                     =unknown genus=unknown taxon_order=unknown
                     taxon_class=unknown phylum=unknown
                     tax=GWB1_Spirochaetes_59_5 organism_group=Spirochaetes"
                     /codon_start=1
                     /transl_table=11
                     /translation="MPRIPSPNPDFPAITVPGSPSYSHPIESRSMNRPIPMAFQVTSP
                     FSRQTVLLPHALVLHVNPMSLQETHNQKIERFQTRGGWVEQHWGHELIEISADGSTGA
                     FMNIRTGLTSVLRQRTIAWDRFRDLHDLFRNNGALYDPSGNIVLQGNILLMYDRGMYF
                     GGFRSFSWEETEASPFAFSLSWSFKIEFTVMNIDISTAGMRFPAPQFQTLNTQPTAAN
                     ATAASQNQGVKQAIAAHEASAAAAQAAADAKKPKGGK*"
                     /db_xref="GWB1_scaffold_5691_4"
     gene            343388..345208
                     /locus_tag="P0_An_pond3_S8_coassembly_k141_133253_prodigal
                     -single_519"
     CDS             343388..345208
                     /product="Uncharacterized protein {ECO:0000313|EMBL
                     :EYF07055.1};  TaxID=1192034 species="Bacteria;
                     Proteobacteria; Deltaproteobacteria; Myxococcales;
                     Sorangiineae; Polyangiaceae; Chondromyces.;"
                     source="Chondromyces apiculatus DSM 436.;""
                     /codon_start=1
                     /transl_table=11
                     /translation="MPTTTPKPTGAASKERIYRQIENTAGLYPPATYGDLLSFYDDFA
                     LGADPASGQFYPLSQVNRLWGQQSILFAIGVIPPSANVTGRLLDRTASIPLDGAVEPA
                     GEEEVNQAAAQTPTGMDPVTSKGGKSAQLHRNARQIILEAFRELYGRDPTLEELQYGQ
                     AIGWVETNYGGGWKGDMVGSNNWGAVHCPKSAQTGPGCISFTDKYSDGTPYTVSFRSY
                     KTPKDGAKDLLANVFTKRGTSGGVNGGSVYRGSYEMRRGTYYGGFCPNATKEYGGRDA
                     RASLKSPDQNAGTAACAQEAVASHANLVKKIINDIAGANGDPGALGLGNYEDADSWWR
                     EKEGALAAGGGVGPDASSGDWQGKGSKNSKTAKEEEQQIAGSPLLASEMGKKLLAAQA
                     SQIAATQAAIDAMSKTPPLAMLVNPASFSVKGEKIVNDGNWGRNGPIIEYWGDQQDKI
                     SASGKVAGFFAIDVLNANGPGVTRWARNFSAAWQNFQSLYALYRSNGALFLPDDTTQG
                     KTSNLSMMGSIYIFYDNTLYIGSFDSFNITENDTAQHTVEYSFEFTVRSAYLLDRTDD
                     AFDYGIPSLLPKDTAPMQAPTAVPDSSDEKIPTPPIQEEL*"
                     /db_xref="A0A017TE33_9DELT"
     gene            345211..348738
                     /locus_tag="P0_An_pond3_S8_coassembly_k141_133253_prodigal
                     -single_520"
     CDS             345211..348738
                     /product="id=3842754 bin=GWB1_Spirochaetes_59_5 species
                     =unknown genus=unknown taxon_order=unknown
                     taxon_class=unknown phylum=unknown
                     tax=GWB1_Spirochaetes_59_5 organism_group=Spirochaetes"
                     /codon_start=1
                     /transl_table=11
                     /translation="MRGPYEGTWQQGIRPTIVTAPDALVYINGETEILGCPTCRRRFD
                     LNKYITSIQVDLNVDSAPGTASVNLSIPRHSLDEFYFDGNPMITPMMEVEIFAKGYFL
                     VEGLPQYYPIFWGMVTEVSDSYSGGEHSFSINCADILKWWELCKMNINPAFTQASGQL
                     GRSIFGNVLFGSNPYDMIWSLAQQAFGDVVVGSGSLVSLWKEGQQRQTFNSALGDIMQ
                     YWQQRFSKIRSNLLLYGTQGNAVRGDVLYQTYQKQGGDRKFKASRPVPFASQNVRQAN
                     GGDSGSQMVFDPTSAQVTAFRTQFSQAGQVNFWTSEFQTKLEIANACKEAIGFEFYMD
                     VTGDIVFKPPFYNLDILSNKPVSWIQDIDIIDWDLSESEAEVVTQVQLQGSFGGNVEF
                     GFGEEATPGTSVTDYHLLRKYGWRAQTFNSEFSGSPLQMFYIGMDLLDRYNSRRFRGT
                     VNIPLRPELRLGFPIYLAPKDQVWYLTGISHNIQFGGRAQTTLTLSAKRCKFLAPQGI
                     GTIELTGYKGEKDKQATPKDKLDPKTLTTQKLAQGGQFKAIVGDAAQIPPINYPDSPG
                     TYNPYEPLVMRHPKTGRLVGYPNVVMAYTRPFADPSKKQVAKLSGKKDPNAARAVPKT
                     RDQTNAEVTQRVSDVEAEAHKLSSDDKLREKYLNNRYQYGLNSAGVYTYLYDKSSVVK
                     EILLLPAQNISFDEATNSMKIAGTTGMIRPVSDERGFEIIGHFRYGRGVSLRDGSLVL
                     NVTGKDPNAENTRAEINLQLALSGTLTETLQAQSAGLTTSSTLTSNPASTLAAMQPDD
                     PQTAGIINPATKEPEFVNVGENFVNTAPLGTPQQQGTTNSTSEVSVEASQLSRALTLA
                     EMAVKEEAPTSECSCLLGRSDLAFIGVGYQIKVMTPSADADGTIRFGSMTADQTSQIS
                     AYSGSVDLLQQQQAAVDAAEQEAQRVNNTDPLADIDSEAFAEVADNRIVSARTKALAD
                     FQAAHAEEFANFTSEGESALLSEALEGDGKPVTGMALSYTQTVSKVEAFLAQLYTALD
                     TSHTEYERGLRGEYVNVPQVNADDVRFAEPEDLGGVSPPFGPAGRAVGGDPAALSAQA
                     NDSLNEAVSVWNDLAGSVEADVKRGLLEQEIAELTQQVAALSAEVSQAEQAGIPVDPG
                     LRAALDIAMQALANKQQELNNLNQEYPPA*"
                     /db_xref="GWB1_scaffold_5691_6"
                     /db_xref="86113511"
     gene            348754..>349452
                     /locus_tag="P0_An_pond3_S8_coassembly_k141_133253_prodigal
                     -single_521"
     CDS             348754..>349452
                     /product="Uncharacterized protein {ECO:0000313|EMBL
                     :KKN94515.1}; Flags: Fragment;;  TaxID=412755
                     species="unclassified sequences; metagenomes; ecological
                     metagenomes.;" source="marine sediment metagenome.;""
                     /codon_start=1
                     /transl_table=11
                     /translation="MRNLPRHPSGHIPGKDFTDTGEPFGLKVGLVTRVDEVNMKADLK
                     VLTGGGDRYEIDLTQGMAGPRSFWGGVPEVNSLVVIGYRRIHKNIYDAMILGYIPVGN
                     KSGLRFDPFSTVDPSEVTTEDKSELSDLVGPTVRYKRLLLKQGDVGGMSSSGAEFVLS
                     KDVSLCNRAGDTFELRDTDRTLITQAIHKIESEAGIKHVSGPIRRGGFFLPDDIFSDP
                     TTRQLRTENDSYFGT"
                     /db_xref="A0A0F9UN51_9ZZZZ"
ORIGIN      
        1 CGCAGCCCCT CGGAGCGGAA GGCCGATCGC CTCTTCCCTA TTTGGATGGC GATCCATCGT
       61 ACAATGGCGA AATGATACTC GCGCTCCGGG CCCATGATGG GCTCGTAGTC GAAACCGATG
      121 GAGCACTTTC CAGGGGATCC GAGCTGGTTG TCGATGAAGG GCCCCTGGAA GTTGTCCACG
      181 GTGTCGCAGC CCCCGACGAG CGCAGACCAC GGCCGATACT GGCTCAAGAG GAACCGGTGC
      241 ATCTCCCTCT TGAGCCGATG GCTGCGGGCG GACACTGAGA CCGAGAGCGT CACCCCTATG
      301 GAAGGGGAAA GAATCTTCTG CGGTTCTAAG CCTTTGGACG ACTTTACTTG ATCAAGTCGG
      361 CGGCAATTCG CCTCACCGCC CTCTTCACGA GCACCATCGT CTTGGCCTCG TCGGCGTAAG
      421 TCCTCGAAAC CACTAGGTCA AAGCCGCTGA GCTGTCCGGC TAGCTCGACG GCGTAGGCCA
      481 TGGAGTGCTC GGGCGACGGG CGGATGACCG TGACGGGCTT GCCCTCGTGG ATGATCACTT
      541 TGCCGACGAA GTGCCCCAGA TCGTGCTCGC CGTCGTCGAG GCGGCGGTTC TTCTCGAACC
      601 AGGCGCTGAT CTCTTCCACG CTGAGCCGAC GGAACTTGTA GCGGAAGAAC TCGGTGTCCA
      661 GCTCCGCTGC CAGGGGCAGG CTACGATCCG AGTGGATGGA GCCGTCGTCG AACGCGCGAT
      721 ACTGGAAGAG TGGCTTCCCG TTCGATCCAC GGAAGAGGCT GAAAATACGC TGAGGTTCTG
      781 GCAGCGTGAG CCACTCTCGC TTGGTCTTGT CGTACACGCT CAACTCGACG ACCGACCCGA
      841 CCCTTACGGT GACGCCGTAG CCCTTGAGTT CCTTGAGGCT GTCCCTGTGC GCGGCCTTCA
      901 GAGACTGGCA TCCGATACGC ACGTCGGAGA TCCCCAAGTC GCCGAGCATC CCTTCGACCT
      961 CCGTCTGCAT CTTCGACTTT CGGGGTGGAA GCGGGGTACC TACCCTCGAA GCGGCGCGGC
     1021 TGAGCGTCCT GGCATCGCGA TCCCATGCCC GGACGAGCGA CTCCGAGTCA ACATAGCTCG
     1081 ACCGGATGTG ATCGGCCTTC TCGGAGGCGA TTTGGGCCAA AGTCTCGACG ACCCTGCTCA
     1141 GCCCGTGACG ATCGACGAGG GTTTCCAACT CGACAGCATC TTGGTGCTTC ATGGGGATGG
     1201 TACGCTGTAG GGGGCTCGGA TTTGAACCAG CCACGGATAA TTTCCCTGTC ATCTAGCCAA
     1261 GGTGATGGAC GATCTCGTTG CAAGGGTCGC GGCGCGGTAC AAGCGGAAGA CCATCTCCGA
     1321 AGAGGGTAAT CCGATCTACC AGTACAGCGA GCGCCAGGTG GCCTTTCGCA ATCACAAGAA
     1381 GGCGGAGCGA CTGGAGAAGC TGCGCGCGAA CATCACGAAG CTCCGTGCGC AGGTCAAGCG
     1441 GGACCTCAAG TCGAACGACC CTGAGAAGTT CCTCACGGCT CTGGCCGTGG CCCTCATCGA
     1501 CGAAACCTAC GAGCGGGTGG GCAACGACGA GTCTGCCGGC GACGGTCACT TCGGGGTCAC
     1561 GGGTTGGCAG AAGAGCCACG TGAGCTTCGG CAGCGGCAAG GCGACGGTCA AGTACGTCGG
     1621 CAAGTCGGGC GTCAAGCAGA AGAAGACCGT GCAGAACAAG TCCATCGTGC GGGCCCTGCG
     1681 GGATGCCTAC GAGGCTTGCC CCGACGAGGG CATTTTCGAG CACGACGCCG GCCGCGTCAC
     1741 GGCTTCCGAG GTCAACAACT ACCTCAAGAG TTTCGAGGTG ACGGCCAAAG ACCTGAGGGG
     1801 CTTCCACGCG AACCGTGAGA TGCAGGAGCG CCTTCGGGCC GCGCGAAAGG GCGCCCTCCC
     1861 TGACGACCCC AAGGAGCGCG AAAAGAAGCT CAAGGCCGAG TTCAATAAGG CCCTGGAGGA
     1921 GACCGCTGAG GCCGTCGGTC ACGAGCCCTC GACGCTCCGA AGCCAGTACC TCGTTCCGGG
     1981 GATCGAGACG GAGTTCCTGA AGGACGGAAC GGTCTCCGAC AAGATGACCA AGCAGGCGTG
[truncated: 440,070 more chars]
