# Supplementary material for: Clades of huge phages from across Earth’s ecosystems
Source: Nature. 2020 Feb 12;578(7795):425–31. doi: 10.1038/s41586-020-2007-4 (PMC7162821; doi:10.1038/s41586-020-2007-4)
Supplement: Supplementary file 6 — Genbank files for all genome. [file 41586_2020_2007_MOESM6_ESM.zip › genbank_genomes_SD-4/BJP_PHAGE_COMPLETE_CIR-CU-CL_29_15.gbk]

LOCUS       Ig12092_scaffold_5_curated_closed_complete_prodigal-single     634780 bp    DNA     linear   BCT NOV-13-2019
DEFINITION  Ig12092_scaffold_5_curated_closed_complete_prodigal-single, contig.
ACCESSION   Ig12092_scaffold_5_curated_closed_complete_prodigal-single
VERSION     Ig12092_scaffold_5_curated_closed_complete_prodigal-single.1  GI:
KEYWORDS    .
SOURCE      BJP_PHAGE_COMPLETE_CIR-CU-CL_29_15
  ORGANISM  BJP_PHAGE_COMPLETE_CIR-CU-CL_29_15
            .
COMMENT     Data sourced from ggkbase. For additional details see
            http://ggkbase.berkeley.edu/organisms/404968
FEATURES             Location/Qualifiers
     source          1..634780
                     /organism="BJP_PHAGE_COMPLETE_CIR-CU-CL_29_15"
                     /mol_type="genomic DNA"
     gene            complement(2..247)
                     /locus_tag="Ig12092_scaffold_5_curated_closed_complete_pro
                     digal-single_1"
     CDS             complement(2..247)
                     /product="hypothetical protein"
                     /codon_start=1
                     /transl_table=11
                     /translation="MIIDKYVVMTILQSKGVVSFDEWNYELMDVELIVNSPNLAKLFK
                     RPYKSIRVNFSGDVSDLIDINIYNQILRDKKIDDILK*"
     gene            complement(244..495)
                     /locus_tag="Ig12092_scaffold_5_curated_closed_complete_pro
                     digal-single_2"
     CDS             complement(244..495)
                     /product="hypothetical protein"
                     /codon_start=1
                     /transl_table=11
                     /translation="MKNGDIVYLKEPHKAKYGKQGGSYYYHFPMDVGFIISDISESGT
                     CNIYNPIDKTNHFIFSYRGGFNKLISLQEYRNMKLEKIL*"
     gene            complement(492..917)
                     /locus_tag="Ig12092_scaffold_5_curated_closed_complete_pro
                     digal-single_3"
     CDS             complement(492..917)
                     /product="Thioredoxin n=1 Tax=Firmicutes bacterium CAG:884
                     RepID=R5MY06_9FIRM"
                     /codon_start=1
                     /transl_table=11
                     /translation="MKKNIPTIITFFLLGISSLYIIASVLSSGYGSKELEEAKDNNDI
                     VLVDFWADGCKPCKMIAPYIEEIKKEYPNVTTMDIDINSEEDLHEVYNIRFVPTVIIF
                     YKGEEFARLVGYHDKQEYVDYIELILHPESNMMMKLELE*"
                     /db_xref="UniRef100_R5MY06"
                     /db_xref="R5MY06_9FIRM"
                     /db_xref="nam:NAMH_1521"
     gene            complement(914..1213)
                     /locus_tag="Ig12092_scaffold_5_curated_closed_complete_pro
                     digal-single_4"
     CDS             complement(914..1213)
                     /product="hypothetical protein"
                     /codon_start=1
                     /transl_table=11
                     /translation="MAEIGDIFIINHKGIKKVYSGYGSCKCANQEFIVSDLSKSKLSV
                     YYDDLRTNRKCGCQRCKDKKIRKSIGVSSITVVDKKVRRDRDKKIKQILKNIDQI*"
     gene            1259..1534
                     /locus_tag="Ig12092_scaffold_5_curated_closed_complete_pro
                     digal-single_5"
     CDS             1259..1534
                     /product="hypothetical protein"
                     /codon_start=1
                     /transl_table=11
                     /translation="MLKKIYCHTKPDKCPSQWVIKSTYCEVGKWYYYHEYKTGPMNSF
                     DIKLFDDRMSKTMLCMRMSEMSLFFWTREEYRDIMIDDILSISHKLV*"
     gene            complement(1512..1925)
                     /locus_tag="Ig12092_scaffold_5_curated_closed_complete_pro
                     digal-single_6"
     CDS             complement(1512..1925)
                     /product="hypothetical protein"
                     /codon_start=1
                     /transl_table=11
                     /translation="MIIEELKYKIQSIDNKIPNINYGGCGTFSYHLHKTLKDKYGVDS
                     EIYYLEGSRARIEYDIKFSHIIIKVGDYFIDNKGFYDVNTFPGYGNNKLSPEKLEEMI
                     NIKDLWNDKFDVTVIDSNFQPQKMSDKLIKLIYEI*"
     gene            complement(1922..2254)
                     /locus_tag="Ig12092_scaffold_5_curated_closed_complete_pro
                     digal-single_7"
     CDS             complement(1922..2254)
                     /product="hypothetical protein"
                     /codon_start=1
                     /transl_table=11
                     /translation="MKKIHSTDPLNLVNQEIILPIDADIIGFDNWVGGYDTKLFSITY
                     TSDMDIKEFRKWYIIDTNVGGLIDDDFLLLTTLTYKIYGQDTKRFLFYKKEITKQEIR
                     DLKIDSIL*"
     gene            complement(2251..2571)
                     /locus_tag="Ig12092_scaffold_5_curated_closed_complete_pro
                     digal-single_8"
     CDS             complement(2251..2571)
                     /product="hypothetical protein"
                     /codon_start=1
                     /transl_table=11
                     /translation="MNDLEILECTQSIHDFLMDDNNNDFGKNYSYESFMDIPVFKRMN
                     ETLSKYDTDMIPFTKFLNTKYKIYPEPIWCEIQPTAKEFFTTKARGFYKIILRDLKVN
                     LLVK*"
     gene            complement(2564..2791)
                     /locus_tag="Ig12092_scaffold_5_curated_closed_complete_pro
                     digal-single_9"
     CDS             complement(2564..2791)
                     /product="hypothetical protein"
                     /codon_start=1
                     /transl_table=11
                     /translation="MIVICLTDNPPHLDINGKYDADPTPLMYDPNTLLPTEPFYIVKC
                     NDGMFRKFDAKNFIPIEEYRENRINNILDNE*"
     gene            complement(2766..3035)
                     /locus_tag="Ig12092_scaffold_5_curated_closed_complete_pro
                     digal-single_10"
     CDS             complement(2766..3035)
                     /product="hypothetical protein"
                     /codon_start=1
                     /transl_table=11
                     /translation="MIIFNTIKKAEHYVKYCNNNTDYVNGGYDWSECITFISGDKVLQ
                     RNAGDGCGCGCDNHLYDYLYVIGRIKDKRTQSLKLILDDSNLPNR*"
     gene            complement(3186..3320)
                     /locus_tag="Ig12092_scaffold_5_curated_closed_complete_pro
                     digal-single_11"
     CDS             complement(3186..3320)
                     /product="hypothetical protein"
                     /codon_start=1
                     /transl_table=11
                     /translation="MKEIIENKIIEALNEADDNLTKKELEELSESIIDYIDEICGNKN
                     *"
     gene            complement(3335..3411)
                     /locus_tag="Ig12092_scaffold_5_curated_closed_complete_pro
                     digal-single_trna_54"
     tRNA            complement(3335..3411)
                     /product="Arg"
     gene            complement(3416..3769)
                     /locus_tag="Ig12092_scaffold_5_curated_closed_complete_pro
                     digal-single_12"
     CDS             complement(3416..3769)
                     /product="hypothetical protein"
                     /codon_start=1
                     /transl_table=11
                     /translation="MEEGELEFTILDTEDRGTRGYLKRSGWDKIDSECGYRQLNIKGT
                     FWGSVFKERLFTITFKKDNNKIILTYKDQNKVGQEYKYQVIMNGVKSSWVDIKDFNDD
                     FTQLRRDTILEDLFK*"
     gene            complement(3779..4105)
                     /locus_tag="Ig12092_scaffold_5_curated_closed_complete_pro
                     digal-single_13"
     CDS             complement(3779..4105)
                     /product="hypothetical protein"
                     /codon_start=1
                     /transl_table=11
                     /translation="MNYSKCMKILLRKLRNISDMNIHDFKAGQIFMTKNDHRIEVIAV
                     YKDKYLDEDMDSGSVEVRMYVHGDSKNCKSYGWSHNTKYFLSFIRLDGRDGLLRKLDM
                     GGYKLQ*"
     gene            complement(4050..4307)
                     /locus_tag="Ig12092_scaffold_5_curated_closed_complete_pro
                     digal-single_14"
     CDS             complement(4050..4307)
                     /product="hypothetical protein"
                     /codon_start=1
                     /transl_table=11
                     /translation="MSDMMVALLGMTMGILSKALDTIPMRAKEAGMTEKEFFEKEIGE
                     GAWEEIEDIANDLNQLPEDLEGRDELFEMYEDIIEKVEKYK*"
     gene            4352..5107
                     /locus_tag="Ig12092_scaffold_5_curated_closed_complete_pro
                     digal-single_15"
     CDS             4352..5107
                     /product="hypothetical protein"
                     /codon_start=1
                     /transl_table=11
                     /translation="MKYLKSFNENEFTKLATHFMGDMDKSLKFTEPADNVRLRFCNVT
                     FPDGVKIRFRMHENINSDTETITLRSIEDGSVQQRLSTAYLNLYGRKLQFDNYQAFRR
                     IRLYMNAVDLFDTEFEGYIYDANKLGFIEVSIEIDDSNIKTDNPSSFTDNRSILDSLE
                     GSLSILENDEYINEFRKKKNELIRDFMEVLESMGGNDIVPFDITYNGMNLIGYLYLFT
                     ILIEEHEDVLKVLKMSRRRFNREELIGILYVIG*"
     gene            5137..5544
                     /locus_tag="Ig12092_scaffold_5_curated_closed_complete_pro
                     digal-single_16"
     CDS             5137..5544
                     /product="hypothetical protein"
                     /codon_start=1
                     /transl_table=11
                     /translation="MKTSPSNFKLHKLTYKLSKSELNRDNIQIKLPDHIESILSVSPV
                     ISKWQKIIHRFRWLVTSSMFMIVRFVTKLIYIHPGQYIPLGDIIKFDYNTKNNILTMF
                     NVTAYDKEYYTKIDIMYISKSEDRNKILEKLGI*"
     gene            complement(5524..5787)
                     /locus_tag="Ig12092_scaffold_5_curated_closed_complete_pro
                     digal-single_17"
     CDS             complement(5524..5787)
                     /product="hypothetical protein"
                     /codon_start=1
                     /transl_table=11
                     /translation="MMKLRCKKTYYMLDTLTRVKFPRISEDVYYKVLEKQTRDDGVRY
                     WCFLIPDEINPNGSGWFDIDEYFETPEESRDIKIDNILNTQLL*"
     gene            complement(5768..6196)
                     /locus_tag="Ig12092_scaffold_5_curated_closed_complete_pro
                     digal-single_18"
     CDS             complement(5768..6196)
                     /product="hypothetical protein"
                     /codon_start=1
                     /transl_table=11
                     /translation="MYTNENYPGVIFTEEGWVPDPNEKVEIIPKETDNSFIYTNIEHY
                     LDISTSHGNKIMFNLILWILDNMDNMDISILQKYSKDLNPVLKTLKSLNSGDYSFLKE
                     YGLTMEDINTPMDMDWFIENSPSKLREKKINSILDDEIKM*"
     gene            complement(6196..6579)
                     /locus_tag="Ig12092_scaffold_5_curated_closed_complete_pro
                     digal-single_19"
     CDS             complement(6196..6579)
                     /product="hypothetical protein"
                     /codon_start=1
                     /transl_table=11
                     /translation="MNDDIKDILLELEDEGYTISYSKYSIEIHKYPFKVRVGDIKDIL
                     LRLFYYRNKKDIYFDLTTKNRINGARLYNNFDKIKHDEFKYRVDIDTSFFDGLYTERA
                     RGNNNFNPLYIKNSTEIKKVEITLV*"
     gene            6636..7070
                     /locus_tag="Ig12092_scaffold_5_curated_closed_complete_pro
                     digal-single_20"
     CDS             6636..7070
                     /product="hypothetical protein"
                     /codon_start=1
                     /transl_table=11
                     /translation="MKYLKLFNESKGTFTKDDIERKTEDMLDTLLEVFDKYNIGCFDD
                     LDSEQAWWYIRSIWKDSQYQEDIEYVNDGITILHFRGSDELYKNIYNDIKELVPIIES
                     RTGLGVKLISSGYKISIELKWETVGRKLKSFFTGYTSNTGPR*"
     gene            7136..7672
                     /locus_tag="Ig12092_scaffold_5_curated_closed_complete_pro
                     digal-single_21"
     CDS             7136..7672
                     /product="hypothetical protein"
                     /codon_start=1
                     /transl_table=11
                     /translation="MANKIILKDNGLSGQPNSPTGYKYLGYDGETISEKTGATVSSIG
                     GGISILSKAFNLDSTDISGLASQYSLDLGINGETFILVSIVVDYKVNGGAGISWDGSG
                     KLRFNSTNGNFGFADNQIFEASNSGPRQIRLADENGDTHGTTILMADQYFLDMDQTIG
                     SIDPLTTLDVTIHYIKFS*"
     gene            complement(7673..8053)
                     /locus_tag="Ig12092_scaffold_5_curated_closed_complete_pro
                     digal-single_22"
     CDS             complement(7673..8053)
                     /product="hypothetical protein"
                     /codon_start=1
                     /transl_table=11
                     /translation="MIKEYLLRKITGKSRYQRSKKAWFNKRVYKFTTGEPKQYQGSTI
                     SYIKDKGRTLTYYGSRSSVSQQIEFFYKKSTPDCFFLSKYESMLKNSNISFDYELVVD
                     YEKKIFDELTTEDKRQRSLEKLGI*"
     gene            complement(8050..8262)
                     /locus_tag="Ig12092_scaffold_5_curated_closed_complete_pro
                     digal-single_23"
     CDS             complement(8050..8262)
                     /product="hypothetical protein"
                     /codon_start=1
                     /transl_table=11
                     /translation="MKRLIIVIILSILALTLLTSCEPTKYEKPFIIVGKQTFNSSWVE
                     YTYQDINGCEQTFTDVDKYNIGDTLK*"
     gene            complement(8262..8702)
                     /locus_tag="Ig12092_scaffold_5_curated_closed_complete_pro
                     digal-single_24"
     CDS             complement(8262..8702)
                     /product="hypothetical protein"
                     /codon_start=1
                     /transl_table=11
                     /translation="MAKKNSLPKINSQRDYITLKLPVGNFTTSFNGAKASGQLVEMKG
                     AFEALDKYVQTKAKTSSIGEAMNDLLNPKLLNKLVPGWDNPMVPDTYVSGDTVQFVSP
                     AFAKRYPGKYEVTKTARKNVFLKIPNKQGLLENVGVPSISIKKV*"
     gene            complement(8750..9208)
                     /locus_tag="Ig12092_scaffold_5_curated_closed_complete_pro
                     digal-single_25"
     CDS             complement(8750..9208)
                     /product="hypothetical protein"
                     /codon_start=1
                     /transl_table=11
                     /translation="MKILKFESFDVLGTFSPDKTFSDNVRDILADIQDDGFYVEIHDI
                     DHNDILEVQGENIRIYIEKLDDTEEVNTVVTRDYLTKPYIINRTISDSIEHLLSYTIE
                     NGYTLTLEAISESQICTYEKFKEDKNNIDGVLLDIGKAPIDYIRIIISED*"
     gene            9253..9444
                     /locus_tag="Ig12092_scaffold_5_curated_closed_complete_pro
                     digal-single_26"
     CDS             9253..9444
                     /product="hypothetical protein"
                     /codon_start=1
                     /transl_table=11
                     /translation="MKYLRTFDEINERSSTKVRTSSKRKSPTDSATDHKVGTEMEGND
                     GEMWCVKTDKNGVKSWKRI*"
     gene            complement(9486..9641)
                     /locus_tag="Ig12092_scaffold_5_curated_closed_complete_pro
                     digal-single_27"
     CDS             complement(9486..9641)
                     /product="hypothetical protein"
                     /codon_start=1
                     /transl_table=11
                     /translation="MKRILFLFVTMTLLVACSSNTEEVATEVDVVEEVTIVVSDSVSV
                     DTVSDTL*"
     gene            complement(9712..10029)
                     /locus_tag="Ig12092_scaffold_5_curated_closed_complete_pro
                     digal-single_28"
     CDS             complement(9712..10029)
                     /product="hypothetical protein"
                     /codon_start=1
                     /transl_table=11
                     /translation="MLKSKILYTSKLKDHGSDLSIYGIFNTTKVYWEYFVISHNGTKL
                     SSEICTYSQDMNTKTVSEYGLKFKTKEEGIQFILEYKDKWEYATNDTRQEKRDQKIDD
                     ILE*"
     gene            complement(10023..10475)
                     /locus_tag="Ig12092_scaffold_5_curated_closed_complete_pro
                     digal-single_29"
     CDS             complement(10023..10475)
                     /product="hypothetical protein"
                     /codon_start=1
                     /transl_table=11
                     /translation="MTAHWGEILIVGQEYTISKIENRSTEFITDYENYWKYTSMISGS
                     IEWIRKGYTQETLHEVIPGYLDMKEVHKRYAKKVDIPFANILCSDGQTNTFCLLSDDD
                     VYALGAVKNKGGNREGRPGFNYTVHMIDDYFDYVQTRRDKKLKELGIC*"
     gene            complement(10501..10761)
                     /locus_tag="Ig12092_scaffold_5_curated_closed_complete_pro
                     digal-single_30"
     CDS             complement(10501..10761)
                     /product="hypothetical protein"
                     /codon_start=1
                     /transl_table=11
                     /translation="MRIKAIYPHNLKMSEQKVASQIAHAVKNLGETPPDCIIVVLKVS
                     QTKFTNLILDAIENGCNPYIQKDLGLTEVTAGTETAAAWIEK*"
     gene            complement(10758..10991)
                     /locus_tag="Ig12092_scaffold_5_curated_closed_complete_pro
                     digal-single_31"
     CDS             complement(10758..10991)
                     /product="hypothetical protein"
                     /codon_start=1
                     /transl_table=11
                     /translation="VPGSDGQECERSITTYNCAKSKKDCKLYFMPTEYIYNSNHKGAL
                     TDGKGGYIYYNGEWAENTTPSFIRDQKLKELGI*"
     gene            complement(11067..11489)
                     /locus_tag="Ig12092_scaffold_5_curated_closed_complete_pro
                     digal-single_32"
     CDS             complement(11067..11489)
                     /product="hypothetical protein"
                     /codon_start=1
                     /transl_table=11
                     /translation="MLNGNLGGYSMVRFPIWYKIKSLEFHDNLNICVLIMDKEIFGFI
                     KIGHLRLVRHIDDKVEFRTKEYSCYHKYIDGYKWGNFSEKYNAIPFSKYTKSQKIGYG
                     SIAQVVQWSHESIFKSPLHKRESRLQSILKDIAVYQLN*"
     gene            complement(11461..11757)
                     /locus_tag="Ig12092_scaffold_5_curated_closed_complete_pro
                     digal-single_33"
     CDS             complement(11461..11757)
                     /product="Marine sediment metagenome DNA, contig:
                     S01H4_S17497 {ECO:0000313|EMBL:GAH12987.1};  TaxID=412755
                     species="unclassified sequences; metagenomes; ecological
                     metagenomes.;" source="marine sediment metagenome.;""
                     /codon_start=1
                     /transl_table=11
                     /translation="MKELYKEIQEINKLDQVGPAERLCKLFEESGELAQAVNKSIGRK
                     VNTTSKEEVIDLICEEAADTIQCVISLIDTYGITYEDLMNMMAKKNVKWKSRWI*"
                     /db_xref="X1CYR7_9ZZZZ"
     gene            complement(11757..12239)
                     /locus_tag="Ig12092_scaffold_5_curated_closed_complete_pro
                     digal-single_34"
     CDS             complement(11757..12239)
                     /product="hypothetical protein"
                     /codon_start=1
                     /transl_table=11
                     /translation="VEHIIHYKIFESIGDYHDVQDICFELSDNDDYEVAVIRNYNGMT
                     VVIERNDSGLIGLNYMSDIIKRLMEFKPEYEFLIKLDRDGQWTNIKIVGDSDSKEKIT
                     PDYRTDDYTGQTYLTSTTETMGSGRLFNLLDRDYTYQKYQKSIYYAARKIYIILINNK
                     *"
     gene            complement(12244..12666)
                     /locus_tag="Ig12092_scaffold_5_curated_closed_complete_pro
                     digal-single_35"
     CDS             complement(12244..12666)
                     /product="hypothetical protein"
                     /codon_start=1
                     /transl_table=11
                     /translation="MISKELIKEYINQKYPDRIIVDEVISYKINTMRFHQKDKDNKVT
                     DHLIVNGNGISPTQYVNGDYILIEMIKPTWNGYKKIKTKVTESSNPCGEILLISPFDN
                     CDINGEWKHFNKINNHQFNKSSLLKWIRDKKIEQILNI*"
     gene            complement(12663..13004)
                     /locus_tag="Ig12092_scaffold_5_curated_closed_complete_pro
                     digal-single_36"
     CDS             complement(12663..13004)
                     /product="hypothetical protein"
                     /codon_start=1
                     /transl_table=11
                     /translation="MDKRKVAKRIIEITEKETNNYDAFDRILDLLEKAFPDSKPKYEI
                     KFYNISSGNYLESKWVDDEPTKEALNDLQLMVARNNTIFYSDCYYVSIFGSNKNRLRL
                     PKNMNDFIEKK*"
     gene            complement(13011..13232)
                     /locus_tag="Ig12092_scaffold_5_curated_closed_complete_pro
                     digal-single_37"
     CDS             complement(13011..13232)
                     /product="hypothetical protein"
                     /codon_start=1
                     /transl_table=11
                     /translation="MILIKSDKLVVGNKLTCTRQFGTLFRPGAKYRIIKISDVDIKIS
                     DEDYDDRFGVTLQLDKNMKPNIFDYFKLW*"
     gene            complement(13229..13381)
                     /locus_tag="Ig12092_scaffold_5_curated_closed_complete_pro
                     digal-single_38"
     CDS             complement(13229..13381)
                     /product="hypothetical protein"
                     /codon_start=1
                     /transl_table=11
                     /translation="MKDSIFNYVLAFSLGVSFTYLSLGYQAQSIVMLVMALICIPLSI
                     LFKRKG*"
     gene            complement(13384..13644)
                     /locus_tag="Ig12092_scaffold_5_curated_closed_complete_pro
                     digal-single_39"
     CDS             complement(13384..13644)
                     /product="Uncharacterized protein n=1 Tax
                     =Haliscomenobacter hydrossis (strain ATCC 27775 / DSM 1100
                     / LMG 10767 / O) RepID=F4L421_HALH1"
                     /codon_start=1
                     /transl_table=11
                     /translation="LEEKHKRTIPGYNNMEDLANDIGDLHYEELAKFLFNLSQKIKSD
                     GFKDLKRGRQKLSTSLLESSYHLNKAGYQIDKSWIISKPYME*"
                     /db_xref="UniRef100_F4L421"
                     /db_xref="A0A0G0HBU6_9BACT"
                     /db_xref="hhy:Halhy_1853"
                     /db_xref="F4L421_HALH1"
     gene            complement(13660..14331)
                     /locus_tag="Ig12092_scaffold_5_curated_closed_complete_pro
                     digal-single_40"
     CDS             complement(13660..14331)
                     /product="N-(5'-phosphoribosyl)anthranilate isomerase {ECO
                     :0000256|RuleBase:RU003807,
                     ECO:0000256|SAAS:SAAS00123216}; EC=5.3.1.24
                     {ECO:0000256|RuleBase:RU003807,
                     ECO:0000256|SAAS:SAAS00123176};;  TaxID=856793
                     species="Bacteria; Proteobacteria; Alphaproteobacteria;
                     Micavibrio.;" source="Micavibrio aeruginosavorus (strain
                     ARL-13).;""
                     /codon_start=1
                     /transl_table=11
                     /translation="MKINKVTITGADDNTKIEDLIRLSNKYPFVEWGILFSNGREGSQ
                     RYPSSQWIHEVTKFNLSLSAHFCGWYPRQVLENANYDLIKNLNGFNRVQLNYNFKNSK
                     GWDLGRLLSTELPINVILQYNKSNADIIENADIPNNFHILYDASGGRGTEIQSIEPTV
                     KGLYTGYAGGLNPDNTDRICQMISNHGDSSEVWIDLESGARTNDEFDLVKVEKILEIA
                     SKYIN*"
                     /db_xref="G2KSF5_MICAA"
                     /db_xref="UniRef100_G2KSF5"
                     /db_xref="mai:MICA_906"
                     /db_xref="5.3.1.24"
     gene            complement(14321..14707)
                     /locus_tag="Ig12092_scaffold_5_curated_closed_complete_pro
                     digal-single_41"
     CDS             complement(14321..14707)
                     /product="hypothetical protein"
                     /codon_start=1
                     /transl_table=11
                     /translation="MSVDITDKNLIKLVREQGIKYIVDFLYNSDIKSEEVKVSEVDNG
                     ETILIQTPSYSTTDNKTYIRSDSWSNTVGISNNRMYINPCFKKFPLTGSIWDRENSMM
                     MELKEHIEMIPQFIRDEKLKNILNEN*"
     gene            complement(14697..15026)
                     /locus_tag="Ig12092_scaffold_5_curated_closed_complete_pro
                     digal-single_42"
     CDS             complement(14697..15026)
                     /product="hypothetical protein"
                     /codon_start=1
                     /transl_table=11
                     /translation="MVIIKDIKQLYKTLDIESIAKSMIDVIDIPSDISTIGDYIKWVS
                     RQEWVDIMDDLDQVEFIMNIEKRCNISISDDVAEEIFSKSPGELFSNLVSEKRERILN
                     EILKDVS*"
     gene            complement(15115..17613)
                     /locus_tag="Ig12092_scaffold_5_curated_closed_complete_pro
                     digal-single_43"
     CDS             complement(15115..17613)
                     /product="PKD domain containing protein id=2102908 bin
                     =GWA2_Bacteroidetes_32_17 species=unknown genus=unknown
                     taxon_order=unknown taxon_class=unknown phylum=unknown
                     tax=GWA2_Bacteroidetes_32_17 organism_group=Bacteroidetes"
                     /codon_start=1
                     /transl_table=11
                     /translation="MKLSKKILSFLFITFLSFIPYSQTVVNFSYTGAPSIWVVPPCVT
                     SLDIVIAGAEGGGVGGSNGGDGAIITATIPVLPGDIIEIIVGGQGGCPTPGYNGGGTG
                     FNSSDGNPNYGSCGGGGSTNILVNGVLTAVASGGGGCGGGSDVFNGGGNGGCLIGTAG
                     VSTYGAGGGPGTQVAGGAGGAPWAGTPPGGQPGTSGQGGMGGQWQTASGGGGGGGYFG
                     GGGGGNDGCCTGANGGGGGGGGSSLNPGGVCTPGANTGNGYSSITYTPTAPIGGIASA
                     IPTTICDGETTDITLVGYFGTIQWESAPTSAGPFVTVVGEVLDTWTTGSLSSDVCYRA
                     EVSSCGTIAYSDTICITVNPIPVIDAGVDQTVCDGSNVTLTAINPDGATLVWTGGVTD
                     GISFIPPTGTTTTYTVTADLLGCISTDVVDVTSNPYPIIGAGVDVTICDGDLVTLIAN
                     NPDGAVISWDGGVIDGTPFLVSSSTYTVTADLLGCISTDNMYVTVNPIPVIGAGPDQT
                     LCQGVITTLNGSGGTSYVWDGGVIDGNPFTPPVGVTTTYTVIGTDANGCQNTDMVDIE
                     VITNPSVVFLADTLIGCDPFTVQFTNLTTPFPGSSCDWNFGNGNTGTGCGVVTNTYNQ
                     EGTYDVTLTVTLPGGCQGTVTYTDYIEVISTPIASFGFSGNATIDDPMILFDNTSFNS
                     TTSSWNFGDGSPVSNIEDPSHLFPDVPNVNYIVTLTVENDLGCQDETSKLIIVNDVIT
                     FYVPNSFTPDGDELNDVFQPVFYSGYDPYDFHMTIFNRWGEIVFESYDASKSWDGTYG
                     SKTTESGVYVWQIEFKETMSDRKHKHHGHVTVLK*"
                     /db_xref="gwa2_scaffold_12420_10"
                     /db_xref="fte:Fluta_2725"
                     /db_xref="85665754"
     gene            17926..18765
                     /locus_tag="Ig12092_scaffold_5_curated_closed_complete_pro
                     digal-single_44"
     CDS             17926..18765
                     /product="hypothetical protein"
                     /codon_start=1
                     /transl_table=11
                     /translation="MKYLKQYEELKKFKLKNPFKKSKEEKDHSISKEDISKFKHPDIE
                     NIDDGNITFKKSLIDKIIKLDKRLSGLRAIIYTSDESGEFPKGISICFIFDLIGNDYS
                     NLNFGRDVRSRTMVRSKVMNSDVWEVMKYVYLPYINKRTDEVVNLEKISSFFDDILQI
                     SRTWSLSSALDESTKRYNRNIKTELIQSHISEIEDYFLDLIDLSYSHHIMKNQADGIT
                     LIFDIEKIYVDSLGDRTFRLDGVMSKVMDHLLEIEDRVSSLIPKAEFLVDIKSNKVSI
                     YIK*"
     gene            18783..19250
                     /locus_tag="Ig12092_scaffold_5_curated_closed_complete_pro
                     digal-single_45"
     CDS             18783..19250
                     /product="hypothetical protein"
                     /codon_start=1
                     /transl_table=11
                     /translation="MKYVELFENFKKSKKSKKVNELSGIVLIVDNRILMVKATKYSDY
                     DDRWSIPKGHIEGNSLDSAIKELYEESGIKIDTNYDVMFDIQYVKSGVIKIMDVYVYH
                     RDRSEFENYLDGWEISSDFLHEEEITEAEFFTPSEAIQRIDISMIDILDIVEF*"
     gene            complement(19247..19681)
                     /locus_tag="Ig12092_scaffold_5_curated_closed_complete_pro
                     digal-single_46"
     CDS             complement(19247..19681)
                     /product="hypothetical protein"
                     /codon_start=1
                     /transl_table=11
                     /translation="MINIGDFVIIQHIYSWSEARRNNKLSEWELENEGLLKGQVVGTY
                     GPWDHMPESKFHWSIVPDCWVLSEHGSCQLEEYRVEKDIQRSRDWRLSILTGDMSLYD
                     NNSVDTEYVIEKFLIKKNRNIPRYDFGIDNDTSGQGRYPVPV*"
     gene            complement(19678..19869)
                     /locus_tag="Ig12092_scaffold_5_curated_closed_complete_pro
                     digal-single_47"
     CDS             complement(19678..19869)
                     /product="hypothetical protein"
                     /codon_start=1
                     /transl_table=11
                     /translation="MYNKLRENYNLTINKTYDVIETKIYGAFPTYVIKDDIGDIKECS
                     SILFLELERVREIKLGKIL*"
     gene            complement(19905..20588)
                     /locus_tag="Ig12092_scaffold_5_curated_closed_complete_pro
                     digal-single_48"
     CDS             complement(19905..20588)
                     /product="Putative uncharacterized protein n=1 Tax
                     =Arcobacter sp. L RepID=G2HWL5_9PROT"
                     /codon_start=1
                     /transl_table=11
                     /translation="MFKRLRTKYLCKKYGIKNYTINKDGSIDVDGHVNLKCGSSCNGL
                     ELGPIHSSKILEKLPLRFNIVNGNFDCSFNKLSSFDGFPKKINGDLIIRGNKFTSLNG
                     CPSIGYSKLDIGFEVVGRLDCRDNKIISFDGYRDDIWLWGKTPFLGNPINNMWNLFKD
                     VKLIDLFNDYDIIRDENNPCVIKYRLDEFLKYIDVAQIEKHQYRIFKGYKLITIINGT
                     KFGEIYELD*"
                     /db_xref="UniRef100_G2HWL5"
                     /db_xref="ant:Arnit_1599"
                     /db_xref="G2HWL5_9PROT"
     gene            complement(20590..20793)
                     /locus_tag="Ig12092_scaffold_5_curated_closed_complete_pro
                     digal-single_49"
     CDS             complement(20590..20793)
                     /product="hypothetical protein"
                     /codon_start=1
                     /transl_table=11
                     /translation="MISSVGTYTYKGKLCLDDYKFFYDIYVEYKTKLNKDKKDKVDES
                     LKKIHNIVGKASIRDSKIDDILR*"
     gene            20943..21119
                     /locus_tag="Ig12092_scaffold_5_curated_closed_complete_pro
                     digal-single_50"
     CDS             20943..21119
                     /product="hypothetical protein"
                     /codon_start=1
                     /transl_table=11
                     /translation="MRYRTNKLKNTIQIPKEEFTEIKSFDEDQYIKDTFKLVFNSIQK
                     EDWVRSIDVQEKIN*"
     gene            21133..21663
                     /locus_tag="Ig12092_scaffold_5_curated_closed_complete_pro
                     digal-single_51"
     CDS             21133..21663
                     /product="Methionine--tRNA ligase {ECO:0000256|HAMAP-Rule
                     :MF_00098, ECO:0000256|SAAS:SAAS00001323}; EC=6.1.1.10
                     {ECO:0000256|HAMAP-Rule:MF_00098,
                     ECO:0000256|SAAS:SAAS00001323};; Methionyl-tRNA synthetase
                     {ECO:0000256|HAMAP-Rule:MF_00098};  TaxID=516051
                     species="Bacteria; Bacteroidetes; Flavobacteriia;
                     Flavobacteriales; Flavobacteriaceae; Muricauda.;"
                     source="Muricauda lutaonensis.;""
                     /codon_start=1
                     /transl_table=11
                     /translation="MITNIKNGNLTDKGMVKMVDNPWNDKDGNPVDRIVTTTQGAFRE
                     SELTIIEKAEKTTKPIKELIDFNTAMSVDIRPGRVTMAKRVPKTDKLLHLVINTSLGT
                     KNVVTNLGGQFEPEVFVGNTFMFIVNMPSVKMKGIESEAMILANEVEVFNPNENSWST
                     VTKLMKVDLPINSTIL*"
                     /db_xref="A0A0D5YSI9_9FLAO"
                     /db_xref="UniRef100_I8XXZ4"
                     /db_xref="pgt:PGTDC60_0445"
                     /db_xref="I8XXZ4_9BACE"
                     /db_xref="6.1.1.10"
     gene            21664..21972
                     /locus_tag="Ig12092_scaffold_5_curated_closed_complete_pro
                     digal-single_52"
     CDS             21664..21972
                     /product="hypothetical protein"
                     /codon_start=1
                     /transl_table=11
                     /translation="MRLIFILIFLFTHQVSISQDTLTIKEIEKYENELIQMNRNTDIL
                     LTIGISLNLITITSLPNKINTSTITYGLIGLLFDYLAISQHIKYKKRELFVNKLYIKY
                     *"
     gene            21975..22151
                     /locus_tag="Ig12092_scaffold_5_curated_closed_complete_pro
                     digal-single_53"
     CDS             21975..22151
                     /product="hypothetical protein"
                     /codon_start=1
                     /transl_table=11
                     /translation="MRKIILRIKLFKAKSRLREFKFVYRFYKGTDNEETFDSCYNEQL
                     IKIKNLENELNKIK*"
     gene            22148..22519
                     /locus_tag="Ig12092_scaffold_5_curated_closed_complete_pro
                     digal-single_54"
     CDS             22148..22519
                     /product="hypothetical protein"
                     /codon_start=1
                     /transl_table=11
                     /translation="MKILKFILNIIFPFLLFKTLFLNIKDDMKDGVCALKKFDFWDSN
                     IGWTLKLYSLTSVIPFAGTVMIILFSILGQTMKYSFFEGIWRMWCDFYITGTFLDVAA
                     WRWQIILLIVAFIFNIANKDS*"
     gene            complement(22528..22740)
                     /locus_tag="Ig12092_scaffold_5_curated_closed_complete_pro
                     digal-single_55"
     CDS             complement(22528..22740)
                     /product="hypothetical protein"
                     /codon_start=1
                     /transl_table=11
                     /translation="MDLKEGDKVIFTKRHIGIIDRSGTIEFVNTAARYYRVRYQSDTG
                     TISCNVFPDKISGELITIDLERSNYN*"
     gene            complement(22743..22940)
                     /locus_tag="Ig12092_scaffold_5_curated_closed_complete_pro
                     digal-single_56"
     CDS             complement(22743..22940)
                     /product="hypothetical protein"
                     /codon_start=1
                     /transl_table=11
                     /translation="MDYIIITLLVILFLYLVIRDVIIAKKRRKNHVMLKRVSNKLDQL
                     NKEATKQNNLFDRLLKILSED*"
     gene            23007..23360
                     /locus_tag="Ig12092_scaffold_5_curated_closed_complete_pro
                     digal-single_57"
     CDS             23007..23360
                     /product="hypothetical protein"
                     /codon_start=1
                     /transl_table=11
                     /translation="MITPELLTDTVLEWFDSLDYEYMILHILVSYGLYFSKNMKWVSD
                     KLGGLPYSVWWVGGILAIIEMCRFLPYFGENDLSIQKMVSIFHSFLLIQVFVEDIVRN
                     LNKWINMFKRSEKSD*"
     gene            complement(23335..24192)
                     /locus_tag="Ig12092_scaffold_5_curated_closed_complete_pro
                     digal-single_58"
                     /gene="gltX"
     CDS             complement(23335..24192)
                     /gene="gltX"
                     /product="gltX; glutamyl-tRNA synthetase (EC:6.1.1.17)"
                     /codon_start=1
                     /transl_table=11
                     /translation="MVTRIAPSPTGEFHLGTLRTALLNYLMARANNGTFILRIDDTDQ
                     ERNRPEWIDYIYEQMSAFGLDYDITFRQSERLDRYKEVAEKIGTKTDNGYELDMGDYK
                     MVILRNNGFPTYNFSSILDDYDYDVTNIVRGVDHVSNEPKQKLIWDKICEVEGDKKFP
                     EITHAGLLFEGNKKLSKRTGNGTTEDYKDFSKEALLNWLVKFGWSHPDPNFDKHHKTL
                     TMDEMISLFNEGNISNRNCKIDKNKLLFLEKMWKNKLSRIKKFESFDISEFSNIETWV
                     KFNQTSQTS*"
                     /db_xref="nri:NRI_0711"
                     /db_xref="UniRef100_S5DP30"
                     /db_xref="87093351"
                     /db_xref="S5DP30_9ACTN"
                     /db_xref="6.1.1.17"
     gene            complement(24241..24600)
                     /locus_tag="Ig12092_scaffold_5_curated_closed_complete_pro
                     digal-single_59"
     CDS             complement(24241..24600)
                     /product="hypothetical protein"
                     /codon_start=1
                     /transl_table=11
                     /translation="MFKKIKERKKATERRKEKLIYFCDNINETKVQLELIDAIRNGDV
                     KFGSRNSGISGALNIPYSIDKIKSEFGLIVYSCESSGFGSYSYLFINNKDMIDILKYG
                     SEIALTIQNPEKDYLKK*"
     gene            complement(24585..24779)
                     /locus_tag="Ig12092_scaffold_5_curated_closed_complete_pro
                     digal-single_60"
     CDS             complement(24585..24779)
                     /product="hypothetical protein"
                     /codon_start=1
                     /transl_table=11
                     /translation="MNEYVKEQYYEGLGKYLGITDVYPYNESYYIRVHRFAGESPKDR
                     RGCPEIKEIEIERIERCLKK*"
     gene            complement(24779..25306)
                     /locus_tag="Ig12092_scaffold_5_curated_closed_complete_pro
                     digal-single_61"
     CDS             complement(24779..25306)
                     /product="hypothetical protein"
                     /codon_start=1
                     /transl_table=11
                     /translation="MTKELLLQKIEEGYTNTQLKAWINSLPKLNFDRKSLSEKIKTPF
                     TKEQLIEWVNEYHIDQIDNQTKMIEVQNVIKSKSKKVPTRYKKGDVLMHPHFRHPYVL
                     LELKSNGIWLCGLLTSEETCPEILEKAKSRFFVDEYFTKVLFTVSDVIGSYMYPFDNG
                     RQLTNVLNQLKNILK*"
     gene            25351..25686
                     /locus_tag="Ig12092_scaffold_5_curated_closed_complete_pro
                     digal-single_62"
     CDS             25351..25686
                     /product="hypothetical protein"
                     /codon_start=1
                     /transl_table=11
                     /translation="MKEHIFVYGLFRDSGNPLLMGATFCGRTSVIGKLYKVNEFYPGF
                     VRNGNNKVYGDVYLIDPSILPELDEFEGDEYIRTKIRTTSDIECLIYEYRHDVSKFTE
                     IKGGDWMLR*"
     gene            25768..27966
                     /locus_tag="Ig12092_scaffold_5_curated_closed_complete_pro
                     digal-single_63"
     CDS             25768..27966
                     /product="Uncharacterized protein n=1 Tax=Fluviicola
                     taffensis (strain DSM 16823 / RW262 / RW262)
                     RepID=F2IFQ7_FLUTR"
                     /codon_start=1
                     /transl_table=11
                     /translation="MKKLLSLLFILLLTTVSNAQFCPDLGPDQFLPCGVGTTTLTANL
                     SSCSPGVNPNETTTYGVTPIPYVAQVNTGTNVSLSDDSQAGPFPIGFNFCFFGNTYTQ
                     FYIGSNGWISFSAGMPTTFTSATIPSVGPTIPKNCIMGPWQDWHPGLGGQIKYQTQGT
                     APCRTLIVSWINVPMYSCTATTGTFHIVIHESTNLIENFIENKQFCAWAGGTAVQGIH
                     NLPGTVAVVVPGRNSTVWTAVNEAYSYTPNGAVVNPILTWYQVGIPGSIGTGPTIVVT
                     PPPGGAQYTCHLEYPICNAGWSACNPSAGPGPDTVLVVPTPSLAPPLMTFTDPLCNGS
                     CDGTATITPIVPSAGYTYLWSTGGLTPTITGLCAGIYTVTADDGNGCITTGTVTLTDP
                     PLLIAPPIVSPPIVCYQSNSEIYSVTPVGTGITYTWVTSGIINSGQGTDVVDLDLSTL
                     IGGITPNAVGVFITDINGCVSDTVFVDVNVLNITTTIDPIGPFCSNDPCVVLVGSPVG
                     GVFSGVGVSGMNFCPDSGSSDITYTYTQSGCTFDTTISVISNQQPLILSILPSSQYIT
                     VCENETLSVTYTTQTTLPGTNEWLFDGQVYTSNGLDVIWDTPGAYNIEVIHYSNGCPS
                     DPYNVLIVVSECPSLIYYIPNAFTPDGDGHNQLWFPVFTKGFDPYDFHLSIFNRWGET
                     IWESYDVNGKWDGTYGGQLVPQGVYVWVVEFGDSYNDSRHIDYGSVNVIR*"
                     /db_xref="UniRef100_F2IFQ7"
                     /db_xref="fte:Fluta_0510"
                     /db_xref="107199864"
                     /db_xref="F2IFQ7_FLUTR"
     gene            complement(27959..28207)
                     /locus_tag="Ig12092_scaffold_5_curated_closed_complete_pro
                     digal-single_64"
     CDS             complement(27959..28207)
                     /product="hypothetical protein"
                     /codon_start=1
                     /transl_table=11
                     /translation="MWVKFDNDILSTLPPEGVDVMATDGESVAILYYLCSSEYRWINI
                     SEELDDEIPLPFQPTHWMFLDDYKIYQRETKIDYLLSI*"
     gene            complement(28209..28394)
                     /locus_tag="Ig12092_scaffold_5_curated_closed_complete_pro
                     digal-single_65"
     CDS             complement(28209..28394)
                     /product="hypothetical protein"
                     /codon_start=1
                     /transl_table=11
                     /translation="MIYVIKKTLVREGKKIHVFLTNGHSEVLEIAHENVANKLVEVMN
                     ENSDSGCFYEVLPVASK*"
     gene            complement(28407..28538)
                     /locus_tag="Ig12092_scaffold_5_curated_closed_complete_pro
                     digal-single_66"
     CDS             complement(28407..28538)
                     /product="hypothetical protein"
                     /codon_start=1
                     /transl_table=11
                     /translation="MEKFNLIPGIIGLAIGLATANIGVGIALAVVFGLFLFPKQKNN*"
     gene            complement(28538..29053)
                     /locus_tag="Ig12092_scaffold_5_curated_closed_complete_pro
                     digal-single_67"
     CDS             complement(28538..29053)
                     /product="hypothetical protein"
                     /codon_start=1
                     /transl_table=11
                     /translation="MYTREKHPINDLVNADMVEDIFLELEDTSNFDVIVQDVMGKPRN
                     RKMVQFYELERDNDVSFEEEFQYHRLKAVDRKYEVTTLYKVAIITPSVISKSVSSWCI
                     SNLINNIDVMEVTERVKDYLGEELTYILKNDIALDMSGHQYRNIETGEKIDGPVIAIY
                     FNSYESKKYTR*"
     gene            complement(29078..29671)
                     /locus_tag="Ig12092_scaffold_5_curated_closed_complete_pro
                     digal-single_68"
     CDS             complement(29078..29671)
                     /product="hypothetical protein"
                     /codon_start=1
                     /transl_table=11
                     /translation="MNKIWIVINNGSYRNQKHKVYKSETQLLKAISADKNQEILEYNL
                     TSKITTESFFKERDRDTQLRSILGELDVKEESAMDLISFYEKNAPNGKVIKNGYGNYA
                     TETNTKEIMIKLLRKYQHDKKAFAGVLVKQKRYFTTVLTDVEWYKILLKCHGFTNPCS
                     DKSRYDRTLRKYVTVDTTTQEIKDNFLEAKKQLRKKK*"
     gene            complement(29664..29930)
                     /locus_tag="Ig12092_scaffold_5_curated_closed_complete_pro
                     digal-single_69"
     CDS             complement(29664..29930)
                     /product="hypothetical protein"
                     /codon_start=1
                     /transl_table=11
                     /translation="MNKFVVGDEVTKKESYGSERGTIIDRVEYCKKKSIEYNSDYRIS
                     ETSHCIEFKSDDFISVQVIPDDELEYHPDYISKLRDKKIKSLYE*"
     gene            complement(30017..31972)
                     /locus_tag="Ig12092_scaffold_5_curated_closed_complete_pro
                     digal-single_70"
     CDS             complement(30017..31972)
                     /product="elongation factor G id=4214958 bin
                     =GWF2_Bacteroidetes_41_9 species=unknown genus=unknown
                     taxon_order=Bacteroidales taxon_class=Bacteroidia
                     phylum=Bacteroidetes tax=GWF2_Bacteroidetes_41_9
                     organism_group=Bacteroidetes"
                     /codon_start=1
                     /transl_table=11
                     /translation="MKTRNIGIVAHIDSGKTTLTERILYYTGVNHKIGEVHDGNTTMD
                     HMVQERDRGITITSAATTCYWNNNKINIIDTPGHVDFTVEVNRSLRVLDGLVFLFSAV
                     DGVEPQSETNWRLANEYGVSRVAFVNKMDRVGSDFLSVCKQIRERLNANPIAIQLPIG
                     AETDFEGIIDLINMVAIKQSGEMGEVVSIETIPDHMIDISKEYRSIMLEQISDLNDKF
                     MMSYLNDEVTVDGINEALHDICLNNLAIPVLCGSAFKNKGVQTLLDTIINILPSPEDK
                     GNRVEDPFSALVFKIMTDKHGKLTFIRIYSGQLKPGDVVLNPYTNEHERISRIFQMHA
                     QNKKAVDVAVAGDIVTVVGLKNTNTGQTICDVDNPVELMSMNFPDPVISIAIEPKTQV
                     DYDKISVALSKLTEEDPTLIVKSNEAGQTILSGMGELHLDVIISRLQTDFGVEVTKGV
                     PKVAHKERLQKTVLHKEVLSKQTGGKGKFADISIEIGPADDDVEGLQFINEVTGGNIP
                     KEYIPAIEKGFKNCLSNGAFGYPVQNLKVRLLDGSYHNVDSDAYSFEMVAQLAFRSAL
                     EKCDPCLLEPIMNTNIITPEDYVGGVVSDFSKRKGIISEMDNKGELKYITGTVPISRM
                     FGYMTNLRTITSGRGDYNMVFSHYEKV*"
                     /db_xref="gwf2_scaffold_4607_6"
                     /db_xref="bbd:Belba_1707"
                     /db_xref="88870767"
     gene            complement(32195..33568)
                     /locus_tag="Ig12092_scaffold_5_curated_closed_complete_pro
                     digal-single_71"
                     /gene="metG"
     CDS             complement(32195..33568)
                     /gene="metG"
                     /product="metG; methionyl-tRNA synthetase (EC:6.1.1.10)"
                     /codon_start=1
                     /transl_table=11
                     /translation="VNSVPHIGHAFEFILGDALSKWFKIKNDVHFNIGLDEHGLKVWE
                     KSQELGITPEQHINNLTTSWKDFCVKFNIDYDSFYKTSDISHHEKVQSIWTKFLNNGD
                     IYKGSYKGKYCVGCESAKKDSELVDGKCQDHTTTEIKIVDEENYFFRLSKYRDSLLKW
                     IENNPTFLEPISKINELRNLIIDSDDISISRVRKNCPWGVSVPNDEDQVIYVWFDALL
                     NYIFAAGYLTDNFNWNRVIQLCGPDNIRFQGVIFQSFLEAENIKHTDKLLVHGTILDK
                     DGRKISKSIGNVVDPIDQLDKYGLYPVRYYALRLNTYANSSWDDDELKQIWNSEIVND
                     WGNLVSRVLHLIDIKCGRRPNCLPEDSFNDTINSYKDSVVDLWDNFKVKDALCKTNEL
                     VKFANKYINDNKPWASENYEVELSNLYSLLLVVNTLYIPLFGVEKTNEFLNVIEGCKK
                     QILFDRI*"
                     /db_xref="cex:CSE_09610"
                     /db_xref="UniRef100_K2G5N6"
                     /db_xref="A0A0G0FBE9_9BACT"
                     /db_xref="K2G5N6_9BACT"
                     /db_xref="6.1.1.10"
     gene            complement(33610..33906)
                     /locus_tag="Ig12092_scaffold_5_curated_closed_complete_pro
                     digal-single_72"
     CDS             complement(33610..33906)
                     /product="hypothetical protein"
                     /codon_start=1
                     /transl_table=11
                     /translation="MLKEIFYGRELTIEPTLNCILSKWHPRKKAIKIPNSVVYYLIKN
                     NILEEDSGNFDTGEIHYIYNTEIGDKFECDKEMLDLLKPVIREIRLNYLLFKKT*"
     gene            complement(33906..34127)
                     /locus_tag="Ig12092_scaffold_5_curated_closed_complete_pro
                     digal-single_73"
     CDS             complement(33906..34127)
                     /product="hypothetical protein"
                     /codon_start=1
                     /transl_table=11
                     /translation="MVKIKSEKIKIGKLIRCKKQFSKLLTPGVDYEILDILDENIKIL
                     DNDNDIKVPLSVSLLKEDRMSIFDYFIVF*"
     gene            complement(34121..34342)
                     /locus_tag="Ig12092_scaffold_5_curated_closed_complete_pro
                     digal-single_74"
     CDS             complement(34121..34342)
                     /product="hypothetical protein"
                     /codon_start=1
                     /transl_table=11
                     /translation="MILIKSENIAVGKKLKCITPMAVLLTTGLDYEIISITDDSIFIM
                     DNENDRTFPLSMSMNKSESPNIFRYFQIW*"
     gene            complement(34378..35709)
                     /locus_tag="Ig12092_scaffold_5_curated_closed_complete_pro
                     digal-single_75"
     CDS             complement(34378..35709)
                     /product="Valine--tRNA ligase {ECO:0000256|SAAS
                     :SAAS00105779}; EC=6.1.1.9
                     {ECO:0000256|SAAS:SAAS00105779};;  TaxID=391036
                     species="Bacteria; Proteobacteria; Alphaproteobacteria;
                     Rickettsiales; Anaplasmataceae; Ehrlichia.;"
                     source="Ehrlichia sp. HF.;""
                     /codon_start=1
                     /transl_table=11
                     /translation="MKTNNYLIDTPPPTISGNLHIGHIFSYTQGDIIARYQKYLGKNL
                     IYPFCFDNNGIPTGKLASNKGIKGTQNIIDFSINKSKDYHDTFNLSGINFGEQRYYTY
                     DDQSINIAYMAFEKLKERGIAYKATTEYLWSEKLKTSISQSELNDDGIIERTGEIPLI
                     KTGEGWFINIKDHLPKIKEMIDKIDWKPFSHKKRADDWLEQIKWDWSISRERNFGIMI
                     PGETSTFDTWFISALTPQLAWSAHTGIPSLECPIFDMRFQSHDIIRTWAFYTIAMSYF
                     LNNQIPWKSIMITGHTLDGNGDKFSKSSGNATPPKPLIDRYGANGIRSWSTSGTLGMD
                     TKIDESKMRMGWKMSNKFKNAKKFIQIQIDNEWIGEDDKLIEIWSQYKSDILNAFDNM
                     DLSIANDLLYKFFWNLFCDEWIESSKTKPTSITLKYIIEDLEPIFNIIYEI*"
                     /db_xref="X5GBC2_9RICK"
                     /db_xref="UniRef100_J9W4Y7"
                     /db_xref="stai:STAIW_v1c05750"
                     /db_xref="J9W4Y7_LACBU"
                     /db_xref="6.1.1.9"
     gene            complement(35901..36356)
                     /locus_tag="Ig12092_scaffold_5_curated_closed_complete_pro
                     digal-single_76"
     CDS             complement(35901..36356)
                     /product="hypothetical protein"
                     /codon_start=1
                     /transl_table=11
                     /translation="MKHIKSYNEKKEDGELEIVDEICMELSDSNLKYKTECHEYGSST
                     WTSRTAFLNVNIFPDRVYQDRETFGGDEVVDVIERLYYYMVIDRRWIMRVDATLYNDN
                     HLNNGCLMFQYLSEKRLGEFLDIFRDRYINFNYDGSNAGFKHIKIEFTK*"
     gene            complement(36356..37057)
                     /locus_tag="Ig12092_scaffold_5_curated_closed_complete_pro
                     digal-single_77"
     CDS             complement(36356..37057)
                     /product="hypothetical protein"
                     /codon_start=1
                     /transl_table=11
                     /translation="MIELDKENIEKIIKFITDNDLDYTIANNGIIRFHVIAYDGIRFF
                     FYKNNEEWVIAKYDPNKDIVDKPGSIAYNYFQFKTLSQALEQLSFYDKSLQKSYWSTT
                     ANSIDVGFDAVNYIDDWHSEFTTDSNYGVEDAGNYKFITYTNDEYKPELKSPYNTIDE
                     VSPINNLSYTSLDNLHFEIHPISCLGGRESYLLKLQCNNEKILREYINYIVNSKKGLK
                     MLLDTIFKDLQPFKK*"
     gene            complement(37041..37391)
                     /locus_tag="Ig12092_scaffold_5_curated_closed_complete_pro
                     digal-single_78"
     CDS             complement(37041..37391)
                     /product="hypothetical protein"
                     /codon_start=1
                     /transl_table=11
                     /translation="MKYLKTFESNNESILNDIKDMFLELKDDGFELGTGEGIYDDSIG
                     IHIAKGHVVSLPKPKDFNFTYDEVEDFCERLYDYMDQKGYSHDNKYMKIEKDGVTFYQ
                     YILINFKNVNDRTG*"
     gene            complement(37470..37892)
                     /locus_tag="Ig12092_scaffold_5_curated_closed_complete_pro
                     digal-single_79"
     CDS             complement(37470..37892)
                     /product="hypothetical protein"
                     /codon_start=1
                     /transl_table=11
                     /translation="MKPEEIQKLINTNNDIIRCKEAEISNLRKINKSLKIDKKQSSFT
                     LVLDYIEIGDVIEFNTGINPYWGQGGLRRGDRVEVIKKNAKSVVIKYLYREPGYTREK
                     VGSNNRIVGSVFGEWVYNTEHLKVMIARNSALKKLLDI*"
     gene            complement(37892..38338)
                     /locus_tag="Ig12092_scaffold_5_curated_closed_complete_pro
                     digal-single_80"
     CDS             complement(37892..38338)
                     /product="Cysteine--tRNA ligase {ECO:0000256|HAMAP-Rule
                     :MF_00041, ECO:0000256|SAAS:SAAS00043703}; EC=6.1.1.16
                     {ECO:0000256|HAMAP-Rule:MF_00041,
                     ECO:0000256|SAAS:SAAS00043714};; Cysteinyl-tRNA synthetase
                     {ECO:0000256|HAMAP-Rule:MF_00041};  TaxID=1262820
                     species="Bacteria; Firmicutes; Clostridia; Clostridiales;
                     Clostridiaceae; Clostridium; environmental samples.;"
                     source="Clostridium sp. CAG:567.;""
                     /codon_start=1
                     /transl_table=11
                     /translation="MSDIRKILKKLVSEGYKLKAQHSNKDWKDALENAASLLVDKRSL
                     DNLDDYYIDELIDIREKARNNKNWELSDRLRDYLDTKSVIIMDTKSGQVVYHQLKGTT
                     RSDLVKKMESDKRALANHDAWLYSMLSSSKKAHKVKKSKTNKEIII*"
                     /db_xref="R7M8R3_9CLOT"
                     /db_xref="UniRef100_R7M8R3"
                     /db_xref="6.1.1.16"
     gene            complement(38345..38671)
                     /locus_tag="Ig12092_scaffold_5_curated_closed_complete_pro
                     digal-single_81"
     CDS             complement(38345..38671)
                     /product="hypothetical protein"
                     /codon_start=1
                     /transl_table=11
                     /translation="LFKILTMSKFKTFTPKVDSKRRLVMTRFYTGVKNSNSFCYVIDR
                     INLKGEKDKKFKSLYSFGTDDFKSVEKFSHSVSGQEVKVYKSTFKSVFKVKEKGDPVS
                     IWETIK*"
     gene            38702..38896
                     /locus_tag="Ig12092_scaffold_5_curated_closed_complete_pro
                     digal-single_82"
     CDS             38702..38896
                     /product="hypothetical protein"
                     /codon_start=1
                     /transl_table=11
                     /translation="MKVKLKEFFGRFDAINGWKNGCGAKQGDKYVIEFRLGKLTVIQI
                     RLDLNKEVRLTLFNFAISFK*"
     gene            complement(38885..39214)
                     /locus_tag="Ig12092_scaffold_5_curated_closed_complete_pro
                     digal-single_83"
     CDS             complement(38885..39214)
                     /product="Phosphotyrosine protein phosphatase n=1 Tax
                     =Gramella forsetii (strain KT0803) RepID=A0LZ65_GRAFK"
                     /codon_start=1
                     /transl_table=11
                     /translation="MNVLFICSANKQRSKTADDYFSLKYPEISFMSAGTNHKICNKEG
                     TTLLEEWMLEWSDNIYVMENKHKKIIVDNIGSRYNNKLSVLDIKDIYKYYQKELIQIL
                     NDKLSFE*"
                     /db_xref="UniRef100_A0LZ65"
                     /db_xref="gfo:GFO_0683"
                     /db_xref="A0LZ65_GRAFK"
     gene            complement(39214..39765)
                     /locus_tag="Ig12092_scaffold_5_curated_closed_complete_pro
                     digal-single_84"
     CDS             complement(39214..39765)
                     /product="Peptide deformylase {ECO:0000256|HAMAP-Rule
                     :MF_00163, ECO:0000256|RuleBase:RU003335}; Short=PDF
                     {ECO:0000256|HAMAP-Rule:MF_00163};; EC=3.5.1.88
                     {ECO:0000256|HAMAP-Rule:MF_00163,
                     ECO:0000256|SAAS:SAAS00013131};; Polypeptide deformylase
                     {ECO:0000256|HAMAP-Rule:MF_00163};  TaxID=1294142
                     species="Bacteria; Firmicutes; Clostridia; Clostridiales;
                     Clostridiaceae; Clostridium.;" source="Clostridium
                     intestinale URNW.;""
                     /codon_start=1
                     /transl_table=11
                     /translation="MNNFDIIKDEQTPSVPEITDVRDFISENKELIDSFLNYVKTLPN
                     AAGLAANQASLNGERIMKRMFGKMDLNTNEWSIIINPIIKQKLGMVRTKSEGCLTWIG
                     KTIVAERNHRIIVEYHTSDGEMKEIEVTGFEAQVWQHEINHLNGIEEDVREGNVDIKN
                     IKIERNVTCPCGSGKKYKKCCIE*"
                     /db_xref="U2PTD7_9CLOT"
                     /db_xref="UniRef100_U2PTD7"
                     /db_xref="abt:ABED_1554"
                     /db_xref="3.5.1.88"
     gene            complement(39758..40135)
                     /locus_tag="Ig12092_scaffold_5_curated_closed_complete_pro
                     digal-single_85"
     CDS             complement(39758..40135)
                     /product="hypothetical protein"
                     /codon_start=1
                     /transl_table=11
                     /translation="MILQIILLTLLPILFIFGYKMGKKRYKTFISETLNEGTGRMGII
                     RYDNDYQSMYAVFEVEELDTAGDRTKIKLHKVIPDRRSEQDQSKILRYWGHNDWVPTS
                     RIIWYDSNSQKLRDSKIKKILDE*"
     gene            complement(40135..40746)
                     /locus_tag="Ig12092_scaffold_5_curated_closed_complete_pro
                     digal-single_86"
     CDS             complement(40135..40746)
                     /product="HD domain protein n=3 Tax=Clostridiales RepID
                     =B0NXH3_9CLOT id=982509 bin=RAAC1_SR1 species=unknown
                     genus=unknown taxon_order=Clostridiales
                     taxon_class=Clostridia phylum=Firmicutes tax=RAAC1_SR1
                     organism_group=SR1"
                     /codon_start=1
                     /transl_table=11
                     /translation="MNNNNDISRFTDFVSLVKRARVFATNAHKGVYRKGKDENGNRLE
                     YITHPVAVGKIVHKYKKSHKIAVLVAVCMLHDTVEDVDWVTIDVIRDEFGDLIASLVE
                     ELTSDPKGLEQYGKEQYLINKMSNMSTWGLVIKLSDRIHNLSDVQSKIDSGKNSDIKW
                     AVKYSYQTKNIVDALENNRTLTDTHKVLIDVIKEKIQPALELA*"
                     /db_xref="RAAC1_SR1_1_293"
                     /db_xref="srb:P148_SR1C001G0304"
                     /db_xref="A0A060UUY4_9GAMM"
                     /db_xref="B0NXH3_9CLOT"
     gene            complement(40770..41483)
                     /locus_tag="Ig12092_scaffold_5_curated_closed_complete_pro
                     digal-single_87"
     CDS             complement(40770..41483)
                     /product="Uncharacterized protein n=1 Tax=Sphingobium
                     baderi LL03 RepID=T0GD29_9SPHN"
                     /codon_start=1
                     /transl_table=11
                     /translation="MNIKWQGYEWLTNERWGQFHPDKPIVWYDPSAVVIDTDQTLRLK
                     TRPNPNFFITDKGNIEIPIGTGLISCTTEFGYGKFEIVAKLPSGPYTWPAFWMWSFDS
                     WPPEIDVFEGYSNKKGSYFNWSLRSLIGKFWAVNSNIHLGNSPNNYMMGAKSHWLGWK
                     RPNKTFNKYGCVWTESEIKILFNDRVVRTINDEKTISQFRGKKMNVIINNSIQEDYIK
                     TNQPEHEMVVKYFKYNSIN*"
                     /db_xref="UniRef100_T0GD29"
                     /db_xref="A0A0F2P0I6_9FLAO"
                     /db_xref="sjp:SJA_C1-19320"
                     /db_xref="T0GD29_9SPHN"
     gene            complement(41522..41878)
                     /locus_tag="Ig12092_scaffold_5_curated_closed_complete_pro
                     digal-single_88"
     CDS             complement(41522..41878)
                     /product="hypothetical protein"
                     /codon_start=1
                     /transl_table=11
                     /translation="MKKLITVLLLLVSMSLSAQDNQLFASLNEPTINLNLEKVNLVSN
                     SPTYGYKTSKGNNDLGPGMMVAGAGFLIGGLLTSTEQYGLNGPDKKFFENPARASAVL
                     GGVILLSTGLVITITF*"
     gene            complement(41993..42211)
                     /locus_tag="Ig12092_scaffold_5_curated_closed_complete_pro
                     digal-single_89"
     CDS             complement(41993..42211)
                     /product="hypothetical protein"
                     /codon_start=1
                     /transl_table=11
                     /translation="MVINNVFINLNYLMVRKYNNTDYEDGIIPPDYISAFAKKCDRCG
                     DIYNDYLENMICCKSCKRNEKIDKILKD*"
     gene            complement(42165..42407)
                     /locus_tag="Ig12092_scaffold_5_curated_closed_complete_pro
                     digal-single_90"
     CDS             complement(42165..42407)
                     /product="hypothetical protein"
                     /codon_start=1
                     /transl_table=11
                     /translation="MKRILWSLLSKLDNNHGYTSPLQRRYKIGDKCKINFYKLTNTKY
                     KTGEEVIIIETGRHDYLVGNKNGDKQCVYQFELSNG*"
     gene            42493..42648
                     /locus_tag="Ig12092_scaffold_5_curated_closed_complete_pro
                     digal-single_91"
     CDS             42493..42648
                     /product="hypothetical protein"
                     /codon_start=1
                     /transl_table=11
                     /translation="MGTIKFLEGKIVTENEGVKETWIMLGEKTNKFIKYNGITYHLKQ
                     TKIEESE*"
     gene            complement(42655..43071)
                     /locus_tag="Ig12092_scaffold_5_curated_closed_complete_pro
                     digal-single_92"
     CDS             complement(42655..43071)
                     /product="Putative uncharacterized protein id=1889444 bin
                     =GWD2_Bacteroidetes_40_43 species=Fulvivirga imtechensis
                     genus=Fulvivirga taxon_order=Cytophagales
                     taxon_class=Cytophagia phylum=Bacteroidetes
                     tax=GWD2_Bacteroidetes_40_43 organism_group=Bacteroidetes
                     organism_desc=a63"
                     /codon_start=1
                     /transl_table=11
                     /translation="MEFVIYSIHHQMISILLVKWVSASELNNDFYTLEKSYNGYNWTN
                     ITNIKGAGNSSSTLEYRYKDFNVRSGVVYYRLSQTDFNGERETFNTIAINVSGEFNSP
                     LVKRVNTLGQEVDEYQKGLIFEIYEDGSVKKKYISE*"
                     /db_xref="gwd2_scaffold_256_50"
                     /db_xref="mtt:Ftrac_3617"
                     /db_xref="87700071"
     gene            complement(43059..44333)
                     /locus_tag="Ig12092_scaffold_5_curated_closed_complete_pro
                     digal-single_93"
     CDS             complement(43059..44333)
                     /product="Putative uncharacterized protein id=4603205 bin
                     =GWF2_Bacteroidetes_35_48 species=Leadbetterella
                     byssophila genus=Leadbetterella taxon_order=Cytophagales
                     taxon_class=Cytophagia phylum=Bacteroidetes
                     tax=GWF2_Bacteroidetes_35_48 organism_group=Bacteroidetes
                     organism_desc=a81"
                     /codon_start=1
                     /transl_table=11
                     /translation="MKKLLTMLLILISTVIYAQPPNDFCSGAFSVNPNGTCYGPGLPQ
                     TTTAGSADNWVGTVGCAGNNQEVWFSFVATGTQLNINVTNGTMTGNIEFILVESTGPC
                     SGLTLEGSLCGASPLVGMVSNNLTIGATYYYTISNTGSLGTFTTCVTNTTPPPVPGQD
                     CTNSAVLCDNSSFSQGMFSGIGVAENISTNSCFGANEQQSKWYKFTVGVSGTFVFMIN
                     PVTYTNDYDFALWNTTTGCYTSGTTLGAPLSCNWSGCAGTTGIATNPVTSFGSAGGLG
                     AGLWQNNNPPGPGTCAPGPFQWSNTINLVAQTYTILIDNYSASNNGFSVTFGGTSVMG
                     QPADFTTSLDATCMILTLNRAPFYTGPNSTYLWNFGDGNTSTNGALTSYTYATTGTYT
                     VSLTVTDAVGCVKTYSQIVNIGCISYINIWSL*"
                     /db_xref="gwf2_scaffold_898_6"
                     /db_xref="cyj:Cyan7822_5891"
                     /db_xref="88872497"
     gene            complement(44333..44572)
                     /locus_tag="Ig12092_scaffold_5_curated_closed_complete_pro
                     digal-single_94"
     CDS             complement(44333..44572)
                     /product="hypothetical protein"
                     /codon_start=1
                     /transl_table=11
                     /translation="MKKLLLISILLIPFIGKSQTYEIKQETKVEELLTKETMDTIAVK
                     VATLAIPTDTVYYNLSIYTTIIIYPKKVITIKEEK*"
     gene            complement(44611..45174)
                     /locus_tag="Ig12092_scaffold_5_curated_closed_complete_pro
                     digal-single_95"
     CDS             complement(44611..45174)
                     /product="hypothetical protein"
                     /codon_start=1
                     /transl_table=11
                     /translation="MENKEEIDKKFLWLEVLHLIEDMEPKDNPATKHKTIKALFDKYD
                     IEVRSKNDRKISPFQEIEIEKNAKEILKLCYDVASINNILSICDNTSSILKVSLIALE
                     EILTTSDSIAFFIDHKSPGSDWVILLNEFNKALNSIDDLKSIIEHEKKTNTTIPDDVV
                     TLSKTLSEDAHITFDNSLKISRDIKPM*"
     gene            45265..45516
                     /locus_tag="Ig12092_scaffold_5_curated_closed_complete_pro
                     digal-single_96"
     CDS             45265..45516
                     /product="hypothetical protein"
                     /codon_start=1
                     /transl_table=11
                     /translation="MKYLKSFNEDVIDGNVIEPSSTMIDNNLDTSEENPLDTELENQD
                     EQFSIFNDIESDIDNMDPSDAKDYLKSIIVFCNQKINDI*"
     gene            complement(45513..45908)
                     /locus_tag="Ig12092_scaffold_5_curated_closed_complete_pro
                     digal-single_97"
     CDS             complement(45513..45908)
                     /product="hypothetical protein"
                     /codon_start=1
                     /transl_table=11
                     /translation="MKLTTSDLYELIYKSLKQSPEDWTYSDHYHTHSKGVGIPYEIEN
                     KEIGVVIWLANGFPCCDIKVPRKMTFTKPGKLPEFTSEFKISGLGIIKKWKLYRACKK
                     MVIDNSQPGWDIPVSKKILRDSKINDILN*"
     gene            complement(45926..47752)
                     /locus_tag="Ig12092_scaffold_5_curated_closed_complete_pro
                     digal-single_98"
     CDS             complement(45926..47752)
                     /product="hypothetical protein n=1 Tax=Cytophaga
                     aurantiaca RepID=UPI000377137E"
                     /codon_start=1
                     /transl_table=11
                     /translation="MKKILTFLFLVLLIPSIMFSANTTTVSSGNWNNASNWSNGVPGN
                     NDNAIINHTITLNQNDRLKNITINGTLINGGYQLRVDGDWIKNGTYTDTSGEVLFRNN
                     TNHQLTGNTKFFNLTLQMNKTVFVNDSIWVRNDLDIKNGILDVTSGMLTIVGDSIYTG
                     RLVGIGNNDNIIGSFIFEQWVDRCNNWSLYGGPFDATLNEYADSATGQMIYTNFPNSD
                     YPTFGWTNTWLWDENWNTPAQGWVTPNGNVTLARGTGFWYWNSDTVFNSSGPPIQQKW
                     KVATKGTIDFTSTFSFPIQYTNTGDITSDGWNLVSNPYPGVIDWDDIGWVRTNVDNAI
                     YEFNTCNQTYSSYVGSIGVNGGDRYISTFQGFYIKTNNTSPSLTSKSRVITSNPTTLL
                     KSSNPLDNILRVSLGDDEIIIRANDLTNSSFNSDFDAYKFMGDGSRIYSKFYTDTVMY
                     SINSINDSTSSIPVYTIGSGTLYFNDLVTWEPHYDLYLEDLSDNSMTQISTLTTGYPF
                     IGSNINYTNRFIIHLFAGSSVNVAEINNDDSIKVLYDNDQIIIKSNQSETVNVVIYNM
                     LGQVILSDSNVNIKSGYRVNRPGQISIIRIFNNDIDKSIKIY*"
                     /db_xref="UniRef100_UPI000377137E"
                     /db_xref="88873038"
                     /db_xref="UPI000377137E"
     gene            complement(47756..47995)
                     /locus_tag="Ig12092_scaffold_5_curated_closed_complete_pro
                     digal-single_99"
     CDS             complement(47756..47995)
                     /product="hypothetical protein"
                     /codon_start=1
                     /transl_table=11
                     /translation="MNKFEEKLQSGYEEYLKLPKFTRELKILNRVNDDIYSNHWCIIT
                     GRSIISPHPHRHYTFIEFVYWCGKNEKLYNKFINI*"
     gene            complement(48061..48477)
                     /locus_tag="Ig12092_scaffold_5_curated_closed_complete_pro
                     digal-single_100"
     CDS             complement(48061..48477)
                     /product="Peptide chain release factor n=1 Tax
                     =Elusimicrobium minutum (strain Pei191) RepID=B2KDQ4_ELUMP"
                     /codon_start=1
                     /transl_table=11
                     /translation="MNENQNQKIIINKGDVERQYTCSGGKGGQNVNRRSTCVILLHKP
                     SGIMVRSEESRTQGKNEEAAWKRLEEKLQSINDSSKNDEIKEARFNQIGYGNRNDKRR
                     TYREQDGWVLDHITNKRITIKELYKGQIKSLHKNKS*"
                     /db_xref="UniRef100_B2KDQ4"
                     /db_xref="emi:Emin_1098"
                     /db_xref="B2KDQ4_ELUMP"
     gene            complement(48622..48759)
                     /locus_tag="Ig12092_scaffold_5_curated_closed_complete_pro
                     digal-single_101"
     CDS             complement(48622..48759)
                     /product="hypothetical protein"
                     /codon_start=1
                     /transl_table=11
                     /translation="MKTQTIKLELRAAEGGEDAKLLVNDMADIYKKTANLNGFSYKVE
                     H*"
     gene            complement(48788..49132)
                     /locus_tag="Ig12092_scaffold_5_curated_closed_complete_pro
                     digal-single_102"
     CDS             complement(48788..49132)
                     /product="hypothetical protein"
                     /codon_start=1
                     /transl_table=11
                     /translation="MDADKILKMVDTTIIQSFKNGHDVNQIKDSLEIRCVNFKKVLLK
                     DETINIEAVLSANWDEITSSRQRYGSFYIRSCIKRIEDLNWVLKSKMKFYNKTEEQIF
                     NFVKLKDKLSLK*"
     gene            complement(49243..49692)
                     /locus_tag="Ig12092_scaffold_5_curated_closed_complete_pro
                     digal-single_103"
     CDS             complement(49243..49692)
                     /product="hypothetical protein"
                     /codon_start=1
                     /transl_table=11
                     /translation="MRTLKDKIKWKLRRMWVRWKRVLKMKSKIDRPKRPTKLNESQSM
                     AVDIIIKSILDSTSELYYDIESQECYIKRIDPSGDIFFFLEPRNIKMVNTVFGYDIEI
                     DINTENYISAVFKRELNKRRSKFKRDAVAKVEFSLQKALRKINRSGR*"
     gene            complement(49792..50040)
                     /locus_tag="Ig12092_scaffold_5_curated_closed_complete_pro
                     digal-single_104"
     CDS             complement(49792..50040)
                     /product="hypothetical protein"
                     /codon_start=1
                     /transl_table=11
                     /translation="MNLQKYEDIYEEVHRIMNSDGTIDDRLIDLNTYAKSFIGDPDRG
                     SLRTILINLKSFRDNPIIKITFGILSDELRHGSKSGKI*"
     gene            complement(50042..50215)
                     /locus_tag="Ig12092_scaffold_5_curated_closed_complete_pro
                     digal-single_105"
     CDS             complement(50042..50215)
                     /product="hypothetical protein"
                     /codon_start=1
                     /transl_table=11
                     /translation="MQFIQRERDNFYYYFKEFNDKGEQMCQIRIQLKEQNTPKQWINM
                     MFGMFDGDRLVIK*"
     gene            complement(50217..50660)
                     /locus_tag="Ig12092_scaffold_5_curated_closed_complete_pro
                     digal-single_106"
     CDS             complement(50217..50660)
                     /product="RNase HI (EC:3.1.26.4)"
                     /codon_start=1
                     /transl_table=11
                     /translation="MDKIYIYTDGSSRGNPGPGGYGIVMKFKDKTKEISQGYIHTTNN
                     RMELLAIVVALESIKITKYPIEIYSDSKYVIDSINKGWVFNWDKKSNFGGKKNEDIWR
                     RYLNVHKNFKITFNWVKGHNGHVENERCDVLATSAALGSNLIKDR*"
                     /db_xref="fte:Fluta_1070"
                     /db_xref="UniRef100_F2I9S2"
                     /db_xref="87650085"
                     /db_xref="F2I9S2_FLUTR"
                     /db_xref="3.1.26.4"
     gene            50787..51368
                     /locus_tag="Ig12092_scaffold_5_curated_closed_complete_pro
                     digal-single_107"
     CDS             50787..51368
                     /product="hypothetical protein"
                     /codon_start=1
                     /transl_table=11
                     /translation="MRYLKAFENFKINEETEGDIDQVVTQKINNLSDEDKDKVKNELI
                     NLADKLGLSPEDMTDPNKVGEALSKHQGELAEITESVLNEGLSDWWGRVKNSFYSWMT
                     KLGIMGMLGSITSVAIGANALETATNLADYVPDSVVEPNTAIIMGGIALVISLAATIV
                     GMQGQSSPVGSNNAIDPERAKAIIAKRKLRHRR*"
     gene            complement(51419..51772)
                     /locus_tag="Ig12092_scaffold_5_curated_closed_complete_pro
                     digal-single_108"
     CDS             complement(51419..51772)
                     /product="hypothetical protein"
                     /codon_start=1
                     /transl_table=11
                     /translation="MTKDKLTLKSEIQKDFNNETVKNINIAIKISKVMKFLYSESTIF
                     IASLIPFLVTLIYLLPNVDFGVLASAGIMLMVSHFLLYKFFYSKVLFKDAKVVYGEFK
                     YTIEVLNEIKLEKSK*"
     gene            complement(51846..52133)
                     /locus_tag="Ig12092_scaffold_5_curated_closed_complete_pro
                     digal-single_109"
     CDS             complement(51846..52133)
                     /product="hypothetical protein"
                     /codon_start=1
                     /transl_table=11
                     /translation="MSEKRIKLSKLSLEEIDDIMNKHRVRILAKYINENYLNNEKFKY
                     KATNELELVINNELIKGLDKEFCVIEDDPNDPLIKELINQKTLEIIKEIYK*"
     gene            complement(52133..52402)
                     /locus_tag="Ig12092_scaffold_5_curated_closed_complete_pro
                     digal-single_110"
     CDS             complement(52133..52402)
                     /product="hypothetical protein"
                     /codon_start=1
                     /transl_table=11
                     /translation="MFYIKLFEEFTPEEIVTVNGKLGKVLSEKDDDVVVKFFKSKRTK
                     IVDRSDVKSQVKCLSQCDKRIVGVDDNRYIKCFYCGKEQKFKKNN*"
     gene            complement(52427..52630)
                     /locus_tag="Ig12092_scaffold_5_curated_closed_complete_pro
                     digal-single_111"
     CDS             complement(52427..52630)
                     /product="hypothetical protein"
                     /codon_start=1
                     /transl_table=11
                     /translation="MTPYLNVMAQSKIYKIIESCVTMEDTGNASKVIDSYQSLEPNEK
                     EYIHDVRNLLCDKTFDIYLTKHK*"
     gene            complement(52645..53382)
                     /locus_tag="Ig12092_scaffold_5_curated_closed_complete_pro
                     digal-single_112"
     CDS             complement(52645..53382)
                     /product="hypothetical protein"
                     /codon_start=1
                     /transl_table=11
                     /translation="MHKTYATTILTDIRNFSGLFEKFQHNYSDEFLQFIEKYYQAQSD
                     IAKLISDDIHMGTTGDGVLTIFLSENNHIDGYAFLLAVNRALNKICSDFTKSTGFYTS
                     FGIGADSGSIWRVGEDSLNTYVGSVINRTSRIESNTKLFANTTSSIGFYLYNKLIKHF
                     YPASFEILKSNNNYDKLLVDNPEVILISKEFMLFYIFEMELKNIENPVPIFRLSESMA
                     STDDIYWRVMGKLLSEEKIEKLKNIIN*"
     gene            53463..53849
                     /locus_tag="Ig12092_scaffold_5_curated_closed_complete_pro
                     digal-single_113"
     CDS             53463..53849
                     /product="Uncharacterized protein n=1 Tax=Mycobacterium
                     parascrofulaceum ATCC BAA-614 RepID=D5P2K8_9MYCO"
                     /codon_start=1
                     /transl_table=11
                     /translation="MKYLKKFFEDLEEAQEEMAQAQNEGDMGACIEACRKCVEICNKC
                     AEECASNDMEDCAKICKECALLCELCATSCENGSTRSKDICELCVDVCKDCVESCENC
                     GSETCTECVGVCNTCIEECMKCLETM*"
                     /db_xref="UniRef100_D5P2K8"
                     /db_xref="D5P2K8_9MYCO"
                     /db_xref="bbd:Belba_1383"
     gene            complement(53864..54262)
                     /locus_tag="Ig12092_scaffold_5_curated_closed_complete_pro
                     digal-single_114"
     CDS             complement(53864..54262)
                     /product="hypothetical protein"
                     /codon_start=1
                     /transl_table=11
                     /translation="MYCICCKENNIEPIDVGNDIDGVDQKSEVDMLWEDKSVSMNDGG
                     TRRQSINNAMINNGIIHIIDAGYGSSHDGDKIIIGICDKCISENLEDATLLYYGNYMF
                     GNSKDEIEKSKKLYNRRKNLDDLINKKTTH*"
     gene            complement(54264..54878)
                     /locus_tag="Ig12092_scaffold_5_curated_closed_complete_pro
                     digal-single_115"
     CDS             complement(54264..54878)
                     /product="Sporulation protein IVFB related protein n=2 Tax
                     =Methanothermobacter thermautotrophicus RepID=O26907_METTH"
                     /codon_start=1
                     /transl_table=11
                     /translation="MTNLTFKLFNFLGSPVKLNLLFLIIFALAPLSVAISIFIAILLH
                     EMAHAYVANRKGYHVYGIEIGLFNGSAAIDSNMHERDAIPISAAGPASNLLLYLLGFI
                     ISLVYTNQFIDSFMMVNLFLFIFNILPIYPMDGGRILKDFLLSRSRKLNITRRKAADI
                     ASKTSLITSILLVIFSLLTGYFFMAIFGGYFGYLALKDLGIIKK*"
                     /db_xref="UniRef100_O26907"
                     /db_xref="mth:MTH816"
                     /db_xref="K2RQ54_METFO"
                     /db_xref="O26907_METTH"
     gene            complement(54884..55291)
                     /locus_tag="Ig12092_scaffold_5_curated_closed_complete_pro
                     digal-single_116"
     CDS             complement(54884..55291)
                     /product="Uncharacterized protein n=1 Tax=Flavonifractor
                     plautii ATCC 29863 RepID=G9YTK5_9FIRM"
                     /codon_start=1
                     /transl_table=11
                     /translation="MDKIKMFEQQTKKWKITIKAKSGSVGGTDDLSKLDGIDCQDNFS
                     DYFDDDSYTDAVSGGYMRFKYENGELYTITTYSSTRELTPDELHDLGEYTQGQWSDGI
                     GEGFEQFPCDEIDGKEIYISPWYGGQKLTITQY*"
                     /db_xref="UniRef100_G9YTK5"
                     /db_xref="H1CLA0_9FIRM"
                     /db_xref="ert:EUR_23470"
                     /db_xref="G9YTK5_9FIRM"
     gene            complement(55327..56919)
                     /locus_tag="Ig12092_scaffold_5_curated_closed_complete_pro
                     digal-single_117"
     CDS             complement(55327..56919)
                     /product="Uncharacterized protein n=1 Tax=uncultured
                     bacterium (gcode 4) RepID=K1XX04_9BACT"
                     /codon_start=1
                     /transl_table=11
                     /translation="MTLLTLSSFSQDNLKYNNWVNDYADVLSDEQESILNTKIENFEK
                     KTDIEFAIVTVNSLNDRDVESFTNDLYNRWGVGKSGKNNGLMILIAPNERKWRIEVGY
                     GLEEYLTDGYTKIEAEKEFPSHFKKNDYFGGINPIVDLFQNRLGEMTWIEREAEIEKN
                     KIQAEKDAEESRKAVANFFMWFGIILVLGFAAWGLFTIKRIAKEKAEELRRMINNVIS
                     KIKANAIQFNRTLETVKSLEPNNPKIKEWTKLSNDISDIVKLCDTSISLDKLESKSSE
                     LVRISSSSINPMINIINTHKDFSEIKSFVDRNTLEYKIKSLNDSVRSFKVSNDKGLYS
                     IKWSDMNIINNIESSRRYFSEIEKNLDIKNIEKLRIDYKKCLSLIDHSNSIISKYSSD
                     LESHYSSNKSIKSGLSELPDLLSKMNKKCKDSDVSSSTRRKAKDVEDKVKKYSPNYDQ
                     SSVISSCLLLLSLISEIKSVTRKASSDIDDEESSRRRRRSSSSSSYGGYGGSSYGSSS
                     SGSSFGGFGGGSSGGGGSSGSW*"
                     /db_xref="UniRef100_K1XX04"
                     /db_xref="A0A0G0YNA3_9BACT"
                     /db_xref="mor:MOC_4425"
                     /db_xref="K1XX04_9BACT"
     gene            complement(56955..57470)
                     /locus_tag="Ig12092_scaffold_5_curated_closed_complete_pro
                     digal-single_118"
     CDS             complement(56955..57470)
                     /product="hypothetical protein n=1 Tax=Dehalobacter sp. E1
                     RepID=UPI0002ECCAFB"
                     /codon_start=1
                     /transl_table=11
                     /translation="MPTKSQIIWGVLIFLLMITGMNGCSTYNTLVSNDEDVSTAWSQV
                     ENVYQRRVDLIPNLVNTVKGYAAHEKETLEGVIEARSKATSVNIKLMVVERYPDLKAN
                     ENFLSLQAELAGTENRIAVERKNFNETVKKYNKKIRIFPGNLWANMFGFETRNYFESA
                     EGADIVPTVEF*"
                     /db_xref="UniRef100_UPI0002ECCAFB"
                     /db_xref="drs:DEHRE_12555"
                     /db_xref="88607833"
                     /db_xref="UPI0002ECCAFB"
     gene            complement(57493..57696)
                     /locus_tag="Ig12092_scaffold_5_curated_closed_complete_pro
                     digal-single_119"
     CDS             complement(57493..57696)
                     /product="hypothetical protein"
                     /codon_start=1
                     /transl_table=11
                     /translation="MVRDIIFLIHALSIAIIASIMYKDGILTTNTGVTMLLCEISIFI
                     LLVIPEIFFKSSKLAKFLTKKVI*"
     gene            57759..57983
                     /locus_tag="Ig12092_scaffold_5_curated_closed_complete_pro
                     digal-single_120"
     CDS             57759..57983
                     /product="hypothetical protein"
                     /codon_start=1
                     /transl_table=11
                     /translation="MGLPVVSFKEFVKNPIVALLFMCLMAIGYLYIDNKSTLTNQIEE
                     LQGEVKTLRDDYKALNDKFIDTIQKIKKND*"
     gene            57976..58572
                     /locus_tag="Ig12092_scaffold_5_curated_closed_complete_pro
                     digal-single_121"
     CDS             57976..58572
                     /product="hypothetical protein"
                     /codon_start=1
                     /transl_table=11
                     /translation="MIKHLKKYFYIIFSIFIAAIIIITLREDRNKKLHETCVSVNELS
                     NQSDSLFNLADEVLEVVSKEKEMNDSVVNSLDDKVKNKEITIEEQIKELKRLVKQSND
                     ARLFAIEQSELATEMERQSILQKQLAEEARLQSEIKYKKLLEENFKLQETIDILNKKI
                     EDLANLLNKKADIIVDIESDTIPSFDNVDDKKKKKKRN*"
     gene            complement(58579..59310)
                     /locus_tag="Ig12092_scaffold_5_curated_closed_complete_pro
                     digal-single_122"
     CDS             complement(58579..59310)
                     /product="hypothetical protein"
                     /codon_start=1
                     /transl_table=11
                     /translation="MKKFILLLFVLLPIMTFSQVIMSWNIQNLGEAKFKRDTIIPAIA
                     EVMIQSKADIIAIQELVLSKYGDSCIIQLANILKYDYIISDRTSGKGAERYAYLYNKD
                     IKLDSAYLDESLADSIDREPYVANFTYNCKKIVIRQVHIVPASKNPQYEVSKLYKYND
                     GIICGDFNLTSKHLIYIPLLTYFQCPLKGLPTTFKTDGSISNNSYDHFFVEKGLKINH
                     SEVFDYKYDGDRRSLSDHLPILIII*"
     gene            complement(59346..59534)
                     /locus_tag="Ig12092_scaffold_5_curated_closed_complete_pro
                     digal-single_123"
     CDS             complement(59346..59534)
                     /product="hypothetical protein"
                     /codon_start=1
                     /transl_table=11
                     /translation="MKREVEVNTPNGPGIVDSMWISELDYFMVKVYFPKEGRWVGYNL
                     GKLDIYNNPLTELIMKDI*"
     gene            59581..60030
                     /locus_tag="Ig12092_scaffold_5_curated_closed_complete_pro
                     digal-single_124"
     CDS             59581..60030
                     /product="hypothetical protein"
                     /codon_start=1
                     /transl_table=11
                     /translation="MKYLKLFEGVDNINEEKDYILYSLANLVIDQMEEYVKNETTHHT
                     LELASERFSATTIYSIIFGGEDKLIMGINKLFDEMDLHTGDYRINQPNVRLNIKTMNI
                     EQSGSWSKTLYLYISNAYKLLKYCDSDDELKSQLSNWEDIEKYMEKK*"
     gene            60030..61403
                     /locus_tag="Ig12092_scaffold_5_curated_closed_complete_pro
                     digal-single_125"
     CDS             60030..61403
                     /product="Uncharacterized protein n=1 Tax=Flavobacterium
                     psychrophilum (strain JIP02/86 / ATCC 49511)
                     RepID=A6H1K9_FLAPJ"
                     /codon_start=1
                     /transl_table=11
                     /translation="MLQRSYYEFLLEKRENEILELLNESVFIMSSKMGDIIEELVDNK
                     EDYSKIAKCFYLLDMEDIDTKVSYLDLGDDNSSITFLDPDKVDKIRDEKGWTVNDVYR
                     NVKGNSIKVGRLARKVIELYVKYKKPKGSDFNFTDQDIEKFVNAYKSQYDFSNNIMDS
                     FSLVSGDDIKDVYLDSNYYNEDGTLGGSCMRDEDCQDYFRLYTDSSVNLLVLKSPNKK
                     IMGRAVIWTLMDGSKFMDRVYTNRDSDVDLFIKYAKENGFTYKNNQNSLANTKFLTPD
                     DDYSEPKNLKLESKVYKFRYDEREDANFPYMDTMKYLYWREGVVRNYTTSGSYYVCME
                     DTDGGCDCNECNGDGKSECESCHGRGSNDCDSCDGNGWTNCEECDGQGSYDCSECDGR
                     GLIDNGETECDKCSGNGYVDCDKCSASGHIDCDDCNTNGSMECEDCEGEGNASCSRCG
                     GFSNKWD*"
                     /db_xref="UniRef100_A6H1K9"
                     /db_xref="fpv:IA03_10730"
                     /db_xref="A6H1K9_FLAPJ"
     gene            complement(61400..61573)
                     /locus_tag="Ig12092_scaffold_5_curated_closed_complete_pro
                     digal-single_126"
     CDS             complement(61400..61573)
                     /product="hypothetical protein"
                     /codon_start=1
                     /transl_table=11
                     /translation="MDLDMIIYKMEIGKMKISEVMPHLNDVALIYGLKLNRVSEFKLA
                     RKLLANLYYREVC*"
     gene            complement(61548..62747)
                     /locus_tag="Ig12092_scaffold_5_curated_closed_complete_pro
                     digal-single_127"
     CDS             complement(61548..62747)
                     /product="hypothetical protein"
                     /codon_start=1
                     /transl_table=11
                     /translation="MAFRDIFKNLGWGGLYSDTTSRDKNPIETTKQIETPKPIVETLG
                     DKIRSIKTPHWCRISRIENDYDNYYGNNDTYRRDSYYTRSRYENSSYEYKVALNIDGS
                     YLFQPMGSLTTSNSIPGYGIGVINIDNSRIFVKSVTLNLSISENRDSDMTFYDVKVSD
                     TIVSRTYKTLHNIDSNPSIGIKNHDYRNISIPKKEYLRSRRTELNINEILNDFIRNIR
                     SQIENNISEEIKQNNRQLSIIKQVDDFTKNITNDVIKDCFSHVIDVIGDDNFNILYKD
                     HFYKISFKFGAKKSDNGVIFKMDDKSTNIFYELTDAISKIKGYHICDISIEFLSSGFV
                     IKVTPIIDKEDEELVQNDTWDLNYNPDTGNIDIITRDAHRRAQYNWDRRREEFNRQEY
                     GFGYDNL*"
     gene            complement(62808..63059)
                     /locus_tag="Ig12092_scaffold_5_curated_closed_complete_pro
                     digal-single_128"
     CDS             complement(62808..63059)
                     /product="hypothetical protein"
                     /codon_start=1
                     /transl_table=11
                     /translation="MGLGKNDIGKVIAQVGGLRIRQKLVFGYVTAVGSKEKIRKCQST
                     TIGIFAGKKMIETGFKNKEAAILRAKEIETQMVAGTFSK*"
     gene            complement(63124..63438)
                     /locus_tag="Ig12092_scaffold_5_curated_closed_complete_pro
                     digal-single_129"
     CDS             complement(63124..63438)
                     /product="hypothetical protein"
                     /codon_start=1
                     /transl_table=11
                     /translation="MGILQVIKFYFKQLTCKHTWRYWNVRLHSDRSNIEGKVLPRWRK
                     CNVCHKQEKTKMTPGDWKWVKSTKQLPNDTDIVDVNVRAIGEPETKQEKRNRLINNIL
                     KK*"
     gene            complement(63438..63719)
                     /locus_tag="Ig12092_scaffold_5_curated_closed_complete_pro
                     digal-single_130"
     CDS             complement(63438..63719)
                     /product="hypothetical protein"
                     /codon_start=1
                     /transl_table=11
                     /translation="VDFIKNLIENESEQTYISIRGTMGNFKTQFQPHKKIFVLEVAQI
                     VGASDKKKVKFNFNKKTNLLECFVNNRYYGTARFKISWVESNKYKRINI*"
     gene            complement(63764..64255)
                     /locus_tag="Ig12092_scaffold_5_curated_closed_complete_pro
                     digal-single_131"
     CDS             complement(63764..64255)
                     /product="hypothetical protein id=52631 bin=ACD41 species
                     =ACD41 genus=ACD41 taxon_order=ACD41 taxon_class=ACD41
                     phylum=OD1 tax=ACD41 organism_group=OD1 (Parcubacteria)
                     organism_desc=OD1"
                     /codon_start=1
                     /transl_table=11
                     /translation="MIYLEKFNDWVSSSDVEWDYTSKDKIYYGIHKISLTREGKTVEV
                     KAKFDTGARSSSIDFSVGTKLGLSKELINKCRELDHIDVPKSITRVEQKSLERKYTND
                     LKIQFPEITSVQMSKSSSGFSVRAYIKVDINYFGKNISTEVNLRDRSGLSCEMLVGLK
                     DML*"
                     /db_xref="ACD41_11_7"
                     /db_xref="K2BFU4_9BACT"
     gene            complement(64271..65137)
                     /locus_tag="Ig12092_scaffold_5_curated_closed_complete_pro
                     digal-single_132"
     CDS             complement(64271..65137)
                     /product="hypothetical protein"
                     /codon_start=1
                     /transl_table=11
                     /translation="MKYIQSFNEKFGIKSDLEEQAKKYFNEISSSDKNEFIFIYKNKK
                     GNFPFTLKIGKVKKLDGQFKKDTSTKKLTILLSDRRDYSTFLHELKHLDYSIVKEFFY
                     KDIFHVSNSKLKILKKNDPLIVAQSIFYLLDTNEFESRYHGYYVSFDKFISDYLHFNL
                     LDNPTPSDIYNLFEKFLSQSPDTSWTWYVYDKEFRFENHLTESQINRLFHQFVFTKDF
                     YKDEYDSIFTYIKSYIKKAFRSTFNNYNEEELTDIEKNKKLIENKINQRLPKYRKKFF
                     RLVTLMVDKWCK*"
     gene            65186..65383
                     /locus_tag="Ig12092_scaffold_5_curated_closed_complete_pro
                     digal-single_133"
     CDS             65186..65383
                     /product="hypothetical protein"
                     /codon_start=1
                     /transl_table=11
                     /translation="MNKFNKGQKIFYFFMDSPCQSTVSDFYIKDNDVFYIDALFNNIK
                     ECYVFNTKKECVEYHKKKWLV*"
     gene            complement(65375..65692)
                     /locus_tag="Ig12092_scaffold_5_curated_closed_complete_pro
                     digal-single_134"
     CDS             complement(65375..65692)
                     /product="hypothetical protein"
                     /codon_start=1
                     /transl_table=11
                     /translation="MLDFDKTWKYLSDVIFNEKCGDGKEIGIDIDFEAFDSVDNKSGE
                     FFTINMFGSKYELGYSHTESESNEYQWCQMDDKHIKCIDLLEKVKNFQQLNREYKLGR
                     LLD*"
     gene            complement(65686..66033)
                     /locus_tag="Ig12092_scaffold_5_curated_closed_complete_pro
                     digal-single_135"
     CDS             complement(65686..66033)
                     /product="hypothetical protein"
                     /codon_start=1
                     /transl_table=11
                     /translation="MKLKQSILDKIFRKNRYKEVIKLRNQISYMIDEFNKLSVLTRLS
                     NYYTINSKMFQKDVFTLNEVSMYNHLGEEAVINRLRNDRNEIYNLLTSVKEIDITDIS
                     ISIRDEKLNNILC*"
     gene            66070..66273
                     /locus_tag="Ig12092_scaffold_5_curated_closed_complete_pro
                     digal-single_136"
     CDS             66070..66273
                     /product="hypothetical protein"
                     /codon_start=1
                     /transl_table=11
                     /translation="MKNLKTFEAYDYEYENFTHSDMEYVKDLYSEGMTDPKDIAREMD
                     WDDNIDERTVIQIIKALKNTGEI*"
     gene            66273..66824
                     /locus_tag="Ig12092_scaffold_5_curated_closed_complete_pro
                     digal-single_137"
     CDS             66273..66824
                     /product="hypothetical protein"
                     /codon_start=1
                     /transl_table=11
                     /translation="MKYLKKFDSINESMSRDGMINVIRNILKEVNSNTELDRKTMDTV
                     VRGFADKLFPNEPDKDSFYNSIIGEIEFESRSEVVMIDGRSGGPVIAYKHDVDNDKIS
                     LTNGYFSGTAYIGGEDDEDRGVEDYSSPFHKGQVIPNDNFDDVEEMDFQYSRSIPDNI
                     VRKNLDDYVSKNYNGKIVKIIYH*"
     gene            complement(66811..67203)
                     /locus_tag="Ig12092_scaffold_5_curated_closed_complete_pro
                     digal-single_138"
     CDS             complement(66811..67203)
                     /product="hypothetical protein"
                     /codon_start=1
                     /transl_table=11
                     /translation="MGFRKCQFHKEDYDSNTRKKNMVPDIMERKSKYDYTLKKWIYTE
                     KKIEHPKWSTFYILEMHENLKVWMLTEKDIIRKVWLQSSSLKEYIGLVHDSNSRDARK
                     IKSKMDIIKLFPREIQRDFILADLLNGK*"
     gene            67274..68287
                     /locus_tag="Ig12092_scaffold_5_curated_closed_complete_pro
                     digal-single_139"
     CDS             67274..68287
                     /product="hypothetical protein"
                     /codon_start=1
                     /transl_table=11
                     /translation="MKYLRTYEEIDWGKLNPFSKSEPKVVLTKAEKMSDELNKLKEVI
                     ENKKLTIPSEIDSLKFTGDIPKGTKDEDRFWHKHSVIETHFKREFIEKSLSGTDLDLK
                     SIVGDHKITSQVLWSDDDKNISYIEFKIEFELIGKFKDVGTMGYSYIRIFKNMIKERK
                     GDENCFCIRFEYGRRDGRYEGQTLKDYISKSLFSLKNHIIFELKKLHLLINKSLESIE
                     KDKRKEVLISKIESIKECFYDIIDISENHDIFIKDSGEIHCEFKIKGIIVKNQQKSKS
                     GSSKGYSTVYIDFDEAKFDLNDVLFKVFGSLMEAKPRVNDIVPGAEFKIELSKDEIKV
                     LIS*"
     gene            68303..69235
                     /locus_tag="Ig12092_scaffold_5_curated_closed_complete_pro
                     digal-single_140"
     CDS             68303..69235
                     /product="hypothetical protein"
                     /codon_start=1
                     /transl_table=11
                     /translation="MKYLLPYKIYESYDEDWSGLSRERKMGKLLHLYSSIPLRKEKAS
                     EVIKSIVKYSKKNFSIYDKKVITPWNKLHDRLRFNDYFNSLLSSKDTRGHNFEGLIAG
                     LFDGEIQSRGSRADIILKGGERCSIKFIDSKSEAPVLGSIYASIKDRPDILEKIGDRS
                     IYEIFNTISVDEEKFREEIFDLAFGGVDLFLIGYATRSSQIELHVIKFENMKENVCAG
                     LVVAPKVKSAKWSVRISSSAYRNDDTLKIKIPTISMDQLDSLWSQGTRKWSKTIFGNS
                     ITNRLRTDVIEDIIDDKEEIVNNLEIDILKTNKE*"
     gene            69235..69603
                     /locus_tag="Ig12092_scaffold_5_curated_closed_complete_pro
                     digal-single_141"
     CDS             69235..69603
                     /product="hypothetical protein"
                     /codon_start=1
                     /transl_table=11
                     /translation="MRKLKLYREFLGTPTKNYSYMEAKMQELSDLVNDVLKSDYGTGA
                     SFEYDLTDSDLEVTLVLDHEHEVEDSITLEILFDLDSLMLGIYLGHEEDFHLNSIEEG
                     LDMIEKKIYDVLGISEKKKN*"
     gene            69605..70492
                     /locus_tag="Ig12092_scaffold_5_curated_closed_complete_pro
                     digal-single_142"
     CDS             69605..70492
                     /product="hypothetical protein"
                     /codon_start=1
                     /transl_table=11
                     /translation="MEHLESYNEGLFNWRRKSGKKPLFRKFSKDDVYLKTVSYTKRVG
                     PSKLNDNNTFYALNFPEMGLSFIKEHIIKSRNNFRYGDKGVFGKFGGYSWDPNAFRPS
                     SNVDSTSTWYDVGNTFINLRKISDELGYKVNQAVHIPSKQIDSKIVEIVNAAFYNKVS
                     GLSHYIDECLTLLYKVEGDDSYYQIGQIDKLEGKSDKNIVDEVIEENFLELMDDGLIS
                     FSSQKFTNKNNVAYKCLVKVSKDMTPEILFKISECLLVAARRLSDMNIDIDIKSMQHT
                     EDRNTKTGTTDIEFTAIQR*"
     gene            complement(70479..71036)
                     /locus_tag="Ig12092_scaffold_5_curated_closed_complete_pro
                     digal-single_143"
     CDS             complement(70479..71036)
                     /product="hypothetical protein"
                     /codon_start=1
                     /transl_table=11
                     /translation="MVFIKKFESFDKTFRSKLRYVGPNPTSDTIVTRTVDGFQQVLLV
                     QRSKLASAEPNKWSIPGGFVDTKSTRGSKWEPGLETELDAAKREVLEETGLDLSNITK
                     DSDFKLIGIYDDRNRDPRNDETSWVKSHSFTVEIPGKYGNGVKGMDDAQDAKWFTIEE
                     LNQMNPSEFGFDHINRLIDLGFISE*"
     gene            complement(71065..71391)
                     /locus_tag="Ig12092_scaffold_5_curated_closed_complete_pro
                     digal-single_144"
     CDS             complement(71065..71391)
                     /product="Uncharacterized protein n=2 Tax=Providencia
                     alcalifaciens RepID=B6XGA9_9ENTR"
                     /codon_start=1
                     /transl_table=11
                     /translation="MDRKIYLAIPYSRYEEKSFQLANEVAADLIRNGDIVFSPISMSH
                     PIAVIGGLDGNWEMWKKIDLEFIRWCDEIILVNFDEDAVKNSTGVQGELEYAREIGKP
                     VTNYYS*"
                     /db_xref="UniRef100_B6XGA9"
                     /db_xref="A0A0F9G9L6_9ZZZZ"
                     /db_xref="B6XGA9_9ENTR"
     gene            71455..71883
                     /locus_tag="Ig12092_scaffold_5_curated_closed_complete_pro
                     digal-single_145"
     CDS             71455..71883
                     /product="hypothetical protein"
                     /codon_start=1
                     /transl_table=11
                     /translation="MGKLYSVCLISRTQMRDMRLDSILNDGVFNSDTYIHNGDFTYIF
                     ELNNTLSSDITKNTLVYKTLGGALRLKNKLSDDWVMKLRYAVRGDDGSWIRNLKNDDN
                     HEIVIIDITEKWDSLIDSRIEIKRQLFEKEVSRLKSKKSK*"
     gene            complement(71866..72291)
                     /locus_tag="Ig12092_scaffold_5_curated_closed_complete_pro
                     digal-single_146"
     CDS             complement(71866..72291)
                     /product="hypothetical protein"
                     /codon_start=1
                     /transl_table=11
                     /translation="MIVLITNLLWILYSVLEGFREGFYWHFKNTSKSKNDYEIHPIFA
                     SQRGIILIMIGLILFCKIGWIALLNVLGMALIFSFFHNGTYYHTRNRLDDRIYPMKWR
                     SQSTTSTAKLTKIMTYRNRTIFMIVGVIIQISYLLFGLL*"
     gene            complement(72294..73307)
                     /locus_tag="Ig12092_scaffold_5_curated_closed_complete_pro
                     digal-single_147"
     CDS             complement(72294..73307)
                     /product="hypothetical protein"
                     /codon_start=1
                     /transl_table=11
                     /translation="MRKFSQIVESKEELLSRINIDDNNIEEIFIDLVDNGYTLLIDQV
                     YISTSTGYPHRRKSDVKNYYPGIEIELDREITEESISNGGKGDVRNWDGSIYFESDID
                     IIDSIYNSIHRVKSMLSDKANVYYSIRSVNHVEIRVIFDKEDNGSPIDYEDIANIIGG
                     LQIEPTRNDTERFRSLDGQNIEGYSINFDNSWRGDLHELKIALRSLPTHTDINIFPEL
                     SDGELLPSEWVIKKAISHGKSDNKEQLMSIFNIWVGKFFNKIKSENVKLIPVSGQRKD
                     NGYKIREEIPGQDTVRDLITILYWYEDIKTQKIVTKKGFIRSETKNFEIYELYFRVKI
                     ENK*"
     gene            complement(73370..74458)
                     /locus_tag="Ig12092_scaffold_5_curated_closed_complete_pro
                     digal-single_148"
     CDS             complement(73370..74458)
                     /product="Uncharacterized protein n=1 Tax=Deinococcus
                     radiodurans (strain ATCC 13939 / DSM 20539 / JCM 16871 /
                     LMG 4051 / NBRC 15346 / NCIMB 9279 / R1 / VKM B-1422)
                     RepID=Q9RZM9_DEIRA"
                     /codon_start=1
                     /transl_table=11
                     /translation="MSNWKVSKEKIELFVHQNADTLELGKVGTYQVVVQKGLYKTGDE
                     VIFTPEKSILSGDIKLEFEKYLVGQDKDRVKSVRLRNEISCGIIIPKHLIPDFESYTI
                     GEDVSDKLGITKYEPPIPTQLAGKVKSFDMPHIGNHDCEHANVYVNELVKNERVVITE
                     KVHGSQFILAHEIENCETIVSSKGMLKSGLAIEETDTNTYWIAAKNDDVVGRITRNFN
                     SGVIQVFGEVIPVQGGYNYGQDKPTVRIFDVRIDGESMPYDKLPSEFRELWVPVVYDG
                     TLYLDEKEVVIFEDEERGIRKSRIDYILPKDVVEFCKGKELVSGKEVHIREGVVLRPY
                     IDRDARDGTKLRLKIINPAYKETGEEIN*"
                     /db_xref="UniRef100_Q9RZM9"
                     /db_xref="dra:DR_B0094"
                     /db_xref="Q9RZM9_DEIRA"
     gene            74666..75085
                     /locus_tag="Ig12092_scaffold_5_curated_closed_complete_pro
                     digal-single_149"
     CDS             74666..75085
                     /product="PREDICTED: uncharacterized protein LOC101225326,
                     partial n=1 Tax=Cucumis sativus RepID=UPI0002B49508"
                     /codon_start=1
                     /transl_table=11
                     /translation="MIEKFDEFGEPKRGKFNIKEILSKGKDFTKGVWDAVKREKRETA
                     QALGILQRMVKGEKVTEKEKLFLKRQSKDLAKILPLIAIQGIPVPVPITPFLIALGNK
                     YGFSILPTSQEVLGKEIESERSEKENKLKGFDNFGSE*"
                     /db_xref="UniRef100_UPI0002B49508"
                     /db_xref="A0A068USN7_COFCA"
                     /db_xref="UPI0002B49508"
     gene            complement(75119..75859)
                     /locus_tag="Ig12092_scaffold_5_curated_closed_complete_pro
                     digal-single_150"
     CDS             complement(75119..75859)
                     /product="ATP-dependent Clp protease proteolytic subunit 
                     {ECO:0000256|HAMAP-Rule:MF_00444,
                     ECO:0000256|RuleBase:RU003567}; EC=3.4.21.92
                     {ECO:0000256|HAMAP-Rule:MF_00444};; Endopeptidase Clp
                     {ECO:0000256|HAMAP-Rule:MF_00444};  TaxID=1454201
                     species="Bacteria; Bacteroidetes; Flavobacteriia;
                     Flavobacteriales; Flavobacteriaceae; Nonlabens.;"
                     source="Nonlabens marinus S1-08.;""
                     /codon_start=1
                     /transl_table=11
                     /translation="MDHGKDFKKYAMSEGLSSMNLHYYQKQLENTNSMTPYILEEREM
                     RVTQMDIFSRLMRDRLLWVAGVVNDNMSTVVQAQLMYLDQNDVRDITMHIDSPGGSVK
                     SGLSMVDVMRYIKSDVMTVNTGMAASMGSILLSSGTKGKRSSLNFSKVMIHQVSSGAQ
                     GHVEDNRISHLESEKYNYILFKMLAENSGKTFDEVLESARRDHWLNSQEALDFGFIDE
                     IIITDKSTSITGLMDGFDDYYKKEVMKK*"
                     /db_xref="W8VWT9_9FLAO"
                     /db_xref="ccm:Ccan_07530"
                     /db_xref="UniRef100_UPI00037083EE"
                     /db_xref="3.4.21.92"
     gene            complement(76210..76353)
                     /locus_tag="Ig12092_scaffold_5_curated_closed_complete_pro
                     digal-single_151"
     CDS             complement(76210..76353)
                     /product="hypothetical protein"
                     /codon_start=1
                     /transl_table=11
                     /translation="MELNKDFITKENSKKLLDSIFLSIKSSERTRLKSNSQEETKSGK
                     NFN*"
     gene            76444..76755
                     /locus_tag="Ig12092_scaffold_5_curated_closed_complete_pro
                     digal-single_152"
     CDS             76444..76755
                     /product="hypothetical protein"
                     /codon_start=1
                     /transl_table=11
                     /translation="MKKSLILKGKKEIDILFETGIPVSSELVFAKVLNSDSTKFLFAV
                     SSKKFKRAVDRNRIKRLMREVSRKLVSVGNIKIAFIYTGTTLPTYSEIESSINTIVSK
                     L*"
     gene            76752..77108
                     /locus_tag="Ig12092_scaffold_5_curated_closed_complete_pro
                     digal-single_153"
     CDS             76752..77108
                     /product="hypothetical protein"
                     /codon_start=1
                     /transl_table=11
                     /translation="MMFRVIGGVSYHILCDRIPIPFPFSKRGEQPPIIVLHDNEVCLI
                     RDMDFHYNENTIITLSWLIEDTNKKSNVNWRDLIYQKLWIEYYTEVIKLMTSYQREVT
                     IDNILRKEIDYQYWVC*"
     gene            77129..77470
                     /locus_tag="Ig12092_scaffold_5_curated_closed_complete_pro
                     digal-single_154"
     CDS             77129..77470
                     /product="hypothetical protein"
                     /codon_start=1
                     /transl_table=11
                     /translation="MKLEKLWQSASTEADWLRYYGHRDTRMSEKFEDEKFYDRIISIG
                     YTKVVTPIWERCAMGHISSDKPVMESTVEDLFFTSGPRNHSNNVYTPLEYLIGKKIGT
                     EQLVKIIKNYS*"
     gene            complement(77454..79991)
                     /locus_tag="Ig12092_scaffold_5_curated_closed_complete_pro
                     digal-single_155"
     CDS             complement(77454..79991)
                     /product="TonB-denpendent receptor n=1 Tax=Flavobacterium
                     sp. ACAM 123 RepID=UPI00037D9DBF"
                     /codon_start=1
                     /transl_table=11
                     /translation="MKYLITLLLSITYLFSHSQVVGKITSDDEPSGLPVVNVRVSGTN
                     TGTTSDFDGNYKLQLENGEYDLIFSFISYKTDTIHLVVSGETTYNHMMMSQSLNLGEV
                     SVEFKVNRESENILLMDRKNTTEVTQNIGSKELQKSGSSNVAEGLTKVTGISTQSNYI
                     FIRGMGDRYNTSYLNSLPLPSIDPDSKMMPMDIFPTQIIKNLNVTKSYSSNTYGDFAG
                     GSLDIRTKDYPNEFLLKINLGTEGNSQSFRKFGSFDDVNFNPIQKTPINYNSNILFGN
                     YYKKNSHKFGFLLNAYQKNKFAYEYGKIRTANAQGIERIDYGYKNYTQRQDYSGLASL
                     YYGYKEHDIRFNSLFIQSNSNSFRETDGYHFDYLDSIYTRRYTPTKRSLFINQLSGES
                     KFNNFGVDWGVSYAKIKSTEDNRRQLVYLYNDVGEYRINDIDILDNHRFSSSLNETEL
                     ATRLNLNYTLKKVRFDVGYDYKNKVRNFDYEQTIYNFDNANLMNDINNPDYNLESNSQ
                     SIKIINPASKYDASVKIHSTYLLLGYKSDKFIFNIGARMEKSLQSITYRDQQQPIYLR
                     GNLLDSISILPSANFKFNLSKNDILRFTTSKTLSRPGFREVAPFEYTEVFAGMKTIGN
                     PNLRNSDNYNADLRYERYNKSSDLIGVTVFGKYIKNPIEKTMLATASGQLQSFMNADY
                     AYIYGLELEYKKLFKIDSTSDFRLGANLTLLQSVAKIDTTSGTIQTNTIRPLQGASPI
                     LFNLDVSYVKNWKNTETIITLSYNLYGPRLWSVGIQEMGDVYENTVNTMNLTVINTIN
                     DKFGINLSVKNILNPTYKTTQRMIDKTVNLNEYKIGVNIGLGISYNF*"
                     /db_xref="UniRef100_UPI00037D9DBF"
                     /db_xref="win:WPG_1014"
                     /db_xref="A0A024FEB6_9FLAO"
                     /db_xref="UPI00037D9DBF"
     gene            complement(79999..81279)
                     /locus_tag="Ig12092_scaffold_5_curated_closed_complete_pro
                     digal-single_156"
     CDS             complement(79999..81279)
                     /product="Putative uncharacterized protein n=1 Tax
                     =Leadbetterella byssophila (strain DSM 17132 / KACC 11308
                     / 4M15) RepID=E4RVN8_LEAB4"
                     /codon_start=1
                     /transl_table=11
                     /translation="MKTILSMILGLIIIFGVTSCHKEKYGCTDPQSLNYNQDATTDDG
                     SCQYAPYTITDVVIGGDVYKQIQGTINENYTLTSDTKWLLSGGVFVSSGAELTIESGT
                     TIWAADDGTTPFLSILRGGKINANGTQNSPIVFTTIKSNPNPGDWGGIILNGYAQINT
                     GSTAEGEGGTGTYGGTNDSDNSGVLRYVRVEYAGKILGTDNELNGFSFNGVGSGTTVE
                     YIQAYKGADDGIEFFGGTVNIKYAVSTGNGDDSFDWTHGWRGKGQFWVAEQDGLSGDR
                     GIEADNNGDNNSVSPFSNPTLSNLTLIGANDGDNANSGMRLREGTKGKIYNAIVVNFP
                     NKGINVSEAITIDNMTNGELVLKNSIVYNNGVNFNSCSLFENDVTNSTNNPNLIGKIG
                     VVYSGYDVSTSDSWFTSTNYIGAVETNWLQNWTK*"
                     /db_xref="UniRef100_E4RVN8"
                     /db_xref="win:WPG_1015"
                     /db_xref="A0A024FFI8_9FLAO"
                     /db_xref="E4RVN8_LEAB4"
     gene            81422..81775
                     /locus_tag="Ig12092_scaffold_5_curated_closed_complete_pro
                     digal-single_157"
     CDS             81422..81775
                     /product="hypothetical protein"
                     /codon_start=1
                     /transl_table=11
                     /translation="MKKMIQCAKIFFFGELNRCDYNIPVIGEFVVVKKLFYWNGSFHK
                     HCPRKDPMSKPWFFTIKKGDIFEIIDIEEIDGDWLIYMIDKSGDQINIKYFESRKYWQ
                     TKSDIRNNILNKLGI*"
     gene            81772..82179
                     /locus_tag="Ig12092_scaffold_5_curated_closed_complete_pro
                     digal-single_158"
     CDS             81772..82179
                     /product="hypothetical protein"
                     /codon_start=1
                     /transl_table=11
                     /translation="MSPGRNNNDILTIGSTQAVGSYIEDKETNYEWMDYLCILLKSGN
                     YITIDVDNTVELKKPDRVFGQKFENRFFKLRVGIKPGTMWTKTFDYEVEDYQRILVDD
                     DIIYRLENTIEPNPTYINEMKAELRSLQINKIV*"
     gene            82176..82400
                     /locus_tag="Ig12092_scaffold_5_curated_closed_complete_pro
                     digal-single_159"
     CDS             82176..82400
                     /product="hypothetical protein"
                     /codon_start=1
                     /transl_table=11
                     /translation="MKIGDRVVLKERVEMHNITYEIGHQFIIVGSDDMRGFDLRDDDG
                     NMLCETRFVKMGLLPLSEIRDRKIDKILKK*"
     gene            82397..83035
                     /locus_tag="Ig12092_scaffold_5_curated_closed_complete_pro
                     digal-single_160"
     CDS             82397..83035
                     /product="Uncharacterized protein n=1 Tax=Bacillus phage
                     vB_BanS-Tsamsa RepID=U5J9P1_9CAUD"
                     /codon_start=1
                     /transl_table=11
                     /translation="MIPSLETIIERSGIHPSRVFNVYIFGSQVYGTANKDSDWDIIMV
                     ANNSVESTEIRRGLFNIHVYTPNKFQADLDWHRINNLECIFAPDWAKLKESIKYNFKL
                     DTPKLRHATSHISSNSWVKCKKKLLVADDYYTGIKSLFHSIRIPMFATQIMQHGKIVD
                     FSCANWIWDKITFQDKPIYMRNKLKWTWDELDKEFREVRNNILTDFRSVTTK*"
                     /db_xref="UniRef100_U5J9P1"
                     /db_xref="A0A0F9DIA4_9ZZZZ"
                     /db_xref="U5J9P1_9CAUD"
     gene            83032..83157
                     /locus_tag="Ig12092_scaffold_5_curated_closed_complete_pro
                     digal-single_161"
     CDS             83032..83157
                     /product="hypothetical protein"
                     /codon_start=1
                     /transl_table=11
                     /translation="MIISINRLPSDGKFYKFNKLKVRHIMSKRSKRMNKIIGMFL*"
     gene            83154..83393
                     /locus_tag="Ig12092_scaffold_5_curated_closed_complete_pro
                     digal-single_162"
     CDS             83154..83393
                     /product="hypothetical protein"
                     /codon_start=1
                     /transl_table=11
                     /translation="MSEEEYKKMLEELSNKRFSNKRMVTIKPSGSVSLSGHISGGINM
                     DFASLYPSTQRMHFPTKQSRRKKKIQKVFDLDNPV*"
     gene            complement(83376..83732)
                     /locus_tag="Ig12092_scaffold_5_curated_closed_complete_pro
                     digal-single_163"
     CDS             complement(83376..83732)
                     /product="hypothetical protein"
                     /codon_start=1
                     /transl_table=11
                     /translation="MSTFGKKSLIWWNYEDHSRESALRFNHTPTNIQLSILEKWYPIG
                     SKCYIYRSWSGNKKFTYEIIGYDKRNTYCDNHIIKIQTFDTFDKKIETINPVRLVISP
                     DDIIKIKRESKLNRII*"
     gene            complement(83716..83979)
                     /locus_tag="Ig12092_scaffold_5_curated_closed_complete_pro
                     digal-single_164"
     CDS             complement(83716..83979)
                     /product="hypothetical protein"
                     /codon_start=1
                     /transl_table=11
                     /translation="MTVKCMLKDSIDCPVCGCVSNLNINSWSGFSTSPKISFFYKSLA
                     YSCECGEHFTTTESDSISMCWYDIEKRREIRKYKINKFNEYFW*"
     gene            complement(83951..84268)
                     /locus_tag="Ig12092_scaffold_5_curated_closed_complete_pro
                     digal-single_165"
     CDS             complement(83951..84268)
                     /product="hypothetical protein"
                     /codon_start=1
                     /transl_table=11
                     /translation="MSKTVKLFSYGTLYQSGIQVVEFGQRFDVDLDLDYVGGWDIIRI
                     KMNGNYYNVAVEGDKGCTLMGAIVHIPEELLDKVDEYEGKEYKRIGVVTLCGNDCQMY
                     VKR*"
     gene            complement(84331..85992)
                     /locus_tag="Ig12092_scaffold_5_curated_closed_complete_pro
                     digal-single_166"
     CDS             complement(84331..85992)
                     /product="Pre-B cell enhancing factor-related protein n=1
                     Tax=Deinococcus gobiensis (strain DSM 21396 / JCM 16679 /
                     CGMCC 1.7299 / I-0) RepID=H8GTV6_DEIGI"
                     /codon_start=1
                     /transl_table=11
                     /translation="MDYLQEKVENREVTLPGRKIYKTPRLLLGDAYTIGSNKFESVEA
                     KEKSVYYVTFRRELNKINPVIFKEDDNRIVFIGLQRILEELFYEPITHDEIDETKRFL
                     AHAKVTTNGFKEYEFPEEIWRRVVDEFNGRPPIQIRAVKEGSVLYPNEPAIEITSSVD
                     GMGVLGAWFESKILQVWSRTERVTQDEHFLNRIKERILKVDPDMSEADLNFYASIMIT
                     DFGDRAGMTSNESEELGMVHLYTFGGTDTFSGAYQAWKNAGEVPGIFSSVNALAHRNV
                     QSFEKEFDCYKAIYDSCKDGEIISMVDDCYDAKFAVRNYLLPLAIKSKEDGSNKVIVA
                     RPDSSKEGYTTKDQILEVCEIGVESGLYTEMTTRTGTWKCGTLLHFLDGDGKNFEDIL
                     DEIDFLIDHGYAFYTWGLFGQGGGLRNELKRDNLSAKYALSSVGHEDKPVVKFSESLG
                     KGTLPGPFKLLRTKEALDKKQTIVFNNEDGVDMMVEYFNGENIYKPFGEGQDDNFITI
                     KDRIKDQMKKMPLSLKTPDNHNYPASDRIIKIKQELLTKYAPLKA*"
                     /db_xref="UniRef100_H8GTV6"
                     /db_xref="A0A0F7JS90_9DEIO"
                     /db_xref="dgo:DGo_CA2669"
                     /db_xref="H8GTV6_DEIGI"
     gene            complement(86003..86980)
                     /locus_tag="Ig12092_scaffold_5_curated_closed_complete_pro
                     digal-single_167"
     CDS             complement(86003..86980)
                     /product="ADP-ribose pyrophosphatase n=1 Tax=Solitalea
                     canadensis (strain ATCC 29591 / DSM 3403 / NBRC 15130 /
                     NCIMB 12057 / USAM 9D) RepID=H8KN28_SOLCM"
                     /codon_start=1
                     /transl_table=11
                     /translation="MVEKIELNIPSVINVSDYEVGVLVARMQVPKLHDVHRHLIDKVC
                     DNHKKVIIFLGVPVVEQTKRNPLDFATRKSMIQQEYPDVTILPLRDQRDNKTWSTILD
                     GKISEPFGNRSTLLYGARDSFVPFYHGRYQTVELVGNNDQDKISGSSIREEVAREVGH
                     TEDFRKGVIYANFGRFPVIMPCVDVVVFDKSNNTILLGRKPGEDKLRFVGGHVDVTDK
                     DYESAAIRELGEETGRGLEVGQSKDAKYICSGKIKDWRHLKEDSEIFSTLFLFEKKWG
                     HAKAADDIEEVKWVSIDELSSEEKYSKVIISEHLDFFGKLMKYFEKELN*"
                     /db_xref="UniRef100_H8KN28"
                     /db_xref="scn:Solca_4117"
                     /db_xref="H8KN28_SOLCM"
     gene            87064..88059
                     /locus_tag="Ig12092_scaffold_5_curated_closed_complete_pro
                     digal-single_168"
     CDS             87064..88059
                     /product="Patatin family protein n=1 Tax=Microscilla
                     marina ATCC 23134 RepID=A1ZMA4_9BACT"
                     /codon_start=1
                     /transl_table=11
                     /translation="MKKSINVLSIDGGGIRGVLPAEILIYVEKKLSELYGKETRLSDH
                     FDYIAGTSTGGILASLYCFPDEDGNPKYSAIDASNLYMDHGNYIFKKEFRWFFTLGGL
                     IGPRYRPNNLEKLFKVYFGDVRIKESTTNLMLPSIDTTQRDIYFFKSYKGKLNENHNM
                     MFREAVRSTSAAPTYFRPNHLMVDGDDRSLIDGGMGVNNPTVSAYIEVKKIYPDAKII
                     NVLSIGTGPLELPFKYKVAKRWGVISAGKIFDINLNSMSDAVDYQMNTLYEKGDLVGD
                     YLRINPELFGAKSKMDGASKKNLNMLKEAGKKSLELYKNDIDEFLKRTTIKKKKN*"
                     /db_xref="UniRef100_A1ZMA4"
                     /db_xref="A1ZMA4_9BACT"
                     /db_xref="nso:NIASO_18295"
     gene            complement(88056..88295)
                     /locus_tag="Ig12092_scaffold_5_curated_closed_complete_pro
                     digal-single_169"
     CDS             complement(88056..88295)
                     /product="hypothetical protein"
                     /codon_start=1
                     /transl_table=11
                     /translation="MKYNKGDILICSKDELYGQKYNLIIGDKYSVNDAIEMSDDRIVL
                     ELIHVDTNSPVGIHSDRLFITLDVYREWKLRKILD*"
     gene            complement(88351..88521)
                     /locus_tag="Ig12092_scaffold_5_curated_closed_complete_pro
                     digal-single_170"
     CDS             complement(88351..88521)
                     /product="hypothetical protein"
                     /codon_start=1
                     /transl_table=11
                     /translation="MDEVSESRPSYNWENKKYLLEVFMNQLGITEEDLENEPSWIKSK
                     VRESNIDKVLEN*"
     gene            88587..89294
                     /locus_tag="Ig12092_scaffold_5_curated_closed_complete_pro
                     digal-single_171"
     CDS             88587..89294
                     /product="hypothetical protein"
                     /codon_start=1
                     /transl_table=11
                     /translation="MSKKVPVINQVILPNGQIGITVDDGSRLPGDIKDVSEIKYERSE
                     IPKELINECELLSVDGETHFIFDNKVTSNIKSQYLDSTEEIRDFNLTEILSNDDKYHV
                     GSELYFRELPSRFSYYDTETKLIGRYNRYNYIINFIKNIGFEPSQSNFGPEFEQSFIL
                     EIFDSGELYKYIIRIRPNLFIKILYLPNGGNQTISYDGFFKKNKIFESIEKTCPSGYK
                     SIIRDEKIKVILNEKED*"
     gene            complement(89309..90112)
                     /locus_tag="Ig12092_scaffold_5_curated_closed_complete_pro
                     digal-single_172"
     CDS             complement(89309..90112)
                     /product="hypothetical protein n=1 Tax=Gallionella sp.
                     SCGC AAA018-N21 RepID=UPI00036A9553"
                     /codon_start=1
                     /transl_table=11
                     /translation="MLLKIGSKGEEVKKIQSKLGLNSDGDFGPATESAVVKFQKDNGL
                     VSDGIVGNGTWSKLFEVVSNDVNVILDIKKLKGHIPDVVYDQIPSVCAAFNITTPLRL
                     SHFLSQCAHESGNFRAVSENLNYSVNGLKKTFGKYFPNDLANDYAKNPEKIASRVYGN
                     RMGNGDESTKEGYKFRGRGYIQLTGKSNYTKFGSFIGEDIISNPDTVATKYPLASAAF
                     FFNNNNLWSTCDKGSSDDVVKQVTKRVNGGYNGIDDRIKHFKEFWNLLK*"
                     /db_xref="UniRef100_UPI00036A9553"
                     /db_xref="nit:NAL212_2687"
                     /db_xref="107343083"
                     /db_xref="UPI00036A9553"
     gene            complement(90142..90867)
                     /locus_tag="Ig12092_scaffold_5_curated_closed_complete_pro
                     digal-single_173"
     CDS             complement(90142..90867)
                     /product="Uncharacterized protein n=1 Tax=Clostridium sp.
                     CAG:417 RepID=R6STK4_9CLOT"
                     /codon_start=1
                     /transl_table=11
                     /translation="MMLSLLYILLAFLPVVFYILVIWSTTPLRSISLKKSFTYFGIGM
                     ISVGMLFTIHRVFPGITNPMGFDDMSFFILSFIQIALLEELVKWGSFNLGNRVVNKER
                     DLPISTMIYCGISALGFAFIENITYAIMYGGEVLLIRSTLCMVLHFLCGLIMGYWISK
                     GRIPSKLENRSLLELIFIKKPKLKIISYTILGVVCATIIHGLFDYNLFTQGHITSNYL
                     IVFGAIIAAYLGAKNLIEYRKKR*"
                     /db_xref="UniRef100_R6STK4"
                     /db_xref="R6STK4_9CLOT"
                     /db_xref="oih:OB1807"
     gene            complement(90898..92298)
                     /locus_tag="Ig12092_scaffold_5_curated_closed_complete_pro
                     digal-single_174"
     CDS             complement(90898..92298)
                     /product="Uncharacterized protein {ECO:0000313|EMBL
                     :KJU86255.1};  TaxID=29290 species="Bacteria; Nitrospirae;
                     Nitrospirales; Nitrospiraceae; Candidatus
                     Magnetobacterium.;" source="Candidatus Magnetobacterium
                     bavaricum.;""
                     /codon_start=1
                     /transl_table=11
                     /translation="MIKKYLDFIKESMDLILESDVVYSDKFRLALSKIENPISKSLLG
                     IENKDLDVRSNYFDLLMDKNDTVSFIPDRRAQQILNDRKETVRFVGRNGGWLTYNKNE
                     AGEYKNKKLFDELGFTPTTEEIVQPEENEIGEVIKKVVSEKSNKTFAWVKFTNTDLVI
                     NVEKLRAVDETTKLVWSTNRQEIRIGRAIRALLGSADIKFADKEIEDFVNLYKATIDK
                     FNDKFTLFEEITGDKIGYWYSYRNYYNRNGTLGSSCMSDVNEDYFDIYMSNPEVCTLV
                     IFKSEDDPTKIIGRALLWKLRDGKKFMDRIYTTKDSDVQLFRDYAKENGWYTKRTNGS
                     AGSGAVVSPDGSNVNLDLTVDIKPGTYEGYPYLDTLKFWNKSGTLSINNSSGAYVLES
                     TGGDYISCDSCDGSGRRSCYECDGDGSYTCSNCDGDGTVGKGDDKEDCPRCDGDGTRE
                     CDDCGGSGVTDCPECT*"
                     /db_xref="A0A0F3GWI1_9BACT"
                     /db_xref="gwc2_scaffold_1392_18"
                     /db_xref="ori:Q785_00840"
     gene            92348..92626
                     /locus_tag="Ig12092_scaffold_5_curated_closed_complete_pro
                     digal-single_175"
     CDS             92348..92626
                     /product="hypothetical protein"
                     /codon_start=1
                     /transl_table=11
                     /translation="MKYIKSYKIFESTYSIDEYILSISSELGKYNITPVAIRTLLDNY
                     SDIIQNSMENEVTPHNFVKNIIKDMDLSSGGFISQMSPPSQPTEIKYL*"
     gene            92674..93045
                     /locus_tag="Ig12092_scaffold_5_curated_closed_complete_pro
                     digal-single_176"
     CDS             92674..93045
                     /product="hypothetical protein"
                     /codon_start=1
                     /transl_table=11
                     /translation="MKIKRFNEISEEVKISENIDTDIMGITTVSGRRIPTNPNRRTQY
                     FYDYYTGKRITGKSKYELNSKIFDLAKRDDEIGLIAQFCLQVERDSMSIDYSMSGQMD
                     NKLTKLTTTPEKDQEDTKPIE*"
     gene            complement(93029..93250)
                     /locus_tag="Ig12092_scaffold_5_curated_closed_complete_pro
                     digal-single_177"
     CDS             complement(93029..93250)
                     /product="hypothetical protein"
                     /codon_start=1
                     /transl_table=11
                     /translation="MEKIDLHGVRHEDVIRRLDSFFWEVMQKNGNSIEVITGLSDRMK
                     EIVKEACIDYDFMVNEHPTNMGCLIIQLV*"
     gene            93266..93520
                     /locus_tag="Ig12092_scaffold_5_curated_closed_complete_pro
                     digal-single_178"
     CDS             93266..93520
                     /product="hypothetical protein"
                     /codon_start=1
                     /transl_table=11
                     /translation="MRYLKPYKKFIENADGSSTSGMGAVSSAQPGGLAGTTGTDGSGD
                     LGFVFKKEKRKKGDASEVTDIRDLEKVDVEKVDDIGLNKN*"
     gene            93547..93867
                     /locus_tag="Ig12092_scaffold_5_curated_closed_complete_pro
                     digal-single_179"
     CDS             93547..93867
                     /product="hypothetical protein"
                     /codon_start=1
                     /transl_table=11
                     /translation="MLDLDKYKNKRFSKDKFIDKRIKALFLFYDKRVGELKLGYRQSI
                     ELLNHMISVLVDSEEYELAAAFKKRKFRKWRKWRKIKRLWSFKLFYRVWRFRLYKIFK
                     IKID*"
     gene            complement(94133..94399)
                     /locus_tag="Ig12092_scaffold_5_curated_closed_complete_pro
                     digal-single_180"
     CDS             complement(94133..94399)
                     /product="hypothetical protein n=1 Tax=Burkholderia
                     pseudomallei RepID=UPI00016ABD49"
                     /codon_start=1
                     /transl_table=11
                     /translation="MTNKNTLSLPIIVFLIFLVLKLAEIGVVASWSWWWVTCPIWMIP
                     VSAIAVGVIAFLIVMVALIFGMSLSEITEKAEKYKKSKSKDKSK*"
                     /db_xref="UniRef100_UPI00016ABD49"
                     /db_xref="but:X994_1388"
                     /db_xref="A0A095RSV6_BURPE"
                     /db_xref="UPI00016ABD49"
     gene            complement(94400..95023)
                     /locus_tag="Ig12092_scaffold_5_curated_closed_complete_pro
                     digal-single_181"
     CDS             complement(94400..95023)
                     /product="hypothetical protein"
                     /codon_start=1
                     /transl_table=11
                     /translation="MILTYLKFISVLLLDIIKSNPAKTVFLTLAIISYQYIGSFEDTK
                     TTYDISTEIKMGNDYLYIYEEVKNDEIVYGMKQFDEVQKLEDNKLIQYDYSGFNVTFW
                     VIFVISGLVVTISTIAGWFGEEESGWELDDSYKEAVSSIIYCVEEDGIFYYMSLGRLL
                     SKRDNILSRRYACSEIGIKSLRDIYFCPKFQTKSSKRENFLNKIGIK*"
     gene            complement(95061..95318)
                     /locus_tag="Ig12092_scaffold_5_curated_closed_complete_pro
                     digal-single_182"
     CDS             complement(95061..95318)
                     /product="hypothetical protein"
                     /codon_start=1
                     /transl_table=11
                     /translation="MKNLANDIRKCVINELKGEPIDSRYEKVVGRFIYYMDAYCAELK
                     CTECDILLNDERYESVFSLFNNIILKKEFSISEFEIDLLVI*"
     gene            complement(95451..95918)
                     /locus_tag="Ig12092_scaffold_5_curated_closed_complete_pro
                     digal-single_183"
                     /gene="rpiB"
     CDS             complement(95451..95918)
                     /gene="rpiB"
                     /product="rpiB; ribose 5-phosphate isomerase B (EC:5.3.1.6
                     )"
                     /codon_start=1
                     /transl_table=11
                     /translation="MIKISMGSDHAGFELKQEIKKYLYTKKNKIEIFDRGCFIEERCD
                     YPDYAHKVAEDVEKNRCDFGILVCGSGNGINMTANKWQGIRAALCWNSEIANMARLHN
                     DANVLTLPGRYISVEEAIDCVNEFLKTEFEGGRHEDRVNKISKKDKNKFDEIF*"
                     /db_xref="myr:MYRA21_1139"
                     /db_xref="UniRef100_R7P999"
                     /db_xref="88870438"
                     /db_xref="R7P999_9BACT"
                     /db_xref="5.3.1.6"
     gene            complement(95930..96499)
                     /locus_tag="Ig12092_scaffold_5_curated_closed_complete_pro
                     digal-single_184"
     CDS             complement(95930..96499)
                     /product="Uncharacterized protein n=1 Tax=Pelagibacter
                     phage HTVC008M RepID=M1I7X7_9CAUD"
                     /codon_start=1
                     /transl_table=11
                     /translation="MKHLNRFDEMIKIPIKVGDTVLGGRFKNKKIVVKKIGKNAKGDV
                     TINGKPLLKFRIIKESFEEDITDYLSHLIDDGFIIEQKDDYVRIFKPKYGDFYAYTNL
                     TEFNFSEIDGDVIRFIKHIGDEFNGPEFTEHNYTISSISYMTNADTPREIKKDGMTLF
                     DQFDRNSINISDIDKITNLNMYSLTIMIK*"
                     /db_xref="UniRef100_M1I7X7"
                     /db_xref="M1I7X7_9CAUD"
     gene            complement(96496..97470)
                     /locus_tag="Ig12092_scaffold_5_curated_closed_complete_pro
                     digal-single_185"
     CDS             complement(96496..97470)
                     /product="Uncharacterized protein {ECO:0000313|EMBL
                     :GAL83422.1};  TaxID=153721 species="Bacteria;
                     Bacteroidetes; Cytophagia; Cytophagales; Cytophagaceae;
                     Sporocytophaga.;" source="Sporocytophaga myxococcoides.;""
                     /codon_start=1
                     /transl_table=11
                     /translation="MDKLSNYNIFLLEKRFQSIIDDIFRLVESEGKWTGDNTYEWDIT
                     KDNSIKSKLRKFISKLPKEEIKKYFYKLVDKIKLLPKNIRKKLIVNYATIFLAFASVG
                     YLIPGNSVEAENLSSDIKTEVISTLRDIQNQRNKKSSFEKAQGIVKQVEAGYSNDRGD
                     TGNWIKVSGGKRFVGTNHGISAPILMEYLGRLPSKEDMENLSYETALKIYKKNYWDAQ
                     NLSEFSNQSVSNILYDGSVNQGKTGMKDVLRKALNDNGLSISDSDNPFNKRWIRKSNK
                     LDQKSLFNSIKRFREERYKEAATFKRHGDGWLDRLSSFEYPEENKIRT*"
                     /db_xref="A0A098LAG4_9BACT"
                     /db_xref="gbc:GbCGDNIH3_1548"
     gene            97504..98043
                     /locus_tag="Ig12092_scaffold_5_curated_closed_complete_pro
                     digal-single_186"
     CDS             97504..98043
                     /product="hypothetical protein"
                     /codon_start=1
                     /transl_table=11
                     /translation="MTTFIIILLSISQIVSFYLIFKKIKPIIKPDGILLKPISKEFVY
                     SDIDPNFNIVYDVLESIKIECWALEFEKELSVGGSHDYSLKFKSHDDTIRVRGRICVY
                     EDGDPYLSFYINSDGCSISIDRNSPIKDDIILFLWDYILEYHEGKRSESKKYYEDGLK
                     KISSKLKTLNRSRRLNEIL*"
     gene            98040..98438
                     /locus_tag="Ig12092_scaffold_5_curated_closed_complete_pro
                     digal-single_187"
     CDS             98040..98438
                     /product="hypothetical protein"
                     /codon_start=1
                     /transl_table=11
                     /translation="MINGKIYLVQANYDDYESSWSKIIGIFDSIDVAEKHKQKWDNFY
                     NINKSIFDEPKNWKPNLTDGDEDDDEWMESREYWSLKSKYDDIFQFNSVSIDELSTNI
                     DLFLDNEFITDAMKELLIQYNRDYKIKEIL*"
     gene            98435..98878
                     /locus_tag="Ig12092_scaffold_5_curated_closed_complete_pro
                     digal-single_188"
     CDS             98435..98878
                     /product="5' nucleotidase n=1 Tax=gamma proteobacterium
                     BDW918 RepID=I2JM52_9GAMM"
                     /codon_start=1
                     /transl_table=11
                     /translation="MKRKKVYVDMDGVLCDFFKAALEALRKYPEQKYPQSQWGFFLKL
                     KEIPDAIESFRKLEEKYDVWILTRPSFRNVNCFTEKAQWIWDHLGFDVVQRMILCGDK
                     SLLKGDFLIDDTNTAGQSDFEGEWIHFGSDKFPNWNSVVEYLMKD*"
                     /db_xref="UniRef100_I2JM52"
                     /db_xref="I2JM52_9GAMM"
                     /db_xref="kko:Kkor_0062"
     gene            98909..99139
                     /locus_tag="Ig12092_scaffold_5_curated_closed_complete_pro
                     digal-single_189"
     CDS             98909..99139
                     /product="Uncharacterized protein n=1 Tax=Eubacterium sp.
                     CAG:603 RepID=R5NJM9_9FIRM"
                     /codon_start=1
                     /transl_table=11
                     /translation="MEKLNYPEPGKLYRHYKGGVYEFLFMAPHSETGDKLVIYKSVLF
                     GSYHARPLDSWNSDLEAKNGLITGQKRFEVIN*"
                     /db_xref="UniRef100_R5NJM9"
                     /db_xref="ert:EUR_20140"
                     /db_xref="R5NJM9_9FIRM"
     gene            99210..99989
                     /locus_tag="Ig12092_scaffold_5_curated_closed_complete_pro
                     digal-single_190"
     CDS             99210..99989
                     /product="Ser/Thr protein phosphatase family protein n=1
                     Tax=Microscilla marina ATCC 23134 RepID=A1ZXF4_9BACT"
                     /codon_start=1
                     /transl_table=11
                     /translation="MRNRILYLGDIHGNFNLISQYIKHYGIENAYIIQVGDFGVGFAT
                     LEKEKRALDYINQVLVRNNVMLYAIRGNHDFKPYFDNDPFMFSNIKLVADYTILNLEL
                     DILGLTEVKNILCIGGAVSVDRKLRQTKSQREGNYQVQPGQSWWDDEIFLLDNEKLAA
                     MRNIDIAVTHTAPDYCIPDNSNGLGFFVDNIIRQTNDMELKTDLLFERRQVTDAFHTL
                     RLNGNDIKHHYYGHFHKSDFITMYGTKHRLLGIGELWEERD*"
                     /db_xref="UniRef100_A1ZXF4"
                     /db_xref="A1ZXF4_9BACT"
     gene            100018..100212
                     /locus_tag="Ig12092_scaffold_5_curated_closed_complete_pro
                     digal-single_191"
     CDS             100018..100212
                     /product="hypothetical protein"
                     /codon_start=1
                     /transl_table=11
                     /translation="MRSQTIIYIRWKLTDRVEVFVNLGKLYHHYNNDELGVSRWTLDR
                     KDLYDGYESDIIEIKKMFVR*"
     gene            complement(100213..100695)
                     /locus_tag="Ig12092_scaffold_5_curated_closed_complete_pro
                     digal-single_192"
     CDS             complement(100213..100695)
                     /product="hypothetical protein"
                     /codon_start=1
                     /transl_table=11
                     /translation="MKHLNRYSDLEQLNENWVANAVMKSSYDRDDEIREFFLELVDIG
                     GEFKSVKNSSHTLIDKNFKLLDRINYITDPLYQSYLIRIRFEQLLNIIKAGDSDFEME
                     KTIDFFNELDDSFYKMKNFGYKFKLRKISFDLDSEIMVDVIVYHPDDIVPWEKIFTKE
                     *"
     gene            complement(100692..101378)
                     /locus_tag="Ig12092_scaffold_5_curated_closed_complete_pro
                     digal-single_193"
     CDS             complement(100692..101378)
                     /product="hypothetical protein"
                     /codon_start=1
                     /transl_table=11
                     /translation="VKHLKNFLESVDTEYQDIMDNFAYICDVLGEPKVESNKWSGLYK
                     KWKFTWGLGVILDNLQDPSNIITRLKSIIEDFEDIISAKERIENYEIKMAISNTSLIV
                     VAIPNEVGDSKYEFIGGQKWREIFINITDVERYLKSKSIDIKKTDNKYEEYAETSSVQ
                     LDTTEISPDIRTELKSMFDSEAKSKTIDRIDYNSDRVSGGIDRSVEISVGVNFITFTT
                     YDEKTFIGIL*"
     gene            complement(101389..102765)
                     /locus_tag="Ig12092_scaffold_5_curated_closed_complete_pro
                     digal-single_194"
     CDS             complement(101389..102765)
                     /product="hypothetical protein"
                     /codon_start=1
                     /transl_table=11
                     /translation="MKSINENIAYAKSVLNKNGINQDSPEYQDYLKIREICGGNNGYV
                     GILTKIRFVDKIEDMEEIQSIFDVLKNSKIDVNKLNKLSYDQILDMFYTELAEDKDKD
                     EDLELYYKDSQYSYYKVFTHKGILKIASPSWCLKTKSHWDNYHSKYPEQWVVIDNRYV
                     KNIITPDNNYLDHYRSSKGWVRFGISLNTEDLSYVAFSDNNDKVRHSDNHTFLGVLFT
                     ILNLIKGIKKSFYERFPGCESIGTSKSWVKVVDKERVCNNLNLPDGHLDDESEIYLFF
                     SKTYSSNVGMLLLGDSLPKAMYATRKNYDLTFVNLTGFSQNILDEYALKSDDILYVGI
                     KLKKGKITEEEIVKSKQFIGKVDKWLVFDRNDNWYLVVNTQIPTYQLPVYTINDRKYD
                     MDNPLYFYVSKEDYRIYNTDKSVSDKYSNGVINLLKKINKKNQPKPEEKKPEEKKVRG
                     FWDFFKKK*"
     gene            102832..102975
                     /locus_tag="Ig12092_scaffold_5_curated_closed_complete_pro
                     digal-single_195"
     CDS             102832..102975
                     /product="hypothetical protein"
                     /codon_start=1
                     /transl_table=11
                     /translation="MAKKTTTTTSHKLSSIRRKRKGVHSKKKNSKSKGAKNYKKSYRG
                     QGR*"
     gene            complement(103031..103462)
                     /locus_tag="Ig12092_scaffold_5_curated_closed_complete_pro
                     digal-single_196"
     CDS             complement(103031..103462)
                     /product="Peptidyl-prolyl cis-trans isomerase {ECO:0000256
                     |RuleBase:RU003915, ECO:0000256|RuleBase:RU004231};
                     EC=5.2.1.8 {ECO:0000256|RuleBase:RU003915};; 
                     TaxID=1461693 species="Bacteria; Proteobacteria;
                     Alphaproteobacteria; Rhodobacterales; Rhodobacteraceae;
                     Actibacterium.;" source="Actibacterium atlanticum.;""
                     /codon_start=1
                     /transl_table=11
                     /translation="MIQKGNVVSVHYTGKLTDGTTFDSSEGRDPLTWQFGSGQMIPGF
                     EKAIEGKNVGDKISSGPIKPEDAYGEFREDLVVEVPKEQMPGEVEVGLTLEASGDNGQ
                     AIPVKVKEVKETHVVIDGNHPLAGKEIQFDIEIVDIQVLES*"
                     /db_xref="A0A058ZMA8_9RHOB"
                     /db_xref="UniRef100_UPI00037CFEC4"
                     /db_xref="mtt:Ftrac_1850"
                     /db_xref="UPI00037CFEC4"
                     /db_xref="5.2.1.8"
     gene            complement(103512..103748)
                     /locus_tag="Ig12092_scaffold_5_curated_closed_complete_pro
                     digal-single_197"
     CDS             complement(103512..103748)
                     /product="hypothetical protein"
                     /codon_start=1
                     /transl_table=11
                     /translation="MTRYKDIIIIEVPKYSSEFEIDDFLGNTLQYKIGEKWIYDTLTK
                     LPDDNLEVIGLLENNNIIDLNLDNKKKWLLIKVK*"
     gene            complement(103750..104229)
                     /locus_tag="Ig12092_scaffold_5_curated_closed_complete_pro
                     digal-single_198"
     CDS             complement(103750..104229)
                     /product="hypothetical protein"
                     /codon_start=1
                     /transl_table=11
                     /translation="MMKISCGIYLFRNDNKFLVGHPTGFKNHIWAIPKGRMDLGENNY
                     LEVAKRELLEETNIDLNKMNVVRVEELEMVRYRETNKYLKGFYIKVNDDFKNVDIKCD
                     SMVYRNVSPAFPEFDDFKWVTIDESKSMLHEFQHINLDNCIDIINEKRYIKSFKKFN*"
     gene            104268..104963
                     /locus_tag="Ig12092_scaffold_5_curated_closed_complete_pro
                     digal-single_199"
     CDS             104268..104963
                     /product="hypothetical protein"
                     /codon_start=1
                     /transl_table=11
                     /translation="VRESFDEYKKTIENNFSNFTYLYDGDVKSSSDESYSEIVTHKNT
                     SPTVIINCIIDIYNLSINNMIGNSSDYIISDDLKSLKSNAINHQGSILHHLDNLHKEL
                     KFDPTYIFTSVNGRSMFLPIRSLPTNKPFPDYFYELQRYNNKGYDLYLCPVIEDSEDE
                     VSVYVTDKSIQSLVYSIQNMDYVVEEYNGLYRHTINYNFYDCDFKCYRLLVKDLLKIR
                     DDKINQILDDNKL*"
     gene            104947..105339
                     /locus_tag="Ig12092_scaffold_5_curated_closed_complete_pro
                     digal-single_200"
     CDS             104947..105339
                     /product="hypothetical protein"
                     /codon_start=1
                     /transl_table=11
                     /translation="MIINCNDIDIGISKSLNGLHKLKSNKLVKDLVEISNMEPKRSYM
                     VTSMNVFNIIENHNNFEPRYLDKKNELTSINLVGSILGIDCYVDLYMKDDNILLYYDK
                     QYARDLKIESILDGVPVKDEKIEIKVYL*"
     gene            complement(105340..105624)
                     /locus_tag="Ig12092_scaffold_5_curated_closed_complete_pro
                     digal-single_201"
     CDS             complement(105340..105624)
                     /product="hypothetical protein"
                     /codon_start=1
                     /transl_table=11
                     /translation="MLGKIKNKLSNFFSPVKGGHQDGYTFKKFIMSLKRMFPLFAIIG
                     MLTAVLVSGKEGFAEIGWYYGAIGFFIAIIILFTFKTLQHWNDLKNHTSR*"
     gene            complement(105634..107625)
                     /locus_tag="Ig12092_scaffold_5_curated_closed_complete_pro
                     digal-single_202"
     CDS             complement(105634..107625)
                     /product="Marine sediment metagenome DNA, contig:
                     S01H1_L08827 {ECO:0000313|EMBL:GAF95910.1};  TaxID=412755
                     species="unclassified sequences; metagenomes; ecological
                     metagenomes.;" source="marine sediment metagenome.;""
                     /codon_start=1
                     /transl_table=11
                     /translation="MISKYNQFINEEVGLRNISKIAKLHKTAEIYFHKDLDGVTSALA
                     MKEFLKNYYQIETVDCHIIQYGGLEYAIKNHKPENLSVLVDFAHGKPMFHIQSDHHDK
                     QVGAEDTESTYFKSARSNVEIISGEVSYSDIFTAQDIKLIQTVDSADFLRNDIKPEDV
                     QNSIFNYKKGDTPQKNRYMMGFVVNRLLLAYKNKRITVTSLDSKRDHINRNILECLVL
                     DSTPSLYSMFNNIRNYINNAKTSDKLGRLATPEEIKVNLTNYIERMKDYGFVEGNDGD
                     VMEVGRTELAILKSINNMPASQDEELAKRLNITTEEYVKYIDRLFDKNYLEEKPKNVY
                     SVTWLGRKALTGKKSIKGIHIDEEYKILMQYGGGSMIKPGSYDRYTPFKNFPDAEFIC
                     IVWPMGLIQVSCNPFKEKKLKDVNLGEIAKEVLAKYEPMMSKYYISLESIKKEFETSQ
                     DWKQMLKAEGEGYEGVGFKYSDLEAFYKDCVYKKEGSIIVQVDISEEKMKNAMNTLYK
                     DLTDEQKKLLNENKIPVWELIIRNSGGHPSITNISGLNFLKYNSRMMKIAYDTEKYVD
                     VLKKIARDFVNVLKEKIDAVNSGSDVKYDTKGVELLGQDTNESFEYQLLNKDGDKKTV
                     TRDEFVEAGLSKAMKADSMIIDKTNKKIIAKFEKFKFKK*"
                     /db_xref="X0V5J1_9ZZZZ"
     gene            complement(107658..108086)
                     /locus_tag="Ig12092_scaffold_5_curated_closed_complete_pro
                     digal-single_203"
     CDS             complement(107658..108086)
                     /product="hypothetical protein"
                     /codon_start=1
                     /transl_table=11
                     /translation="MKYLKYFESDEIDHYNGLTTDFVNDMFVDISDMGFDVNTFKYER
                     SVVINPHSVERSGIKTEIGIIPYMEIRIKSTLYDGSRNQLIDNDHKLKNIKDSELFRE
                     LIDVANDRLDGYGWYISEELINGTFLKIFLHRKQDKKYVV*"
     gene            complement(108083..109477)
                     /locus_tag="Ig12092_scaffold_5_curated_closed_complete_pro
                     digal-single_204"
     CDS             complement(108083..109477)
                     /product="hypothetical protein"
                     /codon_start=1
                     /transl_table=11
                     /translation="MRKYSDKFLSQANKLKYAKVGFEFEFYLKDLSYYKTLEMLNQEL
                     DPVKVWGFRQYHSNFTPDESNFKIEPDLSGGSNMVELVTGPLSFYDAKYYLIKIIKFI
                     QNYGYTNEKSSIHFNLSFDADDMDLNDLNILKLLLSTDEDEIYRAYPSRKENVYAKSI
                     KKMIPYKEYDFFNIPIGVVKNNMRLPNDKYYGVNFTHMSEDKKSQRLEFRYIGGKDYE
                     KNLGQLIYFLERFIINVYDSVDADFTSEDINKLEEYLEENILNYKNLSNYDNFIIDFP
                     TIQIQIDQDHNYDVVSAYYDKIYNKLHNIVDSSSSLSECIINYVTTTQTMEVVDANIK
                     STSTIKGYDLVNCNVEGIFDDCLLIGCNIVKSQLTKSKLQHCDADDSKVLNCNVDGST
                     LNNCYFMEGYLNGDMFGGVYRSGKLGPYAAMDSEVKIVTDYDNFFDTKFDTEEKGDQK
                     GIMKGYGKQQFIKK*"
     gene            109554..109943
                     /locus_tag="Ig12092_scaffold_5_curated_closed_complete_pro
                     digal-single_205"
     CDS             109554..109943
                     /product="hypothetical protein"
                     /codon_start=1
                     /transl_table=11
                     /translation="MEFFCVYCRTRKKFDKFVKVNRIKNKYIIDIKRIVDEEEVDFTD
                     DKTYLKILIFNKIQQAIDKKKDIYYIPDFDSDFSIEKLLNLKKILGDNNFNVLIFYNE
                     FRRNPEIMDDVLSNLSKFSNSQIIRDY*"
     gene            109975..111792
                     /locus_tag="Ig12092_scaffold_5_curated_closed_complete_pro
                     digal-single_206"
     CDS             109975..111792
                     /product="Gp269 n=1 Tax=Sphingomonas phage PAU RepID
                     =H9NCE6_9CAUD"
                     /codon_start=1
                     /transl_table=11
                     /translation="MAILGGSPLGLIGVRSTPSRDGMSTFNGGKSRNVNINRYNSGKP
                     NEGDAKGGMVSLFTGGSRVKAWPNIGSIGTDKDSTGLKDDYKGTTRSTLHNNDIYDTS
                     VLNVIEKLAGTSAALRPSDFAYLKDLGVFPNNRLLIARRFSGPRPDNIFRKSTLPLAV
                     MMSWKPEGEDFFTISFGEHWEDSKADFTSILTSMGEDFMGKNVGGAVGGALGTIPLPG
                     FTEQLQRSVLTKLGVLKEGSDADILPAGNPNLIKIAKKRKTIPYGEAGSGLKCDFSVS
                     MICVYEQKFISGIDPTIVWQDLLSTILKFGTSVSSDYGLSDSFGAKINSWARNPRQMV
                     KDFAVALKEGLSSAKKALLDLLDADYQKKIDEAASDSGEEDERTQSQKLEDERNVERG
                     NLESLIDGIVGASIETISATVRKYEQEIRGVVGALTGAPTTPWHITIGNPLRPIFCAG
                     DMLVEDVKLTTGPDLAFNDLPMRVTVEFTMKNARPWGLQEIASKFNTGNIRVVNTIRD
                     FASLTPEQTLFGDPLEYVGETPTEIQSNGNSGVSNNVAGNNNFNSGVTSENAQTEVIN
                     PDAGSGSTPDPTIKEGTNTITPAQQQAINQNNALNNNTP*"
                     /db_xref="UniRef100_H9NCE6"
                     /db_xref="H9NCE6_9CAUD"
     gene            111792..112298
                     /locus_tag="Ig12092_scaffold_5_curated_closed_complete_pro
                     digal-single_207"
     CDS             111792..112298
                     /product="hypothetical protein"
                     /codon_start=1
                     /transl_table=11
                     /translation="MDIKSLNEYLKFDNNNGLFDLFTSTFVYKRNIQLSEYIVERDNE
                     MRLDLIFQRIYNLESNEVGLYLGELDVLLFINGISNPLNIREGMVIKYPTEMGDIQEF
                     RVVNTDDDINNKGKIKERLSFPNKSTRKDKSRETFVKDGFSLPPVVLETPRSPVSIKN
                     GKFSIGGL*"
     gene            112318..113931
                     /locus_tag="Ig12092_scaffold_5_curated_closed_complete_pro
                     digal-single_208"
     CDS             112318..113931
                     /product="hypothetical protein"
                     /codon_start=1
                     /transl_table=11
                     /translation="MEEIKSVRVRTSESNDIKVTIYKSGNKRKVSGYSSVNTLGDSEY
                     GGSRYRDLSDDEIIQDFLSVVSKRENKSLDFYKIVQNPWMENPPMWRSYGTDPYYLNN
                     GTKVFINWLNDDDINAGGKEWSDESGNELDIKRGLTSSTKGLITKTVTIRPPSGSGDN
                     ALIVKDSNISDLFETGQKFIGNTVDLSIITQVISYWKNKVPNYELSLCSPNNEFCNTI
                     PYKSPVKENSPDDPEPIPTEESTQNEKKIKLNVVLPTELSLRVKDDLNGLKVYVGDIP
                     PLVVDGFVFQDDFKNLDELDPEFTESGFVGEEETNAVADEPDPQQLEEEQEVGTPTSP
                     VSGAPLSNSKLLISSKSGRYYVLSTNNGVAGHRLKNVITDLENYLNSNGFSGTKLASN
                     GIMRDLESSAVPSNPARAKGSLHGAGLAIDLKFTIPGKSWSGIGDNGNLSKDSKLNKA
                     IYNWVKSQGDITWGGQWGKSKPESGMVQGWGITEYHHFEIKSSKIVEYWKPFSDELSS
                     IGFDYKKLNTTTNLQSLYLKLLGKGGGLA*"
     gene            complement(113936..114193)
                     /locus_tag="Ig12092_scaffold_5_curated_closed_complete_pro
                     digal-single_209"
     CDS             complement(113936..114193)
                     /product="hypothetical protein"
                     /codon_start=1
                     /transl_table=11
                     /translation="MTDPKYLINISYNPAHVNGQQEVSIGPGITASMPTYATASFVAT
                     MPEVKISATGSTYEEALDNLLIVAATVPQPVNPPLNNTRTW*"
     gene            complement(114231..115757)
                     /locus_tag="Ig12092_scaffold_5_curated_closed_complete_pro
                     digal-single_210"
     CDS             complement(114231..115757)
                     /product="hypothetical protein"
                     /codon_start=1
                     /transl_table=11
                     /translation="MNKVEPNKTYIGVVEDNTDPKKLGRVKVRVLDIFDEIPVEDLPW
                     ATPWKDLNGNTFNVPEKGKVLIVVFDQGDTYKPEFIFSDHYNINLEKKLETLDGDNYK
                     SMKSLIFDHKTQIYVNEEEGLKIDHKYNNINITENTIDLNLKDNNRNVNIGDATAAQQ
                     AILGNHWMDWFDEFVDNLLGNQAGPFLGNLSAPVVPNPAFISVLLKYKALRDPVFLSH
                     HVNIVDNNQVTTVKMTDREDDPQVGDAWNSTKGDNDMTTKTDEDFKPQDGPKSDYDDT
                     YVAPATNGEPDNVPNPEKENNIPVKEDLKTVESNPTIEKLVRFMESKGYKIYNDIYTL
                     NIVSLRTKDNGVVTNKFDDVLYVFFRNKNGNWDLTEYSITTTPGFIPKTELLPENVAI
                     LSLGQYVDQCKIGYHKDDKNYKCLKFNNSSVHRNQGVERYNYKSPIETGNFAISIIRS
                     SEIGTSENVYNYSEGSQVFKSVTQYKQFIMLCDSQINNTEKDTFTYTLARKSDFDNFI
                     *"
     gene            complement(115764..117680)
                     /locus_tag="Ig12092_scaffold_5_curated_closed_complete_pro
                     digal-single_211"
     CDS             complement(115764..117680)
                     /product="hypothetical protein"
                     /codon_start=1
                     /transl_table=11
                     /translation="MAFKSLKDKFGGQAGGSSIKEKFGNIKDKLFGVRDDALKIANNP
                     WPQTQINPDFSKTTGFLPPVLIQPSLGIIDDGSTAISSKIKVGNYEYEDWMGQKITPN
                     GLIEIDTKDRFNESINLPKSSTELKDSPYSMRDHYMIFGDTSTDYFKHGLQAIDGLNP
                     IENPLNGESDLRLSQFTSTPFEQNDPVIFGFEVVIDGISSPLLNGSVIDFLNQYTSVN
                     ELAARIPVYEDFKQQFTKFFKTKGTIGIDTEQTTMSRTNTNSASVENQKSIYQLGKKA
                     YMSYYIQKITGLQNLIETNKPGTFKYLADYRKDVITLDFLEDVSLSVGTLSHLYKLLY
                     WSKPNGKGMVPENLLRFNCDIIVSECRNFNRVRKAVSNGNLEIIKDNVSRHVYSLREC
                     QFFFDQTSHPGDIDMGNISVHDKTTITFDYKYSSVKFERFIPTGDGFGKYVGYDSGSI
                     WKIGNPGARGTQSVSDTSVPSFFTVGDNKLRENGVTKPFIFNSINNLGTNEIIEPIDG
                     ESDNLESSYVTGLDSGNLQDEKKSSKSKAKIFAKTLLNRTVASAKKELQTAINTRTQL
                     LARTLNKTFIAIQGGTISPPKNIYTDAQPGTVGNFANRFFYDLRGDLVGFLGGALGGA
                     LGRGSGGFSGGQRR*"
     gene            complement(117706..119001)
                     /locus_tag="Ig12092_scaffold_5_curated_closed_complete_pro
                     digal-single_212"
     CDS             complement(117706..119001)
                     /product="hypothetical protein"
                     /codon_start=1
                     /transl_table=11
                     /translation="MSVYKISVKDPNSDNERNITGEIIFKTLGPKYTAVATVKGLPKP
                     FTTTSTYVVNGKTALEIASLGEFTVEGDEGFAEHISDLVDEIVEDIVDVIGNIYNVDL
                     GTRVVTENITQEPITQTSNPTASTPNNGSGTSSTPINTATASTPKDSIFTFNVERDGI
                     FIPISSNTNDIPSNIGELVLVDESNSFIFQDDFESLDELDPEFLETDFDGLDEQEFVL
                     QDEISNNINDQEQSENLQDTDTGEVVDIKPVSSFDELLRLAGKLARTLGKNARVKYEN
                     LNKGYTKGIHGLCPQGTQAVLYALTGIKDLGKISGNADWFSFKSPGTGGGNASFSKTG
                     HYKDKVRITQKNGSWKGTYIQDPNQWQIGDIIVMGYTGGKKYGHIQIWTGVKWMSDFK
                     QNAIQQNHVDPNTVALWRLSEKGIAAVKAQSGNIGGTLS*"
     gene            complement(119003..120796)
                     /locus_tag="Ig12092_scaffold_5_curated_closed_complete_pro
                     digal-single_213"
     CDS             complement(119003..120796)
                     /product="hypothetical protein"
                     /codon_start=1
                     /transl_table=11
                     /translation="MATEPKSINTKVTLTVKSGPGVIIGITEKDIVNGEIDFSGLQFD
                     TPGDYVISVTPSSDELQGTEFSIKVAPQEDIIPQEDSRGQEQKPVEGDRPIIAQIDKP
                     SITLPPIEFDITTSKQDNKEIGFGLGFTPFFWYNTVQIPERDIRSLELFHEGIVPMVS
                     ITFVDTLDVMRKEGAPLDDTRFEIFLSSGSENLKSIHLRFKLKNFQENKNKTYTIIGT
                     IDLSDFYNIVYKSYTGTSFEVLKTISKELKIGFNSNITNTTDSMKWTNTGMEFKDFVS
                     SIIGHSYISDSSFMLGYIDHYWCFNYVDIEKEWNRDISGDVGINSQGMSQISDAKSES
                     EKILPLVLTNDPAENNTSFYFSSHVVNNNSTHQSLDKGHYTTTKYYDSNTKSFLIFKV
                     DSLTTNKDEVISLKGAPGDEKSFENNYSTNYLGRADMENIHKNYHYSETQNRVNLDNL
                     VRITVDLELPQANYNLYKYQKVKINFQNLKRTPGSPSILNERISGEWIIIDIRYVWKR
                     GSLSQKVKAARKELNKLSEELDIPTKSKENNVNNSEINENPITNDTPPNSVYNVGESY
                     TVSDKNGKLYSIIISKLSENGKEVVAQLKEI*"
     gene            complement(120830..122440)
                     /locus_tag="Ig12092_scaffold_5_curated_closed_complete_pro
                     digal-single_214"
     CDS             complement(120830..122440)
                     /product="RNA-DNA and DNA-DNA helicase n=1 Tax=Serratia
                     phage phiMAM1 RepID=K7YGU5_9CAUD"
                     /codon_start=1
                     /transl_table=11
                     /translation="MKFRYEKETEEIVVTEATRIEYHQLSLWLTRHVKGYRYMPAFKL
                     GVWNGQQTYFRNGRINIGLWKEAMRGCQEIEAPFILENKEDFPLNRDVTLEKVKSFCD
                     EFFKEHKVKTKEGKWIPFKPYDHQVESAFKILKNRYCMAEVATSGGKSLIISIVMFYT
                     LKNMDPKAKFLIIVPSITLVTQFYDNIIEYNNGANNLDEMRDKKIDHILNGTHVPCDV
                     RVEEVMSERPRKYSGQQDANIYIGTYQSLEKWPKEFFQQFHTVVTDEAHGAKAKTITT
                     ILQKTFGKAYSRFGVSGTFPDDEGCEILTIQAVLGPKITEVSADELKKKGIISPMEIK
                     AVIMNHNDLEFADRMEQIRKGGYGKEAFEIEKDYIHISDKRLDFIKKIVEKCDTNTLL
                     LFHTIEYGQKIFNKLQKELTNKDFYYIDGGVSGKKREIIKKEMENTGDNVKVLIASYG
                     TLSTGVSINAIFNVIFTDSFKSEQIIIQSIGRALRLHSDKEKAMIFDLVDIYDPNNMN
                     NILYRHFKEREKFYNKRKYPYKVIKINL*"
                     /db_xref="UniRef100_K7YGU5"
                     /db_xref="A0A0F6R5T7_9VIRU"
                     /db_xref="K7YGU5_9CAUD"
     gene            122553..122888
                     /locus_tag="Ig12092_scaffold_5_curated_closed_complete_pro
                     digal-single_215"
     CDS             122553..122888
                     /product="hypothetical protein"
                     /codon_start=1
                     /transl_table=11
                     /translation="MGIISFFRRIFGKKKAPIALKAEVKIETVKPVEKPIVKEQPIVK
                     QVEKPVEVKTETKKVTAKEIKAKVTKVNTDKPATPKKPKNKPKVNNGENKSAPKKKRA
                     PRKQSPKKD*"
     gene            complement(122918..123550)
                     /locus_tag="Ig12092_scaffold_5_curated_closed_complete_pro
                     digal-single_216"
     CDS             complement(122918..123550)
                     /product="hypothetical protein"
                     /codon_start=1
                     /transl_table=11
                     /translation="MKLFIPDIGTLIRLEENWTITLYGEYRNREMFNKMNIPFNNATV
                     IELPKGLVIKIDRVYIRKGLSQFSSITFSVPKAKTKAEKVEREHNIELGGAKFWVKLH
                     ECNEMDMELVTSNEDTVNAIKHLYCEIERELYNSEKSNTQNSTKLLKIFNRYLGPGLN
                     INNLHTNQPLDRFLNKMIERMGKDNEKGKEYFEGKFRSYLRDYKIQKIME*"
     gene            complement(123556..124221)
                     /locus_tag="Ig12092_scaffold_5_curated_closed_complete_pro
                     digal-single_217"
     CDS             complement(123556..124221)
                     /product="Clp protease (EC:3.4.21.92)"
                     /codon_start=1
                     /transl_table=11
                     /translation="MNQSKDFQNYLLSKSIGSLYTNDYFKHIQKKNNTPNVLSDNDMP
                     IDVFSKLLDERIIFLSTEIDDYICNIIKAQLLYLESESDDDISIYIDSPGGSVYSGLG
                     LLDVMDFIKPDIATVNTGLAASMGAIILCSGEKGKRKALKRSRTMIHQPIGGGWMQQA
                     SDIEIEAKEINSLKKELYDIISDRTGQTYNKVQKDGDRDYWMNAQDAKRYGMIDEILI
                     KRK*"
                     /db_xref="clh:IX49_09595"
                     /db_xref="F0RD59_CELLC"
                     /db_xref="UniRef100_F0RD59"
                     /db_xref="3.4.21.92"
     gene            124319..124606
                     /locus_tag="Ig12092_scaffold_5_curated_closed_complete_pro
                     digal-single_218"
     CDS             124319..124606
                     /product="hypothetical protein"
                     /codon_start=1
                     /transl_table=11
                     /translation="MKTKVEINGYEIEIEEKDGLIIVKAEKDEEIVEEFTIEMEEGEE
                     GQDEVQGFEDFEGGEEEGDFDGDDSEGEEFGDEDESKLESFQSFVNKNIKK*"
     gene            124617..125672
                     /locus_tag="Ig12092_scaffold_5_curated_closed_complete_pro
                     digal-single_219"
     CDS             124617..125672
                     /product="Putative uncharacterized protein n=1 Tax
                     =Perkinsus marinus (strain ATCC 50983 / TXsc)
                     RepID=C5KVD0_PERM5"
                     /codon_start=1
                     /transl_table=11
                     /translation="MIKKFNQFLENNNSRYLLYYAFDWDDNILNMPTVIHMDKRVGES
                     WVPTDVSTAEFAEVRGSDDYRILNNNPDEAFSEFRDFGPRGMEAFLIDVKSAIKQKRF
                     GPAWDDFIECLSNGCVFAIITARGHEPEAIRLGIEWIIDNVMTEEEVYEMYNNLLKFE
                     YVFDREEGDKILRGKPSENVSFRKYLDQCDLVGVSSPSRGGAPDNPEKSKEEALLEFK
                     EKVNNYASRIGVKAKVGFSDDDLKNVKHIEDLIDNLNHEQFPNIIEYVVKGTKDPSSI
                     TKKVRTMSEGSQTTGLESSVLPFTQFNNMTNKLYPKGPDNRQDDFANEFRRQSEYLAK
                     TSKETLDKKNIKNKKSS*"
                     /db_xref="UniRef100_C5KVD0"
                     /db_xref="C5KVD0_PERM5"
     gene            complement(125669..125917)
                     /locus_tag="Ig12092_scaffold_5_curated_closed_complete_pro
                     digal-single_220"
     CDS             complement(125669..125917)
                     /product="hypothetical protein"
                     /codon_start=1
                     /transl_table=11
                     /translation="MTAKELYDRGTDVRDYEIPTEWFESFKKFMFGSTCTADVDENGK
                     VINYVYYIHDFRGWYHLNEKQIVRDEKLNKIIDKKNPL*"
     gene            125966..127156
                     /locus_tag="Ig12092_scaffold_5_curated_closed_complete_pro
                     digal-single_221"
     CDS             125966..127156
                     /product="hypothetical protein"
                     /codon_start=1
                     /transl_table=11
                     /translation="MDKSYIKNMMQKVLDKEFSNAQKRRINDYTDRLNVACPYCGDSH
                     RNNHSKRGNLYFNRLFYVCFNCDKKTTFDRMCKDFNEQIDPDKKLEMIEHLDSVMTYN
                     DYENDFVDAQFDSLIDMSELERVFSSDITPISDFQPIKVNGGIYKYLIGRGISPEMHK
                     NIYQAKYWKNEDESEWIIVMLNRRGDKVLGMQIRNLKGGKRRMFKIYNYENLLEWVNI
                     GKEEIDLDISQFVIYNKLSYYFNILNVDFTKTITVFEGYLDSLFYPNSIGLVGVNTDY
                     RFLENNGFDIQYFFDNDEAGFKKSEEKINEGFPVFLWRKIFDDIIDKKKSPDPYKLFH
                     RIVKVKDINKLAELVPDPYRKLKLHEFFSKDVLDMKWIPKFKKGKWVDDVDYNKKFDS
                     FKYL*"
     gene            complement(127153..127626)
                     /locus_tag="Ig12092_scaffold_5_curated_closed_complete_pro
                     digal-single_222"
     CDS             complement(127153..127626)
                     /product="HNH endonuclease domain protein n=1 Tax
                     =Clostridium perfringens E str. JGS1987 RepID=B1BUD7_CLOPF"
                     /codon_start=1
                     /transl_table=11
                     /translation="MRVVQIIKSLIKSEHPHFLSVDKKTYNRWKFLIKLTVNLNKNYK
                     SCEIYRKKFKIMKDFVVVGLKYSGKNVKRRTSGFAKEFVDKNEGAICLYCENELSHEN
                     ATADHIVPISEGGNNCQVNLIVCCKDCNAERGNLEFRSYLFKKNKKYIKKKDIII*"
                     /db_xref="UniRef100_B1BUD7"
                     /db_xref="B1BUD7_CLOPF"
                     /db_xref="dps:DP2877"
     gene            127702..128025
                     /locus_tag="Ig12092_scaffold_5_curated_closed_complete_pro
                     digal-single_223"
     CDS             127702..128025
                     /product="hypothetical protein"
                     /codon_start=1
                     /transl_table=11
                     /translation="MNKFKLPKTFFGWTNVKWLFKEIMNIYSTKKSFFSKKRLESGMA
                     FLIGQFGMIYFLIQNHATMTTSDLAIWAGIEFAVSGYMLNQIQKEKKKDNPDESFEGE
                     SSEEA*"
     gene            complement(128069..128608)
                     /locus_tag="Ig12092_scaffold_5_curated_closed_complete_pro
                     digal-single_224"
     CDS             complement(128069..128608)
                     /product="Nuclear pore complex, Nup214/CAN component n=1
                     Tax=Pseudozyma antarctica (strain T-34)
                     RepID=M9MDL0_PSEA3"
                     /codon_start=1
                     /transl_table=11
                     /translation="MIKKYNQFVNDRINEDVDDFEDDFDTNQQESELANRDLEDELDE
                     FESEEDFEDEEEEMEEEEGGDIYGLKLKEVADKLGVDVVNGRVEYNGKKIIFPSETEM
                     YHVGNKKFKTSDEVVSYLENESGRLADEEADNMKLDDSPKDITEAEADREADEMDEDE
                     RYAVMEESKSYKNTRKFKK*"
                     /db_xref="UniRef100_M9MDL0"
                     /db_xref="M9MDL0_PSEA3"
     gene            complement(128646..129155)
                     /locus_tag="Ig12092_scaffold_5_curated_closed_complete_pro
                     digal-single_225"
     CDS             complement(128646..129155)
                     /product="hypothetical protein"
                     /codon_start=1
                     /transl_table=11
                     /translation="MYNDMKHLMRYEGYTTKERVDDILDKISKYGMPSITKLEKDFLD
                     AHASGEEEKVHKEITKEESERVFEDDYGYFKFELEEIEDYGDERHYIGTLYVPDMEFP
                     NGKKIEGRLEGRLVVYDNGSTSPDFFRIIKSKGDDITYDVFEFCNGLEYELDSFMDYV
                     VGELENSDN*"
     gene            complement(129206..129568)
                     /locus_tag="Ig12092_scaffold_5_curated_closed_complete_pro
                     digal-single_226"
     CDS             complement(129206..129568)
                     /product="hypothetical protein"
                     /codon_start=1
                     /transl_table=11
                     /translation="MNLISKIEIDNTIVKFYDGIDLEILTKHPKDGSGGFIFCFIDKW
                     LDEVKKHHRESKIDSILTNSEYKEFNSLEIDNNYVCIYQTDGYLEAIYESIKKNIHKK
                     IGKPWLTLSGSTRGNIIP*"
     gene            complement(129552..129785)
                     /locus_tag="Ig12092_scaffold_5_curated_closed_complete_pro
                     digal-single_227"
     CDS             complement(129552..129785)
                     /product="hypothetical protein"
                     /codon_start=1
                     /transl_table=11
                     /translation="MRNDELYPEYLTYLNWRLSESKISNGKYSLLKISRSSLEDFKTK
                     LENDELFNKRIVELHKSEIRDQKIDDIFDELDF*"
     gene            129820..130575
                     /locus_tag="Ig12092_scaffold_5_curated_closed_complete_pro
                     digal-single_228"
     CDS             129820..130575
                     /product="hypothetical protein"
                     /codon_start=1
                     /transl_table=11
                     /translation="MKKFTEYIKESSQFVLLDNGRGGNLIKTSKYGSRNSISYINNII
                     KNYIDRVYGPFGFVYGKNDIDLNVNGQIINTEYISKMVNNYTVFKSIIRNFNIKDEDS
                     LYNVIENNIDDIYGYKGNFFRKETLPILINTTRKGNVLEKLAKESFLSYANSKNIDIT
                     IQNPTIDEDVNGIDFKFTHNGNTYTVQVKPYTEYKYVEDNIQIKSNGSLSIDTNYLIL
                     CDGTNCIKLKNTKKNPILISGDIFISKRSNILI*"
     gene            complement(130568..131992)
                     /locus_tag="Ig12092_scaffold_5_curated_closed_complete_pro
                     digal-single_229"
     CDS             complement(130568..131992)
                     /product="hypothetical protein"
                     /codon_start=1
                     /transl_table=11
                     /translation="MNKQEKLERIEELKIKAVSLKKEVDYYNALQLALKLVLNGSYGA
                     FATPYFILYNNHVAGTITAEGRELTKTMDKVNQDYWYDQWHLDSELHKLLGIKNPTQI
                     DKKENVSIYGDTDSIFVSFKPCMDHCDWRDLVFNDEYLSSIDKKFIILTYKDEVTTDN
                     KNCLGIAKDLPDLVELLKTDYELVLMDGHFVKDRKLNKMIKDGLLTSDIVWNWSTEVD
                     FIQGVDHIRYAGYFKDCLDSHAKSYGVENKEDFELERISESIISIAKKKYIQHILFED
                     GIPYDRLSYIYPKGVELVRSSTPAFARDKIVGIVKYLFSHPDTFNIKDLLKLVKGLRK
                     EFELADIDDIAMQSSCSNYDTKVLSDKTLPLQFVSGSHFAVKAAAYHNYLLNTNKDLQ
                     SKYEFVKSGTKIKYYICKDKAVNDSFAYIRGSYPIEFAPEIDYDIQFEKSILSPVNSI
                     IEPLGMPEITRRLSVVMDIFGGFK*"
     gene            132067..132603
                     /locus_tag="Ig12092_scaffold_5_curated_closed_complete_pro
                     digal-single_230"
     CDS             132067..132603
                     /product="hypothetical protein"
                     /codon_start=1
                     /transl_table=11
                     /translation="MKHIKSFRLYENNSDELPDLLNMVVSDAKIYELPYAYYGDPSKN
                     PDFNIYVIIGNRSESDDHKLLQEIYHNHKILNEVYNLELFHIGLTKNEVIITLKDYKN
                     DFYGDNKRSYTYKEENYLSKIKESFLRSNLPLDVFMKIKPYLGSFSSSDSKFLSKGID
                     YSNGNSGNLSLFDWVYKV*"
     gene            132645..133007
                     /locus_tag="Ig12092_scaffold_5_curated_closed_complete_pro
                     digal-single_231"
     CDS             132645..133007
                     /product="hypothetical protein"
                     /codon_start=1
                     /transl_table=11
                     /translation="MRLKRFNKFKINESVATESKASTLTGEVTLYRLTSHPVVDLSQP
                     GEYYVCDKGDIDPNILDKKEGSELYLITVTCDSSNIDLDKSEIEVANLRNDSIVAVKD
                     DNKCKVISVTPYGNNPID*"
     gene            133010..133381
                     /locus_tag="Ig12092_scaffold_5_curated_closed_complete_pro
                     digal-single_232"
     CDS             133010..133381
                     /product="hypothetical protein"
                     /codon_start=1
                     /transl_table=11
                     /translation="MFYLRKFNENSNNVFDKDFNETLLKDIIVTIKDDYPKIDGNIKY
                     TNDNNIILSLNCKPYYDESILGKIEYTTSYIESKNDFILKLTEILLRIEEAMCCKVGV
                     FDLYRFDEPSSDGLINIYLIK*"
     gene            133378..134001
                     /locus_tag="Ig12092_scaffold_5_curated_closed_complete_pro
                     digal-single_233"
     CDS             133378..134001
                     /product="hypothetical protein"
                     /codon_start=1
                     /transl_table=11
                     /translation="MRHLKRFNESTEDEINRILDKISNNGIESLTREEKSKLDKFNGK
                     YDDPKSSEEMTFDKDGNILVNGVPYSQWNLDQKRGKTDEPKEVKKTPDKPINSNYKKL
                     KSNYENYDILHDDKKIVVAVVVRGSKRYYYIYFRDVNVEERYAVIKMIYNTNSRSNYP
                     FDIYDNYDNKLEFNKIESYLSSVGLSFGDFNNAWHYVEDNYINQGYT*"
     gene            complement(133998..134897)
                     /locus_tag="Ig12092_scaffold_5_curated_closed_complete_pro
                     digal-single_234"
     CDS             complement(133998..134897)
                     /product="Protein containing Radical SAM domain protein n
                     =1 Tax=human gut metagenome RepID=K1SHP4_9ZZZZ"
                     /codon_start=1
                     /transl_table=11
                     /translation="MLESIELFGKEIKLRTHNCALFGEEEGSPIEEPYINFYVRTKFC
                     NAKCPFCTYHSDASKWNSKKYREVLEHISSKIKIRKIAVSGGEPTLYWDNFIEIATIG
                     REFAPDCELSLNTDGFRWEKLFNDPIYKEFDYIQLSRHHYDDKINDEIFKCKTPTSEE
                     IKAVAHLQTHPHQIQFRCNLIKNYIDSKEEIFKFLDWSNKVEINDVGLVSLMPINDFS
                     VENYIYFHIKELIGDNFFLTKSWKRTGGGCECFNYIYTPEEDFRRPMKVYHKNTFKPS
                     EIQETIVFDGQNVRLGFDGEIIY*"
                     /db_xref="UniRef100_K1SHP4"
                     /db_xref="K1SHP4_9ZZZZ"
     gene            complement(134908..135168)
                     /locus_tag="Ig12092_scaffold_5_curated_closed_complete_pro
                     digal-single_235"
     CDS             complement(134908..135168)
                     /product="hypothetical protein"
                     /codon_start=1
                     /transl_table=11
                     /translation="MDQQLQLLTKLLEFYKSRYTGNELETKFNDACEDLISTGDIKRG
                     LYVKFCVDNNVEPKIKKPVPPSSSSGYSSDGCGGGSYRRSSC*"
     gene            complement(135188..136201)
                     /locus_tag="Ig12092_scaffold_5_curated_closed_complete_pro
                     digal-single_236"
     CDS             complement(135188..136201)
                     /product="Cytidyltransferase-related domain protein {ECO
                     :0000313|EMBL:KKT76996.1};  TaxID=1619057
                     species="Bacteria; Peregrinibacteria.;"
                     source="Peregrinibacteria bacterium GW2011_GWA2_44_7.;""
                     /codon_start=1
                     /transl_table=11
                     /translation="MDKIYKNSLVLGKFYPPHNGHLYLIDTALENSEVVNVLVCHNLK
                     QTIPGKLRVKALRKIYENNTNVIIHSVDDGEMPQYENECKSLDEFYGYWVPFVYNVVS
                     KLDCVFTSENYGDDFSKYLGIDHFLVDRERTKHPVSGTKIRTNPFDNWEFIPEEVRPF
                     FVKRIVIMGPESVGKSTLTKNLANYYNTNFVEEYGRTVFEKNGNRVGIEDFIPISVGR
                     QEIENHSIKSSNKLLFCDTEDITTYIFSKMFFPNDYKGIEDILLDKISKNNNYDLYLL
                     LKTDCDGIQDGTRQFLEERIEHYDVIKSELSKNNCNYIEIGGDWEDRFNKSIEIINSQ
                     FNI*"
                     /db_xref="A0A0G1JZB8_9BACT"
                     /db_xref="gwd2_scaffold_136_17"
                     /db_xref="str:Sterm_3133"
     gene            complement(136174..136722)
                     /locus_tag="Ig12092_scaffold_5_curated_closed_complete_pro
                     digal-single_237"
     CDS             complement(136174..136722)
                     /product="Nicotinamide mononucleotide transporter n=1 Tax
                     =Zobellia galactanivorans (strain DSM 12802 / CIP 106680 /
                     NCIMB 13871 / Dsij) RepID=G0L0G5_ZOBGA"
                     /codon_start=1
                     /transl_table=11
                     /translation="MNIIEIIAVLFTLLSVILTVKGNILCWPAGLIGVTFYSIIFYQH
                     HLLGDLFLQGVFVIQSILGWINWRKPKEELPISFLNKKQLAYLISGIVVLYTITLYLT
                     SRYGGNMPILDSSAMTLSIMATFLLVKKKVEAWVLWIINDIILITLFSLNGLNISSYV
                     YFLFLILAVIGLRKWIKYTKIA*"
                     /db_xref="UniRef100_G0L0G5"
                     /db_xref="zga:zobellia_3251"
                     /db_xref="G0L0G5_ZOBGA"
     gene            complement(136722..138704)
                     /locus_tag="Ig12092_scaffold_5_curated_closed_complete_pro
                     digal-single_238"
     CDS             complement(136722..138704)
                     /product="TonB-dependent Receptor n=1 Tax=Zobellia
                     galactanivorans (strain DSM 12802 / CIP 106680 / NCIMB
                     13871 / Dsij) RepID=G0L7F8_ZOBGA"
                     /codon_start=1
                     /transl_table=11
                     /translation="MRKLLFLLLLVTSTVYSQDTLRIDTNTVQLNEVTIQGIRAESKT
                     PVTQKTIDKSDIDQIYHTQELPMLLNTTPSVISSTDGGHNMGYTSFRLRGIDQTRINM
                     TLDGVPLNEPEDQGVYFSNYPDFTNSIKSMQIQRGVGTSTNGVSSYGGSISFESPSGL
                     TKSTEGQIGYGTFNTKRISIENSTGLLDNKMAFYTRYSTYSSDGYKYNSGGKGQSFFL
                     SGGYYGKKDFVKITAFTGHSVNQMAWFAVSEDDINNDPRTNYNTEREKDDFTQSMVLL
                     KYKHFFNSSNITTTAFYNRLDGDWGLDLLPLGGGNDVLNFKLGSNFYGLTSNYNLTKD
                     KFRLNIGISGNMYDRRHSMTILPNADEIYVNKGLKNEASSFIKLGYDVKKFTFFGDAQ
                     IRYVDFKYQGDMNMSPINWTFFNPKGGIMFTECKHINLYASVGQTHREPTRNDIFMGE
                     DDPITYTNVIPESVTDYELGTNISLNNFKLQGNLYYMNFKNEITLLGALGSNGLPLMT
                     NVENSFRSGVELDMTLSLFSKRKINILLINTSSYSYNRIKDGGEEFNPLYTPNLIINQ
                     GIVVKNSKDVIRVGFDVKYHSESYIDMENTLTTPQFAVLNAQVDYRFYKQHSLSIRLN
                     NLTNESYYTNGYAVGSDRHFFVNPPFNFFATLKLKI*"
                     /db_xref="UniRef100_G0L7F8"
                     /db_xref="zga:zobellia_3252"
                     /db_xref="G0L7F8_ZOBGA"
     gene            complement(138707..139060)
                     /locus_tag="Ig12092_scaffold_5_curated_closed_complete_pro
                     digal-single_239"
     CDS             complement(138707..139060)
                     /product="hypothetical protein"
                     /codon_start=1
                     /transl_table=11
                     /translation="MNLELYLPFYNISLLSNKTDLPSRKSIKIYEDKVHIIGHLDIDE
                     RSNTIKNVGFEHPIVSEIINKFIELKKSDVGYGNIGDGGEYEYDGVKYLRIEDFFDYL
                     KIKNREQIINNLKTK*"
     gene            complement(139078..139866)
                     /locus_tag="Ig12092_scaffold_5_curated_closed_complete_pro
                     digal-single_240"
     CDS             complement(139078..139866)
                     /product="hypothetical protein"
                     /codon_start=1
                     /transl_table=11
                     /translation="MASKLKFKINGSTFDSFVSKLSDLSTIDDSVRLKIDNDNILMYS
                     ILGKNILLAFKSYLIPTSDVLEMKDGIDYQLDMIIPNIKKFVKNLSLIKDIDKTNIEF
                     NYKESSDDDSLYLVRYFQISSGRFKINWVGGDHNNETRDINKDMLKKNLDLKNSKWSF
                     SLTKDDFSDIKKLSSINSERIINIAVKDGVVNFSEKSAWDLEVDKIEDDRNTNLILNK
                     RFLTCINADMEKISFSIFETFMLVKDENSDLMLSFEQDFEDDDI*"
     gene            139937..140266
                     /locus_tag="Ig12092_scaffold_5_curated_closed_complete_pro
                     digal-single_241"
     CDS             139937..140266
                     /product="hypothetical protein"
                     /codon_start=1
                     /transl_table=11
                     /translation="MIKKWNQFIREFIENSENIIDLKMQSIKEIIDGVSDGQNIIYEW
                     ENKNDHQLLINFTTGELSIRYEFDIDDLIVSKIVGETIDFKENVESISEGLDIIEKDI
                     HMVMNIS*"
     gene            complement(140261..140647)
                     /locus_tag="Ig12092_scaffold_5_curated_closed_complete_pro
                     digal-single_242"
     CDS             complement(140261..140647)
                     /product="hypothetical protein"
                     /codon_start=1
                     /transl_table=11
                     /translation="MKYPKFISKEDWFIETEFLGLRKKKTIYKKGHVFEPTNDGNYIV
                     VDPYGTEVVVDEKTMREYTLSFNDDTPFFEAVIEDNNLELIIEEIPDNDDILVRNWRI
                     QLDVKTTRKKLKEIEKVINDKVKPLL*"
     gene            140677..141789
                     /locus_tag="Ig12092_scaffold_5_curated_closed_complete_pro
                     digal-single_243"
     CDS             140677..141789
                     /product="hypothetical protein"
                     /codon_start=1
                     /transl_table=11
                     /translation="MLTKYESFLLERVKNELYLLLEGYIHGSTDFIFKIKELMKDTTS
                     VGQIATCIYNTIHDKRWFSDRDIKQNYFDLTTSDDKVSFIQNDKLPDDFDSDETPSLP
                     YEMSRNEIKIGRITNYILKLNANNLGSTKFLDSDVEKFVNAFKASKVDNTMEFKLVSG
                     DDISKYYNEKRYYNMSGSLGGSCMSDESKKIFKIYTKNPDKVKLLIYVDKDDKVHGRA
                     LVWKLDKSPVDCKYFMDRIYTSRDSDEIKFKKFAKDKEWMYKKLMNGHTDSAVKFVYK
                     DQLVYGEISVDLDGDFSNYPFLDTLCFLSRRKNSLSNTSKKKCYFLHSVDGDRDRCDG
                     CDGDILDDDELCDECSDGHMVLKRQGIETKWNKKVK*"
     gene            complement(141794..142288)
                     /locus_tag="Ig12092_scaffold_5_curated_closed_complete_pro
                     digal-single_244"
     CDS             complement(141794..142288)
                     /product="hypothetical protein"
                     /codon_start=1
                     /transl_table=11
                     /translation="MNAYNQEELDRINKMKETNDKLEDFFNDKRTDWNKMVEPLFKAL
                     SLDLSNPSNAKSLLDTQANALTHRQQINEQINFFLNKRSRETTKIKKLRQDKFVFYAT
                     GFGIKTNLGEKGILIDGHLAENDRCMELIESYIEFLRDTVRNLESFSYSIKNMIELMN
                     YLGR*"
     gene            complement(142275..142691)
                     /locus_tag="Ig12092_scaffold_5_curated_closed_complete_pro
                     digal-single_245"
     CDS             complement(142275..142691)
                     /product="hypothetical protein"
                     /codon_start=1
                     /transl_table=11
                     /translation="MSEINKFLNFIKDHLDDERISISKELKFGFRYYNISMVLEQEPR
                     NKTSNSPFNNSFSELNIQVDNRNKCIVINNYDNSVTIENEELVKEWSDIFEEYLNQNL
                     EKDIKDIIHSTMSDTKDKDLYRDYQMEKIFKKDERI*"
     gene            complement(142684..143001)
                     /locus_tag="Ig12092_scaffold_5_curated_closed_complete_pro
                     digal-single_246"
     CDS             complement(142684..143001)
                     /product="hypothetical protein"
                     /codon_start=1
                     /transl_table=11
                     /translation="MILLFLLYIKTKHPFFDKKSMENSNNSKVSSYLEYFATICLVLS
                     DDIKNHEIGEEFNLIKQNLDELSNSMSIIVDIVNKDDKVYSGITDGKQIIRDFKIRKI
                     INE*"
     gene            143003..143734
                     /locus_tag="Ig12092_scaffold_5_curated_closed_complete_pro
                     digal-single_247"
     CDS             143003..143734
                     /product="hypothetical protein n=1 Tax=Pseudoalteromonas
                     ruthenica RepID=UPI0003491DC9"
                     /codon_start=1
                     /transl_table=11
                     /translation="MNITIESLKKTIKNKGYKWYTDRPNLIGIRTTIDVPDSFNDLFC
                     LVYSIPEMSNGLSLKQQQSFLNNWGFIGANGKSLTEDGVSGKNTDYALSQYKEKVGKE
                     VLKVYPNTTNPGVYWLNHPMSKLGAAVLKPGQWVDCWSLGYHIKADHRALRQTGKITV
                     YRDNDKDNNYDLNESKTESGLFGINIHGSGKNAPSRQIGKWSAGCQVFSTWSHKENVM
                     DICDNFKSHTGNKFTYTLIDEKDLS*"
                     /db_xref="UniRef100_UPI0003491DC9"
                     /db_xref="hch:HCH_00386"
                     /db_xref="87697983"
                     /db_xref="UPI0003491DC9"
     gene            complement(143761..144921)
                     /locus_tag="Ig12092_scaffold_5_curated_closed_complete_pro
                     digal-single_248"
     CDS             complement(143761..144921)
                     /product="Polyphosphate kinase 2 superfamily n=1 Tax
                     =Verrucomicrobiae bacterium DG1235 RepID=B5JFQ9_9BACT"
                     /codon_start=1
                     /transl_table=11
                     /translation="MPVYNFHKFINEELFIRDIDHTTLEQIKKNLLFRLNEYRASILS
                     NIEYNLKTNKIEYKNFKEIDVKVIIRELSKEFTEDLIKELNIFPFLRKLNQILELKKR
                     NTKKRIREEFDSYYKSIDERISDMGSDKPTDDKFDEIEGESSLLGRGKYESEKFKLQV
                     ELLKLQEWVIKNNKKVVIVFEGRDAAGKGSTIKRFVEYLNPKGFKVVALGKPTESEKE
                     NWFERYEEHLPKEGEMVFFDRSWYNRAVVEPAMGYCTEDQYEYFMENVVDWEENLIMN
                     KDIILIKFWFSITKEKQIKRFDMRKSSPLKYWKFSPNDAKVLDKWEIISNFKNQMFNK
                     TSSKLSPWVIINSNDKKIGRLNAMRYFLSTIDYDNKYDNLTKWYPEVVTVIK*"
                     /db_xref="UniRef100_B5JFQ9"
                     /db_xref="B5JFQ9_9BACT"
                     /db_xref="nam:NAMH_0823"
     gene            complement(144962..145864)
                     /locus_tag="Ig12092_scaffold_5_curated_closed_complete_pro
                     digal-single_249"
     CDS             complement(144962..145864)
                     /product="hypothetical protein"
                     /codon_start=1
                     /transl_table=11
                     /translation="MNLRQVRNFYNTKPVEFVIKEKYDLIEDQEYIPRFSLKNVRDIA
                     NIPINEPVKYSDDLMIKAIKYGMIFLLNYKGEKDSHFAGHERVIYPMVLGRSSKGKTL
                     LRGWHLNGWSVSQKRHINKIWRLFRTDRILSMTFTGSFYRLPPNGYNMNDKGMRGGMI
                     ARADFNEIRRNQQNLVKQDKIQSREEVTIGDEERKFATIRVKDADSQVDLTNPMENAY
                     INNIKDMVGLRMSFLKSIYGNKYIAVLGALGQPGNTVKVVSDKGTQLGVYKVLDSITG
                     DVLKSIKRVKGNSIYDLYLFDQKI*"
     gene            complement(145881..146459)
                     /locus_tag="Ig12092_scaffold_5_curated_closed_complete_pro
                     digal-single_250"
     CDS             complement(145881..146459)
                     /product="Methyltransferase type 11 id=5800459 bin
                     =GW2011_AR15 species=GW2011_AR15 genus=GW2011_AR15
                     taxon_order=GW2011_AR15 taxon_class=GW2011_AR15
                     phylum=Archaeon tax=GW2011_AR15
                     organism_group=Woesearchaeota organism_desc=One curated
                     contig, not circularized"
                     /codon_start=1
                     /transl_table=11
                     /translation="MKYILSKKIFENQSDLNKQSPLLKLSDNVDYELINLIESLLPKK
                     GTILEISCGNGADALELLKRGYVVFGTENNQQYADHVNQKIDCIKHDTRNRFPYDDNS
                     FDLVYSRLGLHYFTEEELKSIFEDISRITKEYLVFTVKLVNDIQTGKTIFNKETWERL
                     VLKDFKIISSNIKEGILYDNQSKWLEMVVKKL*"
                     /db_xref="GW2011_AR15_1_936"
                     /db_xref="wwe:P147_WWE3C01G0257"
                     /db_xref="5800459"
     gene            complement(146496..147125)
                     /locus_tag="Ig12092_scaffold_5_curated_closed_complete_pro
                     digal-single_251"
     CDS             complement(146496..147125)
                     /product="hypothetical protein ORF032 n=1 Tax=Pseudomonas
                     phage PA11 RepID=UPI0001554370"
                     /codon_start=1
                     /transl_table=11
                     /translation="MLKNETKDPIIKNKKISDLKSIDLSNKIFGKLTVIKKHEKRNSN
                     NRILWECLCECGENCIISGDQLNRGNKGGNGIPTRSCGCLRNNAHNKIQNRETAMWKR
                     LFKSTIIKRSKKSGYNSDITYDTFVELSKSGCHYCGLKNSSYYKDICESSNFILYYNG
                     LDRIDSNIGYYLYNVVSCCKHCNCAKNIMSKVEFMNFIKRVYEFNFITI*"
                     /db_xref="UniRef100_UPI0001554370"
                     /db_xref="A0A096XV31_9CAUD"
                     /db_xref="lho:LOOC260_107890"
                     /db_xref="UPI0001554370"
     gene            complement(147166..147897)
                     /locus_tag="Ig12092_scaffold_5_curated_closed_complete_pro
                     digal-single_252"
     CDS             complement(147166..147897)
                     /product="DNA methylase n=2 Tax=Cellulophaga phage phi12:1
                     RepID=S0A0D5_9CAUD"
                     /codon_start=1
                     /transl_table=11
                     /translation="VEITCQDNLELLKTLDDNSIDLIYCDVLYGTGRKFKDYQDLKPI
                     KSDIEEHYIPRLKEMHRVLKNTGTIYLQMDTKINHWIRCIMDDIFGYDNMRNEIIWYY
                     NTAPRKKNDFGKRHDIIYRYTKTENYKFNPIREPYSKSAPRGYAKEKYYHEDGKVIGD
                     VWQMNILGQNDKKERVGYDTQKPKELIERIIKASSDEGDLIADFYAGSHTTGEAALSL
                     KRKYIGCDINPRSLEIGMKRLKKYE*"
                     /db_xref="UniRef100_S0A0D5"
                     /db_xref="S0A0X3_9CAUD"
                     /db_xref="ttr:Tter_1471"
                     /db_xref="S0A0D5_9CAUD"
     gene            147943..148254
                     /locus_tag="Ig12092_scaffold_5_curated_closed_complete_pro
                     digal-single_253"
     CDS             147943..148254
                     /product="hypothetical protein"
                     /codon_start=1
                     /transl_table=11
                     /translation="MEHIKKFETFDFNQTLPIASKSDLTMYYSCDDCDALWQTFNEDN
                     DKCRFCKSGEIEELGEDEYFDLVESRLEDDEVEDLRREREKDNFVSLLSLEKDRDGHV
                     N*"
     gene            148244..148954
                     /locus_tag="Ig12092_scaffold_5_curated_closed_complete_pro
                     digal-single_254"
     CDS             148244..148954
                     /product="hypothetical protein"
                     /codon_start=1
                     /transl_table=11
                     /translation="MSINTREDANKYYQIVNELVDEYIDKWKIRPVNLKKYLKPGSKR
                     FNKFLDRNKLSEIKGVDIILKDIIEDRYHMESDGVLTFENYKFFESSEFKIHSLKQCL
                     YKGIEKADIKMEKIIADYHDTNLGEIDIIDSDKHLFKISSWGNDGSNIVIYSKEDIDI
                     IVENMIEHLFDELSKNSVELTNTISIDLSDLIKKDTFVDKMTSIFTEEFSLKVITDCL
                     GEQCVFDDEFEGYFLWSY*"
     gene            149061..150065
                     /locus_tag="Ig12092_scaffold_5_curated_closed_complete_pro
                     digal-single_255"
     CDS             149061..150065
                     /product="hypothetical protein"
                     /codon_start=1
                     /transl_table=11
                     /translation="MPGTGSYIGGSSSADYYYTAPELLTQLPDNTANLIVAKDIRDSV
                     WTLWNRIDDVEIIAGSAASASAYFQNSSPTPITVGGIPSGTTFVTPTDMQTMWNQLLY
                     PYVSPGAAFSPSSSTRQYGSSLPLTLNWSATKNSNPITTIIVDLVAQVVTGVSQVGAK
                     AATGTHSVTPGVSQINSFTMSVGDGTTSTGATYNLTWMNRRYWGYVDLSSIGNPNLTT
                     NPGSASLVASLCTDSVVRNLTGANANAQAFGSELSTSKSKTYTGIDGGGRHLIFAWPS
                     NVSGALTPTFTVNGLPNTAFTKVRTASVFVNQFGFAGSNFEVWVSNTTQASPLNIVIS
                     *"
     gene            150082..151683
                     /locus_tag="Ig12092_scaffold_5_curated_closed_complete_pro
                     digal-single_256"
     CDS             150082..151683
                     /product="hypothetical protein"
                     /codon_start=1
                     /transl_table=11
                     /translation="MSQNVGTLISAAIRPNDSLDPIASAFAGEIKGGLHTATASSNRN
                     SIIFERREWGMMCYVINDDKTYQLNYNYADTNIMNNSNWVEFSGSGGGGGNEWIDSVL
                     SVNLTEPLTPSNGDRYLVGRKPADVISGTNWSSISPGFVAEWNGTLLVWDITYPTDGM
                     SVRVDNEDNSVYKYETDGVLNPYPSGKWVKEKSGQVRSIDASFIGGFSYSTTSDPEFN
                     GYVNDMLFLTKFDTPNYGNTASLNVNGLGDVLIKKPTPSGISNLNPYDITTDVVYSLV
                     YDGTYLQLNRTYVNEDLFNVKYYIEPTDYIVIPPYYQYWVYGDLTIDGSLTNYGQVII
                     ADGSLINSGTFSNYGALVFVSILGGTGGTFSYLDSDTIDFTTIGLAAVTADVKPNSLT
                     SSHLDTDVNGGATAGYILSVDNSGYFDWKDPSSLGGLISYSDKSYIMGFNTSGNGSPT
                     GLTISQTPKENSYTGLFVNGQEFQVGYGTTNSVPCYFSNDGGTTARTSTSPNNVQIGD
                     ELYWNGTIVGTDLYTTWRLSLFYQV*"
     gene            151754..155050
                     /locus_tag="Ig12092_scaffold_5_curated_closed_complete_pro
                     digal-single_257"
     CDS             151754..155050
                     /product="YapH protein n=2 Tax=Bacteria RepID=V5RVA4_9BACT"
                     /codon_start=1
                     /transl_table=11
                     /translation="MALLDGKQLRDDSISLDKLQGSSGLVTFTSSATMSFASGTSLTT
                     DDSNIVTGYDVVNKNYVDAVAAGLNPKASSRVIYNGDVTSIGGYTYSNGASGVGATLT
                     FTTFTSIDSVSLVSGDRVIINSTTDQFVNGIYVYGTTASFFTRSSDFDGAPAQEVDGG
                     EYSFITEGTINADTGWVVSSPNSTATIGVTPIIWTQFSAAGVILAGDGLNQVGTTFNV
                     GAGTGLTVSSTQVSIDTTGVTASSYGGASDIPTFTVNAEGQLTFADQVPVDITASQVN
                     DFSTETENVVFTTGNFVDGTTVDFTVTVGDSVTAEVTNGSLTASHLNNNSQGATAGYI
                     LSVNTDGTFAWVDPATTAGDITDVNAGAGLTGGGSTGAVTLDANVENGIEILNDYIGL
                     GGILVRNTSIDGSEFDLTLGNFDYLLFTASSAFDVETNFVSLDSGTGSTQIISGGDTT
                     LSSGGDLDLLATNGVYVVGSSFSVNGIEIDPTSPSTGYVLTFDGVKFSPAVVPGGGGS
                     GDISEVVAGAGLTGGATQGVATLDIGAGTGIIVNADDIEIDFISIVGTGLTQTGGVIS
                     TDFSTLSTNLQGNGLTANGSVLDVNVNADSLEIVDDVVRLRNTVTGDRTFADSVIVQG
                     NLTVNGTATYVNTENLYVVDNTITLNATYSGSPIPYSGVEVNLGDGTYSTILYEGSTG
                     YWIAGVSGSETAIVQNAGTGLTKTGNTLSADLSSIAELTQGDGLTQSGGVINVGAGTG
                     IIVNTDDVEVDFTTVADTLQGQGLTSSAGVMASDLLIDGGLTFSSAGDSGQIQVVVDN
                     TTIQIVNGELVATTQGDISGVTAGAGLSGGGSTGFLQLDVELTSNGGLTFSGVGDGGT
                     LEVDYSGLASQLAGDGLSLNVNTLDVNTSNGVTVIGDSVQLADTVSGSGLTFSAGVIN
                     VGSGTGIIVNTDDISVDFTSIADTLQGQGLTSSGGVINVDLSSTSGLTFSGAGDTGQL
                     QVSVDNTTIQVNGSGELTVIGGSAQPVYSDRGLTPAATPPNTDEVTTTLAISSTPNDY
                     SRVNVYVNGQLQILGDGVKTTDCYFSGDGGSTARSISAIIATDVLYWNGAIAGFKLAT
                     SDSISILYES*"
                     /db_xref="UniRef100_V5RVA4"
                     /db_xref="wwe:P147_WWE3C01G0570"
                     /db_xref="87654410"
                     /db_xref="V5RVA4_9BACT"
     gene            155169..155732
                     /locus_tag="Ig12092_scaffold_5_curated_closed_complete_pro
                     digal-single_258"
     CDS             155169..155732
                     /product="hypothetical protein"
                     /codon_start=1
                     /transl_table=11
                     /translation="MAQQDIKQIRGASQGSILFLGTNSVVSEDVNNFSWDQSTNNLNI
                     NGTFKLVDGNQSSGYILTSDSNGLSSWEETKTTLTIIGSRDSNSTTSQYLRGSDGSPF
                     NLSPFIIPYNGIIKNISISSNVSGSWTGEVRNNGSVISGAAITATNSISEYGDYNIAV
                     SAGDRIELYCNGTSINHPSMSVLIIKS*"
     gene            155818..159288
                     /locus_tag="Ig12092_scaffold_5_curated_closed_complete_pro
                     digal-single_259"
     CDS             155818..159288
                     /product="Putative uncharacterized protein (Fragment) id
                     =4557776 bin=gwf2_TM6_43_87 species=gwf2_TM6_43_87
                     genus=gwf2_TM6_43_87 taxon_order=gwf2_TM6_43_87
                     taxon_class=gwf2_TM6_43_87 phylum=TM6 tax=gwf2_TM6_43_87
                     organism_group=TM6"
                     /codon_start=1
                     /transl_table=11
                     /translation="MNNMFITTTGLTSSVILYDLGERTINHPVSDYEITTEFTYRELI
                     ESYDFTNSIDNGYLTASVSNITITQSNNLDNTINARFNNLDISYAKTLYVGLTYSDIV
                     HFISINDAINTITDSDEFNRYLIFVGPGVYNEPLLDLSNKPYVSIAGDALQTVVVRPN
                     DVNHHVFRIGSYNELSFLTIENAGSGYAGLAIDDTGDFSQAHKVAFVDCDINILITST
                     TQDTYFYGEYIDFSGTYSFGVKAESSNGFGVFANLENYYNIPNFGVNCIGTYLKGENT
                     SVDVLASGQLGGGTGSAFYLEDGAFMKVNSTDINDWGYGIVIGNVGTSSGCSVISTNI
                     ADSVYKDILINHPYSYGNFSGVARSLYVDIEPSNTLFTLAYSEPGGGYVITGDFKLGN
                     SDSELTNVSDLILEGSPLGIYGGGLITIDSGLNINVTGGYGYLEDPIIDVTKRVEWSD
                     TFSIPITPNSIRYVYVDLNGVNTQTSLPNLVDKILLGRVISDNSSIVSLNNTPASGHH
                     YTSGIERYRRDILQTVFDSGCVVGTSSNFELDVSSGVYYFSNNRITPIGGTSISFTPV
                     YKNSTSGLWNYISSTTSVPNTQYDGGTGSLVNITNSKLVKHSLYVNGSIGGLDEKYFL
                     LYGQEEFDTLSEAESNPSPTPPDGFTEGITLISDIIITGGSSSITDLVDRRRFFNVGG
                     VSSGGSVIDHGNLLGLGDDDHTQYFLVDGTRSFTGNINLGGYQITNVGNVDGVDISAH
                     ASRHLPNGSDPISTSSAVSIGNTNSVGIANSLSRADHVHKVGNILHIDNALETFQYQI
                     TGGAIVANRILNLPLLTGTDTLVTQAFAQSLTNKTGYNGLIVTPNTGVITGGTWSGST
                     IIATVGGTGQTSYVVGDVLFANTTTSLSKLADVSTGNALISGGVGVAPSYGKIGLTTH
                     ITGTLPITNGGTGQTTKAAGFNALSPNTTKGDITVFTTTNVRLPIGATAGQVLIVDST
                     QAAGMRWASSSEIAGQTLRFLSANSANSQTVSNTKTETNFTTNGTNYPIPANTIKQYS
                     VLRFLVYGRFSTKNGSVGTLSIRLKIGTLVINTNVCDLGSSTTNLGFQFTGQVQCRTS
                     GAGGTIYSHLLCVFNGNSSTPPTFASSSNGTNTFDTTISNTIQMSAQWSNADANNSIT
                     VEQATFEVLN*"
                     /db_xref="gwf2_scaffold_84_227"
                     /db_xref="A0A0G1FMS6_9BACT"
                     /db_xref="bbat:Bdt_1062"
     gene            159299..160660
                     /locus_tag="Ig12092_scaffold_5_curated_closed_complete_pro
                     digal-single_260"
     CDS             159299..160660
                     /product="Uncharacterized protein n=1 Tax=Comamonas
                     testosteroni KF-1 RepID=B7WUI2_COMTE"
                     /codon_start=1
                     /transl_table=11
                     /translation="MKIGKLIGYNLTTKRMDDNSLFIDVPIKLFSDTIDDVNYEDISS
                     IVNWNTYGLNLNCLSDDIRSEIKTLMTTAGGFSSLTSEEKSIASSWFVVDKSSRDTIH
                     TTTQQENFAKELSKKLDNDRYIKESNIKYISIKDSDGFNLNNGVFILPNTSSEFNYKI
                     IGSSISSDRVLNIPLLTSDDVLVTASFSQVLTNKTLNSTNNTITSTSQAVGDILKNNG
                     SKYVRMGKGSPLQVLRVNTGGTDLEYASLPISSESTQGLIEIATQTETNTGVDDLRTI
                     TPLKLKNWNHLKVDTVYAYNLAATNGTFNSLVCTSAGAASYLSRWYFRSFSNASNNVA
                     FFNRILPNTYVSGTNIKLNIHWTNSTTTGNVRWHIGMTQPGTNDTFGDSSETEWIVSN
                     ISTPSSSGFSRKISSFTFNGSSLVPGDDISIIMVREGGAAGDTNSGVSYINTVSVEIQ
                     IIG*"
                     /db_xref="UniRef100_B7WUI2"
                     /db_xref="B7WUI2_COMTE"
                     /db_xref="msv:Mesil_1223"
     gene            160663..161382
                     /locus_tag="Ig12092_scaffold_5_curated_closed_complete_pro
                     digal-single_261"
     CDS             160663..161382
                     /product="hypothetical protein"
                     /codon_start=1
                     /transl_table=11
                     /translation="MGYLGKKIEADMIDITKDVDILIDNNYIYSESPITGPTYSDITS
                     IENWSLYGKYVTVDYLQIRDQIKEQIGIINWSGCNNVERGIIIDYYVVDETITPSENT
                     TNKITYLMSIKGLSQDESIRYLQDVFGSHHIKDLKSCAKRAESPKLYSVVAKYLDLND
                     ARDFFQTVRNLYIDFKEQAIKGTLDGDVGVGLFDYIECTPGTIYEYAGLSSKGYVMQN
                     GDTDTINFSSELMDIFRGGKI*"
     gene            161392..161649
                     /locus_tag="Ig12092_scaffold_5_curated_closed_complete_pro
                     digal-single_262"
     CDS             161392..161649
                     /product="hypothetical protein"
                     /codon_start=1
                     /transl_table=11
                     /translation="MARQDMSFQEIILNEILIGKQLVYNDVLETISSIQFEPKTRQVI
                     VETISGKIFTAFKDDIFEWEVLVETPRVIIVNERLKGKIKK*"
     gene            161680..162765
                     /locus_tag="Ig12092_scaffold_5_curated_closed_complete_pro
                     digal-single_263"
     CDS             161680..162765
                     /product="Uncharacterized protein {ECO:0000313|EMBL
                     :KKM67231.1};  TaxID=412755 species="unclassified
                     sequences; metagenomes; ecological metagenomes.;"
                     source="marine sediment metagenome.;""
                     /codon_start=1
                     /transl_table=11
                     /translation="MKLNKFYEFVQSDLEPVKSFHVKDELNPKVWENSEINQEVREQL
                     LQIAHDFYDGTELEADVEDIILTGSLANYNWSEKYSDYDLHILIDFSEVNDDVELVKK
                     YVDGAKNIWNNLHDIKIGGYEVEVYIQSVSEEHKSSGIYSLLNDKWIVKPSKVDFKPD
                     EESIKEKAKSAMMMVDDLEDDINEDKYEKFQEKLIKVWEKIKNYRKSGLETEGGEYST
                     GNLVFKLLRRNGYIEKILKLKRKSYDKQFESNTDEVLNFLYKLDELDKVLSKHSDDHW
                     SMTLDYEYDDSLDYIVVNQSSHGYSEGFSDTLKVYYKENPIKVERQNYGNTVLGDFEN
                     NREETFSSLDELLNDIKSEYGEYGENI*"
                     /db_xref="A0A0F9JXP6_9ZZZZ"
     gene            162740..163441
                     /locus_tag="Ig12092_scaffold_5_curated_closed_complete_pro
                     digal-single_264"
     CDS             162740..163441
                     /product="hypothetical protein"
                     /codon_start=1
                     /transl_table=11
                     /translation="MVNMVRISEIEQVFKEVFEEEDGVVNSVETVYEKPDYGDFLKLI
                     ISIQGLVTEDTTIIHTKFIFKVDSEKRRIVEDSFIYLYDINCVYHKMDFKNAIDLKEK
                     INDIIESKDFGDDIQILSDFIEAPAMFLNYYMRRHKITDYSIFEVEYQPKFKTTPCDK
                     TTFDFKININNNYDMELSISKVDRDDENEVDVYKFQFRFMDEIETLDTDSLSNVHFFI
                     GSNIAKMLDKKLKNK*"
     gene            163438..164091
                     /locus_tag="Ig12092_scaffold_5_curated_closed_complete_pro
                     digal-single_265"
     CDS             163438..164091
                     /product="hypothetical protein"
                     /codon_start=1
                     /transl_table=11
                     /translation="MKHLTQFFDYIKESSESGNFDTDTLNDLLVPIIDLGVEYSISDK
                     STVTEGEFVGSQRMSVDFSFGNFKSTLGIGYTIPVIYDDRIWLFLDELISFKNRLDSD
                     KILLYFNHSNHGGFKISIIFITGEVEDTDFFKLETLHNELRKKMNVRTDFYYSMSATL
                     NKDEPSLNIRISDDYTDRKFSNFLRGVDVSQFKIDKEIIQSTWNNDNKGANIKITLK*"
     gene            164093..164572
                     /locus_tag="Ig12092_scaffold_5_curated_closed_complete_pro
                     digal-single_266"
     CDS             164093..164572
                     /product="hypothetical protein"
                     /codon_start=1
                     /transl_table=11
                     /translation="MIYLKKFNESSDNDLDFDTFKDIMYELTDEYNGQFADYSSEEDE
                     PFFDCWFNIPVNDKYYITDDAPYLNYDFLDLPHFDEPEPIESIGISTQIDDHNHKLLT
                     LKNDIDSIIENNNKLKIMFTSIEEHILPRFRKFNNFKDCYFGWETDGRFRVTFEIKR*"
     gene            complement(164515..164766)
                     /locus_tag="Ig12092_scaffold_5_curated_closed_complete_pro
                     digal-single_267"
     CDS             complement(164515..164766)
                     /product="hypothetical protein"
                     /codon_start=1
                     /transl_table=11
                     /translation="MNIEIINHDEVYNRVLSGKPYGKDLKPYPEIVLKRVLNKLEIYE
                     EYEKCRILQNFIDKRFIHECDYLLISNVTLNLPSVSQPK*"
     gene            complement(164768..165886)
                     /locus_tag="Ig12092_scaffold_5_curated_closed_complete_pro
                     digal-single_268"
     CDS             complement(164768..165886)
                     /product="Recombination endonuclease n=1 Tax=Synechococcus
                     phage syn9 RepID=Q0QZ79_BPSYS"
                     /codon_start=1
                     /transl_table=11
                     /translation="MRIFMITDTHFGIYLNNLDKWLNMMESTFYDFVIPYLKENAKEG
                     DVLIHLGDLFDNRNSLPIIVINKVEKILKEISDILPLHIMVGNHDLWNKGSNEVNSVR
                     LFGYMNKNIKVYESTTTLELGGQEIVLMPWVEKRIDMINQISKNPGDYLLCHSDLNGC
                     KMHLNSIAHRNADKIDVEEFRNYKKVFSGHIHITQDQNNFKFIGSLYQMDRNDYGDQK
                     GITILDLDTDELSFIPNTYSPIFKKVRVINEEDVDNLDDLAGTKDYVDISISNTLLMS
                     NRKLRRKLEVILEKSNFASVEYIDDVSLITEGNEEEEVIEIDEETLDISIQLDYEDYV
                     KEYILKQKYDNSKFKDGILNEYDEVIKIYKENYTNNKD*"
                     /db_xref="UniRef100_Q0QZ79"
                     /db_xref="Q0QZ79_BPSYS"
     gene            166041..166661
                     /locus_tag="Ig12092_scaffold_5_curated_closed_complete_pro
                     digal-single_269"
     CDS             166041..166661
                     /product="hypothetical protein"
                     /codon_start=1
                     /transl_table=11
                     /translation="MGLPHFTQVINSGSPGGPGTLPDEVVYLNLFEITFILPVILQAQ
                     GRDPILLLQNATKIDLNLTEFDVTTKQQRFKYSTREFVTTPTKTSGEFTIPIQVNVNQ
                     QGSMETWNTMKAWYDLVFNSQNGAVHYKSDIIATIIVNQHDKKGVVLRRVTFQNVQIT
                     KLAGYSLDWSSNNIIESSDATFVYDYFIDEYIDQNFTINPPLVTGY*"
     gene            complement(166751..167002)
                     /locus_tag="Ig12092_scaffold_5_curated_closed_complete_pro
                     digal-single_270"
     CDS             complement(166751..167002)
                     /product="hypothetical protein"
                     /codon_start=1
                     /transl_table=11
                     /translation="MPLKHILKNKLLLQKHFHTQEMAMDNWPFWMFEENVKLVNEILE
                     EEDSNRKNGEEGSQMGNFDANSMMKNASNMTNNMKLPKM*"
     gene            complement(166974..167933)
                     /locus_tag="Ig12092_scaffold_5_curated_closed_complete_pro
                     digal-single_271"
     CDS             complement(166974..167933)
                     /product="Gp93 n=1 Tax=Sphingomonas phage PAU RepID
                     =H9NBX0_9CAUD"
                     /codon_start=1
                     /transl_table=11
                     /translation="MSDNKKDDKMSEEDYLKRHLNDLEVGKEAAAAANTDIPFLSKKE
                     VDNSRVDDLQYFNFDVRELPCGLFYPTGTLFMVRPAQVKEIQSYSMVDNENFYDIVQK
                     MNDMLQSCIRIKYPDGKIGSYLDVKDQDRLYLIFLIRELTFQQGNNLAVTTKCGCGNE
                     FQLELKRDNFAYHEVDEKLSKYFNQSTSTYQFNTVNGKQFEITPPNIGLQKAFTDYII
                     KENNEKRSPNLAFLKIIPFMLAGRTTITYDGIKAKLAEFESIDDISFQFLNGAVSKMT
                     FGIKELKKSCGECGEEVHTDMQFPNGASGIFVIHDAFETYIKE*"
                     /db_xref="UniRef100_H9NBX0"
                     /db_xref="H9NBX0_9CAUD"
     gene            complement(168066..171953)
                     /locus_tag="Ig12092_scaffold_5_curated_closed_complete_pro
                     digal-single_272"
     CDS             complement(168066..171953)
                     /product="Gp90 n=1 Tax=Sphingomonas phage PAU RepID
                     =H9NBW7_9CAUD"
                     /codon_start=1
                     /transl_table=11
                     /translation="MAIQIGKYKRPGIFIEEFDQSVISSPVVEGITNLIMGVSKKGPV
                     NTPIRLTNIGDLEAVFGQLDRNLERKGSFFHRTIAKMLETAPVYAMNLLLTDDNLDVI
                     EYKSLSSSAGYKNDIKREGPYRRFFDTTGFWKRDTESFINLTKNNTGYSERAFNLTNL
                     SDKAVTAFVFKSQVTGFDRTLLEWYGSVEKMPSYVSANDFASDYLVDVVIIGGDWSNY
                     QELAVDPRWSAYFNASGLRKEKVSDFANDRNVTLLAYYEAVSLIPYFRDLNGRNIFIE
                     TIINRDTDKTGLFCAFNNDLVEQDYYNGLLDLIGNTIVGENETDIEFLSYKETISESI
                     VMTNTPLDLPGNVTALLGVTSSYIGQPLHAFDDGVTGPLTSGIIENANNRTSWFGEGS
                     VYNVTYNGVTGGSSSIVVTYDAPNSFTVIGDTHIPVSGTTSLTISSSDYTYNSSTASY
                     TSTFVLNATGEITLVNSLTPNVNPTVTTSDIILGYVDFDVVAGQIDYSSATITDVTVD
                     SLGYLDLILGIDYTITDLGSGSLKIEFLGTSTQQDVKNYEQYRRFKLFNRLISLIDSP
                     NKNKMTMLLNSTTMTKASLSTMTITNIVSSTILNKSFTLNTGLTTADLTDVLAGYLVI
                     YTEDNELLLGTEGVVTKDTVATATEGVVAEYSNFYTKYYDGIINTKDFFYDNRLYVDS
                     SGSANNVLGTTVNVTFADGETVTSATSSYAGYDYIIFESDVALFSSEIDLQTFEQLSF
                     PGSELNKGAFTIVGNSVNPSDTPAQLATALGFTGNFYAYQINEEVEYEYLTGQGLVYD
                     YLTKHYLKMYLDNNGLLTVEFLDELLVAVEAADIQANNTFYIQSGKTNLKQTIEIEVP
                     AGYIQVPNKILIDGSRYTEVKVGDFLEAYYDSSSLEVGEVPRRLTRILSKRQYVGDTS
                     LTEISCDARIATYNFGGDLQTMRYVSVDQYASTYKAISMKGFKIRQASLPDGTEEKQN
                     QVLNLVAKGTPMFKALINKEALDFRYLIDSFGLGLTERSKQQLVDICGDRLDAFGFIN
                     MPSMRSFKNSSSPSFVDSEGVLQLEFVAKGGDPESNPAFLYSFGDGAGTTCTGYFTPY
                     LTVNDNGRPLDFPPASFVATTYMRKHISNITSVTPWTIAAGVGQGKITNISGVEMDFT
                     QEDIEFLNQAQMNPIVFKRNRGYIIETENTGQTLYKSSLSYIHVREVLIELERELSRM
                     LLDYQWKFNTPDVRAEIKLRADVICETYVSKNGLYNYFNKMDEENNTSEIIDNQIGVL
                     DTYVEPIKGMGIIVNNITILRTGAISAGGFINS*"
                     /db_xref="UniRef100_H9NBW7"
                     /db_xref="H9NBW7_9CAUD"
     gene            complement(172013..172579)
                     /locus_tag="Ig12092_scaffold_5_curated_closed_complete_pro
                     digal-single_273"
     CDS             complement(172013..172579)
                     /product="hypothetical protein"
                     /codon_start=1
                     /transl_table=11
                     /translation="MKYLKKYKIFLEADNFDIEDSDTPDVKMSKERMNTVKSQMGDYK
                     IKKSQIDTLYSQSENDSDIEAGLEKILGKTDVQNGVDRNPFLVEYAHISKLERDINKL
                     QNDNANDKIKLDDFQEQLNLSTEDTTKKAVQFKISDIKNRMSERSTKIIEIQKDLVDS
                     EKRHKDKMLQMEKDMKKYIENISSSSEK*"
     gene            complement(172579..174963)
                     /locus_tag="Ig12092_scaffold_5_curated_closed_complete_pro
                     digal-single_274"
     CDS             complement(172579..174963)
                     /product="hypothetical protein"
                     /codon_start=1
                     /transl_table=11
                     /translation="MKYLSKRSEYLKSAKYKVINESVSGAGPFANDIAWGDSLLGRLL
                     NSIVRKAQIGINLVRMDSVVKRLQQQFDYLLEDSQLRGAEMDEATKKEIDMLAMSIQV
                     GTLRKSIEESDEKGKLLLVEIIKQTKNIKYNIESIDLQTDESEPDRKELLVKLNEFLL
                     ELESMESGKGEYKESDVEETPESQKVPYNLYMDNLKSIRDILNSYKKAKSVIPSKEET
                     KEKEPEWETTKVKNKSMAHNENQIQPSNVMLSVKSLYNYIMSDPNNLMELNSLISSYD
                     KMSDDQKSKSANFGGKYSSIKKVYDYIKSNSVTENLDNLLSRSEDLGKKIKSLYDVSK
                     NGDFKGIVDMGLKNSLLSFNKTLSAIINVKVNETNGNKILKTFESFVSVILESEESQE
                     VEKQDKSEDIENYDISIPWNKVFNTKYLDKWIVTDELESKLKDKVKSIENDPSGRYLI
                     SGIDPIMEIVRIFNRAYKIHTTQTIPGARSGGRVTNRKMGEYTYLGKNSEPRTNDKGS
                     GFSAGIGPYRNNVLFDKWENAVTAIISDSKYQVLFNEKTSIKVGDADTRDGKILLRFI
                     NEMLDGDNLYKSGAQSKFIIDYFGIKVEQNKFGYKDNESNENAETAELTKGLKVCEFK
                     RINEINFNKRTIHAFRNDKGTTYYLMFFDEDNDYVYIKYSQSLYYFNRYVKSDAKIEK
                     GSIDRLETERRFPIFYARIKRESVMKGLGSPDILKLKSFNIDDYNRDMQSTKPKEVNM
                     GRIENTYSVVSKESGKLFSLPGVKETSSGTGDGNKYKDYKDVLKTDSVKEEENN*"
     gene            175134..175496
                     /locus_tag="Ig12092_scaffold_5_curated_closed_complete_pro
                     digal-single_275"
     CDS             175134..175496
                     /product="hypothetical protein"
                     /codon_start=1
                     /transl_table=11
                     /translation="MKNNIICIDLTKFNNEKLIEVSKKLNVKYDILLSNKENGFAKLF
                     VDIVGGVIVAFTTKKDKNKVVYTKAYTEILLGITSLEIVKEPVQLEMDSVLEKISKYG
                     IESLSKLEKDFLDNLSKD*"
     gene            175662..175955
                     /locus_tag="Ig12092_scaffold_5_curated_closed_complete_pro
                     digal-single_276"
     CDS             175662..175955
                     /product="hypothetical protein"
                     /codon_start=1
                     /transl_table=11
                     /translation="MDFQELKYEGKTYTEQNQVINILKREGFLWLIDSEVDGAVIEIV
                     NNTLLWHEGIYMVGDWEYGIFKNGGFYGNWENGIFENGYFNGNWKSGLNLSKK*"
     gene            175965..176420
                     /locus_tag="Ig12092_scaffold_5_curated_closed_complete_pro
                     digal-single_277"
     CDS             175965..176420
                     /product="hypothetical protein"
                     /codon_start=1
                     /transl_table=11
                     /translation="MKRKKDLLRKELSELVFIADKLSVSREKSEWYFEVGKEFTTDIA
                     EAVALLMRNFDYNHSIWETEINGVNTEDITPERSLFWLSGGYQEWRNLDNYNRPWYDC
                     YLEFQEEFGFLIINIVKKAKKLSDIRDGFIKYLNLPVLYEFAISRDLVR*"
     gene            176491..176730
                     /locus_tag="Ig12092_scaffold_5_curated_closed_complete_pro
                     digal-single_278"
     CDS             176491..176730
                     /product="hypothetical protein"
                     /codon_start=1
                     /transl_table=11
                     /translation="MEEYKRVCSNPWCKGHFVYTDNDIKDVDGVKTHPKQCKKCLSFN
                     TELSGGVKWEDKEYEGNRYDGLPHSINYKITNYKL*"
     gene            176730..177581
                     /locus_tag="Ig12092_scaffold_5_curated_closed_complete_pro
                     digal-single_279"
     CDS             176730..177581
                     /product="hypothetical protein"
                     /codon_start=1
                     /transl_table=11
                     /translation="MDSHFFDLDVLINVKNKVWVICKTKPSIPIVKISQSEFNLIKKG
                     GYKKYNQSLTMGDRSYFISEDLMNNLKIRCKNLKCDITDLSFSMQEFMNPSVIEDLDF
                     DILVNNFHHLKNTNDDIYVICSKNNKKNYNLIIEKLKEKLANYGLIIKDFYYLSETFY
                     NRDQDDISHKKVKLLIQHLLGFKTDDDKFINEKIEEYERVYFYDDEMNSISLAIDCNK
                     LFDFLINNTEDELKSSIKDIINNNDKIVVVNQVTNNKVNTFIVKEVLIEWRHLKKTFE
                     SFIYKRY*"
     gene            complement(177578..178207)
                     /locus_tag="Ig12092_scaffold_5_curated_closed_complete_pro
                     digal-single_280"
     CDS             complement(177578..178207)
                     /product="hypothetical protein"
                     /codon_start=1
                     /transl_table=11
                     /translation="MSKTDKERNRLQDEFDQIQSENNDFDISKHLAKAEDLPDLGEIE
                     IYDYDADLSVSSQQSMEVLESLVDLYLSDVPQLKEHSYIKNKMKEDALVYAEAIFLSK
                     MTRKNFLNQLRQVDNGDNSARMHEVVNQTIGQIRENGKFLSNQRTELEKFYKTLRTDL
                     GLNEIENPEVMKAQNISMSEGDGEDGEITDNRKLNDLIKHAMLSKDKKD*"
     gene            178254..180386
                     /locus_tag="Ig12092_scaffold_5_curated_closed_complete_pro
                     digal-single_281"
     CDS             178254..180386
                     /product="Gp87 n=1 Tax=Sphingomonas phage PAU RepID
                     =H9NBW4_9CAUD"
                     /codon_start=1
                     /transl_table=11
                     /translation="MDKKQLERQMVFTTKLVDESTDKINDGIVIKRYQNPWLKSEVGL
                     RRAGVTFKMTKEEQEEYIRCALDVHYFTEKYCKVKTEDGSIDNIVLRDYQKEMMDNFV
                     NSRFNILMASRQVGKTISASIFMLHTILFSNDKNVMIVANKGDTAVEIVDKIKSIYTL
                     LPFFLKPGIKTWNQKSLTFENGCRIKTSARTKTPAIGFTIDVLYLDEFAHIPSNIIEP
                     YYTAAFPTVSAIQNSKIIITSTPNGMNLFHKLLTDAERPEGDPQKNNYKALRVYWYQV
                     PGRFVTYIRLNDHRLYENGIDKEYVYDIIEKRFGGLTKTNMVYNIDLQKDIISVFNNE
                     NCSDEEVKSFLLENSKGHEISLFNIGEVTTWKEEAIKDIGGEDAFNQEYGLRFINASK
                     SLLNESLIDELLKSKKNYIHEEIVEFDKLRFSYDSLRWVDDDDVFIPLMRKEYKFVVS
                     VDISEGLGQDYSIINIFKISNKTKEVIDMQKESYTSIVDFFRLDQVGIFRSNLVSVKQ
                     LAEILYLIVFEYLNPENVKVVLELNNYGNTLLAEMPHVFDGNNDYGSSIFVRYKHRAD
                     STEEKVGLKIGENKNLLVKDYQDLMISRGFYINNEETIREITTFVKHTTTAGNVKYAA
                     DIGHDDCVMTIVNATSIFKRNEFREMVEEWSSKFTDKDLMTYINECLKNIDYVEGVDY
                     SQVLRVRRQHMNRIKGDGYNGGNWFGIK*"
                     /db_xref="UniRef100_H9NBW4"
                     /db_xref="H9NBW4_9CAUD"
                     /db_xref="vir:X953_18870"
     gene            complement(180414..180695)
                     /locus_tag="Ig12092_scaffold_5_curated_closed_complete_pro
                     digal-single_282"
     CDS             complement(180414..180695)
                     /product="Putative uncharacterized protein id=4080572 bin
                     =GWF2_Bacteroidetes_40_13 species=Elizabethkingia
                     anophelis genus=Elizabethkingia
                     taxon_order=Flavobacteriales taxon_class=Flavobacteriia
                     phylum=Bacteroidetes tax=GWF2_Bacteroidetes_40_13
                     organism_group=Bacteroidetes"
                     /codon_start=1
                     /transl_table=11
                     /translation="MATITKKKTKSQVDEILSKPYRLDLHNDDFNSFDWVITCLMKIC
                     DHELEQANQCAHLVHFRGKCDVKYGDYETISVMKEKLQSAGLSVTMEEN*"
                     /db_xref="gwf2_scaffold_3484_17"
                     /db_xref="orh:Ornrh_1478"
                     /db_xref="86435923"
     gene            complement(180713..181231)
                     /locus_tag="Ig12092_scaffold_5_curated_closed_complete_pro
                     digal-single_283"
     CDS             complement(180713..181231)
                     /product="Uncharacterized protein n=1 Tax=Bathycoccus
                     prasinos RepID=K8EIK8_9CHLO"
                     /codon_start=1
                     /transl_table=11
                     /translation="MTKTLYCFDFDGTLVHSPMPHEGKLTWLKETGVVWPYNGWWGKS
                     ETLDTRIFHVPKHEWVYQRYLEAVSEEDSYLILATGRLQKVPGMRENVENVLKQHNLS
                     FDEVHLNWGGDTFRFKTQLFEQMIKKTKCDKFVMYDDRHEHLVKFREWAKDQNCTVVV
                     VDIMNKRTNIYN*"
                     /db_xref="UniRef100_K8EIK8"
                     /db_xref="K8EIK8_9CHLO"
     gene            181342..181755
                     /locus_tag="Ig12092_scaffold_5_curated_closed_complete_pro
                     digal-single_284"
     CDS             181342..181755
                     /product="hypothetical protein"
                     /codon_start=1
                     /transl_table=11
                     /translation="MKLDFKSILILILLGFSLFFGYNWYFKGDDVSKEKLNQLQERYD
                     EIEKEKKESNKRLEDNAFVIDSLMLVDSLNSKKIALLESNVKKAEDKANESAGKLSAV
                     QKELIATRKKIEELKENPPNRTGDDLLNSIKNKTK*"
     gene            181755..182258
                     /locus_tag="Ig12092_scaffold_5_curated_closed_complete_pro
                     digal-single_285"
     CDS             181755..182258
                     /product="hypothetical protein"
                     /codon_start=1
                     /transl_table=11
                     /translation="MKSLLTLLIGLFISINVFSQGIDYPRYEVDSLGQTVVIMTIEQA
                     QKLDNNSDLLELFEQLNVQIGSYDSVCVKAVNDKNVVISEQKVLIDQLNNNLETKDLT
                     IEALQKQVTEYQLREVMFNEQLVNLNGQIDLKDKQIRKMKTKMIIGGGIGGVAIVGLI
                     VGILLIK*"
     gene            182319..182906
                     /locus_tag="Ig12092_scaffold_5_curated_closed_complete_pro
                     digal-single_286"
     CDS             182319..182906
                     /product="Uncharacterized protein n=1 Tax=Tetrapisispora
                     blattae (strain ATCC 34711 / CBS 6284 / DSM 70876 / NBRC
                     10599 / NRRL Y-10934 / UCD 77-7) RepID=I2H5E4_TETBL"
                     /codon_start=1
                     /transl_table=11
                     /translation="MKHIRTYENYRVKKNREEIIKESVLQVNDIYKVKTMIDIPQSLI
                     NAYVKKVKETTGKNLRQFFGDVDIAEEIVKYINMNNLDVEKIPGGAIMGGQAQAQTGD
                     GQPQIQTEPQAQMQVQPEAQMQAQPQIQTEPQAQLQVQPEAQMQVQPEGEEFEEPQVQ
                     LQPQAQPQAQPQAQGQAQEGEESQEETEDEEELPL*"
                     /db_xref="UniRef100_I2H5E4"
                     /db_xref="I2H5E4_TETBL"
                     /db_xref="glo:Glov_3298"
     gene            182970..183587
                     /locus_tag="Ig12092_scaffold_5_curated_closed_complete_pro
                     digal-single_287"
     CDS             182970..183587
                     /product="hypothetical protein"
                     /codon_start=1
                     /transl_table=11
                     /translation="MKYIRTYESYSDNSTLIVVDVQKSFKKFFSEMYINELKKYCQEF
                     TNVYQLWDNHIDGKNPDKDYLYDDSPDIPVHDDLYHFPNQKDLIEKRYNYDVDADFYK
                     KILDKDVYKEISDKEDKHSLKKGDYFPTKEDTIIVYIGNHHKWFHVPVKLYNILKELK
                     GKKVIIVGGSDSECLEDITITADCLGVDINRNHKYIYSANHCPIK*"
     gene            complement(183589..184665)
                     /locus_tag="Ig12092_scaffold_5_curated_closed_complete_pro
                     digal-single_288"
     CDS             complement(183589..184665)
                     /product="hypothetical protein"
                     /codon_start=1
                     /transl_table=11
                     /translation="MLILEFNRRDKDVIKSIGDIFTISLEFELETDDESSIDDDDSLN
                     NPDTYLKISRDNAIKYIHDEYKGDDKEHLFTLIDDVLSELELLEDDDDDYNIEIFDEY
                     LKSNNGFEKKLIEVLYADYLSYFSSDNIDYLADKVKEHMPIFFNKWWELLKFELDSTL
                     NRGIEFSLLTYVNGIDKAIELIDDFYQDFVGQKYWYMSDRTGIHINIGLNQQVDWNIL
                     KGFLMISDDGESSFTFKDMEWREKSLYTKSFLPQLKKDISSNRDRVMKHSQFNDLKKL
                     EKFFGNYILKRLDKNGYKNYGFNLTRIKNYNYVEFRYPGGEISKGVLIDKLYYFCYVV
                     YLMTDEKYKRREYLKKVYKFISSL*"
     gene            complement(184674..185051)
                     /locus_tag="Ig12092_scaffold_5_curated_closed_complete_pro
                     digal-single_289"
     CDS             complement(184674..185051)
                     /product="hypothetical protein"
                     /codon_start=1
                     /transl_table=11
                     /translation="MADINFIDFYIGYPGHPRFRDPEVIEDDVIRVIVQKYEMVIFTN
                     KGELLGDPNFGADLPSLLHETRLSAEAIEGDIRAQISDYIQEIDGIDYGLTVEFFEDP
                     ERYQEYMVISFTIKDYEVYASVI*"
     gene            185085..185657
                     /locus_tag="Ig12092_scaffold_5_curated_closed_complete_pro
                     digal-single_290"
     CDS             185085..185657
                     /product="hypothetical protein"
                     /codon_start=1
                     /transl_table=11
                     /translation="VKYLKKYKIFESYTSDILSNRDIIINALSEYVDLYKDGLVDQLE
                     DIGFNTEASDEIEQLLNNGLPINKDIITIIVDDVSNSNNQRDASKLLDIYYECNYNLN
                     QNNNDIVDNLKDIFSDFIDDKKAIFYKSNDKNDNRYVIEIKQEDILLSIDFQEIMNRV
                     KSFINLDHMDYSGNNNYIKFEFYESYPDED*"
     gene            complement(185654..186619)
                     /locus_tag="Ig12092_scaffold_5_curated_closed_complete_pro
                     digal-single_291"
     CDS             complement(185654..186619)
                     /product="Sliding clamp loader n=1 Tax=Pelagibacter phage
                     HTVC008M RepID=M1ICV0_9CAUD"
                     /codon_start=1
                     /transl_table=11
                     /translation="MYMSVNKLLLWEKWRPKNMDEVILLPRIRKHFENGIDGNYIFHG
                     NYGTGKTSLARILVGKYTKDKPFMEINSSLDTSIELLRNEIEDFCKFSPMMETEFDFK
                     YIFFDEFERTSAQFQDAFKAFIEKYSKTVRFIITTNHLNKIDGGIKSRIPRINFDCEN
                     LDEEKYLKQEIYKRINNTILPKEEKEVPKENLVTIINKKFPDFREIMVDVETYIKTGE
                     SGSSSNVSNKVRLDLYSTIYDTSLDYDKTYHFLMNMFGPEKIDGMIKILGTPFIQWSI
                     ENGKNIDKLFECNYVIADYSSKLETNTDPIVLGMTIIGKFRDILN*"
                     /db_xref="UniRef100_M1ICV0"
                     /db_xref="M1ICV0_9CAUD"
     gene            186675..187655
                     /locus_tag="Ig12092_scaffold_5_curated_closed_complete_pro
                     digal-single_292"
     CDS             186675..187655
                     /product="hypothetical protein"
                     /codon_start=1
                     /transl_table=11
                     /translation="MIGERFNMEDVFFRDLTVCVLDTLEGQIRWINRFSSGDVPVNVP
                     FYYSLTGDERFLLDSFQDDVVSENRFIELNTDIIPRGHITMTGFNINSDEFANPNVWL
                     RMVVENEVEIRKILAKVRAVPITVSYDLEILLSSEVDIFKCSQAIMDTLWLYKFMYFE
                     HNFMNIDAVILMPDGNSIEIAREKNMSSDNMIKMKISFDVQTYYPAFRKDRVNDTGYP
                     RTYGDGMTDLNGHTINGGFSEGFPTPYDYIGGQDPNINPGYPPYGSTGSFHSSQSTVG
                     GANFGEDDYYQVSPKRTRWFNNILKARQKSNISANNPNSNNPNLGQSGNN*"
     gene            187735..189021
                     /locus_tag="Ig12092_scaffold_5_curated_closed_complete_pro
                     digal-single_293"
     CDS             187735..189021
                     /product="hypothetical protein"
                     /codon_start=1
                     /transl_table=11
                     /translation="MKNLKLELFNFKKNLSLEQEDVALIIEGHMNACNEHAEKAIINS
                     LNERLKPYTYDGDVKGLLESLNDDMSNHELLYELKSLYNVLNTKNQGELYRQPINVLL
                     QTINLESDQDRMSKVLNELAIYDWVPEIKLFVHNLTKSPEQRTNLLSGGKGESVFTVV
                     EQVEEGHVALIRDSWFLLTENVIEKTLLENHVKNEEDLKSLRMIESAMKYANISDDRV
                     NFRVSEYLTIGLSVGKKGSIFINDDELNGETTLESLFSSPIVPIVNKNFYPILLEVSQ
                     NLDKFVELDVVKRVNNLINPYLECFAFNYKNTTFLYRCDERYGNSFFKYESALELVNE
                     VRNELNYDLTYFFENKLDSELVVKRKLEDKEREITLKLEDVQFNIDKVKGSIKMIGES
                     EVLTTALKNLEKRRENLDGDLFGVKELQYKEKTKKA*"
     gene            189151..189516
                     /locus_tag="Ig12092_scaffold_5_curated_closed_complete_pro
                     digal-single_294"
     CDS             189151..189516
                     /product="hypothetical protein"
                     /codon_start=1
                     /transl_table=11
                     /translation="MYLNNKDLYVEIIVSKAQGRLTRSAEKMLELLAKKTIKKMRYYS
                     NDDKMDCYQSGLLDMFQNWFNFNEEKSVNAFAYFTEVFKRGIAKGYNELYKKKGDNEH
                     KIKLISIEGSNDGQGIHSL*"
                     /db_xref="hym:N008_00105"
                     /db_xref="A0A076HP85_9BACT"
     gene            189488..189649
                     /locus_tag="Ig12092_scaffold_5_curated_closed_complete_pro
                     digal-single_295"
     CDS             189488..189649
                     /product="hypothetical protein"
                     /codon_start=1
                     /transl_table=11
                     /translation="MMGKEYTHYNLNNLFDLVADPGFRTATVTSVFEFSKNQIRKQKI
                     NKILKNPLS*"
     gene            complement(189663..190739)
                     /locus_tag="Ig12092_scaffold_5_curated_closed_complete_pro
                     digal-single_296"
     CDS             complement(189663..190739)
                     /product="hypothetical protein n=1 Tax=SAR406 cluster
                     bacterium SCGC AB-629-J13 RepID=UPI00035D4EA1"
                     /codon_start=1
                     /transl_table=11
                     /translation="MIKLEYIWLDGSSPQKLRSKTKIVVKCDTNIPKDYSMWSFDGSS
                     TKQAKAGKGENTDCLLKPVFITKDPFRGDPHRLVFCEVLNPDGTTHTSNNRKALSDKI
                     TELGIDEKSMKDDLPWFGWEQEYTLTQKSNNPFGESGDLPLGFDKGKPRGQGDYYCGI
                     GSDTVIGRDIVEEHMDMCMSIGLDISGVNAEVMLGQWEYQIGPVKPLNGCDQMWVSRY
                     LLQRVAEKYNVNVSLHPKPMSGDWNGSGCHVNFSTKEMREEGGLSLIDGAVLKLKDKH
                     KEHMDVYGLDNDKRMTGEHETSSIHDFSSGYSTRDTSRIPAQSIVDKKGYFEDRRPAS
                     NCDPYLVSHRMLDTVFSEVSEEVI*"
                     /db_xref="UniRef100_UPI00035D4EA1"
                     /db_xref="A0A0G1C3M8_9BACT"
                     /db_xref="zpr:ZPR_3155"
                     /db_xref="UPI00035D4EA1"
     gene            190820..191116
                     /locus_tag="Ig12092_scaffold_5_curated_closed_complete_pro
                     digal-single_297"
     CDS             190820..191116
                     /product="Uncharacterized protein {ECO:0000313|EMBL
                     :KKK65418.1};  TaxID=412755 species="unclassified
                     sequences; metagenomes; ecological metagenomes.;"
                     source="marine sediment metagenome.;""
                     /codon_start=1
                     /transl_table=11
                     /translation="MNKVILQLWEESERGWGVRPDGCSIHIDTENRDLYVSNLYKDRS
                     DDVPDTYERVLGDPITAFLNDRLFDLISSDKSIRLFENELNNLIKLEEIIIKRD*"
                     /db_xref="A0A0F8X9F0_9ZZZZ"
     gene            complement(191447..191971)
                     /locus_tag="Ig12092_scaffold_5_curated_closed_complete_pro
                     digal-single_298"
     CDS             complement(191447..191971)
                     /product="Head completion protein n=1 Tax=Pelagibacter
                     phage HTVC008M RepID=M1IP51_9CAUD"
                     /codon_start=1
                     /transl_table=11
                     /translation="MLNSKPNNSKYHGGNYIPKHKDKVIKLNTEGGLYYRSSWEKKIM
                     FWLDNNEKITKWGAECLQIPYQMTHFDNGDAKIKKHVYHVDFYYEMRIDGVLKQIVVE
                     VKPKKEYNMVIALNEGKLLVPEKGTKKLKNFEYDLKMAYKNKNKWETMINWCNKKGYE
                     FIIITEDHLKMFSV*"
                     /db_xref="UniRef100_M1IP51"
                     /db_xref="M1IP51_9CAUD"
     gene            192014..192706
                     /locus_tag="Ig12092_scaffold_5_curated_closed_complete_pro
                     digal-single_299"
     CDS             192014..192706
                     /product="hypothetical protein"
                     /codon_start=1
                     /transl_table=11
                     /translation="MGELAERVKINLLVNGNGIPDNFKNNSLFFYDKYNKSDDLVTSV
                     SVNDIVSGGFYFLHYLDESNWMKYSPVFVSNYKKFSNKIVIFAINFNFIPLEIRTMIF
                     DKYISEEDFVKNKYLKVDYKGVYDELRRLGFEYAMIEFDALRVKLVHKIHLDLLPRFL
                     YSQHPKNVYDPKKLIQIWDAKIANRDQRHKEMMLASIDEFFDINNEISEKYSVLRDHV
                     TRIRRNINKYGK*"
     gene            192709..193062
                     /locus_tag="Ig12092_scaffold_5_curated_closed_complete_pro
                     digal-single_300"
     CDS             192709..193062
                     /product="hypothetical protein"
                     /codon_start=1
                     /transl_table=11
                     /translation="MIFFKKKSSVVDDDTRPRGVKYSLDRPTDADVRNMKIQLDKIKS
                     NPIRNIDQKFLQDVSDRIYGPDSIEYVKALEELNKSFRARVGKSGFEFYEPDLVESVR
                     DRQRKINDSIKKCDQ*"
     gene            193127..194860
                     /locus_tag="Ig12092_scaffold_5_curated_closed_complete_pro
                     digal-single_301"
     CDS             193127..194860
                     /product="Gp147 n=1 Tax=Sphingomonas phage PAU RepID
                     =H9NC24_9CAUD"
                     /codon_start=1
                     /transl_table=11
                     /translation="MASYNNFSGGTNLDSFTSTNSAVENRGLFSRILRNLSNYGMNYD
                     DMIIRNQVGIGINEDPYAARGNSMYDFFSQRAVASVLNRKSIPYLDKAYADKRRILRE
                     YSIKDEIRDFVSTISDETIVFNDDSDFCSPKALSNEYPQEVIDKYQEYFEKIYNKFGF
                     ADNITAWNMMRDFLIDGYIAIEIIYDDKKKNIAGFNRLRPETLVPAYEPAIGHLWIQF
                     PEDPQLRRIFLDSQIVYISYSTQNDYSETSYVEGLIKPYNQLKILEQTRIMFNIINAT
                     VYQKFTIPIKGLSRQRAEEQIGQLIHDYSEEVEWDDTLGTLTINGAKHLPYNKQIWFP
                     EGDAGTPNMELVSPEGHDLNDETMLSWFYKALKRASKIPISRFESENGGGNLFGDASE
                     MTRDEIKFHNFISRLRANFKELIVKPLKLQMLIEFPELIEDEVFTNRVDIDFYTNQIF
                     EDWKKINNMAKKSEIVGTLLGVMKNAEQPYFHIEWIMDNIFKLTPEEKAENARYWARD
                     AGAAGASGEEGEFGGEGGGEAGGGEFGESGGEFGGEVQGGGEPGGETPEAPTPPETGG
                     GEEPGGGEFEF*"
                     /db_xref="UniRef100_H9NC24"
                     /db_xref="H9NC24_9CAUD"
                     /db_xref="afs:AFR_27160"
     gene            complement(194897..195382)
                     /locus_tag="Ig12092_scaffold_5_curated_closed_complete_pro
                     digal-single_302"
     CDS             complement(194897..195382)
                     /product="hypothetical protein"
                     /codon_start=1
                     /transl_table=11
                     /translation="MEKVFSVHVDENTLDQYEGFLSKFNNWKLYKRDIKLNTLLNEGK
                     SIEFTIDMSSHMLGANYIELLPDLDENEESSLDTSLKKACGVINDVKFIIKDNKIVSL
                     DIGIKFLTTQYGKLTMELLNDGISLILKQIIQPKYVKFYLTNPTRSDICDDKLNNILK
                     K*"
     gene            complement(195382..197286)
                     /locus_tag="Ig12092_scaffold_5_curated_closed_complete_pro
                     digal-single_303"
     CDS             complement(195382..197286)
                     /product="Ribonuclease R {ECO:0000256|HAMAP-Rule:MF_01895}
                     ; Short=RNase R {ECO:0000256|HAMAP-Rule:MF_01895};;
                     EC=3.1.13.1 {ECO:0000256|HAMAP-Rule:MF_01895};; 
                     TaxID=1629721 species="Bacteria; Bacteroidetes;
                     Flavobacteriia; Flavobacteriales.;"
                     source="Flavobacteriales bacterium BRH_c54.;""
                     /codon_start=1
                     /transl_table=11
                     /translation="MNNNIKEGDRYEGSIEFSTNGHGNVKIGEKEIFIYKKNTLNSLH
                     LDKVIIEVFKGEKKLEGKVVETISRFKNEFVGRVHINGKLTFVIPDSNKIPVDFYIKG
                     GLKAEDNQKVIVELTKWDGSKSPQGKITKILGDVGDNNAEMNSIMYEYGLPVDFPQDV
                     INESELVPEVITEKEIKSRRDMRNVTTITIDPVDARDFDDALSLKVINDNNFEIGVHI
                     ADVSHYVKPDTRLEEEAYERATSVYLVDRCVPMLPERLSNGICSLKPNEDRLAFSVIF
                     NINSNGEIMKEWHGKTVIHSDKRFAYEDAQEIIEGRDEEYKGEDRVYPLMVNHLNELA
                     KKIRKKRIKDGSIEMGGIEVRFKLAEDNKKPIGVYFKEQKEANKLIEEFMLLANKSVA
                     KLLSNNSRTNVFRVHDTPNMEKLTALSNVCNTFGHEFRIEGEAEDLKKSINKLLQDVK
                     GTPEENMLSTIVTRCMSKAKYTIQNIGHYGLGFTHYSHFTSPIRRYPDLMTHRMLFDF
                     LNNKKQGNPTKVEEEAKWCSSRELIAAKAQRDSIKYKQAEYLMDKIGKVFSGIVSGVT
                     DWGLYVELTESKCEGMIRYQTLEGNYHVDTTNYQIYNDIGDRIRLGDEITIIVSGVDL
                     DRKQIDFTKM*"
                     /db_xref="A0A0F2P0R8_9FLAO"
                     /db_xref="UniRef100_C6XUJ2"
                     /db_xref="phe:Phep_1629"
                     /db_xref="C6XUJ2_PEDHD"
                     /db_xref="3.1.13.1"
     gene            complement(197317..197694)
                     /locus_tag="Ig12092_scaffold_5_curated_closed_complete_pro
                     digal-single_304"
     CDS             complement(197317..197694)
                     /product="hypothetical protein"
                     /codon_start=1
                     /transl_table=11
                     /translation="MIITREINVKINEANYTYYENLGYEVFIGELLIIPVELLSKGSH
                     YKITCKCDKCGIEKEVIFKNYVKYDNEWGEYFCRKCSENKRKKSLRENYGVDYPIQNK
                     KLLTKMKKTLVNKYGVDNISKRK*"
     gene            197841..198470
                     /locus_tag="Ig12092_scaffold_5_curated_closed_complete_pro
                     digal-single_305"
     CDS             197841..198470
                     /product="Uncharacterized protein n=1 Tax=Psychrobacter
                     aquaticus CMS 56 RepID=U4T237_9GAMM"
                     /codon_start=1
                     /transl_table=11
                     /translation="MGFNRKCDVCDFKGLDINFFTINKKICDSCINEKLEYREKRKLE
                     LSSKRKEYYKKWYIENKKKQKEYLKEWRKENGDKLREYGKRNYEKNKDYINEYSRVYS
                     INRRKSDPLFKLTGNLRNLIKNSLIKQKYSKKSKTYEIIGISYEEFKEFIESKFTDGM
                     TWDNYGEWHLDHIIPISSALSEKQAILLCHYINFQPLWKIDNIRKSNTL*"
                     /db_xref="UniRef100_U4T237"
                     /db_xref="U4T237_9GAMM"
                     /db_xref="put:PT7_P051"
     gene            198546..200669
                     /locus_tag="Ig12092_scaffold_5_curated_closed_complete_pro
                     digal-single_306"
     CDS             198546..200669
                     /product="Uncharacterized protein n=1 Tax=Danio rerio
                     RepID=E7EYC3_DANRE"
                     /codon_start=1
                     /transl_table=11
                     /translation="MKPVLIIENTTSSLIRENNSNKKDYVMGGTFTEFGVKNRNERIY
                     TADKFLPALNEMNDRMGSLGAVYGEFDHPDVFDTSLSRASHIITKAEYVQEKNIVSGE
                     IKLLSTYWGKEAKALVDDGCPVFVSSRAAGITESDGSVSLKKLFTYDIVADPGFASAR
                     MDVRVLNESLGYNDEKSNFRIYEMSDESKINDLFNMNKNEFVTKKQLTDYSNYLVNEL
                     ATTKKEVKTAISKGNLTPKKLEQLLEYYDELNSTNSQVVKYLDYLAEKIQFVVSENKS
                     LKATSDKLVKHNDYLAENLEKAINYSEYLAENLDKNINYSEYLAENLDKNISYSEYLA
                     ENVDKNITYSEYLAENLDKNIAYSEYIAENLDKNIAYSEYIAENLDKNIAYSEYIAEN
                     VDNSIAYSEYLSEHVEGNIAYSEYIAEHLDDNIAYSEYVAENLDKSINYQGMIVERLN
                     GSKLNESFGEEDNSFPSLEDAGFDSVEEEEEMMNNDEEMEEMEEMDSIGESVEETEVS
                     SVVENNEETEEEGDEEETENHEVNGSSDSELSESIDKLIEEAKKRKVSETSDLNFLKF
                     LSKSQVDSFYALSDEEQDSVKFHINERSYFTQKDVLTLIAESLSTKNESLDERVIRLM
                     PENVKPIWEQLNDSSKKSILSQARLYPEEVLMTESQVDHFWSTRKLKVNESVTKKLVS
                     HESLIQEDKLSDNDVQAIMERFKSI*"
                     /db_xref="UniRef100_E7EYC3"
                     /db_xref="A0A0F9SL33_9ZZZZ"
                     /db_xref="rus:RBI_II00468"
                     /db_xref="E7EYC3_DANRE"
     gene            200752..202434
                     /locus_tag="Ig12092_scaffold_5_curated_closed_complete_pro
                     digal-single_307"
     CDS             200752..202434
                     /product="hypothetical protein"
                     /codon_start=1
                     /transl_table=11
                     /translation="MSHIRIDKQKAMKKWSPVLENMGVVGEERLDWMSEYAEFHSINE
                     NAYANASNVSGMGAVVAAQPASLAGTTIANTAGLVGSGDVGQNLLPVAMKIAAQTIGL
                     DLVAVKPSPGPKIDLLYIDFRYDDNHLGDQDERPQVFKINFNELTLVQSQIRAFLVAN
                     LIAETTGGLANGRVWAEINTASAVVNLTTTDPGATSKEGTVEFLGFSRIDGYPIFRAY
                     RQFNTSHTNVGSGANALWSFDQTRNTFNPTGSMISQIVQIGTASVTGVALELVSALED
                     HIPGFSANWTSAASGGAAGSYPMSREDDDQRYSGIIGPKISSKTIAVGTVEVSSALRR
                     TEIEDIKASTGMDIVQKMESILVNELSQTISKQIVAKIFEMGDLNRASAPLRAGAPLF
                     DLDTTYVSGVGGETTHAVQRKLVTRIAHASNYIATEGRVGPAQYLVTNGGLAAALSDI
                     SGYTINPLKSKINGQGQLYPVGSIGDISIYVDPYMKYNDNRIALGRKNNPDQPGIIFV
                     PYLMAQSISIISEATFAPRMLLRSRYAVAEVGWFPQKQFMTINVTDAAGLLN*"
     gene            202508..202897
                     /locus_tag="Ig12092_scaffold_5_curated_closed_complete_pro
                     digal-single_308"
     CDS             202508..202897
                     /product="Fibronectin-binding protein A n=1 Tax
                     =Leptotrichia sp. oral taxon 215 str. W9775
                     RepID=U2QUY7_9FUSO"
                     /codon_start=1
                     /transl_table=11
                     /translation="MIKKYKLFKEGKKDKFPNLKKVNVDNFLIYIGRDAKSNDHLTFN
                     IADKEDIWMHAKGVPGSHVVIRVRENLPTHEIIKYAAELAKKNSKASKDDKVTVVYCQ
                     RRFVKKESGMNDGQVKVDYVNAYEIVV*"
                     /db_xref="UniRef100_U2QUY7"
                     /db_xref="U2QUY7_9FUSO"
                     /db_xref="str:Sterm_2041"
     gene            202934..204292
                     /locus_tag="Ig12092_scaffold_5_curated_closed_complete_pro
                     digal-single_309"
     CDS             202934..204292
                     /product="Uncharacterized protein n=1 Tax=Pontibacter sp.
                     BAB1700 RepID=J0LFT8_9BACT"
                     /codon_start=1
                     /transl_table=11
                     /translation="MEKEVKQIIFSDKIIKILKVLEDNNNYLAFELLWMGEPTAKYFN
                     GLNITHVDSGVPNKASDFSFIVTVGGKKHMMKIGKFIRYFFPKLFADSEIASFAYAFN
                     RIKNGDSIDQVGKKIEVKEFSYNPKDPRSTFLSMVTETYPHPHEEDVMQFLPNDLEQD
                     KYGNYYKIIDGDDTTMFTSHLDTADRSPVKTTLFSKEEDGDEIIYTDGSTILGADDKS
                     GVTIMMYMMAHNIPGLYYFFIGEERGGIGSNQLAAEYDKYEYLKNIKKCISFDRRRTI
                     SVITHQMGGRCCSDAFGTALCREYNSQGLNLSLDNGGIYTDSASFIDDIPECTNLSVG
                     YENEHTGRELQNMTFLIQLCEASIKVNWAGLPVNRRIGLNQELITKHKKLIDFIKDSV
                     FGLETKMVGFEDKIYIRIDLDDADIATIYDSLDSMLNVLTKHNVDSMVTFSETYIKIE
                     LK*"
                     /db_xref="UniRef100_J0LFT8"
                     /db_xref="J0LFT8_9BACT"
                     /db_xref="sal:Sala_2518"
     gene            204294..204803
                     /locus_tag="Ig12092_scaffold_5_curated_closed_complete_pro
                     digal-single_310"
     CDS             204294..204803
                     /product="hypothetical protein"
                     /codon_start=1
                     /transl_table=11
                     /translation="MKINKYKKFLEKDNIREDEWSHLNDKINNHDVRNFSTYDDEDDD
                     DEDYGHEYLNSGQSRSSFRDEEYEDDVEQDDIQHLLYLLRTMFKNSGVNVEVEHKNLD
                     IMIYCVLSRKERLKDVINVFSVANKLKKDILPQYDCEFEMWETKRGDPMLTFNFYYGE
                     GLEDDGIPF*"
     gene            205413..205733
                     /locus_tag="Ig12092_scaffold_5_curated_closed_complete_pro
                     digal-single_311"
     CDS             205413..205733
                     /product="hypothetical protein"
                     /codon_start=1
                     /transl_table=11
                     /translation="MSKHTNKYWLREKEYISLRLEEDYLYHTLSRYRWRTLPNKRLSE
                     IEGKLEHKFFNEYRGKYRTAPKWYRKMLNRSQRAKSKQTLYRELQGYDVSYEDNYKDC
                     AWYW*"
     gene            205763..206236
                     /locus_tag="Ig12092_scaffold_5_curated_closed_complete_pro
                     digal-single_312"
     CDS             205763..206236
                     /product="Swarming motility protein ybiA n=1 Tax
                     =Parachlamydia acanthamoebae (strain UV7)
                     RepID=F8L0J3_PARAV"
                     /codon_start=1
                     /transl_table=11
                     /translation="MINKFEGRWRFLSNFYPCKIEHQGITYPSNEHYYVAMKVNDEQL
                     INGRYYTPGDFREMIATIESPAIVKKLGQKIKVRKDWDSKKLEIMNWGVREKFNNNTT
                     LKELLLSTGDEQLIEGNDWRDTFWGVCDGKGKNHLGRILMDVRDELKGIKKGIIL*"
                     /db_xref="UniRef100_F8L0J3"
                     /db_xref="A0A0F9T6J7_9ZZZZ"
                     /db_xref="puv:PUV_17890"
                     /db_xref="F8L0J3_PARAV"
     gene            206233..207183
                     /locus_tag="Ig12092_scaffold_5_curated_closed_complete_pro
                     digal-single_313"
     CDS             206233..207183
                     /product="hypothetical protein"
                     /codon_start=1
                     /transl_table=11
                     /translation="MSVISYFGGKSSNVFIKFINSKIPKDGIKTYVEPFSGSMGTYMD
                     DPNLKFDKVVYNDKNRHQVNLYKCCQQPEEFLKYLERLKETLLYTEETDTLKKWDFYK
                     AIYKKYQKNDFLDNMDFEIGDYKKAAIYAFLITSAHNSVYPRGAGFNGYKKTNGKLKL
                     ETLINKLNKNKYTDKLNSITGFYNIDFEELINKYDSEDTYLYLDPPYARFDAEKGEDD
                     ARRLFWYGCDDEGTFGPASHRRLLELLKNTKCRWSLSYYYFPLLEELLPRDQYIWTEK
                     EVFRSSAHGGNNSDTKKEQAKGVELLIMNYNPETGEKING*"
     gene            207176..207907
                     /locus_tag="Ig12092_scaffold_5_curated_closed_complete_pro
                     digal-single_314"
     CDS             207176..207907
                     /product="hypothetical protein"
                     /codon_start=1
                     /transl_table=11
                     /translation="MGNFEVVDIFNGIKDSIFVPQSYLSINKGLKNFTTYQISVPIPF
                     ELKGTGIDTNSSIISLLRNEINQHIYKVLLKDLFSTPNFDYFDISKEINASTSVNKII
                     DFVLMENYNYLMTNSNLSNSLCDSSRFFINSMTIRGDWSGCPYNIGSISNYGIFTDPF
                     MKYDDNRICLFNNCEINIDNITQIVISEGTFSPKLLISYDLAFNIGDSKVIFIDDGEN
                     STSYREYKKIQRDIKIDTLLDGSES*"
     gene            207891..208112
                     /locus_tag="Ig12092_scaffold_5_curated_closed_complete_pro
                     digal-single_315"
     CDS             207891..208112
                     /product="hypothetical protein"
                     /codon_start=1
                     /transl_table=11
                     /translation="MAQKVNNLFKINNPGAKSAVEVDSDGYTTIDKLVLVDQKDGKKW
                     DFSIYGGEILIEPHGKSEKREFRINKVIS*"
     gene            complement(208102..208350)
                     /locus_tag="Ig12092_scaffold_5_curated_closed_complete_pro
                     digal-single_316"
     CDS             complement(208102..208350)
                     /product="hypothetical protein"
                     /codon_start=1
                     /transl_table=11
                     /translation="MNENNKQEDIKQQVNKLEDSIKEHFKELKEIQNTCKHPIDSIKI
                     KDANPTGTSDIRKCCDLCGHVLGYPSKEELNEWCGIKK*"
     gene            complement(208377..208574)
                     /locus_tag="Ig12092_scaffold_5_curated_closed_complete_pro
                     digal-single_317"
     CDS             complement(208377..208574)
                     /product="hypothetical protein"
                     /codon_start=1
                     /transl_table=11
                     /translation="MKHIKRFNEAKEDKDQEIDFNAGDLVDDDAEPGFITDVEDQEKT
                     DKEFKKSMDKIVKFESFISKK*"
     gene            complement(208585..208791)
                     /locus_tag="Ig12092_scaffold_5_curated_closed_complete_pro
                     digal-single_318"
     CDS             complement(208585..208791)
                     /product="hypothetical protein"
                     /codon_start=1
                     /transl_table=11
                     /translation="MKHIKRFNEGEEFNWDDVLKDQRSGDKWEDLEKDIVAIAEKYEG
                     QFGVDSYAVVDAMYQVLEGMYQKK*"
     gene            complement(208788..209162)
                     /locus_tag="Ig12092_scaffold_5_curated_closed_complete_pro
                     digal-single_319"
     CDS             complement(208788..209162)
                     /product="hypothetical protein"
                     /codon_start=1
                     /transl_table=11
                     /translation="MRKIDTYIEFINEEFFKKIFNKKKPSVSKKSRIESCVSNILSFL
                     KENEINDWNDFLNMSAFDRSVIDRIVDHEVIDFNELKEVKFLTRLELSDVQQLREYLK
                     ELEEIEEFEKCAKIVKKISSKT*"
     gene            209260..214992
                     /locus_tag="Ig12092_scaffold_5_curated_closed_complete_pro
                     digal-single_320"
     CDS             209260..214992
                     /product="hypothetical protein"
                     /codon_start=1
                     /transl_table=11
                     /translation="MSNHKNLVFFNKEGDYLNFKYSETSDRFEGDILFHENSNDTFKT
                     YGLYMMENIPSFEFELPGELTTKKFQLFNDYGLHLYAAKYESQEIKNIEPVNNDPEFY
                     SKWIYGDDFEVKFPLGTLIKFNSALFEFSNINQTYTVVSSKKNAIMIIGEMDNATFES
                     TYYSLYVDPSSYTNKTISGINAVGVYNYIDASYNNKLSLWSEPDFYDKYYVGKKLNLI
                     NTGKNESTVTIENIDITDQVHFEFSTNPSSLPLNSNLIIEVITKTDIPKVYEGPLNIS
                     NDGIIQIGNIFNYPHILKPGTEFKIVGSVNNQNFLTVSPIDNFLGNTQLTYYATQSQV
                     IYNNKIYECVQGYTQSFGSQSTSFVTPTDINYWSNPTYVKVDQSTVLESLLLTQVYLT
                     TDKYYFDYGWTSSSSVTLASAAQKYKEDLKIFNIDLFYDNNILRADLIYPSDYAKVNF
                     YHTDIGITYSIGSELETAERLVQVEENLNYELNYDISENFKYNTVFTDIDEFGIKMII
                     NKMVYDEEVSFIYSGSTIDMERTIDRTLRNWLSRYYLRLLSLGIIAELQYTGNFTSVF
                     YNSIVLRTEYPNVPLDVNDVLVGTTADYYIEHSRVLFTDMGPFLNIIINDQEYSQQTI
                     YATLNIADIPATLNAWWVEHNETLLDFGIIVTNINNLLKFDVKRLDRRLDYTITTGKL
                     NIPGLQDYIRIDKILGNHGMLIASNEVLLPDSSLASFEDAGFATGMVFSINNTFYPWV
                     NQDFNIQFLDPQVMNLSYQGPFWGLTDSICNSSAFVTLAFDIGFGQTGCQPIDGPTQS
                     IGGPFSPPMFDLSMFSLSYNLNTYTVNTYNLSSFPGTSGLVDIKYVQLSSSMYAYGDD
                     LVVIDAYIGQYITSVSLPGNTQSIEIEFNSINNYLYCLSKNSIYIVDPLINTLVSTIT
                     LVNDAFDMEINPYNGDVYVTYDNAPLIDIWYYNNYTSTPNITLTTPSPLDTKTGKMVF
                     NDFEADMYITTDADLVLRIDGNTRTFQTSYGIFGLTHSIFYEPVNEAIYVYGSSSLWK
                     IDNGVTQSIPLTPQPFNDIIFNNLTGEMNISDSSTSFTRMDLNTNIYYQVGVANYGYL
                     DINQFDGDVYLSSLSMNNIIVIDALNGSVKYTAPMAAQTTKLVYNPERKSIWAIQPSL
                     DSVVEVEVQLGSTINLLPNSYDVVEENQYGTLDPDYEPRPSIWLKTRDYIRRPRENFE
                     GDVEVKYYWRWLSDNVPQFFMYDFSGDQLDRTTTGSYSYVGPKPLSEAVLNKYPNKDI
                     TKISLPQYQQTIFDVVEKTLSYIDDEDDISSDVEPLQLFLGFKSENEGALRSILQLYK
                     KEEIEFDITSSQLTNITFETLDSDNDNKRGQIIIDDQSSETFTGKGLKPGQHIVIYLK
                     DITNNKNQYISSNNGIVVKVKEVYTKILVIDFFNIGFDFIESESSVVDNYPSSGNTTY
                     LKLTIKVIDREIGRFLTYGQTEEEDIRFKIELGNVGKLIGPEEVFIFKEYDILEGGID
                     WVYLNKKRKEMLMMKHLIYPYIGAYKSIINAINYFGYNDLQLNEYYRNVDPSSENFTK
                     LFKVEIPDIFDNSVEGWTENDFIKHTMPNEKFDGTNLFNLTYFITDKDGNNVLNYSVD
                     EIIIKLQGLKYWLKRNIIPLTHKIMDITGKSYINNGTYIVHKLHDVKHINIKQEMTPI
                     TFKLNETYLSPVNSGSTVYNCVLDFYSIIPGKGAEITPSVSILEKPKAYNGSVLVLPD
                     YFNIKIRTYKTYKEWAPFKTYGSGDKVIYYDKLYESVIDNNKVKNPRKYENASSWSAN
                     TVYELTNIVEYTRDFYVYSGLGSTQSSVSPNLDPQNWLNVTEWKQINYEPVQTITEFR
                     TGDDLLPFNFTIDSNIDPFIVIEVTSDNGYGSLYSDKKNYEIRGLKDLVEPYQPIDPI
                     GPFIPITPVY*"
     gene            complement(215043..215705)
                     /locus_tag="Ig12092_scaffold_5_curated_closed_complete_pro
                     digal-single_321"
     CDS             complement(215043..215705)
                     /product="hypothetical protein"
                     /codon_start=1
                     /transl_table=11
                     /translation="MTNIETNVIKPEIKFMSGEVEHLILTNEAESKLDSKIQEINDYM
                     ANNHGKGKSDEEKDELYKNSQILWKELAVALRDTKYNFHLNRLQYRFLTDLILKGMEY
                     DVNTVFFAIDLTELLGSMSMVKYSNDDDLVAFPVNATEITYIYHLISTHKVKGLTKSA
                     YLFAQVLRRIGNISKVFNYYDAHSKGASTDIQDWVASFEDGVSFETKNEEVVEANVIE
                     SK*"
     gene            complement(215737..216168)
                     /locus_tag="Ig12092_scaffold_5_curated_closed_complete_pro
                     digal-single_322"
     CDS             complement(215737..216168)
                     /product="hypothetical protein"
                     /codon_start=1
                     /transl_table=11
                     /translation="MDRFYELSEDTIEDFFNIFNKKAFPVTLKFQFEGDSKQKNVINI
                     TKVPDKYAFIIGKELLVSINEDLLTAYDDESITILFEQEIDKVNINIETGKIKLVRTD
                     LNTFSALVNKYGVEKVARANKVEELYQEQQKDKATDEEFIV*"
     gene            complement(216223..216654)
                     /locus_tag="Ig12092_scaffold_5_curated_closed_complete_pro
                     digal-single_323"
     CDS             complement(216223..216654)
                     /product="hypothetical protein"
                     /codon_start=1
                     /transl_table=11
                     /translation="MNKKISIFKKIKLFRSFKKDIKECQEELQNKFNIRIDSASRLYT
                     VLNIPEDLIGEAFSLRKADIDKISENFIREYTNELSKLLNSKGLNELYEVYKVDKVDK
                     YSYLIVIGFSLFKSDKYYNKIYYRLIPALVILSTILLILFL*"
     gene            complement(216693..220061)
                     /locus_tag="Ig12092_scaffold_5_curated_closed_complete_pro
                     digal-single_324"
     CDS             complement(216693..220061)
                     /product="hypothetical protein"
                     /codon_start=1
                     /transl_table=11
                     /translation="LEIKVFMDKQLLKALDNLSDSLEQIAAALESKKEGTSATGAALK
                     GGDFGKQLEAINTGVKSIKVDTQAILKNQETILALSKKKESEKVKGAEVDKKKEGDIK
                     KGVATILLIAVAVLAIGLAFKIVGKVDFLSVIGLALAITIVSVAFEKIAKLKISIKEA
                     AVASLTMVMMAAAITISSWILSIVKPVSISKMFTSILIGAGFALLGKSIAHLVRSFDG
                     ISIGTLVKTVIFLPLILPAIALGIAGASYAFGLVKPVSLSQWISSILIAGIFTVVAFG
                     IRNMLNAFKGLSIGELIKASIFLPIILPAIALGIAGASYVLGLVKPVSFSQWITSILI
                     GALFVVLSFGIRNILQAFKGLDKAQMLMASLMIPVLLPAMAAAIWGASFFLGKVNFIT
                     FNQFLTALGISILFVVLSFGIRMIADSIGKMKWSDVPKIPVFFTLISIAIMVSSHILN
                     EAVAIDFTKLLKIGLLGGILALITIAMVIPIKAISKIGMKELLIGSLAIIILAGVIMV
                     TSHILALGNYDVYPGLDWIIGVGLSLLTFGVAAFALGWLVFGPQALIFLAGLVAVLAV
                     AGTIVAASHILAAGKYDNKGMLEWAKATALLYLTFTPIIMALGMMGIAGAIIQFFGGD
                     DPFEVAKGMMVQIAETIVLVSKTLSKGNYKDGPTEDWAKGISLALGAFMPVYKMLVMN
                     SILSIFGGGGVGPDDFSKAIITVSTGIITAAELFSSTSVAFKNPPPVAWAKGVGMAIG
                     AFAPVFKVLSEEKGWFVDGPSVQDMKRAILTISEGIVTAAYFFANNKSPFKEGNYPTK
                     KWGEGVGAALGAFAPVFEMLSGKSWFSSSDEVIMSMTKGILVISKAIMASGFLFSKGN
                     PDWWKPGNAPSKKWGEGVGAAIGAFSDVFTMMSEGSGWFTDGEDVIDDMSNAVIKITR
                     AIAHSAKIIFINRKYFDADINPNFVKNLSKNVVEYTKLAQYLAESEAESTSFFGGSSL
                     GFSQDPILGVAKGMFVLANAYDKLSASFDKFGNALEKINMDKLREVKALQTEQLANDL
                     NQIKSEPEDKGIWSSIKSGFGFGDRPTVGDRKSTAPKKDLTDKSKFGKDGKTVPQQLD
                     ILIDLLTSIDSSTNTIDEYIASIDGSIVNTPPKL*"
     gene            220120..220569
                     /locus_tag="Ig12092_scaffold_5_curated_closed_complete_pro
                     digal-single_325"
     CDS             220120..220569
                     /product="hypothetical protein"
                     /codon_start=1
                     /transl_table=11
                     /translation="MGFKKLIKYYILGESLKEIEMNRILDKIYKKLKITSKEKVFLDL
                     YNHTSNDDDKDLMYLSKNSTFRKVKDLLDRGKKVICDLHDRDGKIGLPIIDISNNIES
                     ETCDVIMKNENHQLHDKFLYNVIYNTKKDEYSLQEQDEYFEKIEAKK*"
     gene            220566..220838
                     /locus_tag="Ig12092_scaffold_5_curated_closed_complete_pro
                     digal-single_326"
     CDS             220566..220838
                     /product="hypothetical protein"
                     /codon_start=1
                     /transl_table=11
                     /translation="MIKKFYQFINEISGTELVGPVGPAYGETGVQNKTINSFDTNVIY
                     SDLDSKIYTIDDYNDLYQDYLKVGGKPLDGFTKENINIILDFLQTN*"
     gene            220883..222205
                     /locus_tag="Ig12092_scaffold_5_curated_closed_complete_pro
                     digal-single_327"
     CDS             220883..222205
                     /product="hypothetical protein"
                     /codon_start=1
                     /transl_table=11
                     /translation="MSKLITLNGLNDEELLNDIFNDEIIIIEDIQGSKIWVNWDGNEF
                     IIKPKSISNDTINLVDLAMQNYYNPAINYLNSLDNRVKSLLNKKWWFCFEYFPDNQPA
                     NIEYSRIPKNNLVLTALSKSRKYEFTIDELDEYSRLFDVDMIPVIYQGKLTQSMIEAI
                     KYFINTSEDDLEYIFGEKSFAFFFYKILNPSTDNSFLMDDEFQNNIEKLLIKSKTKDI
                     SFQLLNPLYKRLSDDNDSDFVEIYTLILINFLNFCQSVNLEEIKLKGDRKDEIYIYLI
                     SKLFNVYVSEIKQDLLDFDFVVPDFFDKEKFKINIELINNKLTKDYIKESDKLEYIFK
                     VILGSFNKKRKKPIGIFTENSVKLFNKFVDDVDDYLDKYLNKLHEIELGRSGLLDFGD
                     FFDIQYDTDADGQVYPDVYSEFEKGVGEDKKKKKGKGGKFPIEPDNLK*"
     gene            222206..222391
                     /locus_tag="Ig12092_scaffold_5_curated_closed_complete_pro
                     digal-single_328"
     CDS             222206..222391
                     /product="hypothetical protein"
                     /codon_start=1
                     /transl_table=11
                     /translation="MTEINIVMTSIEVKVDTKALRCNYTREMARDISMCVPMLDSRRD
                     IRKESINKIFKTKKHDN*"
     gene            222381..223637
                     /locus_tag="Ig12092_scaffold_5_curated_closed_complete_pro
                     digal-single_329"
     CDS             222381..223637
                     /product="hypothetical protein"
                     /codon_start=1
                     /transl_table=11
                     /translation="MIINSPINNMKVSNKIYRQDSSKIISDRLDKKNFLLQFLPTKLE
                     YLGTQKYINFNSEKIKTAYLIDIVHNLVLKYYFKKENKFTLNATILKDKYGYLYNYYI
                     KYLVESKILFLVSNHRKGVSSRKYSLDDSIFESKIKRYRNTDKVLLKKYKKKIYDTID
                     FSDSENYLITKDIREKLISDLFSVDIEVDRSIFFLDSLKDNDIDIYNRNTYSIDSIND
                     KHVFYHFDNYGRMHTNFTILRSFIRKNCLLIDGEETCEIDISNSQPLFLSKLINDSNT
                     KWVKEDEFNIFRELTLNGNYYRYLMNVLDIKNRKDVKELTYKVLFGRNVGSSKADKNF
                     RKVFPTIHNFIKLYKKERGDYKMMAYDLQKAESNLIFNNIIRRIMKSNPEIKIITVHD
                     SIVFAKKYRDVVNNIFEDELKKEFNF*"
     gene            223653..223814
                     /locus_tag="Ig12092_scaffold_5_curated_closed_complete_pro
                     digal-single_330"
     CDS             223653..223814
                     /product="hypothetical protein"
                     /codon_start=1
                     /transl_table=11
                     /translation="MKTYYLRSKLDKESINKSVFKSLSDAIKYFSKVKRLKEEDLLRI
                     YIVTDSEVK*"
     gene            223830..224366
                     /locus_tag="Ig12092_scaffold_5_curated_closed_complete_pro
                     digal-single_331"
     CDS             223830..224366
                     /product="hypothetical protein"
                     /codon_start=1
                     /transl_table=11
                     /translation="VIDLTNPKISYIVISSTKMDDMISILYAKNYQLIPIKGFYKGQY
                     EDSVIAFGVDNDELRKDLIFLLNHFHEDSGIIKYFDETGAKKVFHDGSEKPLGILLYN
                     TDADNMSYFHDGVSFSFVEQVRYWKPTKKEDFRVGMLVEYLNNNKWYERKVLDPSSEY
                     DKLYKLMIKYDKIRVMSK*"
     gene            complement(224359..225078)
                     /locus_tag="Ig12092_scaffold_5_curated_closed_complete_pro
                     digal-single_332"
     CDS             complement(224359..225078)
                     /product="hypothetical protein"
                     /codon_start=1
                     /transl_table=11
                     /translation="MDNITSEDEWVINEHKRRNRQNAINSILDEDQEKYSDCDYLLPY
                     ITDDGTAVGSIRLMSQNVIATKFIDIESLYNDIISKLDNITSNTMKKCNFIKHDLNVK
                     LSNDSTRSFSENLDINSRRIITKMTFIGNLLTMRSRIGPPTAFIIGDEILYYLLSTSY
                     SLVNLSKGDGVVIGNINGTQVIHSNKINKNKVIAIRSTNDTSTGLNVVNNINNGEDYY
                     PTYFIGETPTFENRVCWFEII*"
     gene            complement(225146..225913)
                     /locus_tag="Ig12092_scaffold_5_curated_closed_complete_pro
                     digal-single_333"
     CDS             complement(225146..225913)
                     /product="Glycosyl transferase family 2 n=1 Tax
                     =Clostridium termitidis CT1112 RepID=S0FIV6_9CLOT"
                     /codon_start=1
                     /transl_table=11
                     /translation="MEQSYKFTFIIGYRHKIDRLNNLRRTLDWINSFSGAEIILVEQD
                     KHSKISHLSLKCKHIFIKSTMPYNRSWAFNVGLKNSNSNIIVCGDSDLVMNPDDFIKG
                     LQTLQQYEMVSPYHSVVDLTPQESGMPLEQLVNINRPGRGETDNQKINISGGIAMFRR
                     DSLFKIGGWNEDFIGWGGEDDYQTIKVKNFLTHTELKSRCYHLYHSKEAPDNRFYQRT
                     LQILEKSSKMTKEELSKITNASLQKIGMKNKYDHLAI*"
                     /db_xref="UniRef100_S0FIV6"
                     /db_xref="S0FIV6_9FIRM"
                     /db_xref="S0FIV6_9CLOT"
     gene            226012..226413
                     /locus_tag="Ig12092_scaffold_5_curated_closed_complete_pro
                     digal-single_334"
     CDS             226012..226413
                     /product="Zn protease superfamily protein n=1 Tax
                     =Psychroflexus gondwanensis ACAM 44 RepID=N1WUB7_9FLAO"
                     /codon_start=1
                     /transl_table=11
                     /translation="MDKNIGRSEKVNFTDLNIDVSAKIDTGAYSIALHVDNIREEDGK
                     LLFNIGDSDNFIFDEFEMVGVKSSFGKTQKRYTIKLKMKLGKKTYKVLVSLTDRKNMK
                     FPCLIGRRFLYKHGFLVDVRKKNLHDRDKKV*"
                     /db_xref="UniRef100_N1WUB7"
                     /db_xref="A0A0F0A167_9FLAO"
                     /db_xref="fli:Fleli_1247"
                     /db_xref="N1WUB7_9FLAO"
     gene            226391..226933
                     /locus_tag="Ig12092_scaffold_5_curated_closed_complete_pro
                     digal-single_335"
     CDS             226391..226933
                     /product="hypothetical protein"
                     /codon_start=1
                     /transl_table=11
                     /translation="MIEIKRCNYFTGDAHCLSSGMKDIISFLELTGINYLLLTPPRNN
                     TSDKTIQSSTIKYYLDNQLNFDNFEEFSDIINNKSNLFRVNLIIFDFWHLSSPSISAW
                     KKEIDKLDIDYFIIAKEYHYKSTDNVTDYHLHSEYKNMDKNELFITDNINKWTATLNS
                     LVKSYRRDKKINDIFGDEEN*"
     gene            226974..228071
                     /locus_tag="Ig12092_scaffold_5_curated_closed_complete_pro
                     digal-single_336"
     CDS             226974..228071
                     /product="Uncharacterized protein n=1 Tax=Pontibacter sp.
                     BAB1700 RepID=J0LFT8_9BACT"
                     /codon_start=1
                     /transl_table=11
                     /translation="MRVRRKFIKLTNLTYPHGTENQLKRFLPQGYKEDEHGNFYLKIG
                     DKPSTMFTCHLDTACQKQQKVNHVFHKNGKYVGTDGKTILGADDKAGMVVILSLIEKQ
                     VPGLYYFFIGEEVGCVGSNALSQTWLKTEFSEYILKCVSFDRRGTTSVITEQLYGRCA
                     SDEFAQELSNRLNTVGVDFNFSPDDTGVLTDSINFMDFVPECTNISVGYYNEHGGKEL
                     QDLEFLSKLSKAVCEIDWETLPIFRDPIADYYDDDDDDDFSELGEWSSEYYSYFKIGK
                     DVKKMYISKTQISNEKANIYNWLFMTGAYPGFTGIIWNGNKLKIETRGKIDLVGDRVD
                     IVGMIPELSTVSIKHLTDDISKKNEDYFVGI*"
                     /db_xref="UniRef100_J0LFT8"
                     /db_xref="J0LFT8_9BACT"
                     /db_xref="sal:Sala_2518"
     gene            complement(228068..228583)
                     /locus_tag="Ig12092_scaffold_5_curated_closed_complete_pro
                     digal-single_337"
     CDS             complement(228068..228583)
                     /product="hypothetical protein"
                     /codon_start=1
                     /transl_table=11
                     /translation="MIKKWSEYITESFRKLSHTEDDIYKYTLDLLEDRINDLFVDVHQ
                     EFDTESGDITPDQSFKLSDLKEKIARLVSQQVHQNLGRDFKKIKSSEIDIDELKELSD
                     ERDSVKEGDEVITVYFDGGFSIYKFTTQLDKYNNELGYRDPRSHFKLKDAYLVVKVDT
                     YNDFVSPEKRI*"
     gene            complement(228747..229157)
                     /locus_tag="Ig12092_scaffold_5_curated_closed_complete_pro
                     digal-single_338"
     CDS             complement(228747..229157)
                     /product="hypothetical protein"
                     /codon_start=1
                     /transl_table=11
                     /translation="MDFIAITIANLIWILYSMSEGLREGFFEHFKNKSKRNCVFNTKR
                     IFNIQRFLVLLATGGLLTYTIGWVSIPFIIAQVFMFRYFHKLIFDQTMNKLESKVIEE
                     THEEIPTLEFLTKEKTPMVLLGISLQVFIYMFLM*"
     gene            229213..229680
                     /locus_tag="Ig12092_scaffold_5_curated_closed_complete_pro
                     digal-single_339"
     CDS             229213..229680
                     /product="hypothetical protein"
                     /codon_start=1
                     /transl_table=11
                     /translation="MFEIKGKIVFDPINVTKKHSKQASWKRVAMVEFKDDTWAYYSWF
                     LENRFGLKLNKPLRGTHFTIINDIVDNEIYEQARQLFDGKEISIQYDPNVIRSNDKGH
                     WWLKAYSDDAQNIRNVLGLGKPYFGFHITIGLATHLQLEHSKYITDQCIKFNL*"
     gene            229745..230224
                     /locus_tag="Ig12092_scaffold_5_curated_closed_complete_pro
                     digal-single_340"
     CDS             229745..230224
                     /product="hypothetical protein"
                     /codon_start=1
                     /transl_table=11
                     /translation="VIENKINIIIGDRNIGRTNFLLFGISKILSESGYRVCFISGDGC
                     VSDIDNEYSHCEYYFTNNNDVRLYKMINEKKDIDIILVDDIDYLVTMCMCELFKSDKV
                     IISNCLLATNIHKLPTNSKIFKLNKTTIECDESIIDRNKFLKQFKRELKLNTLLDEE*"
     gene            230214..231272
                     /locus_tag="Ig12092_scaffold_5_curated_closed_complete_pro
                     digal-single_341"
     CDS             230214..231272
                     /product="Thymidylate synthase {ECO:0000313|EMBL:AFQ96695
                     .1}; EC=2.1.1.45 {ECO:0000313|EMBL:AFQ96695.1};; 
                     TaxID=1029988 species="Viruses; dsDNA viruses, no RNA
                     stage; Caudovirales; Siphoviridae.;" source="Erwinia phage
                     phiEaH2.;""
                     /codon_start=1
                     /transl_table=11
                     /translation="MKNNTDKQYLELLRDILNNGELKGDRTGTGTISIFDHSMTFDMS
                     EGFPLLTTKRVFTKAVIHELIWFLRGDTNIKYLVDNGVHIWDGDAFKNYMKKSNEFKG
                     DWPDTKEDFIDRIKCDDDFAKKWGELGPVYGKQWRRWGGYIKEASGYQHGAVSNWKNI
                     PVGDQISDLIRDLKNNPDSRRLMVSAWNVDELEQMVLPPCHYVFQCYTNKMSFDERIR
                     WWCESINKNISYADDMTDESLDERNVPRRKLSLKWTQRSCDVPLGIPFNIASYAILLH
                     LLAKECNMVPHQLKFSGGDCHIYTNQIEGAKEQLDRESFKLPKLILSNKSIDDLKFED
                     IEIVDYESSPVIKFPLSN*"
                     /db_xref="J7KKN7_9CAUD"
                     /db_xref="UniRef100_J7KKN7"
                     /db_xref="scq:SCULI_v1c07590"
                     /db_xref="2.1.1.45"
     gene            231288..231779
                     /locus_tag="Ig12092_scaffold_5_curated_closed_complete_pro
                     digal-single_342"
     CDS             231288..231779
                     /product="hypothetical protein"
                     /codon_start=1
                     /transl_table=11
                     /translation="MSNLSKIGYLEKLVEQVKGIDTEKLSNKVDSKSSTRIIEEQKVY
                     FWIRLYLSEEDPNIKVGDDVNIQWTQSGEELKTKFAAYGKKGLDKDHNDEMTNYNPED
                     DKRVLCLMIDTKMVNNNNDIPFIRTLFKTGHHYEYQLVRRNELIFINDRNGVVLDYYD
                     CDF*"
     gene            231845..232201
                     /locus_tag="Ig12092_scaffold_5_curated_closed_complete_pro
                     digal-single_343"
     CDS             231845..232201
                     /product="hypothetical protein"
                     /codon_start=1
                     /transl_table=11
                     /translation="MKYLKTFENYSPINEEEEGIRKFFTGHESSEDRDKAMMDFHKAL
                     DEAQAAVDKNPEKFVFDRDSLEAKAKGNNYRGGLRIQRGGRDKARMYVVYDEGATGFQ
                     NLAAGAGGQRREMLGM*"
     gene            complement(232252..232671)
                     /locus_tag="Ig12092_scaffold_5_curated_closed_complete_pro
                     digal-single_344"
     CDS             complement(232252..232671)
                     /product="hypothetical protein"
                     /codon_start=1
                     /transl_table=11
                     /translation="MKANKIYLLKFTKSVNIEDGDEFTHPIYNDLSNCLNDDEQKYLG
                     FADNEDIFIRLVDYKVTLISEIFSKYGFEFDVLDVTSSVIKGKIQKDYPEVEKLTPYL
                     FEDFRVDNTSIDDILDKINESGMDSLDNIDKKILKTS*"
     gene            232803..234344
                     /locus_tag="Ig12092_scaffold_5_curated_closed_complete_pro
                     digal-single_345"
     CDS             232803..234344
                     /product="DNA polymerase {ECO:0000256|RuleBase:RU000442};
                     EC=2.7.7.7 {ECO:0000256|RuleBase:RU000442};; 
                     TaxID=682651 species="Viruses; dsDNA viruses, no RNA
                     stage; Caudovirales; Myoviridae.;" source="Cyanophage
                     S-SSM6b.;""
                     /codon_start=1
                     /transl_table=11
                     /translation="MLVETQYLTNSRKLVVSYVDKTGDIKLKYYNWDNPMKYISCEDN
                     DPQKHPTYKSWDNKSVKQIEVNHPDRYAVYEFLDGLPEEERNEIFEFNLPKIYFIDIE
                     TEIVDGFPEAADIFKEDADGNNVLVKEGAATKVLSISIVYEDKIILLGLKDMPQDMQD
                     RIITNTNKYFEKFGTEYKFKYVKYEDEFDMLYAFFNKMVPKMPILTGWNFLKYDWLYL
                     VNRCRKISKWANGKEYTINPNVSSLTKRMNKKWGTEYEVPAHRMIFDYMQLYEICDTS
                     IKVKESSSLDFVSSKLVGVDKIKYTGSLQKLYEDDFETFMYYNAVDSVLVQKIHDARN
                     YISIIYAISSLAQIRIVDVVSQMNNALGSLAITEGVLRNRFRDMDNIILFKEDKGDAE
                     STIAGGWVKDPVVGLNQWVVCYDFASLYPTTQRQFFISPENFIGLQDPTNKDKCTSGR
                     EIDLEKHVVCVNGVVFEKRLSPTLRMLEDVYADRKKNKKIMMDKKEEMKDVLDEIAKL
                     EAELY*"
                     /db_xref="M1T2X6_9CAUD"
                     /db_xref="UniRef100_M1T2X6"
                     /db_xref="2.7.7.7"
     gene            complement(234345..234986)
                     /locus_tag="Ig12092_scaffold_5_curated_closed_complete_pro
                     digal-single_346"
     CDS             complement(234345..234986)
                     /product="hypothetical protein"
                     /codon_start=1
                     /transl_table=11
                     /translation="MNINRFEKYDTLYVFDFDDTLVESPGFEELVMKYIKEDYSVEDL
                     LDISMKRSGCSISDLEWENGRIYINDPKKIFKEVGNWKRKGERLYLLTPNIFSKTDDS
                     LPTKLKPLIDLYRSVENKCIITARPEVIRDKIMRVLIDLGIDYPKYGLHMLPTGRRNA
                     GIWKGEKIVDIVKETEYNNVIFYDDNSKYLSKASRVVKEKLPKLNWKPIKVKK*"
     gene            235077..236744
                     /locus_tag="Ig12092_scaffold_5_curated_closed_complete_pro
                     digal-single_347"
     CDS             235077..236744
                     /product="ATP-dependent helicase n=1 Tax=Methanobacterium
                     formicicum DSM 3637 RepID=K2R211_METFO"
                     /codon_start=1
                     /transl_table=11
                     /translation="MSLKKDIAKYKPRKEQKEALNFIDKQFNANPLTKFFLLNLPVGT
                     GKSHLALMISEWYRKNVNRTARVDIITNSKILQDQYADTYESISDLKGKDNYECQQYS
                     CSCAQGSEFNRLNKTTCDSCPYSNARESYMGGGLSLTNFYLYILYAMYNPKLMENRGA
                     RVLIVDEAHDFDDVMSDFVSIRMTEGIIKKFTFADEKNIIKNLKSVSNISQYVSFLRI
                     LGSEITSTIESMETGINSKSRNVKEDKRDLKLNKLFKSKNSDVKLMQLVSDLKQYQLK
                     IELFLKEYKENPNNWVLESRYNEKLRQKELSLEPIWAYDYLDKYVFSNYDMVFLMSGT
                     ILDKNLFCQLNGLDITKASYYSIESPFPVKNRPIYYMPVGKMSYKSKEETFQRYIPYI
                     QKLLDKYKGKKGIIHTNSFELSNWIEKSIKDPRLVFHDSSNKDDILRMHFDSDEPTVI
                     VSPSMGTGVSFDDDRARFQIIAKVPYPSLASQKNKLRQKNNPEWYSWKTVSGIIQMTG
                     RSVRSNRDHADTIIIDGSFGDVIKHSSHFMPDWVQNAIKRINIKLEA*"
                     /db_xref="UniRef100_K2R211"
                     /db_xref="mfc:BRM9_1182"
                     /db_xref="A0A089ZDB7_METFO"
                     /db_xref="K2R211_METFO"
     gene            complement(236790..237224)
                     /locus_tag="Ig12092_scaffold_5_curated_closed_complete_pro
                     digal-single_348"
     CDS             complement(236790..237224)
                     /product="Putative uncharacterized protein n=1 Tax
                     =Plasmodium knowlesi (strain H) RepID=B3LDC8_PLAKH"
                     /codon_start=1
                     /transl_table=11
                     /translation="MKYLKKFENFDLGRFNEEDEEVNQEQEWIEDVEDVDDDECEICD
                     DDDDDDEENEDEESEMRRRVWGDEVVEKKKMNAGFQAYLDKQKAKKGDKVDDKKSDKK
                     ETKGKKEDSKEDKKEVKGKGLTAAQKKLPAGLQKAILAKKKK*"
                     /db_xref="UniRef100_B3LDC8"
                     /db_xref="B3LDC8_PLAKH"
     gene            237362..238147
                     /locus_tag="Ig12092_scaffold_5_curated_closed_complete_pro
                     digal-single_349"
     CDS             237362..238147
                     /product="hypothetical protein"
                     /codon_start=1
                     /transl_table=11
                     /translation="MKIQRYQEYENYDEMAYEFVNSFDLIINENSTDDDWKNIWTKLK
                     KDLKLHISLIATFGTGIGSFIPIVDKMMRNMNISTEITYDKIILLTICSLTIIYLEEK
                     KFKNQKEEEKLTLDSKSMLEELKMMGIGNGIVKMVKKSFESIKNLFLIIGKHIGATIG
                     GVIDMFSYTAFLLPVMNGIYYLIGKYDLTPETVVQNLIGLGVGLGTLIAKHGIIYIIN
                     KIKDKFKVDASDVIDDIETPTIQKFALYNKEDGVDDVEPINEQ*"
     gene            238226..239560
                     /locus_tag="Ig12092_scaffold_5_curated_closed_complete_pro
                     digal-single_350"
     CDS             238226..239560
                     /product="DNA primase-helicase subunit n=2 Tax=Vibrio
                     phage KVP40 RepID=Q6WIE1_BPKVM"
                     /codon_start=1
                     /transl_table=11
                     /translation="MTTPQLEKVYFNYILKNKKFFEVVKPFFFRNTEIQFVYGVVRNY
                     MISGSDPSLPTPRQILDMISLEDKEGNITKDILKSILQVDLKEYDEKNFIEPHFNGWV
                     LSNRLKTGTVDIIDETRGLDSISDFGKAIEAANKIKFIVDEMSSLNFVQDDDMGSDFD
                     DPESHIQDSSKFKVKCGFPTIDHMLGGGWDIQTLNVIMAETNGGKSLWMQNFAVHSAN
                     MGSNVLYITMEMSERKVMKRLGAMRLKIPINDYDSVSKDTENIKSRIAALGKTEGSGD
                     IFEKKLGKIYTKFWAAGTATVSDFDNYIQKLKEKKDIKVDLIIVDYITLIAPIKGIGS
                     DNLYSKGKQLAEGLRALGAKYLCPVITGVQVAKDAWGSSDITLESVPESKAIAETADT
                     FFAIIRTEEMKRQNLYRFKLLKQRDGDFLKSQIRLNLNSTYLTLENDQFIDQ*"
                     /db_xref="UniRef100_Q6WIE1"
                     /db_xref="A0A0D4DC13_9CAUD"
                     /db_xref="Q6WIE1_BPKVM"
     gene            239576..240511
                     /locus_tag="Ig12092_scaffold_5_curated_closed_complete_pro
                     digal-single_351"
     CDS             239576..240511
                     /product="Uncharacterized protein n=1 Tax=Entamoeba
                     histolytica RepID=S0AZ89_ENTHI"
                     /codon_start=1
                     /transl_table=11
                     /translation="MKKNIDEDEEFDEKLNNSDSDDDIDEEDGDIEIDDDGDDIDIII
                     EIDEDDDDILDSKKKKSKKSTEEDVDDKEIVLSKHKVEGKHSLKYDSIFKGKKEDPLD
                     EDNLDSFSGYYKDTIEVDKSSQYHFESIDNETYVRTKLVKEKVYKVLENNTDINFLNN
                     RRKPSRVDFNKYYSLLKTHLKDESFTNIELFNELSVYFSDNLFNMFKLLDNEWRNLII
                     NELQDHIGKNKNSKDVVNRNIYEGTEIEFMWEDELGEDLIITGVVLETDYDNSTFKVD
                     SYENVYNIRLDQITKILNNTKFKYNLNKLNNIDFL*"
                     /db_xref="UniRef100_S0AZ89"
                     /db_xref="A0A024WL02_PLAFA"
                     /db_xref="mrh:MycrhN_4212"
                     /db_xref="S0AZ89_ENTHI"
     gene            241087..242538
                     /locus_tag="Ig12092_scaffold_5_curated_closed_complete_pro
                     digal-single_352"
     CDS             241087..242538
                     /product="Uncharacterized protein containing TROVE and vWA
                     domain n=1 Tax=delta proteobacterium BABL1
                     RepID=V6DFC2_9DELT"
                     /codon_start=1
                     /transl_table=11
                     /translation="MSKFNTTLPKARTKTTNLAGGESYSQSSELALVSLLLTSFVNDQ
                     FYRGAQDTLSDLKGLVSKVKDKEFVAKSAIFARDRFGMRSITHALAGELTSELSGQDW
                     GKNFYDKVVVRVDDMTEILSYYLAYKTTKDNPKFPNALKKGFAKAFDKFDGYQLAKYK
                     GSGKDVKLVDIVNLVHPVPNIRNKEALESLIKGELKNTQTWESKLSEAGQKAESKEDL
                     EKLKSDAWDELISTRKIGYFALLKNLRNIITQSPSSVKGACELLTDEKMIKNSRVLPF
                     RFSTAYEEVNKIGSSKEVRDVLIAINQALDISVMNVPKFDGETLVVMDVSGSMRGKAS
                     EIASLFGAILAKSNNCDVLTFSTSASYKSYNPMDSVLSIRDGFKYAGGGTNFKSIFTT
                     ANKKYDRVIILSDMQGWVGYTTPAAEFTQYKNKFGATPFVYSWDLAGYGTLQFPENNV
                     FALAGFSDKVFDIMKLLETDKKALYNEIKSIQL*"
                     /db_xref="UniRef100_V6DFC2"
                     /db_xref="dpb:BABL1_986"
                     /db_xref="V6DFC2_9DELT"
     gene            242588..242908
                     /locus_tag="Ig12092_scaffold_5_curated_closed_complete_pro
                     digal-single_353"
     CDS             242588..242908
                     /product="hypothetical protein"
                     /codon_start=1
                     /transl_table=11
                     /translation="MKHLKSFNEGTLPEKEVVFTNKRNIHMIFSVFKTPDGRITRIEK
                     SPSIRFPFNVGQLFNRTIEVWACNNNYLMDGKDTCPEKKIMGMRADIPKGHELRHIFP
                     HKFK*"
     gene            242931..243179
                     /locus_tag="Ig12092_scaffold_5_curated_closed_complete_pro
                     digal-single_354"
     CDS             242931..243179
                     /product="hypothetical protein"
                     /codon_start=1
                     /transl_table=11
                     /translation="MKHLKNFNEVLIGRSDDDFETSKEETLKNKISDMITNWVDMKPV
                     PYGDHCIDCGRGEEQFDDVSVNKASSEIIELLKKEGLL*"
     gene            243176..243517
                     /locus_tag="Ig12092_scaffold_5_curated_closed_complete_pro
                     digal-single_355"
     CDS             243176..243517
                     /product="hypothetical protein"
                     /codon_start=1
                     /transl_table=11
                     /translation="VIKKWTQFINESINNDYVIKDIQFDDYGYIIQIDLKDGRSITTG
                     EDSGGEDTSLEVKCKLNIGDVISFEFSNEEDIDGVKYLDGVTGINVNGDLCGCSVGSE
                     GGNIDTFVIIK*"
     gene            243527..243976
                     /locus_tag="Ig12092_scaffold_5_curated_closed_complete_pro
                     digal-single_356"
     CDS             243527..243976
                     /product="hypothetical protein"
                     /codon_start=1
                     /transl_table=11
                     /translation="MIKKWNQFNESKAEKPGENVPGSAKINLSDEDVNAFTDNPSLQK
                     LISDDKVALLGKAVWYWEDDMDTKGVIDQYLEIPGEVELEPTNEEFFGGAPGVANINV
                     DGEGLVKRYVVEAIQKALRNIGGEVNLTVDGEVLDSRGYQKGRGPGW*"
     gene            complement(243999..245060)
                     /locus_tag="Ig12092_scaffold_5_curated_closed_complete_pro
                     digal-single_357"
     CDS             complement(243999..245060)
                     /product="Putative uncharacterized protein id=3719499 bin
                     =GWF2_Bacteroidetes_43_11 species=Flavobacteria bacterium
                     MS024-3C genus=unknown taxon_order=unknown
                     taxon_class=Flavobacteriia phylum=Bacteroidetes
                     tax=GWF2_Bacteroidetes_43_11 organism_group=Bacteroidetes"
                     /codon_start=1
                     /transl_table=11
                     /translation="MTKIEFLDKARHTHGYKYQYPTLNEKVLSNDLIDIKYGDILYKQ
                     RVTKHLLGRCPEKNTPSKTTDQFIKEAKEVWGDKYDYSLVKYRGALKKVRIIYDGVIF
                     EQVATSHLRNMAPENNMNQEYFIKRSIDKWGDKYDYSLVKYKNSKIKVKILYNGKLYK
                     QTPTNHLIYAPENINYRKTTEQFIKESNIIHDLKYSYEKSEYIKNKVKVIITCPIHGD
                     FKQIPLSHLQGSGCMSCNESKGEKIISKFLDKNEISYYRQKKFVGCKNIFELPFDFYI
                     PAMRTAIEFDGKQHYEPMEFFGGVEAYNRLMINDKIKNNYCEEEYINLIRIRYDQIDD
                     IYQILWENLKIFIKTKKTH*"
                     /db_xref="gwf2_scaffold_2055_68"
                     /db_xref="lsj:LSJ_3117c"
                     /db_xref="86554277"
     gene            245176..246396
                     /locus_tag="Ig12092_scaffold_5_curated_closed_complete_pro
                     digal-single_358"
     CDS             245176..246396
                     /product="UvsX RecA-like protein n=1 Tax=Prochlorococcus
                     phage P-HM1 RepID=E3SMY5_9CAUD"
                     /codon_start=1
                     /transl_table=11
                     /translation="MAKKKEVKKFEFSKVGSILDNIAKSVPILVEKEIKEKKFISTGV
                     YIVDAAMSGRLLGGGVASNRISVFAGESGAGKSFLAYSVVKHAQREGYSVIYIDTEQS
                     VDLEDMPKFGVDNDLSKFRLIRSNKVEDINITLTQLVDELKEQKLAGFELPKLMLVLD
                     SLGQMASNKEKNDLLKGDIKQDMTKAKAIGSMFRSINNDLGYLDIPMIVCNHTYLTMD
                     LFPKSVMKGGNGLLYSASVIGFMSKSKLKTGEEDDMDLGQSGISVLFKTQKNRLAKPK
                     KIRFDISFAHGMNPYTGLDAFCRPEFFNQIGIAKGKEEVDKSTGEITFTPGGNRWYVS
                     HLGKSFTTKQLFRSDIFTQEVLEKMAPIVNDYFSFKSLDEIEEVEKQFNEIIDEDDDS
                     DGFTDASDAEDIFG*"
                     /db_xref="UniRef100_E3SMY5"
                     /db_xref="E3SMY5_9CAUD"
     gene            246453..246623
                     /locus_tag="Ig12092_scaffold_5_curated_closed_complete_pro
                     digal-single_359"
     CDS             246453..246623
                     /product="hypothetical protein"
                     /codon_start=1
                     /transl_table=11
                     /translation="MTKQETFEQLKALWETFEENHNKTTKKSDGDARKALGEIKKLVT
                     PYRAASVEEAKK*"
     gene            246636..246857
                     /locus_tag="Ig12092_scaffold_5_curated_closed_complete_pro
                     digal-single_360"
     CDS             246636..246857
                     /product="hypothetical protein"
                     /codon_start=1
                     /transl_table=11
                     /translation="MLHRIKELLVERNVESKNFPMDKLYKAGIENVKNNIEFYFDKTY
                     TCESVIQELFIRGIISYIEKENKFPYLEK*"
     gene            complement(246899..247396)
                     /locus_tag="Ig12092_scaffold_5_curated_closed_complete_pro
                     digal-single_361"
     CDS             complement(246899..247396)
                     /product="hypothetical protein"
                     /codon_start=1
                     /transl_table=11
                     /translation="MVIFNFALSMTPFFYLAYFYFYIKKRYDKGITFDISHGMKCYSC
                     KSDIKTFDEIIEESLRKNIKLEDIKGEKLCTSCDRDEKINLVSGNLLSTIKYKYDKFL
                     VTKYNKFIFISMFFIMAFLIIDIFIRIDGFRLFFYLGQLIQLFYWYSFIKRWKLTSIK
                     KPNQI*"
     gene            complement(247398..247850)
                     /locus_tag="Ig12092_scaffold_5_curated_closed_complete_pro
                     digal-single_362"
     CDS             complement(247398..247850)
                     /product="Uncharacterized protein n=1 Tax=Caulobacter
                     phage CcrColossus RepID=K4K5Z9_9CAUD"
                     /codon_start=1
                     /transl_table=11
                     /translation="MTGHKLNNTEALKFIFSGKSTVTFLNTDTNNRFTFKVKQAKDSN
                     LFFISVLNGPENYAYIGTAIEGNYRHGKKSLISKDAQSVRVFEYVLNKLKSNNLTELI
                     EVWHEGTCGKCGRPLTVPSSILTGIGPSCAKKLSKSDKRDSFLKSILG*"
                     /db_xref="UniRef100_K4K5Z9"
                     /db_xref="A0A0G1F2C9_9BACT"
                     /db_xref="K4K5Z9_9CAUD"
     gene            247925..248338
                     /locus_tag="Ig12092_scaffold_5_curated_closed_complete_pro
                     digal-single_363"
     CDS             247925..248338
                     /product="hypothetical protein"
                     /codon_start=1
                     /transl_table=11
                     /translation="MLKKYSEFIKYKVFEGINDYGMTYDDIRDMLYYVTDEFPNLTFS
                     VEDSLQSGIIEQDDKSFIIELYDSEIEFPMDLPVLHYVEPKIHDLIKDIDSQLKKYGL
                     EVFYSDFGQNDAYYELVVTEIGNKPNLNRHRYRTD*"
     gene            248375..249100
                     /locus_tag="Ig12092_scaffold_5_curated_closed_complete_pro
                     digal-single_364"
     CDS             248375..249100
                     /product="hypothetical protein"
                     /codon_start=1
                     /transl_table=11
                     /translation="MYNIVAVDPSLISTGLVVSNKDSFKMFNYCRESSVSGKKGMKKW
                     FKMAEQFIEYKFIEYREFEDYSEGELTKLKDYDRITDGIVSDILDNIDPSKPTKIGIE
                     GYSFSSTAGDIIDLVTFSTLLRKKLFDRVSEDIFVLSPSTLKLESCKLTYKPIEKIIG
                     GKNPRTEYIYKNDIGISGGNFKKPEMLRSIIDNKDFNDYWATHCKLSKVDLLSISTIP
                     KPYEDCNDAYLIYKVLEKQNPTK*"
     gene            complement(249113..251038)
                     /locus_tag="Ig12092_scaffold_5_curated_closed_complete_pro
                     digal-single_365"
     CDS             complement(249113..251038)
                     /product="hypothetical protein"
                     /codon_start=1
                     /transl_table=11
                     /translation="MKLHKYNHFLGIKPLNENLDKSKKFLKERYLLRKAAEELGFIKG
                     ELAAQLEHGEKRSITINDFNEDQVKEIKGMIRGMKISPEIIHQIERDPEFLKIREILK
                     DNIGWLYNFTYMYYVEMTTIEEIQSMYNNMVEYRDLLNHLPKKFDLHFIDPNITNNSE
                     VLVDGLDKLEDYRKVKKIVDKLTSELKRDYSGAAEGIKEQFAEVARAFNEMGKKEDGT
                     IDEEKRDGLWKSFFGEVRTIEGVKRYVGQLRRYTTIGEFIRAAQNFLKASENSDILAF
                     YDKINNCNEKFGYAGADIVFDENGVLIIEVKSFPANQMLNGHTRHCIKDYNSQWENYV
                     SNHNNKQYYIYNFNIPQYDNMSVIGITIEPGQRIKAAHAKNDAGVSSSIQRTLSNWQR
                     EYGIKEDLWAQLKPMTREEIERRERAKIAEREIVRKGLTIAEIIRYVKEDGANINKNS
                     GVCLTNAVEEDDYEKVKTILQLGASPNLKKGADAPISKAKNLEMIKLLVSNGSDITGD
                     VFNNILHDMDALEYCLKAGLDPNFNNFLPFRRVCKGSWSSRDEIGESYIGAFKLLLKY
                     GGKLTDERGRNMIIKWSAEYARLDILSFLKEEGYSKDFKDSDWKEAIVWISHSRKIND
                     EKKAVVIRYLENEIETK*"
     gene            complement(251044..252558)
                     /locus_tag="Ig12092_scaffold_5_curated_closed_complete_pro
                     digal-single_366"
     CDS             complement(251044..252558)
                     /product="hypothetical protein"
                     /codon_start=1
                     /transl_table=11
                     /translation="MKNFKDFMNEEVSLKGSSGIPGEGSDRDEKKYLSDVERRARQRL
                     NVPREEDPRRGRPQQTMQVGREMMEIMQQSMQFVRGNEDALEELAERIIMQEYGSILD
                     NVDLDIKIVRPGAVKDFMDEECEDCEPPSFQLLNDPEIKKEVDKRKIINNITQGEAKN
                     TKRILAMPEVKNELKAILGEREGEEAHRIWMRLTELADKMDWLIPVDVKGDMMEQAPE
                     GMAGACSVKWPDAKEEEDLSDKVLKGLEDEDADIDNEDEDIQELLSSGNPIIKARGVD
                     FPMLLHETVKGIYELIAAAGIPEDKRTAELVMMNTSSMDDEAEEFRYGPELAADIRDF
                     VNEAPDIDKYPNLREHFYGMLHALPVDEFLPLVKKILLETPEARTKVNEMVEGLIKSL
                     DEYELGEALPNSDYNEPEEEYNDDESGDTVEPGKEKELSFEDEMRQKSMERESDYSQL
                     SKREIQSLIDDALDAGDFDKVKELSEFLGEGKEIYLKEIERINENHRFHGRKEK*"
     gene            complement(252558..252812)
                     /locus_tag="Ig12092_scaffold_5_curated_closed_complete_pro
                     digal-single_367"
     CDS             complement(252558..252812)
                     /product="hypothetical protein"
                     /codon_start=1
                     /transl_table=11
                     /translation="MRFLKKFEKFNEEFVMGGQEVETKPAPTTTPGVKPGTRPGRPSP
                     IRRDKPSVNPAPKATVEDVVDRFISLLNDKGEDIKKYVNK*"
     gene            252909..253988
                     /locus_tag="Ig12092_scaffold_5_curated_closed_complete_pro
                     digal-single_368"
     CDS             252909..253988
                     /product="hypothetical protein"
                     /codon_start=1
                     /transl_table=11
                     /translation="MKYIKPYSNFSINEAVGLAEATLIYSEFILDKTKFYFDKFLKIG
                     DRKFEQNKSYDLSKRNDIILNDLWDKYPVLKMNITFNFEKQSDVDFNERFPKTSKIKG
                     FTTTGACYNIVENRSRDKSYLLPNINKRTKHTIFLKLEVGGIIRDSFDENEDFLLEVE
                     GAIIHELNHAYEGYMRLIKGSGQVSTDLTFATDNNRSKVKNEIWKVWRDKIGYYLYTS
                     ERHELNAMAQEAFPYVKKYDPSEMRKKCPSWRTAEEMSKFNVVDFKKEITKMINKYYS
                     GVYPEFIVSILNRLKNGLGNELGVNREESVDMLEDSPSLNGQEIYNMDIDRFLLYVQK
                     RVNKAGDNLKKKINRLYSIKDKDLK*"
     gene            253985..254383
                     /locus_tag="Ig12092_scaffold_5_curated_closed_complete_pro
                     digal-single_369"
     CDS             253985..254383
                     /product="hypothetical protein"
                     /codon_start=1
                     /transl_table=11
                     /translation="MRKFTKILEEIENGKFYKVNAEIELIIPADNEGEAGYLSDSILS
                     SLENGSNYQIINIDETDERITEHMELYKGKQGPFQEDKKTPEETIELTWEAEFGDSLP
                     TMDQRMEFYHDMRKAGYDSQLVFKTLKGKF*"
     gene            254421..254996
                     /locus_tag="Ig12092_scaffold_5_curated_closed_complete_pro
                     digal-single_370"
     CDS             254421..254996
                     /product="hypothetical protein"
                     /codon_start=1
                     /transl_table=11
                     /translation="MKKFSDFGGKKPVKRINEADETVDFQPVSGQDGAPVVANLPGNI
                     QMPGEEQEEKEQEGEIAGTVESTECSNFFSKLFESREMAHVYHLQVRGDEGSYAKHMA
                     LGGYYEGVLDFIDEIIEVYQGQYGIIDGYDIIDTKDTKTKDPVAYFEEMAEYIKNARK
                     CINEEDTHLHNIVDEIVALIYKTLYKLKFNK*"
     gene            complement(255010..255237)
                     /locus_tag="Ig12092_scaffold_5_curated_closed_complete_pro
                     digal-single_371"
     CDS             complement(255010..255237)
                     /product="hypothetical protein"
                     /codon_start=1
                     /transl_table=11
                     /translation="MLGKKSNKLEAGLVWMPYVVSESISTLSSSFNSLSMKSRYATKM
                     VNNSYYGFVRTTNLIRKRKIENIFKIENPTD*"
     gene            complement(255215..255367)
                     /locus_tag="Ig12092_scaffold_5_curated_closed_complete_pro
                     digal-single_372"
     CDS             complement(255215..255367)
                     /product="hypothetical protein"
                     /codon_start=1
                     /transl_table=11
                     /translation="MFVAPDPNIKVFGPSNNNYGRDVWMPNFWFRPLIRKEKIEKIFN
                     VGKEIK*"
     gene            complement(255389..255706)
                     /locus_tag="Ig12092_scaffold_5_curated_closed_complete_pro
                     digal-single_373"
     CDS             complement(255389..255706)
                     /product="hypothetical protein"
                     /codon_start=1
                     /transl_table=11
                     /translation="MKIKRLYENDENNISTERVGEIIEDLRDFSSTIEDKSKMAESYI
                     NELNNYKNNSKKGNDQIDDSIAALQVIKKNLDDTIDKADTIINNLMDYNDEGRKYLYT
                     ENK*"
     gene            255747..256424
                     /locus_tag="Ig12092_scaffold_5_curated_closed_complete_pro
                     digal-single_374"
     CDS             255747..256424
                     /product="hypothetical protein"
                     /codon_start=1
                     /transl_table=11
                     /translation="MKRKNKLILEFTEFNLQRFNSDSVVPAAPNVNNPSLSTDGINRH
                     EDGIRQAMSRINDILYNLKGTNSYSQLRSKLALEDQDIQSLKILRMVKSNVSYDVYLT
                     LVVDGETYWGKIINITGMDPKFESEMFKDFDLYQPKEWVIKMKGLVIKTIKAWLKPKP
                     GNYQLLNDEVICYSVDTGKQLRMEKGIEVELIRSHDDKIIVKHEGEYYNLVGDNFVYF
                     NWWFELV*"
     gene            complement(256421..256699)
                     /locus_tag="Ig12092_scaffold_5_curated_closed_complete_pro
                     digal-single_375"
     CDS             complement(256421..256699)
                     /product="hypothetical protein"
                     /codon_start=1
                     /transl_table=11
                     /translation="MAKFTKSQIDNCKILMMNFIFEDDIFSKTTIIVEDESGNQYTID
                     DININNTSTDSEIKVSLNSKLLDIDKISPIIITLEEKSELIGKCIKDI*"
     gene            complement(256716..258227)
                     /locus_tag="Ig12092_scaffold_5_curated_closed_complete_pro
                     digal-single_376"
     CDS             complement(256716..258227)
                     /product="Uncharacterized protein n=1 Tax=candidate
                     division OD1 bacterium RAAC4_OD1_1 RepID=V7PY88_9BACT"
                     /codon_start=1
                     /transl_table=11
                     /translation="MAIQIIDNFEVNIAKAIDNRLVVGPGQFYTNKDNLPYKYPGMRV
                     WDLNVSIPYVWTGTTFSTESASSVSGSGTPNYVPKFVAPGNVIQNSLIFDNATNVGIS
                     TITPDKKLTVNGDIRSSGAGGFYGIGSNITNINATNITSGTLTLTRLQNTAQVGSILT
                     SNVTQPTYTFNMTVDTPPGNSGGSTLPGVGGVAGIVTVLNFKNFGAPSRIYSYDGGDG
                     RQLILENSPNANPAVPTSPQLVLDTGEIRSSAVLKAPYFLAGNGSGSQPSISFQSQSN
                     MGFYRLGTNVMAFSNSGLVKILYTATTMALQSGYDISVSSSGTVFLQNSGIISDLSLK
                     IGASNTGIFRDTGSSNNLSFVTGGKKRFQMRTGAATDFEFYSLLGGGIAGSSRFYFSV
                     YDSGGTYITLDKTPITSSNRLTIGGFNANTITGRGGVEIQNGLDYRYTTSFNIASSSG
                     STFNHNLGYIPIAVVQCQDGNINPNITLLTSTQIRIYNFNSGRNAAIGNVFLW*"
                     /db_xref="UniRef100_V7PY88"
                     /db_xref="V7PY88_9BACT"
     gene            complement(258246..259748)
                     /locus_tag="Ig12092_scaffold_5_curated_closed_complete_pro
                     digal-single_377"
     CDS             complement(258246..259748)
                     /product="hypothetical protein"
                     /codon_start=1
                     /transl_table=11
                     /translation="MMTFSVNIGLTTEATSYPIQDYLDNILDNLQDNKDKLVNPVDVR
                     DAVFSLWTSVPFKQTTASGSSISYVGLDSNNPSNRDIKSKIYLGKRAYSGTYSYTEFD
                     NIMNDSLLTSDVDIFLYNTKIDTQSQTSTRVAIIAGTNLSLHTKSPYIQSQLISGSTQ
                     SVSLDVVNPSLLGGNINIQSINSGYTGSVIVNNIIFPTIDESGLSASNEKVLFIEDGE
                     LVWDIIQLPTLDYIGVTGSELDIYGTPTNVNGYSLEFADSRRCPVQIGDILYGDTFNN
                     MPLSETLRRVIYDYLPPTCSIEITGVYSVGYAEVGTYPTPTLQYTLNKKTLNTQIAGL
                     SNMIPGAYPPIINTSYVTITGSSSGVVISPITATSTEFKVTLGDGMQIASASTTITGI
                     YPYFYGFSPNLTMNSIGLAGLSKLVESFGDKTIDVIGTGNLYFIYDSNYGTLSNIYDE
                     YGNTSSGSFSYTPIVLSSPSGLWAAKEFYVYQWNGVPQIGPPSVNYQFKY*"
     gene            complement(259751..261328)
                     /locus_tag="Ig12092_scaffold_5_curated_closed_complete_pro
                     digal-single_378"
     CDS             complement(259751..261328)
                     /product="hypothetical protein"
                     /codon_start=1
                     /transl_table=11
                     /translation="MPSTYSINVGQITESTRKPDIFSVLEELPNNTQKLISPRDVRDA
                     FLTTWANSSFRVTTGATYSSYEYIGIDSGDPSNRDIKQRILIGKRSFGNLDIMNNSLL
                     NNSNADIFLYNTKPDGVSQSSTKVAILAGTDSTLHQYAPYLESIMNPTGDAIDLYLTN
                     PSLFGGDINIFSSTGRVAINGIVFPTSAETSASASNGKILRYFGTYPYGSLKWDDSTV
                     TISDIGTPGSPTNIYGSPVNLNGYSLEFVDTSLVPQEIGGITQGASFPTGSFAGQDWP
                     LSEVLRQILYPYIEPVLELSITNPITGTTYAEAGTTPSLGFDWSITSYARDQNEYISD
                     FFFRENNSDTRFNYGASFSEIPGSSTFSTFNYATFSGLGTLNFSLYVSTVVGATSFSF
                     PTGYSFSSDESIGFINPIFYDYDTTIAINGTTLKTVTTGSPKLIEPYMGVSHSYSVPY
                     NGNGYLYFIYPGTFTTDIQYIKDPNGFILYSSISPTYSIFTYSSITHPDYTGPFKVWR
                     TTATSSYTGSGEFEFIF*"
     gene            complement(261394..261501)
                     /locus_tag="Ig12092_scaffold_5_curated_closed_complete_pro
                     digal-single_379"
     CDS             complement(261394..261501)
                     /product="hypothetical protein"
                     /codon_start=1
                     /transl_table=11
                     /translation="MPLPLLTSLPKFSYEPIYKNDIRKDKIKNIFKSDK*"
     gene            complement(261501..261902)
                     /locus_tag="Ig12092_scaffold_5_curated_closed_complete_pro
                     digal-single_380"
     CDS             complement(261501..261902)
                     /product="hypothetical protein"
                     /codon_start=1
                     /transl_table=11
                     /translation="MSFIVKNSQLNNETIEALNNLIELDINAIAAFRLTRIIKEVSSI
                     VEDKLATEKKILDKWVEKDENGQVVRPKDEGGNIVEDAVNITNVEEFSKEMSSLMSVE
                     SEIPFDKIKFEDLNLQTAKIKDLIKLDFLFD*"
     gene            complement(261927..262637)
                     /locus_tag="Ig12092_scaffold_5_curated_closed_complete_pro
                     digal-single_381"
     CDS             complement(261927..262637)
                     /product="Methyltransferase {ECO:0000256|RuleBase:RU362026
                     }; EC=2.1.1.- {ECO:0000256|RuleBase:RU362026};; 
                     TaxID=570509 species="Bacteria; Tenericutes; Mollicutes;
                     Entomoplasmatales; Spiroplasmataceae; Spiroplasma.;"
                     source="Spiroplasma melliferum KC3.;""
                     /codon_start=1
                     /transl_table=11
                     /translation="MLIFGDCIEELLKLESNSVDLVLIDPPYLISRESNFKNYSDSAS
                     DELVNKYGKLSIDFGDWDKKELDWDNLFKEYYRILKNGGTIIVFYDIWKSSEIKESAE
                     KYKFKQPRVGLWVKNNPVPINSKINYLSNSTEYFFTFTKKSKPTFNSSYDNALYQYPI
                     CHGKERYQHPTQKPLELIKDLIKKHSNPGDIVLDSFAGTGTTAHACILLDRKFIMIEK
                     EEEYFNIIKDRLNKLYIV*"
                     /db_xref="A0A037UMS7_SPIME"
                     /db_xref="spk:MGAS9429_Spy1446"
                     /db_xref="UniRef100_L5VTG3"
                     /db_xref="2.1.1.-"
                     /db_xref="2.1.1.72"
     gene            262701..263471
                     /locus_tag="Ig12092_scaffold_5_curated_closed_complete_pro
                     digal-single_382"
     CDS             262701..263471
                     /product="hypothetical protein"
                     /codon_start=1
                     /transl_table=11
                     /translation="MNLISLVKNLLNLQKKINTKILPSQGLFYKDDFEIWIKKADMDD
                     IIEYEYDYVKDDIGVIIHKVKKAAQKNIVLSYGYTFDDIKSIDIIFLFLEIVKFTKGE
                     SIKLSYVDENTGKDNIIEFGHNNFNYFRIDDSIMKYYDNEKKLFLIDGYKYSLPSIGV
                     ENSLTNFLISKSDSPDAILYNDYFYDFTYFLDDKSELSFSEIDNLIQIFNSDLDKNEM
                     FKINNIMKTFLPIQSYSLKRDGKVIEISSKIDLEKIWK*"
     gene            263487..264326
                     /locus_tag="Ig12092_scaffold_5_curated_closed_complete_pro
                     digal-single_383"
     CDS             263487..264326
                     /product="Uncharacterized protein n=1 Tax=Blautia hansenii
                     DSM 20583 RepID=C9L7Z9_BLAHA"
                     /codon_start=1
                     /transl_table=11
                     /translation="MNILNWQLFLEEFVGDKPISDLQSYIDGMSLSIKDKLFFVDMIN
                     FDVIVDFGCADGTFLENILRIKPDVKVVGYDLDEAMLSKAKSKLGNRALLTSNWDEAI
                     NATNQYKNPLLNLSSVIHEVYSYSHGTIVKKFWDNQVFGGDFKWISIRDMIPSIELGR
                     EEITSFKDDVRKVKSKTDKHYLNSFEDRWGSINDNYRTFMHYLLKYRYIDNWDREVNE
                     DYLPVSLETVKLKIPNSYKIVYERDFLLQFLKDQVKKDFNVDLIHSTHTKMIIKNNNF
                     RKI*"
                     /db_xref="UniRef100_C9L7Z9"
                     /db_xref="A0A010ZKP5_9CLOT"
                     /db_xref="ctet:BN906_02376"
                     /db_xref="C9L7Z9_BLAHA"
     gene            complement(264329..265201)
                     /locus_tag="Ig12092_scaffold_5_curated_closed_complete_pro
                     digal-single_384"
     CDS             complement(264329..265201)
                     /product="Cysteine synthase n=1 Tax=Clostridium ultunense
                     Esp RepID=M1YVB6_9CLOT"
                     /codon_start=1
                     /transl_table=11
                     /translation="MERLSDNIGKTPLIQISERIWAKFEGQNPSGSIKDRMAAYIIND
                     AEENGLIKKGDTIIEATSGNSGIAFAFIGAERGYKVKIIMPSNMSEERKQMLRLYGAE
                     LIEVSDGNFDEAIRLRDEMAEEFGYFNPRQFSNILNIEAHYNGTGTEILEQHYDQIGA
                     FIDGTGTGGTLIGVSRRLKRVYENMKVVAVEPAESPVMSGGEPGLHGIQGIGDGSKFL
                     VNLEEVDDIIVISTEDAKLRSRTLAKEQGLFVGISSGANILAAERLLEKYPDMKGDII
                     TVLCDRGERYLSCL*"
                     /db_xref="UniRef100_M1YVB6"
                     /db_xref="bww:bwei_5697"
                     /db_xref="88871222"
                     /db_xref="M1YVB6_9CLOT"
     gene            265283..265897
                     /locus_tag="Ig12092_scaffold_5_curated_closed_complete_pro
                     digal-single_385"
     CDS             265283..265897
                     /product="Ser/Thr phosphatase family protein n=1 Tax
                     =Chryseobacterium gleum ATCC 35910 RepID=D7VWE4_9FLAO"
                     /codon_start=1
                     /transl_table=11
                     /translation="MKYEKQNIYFISDFHVGHKNVLKFDGRPFQDTEEMHTELIKRWN
                     SVIGDDDIVYYLGDLAFCRDELAKWFAYSLKGKIHFIKGNHDKMKTLRKFGRWEEIYE
                     YGTEIFIKDDDLKSARGMHGYQQIIMSHYPILSWNRVHYGSWHLHGHCHGSLMKSNQD
                     YYKRKVMDVGCNVIDYTPISYEEVKGVMVKKGIISVDHHGDADM*"
                     /db_xref="UniRef100_D7VWE4"
                     /db_xref="A0A085B5W0_9FLAO"
                     /db_xref="chz:CHSO_0938"
                     /db_xref="D7VWE4_9FLAO"
     gene            265897..266055
                     /locus_tag="Ig12092_scaffold_5_curated_closed_complete_pro
                     digal-single_386"
     CDS             265897..266055
                     /product="hypothetical protein"
                     /codon_start=1
                     /transl_table=11
                     /translation="MDKSWIKISINSYYGTYNSGKSNFDMKPLWVKYRSGKRKSKIKN
                     IWKIDGML*"
     gene            266031..266363
                     /locus_tag="Ig12092_scaffold_5_curated_closed_complete_pro
                     digal-single_387"
     CDS             266031..266363
                     /product="hypothetical protein"
                     /codon_start=1
                     /transl_table=11
                     /translation="MEDRWDVINVVCIKGYKTLKVGSSYQIKGRGNLTYNADPEVGGK
                     KGQGYCIEDGMYGSYSGRTDWYRLPYNERIKWYYFTEKEMGDYFITDNENHIIYLRDR
                     KINSIIND*"
     gene            266356..266976
                     /locus_tag="Ig12092_scaffold_5_curated_closed_complete_pro
                     digal-single_388"
     CDS             266356..266976
                     /product="hypothetical protein n=1 Tax=Flavobacterium
                     antarcticum RepID=UPI0003B3CD52"
                     /codon_start=1
                     /transl_table=11
                     /translation="MIDTFGIKPLDLNNVVCHSGGAEGSDTHWENIGEEFGVITKAYS
                     HKTPKHQSKNKVEISDEDYREGVVEVNKANKFLNRYGIHKYMNMLARNWAQVKYSNEI
                     FAIGYIVKVGERNTKGYYNRGKYDMVDGGTGYAVQMAINNQKPVYVFDQKQDNWFRWS
                     YASFSFIEMENTPKINFQNFAGIGTRQIGKNGIESIRKVYNKTFVI*"
                     /db_xref="UniRef100_UPI0003B3CD52"
                     /db_xref="A0A0F9M6E8_9ZZZZ"
                     /db_xref="ade:Adeh_2291"
                     /db_xref="UPI0003B3CD52"
     gene            266973..267371
                     /locus_tag="Ig12092_scaffold_5_curated_closed_complete_pro
                     digal-single_389"
     CDS             266973..267371
                     /product="hypothetical protein"
                     /codon_start=1
                     /transl_table=11
                     /translation="MIISFDFDGTLDDEFGGVPINFQKKDIQLLAKQYIEEGHDVMIL
                     TKRFGPDHSDKGLGNEHLIVFELAKELGIEKVYFTNRVMKFSYIIRLSIDMHFENDDY
                     EVELINQACVERGHNCLVIPVEEKNWRSLL*"
     gene            267368..267949
                     /locus_tag="Ig12092_scaffold_5_curated_closed_complete_pro
                     digal-single_390"
     CDS             267368..267949
                     /product="hypothetical protein"
                     /codon_start=1
                     /transl_table=11
                     /translation="MNRSDLIKIIRRSQTFISIMLFFGVFFFSWDVTGFELTEIQLSK
                     WGETGSIVESIWNSAVCLLSISILFNSIYYLKNNNRIKYKTTSYVLFSLISICLFVIG
                     FFNVNHNFIHNLAAYLYFFIYPFSIFIFAHLNRKTLHYKDWIQHVVISISMMVLPLIF
                     ISLFNGMALAEMTHILFVVIWNLKIAFKSINDE*"
     gene            267942..268292
                     /locus_tag="Ig12092_scaffold_5_curated_closed_complete_pro
                     digal-single_391"
     CDS             267942..268292
                     /product="hypothetical protein"
                     /codon_start=1
                     /transl_table=11
                     /translation="MNENEFIDWIKELGFSKTWETYDGEYSIKPGGDGIFDPKIYFTT
                     SYEESEIKIGIHYAKMNGTMSYGSNIGYFNISQIGEFEKIIIVHKLIEYFDEVPIGFK
                     KYLRDSKIKDILGY*"
     gene            268303..268785
                     /locus_tag="Ig12092_scaffold_5_curated_closed_complete_pro
                     digal-single_392"
     CDS             268303..268785
                     /product="Nicotinate-nucleotide adenylyltransferase {ECO
                     :0000256|SAAS:SAAS00086517}; EC=2.7.7.18
                     {ECO:0000256|SAAS:SAAS00086517};;  TaxID=1121405
                     species="Bacteria; Proteobacteria; Deltaproteobacteria;
                     Desulfobacterales; Desulfobacteraceae; Desulfococcus.;"
                     source="Desulfococcus multivorans DSM 2059.;""
                     /codon_start=1
                     /transl_table=11
                     /translation="MISKFSDMVNENISSKFKLGIDVHGVVDAMPEFFAFLTNAFIKN
                     GGEVHIITGGSWTKQMESEIISYGIKFTHVFSVYDHLVESDAESTGKVQFPDGTIQNK
                     FKDGDWDLVKANYCRDNGITFHIDDTLAYNEFFTTPFARLWTHSNKPKASHKDVRHMD
                     *"
                     /db_xref="S7VET5_DESML"
                     /db_xref="UniRef100_S7VET5"
                     /db_xref="2.7.7.18"
     gene            268830..269189
                     /locus_tag="Ig12092_scaffold_5_curated_closed_complete_pro
                     digal-single_393"
     CDS             268830..269189
                     /product="hypothetical protein"
                     /codon_start=1
                     /transl_table=11
                     /translation="MQEKTELDLNNPIFAVYVNVGGLSRQRAEETIQHLSKTMDCHSN
                     VTMWFFGCGNLGENQETKVECVYDGMLRNRNSELVDLIKEINTRVDILSNSKDFEDFK
                     LNVRNWRLGELLKNGDN*"
     gene            269176..269556
                     /locus_tag="Ig12092_scaffold_5_curated_closed_complete_pro
                     digal-single_394"
     CDS             269176..269556
                     /product="hypothetical protein"
                     /codon_start=1
                     /transl_table=11
                     /translation="MAITKNKIQLLDNILSVEKEMEIDYYSYWDSYGYDDYYENDYYE
                     DDRDPCWGYVESIEPSYDLITKGRGRFTYQNHARVLGKMIDMDTIYSREVLRERKIDQ
                     ILGLLAPTYIPKATIGDFFPKNNN*"
     gene            269557..270774
                     /locus_tag="Ig12092_scaffold_5_curated_closed_complete_pro
                     digal-single_395"
     CDS             269557..270774
                     /product="Putative uncharacterized protein (Fragment) n=1
                     Tax=Dictyostelium purpureum RepID=F1A5G7_DICPU"
                     /codon_start=1
                     /transl_table=11
                     /translation="MKVEIFKGNWTLDDVRNNTDKIFIFGDNNARIGKGGQAIIRDLP
                     NTIGIRTKKGPSKKAAAFYKDSEFESNSKNILEDILDIKKEAVDGSTIVFSNGGYGTG
                     LASLREKAPKTFEYLCFLLREHFNFNNETGKKWHKIPGHREIKEGKYVDFDNNNTNIL
                     KPINNSYFKSDFLEKGLNTTYELIKSECKVAFTSDKKYKNNDILIFTFIGKNYLVCRV
                     IDSYDIDLMLNDYKWYSFEGYDKSFNIAGPDNLLTNEKEYKQQTHFQYICTLDDRGNM
                     VYKNDIFAGEDKPKVDIDKIKKKVVGETIQNKNQDDMSEVTNSEILEILKRIESKMDK
                     KRFKNPFRRKTIEELLSEKGLVGSFNKIDSPLSNNKYVLISDNGSFYYFNFNKGLLFN
                     NIEIILISDKSLI*"
                     /db_xref="UniRef100_F1A5G7"
                     /db_xref="G8EDF2_9VIRU"
                     /db_xref="txi:TH3_21868"
                     /db_xref="F1A5G7_DICPU"
     gene            270804..270983
                     /locus_tag="Ig12092_scaffold_5_curated_closed_complete_pro
                     digal-single_396"
     CDS             270804..270983
                     /product="hypothetical protein"
                     /codon_start=1
                     /transl_table=11
                     /translation="MYIESIINDYFERNDFEVSSFGYLMSISEDYKNKLEMESMSDEI
                     GVIINTKEEINDLPF*"
     gene            270989..271061
                     /locus_tag="Ig12092_scaffold_5_curated_closed_complete_pro
                     digal-single_trna_1"
     tRNA            270989..271061
                     /product="Pseudo"
     gene            271072..271620
                     /locus_tag="Ig12092_scaffold_5_curated_closed_complete_pro
                     digal-single_397"
     CDS             271072..271620
                     /product="hypothetical protein"
                     /codon_start=1
                     /transl_table=11
                     /translation="MQIPREIYEQELKTSFRDLKLSVIGGYDFSFSVERINISRRELE
                     FISERFPNDIISGSLALKIYGLLDRDINDIDILIDDKYRFDSYINDYYGSYKTHKNQN
                     KIERRLGYKRFDYKPGFFTKKRTYKVDFFENDGSKYNDLEFNGKKLKIHNPMELIDFK
                     MSLSDDNKHLRDLFMIFQRTSL*"
     gene            271648..272286
                     /locus_tag="Ig12092_scaffold_5_curated_closed_complete_pro
                     digal-single_398"
     CDS             271648..272286
                     /product="Uncharacterized protein {ECO:0000313|EMBL
                     :KKK47066.1};  TaxID=412755 species="unclassified
                     sequences; metagenomes; ecological metagenomes.;"
                     source="marine sediment metagenome.;""
                     /codon_start=1
                     /transl_table=11
                     /translation="MAKYDTYRYIYPPRPKNAIPTTDLDFWDGGSLIAQPKLNGSNCV
                     IFTNGDKHVVMNRHNQRLTNFRLTDLEIKDMYRGTGEWMVINGEYMNKNKSDETNQPF
                     NHKFVIFDILTYDGEYLVGKTFQERVEVLDVLYGQVKCEKDYLYKISENIYRVKSYDV
                     GFTDLFNELTPIDMIEGLVMKRKNARLELGTSELNNVKSQIKCRKATKNYKF*"
                     /db_xref="A0A0F8YGB8_9ZZZZ"
     gene            272326..272895
                     /locus_tag="Ig12092_scaffold_5_curated_closed_complete_pro
                     digal-single_399"
     CDS             272326..272895
                     /product="hypothetical protein"
                     /codon_start=1
                     /transl_table=11
                     /translation="MEKFSKLKPKDEFADSKDKVLYDGEHYSIVEYEDWSIILEKDAV
                     VCIPYLIETNQFIIRHEYIPPFKYADGQEYHITVLSGGIERGETVEKALVRELEEEAG
                     IVLREDYQIDDDLKPLFISKSNTNKYHPFILPLNEKDYHEVVAKGDGSKAESLSKSVK
                     VDAKYIDSLNVSDLITDYMLLKLKEYLNV*"
     gene            272892..273437
                     /locus_tag="Ig12092_scaffold_5_curated_closed_complete_pro
                     digal-single_400"
     CDS             272892..273437
                     /product="hypothetical protein"
                     /codon_start=1
                     /transl_table=11
                     /translation="MIKTFESFNKGDNFLEILDGIRLLYNDSYPGIGNQLEGIDDVLY
                     YTIMDDDNLFRESSDINIDSIEKSDKYMLTTLYNELYNQYELDRFPDFNKINEILLHI
                     TDITEVDFCILLESKSITYDIDTIPGVKTFPDRDKIEFDIDEWDSIVNEIKPSVKRIE
                     DLGYKVITTMGSSGKIKLTIT*"
     gene            complement(273423..274772)
                     /locus_tag="Ig12092_scaffold_5_curated_closed_complete_pro
                     digal-single_401"
     CDS             complement(273423..274772)
                     /product="hypothetical protein"
                     /codon_start=1
                     /transl_table=11
                     /translation="MRLKKYLEFIKESIKEDIDDGKFWKLDEDDIREFLIDLTDEGYI
                     LEVIFGFVDKEEGINYSNGSSTIKEVFTEKVLPGEDVVPAYWIKIESNRNTSNVDVTD
                     SVIFTNDIIKEKVDGEISIHDKDGKLDIRNIKLKGGLWIGNDESEQLEAEEYIALFVK
                     QKNTVEFTQKQVAEYYGLEYDSESKSGDIYIHIDLEDMADCLLDKNDDYKKTLIGGTE
                     HMWDHYESHYYEPDIQSFFQYSLDNENEVLMVRSIIKEMGGLEETINHIGDECSDESY
                     ESVKGKSESEVIEYLLKERFYDTLKQLCHDSEITQECRQIVADWEMGAHVDDIYDSII
                     SDFDKKVSDVFNYQKVDIDSWKTYHTSDSDGNKVTNGYTQSITYYEVEFDSKWMEDFD
                     SDDLFRESSIRNIWDEWCGQQWFTETLNPRIPDYGNADDKGINTDIKITLNRYLGNS*"
     gene            complement(274835..275857)
                     /locus_tag="Ig12092_scaffold_5_curated_closed_complete_pro
                     digal-single_402"
     CDS             complement(274835..275857)
                     /product="hypothetical protein"
                     /codon_start=1
                     /transl_table=11
                     /translation="MVAKTTSTRAKKPSAWIVSPKDKGRKSIKKGKVFLNNGDEFEIE
                     LFNPLTECVLADIKLNGQSISKTGLVLKPGQRFYLDCFVDDKKKFIFSTYEIEANLES
                     IEATQKNGLLEVFFYKEDVITLDNWKKRFDRVIVERWYPTYYPNWYPNWYQPYYPNTI
                     VYGGTTTIGTGGYGSLNAVVSSGTATFNSGSSTTGAVYGTTTNTIAGNFNVSNLTGTL
                     LNPTSLTSGDMTPINSSMETGRVEKGSASSQKFTEIDMEFEDNYISSTIIQIFPESVK
                     PIETKDILFDNIKGTLTSVRAKDILKNESDEIIDLIKKLSELHSAGILTDEEFSDKKS
                     ELLSKI*"
     gene            276022..277188
                     /locus_tag="Ig12092_scaffold_5_curated_closed_complete_pro
                     digal-single_403"
     CDS             276022..277188
                     /product="Uncharacterized protein n=1 Tax=Pontibacter sp.
                     BAB1700 RepID=J0LFT8_9BACT"
                     /codon_start=1
                     /transl_table=11
                     /translation="MTEVKDFVFETFLRLTSKTVPYGHEDNFMRQVRKLFPKRMDQDK
                     HGNYFYKVGESKTVFASHLDTVSKEYISVTHVFDGDTIKTDGKTTLGADDKAGVTVML
                     WMIQNNVPGLYYFFIGEEVGCIGSGFASKDSDFENYDRMISFDRRGTGSIITYQSSGR
                     CCSDDFADALCAELNMLGLDYSKDMGGVYTDSAEFVDVIPECTNVSVGYYKEHTTTEN
                     QDIKHLTELADACVRVNWENLPTKRNPKIYEAKPYSSYRNYASSYNPPTKTYGLTDDW
                     YEEDDDDFGGLELGDDGEWGYPRRDKRKRTRRGNNRKSKTFYDTGNGLMEITSFNEKE
                     YNSDTGGDKYSWITDKFLDHVLTIADLEIIKEQYLDMDVQYDKYFYNYLLEQVV*"
                     /db_xref="UniRef100_J0LFT8"
                     /db_xref="J0LFT8_9BACT"
                     /db_xref="sal:Sala_2518"
     gene            complement(277189..277404)
                     /locus_tag="Ig12092_scaffold_5_curated_closed_complete_pro
                     digal-single_404"
     CDS             complement(277189..277404)
                     /product="hypothetical protein"
                     /codon_start=1
                     /transl_table=11
                     /translation="MKFLNEYKSFYKEGDIVLIEYWYNDMITPVKILEKVSNRSFKIT
                     HNISQSKIFNAPDEIIKTSDIIDNARI*"
     gene            277417..278409
                     /locus_tag="Ig12092_scaffold_5_curated_closed_complete_pro
                     digal-single_405"
     CDS             277417..278409
                     /product="Uncharacterized protein n=2 Tax=Cellulophaga
                     phage phi38:1 RepID=S0A044_9CAUD"
                     /codon_start=1
                     /transl_table=11
                     /translation="MFGRLFFDNDLMNFLQVSSNSKISMILLNGGMNAICEEGNFIKR
                     DREEIDILNFIPKGKIIVGDDSSIDTFFSQNSNRTRIKVGRFVRKFVSKQSFVDFSIT
                     DKDIEDFVNLFKSYFTPNKENLKIVEGEEILKWYLEENYATTCDLRTGSLWKSCMRQP
                     ERNKFMDIYAKNISLCKMLIFLNDDGKLRARALLWEGVSDKNGNVYRVMDRIYTIYDH
                     DTFLFKSWAKENGYIMKLEQSSKSESLFDVGGQPMNIELKIKLGKWDLNHYPYLDTFK
                     YFDLYGGYLSNTPNFVHQYKLVQSDGSVEREERLLSEDDYDEGEYDEGEHDDGW*"
                     /db_xref="UniRef100_S0A044"
                     /db_xref="S0A0Q6_9CAUD"
                     /db_xref="S0A044_9CAUD"
     gene            complement(278443..279198)
                     /locus_tag="Ig12092_scaffold_5_curated_closed_complete_pro
                     digal-single_406"
     CDS             complement(278443..279198)
                     /product="Phosphate starvation-inducible protein PhoH id
                     =4813742 bin=GWA2_Ignavibacteria-rel_35_8
                     species=Alistipes putredinis genus=Alistipes
                     taxon_order=Bacteroidales taxon_class=Bacteroidia
                     phylum=Bacteroidetes tax=GWA2_Ignavibacteria-rel_35_8
                     organism_group=Ignavibacteria"
                     /codon_start=1
                     /transl_table=11
                     /translation="MSKQKQEQNEEIQQGIKDFEFQKNIRKKNSLSKAEFEKNNVQLT
                     PKQHKLYKGIRNNTLTVVHGPAGTSKTFTTCYTALALLADKKVERIIITKPVQESGEN
                     LGFLPGDIQEKLDPYKRSYYNTFCKIIGKQSTDILFATEEIIFEPLAYMRGSTYDDCV
                     MLLDECQNASIKQLMLWVTRLGKESKAVMMGDTSQYDVRKKDSGYNDFISMVDGMSTL
                     ELFEFDNTDIVRNKFLIEIANRYDKYRADNPNA*"
                     /db_xref="gwa2_scaffold_6077_11"
                     /db_xref="pmic:NW74_03670"
                     /db_xref="89813543"
     gene            279289..279519
                     /locus_tag="Ig12092_scaffold_5_curated_closed_complete_pro
                     digal-single_407"
     CDS             279289..279519
                     /product="hypothetical protein"
                     /codon_start=1
                     /transl_table=11
                     /translation="MFFFIVRDKNDLIYELIFNEETEFEIDVSEYIPDIYQYEDFVSE
                     LKDVLKKSKVKIIDSQVNLDSKTVIWELKVKK*"
     gene            279524..285274
                     /locus_tag="Ig12092_scaffold_5_curated_closed_complete_pro
                     digal-single_408"
     CDS             279524..285274
                     /product="Tax=BJP_IG2102_Ignavibacteriales_35_8"
                     /codon_start=1
                     /transl_table=11
                     /translation="MWVFNNDYNKWSSSDDSLLKDNYDFLKQELSSVRFYSKCLSGAT
                     YLPMNSLDNIYDILGEYEPRNWYIGLIGSPYSNSLIPPQNATEITESSSYDYYNKYLT
                     EYGLTLKNLFTPDRLIKDSIKNYIYVDVATTEQLFDLYQPVINRVIDGFRLKDGHRIL
                     IKDQKSTEVLPNTTNPDTYFQGNYTVIQNLGTTIEYEYFNNENGIYVYNNKLLTKETD
                     LNEYVDCVRFSVVVKIGTSNREKQFHLSRLLNGYYPTSSLNQPMEFVEKHNWLLRNRV
                     DYNNLFEINYYDVIKHGTQSYNLNGITYSVPERTISVGEFGVILNNQEDVSNIISNKY
                     KVNLRGISQTSKYYWVCGDSGVLLKVRKHDFNIERIEIDCNCPRNLTITNLNSISFFN
                     DQRGVAVGDLNTILITIDGGNTWDKIGIPDFDAYYYNKVTYYNPNSFFIGGNSGVFIE
                     FKNDISGWTAYKRRISRFIDDEDEYLLVDNINDIFYTNINTWGLSFSYGTQSIATEKE
                     LLFIVTDDSKIIAHDINDSIPGFDFVYLELPNNYGDIRNIVRRESTNDFYFTGIDESN
                     GDVGLFSTTLNNFNNLGVDNEYSNTIISIFPATHESDNYPNETFDYLGQDIIICGNES
                     LLKSSTYSTTFNFESLDDNFESRLKSKMLFLDYDMGSKLNFFTDSGQYRLPNSLEFNG
                     GSFSVGSYLEFEPLIYGATSPSFMTQSEVSWFDYWSDRYKTFEFYTNTSPLDESTKVL
                     LSSNFSYSATQSELIISSITSNLYDIQNLAPNIYDSSLSRFNGVGMTAISAPSSSYDL
                     YLYDYLMIAKVPIGYVTEVGDVMNLESSVVNGEFVINKIATISGSKYLYMFSEFNQNI
                     ITELSTTTYSVTLTNLNNYLDIYELVDRFNIHPISNGYELSAVDNFNYFLYLDFLNGA
                     VNTYNNWDVDTSFINSSPVIHFDITSSSSPYSARTSLGDNLIESPIVYGVDVIKFSYQ
                     ARKSGPSFPIITDPGNSIEGGYSNGTYSTIKVQGYSLNTLSWVDIQNYTMPLSGFLTA
                     NTGVQATIPISGNYNQFRFNLFEGTGTYSYNTTSGPPFFVPIVATASNSVYIKIDDIK
                     LISSSPLTIEPNSYGLSYSNTITYELNPLFNNLTSYYNLATNVIVNGDYKTMSYTDGF
                     LKFGYTPTYNILDYLESINVIGDPNPVFYGDKEYYAMPDYRGIPLQGVGSINDSIAYI
                     DYNGVTYSNTTGNKLLFGKDLKLEWESIFINTFVDINLYDSVTYSIPSSSTERLLVMK
                     KYYNEKDDVYVIEFHKKLNFTLGNPLYFIDIISRRKLHQISSDLQELNNIQRDKLKVT
                     DGIIIGSSFNSYEPELNFKIPTDSYSKVLLSDVDTLQELSAIFYIDYKNELAMNITRL
                     EREYNIPILNTSNFGGKLFISCTEKHDLRTGDGVVLDFNGATGSSQELNQQYFGYHPV
                     IVVNQYNFYLDIPYGTTPFVGNDTGFVRYTKKDPFLNYQPIDIIDVGVDKKGKKSIEL
                     SIDNLKLTDDVYSLTDVDFNKFRFRLVDGLNVEQLAIQFPWILEAEISGAVLGLNNDG
                     LVWYKGIWECGRWFGGSWISGSWISGDWYDGKWFSKTIKDNYISVEIDDKSSNSLQST
                     WFGGRWYKGTWDNGLWVNGRWYDGDWNNGTWFKGIWNDGTWNDGVFGGGVWVLGTWNN
                     GIFNTDNEPAYWLDGTWYGGDFENGMWYDGSFESKNTESRFGVKSYNSRTSTWHGGKW
                     ISGSFHSKLNINDDGEYDVSDVHKYSIWKTGSWFSGDFYGGIAYNMDFKSGIWHGGIL
                     EDIQVIGFGSDGVGENFFALNGIFKFNLGDEINIIDNQIGNTYSNDFGSNSEPGRYTI
                     LYTVEDNINNWTKVYVNRTITYDVNAPVDLGLRLVSRFRFCNWKSGIWTNGLFDSGLW
                     EGGIWYNGVFGDATWM*"
                     /db_xref="107321402"
     gene            285303..285713
                     /locus_tag="Ig12092_scaffold_5_curated_closed_complete_pro
                     digal-single_409"
     CDS             285303..285713
                     /product="hypothetical protein"
                     /codon_start=1
                     /transl_table=11
                     /translation="MIKKYLQFIKEADEVEEITDTETKDDNSDISHDSKFTEIKDEVK
                     LMIENTIEKSGGEFESFVDSFIKNPEDVKVEGFINDSDIYDFYLKWRNDIDEVLNDVK
                     FFDEVPTEMNAFGLYEYVIKGTEKAFSEIVKTIG*"
     gene            complement(285697..286131)
                     /locus_tag="Ig12092_scaffold_5_curated_closed_complete_pro
                     digal-single_410"
     CDS             complement(285697..286131)
                     /product="hypothetical protein"
                     /codon_start=1
                     /transl_table=11
                     /translation="MGNIFYGFGILILLSCFMGIINFKRFSFVKEWFIKYKEVTGKVP
                     KASDFRSKKDLTLHTNRNILTSIELIWVILGLASSNWTIFLLILTSGVMLNVIFSKIK
                     FSLVGKIISFKFLIVRTLLYLLMITNHFYLHIDLVEYINRLF*"
     gene            286230..288923
                     /locus_tag="Ig12092_scaffold_5_curated_closed_complete_pro
                     digal-single_411"
     CDS             286230..288923
                     /product="hypothetical protein"
                     /codon_start=1
                     /transl_table=11
                     /translation="MASTPLFKSLKPNGTSFYAFPGAAEDISAAYQNSNYKMYFSKYV
                     LMNLPKQNTTLGTQSNPIYFDFENSFENSVNATPAFNYSDAIIESLRSYVANQEVVIR
                     ESRLNNTKYYYDTNALETTSEKIFFKWCKKLNILDFEPAIPEDEYFSNLQDFQSNNIN
                     DDEYFPEFLWKEREVSPWNTRIFYETASGDPSLIGKLEVEFGGTTNFRVGDIVNIYNV
                     SNSTIYTDPFLVGSETEDGINTTILSIIPSGATQGQRIIFDIDTNLGATNELDGKAKL
                     VYHKLIQYIGEVNGISNVQEANRSYTEVFANIPDHTGQTPDILFRTLVDVNYKPNLTF
                     PILPSQYQPEILGAELFNSPIVSTPQNYPGSYFGQFDTLDFTYVTETGDDIRRSGDYY
                     GVNGDINNPVVDGSTIDGITLDFNTSHYVKMNIPNRVVTNFDQFNALEVNNEPPKDFE
                     YNAILWYYTVEDSAGDSRTNLYGISFLDHPDNNLKDEEVSLRFPTIKKLVANGEQDGT
                     SYSYNLNLNFNIINENTIDAYNPEAINSLFSMNLFNDAMKRLSSTNDSFINILAEHSE
                     ITDEINNIRGLVYTQTDISVLTAKIKSLEDLLRLYSTNQMQSSDTITVNQIPGNPPIL
                     TLNSIDTQYSRVDNYKSTDLYNAQGIIPINVSIPQNKNFFINFINNDEVELDLGNDRL
                     TLILDRDLYYKQSVDVLITASEFSSENKKLDIYMSSDIGSVDGSTTEVLVIGDIDLPV
                     YYNTSSQLPNSAAVWKDFKFDIDFDQSLSLITGDRIEVPFVGNTSIISNSIKVGDTLH
                     MNNFFVGTSSIYDFSGQYKVDSVAGGTSSYVTFDISTNDDLVAYGASTSLPLEIHGTS
                     STLLSNIPYFSLNKGKKIRITRGSNSDILNERYIVEVDDII*"
     gene            288966..290123
                     /locus_tag="Ig12092_scaffold_5_curated_closed_complete_pro
                     digal-single_412"
     CDS             288966..290123
                     /product="hypothetical protein"
                     /codon_start=1
                     /transl_table=11
                     /translation="MSVCGQSLFGSGSNYIKVANGSFLAIEGSTIAESLLLSDLRMPY
                     KQLLKGRIILKAGQEDFLLNHLGLGDNATFLAIKVTYNPKSVIEEDNYIQWSFYDDVE
                     RVNTIAQLLVLTGNSSNRIPQLWLTNPNSKYPVTLDVMVAVIDDNTFFEYRPVVYFTA
                     PVTLENAVYSGPYNTSLGTNFGITIPSINNFVGYDINDLRTEIVDHVVESNGLLLSTT
                     ASNYLLYDIDSNPINSFTLSGTYSMLFDITDSLNNSIDPADNVEIIYNATYTPVVFFT
                     PDVYLIGSTASPVNTLLGDTFGATISLTMSVYGGTVSVLDLAGVLVDHVEEANGVTFS
                     ATASNYILYDYSNLVINGITISGTYSLGFNITDSFGTLDPNKIVGVSFTGV*"
     gene            290120..291082
                     /locus_tag="Ig12092_scaffold_5_curated_closed_complete_pro
                     digal-single_413"
     CDS             290120..291082
                     /product="hypothetical protein"
                     /codon_start=1
                     /transl_table=11
                     /translation="MIIKKYIKFIKENLMQFNSLGEWVDSLSDDDYVMNIVNRYLKDI
                     DPDIELENAVNLLDDNEQADIRSQISEYLEKGIQEKDPNVLASTETDILENVQEITVA
                     GKGVFNSFLKSLTALGQKESKPNYDRCPEDFLVFYHYQNLNSNDVKVVFSRFKSLLRY
                     SDMIDYGKNEVSLYFGIKCDGQFEYGISYDSLSPMGQFKLSQSSIKWLVQLESKSSRS
                     LKKELVNLTYNDILLFGKIKMDMKDFNPGYHEKRSYPTITDRVISFGYYGVGRWDNGK
                     LDEGEYMNIKNNFTTWILTKKWGSKVLISVKPQSFWLYIHIKLK*"
     gene            291084..291374
                     /locus_tag="Ig12092_scaffold_5_curated_closed_complete_pro
                     digal-single_414"
     CDS             291084..291374
                     /product="hypothetical protein"
                     /codon_start=1
                     /transl_table=11
                     /translation="MKYLRKYNESNGEQDLDFVLAKIKEEFPIDKVKETYDKEVDEWS
                     EDYTNSGNGEAQDVILNQMIGWFELKHSSLSDELFEEVYNKLQEEYEFLNID*"
     gene            291407..291880
                     /locus_tag="Ig12092_scaffold_5_curated_closed_complete_pro
                     digal-single_415"
     CDS             291407..291880
                     /product="hypothetical protein"
                     /codon_start=1
                     /transl_table=11
                     /translation="MTQSSKEDIFKKWAPIIESMGVTGSKADWMSHYAEMHSINENNI
                     QISSTQSTSNFPNLLPIAKKIAAQTVGLNLVAVKPIGGNSTDELERIKSEIKSENRDR
                     KIDSITDDKEFEEMKVEDHPDYETGLPSGKLFYMDYQYGSTPTHKKTRRSKKKKK*"
     gene            291877..292131
                     /locus_tag="Ig12092_scaffold_5_curated_closed_complete_pro
                     digal-single_416"
     CDS             291877..292131
                     /product="hypothetical protein"
                     /codon_start=1
                     /transl_table=11
                     /translation="MKKLKMQKDYWFPSPDYVNRFGRKRSIAKIFDLEYDESDLVNSS
                     QIHWSSTTAQPRMKFVIPIGDMKDKPSIAKRIKDLIKKFK*"
     gene            292161..292490
                     /locus_tag="Ig12092_scaffold_5_curated_closed_complete_pro
                     digal-single_417"
     CDS             292161..292490
                     /product="Uncharacterized protein n=1 Tax=Prevotella sp.
                     CAG:1092 RepID=R5PTT4_9BACT"
                     /codon_start=1
                     /transl_table=11
                     /translation="MIKIYLICAEIGGEKMYKIGYTKRTIEQRIKEFKTGNASEFTII
                     DSFQSDWGTKIEAQLHKRFNHKKVNGEWFKLDESDINKFQDMCSLIHNNLEIVSKTTY
                     YLDRGDF*"
                     /db_xref="UniRef100_R5PTT4"
                     /db_xref="R5PTT4_9BACT"
                     /db_xref="rpb:RPB_0922"
     gene            292530..292802
                     /locus_tag="Ig12092_scaffold_5_curated_closed_complete_pro
                     digal-single_418"
     CDS             292530..292802
                     /product="hypothetical protein"
                     /codon_start=1
                     /transl_table=11
                     /translation="MGSMKEISIREYISNIDFKRDDWKLSVMKEDMRKFLGEEPGIDI
                     IYKKDVMINETTQEAQEYVDINKVQIVFFDTDEKFKKLEFLIDDNV*"
     gene            292795..293016
                     /locus_tag="Ig12092_scaffold_5_curated_closed_complete_pro
                     digal-single_419"
     CDS             292795..293016
                     /product="hypothetical protein"
                     /codon_start=1
                     /transl_table=11
                     /translation="MFKMDLKNYYLDLKKVSELELEEDRKIIHDYYRDMLSYNYEKRE
                     EIAISMFNTLYSGDYLKEVRDEKIDQILS*"
     gene            293016..293333
                     /locus_tag="Ig12092_scaffold_5_curated_closed_complete_pro
                     digal-single_420"
     CDS             293016..293333
                     /product="hypothetical protein"
                     /codon_start=1
                     /transl_table=11
                     /translation="MEIKADILDYLGKIDDGIIVLLSLSYDGVYYEGTLYYKDKLVAL
                     TPDEVLEEKLGSVIEDWEGYNDLMLEILKKVVPYDEMITRVDDIDMNQYGIELGNSDE
                     SID*"
     gene            complement(293322..293663)
                     /locus_tag="Ig12092_scaffold_5_curated_closed_complete_pro
                     digal-single_421"
     CDS             complement(293322..293663)
                     /product="hypothetical protein"
                     /codon_start=1
                     /transl_table=11
                     /translation="MEEKFIYIMSCQRGQGLPEIHYICDYYDEAIKAYYTYHLKDNKD
                     FLKSRDRNYWFMYLYQFPISKDFKTDGKSWSNIKLGKSCKYRIKFKYWGDLIDEFKMV
                     NRNIKLNELID*"
     gene            complement(293698..294336)
                     /locus_tag="Ig12092_scaffold_5_curated_closed_complete_pro
                     digal-single_422"
     CDS             complement(293698..294336)
                     /product="hypothetical protein"
                     /codon_start=1
                     /transl_table=11
                     /translation="MIKKWVKFLESYTDEQLSEIKDKVGDFMGEKEINDLISSDIFKD
                     IMGGILKYTEWRYDKISKEIYTWYKKEFNDDPSWVGSNWESKLRRKSYGDKSVIISKS
                     IDFYNQIRDEFETDGEMIGYPKISQISKDVELIAVSTLDNIEFYEVYENSNYIFVRLG
                     SDNQLNVESLGVLSDELTPLCARIKDQLNLKNESISFDEEEAFGMTLRFINI*"
     gene            294395..296092
                     /locus_tag="Ig12092_scaffold_5_curated_closed_complete_pro
                     digal-single_423"
     CDS             294395..296092
                     /product="Orf70 n=1 Tax=Lactobacillus phage LP65 RepID
                     =Q5ULP4_9CAUD"
                     /codon_start=1
                     /transl_table=11
                     /translation="MLISEIGIRGYKSFGNNEQILKLNTERGELLLLVGNNGNGKSSL
                     LESFEYVLYGKVKSGKTKKWHKLSTLPNRINGEMLNRIKFVASGTDVEIKRGISPGIL
                     ELTENGLVNERAGKSNLDDHIEKYIGLDIETFKSFISMSINDFKNFISLTNEEKKLLL
                     DKLFNLEVINILNGILKDINKNNKIRLASLDSEIRTLEESIDSIKRSIANAIEREKEN
                     LQQEIDVLVEDMNSKKEDYAALKDKVEKIKEKEKILSDEMDNEKKQYINTQNDIRNVQ
                     KEIDLYDSGKCPTCSTDFKSTHFADLRTSLIEKKQGYENIKIEIEENIKSVKSKQVKL
                     KEIGDGTTSSFTDLSYLLRNYKTKIDELSRKKSKENGKESVNVQEFQKTIEELEGKKS
                     FSHDNISISKEKELYYKELNRIFGEDGVKKAIIAGIIKPINHFIRENIKTMGLPFGVQ
                     LDETFTAEIKMLGTPIEHDSLSTGETKKINIAILIAYLKLIRTKKHINILFLDEVFAS
                     IDIEGIDSILGLLKSFANDYNINIFVVHHAILSQEMFDRIIKINKDVFSSIEEVEYE*"
                     /db_xref="UniRef100_Q5ULP4"
                     /db_xref="Q5ULP4_9CAUD"
     gene            296085..296384
                     /locus_tag="Ig12092_scaffold_5_curated_closed_complete_pro
                     digal-single_424"
     CDS             296085..296384
                     /product="hypothetical protein"
                     /codon_start=1
                     /transl_table=11
                     /translation="MNEIDNLLCDLFEIRNSKHSVIKKQKYEKAAELRDSERQLEVKI
                     YKILYSEELYDWEKLSEGISKYCFDTYGFIYDNKDYDSNFRETIREIKLKQLGIK*"
     gene            296395..296664
                     /locus_tag="Ig12092_scaffold_5_curated_closed_complete_pro
                     digal-single_425"
     CDS             296395..296664
                     /product="hypothetical protein"
                     /codon_start=1
                     /transl_table=11
                     /translation="MANQKLSTKQLSSTGIPSGSVLISDGTGNVTWNDTISMNSDMID
                     FFELVLVALGYDITYDEFSKMSGEEKKAIIRDIKIKRVLDVNNKD*"
     gene            296645..296839
                     /locus_tag="Ig12092_scaffold_5_curated_closed_complete_pro
                     digal-single_426"
     CDS             296645..296839
                     /product="30S ribosomal protein S21 n=1 Tax=Joostella
                     marina DSM 19592 RepID=I3C7U1_9FLAO"
                     /codon_start=1
                     /transl_table=11
                     /translation="MLIIKIKEGEKIDRALKRYKAKYNKTKIGKELRDRKNFKKKSVK
                     RREELSKAIYIQNIKDSEQD*"
                     /db_xref="UniRef100_I3C7U1"
                     /db_xref="doi:FH5T_04235"
                     /db_xref="107228350"
                     /db_xref="I3C7U1_9FLAO"
     gene            296874..297275
                     /locus_tag="Ig12092_scaffold_5_curated_closed_complete_pro
                     digal-single_427"
     CDS             296874..297275
                     /product="hypothetical protein"
                     /codon_start=1
                     /transl_table=11
                     /translation="MILDNVNNISYIKGLVKADALIMDNWSVKFFDNFNFKYETYNKI
                     REGIKEDTIFDSHHNNVLNHENYKELFNLSNVLLNLKTDPAWIDILLTSDILKELDMD
                     FVEKQNPPEDIRGRFNELVPYFIKVIEDYYG*"
     gene            297268..297987
                     /locus_tag="Ig12092_scaffold_5_curated_closed_complete_pro
                     digal-single_428"
     CDS             297268..297987
                     /product="DNAJ protein, putative n=1 Tax=Plasmodium
                     knowlesi (strain H) RepID=B3LBB4_PLAKH"
                     /codon_start=1
                     /transl_table=11
                     /translation="MDKNKNYYDILGVIHKSEPNQIKKAYYKLSFIHHPDKGGDPVVF
                     GEMTEAYDVLCDEKSREEYDSKSKYGKNYDEYFELFDIKVDFTYEDSKDHLEKFKKNE
                     INNIQLEIDETFNGKIEYERWVKCKSCDGSGKDMSGKIVIRDNDGNVVKTFDAEDGCD
                     FCEGSGKSYDGSDCSFCVGQGKVGLKPCDNCIGNGRIMGKQKLSGIKLVGDETKLDTM
                     GHFSKNGVGYLLLLKKSEKNS*"
                     /db_xref="UniRef100_B3LBB4"
                     /db_xref="B3LBB4_PLAKH"
                     /db_xref="cgo:Corgl_0138"
     gene            298054..298653
                     /locus_tag="Ig12092_scaffold_5_curated_closed_complete_pro
                     digal-single_429"
     CDS             298054..298653
                     /product="hypothetical protein n=1 Tax=Lewinella cohaerens
                     RepID=UPI0003788C22"
                     /codon_start=1
                     /transl_table=11
                     /translation="MKTLKNLLVAIVTLFTLSSYSQTTYTYYVDNTPFGFTGTQNVQV
                     GDVVEFVNSYASGTQFIAKRDGVGLVGYNPTNTTNMGAVIYSYTILSSDVNFDIQVGV
                     ASAFTAYFQRIYFTVSATTGVDEVSNTNFTVYPNPTTDFLNLKGDNIESVKVFDMSGK
                     LVLSDTYNTSNVKLDVTSLVNGYYTVLVNDVKPIKFIKN*"
                     /db_xref="UniRef100_UPI0003788C22"
                     /db_xref="win:WPG_1294"
                     /db_xref="A0A024FF67_9FLAO"
                     /db_xref="UPI0003788C22"
     gene            complement(298700..301663)
                     /locus_tag="Ig12092_scaffold_5_curated_closed_complete_pro
                     digal-single_430"
     CDS             complement(298700..301663)
                     /product="hypothetical protein"
                     /codon_start=1
                     /transl_table=11
                     /translation="MGWQTSTTGGSKWVYNASEGGMTRSSSGASTTYSLWYVSTTKTF
                     SPNKNYQFITTVDDFSNFDGSPTFSKFLEIETPWDATFSYIQNANPLYDSRPSLPIAE
                     KVYMYSKPAAPKVSSDMVEYKSTYNGFGNPASDTFGIPTINGFEVVEFDWFIQGWSIT
                     SSSLNLGWEYATASESFKWKSNTTISSTRRYPAGTNNSGITQLGYTASNYITKLIEYP
                     IFNISFDIAVSGSTTQSYVNMYLIDDIYLSSLKTTNTATFNSVLQNGQFLGKIEESGS
                     YNFYNLIGDQYVLFVANYFESNATLTISNIIIEGSYQEIDNNEQFLFTNSGNYYEPTP
                     LGVIGGSPDATYSVVVIGDDTLHNPTSSTFLGATGFPGFFSNLYGDVVNLNFLRAKVG
                     NGTFKAGVWENGVWNSGWRVDTEVYEFDDIEISLLMETKNTRWRIKITGPQSSTSNFN
                     IGDKVSIGNIVGIDINENRKLMKNYFTVLSVTTNSIIVDFVNTFPLRRIEKDSDNHKI
                     KMTKNVWLNGGFLNGYFEGIWNAGLFKGFPYITEMYDSHWIDGKYDGGHFYGEYPEYT
                     FYDTYYISGNQYTLGLTFSTQHGFKVGDLVYVDKTNKLLNPQYDGDATVVDVINDYLI
                     LLDKQFGSSTTAEGGQISRRTGTGVIQNFEFYDNNVGTNVTSVESTNLSLIYKYNSWI
                     DVKYLTQSASNLGRSLVSYSPQYGEFSENNLYGYITNDVLSSISSFRNSHSLGKSIYS
                     LGTKHKIYEDFLGEVSEFNEPFSTIPANGTMDNFYDNGWTFSIGLFGGTNSEINRKSD
                     ESIQIKLTDPFSILTLDNTNINISKKRYSVVEFDLTEYSTINDTFPINSLPSIYLLNN
                     TNIPGLADPAFPISDYVYHALTNNIKKYEYFYNRRGLDILLLNLGGLTASFDNIKLYE
                     LDMIPFFQYTTEEYVNKSIQIPYQGIAPFIDYTDSDFSFIDNITIGLDSLSTEQSTEP
                     PSGGGGNSGEGLFIL*"
     gene            complement(301697..306472)
                     /locus_tag="Ig12092_scaffold_5_curated_closed_complete_pro
                     digal-single_431"
     CDS             complement(301697..306472)
                     /product="Contractile sheath protein n=1 Tax=Synechococcus
                     phage S-CAM1 RepID=M4QIZ3_9CAUD"
                     /codon_start=1
                     /transl_table=11
                     /translation="MASFSSLSNTIGKLISTKPFLITSDELALVGNQIKLVGVDALKG
                     LVSTEEKPFSPRLLNWVEPYLIKGFTKTLFYTEVNSGLKVGDRVFIINGNYDNDLLIK
                     ANKYKKGRDGYKILYIDNCQVVLDINYTGDLPWIDEDLDNFIKVYNIKTVEDFLHANR
                     QITTRGGNFDYKFNYYQNNIIYTEENFDPISDWGKNAGLSGGPGFFVRDGINGWTNIT
                     SAFMSGTFSYALSTTYTNNNRVKIINDTFTFSGFEFKEDFIYEWGIGPEPDAQPGTQS
                     QWIVDVRYNNPILTKGNFRDGNFKGDWNTGVYGRQDKKIKWEGEGDWNNGTMLNVLWE
                     DGTIDSKYTLPESYLSEFDENGIPYQKVNGPDNNGKGFNYIIDSEIEKSVINNGTIIN
                     TELGLDASTYSIVENFILSTTQIFNNIINKAFFEKCEFKNAYVRNSEIKNSKSENTKF
                     NNIKSINSHYKNSIIKDSNYLSDEIIKILDYDEFNISEFIGATTSSSRPVSHKVYKFY
                     VSKSSFDRLKLKDSFYIKGIKINNNTKDVIKFFDRKFRVGSWSEYIDDFVDDTIPASL
                     IPKMVPIVQPNIVATYSFYKRGIEYSAFLSTPGDNEWRHTSIVGGYTGLVDPNPKKGY
                     SIDIVTSISDIHSPSTEVYGIDFNRSHPSPTASVIMPPSLGNNIDFTKAYIIDSDFDS
                     GLFETSNWNSGRHINYNNDSNITIPSIEGGYYDLSIATMSSVLTAITNYNFEYPESSE
                     DYLKEGDVVFLNGVDYDTSGKILSITISASGSGYTQSATGVSTINGSGTGFTLDYTAD
                     TIGSVLSIGSLVPGSGYADNNYFGVSTVGGAGIGFTLDYTVSGSVVISATISNQGTGY
                     LIGDVLDIPGGSPSASVTVTSITNGEVLSATISTSGIGYTVGDLITINDGNINAKVQV
                     ISTTGSVIRLPDTYKVLSNISGVIELEEVVTGTYSILSTLLDDGLFYTTDAYNRYGYI
                     YKTKFNKSKIKAGLFRRSYMTESFIENDSFDVEDKDFNNIEKIRSLVISDPLFTNNNN
                     ILSKALYMNGSIVNGSDIWNDGLGQFLIWNGGTFNKGTIKKSRWIDGVFRTGTFYDSR
                     SFDANSTVNTPNYYTENIRSYYKDGLTTLTTYNDRYTWQNGEFNNGEFYKSDWEDGVF
                     NNGKIYYSKWYDGIFNNGTIGDIVVSVSDTLFYNGVINYATVENATLYALDTSYSGLS
                     NSTIYWNDGVFNGGVFGSDIIQTTASNTAIWYTGMFNGGQFITNARWKNGTFNGGKFI
                     SGYGWTVSGSTTQTDYGWEDGVFNGGEFGNANLGTNSVWYTGEFNGGKFTGRYWNSGV
                     FTSGQFEGSSTYSAVGGYKVDAMTVSNAYNFVQSYTQSYYGMWNDGYVTNVKDKFIKD
                     KKLYTDIERSVTRIKEKITTVKNALWIAGTFSHPSGEFNNSVWLNGGFETGKFNSSSF
                     NPYVIRNGGLSASFNVNDNLSTGSGSCVWYNGILSDSDFYISRWNQGKWLTGTAFGMV
                     WKNGISNYMNAYNVFWENGTWRNGNWQGSYYQFDGSVLNDFNKQMLFRGMSWSGTSSC
                     HIWNIFKYENTVDSDRIIFATGSTPTSRILPSAPALPSF*"
                     /db_xref="UniRef100_M4QIZ3"
                     /db_xref="mgm:Mmc1_2196"
                     /db_xref="86721232"
                     /db_xref="M4QIZ3_9CAUD"
     gene            306563..307297
                     /locus_tag="Ig12092_scaffold_5_curated_closed_complete_pro
                     digal-single_432"
     CDS             306563..307297
                     /product="NAD-dependent protein deacylase {ECO:0000256
                     |HAMAP-Rule:MF_01121}; EC=3.5.1.-
                     {ECO:0000256|HAMAP-Rule:MF_01121};; Regulatory protein
                     SIR2 homolog {ECO:0000256|HAMAP-Rule:MF_01121}; 
                     TaxID=1166018 species="Bacteria; Bacteroidetes;
                     Cytophagia; Cytophagales; Cytophagaceae; Fibrella.;"
                     source="Fibrella aestuarina BUZ 2.;""
                     /codon_start=1
                     /transl_table=11
                     /translation="MRKKILVFTGAGVSAESGVETFRDTGGLWCNHKIEDVATPSGWK
                     KNRQIVLDFYNQRRSQLETVEPNKAHKLIAELEEYFDVTIVTQNVDNLHERAGSTNVI
                     HLHGELTKVRGCMYDHKTSPFDVIYDIGYKPTKIGDMCEKTGSQLRPHIVWFGESLST
                     LDIDNAVIAAEQANVCIVVGTSMQVSPANTIPFLTKESSLIYYVDPGEEFDVPRIRKE
                     FFTHFQEGAVSGMEKVKNELIDLLLI*"
                     /db_xref="I0KEE3_9BACT"
                     /db_xref="UniRef100_I0KEE3"
                     /db_xref="fae:FAES_4497"
                     /db_xref="3.5.1.-"
     gene            307294..307524
                     /locus_tag="Ig12092_scaffold_5_curated_closed_complete_pro
                     digal-single_433"
     CDS             307294..307524
                     /product="hypothetical protein"
                     /codon_start=1
                     /transl_table=11
                     /translation="MKEYKVINCGDYYVVRYDNFNHGYGNDRKYRTYEQAMSDIYRYY
                     KDIKTVDYESKSEREARILSEKRNSVIDKILG*"
     gene            307524..308078
                     /locus_tag="Ig12092_scaffold_5_curated_closed_complete_pro
                     digal-single_434"
     CDS             307524..308078
                     /product="hypothetical protein"
                     /codon_start=1
                     /transl_table=11
                     /translation="MLWYHWVIGFSIALSLLSVILSIPSIITIYRIGLKDYVRNIKLL
                     YNLRKRLSLCYQLNTNRTYNYQVNGSSVKTTNQIDIDYYFPIYLNDKNVVIVNKRGKG
                     LWYNLIINDASYDGKDWVTNIIEIKTSTCMLTQILNDRFQSKLDKFTKNKILLEDIKD
                     LNELINSEIVSIRRDSKLNLLINE*"
     gene            308071..308196
                     /locus_tag="Ig12092_scaffold_5_curated_closed_complete_pro
                     digal-single_435"
     CDS             308071..308196
                     /product="hypothetical protein"
                     /codon_start=1
                     /transl_table=11
                     /translation="MNSYNWLMGNLQAALRAARPNMKSKVRKNKIKKLLYELIGN*"
     gene            308177..308380
                     /locus_tag="Ig12092_scaffold_5_curated_closed_complete_pro
                     digal-single_436"
     CDS             308177..308380
                     /product="hypothetical protein"
                     /codon_start=1
                     /transl_table=11
                     /translation="MNLSEIRTYDYDRKSPNVFYILDYPNLIKINELTKEKRDIINKM
                     SNNIRFLRIRMNRRNKINRIFEK*"
     gene            308546..309106
                     /locus_tag="Ig12092_scaffold_5_curated_closed_complete_pro
                     digal-single_437"
     CDS             308546..309106
                     /product="Cytidyltransferase-related domain protein n=1
                     Tax=Mucilaginibacter paludis DSM 18603 RepID=H1Y287_9SPHI"
                     /codon_start=1
                     /transl_table=11
                     /translation="MDLQQLLNKWNIKCDINTVLAMWNESHRAYHTLNHLNDLIDQIN
                     ENKSKFSNKEYEKLMITSIFHDCVYDPMSSDNEEKSADFFMECAIDKSNPDIIEIKQM
                     ILDTKTHQANTMLSESFNNYDMNIVERDFDQLLEWEQGIHEEFKGYGDEMYKMGRLKF
                     LESILDKYPQNTENLLKLVDWVKENY*"
                     /db_xref="UniRef100_H1Y287"
                     /db_xref="H1Y287_9SPHI"
                     /db_xref="riv:Riv7116_3554"
     gene            309109..309525
                     /locus_tag="Ig12092_scaffold_5_curated_closed_complete_pro
                     digal-single_438"
     CDS             309109..309525
                     /product="hypothetical protein"
                     /codon_start=1
                     /transl_table=11
                     /translation="MDYGVIYIKICPSGVGEWIKYCHILSSTPTSFQQNVRDIANNIN
                     SKYSDDIIIPMDITVHPGCTTTSEKVEEIATDIYNQYLELADKQGIPNSIRCVYSIGE
                     LSNIDFPSTHRLGNDEVMVKLGRYLDSSYDAGLFFI*"
     gene            complement(309511..310029)
                     /locus_tag="Ig12092_scaffold_5_curated_closed_complete_pro
                     digal-single_439"
     CDS             complement(309511..310029)
                     /product="hypothetical protein"
                     /codon_start=1
                     /transl_table=11
                     /translation="MKYIYLLLMVLLPFVSKSQNKTTYIELDTSSVNIDNTLTELILD
                     NFVADAIKYGLDSTKVIDHIKSLDAIYVEKFDSSKFGVTIYVSDSLSITGIRGIILIN
                     SDLLFDYSIFQLTLYHELGHWFGLKHSKRGIMFKNSNKAYKVLNKWDKNTKKLMSKIR
                     RNGYSYPELDKE*"
     gene            complement(310040..310765)
                     /locus_tag="Ig12092_scaffold_5_curated_closed_complete_pro
                     digal-single_440"
     CDS             complement(310040..310765)
                     /product="Uncharacterized protein n=1 Tax=Clostridium sp.
                     CAG:964 RepID=R6U1Y8_9CLOT"
                     /codon_start=1
                     /transl_table=11
                     /translation="MLIPYFGEKSKVSTFITPNIPRDISTYVEPFGGMFGVYFSLNFS
                     KYKETKFIYNDINYLNYNLFNQLRNNDYFIDLVKSTTVDKEFYQQSLKEIFKEKDDEL
                     LALDWLVILNCSAPNEIGKDSWRGDKEFEIFKMKWKAYHYLVDKISEISNLDYREVIN
                     IHDSESTFFYLDPPYMGRECYHINHNFNRESHKELSEVLNNIKGRFILSYFYFDGIEE
                     LYPKCKFESKNTFTGTEYIISNY*"
                     /db_xref="UniRef100_R6U1Y8"
                     /db_xref="R6U1Y8_9CLOT"
                     /db_xref="bvn:BVwin_07500"
     gene            complement(310766..311875)
                     /locus_tag="Ig12092_scaffold_5_curated_closed_complete_pro
                     digal-single_441"
     CDS             complement(310766..311875)
                     /product="Peptidase M16 domain protein n=1 Tax=Ilyobacter
                     polytropus (strain DSM 2926 / CuHBu1) RepID=E3HB09_ILYPC"
                     /codon_start=1
                     /transl_table=11
                     /translation="MIINLKSQTELSSFYVVYEGSTNLEKPGWYGISHLMEHLMCKNF
                     DHLQEDFDRDGIDWNAYTSSNEIVFYIQGLEEKVDKWKHEFIKLLGQFNVTKEQFENE
                     RNIVLEEYMDCFNNQTESHSLNLSRKLFNDFDPIGLKEDLEKLKFMDCLNYFELQYSK
                     PTKIINVSKAKDYKNNTIDFAKREIIKPVTFGNYETTLELNNEFKDKTSIVLLSPVID
                     EDFAYVNFINAMLSLGLMSPLYQEIREKKGLVYYIHCYQSRINNQGISTISTLTSNKN
                     FKAVIDSVKEVLSKPDKYLTKERLNLVKDFYKVRMQKDEILRYKNVNQWIQPEGWSVY
                     EILDEVNLKKIKEVYKKYFNFDNFYISNDKKEFKK*"
                     /db_xref="UniRef100_E3HB09"
                     /db_xref="ipo:Ilyop_0370"
                     /db_xref="E3HB09_ILYPC"
     gene            complement(311927..312400)
                     /locus_tag="Ig12092_scaffold_5_curated_closed_complete_pro
                     digal-single_442"
     CDS             complement(311927..312400)
                     /product="hypothetical protein"
                     /codon_start=1
                     /transl_table=11
                     /translation="MIYLRLFESHSIDNIKKEILYPKIINIINDIIHTSLDFLDTGVR
                     NDENITLPKSIVIGVSIERENGDTESLLGTHFENMETYNEDSDIYWESNDIERLSKIN
                     DDIKSNKIKLHVTFSIVVKNNGDLEAVDYQSDIYNRIEEAYPDVEFDTFDPWDLN*"
     gene            312469..313104
                     /locus_tag="Ig12092_scaffold_5_curated_closed_complete_pro
                     digal-single_443"
     CDS             312469..313104
                     /product="Dephospho-CoA kinase n=1 Tax=Neisseria mucosa
                     C102 RepID=E5UL91_NEIMU"
                     /codon_start=1
                     /transl_table=11
                     /translation="MIYIGLSGNRYSGKDRIARLFKQIHIPVFDADLILRFAIHYNVE
                     LLQKIRKEWGDYYFNDGTNLDMEAIQRDNKFGELVKYFERDIFQAYNKFNKKNKNSVY
                     TIFHSSILFEANWYKRMSQNISVFSPNNDRIERCRFLTDYKVSEIYTLIQTEMEDLEK
                     NNKSDFVIHNYDNYENGSGKDVLNTICEIDKKVIDLYLYSKISIKCSDEEE*"
                     /db_xref="UniRef100_E5UL91"
                     /db_xref="pdi:BDI_1861"
                     /db_xref="88604766"
                     /db_xref="E5UL91_NEIMU"
     gene            313091..313555
                     /locus_tag="Ig12092_scaffold_5_curated_closed_complete_pro
                     digal-single_444"
     CDS             313091..313555
                     /product="hypothetical protein"
                     /codon_start=1
                     /transl_table=11
                     /translation="MKRNNIRVKLRSEVSSKLAFVKLIKECTNLGLKDAKWTCDTLHE
                     NLRKGLDKSIDIELIGGVDGLGNSYLKVFQQGILDIGVNAFVNGGVAWERNFKMLSIG
                     IGEKKDYSDFISEYVNTVDLEHGKDIINLLIDKLSQNDLEEIFEIISKEIKI*"
     gene            313552..314274
                     /locus_tag="Ig12092_scaffold_5_curated_closed_complete_pro
                     digal-single_445"
     CDS             313552..314274
                     /product="hypothetical protein"
                     /codon_start=1
                     /transl_table=11
                     /translation="MIVICRRPTKRLIKGHRYEVQNLWNDGTSQRWREGKVQIKDIGL
                     FTVSGFTDTDGKDLPKTIFSSPPIAHEQRIRFEDLKEGDILVCKSDRYKTFVQNGMYK
                     IEKLITKSEQKTGWNGNTNTIVTNSIKFVGIGRRMKFNAWVFRKLNPTELREISLNHI
                     LHGEEVKVITNKDIKNIDLVEDKDDVLLKNLAKSILDINRHHLSIVEWASLKVGDKLD
                     VDPKDYNHLMNLTLAQILEKIK*"
     gene            314285..315052
                     /locus_tag="Ig12092_scaffold_5_curated_closed_complete_pro
                     digal-single_446"
     CDS             314285..315052
                     /product="hypothetical protein"
                     /codon_start=1
                     /transl_table=11
                     /translation="MYNKIYDFCKVRNIGNVHKNDTEIPTPRVKFLIDLLESEGIEYE
                     LDKFPTKGGWLSTTPGVGYNIIMKGTSNKMVVAHHDINNPNIDNANDNSASVINAIMV
                     KKLMPNINVVLLDGEEFGGLGSQRVSDQINEGYYGDIEWVLNLELTGKGGKHFFIGNY
                     PGKLFDHIKSLFDCPVTQTPYNDSVTIRRNGIDSCVINPLPPLTEGKKSSVKWGEDVY
                     LDYNMLFNCHNAKDNIDSIDINDMKEFVEEVVIKILS*"
     gene            315068..315259
                     /locus_tag="Ig12092_scaffold_5_curated_closed_complete_pro
                     digal-single_447"
     CDS             315068..315259
                     /product="hypothetical protein"
                     /codon_start=1
                     /transl_table=11
                     /translation="VKYLKLYENFDIDEVQVEEPIVLSDKTIDDVLGGNFFDDIEEDE
                     DESYLDSKGIAHIKNWTIY*"
     gene            315259..315663
                     /locus_tag="Ig12092_scaffold_5_curated_closed_complete_pro
                     digal-single_448"
     CDS             315259..315663
                     /product="hypothetical protein"
                     /codon_start=1
                     /transl_table=11
                     /translation="MNFQEFLILEKRISQIVSKIEITFSLDVIKTSHAEDRSNFDKRG
                     LPGFNQRHISNAEMSEFVNFFKREISEGIAIGDIVDKTEFVIRSVDRELSMAIIADEV
                     SNTYWKLIIKTVFRESHENSLKTGIDQLVYDK*"
     gene            complement(315718..316803)
                     /locus_tag="Ig12092_scaffold_5_curated_closed_complete_pro
                     digal-single_449"
     CDS             complement(315718..316803)
                     /product="hypothetical protein"
                     /codon_start=1
                     /transl_table=11
                     /translation="MTETKQMGNPDFDLLFEDDKFNGKRVKNKEYDDLCKLYESTMVE
                     MPKTGQVVEAEFQGILSDQYIFSVRGFKDDIRIDVKPGESKYLVNAEKGDMIEVLIVN
                     INHDDFFIKGSLSALYESMAHIKLKSLKEGESVKACIKSTNPAGYDVDLLHGSVVLPA
                     FMPNTLAGINKLSDPNSIVGDTFQVMIESYAEREGTYIVSRRKYLQSLIPSAIKELVF
                     DESYTGTVTGTAPFGVFVEFNECLTGMIHKANINPEWQDKISQIDPGFQIEFYVKEII
                     KNKIILTQILRETLWDTIKNGQLIEGTIKDVKQFGTLVNLDEETVGLIHTSEMAKLNK
                     KFSSGDTVSVKVLSVDRMSRKIFLTLE*"
     gene            complement(316859..317248)
                     /locus_tag="Ig12092_scaffold_5_curated_closed_complete_pro
                     digal-single_450"
     CDS             complement(316859..317248)
                     /product="hypothetical protein"
                     /codon_start=1
                     /transl_table=11
                     /translation="MNNDDELYNNLVTLLKLFKNRPYHLSKYLIENSALDKNFVDKIL
                     KSDKLKELQEQIDGDGYKLTPVYFPDISKMQEFYNSLSQISDKKDLEELYKELNEKMD
                     KLIMDEKFEEAASLRDYMSKNKIKRKK*"
     gene            complement(317279..317977)
                     /locus_tag="Ig12092_scaffold_5_curated_closed_complete_pro
                     digal-single_451"
     CDS             complement(317279..317977)
                     /product="hypothetical protein"
                     /codon_start=1
                     /transl_table=11
                     /translation="MRRTYISPEYFNNNVYGTFNMVEESNFFGAKMLEIEDNIDIKNQ
                     DIIYYQKLNNEQIDFSIESSLESSLESYVYSSSIDKLNGHKLIIDDSQPKYQLENNTR
                     WIMDINLKQILSNYLFATLKRYRTFEGVKNEMNRYNDVNVAIKNYIDFNVVNRYKYKS
                     IDLYINYKDMRDQSLLRYKNTWNLNTPISTKFTKIQTESSFDDSSIRLLFNQEKTSST
                     YNFEYYFNIFFEKL*"
     gene            complement(317982..321977)
                     /locus_tag="Ig12092_scaffold_5_curated_closed_complete_pro
                     digal-single_452"
     CDS             complement(317982..321977)
                     /product="hypothetical protein"
                     /codon_start=1
                     /transl_table=11
                     /translation="MKSFGILRTNVGLTTNIKIMVDSTYQLSLDSIDSVEDLSLSKFK
                     KVSFTKKNYYDELIPYFYKDLPSETAYQIKFDNDVDSMSDDFKEQYDEIYQYGARNII
                     NNKNYKEEFEYFAPLYITKIPPKKFIIFRVDGPGLGVLSKDVFKTDIINNLKVVKLFD
                     LTNQSPLGEWLDINFINNDYFPKTPLEMDFRNLEFSIWNGIDYKTGGYTSKSRFIDDI
                     IDEEKEIFELEKFIFDSYKDNKVVFPNILNFSFLFDDEPSTPEIKRKWSLNRYFGFYL
                     DDMELVKTMSPYITPFLRDDVIIQTGNILYSPYGDPFGDEERGNEGWVSTRPFYVEYN
                     GNYYRVERYTETIGTTLQPVKKGKKSGGLSVSQFVTEEYQETIVTRYRIISDIDLTGK
                     EKGLNKNFGIIDEDNKLIDYNINDFQIEEFDDADVWLIEIDGILHNLVNDNGSIKVLT
                     DYSFEFNQNDFQYKVAGVVTTISTIVDFDNAPKKFNIYKLKFSDIKDFDDKIIDTEYS
                     KYEYEKEFELTFTDETKMYVENLVSDSNPKELDDFILNDNIVNIPVSSEYTANYETFK
                     IENNNLSDIWRKNPVYCRWAYQNSISSNDYPYLLNNSGIFEDFNRTSNPTDPDPKRIE
                     RNLDYFYTINSSTSSYLHHSLHLEKLDGNGDIDNTFKFELDKYLNVATYSVGTSSATY
                     SFDYFTSIFHKNAYFNNSKIKKNLKKHSEFNIGDNSIPNTTLFRGIEFSIYDVESITL
                     NSSEEVDTINLQTSNEFNDYKFSILLSDNDFSIDSNNNLTPSNNLMQWNIIDNWKMDK
                     NYASSSIVIFNDVLYQANTDVVTNNPVKLLSLKQIKSAPYNQVEWDLYNPTANIFWSP
                     TISYSSTNYVYNHGEYYDYNVSGTEDFWNPSTASTTGYNQGEVVLYQGKYYMSMTSSN
                     HYDPNYRRPFIALNQYKNFGYWVATQSSNPKWSPIELWNPSKSYTTTVRIIHNDIIWS
                     GVGSPGDEPGVSTLWSRQYSLEPDTDLIYSSSNNPIISMNNRYYLCSSNTSGSTLDNG
                     IVIYINKKWKNILVNINIADNTLPNISEADRDDLYDDLYKKITAYNTIESINDISNKN
                     GYTDYVTYVIIEEDDSISKYNYKNNITGLPYMIKCNGPDEFSTKVNSLEKNPIMLSNQ
                     LKLTKTLIDGKISSNTQLNYFNNIPIGASIVENVFQPKVFENYHGNKNIVSNPIYRFS
                     GYYMPLFYDLQLFEKDSEFKEAGNYKFDISLTDFGLIKERKVRKINRKGSVLKLKEEK
                     DIKSIYPMVDEFGYAIKDFFIFSSTWDYRYHIETIILQVRRLDIQITAPTIVPTNIGQ
                     PQLLQIQNFNL*"
     gene            complement(321981..325160)
                     /locus_tag="Ig12092_scaffold_5_curated_closed_complete_pro
                     digal-single_453"
     CDS             complement(321981..325160)
                     /product="Gp264 n=1 Tax=Sphingomonas phage PAU RepID
                     =H9NCE1_9CAUD"
                     /codon_start=1
                     /transl_table=11
                     /translation="MPIQSSFPKVADQIITFNKNIVDILSKINALTTTTDSTVNIQIY
                     DENGVLRNFTLPSFTSLKAEIDRLNNNINSLYSIDGGSSLIQTSSQNKFKKIITVDLN
                     REPVAINSLGSISNFKSNTNWFFDSLLDPLLSIELDLSGKIENDVRKCLSRRYIVDFA
                     KDVDGNLTNLGQSALNSFNSLFRGNSNIVFSEFENWHQTTSGLVEPLNPRYDEQLFDL
                     EPNNLLYDGQFSVLRIQEDRLNRKLWYVLDTLEYIVVETTEVKTLTIGDEVIINSDKT
                     STRYKVIEVSTVESNPRVRFERIEGLEPIPVAIGALKIYSPVIYTKKVRVSIGYNERN
                     IIFLKPINTENHLVAKKWSLGTGFYTNDLRLDSDSPSNGLSMEQFYIDYVYDYGEVLQ
                     DLVAKKTPNKLAGTPISPTLILDNFKVVQVNKHLTDTPDSNLIKQKHNYQVSLKSEVQ
                     QIQDAILDRNKKLKVTKFKSESSKKQSQLEVDDLTKKKTSKSKLLASVTKEIIDLSRS
                     PKTKVDPKFRVRGFWDMPEAVVTRGTKPQEIVQFRIQYRYVSKDGKETPIETFKLDAL
                     NTSVKKEASFSNWNEFKTDARKRIFDPQTGEYYWQIEDLESADTPNINQIDISIQTGE
                     RVEMRIKSISEVGWPESPVESDWSEIMTVEFPDDLNNVLNENDFILQEATKEDLKVSM
                     DNELSAKGLDEHLSDTVTVNAKTYHHDSTKILSGFKDENGVSLDLFEYMRGLEDRIRG
                     LEEKIKRAKGELEVIILRNNQEFVINNGAETVFNVECEDYLNSFSGQGIPTGRVYAND
                     IYVIKDFVIKIKNKASESPLGLLSNRTYLQNNDVYNTGAPQTFWVNDQDELLTSDISG
                     LTRTQLNNQFVWMVNYDSINDTSVAKVSENIGNSFGPNSNNSITSILSSTEYNIGYNE
                     TTILSFVGNNKSLLDPSKWVDSTVSVASTTKLLSSIHPVVKDLESVVETNSDKVKVIS
                     AGDRNSTIIPLSIYFKMNALDNNQDGLNYQYINLNRQNQTVKHIKKVRFFLENEAENR
                     PFIFTIKFNLNRNKVIVKKTAPAINTAVR*"
                     /db_xref="UniRef100_H9NCE1"
                     /db_xref="H9NCE1_9CAUD"
     gene            325243..325629
                     /locus_tag="Ig12092_scaffold_5_curated_closed_complete_pro
                     digal-single_454"
     CDS             325243..325629
                     /product="hypothetical protein"
                     /codon_start=1
                     /transl_table=11
                     /translation="MKVFKALETCTISWRDPNGRANDFVLYEGDFFFIEENVGWLRKN
                     DKIQNSMGGFDNEYGSFDMLVKIYHNKMIDIDGNREWTWLHNLNLIEPLINSDIHISR
                     WEKLCPNTLEDVSISWDRDEKLNKLL*"
     gene            325659..327533
                     /locus_tag="Ig12092_scaffold_5_curated_closed_complete_pro
                     digal-single_455"
                     /gene="ligA"
     CDS             325659..327533
                     /gene="ligA"
                     /product="ligA; DNA ligase (NAD-dependent) (EC:6.5.1.2)"
                     /codon_start=1
                     /transl_table=11
                     /translation="MIEQLKETIIKANESYRKGNPLMSDSEYDTLLEELALLSPDDDL
                     LSLVGHIVIDESRKRRLPIDMASMNKIKSMDDIDDWCRLKGISKSETVIITPKFDGLS
                     LCVNELDNSASTRGDGTFGQQSDEHYKLIGNHLYEDIWEQEGRMENTGFAPLPFTYTY
                     GEVMMSKKKFLDDYSNDFANPRNLVAGLLNSKTVTESLKDCNYIKYGAICVSKFNTKQ
                     EIIDELNSGQRVKVNYHLCAIEDLTEDLLISLFHTLSPDYEIDGVIIEINDISVQNRL
                     GRETSSNNPVWARAFKHPSFEQTAESEVIGISWNISKQGLLKPILHITPIKLDGVTVS
                     NVTGNNARFVKDMGIGIGAKVLVKRSGMVIPLIVDVIETVDFKLPVIDGVEIDWNEAG
                     IELITLTETDDQKLKKNIAFFEILEADNVSEGVITQLWEAGYKTIKDILNLTTSDLEK
                     IDRFGKRKASIVFNSIQKSVKGVQLSKLQHATGIFRGLGSKKLVLLEQFTEKPTIDKI
                     MDIEGFAEISAKTYIDSYDEFFEFVKDLPITIEEKVEAVKVGTDLDGKAFVFTGVRRK
                     DLEDIIESRGGKIGGSVSKNTTHLIMKAKGSGSSKENKAIDLGVEILTVEELENLLKK
                     *"
                     /db_xref="sif:Sinf_0608"
                     /db_xref="UniRef100_A6DPT5"
                     /db_xref="A6DPT5_9BACT"
                     /db_xref="6.5.1.2"
     gene            327539..327763
                     /locus_tag="Ig12092_scaffold_5_curated_closed_complete_pro
                     digal-single_456"
     CDS             327539..327763
                     /product="hypothetical protein"
                     /codon_start=1
                     /transl_table=11
                     /translation="MARYAVKHKPSGKFFYEDEGGAFLLDEKDGVFSYGRKSDAEEVL
                     KYLKEYMVDGSIFTEDGDFPFDEFEVGELK*"
     gene            327770..328162
                     /locus_tag="Ig12092_scaffold_5_curated_closed_complete_pro
                     digal-single_457"
     CDS             327770..328162
                     /product="hypothetical protein"
                     /codon_start=1
                     /transl_table=11
                     /translation="MIEFIIGLVVGLTPTLVLLIKKFFAKKPPEIPRYSRRGLYTNEY
                     AVSSMGVKKYDVTVQFEVGELESTDDLSKIEVISCIASQSSSNSEKDRKEFSDMVNNS
                     WVSSNQIKWITTTASKRNDKIDQILNNG*"
     gene            328193..328921
                     /locus_tag="Ig12092_scaffold_5_curated_closed_complete_pro
                     digal-single_458"
     CDS             328193..328921
                     /product="hypothetical protein"
                     /codon_start=1
                     /transl_table=11
                     /translation="MIYTSQFFNGDYGNVDNASFDITEDDIQKIKNLKSYRSDQSGYY
                     NLMLQWRLSDNLDVVKDKEELSRLFVCMQLISATAIIKDYFIKDYNNKKAPYFIEDYH
                     KFLLRRLYLDYDDYDDTCITMAFKRPFGNSHVLGDIREEIDNVYKMSHDEYESGDYER
                     EEKVLCEFIDFLELFYKGGFETKCNYFVYENPYSIEPRRKYSELLLDDKWGYLEGRPH
                     SYLMSWNFNPSEIRNIKIEKILDI*"
     gene            328918..329526
                     /locus_tag="Ig12092_scaffold_5_curated_closed_complete_pro
                     digal-single_459"
     CDS             328918..329526
                     /product="hypothetical protein"
                     /codon_start=1
                     /transl_table=11
                     /translation="MIYSIQDGDKIKILPFIDKNNKVTWGKQYDIVVTDGGPVYDDKG
                     YLKKMYWNVRNQSDGYNKNNNIATRTMFHVYIGGESVLIAVGRKILDIVSENKTLFDI
                     RSNDHLFIVKELVTVPNGMKLPSYDKTHIITSEWDAPVTDIDSKEEWLEYLNNNQPDI
                     ESYVDRYSISKNRENLIKLFGSDLLSEIIQKERNEKLEEILK*"
     gene            329544..329822
                     /locus_tag="Ig12092_scaffold_5_curated_closed_complete_pro
                     digal-single_460"
     CDS             329544..329822
                     /product="hypothetical protein"
                     /codon_start=1
                     /transl_table=11
                     /translation="MEERKVVAAQQYALDKCQSDPSQLIKVKSAWENGFETGFTAKYG
                     ELFIKGQSLDDWENWINGELTPPLAPIMTDEVVYTMEAFLELIKMIKN*"
     gene            330037..330642
                     /locus_tag="Ig12092_scaffold_5_curated_closed_complete_pro
                     digal-single_461"
     CDS             330037..330642
                     /product="ECF subfamily RNA polymerase sigma-24 subunit id
                     =4383085 bin=GWF2_Bacteroidetes_43_11 species=unknown
                     genus=unknown taxon_order=Bacteroidales
                     taxon_class=Bacteroidia phylum=Bacteroidetes
                     tax=GWF2_Bacteroidetes_43_11 organism_group=Bacteroidetes"
                     /codon_start=1
                     /transl_table=11
                     /translation="MILKATTMFSEQEKLFKERTGKDFTTLYTKYYPKLIYFTARICN
                     DPQKAEDISTDSFMIALEKIEKYDREKSQFSTWLFTIAKNLTLQDIKNQKKSVSLDVE
                     FDKEGTTMKDFIEEKEENDTLLNDVFDKKAFIMKNRINKLKEPYKTVIEMREINRMAY
                     KDIADKLGKNLSTIKSQIRNGRHILIEQTKKEFDDIDEMYL*"
                     /db_xref="gwf2_scaffold_623_18"
                     /db_xref="tsh:Tsac_2147"
                     /db_xref="86553005"
     gene            330642..331934
                     /locus_tag="Ig12092_scaffold_5_curated_closed_complete_pro
                     digal-single_462"
     CDS             330642..331934
                     /product="Uncharacterized protein n=1 Tax=Vibrio
                     parahaemolyticus VPCR-2010 RepID=T5J2I0_VIBPH"
                     /codon_start=1
                     /transl_table=11
                     /translation="MDIEQLGRKAIDLIRSEWGLPKRGFVAGGSIANIIWELVSGNKA
                     VVNDIDIFVFDKKIDVIDENDKSTLFKYKEHGIKYYEDYSGISFTSYTKDFYTICESL
                     REGIFNTISYQSNTSDPLLVIGSFDINATRIGYSIEEDKFYWTKDFEYFLETGKLEVS
                     NLRTPSHTAVRLSKKSKELNVNLTNFEFNLIQYALYYKFSDMIKLRFKERYFNMYVDN
                     KETLDKYFILCRDEEMEKYIFDKFGEKTELRYFKSIESEGKDDIESMMDRRPNIFSED
                     TNLNLVFLSDIFLFYMRNIYGDIDKVKLWSKLSYFFGDPNYFDKEVKPEDIDLLERLC
                     KYAPSSIENLKGLKLSEQVKITKMLLDKFKDDPIIAISILEKIKVDKDIELDEQTLLI
                     LELSVRKENFNDTRGKVSKIVEYMNVEEDITNNQQWDL*"
                     /db_xref="UniRef100_T5J2I0"
                     /db_xref="A0A0E2KLE1_VIBPH"
                     /db_xref="eba:p1B13"
                     /db_xref="T5J2I0_VIBPH"
     gene            331980..332300
                     /locus_tag="Ig12092_scaffold_5_curated_closed_complete_pro
                     digal-single_463"
     CDS             331980..332300
                     /product="thioredoxin n=1 Tax=Bacteroides
                     propionicifaciens RepID=UPI000368FEE6"
                     /codon_start=1
                     /transl_table=11
                     /translation="MIVFITELNDNNFKDFIQNDLVLIDVWADWCAPCKAISPIIDEL
                     SVEFHGTLSVGKLDADSNRDIVSELSVRNIPAIFLYKNGEVVDKSVGSTTKEELIDMI
                     NTHK*"
                     /db_xref="UniRef100_UPI000368FEE6"
                     /db_xref="R7JI55_9PORP"
                     /db_xref="lbl:LBL_1803"
                     /db_xref="UPI000368FEE6"
     gene            332300..332968
                     /locus_tag="Ig12092_scaffold_5_curated_closed_complete_pro
                     digal-single_464"
     CDS             332300..332968
                     /product="hypothetical protein"
                     /codon_start=1
                     /transl_table=11
                     /translation="MKTITHLYELLEKSDISMIGYTYKNEILKDQIISKIPHMSVGEV
                     DIDSFNIKQYLRDIKINQILENREPYKWLVLDIGQMKFSSKDNMEFSKSLSFLIGTIR
                     SELYRAWSEHQRTSIGLDFDDPESHKQEEEKFKTPFKLLITTPIYKSSPEFEISNFTG
                     GSSTIYTSDLVFVIQDSSISDKFLGKKPRIKVVKNRFDIDNIDISFDELENYNYICDY
                     EYSK*"
     gene            332952..333386
                     /locus_tag="Ig12092_scaffold_5_curated_closed_complete_pro
                     digal-single_465"
     CDS             332952..333386
                     /product="SsrA-binding protein n=1 Tax=Mycoplasma sp. CAG
                     :776 RepID=R7NHW4_9MOLU"
                     /codon_start=1
                     /transl_table=11
                     /translation="MSIVNNRKAYYEYHVLVEYEAGIMLVGSEVKSIRMGNVTLSDSF
                     IYLKNGEVWVKNLKVARYSQSHVSEPHDENRDKKLLLTKKEISKISRSLEDQGITCIP
                     LSIFSKRNKLKIKIGVVKGKKLYDKRATIKERDLKRDLQRSL*"
                     /db_xref="UniRef100_R7NHW4"
                     /db_xref="R7NHW4_9MOLU"
                     /db_xref="nso:NIASO_03025"
     gene            333403..333774
                     /locus_tag="Ig12092_scaffold_5_curated_closed_complete_pro
                     digal-single_466"
     CDS             333403..333774
                     /product="hypothetical protein"
                     /codon_start=1
                     /transl_table=11
                     /translation="MSIKEEFNFLFEKLEKSKNEEEVYQNLKKILKESNSKFYKNKIL
                     ENPYFRSLIVDVKEDVLNEISLIREALNEEVKSIDSEIFKLLSKDNKNPDIDKLKELK
                     RDCISLVYEVDERRKDIVNSI*"
     gene            complement(333761..335428)
                     /locus_tag="Ig12092_scaffold_5_curated_closed_complete_pro
                     digal-single_467"
     CDS             complement(333761..335428)
                     /product="hypothetical protein"
                     /codon_start=1
                     /transl_table=11
                     /translation="MRYISLYEAFESSTISKIVKYLTNKISKNDSKKFVNSLKKLKSI
                     YDFPIDKISEDVVEYISTKKALKIDNRKEIFNTWGVFCVKFWFSLDKGYIGYTGVGDK
                     RMEFNKYKNNRGNRNRDTEHFTIDDIDYIKNTLNVKTGKLKRLKYDDYRNIRHGDQVI
                     GFFNESRSRRTLDKAKIFLDGDLMYAIQGVSSGTDPQYDHISIDETNWRDWGRYSWSI
                     GDRYSPNSDHRCLYKYTPDNNPLSIEGFDINNSDDPSPFDFNLPMTSRGELVNWGDDN
                     HSLGGSYDWEPIENSDFCIVFYLDNMLDPDKASFYEKPSQISKQRSEDKEGATKLMTD
                     ADIKKQNIDRYLRKLINKMGISKDTMDLRNLQKFISTILCGDYSAFSLYGDRPRVIGI
                     FRFGENINNIMKTGSDDKEYYFNKLVDFYQSNTKEYNDIKNNMISNLSIVRSYIGSDH
                     EDILEYFELMFSIGTYIKDYISKQNINTIEDINFTYHKIASIHNVFHDNLLTPSSSNL
                     RNLLSEFSYRLVKRDVESYLSRRSSLDLKNDIIKLKKIEKYVKSILN*"
     gene            335940..336095
                     /locus_tag="Ig12092_scaffold_5_curated_closed_complete_pro
                     digal-single_468"
     CDS             335940..336095
                     /product="hypothetical protein"
                     /codon_start=1
                     /transl_table=11
                     /translation="MEIEWSEERLKSLYIGYCNMCSVLTIKPILIDDFNESEYKRVKE
                     TYLAFRR*"
     gene            336144..336512
                     /locus_tag="Ig12092_scaffold_5_curated_closed_complete_pro
                     digal-single_469"
     CDS             336144..336512
                     /product="Putative uncharacterized protein n=1 Tax
                     =Nautilia profundicola (strain ATCC BAA-1463 / DSM 18972 /
                     AmH) RepID=B9L9E0_NAUPA"
                     /codon_start=1
                     /transl_table=11
                     /translation="MTAFKARNTVAKNILSVVKSDIQTIEKNKCKELSDEEVMAILLK
                     TAKSLKETIKFGGEQAKIELEIVESYLPKQMSREEVTEKISSLVDSGVTKIGDIMKEF
                     AGFNDKKMVSEIIREVITNI*"
                     /db_xref="UniRef100_B9L9E0"
                     /db_xref="nam:NAMH_0846"
                     /db_xref="B9L9E0_NAUPA"
     gene            336670..337944
                     /locus_tag="Ig12092_scaffold_5_curated_closed_complete_pro
                     digal-single_470"
                     /gene="aspS3"
     CDS             336670..337944
                     /gene="aspS3"
                     /product="aspS3; aspartate--tRNA ligase AspS (EC:6.1.1.12)"
                     /codon_start=1
                     /transl_table=11
                     /translation="MKRTNVNELGNFINERVLVKGWVSQFRELKKMSFLILRERTGYC
                     QIIIPKEISQSISPESVVEIIGIVKKEEQSRYGGYEIVAESINVVSNAQLLPFPINRE
                     EGIPQFNVLNNYRPLTLRKEKERCIFKIQSEIIWAYREYLRSQGFTEIQSTKLSSAGL
                     EGGSEMFEIEYFGEKMYLTQSPQFYKQMMVGVYERVFEVGKVYRAEGSNSNRHLTEFV
                     GFEFEMGFIESVEEVMQMEENVFEYIFNHLKSFCVKELEYFGINLEFNPIPRITYQES
                     LEIIKNSGLNYEKIGLNAEAEKIIGEYVLEHMKSEFVFITKYPLSERPFYAMPSIEEG
                     CSETFELLYKGIEVTSGGQRIHNYEELVKSIESKGLNPENFESYLMAFKYGMPTHGGM
                     GIGLERILKQMLNLNSVEEASLIPRTKEKNIH*"
                     /db_xref="csr:Cspa_c35300"
                     /db_xref="M1MRC7_9CLOT"
                     /db_xref="UniRef100_M1MRC7"
                     /db_xref="6.1.1.12"
     gene            338501..339160
                     /locus_tag="Ig12092_scaffold_5_curated_closed_complete_pro
                     digal-single_471"
     CDS             338501..339160
                     /product="hypothetical protein"
                     /codon_start=1
                     /transl_table=11
                     /translation="MKLFKKKEEDPQIKPIQFSINNRDYIAEYDTTFKVQSVAEDVNV
                     YGWVLETRYKFDGKWTHWISYYNNRIYHSRESAVDASMKIRSMYRDSGDAWRISPIYK
                     MNEPQYRDYKINKILGDDKKPNTFEIKGWRLNERFKYHSTKDKDFYYEKGTVFIQLEN
                     GSVIISGTSMESHKYIHYRKRFFDEILPNAEIEEIEITDEKWLHPHLLKELKVKLKIK
                     N*"
     gene            339203..339754
                     /locus_tag="Ig12092_scaffold_5_curated_closed_complete_pro
                     digal-single_472"
     CDS             339203..339754
                     /product="Putative uncharacterized protein n=1 Tax
                     =Pseudomonas syringae pv. lachrymans str. M301315
                     RepID=F3E8P1_PSESL"
                     /codon_start=1
                     /transl_table=11
                     /translation="MMNCQQTKDQSVLQHGISVKNYTFDLINHLKCETPLKYEWKLPD
                     WLYENKELIISNLPSDRTLKYYTILHDCGKPYCLEIDSDGKRHFPNHSDVSCEIFCEI
                     FDDEIASNLIKHDMDIHLLKSDGVEEFCQNPYSLTLLLVGLSEIHSNSKMFGGLDSTS
                     FKIKWKSINQRGKQIIKLLTKKK*"
                     /db_xref="UniRef100_F3E8P1"
                     /db_xref="F3E8P1_PSEAV"
                     /db_xref="F3E8P1_PSESL"
     gene            339760..340128
                     /locus_tag="Ig12092_scaffold_5_curated_closed_complete_pro
                     digal-single_473"
     CDS             339760..340128
                     /product="hypothetical protein"
                     /codon_start=1
                     /transl_table=11
                     /translation="MKTTEENKAEVLNYLNKSSKHLFTINDVEHKVLVEGDFYINISG
                     SDVTVRNINDKITYYGSNAKCVIKHELFLNPRYYAKELKTIKNYKLARQKYSEISEAI
                     KGKTDKNEIQKIILGIINKK*"
     gene            340143..340601
                     /locus_tag="Ig12092_scaffold_5_curated_closed_complete_pro
                     digal-single_474"
     CDS             340143..340601
                     /product="hypothetical protein"
                     /codon_start=1
                     /transl_table=11
                     /translation="MKAIMFLKTKEGEYLFKGDSFWSKGKDPDFAKIYSDDNIDQVNS
                     WLRNGIFPWNIYKDKIDVVIDRYHDGILGYFTPDESKYDGRHNLKKGTKIDELGKPTY
                     LWIIKLYPQSDWVIEKQDENSINPSNMGYFENYTEYHRDEILKDVLKDSE*"
     gene            complement(340612..340815)
                     /locus_tag="Ig12092_scaffold_5_curated_closed_complete_pro
                     digal-single_475"
     CDS             complement(340612..340815)
                     /product="hypothetical protein"
                     /codon_start=1
                     /transl_table=11
                     /translation="MKNVRTFEGWKNDRAEMEMRKSSEEIMKKAAERKAAESTKKCDC
                     KDCDCDNCDEENCDCGCCCSDKK*"
     gene            complement(340824..341435)
                     /locus_tag="Ig12092_scaffold_5_curated_closed_complete_pro
                     digal-single_476"
     CDS             complement(340824..341435)
                     /product="hypothetical protein"
                     /codon_start=1
                     /transl_table=11
                     /translation="MILDFLSFINESKVNTIRVSCAGLASITIDDKYLLVQNKRSRSK
                     GIISYGPLGGALEYLPEAEEFLLKLGAEFERKTPDLRFTISNGKLPEFLNWFDVTNDR
                     EKSCKREVIEELVIEENVLSNLEESDVTERKIDTIRDKSERFDVISERVFEIFEVSFK
                     KDIEEELKEIASKPNSTIGLFSKEEIIKGGGQIATHAKFILKK*"
     gene            341484..341696
                     /locus_tag="Ig12092_scaffold_5_curated_closed_complete_pro
                     digal-single_477"
     CDS             341484..341696
                     /product="hypothetical protein"
                     /codon_start=1
                     /transl_table=11
                     /translation="MSKLRNGGMITERDYTNKTLEEAVEYAEAGGFVTRIVEKDGKPI
                     SLDMSVRADRINFRVVNDRVTAAFGG*"
     gene            341699..342133
                     /locus_tag="Ig12092_scaffold_5_curated_closed_complete_pro
                     digal-single_478"
     CDS             341699..342133
                     /product="Uncharacterized acyl-CoA thioester hydrolase
                     CT_535 (EC:3.1.2.-)"
                     /codon_start=1
                     /transl_table=11
                     /translation="MDKINKIQAYHSFTVMPKDCNFNKRKNSDLNDTLFGGKLMYEMD
                     YAGAKIARRATYGIDIDMIVTASTDRINFEKPAFIGDLITMEATIKAFGRSSIQIRIK
                     VRREDLKGDVEQICSANMTFVTIKDGKPIQHGLSFDKLNLEN*"
                     /db_xref="dhy:DESAM_20514"
                     /db_xref="L0RB38_9DELT"
                     /db_xref="UniRef100_L0RB38"
                     /db_xref="3.1.2.-"
     gene            342554..342629
                     /locus_tag="Ig12092_scaffold_5_curated_closed_complete_pro
                     digal-single_trna_2"
     tRNA            342554..342629
                     /product="Pseudo"
     gene            342635..342710
                     /locus_tag="Ig12092_scaffold_5_curated_closed_complete_pro
                     digal-single_trna_3"
     tRNA            342635..342710
                     /product="Pseudo"
     gene            342716..342791
                     /locus_tag="Ig12092_scaffold_5_curated_closed_complete_pro
                     digal-single_trna_4"
     tRNA            342716..342791
                     /product="His"
     gene            342795..342869
                     /locus_tag="Ig12092_scaffold_5_curated_closed_complete_pro
                     digal-single_trna_5"
     tRNA            342795..342869
                     /product="Phe"
     gene            343033..343106
                     /locus_tag="Ig12092_scaffold_5_curated_closed_complete_pro
                     digal-single_trna_6"
     tRNA            343033..343106
                     /product="Trp"
     gene            343209..343284
                     /locus_tag="Ig12092_scaffold_5_curated_closed_complete_pro
                     digal-single_trna_7"
     tRNA            343209..343284
                     /product="Lys"
     gene            343293..343381
                     /locus_tag="Ig12092_scaffold_5_curated_closed_complete_pro
                     digal-single_trna_8"
     tRNA            343293..343381
                     /product="Lys"
     gene            343383..343468
                     /locus_tag="Ig12092_scaffold_5_curated_closed_complete_pro
                     digal-single_trna_9"
     tRNA            343383..343468
                     /product="Lys"
     gene            343478..343560
                     /locus_tag="Ig12092_scaffold_5_curated_closed_complete_pro
                     digal-single_trna_10"
     tRNA            343478..343560
                     /product="Lys"
     gene            343768..343842
                     /locus_tag="Ig12092_scaffold_5_curated_closed_complete_pro
                     digal-single_trna_11"
     tRNA            343768..343842
                     /product="Arg"
     gene            344296..344598
                     /locus_tag="Ig12092_scaffold_5_curated_closed_complete_pro
                     digal-single_479"
     CDS             344296..344598
                     /product="Uncharacterized protein n=2 Tax=Synechococcus
                     elongatus RepID=Q5N349_SYNP6"
                     /codon_start=1
                     /transl_table=11
                     /translation="MNEIIIGDCPICDREMWRGSFVDRHHFYPKCKGGKETEYLHKVC
                     HRKIHSVFTENELAKEYNNAEIVKSHPEIIKFIKWVSKKDPDFYDSTVTHNRKRRR*"
                     /db_xref="UniRef100_Q5N349"
                     /db_xref="syc:syc1081_c"
                     /db_xref="Q8GMQ8_SYNE7"
                     /db_xref="Q5N349_SYNP6"
     gene            344598..344906
                     /locus_tag="Ig12092_scaffold_5_curated_closed_complete_pro
                     digal-single_480"
     CDS             344598..344906
                     /product="hypothetical protein"
                     /codon_start=1
                     /transl_table=11
                     /translation="MEREEIYRRHIRYGTSSEGTLMLMQSLLTEILRPEYRKIWVQGS
                     SRGSLCFTIFDRNSYTMRFFNTGGLRQFRVDAPLEEEIVAMERLIEIFRQGVLSEFID
                     *"
     gene            345208..345411
                     /locus_tag="Ig12092_scaffold_5_curated_closed_complete_pro
                     digal-single_481"
     CDS             345208..345411
                     /product="hypothetical protein"
                     /codon_start=1
                     /transl_table=11
                     /translation="MKTKDDSWYEQKVESIRKRKRKLHLIQEPKVRKRIKADLKREQR
                     GAKRSSKNSLKKWMENEINKLND*"
     gene            345425..346060
                     /locus_tag="Ig12092_scaffold_5_curated_closed_complete_pro
                     digal-single_482"
     CDS             345425..346060
                     /product="Histidyl-tRNA synthetase-related protein n=1 Tax
                     =Hahella chejuensis (strain KCTC 2396) RepID=Q2SMX5_HAHCH"
                     /codon_start=1
                     /transl_table=11
                     /translation="MEIKIDSTYKGTRILFAETAKSKRVLLNDMIEILESYGYQEIMI
                     PIIQKQETFASKVGDENQNMMYNFKDRGNRDLCLSPEYTAIVQQLASDRMKFDKDVKM
                     FYIGECFRGENTQAGRWRQFTQFGVEVLNPSKDYSDEMIEIATKLIELVTKNYELNTD
                     ATRGLDYYNGGKGFEIACPELGAAKQICGGGSYEGGIGFAVGVDRLLLCNR*"
                     /db_xref="UniRef100_Q2SMX5"
                     /db_xref="hch:HCH_01121"
                     /db_xref="Q2SMX5_HAHCH"
     gene            346048..346323
                     /locus_tag="Ig12092_scaffold_5_curated_closed_complete_pro
                     digal-single_483"
     CDS             346048..346323
                     /product="hypothetical protein"
                     /codon_start=1
                     /transl_table=11
                     /translation="MQQIRYLNFNKIGDRFASVGDNTTDVKITFKTGNELSNFINSNE
                     SIFKNMDYKCDTSLFKIVKIEKIKHFSIIAKIERITLREYNLERLLT*"
     gene            346320..347033
                     /locus_tag="Ig12092_scaffold_5_curated_closed_complete_pro
                     digal-single_484"
     CDS             346320..347033
                     /product="ATP dependent DNA ligase n=1 Tax=Nitrosomonas
                     eutropha (strain C91) RepID=Q0AEN6_NITEC"
                     /codon_start=1
                     /transl_table=11
                     /translation="MKTKQRIKNLRSIAPDYPRIPHFSKAISNMTHDDILTESNIQFP
                     LSGWVQEKVDGANMGISWTSGPLIRNRNNILKKGYIDTDTPAKLQFRPAWNWIHEHGQ
                     DIRNISKELMSPVTIYGEWMLAKHSLEYDKLTDWFLAYDIYLSEERRFLAPDIFEELM
                     SKTNIKYIKPKKIIFNNLDEVVRYSEKNSDFRNGKQEGIVIKISDGSSVTDSYKVVNK
                     HFIRREDFNKELIKNKIKK*"
                     /db_xref="UniRef100_Q0AEN6"
                     /db_xref="net:Neut_1967"
                     /db_xref="Q0AEN6_NITEC"
     gene            347033..347275
                     /locus_tag="Ig12092_scaffold_5_curated_closed_complete_pro
                     digal-single_485"
     CDS             347033..347275
                     /product="hypothetical protein"
                     /codon_start=1
                     /transl_table=11
                     /translation="MANWWNNVKRVDQSKNGKRFYTSFDMSEAKRMESILNSRIKRGE
                     IPAKFNQYMCDCGCGASGCIIVSQYGEIINNYENIS*"
     gene            347259..347909
                     /locus_tag="Ig12092_scaffold_5_curated_closed_complete_pro
                     digal-single_486"
     CDS             347259..347909
                     /product="hypothetical protein n=1 Tax=Zavarzinella
                     formosa RepID=UPI0003097EFB"
                     /codon_start=1
                     /transl_table=11
                     /translation="MKTYPKIEYYNKGFFGDTVYAFDKLDGSNIRAEWNKKRGWYKFG
                     TRKQMIDENDPNFGDAIPIFLNKYGDDLEKVFRKTYSNIQNVVIFGEYVGENSFSGQH
                     KEEDEKDVVLFDVNLYKKGFISPKDFYNNFGHLHIPNLVYKGVYDEDLIKDIRNNKTL
                     KEGVICKGIRKTKGDEIVWMTKIKTIDWLNKVKSLYGEKALLEELNSDKNLLSDCF*"
                     /db_xref="UniRef100_UPI0003097EFB"
                     /db_xref="A0A0F9SKW1_9ZZZZ"
                     /db_xref="cmp:Cha6605_0037"
                     /db_xref="UPI0003097EFB"
     gene            complement(347906..348490)
                     /locus_tag="Ig12092_scaffold_5_curated_closed_complete_pro
                     digal-single_487"
     CDS             complement(347906..348490)
                     /product="Putative uncharacterized protein n=1 Tax
                     =Selaginella moellendorffii RepID=D8SJZ4_SELML"
                     /codon_start=1
                     /transl_table=11
                     /translation="MAGIQLSKEDFKNSTLTFYENKITSDIEPYEVMMDWESSIMEQH
                     ANIVCHNGGDILEIGFGMGIASDYIQGLSPSSHTIIELHPQVHTNLVDWAVGKNNVTI
                     IHDDWFAVKDTLGQYDGIFYDGIHDEDITYFMKTFALEHIKPGGKMTYYNDSGNNNAY
                     SIQNGVVSFNSISVTPDTNGYFNQSTYWVPTVQY*"
                     /db_xref="UniRef100_D8SJZ4"
                     /db_xref="D8SJZ4_SELML"
                     /db_xref="fsy:FsymDg_0508"
     gene            complement(348506..350794)
                     /locus_tag="Ig12092_scaffold_5_curated_closed_complete_pro
                     digal-single_488"
     CDS             complement(348506..350794)
                     /product="hypothetical protein"
                     /codon_start=1
                     /transl_table=11
                     /translation="MAKYLQDIRLSGGTVSIGSFTSSLTSNILEVNDDIGISGTIKAL
                     SGGSQLNLRVGGDNIFDITSDNGVYGESWYYGDTESTWLGFGSDSDIYVGTNSVVLST
                     YNADSAIQLKVGLLSKNGKLQITDDSISMGLSDIAPAYNNGPHSIFIANTDLSSKTNL
                     TTNKWPTAISTRNVTLNQDVLNSASLGGADIIVKTNFTGYVAQLGFNKGGSFETIIEH
                     ATASADRTQTLQDASGTIALLSDISVGGSGVDNRITRWDGTNTIQSSDWFINDTGVLY
                     PNTDGQDIGITGSNRIGNIYMSSRIDFASDGSGFQLTEDGGTSTYLYIAPGTGNIGIN
                     TIEPTEKLSIDGNINFLTGNDRSIASDDVTEGNGYGLIIQGGSSTAAGVTGGNIHIKA
                     GSATNLGTGGILFINGGGGQSSGSTGPVLLQTISNGNVGIGYGLTSPSETLHVYDGKI
                     KIEKPLAPANNTGLVLYNPSGAGANDFRIDFSTVDFGGTEYPAARIKGYNYNHSGTDV
                     VSGELAFGVSNGVSDPVDALTINKYGNTKTTGQTYNIRTDNVGNGTFGINLTVKEQVI
                     MAQAIGSRGTSVINYYLPDASTDGIQDGHVITFKTLNIVSGSIDIQSDLGILLDGSQV
                     AATSSILLTPWRSRSFVYNNTFGYYLEITTGPDDVHNYQVPDLGQPQTLEQSSYYVRI
                     PDPTGGSFTYSLPDLPCPSGKEIVFVTTTLSGGSSVDLAASGGATIKMLGTSSATSSI
                     SLSENSSYRFILDGSITRWYQV*"
     gene            complement(350852..354361)
                     /locus_tag="Ig12092_scaffold_5_curated_closed_complete_pro
                     digal-single_489"
     CDS             complement(350852..354361)
                     /product="pjd:Pjdr2_1430 hypothetical protein id=2473 bin
                     =ACD11 species=ACD11 genus=ACD11 taxon_order=ACD11
                     taxon_class=ACD11 phylum=OD1-i tax=ACD11
                     organism_group=OD1-i organism_desc=OD1-i"
                     /codon_start=1
                     /transl_table=11
                     /translation="MPRIYGYTEIFDDLLVHGSFSVLGSASVINTTNLLVSDPIILLA
                     GSQSGTPALDSGFFINRGTGATQAFIWDESADEFAFISTNDSSEIIGDVNISNYSGLR
                     VGGFKLTDGTEASGYILTSNGSGDATWQASTSNITGIIAGTGLAGGGTQGSIDLGVNL
                     GVNGGLTFSGDNIVFDAIPIASTGLVTNDGTTLEVDLLDNGGLTFSGNSITALVDGVT
                     ITINPTTGELEATTSGDISGVTAGDGLSGGGSTGFVTLDVNTTNGLSIISDAVGLGGT
                     LVQNTTIDGATFDLTLGNFDYMLFTASSAFDVESNFVSLDSGTGSTQILSGGDTTLSS
                     GGDLDLLSTGGVYVVGSSFSVNAVEIDPTSATTGQALIFDGVKFVPTAVSTGDITGVT
                     AGAGLSGGGASGFVTLDVNVNQGLNITSDFIGIGGTIDNGATSEVIVDGIEWDITPTD
                     GGGVFIGHTGGGVYVDEFDASIGGQLMLLDFGLQAGGNESISLTLGGLGNARIIDSRS
                     TTAGLEYNADYSAGFTNRTLVDKGYVDAGKATLVTGITAGAGLVGGGAGSTSSYVQLD
                     VELTPNGGLTFSTSGDAGTLEVDEANLAYTTIATNLQGNGLTANSGVLDVNVNADSLE
                     ILNDVVRLKNTITGDRTFTDSIYVSGNLTISGTATYVNTEDLYVADNIITLNATYSTG
                     SPFLDAGIEVSRGSSASAALVWDEVTDYWSAGLSGSESIIITEAGTGLTKTNNELSID
                     FASAASNLDGVGLIANGSVIDVDLLPNGGLTFSGNEITALVDGSTITINPITGELEAT
                     TIGTISGVTAGAGLTGGGSSGFITIDAQANNGLSISSDNIQLGGSLIQNTVINATSSG
                     SAKEFSIINIDAGGNSGMSTDTLYSGAGFVISDGYNVYHDYGSNGQIDFETNDSNVSM
                     DNNQWATSIGSDSISLKLLSNASVLGGNAGLITMGMAGATNKFFLQENASLTASVGAG
                     GGVSMALLLNSVNSSIRSGVTYSVIVAGDSIIATESNTLYTNNFKVSGGLSKYTVQPS
                     TLPGFNDLTMVTKQYVDNSISTLGDITGVTAGAGLSGGGTQGFVTLDVNLGIDGGLTF
                     SGDNIIFDPNYGITKYTESALSLTADVVSTVTHNLGSTGIIAQAWDTTTGEVVIVTFK
                     NRTTNSVDVLSSESITVDVIVQS*"
                     /db_xref="ACD11_6_181"
                     /db_xref="87196883"
     gene            complement(354410..357637)
                     /locus_tag="Ig12092_scaffold_5_curated_closed_complete_pro
                     digal-single_490"
     CDS             complement(354410..357637)
                     /product="Uncharacterized protein n=1 Tax=Synechococcus
                     phage S-MbCM7 RepID=V5UTB4_9CAUD"
                     /codon_start=1
                     /transl_table=11
                     /translation="MGSILFGNTLDMLSAGTPSSGYFVAYDLDGILKQKDIFGVITEI
                     GGGPTGGIGVTPSLSAVLSTDNISGPNDIVLSENQVLTSATGSAFLSLDDFGDTDIFV
                     LASDSTAQIGFRGYSNGSVVQMFNNQSGGFAYIDSESIRVSGQLLLELGISGGYNIQA
                     LQNSTQSTSNGSLSRSGLYLNTSNGSFDSGVINSVIIGGLNLSATQSNTVYLGNNVNV
                     NNVYTLPNYDGTVGQSIITDGSGNLSWGAPSGAGLSDVLFIDNNSGVNSIVMGTATSI
                     LSSNGEGRIDLDYGSTSSISLSTDNGSFLKSYLILDNSDIIIDASGSLNIGASTGSVV
                     IDNLQGLVYGFDYSSTFVNNSLVSKLYVDNLVSSGSGNGTASQVAFFTGTSSITSSSI
                     FRYDGNVIDIGGDYGLGGGGRVIFNINNGDGFLVPIASEISYGARISASYQLGLGASS
                     STGIVVQSTADPTGDSIGIFINSGGGTNNYSLRLNDGSQAQGKFLKSVTSIGEANWSF
                     ISESDISDFGSYLPLAGGTVSGDLTVLGDLTISGTATYVNTENLYVRDNIITLNATYS
                     GSPILDSGIEVNRGTGTYSKLLWNETLDYWQIGLSGSESTIITEAGIGLTKSGNYLSI
                     DNTGVTSSTYGSSNEAVVFTVNSQGQLTDAYTQSISITSNQISDFNTSVDSVIFDNSN
                     FIDGSTVDFTVLGATAVSAEVTLGSLTSSRFDIGNSASPGLLLGYTASGQFFWYDPLS
                     TTGDITDVSAGLGLTGGGSSGAVTLDADLTIDGGLTFSGSGTIEVLVDNSTIQIINGE
                     LVSVASAGDITGVTAGAGLSGGGASGYVTLDVNLGIDGGLTFSGNDIIVDTGYGGIYG
                     GSGYLITDTTVNQTDKFLLFTGVRGIVTTELNIDPNNSIIETKVSSTTGDNSKIESMV
                     DHIYMLWEDGATFDSANVTVDQFGSQLYWYDGVGGSQSSILTDTNGILITDTLNLRGA
                     GYDDNYKVNGISYFGDRWIPDKAYVDSIPSTLGLSKKVTDIRSFTSSVTETILHNLNT
                     EDLLIQTYDSTGIQIIPGSVQITGTGSVDIQLSRTLSSVKTVIIG*"
                     /db_xref="UniRef100_V5UTB4"
                     /db_xref="pri:PRIO_4264"
                     /db_xref="87330385"
                     /db_xref="V5UTB4_9CAUD"
     gene            357716..358123
                     /locus_tag="Ig12092_scaffold_5_curated_closed_complete_pro
                     digal-single_491"
     CDS             357716..358123
                     /product="hypothetical protein"
                     /codon_start=1
                     /transl_table=11
                     /translation="MGHCISVYLINKSDLRDDKINSIIDGEKMIDSDEIEWVELKEGI
                     LATTNIPNIRKFGKDKTISSISTDYFGGPGNQSAKVFINNKKVLDQDDEFDWNLKPIN
                     SALKLLGVEKKGGMDEFDTIGLGNYRSNSDFHK*"
     gene            358120..358641
                     /locus_tag="Ig12092_scaffold_5_curated_closed_complete_pro
                     digal-single_492"
     CDS             358120..358641
                     /product="hypothetical protein"
                     /codon_start=1
                     /transl_table=11
                     /translation="MIYNTKEEALLTREKFIIPEDSPEFLAHCKKYYFYTVNDKYKHR
                     KFGKYFLYEKEIGNSKLYYPELAIYLNELPCDQTTEVEYVNCRRTWEWQTEYKYTYTD
                     KDGVSKEFTNYIAELPSEVNRTILWSDSMYVYGSWDKMPSWKELRQAYERTWWFHRTT
                     DELRDIQLNRLLV*"
     gene            358641..358925
                     /locus_tag="Ig12092_scaffold_5_curated_closed_complete_pro
                     digal-single_493"
     CDS             358641..358925
                     /product="hypothetical protein"
                     /codon_start=1
                     /transl_table=11
                     /translation="MGWDGIYSKDRNYPIFNVGDEVYTENGSWSGIRPRIPYTVLKCF
                     KKPGMIESCKIIMLELQTDIGYKSSYATYHFKKTERQLREDKIKEILDEK*"
     gene            358915..359211
                     /locus_tag="Ig12092_scaffold_5_curated_closed_complete_pro
                     digal-single_494"
     CDS             358915..359211
                     /product="hypothetical protein"
                     /codon_start=1
                     /transl_table=11
                     /translation="MKSDIEKAENLSNRFKRMNMFSDINRYAFDKKQYELLSYVRDVD
                     REFEKNHDFDNEVPLVVVFEKLQEILPKVSKEEFDVLNSVLREYKLEKILKKPL*"
     gene            complement(359226..360296)
                     /locus_tag="Ig12092_scaffold_5_curated_closed_complete_pro
                     digal-single_495"
                     /gene="ysdC"
     CDS             complement(359226..360296)
                     /gene="ysdC"
                     /product="ysdC; Putative aminopeptidase YsdC (EC:3.4.11.-)"
                     /codon_start=1
                     /transl_table=11
                     /translation="MKINEKFLENYLNSNSPTGFEYELGGQKVWMDYISKFVNEVEID
                     NYGTAYGIMGNMDSDFKVVIEAHADEISWFVNYIDSKGYIKVIRNGGSDTTIAPSMRV
                     TLWGENGPIDGIFGHPAIHIHDRKTSADLDSIFIDVGASSKEDVDKLGIKVGTVITFK
                     DNFMKLGDDYYTGRALDNRIGGVMIAEVARKLKEKGKELPFKLYIVNSVQEEIGLRGA
                     EMIAQTIKPNVAIITDVCHETSSPCYTASKQGEHIAGNGGVVTRAPAVHNKLRKLILD
                     TGDKKKIPYQLSASSRSTGTDTDAFAFSNGGVPSALISLPLKYMHTTCETVHKEDVKN
                     VIKLIYQTLLNIEENHNFKYNS*"
                     /db_xref="elb:VO54_00690"
                     /db_xref="UniRef100_H0KMQ6"
                     /db_xref="A0A085CUX6_ELIME"
                     /db_xref="H0KMQ6_9FLAO"
                     /db_xref="3.4.11.-"
     gene            complement(360335..360697)
                     /locus_tag="Ig12092_scaffold_5_curated_closed_complete_pro
                     digal-single_496"
     CDS             complement(360335..360697)
                     /product="hypothetical protein"
                     /codon_start=1
                     /transl_table=11
                     /translation="MNRPHVTQIEGQRVESEREITGSEAEEILRKYGHAQPQRFSTHQ
                     DTIQPPQPAQTFEEMVAQEEAKRKAELDRKNAKLNGPKPITFNGDNGYETEVKYGSDD
                     ELGFGFKIEISTDMKLPK*"
     gene            complement(360690..361004)
                     /locus_tag="Ig12092_scaffold_5_curated_closed_complete_pro
                     digal-single_497"
     CDS             complement(360690..361004)
                     /product="hypothetical protein"
                     /codon_start=1
                     /transl_table=11
                     /translation="MKKFSKLNESESREKLDLTGAPRLLDLLYEEYVEFNNETYLMVS
                     KEQTDFDGEKGYVSYRLIIQRESDGKYFEGYGEDWGRGEREINPHFNEVLKKEKITYY
                     YE*"
     gene            complement(361001..361345)
                     /locus_tag="Ig12092_scaffold_5_curated_closed_complete_pro
                     digal-single_498"
     CDS             complement(361001..361345)
                     /product="hypothetical protein"
                     /codon_start=1
                     /transl_table=11
                     /translation="MKYLTTYKLFESEHNPYDNEPLTRSEELFGKQTRLEKQFSEIVV
                     GGLMGDDSEYWSTFNALKGEIKFIMDENDYKGFMYRISEGENPTDVVNDVCKDLQLDE
                     EGRRLLNKINRI*"
     gene            complement(361369..361815)
                     /locus_tag="Ig12092_scaffold_5_curated_closed_complete_pro
                     digal-single_499"
     CDS             complement(361369..361815)
                     /product="hypothetical protein"
                     /codon_start=1
                     /transl_table=11
                     /translation="MKHLKLFEELNKYGDDAPNEFVEIGDNINEILYDISDNGKIYLQ
                     DAMYNKRLHGKGGLMIEIVSNPNNEVRSGDGNVWVEGYDYFIITEDIVESLKRCIDYI
                     NQVNTNGEKKYDINFNIYDGFLGRDIDFDLDKLVGKKPSFIGITIT*"
     gene            complement(361812..362258)
                     /locus_tag="Ig12092_scaffold_5_curated_closed_complete_pro
                     digal-single_500"
     CDS             complement(361812..362258)
                     /product="hypothetical protein"
                     /codon_start=1
                     /transl_table=11
                     /translation="MKYLNSVYNLIFEGVDSYQWKNISDNGKMIEYKFTDISDNKYKV
                     AFTKNSYDMTYELTYYVHDKDYYSVSKVVNTNPYKILQTVFGDILNDFIKKKNPKKIV
                     INGLSKDKERSYVSQRTKMYVRYLERNNINGYKLSHHGNRINLTKL*"
     gene            362279..362608
                     /locus_tag="Ig12092_scaffold_5_curated_closed_complete_pro
                     digal-single_501"
     CDS             362279..362608
                     /product="hypothetical protein"
                     /codon_start=1
                     /transl_table=11
                     /translation="MDIFKDIQGEVEFFFDDLNWTYILIYVFVLYGIKHKEEFQWFND
                     LFDKNKYIKSFKVWIAGLIIILIFTIFKGLESGLEVSYISQILRSWIVVIVFNSVFSK
                     KISQIDK*"
     gene            362605..363369
                     /locus_tag="Ig12092_scaffold_5_curated_closed_complete_pro
                     digal-single_502"
     CDS             362605..363369
                     /product="hypothetical protein"
                     /codon_start=1
                     /transl_table=11
                     /translation="MIYLKTYEDLDIDKYKAFIKKYKKSDYISTKTIKTMKELGIKNA
                     FNEIEKKVSDCYKFFNKQNNELLNDLFLYVEDDFNAKVVYSWFSLKIYPDFPLKSFNL
                     TITKDDSGLPSKAGKILDDEINVVDHIIRNIDSIVDDENRKIKDSDRSDSWVRYTSSR
                     MRGRNFLEKVKIYPVISLQIQLNEDAENDFGNEEYEQKKIDFRKKREELKKFLKEDII
                     DRYFRAMGYNIDFEISETNSSYYLTNNLSYDIMCKL*"
     gene            363366..363947
                     /locus_tag="Ig12092_scaffold_5_curated_closed_complete_pro
                     digal-single_503"
     CDS             363366..363947
                     /product="DNA primase-like domain protein {ECO:0000313
                     |EMBL:KCX87787.1}; EC=2.7.7.-
                     {ECO:0000313|EMBL:KCX87787.1};;  TaxID=1310631
                     species="Bacteria; Proteobacteria; Gammaproteobacteria;
                     Pseudomonadales; Moraxellaceae; Acinetobacter;
                     Acinetobacter calcoaceticus/baumannii complex.;"
                     source="Acinetobacter baumannii 15827.;""
                     /codon_start=1
                     /transl_table=11
                     /translation="MIIKKYIKFINEEFDHLKSRGVDPERTYFVHDTESNNTYFFLYN
                     LSGESIGYQKYNPDNEKAGGLGWMGRYFTKVRKEATGHSKIAVYGLETYQIDKDYFFI
                     TEGIFDVIKVHNTGEPGIANLGCSVSKQAKNWYNSLPQRKIVIQDRDDAGTELGTIGD
                     YVYTVPEPYKDLGEMPQEEVNKLIKNIKKEIGL*"
                     /db_xref="A0A062G2P4_ACIBA"
                     /db_xref="UniRef100_N8RNP8"
                     /db_xref="2.7.7.-"
     gene            363944..364366
                     /locus_tag="Ig12092_scaffold_5_curated_closed_complete_pro
                     digal-single_504"
     CDS             363944..364366
                     /product="hypothetical protein"
                     /codon_start=1
                     /transl_table=11
                     /translation="VKYLKRFNESLDETVIIDFISDIFLELKDNNNNIDIEIIPRYKY
                     SSSNMYTIPDKTKIVGFDIRISSQKYPFKLSDIYDNVLVCMDYMRSNNMFLKSFDSLD
                     ISNNNSVVDINYFYDYMMGVEKDVSSKYFSIRFNLKVI*"
     gene            364363..364824
                     /locus_tag="Ig12092_scaffold_5_curated_closed_complete_pro
                     digal-single_505"
     CDS             364363..364824
                     /product="hypothetical protein"
                     /codon_start=1
                     /transl_table=11
                     /translation="MKHLKTYKIFESNLDDTYYDVESIFYSLRDYGYDIYVDKEEIQL
                     DNYVEETIAFHIGKNNDNSSLASTSGDPFVIEGESEDINELKDCILRVKDFLSDWVCY
                     MEIRYNKERFISINKDVKIENDSFFEIRDNKLVDFPIIRLKVFFIRKIKNI*"
     gene            364870..364944
                     /locus_tag="Ig12092_scaffold_5_curated_closed_complete_pro
                     digal-single_trna_12"
     tRNA            364870..364944
                     /product="Met"
     gene            365267..365341
                     /locus_tag="Ig12092_scaffold_5_curated_closed_complete_pro
                     digal-single_trna_13"
     tRNA            365267..365341
                     /product="Glu"
     gene            365344..365418
                     /locus_tag="Ig12092_scaffold_5_curated_closed_complete_pro
                     digal-single_trna_14"
     tRNA            365344..365418
                     /product="Glu"
     gene            365427..365501
                     /locus_tag="Ig12092_scaffold_5_curated_closed_complete_pro
                     digal-single_trna_15"
     tRNA            365427..365501
                     /product="Glu"
     gene            365654..365739
                     /locus_tag="Ig12092_scaffold_5_curated_closed_complete_pro
                     digal-single_trna_16"
     tRNA            365654..365739
                     /product="Tyr"
     gene            365746..365820
                     /locus_tag="Ig12092_scaffold_5_curated_closed_complete_pro
                     digal-single_trna_17"
     tRNA            365746..365820
                     /product="Glu"
     gene            365823..365909
                     /locus_tag="Ig12092_scaffold_5_curated_closed_complete_pro
                     digal-single_trna_18"
     tRNA            365823..365909
                     /product="Tyr"
     gene            366228..366304
                     /locus_tag="Ig12092_scaffold_5_curated_closed_complete_pro
                     digal-single_trna_19"
     tRNA            366228..366304
                     /product="Ile"
     gene            366307..366378
                     /locus_tag="Ig12092_scaffold_5_curated_closed_complete_pro
                     digal-single_trna_20"
     tRNA            366307..366378
                     /product="Gly"
     gene            366382..366458
                     /locus_tag="Ig12092_scaffold_5_curated_closed_complete_pro
                     digal-single_trna_21"
     tRNA            366382..366458
                     /product="Met"
     gene            366502..366576
                     /locus_tag="Ig12092_scaffold_5_curated_closed_complete_pro
                     digal-single_trna_22"
     tRNA            366502..366576
                     /product="Gly"
     gene            366635..367072
                     /locus_tag="Ig12092_scaffold_5_curated_closed_complete_pro
                     digal-single_506"
     CDS             366635..367072
                     /product="Gp210 n=1 Tax=Mycobacterium phage Myrna RepID
                     =B5LJI0_9CAUD"
                     /codon_start=1
                     /transl_table=11
                     /translation="MICRICEIDKVEEDFHYQTKKKDKRKKYCKECAKGYRKKYYEAN
                     REKSIEYSKNTNKSFKIKLQQYIWDYLTINNCIICGENDPIVLEFDHRDSSEKYMGVC
                     NMVNTRHSLKKIMKEIEKCDVLCSNCHKRKTAIQFDWYSKIIK*"
                     /db_xref="UniRef100_B5LJI0"
                     /db_xref="sbe:RAAC3_TM7C01G0021"
                     /db_xref="89856137"
                     /db_xref="B5LJI0_9CAUD"
     gene            367172..367912
                     /locus_tag="Ig12092_scaffold_5_curated_closed_complete_pro
                     digal-single_507"
     CDS             367172..367912
                     /product="tRNA synthetase class II n=1 Tax=Rhizobium
                     freirei PRF 81 RepID=N6V2S2_9RHIZ"
                     /codon_start=1
                     /transl_table=11
                     /translation="METLYNINSLVIWEEKDLRIRKFIEDTMKEEIKTILLSQNPAWK
                     FYQIEAPCLIPRDLVNENYTNEDIWVQETKDDEVELVLKPETTPSSYVYAQHLLNTNR
                     CLPPLVVWQTSKSFRREQDQVMKNMRLKEFYQQEFQCVYSASTLNDYQENVLEPIRKM
                     LEDIIALPTRIVESDRLPSYSLRTMDIEVYNDDKWMEICSISKRTDFPQKAVFTVKNK
                     VIETDLLVLEIALGVDRVLYNYMKRINK*"
                     /db_xref="UniRef100_N6V2S2"
                     /db_xref="N6V2S2_9RHIZ"
                     /db_xref="rtr:RTCIAT899_CH15140"
     gene            368058..368804
                     /locus_tag="Ig12092_scaffold_5_curated_closed_complete_pro
                     digal-single_508"
     CDS             368058..368804
                     /product="aminoacyl tRNA synthetase n=1 Tax=Rhizobium
                     leguminosarum RepID=UPI00036DE566"
                     /codon_start=1
                     /transl_table=11
                     /translation="MQQFKSNFKDENYKGTISNIQSCLRLNDIDEIGDGTHLLYFNMI
                     GFFSFREWTVPQTIDYWMEFLNLIGIKPDYVTIHPTKPEWSEWYKKYEVEVRFDEECK
                     WTDGDIGGYCTEFYKDDIEIGNIVNPLGTCIDVGFGLERLKMVLDNQIVSKEDTLKES
                     IMKIIESGFRPGNNKQGYILRKLLRLCHQNKIEIEHPFYMDEVKRQEKILEKWGKLKN
                     KHNDKSKEWWWDTHGIDLDFIKEIEKNENI*"
                     /db_xref="UniRef100_UPI00036DE566"
                     /db_xref="rle:pRL90092"
                     /db_xref="Q1M8Q1_RHIL3"
                     /db_xref="UPI00036DE566"
     gene            368791..368946
                     /locus_tag="Ig12092_scaffold_5_curated_closed_complete_pro
                     digal-single_509"
     CDS             368791..368946
                     /product="hypothetical protein"
                     /codon_start=1
                     /transl_table=11
                     /translation="MKIFKNIKDGELYILVELKPGIYTAIPINSGDKPISNCNMIDFV
                     PTIINRN*"
     gene            368958..369033
                     /locus_tag="Ig12092_scaffold_5_curated_closed_complete_pro
                     digal-single_trna_23"
     tRNA            368958..369033
                     /product="Gly"
     gene            369176..369252
                     /locus_tag="Ig12092_scaffold_5_curated_closed_complete_pro
                     digal-single_trna_24"
     tRNA            369176..369252
                     /product="Ala"
     gene            369376..370191
                     /locus_tag="Ig12092_scaffold_5_curated_closed_complete_pro
                     digal-single_510"
     CDS             369376..370191
                     /product="M1_3866; putative tRNA(His) guanylyltransferase 
                     (EC:2.7.7.-)"
                     /codon_start=1
                     /transl_table=11
                     /translation="MKKDNFGDRMKMYESQTCGIKLIPRIPVIARLDGKGFSKFTKGL
                     KRPYDERLSNLMIETVKYLVKETNANCGYTQSDEITLVWYTDKIDASIYFDGRLFKML
                     SDLSAMASVYFNRRLGEFLPEKIDKMPRFDARVYNVPTLDEAVNSFLWREQDATKNSI
                     SMAAQAFYSHKQLMGKNGSDKQEMLFEKGVNWNDYPSFFKRGTYIQRKRIVTPFSIEE
                     IEKLPPKHNARKDPNYCVERWVIDKINLPPLSKIDNKIGVIVFGEDVKLKSPV*"
                     /db_xref="ppo:PPM_3497"
                     /db_xref="UniRef100_UPI00016C4D70"
                     /db_xref="A0A081BYP9_9BACT"
                     /db_xref="UPI00016C4D70"
                     /db_xref="2.7.7.-"
     gene            complement(370202..370651)
                     /locus_tag="Ig12092_scaffold_5_curated_closed_complete_pro
                     digal-single_511"
     CDS             complement(370202..370651)
                     /product="hypothetical protein"
                     /codon_start=1
                     /transl_table=11
                     /translation="MKHLKTYKIFESFDENFTNDFIDLMNSLSDDENYKPLIRWYKDD
                     DKDSPRDPNGWKDELYFPIEDLGSLQIILSDKNGKYNNMDYESLVYLKDYYIDRLSDM
                     IPKDYQFFIWINGGGNREQVTLSELDTIISDMFPEILRIELFINKSE*"
     gene            complement(370648..371133)
                     /locus_tag="Ig12092_scaffold_5_curated_closed_complete_pro
                     digal-single_512"
     CDS             complement(370648..371133)
                     /product="hypothetical protein"
                     /codon_start=1
                     /transl_table=11
                     /translation="MKYLKKYESVGITDEEVLEINKTIFNDIDILQSFEEYLKDMGFK
                     SYGEKDPYFLVSLSGGNRLTLEDFGKFINDRIDIEIKTLTYNISATIDDGDEGDFNDE
                     LESFTNRLNSMTSCRIDNINININKKYSKIYTKGDFSITNKSSITLSMTISNLSKRYQ
                     R*"
     gene            complement(371136..372125)
                     /locus_tag="Ig12092_scaffold_5_curated_closed_complete_pro
                     digal-single_513"
     CDS             complement(371136..372125)
                     /product="hypothetical protein"
                     /codon_start=1
                     /transl_table=11
                     /translation="MKYLIEYNLFESNNESYLNNTSIDWEVINTAKDLALEHLDAGLE
                     LEYKLDYNKLTVLSGRYSHIKDKETWSGSKFKYDVELDSDKLIYCFYYNKNGDYVNYG
                     DLSKELTNTLKEIYPYLNIVEDRWSDYDEVQALRIHLRDYGMEEDDIYSISSQLYKHY
                     DLATIYEFEDMDFISCDIETAMKIAKEYVSGLDEQDLLMVKLYFRFGCVDEDGLAKEM
                     IGDGDQYREDWEYIDDIKADENGDMDEESFEAYLKNEIESYKNDISTELVSNFGEEDS
                     LKIIKQNLNSDWLERMTNGLVEADGLGHTLSSYDGKEYVEYYNGVDYHIFRIN*"
     gene            372203..372802
                     /locus_tag="Ig12092_scaffold_5_curated_closed_complete_pro
                     digal-single_514"
     CDS             372203..372802
                     /product="hypothetical protein"
                     /codon_start=1
                     /transl_table=11
                     /translation="MSTVKDLKDSLNLEGLVKDSLIIVVKDGKFAIPQENRFGYLNVD
                     GHYGYKIDDEVVYSDKKYGDVFSLWSILQGDIEFNYRNDIERMGGMFDLESNMNFDGF
                     NSSYLTVGKAKKQLDRYNDDADIVNIGMNDDPFITIDSMEVINNVYLDTTDSYGHKKK
                     LNYKFPCLILNYGKSIDRFFDPKEKTNESRIIKKFNKFK*"
     gene            complement(372795..373463)
                     /locus_tag="Ig12092_scaffold_5_curated_closed_complete_pro
                     digal-single_515"
     CDS             complement(372795..373463)
                     /product="hypothetical protein"
                     /codon_start=1
                     /transl_table=11
                     /translation="MKHIKKYKTFEAVIIPSKLESDFEINTFDNLVEYGNQNDFDVVE
                     YDAFYTSLSDADKKNAPPNKGVPFFALFHPERKKPMFVICDRKIINRIPNFKEIVNDI
                     IGHEKIHYEQSMRKGDVEYSLPNPIEQNKYFSNKEEIMAFSWTIANDLSKKSQTVEDA
                     IHRLDTRGFEQSQWKQIWGTINRVCEENIIKRYRKYIYMYLDKILSKEEEENIHTKIT
                     KKTI*"
     gene            complement(373473..373967)
                     /locus_tag="Ig12092_scaffold_5_curated_closed_complete_pro
                     digal-single_516"
     CDS             complement(373473..373967)
                     /product="hypothetical protein n=1 Tax=Lachnospiraceae
                     bacterium NK4A179 RepID=UPI0003B2E86E"
                     /codon_start=1
                     /transl_table=11
                     /translation="MKYLRGFNESVTKIDIENDIVELSIDYIDYDGNHKIGTLEVNKN
                     IEQNTKDVFNDLYEIRFPINKIDKSHQRNDADIIMDNITTAYNFRFVMGTDKLSKHAM
                     GYAIDLNPKVNPAKPSKISHVYDESINKGKITKDIIDIFKNRGFKWGGEIFGDFWDSH
                     HFEI*"
                     /db_xref="UniRef100_UPI0003B2E86E"
                     /db_xref="bprl:CL2_25810"
                     /db_xref="87470387"
                     /db_xref="UPI0003B2E86E"
     gene            374005..374592
                     /locus_tag="Ig12092_scaffold_5_curated_closed_complete_pro
                     digal-single_517"
     CDS             374005..374592
                     /product="tRNA(Ile)-lysidine synthetase, N-terminal domain
                     /tRNA(Ile)-lysidine synthetase, C-terminal domain
                     (EC:6.3.4.-)"
                     /codon_start=1
                     /transl_table=11
                     /translation="MIKVLGKIPKGEFGLACSGGVDSMAILDFLIKGRYNPHVIYFNH
                     NTEHGLEAEKFITDYCSEKGLKLSIGRTDLKPISNKEKIWSDLRYKFFSEFNFPIITC
                     HHLDDCVETYIFTCLRGFQSVIPYSKSNIIRPFLLNEKSLFEVWCKDKDVPFVQDESN
                     DCLDYTRNRIRHEIVPQALKVNPGLKTVVRKMIRL*"
                     /db_xref="rbr:RBR_13340"
                     /db_xref="UniRef100_R6N1N8"
                     /db_xref="A0A0F9MXM6_9ZZZZ"
                     /db_xref="R6N1N8_9FIRM"
                     /db_xref="6.3.4.-"
     gene            374589..374825
                     /locus_tag="Ig12092_scaffold_5_curated_closed_complete_pro
                     digal-single_518"
     CDS             374589..374825
                     /product="hypothetical protein"
                     /codon_start=1
                     /transl_table=11
                     /translation="MRVISIKNKFLNKRGGKKIKVLTSGKVYLVKGESLAFPNKNKID
                     YFILNDNNEVCTYPKEDFQSIQENRDKILKDLGL*"
     gene            374822..375169
                     /locus_tag="Ig12092_scaffold_5_curated_closed_complete_pro
[truncated: 1,107,180 more chars]
