# Supplementary material for: Clades of huge phages from across Earth’s ecosystems
Source: Nature. 2020 Feb 12;578(7795):425–31. doi: 10.1038/s41586-020-2007-4 (PMC7162821; doi:10.1038/s41586-020-2007-4)
Supplement: Supplementary file 6 — Genbank files for all genome. [file 41586_2020_2007_MOESM6_ESM.zip › genbank_genomes_SD-4/CG_PHAGE_37_32.gbk]

LOCUS       CG_2015-01t_scaffold_2_prodigal-single     236277 bp    DNA     linear   BCT NOV-13-2019
DEFINITION  CG_2015-01t_scaffold_2_prodigal-single, contig.
ACCESSION   CG_2015-01t_scaffold_2_prodigal-single
VERSION     CG_2015-01t_scaffold_2_prodigal-single.1  GI:
KEYWORDS    .
SOURCE      CG_PHAGE_37_32
  ORGANISM  CG_PHAGE_37_32
            .
COMMENT     Data sourced from ggkbase. For additional details see
            http://ggkbase.berkeley.edu/organisms/404896
FEATURES             Location/Qualifiers
     source          1..236277
                     /organism="CG_PHAGE_37_32"
                     /mol_type="genomic DNA"
     gene            complement(<1..1158)
                     /locus_tag="CG_2015-01t_scaffold_2_prodigal-single_1"
     CDS             complement(<1..1158)
                     /product="Putative cell wall-anchored protein id=2958229
                     bin=GWF1_Spirochaetes_51_8 species=Bacteriovorax marinus
                     genus=Bacteriovorax taxon_order=Bdellovibrionales
                     taxon_class=Deltaproteobacteria phylum=Proteobacteria
                     tax=GWF1_Spirochaetes_51_8 organism_group=Spirochaetes
                     organism_desc=Novel clade"
                     /codon_start=1
                     /transl_table=11
                     /translation="MKYTTTISLCDLWRFISPVQFDQTISVGYSGGDRDILLNGVSLR
                     ATVTAASTPSNIVNMLSAAWNSAYTTVNSNSADWESVYTTVQLNSSTVWDSTSDVVYL
                     SGEIDNLGTMAYQESADYVETNHQGNVSISGAVSAGSLDVEDSATIKTNLTLGDRLLL
                     MTPDEIAGALTSSDAGANDEFGRSCSLSSDGSVLAVGAPYWDGSAGNDQGAVYIFDWN
                     GSSWAERTTALTPSDAGAGDRFGTSCSLSSDGSVLAVGAPLWDGPAGSNQGTVYVFDW
                     DGISWTERTTTLKASDASSFDNFGYSCSLSSDGSALAVGAPFWDGSVGSAQGVVYIYD
                     WSGSSWIERTTALKPSDAGAGDRFGGSCSLSFDGSVLAVGATYWDGSAGSNQ"
                     /db_xref="gwf1_scaffold_72_132"
                     /db_xref="saga:M5M_11930"
                     /db_xref="86485019"
     gene            complement(1155..2984)
                     /locus_tag="CG_2015-01t_scaffold_2_prodigal-single_2"
     CDS             complement(1155..2984)
                     /product="Portal n=6 Tax=Caudovirales RepID=Q0QZ97_BPSYS"
                     /codon_start=1
                     /transl_table=11
                     /translation="MANAMGMGSAGTISAGPNFISTLIARMPYTYKVLQNALEQNPKY
                     DVFSNLVTRPDQRVAQQSVFQAQPDAGAGQIMIDKRYHEIMYADVDSDKVRRVQEYRR
                     MAAYAELAECIDEIADEAIVKDGDGTIVKCTVSGDHDKFIIDAIKKEWDKFITIFDLE
                     TRGWELVRQFLTEGELFFENVISENRPDYGIIGIVGIPTELVNPIYDNVQNQIIQGFL
                     LRKPIVNPKKSMVNQSQEELIVLDQNQVTYLHSGMWNEDHTMRLPYIENARRAYKQLT
                     LVEDSIIIYRLVRAPERLVFKVDVGNMPVPKAEEYVRKLMQQYWSRKNFDNSQGRVTN
                     VYDPQSMLDAFWFTKRGQSEGTTVEQLQGGANLGQLDDLMYFIKKLYRSLKVPQQRLD
                     PQDAFQDGEQITREELRFARFIIRIQQQFAVGLRNSFVTHMKLREKDPNDNESESLWE
                     KYNLREHQLNIEFNMPTSFAVMREQQIFDLKKNNFTGLVATELMSQSYCQKYYLGLSD
                     VQMAENREWLRKDAALSWEVQQIVSTGPDFRKKLAAEAEMENIAGDMAAGGLGGGTEL
                     PAGGAFTPDVPPDFGPGPTSPEAATAGAAEAGAPPAAGAEMAQ*"
                     /db_xref="UniRef100_Q0QZ97"
                     /db_xref="Q0QZ97_BPSYS"
     gene            complement(3136..4335)
                     /locus_tag="CG_2015-01t_scaffold_2_prodigal-single_3"
     CDS             complement(3136..4335)
                     /product="hypothetical protein"
                     /codon_start=1
                     /transl_table=11
                     /translation="MRSYTFHWEIRDIIAQFSNAFNDIVIKRHNIDKEPEDQIHVNFM
                     YAPKTRTLHEIVQKNQHFKMPVVSVWNGGFRRAPERVFSKIEGSYWTDTKSPTTSAWV
                     HLLQPVPIDLTVNMSIIGRFQTDIDQILTNFIPYCDPYIVVSWKWPDIIPWSDFEIRS
                     HIKWNENVTISYPFDINASQPYRVVADTSFTIESWMFKNSPPPGKPIYVIDTNFASVS
                     AIEEYEAMKAREDEFNTDHYTDYTVISARPQFVNVDPFFVGKDNPSEITLYGRMLDYV
                     DTVYLSSYDWSIFDTSPTSPLSAGITYVQDLTTKSTIYSGFSGIRVEDSAINYISKNA
                     FSLSLTMLNSGYFDIIAVNNAGYGFLTKDCGRPTTNPYPVNSTEYNNYIEFQYPCVSG
                     VKVKSFS*"
     gene            complement(4444..5121)
                     /locus_tag="CG_2015-01t_scaffold_2_prodigal-single_4"
     CDS             complement(4444..5121)
                     /product="hypothetical protein"
                     /codon_start=1
                     /transl_table=11
                     /translation="MKDKATADLELIYEQRVMEMAFGMDTFADSITQEQLVEKIREAD
                     KTGATPISITAVTIPQQKKGGNIFLPIYKVSQINGMINADYERSVNRQREREGQEGGF
                     KRGTGWGEHETPSLVRGKNGLSIAIQPTQRSGTSKKRTPIYVGTQGGNFKVLTPDEWS
                     PFVYTQKPEDTATSQGVNKPVIYRRVLVSNIAGITIGGKEYAIEDLDPLKQEVLKTAQ
                     VRDVDVF*"
     gene            complement(5081..5497)
                     /locus_tag="CG_2015-01t_scaffold_2_prodigal-single_5"
     CDS             complement(5081..5497)
                     /product="hypothetical protein"
                     /codon_start=1
                     /transl_table=11
                     /translation="MILFVYWIKIMNILKTLQYNELDPELQLIYKPLTEGKFIYVEYK
                     KPGTGGIFIYGEMLNVKFIEDNAQIEIGVSIIKRKVDLSVNRTIIVTPELMKEKVFTY
                     NVLEEGISKHFGELAINNIKEIYNEGQSNGGFGAYL*"
     gene            complement(5439..6434)
                     /locus_tag="CG_2015-01t_scaffold_2_prodigal-single_6"
     CDS             complement(5439..6434)
                     /product="hypothetical protein"
                     /codon_start=1
                     /transl_table=11
                     /translation="MKLSKKQRQEIVILYQQGQNTVELAKKYNVTNPTIGRILKENNI
                     TVRPRSALTIRKACKLYKEGKTLKHIAEMFSITETSVNKKLQQANIKKRKAHDYPSPV
                     FKTDIRNKIEEIIKLYNLGRTTKEIGNIFNASTTLVNSLLKEWKIKIRTPAESQKYRI
                     NRRYNIKQICNDYEKEILTKDICRIHSISRPVLYRILKECGIRLRKHRTRNQIIHTFK
                     SKQYILPSGQEIYVQGYEDGFLDFVINNNILTENEIVYRPPTIYYFEKGKKKRYYPDF
                     YIPKLNLIVEIKSSYIMKIQTEINLELKKNACIEQGYDFICILDKNYEYFKNVTI*"
     gene            complement(6464..8095)
                     /locus_tag="CG_2015-01t_scaffold_2_prodigal-single_7"
     CDS             complement(6464..8095)
                     /product="Helicase c2 n=1 Tax=Methanobacterium sp. (strain
                     SWAN-1) RepID=F6D5Z3_METSW"
                     /codon_start=1
                     /transl_table=11
                     /translation="MSKLLANFPDGFIPRKSQEDIILHIEKALPKKKFIIVQAPTGAG
                     KGHISATIANSSRYPDPVFVQLADSHRLYSKKFGNGYENEDVLQNLPKFGCAVLTVSK
                     TLQNQYDHMFPGSNILKGKQNYICAVDEDFECDLAPCMITPSLLEKCKQLERCPFLNA
                     RRDALKSRFAVFNYSSFLTLPQTLQRREYIVCDEASELEDELVKHYSCTIDYKRIKLS
                     ELGIKKLLTNDSGVAYRWLSDLVDAVKAKQESLQEVFAKNKKNKRQLISAITALRLYR
                     NMYEKLVLILQNWYSTEFIIEPEADKVKFTPLFVNILAQNFFKHADHVILMSATIIDH
                     AMFAKSLGITEYEYIEVDSEFTPSQSPIYCLDKFKLNYKNLDKILPKLVEIAKRVCDK
                     YPDDKGIIHTHTFKITKALQDHIKNDKRFLLREPGITNEYLLHTHRLSTKGTVIISPS
                     LGFGTDLSDEFGRFSVIMKTPYLPLGDKRIKTIADRNPRWYQMKALITLVQMCGRTTR
                     SVTDFSDTYILDGTAVDLIKRNIDKLPRFFRDRLQ*"
                     /db_xref="UniRef100_F6D5Z3"
                     /db_xref="mew:MSWAN_2358"
                     /db_xref="F6D5Z3_METPW"
                     /db_xref="F6D5Z3_METSW"
     gene            complement(8095..8418)
                     /locus_tag="CG_2015-01t_scaffold_2_prodigal-single_8"
     CDS             complement(8095..8418)
                     /product="hypothetical protein"
                     /codon_start=1
                     /transl_table=11
                     /translation="MIYYNIDIMKNINEEVSTNDQPCTIKNLKLIFSLVTGQTYTVEE
                     DEVKNLDEYQVPLKKPFPKYCKACFGRGYIGRRCVITSEGTKPTDHLSFCTKCLRKCI
                     DKAKG*"
     gene            complement(8418..8765)
                     /locus_tag="CG_2015-01t_scaffold_2_prodigal-single_9"
     CDS             complement(8418..8765)
                     /product="hypothetical protein"
                     /codon_start=1
                     /transl_table=11
                     /translation="MNLFERLANKVISEEVTYSINADGKKLLEKYHKLIRELEEAIEP
                     VVTNFIKDDQSISKEGAIQIIAAINSQQVGTKEFELMSRLDTVTNGGNQSIDSSTFTF
                     NPKDPLLIYLDKS*"
     gene            complement(8765..9157)
                     /locus_tag="CG_2015-01t_scaffold_2_prodigal-single_10"
     CDS             complement(8765..9157)
                     /product="hypothetical protein"
                     /codon_start=1
                     /transl_table=11
                     /translation="VVDVFYNTLNTIMIFLPETAIEAPLKILLQQKVKIHFNNKVWRS
                     GRFLLFKQSGFYLEFIIKSTKRERFEIPIPFDIIVDKKKSKVIFDYRFSTLVHGDKES
                     LQLISKLVKDKKSRFHDTIMEIDIVTEK*"
     gene            complement(9185..9568)
                     /locus_tag="CG_2015-01t_scaffold_2_prodigal-single_11"
     CDS             complement(9185..9568)
                     /product="hypothetical protein"
                     /codon_start=1
                     /transl_table=11
                     /translation="MRMSQGSLLEALRQSVVELKFVRRRTKFGWSPTRRMFCSNDFTM
                     LNSAPGQIALHFKPPVMPPPYPWIQKNLVCAWDIFWQDWRMIPCESVDVITIMPTRPP
                     DEFWAYFNLFLENMSPQDKIVFMNR*"
     gene            complement(9568..10116)
                     /locus_tag="CG_2015-01t_scaffold_2_prodigal-single_12"
     CDS             complement(9568..10116)
                     /product="hypothetical protein"
                     /codon_start=1
                     /transl_table=11
                     /translation="MKRTFEQFIYEAVSLDLSDAERIPPFKFGNHTIPQGTMFEPDKF
                     KLYKVPFDISKLSPITAKNIKKLQEDHGFTFDGIMYVATVDRGSKTKWSEARRKYVKL
                     NIPDIGYSFYIPGKNYEGEDIMYARIETLNKSAGQTKLFYKSGKKAIQANRLEAPWEL
                     RMKVAKDRGDMNKEFEVGSEVF*"
     gene            complement(10208..10480)
                     /locus_tag="CG_2015-01t_scaffold_2_prodigal-single_13"
     CDS             complement(10208..10480)
                     /product="hypothetical protein"
                     /codon_start=1
                     /transl_table=11
                     /translation="MYRENNINKDANCVDARADLGQGQTMKQLIYLNEIVREFESLME
                     IAHDKLQPIVRMCPEKACGLEGQIEDEIVPLASEIRNNTNRLHMVK*"
     gene            complement(10482..10883)
                     /locus_tag="CG_2015-01t_scaffold_2_prodigal-single_14"
     CDS             complement(10482..10883)
                     /product="hypothetical protein"
                     /codon_start=1
                     /transl_table=11
                     /translation="MKTENLTRAAQAHLPEEVHGIAPLDLETCNRDTIPSDWNIVSVL
                     GDILMCEYVDESDQGEVLRGGVWIQKNMVQYLWRVAKVIKAGPGVSGNIKVGDCIMIP
                     SDKGIPGVTKDNKKIIFLNEPRVFAVVEPKE*"
     gene            complement(11058..11465)
                     /locus_tag="CG_2015-01t_scaffold_2_prodigal-single_15"
     CDS             complement(11058..11465)
                     /product="Marine sediment metagenome DNA, contig:
                     S01H1_S24780 {ECO:0000313|EMBL:GAG20252.1}; Flags:
                     Fragment;;  TaxID=412755 species="unclassified sequences;
                     metagenomes; ecological metagenomes.;" source="marine
                     sediment metagenome.;""
                     /codon_start=1
                     /transl_table=11
                     /translation="MNIFEQLADIISKKQNKLSSNVEDESEFVPYMTQRWLSMYSPQF
                     AKILNASSNILWRAMDDKQMWYKLFTAVIPRDNNKRIRYFKKTKKSGSKPPDADLVAH
                     LADSLELSRREIKLYIERGGINLKDVKKRLNIS*"
                     /db_xref="X0WAK3_9ZZZZ"
     gene            complement(11469..11651)
                     /locus_tag="CG_2015-01t_scaffold_2_prodigal-single_16"
     CDS             complement(11469..11651)
                     /product="Gp398 n=1 Tax=Bacillus phage G RepID
                     =G3MAD9_9CAUD"
                     /codon_start=1
                     /transl_table=11
                     /translation="MRVKIGNTIYSSESQPIMIILNDTDKVNIKKMPANTHKYCAFPA
                     TFDDNMIRNWMASKTM*"
                     /db_xref="UniRef100_G3MAD9"
                     /db_xref="A0A0F9JRY1_9ZZZZ"
                     /db_xref="G3MAD9_9CAUD"
     gene            complement(11648..11791)
                     /locus_tag="CG_2015-01t_scaffold_2_prodigal-single_17"
     CDS             complement(11648..11791)
                     /product="hypothetical protein"
                     /codon_start=1
                     /transl_table=11
                     /translation="MASQDKLDILKKREAVLNAPSMSREQLKKVIILEPQENIPKRKK
                     GKQ*"
     gene            complement(11793..12401)
                     /locus_tag="CG_2015-01t_scaffold_2_prodigal-single_18"
     CDS             complement(11793..12401)
                     /product="Uncharacterized protein n=1 Tax
                     =Desulfosporosinus orientis (strain ATCC 19365 / DSM 765 /
                     NCIMB 8382 / VKM B-1628) RepID=G7WDT1_DESOD"
                     /codon_start=1
                     /transl_table=11
                     /translation="MILTREKLKEVFGVDYYDGSMIHNRFAYKVFRDKVLPIGNIIAF
                     RSPTIVETEFMIDLEDLISKDYIYSDDMINFCYELPLTNLYGGVCFQRLLCSIMGDLL
                     GSLIQAPIDIEGDDIFVNKEFQQGGVIQQRGKASVSIVGEKNGSILGHTGINVVAGKK
                     APAFAYSTNMEDQACTAFMEKVCQAFYATSQDVFVATSKVVI*"
                     /db_xref="UniRef100_G7WDT1"
                     /db_xref="dor:Desor_3340"
                     /db_xref="G7WDT1_DESOD"
     gene            complement(12412..12939)
                     /locus_tag="CG_2015-01t_scaffold_2_prodigal-single_19"
     CDS             complement(12412..12939)
                     /product="Putative uncharacterized protein n=1 Tax
                     =Paenibacillus lactis 154 RepID=G4HDA9_9BACL"
                     /codon_start=1
                     /transl_table=11
                     /translation="MDDKEYYSELLGATVYPNKKIIFFYGGIFSQWADCRFHSHLVGE
                     DVNCAEQAMMLFKAKVFNDHEAYEHIKNTDHPRNQKAIGRMIKNFDVQQWEAVALGAV
                     TKINFDKFSQNSTWGELLLMTDPYELVEASPTDNIWGIGMSEYNPNILERDRWGRNLL
                     GKAISQARSDIINKL*"
                     /db_xref="UniRef100_G4HDA9"
                     /db_xref="G4HDA9_9BACL"
                     /db_xref="cbk:CLL_A1661"
     gene            complement(13009..13079)
                     /locus_tag="CG_2015-01t_scaffold_2_prodigal-single_trna_38"
     tRNA            complement(13009..13079)
                     /product="Pseudo"
     gene            complement(13133..13873)
                     /locus_tag="CG_2015-01t_scaffold_2_prodigal-single_20"
     CDS             complement(13133..13873)
                     /product="7-cyano-7-deazaguanine synthase {ECO:0000256
                     |HAMAP-Rule:MF_01633, ECO:0000256|SAAS:SAAS00195886};
                     EC=6.3.4.20 {ECO:0000256|HAMAP-Rule:MF_01633,
                     ECO:0000256|SAAS:SAAS00029421};; 7-cyano-7-carbaguanine
                     synthase {ECO:0000256|HAMAP-Rule:MF_01633}; PreQ(0)
                     synthase {ECO:0000256|HAMAP-Rule:MF_01633}; Queuosine
                     biosynthesis protein QueC
                     {ECO:0000256|HAMAP-Rule:MF_01633};  TaxID=1262791
                     species="Bacteria; Firmicutes; Clostridia; Clostridiales;
                     Clostridiaceae; Clostridium; environmental samples.;"
                     source="Clostridium sp. CAG:288.;""
                     /codon_start=1
                     /transl_table=11
                     /translation="MSKKLIMHSGGMDSTAIMLDYIEKYGPENIISIGFHYGQRHFDK
                     ENAAAFKFCDKRGIKRVVLDVPISQIGGCSLIDTNIDVTTDMADQRSTVVPQRNAIFC
                     LFAAAFAQENDCDVIVHGACKEDFEAYRDCRAPFFKLLEAAIQAGRTNPVKGSEYMPN
                     VSKTENDAFLVCLGEVDLRIETPLINEKKEETVKRILEKHDISVYEDSYTCYNGVEPS
                     CGKCPACMERLTAFKVNGAVDPLAYENK*"
                     /db_xref="R7FQI5_9CLOT"
                     /db_xref="UniRef100_R7FQI5"
                     /db_xref="pin:Ping_1099"
                     /db_xref="6.3.4.20"
     gene            complement(13947..14183)
                     /locus_tag="CG_2015-01t_scaffold_2_prodigal-single_21"
     CDS             complement(13947..14183)
                     /product="hypothetical protein"
                     /codon_start=1
                     /transl_table=11
                     /translation="MNEENIDGDLIALSHFIDNKMKEYIKNNPVVRIETECIRIITGE
                     VMKKTKGRMNLSIVEYIIRYHRKPLEEAGYCLQC*"
     gene            complement(14226..14498)
                     /locus_tag="CG_2015-01t_scaffold_2_prodigal-single_22"
     CDS             complement(14226..14498)
                     /product="hypothetical protein"
                     /codon_start=1
                     /transl_table=11
                     /translation="MARLARDRDGEGHYGSVLNLVPSHLDEKMHSWDGKSESLLGYGL
                     YIGTVTGGMFSSRDWWCTTEITEIVSEDVEKIRFKTVNGSTYTLFK*"
     gene            complement(14482..14763)
                     /locus_tag="CG_2015-01t_scaffold_2_prodigal-single_23"
     CDS             complement(14482..14763)
                     /product="hypothetical protein"
                     /codon_start=1
                     /transl_table=11
                     /translation="MSYSRWGSRGSGNWYTFWEAQDEDTENIDTAKFCICAVKTFTAK
                     EIRDDIDKCLQEVSKIDKEGDTEELRQYMLEFVSDVDAMYTKDNNGTIS*"
     gene            complement(14764..14922)
                     /locus_tag="CG_2015-01t_scaffold_2_prodigal-single_24"
     CDS             complement(14764..14922)
                     /product="hypothetical protein"
                     /codon_start=1
                     /transl_table=11
                     /translation="MSNTWEVLEWYYTSDIDFGYRQIYAGESAWKAIISAIKLKLKGV
                     GYVKIEWR*"
     gene            complement(14919..15242)
                     /locus_tag="CG_2015-01t_scaffold_2_prodigal-single_25"
     CDS             complement(14919..15242)
                     /product="hypothetical protein"
                     /codon_start=1
                     /transl_table=11
                     /translation="MNKRIKVHPGVSAEGVKQMVDYVLDCTTRSERIACKGPNVRIFC
                     AKRGDTYVYIFKRLSPSGKEVWLHAITLSRDAVFNMGALTDELEKRIDRSGQIKYRNK
                     LVESK*"
     gene            complement(15324..15593)
                     /locus_tag="CG_2015-01t_scaffold_2_prodigal-single_26"
     CDS             complement(15324..15593)
                     /product="hypothetical protein"
                     /codon_start=1
                     /transl_table=11
                     /translation="MESDLLITLSSCLLNGAVFIQILKIYRQQSADQISWAFLSIYVI
                     GLVLYFIAFILAKFWFSVVIIGVGIIEYVIIIIQKLYYKYQTKLI*"
     gene            15672..16124
                     /locus_tag="CG_2015-01t_scaffold_2_prodigal-single_27"
     CDS             15672..16124
                     /product="hypothetical protein"
                     /codon_start=1
                     /transl_table=11
                     /translation="MDYKRVFTRILTESPYPVSTMDQGMGDGQPPMPSDEEAWNQNNK
                     NIVDNEELSNQFSVEGLPVNVTEKYVSKIADWRQNIEQVADKMEEIYTFATESADKPG
                     AGEIFSSIGGLVEGIMTDFGTLNGQLRSLGNKIKVSMKRAQEKEQGRR*"
     gene            16182..17186
                     /locus_tag="CG_2015-01t_scaffold_2_prodigal-single_28"
     CDS             16182..17186
                     /product="Gp61 DNA primase subunit n=1 Tax=Acinetobacter
                     phage Acj61 RepID=E5E436_9CAUD"
                     /codon_start=1
                     /transl_table=11
                     /translation="MELPLNYIIEKIYTHGVGPKYKKYSNTYNFGCPICREGNSLHRK
                     RRGFFLVNDGYICCHNCQRTWSPAEWIKEAAGLTYSEILHEAEEYDDCIDEVIQRHGW
                     KEEKRSNPYTLPYDCINLTDSIQVEYYKDNPYVVSALNYIHQRRLDVAINRPKAYYVS
                     LNDKLHRNRLVIPFYDEKGQIVFYQSRALSSQDEKFARYLSKVDAPFSVFGIERIRVN
                     YDYIFLFEGPIDSMFVINGIGMGGLSLNDTQEKQLEKYHFHKKIWVLDNQLDNADVAK
                     KYRQLIEHGESVFVYPEKFKEFKDINDICTAYRLDQISPKFFIDNSFTGMQALLQLGI
                     *"
                     /db_xref="UniRef100_E5E436"
                     /db_xref="E5E436_9CAUD"
     gene            complement(17190..17522)
                     /locus_tag="CG_2015-01t_scaffold_2_prodigal-single_29"
     CDS             complement(17190..17522)
                     /product="hypothetical protein"
                     /codon_start=1
                     /transl_table=11
                     /translation="MPKKLDSCVKKVKKQGKDESAAYAICSDSTGIKRKKGGGWTKSK
                     STKDKKTKNESVSLVMFDTLLEAVSTEIEKSILHERRGSCGGKRKLDGSGKGKGNKNT
                     ERQPPKKK*"
     gene            complement(17526..17819)
                     /locus_tag="CG_2015-01t_scaffold_2_prodigal-single_30"
     CDS             complement(17526..17819)
                     /product="hypothetical protein"
                     /codon_start=1
                     /transl_table=11
                     /translation="MANYEKLCETILTMKTTYVSRYPKQIQLSEEFQQALQNEIDRFM
                     VIDEDKQEPIRNFEEKFLKALKFEITEKCGRPHKKNKQATQMPKRSKDASKER*"
     gene            complement(17828..19312)
                     /locus_tag="CG_2015-01t_scaffold_2_prodigal-single_31"
     CDS             complement(17828..19312)
                     /product="hypothetical protein"
                     /codon_start=1
                     /transl_table=11
                     /translation="MVEIKTFGEKAQQLKEAAPPSIPTGGVPASTEMPPTPQQVSTFG
                     DKVKYWNRQINLPRTPFNLSSWDFQNRKYYYLNRFGAWRNLDDEEALDKFHEACDQMR
                     RSGEALQPAQNIPQMDVSTPPKEGEKRIRYAPDIPQSNRPAGMMDVPESVFNDIVKDI
                     IKEQKTELAPQLNSQNRIARAKEIAEIFRRNGLKISEEQAVKLRKDSMRQFLEAIQAE
                     FEEWFTPGRTQKDTNPNNVWSRVNKFLKSQSAILDAGYVGPDQKAAANKFYQNIPNFV
                     NDIKDIYYDPETGMGIFDDINVRKTLNCQPFTLTNNRDTVEINDFPCFVNVIENRITV
                     AARDNAGVSPYQILEKYVTSSEIKNEPDEPVYKTHGFNYDQEMEYNESVIHEAEGTTP
                     KGSASYRQAMRTQRGGEIYSAPQRIGVRFKGEGETLLRVSPEQAKSFHNIMIEYFLKP
                     GLLVYLLPQDYENMVQRGGAIPHYFKKLVGGLANLGNQNAKVQL*"
     gene            complement(19300..20505)
                     /locus_tag="CG_2015-01t_scaffold_2_prodigal-single_32"
     CDS             complement(19300..20505)
                     /product="Uncharacterized protein n=1 Tax=Helobdella
                     robusta RepID=T1EYZ2_HELRO"
                     /codon_start=1
                     /transl_table=11
                     /translation="MSMTFNKMCKIVLNEGTAKGTKFADLILGNASPVFTPDDVLRDP
                     SDPSKGTKLYIAQKAEEKLGLSPGDPQSIRRQIRALNWIANQLIRRYKNKPVSLEKLT
                     KDIQKMVEDYQTKVLDWGKPDKANTGYTVRVIGNLLLPPTGRTPNAKSVFVSPGMPAN
                     GTPANATKPIKPPRGVVNKMGTIPEPISANELQKRFEQMVQHLDAMLDEDLQHIIMKH
                     ADNGSTVRDILRDPAVKDSYDQNSVRELIKNKIKTGQIERDPETGALKTAPEYAEQRD
                     SDAEQIYAARARKDALASAVESGEEIDPDIGDEGEIDLDEPIIPEPSSDMDDEEDDII
                     PDEEEGSINPTDIDAEDEEFDIPDRPLSWKSEDEDILPGDEEDEDEDGRPRKRRDEDD
                     EDEERQWWK*"
                     /db_xref="UniRef100_T1EYZ2"
                     /db_xref="T1EYZ2_HELRO"
     gene            complement(20587..21273)
                     /locus_tag="CG_2015-01t_scaffold_2_prodigal-single_33"
     CDS             complement(20587..21273)
                     /product="hypothetical protein"
                     /codon_start=1
                     /transl_table=11
                     /translation="MKIAVIGTQCIGKTTFIEDFKKQWPMYKSPIRTYRDTINEENLS
                     INESGTEASQRAILDALVDEVTTAKGDHIIFNRCVLDNIVYSMWLNAKGKVSDSFVKE
                     SINIARETLVFFDIILFCPITKHSPVNIEEAPQRSIDPVFRNEVDILFKSLMDAYNKH
                     SKVYFPFDNDLGCPAIIEIFGSPEERIKLAQFYINDKGNIYGEEDTLLDPNKLDETGK
                     ALAREVFGIR*"
                     /db_xref="syx:SynWH7803_1089"
                     /db_xref="90033818"
     gene            complement(21328..21657)
                     /locus_tag="CG_2015-01t_scaffold_2_prodigal-single_34"
     CDS             complement(21328..21657)
                     /product="hypothetical protein"
                     /codon_start=1
                     /transl_table=11
                     /translation="MKIYNLPRRAGKTYQLVSLVDMYTMFGDTPIWILGCNLGMIDHI
                     KYRIHRINIPTNNTNIIKFGVLFEDFAPLHIPKHILVDEYDLCNKHAIETFKDYYEDR
                     LIMFGTP*"
     gene            complement(21654..22883)
                     /locus_tag="CG_2015-01t_scaffold_2_prodigal-single_35"
     CDS             complement(21654..22883)
                     /product="hypothetical protein"
                     /codon_start=1
                     /transl_table=11
                     /translation="MIERMTSIYHIDQLPYSVAMKFCSNLGSTHYSASEKIDGANVSI
                     CLINGQIYIKTKKAEPTRDPKIFRNLAEKFETSLMNEFARFLDVVIKHEVKLVSIFNK
                     YGIEQLFGELVPIPKPNIIRYNPVVIGPGALFIFDDTDEQIHYEISKAFCDDWRVFSK
                     QNNAQYLEVKEFVKALYEFMVDREESLLSRKRDAASLECKAKAVEHYKDMLQQWKKRF
                     IDSFYKIPSHLGAEQIEGIILENRLNGIKIKVVDMDGFGAVRAEEWAGSDAMKNQRKQ
                     LFKTLVEQVFNGADILINTDKQEQKVLEVAEGLDSVSEASILDIISQDAMKESGYTIE
                     NIIKKSKEAFEFYLEQLLTINPTGLSINAVKNEVKNVCNILVTLDSGYVGTIRLTLLE
                     YTLGYKRYEELKNKFCK*"
     gene            complement(22864..24021)
                     /locus_tag="CG_2015-01t_scaffold_2_prodigal-single_36"
     CDS             complement(22864..24021)
                     /product="hypothetical protein"
                     /codon_start=1
                     /transl_table=11
                     /translation="MTVHVKAAASSMLSELETLTDECIEVGRIDRDPDTLEHIKGTID
                     MFISILRKEGLITGRDPKFTLGSTRLIAHELGGFDQPTQLETRAIYEKALAKKQSFGD
                     VDVDVEMIGTPKEVGECLKNYYPKEIAYKLCGSYEVNVACISNYWYPSRVIQIDFVDV
                     KHDRIQKEYNQFSSWIDLSMGIKGLLRDILSTSITKTQPVDIDTKTRFQQDLKENKGL
                     VYKVCKAKEGEVLLLEDIRWSLGHEYLKLIAVYRKIDKNGKELKTAFNVEGADIFPDD
                     DHIDQSYYAVMYQSNFNDGYLESEPLSKIARIIGVDEGWRMYHSCHMLEYIKNFDQPR
                     RQAIWDQVIKTLNRKRPTATAGGQLSNEEADLTVEFMKPYFEGVEYDRTND*"
     gene            complement(24022..25518)
                     /locus_tag="CG_2015-01t_scaffold_2_prodigal-single_37"
     CDS             complement(24022..25518)
                     /product="hypothetical protein"
                     /codon_start=1
                     /transl_table=11
                     /translation="MQDFPISIYGKRLQEDQEFIGKVDEDYYGLLKRHIRLKQAHDLD
                     TNLKHLLYNSGWIIVPSAVKDIKEYLNTISVHTDTGPIGIVYNKLVNSRIPVLILDKI
                     IRAQLKDPQYFTTVYKRLINKNGIFDLREFLCKQITLYFYEDLTKDINLFIDATWNIK
                     FSLGGNNIGSGEVCLTLLTGAMKANVGDLKLPDNSREIEIKGCNGKVGSQYFAEHAPK
                     RLSSILDMDCGEFQRIIMYDIDKKTESDEKDKVWAMYRQKRSNIRDRIKLVAYRITNE
                     IYQRETNGKPIKIATQRALDNLRIIKRFVWNIGGNEVPITGTGTGINISELKMLKRLY
                     EKTQQLKQTNFQTYKVSKDKRFTFPQAVKGFFLSDCIKLTTKQLLDGFFECRNHKLSA
                     HQQEQLLDGIYQFFFYHTVDELRHRDTLERLMITIHTLCYWLDNKFTDIHFINDKTKS
                     SLIIHLPDNNISIANAFEIIYTQVSFELRTNLSLGGQSPVGVEIYLEY*"
     gene            complement(25570..26091)
                     /locus_tag="CG_2015-01t_scaffold_2_prodigal-single_38"
     CDS             complement(25570..26091)
                     /product="hypothetical protein"
                     /codon_start=1
                     /transl_table=11
                     /translation="MSNFEQLIKEAAEILLEQDPNTPPMDMGGGEPPMDMGGGEGSAL
                     PGMGGEGGAPPEEDMGNEVKKEADPIAYTEETLGMLVDPEEGVSPEMFSDWIDTFGVG
                     AVKIKDKEGFKRFYSNLYERLQLVLDVKDELKQTFQQLHGTLKDVISTQRQEPNTAGG
                     GTGMAGPAGPGVD*"
     gene            complement(26091..26588)
                     /locus_tag="CG_2015-01t_scaffold_2_prodigal-single_39"
     CDS             complement(26091..26588)
                     /product="Putative uncharacterized protein n=1 Tax
                     =Roseiflexus castenholzii (strain DSM 13941 / HLO8)
                     RepID=A7NQK8_ROSCS"
                     /codon_start=1
                     /transl_table=11
                     /translation="MSKFEELLRQKSIEILGEAPVQQVQPGQQPGQQPGQPGQQQVQP
                     GQQQQPQPGQQQAQSTEQQGPESFLTKALQQMPMKNGQQAAQVLNTAIKNAGNVPGMN
                     EFFTNLGYDPQQGFVYNPQAQQQGQQQAQSTTTSTPQGQATPGATATNTQPAQATTAA
                     ANRSR*"
                     /db_xref="UniRef100_A7NQK8"
                     /db_xref="A0A077Y0L4_9APIC"
                     /db_xref="rca:Rcas_3816"
                     /db_xref="A7NQK8_ROSCS"
     gene            complement(26609..27166)
                     /locus_tag="CG_2015-01t_scaffold_2_prodigal-single_40"
     CDS             complement(26609..27166)
                     /product="hypothetical protein"
                     /codon_start=1
                     /transl_table=11
                     /translation="MNNFRRFNEFDITVVKFDKIFESVQLLTLNSTRLTTTNNNYISF
                     NPDCKRYFLHYLIKETCDYMRTILNKNKILLVDPTFSLNNYEIWNFIDRKDITQFVYT
                     SFKNLKEHLPFPIFCSDDVVNLDELIGETIDTLNIMSMLVSTHSIKPITTKKLKQFSK
                     KNGLTYLTNTYYISSEFRKLLYGSQ*"
     gene            complement(27150..27803)
                     /locus_tag="CG_2015-01t_scaffold_2_prodigal-single_41"
     CDS             complement(27150..27803)
                     /product="Putative transcriptional regulator n=1 Tax
                     =Treponema azotonutricium (strain ATCC BAA-888 / DSM 13862
                     / ZAS-9) RepID=F5Y6Q4_TREAZ"
                     /codon_start=1
                     /transl_table=11
                     /translation="MSLVLGTDKQSKCMYCNTGTYGKGCPYSPHRVHVHVDDPKRCIY
                     CGISTFGPGCLYNPFGKTHVHGVEFNMLTKENIHRNFSTALFITRLNEPIIETPAFKL
                     GLVDETGRRVKIPETLDEKTALTPLDVYVFKLRRFLSEGKLEMLNASIVVEMMANLSY
                     DKEFVSEEYEKEVMIKSKIANLVNDYKYIMSEAISLGFNVIDVEQMFTECIINEQLS*"
                     /db_xref="UniRef100_F5Y6Q4"
                     /db_xref="taz:TREAZ_1216"
                     /db_xref="F5Y6Q4_TREAZ"
     gene            complement(27812..28198)
                     /locus_tag="CG_2015-01t_scaffold_2_prodigal-single_42"
     CDS             complement(27812..28198)
                     /product="hypothetical protein"
                     /codon_start=1
                     /transl_table=11
                     /translation="MDEFGIFKEQFYDAFKNAYDYMERGEKYTAGVDIPYSDMVVSIS
                     SFISHFALDSNTIMFEIPAATLRQLRALIERVEVYDEFIGQSLDRHNSKILIECGIPD
                     PVKYKQIPDVISTAIVDIFSFRLDIF*"
     gene            complement(28191..28619)
                     /locus_tag="CG_2015-01t_scaffold_2_prodigal-single_43"
     CDS             complement(28191..28619)
                     /product="Uncharacterized protein n=1 Tax=Sinorhizobium
                     meliloti (strain BL225C) RepID=F6C0S3_SINMB"
                     /codon_start=1
                     /transl_table=11
                     /translation="MEEKVTDCGHWLCDIDVPVGTYGFIYEIESLRTGQKYIGKKQMS
                     TIRKMAPLKGRKNKRHKIVETDWKSYTGSCNILNEEIEQDGKHNFVFTILRLCSCKWE
                     LSYFEAKLQFERDVLLSDKYYNGIINLRVGKAPKEFRING*"
                     /db_xref="UniRef100_F6C0S3"
                     /db_xref="smq:SinmeB_5013"
                     /db_xref="A0A0E0URP1_SINMB"
                     /db_xref="F6C0S3_SINMB"
     gene            complement(28604..28921)
                     /locus_tag="CG_2015-01t_scaffold_2_prodigal-single_44"
     CDS             complement(28604..28921)
                     /product="Uncharacterized protein {ECO:0000313|EMBL
                     :KKK86907.1};  TaxID=412755 species="unclassified
                     sequences; metagenomes; ecological metagenomes.;"
                     source="marine sediment metagenome.;""
                     /codon_start=1
                     /transl_table=11
                     /translation="MNENEVIFERYMKKKEGDGSKMPHKDKVKGGLGDGTSHQDIADR
                     HGVSKEEIDKQMEMGVKVEMEHTNDKDIAMEIAHDHLFEFPDYYTALEEMEERLKKKW
                     KKK*"
                     /db_xref="A0A0F8YZP6_9ZZZZ"
                     /db_xref="GWB1_scaffold_1776_24"
     gene            complement(28930..29217)
                     /locus_tag="CG_2015-01t_scaffold_2_prodigal-single_45"
     CDS             complement(28930..29217)
                     /product="hypothetical protein"
                     /codon_start=1
                     /transl_table=11
                     /translation="MKYDRIVENILSGNYLSIIKTPKKRPEDYNQSALLKGTKIELQT
                     TPSPDLARKIAMQHLDEDEYYYDEYEDAPEVQGPVMRQGQQMNRTGSMTAV*"
     gene            complement(29217..30158)
                     /locus_tag="CG_2015-01t_scaffold_2_prodigal-single_46"
     CDS             complement(29217..30158)
                     /product="hypothetical protein"
                     /codon_start=1
                     /transl_table=11
                     /translation="MNYIQGLKKVLQETTTSYGGIWGGSNTPIGTHGGAFQAGDWFAP
                     GDARNVYGLEANPRKRAKSKSKTKKKRKKFALYRRAFAEDVDTEPEIVLDCVIFVNEE
                     YQDLVSRVLSRAEMPFNQVDCMFETRGYDEELQDVISELSSVMTDACFKENVFCLLGE
                     MSDFDIVDADVILSDIEKGIEVTRQMFLEGHGRLFYGKSVGVDSRPFETVSKFRMFAC
                     LEREYEYRPASRWIVIEVPNRDANEEYIDRLRDMGAWAPIKRDEGVVPVYYDYEHWLK
                     KHGVSITDCILVQSTQASEFDEIAETLQLIKMGVGVF*"
     gene            30242..30646
                     /locus_tag="CG_2015-01t_scaffold_2_prodigal-single_47"
     CDS             30242..30646
                     /product="hypothetical protein"
                     /codon_start=1
                     /transl_table=11
                     /translation="MEEVSLFEKYHAELTEDLELDDFTLKDKQMKLPTIKHKWVGRLI
                     QQRYEKDRLEQARKRAISKLIGKFRSESVVAVSDRTLALQAEEHELVQTIDERIRNCA
                     NIILYLEKCEKVLSQTGFDIKNIIDIRKLELT*"
     gene            30646..32259
                     /locus_tag="CG_2015-01t_scaffold_2_prodigal-single_48"
     CDS             30646..32259
                     /product="ATP-dependent DNA helicase uvsW n=2 Tax
                     =Prochlorococcus phage P-SSM2 RepID=Q58ML2_BPPRM"
                     /codon_start=1
                     /transl_table=11
                     /translation="MPRVILDWDKSYKRGIIISDFLDDIRSAFSIPNKAKAILTRKYG
                     ESRFIPHRNHVISTTGRFDRGLFFDILRYLKTSPLEYEITITDKLKEHVLCGVDATDF
                     DLPKLNIEKVRNFQVSGVYNGLKYGHGIFLIGTGGGKTLLMALLDRSFRTIKENKGVT
                     FIALPAQLIEQTYKDFIEYGIPVEDISQWGNKHQFDKKPIIIASYKTLHAKFGSIKHT
                     RPKKSNQFETTDEYSQYLKDFKETGKAREKVWNAEKKRLLKELESVDLLLFDEVHFLR
                     DKNKLNKIIGLFDIKHKFGFTGTLPEDQVDKWNVIGKIGPIIENVTSYDLRQMKHLTN
                     VKAQILKLTYKDPPNFKDEVEEMKLMGITVQPGEAYLRERDWIYKHSFRNKVITHLCN
                     RFKNNSLIMVNKLDHGELLYNTLSKALPDKTVYWVRGEVQMSDREKIRELMEKDNNII
                     CVVMSKVFSTGINIKNIHYIVFVQDGKAKVTLVQSIGRGLRLNDNKELLVIIDIADDL
                     PYGNDHLSKRLKRYESERIEYEVRSINES*"
                     /db_xref="UniRef100_Q58ML2"
                     /db_xref="A0A0E3FNF6_9CAUD"
                     /db_xref="erh:ERH_1198"
                     /db_xref="Q58ML2_BPPRM"
     gene            32210..32983
                     /locus_tag="CG_2015-01t_scaffold_2_prodigal-single_49"
     CDS             32210..32983
                     /product="hypothetical protein"
                     /codon_start=1
                     /transl_table=11
                     /translation="MNQKELNMKSEVLTNHNLLIKGRPVDDFKWHNIVEELFIPAKLA
                     FRVTTTDSITAKKMIWSFGDGTKDQAITNRKGEPIEQEVTHYFRTQNIENNETLTVVA
                     SVFTDDKIYVTPFYIIKDVQHRTTTNYVEPEVLKEQISVFYKTGYMTDELALSVNEIA
                     KRLSYAPNFINYTYREEMVGDALIKMIKALREHKFDPEKGNPFSYFTKIAFHAFCKRI
                     KGEKKHRQTILDYQNEVYETLIGEGIISDSDSTENNSEI*"
     gene            32973..34028
                     /locus_tag="CG_2015-01t_scaffold_2_prodigal-single_50"
     CDS             32973..34028
                     /product="Marine sediment metagenome DNA, contig:
                     S01H4_L04884 {ECO:0000313|EMBL:GAG89761.1}; Flags:
                     Fragment;;  TaxID=412755 species="unclassified sequences;
                     metagenomes; ecological metagenomes.;" source="marine
                     sediment metagenome.;""
                     /codon_start=1
                     /transl_table=11
                     /translation="VKFNKEQIACFSDIHIGVHQASSMWHTISLNYARWLRDVLKERG
                     IKDIVIPGDVLDDRNEIAVTTLHYLPQFFRIFEEFNIIIVVGNHDCYYSKRSDVHSLE
                     TLDEWPNITVIDSLTTVTLHEKVISFCPWHTPIEDIPQSDIIFGHFDIQSFKMAGYKV
                     NEHGVRSADLLNKASLIVTGHYHLTQDRVYKNGKILYLGSPYQLNWGEAETPKGVYII
                     DIDTNDTSFITNDVSPKHKKILLSELLAIGKLTKEIQDEFNGNIIKFVVDVDASQRTI
                     DELVKKFYLLKPLELKIEYEYTQRFDLEDHEMEFQGVDVRSDMTEFVKTLEGIEIKEE
                     VINYLIDIYERAEVLVT*"
                     /db_xref="X1CZV5_9ZZZZ"
     gene            34077..34334
                     /locus_tag="CG_2015-01t_scaffold_2_prodigal-single_51"
     CDS             34077..34334
                     /product="hypothetical protein"
                     /codon_start=1
                     /transl_table=11
                     /translation="MNWNEYFEDVDIDFTYQYKTGLVTLIVDPVTFDMTAAEARVTVF
                     DSLSGVEDFVKQHEHYLYYNCTHNKKYNTYGYGTSTRITPQ*"
     gene            34386..35231
                     /locus_tag="CG_2015-01t_scaffold_2_prodigal-single_52"
     CDS             34386..35231
                     /product="Putative uncharacterized protein n=1 Tax
                     =Pseudomonas syringae pv. maculicola str. ES4326
                     RepID=F3HQ20_PSEYM"
                     /codon_start=1
                     /transl_table=11
                     /translation="MKNKIGLGIVTYNKEDRLKQSGATVPVDAVDSFVVVNDGTPYSE
                     YPADAEVIIHPRNMCVGVAKNTAMRHLLQAGCDHIFLMEDDMLIKRPDVFEAYIHAAE
                     NSGIWHMNYALQGPANRKQVNNGPMYIDKRQELDQTSEPNPRATIDYDGIDVSFYPNS
                     VGSFSYYLKGVIKTVGYHDEQFKNAWEHVEHTYRVIKAGLHPPFWWFADIANSYEYLT
                     DIPNCIEESTIAHTPEWIQNFQKGMAWFKSKHGYVPQQIPDTDANQVIQTLDQIKSSY
                     ARKVL*"
                     /db_xref="UniRef100_F3HQ20"
                     /db_xref="A0A095T4Q2_9ENTR"
                     /db_xref="psyr:N018_08015"
                     /db_xref="F3HQ20_PSEYM"
     gene            35212..35412
                     /locus_tag="CG_2015-01t_scaffold_2_prodigal-single_53"
     CDS             35212..35412
                     /product="hypothetical protein"
                     /codon_start=1
                     /transl_table=11
                     /translation="MHVKFCNGSVMNINVANTRINTEPKKLMNGWSIKVDIETYDSCT
                     PSLITMPDKKIKRVFRLCKGLI*"
     gene            35409..35609
                     /locus_tag="CG_2015-01t_scaffold_2_prodigal-single_54"
     CDS             35409..35609
                     /product="Marine sediment metagenome DNA, contig:
                     S01H1_S21595 {ECO:0000313|EMBL:GAG14920.1}; Flags:
                     Fragment;;  TaxID=412755 species="unclassified sequences;
                     metagenomes; ecological metagenomes.;" source="marine
                     sediment metagenome.;""
                     /codon_start=1
                     /transl_table=11
                     /translation="MKNQKTEFDGGLPKICIPMMRRTFPELITNEIVGVQPMSGFNSK
                     IKSQRSIREKIKRIINNLRGLI*"
                     /db_xref="X0V9Q0_9ZZZZ"
     gene            35606..36136
                     /locus_tag="CG_2015-01t_scaffold_2_prodigal-single_55"
     CDS             35606..36136
                     /product="hypothetical protein"
                     /codon_start=1
                     /transl_table=11
                     /translation="MTTLVKTFDEMKEMFNQQIEDNKVRYYEKTGLACIREAISGEVE
                     TTNVAKEGDYVIRSVGINREQYIVSKKKIENRYELLSDDIDEDGFKTYKATGRIFGFQ
                     YTGIVTFRFKASWGELMLVNDGDYICTPDTNTYDDRLPKVLIPMVHHKIRELITNGTD
                     IYRIEQNEFKRSYKEI*"
     gene            36136..36915
                     /locus_tag="CG_2015-01t_scaffold_2_prodigal-single_56"
     CDS             36136..36915
                     /product="Uncharacterized protein n=1 Tax=Oscillatoria
                     acuminata PCC 6304 RepID=K9TK54_9CYAN"
                     /codon_start=1
                     /transl_table=11
                     /translation="MRIGLLMPARERLNLNLTFISSIITTVENIENVTLYMGIDDDDP
                     TRDIQMKIANAIPFVKFVPIHNEGKFIGLGKMWNILAAECKEEIFGYVGNDMIFRTPN
                     WDRKIIDKFEKECPKDNIMLYHCNDGHRGPELCVNAFVHRKYMEIVGYFIRDEFLINW
                     SDQWMHQIFDSFGRLEYIPDILIEHNHWIFGGRERDTTANRMLSDNHDRVSDNMWTKL
                     GPERDAEAKQLSRYLKISPDWSKIENKSRDIGERNFNTYTW*"
                     /db_xref="UniRef100_K9TK54"
                     /db_xref="K9TK54_9CYAN"
     gene            37117..37401
                     /locus_tag="CG_2015-01t_scaffold_2_prodigal-single_57"
     CDS             37117..37401
                     /product="hypothetical protein"
                     /codon_start=1
                     /transl_table=11
                     /translation="MFSADPKVYDELLNYTPISFAFVDGLQFKDSVLSDLALMTRLNV
                     PVICVDDFTRNTDISQVPEATIEFLKQGKYTVQETFDRGAGRVVGVFKIK*"
     gene            37398..38705
                     /locus_tag="CG_2015-01t_scaffold_2_prodigal-single_58"
     CDS             37398..38705
                     /product="Uncharacterized protein n=1 Tax=Desulfotalea
                     psychrophila (strain LSv54 / DSM 12343)
                     RepID=Q6ASB6_DESPS"
                     /codon_start=1
                     /transl_table=11
                     /translation="MKLSILICSLEDRLVQLQQLRTKLIDQSDMDVVEILTETDAGEM
                     HTGAKRNKLLLQAKGDYIAFVDDDDMVSDDYVSKILKAIETNPDCCGLEGIITTDGNN
                     PHLFIHSLTCGSWYEKDGIYYRTPNHLNTVKREIALKVMFNDDMSNCEDRDYSLRIQP
                     YLKTEEYIKGPIYFYKCTSAPKQYNKQRVNKSKVILVNYADKHFYHSQKHNTETGKQF
                     GFNGAAECNLNSLDINFRNKFAHILNQSRGAGYWLWKPYIICKVLEQVNYGDIVFYCD
                     SGAIFEKDITPLIDICREDDIVLFHIAPHGVTEPHTNAKWTKRDAFVLMGCDEEKYYN
                     ANQYLGGFQIYKKTDRTMVFVKEMLKYSQDERIITDLPNTCNLPNLPQFREHRHDTSV
                     LSLMATKYGIKGHRDPSQFGDDFHHMYPDDKYDRIILSTRDRR*"
                     /db_xref="UniRef100_Q6ASB6"
                     /db_xref="dps:DP0018"
                     /db_xref="Q6ASB6_DESPS"
     gene            38702..39337
                     /locus_tag="CG_2015-01t_scaffold_2_prodigal-single_59"
     CDS             38702..39337
                     /product="hypothetical protein n=1 Tax=Nodosilinea
                     nodulosa RepID=UPI00036EE674"
                     /codon_start=1
                     /transl_table=11
                     /translation="MSVVNTELKYIFIHNPKVAGTSMEQIVGGSSHQTIHGYYTQGIN
                     LEDFYKWMFVRNPYTRLISAYNQAKAGPTIFINRHTQNKMSLDEFKNITINFTTFVAN
                     IHKLFDFNLQNYNEEMFHKNQHIIMDHIAPQSYFCNIDGKNVLDFIGRLESIDCDWFS
                     LCRKIGIIQTLPQMNIGISSSVTNYYQSQSTIDIVNELYNTDFELFGYNKL*"
                     /db_xref="UniRef100_UPI00036EE674"
     gene            39334..40149
                     /locus_tag="CG_2015-01t_scaffold_2_prodigal-single_60"
     CDS             39334..40149
                     /product="hypothetical protein"
                     /codon_start=1
                     /transl_table=11
                     /translation="MKLNLDKIIISTNDDPDFYNFWELAYRGWKAFFPEIEMILTFIT
                     NRSEDDTIVTHLRRWGTVKLYKEIPGIPTPNLAKVSRMIEATKHGDAICMVNDIDLVP
                     LQREYVVERLSHFDPDKLLGIGTLNHIGLKDKFPMGYTTAVSSVWNRIVNPNNLGYED
                     LVNSWRNIQHFDLQEAVNNLPADGVNPRGFSDESLLRYLRSREPSILNQIERGFVPLQ
                     DGVDRAAWSNLDIDRLNRGGYVEAHLLRPLTKYIKEINVIADYIKKVEREKSI*"
     gene            40133..40696
                     /locus_tag="CG_2015-01t_scaffold_2_prodigal-single_61"
     CDS             40133..40696
                     /product="hypothetical protein"
                     /codon_start=1
                     /transl_table=11
                     /translation="VKKVFRFDDICINSKMTDAILMAEEIKKQVQNAEVWFCVSPMVH
                     TIDDPDPVSQQRIFPKIFNAHSDYRIFYTINKCGVPDFPAWITRAGHGLIHVDHRLLE
                     HAAQELSILTSCNLVNADIFVPPFNKWNKITERICQENDIHLVKFEDGWLSAEHNEYN
                     MKHDKWYLHHRAFTVAEFKEWLEVKHG*"
     gene            40689..41168
                     /locus_tag="CG_2015-01t_scaffold_2_prodigal-single_62"
     CDS             40689..41168
                     /product="GDP-fucose synthetase {ECO:0000313|EMBL:KKP36079
                     .1};  TaxID=1619079 species="Bacteria; candidate division
                     TM6.;" source="candidate division TM6 bacterium
                     GW2011_GWF2_32_72.;""
                     /codon_start=1
                     /transl_table=11
                     /translation="MDKQFGGSGITKEVFDWITDNISVGKVIVELGAGDVSTKYLSER
                     YELYSVEDVPKFCGKWASTYIHAPLVDGWYDINILKEGLPERFSLLLIDGPVKFSDFR
                     PGVGDRLKILDHLDLFDKDAIIIVDDTNRPAERNLLDALAQKTGKKKTVFSSFGVLQ*"
                     /db_xref="A0A0F9YX62_9BACT"
     gene            41165..41713
                     /locus_tag="CG_2015-01t_scaffold_2_prodigal-single_63"
     CDS             41165..41713
                     /product="hypothetical protein n=1 Tax=Calescamantes
                     bacterium SCGC AAA471-M6 RepID=UPI0003B671DF"
                     /codon_start=1
                     /transl_table=11
                     /translation="VIVAIHQPNFFPWYPFFKKMDQADVFVILTHCQFEKNNYQNRFH
                     YNDKWYTLSVNKGLEPIHQKVYVRPNDDWVKIKSNLKQFPLDQFDDDIDASLWATNEK
                     IISRIKSILDIKTTIKLDYPTELNKSERLVDICKQHNATQYLAGRGAKNYMDIEPFER
                     AGIEVIYQEVDEKDMVPIITKL*"
                     /db_xref="UniRef100_UPI0003B671DF"
                     /db_xref="A0A0B0ERP3_9BACT"
                     /db_xref="abi:Aboo_0238"
                     /db_xref="UPI0003B671DF"
     gene            41710..42450
                     /locus_tag="CG_2015-01t_scaffold_2_prodigal-single_64"
     CDS             41710..42450
                     /product="hypothetical protein n=1 Tax=Rhodocyclus sp. UW
                     659-1-F08 RepID=UPI0003726418"
                     /codon_start=1
                     /transl_table=11
                     /translation="MNNKLLHNKQFLNFIGSDWGGLYVDLKLIEQDSTVISAGLGSDV
                     SFDLALMELKNCTVIGIDPTQTARDTVFETADGNPLFAKNFRYVQRALLDVSDREITL
                     GGPAVTFISPHGEHARTVCLNDVYDKIDREKVSFLKLDIEAAEYPVIQSFTPLPSMAQ
                     IGISFHHWLNGPTDQYPNPGATCPYTLDDTVACIEKIKSFGYKLVHIDNADPLRYFQE
                     VLFIRSDLAEKYKDLTFEYEGNNIKKNK*"
                     /db_xref="UniRef100_UPI0003726418"
                     /db_xref="W7Y852_9BACT"
                     /db_xref="ava:Ava_1042"
                     /db_xref="UPI0003726418"
     gene            42447..42611
                     /locus_tag="CG_2015-01t_scaffold_2_prodigal-single_65"
     CDS             42447..42611
                     /product="hypothetical protein"
                     /codon_start=1
                     /transl_table=11
                     /translation="MTDERYSKLLNLHERLKEVKSMKKSAAKDYRDQIKEIEEEIEGL
                     VEDIREQPEK*"
     gene            42655..43671
                     /locus_tag="CG_2015-01t_scaffold_2_prodigal-single_66"
     CDS             42655..43671
                     /product="GMP reductase {ECO:0000256|SAAS:SAAS00043008};
                     EC=1.7.1.7 {ECO:0000256|SAAS:SAAS00043008};; 
                     TaxID=1184267 species="Bacteria; Proteobacteria;
                     Deltaproteobacteria; Bdellovibrionales;
                     Bdellovibrionaceae; Bdellovibrio.;" source="Bdellovibrio
                     exovorus JSS.;""
                     /codon_start=1
                     /transl_table=11
                     /translation="MKARTFSDVTIIPKFTCVGRNGSLATRLCNGEDSLELPIISANM
                     PAIANAEVCDAMRYGGGMGILHRFNEVNEAVEEYNHASFGGKSIVGVSLGVKNDDTYN
                     RFEKLYEAGARVFCIDVAHGHQDKVHSLLKWINNQIFQWARSERNKVTLIAGNVATAD
                     AVIALGEWGADIVKVGIGPGSACTTRLDTGVGVPQLYALEQAHNAVMQQKVPVKIISD
                     GGCKCTGDIAKALKYADAVMVGFMLAGTTETPGEYINVGGKQMKVYFGSASFKNKGEK
                     KHIEGRDFLVEKKGSISDVLDKIRDGLHSSLGYVGASNLQQFKNNCEFLDITAGGKAE
                     SKYE*"
                     /db_xref="M4V7Z9_9DELT"
                     /db_xref="UniRef100_M4V7Z9"
                     /db_xref="bex:A11Q_1132"
                     /db_xref="1.7.1.7"
     gene            43664..44617
                     /locus_tag="CG_2015-01t_scaffold_2_prodigal-single_67"
     CDS             43664..44617
                     /product="dTDP-glucose 4,6-dehydratase {ECO:0000256
                     |RuleBase:RU004473}; EC=4.2.1.46
                     {ECO:0000256|RuleBase:RU004473};;  TaxID=1212764
                     species="Bacteria; Firmicutes; Bacilli; Bacillales;
                     Paenibacillaceae; Paenibacillus.;" source="Paenibacillus
                     popilliae ATCC 14706.;""
                     /codon_start=1
                     /transl_table=11
                     /translation="MSKILVTGGCGFIGSNYVDYKLLTDSSIEIICVDTLDIGGSEDN
                     VSEWSRNSGRYKMYNTDICDADEMSKIFAYEMPDIVVNFAAQTHVDRSLIDRTYFATT
                     NVVGTQVILDQIIKYKTKRFVQVSTDEVYGSIDSGLFEETFMLHPNNPYSATKAGAEM
                     LVQAAVHSFGVNASITRSCNNYGPRQYHEKLIPMVIHNALKGLPVKVFNDGLSIREWI
                     YVLDNVIGIDTVVEKGRRGEVYNIGSGIELQNIDVVTTVLDILGKPHSLIEYTNDRAN
                     DDRRYALNCSKIFTHLEWRSKVNWKEGINQTVEWYLANKYE*"
                     /db_xref="M9L8M0_PAEPP"
                     /db_xref="UniRef100_M9L8M0"
                     /db_xref="pth:PTH_2578"
                     /db_xref="4.2.1.46"
     gene            44610..45416
                     /locus_tag="CG_2015-01t_scaffold_2_prodigal-single_68"
     CDS             44610..45416
                     /product="NAD-dependent epimerase/dehydratase {ECO:0000313
                     |EMBL:KKW00781.1};  TaxID=1618355 species="Bacteria;
                     Microgenomates.;" source="Microgenomates (Amesbacteria)
                     bacterium GW2011_GWA1_48_9.;""
                     /codon_start=1
                     /transl_table=11
                     /translation="MNKKIIVLGNGLLGDEFKRHGYTVWGSGDPFCYKHGDGTYTYCW
                     ESLDQFDVIINCLGKTVTRWCESPCNYSAALYANGTLPGLLSIGCKEHNQKFVHISTG
                     CLYDISDTPQTEEDHIVAHCNYTVTKWMGEQICAPSRDLIIRPRLLYNDQPTAKNLLG
                     RLPTFSKLVGKLDSMTSTNTIVEAVEALLSNNQAGIFNVANRGYVSMYEVGQIIGCRA
                     EKTTIEEVRKESHIHLVNTTMDVSKLLQFYDPGDVRSEITRCWKAMNEGS*"
                     /db_xref="A0A0G1V2Z7_9BACT"
     gene            45403..47211
                     /locus_tag="CG_2015-01t_scaffold_2_prodigal-single_69"
     CDS             45403..47211
                     /product="Uncharacterized protein n=1 Tax=Synechococcus
                     phage S-SKS1 RepID=M4QRY6_9CAUD"
                     /codon_start=1
                     /transl_table=11
                     /translation="MKEVKFHKLTIKNFLSIGDEPVIIDFKQGLNIITGVNKDKEDSK
                     NGVGKSTIVDSISFAIFGSTIRDIRIENIPNWKTNKTCEVSIEFTVIDDYIENKYRIN
                     RSLDPSRVQLYENGDNISRTAAKTNSKLKKILGTTPELFEQSTTMSINQTEPFLKKRP
                     GVKRKFIEGIFKLTVFSEMLGIIRHDLSETKRKFHLEKTKLEEIQKSLILYKKQQTEH
                     ANRRRDRIQELEQRRLDSAKEIKELKNQLLESNEPKKLQLEKKIETLHKKEQEYEAQI
                     RESLQVNTAAQTSILTLREKIQEINDVGDTICITCKRPFEQSDKDRFLKQKQEYVGSI
                     QDLNEQIDTITKEQKQIENLRALCKSESQSIIHQIHQLDILETEAENIKQRILQRGQW
                     IKQIEVDINSLQTEKDTYIDIIQDTTKRINALTSKQGEFEQLLEVLDISKFVVSEEGV
                     RSFIVKKMLKMLNTRLNYYLKKLDANCICTFDEYFEESIFNQKGRLCSYANFSDGERK
                     RIDLAMLFTFLDIRRLQSNISVNFSFYDELLDSSLDSKGIECVLEILKDRINQYGEAV
                     YIISHKNEAIKHATGEIIYLEKQNEVTRRLEYGTTV*"
                     /db_xref="UniRef100_M4QRY6"
                     /db_xref="M4QRY6_9CAUD"
                     /db_xref="esm:O3M_25864"
     gene            47195..48535
                     /locus_tag="CG_2015-01t_scaffold_2_prodigal-single_70"
     CDS             47195..48535
                     /product="hypothetical protein"
                     /codon_start=1
                     /transl_table=11
                     /translation="MGLQFKDLNIPQMGNAQPAPAQQYTPTAQTINNIGMPAGMPLGM
                     PNAAVATQPIITQQKLPPPQMPGEGLKRAVNYYADYAGCGWWRMIQPETLLNMEQKAI
                     INGLTTMVVDPRFYFGIEAVRLQRQATPVQLEFVKFLKAGSAEHGFKVIYEIDDIIFK
                     DDIPDFNRCKTAFEDDSILASSIEMMRLCDEISVTCQFMKEYYIDKTGNKNITVLPNY
                     PSRMWMDGHYDPVRLMENYTKYKNRPRVAYIGSGTHIDVGNRTNQKDDFEHIVQHIIK
                     TRDIFKWVFVGCFPLPCKPFIDRGEMEFISWFPLKNLAKAYTSINCQAVYAPLQDCSF
                     NRAKSNIKYLESACCGIPGVFQNMITYKDAPLRFGTGAEFIDQIKALLKDEQTYEKYS
                     IAARAYADTMWLDDHLDEFAELYFTRIGTPNRKALLRLNPDQATAVTYENNLLK*"
     gene            48532..49419
                     /locus_tag="CG_2015-01t_scaffold_2_prodigal-single_71"
     CDS             48532..49419
                     /product="Uncharacterized protein n=1 Tax=Spirochaeta
                     thermophila (strain ATCC 49972 / DSM 6192 / RI 19.B1)
                     RepID=E0RTT6_SPITD"
                     /codon_start=1
                     /transl_table=11
                     /translation="MITHIQFKHGYALKLPCVQDRVFKFTPGINILFGPNGCGKSTII
                     KTLKAYCGIQKGGWTQINDPTAIGTTSTSLGFPMAYAKFAPGECYASVGWTGNPTFFN
                     DGDIKVSETFFFQNVGQSEDGITTEREQMEALMKKPSSGQYRIDRLNKVLNLITTPPV
                     VENIPDRISRAGNQSFAEREKQYWHSLGQTGPLTILLDEPERSLSLPKQKQLLCEAIP
                     KQMGNLQVIIATHSVFALEIPGVNIIDMEPGYVNVCKEILNFSNTGQSQLEMPLNTPC
                     SACEEYKRKLERITGIVQS*"
                     /db_xref="UniRef100_E0RTT6"
                     /db_xref="A0A098QZ00_9SPIO"
                     /db_xref="sta:STHERM_c15210"
                     /db_xref="E0RTT6_SPITD"
     gene            49478..52060
                     /locus_tag="CG_2015-01t_scaffold_2_prodigal-single_72"
     CDS             49478..52060
                     /product="DNA polymerase {ECO:0000256|RuleBase:RU000442};
                     EC=2.7.7.7 {ECO:0000256|RuleBase:RU000442};; 
                     TaxID=351708 species="Viruses; dsDNA viruses, no RNA
                     stage; Caudovirales; Myoviridae.;" source="Synechococcus
                     phage S-CBM2.;""
                     /codon_start=1
                     /transl_table=11
                     /translation="MYRNIYYDSRKGTMRLWTWNDSGDRTEICEPFEPYIYVESNQFN
                     DGLSLFNTPLRKLTFKNDWDRRQYVKESGIRRIFYNLRPEQQFLIDRFGGLQNEPEFT
                     QYPLRVFFLDIETYSPYSFPVPTQAQHPINLITIFDTLEKKYHTFGLKKDFTPTAPNH
                     TYYKCNSESEMLEKFLRYWENNYPDIVSGWNSEGFDIPYIVNRVTNVLGENETKRLSP
                     VGSLYYREDVRRAFGKDLGRWHIRGISCVDYMEAYKTFSRGEQESYSLNYIAHVELKE
                     GKVAYNATNLAQLSEQDWNKFVVYNIQDVDLLIKLEDKLRFLQILRMIAYKGFTTLES
                     SMGKISVVTGAIAQQALENGKIFPTFVKDQMSKYGGGFVKEIDPGLHENIITFDANSL
                     YPNTLISLNLSLETKLGKIINVDKEKNEVELRLENGKTHLLTPQQFQQFTEKHKIAIS
                     RARVLYSQKEKGVIPQYVDNLYADRVKVKKQLSELEQKNLKLHKNSKEHKANLRQIEQ
                     HDIMQYTIKILLNSIYGVFGNMHSPFYDIDHAASITNTGQSVIKAANKIANEYVAKQY
                     GCTEDIAVYNDTDSTHISLKPLLDKFGKSFLDDNGNVSPFAYEKANELQDVINKGIEA
                     WAHSSLNSIDPRFYFKREAICAVGVYQSKKHYILHVRDKGESDPIPCDYIKYVGVEVV
                     RSTMSEQVKRLIKNVVESIIYTKERAATLDVYRQTYEEFKKLPVEDIAFRSKINNYEK
                     SAKKANNFVIGKGTPIHAKASIYYNLLLKHLKIETIYDPVESGQKIKWFYTAPNNKFN
                     IKCIAFTNKYPTEFADIIKPDYELMFEKLIEPAIKRFFECVKWRMVSMRNEYTCDLLD
                     LLGI*"
                     /db_xref="I3ULE9_9CAUD"
                     /db_xref="UniRef100_I3ULE9"
                     /db_xref="hlr:HALLA_09795"
                     /db_xref="2.7.7.7"
     gene            52088..52495
                     /locus_tag="CG_2015-01t_scaffold_2_prodigal-single_73"
     CDS             52088..52495
                     /product="hypothetical protein"
                     /codon_start=1
                     /transl_table=11
                     /translation="MSEQKNIVTFLDGMERTIIGEQVSEDANTVDIQNPVVVNIVPQA
                     DPNTGRPTGQMALQLLPVFFREFLGDKEQPVVYSYSKARITPVTFNGGFDFRLYAQYD
                     HIFNPANMPPTEAPVGAPPNAAGNGPVINLFND*"
     gene            52504..53610
                     /locus_tag="CG_2015-01t_scaffold_2_prodigal-single_74"
     CDS             52504..53610
                     /product="UvsX RecA-like protein n=1 Tax=Prochlorococcus
                     phage P-HM1 RepID=E3SMY5_9CAUD"
                     /codon_start=1
                     /transl_table=11
                     /translation="VAKTGLDDVLSAVDKINPDAQVLSKSPLSLVDSWIDTGNYALNA
                     IISGSCYGGIPEGRITGLTGPSGCGKTLFINKIIGNFQRPDKSKWALAFDSELAEDPQ
                     SAASVGAIPDRIKHIPVNTVNECRNQLLAFLDKIIENNLQGSFMASIDSLGNLAGTKE
                     IADAEAGKDATDMGTRAKNIKSMLRTITYRAARSKTTVLFSNHTYSDPTAMYPSLIQN
                     QSGGEGPIYMASVLLQLSFKREKNEKDFEMEEILSSAKKVGGITIHVLTAKNRFIPPM
                     LSTDVYLNFKTGLDRYSGLFELAKGLNVIQGDKTYTMIDQHGAEIKLGYRKNFERDPD
                     MWENTILPVLEPIIQREFRFSSEVEQIDREIEDL*"
                     /db_xref="UniRef100_E3SMY5"
                     /db_xref="E3SMY5_9CAUD"
     gene            53610..53912
                     /locus_tag="CG_2015-01t_scaffold_2_prodigal-single_75"
     CDS             53610..53912
                     /product="hypothetical protein"
                     /codon_start=1
                     /transl_table=11
                     /translation="MTKYVIGIVHPKRGNIYLRTIHKTEAHVTSNREFIRPSATFYTP
                     DKAYQAIEQINELWGNDKWFSTRSSDLYKAEKVILKWHVPCHGIQEDLLIKDIGEF*"
     gene            53912..54718
                     /locus_tag="CG_2015-01t_scaffold_2_prodigal-single_76"
     CDS             53912..54718
                     /product="Uncharacterized protein n=1 Tax=Campylobacter
                     phage CP21 RepID=I7KIJ4_9CAUD"
                     /codon_start=1
                     /transl_table=11
                     /translation="MVKISHECPFSLMEKARTDFNDYDYCLVHLLEKDERYLNFFVES
                     KKMGRHILLDNSIFELGTAFNPVQFAKWVDWLKPQEYIIPDVLEDCKGTIQNAKDWLA
                     TYSDLPGIKIGVVQGKTYSELVECYEFMSKNVDKIAISFDYSYYELTGLGHNKWQKFA
                     NGRQNFIFRMLAEKKWNFWKPHHLLGAAVPQEFKFYADLWDNANIQSLDTSNPIQQAL
                     LGHEYTIHGLIDKDTTKVADSFNADYNETDLSMLSDNVCMFRKFCSGAVK*"
                     /db_xref="UniRef100_I7KIJ4"
                     /db_xref="I7KIJ4_9CAUD"
     gene            54715..55257
                     /locus_tag="CG_2015-01t_scaffold_2_prodigal-single_77"
     CDS             54715..55257
                     /product="Phosphoribosylglycinamide formyltransferase {ECO
                     :0000256|HAMAP-Rule:MF_01930}; EC=2.1.2.2
                     {ECO:0000256|HAMAP-Rule:MF_01930};;
                     5'-phosphoribosylglycinamide transformylase
                     {ECO:0000256|HAMAP-Rule:MF_01930}; GAR transformylase
                     {ECO:0000256|HAMAP-Rule:MF_01930};  TaxID=457570
                     species="Bacteria; Firmicutes; Clostridia;
                     Natranaerobiales; Natranaerobiaceae; Natranaerobius.;"
                     source="Natranaerobius thermophilus (strain ATCC BAA-1301
                     / DSM 18059 /; JW/NM-WN-LF).;""
                     /codon_start=1
                     /transl_table=11
                     /translation="MRWCAYFSQTGSEILEVSKAINRFPDVVFYNTNFGTKPPINIEL
                     ITELNTRKIPLHILPNKPRVQDYKTFLLEGDLLTLHGWLRIIPPEICDEFEIYNGHPG
                     LITEHPELKGQDPQKKAYELGLPYSGCVIHKVTAEVDAGEIVLAEEIKIEKLELDVII
                     NVLHDTSIKLWVEFLESKLQ*"
                     /db_xref="B2A5W0_NATTJ"
                     /db_xref="UniRef100_B2A5W0"
                     /db_xref="nth:Nther_0457"
                     /db_xref="2.1.2.2"
     gene            55270..55920
                     /locus_tag="CG_2015-01t_scaffold_2_prodigal-single_78"
     CDS             55270..55920
                     /product="Putative transcriptional regulator NadR n=1 Tax
                     =Campylobacter phage CP21 RepID=I7JC26_9CAUD"
                     /codon_start=1
                     /transl_table=11
                     /translation="MRISISGSQCVGKTTLINDLFSKIEINQRFSLRNETTRNVLRDN
                     LGFGTLPINEEGGDLTQRLICSQHLINHAAGETGDVIYDRCALDGLVYTSYLYDVNRV
                     SRETLRIAEAIFENTKYDIMFYIPPEVPLEEDGERSVSPSFRNSICNLFEEYITSYNL
                     QVGYLKGTREERVQRILETIKAYDDYQNKQTKMFNTLDKNLQNAIQTIKTDLHIKE*"
                     /db_xref="UniRef100_I7JC26"
                     /db_xref="I7JC26_9CAUD"
     gene            55922..57037
                     /locus_tag="CG_2015-01t_scaffold_2_prodigal-single_79"
     CDS             55922..57037
                     /product="PreQ(1) synthase {ECO:0000256|SAAS:SAAS00001352}
                     ; EC=1.7.1.13 {ECO:0000256|SAAS:SAAS00001352};; 
                     TaxID=1262794 species="Bacteria; Firmicutes; Clostridia;
                     Clostridiales; Clostridiaceae; Clostridium; environmental
                     samples.;" source="Clostridium sp. CAG:306.;""
                     /codon_start=1
                     /transl_table=11
                     /translation="MPNTSSSVFGHGRPPQGPDPTSHATLSRLNRPVEATHLGQTVEY
                     KTEYDPSLLVAVPRQENRTGLGITLDSLPFVGYDVWNAYEVSCLTLYGVPCVFIVKIM
                     YPADSPSIVESKSLKLYLNSFNMSKVGINLEETIMFLRAKIRDDLSNLLETKVHVQLF
                     DPLFNASSLTPPGNCLNNLLYSDESEDLQEIVYTENPNLIKTVEYTDFEKYEFEDKSD
                     PTLIPQAIELMENWDTDKEIPEPQKGLVMSQKLYEVEYTDLLRSNCKVTHQPDWGTIV
                     IAYKGKKKLNRKSLLKYIISFRNENHFHEEICEAVFTTLKNNTELEAEELLVACFYTR
                     RGGIDINPIRATSSKMINIFFKDYININKLSPKATRQ*"
                     /db_xref="R6QD98_9CLOT"
                     /db_xref="UniRef100_R6QD98"
                     /db_xref="amed:B224_4087"
                     /db_xref="1.7.1.13"
     gene            57037..58392
                     /locus_tag="CG_2015-01t_scaffold_2_prodigal-single_80"
     CDS             57037..58392
                     /product="DNA primase/helicase n=2 Tax=Synechococcus phage
                     syn9 RepID=Q0QZ48_BPSYS"
                     /codon_start=1
                     /transl_table=11
                     /translation="MSNETDRDLDWSFFEYVIAYNCTFEETFTASIYGALKLKYISNT
                     NIRQYLGIIFDFYKQHSALPNATEIKTYLKDDDLKSAYKDVVMQFKTLDSSYNQEELL
                     KNTERFLKERAVYYAVKDTVDEVSSKSDIDTSLIYNRFEQACGLTLIDDLGFDYFNEI
                     DRHIIDLQTIDRHISTGFTWLDQNLGGGLLEGGRALYAFSGATNSGKSIVLGNVTGNI
                     VSQNRTVVVITLEMPEMIYAKRISSKFTNIPLGQLKQEADQLKNYVINFSKKNSGARL
                     ILKEFPPNSVNANNIKAYLTKLVQKYGIRIDAVVVDYLTLLQSIIVTGSLYADGKAVA
                     EQIRALSYPLHFGCPFVTALQANRNAYDEANPSIDTTGESIGIPQTVDFQASIWSSEA
                     EKELGVINMGLQKSRFGPCHGKRAFRIDYDTLVITEMEDAFGNTDELRSIDTALDQLR
                     S*"
                     /db_xref="UniRef100_Q0QZ48"
                     /db_xref="Q0QZ48_BPSYS"
     gene            58421..59338
                     /locus_tag="CG_2015-01t_scaffold_2_prodigal-single_81"
     CDS             58421..59338
                     /product="hypothetical protein"
                     /codon_start=1
                     /transl_table=11
                     /translation="MKNIFVWTHHDLDGLASCLAIKWFHPGCKFDYIPTTGYTFRRDF
                     TQWLLKNRISDFDTVYIVDLDISENQDLVDEENVVIIDHHSTHVNNASYEFATNTVIE
                     YSSAAKLIYKLYKTKTNIELTTPQKTLIALADDYDSYNHEVEDSIILNSVFFATTNNF
                     KTFMSLYEKGVTGFTQQQLNIYNIYQRDLKQTINDLKYFENKKLKIGKNSYHIIATSA
                     TGFINNIADHILDNYSPDIAIVVNPKTKHVSFRRNTKVDLDLGRLAEAIADGGGHSYA
                     AGGQITDNFLAFTKLLKLRKKMYRIEKNG*"
     gene            59331..59642
                     /locus_tag="CG_2015-01t_scaffold_2_prodigal-single_82"
     CDS             59331..59642
                     /product="hypothetical protein"
                     /codon_start=1
                     /transl_table=11
                     /translation="MDSKIIDCYKDDTLNSNPLTEITNKELDLIILRMGSFLSIISNK
                     KNNQAKLLITAVKDKYFKELFLKQASIDNVQLLVKCIIERYPTVCKSKVVLNSFLNQK
                     S*"
     gene            59656..60306
                     /locus_tag="CG_2015-01t_scaffold_2_prodigal-single_83"
     CDS             59656..60306
                     /product="hypothetical protein"
                     /codon_start=1
                     /transl_table=11
                     /translation="MITKFEQYLYNTYLYVSRTERGKPFSPRKDFSTLDPEKENHLRR
                     ISNLLTRYPHIDPKLYFKAAYEIYADQEFFELSYFSGMGAVNAFTLYMKKLRELPPDD
                     DYQIERLKESLKFIAKFCYDNKITLQEYITFQTGVTYDWMKHLKRHQISVYALMEFPQ
                     VYDTIVSVPEDERELLLGDCGKYFLGYKSKYLKSEKAQNLVSKAIKKIDKIIGTSR*"
     gene            60353..61267
                     /locus_tag="CG_2015-01t_scaffold_2_prodigal-single_84"
     CDS             60353..61267
                     /product="SsDNA binding protein n=1 Tax=Synechococcus
                     phage S-CAM1 RepID=M4QIQ2_9CAUD"
                     /codon_start=1
                     /transl_table=11
                     /translation="MSNIDIVSMFDSIKESLNNEKGATGAYRNILKFTPGNTYLVRII
                     PNIKDPKETFFHYFHHGFTSNETGQYVDGLCPTTWNERCPICEERFKLWKKGTERDKN
                     LARLMRRLEKHYVNAYIIDDPTHEENNGTIKVLRLGVRLYEKIQSAVDGDDSDEFGSR
                     VFDLSENGCNLKIKVETTAGDDGKKKYTNYSNSRFTSPGAIPGMTPDRMQETYENVFD
                     LTEFVDRKTTAELQDIMNVHVFCNGSKVVKKASTEDVESAISTAASVDTKDVTQESSS
                     VDEKKQTISTDDKIKDLLDGIDDIPTDD*"
                     /db_xref="UniRef100_M4QIQ2"
                     /db_xref="M4QIQ2_9CAUD"
     gene            61287..61946
                     /locus_tag="CG_2015-01t_scaffold_2_prodigal-single_85"
     CDS             61287..61946
                     /product="GTP cyclohydrolase n=1 Tax=Encephalitozoon
                     hellem (strain ATCC 50504) RepID=I6ULB5_ENCHA"
                     /codon_start=1
                     /transl_table=11
                     /translation="MTNNVKLPYANSNVPRNEQEQAQIIERAAKAYEAYLDALGFDWK
                     SDPNSTNTPFRVAKAFVQDLGAGCYQDPPKITAFPNHDGYDGMVFQGGIPVKSLCSHH
                     HMPFIGVAHVAYIPSATGKVIGLSKLNRLVEFYSRRPQIQESLTMQIHDAINTTCDDN
                     QGIAVVVSCTHTCACLRGIKHDGCEMKTSKLSGCFQDEVSCRQEFYNFIDNMKKHQRL
                     M*"
                     /db_xref="UniRef100_I6ULB5"
                     /db_xref="X0SX07_9ZZZZ"
                     /db_xref="plu:plu2793"
                     /db_xref="I6ULB5_ENCHA"
     gene            61946..62566
                     /locus_tag="CG_2015-01t_scaffold_2_prodigal-single_86"
     CDS             61946..62566
                     /product="hypothetical protein"
                     /codon_start=1
                     /transl_table=11
                     /translation="MSPEELERRRKQKEDLDALGALASFVSTNMNTIDAYTDSVDKVK
                     LRANKLDPRKLYEGATHQNVDLAQQLINETNIHEIDRSLPTRTSAPPASPNLPTPHPT
                     QYIPTPNVEGRIHPPPPPPSPEKVYDPQLEFSFTDNLEKDTPIVKKLFDILEKQSFNL
                     EIIKKTLIQIEQNTRKRKYSKNDSKGNARESRSTQGDKITRTNIHD*"
     gene            62505..62756
                     /locus_tag="CG_2015-01t_scaffold_2_prodigal-single_87"
     CDS             62505..62756
                     /product="hypothetical protein"
                     /codon_start=1
                     /transl_table=11
                     /translation="MHERAEALKGTKSLEQISTIKLRQELATVKTKLATLESDYEAFK
                     TKVIAILRKQSVQNSRARSDRNSTITASDVEQLIRKNLK*"
     gene            62753..63490
                     /locus_tag="CG_2015-01t_scaffold_2_prodigal-single_88"
     CDS             62753..63490
                     /product="hypothetical protein"
                     /codon_start=1
                     /transl_table=11
                     /translation="MIITIDKDAIVHKFLNPISRLTEECSIHLTDNEIYALVNDLAGN
                     IILHIKLQTQTSLTDEFVLNVKDIRKLSRVFDCVDTAIIDLTVDPNASVLKYASPKLS
                     FKLHLNNENVMRKCQISLDKMNSLKFDSEFKLTGDKLSEILKGSIFATETNKIYFFSK
                     DGNIHAELTDKTTQDIDSITFIVTDTIKGEDLTSPLPFSVEVLRLLSGLRPDSIQVMI
                     NNTYKLIKFKITTDVSETSYLIPAYVK*"
     gene            63504..63917
                     /locus_tag="CG_2015-01t_scaffold_2_prodigal-single_89"
     CDS             63504..63917
                     /product="hypothetical protein"
                     /codon_start=1
                     /transl_table=11
                     /translation="MANKLTTLGYFKKRLRDSGYIVDDLYRGYTQLDPRLWSVVIDPH
                     GASVFCTCYLNDPEVGDSYFEIYDGGQFIKPGRMKIKTNSIEVFITYLVKFNINNKAP
                     VYDGTHNQSQDNRRSNYDNRGYTYDTRRAPSYDRR*"
     gene            63990..64373
                     /locus_tag="CG_2015-01t_scaffold_2_prodigal-single_90"
     CDS             63990..64373
                     /product="hypothetical protein"
                     /codon_start=1
                     /transl_table=11
                     /translation="MTTENLDSSEKSKKPKVSSKAKISKKKDQSEDKPCDDLEFINNV
                     LKNGYNRYNEIIEQERREYNDDIDALQATVGEFLNDFIIIGHTPDDRRMIVRYSPTPK
                     DYDALKELSRECLIRMLADGRLDDD*"
     gene            complement(64370..66493)
                     /locus_tag="CG_2015-01t_scaffold_2_prodigal-single_91"
     CDS             complement(64370..66493)
                     /product="hypothetical protein"
                     /codon_start=1
                     /transl_table=11
                     /translation="MTGERYYGNYLGIVVQNNDPEKRGRVKVYVPHITAAVYENWNKE
                     FATVKDKLFTFTDKDTNPDLDSILSQLKQMLPWAEQASPLFGGSATGRYNAFTQKGTT
                     SDSNYWDGNSYKEGFRPLQNYVGENRVQDAFTQTGASTNQCVNPNGFQYSPSDYSNLS
                     RGEFTIPNVGAHVWVFFIEGDANYPVVWAASHGEDDWKRIFSLDKEDQELKDFVSTDY
                     PSSFENLASDESNGNIDHNIKTFRSKHVLNSNKHTIEVVDTDLAELLKFTHYSGSFLE
                     FNNSTTSRFASHNDQTLVLGDQFLTVRKNQAIYVANYQENIIMGDRVTKLGDFPARRD
                     LASRVLNILRDTHKYKRLFEIQRTKKNQIHTSELQEMDGDFAKCPVCGGSGKKFDKPC
                     ITCDGTGDSPSTQWGDWKDDKYKWDPDALCINEFTGKSGTECGGSSSDYFNRKDYDCT
                     IIEKVIRDNQKKIADLMHESRFGNGGDDIVLITGNRTTNIGTVFNDLESYRVDPIGKI
                     RNEGTAIATKGTYVTMAECPLVEYVDVDSVPGGDWDVVVGNKYRLNVGSKGIHIKTTG
                     PIDMYGTLVNIYGEGMYISASQELLIDGGRHLELRADIINIKPSSAMRKEVLLDGNAG
                     VAGNLMVLGGTHVEGELSYLHATAPKQQYLTETGWGPVAHTHRFFAPPWTLMDKCGDV
                     RDAADALNEHFPAKNEKCHGYWIPG*"
     gene            complement(66504..67580)
                     /locus_tag="CG_2015-01t_scaffold_2_prodigal-single_92"
     CDS             complement(66504..67580)
                     /product="hypothetical protein"
                     /codon_start=1
                     /transl_table=11
                     /translation="MSTQPNVRIYQHTSEDIMANGSVDLVNLPRAVTNSTTDAGYVQM
                     IRTQPLPNDIQLYTVSDAKEEIEDMVKLLGAACQEDSIDEVKSIIDQIHEKLNDKEPP
                     LVRSWVKQIKGLHPKIDQYIESKKAYFKNPFSEVMGTNTILYYADTSSIDIWYWGVNP
                     KFKNSRMEWFLTPWPSPSYIRESMRQKLPDEVVEYMMNAQHVTTKCMRRNITFDSLLT
                     TEDGTGKQTTQERPIPYNVAHGVALNNDWYHQNYRILDGERNKYWGKHDAIYKLDEPH
                     PHGYFVHVLVNHLTPLVPFKQANDDRIRWKKPIGVEETFPRNDADSITYTGNNGQKIN
                     PVSGRVNDNVLKPESIDLPEQLFR*"
     gene            complement(67582..68709)
                     /locus_tag="CG_2015-01t_scaffold_2_prodigal-single_93"
     CDS             complement(67582..68709)
                     /product="hypothetical protein"
                     /codon_start=1
                     /transl_table=11
                     /translation="MACEPDITNEEWTTLYTNISTWIYTPVWPQTIVYSVCDFLDVSK
                     TIPVTSTNWCLLTCISSCLFYNTTFFAGTGFEINQPSTLFCMTSCFEFEPEGGPASTS
                     TSAGGGGSDAIDDLEREVDNLKTSFENEKDNFEQSLEKTIDWYEDIIKRDLIALGIVV
                     ASYALWIMHLIEHLGEIKIALGIEGIGEIIECLVTLLKAITLGYEAGNAAAQASIVNT
                     GLANGHLHDTVARAAASAIDAASDAVGEAFESTSGAGSCTSTGGNIWGHIGDILLDLK
                     RFAFSLGSLAAQILQHIIILYHTYKRIEEAIENTKRAIENLEFYADLQITAKEKEIDF
                     RKLFNGEIEETLSDRREKPAFTVEQDQRGGDRLGVGITIGG*"
     gene            complement(68709..70580)
                     /locus_tag="CG_2015-01t_scaffold_2_prodigal-single_94"
     CDS             complement(68709..70580)
                     /product="hypothetical protein"
                     /codon_start=1
                     /transl_table=11
                     /translation="MANSMHISSPPIDGEGKTLTRLPNGSYVPRTRTGVSPEVLAQLT
                     NSGQDTRALLEANNLEDLINNSANPEQARAAIENMFPGGIESGVPSFPGSNLTTQVIT
                     TGGQDDGGSQGGGSQGSGDPALNAAITPDSKMLGQQLWNIKVTFYNHMQRYELAPHTI
                     KLLEIEEDFLSWPTRGSIVVDNRMEGFERSFSDKFYHVRGDARDEIFIDVWPTTKDGD
                     MQPEKIWRIKFHGVIYDTEDLPHEDMTTKVKKFYFWDKKFQIMQEKVLEWSTSTGPRR
                     GWFKNPDYPPEPIAHATDEERAMYTGDAIASLLIAAGYEDYISKDDWDPGAGKILFNT
                     KSSMTVQDCLDYVARFHISNDGYDECSLEWDRGEEKFALIPRWKYYEEAGKNEPGKLQ
                     REHLFFENRSDNTDGAQSVSPFKAPYVEDASTEIDIKSADYNTILSYRFSQSAGLDNA
                     KAYITKPVYSHWHKGKQFQVDVKENEIQTVKQYFKTHYVEKLLGNDYPVMCLNRTKTE
                     EYAIVPAFSPVSTLDPIEDRIVRGSEGRGKILFGGVYLNQTLAVRLKGSTHRIAGTFI
                     GVDRLTEDSDTNYDYQVCGQYFVTKVKHIIHHQKYVNDVVMVKVHAYDALKNEEDIY*"
     gene            complement(70583..70933)
                     /locus_tag="CG_2015-01t_scaffold_2_prodigal-single_95"
     CDS             complement(70583..70933)
                     /product="hypothetical protein"
                     /codon_start=1
                     /transl_table=11
                     /translation="MKHNEVPDISLKLTPQNYENIFNVYEDEHNEWYYYDLLKKVNFP
                     SELNPNIYSIYTVNIGDIWPMLAWKFYRNVKMWWIICAVNGIQNPTVMPPPGAKLKIL
                     NTNTVRSILNQLKG*"
     gene            complement(70948..71733)
                     /locus_tag="CG_2015-01t_scaffold_2_prodigal-single_96"
     CDS             complement(70948..71733)
                     /product="hypothetical protein"
                     /codon_start=1
                     /transl_table=11
                     /translation="MAIFDYRRKDIIWTASDYEPSVAYEEFPYIELREFEQTFSATME
                     GINYWAHRIVDPKGAYSGLYMGAARNTYYLPFFMDTHHTIRQNWRENQDPLGDTIKGL
                     AQAAKGVAKVYFPAADILYPKSYAGATEYAYEVAFHLINTTGGSEDITKKNIEKNKQF
                     LEAFIKQNLHVQQNTLTITPPCLYEAYVPGVRWSPVCVVSNLSVTNKGTLNRMPEFGN
                     YIIPDAWEVRIQFRELINESRDIYGEAIRGAESIDNITVRVLK*"
     gene            complement(71742..74783)
                     /locus_tag="CG_2015-01t_scaffold_2_prodigal-single_97"
     CDS             complement(71742..74783)
                     /product="Uncharacterized protein n=1 Tax=Prochlorococcus
                     phage MED4-213 RepID=M4QQ33_9CAUD"
                     /codon_start=1
                     /transl_table=11
                     /translation="MPNEFENVDRVQQAITGTSVERTSITSSDIIELLNSSLQQGEPF
                     ASEFTERVIKPLAKKIESKIYVSSIEVDGASIGKYITDTLKTDSEDAVKSGSKKLADQ
                     FRDIDFSQSLKNIDISKSFENLDLQLKPVLDLKNLDLNKILGAQAGEADKNQMSDLRS
                     KFLSSIGSHVDDIVKQIGEKGTFNISSLFGSNPKTDILTTWRYNRLVSKLYARLAKHS
                     DVLIKNIAESEKTKEQGLPISALFGASAKSDLYTRFKFNQVQRKLLNAVSKHTDKLVT
                     KTMEGDVKLDLAGILGAPSTKDPLTWWKFNRLQRKLLGSLEKYVDTLSESDPAAEVTN
                     RGITLSAIFGEIPSMGFLNRMRFRRLQKLLLKKLEEKANEPVDLKIGDDKKSNTTPSK
                     KKFESLLDEENEVTVAGFTKDALKSLATIVPGTAAMVSTVGDKTPGLLGGLLGKSKIM
                     AAITPLLGGAVVILGGLAALVGGLATGGPLKGTLKLIGKGGLAGGLKMIGKKIGKTLI
                     AKGLKRIPVIGGLISLAFAIDRFRRGDIVGGLLEMASGIVGFVPVVGTALSIGIDVFS
                     AFLDAKTGGASAEASKKKAGIFKSIGTWIWDKLKKTIRYTPVVGSLIRIGEAVGEIKN
                     GQIVQGLLSFASALAVGLPGIGTVIGFAVDMFKDNQEKKDAKIKSGGGTTFMEKINSW
                     IIDRVKKTSLFKIGAGIMKVFTGDVKSGIWDVAKVIGSLPVVGKPFMHLVSWAFGDPP
                     PDDTPEVVKGRSLFKVIKETLKTKLIAAFKKSPKWLRWAMKRVPGLSGLLKDEEDVEL
                     PDDDTSEAEEAVPVEKKAPPLTGDLARYPTEHPDHYTERLRNIRQQRAEQNRQQDVNA
                     TQAIGERSPDYTTRLQEQAAKQNSMSSAEPIQSQPTVQRDTALPPTRAFKKPEFEGVE
                     GQLPAAKEPVFKVELNKEDQKESQSASIEAIALRREVRNLIEMVGKLMNMQEKQLAEP
                     RQSVAGTTGNLPPVDTGENRDPAYLLRARVWDRLRSGVLIT*"
                     /db_xref="UniRef100_M4QQ33"
                     /db_xref="A0A0F8XS43_9ZZZZ"
                     /db_xref="M4QQ33_9CAUD"
     gene            complement(75017..75883)
                     /locus_tag="CG_2015-01t_scaffold_2_prodigal-single_98"
     CDS             complement(75017..75883)
                     /product="hypothetical protein"
                     /codon_start=1
                     /transl_table=11
                     /translation="MTNQDNIDNKPEVMTNITQILNAVQKQKTTYASNYWVPSLGRDV
                     RFSEINTSQQKRLIKSIVDSPVYNTEYIQTFRDILRENCVEEEVNIDNLTVIDKLLIA
                     LGLRISSIGGRIDLDVKPDAEKPSQTVSVDLIKLHEVAKTTLSSIKPVMFENDLFVIE
                     CSVPTVGTEYRLEREFRLNNENIEIESNKALRDTIGEAFIDEIVKYISDVSVKTEEAV
                     TPVSWDKFNFKDRITVVESFNTALLKDIVGYINKVKEESNKIEVVKFQFDGKEYDRRL
                     TIDGSFFMISSS*"
     gene            75943..76689
                     /locus_tag="CG_2015-01t_scaffold_2_prodigal-single_99"
     CDS             75943..76689
                     /product="hypothetical protein"
                     /codon_start=1
                     /transl_table=11
                     /translation="MPIVIDGITKIQQKFFHSLMATSNSLALSQLWLVGISVDDMRAI
                     DTQCEDKLKLYEGATHKWDIFNDSKLTFSDRWFIGNTFYMLAQTVRFPGDSLSVSHVG
                     VNQSGALKGLIGENRNDLPNVTIAFLETNQSVADLFFRPWMITLGFKSLKYQKLRKPV
                     KLLSYQKDGVSAPLKLRKTITLEACAPITIDSEEYNYTGDKVIRREIEFVYNRYYIDA
                     TAGPGHTNQNELLNEYNKLASKSGVIKPTP*"
     gene            complement(76752..77306)
                     /locus_tag="CG_2015-01t_scaffold_2_prodigal-single_100"
     CDS             complement(76752..77306)
                     /product="hypothetical protein"
                     /codon_start=1
                     /transl_table=11
                     /translation="MGMGIGGFYTQAVSKDFSRDFQMRVIEIGPGVLNEGDNVFITTT
                     TLPGYEIANQQVPYMGLQFNVPGSGSFPGSNAWAVTFRCDQQLNIREKLITWQKAIFN
                     SFPGTAGESTGAYGPKYTESVAKATIFDRDGKEARGIRLVGIYPVTVGEVSYDATGNG
                     APVTIQATLAYQWWEPFAVGSVIP*"
     gene            complement(77367..80126)
                     /locus_tag="CG_2015-01t_scaffold_2_prodigal-single_101"
     CDS             complement(77367..80126)
                     /product="T4-like tail sheath protein n=1 Tax=uncultured
                     phage MedDCM-OCT-S09-C7 RepID=D6PIQ1_9VIRU"
                     /codon_start=1
                     /transl_table=11
                     /translation="MRTIESPGVEIREIDLSLNTELPVGTTVFCAGYAPQGPTDELVN
                     VTSISEFEQIYGQPENAAERYFYHTCKQVMQANGTLLVTRLPYGSGGGEGYTSNYSVL
                     SFPCFPWNSDVEAYATGITAASYTDILVDDESGQNWSGAYNIFSAVTGTEPNYAGFDD
                     LVVSLSGENATTTKAVTFTLSGGVFVSNDSAWTGTYTPVDSDYDSFRWKFSSQSETIT
                     GVKITTSYVASGITTATTPKFTTAENYYLGQPVHTVVNEGVYLQWLQGGINWKDGQMP
                     SGYTTTEAAYLSNIGYNGLVVVNEIKSVIDDKFGGYYIAIADNSKIDKGSNFDSVLQA
                     KTINSSTTNSEWLTLNTDRLAFALTGTYRQSPGCISEIVETVPGWEFGDQGQGGYTDS
                     IIFTQFKLRPSLYNAEDRVLDRVVSETYSGSFDSSRTINNPRGGSPLNYYIEDIINNE
                     STTMRVFVNPNISEQSGLWFDPQNGLPVKKIRVACDAKSNTDDFGVPLDDNPVNPAEP
                     HGKAKVVYDLTSADTYLANADNLYATGEYVESCTGSEKYIGELPRKLERALRLAENRD
                     LLRVDIVPEAGLGTVWTGMVLDMNNWPSNTTNNYAYSRSQEIFNDTHYIDGILNAHTF
                     DSDSDGLLSQATGSSSEANDLYETIYGIFNTFCKDTRKDCLHISDPLRYIFVQGQGDV
                     KVLDDRTKNFSQHIYWPLKNLYGAANSSYACTYANWVKHYDNYAGKFIWLPTSGWLAR
                     TMINTDTNFFPWFAPAGLNRGILQDIVDIGINPTLKQRDLLYKSGMNPIVYWPGDGYV
                     VWGQKTLQKKPSAFDRINVRRLFLWLEKATLQLVRYFVFEQNTVFTRNRLKAAISPIF
                     DYAKNNEGVYDYLIVCDERNNTPDVIDRNELVVDIYIKPVRVAEFILVNFIATRTGQD
                     FEELL*"
                     /db_xref="UniRef100_D6PIQ1"
                     /db_xref="A0A094J1V3_9MOLU"
                     /db_xref="sfu:Sfum_3815"
                     /db_xref="D6PIQ1_9VIRU"
     gene            complement(80236..80853)
                     /locus_tag="CG_2015-01t_scaffold_2_prodigal-single_102"
     CDS             complement(80236..80853)
                     /product="hypothetical protein"
                     /codon_start=1
                     /transl_table=11
                     /translation="MASITQPHLNKLRKDKFVVTLSLPNIMKQLQSRSTREDKFINLD
                     SLQFSVYNINIPSVTVPEHQLHYGQQNYNVTSYDRPAYAPVVINFEVDNEFKNYWVLW
                     KWLQLLNDPTNAAYGGKGIFPGGMPVLEPKIVPNYQTTIVANAMDEYNNEKARFVFTN
                     SFITTLGELDYNYRDSGQLQCSFTFVFNRLDIELLDDGTDTQKFA*"
     gene            complement(80879..82633)
                     /locus_tag="CG_2015-01t_scaffold_2_prodigal-single_103"
     CDS             complement(80879..82633)
                     /product="Terminase DNA packaging enzyme large subunit n=1
                     Tax=Sinorhizobium phage phiM12 RepID=S5MV44_9CAUD"
                     /codon_start=1
                     /transl_table=11
                     /translation="MKIDPKKMVDDVELSDNQTYLRNKRLPRTDAEFEWTPQRVAELK
                     KCSNNLVYFAQNYFFIVDLDEGKRKIDLYRSQRRVLKSLTTNRFVIVCASRQVGKTTL
                     MTIYALWYTCFQSNKRVVIVANKEKTAIMILRRIKMAFEELPNWLKPGLATWGGTEVI
                     FGNGSSIAISTTTGSAVRGDSVNCIIIDEMAHIESHLIDDFWASVIPVISSSRKGTTK
                     IFAVSTPKGTGNKFHEIFSKAERGEAIEGRIAWHSESIHYSEVPGHGKKWIADMKAAL
                     GNDEQLFSQEFECVFLETGESAIDTSVLEDYKEQCRLPLQTFEDGHYKVWAEPQAGRI
                     YGIGVDVSEGIGRAASVAQVFDFTDLTHIEQVGCYHNNAIHPTRFAEVLNRVGNHWGR
                     PPMLIERNNCGGEVITSLNEKHNYHNLVSHNPSNLKYGDIRQGIYSHTNTKYNGVMNM
                     RYWMNTLRVVKIYDIATVQELQTFVRYPNGTWKAKQGKQIYDDRVLSLVWGLYVLQEE
                     ICQQHYEIVAYDDQGKPLKIQNYTITEPGIFKLDDFFQKNENAPLPTIIGSSPTSGQF
                     SSGGQGMNELHQAGWSSL*"
                     /db_xref="UniRef100_S5MV44"
                     /db_xref="A0A0F6WC43_9CAUD"
                     /db_xref="vir:X953_18870"
                     /db_xref="S5MV44_9CAUD"
     gene            82742..83608
                     /locus_tag="CG_2015-01t_scaffold_2_prodigal-single_104"
     CDS             82742..83608
                     /product="hypothetical protein"
                     /codon_start=1
                     /transl_table=11
                     /translation="MRDMLAEQYELVLENQMKGTVDTPGMAKPGQSMLDKDTREAAGR
                     GVNSPAAKSVGSPEEMDKKLNPGHGKIMKERDMDEMLPESSFDKLFKATLIEEELGDD
                     ESPLEQTGGDEFNDEMGDFPPDGEGEDDLGEEVDVATELRMIIDRLTEIAEKLGAFDE
                     ESAETDEEGFGEEGMDGDFGDEEPVVPEAVTYGKGGGGKAGGPGKGSDGKLSAFPDRT
                     SQMQSKSSQKVKHSAVTSKQTAAGKASPGGPGKGSTGKLGSFPDRASQMQSKGNQVVK
                     SEMGKAGRSVFD*"
     gene            83729..84628
                     /locus_tag="CG_2015-01t_scaffold_2_prodigal-single_105"
     CDS             83729..84628
                     /product="Uncharacterized protein {ECO:0000313|EMBL
                     :KKL46638.1};  TaxID=412755 species="unclassified
                     sequences; metagenomes; ecological metagenomes.;"
                     source="marine sediment metagenome.;""
                     /codon_start=1
                     /transl_table=11
                     /translation="MNFEDTINRVVLITEEVVDIPRDTLDPQVFQFYADGSTPILRDG
                     IKAQILQDIQALSGVVPIVNFYITGDMLTPIWTPRTSIDVNVETDPEVMDSISVAEIL
                     FNLRRLNGRLAIGTQHPINYYIIPDDVDYDELDAVYDIANERWTKLPEILNPCITSFM
                     SRFTETISSIDITTGKIHRNLINFEELKDIGFDNLKQIRHELQGKVDRLEDSIHYLTT
                     YIYNDTDILRRLGTDQTTTIEEILYYSEKEHLSENVMFKLLEKYYFNKIIKKIDQLLD
                     VDKDYDINATIKQSKMGADFLKA*"
                     /db_xref="A0A0F9CB67_9ZZZZ"
     gene            84629..85117
                     /locus_tag="CG_2015-01t_scaffold_2_prodigal-single_106"
     CDS             84629..85117
                     /product="hypothetical protein"
                     /codon_start=1
                     /transl_table=11
                     /translation="MKTFEQQIVNENLKRFGKMKLDKPKDPLGSHKYKMARGIGRKSL
                     KQTPKSQESGVKGPKLSQTIGSFVKKMDVSNKMVDVAKKASSGVWRISKPQVYDIASK
                     YKFNIPDREKPMKHLGSTGIQMIRLKPNVYYLYKPPRKSRKKRIASAGKAIGNFQLGM
                     GT*"
     gene            85118..86023
                     /locus_tag="CG_2015-01t_scaffold_2_prodigal-single_107"
     CDS             85118..86023
                     /product="hypothetical protein"
                     /codon_start=1
                     /transl_table=11
                     /translation="MKCINGANLRFNRKETNQNERRIYQNYWKEITQLYGTFVDYFVY
                     DYKLSSHDFLYGEEPLAPFVVPPKGFPILAEFQNDSLLLSKFGIQTESDVTFIIPIQT
                     FYEQFGNGAEPKAGDVIRMIELGWDRPGGPDDINVSANAPLTSCEDAADPYSLICSDG
                     LMDIPAGDCDSDEESLSGYDDPETFSRLVRGAPCYEITERRDENLTLNYNPLQGHYVW
                     ICHAKRFDYSYQPNAPREPGSSQPSDETVYGLISSENGTGWPPASALPMPEDRKDPPY
                     DQNVNDESKKSWNYDNTGDDVYGGY*"
     gene            complement(86020..86370)
                     /locus_tag="CG_2015-01t_scaffold_2_prodigal-single_108"
     CDS             complement(86020..86370)
                     /product="hypothetical protein"
                     /codon_start=1
                     /transl_table=11
                     /translation="MLYILDHKFTAGVFQSTPMRGGSVTEQIALNRRHTKVPVDSGFE
                     PGKVYKLTYISPLRVDGELKVKYLFQALNTGQTIEKIFNDCSAGDDFIARISGETDKL
                     IATRNQIAASLAEG*"
     gene            complement(86354..86626)
                     /locus_tag="CG_2015-01t_scaffold_2_prodigal-single_109"
     CDS             complement(86354..86626)
                     /product="hypothetical protein"
                     /codon_start=1
                     /transl_table=11
                     /translation="MRNTIEMSDFEISRWYALYEAVNFIADECESRGIDFESIRLEPL
                     YIKKYVEKTCDIFARRLQEQRADAEKQVEHGIYTAVAKRQKDAIYS*"
     gene            complement(86630..87097)
                     /locus_tag="CG_2015-01t_scaffold_2_prodigal-single_110"
     CDS             complement(86630..87097)
                     /product="hypothetical protein"
                     /codon_start=1
                     /transl_table=11
                     /translation="MTNAPIDFIETESIKKVVRENDQTTTIPLTRPTEVVSQKVDIDA
                     TSEEYWSSKSRKLSQQYQYGVALGKFGNNANTVSNFYKRLSTAIIETTKQQCNIENKS
                     TEDLSCHFDVISNIMKILATEVERKNLTQMSTVDLLACLHGFIESYIKKSLES*"
     gene            complement(87094..87570)
                     /locus_tag="CG_2015-01t_scaffold_2_prodigal-single_111"
     CDS             complement(87094..87570)
                     /product="hypothetical protein"
                     /codon_start=1
                     /transl_table=11
                     /translation="MSPQIKAFYTSIGIAVGVAASFGIGAGLIVKSGYVGLGVGLILL
                     VLQFLVGYIASIKRDRSQEILAEDIISGVMNGAQELRVPISLSCAYCNVPNRVPLSLM
                     EDNSFECVSCNQANKVYIQFSTVRVTQPLSNRIEMREVSDEPTQRQTTINDPIQTT*"
     gene            complement(87554..87796)
                     /locus_tag="CG_2015-01t_scaffold_2_prodigal-single_112"
     CDS             complement(87554..87796)
                     /product="hypothetical protein"
                     /codon_start=1
                     /transl_table=11
                     /translation="MKKDLRKIPGIKFDVIKWNEAQLMGRFILTIGDAEELCRKTRSG
                     LPKNKILKDWFFDQITENLEQAVKNIKEGRCNVTPN*"
     gene            complement(87793..88257)
                     /locus_tag="CG_2015-01t_scaffold_2_prodigal-single_113"
     CDS             complement(87793..88257)
                     /product="hypothetical protein"
                     /codon_start=1
                     /transl_table=11
                     /translation="MGKSILQESLEEVITEDWNGAGIGGTGANTRGRGVPQSQTGSKP
                     WQPGSPPFRGMTGSPGGINVQDIAAENEEIAKLAGKNKMFPLEGVNENLADAYIQLTN
                     AEIQLKSCVKYNKVLTKDEEKKLVLENCFKKVKVIKEMIKSISQDFDRITLS*"
     gene            complement(88250..88444)
                     /locus_tag="CG_2015-01t_scaffold_2_prodigal-single_114"
     CDS             complement(88250..88444)
                     /product="hypothetical protein"
                     /codon_start=1
                     /transl_table=11
                     /translation="MYEGTVQPTQQRCTACGNPTSPRVDRSHDRFAKETTVEATWVCM
                     RCGHRFASGVIERIPDNQNG*"
     gene            complement(88465..89409)
                     /locus_tag="CG_2015-01t_scaffold_2_prodigal-single_115"
                     /gene="polA"
     CDS             complement(88465..89409)
                     /gene="polA"
                     /product="polA; DNA polymerase I (EC:2.7.7.7)"
                     /codon_start=1
                     /transl_table=11
                     /translation="MKYVVQIGPITKKRVNMSVRNLILDGTNLEFRIFYVAQSFKIHN
                     GEDSLELMSRFLVTFKKLVERFDPTEIYASWDKKLTYPSTNFRKEILEGQYKAGRSKP
                     DNVHELYDEEPKIIKLLSALGVKHIFPNVLEADDVVAWLARKLPGETVIVSGDHDLLQ
                     LINEDISVWDLKKLTTQDNFMEQIGVEPKYFKLYKAIMGDKSDNIQGLPGHGKVRSAK
                     LAKEWEEATVTDEYREIVERNLKLVDLDYGFNVETGELDAYKMQFDKENVIACGDIDQ
                     FKELCMEYGLDKEMEQIKDWKKILNRNNLVSMINTLFS*"
                     /db_xref="cpr:CPR_1962"
                     /db_xref="UniRef100_UPI0002D45742"
                     /db_xref="A0A0G1FT53_9BACT"
                     /db_xref="UPI0002D45742"
                     /db_xref="2.7.7.7"
     gene            complement(89363..89659)
                     /locus_tag="CG_2015-01t_scaffold_2_prodigal-single_116"
     CDS             complement(89363..89659)
                     /product="hypothetical protein"
                     /codon_start=1
                     /transl_table=11
                     /translation="MKRLLPTILLNSSKLKPRGMYAIKSGDRQGGFLIWIKEKDLKHT
                     HAFLFCPNPMEALFLSHTEIKNELKNGGIEFVEQLPLEVYEVCCANWTYYKEKS*"
     gene            complement(89619..89876)
                     /locus_tag="CG_2015-01t_scaffold_2_prodigal-single_117"
     CDS             complement(89619..89876)
                     /product="hypothetical protein"
                     /codon_start=1
                     /transl_table=11
                     /translation="MNFKKFIHYKDRGGPVIGRVLDAVTESGDIVTIQPYGWWDDSGG
                     WIRLNENDQSNRLAIDLRRVEIIEYIDDYETFITNYFVELL*"
     gene            89991..92483
                     /locus_tag="CG_2015-01t_scaffold_2_prodigal-single_118"
     CDS             89991..92483
                     /product="Putative uncharacterized protein id=2797763 bin
                     =GWC2_ACD39_50_8 species=Microscilla marina
                     genus=Microscilla taxon_order=Cytophagales
                     taxon_class=Cytophagia phylum=Bacteroidetes
                     tax=GWC2_ACD39_50_8 organism_group=ACD39"
                     /codon_start=1
                     /transl_table=11
                     /translation="MAIREYEQEPRMPGGRTGDLVLAQGEYALLQDGTNGNVQVIVGP
                     NKTSVAETDSPVIYDHENRKFVRVSKQEAICQEVAAKEGQYIVLHNPVAKSAEKEHPT
                     RGASDAVSLQQGCKVVIPGPANFALFPGQHAELIDGHQLRSNQYLVVRVYNDKEARKN
                     WGEAVVKAATDGTDDTKAKKAIDARIKDLTTGRLINITGSDVSFYIPPTGVEVVPDKD
                     GSLIRDAVTLQRLTYAILLGEDGEKRYVKGPAVVIPDPTEEFVLQNKSPKYKALELNE
                     NMGLYIKVIAEYEEEGKSYKAGDELFITGNEMRIYYPRPEHALIRYGQDLIHYAIAIP
                     KGEARYVLNKTTGGVTLVKGPKMYLPDPRKEVIVRKALDPKTCQLWFPGNAEAVAANH
                     KLLEEYELARSMNDDDDDYDVNEAVLSKTLERNARDIYGSSLMNMERFASDKMTRNRN
                     FTPPRTITLNTKYEGAVAINIWTSYAVQIVDKAGNRRVVVGPTTVLLEYDESLEVTKL
                     SRGCPKSTQDLLKTAYLRVTNNKITDYVEAETSDLVKVGLKLSYTVNFEGKPEKWYDV
                     ENYVKYLTDHMRSMIRNAVTKVDIETFNAGSIDIVRDIVLGVATEKGRTGRAFSENGM
                     RICDVDVLNIQIGDRSIAEQLIKAQHDAVRETLMLKSEKRRLAQSTQIEVIKQQIATL
                     QATTAAKQAEIELQVLADQKKLSDAKLAIDVESQEALDVIAAAKLARRNESDKQRLAV
                     MQAELETEVNAYKSRWGAVTPELVNAITSLGDKQLATSIAENLPKSEGALGMLLGVNG
                     IDQLKKVLAGTAAERGLDALRIGAKSSDKDVD*"
                     /db_xref="gwc2_scaffold_11702_12"
                     /db_xref="fli:Fleli_1136"
                     /db_xref="107334698"
     gene            92548..92865
                     /locus_tag="CG_2015-01t_scaffold_2_prodigal-single_119"
     CDS             92548..92865
                     /product="hypothetical protein"
                     /codon_start=1
                     /transl_table=11
                     /translation="MKESENTQMHVPPMPDTPLSHPTSSDEDLKSKILTTYESTAAPD
                     WLVMPKYIINAQNVLWLHKDTNENIVYVKFKDGYALHIPVSDLENTWSTLQHAFADGI
                     KKR*"
     gene            92862..93434
                     /locus_tag="CG_2015-01t_scaffold_2_prodigal-single_120"
     CDS             92862..93434
                     /product="hypothetical protein"
                     /codon_start=1
                     /transl_table=11
                     /translation="MKKYFIKYGKTYFGKDYNSFTNAQYRACSFPADKPIASIEYFRF
                     TAQQKILECRDEAVKSMNKHKQTTHKTKSELLDIKKECYRLKKLHDKFSKTKIVLEEI
                     EIEFFKTNITLTAITWTKPTYSGSKCACAMCGVWLEDTKYLKIVHALSSVYFCPFCIE
                     ILGAQAPQIIEDINDEICDLYKTNKFVKDL*"
     gene            93502..93678
                     /locus_tag="CG_2015-01t_scaffold_2_prodigal-single_121"
     CDS             93502..93678
                     /product="hypothetical protein"
                     /codon_start=1
                     /transl_table=11
                     /translation="MTSWIIAGLVIIAFILGVGFLLGFAVGKISGREEGIKEKSDRWK
                     AQGQWIVTKGERHE*"
     gene            93805..94296
                     /locus_tag="CG_2015-01t_scaffold_2_prodigal-single_122"
     CDS             93805..94296
                     /product="Uncharacterized protein n=1 Tax=Phage Salvo
                     RepID=V5Q9V2_9VIRU"
                     /codon_start=1
                     /transl_table=11
                     /translation="MTTKITFDTFETFHEDTDEPITSFAGKWEFLSNFSQAKVKLDGA
                     DYSTVEAAYQAAKTVNKKERTPIRNADTPAKAKQLGKLVTIRPDWKDIKLSVMEELLR
                     QKFAPFKDDYFKLLQTHDRELIEGNTWHDTFWGVCNGKGNNHLGLLLMRIRNEYFHWS
                     CLK*"
                     /db_xref="UniRef100_V5Q9V2"
                     /db_xref="A0A0F9XEB5_9ZZZZ"
                     /db_xref="puv:PUV_17890"
                     /db_xref="V5Q9V2_9VIRU"
     gene            94293..94826
                     /locus_tag="CG_2015-01t_scaffold_2_prodigal-single_123"
     CDS             94293..94826
                     /product="hypothetical protein"
                     /codon_start=1
                     /transl_table=11
                     /translation="MSVVLQCNGLFIGKIFPTVKLVNCREDIDINCIFSGNDQADGVI
                     RVLRSKEEYAREVLLKIDYDSIPSKYQNIITHAYKELCRIKVLQDSTKPLRCGCCSVT
                     IPVAKYIFIETYSGTLHVSICPFCAAKLGEIGNEAIKDIPESIQNEYYTHLVERGLAW
                     LSEPANNNSKDLSDLPF*"
     gene            complement(94921..95559)
                     /locus_tag="CG_2015-01t_scaffold_2_prodigal-single_124"
     CDS             complement(94921..95559)
                     /product="hypothetical protein n=1 Tax=Geopsychrobacter
                     electrodiphilus RepID=UPI0003705AAD"
                     /codon_start=1
                     /transl_table=11
                     /translation="MSTKHKIQQISKITDTVFTISFDRNGLEFEPGANVVIKGKPYSI
                     SSSPTDDNIRLLVRKMDNGRVSNYLFNQNLNNEIEIEDVFNYFHPGKNCSRGQYVYIA
                     TGVGISPFLSALKFYEHVPFMLCYGVRTRKEIFDPQAFEYVPYQNIAISRDENEHGPK
                     RITDPWILQGIPIDKDFKYYLCGVDDMINEVSSHLIKRGIEVSQIASELFFM*"
                     /db_xref="UniRef100_UPI0003705AAD"
                     /db_xref="87857592"
                     /db_xref="UPI0003705AAD"
     gene            complement(95559..96206)
                     /locus_tag="CG_2015-01t_scaffold_2_prodigal-single_125"
     CDS             complement(95559..96206)
                     /product="Calcineurin-like phosphoesterase n=1 Tax
                     =Polaribacter sp. MED152 RepID=A2U3H1_9FLAO"
                     /codon_start=1
                     /transl_table=11
                     /translation="MRIIAISDPHTKLPTQLPKGDVLVIAGDLTFNGRRDFARQAAWI
                     NTKFQKWLEKQESHFKKIIGIAGNHDSVFEVEPGLIGPLSWTYLEDSMCVVDGVKFWG
                     TPWSRRFYDWGFNRDANFRDRVFSLIPEDIDVLISHTPPTNCGLLDHCYDGHVGDEVL
                     LDHIYRVKPKIVICGHIHAGGGMMYEFPDIDTKVYNVSLLNESYEYANPIGIIDL*"
                     /db_xref="UniRef100_A2U3H1"
                     /db_xref="pom:MED152_12259"
                     /db_xref="82401236"
                     /db_xref="A2U3H1_9FLAO"
     gene            complement(96241..96561)
                     /locus_tag="CG_2015-01t_scaffold_2_prodigal-single_126"
     CDS             complement(96241..96561)
                     /product="hypothetical protein"
                     /codon_start=1
                     /transl_table=11
                     /translation="MNNRRWNCHNPNQGKAKKVLCVCSAGLLRSPTCANILHKEYGYN
                     TRACGLDSYYALIPIDDVLVEWADEIVCMDKYQESEILRLYKTNTPIVCLGIDDDYGS
                     WKKA*"
     gene            complement(96563..97357)
                     /locus_tag="CG_2015-01t_scaffold_2_prodigal-single_127"
     CDS             complement(96563..97357)
                     /product="radical SAM family protein (EC:1.1.1.220)"
                     /codon_start=1
                     /transl_table=11
                     /translation="MLKISEHFYSIQGEGASVGVPAYFIRLQGCNLMCGGPNAQLMKE
                     GKATWWCDSELIWRSGNDVTVIDLISSWQKDDILDRILSGQIHLVWTGGEPTLPKHVQ
                     AITEAMHTLNDMYPQNDIYNEIETNGTIVVPEQFYTGHQNPQGAYTSWIPEVIQQVNC
                     SPKLANSGMAESMRKNPDAIEQIKNHRNGWFKFVVSCEDDIWEIQEDWILPFKLNPSS
                     IIIMPGVDNREDLAERTRFLFEMTKKYGYRGVTRQHILAWNRVTGV*"
                     /db_xref="sgn:SGRA_1080"
                     /db_xref="UniRef100_R4TAH8"
                     /db_xref="88033961"
                     /db_xref="R4TAH8_9VIRU"
                     /db_xref="1.1.1.220"
                     /db_xref="1.1.1.22"
     gene            complement(97366..97527)
                     /locus_tag="CG_2015-01t_scaffold_2_prodigal-single_128"
     CDS             complement(97366..97527)
                     /product="hypothetical protein"
                     /codon_start=1
                     /transl_table=11
                     /translation="MRELIIDEYKKIIKYLNNSRGTDHYECPDFNELTDDSLLKMFLM
                     EHMRASQPR*"
     gene            complement(97552..97863)
                     /locus_tag="CG_2015-01t_scaffold_2_prodigal-single_129"
     CDS             complement(97552..97863)
                     /product="hypothetical protein"
                     /codon_start=1
                     /transl_table=11
                     /translation="MKYLVIITGDVNDADYVHEYSEVDDDTMVVIRKVAAALKEKKRK
                     WPSNEYSEEGELAALYSDILTEKELEIFSELVPRRPEHTGVHTVDDITVYTFTDKELI
                     L*"
     gene            complement(97860..98429)
                     /locus_tag="CG_2015-01t_scaffold_2_prodigal-single_130"
     CDS             complement(97860..98429)
                     /product="Thymidine kinase {ECO:0000256|HAMAP-Rule
                     :MF_00124, ECO:0000256|RuleBase:RU000544}; EC=2.7.1.21
                     {ECO:0000256|HAMAP-Rule:MF_00124,
                     ECO:0000256|RuleBase:RU000544};;  TaxID=1262819
                     species="Bacteria; Firmicutes; Clostridia; Clostridiales;
                     Clostridiaceae; Clostridium; environmental samples.;"
                     source="Clostridium sp. CAG:557.;""
                     /codon_start=1
                     /transl_table=11
                     /translation="MAKLYFYYGAMGATKTAQLLTTEFNYRERGHRTLILTSSLDTRS
                     GRNKVASRIGISADAISVGQQAGIITLISKLDQKPYVVFVDEAQFLTEVQVEELAGLV
                     DSLGITVFCFGLRTDFKSKCFEGSKRLLELADTIAEIKTMCHCGNKAIMNARISDGKV
                     VKHGAQIKIGGDESYIALCRECWHNGYVK*"
                     /db_xref="R6HBH1_9CLOT"
                     /db_xref="UniRef100_R6HBH1"
                     /db_xref="ngg:RG540_CH25860"
                     /db_xref="2.7.1.21"
     gene            complement(98422..98613)
                     /locus_tag="CG_2015-01t_scaffold_2_prodigal-single_131"
     CDS             complement(98422..98613)
                     /product="hypothetical protein"
                     /codon_start=1
                     /transl_table=11
                     /translation="MKTIALEDIYIGVILTFCENAAELGCPRDKDVDMWFRELSYEEQ
                     VDVSRKMFEIEQRNDIEDG*"
     gene            complement(98610..98879)
                     /locus_tag="CG_2015-01t_scaffold_2_prodigal-single_132"
     CDS             complement(98610..98879)
                     /product="hypothetical protein"
                     /codon_start=1
                     /transl_table=11
                     /translation="MEDLEINYVLVAIKRENFFDAIKNDTPMFIIHAVGFENEPKWND
                     YIGVYKELSEDEEFGLINEDIIVIKGTDDMVQYHRERIELLKVHK*"
     gene            complement(98881..99453)
                     /locus_tag="CG_2015-01t_scaffold_2_prodigal-single_133"
     CDS             complement(98881..99453)
                     /product="Putative uncharacterized protein n=1 Tax
                     =Arcobacter nitrofigilis (strain ATCC 33309 / DSM 7299 /
                     LMG 7604 / NCTC 12251 / CI) RepID=D5UZC7_ARCNC"
                     /codon_start=1
                     /transl_table=11
                     /translation="MGKWQIAKQFDFCYGHRVWSQKLNAEFSLDNRCVCRHIHGHQGK
                     IIVYLEGYHLKDGMVTDFKHLNWFKKFLDDTLDHKFIIDKNDPMFDVVIPWSKVLGVT
                     DCASKTYPLKSFDEGYQIVDPNFFKTVSDDNIIDILEGFVVVDFVPTSENLSEWLHTI
                     VQKKMDRLDVVVSSVQFFETPKSQSHFIGV*"
                     /db_xref="UniRef100_D5UZC7"
                     /db_xref="ant:Arnit_0499"
                     /db_xref="D5UZC7_ARCNC"
     gene            complement(99499..99984)
                     /locus_tag="CG_2015-01t_scaffold_2_prodigal-single_134"
     CDS             complement(99499..99984)
                     /product="hypothetical protein"
                     /codon_start=1
                     /transl_table=11
                     /translation="VICHSKLFGIPKYVYILEKDYSYTLKYITVLNPLDVDFGSVHQQ
                     GNKAILHIKKPYAWDGCSGYVWQGDTIAREGWMPEITPTSGRYTNTLAASLVHDFLYQ
                     YINELATAMGISKSEARKLADKEFYEILKMTEFSYAWVYYCGVRIFGRYTHSYMNWIH
                     T*"
     gene            complement(99968..102271)
                     /locus_tag="CG_2015-01t_scaffold_2_prodigal-single_135"
     CDS             complement(99968..102271)
                     /product="Uncharacterized protein n=1 Tax=Porphyromonas
                     catoniae F0037 RepID=L1NF72_9PORP"
                     /codon_start=1
                     /transl_table=11
                     /translation="MSIKALQEYTRFSKYARYLTEIKRRETWREQVDRVIDMHLIRFA
                     PFIPELKDEIEFVRHMLYQKRILGSQRALQFGGEPILSKNARMYNCTVSYVDRPRFFQ
                     EAMYVLLCGCGAGFSVQRHHINQLPTVAPRNAAKRKKFVVPDSIEGWADAIGALMSSY
                     FTSNQPFPDYANSVIDFDYSLIRPAGAPISHGGKAPGPEGLRNSMEHIVKILDAATRN
                     GEVQLRPIEAYDIIMHISDSVLSGGIRRSATICLFSPDDNEMATAKTGDWNAHNPQRG
                     RSNNSALLLRSETSREQFADLMKSVRGFGEPGFVWTDDRDIIYNPCVEIGMMAYWDVE
                     NRRESGWQFCNLCEQNMKKAKTLEDFYEMCRGVGILGTLQAAYTDFKYLGETTKKIVE
                     REALLGCSMTGMMDSPDVAFDPAVQRRGAKIILETNERIAKIIGINTAARTTCVKPAG
                     TSSCILGTSSGIHAHHAKRYFRLVQANKREPALQFFQKFNPMAVEESVWSANKTDMVI
                     KFLCEVPPGSITKNQVDAITLLEKVKLTQQNWVEAGTRVDRSVIPCLRHNVSNTINVM
                     PGEWHEVEKYIYRNRQWFAGISLLPVSGDKDYAQAPFTAVFTPTEIVHIYGDGAMFAS
                     GLIVDGLRCFDDNLWKACDALLNNGSIPLEVYEKTWKEYTVTGDQCDRFRYQSTSNGI
                     IEMPGYAFQAQREWIRRAKQFSDRYFDGDVKKMTYCLKDVRNWKVWCDLQREYKDVPW
                     EEFTEENDNTTIEQTIACAGGKCDLSF*"
                     /db_xref="UniRef100_L1NF72"
                     /db_xref="A0A0D2HUL2_9DELT"
                     /db_xref="obt:OPIT5_09530"
                     /db_xref="L1NF72_9PORP"
     gene            complement(102442..102792)
                     /locus_tag="CG_2015-01t_scaffold_2_prodigal-single_136"
     CDS             complement(102442..102792)
                     /product="hypothetical protein"
                     /codon_start=1
                     /transl_table=11
                     /translation="MKQFFNKWKKEIGLKVVRVVISIIIGCMFFIINRSRRSFFYVVD
                     MQDNTYVLDIDLTKHKIQHYIRFYDAFLTLSVVKDTGCNILRGTDFITIEIDDIRRYK
                     TLDSLLAAHVAELV*"
     gene            complement(102848..103234)
                     /locus_tag="CG_2015-01t_scaffold_2_prodigal-single_137"
     CDS             complement(102848..103234)
                     /product="hypothetical protein"
                     /codon_start=1
                     /transl_table=11
                     /translation="MTSANVTYYRVYRNGVEILKDHQHHLCKNWINEKLYAIDKPEEC
                     TLVTIWPDEYECPHEKEYNLGEYLAEDTRRKLELKDSLRFFQFLKKQGYNLEQIQSMG
                     TIKKSILRWKYEKELEEQRKADTGAV*"
     gene            complement(103247..103723)
                     /locus_tag="CG_2015-01t_scaffold_2_prodigal-single_138"
     CDS             complement(103247..103723)
                     /product="hypothetical protein"
                     /codon_start=1
                     /transl_table=11
                     /translation="MKRNTESDMDIINKCCLAAVTEIGKRFVEITTFESGSQGTVVLV
                     SQDEHMIYELTGGMSKFLGGCCGTELCRGTKYITVIDKQMFILVYNEDRSGIKFSLSL
                     PAGHRVVSYLRDNAIGSRVLKIDGSLYSLPPRVAGEISTLLSRYGKQLSKNNISVD*"
     gene            complement(103757..103999)
                     /locus_tag="CG_2015-01t_scaffold_2_prodigal-single_139"
     CDS             complement(103757..103999)
                     /product="hypothetical protein"
                     /codon_start=1
                     /transl_table=11
                     /translation="MIGYNLLQQGTTIQLLVQKCKDQPDLTVFLFRHREAIFTPDRDV
                     KFKWGRWRSSNAQLLYAIDTDICINLLDISNQWMSL*"
     gene            complement(104193..104369)
                     /locus_tag="CG_2015-01t_scaffold_2_prodigal-single_140"
     CDS             complement(104193..104369)
                     /product="hypothetical protein"
                     /codon_start=1
                     /transl_table=11
                     /translation="MSRLEMLVEINERLAEKDGKDVVAQKELPDASSCIQEVHLTEDQ
                     ACTMALPWDAVRLC*"
     gene            complement(104470..104763)
                     /locus_tag="CG_2015-01t_scaffold_2_prodigal-single_141"
     CDS             complement(104470..104763)
                     /product="hypothetical protein"
                     /codon_start=1
                     /transl_table=11
                     /translation="MRLTLLQAKLFHFVLAYPINIAYHIGNLRRGCDMDYKTVAGWMK
                     EQAVDMVASDLIDSGLYADRDKAEDAVKRGLHSAALRQACECVFGLIRMKLCA*"
     gene            complement(104967..105146)
                     /locus_tag="CG_2015-01t_scaffold_2_prodigal-single_142"
     CDS             complement(104967..105146)
                     /product="Uncharacterized protein {ECO:0000313|EMBL
                     :KKM95938.1};  TaxID=412755 species="unclassified
                     sequences; metagenomes; ecological metagenomes.;"
                     source="marine sediment metagenome.;""
                     /codon_start=1
                     /transl_table=11
                     /translation="MNKDIMKAAGFGAEVEEVENGKCPICHCKIKMKDFKNEISKREF
                     KISGLCQKCQDKVFG*"
                     /db_xref="A0A0F9LRC9_9ZZZZ"
                     /db_xref="mek:MSKOL_1728"
     gene            complement(105222..105479)
                     /locus_tag="CG_2015-01t_scaffold_2_prodigal-single_143"
     CDS             complement(105222..105479)
                     /product="hypothetical protein"
                     /codon_start=1
                     /transl_table=11
                     /translation="MKTGIVIDDVVQLGELEVEELEAQMYLTRSRLNELAIVVAKKGE
                     IVHYNEKYEAWMTRDKLAVPAKFIRVQNSNLSAADVNKILH*"
     gene            complement(105852..106232)
                     /locus_tag="CG_2015-01t_scaffold_2_prodigal-single_144"
     CDS             complement(105852..106232)
                     /product="hypothetical protein"
                     /codon_start=1
                     /transl_table=11
                     /translation="MSKEELEKTAIELADEYIASFEGQLTLGTVCKGGVEAIGLLLLS
                     TPEELMRLIASMAILQKAALKESGRLISDDDLGNAAWKQLKEDSGPEWWKSIPPEMLK
                     SLKPEYLADIPPEAFEELNISGID*"
     gene            complement(106316..106537)
                     /locus_tag="CG_2015-01t_scaffold_2_prodigal-single_145"
     CDS             complement(106316..106537)
                     /product="Uncharacterized protein {ECO:0000313|EMBL
                     :KKL91515.1}; Flags: Fragment;;  TaxID=412755
                     species="unclassified sequences; metagenomes; ecological
                     metagenomes.;" source="marine sediment metagenome.;""
                     /codon_start=1
                     /transl_table=11
                     /translation="MAILAKDHEQRKQIDLTGPEGNSFVLMGYAKSYARQLGLDGDAI
                     VHEMMEPGNYEELILVFDRHFGAFVDLVR*"
                     /db_xref="A0A0F9ICG9_9ZZZZ"
     gene            complement(106714..106878)
                     /locus_tag="CG_2015-01t_scaffold_2_prodigal-single_146"
     CDS             complement(106714..106878)
                     /product="hypothetical protein"
                     /codon_start=1
                     /transl_table=11
                     /translation="MTIAVVPAEKKGYKVLVNWIQRGVVYSTSSIANQEAKKVKERVY
                     PQAQLFLVPS*"
     gene            107031..107510
                     /locus_tag="CG_2015-01t_scaffold_2_prodigal-single_147"
     CDS             107031..107510
                     /product="hypothetical protein n=1 Tax=Sphingobium sp.
                     YL23 RepID=UPI0003A0DBCA"
                     /codon_start=1
                     /transl_table=11
                     /translation="MCDNKEDYNASRKDYCKAYYDEHRENELVRAREYFQKHKEDRRE
                     KNAANARAKYQNSPVYRVANLYRSRLKSAMRQLGKSQLSRSEIICGCTWDALKSHLEG
                     QFQEGMTWDNQSEWHIDHIKPCSSFDLTDPKQVSECFHYSNLQPLWATENLSKGAKY*"
                     /db_xref="UniRef100_UPI0003A0DBCA"
                     /db_xref="A0A072P4N2_BACAZ"
                     /db_xref="put:PT7_P051"
                     /db_xref="UPI0003A0DBCA"
     gene            107512..107778
                     /locus_tag="CG_2015-01t_scaffold_2_prodigal-single_148"
     CDS             107512..107778
                     /product="hypothetical protein"
                     /codon_start=1
                     /transl_table=11
                     /translation="MQSFRKFFKGNNKTKLEVMPAIQQAGLGTMKNSGGHNVIENPRV
                     NTPKIIELLAKYGYNHTKKIPLRGEGVHRFDKEGEDPYFIHQLD*"
     gene            complement(107784..108053)
                     /locus_tag="CG_2015-01t_scaffold_2_prodigal-single_149"
     CDS             complement(107784..108053)
                     /product="hypothetical protein"
                     /codon_start=1
                     /transl_table=11
                     /translation="MSEEVKVKIQYSGKEVEKVQVVDGVVKTGNAYLVRCSETGAWTY
                     CNQERLDKLAAKFGSIEKLGLNYVGRVGKKTRKTADEGNPEPKGE*"
     gene            complement(108123..108455)
                     /locus_tag="CG_2015-01t_scaffold_2_prodigal-single_150"
     CDS             complement(108123..108455)
                     /product="hypothetical protein"
                     /codon_start=1
                     /transl_table=11
                     /translation="MGYKCEVDEQHYNGAPVKVVTHQRRVQFFHDRGMTESLETVKEA
                     FVHPDNVDVLGDPVIVGEVKAVDARSPKARKRDSRRSNQDEIPSYLQTWNDYQRKQLD
                     KVKEQATQ*"
     gene            complement(108721..108888)
                     /locus_tag="CG_2015-01t_scaffold_2_prodigal-single_151"
     CDS             complement(108721..108888)
                     /product="hypothetical protein"
                     /codon_start=1
                     /transl_table=11
                     /translation="MEDELDIEVVKRYARILESKHKGPVTWSYVPGNNTFEFFSNETK
                     LIDTVELKHLQ*"
     gene            complement(109003..109284)
                     /locus_tag="CG_2015-01t_scaffold_2_prodigal-single_152"
     CDS             complement(109003..109284)
                     /product="ATP-dependent Clp protease adaptor protein ClpS
                     n=1 Tax=Pirellula staleyi (strain ATCC 27377 / DSM 6068 /
                     ICPB 4128) RepID=D2R4L2_PIRSD"
                     /codon_start=1
                     /transl_table=11
                     /translation="MSTLTAPKEQSTIVIEPLYQVIIWNDNVHTMHEVVLALMKTFGH
                     NRRLATKIVKEANDKGKAIVEVEGQEYATLHRDQLRGYSPPFVVNIERV*"
                     /db_xref="UniRef100_D2R4L2"
                     /db_xref="psl:Psta_2408"
                     /db_xref="89255633"
                     /db_xref="D2R4L2_PIRSD"
     gene            complement(109489..109680)
                     /locus_tag="CG_2015-01t_scaffold_2_prodigal-single_153"
     CDS             complement(109489..109680)
                     /product="hypothetical protein"
                     /codon_start=1
                     /transl_table=11
                     /translation="VDIGKTLEPGDTIRVFVNGKMKDRYVEDGPYFQDEIWVTVADDE
                     GEISSAKWNKARAGWIEFD*"
     gene            complement(110029..110310)
                     /locus_tag="CG_2015-01t_scaffold_2_prodigal-single_154"
     CDS             complement(110029..110310)
                     /product="hypothetical protein"
                     /codon_start=1
                     /transl_table=11
                     /translation="MKCVWSSDGYMLENPDCGMIEGDSEFDIIVQVLGMKDCLVDFIA
                     DCFEIELKEDREISKALQKKIIKQLKSDNGDGQPYFTIKNENGKVIFGG*"
     gene            complement(110364..110570)
                     /locus_tag="CG_2015-01t_scaffold_2_prodigal-single_155"
     CDS             complement(110364..110570)
                     /product="hypothetical protein"
                     /codon_start=1
                     /transl_table=11
                     /translation="MNATVEPAVKSSDGKTLILWDRHTVANGFTFMVYSIDDMLLAIN
                     VFGVRLRQERTKRINSKRQLFVGH*"
     gene            complement(110575..110865)
                     /locus_tag="CG_2015-01t_scaffold_2_prodigal-single_156"
     CDS             complement(110575..110865)
                     /product="hypothetical protein"
                     /codon_start=1
                     /transl_table=11
                     /translation="MKEFVRSDDYQTKIFMDAFDNHVVLDAKVEITHINGKLKAYCPS
                     TGTFLQFPSKLRHYNGEKYIADVIKSRNNSGSIFYRAYRKSIRQPQTGEVVG*"
     gene            111086..111295
                     /locus_tag="CG_2015-01t_scaffold_2_prodigal-single_157"
     CDS             111086..111295
                     /product="hypothetical protein"
                     /codon_start=1
                     /transl_table=11
                     /translation="MRLDGTITVHDQIPGAGMRTRVRGNLPIGGNNNTELMIVLCVGD
                     VANDLILLEHGLATTAACCLLHFSP*"
     gene            111398..111955
                     /locus_tag="CG_2015-01t_scaffold_2_prodigal-single_158"
     CDS             111398..111955
                     /product="hypothetical protein n=1 Tax=Zavarzinella
                     formosa RepID=UPI00035DEEFC"
                     /codon_start=1
                     /transl_table=11
                     /translation="MISIYMKTKQCECGTIFECKSLKKKRCPECDKQFRFERGRMAAV
                     KHRALHQDVIKQQRKDYIQQNRKHVRRVWRAYNERVKNDPQKIVARRCRDRLRFVLKA
                     HSVLKENHSQDLCGCTWQDLVEHIEHQFKDGMTWSNYGDWHIDHIKPCASFDLTDEIQ
                     LQQCFHFSNLQPLWASENCSKGAKY*"
                     /db_xref="UniRef100_UPI00035DEEFC"
                     /db_xref="A0A072P4N2_BACAZ"
                     /db_xref="prc:EW14_0716"
                     /db_xref="UPI00035DEEFC"
     gene            complement(112001..112669)
                     /locus_tag="CG_2015-01t_scaffold_2_prodigal-single_159"
     CDS             complement(112001..112669)
                     /product="hypothetical protein"
                     /codon_start=1
                     /transl_table=11
                     /translation="MTRKLKCTITGNWSYCSEERYNKLIAQFGSEEALIAGYVSREGK
                     KLLAANEEDVSKAQAAAQALVHKNKIACTVTGELMFISDERMKHLCETGNTDEEGVRA
                     SYVNRVAKRLRKEEANKVEAGKSFAELTEDQQATIDEGLRARFEAGDWPATAAPKGSK
                     QVKETKEKAPKEKAPTAETKPDTEVRDTIPTETEVLDPLRHIDGETSAERKNRIRRER
                     RAMA*"
     gene            complement(112875..113534)
                     /locus_tag="CG_2015-01t_scaffold_2_prodigal-single_160"
     CDS             complement(112875..113534)
                     /product="hypothetical protein"
                     /codon_start=1
                     /transl_table=11
                     /translation="MAGIVVNVKECEELAPGVLKKNSKTYYIQCVIAKTWHYCNAERL
                     EKLIKRFGDAELVGANYVSREAKQQQKEKDVKKRLPTLERGKYESNKAFMARRALARQ
                     EAEQTVREQTSEKRTYTYLPKPPFDTSNININGGEIKARTQHAFDLMSKTDEGTFVCI
                     HPSTIEKNSGYCNDCPWWNSCRVGMKEWKKFAEQPRRWKELKDNEFKSTEIDYEYNVI
                     T*"
     gene            113602..114117
                     /locus_tag="CG_2015-01t_scaffold_2_prodigal-single_161"
     CDS             113602..114117
                     /product="hypothetical protein n=1 Tax=Zavarzinella
                     formosa RepID=UPI00035DEEFC"
                     /codon_start=1
                     /transl_table=11
                     /translation="MKNKAQERYYEKNREQLIEKSKQYYHEHSKALNQRASKWKEENR
                     EHCRIRDREYMAEYREKKREQLKAWRQQPRNRIANNVRCRMWHVLKGLKPAGKTETLL
                     GCSFEDFKLYIESSFQKGMNWDNYGDWEIDHIIPCVSFDLSIEDEQKKCFHYTNLQPL
                     WKTDNRRKYIN*"
                     /db_xref="UniRef100_UPI00035DEEFC"
                     /db_xref="A0A0F9KPR1_9ZZZZ"
                     /db_xref="put:PT7_P051"
                     /db_xref="UPI00035DEEFC"
     gene            complement(115313..115594)
                     /locus_tag="CG_2015-01t_scaffold_2_prodigal-single_162"
     CDS             complement(115313..115594)
                     /product="hypothetical protein"
                     /codon_start=1
                     /transl_table=11
                     /translation="MNDCLHIGFIVDKKDPLHWFVLEIHSVTSVLCIRDIALDITCRV
                     LRRSRYKERALKADLDGKIVKLTFSKQQYKCRFYSCLEKLCANHMEYLL*"
     gene            complement(115595..115906)
                     /locus_tag="CG_2015-01t_scaffold_2_prodigal-single_163"
     CDS             complement(115595..115906)
                     /product="hypothetical protein"
                     /codon_start=1
                     /transl_table=11
                     /translation="MDHTPPIYAFIKAKVDQDYWLAAEVHRTINMDGANHDQWIDCII
                     LRASSGCVLKQKGSSNFDSTGEVEVSEYMQTLYTPTSRFNFDYYDTLEDLCADHIREL
                     L*"
     gene            complement(115923..116054)
                     /locus_tag="CG_2015-01t_scaffold_2_prodigal-single_164"
     CDS             complement(115923..116054)
                     /product="hypothetical protein"
                     /codon_start=1
                     /transl_table=11
                     /translation="MKTITLSIVEFILLMVLLILGTSYLWYAYYRSALKLLEMQYLN*"
     gene            complement(116051..116275)
                     /locus_tag="CG_2015-01t_scaffold_2_prodigal-single_165"
     CDS             complement(116051..116275)
                     /product="hypothetical protein"
                     /codon_start=1
                     /transl_table=11
                     /translation="MYWFQGGEYSWYIAEATELVFDGVSSLVGVTGIVVDAHRSGAKG
                     DKVGVLTINTPVKLFDSIDDLLKDNFVSIL*"
     gene            complement(116218..116370)
                     /locus_tag="CG_2015-01t_scaffold_2_prodigal-single_166"
     CDS             complement(116218..116370)
                     /product="hypothetical protein"
                     /codon_start=1
                     /transl_table=11
                     /translation="MKVNINKFVPAMIKHRPVIRDGLMFLYQKTHPCIGFKEENIAGI
                     LQKQLN*"
     gene            complement(116360..116995)
                     /locus_tag="CG_2015-01t_scaffold_2_prodigal-single_167"
     CDS             complement(116360..116995)
                     /product="hypothetical protein"
                     /codon_start=1
                     /transl_table=11
                     /translation="MKYRPKKKETLQKWLEGGAFGELLTTGDQHLLALFNTYRNHGID
                     SAWLMYTALLFVEDNGILFACGEAFALYHEVVLVQPEDETNFKHQPVVDFINRAKVWQ
                     AYNSELINYRLALPRPRRDGSRARHHRQRWSIDPKPTLTGELVVLGNFLMLITGAFYS
                     IKSEQCEKDGTELGYSTTDVIAITQSLRVFYEDVFPWFQNLPGIPRQTNEG*"
     gene            complement(116998..117474)
                     /locus_tag="CG_2015-01t_scaffold_2_prodigal-single_168"
     CDS             complement(116998..117474)
                     /product="hypothetical protein"
                     /codon_start=1
                     /transl_table=11
                     /translation="MSDYSNITKMADHLFPDGNIYVTPSPDADTLISSINGYKVKCAD
                     LRELKDKKIGCIKEFHAFTNMGLKDSKNAVETIPLDGNNNMRPDKIVELFEKYAVKIE
                     LSKEELLQIFSDALDVADKMYFRDPIAVIMTTCINIQKIGGVNAIALQVHNFINNL*"
     gene            complement(117471..118814)
                     /locus_tag="CG_2015-01t_scaffold_2_prodigal-single_169"
     CDS             complement(117471..118814)
                     /product="Uncharacterized protein n=1 Tax=Methanocella
                     paludicola (strain DSM 17711 / JCM 13418 / NBRC 101707 /
                     SANAE) RepID=D1YYZ6_METPS"
                     /codon_start=1
                     /transl_table=11
                     /translation="MRLTEADRIVKATVILNREKPFFAYILMNFDTMQTGPDTKIPTM
                     GVTKYGKLYWNEDFTKTLSSAELQYVLCHEALHIAKGDMFRRGSRDPLMWNVASDCII
                     NDMINCEKELTPPKKIVVTEVVNGVETQVTRDNGLIPNSSGNIKIGDKTYNVRNKTTE
                     ELYDEISDNAEKIKVCFGITGAGTGNGEGGDGNPGHGGFDIHIEGGKDDKGEDSGDEE
                     NGSASISAAESKWKKVAVEAATIARQRGRLPGSIENIVEGILNPVVDWRSRLRSFITN
                     EIPVDFETRLPGRAFYSTGVWCPKIYRENMELFISVDCSGSTSNDRERFLTEIQDICT
                     SHNQLKARVIFWSYGEINPNNDIEVDSQTLENVAKLNLRDVNGGTEFSAYARHLYRMG
                     YTSKLHIVLTDGYIESKPEVPDGTILFVLCGHSTDEIVKNYGECINIQHESGDWA*"
                     /db_xref="UniRef100_D1YYZ6"
                     /db_xref="mpd:MCP_1596"
                     /db_xref="D1YYZ6_METPS"
     gene            complement(119061..119777)
                     /locus_tag="CG_2015-01t_scaffold_2_prodigal-single_170"
     CDS             complement(119061..119777)
                     /product="Uncharacterized protein {ECO:0000313|EMBL
                     :KKN52397.1};  TaxID=412755 species="unclassified
                     sequences; metagenomes; ecological metagenomes.;"
                     source="marine sediment metagenome.;""
                     /codon_start=1
                     /transl_table=11
                     /translation="MECTIMQCGKCSRSYDARDCRTSDGRRGKMKLSKSIQRRLAIQT
                     EHREDAMAVISKAEWVYTLAQRGWPDKFNFDWGVCSWGSCQYSGALAVYNLYNEIRKD
                     LNKQDTLEVLGVTFKFTKILSFEEAKKNWLEELNEIYSDDLEFWQEMLNEAAKASSFD
                     EMFEASKNMSSDLWNTAPTIAENVFQDMQLIDVPAAIGIGPVMNVLAQSENNTTGLLC
                     ALLKDYGMIQHETSFANFDT*"
                     /db_xref="A0A0F9RRE8_9ZZZZ"
     gene            complement(119786..120037)
                     /locus_tag="CG_2015-01t_scaffold_2_prodigal-single_171"
     CDS             complement(119786..120037)
                     /product="hypothetical protein"
                     /codon_start=1
                     /transl_table=11
                     /translation="MGRMKYLRYKEAGIVIFEEHISHKTMHELLSSPMDELLSAGSTA
                     MWATDDELQVQASGGSITLNILASLPDDAEMIERRLKLY*"
     gene            complement(120038..120214)
                     /locus_tag="CG_2015-01t_scaffold_2_prodigal-single_172"
     CDS             complement(120038..120214)
                     /product="hypothetical protein"
                     /codon_start=1
                     /transl_table=11
                     /translation="MKAYGLPRMSGVEYPDKADIKEFGLSTADRCSKADRGKNKARRY
                     WKKKARRLPIEGEC*"
     gene            120318..120890
                     /locus_tag="CG_2015-01t_scaffold_2_prodigal-single_173"
     CDS             120318..120890
                     /product="Uncharacterized protein n=1 Tax=Pusillimonas sp.
                     (strain T7-7) RepID=F4GXY5_PUSST"
                     /codon_start=1
                     /transl_table=11
                     /translation="MSEYTTTYYQKNKERILKKQAEKRATNPEYGKDYYVKNRDDLRA
                     KQAEYWAKNADRFNNPDYWKQYYAENKAEIQRKQTYRNKHDPQTHIAMKLRHRISGAI
                     KRQGTIKKGHTSDLLDCTYAELREHLESKFTKGMSWANYGRGKGKWNIDHIKPCSAFD
                     LTKEEEQQKCFHWTNLQPLWMEDNVRKGGA*"
                     /db_xref="UniRef100_F4GXY5"
                     /db_xref="A0A0F9AQI1_9ZZZZ"
                     /db_xref="put:PT7_P051"
                     /db_xref="F4GXY5_PUSST"
     gene            complement(120926..122056)
                     /locus_tag="CG_2015-01t_scaffold_2_prodigal-single_174"
     CDS             complement(120926..122056)
                     /product="Putative AAA ATPase n=1 Tax=Methanocella
                     paludicola (strain DSM 17711 / JCM 13418 / NBRC 101707 /
                     SANAE) RepID=D1YYZ7_METPS"
                     /codon_start=1
                     /transl_table=11
                     /translation="MSLILKPKEYAELLVDCEGVRQPLFVRGGPGIGKSAIPRQVFSK
                     QAKNRGLIFQEWSDLTIAEKMECIKNPDKYYIFGDFRTSQMDTTSLQGVPNMANTEML
                     ENIPYSWVVYFSKRDAHGSIFFDEINLAAPIVQSITYSAIHDRVIADRRLGKDVFIFA
                     AGNRQQDRAHTFDMPLPLRDRFAECEMECDIKDWIDWAMSVRLNPHLISFIGWRGSYL
                     YKVDVGKTEKPSTPRGVHRASTLINERDILSDKVHMLISISCGEAFATEFQAYVKHYQ
                     QINWDHLFKNPKSAATLKSDAMYAVSAGLAERFQKDPKNKELLSNIFAVAENFPRQDF
                     TMNTLRMMRDYDVQQFGNGLRLLKKGPEFAAKYGKFMVDIDL*"
                     /db_xref="UniRef100_D1YYZ7"
                     /db_xref="mpd:MCP_1597"
                     /db_xref="D1YYZ7_METPS"
     gene            complement(122148..123110)
                     /locus_tag="CG_2015-01t_scaffold_2_prodigal-single_175"
     CDS             complement(122148..123110)
                     /product="Thioredoxin n=1 Tax=Stenotrophomonas phage IME13
                     RepID=J7HY72_9CAUD"
                     /codon_start=1
                     /transl_table=11
                     /translation="VKKREYILQVINEQEEEFHSSKISGLTGASKPYVDNVIISLVAT
                     DQLEELKRGRKTYYKPIKTNEGVRCDVSDPQSPVQPQKLENPMNEFNVKERFDLVSKF
                     VQLVIEGRSPSMFLTGAAGIGKTFLVKKQMTRNGLKDPTNFVYIKGHSSPLGLYSILF
                     HNREKIVVFDDCDKAWENELSANILKAALDSYDTRTIHWISRSIPKDSELENQFDFKG
                     KIIFVSNKPLEEVDEAIRSRTMCVNLEMSRAEVSTYMRTIIDVIEPKAPLTIKTEVLD
                     FLESIEDTFKCYNLRTFIKAIRVRERYEDELVWKNMIRIASHSE*"
                     /db_xref="UniRef100_J7HY72"
                     /db_xref="Q19CE3_9CAUD"
                     /db_xref="J7HY72_9CAUD"
     gene            complement(123170..123907)
                     /locus_tag="CG_2015-01t_scaffold_2_prodigal-single_176"
     CDS             complement(123170..123907)
                     /product="hypothetical protein"
                     /codon_start=1
                     /transl_table=11
                     /translation="MKSRTSPHVSFTEDTIEILWREYTIVFLNGKKLHLHNRHTLEEN
                     IKRAIRAHHRACIVQKNYHKNIYVPLLEEASKAEFVPVPLTLESSPDKASRGRNMQAY
                     SVTPDLSYSTRWLCEQEVISGSDIKTDEMFFDLIESLEDKNSLEHFGNKLYAAEDKNT
                     RNRERCWLCKTLIVHLLQVSIREQFNGVKFNDYTTCPIFTKVCVTVDGKDRTFLFKLT
                     HDYIYCNVSKIELVYDSDDITTEYTIL*"
     gene            complement(123897..124130)
                     /locus_tag="CG_2015-01t_scaffold_2_prodigal-single_177"
     CDS             complement(123897..124130)
                     /product="hypothetical protein"
                     /codon_start=1
                     /transl_table=11
                     /translation="MCKTIQITLNKFFEIQLDYFKDSGYFFDVHCHWTHKCDHAGFEF
                     VIELYGLYLGVKIYDCRHWDDDSNNWQEYIDEI*"
     gene            complement(124137..124367)
                     /locus_tag="CG_2015-01t_scaffold_2_prodigal-single_178"
     CDS             complement(124137..124367)
                     /product="hypothetical protein"
                     /codon_start=1
                     /transl_table=11
                     /translation="MKKGNTSSSKKAKHNSTPEERIKELEIRLSTLEQKHTAVVKNLK
                     GLIRHYNYTCGILERMGAQVDEAYELANIALE*"
     gene            complement(124330..124776)
                     /locus_tag="CG_2015-01t_scaffold_2_prodigal-single_179"
     CDS             complement(124330..124776)
                     /product="hypothetical protein n=1 Tax=Mastigocladopsis
                     repens RepID=UPI00031ADBE0"
                     /codon_start=1
                     /transl_table=11
                     /translation="MRTFSGLITELEPNQIFVFGSNPEGRHGKGAAETARRLFGAKYG
                     QGYGRQGRSYAIVTKDLRVNKNGGMRSVPLHKIKRQIRYFIQYATEHPELEFFVTMIG
                     SKLAGYSCEEIASLFIDYNIPNNVIMNEQYARIINEKRQHLFIEES*"
                     /db_xref="UniRef100_UPI00031ADBE0"
                     /db_xref="A0A0D6KE99_9CYAN"
                     /db_xref="pbt:ING2E5B_1081"
                     /db_xref="UPI00031ADBE0"
     gene            complement(124763..124999)
                     /locus_tag="CG_2015-01t_scaffold_2_prodigal-single_180"
     CDS             complement(124763..124999)
                     /product="hypothetical protein"
                     /codon_start=1
                     /transl_table=11
                     /translation="MNTTEPFSEAEAKFDEFEDEFRNDMLRMQSMVVAGQNMSNLLCE
                     INEEFEDDLRFSLFKSRVKEWVARWEKEFEDENI*"
     gene            complement(124996..125283)
                     /locus_tag="CG_2015-01t_scaffold_2_prodigal-single_181"
     CDS             complement(124996..125283)
                     /product="hypothetical protein"
                     /codon_start=1
                     /transl_table=11
                     /translation="MSVALDMFFVFHTVLPVPDNFTCKLFGLLSTADSNNFKRLQAVY
                     PVEARMVEIYQNQEIPEKSNDKKYFEQIEELARKTARISSEYALEFVVGNV*"
     gene            complement(125280..125531)
                     /locus_tag="CG_2015-01t_scaffold_2_prodigal-single_182"
     CDS             complement(125280..125531)
                     /product="hypothetical protein"
                     /codon_start=1
                     /transl_table=11
                     /translation="MNNIPLPQNLQASRDFDAIDVEKCNITQVRIDGVSLLNWLTLLE
                     LHYIRNEEMASDVLKDIRECLSKITWSFKNSEKSRRCIK*"
     gene            complement(125524..126768)
                     /locus_tag="CG_2015-01t_scaffold_2_prodigal-single_183"
     CDS             complement(125524..126768)
                     /product="UPI0003CEEC50 related cluster n=1 Tax=unknown
                     RepID=UPI0003CEEC50"
                     /codon_start=1
                     /transl_table=11
                     /translation="MTQLPTLYKRTSTGAVQEWTIIVQSGGLYYTRSGQVGGVITESA
                     PTACDRKNVGRSNETTANEQAFADAESKWKKQKDKGYTEDIDNIDSALAESFRPMLAE
                     PFEKEKVQPDNTMLTVKLTIKYPCIGQRKSDGVRSIMSTKGAFSREGTPQCTVPHLLA
                     ALKPVFKEYPNLILDGELYNHEYHSGGVSEETLDPENVDQCGGFTPEAEDGGFEKLCS
                     LIKKTKPSVADLFEAEEKIQYHIYDCPQIGNLGLSAKFTSRYKLMVEALTKHGLWDTG
                     MFVLVENYPINSEADLRPLHDKFTSEGYEGLIIRIDGPYENKRTKKLIKYKMFDDDEF
                     IITDILSGNGNKANIAARACGRTHQGKPFRAGIIGTETYAKWLLDNKDELIGKRGTFK
                     FFRYTRYGIPRFAKLKIIRDYE*"
                     /db_xref="UniRef100_UPI0003CEEC50"
                     /db_xref="X6ANL8_9RHIZ"
                     /db_xref="UPI0003CEEC50"
     gene            complement(126845..127159)
                     /locus_tag="CG_2015-01t_scaffold_2_prodigal-single_184"
     CDS             complement(126845..127159)
                     /product="hypothetical protein"
                     /codon_start=1
                     /transl_table=11
                     /translation="MKRNLPASMVNELCEHCPEDHYCILKELCVRCSLLDDRFMIQMK
                     CIEIFKYEESKRQQKPIDWNEASFLWVDLGYAEKFADVYDELIKSGKEIHIRPTYQAI
                     IQ*"
     gene            complement(127171..127746)
                     /locus_tag="CG_2015-01t_scaffold_2_prodigal-single_185"
     CDS             complement(127171..127746)
                     /product="hypothetical protein"
                     /codon_start=1
                     /transl_table=11
                     /translation="MFYMIKHLPTGTWVPKLLSSRERSHYYSFLEGKQINGKSTITVN
                     TLDFKRGFKYKDKTLAEVFVSKLPEKLRLPDNTAEEILAMFEIEEYETYPQEQLCLCL
                     PKTSTDRKSTHTSLKVDRVLPNWFDYSNLHCNECGALIPPGMKYLEIIGQKICSFCVC
                     EAANIIEQSVEDFSDKVLFEEIETARFINRI*"
     gene            complement(127816..128115)
                     /locus_tag="CG_2015-01t_scaffold_2_prodigal-single_186"
     CDS             complement(127816..128115)
                     /product="hypothetical protein"
                     /codon_start=1
                     /transl_table=11
                     /translation="VRYSQQNLQGKYIVCTVSDYPTIKIIGKVEAVDALSTMEQTINE
                     NCGFIFISSPNWKWIDNPCELQIYSQKGTILINSEKIIKVLTSNEFISEYFEFLL*"
     gene            complement(128084..128263)
                     /locus_tag="CG_2015-01t_scaffold_2_prodigal-single_187"
     CDS             complement(128084..128263)
                     /product="hypothetical protein"
                     /codon_start=1
                     /transl_table=11
                     /translation="MCKCNQCIISPNNLTPKTNICVPKIYVDFLKNIYATPHITESEL
                     IKGLISEIQSTKSTR*"
     gene            128389..128979
                     /locus_tag="CG_2015-01t_scaffold_2_prodigal-single_188"
     CDS             128389..128979
                     /product="Putative prophage protein n=1 Tax=Insectomime
                     virus RepID=V5L6H8_9VIRU"
                     /codon_start=1
                     /transl_table=11
                     /translation="MKKPKAGTPEYCRWYHEQHRDEINQKCKKHQKAYQERKGEVFKQ
                     AVQMHSKASYDRHKEEYKDKYSSEEFAEPRRQRIRKRLQTDVSFKLSLSCRNRILRAI
                     KEQNQTKQKQTFELLGCSVDELKAHLEKQFQPGMSWENHGRGEQCWHIDHIRPCASFD
                     LSDQKQQQLCFNYTNLQPLWESENLSKGAKYSNEHI*"
                     /db_xref="UniRef100_V5L6H8"
                     /db_xref="A0A072P4N2_BACAZ"
                     /db_xref="prc:EW14_0716"
                     /db_xref="V5L6H8_9VIRU"
     gene            128966..129124
                     /locus_tag="CG_2015-01t_scaffold_2_prodigal-single_189"
     CDS             128966..129124
                     /product="hypothetical protein"
                     /codon_start=1
                     /transl_table=11
                     /translation="MNTFNTYIKDIVVERSLLGDPNKPWEFLRNDLMGVDADVNIEDK
                     TGKFNSTN*"
     gene            complement(129260..129484)
                     /locus_tag="CG_2015-01t_scaffold_2_prodigal-single_190"
     CDS             complement(129260..129484)
                     /product="hypothetical protein"
                     /codon_start=1
                     /transl_table=11
                     /translation="MNNWKCMKCKCTNRYDISRCSFCGEPRPADDQLQAKKDAQSTET
                     KLETTIHNEVSKMSHNARVRLYRWMEDNII*"
     gene            129832..129999
                     /locus_tag="CG_2015-01t_scaffold_2_prodigal-single_191"
     CDS             129832..129999
                     /product="hypothetical protein"
                     /codon_start=1
                     /transl_table=11
                     /translation="MKTLISILSFIVSLLVRFSTNIKKDKITDDQKVADAIRNGDGRR
                     IAEEWKRRRKY*"
     gene            130010..130351
                     /locus_tag="CG_2015-01t_scaffold_2_prodigal-single_192"
     CDS             130010..130351
                     /product="hypothetical protein"
                     /codon_start=1
                     /transl_table=11
                     /translation="MKRLLKLFCIGLILFVYGCTTPAPPLTESEIPWRMKPGSYRDDR
                     GAIHLVQEVKPRWSVSEAYLLEAVTDADKEQKDNYWLKTREFTKEHWFELLILLGLLI
                     GAIKHSKLEPK*"
     gene            130370..130828
                     /locus_tag="CG_2015-01t_scaffold_2_prodigal-single_193"
     CDS             130370..130828
                     /product="hypothetical protein"
                     /codon_start=1
                     /transl_table=11
                     /translation="MKKLRVLVFSLLLAGIVILQSGCASYAAYSYNKSTAYGAAARGI
                     NTEQAIRAYANGDYIAIGVDLAATDVILQDWRSLGLQLGGAIVDGITLWAAIDAIDDM
                     RDDDKPNPKPVVEPDPVSVPQGQTAQGDNTSITVNGDGNSVEYTINIGQE*"
     gene            130845..131159
                     /locus_tag="CG_2015-01t_scaffold_2_prodigal-single_194"
     CDS             130845..131159
                     /product="hypothetical protein"
                     /codon_start=1
                     /transl_table=11
                     /translation="MFKKILLMFRAGWLCQAVTKLISGFTSAITVLNFVIKEISGSPL
                     GAQVLVYLQAIKDLLESALNVLTKIGTFVCGVEAVAEAKTQSVESALRNIRDKSTDLK
                     KL*"
     gene            complement(131156..131350)
                     /locus_tag="CG_2015-01t_scaffold_2_prodigal-single_195"
     CDS             complement(131156..131350)
                     /product="hypothetical protein"
                     /codon_start=1
                     /transl_table=11
                     /translation="MKENFKTYFHNRVIRSRMNGTKKKSPKKDSSRIILPGAHRAVQN
                     VNSNPATADAPSSSTYSPKG*"
     gene            complement(131347..131904)
                     /locus_tag="CG_2015-01t_scaffold_2_prodigal-single_196"
     CDS             complement(131347..131904)
                     /product="hypothetical protein"
                     /codon_start=1
                     /transl_table=11
                     /translation="MNTKYETLYEGAMRNFARSALAATLLGTSAPAISNAANTPPGIT
                     SSIGVNRYSTKEMHNIIARTLWREARNDGETGMRAVASVIYNRGKGNVTKMVDAIKAP
                     KQFSCWNKMTPSDWANFKIKQYDGPEWNIAIKIATELVNGTFTPTTDATHYYNDKIVS
                     PGWAKEKETRIGSHLFSKQGAYRAK*"
     gene            131928..132251
                     /locus_tag="CG_2015-01t_scaffold_2_prodigal-single_197"
     CDS             131928..132251
                     /product="hypothetical protein"
                     /codon_start=1
                     /transl_table=11
                     /translation="MSCDPEFKKRFHYFFISKVYYLLNNTPEIFMYQRLKPALLGECD
                     WENIKVNPFNEQTNVVSVTIHEALHWYYPDWSETKVLEIEKKIMHNMSKIQFKRLTGL
                     ILKVI*"
     gene            complement(132271..132717)
                     /locus_tag="CG_2015-01t_scaffold_2_prodigal-single_198"
     CDS             complement(132271..132717)
                     /product="Heat shock protein Hsp20 n=1 Tax=Muricauda
                     ruestringensis (strain DSM 13258 / LMG 19739 / B1)
                     RepID=G2PRF7_MURRD"
                     /codon_start=1
                     /transl_table=11
                     /translation="MTQIIPRERSFPSLLPESFIKEMHDILGADFRLGQENSYPYNVM
                     KIVKDDKYLGDEIQFALAGIPKENISVKVINNHILITVIAVEETEKVKANYRHRGISR
                     RSMRRQIPLSPDADAKKVTSIYKDGILAVTVPFKEPDITDVDIQVS*"
                     /db_xref="UniRef100_G2PRF7"
                     /db_xref="mrs:Murru_0350"
                     /db_xref="G2PRF7_MURRD"
     gene            complement(132814..133050)
                     /locus_tag="CG_2015-01t_scaffold_2_prodigal-single_199"
     CDS             complement(132814..133050)
                     /product="hypothetical protein"
                     /codon_start=1
                     /transl_table=11
                     /translation="MWINVIKHRMRRNKRINLKSKLIQKQSIIVRNEAVLVELRRPGF
                     VLSQADEIGKLEQENFLIRKEIEDIESKLKNLIY*"
     gene            complement(132989..133129)
                     /locus_tag="CG_2015-01t_scaffold_2_prodigal-single_200"
     CDS             complement(132989..133129)
                     /product="hypothetical protein"
                     /codon_start=1
                     /transl_table=11
                     /translation="MAGKGDKWRNTNWSNYWEADYWKEKKDVDKCNKTSDEKKQKNKP
                     KK*"
     gene            complement(133144..133536)
                     /locus_tag="CG_2015-01t_scaffold_2_prodigal-single_201"
     CDS             complement(133144..133536)
                     /product="hypothetical protein"
                     /codon_start=1
                     /transl_table=11
                     /translation="MTEKIMRTEQQIKAEIEKLTKELDEVRYKETDTVYSIPKTDILP
                     IARRLKKLMRTTIKVSVPVSVFWEDGEVDFDAEAYGITRIQEYKDAYKLLKSEEKAID
                     NMMKVLLKKYKMDDEQSEYLWDRVYQYM*"
     gene            complement(133536..133673)
                     /locus_tag="CG_2015-01t_scaffold_2_prodigal-single_202"
     CDS             complement(133536..133673)
                     /product="hypothetical protein"
                     /codon_start=1
                     /transl_table=11
                     /translation="MINLLLLIYGLLVIFIITPILLCIGLIVTCVIVMSIIEWMEKRG
                     W*"
     gene            complement(133673..134059)
                     /locus_tag="CG_2015-01t_scaffold_2_prodigal-single_203"
     CDS             complement(133673..134059)
                     /product="hypothetical protein"
                     /codon_start=1
                     /transl_table=11
                     /translation="MKAYVKSTVVIEKCTAYIECVKVRNQRRIDKKVKEIREDLLDLT
                     ARGYKRRIKKKYGSMTAETESILNWMDTVDHIGDVLHEYFYCTMKEYYNSYSEKWVMH
                     AQKLISLARYSDEVELNEEDSYILNY*"
     gene            complement(134069..134191)
                     /locus_tag="CG_2015-01t_scaffold_2_prodigal-single_204"
     CDS             complement(134069..134191)
                     /product="hypothetical protein"
                     /codon_start=1
                     /transl_table=11
                     /translation="MKTRLAIKILTMKSTLWKKEHKLRKAKQKMKNKRDWIILN*"
     gene            complement(134203..134466)
                     /locus_tag="CG_2015-01t_scaffold_2_prodigal-single_205"
     CDS             complement(134203..134466)
                     /product="hypothetical protein"
                     /codon_start=1
                     /transl_table=11
                     /translation="MDTRTGQVFEATTEDLNVIRKAMDPSDTDRFQPLEFKPNPDCKR
                     CKGGGTIKSWGTKYKYGACPKCYPDHPQKAASFKQHLKSLSTK*"
     gene            complement(134468..135034)
                     /locus_tag="CG_2015-01t_scaffold_2_prodigal-single_206"
     CDS             complement(134468..135034)
                     /product="Putative 5\'(3\')-deoxyribonucleotidase {ECO
                     :0000313|EMBL:CCK77969.1}; EC=3.1.3.-
                     {ECO:0000313|EMBL:CCK77969.1};;  TaxID=698738
                     species="Bacteria; Proteobacteria; Gammaproteobacteria;
                     Oceanospirillales; Oleispira.;" source="Oleispira
                     antarctica RB-8.;""
                     /codon_start=1
                     /transl_table=11
                     /translation="MVQLRHNCNCDTCTGGEHTPGSFGGWRCMCSCHHEKIIKPKPIL
                     YCDMDGVLCNFRSAFEQDKQKNPSQPFPQSAYGFFLNLEPITNALSSIQKLSEKFDIY
                     ILTRPSIYNLLSYTEKAMWIQQHLGVEYLNKLIMSCDKSLLKGDYLIDDSITDGQDRF
                     EGKLILFGSELYPNWITVVNDLMNIKER*"
                     /db_xref="R4YVC7_OLEAN"
                     /db_xref="UniRef100_R4YVC7"
                     /db_xref="kko:Kkor_0062"
                     /db_xref="3.1.3.-"
     gene            complement(135034..135303)
                     /locus_tag="CG_2015-01t_scaffold_2_prodigal-single_207"
     CDS             complement(135034..135303)
                     /product="hypothetical protein"
                     /codon_start=1
                     /transl_table=11
                     /translation="MKIVISEGCTAFHTTVDGKLLYGEGNNVMTDEERALLVEHLFVR
                     LREEIKNSAVSINDIIQLFQYDDYEMSEHECDTCGDRIVTTTWEI*"
     gene            complement(135305..135478)
                     /locus_tag="CG_2015-01t_scaffold_2_prodigal-single_208"
     CDS             complement(135305..135478)
                     /product="hypothetical protein"
                     /codon_start=1
                     /transl_table=11
                     /translation="MQLAIMVQTSRDVEDLNTKLERGWAVETICPLVPSTSVGTMSTS
                     KTELGRALVILEQ*"
     gene            complement(135909..135984)
                     /locus_tag="CG_2015-01t_scaffold_2_prodigal-single_trna_37"
     tRNA            complement(135909..135984)
                     /product="Arg"
     gene            complement(135999..136076)
                     /locus_tag="CG_2015-01t_scaffold_2_prodigal-single_trna_36"
     tRNA            complement(135999..136076)
                     /product="Met"
     gene            complement(136226..136302)
                     /locus_tag="CG_2015-01t_scaffold_2_prodigal-single_trna_35"
     tRNA            complement(136226..136302)
                     /product="Lys"
     gene            complement(136311..136601)
                     /locus_tag="CG_2015-01t_scaffold_2_prodigal-single_209"
     CDS             complement(136311..136601)
                     /product="hypothetical protein"
                     /codon_start=1
                     /transl_table=11
                     /translation="MKNTLIKYLNDNTGNRRGCITCTGRKVPGQESGDSRSFLIGASF
                     CNRNDVFKKKVGRDIAIGRAEKGVPCNIPGDMITTTSVAWEQMVARAEKYFK*"
     gene            complement(136598..136957)
                     /locus_tag="CG_2015-01t_scaffold_2_prodigal-single_210"
     CDS             complement(136598..136957)
                     /product="hypothetical protein"
                     /codon_start=1
                     /transl_table=11
                     /translation="MKTDIDVTEGVPDIDLCRKYLRLVTSAKDRQIEFNLSLCAYKNL
                     LKRKVCPYSGRTLIHYGPKCNTSIDRIDNTKGYIAGNVIACDTTANGQKSDMSTEMIY
                     AMAKICKQYTKKKGKTK*"
     gene            complement(136991..137197)
                     /locus_tag="CG_2015-01t_scaffold_2_prodigal-single_211"
     CDS             complement(136991..137197)
                     /product="hypothetical protein"
                     /codon_start=1
                     /transl_table=11
                     /translation="MRIRTREEAVTEDIAKKIFGIDTLDIDRTNEKGLNRVTLQLIRD
                     ALVMAFREGIQDGMHKAYQEENYQ*"
     gene            complement(137187..137633)
                     /locus_tag="CG_2015-01t_scaffold_2_prodigal-single_212"
     CDS             complement(137187..137633)
                     /product="Xanthine phosphoribosyltransferase {ECO:0000256
                     |HAMAP-Rule:MF_01903, ECO:0000256|SAAS:SAAS00010603};
                     EC=2.4.2.22 {ECO:0000256|HAMAP-Rule:MF_01903,
                     ECO:0000256|SAAS:SAAS00010679};; Xanthine-guanine
                     phosphoribosyltransferase
                     {ECO:0000256|HAMAP-Rule:MF_01903};  TaxID=911045
                     species="Bacteria; Proteobacteria; Alphaproteobacteria;
                     Rhodobacterales; Rhodobacteraceae; Pseudovibrio.;"
                     source="Pseudovibrio sp. (strain FO-BEG1).;""
                     /codon_start=1
                     /transl_table=11
                     /translation="MKTFIKWDEYITDCCNAASCASVHGPFTAIVGIARGGLIPATII
                     AHKLGITKVYSLGVTYYDGDVKREFPIVYQHLPSSIEFERVLILDEILDTGETWEHVV
                     KQELEECHCNNYHFLTLYSKDVLDRMKLSSFKIIDPENWIVMPYEN*"
                     /db_xref="G8PR66_PSEUV"
                     /db_xref="UniRef100_G8PR66"
                     /db_xref="psf:PSE_3989"
                     /db_xref="2.4.2.22"
     gene            complement(137665..137964)
                     /locus_tag="CG_2015-01t_scaffold_2_prodigal-single_213"
     CDS             complement(137665..137964)
                     /product="hypothetical protein"
                     /codon_start=1
                     /transl_table=11
                     /translation="MKYIWEEKDVVCGIFVYKPICNVNKDRSWTPDRWTAKWTHKIGF
                     IGGSSKGTVLISMTDGMVGTQKTPAEMAEYLNNTELIPMPHNRLIKMMNYLRDSY*"
     gene            complement(137972..139087)
                     /locus_tag="CG_2015-01t_scaffold_2_prodigal-single_214"
     CDS             complement(137972..139087)
                     /product="hypothetical protein"
                     /codon_start=1
                     /transl_table=11
                     /translation="MTWEEEQIELLKKGFIVRDCEVAGDACVLIYPSKGNMFDINWNS
                     DLVKFRSSMWLKELKVPVSLSYPKFFNWGERADLCEPPESLTGAVAVEKIDGSCLIVS
                     KWCGELIIRTRGTVNARDLENGQEIDLLMEKYPVAFDNQLINSEKHTLLFEWVTPTNR
                     IVLDYGSEPQLFLTGIVKHEEYKIASQDKLDGVAVMMNVERARTYDFNSVSDMVDAVR
                     AFKGKEGVCVYFGKDHQQILKLKGTEYLAKHAFLSHCTMKSVLEMFVERGCPTYQEYI
                     DQLTADFDWECVQMAQGLVSKVCNAKQELDKMLAHVEKFVEPLRTIERKEVARRIQEA
                     YGSTEKTKCAFLHLDNHPIEQRMIKKLLEQICRRLYT*"
     gene            complement(139084..139365)
                     /locus_tag="CG_2015-01t_scaffold_2_prodigal-single_215"
     CDS             complement(139084..139365)
                     /product="hypothetical protein"
                     /codon_start=1
                     /transl_table=11
                     /translation="MMNNELSICDSSMYTMDDRLLQPYMIDASAVLPNNITFVIGDNK
                     VTLENNDDDELCVVYEGTITEAAKTFLETVEILAKQYGYGFGKVKDGVL*"
     gene            complement(139369..139647)
                     /locus_tag="CG_2015-01t_scaffold_2_prodigal-single_216"
     CDS             complement(139369..139647)
                     /product="Uncharacterized protein {ECO:0000313|EMBL
                     :KKK61113.1}; Flags: Fragment;;  TaxID=412755
                     species="unclassified sequences; metagenomes; ecological
                     metagenomes.;" source="marine sediment metagenome.;""
                     /codon_start=1
                     /transl_table=11
                     /translation="MKQIWKYSIDDKDWAGATILMPIGSTVLTAQIQRGVICIWAEVD
                     PKKEQSERMFEIVGTGHTLREDMGTERKYISTVQDIRGLVWHIYERLN*"
                     /db_xref="A0A0F8WWR5_9ZZZZ"
     gene            complement(139701..139805)
                     /locus_tag="CG_2015-01t_scaffold_2_prodigal-single_217"
     CDS             complement(139701..139805)
                     /product="hypothetical protein"
                     /codon_start=1
                     /transl_table=11
                     /translation="MNAWVIELEGGSIIVFDDKMNFDEYFESHFEEFL*"
     gene            complement(139802..140197)
                     /locus_tag="CG_2015-01t_scaffold_2_prodigal-single_218"
     CDS             complement(139802..140197)
                     /product="hypothetical protein"
                     /codon_start=1
                     /transl_table=11
                     /translation="MNPIYRKYGTTSSIRRKEYKKKKKETLKREKINNIKRERRALIG
                     LGQWGYVVSLDLQVAGRVIDIHKHYLKQLPSQNKEEKTTDIIIDVAWSSNPTETHKHT
                     IINGIENCIRFEVFDTFKRFMEQNFVRFL*"
     gene            complement(140214..140621)
                     /locus_tag="CG_2015-01t_scaffold_2_prodigal-single_219"
     CDS             complement(140214..140621)
                     /product="Tax=RIFOXYD1_FULL_WWE3_39_9_curated"
                     /codon_start=1
                     /transl_table=11
                     /translation="MRDIIKPYKVIGIVGSRRRNTDTDLKQLLTAFLEIYKPGDKIVS
                     GGCTQGGDKFAELIAEKLNLTEENGFLIIHRPKTVPKGSQYSDYVNANYTRNTLIAED
                     CDILLALVARDRTGGTENTIKTATKLGREIILL*"
                     /db_xref="89949176"
     gene            complement(140634..141737)
                     /locus_tag="CG_2015-01t_scaffold_2_prodigal-single_220"
     CDS             complement(140634..141737)
                     /product="hypothetical protein"
                     /codon_start=1
                     /transl_table=11
                     /translation="MNGAFKHYPIDQQPERIPLDKFDALAEAVTERWGHLFSQMFIPN
                     AHKKAMGRVDTGDMDIVIVPKQGSEKSGNSFWRRDILVRKNYHNDKWHKLANAPIDEN
                     IVAHESNGPQLMLVVKDLLGDGKQYMIDFLLTTTQSFEFKKFFHGHGTIVPALIGSFA
                     RSCGYKYDSQAFFIRLKDTKDNFHNIMLTRDINEVFQLLMLDPVQFEDPILFDPNGVA
                     TWISNSPRYDWDVWNKPRFVDGRNLVVENRKAHAAAKKKQEVQDTYDILRNIKKSATV
                     TNNDYEIEKRIFGSDRVEKIIAKATAVDKKCRQILSGKDIMDILKIEPGPEVGKWIKW
                     LNVRDEFKGLTDAELKTDEIRAKATELLITHNL*"
     gene            complement(141994..142272)
                     /locus_tag="CG_2015-01t_scaffold_2_prodigal-single_221"
     CDS             complement(141994..142272)
                     /product="Uncharacterized protein n=1 Tax=Rhizobium sp.
                     PDO1-076 RepID=H4FD01_9RHIZ"
                     /codon_start=1
                     /transl_table=11
                     /translation="MNNQCPICDRITPDCYMEKHHLIPKCRKGKITELMCCDCHDMIH
                     QLFTEKELERKYFTIESILAVSDIQKWIKWIQKKPDHFRITMKRKKKR*"
                     /db_xref="UniRef100_H4FD01"
                     /db_xref="H4FD01_9RHIZ"
                     /db_xref="avi:Avi_7146"
     gene            complement(142265..142720)
                     /locus_tag="CG_2015-01t_scaffold_2_prodigal-single_222"
     CDS             complement(142265..142720)
                     /product="Uncharacterized protein n=1 Tax=Acetobacter sp.
                     CAG:267 RepID=R5XS97_9PROT"
                     /codon_start=1
                     /transl_table=11
                     /translation="MDGVLCDFDRGVTALGRGTIEQLKSRGQPALWRVINQAGEEFWS
                     EMPWMPDGQELWKFISNFPVKIASTPSRSNASKTGKMKWCKDNIGDVEVILTSKKENY
                     ATPNFILIDDRESNIMKWTAAGGIGILHTSADDTIKQLEHILQSTFGNE*"
                     /db_xref="UniRef100_R5XS97"
                     /db_xref="A0A0E3P0B4_9EURY"
                     /db_xref="R5XS97_9PROT"
     gene            complement(142749..143000)
                     /locus_tag="CG_2015-01t_scaffold_2_prodigal-single_223"
     CDS             complement(142749..143000)
                     /product="hypothetical protein"
                     /codon_start=1
                     /transl_table=11
                     /translation="MAVWAIVHNLTKEPLNKYAYTTADTRKEAWTNFKGKWKAGNPGI
                     PSPRELNDRIELSYWNIVEVPPAPPKVEPTKPKQLDLDI*"
     gene            complement(143002..144453)
                     /locus_tag="CG_2015-01t_scaffold_2_prodigal-single_224"
     CDS             complement(143002..144453)
                     /product="phosphohydrolase n=1 Tax=Candidatus Omnitrophus
                     fodinae SCGC AAA011-A17 RepID=UPI0003B4165F"
                     /codon_start=1
                     /transl_table=11
                     /translation="MKINNTPIIEIWEQEIAKNPMLSAGVSLLRELDDRFPSSQSLIV
                     GGTVRDLLLHKPIKDVDIATNIDINDIEQAFQTHDIGKSKDFGIVTVKWEGFSYEIAQ
                     FRTEVGYSDNRRPDKVEKAESFQTDAARRDFTVNALGIDAAANIYDYYGGFEDLMSNM
                     LRAVGNAEERFQEDALRIYRLFRFASKLNFNIEHDTYEAAKKLIKQGHTVSLAKERVR
                     EELYSASHTGKSLANYIKHLDRVGLLQKILPEIKALQGLKQAPHHHPEGDCYQHTIAA
                     VHASRSIDPVTNIAVLLHDVGKGITYRNRDGKHTYYGHETAGLPLIKQIGERLKISSA
                     DVESISFAAAGHMKAHYIGSRLTKKKIVDLVSDINWSVLKDVVYADEMSRGEPLADPE
                     GYEAKMKYAEEVLQKMSVSGGSAGLKNRLKQLIDGSKLLKWVPDLNIRDNKPLIGRIM
                     KDVHEWIINSEKFDATEEELKQFALHRFKIYRR*"
                     /db_xref="UniRef100_UPI0003B4165F"
                     /db_xref="A0A0F9S8A9_9ZZZZ"
                     /db_xref="cbv:U729_1122"
                     /db_xref="UPI0003B4165F"
     gene            complement(144450..144767)
                     /locus_tag="CG_2015-01t_scaffold_2_prodigal-single_225"
     CDS             complement(144450..144767)
                     /product="hypothetical protein"
                     /codon_start=1
                     /transl_table=11
                     /translation="MQYKIQQINNMFRDEFRVYIRSIFMPIWSDLYISGDKIARKLNE
                     IDVKHNDEFHVTYTTVENAKTSIKRYVELKERLRAYKKKVKNSVRFKEVGNVKTLWFI
                     ESL*"
     gene            complement(144757..145284)
                     /locus_tag="CG_2015-01t_scaffold_2_prodigal-single_226"
     CDS             complement(144757..145284)
                     /product="Predicted protein (Fragment) n=1 Tax
                     =Nematostella vectensis RepID=A7RFG9_NEMVE"
                     /codon_start=1
                     /transl_table=11
                     /translation="MKKICYIMRGIPGAGKSFTAKTLASKENIFSTDEYWGPNYDFDI
                     AKIGQAHRWNQQRVAEAMQKGITPIVVDNTNTTWKEIDPYAVAAVRLGYEIIFQESIS
                     DWWRNIEYYLQQRNVKPDQVVGWDLKRCVSELCHYGVHNVPKFVIEKMLGRWQLTEEI
                     QKRYEMLLMERSNAV*"
                     /db_xref="UniRef100_A7RFG9"
                     /db_xref="A7RFG9_NEMVE"
     gene            145363..146454
                     /locus_tag="CG_2015-01t_scaffold_2_prodigal-single_227"
     CDS             145363..146454
                     /product="Uncharacterized protein n=1 Tax=Coprobacillus sp
                     . CAG:605 RepID=R5VQ05_9FIRM"
                     /codon_start=1
                     /transl_table=11
                     /translation="MTYEKLIQRLLERTDNFPEPTDEPPLEGKPSASAIIPGSKEDFF
                     NELVKKGYKIEQAPVDPEADAMWDHDPTDPQTTCEDAKEKIDLAKLRLERGFFALGSF
                     LNYVNMVCNDPRIASAAVDQSGNFYYNSDFISKLPIGQVAGLIMHEVAHIGMGDLFRS
                     EGLDGKRWNIAADYVNNWYIMNDLVSLNAGQEDDGEEGLKPIPRGGAQIVISLPVGGL
                     YPDPDGIIRQVRLDKENVLIFPDAKQIDLNMRSTEEVYEMLKELDDDVIEAMNDDRFD
                     SHVSATSINAVTIEEVVTEGGSGGSGGKGPIIPADLKNLLVIDKRTGQLAIVVNTNDT
                     NKTATIIPLSNQEVETIKREFDLNDLPIQ*"
                     /db_xref="UniRef100_R5VQ05"
                     /db_xref="X0UFT7_9ZZZZ"
                     /db_xref="tig:THII_3475"
                     /db_xref="R5VQ05_9FIRM"
     gene            146451..147998
                     /locus_tag="CG_2015-01t_scaffold_2_prodigal-single_228"
     CDS             146451..147998
                     /product="hypothetical protein n=1 Tax=Nocardiopsis
                     synnemataformans RepID=UPI0003499D16"
                     /codon_start=1
                     /transl_table=11
                     /translation="MNKFIIFFEANSKVDVDQLGGIHLPDTIIKDIMSRSNPVNRTFE
                     EIVRVAELVDLVPPEGSGGGGGGGGAPAPRVDPLLDTMATKVRKPKSDGGKPGEGEPG
                     EPSKPGEPGKSGRPNTPGEPGEPGEPGEGTPGEDDSTPGGQPSATSDEPSADADYGDT
                     VSVTPNPDGTFTDQDGNIWTADQIRDAVQRGTQVKGVSKLSKGSSDRVHEAGTLITKE
                     EQRSKQGIEQIEDEYSDDKPSQSSENQSVDDIKRGLRNTKLSKHDIEALKAKMEEQAE
                     KAREQIVEDPDATDDFWKQRAREGADISTSKGSGGGGSSNEKLTDKIVKRLKANINWK
                     DALKRLFTKPGDKYEDWRHPSRRTYGTRAYMPIQREDESEIDDFAVAIDQSGSLMSSE
                     AFSKFMNEVINLFKTIDNARGVVLVYDDKVTDAVEITPQNYNKLLNVRPSGAGNDMDA
                     VPAYMERHMKNFRPKGVIFFTDGYEERPNLPKKINGQIVDYIFFLVPGGKRETVEGFG
                     PIYPIVM*"
                     /db_xref="UniRef100_UPI0003499D16"
                     /db_xref="rdn:HMPREF0733_10154"
                     /db_xref="E3H4Z3_ROTDC"
                     /db_xref="UPI0003499D16"
     gene            148007..150946
                     /locus_tag="CG_2015-01t_scaffold_2_prodigal-single_229"
     CDS             148007..150946
                     /product="ATPase n=1 Tax=Sulfurimonas sp. AST-10 RepID
                     =T0JFL4_9HELI"
                     /codon_start=1
                     /transl_table=11
                     /translation="MNIFNEEIRKLYEANDLEGFDPVPGKGQGGVGGWKDVGMYRPQG
                     MGTTATDPDAPGLPAINHATYKFLVEESYGVEETEAELGTSKKPLLVLGRPGVGKSFV
                     VRDVLEDMASKYPKAGNPEEMREPVVFNQLDVDKQQAVLNTPGDYFILIDVRTSQLES
                     VDFIGIPKFNTETGQIEANQRKDVKSLYDQGFTPDEIQAVLSKNTQEYLRTAKYKWAY
                     LSTHPDSRGYLFFDEINQGTPDVINAMYAVVLDRVIFDKKISDGVAIVAAGNLQEHDP
                     ASQNRPMPKALIRRFQQGVASLVIDPDDWLSWAISKNIHPTIIAFVSSNKAQNFYHRF
                     DADSQNNRFADPDSITNLSKFLYNAERRFFSQDVDARNYADLVREYDRIARAIVGSQW
                     AANFVKFVTELKSDKFISPRKLGAGQRWKNINTAQTLTMMLVTTDPQLKKPQSQALAS
                     AILNWRDKTEADDRQTANNVIGAHQIEGLTNELVIFKESLKTFSKSDKRLSDEQISQA
                     VEQAVGGEYQSEFTTYANSDETTNLLAVNHASYLKTLEHAWDTKESLLVYGDPGIGKS
                     WAVKKFAQQKAEELDLPFADVSSMPKDELSKVASNSNGYFLFMDVRVAQMTTADFIGI
                     PNVFDAEKEYLETKPYLWVWLATRPNVVGILFFDEMNQASKQVLKAMYSVVNADDKFI
                     FDRKISKDILVIGAGNLKSQENAAAVKTQLPIALTRRFKAGTVVLELDPEEWIDWALN
                     QTGTPNEIHPILLSFIMSRPHPKAYIFYKEGDYDYSQDVTPDTLRALSQNIRQSEQKM
                     KQALQSGSIDENQAKQMFTKDVQTHVRANTPPNYANELLDFLYKIVNINWDQIVANKE
                     MFRDPQALRRQGEEGKSMLATIFAWLPYKIEVLKTIIARDPEMQSPITRQRVKEIIDL
                     MGIYHNNYRSAFFSFMKRLIGDTAIKDFMIKYVANNPHLDAETKNKAKEIFISTATRT
                     QQALGGK*"
                     /db_xref="UniRef100_T0JFL4"
                     /db_xref="afg:AFULGI_00016460"
                     /db_xref="A0A075WD99_ARCFL"
                     /db_xref="T0JFL4_9HELI"
     gene            150946..151248
                     /locus_tag="CG_2015-01t_scaffold_2_prodigal-single_230"
     CDS             150946..151248
                     /product="hypothetical protein"
                     /codon_start=1
                     /transl_table=11
                     /translation="MEKDNFSFNRTAQSLVKDTDSDELVEPSKFFTQAMNELQERYNI
                     LQSSKQFNEAKSHLLTIVKTTSRLTEDEQDYYANRVNNLRGIVQLLMFLHQEIKGL*"
     gene            151248..152582
                     /locus_tag="CG_2015-01t_scaffold_2_prodigal-single_231"
     CDS             151248..152582
                     /product="hypothetical protein"
                     /codon_start=1
                     /transl_table=11
                     /translation="MRTHSETLLEQIYRKQVLKTDAPVLVEASVFAKYFEMPGKAMET
                     IHDEIGITADAVPERPIDVSKSDRPFDPTGMKQQRWSGRGLASTPDASLGPKHKELRK
                     VFERGDGLFVVNPETNTRVIIKHKTENPYQSPATRDSRHVPKQSTYNVWIFDEAGDLR
                     KKINCPMTGRTERIQYVDPTGKIATGAPIVMHKIPEKGVYVEESDLLAWKAYEKNSSL
                     SPPATYTSEELQKMHNSGQNIIFVEPIPKDASSNMYVRYVDQTDAKAFIIPNTAFRAT
                     KKDDLGYVGVSSYRTSLNKVSTPVRPTREISKLIINKYGKAIKAKIQSVLEPLKNGIV
                     DVLSDLRVDTEVVQKLITDYRTFLKLQNDVSQLDLATDIANFLDLDTDTNARVKGGNI
                     GDYGITTRDGVVFFKSEESFNQFLREFTLAYIKTFTSTQTEEAVVDSMVDIF*"
     gene            152591..153079
                     /locus_tag="CG_2015-01t_scaffold_2_prodigal-single_232"
     CDS             152591..153079
                     /product="hypothetical protein"
                     /codon_start=1
                     /transl_table=11
                     /translation="MKSTTKKSSRTKTIKKKLPVATDKDINALASSIIAEREEARVKE
                     DIQLEDPDISIDLPAAVHSFEEEPRSIEQPKQVTRKNITEGKTPLTPIIIKKHDREIF
                     NHLSEQFGEQDGSFFVLNELCQWRTRSDGRKKIKTVLVEDINGYRYQIFFDVTATSFL
                     HG*"
     gene            complement(153060..153269)
                     /locus_tag="CG_2015-01t_scaffold_2_prodigal-single_233"
     CDS             complement(153060..153269)
                     /product="hypothetical protein"
                     /codon_start=1
                     /transl_table=11
                     /translation="MSELLPDDKVFCEACIEEIREQIQYTINNTIKHHPNLQLIEQGD
                     RLMEAATLGARMMFEKLADSTHGES*"
     gene            complement(153266..153856)
                     /locus_tag="CG_2015-01t_scaffold_2_prodigal-single_234"
     CDS             complement(153266..153856)
                     /product="HNH endonuclease id=4098502 bin
                     =GWF2_Lentisphaerae_57_35 species=Pedosphaera parvula
                     genus=Pedosphaera taxon_order=Verrucomicrobiales
                     taxon_class=Verrucomicrobiae phylum=Verrucomicrobia
                     tax=GWF2_Lentisphaerae_57_35 organism_group=Lentisphaerae
                     organism_desc=a459"
                     /codon_start=1
                     /transl_table=11
                     /translation="MSKKKKHDVLVLNKSWAPIYIIDWQRAMSLIYQEKVNSLDHDLT
                     AYRYPDWLDFSLRNAEDYYKVKGTSITIAIPEIIVSVTFNHLPTRCVKYSRQNVFTRD
                     GCKCGYCGKQFKLKDLTVDHIIPRAQGGLTTWDNVIASCFKCNQYKADRTPSQAGMKL
                     KHKPHKPAWETPLDNINTDKHMCKSWGHFMRRVAIK*"
                     /db_xref="gwf2_scaffold_358_56"
                     /db_xref="msd:MYSTI_04586"
                     /db_xref="86617505"
     gene            complement(153865..154080)
                     /locus_tag="CG_2015-01t_scaffold_2_prodigal-single_235"
     CDS             complement(153865..154080)
                     /product="hypothetical protein"
                     /codon_start=1
                     /transl_table=11
                     /translation="MTIKIYKEGDVRTFNGKALTPPGIFSYDIAFRQIGDRYLLIKDR
                     QGILRQNSLITNEQLLDIISENICELL*"
     gene            complement(154070..154675)
                     /locus_tag="CG_2015-01t_scaffold_2_prodigal-single_236"
     CDS             complement(154070..154675)
                     /product="Uncharacterized protein n=1 Tax=Marivirga
                     tractuosa (strain ATCC 23168 / DSM 4126 / NBRC 15989 /
                     NCIMB 1408 / VKM B-1430 / H-43) RepID=E4TQE0_MARTH"
                     /codon_start=1
                     /transl_table=11
                     /translation="MNITNIVQRALNCREQKGWKKLYWCIDLHSTIIAPTYDANRTPE
                     RMFRFAPYVLRMLTMRPDMCIILYTSTSEDSLTGVFKMFKDNGIKIDYLNENSECASR
                     GYADFSKKFYYDIILDDKGGFEEDDWKTIYELLLKEAKILIRRGVGNPSVEDHLCLHP
                     GVFKGEKHLYLVDHDPNKFWRRGTALSDDDIVSYYREYYDH*"
                     /db_xref="UniRef100_E4TQE0"
                     /db_xref="mtt:Ftrac_2685"
                     /db_xref="E4TQE0_MARTH"
     gene            complement(154641..154886)
                     /locus_tag="CG_2015-01t_scaffold_2_prodigal-single_237"
     CDS             complement(154641..154886)
                     /product="hypothetical protein"
                     /codon_start=1
                     /transl_table=11
                     /translation="MKKKFKIKYIDDAGIIHLSFVKAKTLQKAVLRWCKDNRTTTNKM
                     LAVPVDVKPGVIAYTTYSSNGIPTVTNEYYKHSSTRA*"
     gene            complement(154888..155319)
                     /locus_tag="CG_2015-01t_scaffold_2_prodigal-single_238"
     CDS             complement(154888..155319)
                     /product="hypothetical protein"
                     /codon_start=1
                     /transl_table=11
                     /translation="MKRIVVMIISLLILILSSAGAEMTFTLNGSQVNKYPILVVCVKR
                     QDTHIESIYTIHYSFCTKDKNGMYEFIIDIKPGVIEYTSYLCNAYHLKPMYQNVKWDT
                     IKIVPDDPPKEVEQKKITTEQKKKEQTVVERFDSIDFNLSK*"
     gene            complement(155316..156203)
                     /locus_tag="CG_2015-01t_scaffold_2_prodigal-single_239"
     CDS             complement(155316..156203)
                     /product="hypothetical protein n=1 Tax=Curvibacter
                     lanceolatus RepID=UPI0003613295"
                     /codon_start=1
                     /transl_table=11
                     /translation="MLKDVKVFESSEGNVWKYVFILNDAVAEAVLYRYGSFEERTVIC
                     VSVQSGCPVGCTFCGTGKTFIRNLTPDEIMAQVNYILKDKDIHGEKVEKFQIMFMSMG
                     EPFLNYSCVASVLMKGFNDPQFENVQLLISTIAPYRVPQMKHFIELCKNDPRIGLQFS
                     IHESTDVARDILIPYKSKLNLNEIRNYGIEWWKETGRKPYCNYCINGSNNSIKDAENL
                     INRFPPTVFCFTFSVVCSADENMKETAYRNIEHINAFEKIFMQEGYDTRIFDPAGQDD
                     IGGGCGQLWYVQQYIKELK*"
                     /db_xref="UniRef100_UPI0003613295"
                     /db_xref="ack:C380_08540"
                     /db_xref="86859360"
                     /db_xref="UPI0003613295"
     gene            complement(156205..156678)
                     /locus_tag="CG_2015-01t_scaffold_2_prodigal-single_240"
     CDS             complement(156205..156678)
                     /product="hypothetical protein"
                     /codon_start=1
                     /transl_table=11
                     /translation="MKNKGFTFIEVLIVLAIIGLLLALFVPSCVQTSRRAEVKELGFK
                     FDSFCYNYVDVAPHKGKAKITKITKWVSRDDFRVRIEYDDGLFFDTVDPNDLTETVAK
                     VADNPLKRDIEVVVYAPLPLSETQDMRHKESSIKANKTFDSDFDDFFHTQLKSEE*"
     gene            complement(156756..158141)
                     /locus_tag="CG_2015-01t_scaffold_2_prodigal-single_241"
     CDS             complement(156756..158141)
                     /product="putative nicotinate phosphoribosyltransferase 
                     (EC:2.4.2.12)"
                     /codon_start=1
                     /transl_table=11
                     /translation="MNKENLTVLTDSYKVLHHAMYPSDTQTVYSYFEARVGATFNKTV
                     FFGLQYLIKEYLVKGITKKDIDEGEELVVAHLGSAEYFNREMWEHILRVHGGRLPLRI
                     MAVPEGTPVDINNVMMTVENTDPRCAPLTNHFESLLTHVWGPSTVASLSREVKILLNY
                     YLEATGGNMGALNFMLHDFGFRGVNQCEAAGIAGAGHIVNFMGTDTIAAMQYAREYYD
                     APINGLAYSVPASEHSVMTARGESGEKAVFKQMLDRFPKGILSVVIDSYNYRRFIDEY
                     AKEFKDQILARDGKVVFRPDSGDPDSVTIDVLEGLDTVFGSTKNAKGYRQLNPKVGTL
                     WGDGIDYNGIRGILYTMRNNHWCADNIVFGMGGGLLQKINRDTQRFAFKSSAQQRSDV
                     WYDIQKNPLDTSKKSKSGRLILTSNNGQFETIRVEEATESTVNRLKPVFVNGLMVNEI
                     TFDQVRANAAL*"
                     /db_xref="msi:Msm_1792"
                     /db_xref="UniRef100_A5UP69"
                     /db_xref="A0A0F9UUP7_9ZZZZ"
                     /db_xref="A5UP69_METS3"
                     /db_xref="2.4.2.12"
     gene            complement(158185..158349)
                     /locus_tag="CG_2015-01t_scaffold_2_prodigal-single_242"
     CDS             complement(158185..158349)
                     /product="hypothetical protein"
                     /codon_start=1
                     /transl_table=11
                     /translation="MDITDKCLLESDGWEVVCESPLEIYHKDSNSSATGIAVQYVIDG
                     RKLEAEIEDE*"
     gene            complement(158352..158591)
                     /locus_tag="CG_2015-01t_scaffold_2_prodigal-single_243"
     CDS             complement(158352..158591)
                     /product="hypothetical protein"
                     /codon_start=1
                     /transl_table=11
                     /translation="MRCRCGREIEQVRIELLNSDKCSMCAKNVTTSKVCGVMVWEHKT
                     APSIQIVSNDGFKEFKKNTNRKGQQSILRVHSPRS*"
     gene            complement(158597..159532)
                     /locus_tag="CG_2015-01t_scaffold_2_prodigal-single_244"
     CDS             complement(158597..159532)
                     /product="ADP-ribose pyrophosphatase n=1 Tax=Solitalea
                     canadensis (strain ATCC 29591 / DSM 3403 / NBRC 15130 /
                     NCIMB 12057 / USAM 9D) RepID=H8KN28_SOLCM"
                     /codon_start=1
                     /transl_table=11
                     /translation="MKVKRDKTDVGIIVGRFQVPDLHEAHKELIQSICDEHDKVIVFL
                     GLSPVFNSEDPLDFQSRQHMINEAFPSVMVAYIKDEPLDEIWSSKLDDQIRSLVGPKQ
                     SVTLYGGRDSFIDHYKGRYNTQELIQEHWVSGSEIRAMVKNQVHACREFRHGAIWASW
                     QRFDTVYTTVDIAVIKPDHSQVLLARKSNEILWRFPGGFVDSRDENNEAAANRELSEE
                     IPDIETTPITYKNYLGSYNIEDWRYQSCDDCIRTLFYYTEYLFGSPRAADDIAECKWF
                     NVSDITLDNIVPNHRILYKALQDKVLCPSETAKEV*"
                     /db_xref="UniRef100_H8KN28"
                     /db_xref="A0A0F9UYI4_9ZZZZ"
                     /db_xref="scn:Solca_4117"
                     /db_xref="H8KN28_SOLCM"
     gene            complement(159631..159918)
                     /locus_tag="CG_2015-01t_scaffold_2_prodigal-single_245"
     CDS             complement(159631..159918)
                     /product="hypothetical protein"
                     /codon_start=1
                     /transl_table=11
                     /translation="MGKIWTSQGKLNSHLAQSPEKYMVEYANAEVVELEFVCTDSTPA
                     KDWCKLRVDVKKQRELDRKAAHEAYRIKAAQQTIQKAQRELEILRSNQIDA*"
     gene            complement(159885..159995)
                     /locus_tag="CG_2015-01t_scaffold_2_prodigal-single_246"
     CDS             complement(159885..159995)
                     /product="hypothetical protein"
                     /codon_start=1
                     /transl_table=11
                     /translation="MKMFKIRRLSDGLFSLGGYPPVRWEKWERSGQVKAN*"
     gene            complement(160010..160306)
                     /locus_tag="CG_2015-01t_scaffold_2_prodigal-single_247"
     CDS             complement(160010..160306)
                     /product="hypothetical protein"
                     /codon_start=1
                     /transl_table=11
                     /translation="MDLLKIVLFFICIALITRACTAIERSEVVGLKTAIAEIWEGTNT
                     PSITAKTVVVTQVTERVIVKEVIMPVEVIKTNTIIASPPRTNNAVLNKWNDIQF*"
     gene            complement(160308..160694)
                     /locus_tag="CG_2015-01t_scaffold_2_prodigal-single_248"
     CDS             complement(160308..160694)
                     /product="hypothetical protein"
                     /codon_start=1
                     /transl_table=11
                     /translation="MNTRHVIIIRRDLHLSLGAAMAQAAHISDHFMRQKIWENPDKTI
                     KDIFPPDVRDWMKDPYISVLAVNNFDELDIIFKEANQVSLPVWLFKDTIYSEILRRPI
                     LTTTGLSIGPADFDKIKLITGNLPAY*"
     gene            complement(160738..161163)
                     /locus_tag="CG_2015-01t_scaffold_2_prodigal-single_249"
     CDS             complement(160738..161163)
                     /product="Uncharacterized protein n=1 Tax=Burkholderia sp.
                     (strain CCGE1002) RepID=D5WI91_BURSC"
                     /codon_start=1
                     /transl_table=11
                     /translation="MNKENTKKLHEKYPTIFQNKDLPPTQSLMCFGFECDDGWYELID
                     EMCEELDAIEKMTGIQTIAQQCKEKFGGLRFYVNVLFPPNFENADVWDKIIYHVIGAA
                     ERNSEQTCEICGKYGQTVKKGGWYKTLCEAHIKELGYTS*"
                     /db_xref="UniRef100_D5WI91"
                     /db_xref="A0A0F9IE70_9ZZZZ"
                     /db_xref="bge:BC1002_4193"
                     /db_xref="D5WI91_BURSC"
     gene            complement(161556..161762)
                     /locus_tag="CG_2015-01t_scaffold_2_prodigal-single_250"
     CDS             complement(161556..161762)
                     /product="hypothetical protein"
                     /codon_start=1
                     /transl_table=11
                     /translation="MKVFETNCILLVTGYQVLFEVFHQMYWNDTENIFCIPTAKITDQ
                     EWKQLFEKGVPEGAKKAEYIIAEI*"
     gene            complement(161807..162505)
                     /locus_tag="CG_2015-01t_scaffold_2_prodigal-single_251"
     CDS             complement(161807..162505)
                     /product="Tax=BJP_IG2157_CP_49_12"
                     /codon_start=1
                     /transl_table=11
                     /translation="LFKLPYKPLTFDPKQHKYFDEDGQEYTSVTTFIKGDEEFNAEAI
                     ATRVICNPRSKYYGMDKDAVIQQWADSAPLGTTVHKSIEDFINEGAYPTDKKLTPLVV
                     QFSRLKFKGQLLSEVILHDPEFLIAGTADIIEIDEDCIWLWDIKTSVPRPKGDRVSDD
                     KIDKFSLQLEIYRRLIERCFKMPCKIGGILWFKNYAKEREKTQLKVFSVNSVGGQVDK
                     LLQARRLELLKEIN*"
                     /db_xref="107385913"
     gene            complement(162517..162741)
                     /locus_tag="CG_2015-01t_scaffold_2_prodigal-single_252"
     CDS             complement(162517..162741)
                     /product="hypothetical protein"
                     /codon_start=1
                     /transl_table=11
                     /translation="MRILLVEDVSKDTRDNSYSEYDIVFKKLYIGVEKVFYLITKDDT
                     GLLKTCGEYNCWIPEENVQSFIENHIVDLM*"
     gene            complement(162744..163643)
                     /locus_tag="CG_2015-01t_scaffold_2_prodigal-single_253"
     CDS             complement(162744..163643)
                     /product="Uncharacterized protein {ECO:0000313|EMBL
                     :KKN27654.1};  TaxID=412755 species="unclassified
                     sequences; metagenomes; ecological metagenomes.;"
                     source="marine sediment metagenome.;""
                     /codon_start=1
                     /transl_table=11
                     /translation="VGYAHISNLYKEQNILMFKECFAMEKIHGTSAHVKITPNDIIFF
                     SGGEKHTNFVGLFNQEDLRTRYLALDPASTITYTLYGEAYGGKCQGMSYLYGKELKFV
                     VFDVKVDDCWLSVLDAESVTKAFDLEFVDYVRIPATVEAIDHERDRDSVQCFRNKVDT
                     SKLPEGKTLLREGVVLRPLMEMTGNNGSRICAKHKSDKFSERKTVQKIIDPAKLKVLT
                     EANEIADEWVTEMRLEHVLDKLPQGIGMENIPDVIKAMLEDVMREAEGEIVDTKEARS
                     AISKKTVGLFKQRIQNRLKPMVA*"
                     /db_xref="A0A0F9PC02_9ZZZZ"
     gene            complement(163645..164277)
                     /locus_tag="CG_2015-01t_scaffold_2_prodigal-single_254"
     CDS             complement(163645..164277)
                     /product="Putative PfWMP3_35 n=1 Tax=Nitrolancetus
                     hollandicus Lb RepID=I4EL44_9CHLR"
                     /codon_start=1
                     /transl_table=11
                     /translation="MCISDKTKKCSKCKVEKPLTDFYIDNSNRSGRQCSCIVCYTDWK
                     RAKSLKAGKTKRRYTLDARKDREKGMKYCPGCEKTRPLIEFYTAGDSNSGVASHCKEC
                     SKELQKKVNPTRRHKYYKKGWRVQKNRCLVQKYGITLVEYEELLTEQKGGCKICGLTP
                     VDNNKSLAVDHDHKTGKIRGLLCNNCNVAVGFLKDNPELGIKITSYLKEV*"
                     /db_xref="UniRef100_I4EL44"
                     /db_xref="I4EL44_9CHLR"
                     /db_xref="arm:ART_3348"
     gene            complement(164331..165839)
                     /locus_tag="CG_2015-01t_scaffold_2_prodigal-single_255"
     CDS             complement(164331..165839)
                     /product="Uncharacterized protein containing TROVE and vWA
                     domain n=1 Tax=delta proteobacterium BABL1
                     RepID=V6DFC2_9DELT"
                     /codon_start=1
                     /transl_table=11
                     /translation="MARFNSAIPQKTTKTINRAGGAAYKQTDKLEFISLLLTSLIKDQ
                     YYRSASEQVTRTQELVRGLADKEFLAKSAIFARNEFGMRSITHVVAAEVANTVKGADW
                     TKDFFAKVVYRPDDMTETLAYYLRTYGKPIPNSLKKGFAKAFGKFDSYQLAKYRGDGK
                     NVSLVDVVNLVRPAPTEKNAEALKGLINDNLRSTETWEAKLTAAGQNSNTEEEKADAK
                     ADAWKTLLAEKKLGYFAALRNINNIIEQADADTFNALLEVLVNEHMIKKSLVFPYRFL
                     TAINNLKGDSARVRKATVALTKALDISCANIPVLDGDTLVVVDYSGSMGNGPTSYRGI
                     GSIFGALMAKAQNGDFMIFGNSAAYIDYNPSIPALALADEFMTHNNSSGWGSSSSVTG
                     GKMQVGHGTDFPLIFKTINKAYNRIVIFSDMQGWISGGAPTKQFTEYKKKFNVTPKIY
                     SFDLSGQGDMMFPENDVYCIAGFSDKIFDIMKMLEQDCKALVHMIEKISLKD*"
                     /db_xref="UniRef100_V6DFC2"
                     /db_xref="dpb:BABL1_986"
                     /db_xref="V6DFC2_9DELT"
     gene            complement(165970..166839)
                     /locus_tag="CG_2015-01t_scaffold_2_prodigal-single_256"
     CDS             complement(165970..166839)
                     /product="hypothetical protein"
                     /codon_start=1
                     /transl_table=11
                     /translation="VVANRIEDLVIKYLTHLKKTGNISHYDVGRLIHDEMDPWPEITP
                     FLHGSENINYMLGTGIVSPQLEKQAITDWNRTGGELGDYIGFLLLKYIELRGKNRWTE
                     IEPKLNPELLIEYMVTLGKPYKDLEQLLINKLAGEEGEITSIDGEDVAKYETVRGKEW
                     SELIQYLPIWSITTYVKHLSIHRPDLVNTLLNKVVAYLEDRERVYDAIGLIESLIEHF
                     AKTGIERDARLESFIKNLKHHPDSYANSQSSRLWKMYLKTVIPKVGIMKKGQTSQDFG
                     TDETDYDIADAIF*"
     gene            complement(166997..167377)
                     /locus_tag="CG_2015-01t_scaffold_2_prodigal-single_257"
     CDS             complement(166997..167377)
                     /product="hypothetical protein"
                     /codon_start=1
                     /transl_table=11
                     /translation="MKHRFDTFFEATERLALPVQNKKIPFTEAYKILSQYFEVLKVYG
                     EKVRNIKYGGRSKGLDLNDIILWLTKHVNPTAHLKKYQMYYLIKMDPKRDYIPTLDIN
                     SIITKATTKKMAPYFYRRRNRKIN*"
     gene            complement(167390..167464)
                     /locus_tag="CG_2015-01t_scaffold_2_prodigal-single_trna_34"
     tRNA            complement(167390..167464)
                     /product="Arg"
     gene            complement(167469..167545)
                     /locus_tag="CG_2015-01t_scaffold_2_prodigal-single_trna_33"
     tRNA            complement(167469..167545)
                     /product="Pseudo"
     gene            complement(167523..168242)
                     /locus_tag="CG_2015-01t_scaffold_2_prodigal-single_258"
     CDS             complement(167523..168242)
                     /product="hypothetical protein"
                     /codon_start=1
                     /transl_table=11
                     /translation="MLTKILLYLIHVSYIICGMNKVIQYPYKHFQYLTKHARLCERAE
                     QHTNKHSGTFRSNYVKQYAQELLDERCADRLLAIHEETRYGYEITKDGINVIEVSTTQ
                     NDAMIKDMIDVEFFKSIKYFLDRLSYRFEHRQERITSNCSKTIDFCLEEVAVDILNKI
                     DISLLKESTVDTGYFEVYTIFTFDNFIFMLKMCYDPESTENGLDPWYRDERPHNMYFY
                     EINSITDNVLCINLCPCSIIV*"
     gene            complement(168341..168415)
                     /locus_tag="CG_2015-01t_scaffold_2_prodigal-single_trna_32"
     tRNA            complement(168341..168415)
                     /product="Met"
     gene            complement(168624..168697)
                     /locus_tag="CG_2015-01t_scaffold_2_prodigal-single_trna_31"
     tRNA            complement(168624..168697)
                     /product="Gly"
     gene            complement(168703..168776)
                     /locus_tag="CG_2015-01t_scaffold_2_prodigal-single_trna_30"
     tRNA            complement(168703..168776)
                     /product="Gln"
     gene            complement(168778..169242)
                     /locus_tag="CG_2015-01t_scaffold_2_prodigal-single_259"
     CDS             complement(168778..169242)
                     /product="hypothetical protein"
                     /codon_start=1
                     /transl_table=11
                     /translation="MNSFNLYFETNQSDLFTLFDFMADRIERIWGVATPGKITREKET
                     RADAGSNILEILYTPKGIRAQKKDTNGVIASIILPNWSDKILIRRNGSVLLNDIDVER
                     FMRIDKAFDSLVKGWGFEFNSSTGYHEGPTVEKLLDTLTRRHNDIGLHSTIF*"
     gene            169296..170042
                     /locus_tag="CG_2015-01t_scaffold_2_prodigal-single_260"
     CDS             169296..170042
                     /product="Uncharacterized protein n=1 Tax=Oscillatoria
                     nigro-viridis PCC 7112 RepID=K9VBC8_9CYAN"
                     /codon_start=1
                     /transl_table=11
                     /translation="MLSPINIYMKTILDSIVNIDQFHSAKYDDIVEVVCAQCSQTYKR
                     KKRDIKAYQRRNLSASVCKKCQNANQKTGSKVQCPECGKSSYKPVEKISKGYIFCNAT
                     CSTTYNNKHKDYGYRRSKLEKWIEDRLIQDFPILDIHFNSKQAIESELDIYIPALRLG
                     IELNGIFHYEPIYSPNQFKRIQNNDQQKIIECYKRGIELCVIDTSTQKYFSDKTSEKY
                     YAIVTNIINRCLKRLEQTEGIEPPTGLSPA*"
                     /db_xref="UniRef100_K9VBC8"
                     /db_xref="X0RM61_9ZZZZ"
                     /db_xref="oni:Osc7112_0387"
                     /db_xref="K9VBC8_9CYAN"
     gene            complement(169993..170085)
                     /locus_tag="CG_2015-01t_scaffold_2_prodigal-single_trna_29"
     tRNA            complement(169993..170085)
                     /product="Cys"
     gene            complement(170131..170204)
                     /locus_tag="CG_2015-01t_scaffold_2_prodigal-single_trna_28"
     tRNA            complement(170131..170204)
                     /product="Thr"
     gene            complement(170311..170985)
                     /locus_tag="CG_2015-01t_scaffold_2_prodigal-single_261"
     CDS             complement(170311..170985)
                     /product="Thymidylate synthase ThyX {ECO:0000256
                     |HAMAP-Rule:MF_01408}; Short=TS
                     {ECO:0000256|HAMAP-Rule:MF_01408};; Short=TSase
                     {ECO:0000256|HAMAP-Rule:MF_01408};; EC=2.1.1.148
                     {ECO:0000256|HAMAP-Rule:MF_01408};;  TaxID=276
                     species="Bacteria; Deinococcus-Thermus; Deinococci;
                     Thermales; Thermaceae; Thermus.;" source="Thermus
                     filiformis.;""
                     /codon_start=1
                     /transl_table=11
                     /translation="MDKGFTIDVLDKGFVRYIDHLGNDQRIVETARICYDAPSKGEEQ
                     DMKLLKYLYMNRHTSPFEAVNITYNIKMPIFVMRQFVRHRTFRLNEQSARYTEMKDEF
                     YIPDGWRVQDTKNKQGGVESSELTQYLLNDHLVTHCRESYKFYQDLLSKNVAREMARM
                     VLPVNLYTEVYVNCDIHNLMHFLRLRMDEHAQWEIRQYAIAMFKIMKELFPVTADAFN
                     NQVTIG*"
                     /db_xref="A0A0A2WP83_THEFI"
                     /db_xref="tsc:TSC_c17940"
                     /db_xref="UniRef100_UPI0003816F09"
                     /db_xref="2.1.1.148"
                     /db_xref="2.1.1.14"
     gene            complement(171004..171077)
                     /locus_tag="CG_2015-01t_scaffold_2_prodigal-single_trna_27"
     tRNA            complement(171004..171077)
                     /product="Asn"
     gene            complement(171146..171466)
                     /locus_tag="CG_2015-01t_scaffold_2_prodigal-single_262"
     CDS             complement(171146..171466)
                     /product="hypothetical protein"
                     /codon_start=1
                     /transl_table=11
                     /translation="MKKSKKNSYQSQLKTEYFDCICASSDHTIRFVYFADEDGIVDFD
                     DAGLYLEVQLVQWRNIFKRIWVAIKYIFGYQCRYGHWDCWELRREDCKKFVEFLQKTG
                     VDKI*"
     gene            complement(171420..171584)
                     /locus_tag="CG_2015-01t_scaffold_2_prodigal-single_263"
     CDS             complement(171420..171584)
                     /product="hypothetical protein"
                     /codon_start=1
                     /transl_table=11
                     /translation="MQQIPLEELRRMMAQAQSIRQQQKVCIDINHLVKIGPPPYEKVK
                     EEQLPEPAKD*"
     gene            complement(171586..172167)
                     /locus_tag="CG_2015-01t_scaffold_2_prodigal-single_264"
     CDS             complement(171586..172167)
                     /product="hypothetical protein id=2276863 bin
                     =GWA2_Elusimicrobia_69_24 species=unknown genus=unknown
                     taxon_order=unknown taxon_class=unknown phylum=unknown
                     tax=GWA2_Elusimicrobia_69_24 organism_group=Elusimicrobia"
                     /codon_start=1
                     /transl_table=11
                     /translation="MKDFKQLTKSIESITKKKPSRVVTILEDMWFEITYYCWSKPKDI
                     YYWIRNFLLRRYDLIPTGLNKGQWCDKVELILYGMMNLLVDFVEKEKCFEVIAWDSDP
                     EHAHVAKEIHAIYDWWKNYPTREQEISDKLTEWHDAKFEGCGDNWLERLNSNDTPEVK
                     KMFDDLHILEEKLHDEEQEYLKRLIDIRRALWT*"
                     /db_xref="gwa2_scaffold_1456_31"
     gene            complement(172183..172258)
                     /locus_tag="CG_2015-01t_scaffold_2_prodigal-single_trna_26"
     tRNA            complement(172183..172258)
                     /product="Thr"
     gene            complement(172415..172489)
                     /locus_tag="CG_2015-01t_scaffold_2_prodigal-single_trna_25"
     tRNA            complement(172415..172489)
                     /product="Pseudo"
     gene            complement(172482..172649)
                     /locus_tag="CG_2015-01t_scaffold_2_prodigal-single_265"
     CDS             complement(172482..172649)
                     /product="hypothetical protein"
                     /codon_start=1
                     /transl_table=11
                     /translation="MKEAKTKTKTKTKTARAKKTSNKKVTKSPKDKIKIIGSLKRVIK
                     QAVYRGSFFCH*"
     gene            complement(172654..172727)
                     /locus_tag="CG_2015-01t_scaffold_2_prodigal-single_trna_24"
     tRNA            complement(172654..172727)
                     /product="Gly"
     gene            complement(172739..173320)
                     /locus_tag="CG_2015-01t_scaffold_2_prodigal-single_266"
     CDS             complement(172739..173320)
                     /product="hypothetical protein"
                     /codon_start=1
                     /transl_table=11
                     /translation="MEIKDLKIDNIPTTYIDWFVKQILKAVQSSQANVEKLLDNEYLF
                     NCENSYLLVEHRDKNLFAICTFNVVDIDTKPEKDINKPFTEMLREKIRISDLAKNNPE
                     KYESLQKAAFAEVQFFRPGKEVEKIVSDTCNIDDEFFKAAELMRHYSKNVGDYCDSMK
                     AMDLIDSPEVLKIIKQLNGMPGRVRQSIIQRLR*"
     gene            complement(173389..173462)
                     /locus_tag="CG_2015-01t_scaffold_2_prodigal-single_trna_23"
     tRNA            complement(173389..173462)
                     /product="Gln"
     gene            complement(173472..173548)
                     /locus_tag="CG_2015-01t_scaffold_2_prodigal-single_trna_22"
     tRNA            complement(173472..173548)
                     /product="Arg"
     gene            complement(173706..173782)
                     /locus_tag="CG_2015-01t_scaffold_2_prodigal-single_trna_21"
     tRNA            complement(173706..173782)
                     /product="Met"
     gene            complement(173784..174203)
                     /locus_tag="CG_2015-01t_scaffold_2_prodigal-single_267"
     CDS             complement(173784..174203)
                     /product="Uncharacterized protein n=1 Tax=Natrinema
                     pellirubrum (strain DSM 15624 / JCM 10476 / NCIMB 786)
                     RepID=L0JRG0_NATP1"
                     /codon_start=1
                     /transl_table=11
                     /translation="MNTKNIGDKAEINIIAKCINKNWIVLQPFGDNQLYDIVINRGNG
                     FERVQIKNGLIKNGAVRAYTRRTVGTTSKSAVFTYSIKEIDLIAIWCDETQKGYLIPV
                     VDCVQEDGFTVQKSINLRVDPPKLKKQNCRFAEVYRI*"
                     /db_xref="UniRef100_L0JRG0"
                     /db_xref="npe:Natpe_3633"
                     /db_xref="L0JRG0_NATP1"
     gene            complement(174306..174725)
                     /locus_tag="CG_2015-01t_scaffold_2_prodigal-single_268"
     CDS             complement(174306..174725)
                     /product="Uncharacterized protein n=1 Tax=Natrialba
                     hulunbeirensis JCM 10989 RepID=L9ZUS3_9EURY"
                     /codon_start=1
                     /transl_table=11
                     /translation="MTEIEKGHDNQRRGMVNEYKVAVYLLEKGYDVAKPYLDEQKYDI
                     LVDFGNGFERVQVKTGREINGIVRCRVQKRKYNTTILQQYTDKEIDSFIIFCQDNNKL
                     YRIGIEEYRGTVDVCLRVQAPKNNQKASILWAKDFEI*"
                     /db_xref="UniRef100_L9ZUS3"
                     /db_xref="A0A0A6PEP2_9GAMM"
                     /db_xref="nmg:Nmag_2148"
                     /db_xref="L9ZUS3_9EURY"
     gene            complement(174786..174860)
                     /locus_tag="CG_2015-01t_scaffold_2_prodigal-single_trna_20"
     tRNA            complement(174786..174860)
                     /product="Pro"
     gene            complement(174893..174966)
                     /locus_tag="CG_2015-01t_scaffold_2_prodigal-single_trna_19"
     tRNA            complement(174893..174966)
                     /product="Pseudo"
     gene            complement(174992..175066)
                     /locus_tag="CG_2015-01t_scaffold_2_prodigal-single_trna_18"
     tRNA            complement(174992..175066)
                     /product="Val"
     gene            complement(175142..175217)
                     /locus_tag="CG_2015-01t_scaffold_2_prodigal-single_trna_17"
     tRNA            complement(175142..175217)
                     /product="Ala"
     gene            complement(175561..175659)
                     /locus_tag="CG_2015-01t_scaffold_2_prodigal-single_trna_16"
     tRNA            complement(175561..175659)
                     /product="Pro"
     gene            complement(175993..176067)
                     /locus_tag="CG_2015-01t_scaffold_2_prodigal-single_trna_15"
     tRNA            complement(175993..176067)
                     /product="Glu"
     gene            complement(176428..176503)
                     /locus_tag="CG_2015-01t_scaffold_2_prodigal-single_trna_14"
     tRNA            complement(176428..176503)
                     /product="Lys"
     gene            complement(176494..176913)
                     /locus_tag="CG_2015-01t_scaffold_2_prodigal-single_269"
     CDS             complement(176494..176913)
                     /product="hypothetical protein"
                     /codon_start=1
                     /transl_table=11
                     /translation="MHSKIKGNIGECAVALDLLKKGYAVFTELGDLSKVDLIALVGSI
                     PIRIQVKNHQCYNKTGGSIDCVLSKSGPNYRFTYTERDLDVFAYYIPEIERVIYLSWK
                     DFSKKKCIVIRYEKNERITKTTNWYEDYLDFDRCLDA*"
     gene            complement(176966..177042)
                     /locus_tag="CG_2015-01t_scaffold_2_prodigal-single_trna_13"
     tRNA            complement(176966..177042)
                     /product="Asp"
     gene            complement(177055..177141)
                     /locus_tag="CG_2015-01t_scaffold_2_prodigal-single_trna_12"
     tRNA            complement(177055..177141)
                     /product="Leu"
     gene            complement(177341..177416)
                     /locus_tag="CG_2015-01t_scaffold_2_prodigal-single_trna_11"
     tRNA            complement(177341..177416)
                     /product="Pseudo"
     gene            complement(177503..177576)
                     /locus_tag="CG_2015-01t_scaffold_2_prodigal-single_trna_10"
     tRNA            complement(177503..177576)
                     /product="Glu"
     gene            complement(177741..177828)
                     /locus_tag="CG_2015-01t_scaffold_2_prodigal-single_trna_9"
     tRNA            complement(177741..177828)
                     /product="Pseudo"
     gene            complement(177840..177920)
                     /locus_tag="CG_2015-01t_scaffold_2_prodigal-single_trna_8"
     tRNA            complement(177840..177920)
                     /product="Tyr"
     gene            complement(178217..178293)
                     /locus_tag="CG_2015-01t_scaffold_2_prodigal-single_trna_7"
     tRNA            complement(178217..178293)
                     /product="Pseudo"
     gene            complement(178677..179024)
                     /locus_tag="CG_2015-01t_scaffold_2_prodigal-single_270"
     CDS             complement(178677..179024)
                     /product="hypothetical protein"
                     /codon_start=1
                     /transl_table=11
                     /translation="MKAKRRTKHQYKIGYILGYFHGPTMRCFYYRECNGWQSECKHAT
                     IYKIPGEAEDRRRKIGGGHNKKQMFITKCYYEIKTEKPRTINKAFWGHAIMNVGKKTE
                     TFKQLTRVNPLGI*"
     gene            complement(179021..179359)
                     /locus_tag="CG_2015-01t_scaffold_2_prodigal-single_271"
     CDS             complement(179021..179359)
                     /product="hypothetical protein"
                     /codon_start=1
                     /transl_table=11
                     /translation="MENIQLARAISRTASCDTPVRKWIWAINTRMTTQFGYEKPVKQL
                     WYIGSPIYELDYYITDIGSTILKNTRFYCKSTNNEELHTQLITLPQAQIWEVHDTFED
                     LIAVHFTELL*"
     gene            complement(179299..179610)
                     /locus_tag="CG_2015-01t_scaffold_2_prodigal-single_272"
     CDS             complement(179299..179610)
                     /product="hypothetical protein"
                     /codon_start=1
                     /transl_table=11
                     /translation="MFAFIQPKVRNIKSSLGLFKLRIEDNGFAILRDVHVSGGYSYRN
                     REGNLHTVTIVEGKILRSTLRSSKNLKPGDSVEFTKSEYKWKTYNSLEQLVERHLVTL
                     L*"
     gene            complement(179638..180474)
                     /locus_tag="CG_2015-01t_scaffold_2_prodigal-single_273"
     CDS             complement(179638..180474)
                     /product="hypothetical protein n=1 Tax=Rudaea
                     cellulosilytica RepID=UPI00037E2F92"
                     /codon_start=1
                     /transl_table=11
                     /translation="MKINQYELRILVNGHPVQEFHKDNNTFIESRVGTEYSLQIRNHS
                     YNRILAIPSIDGINAITGEPAKPGDTGYIVNANDTLEIKGFRKDMETVGAFKFCRKDR
                     SYCNEAGAPGNNGVIGALIFEEKVDICIPSYWTITSDSAKDIKYVPGIDPGTGTPPWT
                     LYNSQVSNNINCSSTSNRTLDCYGVNSKSRSLYSGDVKCCTSVKEDPFGVGTTWGQQK
                     SSHVVQDEFNIGNQVAELVIYYASQTGLKSLGVPMIKKEQVVLPSAFGKFATPPKNWN
                     SK*"
                     /db_xref="UniRef100_UPI00037E2F92"
                     /db_xref="A0A0F9IGN2_9ZZZZ"
                     /db_xref="smz:SMD_0279"
                     /db_xref="UPI00037E2F92"
     gene            complement(180549..180905)
                     /locus_tag="CG_2015-01t_scaffold_2_prodigal-single_274"
     CDS             complement(180549..180905)
                     /product="hypothetical protein"
                     /codon_start=1
                     /transl_table=11
                     /translation="MKVLFLDDDPARWSSFSKAMVGRAETIWAQTAIEAIEQLKDNSP
                     FDMIFLDHDLGGKVYVASGEGTGWEVAKWIANNITNPPRILIHSMNPVGAKEMKYLLP
                     NAEVLPFHMLLSALNA*"
     gene            complement(180902..181189)
                     /locus_tag="CG_2015-01t_scaffold_2_prodigal-single_275"
     CDS             complement(180902..181189)
                     /product="hypothetical protein"
                     /codon_start=1
                     /transl_table=11
                     /translation="MLSLMNTLKVLLYSVVVNKYLHEKLDILSPGTTIIVKAEEPFEA
                     VIENIGITGRDLSIFYDVSWWQGRERKTLTIREDEIDVVPKTPVIKIGFSK*"
     gene            complement(181134..181742)
                     /locus_tag="CG_2015-01t_scaffold_2_prodigal-single_276"
     CDS             complement(181134..181742)
                     /product="Metallophosphoesterase n=1 Tax=Bradyrhizobium sp
                     . STM 3809 RepID=H0T7V2_9BRAD"
                     /codon_start=1
                     /transl_table=11
                     /translation="MIKYPSKTFFTADTHFDHAGILRHCKRPFADVKEMNEVLMQRWN
                     DMVKPGSTVYIIGDFAFKNHAWFLHRLNGKKILIEGNHDKMSVEVKNLFREVHPFLRR
                     RFNGKDVTLCHYSMNTWASSVHGAWHLYGHSHGRLKEGDSLSFDVGTDMWDYTPVPLE
                     LVEYKMKIIEAALEKKYMMDFSHVNAKLNEHIKSTFILGGSK*"
                     /db_xref="UniRef100_H0T7V2"
                     /db_xref="H0T7V2_9BRAD"
                     /db_xref="rva:Rvan_3136"
     gene            complement(182060..182203)
                     /locus_tag="CG_2015-01t_scaffold_2_prodigal-single_277"
     CDS             complement(182060..182203)
                     /product="hypothetical protein"
                     /codon_start=1
                     /transl_table=11
                     /translation="MNEEVMIKEIENLKRVVAELRAELAITNKELRGHVDMYNQHIVK
                     LHK*"
     gene            complement(182235..182480)
                     /locus_tag="CG_2015-01t_scaffold_2_prodigal-single_278"
     CDS             complement(182235..182480)
                     /product="30S ribosomal protein S21 n=1 Tax=Rhodopirellula
                     sp. SWK7 RepID=M5T7X7_9PLAN"
                     /codon_start=1
                     /transl_table=11
                     /translation="MSMTQITIKRKPRETIEKMTRRFKKAVDDTQLFQELREREFFQK
                     PSVKKRKKRMRAEARRQKDAQLKARTEEKNVNSLKYS*"
                     /db_xref="UniRef100_M5T7X7"
                     /db_xref="M5T7X7_9PLAN"
                     /db_xref="rba:RB264"
     gene            complement(182477..182776)
                     /locus_tag="CG_2015-01t_scaffold_2_prodigal-single_279"
     CDS             complement(182477..182776)
                     /product="hypothetical protein"
                     /codon_start=1
                     /transl_table=11
                     /translation="MRKKIYYKYVFENHLMPWISYTLIEYLLIIEGKKEPIIRFILKH
                     NKKKGTWTLKETSIVLSSNGGKPSNVERRRFDINNPDSIFNNIGEVRTDIFLETL*"
     gene            complement(182979..183074)
                     /locus_tag="CG_2015-01t_scaffold_2_prodigal-single_trna_6"
     tRNA            complement(182979..183074)
                     /product="Pseudo"
     gene            complement(183061..183300)
                     /locus_tag="CG_2015-01t_scaffold_2_prodigal-single_280"
     CDS             complement(183061..183300)
                     /product="hypothetical protein"
                     /codon_start=1
                     /transl_table=11
                     /translation="MKTIFELEKDNNPALESNFMSIKVYRTPEKELRVNLVDVIEFLK
                     LEAGKKKGVVRLYLLTLIKRLERNLAKIDEKRKIG*"
     gene            complement(183306..183644)
                     /locus_tag="CG_2015-01t_scaffold_2_prodigal-single_281"
     CDS             complement(183306..183644)
                     /product="hypothetical protein"
                     /codon_start=1
                     /transl_table=11
                     /translation="MKTLTYDDIDYTIEEGVLGYNGTIFPALRVITRRVVICPSCPKN
                     PIKTTSECFYDYRDLVSKHPMLVEYEQFFDKDTKQFQEVFERCRIFTLFEDNLNLEPN
                     LSSMQYHKIL*"
     gene            complement(183646..183731)
                     /locus_tag="CG_2015-01t_scaffold_2_prodigal-single_trna_5"
     tRNA            complement(183646..183731)
                     /product="Ser"
     gene            complement(183892..183976)
                     /locus_tag="CG_2015-01t_scaffold_2_prodigal-single_trna_4"
     tRNA            complement(183892..183976)
                     /product="Leu"
     gene            complement(183978..184187)
                     /locus_tag="CG_2015-01t_scaffold_2_prodigal-single_282"
     CDS             complement(183978..184187)
                     /product="hypothetical protein"
                     /codon_start=1
                     /transl_table=11
                     /translation="MTRKQKKYETDYCLDEIEAAQEALYNSDSNQKDLNKWVRHHKEL
                     LKEVGYTGSMPRQKKRTKKRIVKNK*"
     gene            complement(184313..184675)
                     /locus_tag="CG_2015-01t_scaffold_2_prodigal-single_283"
     CDS             complement(184313..184675)
                     /product="hypothetical protein"
                     /codon_start=1
                     /transl_table=11
                     /translation="MNRHARNRESKVARVLPPSGTRSAPKGVEFKSSAFRQNEKKLTH
                     KQKWQARQTSSRMNAIRDKEQDYGTHIDDYMKKIIPLPDIVILDDTYVHCRKRGTKVR
                     YEQEYVIYNDQVYTTKTL*"
     gene            complement(184672..185256)
                     /locus_tag="CG_2015-01t_scaffold_2_prodigal-single_284"
     CDS             complement(184672..185256)
                     /product="Uncharacterized protein n=1 Tax=Enterobacteria
                     phage vB_EcoM_ACG-C40 RepID=K4FC04_9CAUD"
                     /codon_start=1
                     /transl_table=11
                     /translation="MKCQYGCLQEAKYQLKNGKWCCSDKFNKCPNTRLKNSNGVKRAY
                     KNGNKKCTFTFEQRGWRKNTPSLDDKDIFTEKCHRSLCYIRSRFKQIKEYKCSCCNLT
                     KWNNKTIVLEMDHINGERLDCRVENLRWLCPNCHSQTKTYKGGNRGKGKKVSDEEFCI
                     ALKEEKNIRQALIRLGLDPKGANYNRAYQLKSTL*"
                     /db_xref="UniRef100_K4FC04"
                     /db_xref="A0A0F9LBM7_9ZZZZ"
                     /db_xref="afs:AFR_06450"
                     /db_xref="K4FC04_9CAUD"
     gene            complement(185306..185388)
                     /locus_tag="CG_2015-01t_scaffold_2_prodigal-single_trna_3"
     tRNA            complement(185306..185388)
                     /product="Leu"
     gene            complement(185492..185562)
                     /locus_tag="CG_2015-01t_scaffold_2_prodigal-single_trna_2"
     tRNA            complement(185492..185562)
                     /product="His"
     gene            complement(185570..185860)
                     /locus_tag="CG_2015-01t_scaffold_2_prodigal-single_285"
     CDS             complement(185570..185860)
                     /product="hypothetical protein"
                     /codon_start=1
                     /transl_table=11
                     /translation="MKAPYVQFVRDYSKVNKNAPRCDVHLFWKKIGRGYRQMFHTFSY
                     GKFIHTPFKFEQFVLSESAMETRLRKAKSYDVRLLNEEDILKLVADNFVELL*"
     gene            complement(185857..186150)
                     /locus_tag="CG_2015-01t_scaffold_2_prodigal-single_286"
     CDS             complement(185857..186150)
                     /product="hypothetical protein"
                     /codon_start=1
                     /transl_table=11
                     /translation="MGKYPDVIWRIWDYNVEEIFYHKDGRIYEIKYVTTDHIKRWTDV
                     CKCGYRWYIEHKQQRYNHIISGRTLASGLHNSTFYCYEMSLEEFISDFFEDLL*"
     gene            complement(186294..186611)
                     /locus_tag="CG_2015-01t_scaffold_2_prodigal-single_287"
     CDS             complement(186294..186611)
                     /product="hypothetical protein"
                     /codon_start=1
                     /transl_table=11
                     /translation="MKDETDEIWENMADDPGIYISLHKKNSRGVSQICKLSDLKRLSL
                     PRRAALEWKRDELCKVISTIWDKQEKISLSDYVGIIFDTIAAVDEETVQEENSMLLIL
                     GDW*"
     gene            complement(186614..187210)
                     /locus_tag="CG_2015-01t_scaffold_2_prodigal-single_288"
     CDS             complement(186614..187210)
                     /product="hypothetical protein"
                     /codon_start=1
                     /transl_table=11
                     /translation="MIYAIDNGGVIEDGVYKHTPITIITPAQFEQGIRQCYYKTKTIN
                     EIESLKANKPVNIKPKYPFWIVTSIFNQTVPMIDCDTEEQYQAAISELERLKISYVAF
                     RSSPNKCWIFCDKLDQFENTIDFLLAMPGDGRYPYIGKQRGCLVVRAVPRIVFVPHQF
                     KIEGEISLELDCWLKCFNQHWESESVNFILADLISKDL*"
     gene            complement(187226..187310)
                     /locus_tag="CG_2015-01t_scaffold_2_prodigal-single_trna_1"
     tRNA            complement(187226..187310)
                     /product="Leu"
     gene            complement(187549..187740)
                     /locus_tag="CG_2015-01t_scaffold_2_prodigal-single_289"
     CDS             complement(187549..187740)
                     /product="hypothetical protein"
                     /codon_start=1
                     /transl_table=11
                     /translation="MAVKTYCRGFLKNPIDTLTYMASLSSIMQDAITNIGTDWTKNDV
                     TYIDCGSYITVFITYGTNT*"
     gene            complement(187755..188033)
                     /locus_tag="CG_2015-01t_scaffold_2_prodigal-single_290"
     CDS             complement(187755..188033)
                     /product="hypothetical protein"
                     /codon_start=1
                     /transl_table=11
                     /translation="MVRIEIEGKSIESILEAMSKDIAQLNIVNRSLIEEVNRTNENLT
                     TAMYKVNDLQNQIIDMKLEDTKERKSLWEFLTGTKTTRIKKSTIVVDK*"
     gene            complement(188027..188815)
                     /locus_tag="CG_2015-01t_scaffold_2_prodigal-single_291"
     CDS             complement(188027..188815)
                     /product="Glycosyl transferase family 2 n=1 Tax
                     =Planctomyces limnophilus (strain ATCC 43296 / DSM 3776 /
                     IFAM 1008 / 290) RepID=D5STB4_PLAL2"
                     /codon_start=1
                     /transl_table=11
                     /translation="MLSICTTIKNRSKIHTDRGFIYPFPNCIESIASSLSLNSEVELI
                     IADWESTDWPLETWLESMLPMIDIHLIDVQCDVGFSAGKGRNIAASQCNGEYIFFIDA
                     DMIINREVIQYGLNMVDDSKVYYPTVLYEVDNGKQIIHHGGGNVFMTKKTFLESGGWP
                     EYWKHGFEDTDYVKTIREKYEVVTNDNLTIFHQWHPQTKLFKDKFSNGDIVVDQRREF
                     YKNQEDEQTKKLQMKVKTALRNPNTTHHTLNQPVKAENGRIILW*"
                     /db_xref="UniRef100_D5STB4"
                     /db_xref="plm:Plim_1040"
                     /db_xref="D5STB4_PLAL2"
     gene            complement(188855..190759)
                     /locus_tag="CG_2015-01t_scaffold_2_prodigal-single_292"
     CDS             complement(188855..190759)
                     /product="Putative tail protein {ECO:0000313|EMBL:AHX01178
                     .1};  TaxID=1472912 species="Viruses; dsDNA viruses, no
                     RNA stage; Caudovirales.;" source="Nitrincola phage
                     1M3-16.;""
                     /codon_start=1
                     /transl_table=11
                     /translation="MAATYKNGYSKVQADERFVGVAGSTMDGNLTLPTLQFNLTSESI
                     VEEGQLAWNETDGTLDLGLDGGEIQMQLGQEMFVKVRANEDIANGQVVYLSGRTGAYP
                     DVRLAKADAPLTCRVVGVCTKDITANDFGYITTFGYVRKIKTNYTGSGIWGTTWAEGD
                     LLYVSKDVAGQLTNIEPTEPHHADIVGTVGVVHSTLGSILVTLERHYTLEELSDVNGT
                     ALSTTGQFPVWHEGADYFDFDYNINDYVPRTILSDSEDPTGFIAPEDVIVTGDSASRT
                     ITLTGTVKAYYQGTLVPVLSSGWTSPVHTDDPTKRYFLYYDGNSISWNDSATLASDFY
                     KNLLICWTFHNASGWVYQRECHSVMQHTTHREFHEVIGTYRQTGGTLSNYTLNSTTVA
                     NRRPTISEALIYDEDLPTINPALASGPYTQFWLSGSTGVGVFGTSDDIVPLNGNQPYY
                     NQFNGTIWTQTPMSNNDFMSVWIVAVPMAADVESQKHRFIFVQGQSQSASLSEEQSLS
                     PLDLRNGLPVLTPESVFIGRIILKYQSSNWTLIEVEDITGTGRSQVASPAGNYLSLVS
                     TDDTINGNGTPASPLTINPNITGTTLTLDDITFTSTITSPASTVFDGEFLLINTTLGE
                     RLIPLWQIDT*"
                     /db_xref="A0A023NGU4_9CAUD"
     gene            complement(190768..191796)
                     /locus_tag="CG_2015-01t_scaffold_2_prodigal-single_293"
     CDS             complement(190768..191796)
                     /product="Subtilase family protein n=1 Tax=Lyngbya
                     aestuarii BL J RepID=U7QKM0_9CYAN"
                     /codon_start=1
                     /transl_table=11
                     /translation="MRHPDIFLPPFKVEHVVTTLSQVEDWGIRQLNVPKTWTITEGED
                     IVVMVLDTGFTDHTDLIGAMNKKDSRNCIEGESTIMDGNGHSTHVCGIIGARHNDIGM
                     VGVAPKCTIVTVRVLGDSGGGTYEEIANGLKYAIRTKPDIVSMSLGAPVDKSVLHDPI
                     KELYKLNIPVICAAGNDGRSDAVNYPGKYPETICVTAFDSKGNPARFNSTGSMVDFSA
                     PGVDIYSTYLNNQYAKLSGTSMATPFITGLVALLLAKHRKQEAETGMNDCKTIEQIKE
                     HLIKYADDKGIVGKDAIWGYGVIDPEKLIFSSGADEPIISIPKTEPTGILGWLRKVAR
                     KVLWSWWN*"
                     /db_xref="UniRef100_U7QKM0"
                     /db_xref="A0A0F5YA64_9CYAN"
                     /db_xref="pdu:PDUR_15310"
                     /db_xref="U7QKM0_9CYAN"
     gene            complement(191805..192200)
                     /locus_tag="CG_2015-01t_scaffold_2_prodigal-single_294"
     CDS             complement(191805..192200)
                     /product="hypothetical protein"
                     /codon_start=1
                     /transl_table=11
                     /translation="MAIQSKDKEEQIVVTLALIQRALEELNGRVTSHHTVLFGNGNPQ
                     ESIVWAIRVLSQSIEKLESTLESMAKQNEEDKEVINSLKLRTENLSWSQWTKKFIMHW
                     FPGVIVTLVIIIIFFKPLSALISAIAKLL*"
     gene            complement(192200..192679)
                     /locus_tag="CG_2015-01t_scaffold_2_prodigal-single_295"
     CDS             complement(192200..192679)
                     /product="hypothetical protein"
                     /codon_start=1
                     /transl_table=11
                     /translation="MTFDLTHKNTNPKEIKLDYINEAIEKLSSQFCIDYAQIVKNIND
                     DGTKDEYDIPTKRGHIHTYGLLKIKDIAVARTFFAPDTELEKHTHNVAEIFSVIKGSI
                     TVLKEGNITMTLKPGDICYIEPNVPHFITSDVDVETEIVVAVLPADKAWPAPKRGAK*"
     gene            complement(192688..193158)
                     /locus_tag="CG_2015-01t_scaffold_2_prodigal-single_296"
     CDS             complement(192688..193158)
                     /product="hypothetical protein"
                     /codon_start=1
                     /transl_table=11
                     /translation="MPNFNTRFACAEAERGKFTVLTSEELQRFGMTMQTLSASRGRYA
                     LLTYQVNSPTLSGATVETQVPNENEVHSFISSPATVYPLVFVNRSSLIEIYNKSTNNI
                     YLYYSATTAQAITANGMVVEPGTYYSIERETSGIWLVSDGSTDSDIRVFNHYTI*"
     gene            complement(193330..193890)
                     /locus_tag="CG_2015-01t_scaffold_2_prodigal-single_297"
     CDS             complement(193330..193890)
                     /product="Uncharacterized protein n=1 Tax
                     =Erysipelotrichaceae bacterium 5_2_54FAA
                     RepID=U4T096_9FIRM"
                     /codon_start=1
                     /transl_table=11
                     /translation="MAVTLIYRIDGSNAYVSGYSNLGDGAVVIPADDGAGHNVVGIDD
                     YAFYQDTNITSLDMSGATNLLTIGEVAFSECAGLTGSLVIPNSVTSIGYGAFANCSGF
                     DGTLTIGSSVTSIGDGAFVLCSSFTDGAIFRGNAPTSIGSGIFTDSSITTGYYYFYRS
                     GWSSSMFGITMLEADPFVAKTITEFT*"
                     /db_xref="UniRef100_U4T096"
                     /db_xref="U4T096_9FIRM"
                     /db_xref="tde:TDE2258"
     gene            complement(193905..197999)
                     /locus_tag="CG_2015-01t_scaffold_2_prodigal-single_298"
     CDS             complement(193905..197999)
                     /product="Putative uncharacterized protein n=1 Tax
                     =Paenibacillus vortex V453 RepID=E5YRV3_9BACL"
                     /codon_start=1
                     /transl_table=11
                     /translation="LSNRFHNKWHRHNHHTYNKPGEPDGGYDPIAHPNDPFQGDFCLA
                     GGLSAFAPLSAYAGLFQSNNAAICAIGGTVGIYISAPSTYEGDIGIDSFGNENIVWSD
                     MSHPALFVDGNANFKHALTAHSIWTTNLFAFSAVLNTTDLQIFELSGFYVSGPDLRLD
                     PPSNINPTSEAVVTLSGVGLWSENWARFNGGVRIESGLSAQKTWPDPVNLGYISVADG
                     DSTFTSGEYTKALGRAANAQGSGTIANGVASHSEGYQTSAVATGTGSIGDEMYGSHAE
                     GWKTLADNGGHAEGAETIASDGFYAHAEGIETIASGDGSHAEGYHSRAINGSYAHAEG
                     INTFAWGSISHTEGVSTSAMSIASHAEGHGTYAQGIATHTEGINTYASSLASYSHAEG
                     DSTFVGLTAAHSEGILTRAQGYNSHAEGDSTVASGRGSHTEGNATSAIGLFSHAQGGY
                     TLASGNAAHAEGSQTIAQGEASHAEGEVTTAYGSYSHSEGSTNYAHGYASHAEGHRNI
                     ATGIGAHAEGYVPGGEYGNIAAGDGAHAEGSAGGIANNGFKIARGEGSHAEGYAKANG
                     VIGAQGAGSHAEGALLTTPFTAHASISATGYGSHAEGYVEPGENTLASGSGSHAEGRG
                     TIASGNAAHAEGWQTSATGANAHAEGWLTLASNIHAHAEGEQTIASGQQSHAEGYGTL
                     AIGNASHAQGNETRASGNESHTEGHFTSAIAIASHAEGYRTTASGPGSHAQGFNASVS
                     ADIIAQGDGAFAGGYIPDSSGYTVIASGSGSFAFGIGVSATGVMSHAQGGYNLASGDW
                     SHAEGYRNNITSTGLCSHVEGRENTVTGRRSHAEGIVNNVTGHCAHAEGGLNEATNDY
                     THVEGSLNHATGLYAHAEGQSNTASGQGSHVEGVGNYASSSQAHAEGQATIASGSTSH
                     SEGASTVASGAISHAAGLNAEAVHSRTFVWSSFTAAVSSTTSDQFTVSAANGVVLGEN
                     GVLRGDWNVTGGLSADTLNADMIITPFLSADIITTRVLSADTIYVGNSSIKFESGAII
                     SSNASEEIVVSNDLRTGTNIVQGQYFGTNALLNAVVVDSANSIVGYKAGEGLSGQDVD
                     VFGYQAGYYAGPGISQSTYIGAWAGAYSTADNSIAVGYWAGRGAPNLAGSPQLFIDNY
                     GTVDPGSHDAKGDAIYINDGQVHLGRTSGVITPGPNVLRGEWISTGTLSANNISATAF
                     FGDGSYLTGIGSTNITEIQASSGNWNSTFTTVQSNSSKWVKPSVVIVDTTPYNVDVTQ
                     SSTTFCVSSNALSSIAFVLPDVTFDDLGTYYTFSKFTTGVKLSVVAGDSQRIDDSAYG
                     ASIYSGPSADPGSQPFASVKLDLMLPDQWHITTGRKTWVTTEFA*"
                     /db_xref="UniRef100_E5YRV3"
                     /db_xref="W4B9V9_9BACL"
                     /db_xref="paee:R70331_27930"
                     /db_xref="E5YRV3_9BACL"
     gene            complement(198091..198234)
                     /locus_tag="CG_2015-01t_scaffold_2_prodigal-single_299"
     CDS             complement(198091..198234)
                     /product="hypothetical protein"
                     /codon_start=1
                     /transl_table=11
                     /translation="MIRRLINAFKPTIQWSDKSKQLPINGKLITVRFGLGSNGRLYWR
                     EDS*"
     gene            complement(198215..198535)
                     /locus_tag="CG_2015-01t_scaffold_2_prodigal-single_300"
     CDS             complement(198215..198535)
                     /product="hypothetical protein"
                     /codon_start=1
                     /transl_table=11
                     /translation="MNIYKKIKEWLTLQKATRIYLWWVVIRWFLRWIATALFIGWIWF
                     LATDAKKEEFQNQLKFKVTAPSVEWSKSPMNIYTTNGVRSIKFGLREDGIVLWKLKDD
                     TKID*"
     gene            complement(198535..203163)
                     /locus_tag="CG_2015-01t_scaffold_2_prodigal-single_301"
     CDS             complement(198535..203163)
                     /product="hypothetical protein"
                     /codon_start=1
                     /transl_table=11
                     /translation="VKYNNTYVNDMILNLSANGLFADDIIVWNVLYSPTFGSYTTAFN
                     FFDTSFKDSDSTFDWNTPFALTSTEIDDYLLTITQLNSGYPTTDSIATTYSRLKEGTV
                     SVSAIGSVISGNPEPISYIYLGEHTFVFDEGPTYGELQSLNVPGASGTIDYATGAITL
                     DTLTSGFSAGYIAATYVRSTGTDFISLTAKSNQSFYIYASGDQLESETLTEEALLAAS
                     SFAYTPLQLIVTTIPGTETSNSIGVTSYWSTISGDYYPLSGSYIRWDAIPTTNLNAEI
                     FSTPYSLGNRLTLDTTLTSTSAFFTTSETELTYYTITPTVSDNDILITYRSPGSLLFI
                     ANSHAKYNIASRTVNTIYLSAYYDNTTREFPPDFRLRWKVYPYNTQNVLISSPGDPNF
                     TIESDGYGPSLPYGDSQYVFVSSKNWSGTYDITVSGSDGITWTNNIPFRPFLYLSGAT
                     QLSATVIKTGELVPTTYLTLNVYGVSTIDGIDQAFNLYDDQLLMYGNKSIYGGLVAYN
                     RWYDTIYTFVPEVGPISTDTAYNIDPLRLEVTTSTVSTTPQLSTYQITVSAVESVDSS
                     LILDYDIIFDVSEWVSDSLFYPAFSVNNELSSTHILYRDQNELVFPWVITIHNHTTAP
                     TDATGNLKFVFSNGDVSAQPVGFTSFTHEVPNGYSTYTIQICGDSISASTWPTPITKV
                     GDTKTINILSDFPAVDFAIYPEYKWDDVSETFVPVLCNQSITPGPCAWGYCHTEIFTL
                     SAHPETDASYIWYVEDVTPYPFGETSNLVSVAVQSTSATETHSVSCKLVNPDLPIDMP
                     NYHYDDTTGLPVLYKNFTTTDIDKSNVKQPIKMVSMFDYLSTSNTVISYNPFGVNAHN
                     LVLDIGPVFSVSVPIEINQALTSTWGVSTYQWSETYTTAILPKTISFTVSSEGERLET
                     VSQYSPTVFNIESNVIALISPVDLTAPFSAWCIQPINLSTTYSTATAYPLKPAIYTSN
                     LYTVTGELVAFENVLPVFNLIQKYTWTDRGNTWISSTKSPYITVFTNPGDYDISLKTT
                     YTGYGLSSDETVVFNNVVNVVNQFELFDPNIERVYEASRLVLPNRIDQCRVPANEWIT
                     DWNINKSFNNLEENVTYLSDKSKLYDAPPTTYYGWLGTMYDGVSGFFHWRVDQPGINL
                     GYDLPLQAESGYFNNLTDCVVRSVNGIGDNIHFVSNKTSVKILSSDMFATEIAERTFK
                     GIGDDFINVQAIDLDADFDTDQRIYILDSGKYRVLVFNYDFELDRWRLMYSWGGLGGA
                     NSKNKFYDPTDLLVTDKNQIWVTDYNNLCIKKYARTGTWLGTFKSDIFNSKNKPISTA
                     LDVDNNIYVLTQTGIYKFDSSFNYIDGFKLPQLENETAKRLTICRDGGFLYLCTDQSI
                     LKVTFDGVIIGIFATEYGGDYKSCYHDLNRNLYIVSTNAIVKYVDKLDIINLRTDVTS
                     LWPMSSIHIEPNEYNQDWVINRSFARYWDNLEVFRRSIIGRFTYDVINDIPVPTVRTF
                     TPQEYKLLPYTKNQIYVGINEIVTADAINRCFDKLYACQETILDMIRD*"
     gene            complement(203167..205947)
                     /locus_tag="CG_2015-01t_scaffold_2_prodigal-single_302"
     CDS             complement(203167..205947)
                     /product="hypothetical protein"
                     /codon_start=1
                     /transl_table=11
                     /translation="MILQPSSVYLREYEQIFTGSNQEFGHLTPFLGFESDTAEQIFTT
                     DKTTYFHYPNSANIVPLSASGLVECGATPGEIPFRSDKIWQKVADYKKNTWWGDSSTP
                     QHGTWLCSWLSGNSLQGASSAIWIDRFYDPGYIDSNTALFVKSASAVYDTPSTMLLMP
                     GVWYRYHHMGNNFNKGIVTSLSGSMSGLRVHIDDWELPITDKSSFKNTIITQGDTSKM
                     TYPTSVNKTRIKDTSLFVETNQEVEVLFNPSFDISTDMTIAFWAKAVDWSRVKGRSLI
                     SHDYRGGWSFYYNNGFYNPTITVFSSAGVLLDCNADLKALYTLTLPGTSNAINCAIDK
                     DLYVWVIDNGLYNGKKHLYKIDKDSNIDPFVEFSPDVNLSDIKLDHKSNVWVLDSSTN
                     NISSFDTLGNFTGRRKGVAVKIYQPTASSLFPDESKYVFGRLYDNINTTSYSRNNVSY
                     PFVPGLNKQFYASIWSAELHVPADGLYNFFLQADDKAIAYIGPSAYSAFVTQGGVLCG
                     INLTEGVHPLLVRHYNNSTNGYCVLKWKKPGDVAYEELTEYIYPSGESFNKLAVDLNG
                     QPYAFKCQDVFYDNNNTAVYAVLSGLWSYSSYTVPQLTGVDIQSIACDKSNNYWVVDY
                     SNNWFKVVNGSVALSGHLDVEYPLSNISLTNEYNNTIEDYEDYIWFLSEQGQKIHKYN
                     TDLALKKVKNTSIFNIAPYNRNYTNYDWNRKYNYIPIDGIPAIQTKAFFGTLKIPVCG
                     EKTLAFPACSLNNNDWHHFAMTYEFKTGKFKYFIDTVLRDSITISPSTYMYYNYENNI
                     FIGADAGAINSLGTELFYDKLHFTGGIDDFRIYNYPLTVSDLTHIFLLKYDYRDIAWN
                     MPTGLQSYLEEIERFFKYKLPGKKSQYYKIKLTGLNIQDQSLRWVIEDIIKDTVKKIA
                     PLHTELYTIVWE*"
     gene            complement(205948..206895)
                     /locus_tag="CG_2015-01t_scaffold_2_prodigal-single_303"
     CDS             complement(205948..206895)
                     /product="hypothetical protein"
                     /codon_start=1
                     /transl_table=11
                     /translation="MQIPISAANWYPLSASYPYDVNTSLQPVLIQWKDGYRLFHHPIF
                     EKTRDVDINNSSILYLTSALSYFDAFSEIPYPDEYFGSYAFLQIGGSYIDNINNELFA
                     TGVSATSASFYRIVYNIDNTYSFVNGDNRYITVDRYLPYGLTTEPPAGLDDLDTQRFT
                     ILRYGELLQISTVINNPYDVGPVVIERYWSYSPISSAVRAIGVVEDDDYTTNNPFLIN
                     ASSYDMIYTLTGMQRDHTWVKYYNTVENIENNKNVELLSTHCISGLNINRLVDLPYEM
                     HITMNNQTKTGDMQVNVANLKNYLTPEYENYLRTFGKLK*"
     gene            complement(206895..210812)
                     /locus_tag="CG_2015-01t_scaffold_2_prodigal-single_304"
     CDS             complement(206895..210812)
                     /product="hypothetical protein"
                     /codon_start=1
                     /transl_table=11
                     /translation="MSFAQFTNISPDVIQARPDGSSPHEFSLEWSFEPSIPFTRVKVF
                     RWIGSLGESSNDVVLSDSYVILNTTDVPTITSMTDDMSGFYNGTAITTPLRTLYGLTS
                     EVATDQELLYDVYYSRRPIYYILQSYVQGGVFDTAPYVITSHTGEGLAQCMSTKNQVK
                     HNILLHEGQRIWQTKLRTAAGGIPSKVSRTAVDINRIYQDIENHGGPDGIGGHAWITN
                     RDRGGAVGEAYCCSLRTGRLKNVYRTGTDDRYGQGIAIDKSSGNAIVGTFTTDGKVFS
                     CPIGVPDGNSNGILLKTVGGQIYGLVPSLNDSNIYYGVHRGNRTGIFKLINSSSGWLY
                     SRPINSGEEYGIVSGPDGAVFFSHIFTANLGAYEPLTNTWDSSKLIWTGTYKDTSGAN
                     RGVATDSDTLYPHAGNDRYQIYNAKTGADTLRIATRTKSTGEVVENAQIPISFRIYGV
                     APDSENNIWITGHGLAKYYKMEQNSLYPYGGECRWPSVTLDEWLPSFTNTKEVEWFLT
                     RDASVMTASAYTDWCSLTGDAYEVISGINGSVSYKFGTKVSRNTIADAITAIQDWAET
                     HSTEIDNISGIRIYPNYTAPNTLKYFSTNVLQADRGAQAANTSYMYSDFTGSLLIGSI
                     GELPASLDYVHPETTPPDCSLIISQGRQSSPLEETEPYMWNEEIFNNQQTSVSAYDDL
                     FITLSGHTNPGSFIMTGWNFYMDDHKSDYGNLIPNIVTELHKVNQSYDLDGTYITDVI
                     TNPAKTYHDTTKVGLPQTRTTDSRLVSGNFESRVVITSNIDPYTLQSISTTSNITSST
                     IMERWPEARLWVEPYEVSATRIEWFDCPLSFKPPIRFKKSVGYVNDNPYEQFNIAYGT
                     DPLSADFWDRTIARTYPIETWSMGICTSNVYMSALQNWDPIDSTVFSYMTTWSWSTTD
                     ATRLPADTINSIIRGGLSNIATYNFWRYGYYAVSLFVTASTSNTHSGDASGRQQTFTQ
                     FLCVREFEPFANFWATSAFTVSSTYSDETNIVDINTLLTDAQPPVQLPTTDRDFVSGY
                     APNLTVWFTDSSEPHTFPISSYHWDFGDYYNEHSMTQLVTADIITRGNFDRGCWKTNQ
                     TNHSVVHTYTMPGTYDVTLCVQASNTSTPDCCARYVNESIQPFYVYVAEIYPDCCFEI
                     RSPLSGVSPHTINFLASCVTPGSFPICRLDWDWGDGTPTESISRFPYPTASNLNQVLT
                     SVSAFPYDPNDPRNYLISHTFTNTNVIPATFSVTLSVYACNTNSASICIGQSVGPIIY
                     PYDVIEPRHLIKSRYQNSNNDVVYILEGEELNSMYTVVLSGEK*"
     gene            complement(210848..215590)
                     /locus_tag="CG_2015-01t_scaffold_2_prodigal-single_305"
     CDS             complement(210848..215590)
                     /product="hypothetical protein"
                     /codon_start=1
                     /transl_table=11
                     /translation="VAQRILTSYSQTRNLEQSQIQETLQGQKINDLRLPYSFSAWIQR
                     NVGIIPGEERKQYDLYLLKWYEDRDQEKVVQSKQVREDYIALLKQISLAFQTEAEKEW
                     VTDINWDDELEVEQVIPFYARKLKEIAIYIINKREAIKKAKLKYNMAGAERGLERLFY
                     EYLLKAFTKRRFPGNEYITTVTEASTLNAIPELSATINSFRIEVEELYDDTNYFDRDP
                     SSSPSTYFNLSSDTVIDYLTAKSFNINEFDWLYNTGTSPVCADNPLTWSVQNTLAAYE
                     AGIPISALELPDSQILADYTRIALTEKFLGEQQYIISGGYFKPWKQTMSYPFVAGNNW
                     FYWTSGEYLNEVNLDKYIDPVPLAESNLIFSGATGGEEYTSADVIFATRNNSTTGAWL
                     QSTDKVTRHLTMSANLVEGDNLFNFPFPGFGISGEDIEWTGRALTNINSTFIFLDENV
                     QSAILRTYWDTTAQSVSAFESIPIHETTLIDEGAYASKKFDQADQIIIRSDSIHDSVP
                     DGVYTNSQQYAWLYKMDTTDIPVNVGTSKIYWPIERVEGTTSTYVTSSICIPMALSAI
                     DISRAFAGATAGNAVNGADTIFKLDSLTNGKVINGAWLSGAHCAPNITGAVPTSAPRQ
                     PGVYFAVDPGTETVFIWEGSLTNADDVFVHYNHQQDCQYLKQNLLSLFKKRPEQNDNI
                     DYNQWQQCTCKSVFYSPFGHPGSNFDSYDRFCDYIVSVSNPASAFNLETWTDSAGYKF
                     TNSDEFGWYKVSEDHLEPDAGWSAGNWLTYNGTPFQLKQDTVYRYVRSNIGRSNPSEN
                     APYFIAKYAYNQPECKWIGLEYDQLNDAWISTEKPTTLILTPGNYLEYTHKTVSIGFS
                     ASHFEMTDVESYALPDMSTSTIYSNLTTSGQGTKTLAISSPVWDIVGDSPVITRVDMF
                     ETEIPVFQEGVPFMVSGSFGNSDLWTVSTFVSAISTEIVDTYTFLTPPINFTINVELS
                     GWNYSTFTFDGVSRGARPFWAKATDRSSIQTKYKGIDVWGGSIQFVDDYTPISQPEFS
                     DIKLNMDTYLSYKRNTSDSFIWKQPLGITVNSNETKWNKLIINTDGISNLSGMMRNDI
                     NELIISGTNDTTDLVLDTNSAYPLLLNYFATSPFTWTQEVSDSSLGIPPTGGVWVPIV
                     SGDLVTPVSPYAYLTNRHFPTVATVPYVGGLYPTPEVGGYFIPQMIGASTFLSKNRTH
                     ELNTIDTGIIFFPNTQYRTYQNVEIYNSNYGLTKETQLMPIYTVSVDSTWTKGILTES
                     AKAGMLIGLRDHQHFSPYKTKYEIKKHNSAGIHRQGDLYDPWYQEYDNTWENSIDWPS
                     NFRKENTILKWYDQFPPPNKQVYQWKTDIFTNEFSLLKYTSRVSVYEKRNLPGEIWTR
                     DTRNIMRPGMISLSGVYDKFISFNSSFASALSANILDFDIWFDTIMIYIPDYILLAKL
                     TFDYKANTIYTIGDNINIISLCGGRYGGSWFFEEDKKATVCTLLSTSTVSGTYFYPVL
                     YGYDLNINQLAKIYTGKDSSLRALTSVNLTSIEDPVFTHNNDTNQYNVAFIGYNNERQ
                     GMYFTTININHYGSTYELNSYKVLTPSV*"
     gene            complement(215594..218734)
                     /locus_tag="CG_2015-01t_scaffold_2_prodigal-single_306"
     CDS             complement(215594..218734)
                     /product="hypothetical protein"
                     /codon_start=1
                     /transl_table=11
                     /translation="MITNFVLQSAVSFPVALWADIPTTPGIIGCNGNQPFTLFLSAED
                     LNPHTIHLYAQNSRSAPYQQPQNKWSHLLAQWRFTDLSGNYIESIIPSVTSLVTDASG
                     NTLGVIATAQFYYIDDRQSEGCSPVILWAIVDFSDYPVYLDTRDTLENVPGYANSKVG
                     IVMPYFINGTDPLQFDITRNGKYPMFDLYWKDTNIPHVITVRGDTTYISAFCPDKISD
                     SCAHILFDVPPTNYDGYLAGSLDRDLSVLPLSTNVVWTPETGWAYLSAYDNNGFDAQG
                     WIRSSFSTEEVLLSTTITVSGNVSISKTWIHTPYYWISNPTNNTLNRLYYPCFDQTLV
                     DQMTSYLKESKIIDISPAQTIYDVADLQVFTTNIMGLTGFGGIYGIAVDPCYNLWASD
                     SENDMLYKFSTNGVLLSTIDFSDTSSFGTNLGGGTPAGISLDSDGYLWVSFFDSESAV
                     KLNTLDGQICAVISFGFPDPVIDPLFSLYEEADPVYKPTLVETDMNNNVWVSYTNSLS
                     SALWQFDSQGNYLQSITLPTCSNPMDIHIGRTNDVWVSLTYHAGPDYRKGSVNMYSST
                     TRALLCSISAVNPEYLAIDGGESVWFTEDWNTLTRVTTGGAKTSWTVGVTTIPDWADT
                     EKLEYNALEGLCCDIYGRVFVINSIENVLYLVQDSSLEYFMEITPNNQYSFYNFPTTQ
                     YTVSGDSQSKSAQAFGDWCGYRFYRKYSPGVMLSAGSAGFSYIQGESRVFNVEDFTGL
                     EIRKFNESWNASQYVHSLAIPSHINENIVLWDGYMDVVWGNDDTEYGKAFGRQSYERI
                     ANFTQNRADIEECNIGQVYDIASKVDVPIDDYQLSYPLELERIMDIISINQQKLWGGR
                     CKCKQNYANSYNVIISGGERTPVLSECELCGHYHPGNRGNAFNPMFYMVTANVPFVTR
                     DKYLSDKYNIIVPPISTVSDDTFNPCTSVTPVICGVYIYPLSASYTWLLPNIYATSTV
                     PNLTEFIETTDRFCFYDFVDISCNQQVAGVINWGDRNTTLSENTSGVNDWYGSGESVE
                     KMLNYILHKGLDLIKE*"
     gene            complement(218734..220566)
                     /locus_tag="CG_2015-01t_scaffold_2_prodigal-single_307"
     CDS             complement(218734..220566)
                     /product="hypothetical protein"
                     /codon_start=1
                     /transl_table=11
                     /translation="MSTEFNIPKDGYLSFDALTLKQYIKDRLNETNIFTDQNYEGSYI
                     STINEIIAYAFNTLLYYLNQTATNSEFSETTLYDAMNRIVKLLDYKPIGRQTSTLTFG
                     MTAGTTFGEGLYTIPRYSYIENGTKTYTFNEDIVFAKTQPLGATENLINITKQKLLYQ
                     GRYREYPIYSAAGNDNEIIFFTLGDNVIVDHFNIDVYVYSNGNWLQWSRVQSLYNEDA
                     FSNGYEIRFNENKQYEIKFGNGINGRKLNTNDRVAIYYLQSNGAEGEVGVGSIRGRNI
                     IPFSTTTFNQIINSINQQTSTNIIFINTQQAKDIYFDNTNISTYYQAEESIESIKQNA
                     PGGFRSQYRLITEQDYSNYIRINFANLIHDVAVVNNWTYLQEQVKYYYNDIGLKDPNN
                     VSNLLYNQVLFVDGCNFNNVYFVIVPKTISQTKNPTTNLTPAQKELIISGLRSLKTLT
                     SESIVLDPVYIATNVCITLDGSANGTLEDTGNTELYIVKSPNSRRDTNSIALDVADVF
                     TEYFSRDNISLGQELDLNTLTNNILSVDGIKTFYTRRKDNPNVRYNGLSMLLWNPIYP
                     TDRVLTTKNVSLEYFKFPYLDNKEHFTEKIVVKAETTIYEAIEY*"
     gene            complement(220582..221058)
                     /locus_tag="CG_2015-01t_scaffold_2_prodigal-single_308"
     CDS             complement(220582..221058)
                     /product="Gp25 baseplate wedge subunit n=1 Tax=Aeromonas
                     phage Aeh1 RepID=Q76YN2_9CAUD"
                     /codon_start=1
                     /transl_table=11
                     /translation="MSSINFNTLQDTSTNEDNYSYVDFYLDFAEDPIGSAANFQSTIG
                     NGRDIKVAYDLNAIRNSLKNLFNTIPGERFLIPEYGSDIRRYVFEPVTETLSRQIGRE
                     ISDAIRKWESRVRVLNLDIVGYEDRNEYVITLNVGSPLLTEPVGLEGLLTKDGFVF*"
                     /db_xref="UniRef100_Q76YN2"
                     /db_xref="Q76YN2_9CAUD"
                     /db_xref="ccx:COCOR_02856"
     gene            221116..221397
                     /locus_tag="CG_2015-01t_scaffold_2_prodigal-single_309"
     CDS             221116..221397
                     /product="hypothetical protein"
                     /codon_start=1
                     /transl_table=11
                     /translation="MGIFNENDLIFENYRKSIVENGYSFPVTHNPRAYIGGSMVEEIE
                     YIRETIVPLIKSGNIIDALKLFRTIPGHQYDDEREMKVYVDKITSPAFL*"
     gene            221416..222309
                     /locus_tag="CG_2015-01t_scaffold_2_prodigal-single_310"
     CDS             221416..222309
                     /product="hypothetical protein"
                     /codon_start=1
                     /transl_table=11
                     /translation="MKNFSSNFTQICEETLYRYNQGGFLRGDYVTIKKDALKNDKIEK
                     LSDPMKALLEDAIKKNTRFRISYIKSGRSEAPSGPVDAPNIPSCAWADVVMEYAPGMW
                     KEPMTLPLEVLEKVELEGEMDGYPQYSDEIKRENDYSTKGASPVDQTMGEDSNRKLAS
                     KNTKLANTKNPTPGDKKTKVRESVNMRHENEVIFESYTNSLEEGIVDWAADKAKQVND
                     NISQGIDIRASLNNPEKLANAFSQLKQQDPEKLKVTIKKLLDQGYDEQVTAAFDFQED
                     INQAMGDESDNWHNDTSSYMN*"
     gene            complement(222306..223247)
                     /locus_tag="CG_2015-01t_scaffold_2_prodigal-single_311"
     CDS             complement(222306..223247)
                     /product="Clamp loader subunit n=2 Tax=Prochlorococcus
                     phage P-SSM2 RepID=Q58MJ3_BPPRM"
                     /codon_start=1
                     /transl_table=11
                     /translation="MLNDFDLDDVWVEKFRPGTLDEMILDSETLEFFKEKLKDGKIPH
                     ILFVSAPGSGKTSLAKIIVKELGSSYRYINASDERGIDVIREKVINFAQTKSFDGGLK
                     IVILDEMDGLTPDAQRALRNTMEEYINNVRFILTANYKNRIIGAIRSRTQIFEIVPPF
                     DGCVKRVVEIIKTEGVKVSAEQKERLIALIKFIYPDLRSTINCVQQYTINGVLRIPEK
                     LSQIMFPSKVFSLISDNKSANEIRKYVIENELEFNSDYLLLLKGLFEHIFEQDIPEDK
                     KRNSMLTVGRYMESHQQVMDFEINAFCCIIQLLQILN*"
                     /db_xref="UniRef100_Q58MJ3"
                     /db_xref="R9S6N8_BPPRM"
                     /db_xref="tga:TGAM_2062"
                     /db_xref="Q58MJ3_BPPRM"
     gene            complement(223323..223811)
                     /locus_tag="CG_2015-01t_scaffold_2_prodigal-single_312"
     CDS             complement(223323..223811)
                     /product="Deoxyuridine 5'-triphosphate nucleotidohydrolase
                     {ECO:0000256|HAMAP-Rule:MF_00116,
                     ECO:0000256|SAAS:SAAS00071038}; Short=dUTPase
                     {ECO:0000256|HAMAP-Rule:MF_00116};; EC=3.6.1.23
                     {ECO:0000256|HAMAP-Rule:MF_00116,
                     ECO:0000256|SAAS:SAAS00071036};; dUTP pyrophosphatase
                     {ECO:0000256|HAMAP-Rule:MF_00116};  TaxID=1386079
                     species="Bacteria; Proteobacteria; Betaproteobacteria;
                     Burkholderiales; Alcaligenaceae; Alcaligenes.;"
                     source="Alcaligenes sp. EGD-AK7.;""
                     /codon_start=1
                     /transl_table=11
                     /translation="MVKIKFVKTDDKAKLPKRNHDNIPLDVEKDGEVSYVLEGTCDTC
                     YDIYGIEGTTIPAKCSAIIPTGIKVGYITPGFWFKIEARSGLSFKHGIIPHPGVIDNQ
                     YRGDTGVKLYNLSDKDYVVEPGERIAQIAVYPLVDFAVDWIETAEETERGENGFGSSG
                     KI*"
                     /db_xref="U1YEL4_9BURK"
                     /db_xref="sbr:SY1_00120"
                     /db_xref="UniRef100_C4R0T4"
                     /db_xref="3.6.1.23"
     gene            complement(223804..223971)
                     /locus_tag="CG_2015-01t_scaffold_2_prodigal-single_313"
     CDS             complement(223804..223971)
                     /product="hypothetical protein"
                     /codon_start=1
                     /transl_table=11
                     /translation="MNETIIVVNGKQWIIPSDKQMSLISWLQSNAIDATRPQPMQESI
                     SHGKELLTENG*"
     gene            complement(223973..224182)
                     /locus_tag="CG_2015-01t_scaffold_2_prodigal-single_314"
     CDS             complement(223973..224182)
                     /product="Marine sediment metagenome DNA, contig:
                     S01H1_S29787 {ECO:0000313|EMBL:GAG37497.1};  TaxID=412755
                     species="unclassified sequences; metagenomes; ecological
                     metagenomes.;" source="marine sediment metagenome.;""
                     /codon_start=1
                     /transl_table=11
                     /translation="MELGKERKETVYKFDLDVTPSEAKMLRDLGLQRITNDDRALIEY
                     AVVSLLEEKIKNTPIEEPLDEDIGE*"
                     /db_xref="X0XQA6_9ZZZZ"
     gene            224270..224767
                     /locus_tag="CG_2015-01t_scaffold_2_prodigal-single_315"
     CDS             224270..224767
                     /product="Marine sediment metagenome DNA, contig:
                     S01H1_S29787 {ECO:0000313|EMBL:GAG37500.1}; Flags:
                     Fragment;;  TaxID=412755 species="unclassified sequences;
                     metagenomes; ecological metagenomes.;" source="marine
                     sediment metagenome.;""
                     /codon_start=1
                     /transl_table=11
                     /translation="MNTTNHDIDDLLNELKDTKKLGGMIMVEPPAATIQPIISDENIN
                     DFIMKKASLLIQQGIDTLEKIKPAIQGSGNPEEVESYSKLITAVTSTVDTLNKINIQN
                     KKAASSKELKKLDMEIKQGQLTNNGNINVLIAPREEIMSRLFNDASDLAIDVTCEETE
                     DHISD*"
                     /db_xref="X0X3C1_9ZZZZ"
     gene            complement(224752..225000)
                     /locus_tag="CG_2015-01t_scaffold_2_prodigal-single_316"
     CDS             complement(224752..225000)
                     /product="hypothetical protein"
                     /codon_start=1
                     /transl_table=11
                     /translation="MIILGLQDCKSCKDLKERHPDLPYLELPRKGKKALGVILQVKKL
                     LGKNRVSLFPILLDDELENILSIKEVDPEYWQDHQSLI*"
     gene            complement(225001..225498)
                     /locus_tag="CG_2015-01t_scaffold_2_prodigal-single_317"
     CDS             complement(225001..225498)
                     /product="hypothetical protein"
                     /codon_start=1
                     /transl_table=11
                     /translation="MADNNYTVTTIFDLDKEVANGDTLVVLASTYPHTFSPVLGISAL
                     NIDSISISGNQTLPGFSIALSGAATLPYEITWDGVNATPEALWFYIIVDNTVAHVETL
                     VTDVVVSVSSTGTSLFGGPSAASGTMINGIWTSSIDSLTAIGTKWHQWDSIEEHSRLY
                     EQGQI*"
     gene            complement(225595..225828)
                     /locus_tag="CG_2015-01t_scaffold_2_prodigal-single_318"
     CDS             complement(225595..225828)
                     /product="hypothetical protein"
                     /codon_start=1
                     /transl_table=11
                     /translation="MENKNSGEAYTASENDNISKIAAQLAADGGVAMTERVTDAAAFS
                     GQQVEIYLSGGQICFANTTTGQVSAGPVFMTVV*"
     gene            complement(225901..227388)
                     /locus_tag="CG_2015-01t_scaffold_2_prodigal-single_319"
     CDS             complement(225901..227388)
                     /product="Precursor of major head subunit n=2 Tax
                     =Synechococcus phage S-SSM7 RepID=E3SL66_9CAUD"
                     /codon_start=1
                     /transl_table=11
                     /translation="MRQKDINPGAAYIDSSKAQTLLEKWDPVLNYESKTVAPIENEHT
                     RMNTAILLENQERYCLRETTAAGSPGSVFGYGASPATVGNQGGNVGNQDFYATGDARL
                     PKVLIPMIRRTFPELITNEIVGVQPMSGPVGLAFALRYRYDGASLDWQDPSRRTYDAT
                     NPDEYRSAAQAAADGKEVGYNFLDTRYTGTSSAYLSGLGSASDFEFMPEDGGVAEWLS
                     NYEMTGQIPQMTIEFEKTAVEAGTRRLAAKWSVELEQDLKNMNGIDIDNELTNAMSYE
                     IQAEIDREMIMRMIQIALNAGSGYGYSTWTPISADARWLGERNRDFYQKVLIEANRIA
                     VRNRRGAANFIVATPTVCTIMEMLPEFKFMPVNSTVSTQQVGVSKVGVLAGRFTVYRD
                     TRTEAQQPWMRNPGYKTQRTTRLEYCLLGYKGSEYYDTGIVYCPYIPVMVQRTIGPND
                     MSPRVGLMTRYGVVDHIFGADLYYHVIVVKDLGDGFVPGAAHQYL*"
                     /db_xref="UniRef100_E3SL66"
                     /db_xref="X0V9Q0_9ZZZZ"
                     /db_xref="E3SL66_9CAUD"
     gene            complement(227416..228330)
                     /locus_tag="CG_2015-01t_scaffold_2_prodigal-single_320"
     CDS             complement(227416..228330)
                     /product="Marine sediment metagenome DNA, contig:
                     S01H1_L06107 {ECO:0000313|EMBL:GAF71370.1}; Flags:
                     Fragment;;  TaxID=412755 species="unclassified sequences;
                     metagenomes; ecological metagenomes.;" source="marine
                     sediment metagenome.;""
                     /codon_start=1
                     /transl_table=11
                     /translation="MKITDVLDQIGTDVLSEDTKTLLIDAFNEAVEQSATDRLEVEVK
                     SALEKLDEEHTKQLSQLLEAIDRDHTQKLTGVLQKLDEDHTEKLQYLIKKNQTLIKED
                     AGNFKKQLVKQLSNYLDLYLEDAVPKREIAEAVSNRQAQRTLDEIKSLVAIDEEYVND
                     TIREAVADGKKTIDALKNELNEAVKQNIKLNQEVKTTKSSLILEGITKNFDKTKKHYV
                     MRVLSGKDPDYITENFDYVVKMFEKDENENQHVLAEDAKKKTKVMTNKVDMPKKDVEL
                     IQESADQNEGAVSEYLQSLKQQDRSHRG*"
                     /db_xref="X0T5L1_9ZZZZ"
     gene            complement(228334..228498)
                     /locus_tag="CG_2015-01t_scaffold_2_prodigal-single_321"
     CDS             complement(228334..228498)
                     /product="hypothetical protein"
                     /codon_start=1
                     /transl_table=11
                     /translation="MRKKIIKESADERCIREFINHVCNGELASANACLDSAVKEKVKN
                     LIRKNLSKEK*"
     gene            complement(228546..229352)
                     /locus_tag="CG_2015-01t_scaffold_2_prodigal-single_322"
     CDS             complement(228546..229352)
                     /product="Prohead core scaffold and protease n=1 Tax
                     =Synechococcus phage S-PM2 RepID=Q5GQN2_BPSYP"
                     /codon_start=1
                     /transl_table=11
                     /translation="MVPEKRIPLCNTYRKRFTIDGLLSIFGHKEINNLKEITMTPLKL
                     LIEEPVYEYDVLLDEKNSKEASTMYIRGPYLMAEQKNKNGRIYTLNEMVPEVHRYISE
                     MVTQNRSLGELNHPASVEVNPERACHMVTELKQENNVFLGKSKVLSNPMGQVVRSLIM
                     DGVKLGISSRALGKLNPMGDGSHQVNGFHLICCDVVHDPSVNAGPNGAQAFVNGIMEA
                     KEWILNFDGSITESYNKFETSLGSLPRHSVAREEKIRNAVLDILKALKNA*"
                     /db_xref="UniRef100_Q5GQN2"
                     /db_xref="Q5GQN2_BPSYP"
     gene            complement(229295..229738)
                     /locus_tag="CG_2015-01t_scaffold_2_prodigal-single_323"
     CDS             complement(229295..229738)
                     /product="Head completion protein n=1 Tax=Synechococcus
                     phage S-MbCM100 RepID=V5UTH8_9CAUD"
                     /codon_start=1
                     /transl_table=11
                     /translation="MRRKNPYKQGIYHPEHPEKYKGTLPIVYRSGLELSFLRWCDRNE
                     NIISFGSESVVLPYISPKDGKTHRYFVDGNIKMKTPNGVKKYLIEVKPSTQAVPPKTS
                     KNKKRSTILYEQIQWAVNQQKWDSAKAWCQKNGYHFAILTEKDLR*"
                     /db_xref="UniRef100_V5UTH8"
                     /db_xref="V5UTH8_9CAUD"
     gene            complement(229828..230295)
                     /locus_tag="CG_2015-01t_scaffold_2_prodigal-single_324"
     CDS             complement(229828..230295)
                     /product="Uncharacterized protein n=1 Tax=Oryctolagus
                     cuniculus RepID=U3KPK6_RABIT"
                     /codon_start=1
                     /transl_table=11
                     /translation="MKEEKKTGISGKIDKLQKQYNKILVDLFKENAEEAIEQAIEGTS
                     GPIGGNISEIIQSALDSLRTIVENELGIAGEVSVTGVDMPCDGDGLGLGGIALEIGDD
                     MDEEIEDEESENETDDEDETTEEEAEGDDTEDEKDEDDALEESFSTGSYLPSW*"
                     /db_xref="UniRef100_U3KPK6"
                     /db_xref="U3KPK6_RABIT"
                     /db_xref="bsb:Bresu_2559"
     gene            complement(230319..231188)
                     /locus_tag="CG_2015-01t_scaffold_2_prodigal-single_325"
     CDS             complement(230319..231188)
                     /product="hypothetical protein"
                     /codon_start=1
                     /transl_table=11
                     /translation="MAMEKLHLLDSFWGNIMLFEDYFDTVYTRYYILIKGYNSSVWYF
                     VRWKTWDIPDDEYYYEEGFWGDESDNVRDEYKNRIKEGDFWIITNDVYTGKIRSKDRK
                     YGLPYNASGRFKSAWRNGKIHKLQGVRLSPNIGRVLENEDIRVIQKTGGKRMPVQGRR
                     DFLFKLYAEILQAVGIGNTVPLSKLTRYSKSGKDPRLSSKGIFSDELHKMYRNLKQTE
                     KPNKQGSYGRSFTSFKDRFYRLLHGLKQLGMIELTEEPKTNEIFITPLKELGELQDVA
                     SDEAFYDITTAIF*"
     gene            complement(231145..232485)
                     /locus_tag="CG_2015-01t_scaffold_2_prodigal-single_326"
     CDS             complement(231145..232485)
                     /product="hypothetical protein"
                     /codon_start=1
                     /transl_table=11
                     /translation="MSNVLQFRNSTIVTGTTSSQYFLELEVNKKKVGMPLFTFTASVP
                     SMDIIELERTDIDVKNVTLVTSATSYGAALATTVNTSGYGLPLYKIAQSNRAAPINVT
                     NPTIVSQLSSTGRYVTLKVNNVGYGIPLMMYSTVFPFTSTVAMDSIKIDTAMYTPTKD
                     ERISINEPGGSTNLNSKIKTYGNLISRIKYQLGAPFVNLEVCEDSQIVDFIDKAIEWY
                     TKYAGFTEEYLVFHSDLYSEPGLRIDKLFSITPALAETLFDGASACWDYDLADYRKVI
                     NIFGFEQGESTGINTLFTLEQAMAQQTYFSYMLGNVGFDLVTWEVMKGWLDLRKKVLA
                     QVPYIDFDNRNQLLRIIPAPNRGQRYYGCVGAWVEKPIRDLIMERWIEHYALAITKIA
                     IGNIRGKYQNIQMFGGGVINYNDLLSQGLEEKKALEEELMNGYGEVTPARFFLG*"
     gene            complement(232495..233007)
                     /locus_tag="CG_2015-01t_scaffold_2_prodigal-single_327"
     CDS             complement(232495..233007)
                     /product="hypothetical protein"
                     /codon_start=1
                     /transl_table=11
                     /translation="MRLFYNILVFFGLAKKKLKHGEGINLYRCYGNANNAIQKIKTNT
                     HPKYKDDNRREYYLTKGSKKFDYMWAVRSPFPEHNGAWIGGWYNYRNRQCWVVCSPDD
                     YNDYSDAVQEHEVAHDIEYRLKLTPPWHNNLWGNLFVNWYNLPGMSSVKDDERGIVVD
                     FIDTGYYANK*"
     gene            complement(233095..235062)
                     /locus_tag="CG_2015-01t_scaffold_2_prodigal-single_328"
     CDS             complement(233095..235062)
                     /product="hypothetical protein n=1 Tax=Lewinella persica
                     RepID=UPI0003727DEE"
                     /codon_start=1
                     /transl_table=11
                     /translation="MSNRISISNATRWYTNTTRLYIDERPAWTPAWTPANISTLFAEG
                     TSSIVYANGNLRENETTVDYIGVDRLYLGGDNTSGNYCKVKIGEIVIHSADDITREKT
                     EGYLAWKWGLVSKLPSDHPYKNSPPYGTKWESTLYPSDWTPPTDTNSFYTDGFIQDFS
                     YAGYKKGEEAIPSPSTSVFNVVDYGADNTGSTDSTSAIQDTIDAAALAGGGVVYLPSG
                     TYSISPGVNSHCLSITSNNIILRGEGVGSTYILNTETNMRLKSIINVSTSVTESDETL
                     IVSDLTGPTKIIPVADSSAYSAGDIVLLKWDFTDGWVADHGQEAYWNSTNGYPQPCNY
                     FRKVVSVDYVNNIITIDVPTRYSMFQRDNARVLRTTGFLSEVGIEDFSIGNVENTTGG
                     FGNDDWLVEGTTGYEVHGSYVIKMYDSYDSWIRRVYTYQPASNSTSTCHILSNGIQVD
                     NSFQLTLEDCYFQRTEYGGGGNGCMFVLRSNDILVKNCIAEFNRHGFLISTANASGIV
                     LFGCTDKRTERATGLSGIDGYVAGSRSSGHHLHFSHSNLLDGCTVIDSFFSFKHRMNF
                     GTIPHGLTAAHCVVWNMKSSENEYLYTVETEQGRYGYVIGTCAECPDVNNLNPATNNT
                     EPLDFVEGKGNGNTLTPQSLYLDQFNKRTNI*"
                     /db_xref="UniRef100_UPI0003727DEE"
                     /db_xref="B5JPF1_9BACT"
                     /db_xref="pjd:Pjdr2_4088"
                     /db_xref="UPI0003727DEE"
     gene            complement(235063..>236277)
                     /locus_tag="CG_2015-01t_scaffold_2_prodigal-single_329"
     CDS             complement(235063..>236277)
                     /product="Transmembrane protein, putative n=1 Tax
                     =Flavobacteria bacterium BAL38 RepID=A3J546_9FLAO"
                     /codon_start=1
                     /transl_table=11
                     /translation="SAGSNQGAVYIFDWNGSSWTERTTTLTAPDAGANDEFGQSCSLS
                     SDGGVLAVGAYKWDGSAGSDQGTTYTIALEYNAAPAQSYIYHRLDKLSVFGDASIEGS
                     VNLATDGIGALGSSNLKFGTGLFAPQPNFYQVEGLNTQQFGMAIGSQRMLLMDYAGSR
                     IPTGLVYLPTGAGVNSFSNDGTLISNAQYKVPTEQAVKTYVDTNTYWNRIGTNLEPKI
                     SGDNIFLSGANTNEGSIDITTSLQVNSNLINFRNSHSDVTITGLSWYGLAQREVDMYY
                     YSSGPTTGFFHIWDDRNDFALLEIEQGTGHATFIGNLTVENNIIVPSLTGDNAIVISN
                     TGGVLQEATASITTGPSGGSVINVNEFSADPLISERVTGDIWITDSPSTSGKFLKYFD
                     GTDVYSVELSKE*"
                     /db_xref="UniRef100_A3J546"
                     /db_xref="A3J546_9FLAO"
ORIGIN      
        1 CTGATTGCTA CCTGCACTAC CATCCCAATA TGTTGCCCCA ACTGCAAGAA CGCTACCATC
       61 GAAGGATAGG GAACAAGAAC CACCGAACCG GTCACCTGCA CCTGCATCGG AGGGCTTTAG
      121 TGCCGTGGTA CGCTCTATCC ATGAACTGCC AGACCAATCA TAGATATAGA CTACACCTTG
      181 AGCACTACCT ACTGACCCAT CCCAAAATGG TGCCCCTACA GCCAGTGCGC TACCATCGGA
      241 TGATAGCGAG CAGGAATAAC CGAAGTTGTC AAACGAACTT GCATCGGATG CTTTAAGTGT
      301 GGTTGTACGT TCTGTCCATG AAATCCCGTC CCAGTCAAAG ACATAAACTG TACCCTGATT
      361 GCTACCTGCT GGCCCGTCCC AAAGTGGTGC CCCTACTGCG AGAACGCTTC CGTCTGATGA
      421 TAGCGAGCAG GAAGTGCCGA ACCGGTCACC TGCACCTGCG TCGGATGGTG TAAGTGCCGT
      481 TGTTCGCTCT GCCCATGAAC TACCATTCCA GTCAAAGATG TAAACCGCTC CTTGATCGTT
      541 ACCTGCACTA CCATCCCAAT ATGGTGCCCC GACTGCCAGT ACACTGCCGT CCGATGACAG
      601 GGAGCAGGAT CGTCCGAACT CATCATTTGC GCCTGCGTCG GATGATGTTA ATGCCCCCGC
      661 TATTTCATCC GGCGTCATTA GCAGGAGTCT GTCACCTAGA GTAAGGTTGG TTTTGATTGT
      721 CGCGCTGTCT TCAACGTCCA AGCTCCCAGC GCTCACGGCT CCGCTGATGG ATACGTTGCC
      781 TTGGTGGTTA GTCTCAACAT AATCTGCTGA CTCTTGATAT GCCATGGTTC CTAAGTTATC
      841 AATTTCACCT GAAAGATATA CAACATCGCT AGTTGAATCC CAGACTGTTG AACTGTTTAA
      901 TTGGACTGTA GTATATACGG ATTCCCAGTC AGCGCTATTG GAGTTAACTG TTGTATATGC
      961 AGAATTCCAT GCTGCAGATA GCATATTAAC AATATTACTT GGGGTACTAG CTGCAGTTAC
     1021 TGTAGCTCGA AGACTTACCC CATTTAGTAA GATATCTCTA TCTCCACCAG AATATCCAAC
     1081 TGATATTGTT TGATCAAATT GTACTGGTGA TATGAAGCGC CATAAATCAC ATAAGCTTAT
     1141 TGTAGTTGTA TATTTCATTG TGCCATTTCA GCGCCTGCAG CCGGTGGTGC ACCAGCCTCC
     1201 GCTGCGCCTG CGGTTGCGGC TTCTGGAGAT GTTGGTCCAG GACCGAAGTC AGGTGGGACA
     1261 TCAGGTGTAA ACGCGCCACC AGCAGGTAGT TCTGTACCTC CACCTAAGCC ACCCGCTGCC
     1321 ATATCACCAG CTATATTTTC CATTTCTGCT TCAGCAGCTA GTTTCTTTCT AAAATCAGGG
     1381 CCAGTAGAAA CGATTTGCTG TACTTCCCAT GACAAAGCTG CATCTTTTCT AAGCCATTCT
     1441 CTGTTCTCTG CCATTTGAAC ATCCGATAGA CCAAGATAAT ATTTCTGGCA ATAGCTCTGT
     1501 GACATAAGTT CCGTTGCAAC TAATCCAGTA AAGTTATTTT TCTTAAGATC GAATATTTGT
     1561 TGCTCACGCA TCACTGCAAA GCTAGTCGGC ATATTAAATT CTATATTTAA TTGATGCTCT
     1621 CTTAGATTAT ATTTCTCCCA GAGACTCTCC GATTCATTAT CGTTAGGATC TTTCTCGCGT
     1681 AATTTCATAT GTGTAACAAA CGAGTTTCTG AGTCCTACTG CAAACTGCTG CTGTATGCGA
     1741 ATAATGAAAC GAGCAAATCG TAATTCTTCT CGTGTAATTT GTTCACCATC TTGAAACGCA
     1801 TCTTGTGGAT CCAGCCGCTG TTGTGGTACT TTTAATGATC GATATAATTT CTTGATAAAA
     1861 TACATCAAAT CATCTAGCTG TCCTAGATTT GCACCCCCTT GCAATTGCTC TACTGTTGTA
     1921 CCTTCACTTT GACCTCTTTT TGTAAACCAA AACGCGTCAA GCATGGACTG TGGATCATAC
     1981 ACATTTGTTA CACGCCCCTG TGAGTTATCG AAGTTTTTAC GTGACCAGTA TTGCTGCATG
     2041 AGCTTTCTTA CATATTCTTC AGCCTTTGGT ACTGGCATAT TGCCTACATC AACTTTAAAT
     2101 ACAAGACGCT CTGGCGCACG AACTAATCGA TAGATAATAA TACTGTCTTC AACCAAAGTA
     2161 AGCTGCTTGT ATGCTCGACG TGCATTCTCG ATATACGGCA ACCGCATCGT ATGATCTTCG
     2221 TTCCACATAC CTGAATGTAA ATAAGTAACC TGATTTTGAT CAAGAACTAT TAGTTCCTCT
     2281 TGGCTTTGAT TGACCATTGA TTTCTTAGGA TTAACGATCG GCTTTCTTAA AAGGAACCCT
     2341 TGGATTATCT GGTTTTGAAC ATTGTCGTAA ATCGGGTTAA CTAGCTCTGT AGGAATTCCT
     2401 ACAATACCTA TAATACCATA GTCCGGTCTA TTTTCTGATA TTACATTTTC AAAAAATAGT
     2461 TCTCCTTCAG TTAGAAATTG TCTGACTAAT TCCCATCCTC TGGTCTCCAA ATCAAAAATA
     2521 GTTATAAACT TATCCCATTC TTTTTTAATA GCATCAATTA TAAATTTATC ATGATCACCA
     2581 GAAACCGTAC ATTTTACTAT AGTACCGTCA CCATCTTTAA CAATTGCTTC ATCTGCGATT
     2641 TCATCTATAC ATTCCGCTAA TTCTGCATAC GCGGCCATTC TACGATATTC TTGTACACGA
     2701 CGGACCTTAT CGGAATCCAC ATCAGCATAC ATGATTTCAT GATAGCGCTT GTCTATCATT
     2761 ATCTGACCGG CACCAGCATC TGGTTGAGCC TGGAATACAG ACTGCTGTGC AACACGTTGA
     2821 TCTGGTCGTG TAACTAAGTT ACTAAAGACA TCGTACTTTG GATTTTGTTC TAATGCGTTT
     2881 TGAAGTACCT TATAGGTGTA CGGCATCCTC GCTATTAAAG TACTGATAAA ATTCGGTCCG
     2941 GCAGAAATTG TTCCTGCACT ACCCATTCCC ATTGCATTGG CCATAAAATC TCCTCTTTAT
     3001 ATATGTATTT ATATTTTTTG AACTCCTAAA CGTTTTCATA AATACTGCAT TTTAAATATT
     3061 TACGAACACA ATAATAGATT ACAACGAAAA GATGGTATAT TCCTTGTATT AATTAATGTA
     3121 TATTAATAGT ATCGATTATG AAAAACTTTT TACCTTTACT CCACTAACAC AAGGATATTG
     3181 GAACTCAATG TAATTATTGT ACTCGGTAGA ATTTACAGGA TATGGATTTG TTGTCGGTCG
     3241 GCCGCAATCT TTAGTTAAGA ACCCATATCC AGCATTATTA ACCGCAATAA TGTCAAAGTA
     3301 GCCGCTGTTT AACATTGTTA GAGACAAGCT AAAAGCGTTC TTTGATATAT AATTTATCGC
     3361 ACTATCTTCT ACTCGTATAC CAGAAAAGCC TGAGTATATT GTAGATTTTG TTGTTAGATC
     3421 CTGAACGTAT GTAATTCCAG CACTTAATGG AGACGTAGGT GATGTGTCGA ATATGCTCCA
     3481 ATCATAACTA CTCAGATAAA CAGTATCGAC GTAATCTAGC ATTCTACCGT ATAAGGTAAT
     3541 TTCACTAGGA TTATCTTTTC CTACAAAAAA CGGATCTACA TTTACGAATT GAGGTCTTGC
     3601 TGAAATAACA GTATAATCAG TATAATGATC TGTATTAAAC TCATCTTCCC GAGCTTTCAT
     3661 TGCTTCATAT TCTTCGATGG CTGATACGGA TGCAAAATTT GTATCAATAA CGTAAATCGG
     3721 TTTTCCTGGG GGTGGGCTGT TTTTAAACAT CCATGATTCG ATTGTAAACG ATGTATCTGC
     3781 AACAACTCGA TATGGCTGAG AGGCATTAAT ATCGAACGGA TAACTAATAG TTACATTTTC
     3841 GTTCCATTTA ATATGACTAC GGATTTCGAA ATCAGACCAT GGAATAATAT CCGGCCATTT
     3901 CCAGCTTACA ACAATATACG GATCACAATA TGGTATGAAA TTTGTTAAAA TTTGATCTAT
     3961 ATCAGTTTGA AATCTACCGA TTATAGACAT GTTAACAGTT AAATCAATCG GAACTGGTTG
     4021 CAGCAAATGA ACCCAAGCAG ATGTTGTTGG TGATTTTGTA TCAGTCCAAT AGGATCCTTC
     4081 AATTTTACTG AAAACTCTTT CTGGTGCACG TCTAAATCCA CCGTTCCAGA CGCTAACTAC
     4141 CGGCATTTTA AAGTGTTGAT TCTTTTGAAC TATTTCATGT AATGTACGTG TTTTTGGAGC
     4201 ATACATAAAA TTTACATGAA TTTGGTCCTC CGGCTCTTTA TCAATATTAT GTCGCTTAAT
     4261 AACAATATCG TTAAAAGCAT TTGAAAACTG TGCTATTATG TCTCGGATTT CCCAATGAAA
     4321 AGTGTATGAA CGCATTAATT TGTCTCCTTT AAATATTTAA CAGAAGAAGT CAAATTTAAA
     4381 GGAGAAAATA AAAAATCGGA ATAATGCATT AGCACTACCC CGATTTCGTT AAAAATTTAG
     4441 ATCTTAGAAT ACGTCGACAT CTCTAACTTG AGCTGTTTTT AATACTTCTT GTTTTAATGG
     4501 ATCGAGATCT TCAATAGCAT ACTCTTTACC ACCGATGGTT ATTCCGGCTA TATTACTAAC
     4561 TAATACTCGG CGATATATTA CTGGTTTATT AACGCCTTGC GATGTAGCAG TGTCTTCTGG
     4621 TTTTTGAGTA TATACAAACG GACTCCATTC ATCAGGTGTG AGTACTTTGA AGTTTCCACC
     4681 TTGTGTTCCT ACATAAATAG GTGTTCTCTT TTTACTTGTT CCAGACCGTT GAGTAGGTTG
     4741 TATTGCTATT GATAGCCCAT TTTTACCTCT TACGAGCGAC GGCGTCTCAT GCTCACCCCA
     4801 TCCAGTTCCT CGTTTGAATC CTCCCTCTTG ACCTTCCCGC TCTCGCTGGC GATTCACAGA
     4861 TCTTTCGTAG TCTGCATTAA TCATTCCGTT AATTTGTGAT ACTTTATAGA TCGGTAAAAA
     4921 GATATTACCG CCCTTTTTCT GTTGAGGTAT TGTTACAGCA GTAATACTAA TCGGTGTTGC
     4981 ACCTGTTTTG TCTGCCTCTC TTATTTTTTC AACAAGCTGT TCTTGTGTTA TTGAATCAGC
     5041 GAAGGTATCC ATGCCAAAAG CCATTTCCAT GACTCGCTGC TCATAGATAA GCTCCAAATC
     5101 CGCCGTTGCT TTGTCCTTCA TTATATATCT CCTTTATATT ATTTATAGCT AGTTCTCCGA
     5161 AATGTTTACT TATTCCCTCT TCAAGTACAT TGTAAGTAAA CACCTTTTCT TTCATTAATT
     5221 CCGGAGTTAC AATAATAGTC CGATTAACTG AAAGGTCAAC TTTTCTCTTT ATAATTGACA
     5281 CACCAATTTC AATTTGAGCG TTATCTTCTA TGAATTTTAC ATTCAACATT TCACCGTAGA
     5341 TAAAAATACC CCCTGTACCT GGTTTTTTGT ACTCTACATA TATAAATTTA CCTTCTGTCA
     5401 AAGGTTTGTA TATCAACTGT AATTCTGGAT CTAGTTCATT ATATTGTAAC GTTTTTAAAA
     5461 TATTCATAAT TTTTATCCAA TATACAAATA AAATCATAGC CTTGCTCAAT ACAAGCATTC
     5521 TTTTTAAGCT CCAAATTTAT TTCTGTTTGT ATTTTCATAA TATAAGATGA TTTTATTTCA
     5581 ACAATAAGGT TTAATTTTGG TATATAAAAA TCAGGGTAAT ATCTTTTCTT TTTTCCTTTT
     5641 TCAAAATAAT AAATTGTCGG TGGACGGTAA ACTATTTCAT TTTCAGTTAA AATATTATTA
     5701 TTTATTACAA AATCTAAGAA ACCATCTTCA TACCCTTGAA CATAAATTTC TTGTCCAGAC
     5761 GGTAAAATAT ATTGTTTTGA TTTAAATGTG TGTATTATTT GATTTCTAGT TCTATGTTTT
     5821 CTTAATCTAA TACCGCACTC TTTTAATATT CGATACAACA CTGGCCTTGA AATTGAATGT
     5881 ATTCGACATA TATCTTTTGT TAATATCTCT TTTTCATAAT CATTACAAAT TTGTTTAATA
     5941 TTATATCGTC TGTTTATACG ATATTTTTGA CTTTCTGCAG GTGTACGTAT TTTTATTTTC
     6001 CACTCTTTCA ATAAACTGTT AACTAGAGTA GTAGAAGCGT TAAAAATATT TCCGATTTCT
     6061 TTTGTTGTTC TTCCTAAATT ATATAGCTTT ATTATCTCTT CTATTTTATT TCTTATATCA
     6121 GTTTTGAAAA CAGGTGAAGG ATAATCATGT GCTTTTCGTT TTTTAATATT TGCTTGTTGT
     6181 AATTTTTTAT TCACTGATGT TTCAGTAATA CTAAACATTT CTGCAATATG TTTTAATGTT
     6241 TTACCTTCTT TATATAATTT ACATGCTTTT CTAATAGTTA AAGCTGAGCG TGGTCGTACT
     6301 GTGATATTAT TTTCTTTTAA TATTCTACCT ATAGTAGGAT TGGTAACATT ATATTTTTTT
     6361 GCAAGTTCAA CTGTATTTTG TCCTTGTTGA TATAATATTA CTATCTCTTG TCTCTGTTTT
     6421 TTTGATAACT TCATATAAAT ATTTATATGA TTTATAAATA TTTTTACTGG AGCCGATCTC
     6481 TAAAAAATCT TGGTAGTTTA TCTATATTTC TTTTAATTAG ATCAACCGCA GTACCGTCAA
     6541 GAATATATGT ATCTGAGAAA TCGGTAACGC TTCGGGTTGT TCTTCCACAC ATCTGTACTA
     6601 ATGTTATTAG AGCCTTCATT TGATACCATC GAGGATTTCG ATCTGCAATA GTCTTTATCC
     6661 TCTTATCTCC TAAAGGTAAA TACGGTGTTT TCATAATTAC AGAAAATCTA CCGAACTCAT
     6721 CTGATAAATC AGTACCAAAA CCTAAACTCG GTGATATTAT CACAGTCCCT TTAGTGCTCA
     6781 ATCTATGAGT ATGCAATAGA TATTCATTTG TTATTCCAGG CTCTCTTAAT AAAAATCGTT
     6841 TATCGTTTTT TATATGGTCT TGTAGAGCTT TAGTTATCTT AAATGTATGA GTATGAATAA
     6901 TGCCTTTATC ATCTGGATAT TTATCACATA CTCTTTTAGC TATTTCAACT AATTTCGGTA
     6961 ATATCTTATC GAGATTTTTG TAGTTGAGTT TGAATTTATC GAGACAATAT ATGGGTGACT
     7021 GTGACGGAGT AAATTCAGAA TCAACTTCTA TATACTCATA CTCTGTAATA CCTAGAGATT
     7081 TTGCAAACAT TGCATGATCA ATGATAGTTG CCGACATCAA TATGACATGA TCGGCGTGCT
     7141 TAAAAAAGTT TTGTGCCAGA ATATTAACAA AGAGAGGAGT AAACTTTACT TTGTCGGCTT
     7201 CTGGCTCAAT AATAAACTCT GTAGAATACC AATTCTGTAA GATAAGAACT AGTTTCTCAT
     7261 ACATGTTTCT GTATAGTCTT AGCGCCGTAA TTGCACTTAT TAGTTGTCGT TTATTCTTCT
     7321 TGTTTTTTGC GAACACCTCT TGTAATGATT CCTGCTTTGC TTTTACTGCA TCGACTAAAT
     7381 CACTTAACCA TCTATAAGCT ACTCCAGAAT CATTTGTTAG TAGTTTTTTA ATTCCCAGCT
     7441 CACTAAGTTT AATCCGTTTA TAATCAATAG TGCAAGAGTA GTGTTTTACT AATTCATCTT
     7501 CTAACTCCGA TGCTTCATCA CAGACTATAT ATTCTCTTCG CTGCAATGTC TGTGGGAGTG
     7561 TTAGAAATGA ACTATAATTA AATACAGCAA AACGAGATTT CAGTGCATCA CGACGAGCAT
     7621 TTAGAAACGG GCAGCGTTCT AATTGTTTGC ATTTTTCCAA TAAGGATGGT GTAATCATGC
     7681 AAGGAGCAAG ATCACACTCG AAGTCCTCAT CGACGGCGCA TATATAGTTC TGTTTACCCT
     7741 TGAGAATGTT TGACCCAGGA AACATGTGAT CGTATTGATT TTGTAGAGTC TTGCTTACTG
     7801 TAAGTACCGC ACATCCGAAC TTTGGTAAAT TTTGTAGGAC ATCTTCATTC TCGTAACCGT
     7861 TACCAAATTT CTTTGAATAC AATCGATGGC TATCTGCTAG TTGCACAAAA ACCGGGTCAG
     7921 GATAACGACT GCTATTTGCA ATCGTTGCTG ATATATGGCC TTTCCCAGCA CCGGTAGGTG
     7981 CTTGAACAAT TATAAACTTC TTCTTTGGTA ACGCTTTCTC AATATGAAGT ATTATGTCCT
     8041 CTTGAGATTT TCTTGGTATG AACCCATCTG GAAAGTTTGC TAATAATTTT GACATTATCC
     8101 CTTTGCTTTA TCAATACATT TACGTAAGCA TTTCGTACAG AAAGAAAGAT GATCAGTCGG
     8161 CTTCGTTCCC TCTGATGTAA TGACACATCG ACGACCTATA TAACCTCGAC CGAAGCACGC
     8221 CTTGCAGTAT TTAGGAAAGG GCTTTTTTAG AGGTACTTGA TATTCATCTA AGTTTTTTAC
     8281 TTCGTCTTCT TCGACGGTGT ATGTTTGACC TGTCACCAAT GAGAATATTA GCTTGAGGTT
     8341 TTTGATAGTG CATGGTTGAT CGTTCGTTGA TACTTCTTCA TTAATGTTTT TCATAATATC
     8401 AATATTATAA TATATCATTA AGATTTATCA AGATAAATTA AGAGTGGATC TTTAGGGTTA
     8461 AAAGTAAATG TCGAACTATC GATACTTTGA TTTCCGCCAT TTGTTACTGT ATCTAGTCGA
     8521 GACATTAATT CAAATTCTTT AGTTCCTACT TGCTGAGAAT TGATAGCAGC AATTATTTGT
     8581 ATTGCCCCTT CTTTTGAGAT ACTTTGATCG TCTTTGATAA AGTTAGTGAC AACAGGTTCA
     8641 ATAGCTTCTT CTAGCTCTCT TATTAGTTTG TGATATTTTT CAAGTAGTTT CTTTCCGTCC
     8701 GCATTAATAC TATATGTTAC TTCTTCACTT ATAACTTTAT TTGCTAGCCG TTCAAATAGG
     8761 TTCATTATTT CTCCGTTACG ATATCAATTT CCATTATAGT ATCATGAAAC CGACTTTTCT
     8821 TATCTTTTAC TAATTTCGAA ATTAGCTGCA ATGATTCTTT ATCTCCGTGA ACTAGTGTCG
     8881 AGAAGCGGTA ATCAAAAATA ACTTTAGATT TCTTCTTATC CACAATAATA TCAAATGGGA
     8941 TCGGTATCTC AAATCGTTCC CTCTTAGTTG ATTTGATAAT AAACTCTAAA TAAAACCCAC
     9001 TTTGTTTAAA TAGAAGGAAC CGACCGGATC TCCATACTTT ATTGTTAAAA TGTATTTTAA
     9061 CTTTTTGCTG GAGCAATATT TTTAGTGGGG CCTCAATTGC TGTTTCAGGT AAAAAAATCA
     9121 TAATAGTATT TAGTGTATTA TAAAATACAT CCACCACATA AAAAAACAAC AAAGGAACAT
     9181 CAGATTACCG ATTCATAAAT ACTATCTTAT CCTGCGGTGA CATGTTCTCC AGAAATAAAT
     9241 TGAAATAAGC CCAGAATTCA TCCGGGGGTC TTGTCGGCAT TATGGTTATA ACATCAACAC
     9301 TTTCACAAGG AATCATACGC CAGTCTTGCC AGAATATATC CCATGCGCAA ACCAGATTCT
     9361 TTTGAATCCA TGGATATGGT GGCGGCATTA CTGGCGGCTT GAAGTGAAGT GCTATTTGAC
     9421 CAGGAGCACT ATTAAGCATA GTAAAATCAT TCGAACAAAA CATTCTTCTA GTAGGGCTCC
     9481 ATCCAAATTT TGTGCGCCTT CGAACGAATT TTAGTTCAAC TACGCTTTGA CGTAAAGCCT
     9541 CTAATAGACT GCCTTGAGAC ATTCTCATTA GAACACCTCA CTACCTACTT CAAATTCCTT
     9601 ATTCATATCC CCACGGTCCT TAGCTACCTT CATTCGGAGC TCCCATGGTG CTTCCAGTCG
     9661 ATTAGCTTGT ATTGCTTTCT TGCCAGATTT ATAGAATAGT TTTGTCTGCC CGGCACTCTT
     9721 GTTAAGAGTC TCTATTCGCG CATACATTAT ATCCTCCCCT TCATAGTTCT TTCCAGGGAT
     9781 ATAGAAACTG TACCCAATGT CCGGTATATT AAGTTTTACA TATTTCCGCC TTGCTTCGCT
     9841 CCATTTTGTC TTTGATCCTC TATCAACAGT TGCAACATAC ATAATACCAT CAAAAGTGAA
     9901 CCCATGGTCC TCTTGTAGTT TTTTAATATT TTTTGCTGTT ATAGGTGATA GTTTTGATAT
     9961 ATCAAATGGA ACTTTATAGA GTTTAAATTT ATCTGGTTCA AACATAGTAC CTTGTGGTAT
    10021 CGTATGATTT CCAAACTTAA AGGGTGGTAT CCGTTCCGCA TCGGATAGAT CTAATGATAC
    10081 CGCTTCATAT ATAAATTGTT CGAATGTACG TTTCATATAG ATATTTATAC AAAAAAAGGC
    10141 GCCATTTAGG CGCCTTTTTG AATAATTGAG TTTAAAGCTC TATTCGATCC AGCAAACTAG
    10201 ATAACTGCTA TTTAACCATA TGTAGTCTGT TCGTATTATT TCGTATTTCA GAGGCAAGAG
    10261 GAACGATTTC ATCCTCTATT TGTCCTTCCA ATCCGCAGGC CTTCTCAGGG CACATTCGCA
    10321 CTATCGGTTG TAGTTTATCA TGGGCTATCT CCATGAGTGA CTCAAACTCT CTTACAATCT
    10381 CGTTCAGATA TATTAGCTGC TTCATTGTTT GGCCTTGACC TAGGTCTGCT CGTGCATCAA
    10441 CGCAATTTGC ATCCTTGTTA ATATTATTTT CCCTGTACAT ATTACTCCTT TGGTTCTACT
    10501 ACTGCAAATA CTCTCGGTTC ATTGAGAAAT ATTATCTTTT TGTTATCTTT AGTTACACCG
    10561 GGTATTCCTT TATCACTAGG AATCATAATG CAATCTCCAA CTTTAATATT CCCAGATACC
    10621 CCCGGACCTG CTTTTATTAC CTTTGCGACA CGCCATAGAT ACTGTACCAT ATTCTTTTGT
    10681 ATCCATACTC CTCCACGCAG GACCTCCCCT TGATCGCTTT CATCTACGTA TTCACACATC
    10741 AGAATATCCC CTAACACGGA AACAATGTTC CAATCAGAAG GAATAGTATC TCTATTGCAT
    10801 GTCTCCAGAT CCAATGGTGC TATACCATGA ACCTCTTCCG GTAAATGTGC TTGCGCGGCT
    10861 CTCGTTAAAT TTTCAGTTTT CATCAGTGTT TATTTCTCTT TCAATTATAT CAAGCAGTTT
    10921 AGTTCCAACT TCTATCTTTT CCTCATCCGT TAACTTATTA AACCATTCAA CTGGATGCTC
    10981 ATATCAGCCT AATTTTTCCA GGCTATGAAG AAAGACAATT ATCGTTGCGT TAACTATTTC
    11041 ATCAAGAGTA GTAGTCTTCA CGATATATTC AACCTCTTCT TCACATCTTT TAAATTAATG
    11101 CCACCCCGTT CAATATATAA TTTAATCTCT CTCCTCGAAA GCTCAAGGCT ATCAGCAAGA
    11161 TGTGCAACTA AATCAGCATC TGGTGGCTTA GATCCACTTT TCTTGGTTTT TTTAAAATAC
    11221 CTAATTCTTT TATTGTTATC TCTAGGTATA ACCGCAGTGA ACAACTTATA CCACATTTGT
    11281 TTATCATCCA TCGCGCGCCA AAGTATATTG CTCGATGCAT TTAAAATCTT CGCGAACTGC
    11341 GGTGAATACA TTGATAGCCA TCTCTGAGTC ATGTAAGGAA CGAACTCGCT CTCATCCTCA
    11401 ACATTACTTG AGAGCTTATT CTGTTTCTTT GAAATGATAT CCGCAAGTTG TTCGAATATG
    11461 TTCATATATT ACATCGTCTT GCTGGCCATC CAATTACGAA TCATATTATC ATCGAATGTA
    11521 GCCGGAAATG CACAATACTT GTGTGTATTA GCAGGCATTT TTTTGATGTT AACTTTATCT
    11581 GTATCATTCA AAATAATCAT AATCGGCTGT GATTCGCTTG AATATATCGT GTTCCCTATT
    11641 TTTACTCTCA TTGTTTTCCT TTTTTTCTTT TAGGTATATT TTCTTGTGGC TCTAGAATAA
    11701 TTACCTTCTT TAACTGTTCT CTACTCATCG ACGGAGCATT TAAAACTGCT TCCCGTTTCT
    11761 TTAAAATATC TAGTTTATCC TGACTGGCCA TATTAGATTA CTACCTTGCT TGTCGCAACA
    11821 AACACATCTT GTGATGTTGC ATAAAACGCT TGACATACCT TCTCCATAAA TGCAGTACAC
    11881 GCCTGATCTT CCATATTCGT TGAATATGCA AATGCAGGTG CTTTCTTACC GGCAACGACA
    11941 TTAATACCGG TATGTCCAAG TATTGATCCG TTTTTCTCAC CTACAATGCT TACACTAGCT
    12001 TTACCTCGCT GCTGTATAAC TCCACCTTGC TGAAATTCCT TGTTTACAAA GATATCATCA
    12061 CCTTCTATGT CTATTGGTGC TTGTATAAGG CTTCCTAATA AATCACCCAT TATTGAGCAT
    12121 AGTAGTCTCT GAAAACATAC ACCGCCGTAT AGATTTGTGA GAGGTAATTC GTAGCAGAAA
    12181 TTAATCATAT CATCCGAATA GATATAATCC TTACTAATTA GATCTTCCAG ATCAATCATA
    12241 AATTCGGTTT CTACTATTGT AGGAGAGCGG AATGCGATAA TGTTGCCAAT CGGTAATACT
    12301 TTATCTCTAA ACACTTTATA CGCAAACCGA TTATGAATCA TTGAACCGTC ATAGTAATCA
    12361 ACACCAAATA CTTCTTTTAA CTTCTCTCTT GTTAATATCA TTTGTTTCCT TTTATAATTT
    12421 GTTTATAATG TCTGATCGTG CTTGTGAAAT GGCTTTACCT AGAAGGTTTC GACCCCATCT
    12481 ATCTCTCTCG AGAATATTGG GATTATACTC ACTCATTCCA ATCCCCCAAA TATTATCAGT
    12541 TGGGGACGCT TCGACAAGCT CATATGGATC TGTCATTAGT AATAGTTCTC CCCATGTCGA
    12601 GTTTTGAGAA AACTTATCAA AATTAATCTT AGTTACTGCG CCTAAAGCAA CAGCTTCCCA
    12661 TTGTTGTACA TCGAAGTTTT TAATCATTCT TCCTATAGCC TTTTGATTCC GTGGATGGTC
    12721 TGTGTTCTTG ATATGCTCGT AAGCTTCGTG ATCATTGAAT ACTTTTGCTT TAAAGAGCAT
    12781 CATTGCTTGT TCGGCACAAT TAACATCTTC GCCTACTAGA TGAGAATGAA ATCTACAATC
    12841 TGCCCACTGT GAAAATATAC CACCGTAGAA AAAGATAATC TTTTTATTAG GATATACTGT
    12901 TGCACCTAAT AGCTCACTAT AATACTCCTT ATCATCCATT ATTCTCTTCC TCTCTCAATG
    12961 CAACAATTTT CTCTTTTAGT TTCTGATTCT TCTTGATCAT AATTAGCGAA GATGTAACCA
    13021 GATTCGAACC TGATGCCTTT CCATTCTCAT AGACTATTCT GCCACTAAAA TATACATCTT
    13081 CTCGGAACCA ACTTCACCTA GGATTCATCA GCTCCTTCTT CTAATACCTT ACTTACTTGT
    13141 TCTCATATGC AAGAGGATCC ACCGCACCAT TTACCTTAAA TGCAGTCAAA CGCTCCATAC
    13201 ACGCCGGGCA TTTGCCGCAA CTCGGCTCCA CACCGTTGTA GCAAGTATAT GAATCTTCGT
    13261 AAACACTTAT ATCATGCTTT TCAAGAATAC GCTTTACAGT TTCTTCTTTC TTTTCATTGA
    13321 TAAGAGGAGT TTCGATTCGA AGATCAACCT CACCCAAACA AACTAAAAAC GCGTCATTTT
    13381 CTGTTTTTGA AACGTTTGGC ATATATTCAC TGCCTTTTAC TGGATTAGTA CGACCGGCTT
    13441 GAATAGCTGC TTCTAATAGT TTGAAGAAAG GTGCTCTACA ATCACGATAT GCTTCAAAGT
    13501 CTTCCTTACA CGCGCCATGT ACAATTACAT CACAATCATT CTCTTGTGCA AATGCTGCTG
    13561 CAAACAAACA GAAAATAGCA TTACGCTGCG GCACAACTGT ACTTCTCTGA TCTGCCATAT
    13621 CAGTAGTCAC ATCAATATTT GTATCAATAA GACTACAACC GCCAATCTGA CTAATAGGTA
    13681 CATCAAGAAC TACTCTCTTA ATTCCTCTCT TATCACAAAA CTTAAAAGCT GCGGCGTTTT
    13741 CTTTATCAAA ATGGCGTTGA CCATAATGAA ACCCAATACT TATAATATTT TCTGGTCCAT
    13801 ACTTTTCTAT ATAATCCAAC ATAATTGCTG TTGAATCCAT ACCACCGCTA TGCATTATTA
    13861 GTTTCTTACT CATTTTATCT CCTTTTTATG TGATAGAAGT ATATCGGAGA ACTCGTTTTT
    13921 GAGTATATCG GTTGACTTCT TGTTCATTAA CATTGTAAAC AATATCCTGC TTCTTCTAGT
    13981 GGTTTACGAT GATATCGAAT AATATATTCG ACTATAGATA GATTCATTCT TCCTTTAGTC
    14041 TTTTTCATTA CTTCGCCTGT TATGATACGA ATGCATTCTG TTTCTATTCG AACAACGGGA
    14101 TTATTTTTAA TGTACTCTTT CATTTTATTA TCTATAAAAT GTGAAAGAGC TATTAAATCA
    14161 CCATCTATAT TCTCTTCATT CATGTCAATA TATTAATATA GATCTCTTCA ATTTCAAATA
    14221 TTTATCTACT TAAAAAGCGT ATACGTACTT CCATTGACTG TCTTGAATCT TATTTTCTCA
    14281 ACATCTTCAG ATACAATCTC TGTTATCTCT GTTGTACACC ACCAATCCCT GGATGAAAAC
    14341 ATCCCACCTG TAACTGTACC AATATATAAT CCGTATCCTA GAAGTGATTC AGACTTTCCA
    14401 TCCCAACTAT GCATTTTTTC ATCAAGATGC GATGGTACTA AATTTAAGAC AGATCCGTAA
    14461 TGTCCTTCAC CATCTCTATC TCTAGCTAAT CGTGCCATTG TTATCCTTGG TATACATTGC
    14521 ATCTACATCG GATACAAACT CCAGCATATA TTGCCTTAAT TCTTCTGTAT CCCCTTCTTT
    14581 GTCTATCTTA GATACCTCCT GCAGGCACTT ATCTATATCA TCTCGAATTT CTTTAGCTGT
    14641 AAATGTTTTT ACAGCGCATA TACAGAATTT AGCAGTGTCG ATATTTTCTG TATCCTCGTC
    14701 TTGGGCTTCC CAGAAGGTAT ACCAATTTCC ACTACCTCTA CTACCCCATC TGCTATAACT
    14761 CATTTATCTC CATTCAATTT TAACATATCC AACACCTTTT AATTTTAACT TAATGGCTGA
    14821 TATTATAGCC TTCCAGGCAG ATTCACCTGC ATATATTTGT CTATAACCAA AATCAATATC
    14881 ACTTGTATAG TACCACTCTA AAACTTCCCA TGTATTACTC ATTTACTCTC TACCAATTTA
    14941 TTTCGATACT TTATTTGCCC GCTTCTATCA ATTCTCTTTT CGAGCTCATC TGTTAGTGCA
    15001 CCCATATTAA ACACAGCGTC TCTCGACAAT GTAATTGCAT GAAGCCATAC TTCTTTACCT
    15061 GACGGACTTA ACCGCTTAAA AATGTATACG TAGGTGTCTC CGCGTTTAGC ACAAAATATT
    15121 CGTACATTAG GACCTTTACA TGCTATTCGC TCCGATCTAG TTGTACAATC CAATACATAA
    15181 TCAACCATTT GCTTTACACC TTCTGCAGAT ACCCCGGGAT GTACTTTTAT TCTTTTATTC
    15241 ATAATCTTCT CCTCATGCTT CATCATTTAC GTAATAATAT AATACATCAC ACGTATACGC
    15301 AAGAGTAATA TAAGATAAGC TAATTATATT AGTTTAGTTT GATATTTATA GTATAACTTT
    15361 TGAATAATTA TGATCACATA TTCTATAATA CCTACACCGA TAATCACTAC GGAGAACCAA
    15421 AACTTAGCTA ATATAAATGC AATAAAATAT AAAACCAATC CAATAACATA AATACTTAAA
    15481 AATGCCCATG AAATTTGATC GGCAGACTGT TGTCTGTATA TTTTTAGTAT TTGTATAAAT
    15541 ACGGCTCCAT TAAGAAGGCA CGATGAGAGT GTAATTAGGA GATCAGATTC CATAACATTA
    15601 TGATAATATA AGCGATAAAT AAATCAAATT TTACGTGAAG TATAATAAAT ATTTGTACAT
    15661 AGGAGAATAC CATGGATTAT AAAAGAGTTT TTACACGTAT ACTAACAGAG TCTCCGTACC
    15721 CGGTCTCAAC GATGGATCAA GGTATGGGAG ATGGTCAACC ACCAATGCCG AGCGACGAAG
    15781 AGGCTTGGAA TCAAAACAAC AAGAATATTG TTGATAACGA AGAATTGAGC AATCAGTTTA
    15841 GTGTCGAGGG TCTTCCTGTA AATGTTACCG AAAAGTATGT TTCCAAAATT GCTGATTGGC
    15901 GTCAGAATAT AGAGCAAGTA GCAGATAAGA TGGAAGAGAT CTATACCTTT GCAACTGAAA
    15961 GCGCAGATAA ACCTGGCGCG GGTGAGATTT TTTCGTCTAT CGGAGGGTTG GTAGAAGGTA
    16021 TTATGACAGA TTTTGGTACA TTGAATGGTC AGCTAAGATC TCTCGGTAAT AAGATTAAAG
    16081 TTTCGATGAA GCGCGCTCAG GAGAAAGAGC AAGGAAGAAG ATAACGATTC AATTTCTATA
    16141 TATAATTTGA TTTCCTAGAG AGGCTTCATA TAATATAATA TATGGAGCTT CCTCTTAATT
    16201 ATATAATTGA AAAGATTTAT ACACACGGTG TCGGTCCTAA GTATAAAAAA TACAGCAACA
    16261 CCTACAACTT CGGTTGTCCT ATATGCAGAG AAGGTAATTC CCTACACCGA AAGCGTAGGG
    16321 GGTTCTTTCT TGTAAACGAT GGATACATTT GCTGTCATAA CTGTCAGCGT ACGTGGTCAC
    16381 CAGCTGAGTG GATCAAAGAA GCGGCCGGAT TAACGTACAG CGAAATTCTA CATGAAGCTG
    16441 AAGAATACGA CGACTGTATA GACGAAGTTA TTCAGAGACA CGGATGGAAA GAAGAGAAGC
    16501 GAAGCAATCC TTATACTCTA CCATATGATT GTATAAACTT AACAGATTCG ATACAAGTTG
    16561 AGTATTATAA AGACAATCCA TATGTGGTAT CTGCTTTGAA CTATATACAC CAACGAAGAC
    16621 TGGATGTTGC AATAAATAGA CCGAAAGCTT ATTACGTCAG CTTGAACGAC AAGCTACACC
    16681 GCAATCGACT AGTTATTCCT TTCTATGATG AGAAAGGTCA AATCGTTTTC TATCAGTCAA
    16741 GAGCACTGAG TAGTCAAGAT GAAAAGTTTG CTAGATATCT ATCTAAAGTA GATGCACCTT
    16801 TTTCGGTATT TGGTATTGAA CGAATAAGAG TTAATTATGA CTACATATTC TTGTTCGAAG
    16861 GTCCTATCGA TTCAATGTTT GTTATTAATG GTATAGGAAT GGGTGGTCTA TCATTGAATG
    16921 ATACACAAGA AAAGCAACTC GAAAAGTACC ACTTCCATAA GAAGATATGG GTATTAGATA
    16981 ATCAGTTAGA TAATGCAGAT GTTGCAAAGA AGTATAGACA GCTTATTGAA CATGGAGAAT
    17041 CAGTATTTGT ATATCCTGAA AAGTTCAAAG AATTTAAGGA TATAAATGAT ATTTGTACGG
    17101 CATATAGACT AGATCAAATC TCACCGAAAT TCTTTATTGA TAACTCATTT ACTGGTATGC
    17161 AAGCACTCCT GCAGCTCGGT ATATAAAAAT TACTTCTTTT TTGGTGGCTG ACGCTCGGTA
    17221 TTTTTATTAC CTTTACCTTT GCCGGATCCG TCTAGTTTTC TCTTACCGCC ACAAGATCCT
    17281 CGTCTTTCAT GTAATATACT CTTCTCTATT TCAGTACTTA CTGCTTCGAG TAAGGTATCA
    17341 AACATAACTA ACGAAACCGA TTCATTTTTA GTTTTTTTGT CTTTGGTAGA CTTACTTTTT
    17401 GTCCAGCCGC CACCTTTTTT GCGCTTTATA CCTGTTGAGT CAGAACAAAT AGCGTAGGCT
    17461 GCGGATTCAT CCTTGCCTTG TTTTTTCACT TTCTTTACAC AACTGTCTAG TTTTTTCGGC
    17521 ATATATTACC TCTCTTTACT TGCATCTTTA GATCTTTTCG GCATTTGTGT TGCTTGTTTA
    17581 TTCTTTTTAT GAGGTCTACC ACACTTCTCG GTGATTTCAA ATTTAAGCGC TTTCAGAAAC
    17641 TTCTCCTCGA AATTACGAAT AGGTTCTTGC TTATCTTCGT CAATAACCAT AAATCTATCA
    17701 ATTTCGTTTT GTAGTGCTTG TTGAAATTCT TCACTAAGCT GAATTTGCTT AGGGTATCGA
    17761 GACACGTATG TTGTCTTCAT TGTAAGTATA GTTTCACATA ATTTTTCATA GTTTGCCATA
    17821 AAATCTCCTA GAGTTGTACT TTTGCGTTTT GATTACCTAA ATTAGCTAGA CCGCCAACTA
    17881 GCTTTTTAAA GTAATGAGGT ATTGCTCCAC CTCGTTGAAC CATATTCTCG TAATCCTGTG
    17941 GTAGTAGGTA TACTAATAGT CCAGGCTTTA AAAAGTATTC AATCATAATG TTATGAAAAG
    18001 ATTTTGCCTG CTCCGGTGAT ACACGTAGCA GCGTCTCTCC TTCACCTTTA AAGCGAACCC
    18061 CTATTCTTTG TGGTGCAGAA TAAATTTCAC CTCCTCTTTG TGTTCTCATA GCTTGTCTAT
    18121 AAGAAGCGCT ACCTTTTGGA GTTGTACCTT CTGCTTCATG GATTACGCTC TCGTTGTATT
    18181 CCATTTCTTG GTCGTAATTA AATCCGTGGG TTTTGTATAC AGGTTCATCT GGCTCATTTT
    18241 TAATTTCACT GGATGTTACA TATTTTTCAA GTATCTGATA CGGGGAAACA CCCGCATTAT
    18301 CACGAGCAGC AACTGTAATT CTATTTTCGA TTACATTTAC AAAGCACGGG AAGTCGTTAA
    18361 TCTCCACAGT ATCCCTATTA TTAGTTAACG TAAATGGCTG ACAGTTTAAT GTTTTTCGTA
    18421 CATTAATGTC ATCAAATATG CCCATTCCTG TTTCCGGGTC ATAGTATATA TCCTTTATAT
    18481 CATTTACAAA ATTCGGAATA TTCTGATAAA ATTTATTGGC TGCGGCTTTT TGATCAGGCC
    18541 CTACATATCC AGCATCTAAA ATAGCACTTT GTGATTTTAA AAATTTATTG ACTCTCGACC
    18601 AAACGTTATT AGGATTTGTA TCTTTCTGAG TTCTACCAGG AGTGAACCAT TCTTCAAACT
    18661 CCGCTTGTAT AGCTTCGAGG AACTGTCTCA TAGAATCTTT TCGAAGTTTT ACAGCCTGCT
    18721 CTTCTGATAT TTTTAACCCA TTTCTACGAA ATATTTCAGC TATTTCTTTT GCACGGGCAA
    18781 TACGATTTTG TGAATTGAGT TGAGGAGCAA GTTCAGTTTT TTGCTCTTTT ATTATATCTT
    18841 TAACAATATC ATTGAAAACG GATTCCGGTA CATCCATCAT ACCTGCTGGT CTATTAGATT
    18901 GAGGTATATC TGGCGCGTAT CTAATTCTTT TTTCACCTTC TTTTGGAGGT GTTGATACAT
    18961 CCATTTGCGG TATATTTTGA GCCGGTTGAA GTGCTTCTCC AGACCTACGC ATTTGATCAC
    19021 ATGCTTCATG GAATTTATCC AATGCTTCTT CATCATCCAG ATTTCTCCAA GCGCCGAAAC
    19081 GATTTAAATA GTAGTATTTT CTATTCTGAA AGTCCCAACT ACTTAGATTA AATGGAGTAC
    19141 GCGGTAGATT AATCTGCCGA TTCCAGTATT TTACTTTATC ACCAAATGTA CTAACTTGCT
    19201 GAGGTGTGGG TGGCATTTCA GTGGAAGCCG GCACACCTCC AGTAGGAATC GAAGGCGGTG
    19261 CTGCTTCTTT TAGCTGTTGA GCTTTTTCAC CGAATGTCTT TATTTCCACC ATTGTCTTTC
    19321 TTCATCCTCG TCGTCCTCAT CTCTGCGCTT ACGAGGCCTA CCATCTTCAT CTTCATCTTC
    19381 TTCATCACCA GGTAGTATAT CTTCATCTTC GCTTTTCCAT GAGAGCGGCC TATCTGGGAT
    19441 GTCAAATTCC TCATCTTCTG CGTCAATATC CGTTGGATTA ATAGATCCTT CTTCTTCGTC
    19501 TGGTATAATA TCGTCCTCTT CGTCGTCCAT GTCAGAGCTT GGTTCAGGTA TAATAGGCTC
    19561 ATCCAGGTCT ATCTCTCCTT CGTCACCTAT ATCCGGATCA ATTTCTTCTC CAGATTCAAC
    19621 TGCCGAAGCC AGTGCATCTT TTCTTGCGCG TGCCGCGTAT ATTTGTTCTG CATCAGAATC
    19681 ACGCTGCTCG GCATATTCAG GGGCCGTTTT TAATGCTCCG GTTTCTGGAT CTCTCTCGAT
    19741 TTGACCTGTT TTGATCTTAT TCTTAATCAA TTCACGTACA GAGTTCTGGT CATATGAATC
    19801 TTTGACTGCA GGATCTCTTA AAATATCTCG AACAGTTGAC CCGTTATCTG CGTGTTTCAT
    19861 TATTATGTGT TGCAGATCTT CATCAAGCAT TGCATCTAAA TGTTGAACCA TTTGTTCAAA
    19921 TCGCTTTTGT AGCTCATTTG CGGATATTGG TTCAGGTATA GTACCCATTT TATTTACTAC
    19981 GCCTCGTGGC GGCTTGATAG GTTTCGTGGC ATTTGCAGGA GTTCCATTAG CTGGCATGCC
    20041 TGGGGATACA AAAACGCTCT TGGCGTTCGG TGTTCTACCA GTCGGTGGTA ACAGAAGATT
    20101 TCCGATAACA CGGACAGTAT AGCCTGTGTT CGCTTTGTCT GGTTTTCCCC AGTCCAATAC
    20161 TTTTGTCTGG TAGTCTTCTA CCATTTTCTG TATATCTTTA GTTAACTTTT CTAGTGAAAC
    20221 TGGCTTATTT TTATATCTAC GAATAAGTTG ATTAGCAATC CAGTTTAAAG CACGAATCTG
    20281 ACGACGAATA CTTTGTGGAT CCCCGGGTGA TAAGCCTAGC TTTTCTTCAG CTTTTTGTGC
    20341 GATGTATAAT TTAGTTCCTT TTGATGGGTC ACTTGGATCA CGTAAGACGT CATCAGGTGT
    20401 AAAGACTGGA GAGGCGTTGC CGAGTATTAG ATCAGCGAAT TTCGTTCCCT TTGCAGTACC
    20461 TTCATTCAGA ACAATCTTAC ACATTTTATT AAACGTCATT GACATATTAG TTCTCCTTTA
    20521 GTAGTTATTA CTTATTTCTT TAAATATTTA TGATTACCCA TCTTCAAAAC CGCTTAACAA
    20581 CCGATATTAT CTTATACCGA ACACTTCACG AGCAAGAGCT TTTCCAGTTT CATCAAGTTT
    20641 ATTTGGATCG AGAAGAGTGT CCTCCTCGCC GTATATGTTC CCTTTGTCGT TAATATAGAA
    20701 CTGCGCAAGC TTTATTCGCT CCTCCGGAGA GCCGAAAATT TCAATTATAG CCGGGCAACC
    20761 TAAGTCGTTG TCAAACGGAA AATACACTTT TGAGTGTTTA TTATATGCAT CCATTAACGA
    20821 TTTAAACAAT ATGTCTACTT CATTACGAAA GACAGGATCA ATACTTCGTT GAGGTGCTTC
    20881 TTCGATATTA ACTGGTGAGT GTTTAGTGAT AGGGCAAAAT AGGATAATAT CAAAAAAGAC
    20941 TAATGTCTCT CTTGCGATAT TAATTGACTC TTTTACGAAT GAATCAGATA CTTTACCTTT
    21001 TGCATTGAGC CACATACTAT AGACGATGTT GTCTAATACA CATCGATTAA AAATTATATG
    21061 ATCTCCTTTT GCAGTTGTTA CTTCATCTAC TAACGCATCT AGAATCGCCC GCTGAGATGC
    21121 TTCGGTACCG CTTTCGTTGA TCGATAAATT TTCTTCATTA ATGGTATCTC TGTATGTCCT
    21181 GATAGGGGAT TTATACATCG GCCACTGTTT TTTAAAATCT TCTATAAACG TTGTTTTTCC
    21241 TATACATTGT GTTCCAATTA CTGCTATTTT CATATTACTC CTTAAATTGT TTTTCTAAAT
    21301 AATTACTTAT ATTGAATCCT AGCTTTTCTA CGGTGTTCCG AACATAATCA ACCGATCCTC
    21361 ATAGTAATCT TTAAAAGTTT CTATTGCATG TTTGTTACAT AAATCATACT CATCAACTAA
    21421 TATATGTTTT GGAATATGAA GCGGTGCGAA ATCTTCAAAT AATACACCGA ACTTTATAAT
    21481 ATTTGTATTA TTTGTTGGTA TATTTATCCG GTGTATTCTG TATTTTATGT GATCTATCAT
    21541 ACCTAAATTG CAACCTAATA TCCATATCGG AGTATCACCG AACATAGTAT ACATATCAAC
    21601 TAAGCTAACT AATTGATATG TTTTACCAGC TCTTCTAGGT AAATTATAAA TCTTCATTTA
    21661 CAAAATTTGT TCTTCAACTC TTCATACCGC TTATACCCGA GGGTGTACTC TAAAAGAGTA
    21721 AGCCTAATAG TTCCAACATA TCCCGAATCA AGCGTTACTA ATATATTACA TACATTCTTA
    21781 ACTTCGTTTT TTACCGCATT TATTGATAGT CCTGTCGGAT TGATAGTCAA AAGCTGCTCT
    21841 AGATAAAATT CGAATGCTTC TTTTGACTTT TTGATTATAT TTTCAATAGT ATAGCCACTT
    21901 TCTTTCATAG CATCTTGACT TATTATATCT AGTATAGAAG CTTCAGATAC CGAATCCAGA
    21961 CCTTCAGCTA CCTCTAAAAC CTTCTGTTCC TGTTTATCGG TATTGATTAA TATATCAGCT
    22021 CCATTAAAAA CTTGCTCCAC AAGAGTCTTA AATAGTTGTT TACGTTGGTT CTTCATAGCA
    22081 TCAGAGCCTG CCCATTCTTC AGCACGCACA GCACCAAAGC CATCCATATC TACTACTTTA
    22141 ATTTTTATAC CGTTTAATCG ATTCTCCAAT ATTATACCTT CTATTTGTTC TGCTCCTAAA
    22201 TGAGATGGAA TCTTATAAAA GCTATCGATA AATCTCTTCT TCCATTGTTG CAACATATCT
    22261 TTATAATGTT CTACAGCTTT AGCTTTGCAC TCTAAGGAAG CAGCGTCTCG CTTACGAGAT
    22321 AGTAGGCTCT CCTCTCTATC TACCATAAAT TCATATAGAG CTTTTACAAA CTCCTTGACC
    22381 TCTAAATACT GTGCGTTATT TTGCTTACTA AAAACTCTCC AATCATCACA GAAGGCTTTT
    22441 GAAATCTCAT AATGAATTTG TTCATCAGTA TCATCAAAAA TAAACAATGC ACCCGGACCA
    22501 ATCACCACTG GATTGTATCT TATAATATTC GGTTTCGGAA TAGGTACAAG CTCTCCGAAT
    22561 AATTGTTCAA TCCCATATTT ATTAAAAATT GAAACTAATT TTACTTCATG TTTAATAACA
    22621 ACATCAAGAA ATCTTGCAAA CTCGTTCATC AATGAAGTTT CAAATTTCTC TGCTAAGTTA
    22681 CGAAATATCT TTGGATCTCT AGTCGGCTCT GCTTTCTTTG TTTTTATATA TATTTGGCCA
    22741 TTAATGAGAC AAATAGACAC ATTTGCACCA TCAATCTTCT CAGAAGCAGA GTAATGAGTA
    22801 CTACCCAGAT TACTACAAAA TTTCATTGCA ACGGAATAAG GTAACTGATC AATGTGATAA
    22861 ATACTAGTCA TTCGTTCTAT CATATTCTAC TCCTTCAAAA TACGGTTTCA TAAACTCAAC
    22921 AGTGAGATCC GCTTCTTCAT TTGATAATTG ACCACCAGCA GTTGCGGTCG GTCTTTTTCG
    22981 ATTAAGAGTC TTGATTACTT GATCCCAAAT AGCTTGTCGG CGTGGTTGAT CAAAATTCTT
    23041 GATATATTCG AGCATATGAC ACGAATGATA CATTCGCCAC CCTTCATCTA CTCCGATTAT
    23101 TCTTGCTATT TTACTTAGAG GTTCTGACTC TAGGTAACCA TCGTTAAAAT TAGACTGATA
    23161 CATCACAGCG TAATATGACT GATCAATATG ATCATCATCC GGAAATATAT CTGCACCTTC
    23221 CACATTGAAA GCAGTTTTTA GCTCTTTACC GTTCTTATCT ATTTTACGAT AGACTGCAAT
    23281 TAATTTCAGA TATTCATGAC CTAGTGACCA TCTAATATCT TCTAGCAATA ACACTTCACC
    23341 TTCTTTTGCT TTACATACCT TATAGACGAG ACCTTTGTTT TCTTTTAGAT CTTGTTGAAA
    23401 TCTCGTCTTT GTATCAATAT CTACAGGCTG GGTCTTTGTG ATGGATGTAG ATAATATATC
    23461 CCTGAGTAGT CCTTTGATTC CCATTGATAG ATCTATCCAA CTACTAAATT GATTGTATTC
    23521 TTTCTGTATT CTATCATGCT TTACATCGAC AAAGTCAATT TGAATAACTC GGCTTGGATA
    23581 CCAATAATTA CTAATACATG CAACATTCAC TTCATATGAT CCGCATAATT TATATGCTAT
    23641 TTCTTTAGGA TAATAGTTCT TTAAACACTC ACCTACCTCT TTCGGTGTAC CTATCATCTC
    23701 TACGTCAACA TCGACATCAC CAAACGACTG TTTTTTTGCC AGAGCTTTTT CATATATAGC
    23761 CCGTGTTTCT AGCTGTGTCG GCTGATCAAA TCCACCTAAT TCATGTGCAA TCAGTCTTGT
    23821 GGATCCGAGA GTAAATTTCG GATCTCTACC AGTAATCAGC CCCTCTTTCC TTAGTATTGA
    23881 TATAAACATA TCAATTGTAC CTTTAATATG TTCTAGAGTG TCTGGATCTC TATCAATGCG
    23941 ACCAACTTCA ATACATTCAT CGGTTAGTGT TTCTAATTCT GACAACATAC TTGATGCTGC
    24001 TGCTTTAACA TGAACTGTCA TTTAATACTC CAAATATATT TCTACTCCAA CAGGACTCTG
    24061 GCCACCAAGG CTCAAATTCG TTCTTAATTC GAAAGATACT TGAGTGTATA TGATCTCAAA
    24121 AGCATTTGCA ATAGAAATAT TATTATCCGG TAAATGAATA ATCAGTGATG ATTTAGTTTT
    24181 GTCATTTATA AAGTGAATAT CAGTAAATTT ATTATCTAAC CAATAGCATA GCGTATGTAT
    24241 CGTTATCATC AATCGTTCCA GTGTATCTCT GTGACGCAAC TCATCCACTG TATGATAGAA
    24301 GAAGAATTGA TATATACCGT CTAGTAGTTG CTCTTGCTGG TGAGCAGATA GTTTGTGATT
    24361 TCTACACTCA AAGAATCCAT CTAATAATTG CTTTGTTGTT AGTTTTATAC AATCTGATAA
    24421 AAAGAATCCT TTTACTGCTT GCGGAAAGGT AAACCTCTTA TCTTTAGATA CTTTATATGT
    24481 TTGAAAGTTC GTTTGTTTAA GTTGTTGCGT TTTTTCATAT AACCTCTTCA GCATTTTTAA
    24541 TTCACTTATA TTAATCCCTG TACCAGTACC TGTTATCGGT ACTTCGTTAC CTCCTATATT
    24601 CCAGACGAAT CGTTTAATAA TGCGTAAGTT GTCTAGTGCT CTCTGTGTTG CAATCTTGAT
    24661 AGGTTTACCG TTTGTCTCTC TCTGGTATAT TTCATTTGTA ATTCTATATG CTACTAACTT
    24721 AATTCGATCT CTTATATTAC TTCTCTTCTG TCTATACATC GCCCATACTT TGTCTTTTTC
    24781 ATCAGATTCC GTCTTCTTGT CGATGTCATA CATTATAATG CGCTGAAATT CTCCGCAATC
    24841 CATATCAAGT ATACTTGATA ATCTCTTAGG AGCATGCTCT GCAAAATATT GCGATCCAAC
    24901 TTTCCCGTTA CATCCCTTTA TTTCAATCTC ACGAGAGTTA TCAGGTAATT TTAGATCACC
    24961 TACATTTGCC TTCATTGCTC CTGTTAGTAA CGTCAGACAA ACTTCCCCGC TTCCTATATT
    25021 ATTTCCACCT AATGAAAATT TAATATTCCA TGTAGCATCA ATAAAGAGAT TAATATCTTT
    25081 AGTTAAATCT TCATAGAAAT ATAATGTTAT TTGTTTACAC AAAAACTCTC TTAGATCAAA
    25141 AATACCATTC TTATTAATTA ACCTTTTATA CACAGTGGTA AAGTATTGAG GATCCTTCAA
    25201 CTGTGCTCTT ATAATTTTAT CCAGGATAAG TACAGGAATT CTAGAATTTA CTAATTTGTT
    25261 ATACACAATT CCTATCGGAC CAGTATCTGT ATGCACAGAA ATTGTATTCA GATATTCTTT
    25321 TATATCTTTA ACAGCACTTG GTACAATGAT CCAGCCGCTG TTATATAGTA AGTGCTTAAG
    25381 ATTAGTATCG AGGTCGTGTG CTTGCTTTAA GCGAATATGC CGCTTCAGGA GACCATAGTA
    25441 GTCTTCATCT ACTTTACCAA TGAATTCTTG GTCTTCTTGA AGTCTTTTGC CGTAAATAGA
    25501 AATAGGGAAA TCTTGCATCT CATTAAGATA TGCAAGATTT CTGGGAATTC AAGTGTATAT
    25561 TTTTGAATAT TAGTCGACGC CAGGTCCAGC CGGACCTGCC ATTCCGGTGC CACCTCCAGC
    25621 GGTATTAGGC TCTTGTCTTT GTGTACTAAT AACATCTTTA AGTGTTCCGT GTAATTGCTG
    25681 GAAAGTCTGC TTTAATTCGT CTTTAACATC CAATACTAAT TGTAACCGTT CATATAGATT
    25741 CGAATAAAAG CGCTTGAATC CTTCTTTATC TTTAATTTTT ACAGCCCCAA CACCGAACGT
    25801 ATCAATCCAA TCAGAAAACA TCTCAGGGGA AACACCTTCT TCTGGATCAA CCAACATACC
    25861 TAGAGTCTCC TCTGTATATG CAATCGGATC GGCTTCCTTC TTTACTTCAT TTCCCATATC
    25921 CTCTTCCGGT GGTGCACCAC CTTCGCCTCC CATTCCAGGC AATGCACTAC CTTCACCGCC
    25981 ACCCATATCC ATTGGAGGTT CTCCGCCTCC CATATCCATC GGTGGAGTGT TTGGATCCTG
    26041 TTCTAATAGA ATCTCAGCGG CTTCTTTTAT TAGCTGTTCA AAATTACTCA TTATCTGCTC
    26101 CTATTCGCTG CAGCTGTTGT TGCTTGTGCT GGCTGTGTGT TGGTTGCAGT AGCACCTGGA
    26161 GTTGCTTGAC CTTGTGGTGT ACTTGTCGTA GTACTTTGAG CTTGCTGCTG ACCTTGCTGT
    26221 TGTGCTTGTG GATTATAAAC GAACCCTTGT TGTGGATCGT ATCCGAGATT TGTAAAAAAC
    26281 TCATTCATAC CCGGGACATT ACCTGCATTT TTAATAGCTG TGTTCAGTAC TTGAGCTGCT
    26341 TGTTGGCCAT TCTTCATTGG CATTTGTTGT AATGCCTTTG TCAGAAAAGA TTCAGGTCCT
    26401 TGTTGTTCTG TCGACTGAGC TTGCTGTTGA CCAGGTTGTG GTTGTTGTTG CTGACCTGGT
    26461 TGTACCTGCT GTTGACCAGG CTGTCCTGGT TGCTGTCCTG GTTGCTGTCC TGGTTGCACC
    26521 TGTTGCACAG GTGCTTCTCC TAAAATCTCT ATAGACTTCT GTCTTAATAG TTCTTCGAAT
    26581 TTACTCATTA TTTGCTCCTT TGAAATATTT ATTGTGATCC GTATAAAAGT TTTCTAAACT
    26641 CAGATGATAT ATAGTATGTA TTTGTTAGAT ATGTCAATCC ATTCTTCTTT GAAAATTGTT
    26701 TTAGCTTCTT TGTTGTTATC GGTTTAATCG AGTGTGTACT TACTAACATT GACATAATAT
    26761 TTAAAGTATC AATAGTCTCG CCTATAAGTT CATCTAAGTT AACGACATCG TCACTACAAA
    26821 AAATTGGAAA TGGTAAATGT TCTTTTAAGT TCTTGAAAGA TGTATATACA AACTGTGTTA
    26881 TATCTTTACG ATCAATAAAA TTCCATATTT CATAGTTATT TAAACTAAAT GTAGGATCAA
    26941 CCAATAATAT CTTATTCTTA TTTAAAATAG TCCGCATATA ATCACAAGTC TCTTTAATTA
    27001 AATAATGCAA AAAATATCGC TTGCAATCCG GATTAAATGA TATATAATTA TTATTAGTAG
    27061 TAGTAAGGCG AGTACTGTTT AGTGTTAATA GCTGGACTGA TTCAAATATC TTATCAAATT
    27121 TTACTACAGT TATATCAAAT TCATTGAATC TACGAAAGTT GTTCATTAAT TATACATTCA
    27181 GTAAACATCT GCTCAACATC TATTACATTA AATCCGAGAC TTATCGCCTC TGACATAATA
    27241 TATTTATAAT CATTTACAAG ATTTGCAATC TTGCTTTTAA TCATAACTTC TTTCTCATAC
    27301 TCTTCGGATA CAAATTCCTT ATCATACGAG AGATTAGCCA TCATCTCCAC GACTATACTT
    27361 GCGTTAAGCA TCTCTAGCTT ACCTTCAGAT AAAAATCTCC GAAGCTTAAA AACATATACA
    27421 TCAAGAGGAG TTAGAGCCGT TTTTTCATCC AATGTCTCTG GTATTTTCAC TCTTCTACCT
    27481 GTTTCATCAA CTAAACCTAA TTTAAAAGCC GGTGTTTCTA TAATCGGTTC ATTCAACCTA
    27541 GTTATAAACA AAGCCGTTGA AAAATTACGA TGAATATTCT CCTTAGTTAA CATATTAAAC
    27601 TCTACACCAT GAACGTGCGT TTTTCCGAAT GGATTATATA AACAACCAGG ACCAAACGTA
    27661 GATATTCCGC AATAAATACA CCGTTTTGGA TCATCCACGT GAACATGAAC CCTATGAGGT
    27721 GAATATGGGC ATCCTTTGCC GTATGTACCT GTATTACAAT ACATACACTT ACTCTGCTTA
    27781 TCTGTACCTA AAACTAATGA CATTATTTCT CCTAAAAAAT ATCCAATCTA AAACTAAAAA
    27841 TATCTACTAT CGCCGTCGAT ATAACATCTG GTATCTGTTT ATATTTAACA GGGTCCGGAA
    27901 TACCACATTC TATAAGTATC TTACTGTTAT GTCTATCCAA CGACTGACCT ATAAATTCAT
    27961 CATATACTTC CACACGCTCT ATAAGTGCTC GTAATTGCCT TAATGTTGCA GCTGGAATCT
    28021 CAAACATAAT AGTATTACTA TCCAGAGCGA AATGTGATAT AAAAGAACTA ATAGAAACTA
    28081 CCATATCAGA ATAAGGAATA TCTACTCCAG CTGTGTACTT TTCGCCGCGC TCCATGTAGT
    28141 CATACGCGTT CTTAAAAGCA TCATAGAATT GTTCTTTGAA TATCCCAAAT TCATCCATTT
    28201 ATTCTAAACT CCTTAGGGGC CTTTCCAACT CGTAAATTTA TAATACCGTT GTAGTATTTA
    28261 TCTGATAATA GTACATCTCT CTCAAACTGC AACTTAGCCT CGAAATAAGA TAACTCCCAC
    28321 TTACAACTAC ATAACCTCAG TATAGTAAAA ACGAAATTAT GCTTACCATC TTGCTCTATC
    28381 TCTTCATTTA ATATATTGCA ACTACCGGTG TACGACTTCC AATCAGTTTC AACTATCTTA
    28441 TGTCTTTTAT TCTTTCTGCC CTTTAGAGGA GCCATCTTAC GAATCGTAGA CATTTGCTTC
    28501 TTACCGATAT ATTTTTGCCC GGTTCGGAGA CTCTCTATCT CATAGATAAA TCCGTAAGTA
    28561 CCAACTGGTA CATCTATATC ACACAACCAG TGACCGCAAT CTGTTACTTT TTCTTCCATT
    28621 TTTTCTTTAA TCGCTCTTCC ATTTCTTCGA GAGCTGTATA ATAATCAGGA AATTCGAAAA
    28681 GATGGTCATG CGCTATCTCC ATTGCAATAT CCTTATCGTT TGTGTGTTCC ATTTCGACTT
    28741 TTACACCCAT CTCCATCTGC TTATCTATTT CTTCTTTTGA GACTCCGTGT CTATCGGCTA
    28801 TATCTTGATG AGACGTTCCA TCTCCAAGAC CTCCCTTTAC TTTGTCTTTA TGAGGCATTT
    28861 TACTTCCGTC ACCCTCTTTC TTCTTCATAT ATCGTTCAAA TATTACTTCA TTCTCATTCA
    28921 TTTCTTCTCC TAAACCGCCG TCATGCTACC TGTACGATTC ATCTGCTGAC CTTGTCGCAT
    28981 AACTGGCCCT TGAACTTCAG GTGCATCCTC GTATTCATCG TAATAGTATT CGTCTTCATC
    29041 GAGATGCTGC ATAGCTATCT TTCTCGCGAG ATCCGGACTT GGTGTAGTTT GCAACTCAAT
    29101 CTTAGTACCT TTAAGAAGAG CTGATTGATT GTAATCTTCT GGTCTCTTCT TAGGGGTCTT
    29161 AATGATTGAT AAATAATTAC CGGATAATAT ATTTTCTACT ATTCTGTCGT ATTTCATTAA
    29221 AAAACTCCTA CTCCCATTTT TATCAATTGC AGTGTCTCAG CTATTTCATC GAACTCTGAC
    29281 GCTTGAGTCG ATTGCACCAA TATACAATCA GTAATACTTA CTCCATGCTT TTTTAACCAA
    29341 TGCTCGTAAT CGTAGTATAC CGGTACAACA CCTTCATCTC TCTTAATTGG AGCCCATGCT
    29401 CCCATGTCTC TTAGTCGGTC TATATACTCC TCATTAGCGT CTCTATTCGG AACTTCAATC
    29461 ACTATCCATC GAGAGGCTGG ACGATACTCA TACTCTCGCT CAAGACAGGC GAACATCCTA
    29521 AACTTAGACA CAGTTTCAAA AGGTCTCGAA TCAACGCCAA CTGACTTTCC ATAAAATAAT
    29581 CTACCGTGGC CCTCCAAAAA CATCTGTCGG GTAACTTCTA TTCCCTTCTC AATATCAGAA
    29641 AGTATGACGT CCGCATCTAC TATGTCGAAA TCGCTCATCT CCCCTAACAG ACAAAAAACA
    29701 TTTTCTTTAA AGCATGCATC AGTCATTACA GAAGAAAGCT CGGAGATAAC ATCCTGCAGC
    29761 TCTTCATCGT ATCCTCTAGT TTCGAACATA CAATCAACCT GATTGAACGG CATTTCCGCT
    29821 CTACTTAATA CCCGTGACAC AAGATCTTGA TATTCTTCAT TGACGAATAT TACACAATCT
    29881 AAAACTATTT CAGGTTCAGT ATCTACATCC TCTGCAAACG CTCTACGGTA TAGTGCGAAT
    29941 TTCTTTCTCT TCTTTTTGGT TTTTGATTTT GATTTAGCTC TCTTCCGAGG ATTAGCTTCT
    30001 AATCCATATA CATTCCGTGC ATCCCCTGGC GCAAACCAAT CTCCAGCTTG AAATGCTCCG
    30061 CCATGTGTAC CTATAGGGGT ATTTGAGCCT CCCCATATTC CTCCATACGA CGTTGTGGTT
    30121 TCTTGTAAAA CTTTCTTTAA GCCTTGTATA TAATTCATAG TCTGCCCTTT TTAATATATT
    30181 TCTTACTATA CCGAGTGGAT TTATATCAAT AAGTATTTAT CCTATTTATT GAGGTATAAA
    30241 CATGGAAGAA GTATCTTTAT TTGAGAAATA TCACGCGGAA CTTACAGAAG ATCTTGAGCT
    30301 AGACGACTTT ACATTAAAAG ACAAGCAGAT GAAACTCCCG ACCATTAAGC ATAAATGGGT
    30361 TGGGCGGCTC ATACAGCAGC GCTATGAGAA GGATCGACTA GAACAAGCAA GAAAAAGAGC
    30421 CATCAGTAAA TTGATAGGTA AATTTCGCTC GGAGTCCGTT GTAGCAGTAT CTGACAGAAC
    30481 ATTAGCGCTG CAAGCAGAGG AACATGAGCT AGTTCAAACA ATTGACGAGC GAATTAGAAA
    30541 TTGTGCGAAT ATCATACTAT ATCTTGAGAA ATGTGAAAAA GTATTATCAC AAACAGGGTT
    30601 TGATATTAAG AATATCATCG ACATCCGAAA ACTTGAGTTA ACTTAATGCC ACGAGTAATA
    30661 TTAGATTGGG ATAAAAGCTA CAAACGGGGT ATTATAATCT CAGACTTTCT AGATGATATA
    30721 CGCAGCGCTT TCTCAATACC TAATAAAGCT AAAGCTATTC TAACTCGGAA ATACGGTGAG
    30781 TCTAGATTCA TTCCTCATCG TAATCACGTT ATATCAACTA CCGGTAGATT TGATCGAGGA
    30841 CTCTTTTTTG ATATACTAAG ATACTTAAAA ACATCGCCAC TAGAATATGA AATAACTATT
    30901 ACAGATAAAC TAAAAGAGCA TGTATTATGC GGAGTCGATG CGACCGACTT CGACCTGCCT
    30961 AAACTTAATA TCGAGAAGGT TCGTAACTTC CAGGTGTCTG GTGTATATAA CGGATTGAAG
    31021 TATGGACATG GTATTTTTCT AATCGGTACA GGTGGAGGAA AAACTCTGTT GATGGCTCTA
    31081 TTAGATAGAT CGTTTCGTAC AATTAAAGAA AATAAAGGTG TAACGTTTAT TGCTTTACCT
    31141 GCGCAACTTA TCGAGCAAAC TTACAAAGAC TTTATAGAAT ACGGTATTCC TGTGGAAGAT
    31201 ATTAGTCAAT GGGGTAATAA ACATCAATTC GACAAAAAAC CTATCATCAT TGCATCATAC
    31261 AAAACTCTAC ATGCAAAATT CGGATCTATA AAACATACAC GACCGAAGAA AAGCAATCAA
    31321 TTCGAAACAA CTGACGAATA CTCGCAATAC CTGAAGGACT TTAAAGAAAC AGGAAAAGCA
    31381 CGAGAGAAAG TCTGGAATGC TGAAAAAAAG AGACTTCTAA AAGAACTCGA GAGCGTTGAT
    31441 CTACTATTAT TTGATGAAGT GCATTTCCTG CGAGATAAAA ACAAACTCAA TAAAATTATA
    31501 GGATTGTTTG ATATAAAACA TAAATTTGGC TTTACTGGTA CTCTTCCAGA AGATCAAGTA
    31561 GATAAATGGA ATGTAATAGG CAAAATAGGT CCGATTATCG AAAATGTTAC TTCATATGAT
    31621 CTCCGTCAAA TGAAGCATCT AACTAATGTA AAAGCACAAA TATTAAAACT TACATATAAA
    31681 GATCCACCGA ATTTTAAAGA TGAAGTTGAA GAGATGAAGT TGATGGGTAT AACTGTTCAA
    31741 CCCGGAGAAG CATATCTAAG AGAGCGTGAC TGGATATATA AACACTCATT TAGAAACAAA
    31801 GTTATAACTC ATCTATGTAA TAGATTTAAG AATAATTCAT TAATAATGGT TAATAAGCTT
    31861 GATCACGGCG AACTACTTTA CAATACACTA AGTAAGGCTC TACCAGATAA GACAGTATAT
    31921 TGGGTACGAG GAGAGGTTCA AATGAGTGAC CGCGAAAAAA TACGTGAATT AATGGAGAAA
    31981 GATAATAATA TAATATGTGT TGTGATGTCT AAGGTATTTT CCACTGGCAT TAATATAAAG
    32041 AACATACATT ATATTGTATT CGTGCAAGAT GGTAAAGCAA AAGTCACGCT AGTACAAAGT
    32101 ATTGGTCGTG GGTTACGGTT GAATGATAAT AAAGAATTGC TTGTTATTAT TGATATTGCT
    32161 GACGATTTAC CGTACGGCAA CGATCACCTC AGTAAGAGGT TAAAGAGATA TGAATCAGAA
    32221 AGAATTGAAT ATGAAGTCAG AAGTATTAAC GAATCATAAT TTACTAATAA AAGGGAGACC
    32281 AGTAGATGAT TTTAAATGGC ATAACATAGT AGAAGAATTA TTTATTCCTG CGAAACTAGC
    32341 GTTTAGAGTA ACTACTACGG ATAGTATAAC GGCAAAGAAA ATGATATGGT CGTTCGGCGA
    32401 TGGAACAAAA GACCAGGCTA TAACCAACAG GAAGGGTGAG CCTATAGAAC AAGAAGTTAC
    32461 GCACTATTTT CGTACACAGA ACATCGAAAA CAACGAAACA TTAACAGTCG TTGCATCAGT
    32521 CTTCACAGAT GATAAAATCT ATGTAACACC ATTTTACATT ATCAAAGACG TCCAACACAG
    32581 AACAACAACA AACTATGTAG AACCTGAAGT ATTAAAAGAA CAAATATCTG TTTTTTATAA
    32641 GACAGGTTAC ATGACAGATG AACTCGCATT ATCAGTAAAC GAAATTGCAA AGCGGTTGTC
    32701 TTACGCGCCT AACTTTATTA ACTATACATA TCGTGAGGAG ATGGTAGGAG ATGCCCTGAT
    32761 AAAAATGATC AAAGCTCTTA GAGAGCACAA ATTCGATCCT GAGAAGGGTA ACCCATTTTC
    32821 ATATTTTACA AAAATAGCAT TCCATGCATT CTGCAAACGA ATAAAAGGGG AGAAGAAACA
    32881 TAGACAAACG ATTTTGGATT ATCAAAACGA AGTGTATGAG ACCTTAATCG GAGAGGGTAT
    32941 TATATCCGAT AGTGATTCAA CGGAAAATAA TAGTGAAATT TAACAAAGAA CAAATCGCCT
    33001 GCTTTAGTGA TATTCATATT GGTGTGCATC AAGCAAGCTC AATGTGGCAT ACTATATCAC
    33061 TTAATTACGC CAGATGGTTA CGCGATGTAC TAAAAGAGAG AGGCATAAAA GATATAGTTA
    33121 TACCTGGCGA TGTACTTGAT GATCGTAATG AAATAGCAGT AACAACTCTA CATTATTTAC
    33181 CGCAATTCTT CAGAATATTT GAAGAGTTTA ATATTATCAT TGTTGTTGGT AATCACGATT
    33241 GTTACTACAG TAAAAGATCC GATGTACATT CACTAGAAAC TCTTGATGAA TGGCCGAATA
    33301 TTACCGTAAT CGACTCCTTG ACAACAGTTA CACTCCACGA GAAGGTAATT TCGTTCTGTC
    33361 CATGGCATAC CCCTATAGAA GATATACCCC AGAGTGACAT CATCTTTGGT CATTTCGACA
    33421 TTCAGTCATT CAAAATGGCA GGGTATAAAG TAAACGAGCA CGGTGTTCGA TCTGCTGATC
    33481 TATTGAATAA AGCTAGTTTA ATAGTAACTG GACATTACCA CCTAACACAA GATCGCGTGT
    33541 ATAAGAACGG TAAAATTTTG TATCTTGGAT CTCCTTATCA GCTAAACTGG GGCGAAGCAG
    33601 AAACACCAAA AGGAGTCTAT ATCATTGATA TAGATACAAA CGACACATCA TTCATAACAA
    33661 ATGATGTTTC ACCTAAGCAT AAGAAGATAT TACTATCTGA ACTATTAGCA ATCGGCAAAC
    33721 TTACCAAAGA AATACAAGAT GAGTTTAATG GTAATATTAT TAAGTTTGTT GTTGATGTTG
    33781 ATGCAAGCCA GCGTACAATT GATGAGTTAG TAAAGAAGTT TTATCTTCTC AAGCCGTTGG
    33841 AACTAAAAAT AGAGTATGAG TATACTCAAC GATTTGATTT AGAAGACCAC GAAATGGAGT
    33901 TTCAAGGTGT TGATGTTAGA AGCGATATGA CCGAGTTCGT AAAAACACTT GAAGGTATTG
    33961 AAATTAAGGA GGAAGTGATT AATTACTTAA TAGATATCTA TGAGAGAGCA GAGGTATTAG
    34021 TAACATGAGT ATTAAGGTAC TGAAAGGTTT AATCACCCGA AAGAGGGAGT AGTAGCATGA
    34081 ATTGGAATGA ATATTTTGAA GACGTAGATA TAGATTTTAC ATACCAATAT AAAACTGGGC
    34141 TAGTTACATT AATAGTTGAT CCTGTCACAT TTGACATGAC AGCAGCGGAA GCGCGAGTAA
    34201 CTGTTTTCGA CAGTCTATCA GGAGTAGAAG ATTTCGTCAA GCAACACGAA CATTATCTAT
    34261 ATTATAACTG TACGCATAAT AAGAAATATA ATACCTACGG GTACGGTACT TCTACGAGAA
    34321 TAACACCCCA GTAGTATTTA CAAAAGAACA ATATGACTTC TGTCAGAAAG CAGTGTGGAA
    34381 AATAAATGAA AAATAAAATA GGACTAGGAA TAGTTACATA TAATAAAGAA GATAGACTAA
    34441 AACAAAGTGG CGCAACAGTA CCAGTCGATG CAGTAGATTC GTTCGTTGTT GTTAATGACG
    34501 GCACACCGTA CTCTGAATAC CCGGCAGATG CTGAAGTGAT AATTCATCCA CGTAACATGT
    34561 GCGTCGGTGT CGCGAAGAAT ACCGCTATGC GTCACCTATT ACAAGCAGGA TGTGATCATA
    34621 TTTTCTTAAT GGAAGACGAT ATGCTTATTA AACGTCCAGA TGTATTCGAA GCATATATTC
    34681 ACGCTGCCGA GAATAGCGGA ATATGGCATA TGAACTATGC CCTACAAGGA CCAGCAAACA
    34741 GAAAGCAAGT AAATAATGGT CCAATGTATA TTGATAAGAG ACAAGAACTC GATCAGACAT
    34801 CTGAACCAAA TCCAAGAGCA ACTATTGATT ATGATGGTAT AGATGTATCG TTCTATCCTA
    34861 ACTCAGTCGG ATCGTTTTCT TACTACTTAA AAGGAGTTAT TAAAACAGTT GGATATCATG
    34921 ATGAACAATT TAAGAATGCC TGGGAGCATG TAGAACATAC ATATAGAGTT ATTAAGGCAG
    34981 GGTTACATCC TCCTTTCTGG TGGTTTGCAG ATATTGCCAA TAGTTACGAA TATCTTACAG
    35041 ACATCCCTAA CTGTATAGAG GAAAGTACGA TCGCGCATAC CCCTGAATGG ATACAAAATT
    35101 TTCAAAAAGG CATGGCTTGG TTTAAGAGTA AGCATGGATA TGTACCACAA CAAATACCAG
    35161 ATACAGATGC AAACCAAGTA ATACAAACAC TTGATCAAAT AAAGAGCAGT TATGCACGTA
    35221 AAGTTCTGTA ACGGGTCCGT TATGAATATC AATGTAGCTA ATACTAGAAT TAATACTGAA
    35281 CCAAAAAAAC TGATGAACGG CTGGTCCATT AAGGTAGATA TAGAAACTTA TGATTCTTGT
    35341 ACTCCTAGTT TGATAACGAT GCCCGACAAA AAAATAAAGC GCGTATTTCG TCTATGCAAA
    35401 GGATTAATAT GAAAAATCAA AAAACAGAAT TTGATGGTGG ATTACCGAAG ATATGTATTC
    35461 CTATGATGCG TCGCACATTC CCAGAATTAA TAACTAATGA GATCGTTGGT GTACAACCAA
    35521 TGAGCGGCTT TAATTCTAAG ATAAAATCTC AGAGGAGTAT CAGAGAGAAA ATAAAGAGAA
    35581 TTATTAACAA TTTGAGAGGA TTAATATGAC AACTTTAGTT AAGACATTTG ATGAGATGAA
    35641 AGAGATGTTC AACCAGCAGA TTGAAGATAA TAAAGTCAGA TACTACGAAA AGACAGGACT
    35701 AGCATGTATA CGTGAAGCGA TATCTGGAGA GGTAGAGACT ACAAACGTTG CAAAGGAAGG
    35761 TGATTATGTT ATTAGGTCCG TTGGAATAAA CAGAGAACAA TATATTGTAT CAAAAAAGAA
    35821 AATCGAAAAT AGATACGAAT TATTAAGTGA TGATATAGAT GAAGACGGAT TTAAAACATA
    35881 TAAAGCTACA GGGCGTATAT TCGGATTTCA ATATACTGGT ATAGTTACAT TCAGATTTAA
    35941 AGCATCCTGG GGAGAACTTA TGCTTGTAAA CGATGGTGAT TATATTTGTA CGCCAGATAC
    36001 AAACACCTAC GATGATCGTC TACCAAAAGT ACTTATTCCG ATGGTTCATC ATAAGATACG
    36061 CGAGTTAATC ACAAACGGAA CTGATATATA TCGAATAGAA CAAAACGAAT TTAAGCGTAG
    36121 CTATAAGGAG ATATAATGCG TATCGGACTT TTAATGCCTG CTAGAGAGAG ACTAAATTTA
    36181 AACCTAACGT TTATCTCCTC TATTATCACA ACAGTTGAGA ATATCGAAAA CGTTACTCTA
    36241 TACATGGGGA TTGACGATGA TGATCCAACT CGTGATATTC AGATGAAAAT TGCTAATGCA
    36301 ATTCCATTTG TTAAGTTCGT ACCTATTCAT AATGAAGGTA AATTTATTGG CTTAGGTAAA
    36361 ATGTGGAATA TTCTTGCTGC AGAGTGTAAA GAAGAGATCT TTGGATATGT TGGTAACGAC
    36421 ATGATCTTTC GAACACCTAA TTGGGATAGA AAGATTATAG ACAAGTTCGA AAAGGAATGT
    36481 CCAAAGGATA ACATAATGCT GTATCATTGC AATGACGGGC ATAGAGGGCC TGAATTATGT
    36541 GTTAATGCTT TTGTACACAG AAAATATATG GAGATAGTAG GATATTTCAT TCGTGATGAA
    36601 TTTCTAATCA ATTGGTCTGA TCAATGGATG CACCAGATTT TCGATTCTTT CGGTCGGTTA
    36661 GAATATATAC CAGATATACT AATTGAACAT AATCATTGGA TATTCGGCGG CCGTGAGCGA
    36721 GATACAACCG CCAACAGAAT GCTCAGTGAT AACCATGATA GAGTTAGCGA TAATATGTGG
    36781 ACTAAGTTAG GACCAGAGAG AGACGCTGAA GCTAAACAAC TTAGTAGATA TCTAAAAATA
    36841 TCCCCAGATT GGAGTAAAAT TGAAAACAAA TCTAGAGACA TTGGCGAGAG AAACTTTAAT
    36901 ACATACACCT GGTAATATAG TAGAGATCGG AGGAGGGTAG GTAATGCTAC TGTTGGATTT
    36961 TTACGTGTTG CTAGAGAGTT AGATAGGACG GTTATTGTTA TTGATCCTTT TGAAGAAGCG
    37021 TTAGACAAAA CACCGCCATC GTACATTAAA CCTTATACAA AAACTCAATT TCTTAAAAAT
    37081 ACCGACAACT ATAAAGAGCA TCTTCATTTA TGTCAAATGT TTTCTGCTGA CCCAAAAGTG
    37141 TATGATGAAC TATTAAATTA TACGCCAATC TCATTTGCGT TTGTAGATGG GCTACAGTTT
    37201 AAAGATAGTG TGTTATCCGA TTTAGCTTTA ATGACTAGAC TAAACGTGCC AGTTATTTGT
    37261 GTTGATGATT TTACGAGAAA TACAGATATA AGTCAAGTAC CTGAAGCAAC AATTGAGTTT
    37321 TTGAAGCAAG GTAAGTATAC AGTGCAGGAG ACGTTTGATA GAGGAGCAGG GCGTGTAGTA
    37381 GGAGTGTTTA AAATAAAATG AAATTATCAA TTCTAATTTG TAGTTTGGAG GATCGTCTGG
    37441 TACAGTTGCA ACAACTGAGA ACTAAGTTAA TAGACCAGAG CGATATGGAT GTAGTAGAGA
    37501 TATTGACCGA GACAGATGCC GGTGAAATGC ACACAGGAGC AAAGAGAAAT AAACTACTAC
    37561 TACAGGCAAA AGGAGATTAC ATCGCATTTG TTGATGATGA TGATATGGTA TCGGATGATT
    37621 ATGTCTCAAA AATACTTAAA GCAATTGAAA CAAATCCTGA TTGTTGTGGA CTAGAAGGTA
    37681 TTATAACAAC AGATGGAAAC AACCCACACT TATTCATACA CTCGCTAACT TGCGGTAGCT
    37741 GGTACGAGAA GGACGGAATA TACTATCGTA CACCTAATCA TCTAAACACA GTAAAGCGGG
    37801 AAATTGCACT AAAAGTTATG TTTAATGATG ATATGTCGAA TTGTGAAGAT AGAGACTATT
    37861 CTCTACGGAT ACAACCTTAC CTAAAAACTG AAGAATATAT AAAAGGTCCT ATATACTTTT
    37921 ATAAATGTAC TTCTGCACCA AAACAGTACA ATAAACAACG AGTAAACAAA TCAAAAGTAA
    37981 TACTTGTTAA CTATGCGGAT AAACATTTTT ATCACTCACA GAAGCATAAT ACAGAAACAG
    38041 GAAAACAATT TGGTTTTAAC GGTGCAGCTG AATGTAATTT GAACTCTCTT GATATAAATT
    38101 TTCGAAATAA ATTCGCACAT ATCCTCAATC AATCCAGAGG TGCAGGGTAT TGGCTATGGA
    38161 AACCGTATAT AATATGCAAA GTACTTGAAC AAGTCAACTA CGGTGATATC GTTTTTTATT
    38221 GCGATTCAGG TGCTATATTT GAGAAAGATA TAACACCATT AATTGATATA TGTAGAGAAG
    38281 ATGATATAGT TCTTTTTCAT ATAGCACCGC ACGGGGTGAC TGAGCCACAT ACAAATGCAA
    38341 AATGGACAAA AAGAGATGCA TTTGTATTAA TGGGGTGTGA CGAAGAAAAG TATTACAATG
    38401 CTAATCAATA TCTAGGCGGC TTTCAAATAT ACAAAAAGAC AGATAGAACA ATGGTCTTTG
    38461 TGAAGGAGAT GCTCAAATAC TCACAAGATG AAAGAATAAT TACTGATCTC CCAAATACTT
    38521 GTAATTTACC AAATCTACCA CAGTTTAGAG AACATAGACA TGATACATCA GTTTTGAGCC
    38581 TGATGGCTAC AAAATACGGT ATAAAAGGAC ATAGGGATCC GTCCCAATTT GGTGATGATT
    38641 TTCATCATAT GTATCCGGAT GACAAATATG ATAGAATAAT ACTATCAACG AGAGACAGGC
    38701 GATGAGTGTT GTAAATACAG AATTAAAATA TATATTCATT CATAATCCAA AGGTCGCCGG
    38761 TACATCCATG GAGCAGATTG TCGGTGGATC TTCACACCAA ACGATACACG GATATTATAC
    38821 CCAAGGTATA AATTTGGAGG ATTTTTATAA ATGGATGTTT GTTAGAAACC CATATACAAG
    38881 ATTAATATCT GCATACAACC AGGCGAAAGC CGGCCCAACA ATTTTTATAA ATCGACATAC
    38941 CCAGAATAAA ATGTCACTGG ATGAGTTTAA AAATATAACT ATAAACTTCA CAACATTCGT
    39001 CGCGAATATA CACAAACTGT TTGACTTCAA TTTGCAAAAC TATAATGAGG AAATGTTCCA
    39061 TAAAAACCAA CATATCATCA TGGATCATAT TGCACCTCAG TCTTACTTTT GTAATATTGA
    39121 CGGAAAAAAT GTACTGGATT TTATAGGTAG GCTTGAATCT ATCGATTGCG ATTGGTTTTC
    39181 ACTTTGTCGT AAAATCGGAA TCATACAGAC ACTACCACAA ATGAATATCG GTATATCCAG
    39241 TAGTGTCACA AACTATTATC AATCACAAAG TACTATTGAT ATTGTAAACG AACTATACAA
    39301 TACTGATTTT GAGCTTTTTG GATACAATAA ATTATGAAAC TTAACTTAGA TAAAATTATT
    39361 ATAAGCACAA ACGATGATCC AGATTTTTAC AATTTCTGGG AACTAGCATA CCGAGGATGG
    39421 AAAGCATTCT TTCCGGAAAT TGAAATGATA CTCACGTTTA TTACAAATCG ATCGGAAGAT
    39481 GATACGATAG TAACCCATCT GCGTAGGTGG GGCACTGTTA AGCTATATAA AGAAATTCCT
    39541 GGTATACCTA CACCAAATCT CGCAAAAGTG TCTCGAATGA TCGAAGCAAC GAAGCACGGA
    39601 GATGCTATTT GTATGGTGAA TGACATAGAT CTAGTACCAC TTCAAAGAGA GTATGTAGTT
    39661 GAACGGTTAT CACATTTTGA TCCTGATAAG CTATTAGGTA TCGGTACTCT GAATCATATC
    39721 GGATTAAAAG ATAAATTTCC GATGGGATAT ACAACAGCAG TAAGTAGCGT GTGGAATCGA
    39781 ATAGTTAATC CAAATAATCT CGGATATGAA GATCTTGTCA ATAGTTGGCG GAATATTCAG
    39841 CATTTTGATT TACAGGAAGC AGTAAATAAT TTACCAGCGG ACGGAGTCAA TCCTAGAGGC
    39901 TTCTCTGACG AGTCATTGTT GAGATATTTA CGCTCTAGAG AGCCGTCTAT CCTTAATCAG
    39961 ATAGAGCGTG GATTTGTGCC CCTACAAGAT GGAGTGGATA GAGCAGCCTG GAGTAATCTA
    40021 GATATAGATA GACTTAATAG AGGTGGTTAC GTTGAAGCAC ATTTACTACG ACCACTTACG
    40081 AAATATATAA AAGAAATAAA TGTAATCGCA GATTACATAA AAAAGGTAGA GCGTGAAAAA
    40141 AGTATTTAGA TTTGATGATA TTTGTATTAA TAGTAAAATG ACTGATGCGA TATTGATGGC
    40201 AGAAGAAATA AAAAAGCAAG TACAGAATGC AGAAGTTTGG TTCTGTGTTT CGCCGATGGT
    40261 TCATACCATA GACGACCCTG ATCCTGTGTC ACAGCAGAGA ATATTTCCAA AGATATTTAA
    40321 CGCTCACAGT GATTATAGGA TATTTTACAC CATCAATAAA TGCGGAGTGC CTGATTTTCC
    40381 TGCATGGATA ACCCGTGCAG GTCATGGACT CATTCACGTG GATCATCGAT TACTTGAACA
    40441 CGCGGCTCAA GAATTAAGTA TTTTAACAAG CTGCAATCTG GTTAACGCCG ATATATTTGT
    40501 ACCACCGTTT AACAAGTGGA ACAAAATCAC CGAGCGGATT TGTCAGGAGA ATGACATACA
    40561 TTTAGTGAAA TTTGAGGACG GCTGGTTAAG TGCAGAACAT AACGAATATA ACATGAAACA
    40621 CGATAAATGG TATTTACATC ATAGAGCGTT TACAGTAGCA GAATTTAAAG AATGGTTGGA
    40681 GGTAAAACAT GGATAAACAA TTTGGTGGAA GCGGTATTAC AAAAGAAGTA TTTGACTGGA
    40741 TTACTGATAA CATTTCAGTT GGAAAAGTAA TAGTCGAACT AGGTGCAGGA GACGTTAGTA
    40801 CAAAATATCT ATCTGAACGA TATGAATTAT ACTCTGTTGA AGATGTACCG AAATTTTGCG
    40861 GTAAATGGGC AAGTACATAC ATTCACGCGC CATTGGTTGA TGGGTGGTAT GATATAAACA
    40921 TACTAAAGGA AGGTCTACCA GAAAGATTCA GCCTGTTGCT TATTGACGGT CCGGTCAAAT
    40981 TTTCAGACTT CCGTCCTGGT GTAGGAGATA GATTAAAAAT TCTTGATCAC CTGGATTTAT
    41041 TTGACAAAGA CGCTATCATC ATTGTTGATG ATACAAATAG ACCGGCGGAG AGAAATCTAC
    41101 TAGATGCACT AGCACAAAAA ACCGGTAAAA AGAAAACAGT ATTCTCGTCC TTTGGAGTGC
    41161 TACAGTGATA GTCGCAATAC ATCAACCTAA TTTCTTTCCT TGGTATCCAT TCTTTAAAAA
    41221 GATGGATCAG GCAGATGTGT TTGTTATTCT TACGCATTGT CAATTCGAAA AAAATAATTA
    41281 CCAAAATAGA TTTCATTATA ATGATAAATG GTATACGTTG AGTGTAAATA AAGGACTTGA
    41341 ACCTATCCAT CAAAAAGTAT ATGTTCGACC AAATGATGAT TGGGTTAAGA TTAAAAGTAA
    41401 TCTTAAACAG TTTCCACTTG ATCAATTTGA TGATGATATT GACGCATCAT TATGGGCAAC
    41461 TAATGAAAAA ATTATTTCTC GAATAAAAAG TATCCTCGAT ATTAAAACTA CTATTAAACT
    41521 CGACTATCCA ACTGAATTAA ATAAATCAGA GCGCTTAGTT GATATATGCA AGCAACACAA
    41581 TGCAACACAA TACCTTGCTG GTAGAGGTGC AAAGAACTAT ATGGATATAG AACCATTTGA
    41641 AAGAGCCGGT ATTGAAGTAA TCTATCAAGA AGTTGACGAA AAAGATATGG TACCTATTAT
    41701 AACGAAATTA TGAATAACAA ACTATTACAC AACAAGCAAT TTTTAAACTT TATCGGATCA
    41761 GATTGGGGCG GACTCTATGT TGATTTGAAG TTGATTGAAC AAGATAGTAC AGTAATATCA
    41821 GCAGGTCTTG GTAGTGATGT ATCGTTTGAT TTAGCTTTGA TGGAACTTAA GAACTGTACT
    41881 GTTATTGGCA TCGATCCAAC ACAAACTGCT AGAGATACAG TATTCGAGAC AGCAGATGGG
    41941 AATCCATTAT TTGCAAAGAA CTTTCGGTAT GTGCAGAGAG CGCTGCTCGA TGTGTCTGAC
    42001 AGAGAAATTA CTCTAGGTGG ACCAGCCGTA ACATTTATAT CTCCTCACGG GGAACACGCA
    42061 AGGACAGTAT GTCTGAACGA TGTATATGAT AAGATCGACA GAGAAAAAGT ATCTTTCCTA
    42121 AAACTCGATA TTGAAGCGGC AGAATATCCC GTTATTCAGA GTTTTACTCC GTTACCATCG
    42181 ATGGCACAAA TAGGTATAAG CTTCCACCAC TGGCTAAACG GACCTACGGA TCAGTATCCA
    42241 AATCCCGGAG CCACCTGCCC CTACACCCTA GATGATACAG TTGCATGTAT TGAAAAGATA
    42301 AAGAGCTTTG GATATAAATT GGTGCATATA GATAATGCAG ACCCACTACG ATATTTTCAA
    42361 GAGGTTTTAT TCATACGCTC TGACCTTGCA GAGAAATACA AAGACTTAAC GTTTGAATAT
    42421 GAAGGTAATA ATATAAAGAA GAACAAATGA CGGATGAAAG ATATAGCAAA CTACTAAATT
    42481 TGCATGAGAG ACTAAAAGAA GTAAAGAGTA TGAAGAAATC TGCAGCTAAA GACTATAGAG
    42541 ATCAAATTAA AGAAATTGAA GAAGAAATTG AAGGATTGGT CGAAGACATA AGAGAACAAC
    42601 CAGAAAAGTA ATTAGGTATG TTGCAAAATA TGGTATCGAT CGTATAATTT AATTATGAAA
    42661 GCAAGAACAT TCTCAGACGT AACGATTATA CCGAAATTTA CATGTGTCGG TCGCAATGGT
    42721 AGTTTAGCTA CAAGACTCTG CAACGGGGAA GATTCACTTG AACTCCCTAT TATCTCCGCC
    42781 AATATGCCTG CGATTGCAAA TGCAGAAGTA TGCGATGCAA TGAGGTATGG CGGAGGTATG
    42841 GGTATTCTGC ATCGTTTTAA TGAAGTGAAT GAAGCAGTGG AAGAATATAA CCATGCATCA
    42901 TTTGGTGGAA AGTCTATTGT AGGTGTGTCG TTAGGTGTAA AAAATGATGA TACCTACAAT
    42961 AGATTCGAGA AACTATATGA AGCAGGCGCG AGAGTGTTTT GTATTGATGT AGCTCACGGA
    43021 CATCAAGATA AAGTTCACTC ACTACTAAAA TGGATCAATA ATCAAATATT CCAATGGGCT
    43081 AGAAGTGAAA GAAATAAGGT GACTCTTATT GCCGGTAATG TTGCTACTGC TGATGCTGTA
    43141 ATAGCATTAG GTGAATGGGG AGCAGATATT GTTAAAGTTG GAATTGGTCC CGGTAGTGCT
    43201 TGCACTACAA GACTTGATAC CGGAGTAGGT GTCCCACAAT TGTATGCTCT CGAGCAGGCA
    43261 CACAATGCAG TAATGCAGCA GAAAGTACCA GTTAAAATCA TCTCCGATGG TGGATGTAAA
    43321 TGTACAGGTG ATATTGCAAA AGCCTTAAAA TATGCGGATG CTGTTATGGT AGGCTTTATG
    43381 CTAGCAGGTA CAACTGAAAC TCCCGGTGAG TATATTAACG TTGGCGGTAA GCAGATGAAA
    43441 GTATATTTTG GCTCAGCAAG TTTTAAGAAT AAAGGTGAAA AGAAGCATAT AGAAGGTAGA
    43501 GATTTTCTAG TTGAAAAGAA GGGATCCATT AGTGATGTTC TTGATAAGAT TAGAGACGGG
    43561 CTACATTCAT CACTGGGATA TGTTGGAGCA AGTAATTTAC AACAATTTAA AAACAATTGT
    43621 GAGTTCTTAG ATATAACTGC TGGAGGTAAA GCAGAAAGCA AATATGAGTA AAATTTTAGT
    43681 TACAGGTGGT TGCGGGTTTA TCGGTAGTAA CTACGTCGAT TATAAGTTAC TAACAGATTC
    43741 AAGCATAGAA ATTATTTGTG TCGATACATT GGATATTGGT GGATCAGAGG ATAATGTTTC
    43801 TGAGTGGTCT AGAAATAGTG GACGATACAA AATGTATAAT ACTGATATTT GTGATGCAGA
    43861 TGAAATGAGT AAAATTTTTG CATATGAAAT GCCAGATATT GTTGTAAATT TCGCAGCACA
    43921 AACTCATGTT GATCGAAGTC TCATCGACAG AACATATTTC GCAACAACAA ATGTAGTCGG
    43981 TACGCAAGTA ATATTGGATC AAATAATTAA GTATAAAACA AAGCGCTTTG TGCAAGTATC
    44041 TACAGACGAA GTGTATGGCA GTATCGATAG CGGTCTATTC GAAGAGACAT TTATGCTTCA
    44101 TCCAAATAAT CCATACTCTG CTACTAAAGC TGGCGCTGAG ATGCTTGTAC AGGCCGCAGT
    44161 TCATTCATTT GGAGTTAATG CTTCTATTAC AAGAAGTTGC AACAATTACG GTCCGAGACA
    44221 ATACCATGAA AAACTAATAC CAATGGTTAT TCATAATGCT CTTAAAGGTC TTCCTGTTAA
    44281 AGTCTTTAAT GATGGGCTAT CAATAAGAGA ATGGATATAT GTTCTCGACA ATGTAATCGG
    44341 AATTGACACA GTGGTCGAAA AAGGCAGGAG AGGTGAGGTA TATAATATCG GTTCAGGTAT
    44401 CGAACTTCAG AATATTGATG TAGTTACCAC TGTATTAGAT ATTCTAGGTA AACCTCATAG
    44461 TCTAATCGAA TATACAAATG ATCGTGCAAA TGATGATCGT AGATACGCAC TTAACTGTTC
    44521 GAAGATATTT ACTCACCTAG AATGGCGATC AAAAGTAAAT TGGAAAGAAG GCATCAACCA
    44581 AACGGTTGAA TGGTATCTGG CAAACAAATA TGAATAAGAA AATTATAGTA TTAGGTAACG
    44641 GGCTACTCGG AGATGAATTC AAAAGACATG GATATACTGT CTGGGGATCA GGAGATCCGT
    44701 TTTGTTACAA ACACGGTGAC GGTACGTACA CTTATTGCTG GGAATCACTG GATCAATTTG
    44761 ATGTTATAAT CAACTGTCTT GGTAAGACTG TAACTCGTTG GTGTGAATCT CCTTGCAATT
    44821 ATTCAGCTGC ATTGTATGCG AATGGAACAC TACCCGGACT TCTAAGCATT GGATGCAAAG
    44881 AACACAATCA AAAATTCGTA CATATATCAA CAGGCTGTCT ATACGATATC TCAGATACAC
    44941 CACAAACTGA GGAAGATCAT ATTGTAGCAC ATTGCAACTA TACAGTGACA AAATGGATGG
    45001 GAGAACAAAT ATGTGCTCCA TCCAGAGATC TTATTATTCG TCCAAGATTA CTATATAATG
    45061 ATCAACCAAC AGCGAAGAAT TTACTAGGAA GACTTCCTAC GTTTTCCAAA TTAGTCGGAA
    45121 AATTAGATTC TATGACAAGT ACGAACACTA TAGTTGAAGC AGTTGAAGCT CTATTAAGCA
    45181 ACAACCAGGC TGGTATTTTT AATGTTGCAA ATCGTGGCTA TGTTTCTATG TATGAGGTCG
    45241 GACAGATCAT CGGATGTAGA GCTGAAAAAA CAACGATAGA AGAAGTTCGA AAGGAAAGCC
    45301 ATATTCATCT CGTTAATACT ACAATGGACG TTTCAAAATT ATTACAGTTT TATGATCCCG
    45361 GTGATGTCCG TAGTGAAATT ACAAGGTGTT GGAAAGCGAT GAATGAAGGA AGTTAAGTTC
    45421 CATAAACTCA CAATTAAGAA TTTCTTATCT ATAGGTGACG AGCCAGTTAT AATTGACTTC
    45481 AAACAAGGTC TCAATATTAT AACAGGTGTT AATAAAGATA AAGAAGATAG TAAAAATGGT
    45541 GTAGGTAAAT CTACAATTGT AGATAGTATA TCATTTGCTA TTTTCGGCTC TACTATAAGA
    45601 GATATTCGAA TTGAAAATAT TCCTAATTGG AAGACAAATA AAACCTGCGA AGTCTCAATA
    45661 GAATTTACTG TCATTGATGA CTATATAGAA AACAAGTATC GTATTAACCG TTCACTGGAT
    45721 CCATCTCGCG TTCAATTATA TGAAAACGGA GATAACATCT CACGTACAGC GGCAAAGACA
    45781 AATAGTAAAC TCAAAAAAAT ACTAGGAACA ACACCAGAGT TATTTGAGCA AAGTACTACA
    45841 ATGAGCATCA ATCAGACAGA GCCGTTCTTA AAAAAGCGAC CAGGGGTTAA GAGAAAGTTC
    45901 ATTGAAGGGA TCTTTAAGCT AACAGTCTTT AGTGAGATGC TAGGAATTAT TCGACATGAT
    45961 CTAAGCGAGA CAAAACGAAA ATTTCATCTT GAAAAAACTA AGCTTGAGGA GATTCAAAAG
    46021 TCATTAATAT TGTATAAAAA GCAACAAACC GAGCACGCCA ACCGCCGCAG AGACAGAATT
    46081 CAAGAGCTTG AACAACGCCG GTTAGATAGT GCAAAAGAAA TTAAAGAACT AAAGAATCAA
    46141 TTATTAGAGA GTAATGAGCC GAAAAAATTA CAACTAGAGA AGAAGATTGA AACTCTCCAT
    46201 AAAAAAGAGC AAGAATATGA AGCACAGATC CGTGAATCAT TACAGGTAAA TACAGCTGCA
    46261 CAGACGAGTA TTTTAACGCT TCGTGAGAAA ATACAAGAAA TAAATGATGT TGGTGATACT
    46321 ATTTGTATTA CATGCAAGCG CCCATTCGAA CAGAGTGATA AAGACCGATT CTTAAAACAA
    46381 AAACAAGAGT ATGTCGGTAG CATACAAGAT CTAAACGAAC AAATAGATAC AATAACAAAA
    46441 GAGCAAAAAC AGATCGAAAA TTTAAGAGCA TTATGTAAAA GTGAGAGTCA AAGTATCATC
    46501 CACCAAATCC ATCAACTGGA TATTCTTGAA ACAGAAGCTG AAAATATAAA ACAGCGAATT
    46561 CTTCAGCGAG GTCAATGGAT TAAGCAAATC GAAGTTGATA TAAATAGTCT ACAAACAGAA
    46621 AAAGACACTT ATATAGACAT TATCCAAGAC ACAACAAAGA GAATCAATGC GCTAACTTCT
    46681 AAACAAGGAG AATTCGAACA ACTATTGGAA GTTCTAGATA TATCAAAATT TGTTGTATCT
    46741 GAAGAAGGTG TCAGAAGCTT TATTGTTAAA AAGATGCTAA AAATGCTCAA TACGAGACTA
    46801 AATTATTATT TGAAAAAGTT AGACGCTAAT TGTATTTGTA CGTTTGATGA GTATTTTGAA
    46861 GAATCCATTT TTAACCAAAA AGGAAGACTC TGTTCGTATG CAAACTTCTC AGACGGAGAA
    46921 CGAAAAAGAA TCGATCTAGC TATGCTATTT ACGTTTCTTG ATATTAGAAG ACTACAATCT
    46981 AATATATCAG TTAACTTCTC TTTTTATGAT GAACTACTCG ATTCATCACT GGATTCAAAA
    47041 GGAATTGAAT GTGTGCTTGA AATTCTCAAA GACCGCATAA ATCAATATGG TGAAGCTGTT
    47101 TATATTATAA GCCATAAAAA CGAGGCTATT AAACACGCAA CCGGTGAAAT AATTTACCTG
    47161 GAAAAACAAA ACGAGGTAAC AAGGAGATTA GAATATGGGA CTACAGTTTA AAGATTTAAA
    47221 TATACCACAA ATGGGTAATG CCCAACCTGC GCCTGCGCAG CAATACACAC CAACTGCACA
    47281 GACCATTAAT AATATCGGGA TGCCGGCCGG TATGCCACTC GGGATGCCTA ATGCCGCTGT
    47341 AGCAACTCAG CCAATAATAA CCCAACAGAA ATTACCACCA CCTCAGATGC CAGGGGAAGG
    47401 GTTAAAGCGT GCAGTTAACT ATTATGCAGA CTATGCTGGA TGTGGTTGGT GGAGAATGAT
    47461 TCAACCTGAA ACTCTACTCA ATATGGAACA GAAAGCAATT ATTAATGGGT TAACTACTAT
    47521 GGTAGTTGAT CCAAGATTCT ATTTCGGAAT TGAAGCAGTT AGACTACAAC GTCAGGCAAC
    47581 TCCGGTTCAA CTAGAATTTG TAAAATTCTT GAAAGCAGGA TCTGCTGAAC ACGGGTTTAA
    47641 AGTCATCTAC GAGATAGATG ATATCATATT TAAGGACGAC ATTCCTGATT TTAATCGCTG
    47701 TAAGACTGCA TTCGAAGATG ATAGTATTCT CGCAAGCTCC ATCGAGATGA TGAGATTATG
    47761 CGATGAAATT AGTGTTACCT GTCAATTTAT GAAGGAATAT TATATCGACA AAACCGGTAA
    47821 TAAAAATATA ACCGTTCTAC CTAATTATCC ATCGAGAATG TGGATGGACG GTCATTATGA
    47881 TCCAGTACGT TTGATGGAAA ATTATACGAA ATATAAAAAT AGACCTCGCG TTGCATATAT
    47941 CGGTTCAGGT ACTCATATTG ATGTAGGAAA TAGAACCAAT CAAAAAGATG ACTTTGAACA
    48001 TATTGTACAA CACATTATCA AAACTCGTGA TATATTCAAA TGGGTATTTG TTGGTTGCTT
    48061 CCCATTACCG TGCAAGCCAT TTATCGACAG AGGTGAAATG GAATTTATCA GTTGGTTCCC
    48121 GCTGAAGAAT CTTGCAAAAG CATATACATC TATAAACTGT CAAGCAGTAT ATGCTCCCCT
    48181 ACAGGATTGT TCTTTTAATC GCGCTAAGAG TAATATTAAA TATCTCGAAT CTGCGTGCTG
    48241 TGGTATCCCG GGTGTTTTCC AGAATATGAT AACATATAAA GATGCACCTT TACGATTCGG
    48301 GACAGGTGCG GAATTTATTG ATCAAATAAA GGCTCTGCTT AAGGACGAGC AGACATACGA
    48361 AAAATATAGC ATAGCTGCCA GAGCATATGC TGATACGATG TGGCTAGATG ATCATCTTGA
    48421 TGAGTTTGCA GAATTATACT TTACACGCAT CGGAACACCT AATCGCAAAG CTCTTCTAAG
    48481 ATTGAATCCA GACCAAGCGA CAGCTGTAAC ATACGAGAAT AACTTACTAA AATGATAACA
    48541 CACATACAAT TTAAGCATGG ATATGCTCTA AAACTCCCAT GCGTACAAGA TAGAGTTTTT
    48601 AAATTTACAC CAGGAATTAA TATCCTATTT GGACCAAATG GTTGTGGTAA ATCAACTATT
    48661 ATAAAAACAC TAAAGGCATA TTGCGGTATT CAAAAGGGTG GATGGACGCA AATAAACGAT
    48721 CCAACTGCTA TAGGAACAAC TTCAACCTCT CTTGGATTTC CAATGGCGTA TGCAAAATTT
    48781 GCACCAGGGG AATGTTATGC AAGTGTCGGG TGGACAGGTA ATCCGACATT TTTTAACGAC
    48841 GGAGATATAA AAGTTAGTGA GACATTCTTC TTTCAAAATG TCGGTCAATC AGAAGACGGA
    48901 ATAACAACAG AGAGAGAACA AATGGAAGCA TTGATGAAAA AGCCTTCATC TGGTCAATAT
    48961 CGAATTGATA GACTTAATAA AGTTCTTAAT CTTATAACTA CACCACCTGT AGTAGAAAAT
    49021 ATACCTGATA GAATATCACG AGCAGGTAAT CAATCATTCG CTGAAAGAGA GAAACAGTAT
    49081 TGGCATTCTC TAGGGCAAAC TGGACCGCTA ACTATTCTAC TGGATGAGCC TGAGCGTTCG
    49141 TTAAGTCTAC CGAAACAGAA GCAGCTACTT TGTGAAGCTA TCCCAAAACA AATGGGTAAC
    49201 TTACAAGTTA TAATTGCAAC TCATAGTGTT TTTGCTTTAG AGATACCAGG AGTAAATATT
    49261 ATTGATATGG AACCTGGATA TGTAAATGTA TGCAAAGAAA TATTAAACTT TTCTAATACA
    49321 GGGCAGAGTC AGTTGGAGAT GCCATTAAAT ACTCCTTGTA GCGCGTGTGA AGAGTATAAA
    49381 AGAAAACTGG AAAGAATTAC TGGTATTGTT CAATCATAAT ACTGATATAA TTAGTTCCTA
    49441 CCCTTGATTT ATCTCAAAAA TCCTATAATA TTGATATATG TATAGAAATA TTTACTATGA
    49501 TTCTCGTAAG GGAACGATGA GATTATGGAC CTGGAATGAT TCTGGGGACA GAACAGAGAT
    49561 ATGCGAGCCT TTTGAGCCAT ACATCTATGT TGAGAGTAAT CAATTTAATG ATGGACTTTC
    49621 TCTATTCAAC ACTCCACTAC GTAAGCTAAC ATTTAAGAAT GATTGGGATC GTAGACAATA
    49681 CGTAAAAGAG AGCGGCATTA GACGAATCTT TTACAATCTT CGTCCAGAAC AGCAATTCTT
    49741 AATTGATCGT TTTGGAGGAC TTCAAAACGA ACCAGAATTT ACTCAATACC CCCTTAGAGT
    49801 ATTCTTTCTT GATATTGAAA CGTACTCCCC TTACTCCTTT CCCGTACCAA CCCAAGCGCA
    49861 GCATCCAATC AATCTAATAA CAATATTCGA CACACTTGAA AAGAAATATC ACACGTTTGG
    49921 ACTAAAGAAA GACTTTACTC CTACTGCACC AAACCACACA TACTACAAAT GCAACTCTGA
    49981 GTCAGAAATG CTAGAGAAAT TCTTACGATA TTGGGAAAAC AATTACCCAG ATATCGTATC
    50041 CGGGTGGAAT AGTGAAGGTT TCGATATTCC TTATATTGTA AATCGAGTTA CAAATGTGTT
    50101 AGGTGAAAAT GAAACTAAGA GATTATCACC TGTAGGTAGT TTATATTACA GAGAAGATGT
    50161 TAGGCGTGCG TTCGGTAAAG ATCTTGGGCG GTGGCATATT CGTGGTATTT CATGTGTTGA
    50221 CTACATGGAA GCATATAAGA CATTCTCTAG AGGCGAACAA GAATCATATA GTTTAAATTA
    50281 TATTGCTCAT GTTGAATTAA AAGAAGGTAA AGTTGCATAT AACGCTACTA ATCTGGCACA
    50341 ACTGTCTGAG CAGGATTGGA ATAAATTTGT TGTTTATAAC ATTCAAGATG TAGATCTACT
    50401 TATTAAACTT GAGGACAAAC TTAGATTTCT TCAAATTTTA AGAATGATTG CATATAAAGG
    50461 ATTTACAACA CTTGAATCGT CGATGGGAAA GATATCTGTA GTAACAGGTG CAATTGCTCA
    50521 ACAAGCTCTT GAAAATGGAA AAATATTCCC GACGTTCGTT AAAGATCAAA TGAGTAAGTA
    50581 TGGTGGAGGG TTTGTAAAAG AAATTGATCC AGGATTGCAT GAAAATATTA TAACATTTGA
    50641 TGCAAATAGT TTGTATCCTA ATACATTAAT AAGCTTAAAT CTATCACTAG AAACAAAACT
    50701 AGGAAAGATA ATTAATGTCG ATAAGGAAAA AAATGAAGTT GAGCTGAGAT TAGAAAATGG
    50761 TAAAACACAT CTATTGACTC CTCAACAATT TCAACAATTT ACAGAAAAGC ATAAAATAGC
    50821 AATTTCTAGA GCAAGAGTAT TATATTCACA AAAAGAAAAG GGAGTGATAC CACAGTATGT
    50881 AGATAACCTA TATGCTGACC GTGTCAAAGT AAAAAAGCAA CTCTCAGAGC TAGAACAAAA
    50941 GAATCTTAAG CTTCATAAAA ATTCAAAAGA GCATAAAGCA AATTTACGAC AAATTGAACA
    51001 GCACGATATT ATGCAGTATA CTATTAAGAT TTTGCTTAAC TCTATTTATG GTGTGTTTGG
    51061 AAATATGCAT TCACCCTTCT ATGATATTGA TCATGCGGCA TCAATTACAA ATACAGGTCA
    51121 GTCTGTAATT AAAGCTGCAA ATAAAATAGC AAACGAATAT GTTGCTAAAC AATACGGATG
    51181 TACAGAAGAT ATAGCTGTAT ATAACGATAC AGACTCAACT CACATTTCAC TTAAACCATT
    51241 ACTGGATAAA TTTGGAAAAT CCTTTCTGGA TGATAACGGA AACGTATCAC CTTTTGCATA
    51301 TGAAAAAGCC AACGAACTAC AGGATGTAAT TAATAAAGGA ATTGAAGCTT GGGCTCATTC
    51361 GTCTTTGAAT TCAATAGACC CTAGATTTTA CTTCAAACGT GAAGCTATTT GTGCAGTAGG
    51421 AGTATATCAA TCAAAGAAGC ATTATATCCT TCATGTTCGT GATAAAGGTG AGTCTGATCC
    51481 TATACCTTGT GATTATATCA AATACGTAGG TGTAGAGGTT GTAAGAAGTA CTATGTCCGA
    51541 ACAGGTTAAG CGACTCATCA AAAATGTAGT CGAGTCTATA ATCTATACTA AAGAGCGAGC
    51601 TGCAACACTC GATGTATACA GACAAACGTA TGAAGAATTT AAAAAACTTC CAGTTGAAGA
    51661 TATAGCATTT AGATCAAAAA TCAATAACTA TGAGAAGTCT GCAAAGAAAG CTAATAATTT
    51721 TGTAATAGGA AAAGGCACAC CGATCCATGC TAAAGCATCT ATTTATTACA ACTTATTATT
    51781 GAAGCATTTA AAAATAGAAA CTATATATGA TCCTGTTGAA TCTGGGCAGA AGATAAAATG
    51841 GTTTTATACA GCACCTAACA ATAAATTTAA TATTAAGTGT ATCGCTTTTA CGAACAAATA
    51901 TCCAACCGAA TTCGCCGATA TAATAAAACC TGATTATGAA TTGATGTTTG AAAAACTTAT
    51961 CGAACCAGCC ATTAAGCGTT TCTTTGAATG TGTAAAATGG AGAATGGTTA GTATGCGAAA
    52021 TGAATATACA TGTGACCTAC TTGACTTACT TGGAATCTAG TATATTATAT GATTAAGGAG
    52081 AAAATAAATG AGTGAACAGA AGAACATAGT AACATTTCTA GATGGTATGG AGCGTACCAT
    52141 TATTGGAGAA CAAGTTAGCG AAGACGCTAA TACAGTAGAT ATTCAAAATC CAGTCGTGGT
    52201 AAATATCGTA CCACAGGCGG ATCCAAATAC TGGGAGACCG ACAGGCCAGA TGGCATTGCA
    52261 GCTGCTTCCA GTCTTTTTCA GAGAGTTCCT CGGAGATAAG GAACAACCGG TAGTATATTC
    52321 TTACAGCAAG GCCAGAATTA CACCTGTCAC CTTCAATGGT GGTTTTGATT TTAGATTGTA
    52381 TGCACAGTAT GATCATATCT TCAACCCAGC GAATATGCCA CCAACTGAAG CACCTGTAGG
    52441 GGCACCACCG AATGCAGCAG GAAATGGTCC TGTGATCAAT TTGTTTAACG ACTAGGAGTA
    52501 ACTGTGGCAA AAACAGGTTT AGATGATGTA CTCAGTGCAG TAGATAAAAT CAATCCTGAT
    52561 GCGCAGGTTC TTTCCAAGAG TCCACTATCA CTTGTGGACT CTTGGATCGA TACCGGTAAT
    52621 TATGCATTGA ATGCAATAAT ATCAGGATCA TGTTATGGTG GAATTCCGGA AGGTCGTATT
    52681 ACAGGATTGA CCGGACCGTC AGGTTGCGGT AAAACACTAT TCATTAATAA GATAATAGGT
    52741 AACTTTCAAC GGCCTGATAA ATCAAAATGG GCACTAGCGT TTGACTCTGA ATTAGCAGAA
    52801 GACCCACAAT CTGCAGCCAG CGTGGGTGCA ATTCCGGATA GAATTAAACA TATACCGGTT
    52861 AATACAGTCA ATGAGTGTCG TAATCAATTA CTTGCTTTTC TTGATAAAAT TATCGAGAAC
    52921 AATCTACAAG GCAGCTTTAT GGCCTCGATT GATTCGCTTG GTAATTTGGC AGGTACGAAA
    52981 GAAATTGCAG ACGCTGAAGC TGGTAAAGAT GCAACTGATA TGGGAACACG TGCAAAGAAC
    53041 ATCAAATCAA TGCTACGAAC AATTACATAT CGAGCAGCGA GATCCAAGAC AACTGTATTG
    53101 TTTTCTAATC ATACATATAG TGATCCAACA GCTATGTACC CTTCATTAAT TCAGAATCAG
    53161 TCTGGAGGAG AAGGTCCGAT CTATATGGCA TCAGTCCTAT TACAGCTCAG TTTTAAGCGT
    53221 GAAAAGAATG AGAAGGATTT CGAAATGGAA GAGATTCTAT CGTCTGCAAA AAAAGTAGGT
    53281 GGAATCACCA TTCATGTACT TACAGCAAAA AATCGATTCA TTCCTCCTAT GCTTAGTACT
    53341 GATGTCTATC TAAATTTCAA AACAGGGCTT GATAGGTATT CAGGTCTTTT TGAGTTAGCA
    53401 AAAGGATTAA ACGTGATACA GGGTGATAAG ACATACACAA TGATAGATCA GCATGGAGCT
    53461 GAAATTAAAC TAGGATATAG GAAAAATTTC GAGCGAGATC CTGATATGTG GGAAAATACT
    53521 ATACTACCTG TACTAGAACC AATAATTCAG CGAGAGTTTA GATTTAGCAG CGAGGTAGAA
    53581 CAAATTGACC GGGAAATTGA GGATCTATAA TGACAAAATA CGTAATTGGT ATTGTTCATC
    53641 CGAAGCGGGG TAATATATAC TTACGGACTA TACATAAAAC TGAAGCACAT GTAACAAGTA
    53701 ATCGTGAGTT TATTCGACCA AGTGCTACAT TTTATACACC CGACAAGGCA TATCAAGCTA
    53761 TTGAGCAGAT CAATGAACTA TGGGGGAATG ACAAATGGTT TTCGACACGT AGTAGTGATC
    53821 TATATAAAGC AGAAAAAGTT ATACTAAAAT GGCATGTACC GTGTCACGGC ATACAAGAAG
    53881 ATTTATTGAT AAAAGATATA GGAGAATTCT AATGGTAAAA ATATCCCATG AATGTCCATT
    53941 TTCATTAATG GAGAAGGCAC GAACTGACTT TAATGATTAT GATTATTGTC TTGTTCACTT
    54001 ACTTGAGAAG GATGAAAGAT ATCTAAATTT CTTCGTTGAA TCGAAGAAAA TGGGTCGCCA
    54061 TATTTTACTC GATAATTCAA TTTTTGAGCT AGGTACAGCA TTTAATCCAG TACAGTTCGC
    54121 AAAGTGGGTT GATTGGCTTA AGCCCCAGGA GTATATTATT CCCGATGTTC TTGAAGATTG
    54181 TAAAGGAACT ATACAAAATG CAAAAGATTG GCTTGCAACA TATAGTGACT TACCAGGAAT
    54241 AAAGATTGGT GTTGTACAAG GAAAAACATA TTCAGAGTTA GTAGAGTGCT ATGAATTTAT
    54301 GTCGAAAAAT GTAGATAAAA TTGCAATCAG TTTTGATTAC AGCTATTATG AATTAACTGG
    54361 GCTTGGCCAT AATAAATGGC AGAAGTTTGC GAATGGTCGA CAGAATTTTA TATTCCGTAT
    54421 GTTAGCCGAA AAGAAATGGA ACTTCTGGAA ACCACATCAC TTGTTAGGTG CTGCAGTGCC
    54481 CCAAGAGTTT AAATTTTATG CGGATTTATG GGATAACGCA AACATCCAAT CTCTTGATAC
    54541 ATCTAATCCA ATTCAGCAAG CACTACTCGG ACATGAATAT ACTATACACG GTCTTATTGA
    54601 TAAAGATACA ACAAAAGTAG CAGATTCATT TAATGCAGAT TATAATGAAA CGGACCTATC
    54661 CATGTTAAGT GATAACGTCT GTATGTTCAG AAAATTTTGC AGTGGAGCAG TAAAATGAGA
    54721 TGGTGTGCAT ATTTTAGTCA AACTGGTAGC GAGATACTAG AAGTATCGAA AGCTATTAAT
    54781 AGGTTTCCAG ATGTTGTATT TTATAATACA AACTTTGGTA CTAAGCCACC TATAAATATT
    54841 GAACTGATTA CAGAACTGAA TACACGTAAA ATACCACTCC ATATTCTACC GAATAAGCCG
    54901 AGAGTACAAG ACTATAAAAC GTTCTTACTA GAAGGCGACT TATTAACTTT ACACGGATGG
    54961 CTAAGAATTA TTCCACCAGA AATATGTGAT GAGTTTGAAA TATATAACGG TCACCCTGGA
    55021 CTTATAACAG AGCATCCAGA ACTTAAAGGA CAGGATCCTC AAAAGAAAGC ATATGAATTA
    55081 GGGTTACCAT ACAGTGGGTG CGTAATTCAT AAGGTAACTG CTGAAGTAGA CGCGGGTGAG
    55141 ATAGTTCTCG CAGAAGAAAT AAAAATTGAA AAATTGGAGC TTGATGTTAT AATTAATGTT
    55201 TTACATGATA CATCAATCAA ATTATGGGTA GAGTTTTTAG AGAGTAAATT GCAATAATTA
    55261 AGGAGAATAA TGAGAATATC TATTAGCGGA TCGCAATGTG TTGGAAAGAC AACACTAATT
    55321 AATGATTTGT TCAGTAAGAT TGAAATCAAT CAACGATTCA GTCTAAGAAA TGAAACTACA
    55381 CGAAATGTAT TAAGAGACAA TCTCGGATTT GGTACTCTAC CAATTAACGA GGAGGGTGGA
    55441 GATCTGACAC AACGATTGAT CTGTTCACAG CATTTAATCA ATCACGCAGC TGGGGAAACT
    55501 GGAGATGTTA TCTACGATCG TTGCGCATTA GATGGGTTGG TTTATACTTC ATATTTATAT
    55561 GATGTTAATC GTGTAAGTAG AGAGACGCTT CGCATTGCGG AAGCAATTTT TGAAAATACT
    55621 AAGTATGACA TTATGTTCTA CATTCCTCCA GAGGTTCCGT TGGAGGAAGA TGGGGAAAGA
    55681 AGTGTAAGCC CGTCATTTCG TAATTCAATC TGTAATTTAT TCGAGGAGTA TATTACCAGT
    55741 TATAATCTTC AAGTCGGATA CCTAAAAGGT ACACGCGAAG AGAGAGTTCA GAGAATCTTA
    55801 GAAACAATTA AAGCATATGA TGATTATCAA AATAAACAAA CAAAAATGTT TAATACACTT
    55861 GATAAGAATC TGCAGAACGC AATCCAGACT ATTAAAACTG ATTTACATAT AAAGGAGTAA
    55921 CATGCCTAAT ACAAGTAGTA GTGTCTTCGG GCACGGTAGA CCACCACAAG GACCTGATCC
    55981 AACATCTCAT GCAACATTAT CCCGTCTTAA TAGACCAGTT GAAGCAACTC ATCTTGGACA
    56041 GACTGTTGAG TATAAAACAG AATACGATCC CTCTTTACTA GTTGCAGTAC CTAGACAAGA
    56101 GAATCGAACA GGACTAGGAA TTACTCTCGA TAGTCTTCCA TTTGTCGGGT ACGATGTATG
    56161 GAACGCATAT GAAGTAAGTT GTTTGACGTT ATATGGTGTC CCTTGTGTAT TCATCGTTAA
    56221 GATTATGTAT CCCGCAGATA GTCCATCTAT TGTGGAAAGT AAATCACTAA AACTATATCT
    56281 TAACTCATTT AATATGTCAA AGGTTGGAAT AAATCTTGAG GAAACTATAA TGTTTCTACG
    56341 TGCAAAGATT CGAGATGATC TTTCAAATCT GCTCGAAACG AAAGTACATG TACAATTATT
    56401 TGATCCACTA TTTAATGCCT CATCTCTTAC TCCTCCTGGT AACTGCTTAA ATAATCTACT
    56461 ATACAGCGAC GAGTCAGAAG ATTTGCAAGA AATTGTTTAT ACTGAAAATC CAAATCTTAT
    56521 TAAAACAGTT GAATATACTG ATTTTGAGAA ATACGAGTTC GAAGATAAAT CTGATCCAAC
    56581 GCTTATTCCA CAGGCTATTG AATTAATGGA AAACTGGGAT ACCGACAAAG AAATTCCTGA
    56641 GCCACAAAAA GGGTTGGTTA TGTCTCAAAA ACTGTATGAA GTAGAATACA CAGACCTACT
    56701 TCGCAGTAAC TGTAAAGTCA CTCATCAACC AGACTGGGGA ACAATTGTAA TAGCCTATAA
    56761 AGGTAAAAAG AAACTCAATC GTAAGTCACT ATTGAAGTAT ATAATTTCGT TTAGAAACGA
    56821 AAATCATTTT CATGAAGAGA TATGTGAAGC CGTATTTACG ACCCTAAAAA ATAATACAGA
    56881 GCTGGAAGCA GAAGAACTTC TTGTTGCATG TTTCTACACA AGACGGGGCG GTATTGATAT
    56941 TAATCCTATT CGTGCAACGA GCAGCAAAAT GATTAATATC TTCTTTAAGG ACTATATAAA
    57001 CATTAACAAG CTAAGCCCGA AAGCCACAAG ACAGTAATGA GCAATGAAAC TGATCGAGAT
    57061 TTAGATTGGT CATTCTTCGA ATATGTTATT GCTTATAATT GTACATTTGA AGAGACTTTT
    57121 ACCGCGTCAA TTTATGGAGC ACTAAAATTA AAATATATTT CAAATACTAA TATTCGGCAG
    57181 TATCTAGGTA TTATTTTTGA CTTCTATAAA CAACACAGTG CTCTACCAAA TGCTACAGAA
    57241 ATAAAAACAT ATCTAAAGGA TGACGACCTT AAAAGTGCAT ACAAAGATGT TGTAATGCAA
    57301 TTTAAGACTC TTGATTCTTC TTACAATCAA GAAGAACTAC TGAAGAACAC AGAACGGTTT
    57361 CTAAAAGAAA GAGCAGTATA CTATGCAGTA AAGGATACTG TAGATGAGGT GTCCTCGAAA
    57421 TCAGATATTG ATACTTCACT TATTTATAAT CGATTTGAAC AAGCTTGTGG TTTAACATTA
    57481 ATTGATGATT TAGGGTTCGA TTATTTTAAC GAAATAGACC GACATATAAT AGATCTTCAA
    57541 ACAATTGACC GTCATATATC AACTGGATTT ACATGGCTCG ATCAAAATCT TGGTGGTGGG
    57601 TTACTTGAAG GTGGTAGAGC ATTATATGCA TTTAGTGGTG CTACAAATTC AGGTAAATCA
    57661 ATTGTCCTTG GTAACGTTAC AGGTAATATA GTTTCACAGA ATCGTACTGT GGTTGTAATC
    57721 ACATTAGAAA TGCCTGAAAT GATTTATGCA AAACGAATCA GCAGTAAATT TACTAATATT
    57781 CCACTAGGAC AACTTAAACA AGAAGCCGAT CAACTCAAAA ATTATGTTAT TAACTTTTCA
    57841 AAGAAAAATT CAGGTGCAAG ACTTATATTA AAAGAGTTCC CACCGAATAG TGTAAACGCA
    57901 AATAATATTA AAGCTTATCT AACGAAACTT GTACAAAAAT ACGGTATAAG AATTGATGCG
    57961 GTCGTTGTTG ATTACTTAAC ACTCCTACAA TCAATTATAG TAACCGGTAG TTTATATGCA
    58021 GACGGTAAAG CAGTTGCAGA GCAGATTAGA GCTTTAAGTT ATCCATTACA TTTTGGTTGT
    58081 CCGTTTGTTA CTGCATTGCA AGCCAATCGT AACGCGTACG ATGAAGCAAA CCCGAGTATT
    58141 GATACAACCG GTGAAAGTAT TGGTATTCCT CAGACAGTAG ATTTTCAAGC TTCTATTTGG
    58201 TCCTCTGAAG CAGAAAAAGA GCTCGGAGTC ATTAATATGG GACTTCAAAA AAGTAGATTT
    58261 GGTCCGTGCC ACGGTAAACG TGCATTTAGA ATTGATTACG ACACATTAGT TATTACAGAG
    58321 ATGGAAGATG CATTTGGAAA CACTGACGAA CTACGTAGTA TTGACACTGC ATTAGACCAG
    58381 TTAAGAAGTT GATTATTTTA GAGAGCTAAT AAATATTATT ATGAAAAATA TATTCGTATG
    58441 GACACATCAT GACTTGGATG GACTTGCAAG CTGTCTAGCA ATCAAGTGGT TTCATCCTGG
    58501 GTGTAAATTT GATTATATAC CAACTACAGG ATATACTTTC CGCAGAGATT TTACGCAGTG
    58561 GTTGTTAAAG AATCGCATTA GTGATTTTGA TACAGTTTAT ATTGTCGACC TAGATATAAG
    58621 CGAGAATCAG GATCTAGTAG ATGAAGAGAA TGTAGTCATT ATTGATCACC ATTCAACTCA
    58681 TGTTAATAAT GCTTCCTATG AATTTGCAAC AAATACGGTA ATTGAGTATT CATCTGCGGC
    58741 AAAACTGATT TATAAGCTTT ATAAAACAAA AACAAACATT GAACTAACAA CACCACAAAA
    58801 AACACTAATC GCACTCGCAG ATGATTATGA TTCATATAAC CACGAGGTTG AAGATTCAAT
    58861 AATTCTCAAC TCGGTTTTCT TTGCAACAAC AAATAACTTC AAAACATTTA TGTCGTTGTA
    58921 TGAGAAAGGG GTTACAGGGT TTACTCAACA GCAATTAAAT ATATATAACA TTTATCAGAG
    58981 AGATCTAAAG CAGACTATTA ATGATCTCAA ATATTTTGAA AATAAAAAGT TAAAAATAGG
    59041 TAAAAATTCA TATCATATAA TAGCAACATC TGCAACGGGA TTCATAAATA ATATTGCGGA
    59101 TCATATTTTA GATAATTATA GCCCTGATAT AGCTATCGTT GTTAATCCGA AAACAAAACA
    59161 TGTTAGCTTT CGCCGTAACA CAAAAGTCGA TTTGGATCTT GGACGACTAG CAGAAGCGAT
    59221 CGCAGATGGC GGTGGACATA GTTATGCGGC TGGCGGACAA ATTACAGATA ATTTCCTGGC
    59281 TTTTACTAAA TTGCTAAAGC TACGGAAGAA AATGTATAGA ATTGAAAAAA ATGGATAGTA
    59341 AAATAATTGA CTGTTATAAA GACGATACCC TAAACTCAAA CCCATTAACT GAAATAACAA
    59401 ACAAGGAATT GGATTTAATT ATACTGAGAA TGGGATCATT TCTCTCCATT ATATCCAACA
    59461 AAAAAAATAA CCAGGCTAAG TTGCTAATTA CGGCTGTAAA AGATAAATAT TTTAAAGAGT
    59521 TATTTTTAAA ACAAGCAAGT ATAGACAATG TGCAATTATT AGTAAAATGT ATAATAGAAC
    59581 GATATCCAAC TGTATGTAAA TCCAAAGTAG TGCTTAATAG TTTCTTAAAT CAAAAATCGT
    59641 AATTAATGGT GTATAATGAT CACTAAATTT GAACAGTATT TATACAATAC GTATCTCTAC
    59701 GTATCGCGTA CTGAAAGGGG CAAACCCTTC TCACCACGCA AGGATTTCTC TACACTCGAT
    59761 CCAGAAAAAG AGAACCACTT AAGGCGTATC TCCAATCTTC TAACAAGATA CCCTCACATT
    59821 GATCCTAAAC TATACTTCAA AGCAGCGTAC GAAATATATG CTGATCAAGA ATTTTTCGAA
    59881 CTATCGTACT TTTCAGGGAT GGGAGCAGTA AACGCTTTCA CTCTTTATAT GAAAAAACTG
    59941 CGAGAGCTTC CACCAGATGA TGATTACCAA ATAGAAAGAC TAAAAGAGTC ACTAAAATTC
    60001 ATCGCGAAGT TTTGCTACGA TAACAAAATC ACTCTACAGG AATACATTAC ATTTCAGACA
    60061 GGTGTAACGT ATGACTGGAT GAAACACTTA AAGAGGCATC AAATATCTGT ATATGCACTT
    60121 ATGGAATTTC CGCAAGTGTA TGATACAATT GTATCTGTGC CTGAGGATGA ACGAGAGTTG
    60181 TTGCTAGGGG ATTGCGGTAA ATATTTTCTT GGTTATAAAT CAAAATATTT AAAATCCGAA
    60241 AAAGCGCAAA ATCTCGTTTC GAAAGCAATA AAAAAGATAG ATAAAATTAT TGGAACAAGT
    60301 AGATAAAATT AGAGATGTAT ATAATATATA TATGTAAAGG AGAATATAAG TAATGAGTAA
    60361 TATAGATATA GTAAGTATGT TTGATAGTAT TAAAGAGTCG TTAAATAACG AAAAAGGTGC
    60421 AACTGGTGCA TATAGAAATA TTTTAAAGTT TACCCCGGGT AATACATATT TGGTTAGAAT
    60481 TATTCCGAAT ATTAAAGATC CAAAGGAAAC ATTTTTCCAC TATTTTCATC ACGGGTTTAC
    60541 CTCAAATGAA ACTGGTCAGT ATGTCGACGG ATTATGTCCG ACAACATGGA ATGAGAGATG
    60601 CCCCATCTGT GAAGAGCGTT TCAAGCTATG GAAGAAGGGA ACTGAAAGAG ACAAGAATCT
    60661 TGCTCGGTTG ATGCGTCGGT TAGAAAAACA TTACGTGAAT GCGTACATAA TTGATGACCC
    60721 AACGCATGAA GAGAATAACG GTACAATCAA GGTTCTTCGA TTAGGTGTAC GGTTATACGA
    60781 AAAGATTCAA TCCGCTGTTG ATGGGGACGA TTCAGATGAG TTCGGTTCAC GTGTATTTGA
    60841 CCTTTCCGAG AACGGATGCA ATCTCAAAAT AAAAGTTGAG ACTACAGCTG GAGATGACGG
    60901 CAAGAAGAAG TATACTAACT ATAGTAATTC TCGATTTACA TCACCAGGAG CAATTCCAGG
    60961 AATGACACCA GATCGTATGC AAGAGACATA TGAGAACGTG TTTGATCTTA CAGAGTTTGT
    61021 AGATCGTAAA ACAACTGCTG AGCTTCAGGA TATAATGAAC GTTCATGTGT TCTGTAATGG
    61081 TTCAAAAGTT GTTAAAAAGG CATCTACAGA AGATGTAGAA AGTGCCATTA GCACAGCAGC
    61141 ATCGGTTGAC ACCAAAGACG TAACTCAGGA GTCATCCAGT GTTGATGAGA AGAAACAAAC
    61201 AATATCAACA GATGATAAAA TTAAAGATCT TCTGGATGGT ATTGATGATA TTCCAACTGA
    61261 CGATTAAATT ATAACTGAAA GGTAAAATGA CAAACAACGT AAAACTTCCC TATGCAAATT
    61321 CTAATGTACC TCGCAATGAA CAAGAGCAGG CACAGATAAT TGAACGAGCT GCGAAGGCTT
    61381 ACGAAGCGTA TTTGGATGCG TTGGGATTCG ATTGGAAGTC GGATCCCAAC AGCACCAACA
    61441 CTCCGTTTCG CGTAGCTAAA GCATTTGTAC AAGATTTAGG CGCCGGATGC TACCAAGATC
    61501 CCCCAAAAAT AACGGCATTT CCAAATCACG ATGGATATGA CGGAATGGTG TTTCAAGGTG
    61561 GTATTCCTGT AAAGAGCTTA TGCTCTCATC ACCATATGCC ATTCATTGGT GTTGCGCATG
    61621 TTGCGTATAT ACCATCTGCG ACTGGCAAGG TTATCGGATT AAGTAAACTA AATAGACTGG
    61681 TTGAATTTTA TAGCCGTCGT CCGCAAATTC AAGAAAGTTT AACTATGCAG ATACATGATG
    61741 CTATAAACAC TACATGCGAT GATAATCAAG GTATCGCGGT TGTTGTTAGC TGTACGCATA
    61801 CTTGTGCGTG TCTTCGTGGT ATTAAACATG ACGGTTGCGA AATGAAAACC AGTAAATTAT
    61861 CTGGTTGTTT TCAAGATGAA GTTTCATGCA GACAAGAGTT TTATAACTTT ATTGATAACA
    61921 TGAAAAAACA CCAAAGGTTA ATGTAATGAG TCCAGAAGAG TTAGAGAGAA GAAGAAAGCA
    61981 GAAGGAAGAT CTAGACGCCT TAGGAGCATT AGCATCATTT GTATCCACTA ATATGAATAC
    62041 TATTGATGCG TATACCGACA GTGTAGATAA GGTGAAACTA AGAGCGAACA AACTAGACCC
    62101 CAGAAAGCTA TATGAAGGGG CGACACATCA AAATGTTGAT CTTGCACAAC AACTAATAAA
    62161 TGAGACTAAT ATACATGAAA TAGATCGTAG TTTACCTACA CGTACAAGTG CACCTCCTGC
    62221 TTCACCAAAC CTCCCTACTC CTCACCCGAC ACAATATATT CCTACTCCAA ATGTTGAGGG
    62281 TCGTATACAT CCCCCTCCGC CCCCTCCATC CCCAGAAAAA GTATACGACC CTCAACTGGA
    62341 GTTCTCATTT ACTGACAACC TTGAAAAAGA TACACCAATA GTGAAGAAGC TATTCGATAT
    62401 ACTTGAAAAG CAATCGTTTA ATCTCGAAAT TATAAAAAAG ACTTTAATAC AGATTGAACA
    62461 AAACACCCGA AAAAGAAAGT ACTCAAAAAA TGATTCTAAA GGAAATGCAC GAGAGAGCAG
    62521 AAGCACTCAA GGGGACAAAA TCACTAGAAC AAATATCCAC GATTAAACTT CGCCAGGAGC
    62581 TAGCTACTGT AAAAACGAAA CTAGCAACAT TGGAAAGTGA TTATGAGGCT TTTAAAACGA
    62641 AGGTTATTGC GATTTTAAGA AAGCAGAGTG TGCAAAATTC ACGTGCACGA AGTGATCGCA
    62701 ATTCAACCAT AACTGCAAGT GATGTTGAAC AATTAATTAG AAAGAATTTG AAATGATTAT
    62761 AACTATTGAC AAGGATGCTA TAGTTCACAA ATTTTTAAAT CCGATTAGCC GACTTACTGA
    62821 AGAGTGTAGT ATACATCTCA CTGACAATGA AATTTACGCA CTCGTGAATG ATTTAGCCGG
    62881 TAATATAATC CTGCATATTA AACTTCAAAC ACAAACAAGT TTAACAGATG AATTTGTTTT
    62941 GAATGTTAAA GATATTAGGA AATTAAGCAG AGTATTCGAT TGTGTAGACA CTGCAATCAT
    63001 AGATTTAACA GTCGATCCAA ATGCAAGTGT GTTAAAATAC GCTTCACCTA AGTTATCATT
    63061 CAAACTTCAT TTAAATAATG AGAATGTAAT GAGAAAGTGT CAAATTAGTC TTGATAAGAT
    63121 GAATAGTCTC AAATTTGACA GTGAATTCAA ACTTACAGGT GATAAGCTTA GTGAGATATT
    63181 AAAAGGTAGT ATTTTTGCCA CTGAGACGAA TAAAATATAC TTCTTCTCCA AAGACGGTAA
    63241 TATCCATGCT GAATTAACTG ATAAAACTAC ACAGGATATA GATAGCATCA CATTCATTGT
    63301 CACAGATACT ATTAAAGGTG AAGATTTAAC ATCTCCCCTA CCTTTTAGTG TCGAAGTGTT
    63361 ACGATTGTTG TCTGGCTTGC GGCCAGATAG TATACAGGTA ATGATCAATA ATACATATAA
    63421 ATTGATCAAA TTTAAAATAA CAACCGATGT AAGTGAAACG AGTTATCTCA TTCCCGCTTA
    63481 CGTCAAATAA CAAGGAGACT AAAATGGCCA ATAAATTAAC AACACTCGGC TACTTCAAAA
    63541 AGCGTCTACG CGATAGTGGA TATATAGTTG ATGATCTATA TCGTGGATAT ACACAATTAG
    63601 ATCCACGATT ATGGTCCGTC GTTATTGATC CTCATGGTGC AAGTGTTTTC TGTACATGCT
    63661 ATCTAAATGA CCCTGAAGTA GGCGATTCAT ATTTTGAAAT TTATGATGGA GGCCAATTTA
    63721 TTAAGCCAGG GCGGATGAAG ATTAAAACTA ACTCAATCGA GGTGTTTATA ACATATCTCG
    63781 TGAAGTTTAA TATTAATAAC AAAGCACCAG TCTATGATGG CACACACAAT CAATCACAAG
    63841 ACAACAGGAG ATCAAACTAC GATAATAGAG GATATACGTA TGATACCAGA AGAGCTCCGT
    63901 CTTATGATAG AAGATAACTA GACTAAGATT AATTTAAAAG CCCGGCAGTT TTTTGCCGGG
    63961 CTTTTTTTGT GTCGTAATTA AATATATACA TGACAACGGA AAATTTAGAT AGTTCAGAAA
    64021 AATCTAAAAA ACCAAAAGTA AGTTCAAAAG CAAAGATATC TAAGAAGAAA GATCAATCTG
    64081 AAGATAAACC ATGCGATGAT CTAGAGTTCA TAAATAACGT TCTCAAGAAT GGTTATAATA
    64141 GATACAATGA GATAATTGAG CAAGAGCGCC GCGAGTATAA CGATGATATC GATGCGTTAC
    64201 AAGCTACAGT TGGAGAATTT CTCAATGATT TTATTATTAT CGGGCACACT CCAGATGATC
    64261 GACGGATGAT CGTTAGATAC TCACCGACTC CAAAAGATTA TGATGCCTTG AAAGAGTTGT
    64321 CGCGTGAATG TCTAATTCGA ATGCTTGCTG ATGGTCGACT GGATGATGAT TAACCTGGTA
    64381 TCCAGTATCC ATGGCATTTT TCATTCTTTG CAGGAAAATG CTCGTTTAAT GCATCCGCTG
    64441 CATCTCTTAC ATCACCGCAC TTATCCATGA GCGTCCACGG CGGTGCAAAG AATCGATGAG
    64501 TATGTGCTAC AGGTCCCCAT CCTGTCTCTG TTAGATATTG TTGCTTTGGT GCTGTAGCGT
    64561 GAAGATACGA CAGTTCACCT TCTACATGAG TGCCACCAAG AACCATCAGA TTACCCGCTA
    64621 CTCCGGCGTT ACCGTCAAGT AACACCTCTT TACGCATAGC GCTTGACGGT TTAATATTAA
    64681 TGATATCTGC TCTTAGCTCC AAGTGCCTAC CACCGTCGAT TAGCAATTCT TGAGAAGCAG
    64741 AGATATACAT ACCTTCGCCA TAGATATTAA CAAGAGTGCC ATACATATCG ATTGGCCCTG
    64801 TGGTCTTGAT GTGAATCCCT TTGCTTCCAA CGTTCAATCT GTATTTATTA CCTACGACTA
    64861 CATCCCAATC ACCCCCCGGG ACAGAATCAA CATCCACGTA TTCTACGAGA GGACATTCAG
    64921 CCATTGTAAC ATACGTTCCT TTAGTAGCTA TAGCAGTACC TTCATTTCGA ATCTTACCGA
    64981 TAGGATCAAC TCGATAGCTC TCTAGATCGT TAAATACAGT ACCAATATTT GTTGTCCTAT
    65041 TTCCGGTAAT CAAAACGATA TCATCTCCGC CATTACCAAA TCTCGATTCA TGCATCAAAT
    65101 CAGCTATCTT CTTTTGATTG TCACGTATGA CTTTTTCAAT AATCGTACAA TCATAATCCT
    65161 TCCTGTTAAA ATAATCCGAG GAAGAGCCAC CACATTCCGT ACCAGACTTC CCAGTAAACT
    65221 CGTTTATACA CAAAGCATCA GGGTCCCATT TATATTTGTC GTCTTTCCAA TCTCCCCATT
    65281 GAGTAGACGG GCTGTCCCCA GTCCCATCAC AAGTTATACA CGGCTTATCA AACTTCTTAC
    65341 CTGATCCACC ACAAACAGGG CACTTTGCAA AATCCCCATC CATTTCCTGG AGCTCAGAAG
    65401 TATGAATTTG GTTTTTCTTT GTACGTTGAA TTTCAAACAA TCTTTTGTAT TTGTGAGTAT
    65461 CCCGAAGTAT ATTCAACACA CGAGATGCTA AATCTCGGCG AGCTGGGAAA TCTCCGAGCT
    65521 TAGTTACACG ATCACCCATA ATGATATTCT CTTGATAGTT CGCAACATAG ATTGCTTGAT
    65581 TCTTACGAAC AGTTAAAAAT TGATCTCCGA GTACAAGAGT CTGGTCGTTG TGTGATGCAA
    65641 ATCTGGATGT AGTTGAATTA TTAAACTCGA GAAAGGAGCC ACTATAATGA GTAAATTTTA
    65701 ATAGCTCTGC AAGATCTGTA TCAACTACTT CAATTGTATG TTTGTTTGAA TTAAGTACAT
    65761 GTTTCGAGCG AAATGTCTTT ATATTATGAT CAATATTACC GTTCGATTCA TCCGAAGCTA
    65821 GATTTTCAAA CGAACTTGGA TAATCCGTTG AGACAAAATC TTTTAATTCT TGATCTTCTT
    65881 TATCTAAACT GAAAATTCTT TTCCAGTCAT CTTCACCGTG AGATGCTGCC CAAACAACAG
    65941 GATAATTCGC ATCACCTTCA ATAAAAAATA CCCATACATG TGCACCGACA TTTGGTATGG
    66001 TGAATTCACC GCGAGATAAA TTTGAGTAAT CAGACGGAGA GTATTGAAAT CCATTAGGGT
    66061 TTACGCATTG ATTCGTGCTG GCACCCGTCT GTGTGAATGC ATCTTGAACT CGATTCTCTC
    66121 CAACGTAGTT TTGTAACGGT CTAAATCCTT CTTTATAAGA ATTACCGTCC CAGTAGTTTG
    66181 AATCAGATGT TGTACCTTTT TGTGTAAACG CATTATACCT ACCAGTAGCA CTACCACCGA
    66241 AAAGAGGTGA CGCTTGCTCC GCCCATGGAA GCATTTGCTT CAACTGAGAT AAAATACTAT
    66301 CTAAATCTGG GTTAGTATCT TTATCAGTAA AGGTAAATAA CTTATCCTTA ACTGTTGCAA
    66361 ATTCTTTATT CCAGTTCTCA TACACAGCAG CAGTAATATG TGGGACATAA ACTTTTACTC
    66421 TACCGCGCTT TTCTGGGTCA TTATTTTGTA CAACAATACC TAAATAATTT CCGTAATATC
    66481 TTTCACCGGT CATATCATCT CCGTTATCTA AACAACTGTT CTGGTAGATC TATAGATTCT
    66541 GGTTTAAGAA CATTATCGTT TACTCTACCC GAAACAGGGT TAATTTTCTG TCCGTTATTT
    66601 CCTGTATATG TTATGCTATC TGCATCATTA CGCGGAAATG TCTCTTCAAC TCCTATTGGT
    66661 TTTTTCCATC GAATTCTATC ATCATTTGCC TGCTTGAATG GAACAAGCGG TGTTAGATGA
    66721 TTGACTAAAA CATGTACAAA ATATCCATGC GGATGCGGCT CATCTAATTT ATAAATTGCA
    66781 TCATGCTTAC CCCAATATTT ATTGCGTTCT CCGTCTAGTA TACGATAATT TTGATGGTAC
    66841 CAGTCATTAT TAAGAGCTAC ACCATGTGCA ACATTATACG GAATCGGCCT CTCTTGAGTA
    66901 GTTTGTTTAC CAGTACCATC TTCAGTAGTT AAAAGCGAAT CGAATGTGAT GTTACGCCTC
    66961 ATACATTTTG TCGTTACATG CTGCGCGTTC ATCATATACT CAACTACTTC ATCCGGAAGC
    67021 TTTTGTCGCA TACTTTCTCT TATATACGAT GGGGAAGGCC AGGGCGTTAG AAACCACTCC
    67081 ATACGACTAT TTTTAAATTT AGGATTTACA CCCCAATACC AAATGTCAAT ACTGCTAGTA
    67141 TCTGCATAAT AAAGAATTGT ATTAGTTCCC ATAACCTCAG AGAACGGATT CTTAAAGTAT
    67201 GCCTTCTTAC TCTCAATATA CTGATCAATT TTAGGATGAA GACCTTTTAT TTGTTTTACC
    67261 CAACTCCTAA CTAGCGGTGG TTCCTTATCA TTCAGTTTTT CGTGGATTTG ATCTATAATA
    67321 GACTTAACTT CATCAATAGA GTCTTCTTGG CATGCTGCAC CAAGTAACTT AACCATGTCT
    67381 TCAATCTCTT CTTTCGCATC AGACACAGTA TATAATTGAA TATCATTAGG TAATGGCTGA
    67441 GTTCGTATCA TCTGAACATA GCCAGCATCT GTAGTGCTAT TAGTAACAGC TCTTGGTAGA
    67501 TTTACAAGAT CTACCGACCC GTTGGCCATT ATATCTTCAG ATGTGTGTTG ATAAATTCTT
    67561 ACATTAGGTT GCGTACTCAT ATCATCCTCC GATTGTTATT CCGACTCCAA GACGATCACC
    67621 GCCACGCTGA TCTTGTTCAA CTGTAAATGC TGGTTTCTCT CGTCTGTCAC TTAATGTCTC
    67681 TTCAATCTCT CCATTAAACA GCTTGCGGAA ATCTATTTCC TTCTCTTTAG CCGTTATTTG
    67741 AAGATCAGCA TAGAATTCAA GATTCTCGAT AGCTCTTTTA GTATTCTCGA TAGCTTCTTC
    67801 AATTCTTTTA TACGTATGGT ACAGAATAAT AATATGCTGT AAAATTTGTG CTGCTAATGA
    67861 ACCAAGTGAG AATGCAAATC GTTTTAAATC AAGTAGAATA TCACCAATAT GACCCCAAAT
    67921 ATTACCACCG GTCGATGTAC AAGAACCAGC GCCAGATGTT GATTCAAACG CCTCCCCAAC
    67981 AGCATCAGAT GCAGCATCAA TTGCACTTGC CGCCGCACGT GCAACTGTAT CATGTAAATG
    68041 ACCATTAGCT AACCCAGTAT TAACAATCGA TGCTTGTGCG GCCGCATTCC CAGCTTCGTA
    68101 TCCTAAAGTA ATTGCCTTTA AAAGAGTTAC CAAACATTCA ATTATTTCAC CTATTCCTTC
    68161 AATACCTAAT GCGATTTTTA TTTCACCTAA ATGCTCTATT AAATGCATGA TCCATAGTGC
    68221 ATAAGATGCA ACAACAATTC CAAGAGCTAT AAGATCCCGT TTAATAATAT CTTCATACCA
    68281 ATCAATCGTC TTTTCGAGTG ACTGCTCAAA ATTATCCTTT TCATTCTCAA AACTAGTTTT
    68341 TAAATTATCA ACTTCTCTTT CAAGATCATC AATTGCATCA CTCCCTCCGC CACCGGCAGA
    68401 GGTACTTGTA GAAGCTGGTC CGCCCTCGGG CTCGAATTCG AAGCAAGATG TCATACAAAA
    68461 GAGAGTTGAC GGTTGATTGA TTTCAAATCC AGTACCTGCA AAAAATGTTG TGTTATAGAA
    68521 TAAGCAAGAA GAGATGCATG TTAATAGACA CCAATTAGTA GAAGTGACTG GAATAGTTTT
    68581 AGATACATCT AGAAAATCAC AAACACTATA AACAATAGTT TGCGGCCATA CCGGTGTATA
    68641 TATCCACGTA CTAATATTCG TATATAGAGT CGTCCACTCC TCGTTAGTTA TATCTGGTTC
    68701 ACATGCCATT AGTAAATATC CTCTTCATTT TTTAAAGCAT CATATGCATG GACTTTTACC
    68761 ATTACGACAT CATTAACATA TTTTTGATGA TGAATAATAT GCTTTACTTT TGTTACAAAA
    68821 TATTGCCCAC ACACTTGATA ATCATAATTA GTATCACTAT CTTCTGTCAA TCTATCAACC
    68881 CCTATAAATG TACCAGCTAT TCGATGTGTG GAACCTTTTA GACGAACTGC TAGCGTTTGA
    68941 TTTAAATACA CTCCACCGAA TAAAATTTTA CCGCGGCCTT CAGATCCCCT AACAATTCTA
    69001 TCTTCAATAG GGTCAAGAGT TGAGACAGGA GAGAATGCAG GTACAATTGC ATATTCCTCA
    69061 GTCTTCGTTC TGTTTAAGCA CATAACCGGA TAATCGTTAC CGAGAAGCTT CTCAACATAA
    69121 TGAGTCTTAA AATATTGTTT TACAGTTTGT ATTTCATTCT CTTTTACATC AACTTGAAAC
    69181 TGCTTTCCTT TATGCCAATG CGAATATACT GGTTTCGTGA TGTATGCTTT CGCGTTATCC
    69241 AAACCAGCAG ACTGACTAAA CCTATACGAT AGAATAGTAT TATAGTCTGC AGATTTAATA
    69301 TCAATTTCGG TACTAGCATC TTCAACATAA GGGGCTTTAA ACGGACTTAC TGATTGGGCG
    69361 CCGTCTGTAT TATCTGATCT ATTTTCAAAA AATAAATGCT CCCTTTGCAA CTTACCAGGC
    69421 TCATTCTTAC CAGCTTCTTC ATAGTATTTC CATCTAGGAA TTAACGCAAA TTTCTCTTCT
    69481 CCTCTATCCC ACTCTAGACT GCATTCATCA TATCCATCAT TACTAATATG AAACCGCGCT
    69541 ACATAATCTA AACAGTCTTG TACTGTCATA CTAGACTTAG TATTAAATAA AATTTTGCCA
    69601 GCTCCAGGAT CCCAGTCATC TTTACTTATG TAGTCTTCGT AACCCGCAGC AATTAATAAC
    69661 GACGCAATAG CATCTCCAGT GTACATTGCA CGTTCTTCAT CAGTTGCATG TGCAATCGGC
    69721 TCGGGAGGAT AATCTGGATT CTTAAACCAG CCGCGCCGCG GACCAGTCGA TGTACTCCAT
    69781 TCCAATACCT TCTCCTGCAT TATCTGAAAC TTTTTATCCC AAAAATAAAA CTTCTTTACC
    69841 TTCGTCGTCA TATCTTCATG AGGCAAATCC TCTGTGTCAT AAATCACACC GTGAAACTTT
    69901 ATTCTCCATA TCTTCTCTGG TTGCATATCG CCGTCTTTAG TTGTAGGCCA TACGTCTATA
    69961 AAAATTTCAT CTCTTGCATC ACCTCTAACA TGATAGAACT TATCACTAAA CGATCGCTCA
    70021 AATCCTTCCA TTCTGTTATC AACAACAATA GATCCTCTCG TTGGCCAAGA TAAGAAATCT
    70081 TCTTCTATCT CTAACAGCTT TATTGTGTGT GGAGCTAGCT CATATCGTTG CATATGATTA
    70141 TAAAACGTAA CCTTAATATT CCATAATTGC TGTCCAAGCA TTTTTGAATC GGGTGTAATC
    70201 GCTGCATTTA AAGCTGGGTC ACCGCTACCT TGAGACCCTC CACCCTGAGA CCCTCCATCA
    70261 TCCTGGCCGC CAGTAGTTAT AACTTGCGTT GTTAGATTAC TACCTGGAAA AGACGGAACA
    70321 CCACTCTCAA TACCACCAGG AAACATATTC TCAATTGCTG CACGCGCTTG TTCAGGATTA
    70381 GCCGAGTTGT TAATTAGATC TTCAAGATTG TTTGCTTCTA GTAACGCTCT CGTATCTTGG
    70441 CCACTATTTG TTAACTGCGC AAGCACTTCT GGGCTTACAC CTGTTCTAGT TCGTGGTACA
    70501 TATGATCCAT TTGGTAGACG AGTTAGTGTT TTTCCTTCAC CATCAATTGG AGGTGAGCTA
    70561 ATATGCATAG AATTGGCCAT TATTATCCTT TAAGCTGATT TAAAATACTT CGAACAGTAT
    70621 TAGTATTGAG AATCTTTAAC TTCGCTCCCG GTGGAGGCAT TACTGTTGGA TTCTGAATAC
    70681 CATTAACAGC GCAAATAATC CACCACATCT TTACATTGCG ATAAAACTTC CACGCGAGCA
    70741 TTGGCCAAAT ATCTCCAATA TTAACAGTAT ATATCGAATA GATATTAGGA TTAAGCTCTG
    70801 ACGGAAAATT AACCTTTTTT AATAAGTCAT AATAATACCA CTCATTATGT TCATCTTCAT
    70861 ACACATTAAA AATATTTTCA TAGTTCTGTG GAGTAAGCTT TAACGATATA TCTGGTACTT
    70921 CATTATGTTT CATTTTTCTC CTTACTTCTA TTTAAGAACA CGAACAGTTA TATTGTCTAT
    70981 AGATTCCGCA CCTCTAATCG CTTCACCGTA AATATCACGA CTCTCGTTGA TTAATTCTCT
    71041 AAATTGAATA CGTACCTCCC ATGCATCCGG TATAATATAA TTACCAAATT CTGGCATTCT
    71101 GTTTAGTGTA CCCTTATTTG TTACAGATAA ATTGGATACA ACACATACCG GCGACCATCG
    71161 TACACCTGGA ACATAAGCTT CATACAAACA CGGCGGCGTA ATGGTTAATG TATTCTGTTG
    71221 AACGTGTAGA TTTTGCTTAA TAAATGCTTC TAAGAACTGT TTATTTTTCT CGATATTCTT
    71281 TTTCGTTATA TCTTCACTTC CTCCAGTTGT ATTAATTAAG TGAAATGCCA CCTCATACGC
    71341 ATATTCAGTC GCTCCTGCGT ATGATTTAGG GTACAAAATA TCTGCAGCAG GAAAATATAC
    71401 CTTCGCTACT CCCTTTGCTG CTTGCGCAAG CCCTTTAATA GTATCGCCTA GAGGGTCTTG
    71461 ATTCTCTCGC CAGTTTTGTC TTATGGTATG ATGAGTATCC ATAAAAAATG GCAAATAATA
    71521 CGTATTACGA GCTGCCCCCA TATACAACCC ACTATAAGCC CCTTTGGGAT CAACTATTCT
    71581 GTGTGCCCAG TAGTTAATAC CTTCCATCGT AGCACTAAAA GTTTGTTCGA ACTCGCGTAA
    71641 TTCAATATAC GGAAACTCCT CATATGCTAC ACTTGGCTCG TAATCAGATG CTGTCCAAAT
    71701 TATATCTTTT CTTCTATAGT CAAATATCGC CATTTTACTC CTTAGGTAAT TAATACACCT
    71761 GAACGCAATC GATCCCATAC TCGAGCACGA AGCAAATACG CAGGGTCTCT ATTTTCTCCG
    71821 GTATCGACAG GTGGTAAATT ACCCGTTGTA CCTGCAACAG ATTGACGAGG TTCAGCCAGT
    71881 TGCTTCTCTT GCATATTCAT TAATTTACCT ACCATCTCTA TTAAATTTCT AACTTCACGT
    71941 CTCAAGGCGA TAGCCTCAAT ACTTGCACTC TGACTTTCTT TTTGATCTTC TTTATTTAAC
    72001 TCTACTTTGA ATACCGGTTC CTTAGCAGCT GGTAACTGGC CCTCAACGCC CTCAAACTCC
    72061 GGTTTTTTAA ACGCTCGAGT AGGAGGCAAA GCCGTATCGC GTTGAACTGT TGGCTGACTT
    72121 TGAATCGGCT CAGCAGATGA CATTGAGTTT TGTTTAGCGG CTTGTTCTTG AAGCCTTGTT
    72181 GTATAGTCCG GTGATCTCTC TCCGATTGCT TGTGTTGCGT TAACGTCTTG CTGTCTGTTT
    72241 TGTTCGGCTC TTTGTTGTCG AATGTTTCTA AGTCGTTCAG TATAATGATC GGGATGTTCG
    72301 GTAGGGTATC TAGCAAGATC TCCAGTCAAC GGAGGTGCCT TCTTCTCCAC TGGGACGGCT
    72361 TCTTCTGCTT CACTTGTATC ATCATCCGGT AATTCAACAT CCTCCTCATC CTTCAACAGT
    72421 CCACTAAGAC CTGGAACGCG CTTCATAGCC CAACGAAGCC ATTTTGGAGA CTTCTTAAAC
    72481 GCAGCAATCA GTTTAGTCTT TAGAGTTTCT TTTATTACCT TAAAGAGGGA TCTACCCTTT
    72541 ACAACTTCAG GAGTGTCATC AGGTGGAGGA TCGCCGAACG CCCATGAAAC TAAATGCATA
    72601 AAAGGCTTAC CAACGACAGG TAAAGATCCA ATAACTTTTG CAACATCCCA TATACCGCTT
    72661 TTTACATCTC CTGTAAAGAC CTTCATAATT CCAGCGCCGA TCTTGAATAG GGATGTTTTC
    72721 TTTACACGAT CAATAATCCA ACTGTTTATC TTTTCCATAA ACGTCGTACC ACCACCGGAT
    72781 TTTATTTTTG CATCTTTCTT TTCTTGATTA TCTTTGAACA TATCAACAGC AAACCCAATC
    72841 ACCGTACCGA TACCTGGCAA TCCAACAGCG AGTGCAGACG CAAAAGAAAG TAGACCTTGA
    72901 ACAATTTGAC CGTTCTTTAT CTCGCCTACT GCTTCACCAA TGCGAATAAG AGAACCAACA
    72961 ACAGGGGTAT AGCGAATAGT CTTTTTTAGC TTATCCCAAA TCCATGTACC TATAGATTTA
    73021 AAAATACCGG CTTTCTTTTT ACTCGCTTCG GCTGAAGCAC CCCCGGTTTT AGCATCCAGG
    73081 AATGCTGAGA AAACATCAAT ACCAATTGAA AGCGCAGTTC CTACCACTGG AACAAATCCG
    73141 ACTATTCCAC TAGCCATTTC CAGTAAACCG CCGACAATAT CGCCCCGGCG AAAGCGGTCA
    73201 ATCGCAAAAG CTAAACTGAT TAATCCACCG ATAACCGGTA TGCGTTTTAA TCCTTTTGCA
    73261 ATTAACGTCT TACCAATTTT CTTACCGATC ATCTTCAGGC CACCGGCAAG ACCGCCCTTG
    73321 CCTATTAATT TAAGTGTGCC CTTTAACGGT CCACCTGTTG CAAGACCACC AACAAGCGCG
    73381 GCTAAACCAC CGAGAATTAC AACAGCACCA CCTAGCAGTG GAGTTATCGC CGCCATAATC
    73441 TTACTTTTAC CTAATAAGCC GCCTAACAGG CCAGGTGTTT TATCTCCGAC TGTCGAGACC
    73501 ATGGCGGCTG TACCCGGAAC AATTGTCGCC AGACTCTTTA GAGCATCTTT TGTAAATCCA
    73561 GCAACTGTAA CCTCATTCTC TTCATCAAGT AATGACTCGA ATTTTTTCTT CGAAGGAGTA
    73621 GTATTAGATT TTTTATCGTC ACCGATCTTT AAATCGACTG GTTCGTTTGC TTTCTCTTCT
    73681 AACTTCTTAA GTAAAAGCTT CTGTAATCTT CTAAACCGCA TACGATTAAG AAAGCCCATT
    73741 GACGGAATTT CACCAAAAAT AGCCGACAGC GTTATACCTC GATTGGTCAC CTCTGCAGCT
    73801 GGATCTGATT CACTTAATGT ATCGACATAC TTCTCAAGAC TACCTAGAAG CTTTCTCTGT
    73861 AGTCGATTAA ACTTCCACCA TGTAAGTGGG TCTTTTGTAG ACGGTGCACC TAATATTCCT
    73921 GCTAGATCTA ACTTTACATC ACCTTCCATA GTTTTGGTTA CTAATTTATC CGTATGCTTA
    73981 GATACAGCAT TCAGTAGTTT TCTCTGTACT TGATTAAACT TAAATCGAGT GTATAAATCA
    74041 CTCTTTGCTG AAGCACCGAA TAAGGCTGAA ATAGGTAAGC CTTGTTCCTT CGTCTTCTCC
    74101 GACTCTGCTA TATTTTTAAT CAAAACGTCA GAATGTTTTG CTAACCTTGC ATATAGCTTT
    74161 GAGACTAGAC GATTATATCT CCATGTAGTC AGTATATCTG TTTTTGGATT TGAACCAAAA
    74221 AGAGAGGATA TATTAAATGT TCCCTTTTCA CCTATTTGTT TAACTATATC ATCTACATGG
    74281 CTACCAATTG AAGATAGAAA CTTACTACGG AGATCACTCA TCTGATTTTT ATCAGCTTCT
    74341 CCGGCCTGCG CCCCGAGTAT TTTATTCAAA TCGAGATTCT TTAAATCCAG CACCGGCTTT
    74401 AGTTGTAAGT CAAGATTTTC AAACGATTTC GATATATCAA TATTCTTTAA TGATTGTGAG
    74461 AAATCGATAT CTCTAAACTG ATCAGCTAGC TTTTTAGAGC CACTTTTTAC TGCATCTTCA
    74521 CTGTCTGTCT TAAGCGTATC AGTAATATAC TTCCCAATAC TTGCACCATC TACTTCTATA
    74581 GAAGACACAT ATATTTTGCT TTCAATTTTC TTTGCAAGTG GCTTTATTAC TCGCTCTGTA
    74641 AACTCACTAG CAAAAGGCTC TCCCTGTTGC AGAGACGAAT TAAGTAGTTC AATAATATCA
    74701 CTGCTAGTAA TAGATGTTCT CTCAACACTC GTCCCTGTAA TAGCTTGTTG TACTCGGTCT
    74761 ACGTTCTCAA ATTCATTAGG CATTTATTAA CCCGTCTCTC TTTTCATTCT ATCTACAGGC
    74821 AAGTCAGGAG ACAGTGCATT ATACGACTGC TTCCCTTGTT TCTCTTGTTG CTTATTCTTC
    74881 TCTACCTCAA TATGATATTG CCAGTAGATA GTGCGCTCAA TAGGAGGAAT AGATTCCACG
    74941 TATTCGGGAG TAAATCCAAG ATCTCGAGTC AAGTGATAAA TTTCATGAAA AACACCAAAC
    75001 AGGTTGTCAT TGAAAATTAA CTTGAGGAAA TCATAAAAAA ACTTCCGTCT ATCGTCAACC
    75061 TCCTGTCGTA CTCTTTACCG TCAAATTGAA ACTTAACTAC TTCAATTTTG TTTGATTCCT
    75121 CTTTAACCTT ATTAATATAG CCAACAATAT CTTTCAATAA GGCAGTATTA AACGATTCTA
    75181 CAACCGTAAT ACGATCCTTA AAGTTAAATT TGTCCCAAGA AACCGGAGTT ACGGCTTCTT
    75241 CCGTCTTAAC CGACACGTCT GAAATATATT TAACTATCTC ATCAATAAAA GCTTCACCGA
    75301 TAGTATCTCT CAAAGCCTTA TTCGATTCAA TCTCGATGTT CTCGTTGTTT AGACGGAATT
    75361 CCCTCTCTAA TCTGTATTCT GTTCCGACTG TGGGTACACT ACATTCAATA ACAAATAGAT
    75421 CGTTTTCAAA CATTACAGGC TTAATGCTTG ATAATGTAGT TTTAGCTACT TCATGTAACT
    75481 TAATAAGATC TACTGAAACT GTCTGCGACG GTTTTTCAGC ATCCGGCTTA ACATCCAGAT
    75541 CAATTCTCCC TCCGATGCTA CTAATACGAA GACCTAATGC AATAAGGAGT TTATCTATAA
    75601 CTGTTAAGTT ATCTATATTA ACTTCCTCCT CGACGCAATT CTCTCTTAGT ATATCACGAA
    75661 AGGTTTGAAT GTATTCTGTA TTATATACTG GTGAGTCTAC AATCGACTTG ATCAATCTCT
    75721 TTTGCTGTGA TGTGTTTATT TCACTGAACC TTACATCCCG TCCTAACGAA GGAACCCAAT
    75781 AATTGGATGC ATATGTTGTC TTCTGCTTTT GTACCGCATT AAGAATCTGC GTGATGTTAG
    75841 TCATTACTTC TGGTTTGTTA TCAATATTAT CTTGATTTGT CATAGTTATC TCCTTAAATA
    75901 TTTATGTATA AGTAATTATT TAAGAAAGGA TAAAATACAA CTATGCCGAT AGTAATTGAC
    75961 GGAATCACGA AAATTCAGCA AAAATTCTTC CATTCATTAA TGGCGACGTC GAATAGTCTC
    76021 GCACTTTCCC AGCTTTGGCT GGTAGGTATA TCAGTTGATG ATATGAGAGC AATAGACACA
    76081 CAATGTGAGG ATAAATTAAA ATTATATGAA GGAGCCACAC ATAAATGGGA TATTTTTAAT
    76141 GACAGTAAAC TAACATTTAG TGATAGATGG TTTATAGGGA ACACATTTTA CATGTTGGCA
    76201 CAGACTGTTA GATTTCCAGG AGATAGTTTA AGTGTATCGC ATGTAGGTGT AAATCAATCA
    76261 GGAGCTTTAA AAGGATTAAT CGGAGAAAAT AGAAATGATC TCCCAAATGT TACAATAGCG
    76321 TTCCTCGAAA CAAATCAATC CGTAGCAGAT TTATTTTTCC GGCCATGGAT GATTACACTC
    76381 GGATTCAAGA GTCTAAAATA CCAAAAATTA CGTAAACCTG TAAAACTACT CTCTTATCAA
    76441 AAAGACGGAG TTTCTGCTCC TCTTAAATTA AGAAAAACTA TTACTCTTGA AGCATGTGCA
    76501 CCAATTACAA TAGATAGTGA AGAGTATAAC TATACAGGAG ATAAAGTAAT ACGCCGAGAA
    76561 ATTGAATTCG TTTATAATCG ATACTATATT GATGCAACTG CAGGTCCAGG TCATACAAAT
    76621 CAAAATGAAC TGTTAAACGA GTATAATAAA TTAGCTTCTA AATCTGGTGT TATCAAGCCT
    76681 ACCCCGTGAG CTTAGCATAT AACCAAAAAA AAGCGGCGCA AAAAGCGCCG CTTTTTTAAA
    76741 CTCCATACAA CTTACGGAAT CACAGATCCA ACTGCAAATG GCTCCCACCA TTGATAAGCA
    76801 AGAGTTGCTT GGATTGTAAC AGGTGCACCA TTACCGGTAG CATCATATGA CACTTCACCA
    76861 ACTGTTACAG GATAAATACC GACTAAACGA ATTCCTCGCG CCTCTTTACC ATCACGATCG
    76921 AAAATAGTTG CCTTAGCAAC GCTCTCTGTA TACTTCGGTC CATATGCTCC AGTACTTTCA
    76981 CCTGCAGTTC CTGGAAATGA ATTAAATATC GCCTTCTGCC AAGTTATTAG CTTCTCACGA
    77041 ATATTTAATT GCTGATCGCA ACGGAATGTA ACAGCCCATG CATTACTACC AGGAAAACTA
    77101 CCTGACCCAG GAACATTAAA CTGTAATCCC ATATACGGAA CCTGTTGATT AGCAATCTCA
    77161 TAACCAGGAA GAGTCGTAGT TGTAATAAAA ACATTATCCC CCTCATTAAG AACGCCAGGA
    77221 CCAATTTCAA TAACCCTCAT TTGAAAATCA CGCGAGAAGT CTTTTGAAAC CGCTTGTGTG
    77281 TAAAAACCAC CAATTCCCAT TCCCATGATA ATATCTCCTT TAAAAATATT TAGGGCAGGG
    77341 GCATTGCTGC CCCCACCATA AATCTATTAT AATAACTCTT CGAAATCTTG TCCTGTGCGT
    77401 GTCGCAATAA AGTTTACAAG AATAAACTCT GCAACTCTTA CAGGCTTAAT ATAGATATCT
    77461 ACTACTAGTT CATTTCTATC AATTACATCC GGTGTATTAT TACGTTCATC ACAAACAATT
    77521 AGGTAATCAT AAACCCCTTC ATTATTCTTC GCATAATCAA ATATAGGCGA AATAGCTGCT
    77581 TTTAGACGGT TACGTGTAAA TACAGTATTT TGCTCGAATA CGAAGTAACG CACGAGCTGT
    77641 AGCGTAGCTT TCTCAAGCCA CAAGAACAAT CTACGAACAT TAATACGGTC AAATGCCGAA
    77701 GGCTTCTTCT GCAATGTCTT CTGACCCCAA ACCACATAAC CATCACCTGG CCAGTATACA
    77761 ATCGGATTCA TACCACTCTT GTATAGCAAA TCACGTTGCT TCAAGGTTGG ATTAATACCA
    77821 ATATCAACTA TATCTTGCAG AATTCCACGA TTCAGTCCCG CTGGTGCAAA CCAAGGGAAG
    77881 AAGTTAGTAT CTGTATTAAT CATGGTCCTT GCTAGCCATC CCGAAGTCGG CAACCATATA
    77941 AACTTACCTG CGTAATTATC ATAATGCTTA ACCCAGTTAG CATACGTACA TGCATAACTT
    78001 GAATTTGCTG CGCCGTATAG ATTCTTCAAC GGCCAATAAA TATGCTGTGA AAAGTTCTTT
    78061 GTACGATCGT CTAGTACCTT TACATCACCT TGACCCTGTA CGAATATATA ACGCAACGGA
    78121 TCTGAAATAT GTAAGCAATC TTTACGAGTA TCTTTACAGA ATGTATTGAA TATACCATAA
    78181 ATAGTCTCAT ATAAATCATT TGCCTCTGAA GACGATCCAG TAGCCTGACT TAACAATCCA
    78241 TCACTATCTG AATCAAAGGT ATGTGCATTT AAAATACCAT CGATATAATG TGTGTCGTTA
    78301 AATATCTCCT GCGAACGCGA ATAAGCGTAG TTATTCGTTG TATTAGATGG CCAGTTATTC
    78361 ATATCAAGAA CCATACCCGT CCAAACAGTA CCGAGACCCG CTTCAGGTAC GATATCGACA
    78421 CGAAGTAAAT CACGATTCTC TGCAAGACGT AGCGCACGTT CCAATTTTCT TGGAAGTTCG
    78481 CCGATATATT TTTCACTGCC GGTGCAGCTC TCAACATACT CACCAGTTGC ATATAGATTA
    78541 TCTGCGTTTG CTAGATATGT ATCTGCGCTA GTCAAATCAT ATACTACCTT TGCTTTACCG
    78601 TGCGGTTCAG CTGGATTTAC TGGATTATCG TCTAACGGAA CTCCAAAGTC ATCTGTATTT
    78661 GATTTTGCGT CGCATGCAAC ACGAATCTTC TTAACTGGTA GACCATTTTG TGGATCAAAC
    78721 CACAGCCCAC TTTGCTCGGA AATATTCGGA TTAACAAACA CTCTCATCGT TGTCGATTCA
    78781 TTATTAATGA TATCCTCGAT GTAGTAGTTC AAAGGTGAAC CACCACGTGG GTTATTAATA
    78841 GTACGGCTAC TATCAAATGA ACCACTATAA GTTTCTGAAA CAACTCTATC AAGAACGCGA
    78901 TCTTCTGCGT TATATAATGA CGGACGGAGC TTAAACTGCG TAAATATAAT ACTATCAGTA
    78961 TAACCACCTT GTCCTTGATC ACCGAACTCC CATCCAGGTA CGGTTTCAAC TATCTCGGAT
    79021 ATACATCCCG GAGATTGACG ATACGTACCA GTTAAAGCGA ACGCTAAACG ATCAGTATTA
    79081 AGAGTTAACC ACTCAGAGTT AGTTGTAGAA CTATTAATCG TTTTTGCTTG AAGAACTGAA
    79141 TCGAAATTCG AACCTTTGTC AATCTTCGAG TTATCAGCAA TAGCGATATA GTATCCACCA
    79201 AACTTGTCAT CAATTACGGA CTTAATTTCA TTTACAACGA CGAGACCGTT ATAACCGATA
    79261 TTTGATAGAT AAGCAGCCTC TGTTGTTGTG TAACCAGATG GCATCTGCCC GTCTTTCCAG
    79321 TTAATTCCAC CTTGTAGCCA TTGTAGATAA ACTCCTTCAT TAACTACTGT ATGAACCGGT
    79381 TGACCGAGAT AATAATTCTC TGCGGTTGTA AACTTCGGTG TAGTTGCAGT AGTTATTCCT
    79441 GATGCAACAT ATGATGTTGT AATTTTCACA CCTGTAATGG TTTCAGATTG TGAACTGAAT
    79501 TTCCAACGGA ATGAATCGTA GTCACTATCA ACTGGTGTAT ATGTTCCTGT CCACGCGCTA
    79561 TCATTGGAGA CAAACACTCC ACCAGAAAGC GTAAACGTTA CTGCCTTCGT TGTAGTTGCG
    79621 TTCTCACCAG ATAGTGATAC CACCAAATCA TCAAAGCCTG CATAATTCGG CTCAGTTCCA
    79681 GTAACAGCAC TGAAAATATT ATAAGCACCG GACCAGTTTT GTCCAGACTC ATCATCAACT
    79741 AAAATATCTG TATACGAAGC GGCTGTAATA CCGGTTGCAT ACGCTTCAAC ATCTGAATTC
    79801 CATGGAAAAC ATGGAAAAGA TAAAACACTG TAATTTGAAG TGTATCCCTC TCCGCCACCT
    79861 GATCCATATG GAAGTCTTGT AACAAGTAAT GTGCCGTTGG CTTGCATTAC CTGCTTACAT
    79921 GTGTGATAGA AATACCGTTC AGCAGCATTT TCCGGTTGGC CGTAAATCTG TTCAAACTCT
    79981 GAAATACTAG TTACGTTAAC AAGTTCATCT GTAGGACCTT GTGGTGCATA ACCAGCACAG
    80041 AAAACAGTTG TACCAACTGG GAGCTCGGTA TTTAAACTTA AATCAATTTC TCTTATTTCT
    80101 ACGCCTGGGC TTTCAATTGT TCGCATATCA TTCTCCTCTT AAAATAGTAA AACTTCTATT
    80161 CGTTTTAATT ATTTATTATT CTTTGGATAT TATTTTCGAA GCAGTCGACA CTATAAACAC
    80221 TGCTAAGAGT ACAGTTTAAG CAAATTTCTG TGTGTCTGTT CCATCGTCTA GTAGTTCAAT
    80281 ATCTAATCGA TTGAATACAA ATGTAAAACT ACATTGTAAT TGTCCTGAAT CCCTGTAGTT
    80341 ATAATCTAAT TCACCTAACG TGGTAATAAA TGAATTAGTA AATACAAACC GCGCTTTTTC
    80401 ATTATTATAC TCATCCATCG CGTTTGCTAC AATTGTAGTT TGGTAGTTTG GTACGATCTT
    80461 AGGCTCAAGC ACCGGCATTC CACCCGGAAA AATTCCCTTT CCACCATACG CCGCATTAGT
    80521 CGGATCATTT AATAGTTGAA GCCACTTCCA TAAGACCCAA TAGTTTTTAA ATTCATTGTC
    80581 AACCTCGAAA TTAATTACAA CTGGAGCATA TGCTGGTCTA TCGTATGATG TTACATTATA
    80641 ATTTTGCTGG CCATAATGTA ATTGATGCTC AGGAACAGTT ACACTTGGTA TATTAATGTT
    80701 ATATACTGAA AACTGTAAAC TATCCAGGTT TATAAATTTG TCTTCTCTTG TAGATCGAGA
    80761 TTGTAATTGC TTCATTATAT TTGGTAGTGA TAATGTAACA ACAAATTTAT CTTTCCTAAG
    80821 CTTGTTTAAA TGTGGTTGTG TTATGCTAGC CATTAAAAAA CCTCCTGCCA ATAATTAATC
    80881 ACAAACTACT CCACCCTGCT TGGTGTAATT CATTCATTCC TTGACCACCT GAAGAAAATT
    80941 GTCCTGATGT CGGTGATGAT CCAATAATAG TTGGTAACGG TGCGTTTTCA TTCTTCTGAA
    81001 AGAAATCATC CAATTTAAAT ATTCCAGGTT CAGTAATAGT ATAATTTTGA ATTTTGAGCG
    81061 GCTTACCTTG ATCATCATAT GCAACTATTT CATAGTGCTG CTGACAAATC TCCTCTTGTA
    81121 AAACATATAA TCCCCAAACT AACGAAAGTA CTCTATCATC ATAAATCTGC TTGCCCTGCT
    81181 TTGCCTTCCA TGTTCCGTTT GGATACCGTA CAAACGTCTG TAGCTCTTGA ACAGTTGCGA
    81241 TATCATATAT TTTGACAACT CTTAATGTAT TCATCCAGTA TCGCATATTC ATCACACCAT
    81301 TATATTTGGT ATTAGTATGT GAATAAATTC CTTGACGTAT ATCACCGTAT TTGAGATTAG
    81361 ATGGATTATG ACTAACTAAA TTATGATAGT TATGCTTTTC ATTTAATGAA GTTATAACCT
    81421 CACCGCCACA ATTATTTCTC TCAATCAACA TTGGTGGTCT CCCCCAATGA TTTCCAACAC
    81481 GATTTAATAC CTCTGCGAAT CGTGTCGGAT GAATCGCGTT ATTATGATAG CACCCAACTT
    81541 GCTCAATATG CGTTAGATCT GTAAAATCAA ATACCTGTGC AACAGATGCT GCTCGACCGA
    81601 TACCTTCACT AACATCAACA CCTATACCGT ATATACGGCC AGCCTGTGGC TCTGCCCAGA
    81661 CCTTATAATG TCCATCTTCG AAGGTTTGCA AAGGTAGTCT ACATTGCTCT TTATAATCCT
    81721 CTAATACCGA TGTGTCAATA GCGGACTCGC CAGTTTCAAG GAACACACAT TCAAATTCTT
    81781 GTGAAAATAA TTGCTCATCA TTGCCGAGAG CTGCTTTCAT GTCAGCAATC CACTTTTTAC
    81841 CGTGACCTGG AACCTCACTG TAATGAATAC TCTCTGAATG CCAAGCAATT CGACCTTCTA
    81901 TAGCTTCACC TCGTTCTGCT TTTGAAAAGA TTTCATGAAA CTTATTACCT GTACCTTTTG
    81961 GAGTACTAAC TGCAAAAATC TTTGTTGTAC CTTTTCGGGA TGACGAAATA ACCGGAATAA
    82021 CAGAAGCCCA GAAATCATCA ATAAGATGAG ATTCAATATG GGCCATTTCA TCAATAATAA
    82081 TACAGTTTAC AGAATCACCA CGAACTGCAC TACCTGTTGT AGTTGAAATA GCTATACTTG
    82141 AACCATTACC AAAAATAACT TCCGTTCCGC CCCATGTAGC CAGTCCTGGC TTAAGCCAGT
    82201 TCGGCAATTC TTCGAAAGCC ATTTTGATAC GACGAAGAAT CATAATAGCA GTTTTCTCTT
    82261 TATTAGCTAC AATAACAACA CGTTTATTTG ATTGGAAGCA AGTGTACCAT AATGCATAAA
    82321 TTGTCATCAA TGTAGTTTTG CCCACCTGAC GAGATGCACA GACGATTACA AAACGATTGG
    82381 TTGTTAATGA CTTTAAAACT CTTCTCTGAG AACGGTATAA ATCAATCTTT CTTTTACCTT
    82441 CATCCAAATC AACAATGAAA AAATAGTTCT GAGCGAAGTA TACAAGATTA TTACTACACT
    82501 TTTTTAATTC CGCGACTCGC TGAGGTGTCC ATTCGAACTC AGCATCTGTT CGTGGTAATC
    82561 TCTTGTTACG TAGATATGTT TGATTATCAG ACAATTCTAC ATCATCGACC ATTTTTTTAG
    82621 GATCTATTTT CATTTTACCA TGGACCTTTC TCAATATAAC ATAAATATTT ATGAAAAAAT
    82681 TGGAGAAGAT TGTAATAAAT AATTAAAAGA CACACCAGAC TATGTCTAAG GAGATTTAAA
    82741 AATGAGAGAT ATGCTAGCAG AACAATATGA ATTAGTTTTA GAGAATCAGA TGAAAGGTAC
    82801 TGTTGACACA CCTGGAATGG CAAAGCCGGG CCAGAGTATG TTAGATAAAG ATACTAGGGA
    82861 AGCAGCTGGT CGAGGTGTTA ATAGCCCTGC TGCAAAATCC GTTGGTTCTC CGGAAGAAAT
    82921 GGATAAGAAG TTAAATCCAG GACACGGAAA AATTATGAAA GAAAGGGATA TGGACGAAAT
    82981 GTTACCAGAA AGCAGTTTTG ACAAATTATT TAAGGCTACG TTAATTGAAG AGGAACTCGG
    83041 TGATGATGAG AGCCCGCTTG AGCAAACAGG TGGTGATGAA TTTAACGATG AAATGGGAGA
    83101 TTTTCCACCA GATGGTGAAG GTGAAGATGA TCTAGGAGAA GAAGTCGATG TAGCAACAGA
    83161 ACTACGAATG ATTATCGATC GTCTAACAGA AATTGCAGAA AAGCTCGGCG CGTTCGATGA
    83221 AGAGTCTGCA GAGACTGATG AAGAAGGTTT TGGTGAAGAG GGAATGGATG GAGATTTCGG
    83281 AGACGAAGAG CCAGTTGTTC CTGAGGCAGT AACATATGGT AAAGGTGGTG GAGGTAAAGC
    83341 CGGTGGACCA GGTAAGGGTT CAGATGGTAA GCTATCTGCA TTCCCAGATA GAACATCCCA
    83401 GATGCAATCA AAATCAAGCC AGAAGGTTAA GCATAGCGCA GTAACATCAA AGCAGACTGC
    83461 AGCTGGTAAA GCTAGCCCAG GTGGTCCGGG TAAAGGATCA ACCGGAAAAC TCGGTTCTTT
    83521 CCCAGACAGA GCATCACAGA TGCAATCAAA AGGCAATCAG GTTGTGAAAT CTGAAATGGG
    83581 TAAAGCCGGT CGCAGCGTTT TTGATTAATT TATCTTTTAT AGTTCAAAAA AGCGGAAGTA
    83641 TTAATTTGCT TCCGCTTTTT TATTGACTAG ATTGATATAC GTGAATTTAA TCGAAAAGCC
    83701 TTAAATATTA GTATCAATGG AGAATTTAAT GAATTTTGAA GATACAATAA ACCGAGTAGT
    83761 TTTAATAACA GAAGAGGTGG TTGATATTCC TCGTGATACT TTAGATCCAC AAGTATTCCA
    83821 GTTCTATGCA GATGGTTCAA CTCCTATTCT TAGAGATGGT ATAAAAGCAC AAATACTACA
    83881 AGACATTCAA GCACTGAGTG GAGTAGTACC AATTGTAAAT TTCTACATTA CAGGTGATAT
    83941 GCTGACGCCT ATTTGGACAC CTAGAACTAG CATCGATGTT AATGTCGAAA CTGATCCAGA
    84001 AGTTATGGAT AGCATTTCTG TTGCAGAAAT ACTGTTTAAT CTTAGAAGAC TGAATGGCCG
    84061 CCTAGCTATT GGAACACAGC ATCCGATTAA CTATTATATT ATACCAGATG ATGTAGACTA
    84121 CGATGAGCTA GATGCAGTAT ATGATATAGC AAACGAGCGG TGGACAAAAT TACCTGAGAT
    84181 ATTAAATCCT TGTATCACCT CATTTATGTC CCGGTTTACT GAGACAATTA GTAGCATTGA
    84241 TATTACAACT GGTAAAATAC ACCGCAATCT AATTAATTTT GAAGAACTAA AAGATATAGG
    84301 ATTCGATAAC CTAAAACAAA TACGTCACGA ATTGCAGGGT AAAGTGGACC GACTTGAAGA
    84361 TAGTATTCAC TATCTAACAA CATATATTTA TAATGATACT GATATACTAC GTAGATTAGG
    84421 AACGGATCAA ACAACAACGA TTGAAGAAAT TCTATACTAC AGTGAAAAAG AGCATTTATC
    84481 GGAAAATGTT ATGTTTAAGC TTCTCGAGAA ATACTACTTT AACAAAATTA TAAAAAAGAT
    84541 AGATCAACTA CTTGATGTTG ACAAAGATTA TGATATTAAC GCTACAATTA AACAAAGCAA
    84601 AATGGGTGCA GATTTTCTAA AGGCATAAAT GAAAACTTTC GAACAACAGA TTGTAAATGA
    84661 AAATTTAAAG CGTTTCGGAA AAATGAAACT TGATAAACCA AAAGATCCAC TTGGTTCACA
    84721 CAAATATAAA ATGGCTCGTG GTATAGGAAG AAAGAGCCTT AAGCAGACTC CAAAATCACA
    84781 AGAGAGTGGC GTAAAAGGAC CAAAATTATC TCAAACGATC GGATCATTTG TTAAAAAAAT
    84841 GGATGTGAGT AATAAGATGG TTGATGTTGC GAAGAAGGCA TCATCTGGTG TATGGCGTAT
    84901 TTCCAAGCCG CAAGTTTATG ACATTGCATC AAAATATAAA TTCAATATAC CGGATAGAGA
    84961 AAAACCAATG AAACATTTAG GATCAACTGG TATTCAGATG ATTAGACTAA AACCAAATGT
    85021 TTATTATTTG TATAAGCCGC CTCGTAAATC TCGCAAAAAG AGAATAGCGT CTGCGGGAAA
    85081 AGCGATTGGC AACTTTCAAT TAGGCATGGG GACATAAATG AAATGTATTA ATGGAGCAAA
    85141 TTTAAGATTT AATCGTAAAG AAACGAATCA AAACGAGCGA CGTATATACC AGAATTACTG
    85201 GAAAGAGATA ACACAGCTGT ACGGAACATT CGTTGACTAT TTCGTTTATG ATTATAAGCT
    85261 ATCTTCACAT GATTTTCTAT ACGGTGAAGA ACCTCTTGCA CCGTTTGTGG TTCCACCGAA
    85321 AGGATTTCCA ATTTTAGCAG AGTTTCAAAA CGATTCGTTA TTACTATCAA AATTTGGTAT
    85381 TCAAACTGAA TCAGATGTAA CTTTTATTAT CCCTATACAA ACCTTCTATG AGCAATTTGG
    85441 TAATGGAGCA GAACCAAAAG CAGGTGATGT AATTCGCATG ATAGAGCTAG GATGGGATAG
    85501 GCCTGGGGGC CCTGATGATA TCAATGTTTC CGCTAATGCT CCCCTTACGT CCTGTGAAGA
    85561 TGCTGCAGAT CCATACTCAT TAATATGTTC TGATGGCCTA ATGGACATAC CTGCTGGAGA
    85621 CTGTGATTCA GATGAAGAAT CTCTATCTGG ATACGATGAT CCAGAAACAT TTAGTAGACT
    85681 CGTACGTGGT GCACCTTGCT ATGAAATCAC AGAACGAAGA GATGAAAATC TAACTCTTAA
    85741 TTATAACCCA CTCCAAGGTC ACTACGTATG GATCTGCCAC GCTAAACGAT TCGATTATAG
    85801 CTATCAACCA AACGCTCCAA GAGAGCCAGG TAGCTCACAG CCTTCAGATG AAACGGTATA
    85861 CGGTCTTATT TCAAGTGAGA ATGGAACCGG ATGGCCACCT GCTTCCGCTC TACCAATGCC
    85921 TGAAGATAGA AAAGATCCAC CATATGATCA AAACGTGAAT GATGAATCTA AGAAAAGTTG
    85981 GAACTACGAT AATACCGGAG ACGATGTATA CGGTGGATAT TAACCTTCAG CAAGCGATGC
    86041 GGCAATTTGA TTCCGTGTAG CTATTAATTT GTCGGTTTCA CCAGAAATTC GTGCTATGAA
    86101 ATCATCACCG GCGGAGCAGT CATTAAATAT TTTCTCTATA GTTTGTCCAG TATTTAACGC
    86161 TTGAAAAAGG TATTTAACCT TTAATTCCCC ATCCACTCTA AGCGGTGAAA TGTACGTTAA
    86221 CTTATACACT TTACCGGGTT CAAATCCGCT ATCAACAGGC ACTTTGGTAT GCCGTCTATT
    86281 TAACGCAATT TGCTCTGTAA CAGATCCACC GCGCATTGGT GTTGATTGAA ATACGCCAGC
    86341 GGTAAATTTA TGATCAAGAA TATATAGCAT CTTTTTGTCT CTTTGCAACG GCTGTGTATA
    86401 TTCCGTGTTC TACTTGTTTC TCTGCATCGG CACGTTGCTC CTGCAATCGT CTTGCAAAAA
    86461 TATCACACGT CTTTTCTACA TACTTTTTAA TATATAACGG CTCTAATCGT ATCGACTCAA
    86521 AATCAATTCC TCTGGATTCA CATTCATCCG CTATAAAATT AACAGCTTCA TATAATGCAT
    86581 ACCAACGGGA TATCTCGAAA TCAGACATTT CAATTGTATT TCTCATAAAC TAACTTTCTA
    86641 AAGATTTTTT TATATATGAC TCTATAAATC CATGCAGACA CGCTAATAAA TCTACGGTCG
    86701 ACATTTGTGT AAGATTTTTT CTTTCTACCT CTGTCGCTAA TATCTTCATT ATATTAGAAA
    86761 TTACATCAAA ATGGCAAGAT AAATCTTCAG TAGACTTATT TTCTATGTTG CATTGCTGTT
    86821 TTGTTGTCTC TATAATTGCT GTAGAGAGTC GTTTATAAAA ATTCGAAACA GTATTAGCAT
    86881 TATTGCCAAA CTTACCTAAC GCAACACCGT ATTGGTATTG CTGTGATAGT TTTCGACTCT
    86941 TACTTGACCA GTATTCTTCA CTGGTTGCAT CAATATCAAC CTTCTGTGAG ACAACTTCAG
    87001 TCGGTCTTGT TAGAGGTATT GTTGTAGTTT GATCATTCTC TCGTACAACT TTTTTTATTG
    87061 ATTCAGTTTC AATGAAATCT ATTGGTGCAT TTGTCATGTT GTTTGAATTG GATCGTTTAT
    87121 CGTTGTCTGT CGTTGTGTTG GTTCATCTGA AACTTCACGC ATTTCAATTC TATTTGAAAG
    87181 CGGTTGAGTT ACTCTTACAG TCGAGAATTG TATGTAAACT TTATTTGCTT GATTACATGA
    87241 AACACATTCA AAACTATTAT CTTCCATTAG CGATAGTGGT ACACGATTTG GAACATTGCA
    87301 GTACGCACAA GATAACGAAA TTGGTACACG CAATTCTTGT GCGCCATTCA TAACACCACT
    87361 AATGATATCT TCTGCAAGGA TCTCTTGACT TCGATCTCGT TTTATACTAG CAATATAACC
    87421 GACAAGAAAC TGAAGGACGA GTAATATAAG TCCAACTCCG AGTCCTACAT AACCACTCTT
    87481 GACAATTAAC CCTGCTCCTA TACCGAAAGA GGCAGCAACC CCGACCGCGA TACCGATTGA
    87541 AGTGTAAAAG GCTTTAATTT GGGGTGACAT TACACCGTCC TTCTTTAATA TTTTTTACGG
    87601 CTTGTTCTAA GTTCTCTGTT ATTTGGTCAA AAAACCAATC TTTTAGTATT TTGTTCTTTG
    87661 GTAGCCCAGA TCTAGTCTTA CGACACAACT CTTCTGCGTC ACCTATTGTT AGTATAAAGC
    87721 GACCCATTAG TTGCGCCTCA TTCCATTTAA TAACATCGAA CTTAATTCCT GGTATTTTTC
    87781 TTAAATCTTT TTTCATGATA ATGTTATGCG ATCGAAGTCT TGTGAAATAC TTTTTATCAT
    87841 CTCCTTGATG ACTTTTACCT TTTTAAAACA ATTTTCTAAT ACAAGCTTCT TCTCCTCGTC
    87901 CTTTGTCAAT ACCTTATTGT ACTTAACACA AGACTTCAAC TGGATTTCCG CATTTGTAAG
    87961 CTGAATATAT GCATCAGCAA GATTCTCGTT TACACCTTCT AGAGGGAACA TCTTATTCTT
    88021 ACCAGCTAGT TTCGCTATTT CCTCATTCTC TGCAGCGATA TCCTGGACGT TGATACCTCC
    88081 CGGTGAACCG GTCATTCCAC GAAAAGGTGG TGATCCTGGT TGCCATGGTT TACTACCGGT
    88141 CTGGCTTTGC GGTACACCGC GACCTCTCGT ATTTGCCCCG GTCCCACCAA TACCGGCACC
    88201 ATTCCAATCT TCGGTTATCA CCTCTTCTAA AGACTCTTGT AAAATACTTT TACCCATTTT
    88261 GGTTGTCCGG TATCCTCTCT ATAACTCCAG ATGCAAAACG ATGACCACAT CTCATGCAAA
    88321 CCCAAGTGGC TTCGACAGTG GTCTCTTTAG CAAATCGGTC ATGCGATCTA TCAACCCGTG
    88381 GGCTAGTTGG ATTACCGCAA GCGGTACATC TCTGTTGTGT TGGTTGTACA GTTCCTTCGT
    88441 ACATAATATT CTCCTTTAAA ATATTTATGA AAATAATGTA TTGATCATTG AAACTAAATT
    88501 GTTCCTGTTC AATATCTTTT TCCAGTCCTT TATTTGTTCC ATTTCTTTAT CTAGCCCGTA
    88561 TTCCATACAA AGCTCTTTAA ATTGGTCGAT ATCACCACAG GCGATAACAT TCTCTTTATC
    88621 AAACTGCATC TTATATGCAT CTAGTTCACC AGTTTCCACA TTGAAACCGT AATCTAAATC
    88681 AACAAGCTTA AGATTTCGTT CAACAATCTC TCTATATTCG TCAGTAACTG TCGCCTCTTC
    88741 CCATTCTTTT GCAAGTTTTG CAGAACGGAC TTTACCGTGG CCGGGAAGTC CTTGGATATT
    88801 ATCCGATTTA TCTCCCATTA TTGCTTTATA TAGCTTAAAG TATTTAGGCT CCACTCCAAT
    88861 TTGTTCCATA AAGTTATCTT GTGTTGTTAG CTTTTTAAGA TCCCAGACAG ATATATCTTC
    88921 GTTAATAAGT TGTAGAAGGT CGTGATCTCC TGATACAATA ACAGTTTCAC CTGGTAGCTT
    88981 TCTTGCCAGC CATGCTACCA CATCATCAGC TTCTAATACG TTTGGAAAAA TATGCTTCAC
    89041 TCCGAGAGCA GATAGTAGTT TTATAATTTT AGGCTCCTCG TCGTATAATT CATGAACATT
    89101 ATCTGGCTTT GATCTACCGG CCTTATATTG TCCCTCCAAA ATTTCTTTTC GAAAATTTGT
    89161 TGATGGGTAC GTTAGCTTTT TATCCCAAGA TGCATATATT TCGGTTGGAT CAAATCGCTC
    89221 AACTAATTTC TTAAACGTAA CTAAAAATCG TGACATTAAT TCCAGGCTAT CCTCGCCATT
    89281 ATGAATCTTG AAACTCTGTG CTACATAAAA AATACGAAAT TCCAGATTGG TTCCGTCAAG
    89341 TATTAAATTC CTCACACTCA TGTTAACTCT TTTCTTTGTA ATAGGTCCAA TTTGCACAAC
    89401 ATACTTCATA TACTTCCAAA GGAAGCTGCT CTACAAACTC GATCCCACCA TTTTTAAGTT
    89461 CATTCTTAAT TTCAGTATGC GATAGAAATA AGGCTTCCAT TGGATTTGGA CAAAAAAGAA
    89521 ATGCATGTGT ATGCTTTAGA TCTTTCTCTT TAATCCAAAT AAGAAAGCCT CCTTGGCGAT
    89581 CTCCTGATTT AATTGCATAC ATACCTCTAG GTTTTAACTT AGAGGAGTTC AACAAAATAG
    89641 TTGGTAATAA ACGTTTCATA ATCATCTATA TATTCTATAA TTTCTACTCG TCGCAAGTCT
    89701 ATTGCTAATC GATTGGACTG GTCGTTTTCA TTTAATCTTA TCCATCCACC GCTATCATCC
    89761 CACCACCCGT AAGGTTGGAT AGTAACTATA TCTCCAGACT CTGTCACTGC ATCTAAAACC
    89821 CGTCCAATGA CAGGACCTCC TCGGTCTTTG TAGTGAATAA ACTTCTTGAA ATTCATACCT
    89881 CTATATTAAA GCCTTATATG TGAAAATCAA GCTTGATTTA ATCGTATAAT TTCATATTAT
    89941 ATGAGGATTG ATGAAGAGGT TGTGTTTGGA AACAAAAAAA GGAGAAAGTT ATGGCTATTA
    90001 GAGAGTATGA ACAAGAGCCT CGTATGCCAG GTGGAAGAAC AGGTGACTTA GTTCTGGCGC
    90061 AAGGTGAATA TGCTTTGCTA CAGGATGGTA CGAACGGTAA CGTTCAGGTT ATTGTCGGAC
    90121 CAAATAAGAC TTCTGTTGCA GAAACAGATT CACCAGTAAT TTACGATCAC GAAAATCGTA
    90181 AGTTTGTGCG TGTAAGTAAA CAGGAAGCTA TCTGCCAGGA AGTGGCAGCA AAAGAAGGAC
    90241 AGTATATTGT TCTTCATAAC CCTGTTGCTA AATCTGCAGA AAAAGAACAC CCAACACGTG
    90301 GTGCTTCAGA TGCAGTAAGT CTACAGCAAG GTTGCAAAGT TGTTATTCCA GGACCGGCGA
    90361 ATTTCGCATT GTTCCCTGGA CAGCATGCTG AATTGATTGA CGGACACCAG CTTCGCTCAA
    90421 ATCAGTATCT TGTAGTGCGT GTATATAATG ATAAAGAGGC AAGGAAGAAT TGGGGCGAAG
    90481 CGGTCGTCAA GGCTGCAACG GATGGTACCG ACGACACCAA AGCCAAAAAA GCCATTGATG
    90541 CACGAATCAA GGATCTGACG ACAGGTCGCT TAATTAACAT CACCGGTTCA GATGTTAGTT
    90601 TCTATATTCC ACCGACTGGT GTAGAAGTTG TTCCTGATAA GGACGGAAGT CTTATTCGGG
    90661 ATGCAGTAAC TCTGCAGCGG CTGACGTATG CCATTCTTCT TGGTGAAGAT GGTGAGAAGC
    90721 GGTATGTGAA GGGTCCTGCC GTTGTTATTC CAGATCCGAC AGAGGAGTTT GTTCTTCAGA
    90781 ATAAATCTCC AAAGTACAAA GCTCTGGAGC TTAATGAGAA TATGGGTCTT TATATTAAGG
    90841 TAATTGCCGA ATATGAAGAG GAAGGAAAGT CTTACAAGGC TGGTGATGAA CTGTTTATTA
    90901 CCGGTAACGA GATGAGAATC TACTATCCTC GTCCTGAGCA CGCCTTGATT CGGTATGGAC
    90961 AAGATCTAAT TCACTACGCA ATCGCGATTC CAAAGGGTGA AGCACGGTAC GTCCTGAATA
    91021 AGACAACTGG TGGTGTTACC CTGGTTAAAG GACCAAAGAT GTATCTTCCA GATCCACGGA
    91081 AAGAAGTCAT CGTTCGTAAG GCTCTTGATC CAAAGACCTG TCAGCTTTGG TTCCCAGGTA
    91141 ATGCAGAAGC TGTCGCAGCA AATCATAAAC TTCTCGAAGA ATATGAGCTT GCTCGCTCAA
    91201 TGAATGATGA TGACGACGAC TACGACGTCA ATGAAGCTGT TCTCTCGAAA ACACTTGAGA
    91261 GAAATGCACG AGACATTTAT GGTTCGAGTC TGATGAATAT GGAGCGGTTT GCTTCTGACA
    91321 AAATGACACG CAATCGTAAC TTCACTCCGC CGCGGACGAT TACTCTTAAT ACGAAGTATG
    91381 AAGGAGCAGT CGCAATCAAT ATCTGGACTA GCTATGCAGT TCAAATCGTT GACAAGGCTG
    91441 GAAATCGTCG AGTTGTTGTT GGACCTACAA CAGTACTGCT TGAATACGAT GAATCACTTG
    91501 AAGTGACTAA GCTGTCACGT GGCTGTCCGA AATCCACTCA GGATTTGTTG AAGACAGCTT
    91561 ACTTGCGGGT AACGAACAAC AAGATCACCG ACTATGTTGA AGCAGAGACA TCTGATCTGG
    91621 TGAAGGTTGG TTTGAAGTTA TCCTATACAG TCAACTTTGA AGGTAAGCCT GAGAAGTGGT
    91681 ATGACGTTGA GAATTACGTC AAGTACTTAA CTGATCATAT GCGTTCAATG ATCCGTAATG
    91741 CGGTTACAAA GGTTGATATT GAGACTTTCA ATGCAGGCTC AATTGATATT GTTCGTGACA
    91801 TCGTTCTTGG TGTAGCTACT GAAAAGGGCC GCACTGGTAG AGCGTTCAGT GAAAACGGTA
    91861 TGCGTATCTG TGATGTGGAT GTGCTTAATA TTCAGATCGG TGATCGATCG ATTGCAGAGC
    91921 AGTTAATTAA GGCACAGCAC GATGCAGTGA GAGAGACACT GATGCTCAAG TCTGAAAAAC
    91981 GGCGCTTGGC ACAATCAACG CAGATTGAAG TCATCAAGCA GCAGATTGCT ACTCTACAGG
    92041 CTACAACAGC TGCAAAGCAG GCAGAAATCG AATTGCAAGT ACTGGCAGAT CAGAAGAAGC
    92101 TAAGTGATGC AAAACTTGCT ATTGATGTTG AAAGTCAGGA AGCATTGGAT GTGATTGCTG
    92161 CTGCGAAACT TGCACGGCGT AATGAAAGCG ACAAGCAACG GCTAGCAGTA ATGCAGGCGG
    92221 AGCTGGAAAC TGAAGTTAAT GCATACAAGA GTCGCTGGGG TGCGGTTACA CCTGAGTTGG
    92281 TTAACGCAAT TACCAGTCTT GGTGATAAGC AGTTGGCGAC ATCGATTGCT GAGAATCTGC
    92341 CGAAGTCTGA AGGTGCTCTC GGAATGCTGC TAGGTGTCAA TGGCATCGAT CAGCTCAAGA
    92401 AGGTACTGGC TGGCACTGCA GCTGAACGAG GACTTGACGC ACTTCGAATC GGTGCAAAAA
    92461 GCTCCGACAA AGATGTAGAC TAAGATTACA TTCAAGCGGA GGGGGCTATT CACCCCCTCC
    92521 GCTTTTTTAT TTAAAGGTAT AATATATATG AAAGAATCGG AAAATACACA AATGCATGTT
    92581 CCTCCGATGC CAGATACTCC GCTATCACAT CCAACATCTT CTGATGAGGA TCTTAAATCC
    92641 AAAATACTGA CAACTTATGA AAGTACTGCT GCACCTGATT GGCTTGTAAT GCCAAAATAT
    92701 ATTATCAATG CACAGAACGT TCTCTGGTTG CACAAAGATA CAAACGAGAA TATAGTGTAT
    92761 GTAAAATTTA AAGATGGATA TGCATTACAT ATTCCAGTAT CTGATTTGGA AAATACATGG
    92821 TCAACTTTAC AACATGCGTT CGCAGATGGT ATTAAAAAAC GATGAAAAAG TATTTCATTA
    92881 AATACGGTAA AACTTATTTT GGAAAGGATT ATAACTCTTT TACTAATGCT CAATACCGTG
    92941 CATGTTCTTT CCCTGCTGAT AAACCTATTG CATCCATAGA ATATTTTCGA TTTACTGCTC
    93001 AACAAAAAAT ACTCGAATGT CGAGATGAAG CAGTAAAATC TATGAATAAG CATAAGCAAA
    93061 CAACACACAA AACCAAAAGC GAACTTCTCG ACATTAAAAA AGAATGTTAT CGGTTAAAGA
    93121 AATTACATGA TAAATTCTCA AAAACCAAAA TCGTCCTTGA AGAAATAGAA ATCGAATTTT
    93181 TTAAAACTAA TATTACACTA ACAGCAATTA CATGGACAAA ACCAACTTAC TCCGGTAGTA
    93241 AATGTGCATG TGCAATGTGT GGTGTATGGC TTGAAGATAC CAAATATCTT AAAATAGTAC
    93301 ATGCTCTATC AAGTGTTTAT TTCTGTCCAT TCTGTATTGA AATCTTAGGG GCACAGGCAC
    93361 CGCAAATTAT TGAAGATATC AATGATGAAA TTTGTGATTT ATACAAAACT AATAAGTTCG
    93421 TAAAAGACTT ATAATTTACT TGATATGATA TTCATTATCA TTTATTATAT ATGTATTGAT
    93481 TAAGAAAAAG AAAGGAATTA TATGACCTCA TGGATTATTG CTGGATTAGT AATTATTGCG
    93541 TTTATTCTAG GTGTTGGGTT TCTTCTTGGC TTTGCGGTCG GTAAAATCTC TGGTCGTGAA
    93601 GAAGGAATTA AAGAAAAGTC TGATCGATGG AAGGCGCAAG GACAGTGGAT TGTGACAAAA
    93661 GGCGAGCGTC ACGAGTAGAA GAAATCTCAT AACAAGTAAC AAAACAAAAG CAGATGGTGG
    93721 ACAGATGGAA AGAATGTTAA AGCAGAAATA ATTAAGATTC GTAAAGCCAC TGAGAAGAGT
    93781 TAATAACTTC ACATCTATAT TAATATGACA ACTAAAATTA CTTTTGATAC CTTTGAAACA
    93841 TTTCACGAAG ATACGGATGA ACCAATTACA TCTTTTGCTG GTAAATGGGA GTTCCTATCT
    93901 AATTTTTCAC AAGCAAAAGT GAAACTGGAC GGTGCAGATT ATTCAACTGT TGAAGCTGCA
    93961 TACCAAGCTG CAAAGACAGT AAATAAGAAA GAACGCACAC CAATCAGAAA TGCAGACACT
    94021 CCTGCAAAAG CAAAACAGCT AGGTAAACTA GTTACTATAC GACCTGATTG GAAAGATATT
    94081 AAGTTGTCAG TTATGGAAGA GTTGTTAAGA CAGAAATTTG CACCATTTAA AGATGATTAT
    94141 TTCAAACTAC TCCAGACTCA TGATAGAGAA TTAATTGAAG GTAATACTTG GCATGATACC
    94201 TTCTGGGGTG TGTGTAATGG TAAAGGTAAT AATCATTTAG GATTACTTCT AATGAGAATT
    94261 AGAAATGAAT ATTTCCATTG GAGCTGTCTA AAATGAGTGT TGTATTACAA TGTAACGGAC
    94321 TGTTTATCGG AAAAATATTT CCAACTGTAA AACTTGTAAA TTGCCGCGAA GATATAGATA
    94381 TTAATTGTAT CTTTAGCGGC AATGACCAAG CAGATGGAGT TATTAGAGTT CTTCGAAGTA
    94441 AGGAAGAATA TGCCCGAGAA GTTTTATTAA AAATTGATTA TGATAGTATC CCGTCAAAAT
    94501 ATCAAAATAT TATAACACAT GCCTATAAAG AATTATGTAG AATTAAAGTT TTACAGGATT
    94561 CAACTAAACC ATTAAGATGT GGTTGTTGTT CAGTAACTAT CCCTGTTGCA AAATATATAT
    94621 TTATTGAGAC GTATTCAGGT ACACTGCATG TTAGTATTTG CCCGTTTTGT GCAGCAAAAC
    94681 TAGGTGAAAT AGGTAATGAG GCAATTAAAG ACATACCTGA AAGTATTCAG AACGAATATT
    94741 ATACGCACTT AGTTGAGCGA GGTCTTGCAT GGTTATCTGA ACCTGCAAAT AATAATAGCA
    94801 AGGATCTATC AGATCTACCG TTCTAGCTCT TTCCGTTTAT ATCTTCTAAA AGGTATAAAG
    94861 TGTATAAGCA TATACATATA AACATGCGAA GATAAGAGAA AAGCAGCGAG ATTGAGTGTT
    94921 TCACATAAAG AATAACTCTG ACGCAATTTG AGATACTTCA ATACCTCGTT TTATGAGATG
    94981 AGATGATACT TCGTTAATCA TATCATCCAC ACCACACAGG TAATATTTGA AGTCTTTATC
    95041 AATTGGTATG CCTTGTAGAA TCCATGGATC CGTAATTCTT TTTGGTCCAT GCTCATTCTC
    95101 ATCTCGTGAT ATCGCAATAT TTTGATATGG TACATATTCA AATGCCTGTG GATCAAATAT
    95161 CTCCTTACGT GTCCTTACCC CGTAGCATAG CATAAAAGGT ACATGCTCAT AAAATTTCAA
    95221 TGCAGAGAGA AAGGGAGAGA TACCTACACC TGTAGCAATA TAAACATACT GACCTCTGCT
    95281 GCAATTTTTA CCAGGATGAA AGTAATTGAA CACATCTTCA ATTTCAATTT CATTATTGAG
    95341 ATTTTGGTTG AATAAGTAAT TTGAAACTCT TCCATTATCC ATTTTACGAA CTAATAATCT
    95401 TATATTATCG TCAGTCGGTG AAGAAGATAT ACTGTACGGT TTGCCTTTTA TCACTACATT
    95461 GGCACCCGGT TCAAATTCTA GACCGTTTCG ATCGAATGAA ATAGTAAAAA CAGTGTCCGT
    95521 AATTTTTGAT ATTTGTTGTA TCTTATGTTT AGTGCTCATT ATAGATCAAT AATACCTATC
    95581 GGGTTCGCAT ACTCATATGA TTCATTAAGT AGACTAACAT TGTATACCTT TGTATCGATA
    95641 TCTGGAAATT CATACATCAT TCCACCGCCA GCATGGATGT GACCACAAAT TACTATCTTA
    95701 GGCTTGACAC GATAGATATG ATCAAGGAGC ACTTCATCTC CGACGTGTCC ATCATAGCAA
    95761 TGATCTAATA AACCGCAATT AGTAGGAGGT GTATGTGAAA TTAGAACATC AATGTCCTCT
    95821 GGTATTAAAC TGAATACACG ATCACGGAAA TTTGCATCTC GGTTGAATCC CCAATCATAA
    95881 AATCTACGCG ACCATGGAGT ACCCCAGAAT TTTACACCAT CAACTACACA CATGGAGTCT
    95941 TCTAAGTACG TCCATGATAG CGGCCCGATT AGCCCTGGCT CTACCTCAAA GACTGAATCA
    96001 TGATTACCGG CTATACCGAT AATCTTTTTA AAATGAGATT CTTGCTTCTC AAGCCATTTT
    96061 TGAAATTTAG TATTAATCCA AGCAGCTTGA CGAGCAAAAT CTCTACGACC ATTAAAAGTG
    96121 AGATCTCCAG CTATAACTAA CACATCTCCT TTCGGAAGTT GTGTAGGTAG TTTAGTATGT
    96181 GGATCAGATA TTGCTATTAT TCTCATTTAT TTACCGGATA GTTCTCTAGA ATCTGTGCGA
    96241 TTAAGCCTTC TTCCATGAAC CATAATCATC ATCAATACCA AGACAAACAA TAGGAGTATT
    96301 AGTTTTATAT AATCTCAATA TTTCACTCTC TTGATATTTA TCCATACAGA CAATCTCATC
    96361 CGCCCATTCA ACTAATACAT CATCAATTGG TATTAGTGCG TAGTAGGAAT CCAGTCCACA
    96421 CGCTCTGGTA TTATAGCCAT ATTCTTTGTG TAGTATATTT GCACAAGTAG GAGATCGTAG
    96481 CAGACCTGCA CTACAAACAC ACAATACTTT TTTCGCTTTA CCTTGATTTG GATTATGACA
    96541 ATTCCATCTT CTATTATTCA TTTTAAACTC CTGTTACTCG ATTCCATGCT AAAATATGTT
    96601 GACGAGTTAC ACCTCTATAC CCATACTTCT TAGTCATTTC AAAAAGAAAT CGTGTTCTCT
    96661 CTGCTAGATC TTCTCTATTA TCTACACCTG GCATAATAAT AATGGAAGAA GGATTTAACT
    96721 TAAATGGAAG AATCCAATCT TCTTGAATCT CCCAAATGTC ATCTTCACAA CTTACAACAA
    96781 ATTTAAACCA ACCATTTCTA TGGTTTTTAA TTTGTTCAAT AGCATCCGGA TTTTTTCGCA
    96841 TACTCTCTGC CATTCCAGAG TTTGCTAGTT TTGGTGAACA ATTTACTTGC TGTATAACTT
    96901 CTGGAATCCA TGAAGTATAA GCACCTTGTG GATTCTGATG ACCGGTATAG AATTGCTCTG
    96961 GTACAACAAT TGTCCCGTTA GTTTCAATTT CATTATAGAT ATCATTTTGA GGATACATAT
    97021 CATTTAAAGT ATGCATAGCT TCTGTAATGG CTTGGACATG CTTAGGTAGC GTCGGTTCAC
    97081 CACCAGTCCA TACTAAATGA ATTTGACCAC TAAGAATACG ATCCAGTATA TCATCCTTCT
    97141 GCCAGGAAGA TATTAAATCT ATAACAGTAA CATCGTTACC ACTACGCCAG ATCAATTCTG
    97201 AATCACACCA CCAAGTTGCT TTACCCTCTT TCATCAATTG AGCGTTTGGC CCACCACACA
    97261 TTAGATTACA TCCCTGCAGT CTAATAAAAT AAGCAGGCAC ACCAACTGAT GCGCCTTCTC
    97321 CTTGAATCGA ATAAAAATGT TCGCTAATTT TTAACATGAT CTCCTCTATC TTGGTTGCGA
    97381 TGCTCTCATA TGCTCCATGA GAAACATTTT CAATAAACTG TCATCCGTTA GTTCGTTAAA
    97441 ATCCGGACAT TCATAATGAT CAGTACCACG TGAGTTGTTC AAATATTTGA TAATCTTTTT
    97501 ATACTCGTCT ATAATTAATT CTCTCATCTT ATCTCATCCT TTTTGTTTCA TTTACAATAT
    97561 AAGTTCTTTG TCGGTAAAAG TATACACTGT AATATCGTCA ACTGTATGTA CACCAGTGTG
    97621 CTCCGGCCTT CTTGGAACCA ACTCTGAAAA TATCTCTAAC TCTTTTTCAG TGAGAATGTC
    97681 ACTATACAAC GCTGCTAACT CCCCTTCTTC AGAATACTCA TTCGAAGGCC ACTTACGCTT
    97741 CTTTTCTTTT AATGCAGCAG CTACTTTTCG AATAACAACC ATTGTATCAT CATCTACTTC
    97801 ACTATACTCA TGTACATAAT CTGCATCGTT CACGTCACCT GTAATAATTA CTAAATATTT
    97861 CATTTTACAT ATCCATTATG CCAGCATTCA CGGCAGAGTG CAATATAAGA TTCATCTCCG
    97921 CCAATTTTAA TTTGCGCGCC ATGCTTAACT ACTTTGCCAT CTGAAATTCT TGCATTCATA
    97981 ATAGCTTTGT TGCCGCAATG ACACATCGTT TTGATCTCCG CTATTGTATC AGCTAATTCC
    98041 AACAATCTTT TTGACCCCTC GAAGCATTTG CTCTTAAAAT CTGTTCTTAA CCCGAAACAG
    98101 AATACTGTTA TTCCTAACGA GTCAACAAGA CCAGCAAGCT CTTCAACTTG TACTTCAGTT
    98161 AAGAACTGAG CCTCGTCAAC AAAAACAACA TAAGGTTTTT GATCAAGTTT AGATATTAGA
    98221 GTTATAATAC CAGCCTGTTG CCCTACTGAA ATTGCATCCG CACTTATTCC AATACGCGAT
    98281 GCAACTTTGT TACGTCCCGA TCGAGTATCT AATGAACTAG TTAGAATTAA TGTCCTGTGA
    98341 CCACGCTCTC GGTAATTGAA TTCTGTTGTG AGTAGCTGTG CTGTTTTTGT CGCTCCCATT
    98401 GCACCATAAT AAAAATAAAG CTTAGCCATC TTCAATATCA TTCCTTTGTT CTATCTCAAA
    98461 CATTTTACGG GAGACATCAA CCTGCTCTTC ATATGATAGT TCTCTGAACC ACATATCAAC
    98521 GTCTTTATCC CTTGGACAGC CAAGCTCTGC AGCATTCTCA CAGAATGTCA AGATTACTCC
    98581 AATATATATG TCTTCAAGTG CTATAGTTTT CATTTATGTA CTTTTAATAA TTCTATTCGT
    98641 TCTCGATGAT ATTGAACCAT ATCATCAGTA CCTTTTATAA CAATAATATC TTCGTTAATT
    98701 AATCCAAACT CCTCATCTTC ACTAAGTTCC TTATATACAC CTATATAATC ATTCCATTTT
    98761 GGCTCATTTT CGAATCCAAC TGCATGAATA ATAAACATTG GAGTATCATT CTTAATAGCA
    98821 TCAAAAAAGT TTTCTCTTTT AATTGCTACA AGCACATAGT TTATTTCTAA GTCTTCCATA
    98881 TTATACTCCA ATAAAATGTG ATTGTGATTT TGGAGTCTCA AAGAACTGCA CAGAGGATAC
    98941 CACAACATCC AATCTATCCA TTTTCTTTTG AACGATAGTA TGAAGCCATT CTGACAGATT
    99001 CTCGGAAGTA GGTACAAAAT CTACAACAAC AAATCCTTCC AGTATATCAA TTATGTTGTC
    99061 ATCTGATACA GTTTTAAAGA AATTTGGATC AACAATTTGA TATCCTTCAT CAAACGATTT
    99121 TAACGGATAT GTTTTTGACG CACAGTCTGT AACTCCGAGA ACTTTTGACC AAGGAATAAC
    99181 AACATCAAAC ATTGGATCAT TCTTATCGAT AATAAACTTA TGATCAAGAG TGTCATCCAG
    99241 AAACTTTTTA AACCAGTTAA GATGCTTAAA ATCTGTAACC ATACCATCTT TGAGATGATA
    99301 CCCTTCAAGA TAAACAATTA TCTTTCCCTG ATGACCATGA ATATGCCGAC AGACACAACG
    99361 GTTATCAAGA CTAAATTCTG CATTTAATTT CTGTGACCAG ACTCGATGAC CATAACAAAA
    99421 ATCAAACTGC TTAGCTATTT GCCATTTCCC CATAATAATC TCCTTATTTT CTTAATTATA
    99481 TATGAATCTT GATATAAATC AAGTATGAAT CCAATTCATA TAGCTGTGGG TATATCTACC
    99541 AAATATTCTA ACACCACAAT AATATACCCA TGCATAGGAA AACTCAGTCA TTTTTAATAT
    99601 CTCGTAAAAC TCTTTATCAG CTAATTTACG AGCTTCCGAT TTGCTTATTC CCATAGCTGT
    99661 TGCTAGCTCG TTTATGTATT GATATAGAAA ATCATGAACT AGTGAAGCAG CAAGAGTGTT
    99721 AGTATATCGA CCACTGGTTG GAGTAATTTC AGGCATCCAA CCTTCACGGG CAATCGTATC
    99781 ACCTTGCCAG ACATACCCAG AGCAACCATC CCATGCATAT GGTTTCTTTA TATGAAGGAT
    99841 AGCTTTATTA CCCTGTTGAT GTACTGAACC AAAATCTACA TCTAGAGGAT TTAGAACTGT
    99901 AATATATTTG AGAGTGTAAG AGTAATCCTT CTCAAGTATG TATACATATT TCGGTATACC
    99961 AAATAACTTA GAATGACAGA TCACACTTAC CCCCTGCACA TGCAATAGTC TGTTCTATTG
   100021 TAGTGTTGTC GTTTTCCTCA GTAAACTCTT CCCATGGTAC ATCTTTATAC TCCCGCTGTA
   100081 GATCACACCA CACTTTCCAA TTACGAACAT CTTTCAAACA GTATGTCATC TTCTTAACAT
   100141 CACCATCAAA ATATCTATCC GAAAATTGCT TAGCTCTTCG TATCCATTCT CTCTGTGCCT
   100201 GAAATGCATA TCCAGGCATT TCAATTATAC CGTTGGATGT GGATTGATAT CGGAATCGAT
   100261 CACACTGGTC ACCGGTAACC GTGTACTCTT TCCAAGTCTT CTCATATACC TCAAGCGGAA
   100321 TACTTCCATT ATTAAGAAGT GCGTCGCAAG CCTTCCAGAG ATTATCATCA AAACAACGAA
   100381 GACCGTCAAC AATCAATCCT GATGCAAACA TCGCACCATC ACCGTATATA TGAACTATCT
   100441 CAGTAGGTGT AAATACAGCC GTAAATGGCG CTTGTGCATA ATCTTTATCA CCACTAACTG
   100501 GTAGCAACGA TATACCAGCA AACCATTGTC TATTACGATA GATATATTTC TCCACCTCAT
   100561 GCCATTCACC TGGCATAACA TTGATTGTAT TCGATACGTT ATGACGTAGA CAAGGTATAA
   100621 CACTTCTATC TACTCTAGTA CCAGCCTCCA CCCAATTTTG CTGGGTGAGT TTTACTTTCT
   100681 CTAATAATGT TATAGCATCA ACTTGATTTT TTGTAATGGA CCCTGGTGGT ACTTCACATA
   100741 GAAATTTAAT AACCATATCG GTTTTGTTTG CTGACCAGAC AGATTCTTCA ACTGCCATAG
   100801 GATTAAACTT CTGGAAGAAC TGAAGAGCAG GTTCGCGTTT ATTAGCTTGT ACTAATCTAA
   100861 AGTACCGTTT GGCATGATGA GCGTGAATAC CAGAAGATGT CCCGAGAATA CAACTACTCG
   100921 TACCGGCTGG CTTTACACAG GTTGTTCTAG CCGCAGTATT AATACCAATT ATTTTTGCAA
   100981 TCCGCTCATT TGTCTCCAAA ATAATCTTCG CACCTCTACG TTGAACTGCT GGATCAAATG
   101041 CAACATCAGG TGAATCCATC ATACCCGTCA TCGAGCATCC GAGTAGAGCT TCTCGCTCAA
   101101 CAATCTTCTT TGTTGTCTCT CCGAGATACT TAAAATCAGT ATAAGCTGCC TGCAGAGTAC
   101161 CGAGTATACC GACACCCCGA CACATCTCAT AGAAGTCTTC CAGTGTTTTC GCCTTCTTCA
   101221 TATTCTGTTC ACATAGATTA CAAAACTGCC ATCCAGACTC TCTGCGATTC TCAACATCCC
   101281 AATATGCCAT CATTCCGATC TCTACACAAG GGTTATAAAT AATATCTCTG TCATCGGTCC
   101341 AGACAAATCC TGGCTCTCCA AACCCTCTTA CACTCTTCAT TAGATCTGCG AATTGCTCTC
   101401 TGCTCGTCTC ACTACGGAGC AACAAGGCTG AATTATTTGA ACGACCGCGT TGAGGGTTGT
   101461 GAGCGTTCCA ATCTCCTGTC TTAGCGGTAG CCATTTCATT ATCATCTGGA GAGAAGAGAC
   101521 AAATTGTTGC AGAACGACGA ATACCTCCTG AGAGAACGCT ATCAGATATG TGCATTATAA
   101581 TATCATATGC TTCAATAGGT CGGAGCTGTA CTTCCCCGTT TCGTGTTGCT GCATCTAAGA
   101641 TCTTAACAAT ATGCTCCATG CTATTTCTTA GACCTTCAGG ACCAGGGGCT TTTCCACCAT
   101701 GACTAATAGG AGCACCTGCT GGACGAATTA ATGAGTAATC AAAATCAATA ACACTATTAG
   101761 CATAATCTGG GAATGGTTGA TTAGAAGTAA AATAGCTTGA CATTAATGCA CCTATTGCAT
   101821 CCGCCCAGCC TTCAATACTA TCAGGCACAA CAAACTTCTT ACGTTTTGCT GCGTTTCTAG
   101881 GTGCTACAGT AGGCAACTGA TTGATATGAT GCCTCTGAAC AGAAAATCCT GCTCCACATC
   101941 CACATAACAA TACATACATA GCTTCTTGAA AAAATCTTGG TCTATCAACA TACGAGACTG
   102001 TGCAGTTATA CATTCGTGCG TTCTTTGATA GTATTGGCTC CCCTCCGAAC TGTAATGCAC
   102061 GTTGTGATCC AAGTATTCGT TTCTGATAGA GCATATGTCG CACGAACTCT ATCTCGTCTT
   102121 TTAATTCAGG AATAAATGGT GCGAACCTAA TTAGGTGCAT ATCTATAACA CGATCTACTT
   102181 GTTCGCGCCA TGTCTCTCTT CTTTTTATTT CTGTTAGGTA TCTAGCGTAT TTGGAAAACC
   102241 GTGTATATTC TTGTAAAGCT TTTATTGACA TAAATTTATC TCCGTGTGTT TGATTATAAT
   102301 ATGAGCGCCA GGAAAATCGA CGCAGAAAGA AAGTCGGCAA AATGTTTAAA ACTCGTCACC
   102361 GATTGGGGTT GTATATCGCA TATGAGTATT TATTTCATTT AAGATGGTGT CCCACTGTAT
   102421 CCAGATAATT AACTAAAAAA GTTATACTAG TTCAGCTACA TGTGCGGCTA AAAGAGAATC
   102481 TAGAGTTTTA TATCGACGGA TATCATCTAT TTCAATTGTT ATAAAATCAG TTCCTCTAAG
   102541 TATATTACAC CCTGTATCTT TTACTACTGA TAATGTTAGA AACGCATCAT AGAACCTAAT
   102601 GTAGTGTTGA ATTTTATGTT TTGTTAGATC AATGTCCAAG ACGTATGTAT TATCCTGCAT
   102661 ATCAACTACA TAGAAGAAGC TCCTTCTGGA TCGATTTATA ATAAAGAACA TACATCCAAT
   102721 AATAATAGAT ATTACAACAC GGACTACTTT TAGTCCTATC TCTTTCTTCC ATTTATTAAA
   102781 AAATTGTTTC ATATTTCTCT CTCGGTTCAT GAAACTATTT TGAGCAAAAT AGTTCCCTTC
   102841 ACCTCTATCA CACCGCACCA GTATCTGCTT TACGCTGCTC TTCTAATTCT TTCTCATACT
   102901 TCCATCTTAA AATGGATTTC TTTATCGTCC CCATGCTCTG TATCTGCTCC AGATTATATC
   102961 CTTGCTTCTT TAGAAACTGA AAAAATCGAA GACTATCCTT CAATTCCAGT TTTCGTCTAG
   103021 TATCTTCTGC TAGATATTCT CCAAGATTGT ATTCTTTCTC GTGTGGACAT TCATATTCAT
   103081 CCGGCCATAT CGTGACTAAC GTACACTCTT CCGGTTTATC GATAGCGTAC AATTTCTCAT
   103141 TGATCCAATT TTTGCAGAGA TGGTGTTGAT GATCTTTCAG AATCTCCACT CCATTTCTAT
   103201 ACACTCGATA ATATGTTACA TTTGCACTTG TCATTTATCT CCAATCTTAG TCTACAGATA
   103261 TATTATTCTT ACTCAATTGT TTACCATACC TACTTAACAA GGTACTAATT TCTCCTGCTA
   103321 CCCGCGGAGG TAATGAATAT AATGATCCAT CGATCTTCAA TACTCGACTG CCTATAGCGT
   103381 TATCTCTAAG ATATGATACT ACTCGATGAC CAGCTGGTAA TGATAAACTA AATTTGATTC
   103441 CTGATCGGTC TTCATTATAA ACCAGAATAA ACATTTGTTT GTCTATAACT GTTATATATT
   103501 TTGTACCTCT GCAGAGCTCT GTACCACAAC ACCCACCTAG GAACTTACTC ATACCCCCAG
   103561 TTAGTTCATA TATCATATGT TCATCTTGAG ATACTAATAC AACAGTACCT TGACTACCAG
   103621 ATTCAAATGT TGTTATTTCA ACAAACCGTT TACCTATCTC AGTTACAGCC GCTAGGCAAC
   103681 ATTTGTTTAT TATATCCATA TCACTTTCTG TGTTTCTTTT CATTTGTCTC CTATAATAGT
   103741 TCCATAAAAT ACTCTTCTAT AAACTCATCC ATTGATTTGA AATGTCTAAT AAATTTATAC
   103801 ATATATCTGT GTCTATAGCA TATAATAATT GCGCGTTCGA TGACCTCCAT CTCCCCCATT
   103861 TAAATTTCAC ATCACGGTCC GGAGTGAATA TAGCTTCTCT ATGACGAAAT AAAAATACTG
   103921 TTAGATCGGG TTGATCCTTA CATTTTTGTA CCAGCAGCTG TATCGTAGTT CCTTGTTGTA
   103981 GTAGGTTATA GCCAATCATT GCGGAGTCTC GCAAAAAAAT TTTTTGAATT AGGGTATATA
   104041 GGGATACGGG TTATTTTATG AAAAAAAATA TTTCTGATGG CATTGCGTAT ACCACACTAC
   104101 ACTGTGCACG CTCCTATTCA CAAATTGGGC ACGCTTAACA CCGTGATCTT GGTCCTGTTC
   104161 CTATATCGCA CTCCAGTTCC TACAACTTGG TCCTAGCAGA GCCGAACAGC ATCCCAAGGC
   104221 AGAGCCATAG TGCAAGCCTG ATCTTCAGTC AGATGGACTT CCTGGATGCA TGAACTGGCA
   104281 TCAGGCAACT CCTTCTGTGC AACTACATCC TTGCCGTCCT TCTCTGCGAG CCGTTCGTTA
   104341 ATCTCAACCA ACATCTCCAA CCTACTCATC ACCAACCTCC TTTGTTTAAC ATACCTATAT
   104401 GATATGAAAT AACGTTATGG TAATCAAGCA TAAAACTAAA GCGCATTCGA TGGACTGGAG
   104461 GACACCTCTC TATGCACACA GTTTCATTCT AATCAAACCA AAGACACATT CACAGGCTTG
   104521 TCTTAAAGCA GCCGAATGTA ACCCACGCTT GACAGCATCT TCAGCTTTGT CTCGATCTGC
   104581 ATAGAGTCCA CTATCAATCA GATCAGACGC AACCATATCA ACTGCCTGCT CCTTCATCCA
   104641 ACCCGCTACT GTTTTATAGT CCATATCACA CCCCCTTCTT AGGTTACCTA TATGATATGC
   104701 TATATTGATT GGATAAGCAA GAACAAAATG AAACAGTTTA GCTTGTAGTA ATGTTAAGCG
   104761 CATTACGTTT TAACGTAAAT TTTACTTGCA TTCATATGCA CTTAAGTTAC ATACGCATAT
   104821 GTTACGTCTA CATCTACATA AGATACATCT GCAAATGTAA GTTCACCTGG AGGCCATCGA
   104881 GTGACGACGC AATGCGCTTG ACATCTACAG AGACAAAAAA AGCCTGAGGG CTTTTGGCTC
   104941 CTCAGGCTTG CTGAATTCTG GTTAACTCAG CCGAATACTT TGTCCTGACA TTTCTGACAC
   105001 AACCCAGAGA TCTTGAACTC GCGTTTGGAT ATCTCGTTCT TGAAGTCTTT CATTTTGATC
   105061 TTGCAGTGGC AGATCGGGCA TTTGCCATTC TCTACCTCTT CAACCTCTGC TCCAAACCCG
   105121 GCTGCCTTCA TGATGTCCTT GTTCATCTCT CCTCCTGTTG TTTAAGATAC CTATATGATA
   105181 CGAAATATTG GATGGACAAT CAAGCAGAAA GATGCTAACT CTTAATGGAG AATCTTGTTA
   105241 ACATCTGCAG CGGAGAGGTT GCTATTCTGC ACTCGGATGA ACTTTGCAGG GACTGCCAAT
   105301 TTGTCCCGAG TCATCCAGGC TTCATATTTT TCGTTGTAGT GAACGATCTC GCCCTTCTTT
   105361 GCAACGACGA TAGCGAGCTC ATTGAGCCGG CTTCGAGTGA GATACATCTG CGCTTCCAGC
   105421 TCTTCCACTT CCAATTCACC GAGTTGAACT ACATCATCGA TCACAATGCC TGTCTTCATC
   105481 TACTCACCCC TTTCTTAAGT TACCTATATG ATAGGATATA AGAGATATGA TATCAAGCAC
   105541 ATAATGAAAC ATTTTAGCCT ATTAAGCATT CAAGCTCATC TGGGGCTACC GGTGGCCTGC
   105601 AGTGTGCACT TTGCGCTACA GTAATGTCGC TTGTCTTGAC TGAAGGGTCG GTTCACGCTA
   105661 CACTCATTGC ATACATCACG TTTGCACACC GGACACTTCG TTGTCTCTTT GACGTCTTGC
   105721 TGACATACTT CACACTTCAT AACGGCCTCC TGCTAGCTCA CATACAGTCA CTCCTTGTAC
   105781 CTGGTTATGC ACTTCAAACA AAAAAACGCC GATCCAGGTC CCCGAAGGGA CCCTTCACGG
   105841 CTGGGGGTAG ATCAATCAAT TCCGGAGATA TTCAACTCCT CAAACGCTTC AGGTGGAATG
   105901 TCAGCCAGGT ATTCCGGCTT GAGCGATTTG AGCATTTCGG GCGGAATACT CTTCCACCAC
   105961 TCCGGGCCAG AATCTTCTTT GAGCTGTTTC CAGGCAGCAT TGCCGAGGTC ATCATCGGAA
   106021 ATGAGACGAC CAGACTCCTT AAGAGCAGCC TTCTGTAGAA TGGCCATGCT GGCGATCAAC
   106081 CGCATGAGCT CCTCCGGGGT CGATAGGAGC AACAGTCCGA TCGCTTCCAC TCCGCCCTTG
   106141 CACACTGTGC CGAGCGTCAA CTGCCCCTCA AACGAAGCAA TGTACTCATC TGCCAATTCA
   106201 ATAGCGGTCT TCTCCAACTC TTCCTTACTC ATCTCTACCC CTCCTTGTTA TGTGGTTTCT
   106261 AATACACCTA TATGATACGA AAATTCATGC TCAATTGCAA CGTTTATCTT CCCTCCTAGC
   106321 GGACCAAATC AACAAATGCT CCGAAGTGAC GATCGAACAC CAGAATGAGT TCCTCATAGT
   106381 TACCTGGTTC CATCATCTCA TGAACAATGG CGTCTCCGTC CAATCCCAGT TGCCGGGCGT
   106441 AGCTTTTAGC ATACCCCATA AGCACGAAGG AATTACCTTC AGGACCTGTG AGATCGATTT
   106501 GCTTCCTTTG TTCATGGTCT TTTGCCAGAA TTGCCATCTC CTACCTCCTG TTGTTTAACA
   106561 TACCTATATA ATAGGATAAA ACATGTTAAG GATCAAGCAC AAAATTCAAA GCGCGGCCCA
   106621 TGATTCAAGC GATGGATAGA TGCACTTTGA GACGCGAGAC AAAAAAGAGT GGACCCTCTG
   106681 GTAAGGGACC ACCCGTTCCT CAAAAGAGAG GAGTTAAGAC GGTACTAAGA ATAATTGTGC
   106741 TTGTGGGTAG ACACGCTCCT TCACTTTCTT TGCCTCTTGA TTTGCGATGC TGGATGTGCT
   106801 ATAAACCACA CCCCGTTGAA TCCAATTAAC CAGGACTTTG TAGCCCTTCT TCTCCGCCGG
   106861 TACAACTGCA ATCGTCATCT TTTACCTCTT TGTTAACGTT AATAATATGA TATGATCATT
   106921 CAGCATGAAA TGCAAGTATT ATCTCAAAGT GCATTACAAG ACATCCACGT CCTTTTTACT
   106981 GCTCACGGCA TTTTGATGCA AAAAAAGAGC GGTATCTAAA TAAAGAGTGG ATGTGTGATA
   107041 ACAAAGAGGA CTATAATGCA AGTCGAAAAG ACTATTGTAA AGCCTACTAT GACGAGCACC
   107101 GTGAGAATGA GCTAGTAAGA GCTCGGGAGT ATTTCCAAAA ACATAAGGAA GATCGTAGAG
   107161 AGAAGAATGC AGCCAATGCA AGAGCAAAGT ATCAAAACAG TCCCGTATAT CGTGTTGCAA
   107221 ATCTTTATAG GAGCCGACTT AAAAGTGCTA TGAGACAGCT AGGAAAGAGT CAACTTTCTC
   107281 GTTCAGAGAT AATATGCGGC TGTACTTGGG ATGCACTTAA GTCTCATCTT GAAGGTCAAT
   107341 TTCAAGAAGG AATGACATGG GATAACCAAT CTGAATGGCA TATCGATCAC ATTAAACCGT
   107401 GCTCTTCCTT TGATTTAACT GATCCTAAAC AGGTATCTGA ATGCTTTCAT TATAGTAACT
   107461 TACAACCACT CTGGGCAACA GAAAACCTCT CAAAGGGAGC TAAATATTAA CATGCAATCT
   107521 TTTCGTAAAT TCTTTAAAGG TAACAACAAA ACAAAGCTTG AAGTTATGCC GGCTATTCAG
   107581 CAGGCTGGAC TTGGCACTAT GAAGAATTCT GGCGGGCACA ATGTGATAGA GAATCCTAGA
   107641 GTCAATACAC CTAAAATAAT TGAACTCCTC GCCAAGTATG GATATAATCA CACTAAGAAG
   107701 ATTCCATTAC GAGGTGAGGG CGTTCACAGG TTCGATAAAG AAGGTGAAGA TCCTTACTTC
   107761 ATTCACCAAC TTGATTGAGC CTTTTATTCC CCTTTAGGCT CCGGATTGCC TTCATCCGCG
   107821 GTTTTGCGGG TCTTTTTACC CACTCGTCCC ACGTAATTGA GGCCGAGCTT CTCGATCGAG
   107881 CCGAACTTGG CTGCGAGCTT GTCCAGGCGC TCTTGGTTGC AATACGTCCA TGCGCCCGTC
   107941 TCCGAGCATC GAACCAGATA GGCATTGCCT GTCTTGACAA CGCCATCCAC AACCTGAACC
   108001 TTTTCAACTT CCTTGCCGCT GTACTGAATC TTCACTTTCA CTTCTTCGCT CATTTTTTCA
   108061 TCCTCCCTCT CTGTTGTTAA TATACCTGTA TTGTACGCAC TTCTCCACTG CATTGCAACA
   108121 CTTTATTGCG TTGCTTGCTC CTTCACCTTA TCCAGCTGCT TCCGCTGGTA ATCATTCCAG
   108181 GTCTGGAGAT AGCTCGGTAT CTCATCCTGA TTGGAACGAC GAGAATCACG CTTGCGCGCC
   108241 TTTGGAGATC TGGCATCAAC AGCCTTGACT TCCCCAACGA TCACTGGATC ACCTAGCACA
   108301 TCAACGTTGT CAGGATGCAC AAAGGCTTCC TTGACTGTCT CCAGGCTCTC AGTCATTCCA
   108361 CGATCGTGAA AGAACTGAAC CCGGCGCTGG TGCGTTACTA CCTTCACAGG CGCTCCGTTG
   108421 TAATGTTGCT CATCGACTTC GCACTTGTAA CCCATCTCAT CACCTCTTCT GTTCGTTGTT
   108481 TATACTACCT TCTCTTAACA CTCCAATATG ATATGAAATA TCCTGCTCAG GATCAAGCAC
   108541 AAAATCCTAA TAAAACATTA TTCCTTCTCT CCTAATTTTC AATAGTATAC GAACATTTGG
   108601 TAGGCATTAC AAGCACTTTC TTAAAGCTCA TTACACATGG CTCCATCGGG GGCTTGTGCA
   108661 CTTTGATATG AGAGAAAAAG AACAGGCTCC GCCTAAACGA AGCCTGTTTG TTCGGAAATG
   108721 CTATTGCAAG TGTTTTAGTT CCACCGTATC AATGAGTTTG GTCTCATTGG AGAAGAACTC
   108781 GAAAGTGTTG TTGCCAGGAA CGTAGGACCA GGTAACCGGT CCTTTGTGCT TACTCTCAAG
   108841 TATCCTTGCG TAGCGTTTTA CTACTTCAAT GTCCAGCTCA TCTTCCATCC TACACCTCCT
   108901 TTAATTGTTA CCTATATAAT ATACTCTTAT AGGGTACAAA GCAAGAGATT TGTAAAGATC
   108961 ATCCACCATG ATGTGGAAGC GTGCTGTGGA TTTGCTGTGA ACTTACACTC TCTCAATATT
   109021 GACAACGAAT GGTGGAGAGT AACCTCTCAA TTGATCTCTA TGTAGGGTGG CATACTCCTG
   109081 TCCCTCTACT TCAACAATAG CCTTGCCTTT GTCATTTGCT TCCTTTACAA TCTTGGTCGC
   109141 TAATCTACGA TTGTGACCGA AGGTTTTCAT CAAGGCAAGC ACCACTTCGT GCATGGTGTG
   109201 AACGTTATCG TTCCAGATGA TTACTTGATA GAGAGGCTCT ATCACTATGG TTGATTGCTC
   109261 TTTTGGAGCT GTTAATGTTG ACATTATGAC CTTTCGATTT GATCGCGTAC TGTTACATAC
   109321 GTATGCATTC TATCAAGGAG AGGAAGCACA TCGCTGTTGC TGGACATGAA CTCTACCAGT
   109381 GGTTTACACA GCAAGATATC GAGTATGATA TCGTTGGCTT CGGCATTGCA CTGAGCCAAG
   109441 TATTGAGGCT TAACGTTTTT AGCCCATGCT GGGATCTTTG CGCAGCCGTC AATCAAATTC
   109501 GATCCATCCT GCTCTTGCTT TGTTCCATTT GGCACTTGAT ATCTCTCCTT CATCGTCAGC
   109561 TACAGTTACC CAGATCTCGT CCTGGAAATA CGGCCCGTCC TCGACGTAGC GATCCTTCAT
   109621 CTTACCATTA ACAAAGACAC GTATTGTGTC ACCCGGCTCT AAAGTCTTTC CAATATCCAC
   109681 TGCACTCCTC CTTTAATGAT ACATATATTA TATATGCTAT GTAGCAGAAG TCAACACTGG
   109741 AACGCTTGAA CGCTTCAACG ATTCAACACT TGAGCACCGT CACCTTCAAG CAGGAACGGC
   109801 ACAGGTGACA TGCCATCATA TTTCTGTCCC AGTCCTAGAC CGAGACCAAC ACCGAAACGT
   109861 TCAAAGCATA CAGGGCACAT CAACGCCCAT GCACTTACAC CTTTCACCTT ACCATCAACA
   109921 AAGTATTCGA CCTTGCCAGG TTCCGTATCA GCTGTGCAGA TGTCACAGCA GGAACGACCA
   109981 GACGACCAGA CGACCAACGC TTACGCTCTT TACTCATATT GCTCCAATCT ATCCACCAAA
   110041 GATTACTTTG CCATTTTCAT TCTTGATCGT AAAATATGGC TGACCATCTC CATTGTCACT
   110101 CTTCAACTGC TTGATGATCT TCTTCTGGAG AGCCTTTGAA ATCTCCCGGT CTTCCTTCAA
   110161 CTCAATCTCA AAACAATCTG CTATAAAGTC AACCAGACAA TCTTTCATTC CCAGAACTTG
   110221 AACTATGATA TCAAATTCAC TATCACCCTC AATCATTCCG CAGTCAGGAT TTTCCAGCAT
   110281 ATATCCATCA CTTGACCATA CACACTTCAT ATCACACTCC CTTTCTTAAT ATGTCTATAT
   110341 TGTAGCATAT CTATAGCAGG AAGTCAATGA CCAACAAACA GTTGCCTCTT ACTATTAATT
   110401 CGTTTTGTTC TCTCTTGGCG AAGTCGGACC CCGAATACGT TGATGGCCAG TAGCATATCA
   110461 TCTATTGAGT ACACCATGAA GGTGAACCCG TTTGCAACGG TATGTCGATC CCATAAGATG
   110521 AGTGTCTTCC CATCCGATGA CTTAACAGCT GGCTCAACAG TTGCGTTCAT TTCATTACCC
   110581 TACCACCTCT CCAGTCTGCG GTTGTCGGAT CGATTTCCGG TAGGCACGAT AGAATATACT
   110641 CCCAGAATTG TTTCTAGACT TGATAACATC AGCAATGTAC TTCTCGCCAT TGTAGTGCCT
   110701 AAGCTTAGAT GGGAACTGGA GAAAGGTTCC AGTAGATGGA CAATACGCTT TCAATTTGCC
   110761 ATTGATGTGT GTAATCTCTA CTTTAGCATC AAGGACAACG TGGTTATCGA ATGCGTCCAT
   110821 AAAGATCTTC GTCTGGTAAT CATCACTACG TACAAATTCT TTCATCATCG CCTCCATTAA
   110881 TGTTCTAACA TACCTATATG ATATGAAATT CAATGGAAAG AATCAACACC TTTTTTAAAG
   110941 TTCATACTCC ACGAGAGCGA TGCTGCCCTT GTGCACTTGA GATTTTGAGA CAAAAAAAGA
   111001 GCCGCTTTTG GCGGCTCTTC ATCTTAAAAA GGGTCCGAAA CCCTCTAGAA GATTACATCA
   111061 CTGAATGTGC CAGGTCCGAT GCATAATGCG ACTTGACGGA ACGATTACCG TACATGACCA
   111121 GATACCGGGT GCGGGAATGC GTACTCGGGT TCGAGGAAAC TTGCCTATCG GCGGCAACAA
   111181 CAACACCGAG CTGATGATTG TACTCTGTGT TGGTGATGTT GCGAACGATC TCATCCTTCT
   111241 TGAACATGGA CTTGCGACCA CGGCTGCTTG CTGTCTTCTT CATTTTTCTC CTTAATTATG
   111301 ATTACATACA CTTGTGTTCT AATACCCCTA CATTGTATGA TACATCATAA AGAGAGGCAA
   111361 GAAAAAGATC AGATCAGCAG AGAAAAACTA GCAGGATATG ATAAGTATTT ATATGAAAAC
   111421 AAAACAATGT GAATGCGGAA CTATATTTGA ATGTAAGAGT CTAAAGAAGA AAAGGTGCCC
   111481 TGAATGTGAT AAGCAGTTCA GATTCGAACG CGGTCGCATG GCAGCTGTTA AGCATCGTGC
   111541 ACTTCACCAA GACGTGATTA AGCAGCAACG GAAGGACTAT ATTCAGCAGA ATAGAAAACA
   111601 TGTCCGTAGA GTGTGGAGAG CATATAATGA GCGTGTAAAG AATGATCCAC AAAAGATAGT
   111661 TGCACGTAGA TGTCGGGATA GGTTGAGATT TGTACTTAAA GCTCATTCTG TCCTGAAGGA
   111721 GAATCACTCA CAAGATCTGT GTGGGTGTAC ATGGCAAGAT CTTGTTGAGC ATATAGAACA
   111781 TCAATTTAAG GATGGCATGA CCTGGAGCAA TTATGGTGAT TGGCACATTG ATCATATCAA
   111841 ACCTTGTGCG TCATTTGACC TAACTGATGA AATCCAACTC CAACAATGTT TTCATTTTAG
   111901 TAATCTTCAG CCACTTTGGG CAAGCGAAAA TTGTTCAAAG GGAGCTAAAT ACTAAACAAA
   111961 AAAAGGAGGC TCCCGAAGGA GCCTCCCACT GGCGTGCCAC TTACGCCATT GCGCGGCGTT
   112021 CGCGCCTTAT CCGATTCTTC CGTTCGGCAG AAGTCTCACC GTCAATGTGG CGCAGCGGAT
   112081 CCAGGACCTC GGTCTCGGTC GGGATCGTGT CCCGAACTTC CGTGTCGGGC TTCGTCTCGG
   112141 CCGTCGGAGC CTTCTCCTTG GGCGCCTTCT CCTTGGTCTC CTTCACCTGC TTGGAACCCT
   112201 TGGGAGCCGC CGTCGCCGGC CAATCACCCG CTTCGAATCG GGCGCGCAGA CCCTCATCGA
   112261 TCGTCGCCTG CTGGTCCTCG GTGAGCTCGG CAAAGGACTT GCCAGCCTCA ACCTTGTTCG
   112321 CCTCTTCCTT GCGCAGGCGC TTGGCGACCC GGTTGACGTA GCTGGCGCGC ACGCCCTCTT
   112381 CGTCCGTGTT CCCGGTTTCG CAGAGGTGCT TCATCCGCTC ATCGCTGATG AACATCAGCT
   112441 CGCCCGTCAC CGTGCAGGCG ATCTTGTTCT TGTGAACGAG CGCCTGGGCT GCTGCCTGAG
   112501 CCTTCGAGAC ATCTTCCTCG TTTGCGGCCA GGAGCTTCTT GCCTTCACGG CTGACATAAC
   112561 CGGCGATCAG AGCTTCCTCC GAACCGAACT GGGCGATGAG CTTGTTGTAG CGCTCCTCGC
   112621 TGCAGTAGGA CCAGTTACCA GTGATGGTGC ATTTCAGTTT ACGTGTCATT TTGTTCTTCC
   112681 TTTCTTCTTC TGTTTATGTT ACTGTACCTA TTAATATAGA GCGGTTTACA ATAAAAAGCA
   112741 ATTGTTAATT TGTGTCATGT ACCACTTTTT TATGCCTTGC TTTCATCGCT TACCTCTCTT
   112801 ACAACACCCA TATGTATGAA AAGGCAGTGT AGAAAGCAAC ATTAAAAGTC ACGGCCTACA
   112861 CTTTTTTTCA TATATTACGT AATAACATTG TATTCGTAGT CGATTTCAGT TGATTTGAAC
   112921 TCATTGTCCT TGAGCTCTTT CCAGCGGCGC GGCTGTTCCG CGAACTTCTT CCATTCCTTC
   112981 ATTCCTACTC GGCAGCTATT CCACCAAGGG CAGTCATTGC AATAGCCACT GTTTTTCTCA
   113041 ATAGTTGAAG GATGAATGCA GACGAAAGTT CCTTCATCTG TCTTCGACAT GAGATCAAAT
   113101 GCATGCTGAG TGCGAGCTTT AATCTCACCT CCGTTGATAT TGATGTTCGA TGTATCAAAG
   113161 GGTGGCTTGG GCAGGTATGT ATACGTGCGC TTCTCGCTCG TCTGCTCGCG AACCGTCTGT
   113221 TCCGCTTCCT GGCGAGCCAA TGCCCTACGA GCCATGAAAG CTTTGTTGCT CTCGTACTTA
   113281 CCTCGCTCCA ATGTAGGCAG GCGCTTCTTG ACATCCTTCT CTTTCTGCTG CTGTTTAGCC
   113341 TCCCGAGAGA CATAGTTAGC ACCAACCAAC TCCGCGTCTC CGAACCTCTT GATGAGTTTC
   113401 TCGAGCCGCT CGGCATTGCA GTAATGCCAC GTCTTCGCAA TGACACACTG TATATAGTAT
   113461 GTCTTGGAAT TTTTTTTGAG GACCCCAGGT GCAAGCTCTT CACACTCTTT AACATTAACC
   113521 ACAATCCCTG CCATGATAAC CTCCTTTTAT TATTTCTTTA ATGATAAGAC TTTTTATACC
   113581 TGAAAGCAAC TAAATATTTA TATGAAAAAC AAAGCACAAG AACGATACTA CGAAAAGAAC
   113641 CGGGAACAAC TTATTGAGAA ATCTAAACAA TACTACCACG AGCACAGTAA AGCTCTCAAC
   113701 CAACGAGCAT CAAAATGGAA AGAGGAGAAC CGTGAACATT GTAGAATACG AGATCGAGAG
   113761 TACATGGCTG AATATAGAGA AAAGAAGAGA GAACAATTAA AAGCATGGCG ACAACAACCT
   113821 CGAAACCGGA TTGCCAATAA TGTACGTTGT AGAATGTGGC ATGTATTAAA GGGATTAAAA
   113881 CCTGCTGGAA AGACTGAAAC ATTACTCGGT TGCTCTTTTG AGGATTTTAA GCTCTATATA
   113941 GAAAGCTCTT TCCAGAAAGG AATGAATTGG GATAATTATG GTGATTGGGA AATTGATCAT
   114001 ATCATACCAT GTGTCTCGTT TGATCTCTCT ATTGAAGATG AACAGAAAAA GTGTTTTCAT
   114061 TATACTAATC TACAACCTCT CTGGAAGACT GATAATAGAC GTAAGTATAT CAACTAACAG
   114121 AACGCCTGGA GCAATCTCTT TATGCTCCTT CACATTAATT TCGATTCCCA TAGTGTCCCC
   114181 TTTCTTTCCA TTAATATACG ATATACACGT ATACTATACA AGCTAAAAAG AGAGATTTCT
   114241 ATGTGATATA CGCAAAGAAA TATCAAGCGC ACAGCAAGAA CACCGAGAGC GTGCAGGGTG
   114301 AACTTCGAGC CGATATTGGT ACGATCCAGG ACCAGATATA GTTCTTGGAA TAAGGCAACT
   114361 GAAAAGATGC TTTATTTTCT ACCTGTGTTC CTATATCATT GTAAGGTGAG GCAGAAATGA
   114421 TCGAGGAGTG CAACTAGAAA CGGCTCCGCG GCTGACTTTT TTTGCTTGCC ATTTTAGTTG
   114481 AAATATGGCA GCTCGCAGTT CCTGGAACTC GGCTGGCGCA GACTGATTGA GGAATGACCA
   114541 TAGATAGTTG ATAGCGAGCT ATGATTAGTT GATGATTTGA GTTTGCCGGT TGGTCATTGA
   114601 AGGCTGTGAA TGAATAGTTT AGTTGATTGC GAGCTGTAGA TTTGTCGTTT TGTGGGTTGG
   114661 GTAGTTGTAG ACTGGCTGTT AGAGGTGAGA AGTGTTCGCC AAAAATAGTT CGCGCCAAGT
   114721 ACTATTTATA CTATTCCCGC CCAGCCAATC TCTATCCGAT CTCTCATTTC TCCCTAGACT
   114781 CTCCCTCTAT CTTCGCATAG CATCGGCTAC ATTATCTCTC ACCTCTCCAC GCCATTACAC
   114841 CTCTATGCTC ATGCTCTATT ATGCACCTAT ATCCTCATGC TCTTATTTCT TATCTTCCAT
   114901 CTTCTTATAC TACATCTTCT ACTACAGCAT TATCTATCTT CTACTCTACA TTATACTAGA
   114961 CTGTTTTCTT CTTTGTCTTA TTCTAACTCC TTCGGCCCCA AATGGTTCAA CGCCTCAACG
   115021 CTTCATTTAG TCCCTAGTCT CACGCTTCAA CGCCTGAACG CTTCATTTAG TCCCTAGTCT
   115081 CACGCCTAAA CACCTGAACG CTTCCTAGCG GTTCCTCCTA TATATCACCA CTAATAATCT
   115141 CAAGATCTCA CGCCTAAACG CTTGCAATTC TTCTTCGTAT CACATACCAT ATTAACACTA
   115201 TGATCAGACC GTGCTCCTCT GTGTTTCCTG CATTCTATTT GCCCTACATT ACCCCTACTT
   115261 TGCCCCCGGA AACACATGCT TTATCCCCTA TTACACTATA TTTTTCCCTG TTTTAGAGCA
   115321 AGTATTCCAT ATGATTTGCA CATAGTTTCT CCAGACAACT ATAAAATCTA CATTTATACT
   115381 GTTGTTTGGA GAATGTTAGT TTTACTATTT TCCCGTCCAG GTCTGCCTTT AGCGCTCGCT
   115441 CCTTATACCT GCTCCTTCTA AGTACCCGAC AAGTAATATC AAGTGCAATA TCTCTGATAC
   115501 ACAAAACACT TGTCACTGAA TGGATTTCGA GAACAAACCA ATGTAGCGGA TCCTTCTTAT
   115561 CAACTATAAA CCCTATATGT AGACAATCAT TCATTTATAA TAGCTCTCTT ATATGATCTG
   115621 CACATAAATC TTCTAGAGTA TCATAATAGT CGAAGTTAAA TCTACTAGTC GGTGTATAGA
   115681 GAGTCTGCAT ATATTCGGAG ACTTCTACCT CTCCGGTACT ATCGAAATTA CTACTCCCTT
   115741 TTTGTTTTAA TACACACCCG CTAGATGCTC GGAGAATTAT ACAGTCAATC CATTGATCAT
   115801 GGTTGGCACC GTCCATGTTT ATAGTTCGAT GAACCTCAGC AGCCAACCAG TAATCTTGGT
   115861 CTACCTTAGC CTTAATAAAC GCATAGATTG GTGGTGTATG GTCCATAACC TGTTGATTGT
   115921 TATTAGTTTA GGTATTGCAT CTCGAGGAGT TTTAATGCAC TGCGATAATA GGCATACCAT
   115981 AGATAGCTAG TACCTAATAT AAGCAGCACC ATAAGCAGAA TAAACTCAAC TATACTAAGT
   116041 GTAATAGTCT TCATAAAATA CTCACAAAAT TGTCTTTCAA TAAATCATCA ATGGAATCAA
   116101 ATAACTTAAC TGGAGTGTTA ATGGTCAAAA CTCCAACTTT ATCGCCCTTC GCACCAGATC
   116161 GGTGCGCATC CACTACAATA CCTGTCACAC CAACAAGGCT ACTGACTCCA TCGAATACTA
   116221 GTTCAGTTGC TTCTGCAATA TACCAGCTAT ATTCTCCTCC TTGAAACCAA TACATGGATG
   116281 AGTTTTCTGG TAGAGGAACA TTAACCCATC TCTTATCACT GGTCTGTGTT TAATCATTGC
   116341 TGGTACAAAC TTATTAATAT TAACCTTCAT TAGTTTGCCT CGGAATTCCT GGGAGATTTT
   116401 GAAACCAAGG AAACACATCT TCGTAAAATA CTCTGAGAGA CTGAGTTATA GCTATTACAT
   116461 CCGTCGTGGA GTATCCTAAT TCAGTCCCGT CTTTCTCGCA TTGTTCCGAC TTTATACTAT
   116521 AGAACGCACC GGTAATGAGC ATCAGAAAAT TACCGAGAAC TACTAACTCA CCTGTTAAAG
   116581 TTGGCTTTGG ATCGATCGAC CATCTCTGTC TATGGTGTCT GGCTCGACTT CCATCTCTTC
   116641 GTGGTCTAGG TAAAGCTAAT CTGTAGTTTA TTAGCTCGCT GTTATATGCT TGCCATACTT
   116701 TGGCTCGATT AATAAAGTCA ACTACTGGCT GGTGTTTAAA ATTAGTTTCA TCCTCAGGCT
   116761 GAACTAATAC AACTTCATGA TAGAGTGCAA ATGCCTCACC ACATGCAAAT AGTATGCCGT
   116821 TATCTTCTAC AAAGAGTAGA GCCGTATACA TGAGCCAGGC AGAATCGATA CCATGATTTC
   116881 GGTATGTGTT GAATAGTGCC AATAAATGTT GATCACCTGT AGTGAGTAGT TCACCGAATG
   116941 CACCACCCTC GAGCCATTTC TGGAGAGTCT CTTTCTTTTT TGGTCTGTAT TTCATGGCTA
   117001 TAGGTTATTG ATGAAGTTAT GAACTTGAAG AGCAATAGCA TTCACTCCAC CGATTTTCTG
   117061 GATGTTGATG CAAGTTGTCA TTATAACAGC AATCGGATCC CTAAAATACA TTTTGTCCGC
   117121 TACATCTAGT GCATCACTAA AAATCTGGAG AAGTTCCTCT TTGGATAGTT CTATCTTCAC
   117181 TGCATATTTC TCAAATAGCT CGACAATCTT ATCCGGTCGC ATATTGTTAT TTCCATCTAA
   117241 TGGAATAGTT TCCACTGCAT TTTTGGAGTC CTTTAACCCC ATATTGGTGA ATGCATGGAA
   117301 TTCCTTAATA CATCCAATCT TCTTATCTTT CAGTTCTCGA AGATCAGCGC ATTTTACTTT
   117361 ATAGCCATTT ATTGAACTTA TAAGAGTGTC TGCATCAGGT GATGGAGTAA CATAGATATT
   117421 ACCATCAGGG AAGAGATGAT CAGCCATCTT AGTTATGTTA CTGTAATCAC TCATGCCCAA
   117481 TCTCCTGATT CGTGCTGAAT GTTAATACAC TCACCGTAAT TCTTTACAAT TTCATCTGTG
   117541 GAATGACCAC AGAGTACAAA CAGTATCGTT CCATCTGGAA CTTCTGGCTT GCTTTCAATA
   117601 TAGCCATCAG TCAATACAAT ATGAAGTTTG GAGGTGTATC CCATTCTGTA TAGATGGCGC
   117661 GCGTATGCAC TAAACTCAGT ACCGCCATTC ACATCTCGTA GGTTGAGCTT CGCGACATTC
   117721 TCCAGTGTCT GGCTATCAAC TTCAATATCA TTGTTTGGAT TAATCTCTCC ATAGCTCCAG
   117781 AAGATAACCC GAGCTTTCAA CTGATTATGG GATGTACAGA TATCTTGAAT CTCTGTTAGA
   117841 AACCTCTCTC TATCATTTGA TGTGCTTCCC GAGCAATCGA CAGAGATAAA AAGCTCCATG
   117901 TTCTCTCGAT AGATTTTAGG GCACCAGACA CCTGTGCTAT AAAATGCTCT ACCAGGTAGT
   117961 CTTGTCTCGA AATCAACTGG AATCTCATTA GTTATAAACG AGCGGAGCCG ACTACGCCAA
   118021 TCAACTACCG GATTGAGAAT ACCTTCGACT ATATTTTCAA TGGAGCCTGG AAGGCGACCG
   118081 CGCTGGCGTG CTATGGTTGC TGCTTCAACT GCAACCTTCT TCCATTTAGA TTCTGCAGCA
   118141 CTAATTGATG CGCTACCATT CTCTTCGTCT CCGGAGTCTT CTCCTTTATC GTCCTTTCCA
   118201 CCTTCTATAT GGATATCAAA CCCACCATGT CCAGGATTGC CATCGCCACC TTCTCCGTTA
   118261 CCAGTGCCGG CGCCAGTAAT ACCAAAACAT ACTTTAATCT TCTCAGCGTT ATCGGAGATC
   118321 TCATCGTACA ACTCTTCTGT TGTTTTGTTA CGAACATTAT AGGTTTTATC ACCTATTTTA
   118381 ATGTTGCCTG AACTATTTGG AATAAGACCA TTATCTCTCG TTACCTGAGT CTCAACACCA
   118441 TTCACGACTT CTGTAACAAC AATCTTCTTC GGTGGTGTAA GCTCTTTCTC GCAGTTAATC
   118501 ATATCATTGA TGATACAATC TGATGCAACA TTCCACATGA GAGGATCTCG ACTACCTCTT
   118561 CGGAACATAT CACCTTTTGC AATATGAAGT GCTTCGTGAC AGAGGACGTA TTGAAGCTCT
   118621 GCACTTGACA ATGTCTTAGT AAAGTCTTCA TTCCAATACA GCTTACCATA CTTTGTTACT
   118681 CCCATTGTCG GTATTTTTGT ATCCGGTCCA GTCTGCATTG TATCGAAATT CATGAGAATG
   118741 TATGCAAAGA ATGGTTTTTC TCTGTTCAGG ATGACAGTCG CTTTGACAAT GCGATCTGCC
   118801 TCCGTTAATC TCATGCTCAA TCCTAACCCT GATGACATAA TATCCCCCTT AATTTACATA
   118861 TATTATAATA TAAATGCGAT GCCAGATCAA GAAGATTCTT ATTTCCTGTG CAGATACATA
   118921 ACACCAATGA TGCCATTGAT AGCCATTACA AATATATACG AATAGCCAAT ATATGCGCTA
   118981 ACTTGTAACC CGACAACATA CAAAGCTAAA AATAAACTTA AATGCGCCAG ACACCATATT
   119041 TTATTTGTAT TCATTCAGTC TCATGTATCA AAATTGGCAA AACTCGTCTC ATGCTGAATC
   119101 ATACCATAAT CTTTCAGTAA AGCGCAGAGT AATCCTGTTG TATTGTTTTC AGATTGTGCG
   119161 AGCACATTCA TAACTGGACC AATTCCAATT GCAGCGGGTA CATCTATCAA CTGCATATCT
   119221 TGGAAGACAT TCTCAGCGAT TGTTGGTGCT GTATTCCACA AATCACTTGA CATGTTCTTA
   119281 GAAGCTTCAA ACATCTCATC AAAAGAAGAA GCTTTAGCAG CTTCATTCAG CATTTCCTGC
   119341 CAGAATTCGA GATCATCACT ATAAATCTCA TTGAGTTCTT CCAGCCAGTT CTTTTTAGCT
   119401 TCTTCGAACG AAAGTATCTT TGTGAATTTG AACGTAACAC CAAGAACTTC AAGAGTGTCC
   119461 TGCTTGTTAA GATCTTTACG AATCTCGTTA TAGAGATTGT AGACAGCGAG TGCTCCTGAG
   119521 TATTGGCAAC TACCCCAGCT GCAGACACCC CAATCAAAAT TAAACTTATC TGGCCAACCT
[truncated: 147,821 more chars]
