# Supplementary material for: Clades of huge phages from across Earth’s ecosystems
Source: Nature. 2020 Feb 12;578(7795):425–31. doi: 10.1038/s41586-020-2007-4 (PMC7162821; doi:10.1038/s41586-020-2007-4)
Supplement: Supplementary file 6 — Genbank files for all genome. [file 41586_2020_2007_MOESM6_ESM.zip › genbank_genomes_SD-4/M05_PHAGE_CIR_32_31.gbk]

LOCUS       SRR1747022_scaffold_43_prodigal-single     200765 bp    DNA     linear   BCT NOV-13-2019
DEFINITION  SRR1747022_scaffold_43_prodigal-single, contig.
ACCESSION   SRR1747022_scaffold_43_prodigal-single
VERSION     SRR1747022_scaffold_43_prodigal-single.1  GI:
KEYWORDS    .
SOURCE      M05_PHAGE_CIR_32_31
  ORGANISM  M05_PHAGE_CIR_32_31
            .
COMMENT     Data sourced from ggkbase. For additional details see
            http://ggkbase.berkeley.edu/organisms/405026
FEATURES             Location/Qualifiers
     source          1..200765
                     /organism="M05_PHAGE_CIR_32_31"
                     /mol_type="genomic DNA"
     gene            complement(<1..300)
                     /locus_tag="SRR1747022_scaffold_43_prodigal-single_1"
     CDS             complement(<1..300)
                     /product="hypothetical protein"
                     /codon_start=1
                     /transl_table=11
                     /translation="MTVEELAKRLNISVEEARQVQEDDKRIDRGEKLFELSPELEAGA
                     KKARKTGTRKVTEVKRERKPDENKRWLIQYLAVALEDADCDLDTNLENIVVVNPER"
     gene            complement(348..710)
                     /locus_tag="SRR1747022_scaffold_43_prodigal-single_2"
     CDS             complement(348..710)
                     /product="hypothetical protein"
                     /codon_start=1
                     /transl_table=11
                     /translation="MATKMTKKDCFNTLLQMTEVQSNQTIVDFINHELELLAKKNSAE
                     KKPTATQLANDGFKSAILARMGVNPDQLFTITDLIKSVPEISDLTNQRVSAIVRQMVE
                     AGSITRVEDKRKAFFKMA*"
     gene            complement(896..1402)
                     /locus_tag="SRR1747022_scaffold_43_prodigal-single_3"
     CDS             complement(896..1402)
                     /product="hypothetical protein"
                     /codon_start=1
                     /transl_table=11
                     /translation="MTRINFTDAANLAEAVCRVKELFGTNPFTSKEYNADRPKGAALL
                     STLENHHIVTIVKTETFEKEVDSDYNSVEYVLNANNESIMKLDDFKALPQLVQEMITK
                     AAGGIHIEYRDVETITCKRYYYQLNPEAYERYLDNRAFEWRIALCKKKEKVAQLSKEI
                     AALEKVVG*"
     gene            complement(1472..2164)
                     /locus_tag="SRR1747022_scaffold_43_prodigal-single_4"
     CDS             complement(1472..2164)
                     /product="Uncharacterized protein {ECO:0000313|EMBL
                     :KFZ25855.1};  TaxID=1541960 species="Bacteria;
                     Tenericutes; Mollicutes.;" source="Mollicutes bacterium
                     HR2.;""
                     /codon_start=1
                     /transl_table=11
                     /translation="MVSPIQKKGIIKMNKNIYCTLDTETVGGSSNPTGMYNAGAIIHD
                     KDGNILATTSILVMEHYDNINKDDYAKKNFPVYEERLLNGSISAVTTEAEAVSIVRNL
                     CRFYGVKYVMAYNSCFDFIKTPFAALLDEFEFIDLYLMALQTITHQKGFDKFCHKNNF
                     IARSGRSCATGVEAVYAYITGNPNFEEEHIALSDAMNEMAIFVKCYSLHKKFTKNCHQ
                     WNCRENKMFPKW*"
                     /db_xref="A0A094IDV8_9MOLU"
     gene            complement(2640..2927)
                     /locus_tag="SRR1747022_scaffold_43_prodigal-single_5"
     CDS             complement(2640..2927)
                     /product="hypothetical protein"
                     /codon_start=1
                     /transl_table=11
                     /translation="MEKGFIWVVSFGNNDFDDLNCAFDNFEDAKDAVQTIFDKISAVD
                     PAWQNLELENEDVECEWAVYTFDYVGDDAKYLENSHIDIVVAPVPYNSLSI*"
     gene            complement(3038..3508)
                     /locus_tag="SRR1747022_scaffold_43_prodigal-single_6"
     CDS             complement(3038..3508)
                     /product="Uncharacterized protein {ECO:0000313|EMBL
                     :CDW60912.1};  TaxID=36087 species="Eukaryota; Metazoa;
                     Ecdysozoa; Nematoda; Enoplea; Dorylaimia; Trichocephalida;
                     Trichuridae; Trichuris.;" source="Trichuris trichiura
                     (Whipworm) (Trichocephalus trichiurus).;""
                     /codon_start=1
                     /transl_table=11
                     /translation="MIKEIVFDMDGTIADLYGVENWLEMLRASDPTPYEIAEPLTDME
                     ELVSLLSQCRVIGIKISVVTWLSKVTTPEYDRAVREAKREWLNNYDFPFDHFHGVKYG
                     TPKHQVIKRELPEDGTALIFDDDARVRNGWTLGEAINPTEESIIETLRKILEAH*"
                     /db_xref="A0A077ZKM0_TRITR"
     gene            complement(3695..3907)
                     /locus_tag="SRR1747022_scaffold_43_prodigal-single_7"
     CDS             complement(3695..3907)
                     /product="hypothetical protein"
                     /codon_start=1
                     /transl_table=11
                     /translation="MKNFTIDAYIKQQLIFAETMPTDAELFEHNAYGAIEWNGYMNGT
                     DPELQRRWEENYKPAFEKIIRGFFHG*"
     gene            complement(3965..4246)
                     /locus_tag="SRR1747022_scaffold_43_prodigal-single_8"
     CDS             complement(3965..4246)
                     /product="hypothetical protein"
                     /codon_start=1
                     /transl_table=11
                     /translation="MKKYFIPNLRILPIDKHDFILYNKGTKLRNEVLEMNKREMVRMI
                     NDRTSEIVEKFFDDSVDADNFEFLLNMMQVHYQRWSNGEMLYEENEIRA*"
     gene            complement(4414..4641)
                     /locus_tag="SRR1747022_scaffold_43_prodigal-single_9"
     CDS             complement(4414..4641)
                     /product="hypothetical protein"
                     /codon_start=1
                     /transl_table=11
                     /translation="MNIICNSKAVEFSTLKSGDCFYSSENSRVLYMKMPFFDEKHLGS
                     INAVNLVAMGYTRFDDDHHVFPVKTELHTEY*"
     gene            complement(4724..4882)
                     /locus_tag="SRR1747022_scaffold_43_prodigal-single_10"
     CDS             complement(4724..4882)
                     /product="hypothetical protein"
                     /codon_start=1
                     /transl_table=11
                     /translation="MEMVIFTLVIAILVIDWLVAVLKFATGHKKSIVDVIIRSFVLFA
                     VPFIVQWF*"
     gene            complement(4945..5259)
                     /locus_tag="SRR1747022_scaffold_43_prodigal-single_11"
     CDS             complement(4945..5259)
                     /product="hypothetical protein"
                     /codon_start=1
                     /transl_table=11
                     /translation="MFKDAGFYIMWAIFSMFPLTIAIFSPDKIRTKIIAALCVLAVTF
                     GIMVIMYKQADDARVRWNDGICNCGGTYELVAVSGRGSSKDYYYSCDACGHTKEFDNL
                     MK*"
     gene            complement(5318..5485)
                     /locus_tag="SRR1747022_scaffold_43_prodigal-single_12"
     CDS             complement(5318..5485)
                     /product="hypothetical protein"
                     /codon_start=1
                     /transl_table=11
                     /translation="MTMNALAEKLSAWLDRYGWDDESLNNFANIHSTSYEEYNAIWEL
                     LEELKKYRDGD*"
     gene            complement(5750..6136)
                     /locus_tag="SRR1747022_scaffold_43_prodigal-single_13"
     CDS             complement(5750..6136)
                     /product="hypothetical protein"
                     /codon_start=1
                     /transl_table=11
                     /translation="MEISIQVIEDNAIVIKGLRSATESRKISDNRKAALKNHLNEEHF
                     TEKVLNTVAFLIDYEANAGRRSVCVTGYGNPSSPLRNSDYRTLDVMEEVLETEILPIL
                     EKQGYTCSVSRHPFSKGEYFDINIKW*"
     gene            complement(6201..6389)
                     /locus_tag="SRR1747022_scaffold_43_prodigal-single_14"
     CDS             complement(6201..6389)
                     /product="hypothetical protein"
                     /codon_start=1
                     /transl_table=11
                     /translation="MYHVYENDYEFPLYWDSLDDAMTFAKNCSTGRKHHWRYKYIVVD
                     NTTGEVIIIFRCGFGLLK*"
     gene            complement(6415..6609)
                     /locus_tag="SRR1747022_scaffold_43_prodigal-single_15"
     CDS             complement(6415..6609)
                     /product="hypothetical protein"
                     /codon_start=1
                     /transl_table=11
                     /translation="MTDSYDTYYNKFMGMKKAEIIREGQTWDVWANCESTAAWLMKQS
                     KTWLAGVLAGRLCRLENRGY*"
     gene            complement(6687..6824)
                     /locus_tag="SRR1747022_scaffold_43_prodigal-single_16"
     CDS             complement(6687..6824)
                     /product="hypothetical protein"
                     /codon_start=1
                     /transl_table=11
                     /translation="MYEFGILNINTQEERIIFGYNGIDAFRRSKLDAAEWKVLYSEYI
                     D*"
     gene            complement(6880..7038)
                     /locus_tag="SRR1747022_scaffold_43_prodigal-single_17"
     CDS             complement(6880..7038)
                     /product="hypothetical protein"
                     /codon_start=1
                     /transl_table=11
                     /translation="MTDREMLNALLAHLGHDVYTNESQYVEIENGAMGECIAFEFDEN
                     GNILNIFS*"
     gene            complement(7130..7336)
                     /locus_tag="SRR1747022_scaffold_43_prodigal-single_18"
     CDS             complement(7130..7336)
                     /product="hypothetical protein"
                     /codon_start=1
                     /transl_table=11
                     /translation="MAKITVSIIVSDEQKKAFSADRGYHSHVPNRKVSASSFSSGTSY
                     CFATGSMSQAWDAVRDYYNSREWN*"
     gene            complement(7514..7822)
                     /locus_tag="SRR1747022_scaffold_43_prodigal-single_19"
     CDS             complement(7514..7822)
                     /product="hypothetical protein"
                     /codon_start=1
                     /transl_table=11
                     /translation="MEEIRRRMNIFSAISAIVVVLLTILLCQYIKTHPAQNVNNIYAR
                     SATVCEVNSNVQFYVDDAGNEWSTTEENVSVEDEVILVMNTMGTSPIYDDEIIEVRAR
                     *"
     gene            complement(8223..8363)
                     /locus_tag="SRR1747022_scaffold_43_prodigal-single_20"
     CDS             complement(8223..8363)
                     /product="hypothetical protein"
                     /codon_start=1
                     /transl_table=11
                     /translation="MLSIMPMNVSRKIDTLGRVVIPKGIRDTYKLNIGDEVYFSILNN
                     DG*"
     gene            complement(8788..9306)
                     /locus_tag="SRR1747022_scaffold_43_prodigal-single_21"
     CDS             complement(8788..9306)
                     /product="Uncharacterized protein n=1 Tax=Firmicutes
                     bacterium CAG:114 RepID=R5HN34_9FIRM"
                     /codon_start=1
                     /transl_table=11
                     /translation="MKKFIIICLALCLILSLCGFTYVGKNVDDVKDKAHQIAELARSI
                     GLPEDDPIIVRAQEIYDNVNKVRYAVPYTDAELKMLANVVHYESKGCPDWHQQVVARV
                     VINRMLDEDFPNTIEDVITQPGAYLEWYVYANPTDIEDRCYENARLALEGYVDIPLNV
                     VYQAQFTQGSGI*"
                     /db_xref="UniRef100_R5HN34"
                     /db_xref="baco:OXB_2325"
                     /db_xref="107256382"
                     /db_xref="R5HN34_9FIRM"
     gene            complement(9340..9450)
                     /locus_tag="SRR1747022_scaffold_43_prodigal-single_22"
     CDS             complement(9340..9450)
                     /product="hypothetical protein"
                     /codon_start=1
                     /transl_table=11
                     /translation="MRKPRGILDSMAQNYKRRAIMNTTTGLYKLMWGEKP*"
     gene            complement(9753..9848)
                     /locus_tag="SRR1747022_scaffold_43_prodigal-single_23"
     CDS             complement(9753..9848)
                     /product="hypothetical protein"
                     /codon_start=1
                     /transl_table=11
                     /translation="MMITGFEWKVSLWEREFILYESKKLNLENPF*"
     gene            complement(9845..10297)
                     /locus_tag="SRR1747022_scaffold_43_prodigal-single_24"
     CDS             complement(9845..10297)
                     /product="hypothetical protein"
                     /codon_start=1
                     /transl_table=11
                     /translation="MKMTVTNSVNKLKEYNQKNWIDPLTTIAQALSPHSTVCFCTDYR
                     SNQYLAQLLNVLLAHDITVHLCNKHTPDIFDMISESTLTIVDFPEGEHVINCYPFTVG
                     GWATNKRGILDIGNNCFNTELRKVYRPIYKGRENAYKDILNVLKERWA*"
     gene            complement(10266..10499)
                     /locus_tag="SRR1747022_scaffold_43_prodigal-single_25"
     CDS             complement(10266..10499)
                     /product="hypothetical protein"
                     /codon_start=1
                     /transl_table=11
                     /translation="LGGIIIVLLWGIISTLEFIEYAPFIKEIESSYDKFIVLLVFLIG
                     GPFFAITNVLNYVLDILMPEGWNDEDDSDKFSK*"
     gene            complement(10484..10858)
                     /locus_tag="SRR1747022_scaffold_43_prodigal-single_26"
     CDS             complement(10484..10858)
                     /product="hypothetical protein"
                     /codon_start=1
                     /transl_table=11
                     /translation="MEKIDTINTIFLIIMMFIPIVGGLGHAISIFSNTSNMTLTQTET
                     VLGKIVNRYPCTVGLNIVFNADFDGIITDFSKYEDCNLIVFTSYEPEDPPEDLVDVEM
                     LTLIPNCVVYEYEGGYFDWAEL*"
     gene            11061..11351
                     /locus_tag="SRR1747022_scaffold_43_prodigal-single_27"
     CDS             11061..11351
                     /product="Uncharacterized protein {ECO:0000313|EMBL
                     :KFZ25879.1};  TaxID=1541960 species="Bacteria;
                     Tenericutes; Mollicutes.;" source="Mollicutes bacterium
                     HR2.;""
                     /codon_start=1
                     /transl_table=11
                     /translation="MIKLDYSLQTPEERNELVEKILAENPEPSEKYLEILADYLVLCM
                     EKQEKKEKKLLTENRMATVNKRETSFEGLVSQLENGEDGIYNLITENKNTIF*"
                     /db_xref="A0A094IJG9_9MOLU"
     gene            11598..11705
                     /locus_tag="SRR1747022_scaffold_43_prodigal-single_28"
     CDS             11598..11705
                     /product="hypothetical protein"
                     /codon_start=1
                     /transl_table=11
                     /translation="MLDDEDGYIYPIPEGVSLLDPVVCSAILCNYSRLK*"
     gene            11745..12125
                     /locus_tag="SRR1747022_scaffold_43_prodigal-single_29"
     CDS             11745..12125
                     /product="Uncharacterized protein {ECO:0000313|EMBL
                     :KFZ25881.1};  TaxID=1541960 species="Bacteria;
                     Tenericutes; Mollicutes.;" source="Mollicutes bacterium
                     HR2.;""
                     /codon_start=1
                     /transl_table=11
                     /translation="MEDFDKLCDRALKDYPLYDRIVEYKIDGLQNIDIQEKIQMEFGI
                     KHSLEYISSLWRNKIPKLIASTAEDEYLSWYYLNIEKGHYKRCSRCGEIKLAHNKYFS
                     KNKTSKDGFYSICKCCRNSKAKKS*"
                     /db_xref="A0A094J090_9MOLU"
     gene            12170..12676
                     /locus_tag="SRR1747022_scaffold_43_prodigal-single_30"
     CDS             12170..12676
                     /product="hypothetical protein"
                     /codon_start=1
                     /transl_table=11
                     /translation="MAETYYCEKCNRTMNASEFYGSNNLEKYPTGKLNQCKKCITMHV
                     DNWNPDTYLWILQEADVPYVPKEWQSLMMKYATNPSEVTGTTILGRYLSKMKLKQYKD
                     TRWKDTERLQELEDAKLEQTMKRQGYDAVQIMEAKEKGRVFTMPDKPLEEPVYEDNIT
                     APQEDYFA*"
     gene            12917..13186
                     /locus_tag="SRR1747022_scaffold_43_prodigal-single_31"
     CDS             12917..13186
                     /product="hypothetical protein"
                     /codon_start=1
                     /transl_table=11
                     /translation="MSKVYDSLMKSGKFTAAQNKSETSGEFDSISELVEMCEREGFIP
                     RYYTEGPMDKVDETLNDLKNYTHTLVTEEMNLGNLIEAAVKNMVD*"
     gene            13345..13929
                     /locus_tag="SRR1747022_scaffold_43_prodigal-single_32"
     CDS             13345..13929
                     /product="Uncharacterized protein n=1 Tax=Coprococcus sp.
                     HPP0074 RepID=S2Y4C5_9FIRM"
                     /codon_start=1
                     /transl_table=11
                     /translation="MALKDLLDLSASRRKVGLSEERLRGIIPEARKYIAFWREYPDLF
                     IDFMAGPDGGPQHFHLFFYQRIFLRAAMRHKYIYAVFPRAYSKSFLSMMVLMCRAILY
                     PRCKLFITSGGKEQAAGIVKEKVQEICTLIPAFNKEIDWRRGQTLEGKDYVKYVFKNG
                     SYFDNIAARESSRGKRRHGGLIEECVGVDGDILS*"
                     /db_xref="UniRef100_S2Y4C5"
                     /db_xref="A0A094IDY3_9MOLU"
                     /db_xref="S2Y4C5_9FIRM"
     gene            14110..14298
                     /locus_tag="SRR1747022_scaffold_43_prodigal-single_33"
     CDS             14110..14298
                     /product="Uncharacterized protein {ECO:0000313|EMBL
                     :KFZ25888.1};  TaxID=1541960 species="Bacteria;
                     Tenericutes; Mollicutes.;" source="Mollicutes bacterium
                     HR2.;""
                     /codon_start=1
                     /transl_table=11
                     /translation="MGGTWRIPVLIGLQSKSFIQDLKQDGTFNESSFDREYESKWSGT
                     VEDAFFNAEIFDRNRILN*"
                     /db_xref="A0A094KUY1_9MOLU"
     gene            15091..15264
                     /locus_tag="SRR1747022_scaffold_43_prodigal-single_34"
     CDS             15091..15264
                     /product="hypothetical protein"
                     /codon_start=1
                     /transl_table=11
                     /translation="MRASRGEIKIEEILEEAGLPFKMEYIFPDLRSPNGRPLRFDFVI
                     FDDDGKIDFIIEY*"
     gene            15460..16233
                     /locus_tag="SRR1747022_scaffold_43_prodigal-single_35"
     CDS             15460..16233
                     /product="Uncharacterized protein n=1 Tax=Clostridium sp.
                     CAG:678 RepID=R5L5Q5_9CLOT"
                     /codon_start=1
                     /transl_table=11
                     /translation="LDNQTQTLNQVRAEEIHNKGFDMTDSYREYRTAVANEYKKIKVG
                     NRSLNDVILDLDYYQKINIPGQRGFCKADIYKAIADHDLPELRRISNLFYSVNGIYER
                     TCNYFAFLYRYDWYVAPEILDDTVKEEKILKDFSKTLNYLDSSYIKKICGDISLKVIK
                     EGCYYGYIVPSNDHLILQDLPANFCRSRYSVDNMPVIEFNMKFFDTFRDINYRMKVLK
                     LFPDEFAKGYMLYKQGKLKSEEIVLGRESTVGCWYMLDP*"
                     /db_xref="UniRef100_R5L5Q5"
                     /db_xref="A0A094IDY5_9MOLU"
                     /db_xref="R5L5Q5_9CLOT"
     gene            16381..16596
                     /locus_tag="SRR1747022_scaffold_43_prodigal-single_36"
     CDS             16381..16596
                     /product="hypothetical protein"
                     /codon_start=1
                     /transl_table=11
                     /translation="MDKNGDLIFDSDEALDIHHNAVEMLRRCIGVDVLTTFTDVDTID
                     LADKNTTTTTDDLSKVERTVYNSLGIS*"
     gene            16600..16782
                     /locus_tag="SRR1747022_scaffold_43_prodigal-single_37"
     CDS             16600..16782
                     /product="hypothetical protein"
                     /codon_start=1
                     /transl_table=11
                     /translation="LFNTDGNMALEKSVLNDESYLRNLLLQYNIFFNRITTMRNSNSR
                     KYNFKFYMLETTQYNY*"
     gene            17315..17482
                     /locus_tag="SRR1747022_scaffold_43_prodigal-single_38"
     CDS             17315..17482
                     /product="hypothetical protein"
                     /codon_start=1
                     /transl_table=11
                     /translation="MANSLPGSPIVGYYNNATGDFEEHNRVIDISNGQFKIQDTTKPY
                     GFVDLGARAWF*"
     gene            17519..18781
                     /locus_tag="SRR1747022_scaffold_43_prodigal-single_39"
     CDS             17519..18781
                     /product="hypothetical protein n=1 Tax=Staphylococcus
                     lentus RepID=UPI000316FE91"
                     /codon_start=1
                     /transl_table=11
                     /translation="MTEGYIWTGQYPECQRIIDQGNNQSMELDEKTLNATWTKDDNGK
                     PKFFIINEAIISKLCVLGEECEPCFEGSQITKFSLTFDEDFKQKLFSMMNDLKELIKE
                     GGTKVFSRYAVEIGDNLWNSLWNYTLEKYPDANNVYSSVYAIEGVCEEDSQKFAVLQN
                     RTDNKYYRLNFSLNETDGFVPADALIEVTESYTPAAEPQFSLEAVKTYETEYASKKKA
                     EEEDKNNKDNKSNSDNKSEGKDNNSDDSEDGKDEKPTNKKDNSDSKDNNPDDEGNKDN
                     EDKKKKKKYSLEDVTEYQELKAEYEELKSKYAALETEKNSLTEEIEPLREFKLASEKK
                     DKEAMIAQFYMLSDDDKKDVIDNIDKYSVDDIEAKLSVICVRNKVSFDLDENKETKPT
                     TYNLNNSEDDDESIPAWVKAALKYENAR*"
                     /db_xref="UniRef100_UPI000316FE91"
                     /db_xref="fcn:FN3523_0195"
                     /db_xref="A0A024VPD1_PLAFA"
                     /db_xref="UPI000316FE91"
     gene            18805..19716
                     /locus_tag="SRR1747022_scaffold_43_prodigal-single_40"
     CDS             18805..19716
                     /product="hypothetical protein"
                     /codon_start=1
                     /transl_table=11
                     /translation="MFKDFWTRNMDPKYHKSQAKYVEFGYGQVEPNHLSAQRTAQIYA
                     QLPANPEIEILENGQYVKYDYAANGNGIGEVNFTGEGEWMLVYNEIKLYRNHLDGTKQ
                     WDCEFAMLKDDYQARVYSPLDWEHPEQEYQTKWLNGVDANGKSSYTWKMNVDINRDGK
                     TVTIDGQDYDVADNKFTYNGTEYTLVDGKVTIDFVRTFDDVTADVRDIYEMNWTNDPY
                     HKLGIYREKRMNPGTAMVPRVLKTNVGDIYTTNMINEDTLEIGNILSPDATGILSKSG
                     DGSMSWQVVKLYTMPDGQKGAKVMRIK*"
     gene            19734..20840
                     /locus_tag="SRR1747022_scaffold_43_prodigal-single_41"
     CDS             19734..20840
                     /product="Uncharacterized protein n=2 Tax=Paenibacillus
                     RepID=F5LC78_9BACL"
                     /codon_start=1
                     /transl_table=11
                     /translation="MLDRKNLVALMKTVAKANPSAPTAYSFNGQNLSYEALNDTLRAE
                     MNELAGTYSLYRDNKNLIFSMIEETLDEVLPKKVIQQYDQFAEVKTFAQGDKPIFRRP
                     LQTRARAKQFVTRVGLAGIYEVFKLGPAENECFEVRTSAIGGAAQIGFEEFLDGRVDF
                     AEMTKIIMEGMDELIYKEVARALVSSINQLPPANRVAVAGFDEAAMDKLITIARAYGT
                     PTIYCTYEFAVKMIPQEAWRYTEAMKTELWNTGRLPTYKGTQVIILEQGFEDETNSRK
                     VIDPGYAWVIPTGADGKPVKIAFEGNTIVDEFHGYDRSREIQVYKKVGVVCMLANNIC
                     AYCDTSLVGQMATWNYDGVTGKVVTYDGRLDGTI*"
                     /db_xref="UniRef100_F5LC78"
                     /db_xref="A0A094IJH7_9MOLU"
                     /db_xref="F5LC78_9BACL"
     gene            20931..21524
                     /locus_tag="SRR1747022_scaffold_43_prodigal-single_42"
     CDS             20931..21524
                     /product="Uncharacterized protein {ECO:0000313|EMBL
                     :KFZ25895.1};  TaxID=1541960 species="Bacteria;
                     Tenericutes; Mollicutes.;" source="Mollicutes bacterium
                     HR2.;""
                     /codon_start=1
                     /transl_table=11
                     /translation="MINQTDMYNVKNRSSSVVVYSIPESNLRRTFAPGETKRIPFSEL
                     EKLTYQPGGRELIANFLQIMEEEVTQDLNIHREPEYNMSEEQVRDLILNGSLDAFLDA
                     LDFAPIGVIDLIKSLSVSLPITDFKKREALLKKTGFDVDKAIANDKASKESDEPSSIL
                     EDVSPNKRRVVQEEAPQGRRTTGNGYKVINKTAETSK*"
                     /db_xref="A0A094IDY9_9MOLU"
     gene            22984..23241
                     /locus_tag="SRR1747022_scaffold_43_prodigal-single_43"
     CDS             22984..23241
                     /product="hypothetical protein"
                     /codon_start=1
                     /transl_table=11
                     /translation="MPKTEETLKYFKRYSKFYLSPYMEGTDKICWRVEAIDFISMPGV
                     LEVNATEYYANEIEDDLEKGIVGALITKPIDPNENSDLYEI*"
     gene            23477..23638
                     /locus_tag="SRR1747022_scaffold_43_prodigal-single_44"
     CDS             23477..23638
                     /product="hypothetical protein"
                     /codon_start=1
                     /transl_table=11
                     /translation="MKIDGVKLPKSSFLSMEKDMGIIVNRICENERLKRLLYYTSPDA
                     IDRPNLTDD*"
     gene            24295..24387
                     /locus_tag="SRR1747022_scaffold_43_prodigal-single_45"
     CDS             24295..24387
                     /product="hypothetical protein"
                     /codon_start=1
                     /transl_table=11
                     /translation="MADKKYATRQFLTLLFPDKKILFTPRSIML*"
     gene            24406..24552
                     /locus_tag="SRR1747022_scaffold_43_prodigal-single_46"
     CDS             24406..24552
                     /product="hypothetical protein"
                     /codon_start=1
                     /transl_table=11
                     /translation="MIDENSFEILQSLTREIFCAKSSASQELGFNPANEMAKKIADKL
                     MRGR*"
     gene            24816..25814
                     /locus_tag="SRR1747022_scaffold_43_prodigal-single_47"
     CDS             24816..25814
                     /product="Putative uncharacterized protein n=1 Tax
                     =Clostridium botulinum D str. 1873 RepID=C5VUA2_CLOBO"
                     /codon_start=1
                     /transl_table=11
                     /translation="MKFGVREICDVVLKAKAAQKIGNKIFYKNEPVIYFDTLKTSSME
                     GAATTVYAQGGRGNARLVAWEGERTVTFTMEDALISPEGFMILSGAGLIEASKDNKIK
                     QHITETVDKAQIDSATTEGQVIIRVSKKPYLPTNEQENFAYVMFVKDGEIITEPFIPV
                     HEDLTAKKDTNGNEYFELTVKTPHDDYVAGEGEYTFATDNGLPAATAYDSAIVDYYTE
                     KDSGAQQIEITADKFGGNYYLEASTLFRDQNGVDMPAEFIIPNCKIQSNFTFTMASSG
                     DPSTFTFTMDAFPDYTRFDHSKKVLAAIQIIEEGGASDIHRTQTVHDASHNARFTD*"
                     /db_xref="UniRef100_C5VUA2"
                     /db_xref="W4BZV3_9BACL"
                     /db_xref="cbn:CbC4_4178"
                     /db_xref="C5VUA2_CLOBO"
     gene            25818..26000
                     /locus_tag="SRR1747022_scaffold_43_prodigal-single_48"
     CDS             25818..26000
                     /product="hypothetical protein"
                     /codon_start=1
                     /transl_table=11
                     /translation="MIIKGKHWVIKSESSVEKKPEVIKKAEKKVVKEVPKKETTIVEE
                     KNELDELLSKFDKENK*"
     gene            26556..26645
                     /locus_tag="SRR1747022_scaffold_43_prodigal-single_49"
     CDS             26556..26645
                     /product="hypothetical protein"
                     /codon_start=1
                     /transl_table=11
                     /translation="MKEYQQTKADYAEKLAVDALNRNEGWKAI*"
     gene            26694..26822
                     /locus_tag="SRR1747022_scaffold_43_prodigal-single_50"
     CDS             26694..26822
                     /product="hypothetical protein"
                     /codon_start=1
                     /transl_table=11
                     /translation="MSFSKDSVNIPFTGGNLNYEIKNKVDSSTNTASAGSLDDFFK*"
     gene            27541..27879
                     /locus_tag="SRR1747022_scaffold_43_prodigal-single_51"
     CDS             27541..27879
                     /product="hypothetical protein"
                     /codon_start=1
                     /transl_table=11
                     /translation="MWLALEIVYAYSNINFTEKQKSDPMKLYDLLSSNKLLNLIIGLV
                     PESEFYYLTKVTHELATAIYTYRNSALGILDSIGRDYSNLSFDATEIQKKLADPENLA
                     LLKNVVEKLG*"
     gene            27939..28079
                     /locus_tag="SRR1747022_scaffold_43_prodigal-single_52"
     CDS             27939..28079
                     /product="hypothetical protein"
                     /codon_start=1
                     /transl_table=11
                     /translation="MIILRRFFVLRKIKTTREKGVISMAKGLNKEYTVNLAFTADTNS
                     AK*"
     gene            28713..28880
                     /locus_tag="SRR1747022_scaffold_43_prodigal-single_53"
     CDS             28713..28880
                     /product="hypothetical protein"
                     /codon_start=1
                     /transl_table=11
                     /translation="MANAANESATTISEQLTSVWNNFYDGSESLEHYADAMVRLGADT
                     ASSSSEISEGL*"
     gene            29022..29189
                     /locus_tag="SRR1747022_scaffold_43_prodigal-single_54"
     CDS             29022..29189
                     /product="hypothetical protein"
                     /codon_start=1
                     /transl_table=11
                     /translation="LNLGETLDDGTDLNKYSTALHKVGIEIKDTDGELKDMDDILDEM
                     GTKWNTWSRDT*"
     gene            29217..29540
                     /locus_tag="SRR1747022_scaffold_43_prodigal-single_55"
     CDS             29217..29540
                     /product="hypothetical protein"
                     /codon_start=1
                     /transl_table=11
                     /translation="VRQYTQLMTLMNNYDFYKENVERAKNSEGSLQEQADIYAESWDA
                     AKDRVKASAEAIYKSLINDQFFIEFNNGISTLLDGVNGFIKGMGGVKGLLLSLGSIVT
                     RVFSK*"
     gene            29616..29714
                     /locus_tag="SRR1747022_scaffold_43_prodigal-single_56"
     CDS             29616..29714
                     /product="hypothetical protein"
                     /codon_start=1
                     /transl_table=11
                     /translation="MKKKANKLTIEGYMDTGGTSGDYTAQAYKLIS*"
     gene            30198..30356
                     /locus_tag="SRR1747022_scaffold_43_prodigal-single_57"
     CDS             30198..30356
                     /product="hypothetical protein"
                     /codon_start=1
                     /transl_table=11
                     /translation="LNNPETAGIQKLNNIIATINNENSTYITELKDNLIKSLKSAGFK
                     TEEAKQQI*"
     gene            30741..30839
                     /locus_tag="SRR1747022_scaffold_43_prodigal-single_58"
     CDS             30741..30839
                     /product="hypothetical protein"
                     /codon_start=1
                     /transl_table=11
                     /translation="MWRFTLIVMGIAVVLGIVIALIDEANRKSPEG*"
     gene            31455..31721
                     /locus_tag="SRR1747022_scaffold_43_prodigal-single_59"
     CDS             31455..31721
                     /product="hypothetical protein"
                     /codon_start=1
                     /transl_table=11
                     /translation="MANEADKASAKLELVAGLKADELLGENYTSEEKDFAAKENVAFI
                     KAQTEFYKNVMGHNGIQTYTNQLTGKSKTFEGISAASGTDNKVY*"
     gene            32172..32342
                     /locus_tag="SRR1747022_scaffold_43_prodigal-single_60"
     CDS             32172..32342
                     /product="hypothetical protein"
                     /codon_start=1
                     /transl_table=11
                     /translation="LIELEADGAAFVDAWNAGVEGAEDALDSKTYSDKWRNNDAYTQV
                     DGQGRKSSYIAD*"
     gene            32424..32555
                     /locus_tag="SRR1747022_scaffold_43_prodigal-single_61"
     CDS             32424..32555
                     /product="hypothetical protein"
                     /codon_start=1
                     /transl_table=11
                     /translation="LGKAGIDNINTLFDTFGDDAGKIADVVNNIDWSSETALEDFNK*"
     gene            32613..32843
                     /locus_tag="SRR1747022_scaffold_43_prodigal-single_62"
     CDS             32613..32843
                     /product="hypothetical protein"
                     /codon_start=1
                     /transl_table=11
                     /translation="MLEIYKISESDGLEKAQSEFKEINDIVKNLDFGDVIDPDKYDKL
                     SEEAKSYFVKMSDGTYKLTTDAKAFYDLVMKQ*"
     gene            33957..34106
                     /locus_tag="SRR1747022_scaffold_43_prodigal-single_63"
     CDS             33957..34106
                     /product="hypothetical protein"
                     /codon_start=1
                     /transl_table=11
                     /translation="MGIDASTCQSLIEQTEQVLQNANFNKDGSISLDTANAISNLIAL
                     SDDAT*"
     gene            35508..35795
                     /locus_tag="SRR1747022_scaffold_43_prodigal-single_64"
     CDS             35508..35795
                     /product="hypothetical protein"
                     /codon_start=1
                     /transl_table=11
                     /translation="MLSDAEAYGEAIKEVLTTKMEQAAENMNKAMTDGMGWDALNDSL
                     DRLSKYQDEYLTKTNQIYEMNKLLNDINKASNKTNNQAAKDKYYQFSKEIE*"
     gene            36207..36329
                     /locus_tag="SRR1747022_scaffold_43_prodigal-single_65"
     CDS             36207..36329
                     /product="hypothetical protein"
                     /codon_start=1
                     /transl_table=11
                     /translation="LYRIAQEEDSRVVQDAWINAYDEIIDSGDQWKTAIIDYTD*"
     gene            36618..36890
                     /locus_tag="SRR1747022_scaffold_43_prodigal-single_66"
     CDS             36618..36890
                     /product="hypothetical protein"
                     /codon_start=1
                     /transl_table=11
                     /translation="MDAGSNSSSTDYDDYDPNVDYSALMGTVPIGSELYNKYKAYRDR
                     KMSEGNYSGMASTARVNAFYEKGYVLGQGLFAGYSNFTQIPDWLWQ*"
     gene            36999..37127
                     /locus_tag="SRR1747022_scaffold_43_prodigal-single_67"
     CDS             36999..37127
                     /product="hypothetical protein"
                     /codon_start=1
                     /transl_table=11
                     /translation="MLSSIKMVREIASEIDLRSRYTTMPINPIYSTLGTGNDVLEQ*"
     gene            37349..37639
                     /locus_tag="SRR1747022_scaffold_43_prodigal-single_68"
     CDS             37349..37639
                     /product="hypothetical protein"
                     /codon_start=1
                     /transl_table=11
                     /translation="LADNATNIQENICEAISIIAKSAVDKITYDNTIECTIIDDSNKL
                     KGQYRVKNESYSEFDAFSQITTYNKNNKVYVQIPKGDFNNTKFIVGKKEDKD*"
     gene            37850..38092
                     /locus_tag="SRR1747022_scaffold_43_prodigal-single_69"
     CDS             37850..38092
                     /product="hypothetical protein"
                     /codon_start=1
                     /transl_table=11
                     /translation="LRADFRAWLQELGAIQGNYGLEIAITGVKETTAEKFNSTTSTYK
                     VRLDTSDMYGNPYNFEGYYSQEIVIDISALARIDKI*"
     gene            38600..38695
                     /locus_tag="SRR1747022_scaffold_43_prodigal-single_70"
     CDS             38600..38695
                     /product="hypothetical protein"
                     /codon_start=1
                     /transl_table=11
                     /translation="MLVPNDATVDVLNALSIHCIDGTNGNYLIYD*"
     gene            40775..41212
                     /locus_tag="SRR1747022_scaffold_43_prodigal-single_71"
     CDS             40775..41212
                     /product="hypothetical protein"
                     /codon_start=1
                     /transl_table=11
                     /translation="MYKFIYTGPSLYSLDSSKDNYEIISNGDTIDYSNCYTRTGTNNN
                     YVYSAFNKLNYYKKTLGTDIIGNPINGETYYIKDNDDNLIATIYGTINYYEKVYNDSG
                     TKTYYRRTSTAESDFYGIIKVISNKSYLYPLAIYVNSAPQYAV*"
     gene            41615..41956
                     /locus_tag="SRR1747022_scaffold_43_prodigal-single_72"
     CDS             41615..41956
                     /product="hypothetical protein"
                     /codon_start=1
                     /transl_table=11
                     /translation="MLLNLESNLLDCKIKGSSVFTINSGANSTNYLTIRDPVEYDTLM
                     NVGNNSYYLQSKNYADNGKVGMKIDLNNGYIWANTGTFNGDIYIKYKNGRLSWFDNND
                     TTSLNSILTYL*"
     gene            42594..42722
                     /locus_tag="SRR1747022_scaffold_43_prodigal-single_73"
     CDS             42594..42722
                     /product="hypothetical protein"
                     /codon_start=1
                     /transl_table=11
                     /translation="MNKEDLNYLSALYNTLICISTKGEDTILMGECIKSLKEFIYR*"
     gene            42759..43016
                     /locus_tag="SRR1747022_scaffold_43_prodigal-single_74"
     CDS             42759..43016
                     /product="hypothetical protein"
                     /codon_start=1
                     /transl_table=11
                     /translation="MNKLYPPYISGTLPAFTGTELTIPFQMNQTVSAVEVSGFAYIFK
                     TIQSNVVIAQGQIISSQAQDAINSGSITFQLKFKQINGNAF*"
     gene            43047..43286
                     /locus_tag="SRR1747022_scaffold_43_prodigal-single_75"
     CDS             43047..43286
                     /product="hypothetical protein"
                     /codon_start=1
                     /transl_table=11
                     /translation="LAYIDNNGIIGYYSTVGIAKYTTEPKVEIEGLESGDIGINKTNF
                     IGHYSQYEGDVTERVYSYQFIVYDEYHNIFATSGE*"
     gene            43488..43724
                     /locus_tag="SRR1747022_scaffold_43_prodigal-single_76"
     CDS             43488..43724
                     /product="hypothetical protein"
                     /codon_start=1
                     /transl_table=11
                     /translation="MDENNGFAQINLKGIKDAATKSEIPATGAFILLRASSEDNYSSW
                     NPVLKFKLTGEAPSRILYKDFTVEHGFSYQYAIQ*"
     gene            43881..44075
                     /locus_tag="SRR1747022_scaffold_43_prodigal-single_77"
     CDS             43881..44075
                     /product="hypothetical protein"
                     /codon_start=1
                     /transl_table=11
                     /translation="MDTIGSQYPYIFRNGNTYYHEFPIGGLISYLQDESHLFINKLGN
                     DEIKDFTSTDLTDYNYNIER*"
     gene            44169..44582
                     /locus_tag="SRR1747022_scaffold_43_prodigal-single_78"
     CDS             44169..44582
                     /product="hypothetical protein"
                     /codon_start=1
                     /transl_table=11
                     /translation="VTLTPQDTLGRMLHSFKGTAYEIDKVTFDNLNSYGFVDADEPNS
                     EILKWNSLSLYGIYKLNSCLKSYNDCIDRLATETNAESINKLNQTKKELEVDIESLLA
                     TYPFYKVENDSLNPTHKRLYTENLIFNGPAVILRL*"
     gene            44742..44846
                     /locus_tag="SRR1747022_scaffold_43_prodigal-single_79"
     CDS             44742..44846
                     /product="hypothetical protein"
                     /codon_start=1
                     /transl_table=11
                     /translation="MGTQESKFDIIEDVKIADLPLEQCYSADGGNILD*"
     gene            45841..46530
                     /locus_tag="SRR1747022_scaffold_43_prodigal-single_80"
     CDS             45841..46530
                     /product="hypothetical protein"
                     /codon_start=1
                     /transl_table=11
                     /translation="MWGLKSKFNLAIGLKNTIDSNYPDIIWFNEGIYLITSFNTSQSA
                     SNYSISIQGKDKMCLLNGDLGGSLPASIDFGQEEVIKYNYIVQDSDFSYDAGHYCYRV
                     NSEEEAKKHNNYYIATNGSEKIYYVLDENETKTENRTYYYRERILDLVKVPIKTIIKK
                     ALMVYGKELESNIVINDLDEYGYELLQNKCDADMYFFRDTETGRVVNVVIGDNLPNLY
                     EEISHGPIPLE*"
     gene            47068..47190
                     /locus_tag="SRR1747022_scaffold_43_prodigal-single_81"
     CDS             47068..47190
                     /product="hypothetical protein"
                     /codon_start=1
                     /transl_table=11
                     /translation="MRYAIDTKPVQYTTIIVTEDDINRYKTLTYDNEIFQTMNL*"
     gene            47278..47415
                     /locus_tag="SRR1747022_scaffold_43_prodigal-single_82"
     CDS             47278..47415
                     /product="hypothetical protein"
                     /codon_start=1
                     /transl_table=11
                     /translation="MAVDYYQYNYGDDFLHKVAAANPTLYPSGVTGYETYYVDIFSFW
                     R*"
     gene            48182..48328
                     /locus_tag="SRR1747022_scaffold_43_prodigal-single_83"
     CDS             48182..48328
                     /product="hypothetical protein"
                     /codon_start=1
                     /transl_table=11
                     /translation="MVGSTGIYELDLEGISYITSIKFDKASMNLINQNTNAYLIVDIL
                     YEEG*"
     gene            48330..48683
                     /locus_tag="SRR1747022_scaffold_43_prodigal-single_84"
     CDS             48330..48683
                     /product="hypothetical protein"
                     /codon_start=1
                     /transl_table=11
                     /translation="MGFYGNITNTSKTTFSFDKIYANRRDMDAECALGDGVFLGRYVL
                     VEYGATILNDIQEVYADGSLPTRVTTFYSDPVKRDSIYIVPWVERKIVKVKTTTSSGA
                     SYNYYQGVSESSSHN*"
     gene            48978..49148
                     /locus_tag="SRR1747022_scaffold_43_prodigal-single_85"
     CDS             48978..49148
                     /product="hypothetical protein"
                     /codon_start=1
                     /transl_table=11
                     /translation="VKDTGPFIAGRKYYSVYTNPDGTPYWPPYVSIDEINSTNINYRI
                     QVPTNFLLNLDP*"
     gene            49275..50063
                     /locus_tag="SRR1747022_scaffold_43_prodigal-single_86"
     CDS             49275..50063
                     /product="hypothetical protein"
                     /codon_start=1
                     /transl_table=11
                     /translation="VTGEYKADDIKNLVIKLPGLGDAACRVYDLLYGEKRESNYNTDN
                     VSGALNRLNKKFDSVNLEAGKLLYTSPEEDTDTGDKIIKSAEILGDNWINYEATNDAD
                     NKLTQFKLSHKVTSLTNKNVGVDAQSPSFGAVVTIPNFNVDDAGHIISQSTSDITIPK
                     GSYTKSNTGDIITNLAFTDTTGAFVETKDYLGNLKIGTNDYTNTDLGVSSTSSLIDTI
                     NAISNKLASNLSDANKHSDNNLETAKTYTNNEIEKLDYFDEAIS*"
     gene            50551..50979
                     /locus_tag="SRR1747022_scaffold_43_prodigal-single_87"
     CDS             50551..50979
                     /product="hypothetical protein"
                     /codon_start=1
                     /transl_table=11
                     /translation="LPDITQKYVKFQRGSQAAYDSLKIKNDDTLYFITSAEDNSGKLY
                     LGTRLISSGLNTAGKLSELADIVINNLNTDDVLIYNGTSWVNTQLTNNEILISSLVDR
                     ILTKENVIKYVPVFNGTENGLVPVNSKGIEGKFLSDDGTW*"
     gene            51001..51234
                     /locus_tag="SRR1747022_scaffold_43_prodigal-single_88"
     CDS             51001..51234
                     /product="hypothetical protein"
                     /codon_start=1
                     /transl_table=11
                     /translation="MTGATETENGTSGLVPAPSAGLADRFLASDGIWKKVVGTLSEET
                     ISQVNTFLETSTDLTNRVSALEDTLTWKDIEGE*"
     gene            51243..51434
                     /locus_tag="SRR1747022_scaffold_43_prodigal-single_89"
     CDS             51243..51434
                     /product="hypothetical protein"
                     /codon_start=1
                     /transl_table=11
                     /translation="MNEAVKFLKGTQAQFETLCAAGKYQAGAFYLVIDDTAGATADSL
                     GKPGRLYYGVNSTNIAPVN*"
     gene            52170..52928
                     /locus_tag="SRR1747022_scaffold_43_prodigal-single_90"
     CDS             52170..52928
                     /product="hypothetical protein"
                     /codon_start=1
                     /transl_table=11
                     /translation="MVYRGAITKIADGVFTFENTDYNTSNLHNGDVFIYNDANESLYN
                     GYKVRQGDLFIASGEEDANGLISSDKLTWVYVPSADEPLVEIGDTLGANKSNPNFSIF
                     RGLDDELLTFEIATDDSLETETTTTNKTKVVTLKHVAQKKADAAAVSSTLEYGSNDSI
                     EITIQDPTDIDANGHVLQVTPKTYTLKDTHATIEGAPHVGSGNTLTPVIKVDKVDTEL
                     APIAIKSDTLTIDCVNGSDSEAAQINVELQWGSF*"
     gene            53322..53510
                     /locus_tag="SRR1747022_scaffold_43_prodigal-single_91"
     CDS             53322..53510
                     /product="hypothetical protein"
                     /codon_start=1
                     /transl_table=11
                     /translation="LILNSDGCFYRIIGTGLNENREECVKCEKLTMGGGSDESTEKKV
                     LGSTSLTLNCTQDILNDE*"
     gene            53691..54014
                     /locus_tag="SRR1747022_scaffold_43_prodigal-single_92"
     CDS             53691..54014
                     /product="hypothetical protein"
                     /codon_start=1
                     /transl_table=11
                     /translation="VLRDSTTHQITFDITNNPDPENNKFLAPTKRTVFITKHALDLSW
                     KEDSFSNSYPFGTGSVRVAWLMTAGVERSIEVYFDDFLVLDREYKTDDDKSKANDDFT
                     ITADT*"
     gene            54279..54755
                     /locus_tag="SRR1747022_scaffold_43_prodigal-single_93"
     CDS             54279..54755
                     /product="hypothetical protein"
                     /codon_start=1
                     /transl_table=11
                     /translation="LYKNGVLIGTRQVTSNNAEWEYWEITNLVLNDSAYYTIKVGTEP
                     YDYSRNFTFDISIDPLRDMKLARQDELRVNFVATGRSNSESKLSRETLEINGEYAEFK
                     NFNWYNNGWLFDEDNVTCLRISNGAEVSIPIGSLEFDNGSATSTHTIEIQFKIRNP*"
     gene            55107..55340
                     /locus_tag="SRR1747022_scaffold_43_prodigal-single_94"
     CDS             55107..55340
                     /product="hypothetical protein"
                     /codon_start=1
                     /transl_table=11
                     /translation="MLNLTFVYTKAKEGIEGGNSKLLEIYMNGVLTSVARRSGSSMWS
                     VDSNVIKFMAKTCDIDLYSIRVYDTDLSIHEVV*"
     gene            55440..55697
                     /locus_tag="SRR1747022_scaffold_43_prodigal-single_95"
     CDS             55440..55697
                     /product="hypothetical protein"
                     /codon_start=1
                     /transl_table=11
                     /translation="MKTYNSNHQDEPLMPYIILRTSSQKPIENRLPYSKDKDAQPGTF
                     EFVNVPLDAAYARGELDNIPDLEKKWPPITNKKGEVIYTSV*"
     gene            55821..56537
                     /locus_tag="SRR1747022_scaffold_43_prodigal-single_96"
     CDS             55821..56537
                     /product="hypothetical protein"
                     /codon_start=1
                     /transl_table=11
                     /translation="MYMNKGPFEKLYQEDKANDALTTDSKCFLEFFFMDNPTVGTNKF
                     TLKVDYMESSGDYNRGFANFVNETYSYHPLKDYSDSGTFCEYAAPEETTTYVEGNLYR
                     YYNHKDNMKITDGEEDNLIIASQADFDMGPYALYQKLMEENPTLYTKLKAAGPTSAYY
                     NKWYVNKDSGYIDYTVNNLEDYRTSVKGYPVLAFHWPATSDDDYNESDIIYIGKYNIL
                     LDKSSDECYGFKLGKKVLQS*"
     gene            56661..57371
                     /locus_tag="SRR1747022_scaffold_43_prodigal-single_97"
     CDS             56661..57371
                     /product="hypothetical protein"
                     /codon_start=1
                     /transl_table=11
                     /translation="MDDSNGVTTKGAPMVADSFEVRYNANDDLISKALFKCNDTAGGS
                     NDKDLPGWISDMVNTAPDRVKIEEVVNEAGEKTIEITITNPGQEPVKFDSTNAATSRE
                     LLLALMSNWEDAVRWVWSTCLDCNIDFDGTLYSIPSIGKYNVVEDLAEALYETGKYYV
                     VTGVNTIGDDIYEISNNEFDADTKYYKLNGTDYNLIVLTNDENKVYKTGTYYILQDKD
                     NDIYVISADKFSANETYY*"
     gene            57375..57629
                     /locus_tag="SRR1747022_scaffold_43_prodigal-single_98"
     CDS             57375..57629
                     /product="hypothetical protein"
                     /codon_start=1
                     /transl_table=11
                     /translation="VQDEASIDDRWLLPAPVTYGGVTYTKDCKEYRQAKFKNELSNYF
                     NIEYLATYFLMTEIFECYDSRGKNAMFASWGPQKKNKDKA*"
     gene            58134..58466
                     /locus_tag="SRR1747022_scaffold_43_prodigal-single_99"
     CDS             58134..58466
                     /product="hypothetical protein"
                     /codon_start=1
                     /transl_table=11
                     /translation="LYRAQFLSNRLNYIDSWLTVDGYASGSGGNFIRSRISANNPKNT
                     SDKWITGTNTQGMADLVTNAPYWKDGIEDIQNGEKNHIFDGEYWIEMEPARNSYVTVG
                     TDGANFAS*"
     gene            58578..58697
                     /locus_tag="SRR1747022_scaffold_43_prodigal-single_100"
     CDS             58578..58697
                     /product="hypothetical protein"
                     /codon_start=1
                     /transl_table=11
                     /translation="MKSLGDLSKLYFQEFSMEGKANKMTDLLLGYDGLAIEDG*"
     gene            58836..59051
                     /locus_tag="SRR1747022_scaffold_43_prodigal-single_101"
     CDS             58836..59051
                     /product="hypothetical protein"
                     /codon_start=1
                     /transl_table=11
                     /translation="LENFRNTGSNIPKVEFAKGVALNTLYLTSETNYLTLIEANLLNK
                     LITTYVNPTLNSAKRLVVADENKGLYI*"
     gene            59100..59465
                     /locus_tag="SRR1747022_scaffold_43_prodigal-single_102"
     CDS             59100..59465
                     /product="hypothetical protein"
                     /codon_start=1
                     /transl_table=11
                     /translation="MDIEGGNLGYYSYELLRRYYLGCKKSNLKDCEINFVDVQWSPYR
                     LLNDDKVELDPDNIQYFKDNGHFQLDAIPYNEVSKITTLDIKNGLIYYLDESVSGYEE
                     IHSKIINYTDVLKKIYDES*"
     gene            59640..59807
                     /locus_tag="SRR1747022_scaffold_43_prodigal-single_103"
     CDS             59640..59807
                     /product="hypothetical protein"
                     /codon_start=1
                     /transl_table=11
                     /translation="VKFIVEETDEDGNVIAQEILKTQKLIKNSDGSSSQTFFDDPTDK
                     TKSNYISFGTL*"
     gene            60258..60638
                     /locus_tag="SRR1747022_scaffold_43_prodigal-single_104"
     CDS             60258..60638
                     /product="hypothetical protein"
                     /codon_start=1
                     /transl_table=11
                     /translation="LINVYDNILENDDNHQYYEIKKDTSNNTYYIHFFDMCKYLGGKI
                     TLPSTYNGQSITRIENTSGSQSATAFIMNSNVTGIYFSPKLNNKISIIDNRTFFNMAN
                     LQYFEFSNCLEKIGDYTFYNAKLN*"
     gene            61085..61285
                     /locus_tag="SRR1747022_scaffold_43_prodigal-single_105"
     CDS             61085..61285
                     /product="hypothetical protein"
                     /codon_start=1
                     /transl_table=11
                     /translation="MEKDTIYRYVGTNGTIETGVHLPGVAAMKMYRLYADYGKRVTKD
                     GKEYYTVSPLVPEDELEEWYEE*"
     gene            61383..61730
                     /locus_tag="SRR1747022_scaffold_43_prodigal-single_106"
     CDS             61383..61730
                     /product="hypothetical protein"
                     /codon_start=1
                     /transl_table=11
                     /translation="LITRIDTNKEHGNWDTFFNTINKLAKDNNVTNDKGKLVEISSIS
                     DYFENITGIVKMAATNPFVIRVPVDEQIIDIDANTRRIKLGNDFGKTVFLNVAKDHMA
                     ETIWFRIDRYFDI*"
     gene            61890..62183
                     /locus_tag="SRR1747022_scaffold_43_prodigal-single_107"
     CDS             61890..62183
                     /product="hypothetical protein"
                     /codon_start=1
                     /transl_table=11
                     /translation="VYFSIVFFKKKNDREYEYMLNTLPTQMTISKGLDIDENILTAEP
                     VDYMNNYLKSLIDSTKSIGSGVADTIAFLSGIKNEKEAYVTGDKIYALAYNDT*"
     gene            62208..63101
                     /locus_tag="SRR1747022_scaffold_43_prodigal-single_108"
     CDS             62208..63101
                     /product="hypothetical protein"
                     /codon_start=1
                     /transl_table=11
                     /translation="MYNWMRTDNGIAYPISEAQKYDYMKLTGEDSIFTNTTYNSKLSY
                     YEANGTDYNNVSGILDATSFEEKKDNLYLKVAYCEITEKGTYTVSAYGKTANDKSQVI
                     NNSELSIIVTGLPSDLSFNYNPAPDSNDESGAYYYGEKTIQLKPNMDAGIEFTYSWYK
                     DSTLIENNTNTLVLTSDEGVYKPKVVAIKNKDSKEFNSIYSFTHCLDVSNVNITTSYA
                     IDDANYVITIGNTSSEIGSIGEFIVDFFDDTSKNVYSTSQAITNNIIIVPIANTNSAV
                     AYTVTIKKGEKTKSTNKVSLG*"
     gene            63115..63237
                     /locus_tag="SRR1747022_scaffold_43_prodigal-single_109"
     CDS             63115..63237
                     /product="hypothetical protein"
                     /codon_start=1
                     /transl_table=11
                     /translation="MITNPADYQQLLCQLEDENFPIKYPSLPSPEDEALIEINL*"
     gene            63313..63561
                     /locus_tag="SRR1747022_scaffold_43_prodigal-single_110"
     CDS             63313..63561
                     /product="hypothetical protein"
                     /codon_start=1
                     /transl_table=11
                     /translation="VNRYHGLVDLSNMMCIVSYINADNEKRIYPVPYYDLITKKDKII
                     FPWILNYSATKKTGLLKYMITFYHIEKDTNNLMFNLNT*"
     gene            63897..64064
                     /locus_tag="SRR1747022_scaffold_43_prodigal-single_111"
     CDS             63897..64064
                     /product="hypothetical protein"
                     /codon_start=1
                     /transl_table=11
                     /translation="MALFKILRGSDLDLEGVEKHDGYAYFVPETGNFYIDAPLIVPKD
                     KEPDADKIERI*"
     gene            64122..64841
                     /locus_tag="SRR1747022_scaffold_43_prodigal-single_112"
     CDS             64122..64841
                     /product="hypothetical protein"
                     /codon_start=1
                     /transl_table=11
                     /translation="MTHSLTADEGVVTTDPVDTSDVEEIAGQHVTLDEVNSLLSMYAE
                     KSKLNDYVLKDEAKIFLTESDLTPYVLTTELDNYVHKNKSNDVTGSINLLNYGIQCNA
                     TTPISSELSYYRPVRVSNIMPEDEEGNNGDIWIVYKEAEGKIYLSKNNIVLTDENYNK
                     GVEVIITNSSDGQIIYNPMTINGVNLSLSGNVLTIKGDGKTIVDGVNISIGAKNCKKY
                     STPSEKIITISTNYTSWSWGD*"
     gene            65430..65543
                     /locus_tag="SRR1747022_scaffold_43_prodigal-single_113"
     CDS             65430..65543
                     /product="hypothetical protein"
                     /codon_start=1
                     /transl_table=11
                     /translation="MKYNGYVYYIYNTNDWTYANSDFTSYLAPAFVIGKND*"
     gene            65559..65690
                     /locus_tag="SRR1747022_scaffold_43_prodigal-single_114"
     CDS             65559..65690
                     /product="hypothetical protein"
                     /codon_start=1
                     /transl_table=11
                     /translation="MAKFNFSSREYELSESLTVRLTEIGSNIDYAYGSFWIYDAYDN*"
     gene            66186..66677
                     /locus_tag="SRR1747022_scaffold_43_prodigal-single_115"
     CDS             66186..66677
                     /product="hypothetical protein"
                     /codon_start=1
                     /transl_table=11
                     /translation="MYFVLTYKTTPRRYYRMYDVSNKNYMMTGTYTSNSYITYYRSGY
                     TFLGWDYNADSYPEISPDYTPGYSWPGGYTDDEKHYLYFLEDDTIKYYNLYYFKNPTF
                     YYKSFNVSGAHSMLGGYSGSTMDSELKVPTIPNYSYLGFTTYNKTDGWPPSSAYPYIG
                     MAP*"
     gene            66747..66941
                     /locus_tag="SRR1747022_scaffold_43_prodigal-single_116"
     CDS             66747..66941
                     /product="hypothetical protein"
                     /codon_start=1
                     /transl_table=11
                     /translation="MRNWAKTSANSVSVSNYINKTLTSSLSLSTNYAYTMSITVPKQV
                     GKIFIFTEECTFKDPVDTTQ*"
     gene            67167..67487
                     /locus_tag="SRR1747022_scaffold_43_prodigal-single_117"
     CDS             67167..67487
                     /product="hypothetical protein"
                     /codon_start=1
                     /transl_table=11
                     /translation="MTYYLDNGENLPEPTEIYYNIACNISSTIPTWKNHYFTQWIDNE
                     TGYSYKPNSTIIIEDAKNHSCLGHFGFTIKYNINTGNESIDSEVMNDIDNFIIKDRVL
                     TKSP*"
     gene            68354..68554
                     /locus_tag="SRR1747022_scaffold_43_prodigal-single_118"
     CDS             68354..68554
                     /product="hypothetical protein"
                     /codon_start=1
                     /transl_table=11
                     /translation="MIELIGDDYKARIGDVFTFLYIAKVSVNDRENLNKTIVITPKAS
                     DDEIPTAKAVYDYINSLVNESY*"
     gene            68580..68762
                     /locus_tag="SRR1747022_scaffold_43_prodigal-single_119"
     CDS             68580..68762
                     /product="hypothetical protein"
                     /codon_start=1
                     /transl_table=11
                     /translation="MSEPKLLRSLYVNDDNDVNVESSSSKKTATSTVAVKMDNNYVPT
                     ADNDVSTKSYADNIMT*"
     gene            69009..69284
                     /locus_tag="SRR1747022_scaffold_43_prodigal-single_120"
     CDS             69009..69284
                     /product="hypothetical protein"
                     /codon_start=1
                     /transl_table=11
                     /translation="MGKIFISHENGIILNGDEKVESIVVAPKQVATVVALSSGEFSIS
                     VCRSGTMSIEDTVDETDGISCKELKVGDIVKFNVNNVPTEFIVVHHG*"
     gene            69543..69764
                     /locus_tag="SRR1747022_scaffold_43_prodigal-single_121"
     CDS             69543..69764
                     /product="hypothetical protein"
                     /codon_start=1
                     /transl_table=11
                     /translation="LSAKEYSCTNTTYGKIGTVLDYFNNIDTSITTDRLKAPKYNGSS
                     VAYWTRDSVNNNYDYGTYVSINGSLDNYN*"
     gene            70788..71009
                     /locus_tag="SRR1747022_scaffold_43_prodigal-single_122"
     CDS             70788..71009
                     /product="hypothetical protein"
                     /codon_start=1
                     /transl_table=11
                     /translation="MDNNITIKSLLTDIGDAIREKNGETKKIIANEMPNKIRALSTSG
                     GSNEIWYPEVNDNGDISWEKSNTNVSPTP*"
     gene            71052..71285
                     /locus_tag="SRR1747022_scaffold_43_prodigal-single_123"
     CDS             71052..71285
                     /product="hypothetical protein"
                     /codon_start=1
                     /transl_table=11
                     /translation="LYSSVETYNILDAVFYNNNSYICTINNNTKKPSASITDTSEFNA
                     LISKEDTNINFTLKEGNTYLVKINNGISVEYTA*"
     gene            71600..71794
                     /locus_tag="SRR1747022_scaffold_43_prodigal-single_124"
     CDS             71600..71794
                     /product="Uncharacterised protein {ECO:0000313|EMBL
                     :CRH71272.1};  TaxID=813 species="Bacteria; Chlamydiae;
                     Chlamydiales; Chlamydiaceae; Chlamydia/Chlamydophila
                     group; Chlamydia.;" source="Chlamydia trachomatis.;""
                     /codon_start=1
                     /transl_table=11
                     /translation="MTSELITQIFQVCIIPLLGVLTTFIIKWINVKSNQIQKNNDNAL
                     ANKYIQMLTDTINSCVIATN*"
                     /db_xref="A0A0E9ELR2_CHLTH"
     gene            complement(72035..72214)
                     /locus_tag="SRR1747022_scaffold_43_prodigal-single_125"
     CDS             complement(72035..72214)
                     /product="hypothetical protein"
                     /codon_start=1
                     /transl_table=11
                     /translation="MIGTLKDNPDFVFVAPSLLINLNYISSMNSNYLTFTTGEVLYFP
                     KSAYKLICERWKQYG*"
     gene            complement(72479..72685)
                     /locus_tag="SRR1747022_scaffold_43_prodigal-single_126"
     CDS             complement(72479..72685)
                     /product="hypothetical protein"
                     /codon_start=1
                     /transl_table=11
                     /translation="MITIIKDYFFKHNVMGSINYFNNAKDLLRQPIYDVYFLGILIRD
                     MNGIELGKILKQKNEKCEIIYITD*"
     gene            73181..73294
                     /locus_tag="SRR1747022_scaffold_43_prodigal-single_127"
     CDS             73181..73294
                     /product="hypothetical protein"
                     /codon_start=1
                     /transl_table=11
                     /translation="MDGTASINMYELKELPNSSQSNNVDFITRNEFNNALS*"
     gene            73721..74179
                     /locus_tag="SRR1747022_scaffold_43_prodigal-single_128"
     CDS             73721..74179
                     /product="Uncharacterized protein n=2 Tax=Clostridium
                     clostridioforme RepID=N9W1W1_9CLOT"
                     /codon_start=1
                     /transl_table=11
                     /translation="MFNYSGFPTQQYSLSDIAAASGNGYRNNDNGMWGDGAWWIIILF
                     LFCFNGWGNNGWGNNGNAGYQGTATREELTYGFDMSDLKSGINSLQTGLCNGFANVNN
                     NLLTGFGNITETLNSNARSLQQDICNMGINNMQNTFGITQAINADTVAGM*"
                     /db_xref="UniRef100_N9W1W1"
                     /db_xref="R0BK99_9FIRM"
                     /db_xref="N9W1W1_9CLOT"
     gene            74213..74593
                     /locus_tag="SRR1747022_scaffold_43_prodigal-single_129"
     CDS             74213..74593
                     /product="Uncharacterized protein n=2 Tax=Oscillibacter
                     RepID=U2R3F0_9FIRM"
                     /codon_start=1
                     /transl_table=11
                     /translation="MAATNAQCCCENKQLIQSSFADLNYNLATEACQNRQAVNQGVRD
                     IIDNTNASMRSILDFLVQDKIDTLTSENASLKSQISQNLQNAYLIEQLSPKASPAYIV
                     ANPYTGNTYTTYGCGYGSGCGCNF*"
                     /db_xref="UniRef100_U2R3F0"
                     /db_xref="U2R3F0_9FIRM"
                     /db_xref="bprs:CK3_26040"
     gene            74614..74760
                     /locus_tag="SRR1747022_scaffold_43_prodigal-single_130"
     CDS             74614..74760
                     /product="Uncharacterised protein {ECO:0000313|EMBL
                     :CRH71277.1};  TaxID=813 species="Bacteria; Chlamydiae;
                     Chlamydiales; Chlamydiaceae; Chlamydia/Chlamydophila
                     group; Chlamydia.;" source="Chlamydia trachomatis.;""
                     /codon_start=1
                     /transl_table=11
                     /translation="MEITANALQTINANSNVVFTNTAVAGNCSMMHCEGSGLVTLRGI
                     TSAN*"
                     /db_xref="A0A0E9ELR7_CHLTH"
     gene            complement(74757..74960)
                     /locus_tag="SRR1747022_scaffold_43_prodigal-single_131"
     CDS             complement(74757..74960)
                     /product="hypothetical protein"
                     /codon_start=1
                     /transl_table=11
                     /translation="VQQPPITSKNKEQEILLNCSTAAGVEIIVVVAIGSPFMATAKEI
                     SPAVPPVGTATLPPNNTRNLALR*"
     gene            75054..75524
                     /locus_tag="SRR1747022_scaffold_43_prodigal-single_132"
     CDS             75054..75524
                     /product="Putative uncharacterized protein n=1 Tax
                     =Lachnospiraceae bacterium 1_4_56FAA RepID=F7JKT3_9FIRM"
                     /codon_start=1
                     /transl_table=11
                     /translation="MCDYETVREQLMAQVECQMSNLACVDAHELGEVIDMIKDLEEAK
                     YYCSITEAMEKASEEEILYYTEKYPKNKASKYMTDTHMETTWDDDKIGRSPSARKAYL
                     EAQQSHKDKTIQLKELDKYISDLSSDIVEMIENASNDERSYLERKISALATKIG*"
                     /db_xref="UniRef100_F7JKT3"
                     /db_xref="A0A0E9ELZ2_CHLTH"
                     /db_xref="F7JKT3_9FIRM"
     gene            complement(75879..76316)
                     /locus_tag="SRR1747022_scaffold_43_prodigal-single_133"
     CDS             complement(75879..76316)
                     /product="Uncharacterized protein n=2 Tax
                     =Peptostreptococcus anaerobius RepID=L1MEA4_9FIRM"
                     /codon_start=1
                     /transl_table=11
                     /translation="MATFIAEHFIEIIFGLISAGLLAFCKHIYNKMKEYKAMVEEQKN
                     DDLDEKIESHIEPIKEEIEDLRKYIREAKTIEETHMELIIASYRFRLTQLCRVYLKQG
                     YMTSNEYEQLTEFYKVYHGLGGNGQAKTYYDKTIKLPIQHEEL*"
                     /db_xref="UniRef100_L1MEA4"
                     /db_xref="L1MEA4_9FIRM"
     gene            complement(76745..76906)
                     /locus_tag="SRR1747022_scaffold_43_prodigal-single_134"
     CDS             complement(76745..76906)
                     /product="hypothetical protein"
                     /codon_start=1
                     /transl_table=11
                     /translation="MNILFLDLSTKSTGYCISDDAGKMITYGLITASSENNISRIVKI
                     QTEITKLIQ*"
     gene            complement(76940..77308)
                     /locus_tag="SRR1747022_scaffold_43_prodigal-single_135"
     CDS             complement(76940..77308)
                     /product="DUTP diphosphatase n=1 Tax=Clostridium sp. CAG
                     :492 RepID=R5ZMN4_9CLOT"
                     /codon_start=1
                     /transl_table=11
                     /translation="MTMDLNEMAALTKSKKAKPTLVSTGVKCQLDPDCYLELSVRSST
                     PLKYWLILANSVGIIDSDYYNNPDNEGEIFLQLINLSPYNIQLHKGDVIGQGIIKKYE
                     ITDDDSATGDRLGGFGSTSK*"
                     /db_xref="UniRef100_R5ZMN4"
                     /db_xref="R5ZMN4_9CLOT"
                     /db_xref="ecas:ECBG_01170"
     gene            complement(77321..77473)
                     /locus_tag="SRR1747022_scaffold_43_prodigal-single_136"
     CDS             complement(77321..77473)
                     /product="hypothetical protein"
                     /codon_start=1
                     /transl_table=11
                     /translation="MNRFERVSRFPDAVLPIRKTANSAGYDLTVAEDICIPPLSKHIQ
                     MLDNVD*"
     gene            complement(77988..78416)
                     /locus_tag="SRR1747022_scaffold_43_prodigal-single_137"
     CDS             complement(77988..78416)
                     /product="hypothetical protein"
                     /codon_start=1
                     /transl_table=11
                     /translation="MVYKDSKWVPLNNNAKINTDGTGIEINLYDLNKNIMSQLKPLSD
                     EKLRELKKLILTFDDTVDNTYYMLLCRDQNYYTMFVKNGCIGINAINESVIDCLHDLG
                     EIVSGELTEDKAAIEFWIKTEDTAYCVYFFGYDAGVVECV*"
     gene            complement(78616..78861)
                     /locus_tag="SRR1747022_scaffold_43_prodigal-single_138"
     CDS             complement(78616..78861)
                     /product="Anaerobic ribonucleoside-triphosphate
                     reductase-activating protein
                     {ECO:0000256|PIRNR:PIRNR000368}; EC=1.97.1.-
                     {ECO:0000256|PIRNR:PIRNR000368};;  TaxID=1401067
                     species="Bacteria; Firmicutes; Negativicutes;
                     Selenomonadales; Veillonellaceae; Veillonella.;"
                     source="Veillonella montpellierensis DNF00314.;""
                     /codon_start=1
                     /transl_table=11
                     /translation="MGGEPLCEKNQLLTLLLVRTVKEKLPDTKIYIWTGYYYDDLIKQ
                     KDNGKLQEILSSIDILIDGPYVQEQRDVSLPMRGSKN*"
                     /db_xref="A0A096ALN0_9FIRM"
                     /db_xref="UniRef100_V2YHY3"
                     /db_xref="bka:AH68_08005"
                     /db_xref="V2YHY3_9FIRM"
                     /db_xref="1.97.1.-"
     gene            complement(78892..79071)
                     /locus_tag="SRR1747022_scaffold_43_prodigal-single_139"
     CDS             complement(78892..79071)
                     /product="Anaerobic ribonucleoside-triphosphate
                     reductase-activating protein
                     {ECO:0000256|PIRNR:PIRNR000368}; EC=1.97.1.-
                     {ECO:0000256|PIRNR:PIRNR000368};;  TaxID=1262825
                     species="Bacteria; Firmicutes; Clostridia; Clostridiales;
                     Clostridiaceae; Clostridium; environmental samples.;"
                     source="Clostridium sp. CAG:590.;""
                     /codon_start=1
                     /transl_table=11
                     /translation="MRYAGIIKNDIAAGPGVCVSFFVQGCPNHCEGCHNPETWDFDGG
                     KEFTSDIFTEITQAL*"
                     /db_xref="R5ENQ2_9CLOT"
                     /db_xref="UniRef100_R5ENQ2"
                     /db_xref="ain:Acin_0323"
                     /db_xref="1.97.1.-"
     gene            complement(79421..80311)
                     /locus_tag="SRR1747022_scaffold_43_prodigal-single_140"
     CDS             complement(79421..80311)
                     /product="Anaerobic ribonucleoside-triphosphate reductase 
                     {ECO:0000313|EMBL:EGN57827.1}; EC=1.17.4.2
                     {ECO:0000313|EMBL:EGN57827.1};;  TaxID=688246
                     species="Bacteria; Bacteroidetes; Bacteroidia;
                     Bacteroidales; Prevotellaceae; Prevotella.;"
                     source="Prevotella multisaccharivorax DSM 17128.;""
                     /codon_start=1
                     /transl_table=11
                     /translation="VTIILPTLAMMANQECHVMGMEVDEAFFEILDQKINEARIQLME
                     RFEWICSQDPKSAKFMYENHLMAGYIPEEGIRSALKHGTLAIGQIGLAETLQILIGKD
                     HTTKEGMELAKRIEGLFKRRCAEFKEKYKLNFGVYYTPAENLCYTAMSKFKEKYGVIK
                     NISDKEFFTNSIHVPVWEKMSPFDKIDIESQLTSYSSAGCITYVELDSTVKHNIEALE
                     QIVNYAMDKDIPYFAVNVPNDTCLDCGYCDEFNDKCPECGSTNIQQLRRVTGYLTGNY
                     KTAFNYGKQKEVEARVKHTG*"
                     /db_xref="F8NAE7_9BACT"
                     /db_xref="gym:GYMC10_1586"
                     /db_xref="UniRef100_F8NAE7"
                     /db_xref="1.17.4.2"
     gene            complement(80518..80754)
                     /locus_tag="SRR1747022_scaffold_43_prodigal-single_141"
     CDS             complement(80518..80754)
                     /product="Group I intron endonuclease {ECO:0000313|EMBL
                     :CRH81999.1};  TaxID=813 species="Bacteria; Chlamydiae;
                     Chlamydiales; Chlamydiaceae; Chlamydia/Chlamydophila
                     group; Chlamydia.;" source="Chlamydia trachomatis.;""
                     /codon_start=1
                     /transl_table=11
                     /translation="MEAIKDKIRQTKVGSKNPMAKKIKRINIFTNEIDIFDTIISCAK
                     ACGIQSGKTSITNRLNGKIKSPFKNTWKFEYYDE*"
                     /db_xref="A0A0E9FHP9_CHLTH"
     gene            complement(81201..81785)
                     /locus_tag="SRR1747022_scaffold_43_prodigal-single_142"
     CDS             complement(81201..81785)
                     /product="Anaerobic ribonucleoside-triphosphate reductase
                     n=1 Tax=Coprococcus sp. HPP0074 RepID=S2YNZ3_9FIRM"
                     /codon_start=1
                     /transl_table=11
                     /translation="MVPYVRKSFVKHWRDGYNYIAKANDELDWNYLKTFSIDSKQFSE
                     KFPDVYKYAMDMTIKEVHQAVEGMYHNLNTLQSRSGNQLPFTSINYGTCTLPEGRMIT
                     KALLEVSIEGIGKLHKTSIFPCGIFQCMKGINRDPGDPNYDLFKLALQSTAQRLYPNY
                     ANVDWSGNAGYDINDPRTYFSTMGKRKLSPFKIF*"
                     /db_xref="UniRef100_S2YNZ3"
                     /db_xref="S2YNZ3_9FIRM"
                     /db_xref="pste:PSTEL_02565"
     gene            complement(81903..82478)
                     /locus_tag="SRR1747022_scaffold_43_prodigal-single_143"
     CDS             complement(81903..82478)
                     /product="Ribonucleoside-triphosphate reductase class III
                     catalytic subunit {ECO:0000313|EMBL:EXG87696.1};
                     EC=1.17.4.2 {ECO:0000313|EMBL:EXG87696.1};;  TaxID=1304866
                     species="Bacteria; Firmicutes; Clostridia; Clostridiales;
                     Clostridiaceae; Clostridium.;" source="Clostridium sp.
                     ASBs410.;""
                     /codon_start=1
                     /transl_table=11
                     /translation="MIYIIKRNGTVVLFDKNKIIDAINKAFIEVDGQLYENDTAQDIA
                     NDIERQANHFPDGSVGVEDIQDWIEDYLMRSERRDVARAYIRYRYKKEVAREKKDDFI
                     QAIRKKLDGKDIKNQNANVDEASFGGRIGEASSVVTKQLALDYILSPMARDNHLNNMI
                     YTHDLDAYYVGSHNCLSIPFDDLLANGFNTR*"
                     /db_xref="A0A011B0C5_9CLOT"
                     /db_xref="UniRef100_S2YNZ3"
                     /db_xref="pro:HMPREF0669_00987"
                     /db_xref="S2YNZ3_9FIRM"
                     /db_xref="1.17.4.2"
     gene            complement(82547..83119)
                     /locus_tag="SRR1747022_scaffold_43_prodigal-single_144"
     CDS             complement(82547..83119)
                     /product="Uncharacterized protein n=1 Tax=Dorea sp. CAG
                     :105 RepID=R5D6W9_9FIRM"
                     /codon_start=1
                     /transl_table=11
                     /translation="MYKIVAIMGKAGSGKDSLMKAILHHDTEKNLNEIISYTTRPIRE
                     GEQEGINYHYVSNEEFSQLVLENKMLEATVFNSWGYGTAINSLDSNKINIGVFNPAGV
                     ESLMKDSRINLKVFYVEASDKERLIRQLSRESNPNIEEIFRRFKADEIDFLDLSDFNY
                     VTINNEIKKDFYPAVYAMGKQIRDWADGFN*"
                     /db_xref="UniRef100_R5D6W9"
                     /db_xref="A0A060N345_CLOBO"
                     /db_xref="ccel:CCDG5_1028"
                     /db_xref="R5D6W9_9FIRM"
     gene            complement(83112..83273)
                     /locus_tag="SRR1747022_scaffold_43_prodigal-single_145"
     CDS             complement(83112..83273)
                     /product="hypothetical protein"
                     /codon_start=1
                     /transl_table=11
                     /translation="MIVVMGVRQGDNFMAKKYASSPGHQLYKIDEIFDDGTITLRNAR
                     YQGGIEEDV*"
     gene            complement(83340..84968)
                     /locus_tag="SRR1747022_scaffold_43_prodigal-single_146"
     CDS             complement(83340..84968)
                     /product="DNA-directed DNA polymerase {ECO:0000256|SAAS
                     :SAAS00002518}; EC=2.7.7.7
                     {ECO:0000256|SAAS:SAAS00002518};;  TaxID=1609979
                     species="Bacteria; Firmicutes; Bacilli; Bacillales;
                     Bacillaceae; Bacillus.;" source="Bacillus sp. TH008.;""
                     /codon_start=1
                     /transl_table=11
                     /translation="MEMTAANAMMRLMSEKGKESQQDRYYRIQHQGIQVFDAEMKQNH
                     LPQDLIDKFHKHCDKYYGCCPIQEQMMEILMDIAGFTLGEANSARKVVAKKQMSKIPQ
                     LKEQVFSKFDNPKVAEYFWEIAVAPQLGYAFSLNHSLPYSFVAIQMIYLVINYNPIYW
                     DTACLIVNSGSLEDNTEEELVDIYTPEGDDLVNGVTFEDLPDKSAKIRRTASTDYGKI
                     AKAISDIQKAGIEVGLPDINKSKFGFAPDIENNKILFGLKGMLNVGDDLVNTIITNRP
                     YISPKDFLYRIKPSKQAMVSLIKGGAFDNMMDRKLLMGWYIWETCDKKSRITLQNMSS
                     LIKYKLLPEDTDKQIMARRVFEFNRYLKAVCKDIASFYKLDTRAINFLVEIGEDGLIE
                     DGVKLDQKIWDKKVYQPWMDVFRDWINENKIEILENLNAVIFKEDWNKYTGKNNLSAW
                     EMEVLCFYYHNHELKDINNKKYGFADFFALPQEPEVDRSFTKGGKTIHIYKLNTICGT
                     CIAKNKTKSTVTILTTTGPVEVKFRKEYFSLFDK*"
                     /db_xref="A0A0F5KP55_9BACI"
                     /db_xref="UniRef100_UPI000248CFA0"
                     /db_xref="bamy:V529_20460"
                     /db_xref="UPI000248CFA0"
                     /db_xref="2.7.7.7"
     gene            complement(85071..86747)
                     /locus_tag="SRR1747022_scaffold_43_prodigal-single_147"
                     /gene="yorL"
     CDS             complement(85071..86747)
                     /gene="yorL"
                     /product="yorL; SPBc2 prophage-derived DNA polymerase yorL
                     (EC:2.7.7.7)"
                     /codon_start=1
                     /transl_table=11
                     /translation="MERVPTLKSELKDVMSKYKGHVIATTACIGGELGSCLLPMYEAN
                     LVNDQNTVTNYSIQIMDFINYCIEVFGEDDFYLECAPSNKEDQMIVNRQIYKISQSTG
                     LKMVIGTDSHYLTKEDRAIHKAYLNSKEGEREVDTFYEFAHLMTSDEIFELMENDADT
                     WDSSKSGKEILNWILDNTQKIQSKISFYSLERKQIIPKVEVTDYPQSLAGWFKRTEKY
                     PILCSLLMSDNPQERYWVNECYISLLEKMYDKSIPDDKLDIYLNRLEIEADIIKDIGE
                     KLDDCLFAYFNTFKHYIDLFWKCGSIVGPGRGSATGFLSNYLLGITQLDPIRWGLPYW
                     RFLNKERAELPDIDIDLAPSKRPAIFKAIRDERGDLGLVQVATFGTEGTKSAVLTACR
                     GYRSEDFPEGIDNDQAQYMSSLIPQERGFLWPIHDVIYGNEEKDRKPIQAFIREVNQY
                     DGLLDIIIYIEGIINKRSSHASGVILYGDDPFETASFMRTPSGDVITCYDLHKAEAAG
                     DTKYDFLVTEASDKIITCYQLLLKDNQIPDLPLREFYNKYIHPEVIDTTD*"
                     /db_xref="bya:BANAU_1802"
                     /db_xref="I2C5R4_BACAM"
                     /db_xref="UniRef100_H8XMC6"
                     /db_xref="2.7.7.7"
     gene            complement(87651..87764)
                     /locus_tag="SRR1747022_scaffold_43_prodigal-single_148"
     CDS             complement(87651..87764)
                     /product="hypothetical protein"
                     /codon_start=1
                     /transl_table=11
                     /translation="MARKYNLENTTVGKLKVISLVPINERPTQNHGNYWLC*"
     gene            complement(88041..88160)
                     /locus_tag="SRR1747022_scaffold_43_prodigal-single_149"
     CDS             complement(88041..88160)
                     /product="hypothetical protein"
                     /codon_start=1
                     /transl_table=11
                     /translation="MIDNSMLDLSLVTMLSSNMFLKDENLMNTLRDSISETIK*"
     gene            complement(88836..88982)
                     /locus_tag="SRR1747022_scaffold_43_prodigal-single_150"
     CDS             complement(88836..88982)
                     /product="hypothetical protein"
                     /codon_start=1
                     /transl_table=11
                     /translation="MKKNEKCPDPPFDFGYAYAISCWKAQGSEYDKVLGFEEGHPTDK
                     LTHT*"
     gene            complement(89028..89354)
                     /locus_tag="SRR1747022_scaffold_43_prodigal-single_151"
     CDS             complement(89028..89354)
                     /product="Uncharacterized protein n=1 Tax=Bacillus cereus
                     BAG1X2-2 RepID=R8F7Z7_BACCE"
                     /codon_start=1
                     /transl_table=11
                     /translation="MYEWADQIICATNDRRILLNQAVRRLKGFTSDEPEIGDKIISLH
                     NNWDFSSASGTWALTNGMIGTLTNYYNTVERVPLYIYDKPIIYMNATFDLEDGDYFQD
                     VPIDYE*"
                     /db_xref="UniRef100_R8F7Z7"
                     /db_xref="R8F7Z7_BACCE"
                     /db_xref="pft:JBW_01549"
     gene            complement(89391..89714)
                     /locus_tag="SRR1747022_scaffold_43_prodigal-single_152"
     CDS             complement(89391..89714)
                     /product="Uncharacterized protein n=1 Tax=Bradyrhizobium
                     sp. STM 3843 RepID=H0TH81_9BRAD"
                     /codon_start=1
                     /transl_table=11
                     /translation="MLPNGKYKFTPKSNEELSQYKVIVVDEVSMLPSTMWHLLLSHGI
                     YIIAAGDPGQLPPIEEADNNHVLDKPHVFLDEIMRQAQDSEIIRLSMWIRDGKPIYSY
                     KPDGN*"
                     /db_xref="UniRef100_H0TH81"
                     /db_xref="A0A0E9E0M0_CHLTH"
                     /db_xref="bamy:V529_20730"
                     /db_xref="H0TH81_9BRAD"
     gene            complement(89961..90476)
                     /locus_tag="SRR1747022_scaffold_43_prodigal-single_153"
     CDS             complement(89961..90476)
                     /product="HNH endonuclease n=1 Tax=Oscillatoria acuminata
                     PCC 6304 RepID=K9THG0_9CYAN"
                     /codon_start=1
                     /transl_table=11
                     /translation="MIKLKLICNFCGKEFDAKRKDAKYCSNSCRNKASRYNRGLVGKT
                     CLICGEKFSPLTKSANKRKICYNCVPNGETITRSKFIELIKTKMYDGKCHRCGYNNCV
                     AALEFHHINPSKKDTIVSSDSITIEKAIEESKKCVLLCSNCHKEFHAGLWNLNELNFN
                     EMEEVELDSNP*"
                     /db_xref="UniRef100_K9THG0"
                     /db_xref="oac:Oscil6304_2169"
                     /db_xref="K9THG0_9CYAN"
     gene            complement(90628..90882)
                     /locus_tag="SRR1747022_scaffold_43_prodigal-single_154"
     CDS             complement(90628..90882)
                     /product="hypothetical protein"
                     /codon_start=1
                     /transl_table=11
                     /translation="MEELKKIMMKAQKFDDISENLQNIEKHTKGFMYDSLVCRYQLAR
                     YKAIQVDIHEGMSSSAAKSLYERDIMRFTQILDEAMGEHD*"
     gene            complement(90886..91200)
                     /locus_tag="SRR1747022_scaffold_43_prodigal-single_155"
     CDS             complement(90886..91200)
                     /product="hypothetical protein"
                     /codon_start=1
                     /transl_table=11
                     /translation="MGSPIGCYKNILINYIKQNTCWTKYDKQFSNEYLSSLSENELEN
                     IVKKFNQQHRDYACFMAGAAVANFLNSCTGDEANASSMAIDMLFELFNIDESNEVDFN
                     GE*"
     gene            complement(91430..91612)
                     /locus_tag="SRR1747022_scaffold_43_prodigal-single_156"
     CDS             complement(91430..91612)
                     /product="hypothetical protein"
                     /codon_start=1
                     /transl_table=11
                     /translation="MKLSVGVNIIFKIQNIESATFYDKDGNEVLYCNGINNRINLSVD
                     SNDLKIYGGKGNPNIG*"
     gene            complement(91629..91805)
                     /locus_tag="SRR1747022_scaffold_43_prodigal-single_157"
     CDS             complement(91629..91805)
                     /product="hypothetical protein"
                     /codon_start=1
                     /transl_table=11
                     /translation="MAKDKNPTLKITLPNKISIIKFKSSEEEFEKLYTEHGKVSINII
                     GRCSINEWNGIITP*"
     gene            complement(92391..92780)
                     /locus_tag="SRR1747022_scaffold_43_prodigal-single_158"
     CDS             complement(92391..92780)
                     /product="Single-stranded-DNA-specific exonuclease RecJ n
                     =1 Tax=Subdoligranulum sp. 4_3_54A2FAA RepID=G9RRZ1_9FIRM"
                     /codon_start=1
                     /transl_table=11
                     /translation="MVYKFCSYLDELINVTYADDLLDLVALGLIADMMDLRDYETKRL
                     IDKGLNHIINPFIRTMINRDAFHFSNGITPIDVAFYIAPLVNAVTRVGTQEEKLVLFE
                     SMLDFKGYELIPSTKRGCSGNAEPRVE*"
                     /db_xref="UniRef100_G9RRZ1"
                     /db_xref="G9RRZ1_9FIRM"
                     /db_xref="fpa:FPR_23240"
     gene            complement(93114..93359)
                     /locus_tag="SRR1747022_scaffold_43_prodigal-single_159"
     CDS             complement(93114..93359)
                     /product="hypothetical protein"
                     /codon_start=1
                     /transl_table=11
                     /translation="LVDLKNSPNGDLFNMEYHLKAPIIPGYSPIEQILNNRGIKNIYH
                     YLHTTDDDILEPSTIMNIKDGAIMLVSHINNNDKILI*"
     gene            complement(93319..93633)
                     /locus_tag="SRR1747022_scaffold_43_prodigal-single_160"
     CDS             complement(93319..93633)
                     /product="Putative uncharacterized protein n=1 Tax
                     =Lachnospiraceae bacterium 3_1_46FAA RepID=F3AY37_9FIRM"
                     /codon_start=1
                     /transl_table=11
                     /translation="VNPLGDWFGGINVDVGATNRKLGSDMGDSITGGGLHGKDLSKGD
                     ISINIYAFLKAQELDEPVEYKCAIGDDAVNGIPFTEIVEIAREYINKIGGFEKFAEWG
                     FI*"
                     /db_xref="UniRef100_F3AY37"
                     /db_xref="F3AY37_9FIRM"
                     /db_xref="esr:ES1_04870"
     gene            complement(94303..94602)
                     /locus_tag="SRR1747022_scaffold_43_prodigal-single_161"
     CDS             complement(94303..94602)
                     /product="CHC2 zinc finger family protein n=1 Tax
                     =Clostridium difficile CD160 RepID=T3DKP5_CLODI"
                     /codon_start=1
                     /transl_table=11
                     /translation="MCKFEAEVYGKYRPIKINNQLYNHPLGLNLYGLNWNKQTIQKMK
                     KVIVFESEKSVLKYATYFGWNNNISVACCGSNISSHQIQLLLDCGVEEIIIAFDR*"
                     /db_xref="UniRef100_T3DKP5"
                     /db_xref="T3DKP5_PEPDI"
                     /db_xref="bsul:BSUA_02193"
                     /db_xref="T3DKP5_CLODI"
     gene            complement(94660..95214)
                     /locus_tag="SRR1747022_scaffold_43_prodigal-single_162"
     CDS             complement(94660..95214)
                     /product="hypothetical protein"
                     /codon_start=1
                     /transl_table=11
                     /translation="MIVFDKLEIRQALTLDNIFDLLIEWGGDPEYTDFGIVSATICHN
                     HPGEGSRKLYYYDNTGLFKCYTGCDSTFDIFELCSKIMNIQFAETFDLNDAVLWIARR
                     FGLSGMIKDDDEGKTLDDWKVLSNYAKIQEIELKDSRTTLKTYDDSILSRLNYKVKLN
                     PWLNEGISQEVLTKAHIGYYPGGD*"
                     /db_xref="shu:SHYC_05105"
     gene            complement(95214..95396)
                     /locus_tag="SRR1747022_scaffold_43_prodigal-single_163"
     CDS             complement(95214..95396)
                     /product="hypothetical protein"
                     /codon_start=1
                     /transl_table=11
                     /translation="MNKKEIIGGTIEYKMPKEMASMYLKTAKGEFAKKHPQEYLIKVV
                     NEGFGIKGTCINVITF*"
     gene            complement(95411..95656)
                     /locus_tag="SRR1747022_scaffold_43_prodigal-single_164"
     CDS             complement(95411..95656)
                     /product="hypothetical protein"
                     /codon_start=1
                     /transl_table=11
                     /translation="LNVQDDDLIALKDILSANLFDTPTIKMSVYKNRRGRYKGIILWC
                     KADLGVCRITPMFCTTYNYELVPIDDMRIMIEEESAF*"
     gene            complement(95753..95887)
                     /locus_tag="SRR1747022_scaffold_43_prodigal-single_165"
     CDS             complement(95753..95887)
                     /product="hypothetical protein"
                     /codon_start=1
                     /transl_table=11
                     /translation="MKILEEITKRSGGVKLREDNILFMLSTRLKDICNQYGVFIMSAT
                     *"
     gene            complement(96078..96254)
                     /locus_tag="SRR1747022_scaffold_43_prodigal-single_166"
     CDS             complement(96078..96254)
                     /product="hypothetical protein"
                     /codon_start=1
                     /transl_table=11
                     /translation="MPEVFQKGRHTKLTANIVKQIREDREKTNLSYDKLAEKYGVSKG
                     TIADIINKRTWKNV*"
     gene            complement(97052..97642)
                     /locus_tag="SRR1747022_scaffold_43_prodigal-single_167"
     CDS             complement(97052..97642)
                     /product="YorI protein n=2 Tax=Bacillus RepID=E5W360_9BACI"
                     /codon_start=1
                     /transl_table=11
                     /translation="MSLLRAYDNYGIDVSFIYDPDNILDVEKKQLQEENLDNSTLEHI
                     AQLVDDRIDEIKYEYVNNVEGVAVQAGTGIFDLIESLKEHPEVGSPLYGPLINTVTRG
                     ARLRKFYLRSAATGVGKTRSMIADACNIACNKIYNENFGWIKNGVSEPVLYIATEQDL
                     SEIQTMMLAFLSNVNEEHIINGSYEGDEEERIIQAG*"
                     /db_xref="UniRef100_E5W360"
                     /db_xref="A0A0F5KR88_9BACI"
                     /db_xref="bsul:BSUA_02194"
                     /db_xref="E5W360_9BACI"
     gene            complement(97974..98273)
                     /locus_tag="SRR1747022_scaffold_43_prodigal-single_168"
     CDS             complement(97974..98273)
                     /product="Uncharacterized protein {ECO:0000313|EMBL
                     :KFZ25962.1};  TaxID=1541960 species="Bacteria;
                     Tenericutes; Mollicutes.;" source="Mollicutes bacterium
                     HR2.;""
                     /codon_start=1
                     /transl_table=11
                     /translation="MNTYIEDYNYTYSGMLKALVYFYEVKGNNKAKANGGIGIIPYIY
                     KDAYNYYYNLWMAQQSNQGKIIQDYVPKEKIVIIPLPKRMPMKRRLFTFLDDKEN*"
                     /db_xref="A0A094IFT5_9MOLU"
     gene            complement(98591..99190)
                     /locus_tag="SRR1747022_scaffold_43_prodigal-single_169"
     CDS             complement(98591..99190)
                     /product="Uncharacterized protein {ECO:0000313|EMBL
                     :KFZ25963.1};  TaxID=1541960 species="Bacteria;
                     Tenericutes; Mollicutes.;" source="Mollicutes bacterium
                     HR2.;""
                     /codon_start=1
                     /transl_table=11
                     /translation="MFRTIAQLGYAVVFISHSKDKTFKTKTGVEYNQIVPTCPTSYND
                     IAKNMADIYAYAEKYTENGEAKVRLILRSVDNSAETGCRFKYIVPSIEFSYENLVKAL
                     NDAIDKEAQMYDNKFVTDQREATSIAKNYDYDALMTEFQELAGDLMAKNSEYYAPRVT
                     RVIEKYLGKGKKISEATMDQAEFISLIINEIKEELVPKS*"
                     /db_xref="A0A094KV29_9MOLU"
     gene            complement(99290..99580)
                     /locus_tag="SRR1747022_scaffold_43_prodigal-single_170"
     CDS             complement(99290..99580)
                     /product="ATP/GTP binding protein n=1 Tax=Lactobacillus
                     phage ATCC 8014-B2 RepID=K4I0H4_9CAUD"
                     /codon_start=1
                     /transl_table=11
                     /translation="MAINLLDLTPHKVSRDLSGYITYIYGAEKSGKTTFASHMPSALI
                     LAFERGYNALPGVLAQDITSWGDMKQILRELKKPEVKERFKSVAVDTVDIAG*"
                     /db_xref="UniRef100_K4I0H4"
                     /db_xref="A0A094KV29_9MOLU"
                     /db_xref="bsul:BSUA_02196"
                     /db_xref="K4I0H4_9CAUD"
     gene            complement(99741..100673)
                     /locus_tag="SRR1747022_scaffold_43_prodigal-single_171"
     CDS             complement(99741..100673)
                     /product="hypothetical protein"
                     /codon_start=1
                     /transl_table=11
                     /translation="MKKTMENVTHIEGILYEHNLESKVSGPNSKTPGTSFISGTISIA
                     TDDALTNIVQVHFTYVTPTTAKGSANATYILLQNIIDGLVGTYMKDGPEKAAKLRVDS
                     AIGLNEFYSDRNGKSELVSTKRNEGGFVHLTNTLAEDEKVRNTFKCDMVITGVTHIDG
                     DEEKKLPEKVIVKGAIFDFRKALLPVEFSATNPGAMAYYEGLGASNSEPVFTKVWGRQ
                     VSETIVREIREESAFGEDNVREVQTTRKDFVITGGAKDPYPWDEEEFLTAKELTDAMT
                     QRQTYLATIKQRQDEYKAAKNASIAAPAAGGFNF*"
     gene            complement(100696..100980)
                     /locus_tag="SRR1747022_scaffold_43_prodigal-single_172"
     CDS             complement(100696..100980)
                     /product="hypothetical protein"
                     /codon_start=1
                     /transl_table=11
                     /translation="MNEDAELYWNALKNEEAVEKPLFTDNGKQILQWMRDNQDQVMVK
                     SRDIAEGLFISSRAISGSMRKLVSDGFVEKVSQNPIVYTLTEKGKNIEIV*"
     gene            complement(101129..101587)
                     /locus_tag="SRR1747022_scaffold_43_prodigal-single_173"
     CDS             complement(101129..101587)
                     /product="Uncharacterized protein n=1 Tax=Bulleidia
                     extructa W1219 RepID=D2MMY7_9FIRM"
                     /codon_start=1
                     /transl_table=11
                     /translation="LTGIRVNFDLTCSNKMWVEAERYRFLEFVSSQSTMHRITKFDLD
                     QAYNGYVDKRIVEIMKEKVKEYNAFIEVREAAKGHPEVVAELNKILKEMYLEILYSNP
                     AGFTLTARMTTNYRCLRNIYKQRKDHRLPEWREFCKWIETLPYAEKFLIN*"
                     /db_xref="UniRef100_D2MMY7"
                     /db_xref="D2MMY7_9FIRM"
                     /db_xref="cah:CAETHG_1076"
     gene            complement(101758..101892)
                     /locus_tag="SRR1747022_scaffold_43_prodigal-single_174"
     CDS             complement(101758..101892)
                     /product="hypothetical protein"
                     /codon_start=1
                     /transl_table=11
                     /translation="MSYADFVNHYRGRGSEQKFLIDEIEVLVCGLGNVIGYSLSEDED
                     *"
     gene            complement(101932..102039)
                     /locus_tag="SRR1747022_scaffold_43_prodigal-single_175"
     CDS             complement(101932..102039)
                     /product="hypothetical protein"
                     /codon_start=1
                     /transl_table=11
                     /translation="MYRVIDKRGTGKTGRLFLIAKDTNATIVCSNPAMM*"
     gene            complement(102084..102242)
                     /locus_tag="SRR1747022_scaffold_43_prodigal-single_176"
     CDS             complement(102084..102242)
                     /product="hypothetical protein"
                     /codon_start=1
                     /transl_table=11
                     /translation="MNRNSEKFCRFVDNKIGKFAEEIVYDFMEGKIDDDPTDSFWWPY
                     FGSFRLIR*"
     gene            complement(102633..103529)
                     /locus_tag="SRR1747022_scaffold_43_prodigal-single_177"
     CDS             complement(102633..103529)
                     /product="hypothetical protein"
                     /codon_start=1
                     /transl_table=11
                     /translation="MITNISNDLKICGIYKINYDNGKIYIGQGLSIYARALEHNSKNI
                     QICDKALKQHNATIEILEKVQDIFQLDELEDKWIDFYKATDKTVGYNILKNGNASGKR
                     GVENCNASLTGSDLEKVIDLLINHTELTYEDIAHQFNVSKNTILKISKGYNYFNPSLN
                     YPLRQNNHDAAKKDAINDYFHNETDILALKEDLFYRWDLEIEKDLIKKYNIPLKIIRE
                     INNGYKFAEIGNYTYPIRSKNIRNNNNFTQQDILNILSELKNSKKSMTDIGKKYGVHR
                     DTISKINQGKAYIIKNYKYPAR*"
     gene            complement(103623..103844)
                     /locus_tag="SRR1747022_scaffold_43_prodigal-single_178"
     CDS             complement(103623..103844)
                     /product="Group I intron endonuclease {ECO:0000313|EMBL
                     :CRH66220.1};  TaxID=813 species="Bacteria; Chlamydiae;
                     Chlamydiales; Chlamydiaceae; Chlamydia/Chlamydophila
                     group; Chlamydia.;" source="Chlamydia trachomatis.;""
                     /codon_start=1
                     /transl_table=11
                     /translation="LRNPEPLNKVIWKCYYEKPTTDLIGRVIGSGIHTGIYKITNLNN
                     NMCYVGQAVKNWPVKNFSQLPLRVNSIIG*"
                     /db_xref="A0A0E9EA30_CHLTH"
     gene            complement(104496..104762)
                     /locus_tag="SRR1747022_scaffold_43_prodigal-single_179"
     CDS             complement(104496..104762)
                     /product="hypothetical protein"
                     /codon_start=1
                     /transl_table=11
                     /translation="MMKENSKKVLNYLKEVNGQDVTAADVAAALGLEKRSVDGIFTSA
                     IQRKGLGVRTPAEIEIEDGTHKQVKFLSLTPAGMSFDPDAPDAE*"
     gene            complement(105116..105766)
                     /locus_tag="SRR1747022_scaffold_43_prodigal-single_180"
     CDS             complement(105116..105766)
                     /product="hypothetical protein n=1 Tax=Brevibacillus
                     laterosporus RepID=UPI000380B5C7"
                     /codon_start=1
                     /transl_table=11
                     /translation="VLVSVWNKYNLSQYPFMELAEAVENNIQEFTAEALSNGEEGAVL
                     KKRDAPYAPDKRPAWSSIKIKKMDFLDCICIGFEDATKEYCGKELNTWEYWEELFSNE
                     KKLYYGRYLDDDGMAMIKTPMIPVTKGYYYGWKTSMKLGALDDKGHIVEIGTVSSGLT
                     DELKEKFSTNPELYINKVVSIQCMEVNKNDHTLRHAFFKGFRDDKNLEDCTLSALF*"
                     /db_xref="UniRef100_UPI000380B5C7"
     gene            complement(105767..106246)
                     /locus_tag="SRR1747022_scaffold_43_prodigal-single_181"
     CDS             complement(105767..106246)
                     /product="hypothetical protein n=1 Tax=Brevibacillus
                     laterosporus RepID=UPI000380B5C7"
                     /codon_start=1
                     /transl_table=11
                     /translation="MSFSKELLDKYAPEAECIQAMKIWKLPDGKENLFPNVCNSGEYF
                     AELKKDGYWYEFEKTDNYEYLFSRNVSATTGILTEKLANVPHIQEALKILPCGTILIG
                     EIYYPGKTSKDVTKIMGCLAPEAIRRQQTSGLIHFYLHDIIKFNGFDLQKEGAWTRY*"
                     /db_xref="UniRef100_UPI000380B5C7"
                     /db_xref="A0A011VVD9_RUMAL"
                     /db_xref="UPI000380B5C7"
     gene            complement(106344..108719)
                     /locus_tag="SRR1747022_scaffold_43_prodigal-single_182"
                     /gene="gyrA1"
     CDS             complement(106344..108719)
                     /gene="gyrA1"
                     /product="gyrA1; DNA gyrase subunit A (EC:5.99.1.3)"
                     /codon_start=1
                     /transl_table=11
                     /translation="MGEILQTPIIHEVEQSFLDYSLSVITDRAIPSAEDGLKPVARRI
                     LWDMFDKGYFNNKKFVKCAQPVGDTMGRFHPHGDSSIYGALVWLSQSWNMRYPLISFH
                     GNNGSRDGDEAAAYRYTECKLSKMGEEMLADIKKNTSDWQLAYTDEEEEPVYLPGRVP
                     NLLVNGTSGIAVAMACSFAPHNLNEVMDAAKYLLDNPSCEIQDLLTFIKGPDFPTGGM
                     IINKDELLNTYITGKGRARIRGEYIIESNKGQDNIVFTSIPYKVSKTQLILDIDKLCE
                     DGTLEGITAIRDESNIQGVRFVIELAKGVSVEPIISKLFKNTRLEDTYSINQVALVNK
                     KPELLNLKRLLEIYNEHQKDVLIRKTNFEAEKIRARIHILDGLLIALEDIDNVIALIK
                     KSESAAGAKVNLINQYNLSEAQAKAILDMKLAKLAKLEKVEIQEEKNNLVKELDHLND
                     ILANPIPEMKNIYTEIEKNYGDERRSIITQVAITKEEKEIEFVEPEKCVVVMTEGGSI
                     KRIPTSSFRTQKKNGKGIKSQDDITSCVLRTNTIDNLMIFSDKGIMYRLLVDNIPVGT
                     NASVGQSIKSLVNMEIDENPATMYSIYRDTNAKYVLFTTKNGLVKKTTLDEYIKTKKK
                     TGIAAIALRENDGLASVSLIDNEPILLLTKNGYIIRFNSSEITPTSRSTYGIKGITLS
                     EGDEVVMALPIRHDTDSLAVFTTGGMGKKVPLTEITIQKRGGKGLYIYKPTASTGNVV
                     SASLIDDNDNLLISGNSASICISAKDIPALGRTSIGNQMIKSGSIKSVTKV*"
                     /db_xref="cpat:CLPA_c00070"
                     /db_xref="A0A084J7K2_9CLOT"
                     /db_xref="UniRef100_L7EKG5"
                     /db_xref="5.99.1.3"
     gene            complement(108712..109176)
                     /locus_tag="SRR1747022_scaffold_43_prodigal-single_183"
     CDS             complement(108712..109176)
                     /product="ribonuclease H (EC:3.1.26.4)"
                     /codon_start=1
                     /transl_table=11
                     /translation="MLVIYTDGSCSKNGSINNNGGFGVVVVKDEHLIATYSKMSQNTT
                     NNKEELKAILYALIQYGNEPNVVVYSDSSYCVNTFTKWMYSWQRNNWIKSDKKSPENL
                     DLIKIYYDLTTTGKRTIDLRKIQGHSGHKWNELADQLATGKISPEEAMKKYG*"
                     /db_xref="brm:Bmur_0317"
                     /db_xref="D5U5T1_BRAM5"
                     /db_xref="UniRef100_UPI00036AC4BB"
                     /db_xref="3.1.26.4"
     gene            complement(109390..109503)
                     /locus_tag="SRR1747022_scaffold_43_prodigal-single_184"
     CDS             complement(109390..109503)
                     /product="hypothetical protein"
                     /codon_start=1
                     /transl_table=11
                     /translation="MEDATTVAKTFISLMGEAVTPRKDFIEKNAERANVDV*"
     gene            complement(109674..109832)
                     /locus_tag="SRR1747022_scaffold_43_prodigal-single_185"
     CDS             complement(109674..109832)
                     /product="hypothetical protein"
                     /codon_start=1
                     /transl_table=11
                     /translation="MTEQDVYQIRLRRKNGENIREVYKNYSDKLTYGSFTKILYRLSP
                     LSGSRKYY*"
     gene            complement(109857..110108)
                     /locus_tag="SRR1747022_scaffold_43_prodigal-single_186"
     CDS             complement(109857..110108)
                     /product="Uncharacterised protein {ECO:0000313|EMBL
                     :CRH64430.1};  TaxID=813 species="Bacteria; Chlamydiae;
                     Chlamydiales; Chlamydiaceae; Chlamydia/Chlamydophila
                     group; Chlamydia.;" source="Chlamydia trachomatis.;""
                     /codon_start=1
                     /transl_table=11
                     /translation="MTPGGQFNAEESHPSHKLTRQDIINIRSRYNNQERKNEVYEDYK
                     NLIGESGFHKIWNGDTWKNIMPEVYTTENKNFHKHNTSN*"
                     /db_xref="A0A0E9E534_CHLTH"
     gene            complement(110524..112326)
                     /locus_tag="SRR1747022_scaffold_43_prodigal-single_187"
     CDS             complement(110524..112326)
                     /product="DNA gyrase subunit B (EC:5.99.1.3)"
                     /codon_start=1
                     /transl_table=11
                     /translation="MDVSSVNKNNADYGVKQIKTLEGIEAIRLRAGMYIGSVGPDGVR
                     HITLEIISNSVDEYLNGYCTECNIQVTNNNNITISDNGRGVPFGKAKDGSETLVNIYT
                     KLHTGAKFDSDGRTGYNTSGGMNGVGAKATNALSESFTVTSIRDNKVAYASFKEGKLL
                     KYEVTNDINKYNFKTGTIVSFIPDSKIFKEGIDLDYTALKKQIQELAYLSPGLKFTLK
                     YKDKEEEVIQSNNGILDYIKDLNNNKNTLTSVFYTENIEDRIGVKIALQYNDTYIDTY
                     KLYTNSIPNSGGTHLTGFRTALTTSINDYAREKNLLKEKDGNITGEELKEGLTLVLSF
                     IMPDPVFSGQTKDVLSSSEARTIVQRLVSKDLKTWLEGNPKDAKAIVDKALLARAARE
                     KAKKAKETVRKVDSKRRVVMPDVLADASSKERYKCEVFLVEGKSAAGSTKEARNRSTQ
                     AVFQLRGKILNVLKADLHKALQNKEISGMIDAFGLEVKDGKVVLDESKLRYGKIIITA
                     DADVDGSHIRILFLTFIWKFCPELIEKGYIYAAVPPLYKATIGTKIQYLKDDNALEEF
                     RKNTTKKFELGRMKGYEEVWPLPTFPLISGVANW*"
                     /db_xref="rum:CK1_28580"
                     /db_xref="UniRef100_R5I6P3"
                     /db_xref="86622440"
                     /db_xref="R5I6P3_9FIRM"
                     /db_xref="5.99.1.3"
     gene            complement(112308..113066)
                     /locus_tag="SRR1747022_scaffold_43_prodigal-single_188"
     CDS             complement(112308..113066)
                     /product="hypothetical protein n=1 Tax=Mesoflavibacter
                     zeaxanthinifaciens RepID=UPI000255AED2"
                     /codon_start=1
                     /transl_table=11
                     /translation="VKSMFQIYKITNNLNNRVYIGSSIDVERRWKQHKEASINEKDHH
                     YNYPLMVAFREFGIANFTFEVVDTLPDYQTMIQVEHDWIIKENCVVPNGYNQTDNTNS
                     PMFDPNVAKKMSDTKRNKYGKRVSEIDLNGNIISVWESLAEAGEKTGLDRFKISDVCN
                     GRRLTTGDRIFRFLDEEENIIIPEVKVNQVQINRITKTSKKVIKMDDNNNILQTYDSI
                     ALAAADNNCDASAISKVCNGKRNKCGGFKWMYQA*"
                     /db_xref="UniRef100_UPI000255AED2"
                     /db_xref="C0CM91_9FIRM"
                     /db_xref="bqy:MUS_1601"
                     /db_xref="UPI000255AED2"
     gene            complement(113569..113892)
                     /locus_tag="SRR1747022_scaffold_43_prodigal-single_189"
     CDS             complement(113569..113892)
                     /product="Uncharacterized protein n=1 Tax=Firmicutes
                     bacterium CAG:102 RepID=R5AA20_9FIRM"
                     /codon_start=1
                     /transl_table=11
                     /translation="MAFYCISNNYTGSLPWITASASLPWAAYGVSQVFYYKKSMIENS
                     KNGIKYETVLKELDQAYDKYRNMTSNNTDFNEVLNDLFNSSSSDTTTYTDTQDSSVLD
                     TDYGI*"
                     /db_xref="UniRef100_R5AA20"
                     /db_xref="R5AA20_9FIRM"
     gene            complement(113985..114203)
                     /locus_tag="SRR1747022_scaffold_43_prodigal-single_190"
     CDS             complement(113985..114203)
                     /product="Serine-type D-Ala-D-Ala carboxypeptidase n=1 Tax
                     =Firmicutes bacterium CAG:129 RepID=R5RXG6_9FIRM"
                     /codon_start=1
                     /transl_table=11
                     /translation="MTQEKFNEMMNNYLTELAEKNPNTYSAEARTWVEKNGYIKGDEK
                     GRKMYKKFMTREEMITVLYRILKDKSLT*"
                     /db_xref="UniRef100_R5RXG6"
                     /db_xref="R5RXG6_9FIRM"
                     /db_xref="ova:OBV_19030"
     gene            complement(114231..114554)
                     /locus_tag="SRR1747022_scaffold_43_prodigal-single_191"
     CDS             complement(114231..114554)
                     /product="Uncharacterized protein n=1 Tax=Clostridium sp.
                     CAG:242 RepID=R6CYN5_9CLOT"
                     /codon_start=1
                     /transl_table=11
                     /translation="MYVEEKDRSWCSSNAANDNRAITIEVASDATSPYAVTDKAYAAL
                     IKLLVDICKRNNIKKLVWSNNKNDRVNHLNGCNMTVHRDYANKSCPGEYLYSRHGDIA
                     AKVNA*"
                     /db_xref="UniRef100_R6CYN5"
                     /db_xref="R6CYN5_9CLOT"
                     /db_xref="bprs:CK3_02670"
     gene            complement(114597..115016)
                     /locus_tag="SRR1747022_scaffold_43_prodigal-single_192"
     CDS             complement(114597..115016)
                     /product="Putative uncharacterized protein n=1 Tax
                     =Lachnospiraceae bacterium 7_1_58FAA RepID=H1CIP3_9FIRM"
                     /codon_start=1
                     /transl_table=11
                     /translation="MVWQGGPTLNSGDGVGHVAIVEKIYSPTKIMTSESGWGSKNPFW
                     NATREKGNGNWGAGSGYKFLGFIYNPAVTDSGDVDTDTSNQYGFGKTNSSLVNYTKIS
                     PNKTSPRNHVIDTVTIHCVVGQCSVESLGNIFAPTSK*"
                     /db_xref="UniRef100_H1CIP3"
                     /db_xref="H1CIP3_9FIRM"
                     /db_xref="rbr:RBR_02920"
     gene            complement(115179..115289)
                     /locus_tag="SRR1747022_scaffold_43_prodigal-single_193"
     CDS             complement(115179..115289)
                     /product="Putative uncharacterized protein n=1 Tax
                     =Lachnospiraceae bacterium 7_1_58FAA RepID=H1CIP3_9FIRM"
                     /codon_start=1
                     /transl_table=11
                     /translation="MAFKMRITRPEAGNKYYITKANGGYSYAIKGSPTDA*"
                     /db_xref="UniRef100_H1CIP3"
                     /db_xref="H1CIP3_9FIRM"
     gene            complement(115358..115462)
                     /locus_tag="SRR1747022_scaffold_43_prodigal-single_194"
     CDS             complement(115358..115462)
                     /product="hypothetical protein"
                     /codon_start=1
                     /transl_table=11
                     /translation="MRRASKVFRGTDVYGEIELKNIHRSAIARIAENM*"
     gene            complement(115586..116359)
                     /locus_tag="SRR1747022_scaffold_43_prodigal-single_195"
     CDS             complement(115586..116359)
                     /product="Uncharacterized protein n=1 Tax=Ruminococcus
                     gnavus ATCC 29149 RepID=A7AXS7_RUMGN"
                     /codon_start=1
                     /transl_table=11
                     /translation="MNLPVTDDTRILATAINFKECHPNTTFVTNDLSLKTMAKLFFNT
                     NVESINEDTLDEYTGYLEVTMNNDAMVDFYSNQEENYFDLLIGEYLLIKDDNGQIVDK
                     RCWTGEKYRPIAYSNFDSKWFGKVKPMKDDAYQALFADSLLNNTITMVRGPAGSGKTY
                     LSLAFLLNQLDKGRIDKIIIFCNTVATKNSAKLGYYPGTRDEKLLDSQIGNLLTSKFG
                     GRIAVEQMIEQEKLILLPLSDIRGYDTTGMRAGIYISEA*"
                     /db_xref="UniRef100_A7AXS7"
                     /db_xref="A7AXS7_RUMGN"
     gene            complement(116604..116750)
                     /locus_tag="SRR1747022_scaffold_43_prodigal-single_196"
     CDS             complement(116604..116750)
                     /product="hypothetical protein"
                     /codon_start=1
                     /transl_table=11
                     /translation="MVKGKIAVKTTEYNVQIKKLANENSSSSIHAIGFTTPDYEEEED
                     DDEY*"
     gene            complement(117063..117368)
                     /locus_tag="SRR1747022_scaffold_43_prodigal-single_197"
     CDS             complement(117063..117368)
                     /product="hypothetical protein"
                     /codon_start=1
                     /transl_table=11
                     /translation="MELKIKNAKYEWDSDTGTATCSCYYNNIKYTGIAHCHPEDQDMM
                     NENTGMSIAEWRLQIQLLRVHREEVKTELKALKQLYYSMTQSKNFNYNSYETKTLRR*"
     gene            complement(117544..118932)
                     /locus_tag="SRR1747022_scaffold_43_prodigal-single_198"
     CDS             complement(117544..118932)
                     /product="Uncharacterized protein n=1 Tax=Clostridium sp.
                     CAG:510 RepID=R6BYI6_9CLOT"
                     /codon_start=1
                     /transl_table=11
                     /translation="MPAFLITLIPIVLGVILILVLLCSGYVKAPPDMAFIISGAYKKP
                     RILIGKAGIKIPFFERLDKLHLGAIQIDVKTGSAVPTAEYINVRVDSTVSVKVGETDE
                     MIALAAQNFLNVSRDTIASKINDLLEGNIREIVGQMKLTDMVSDRKLFSEKVQENAVP
                     DLARYGLQLITFNVQNFSDDNDVITNLGIDNVAQISKNAAIAKSNAEREIEVAKAENA
                     KQSNEAKVKAAEEMAVRNNDLAIKKAQLKQEADTRQAQADAAASIEAENQRKLRDVAA
                     TDANIAKAEREADLKQKQIQLKEYELDALVRKQADADKYAAEQKAAADLIKRQRDAEA
                     RAYEIEQEARAMKAKAEAEKYAAEQKAAGIAAVGEAEAAAIEKKAEAQKKMGEASIME
                     MYFDALPKIVANASAPLTNVDKITMYGEGNSAKLAGDVMKTADQITKAVSEATGIDLA
                     QLLNSFVSKKEN*"
                     /db_xref="UniRef100_R6BYI6"
                     /db_xref="R6BYI6_9CLOT"
                     /db_xref="rho:RHOM_13935"
     gene            complement(118980..119546)
                     /locus_tag="SRR1747022_scaffold_43_prodigal-single_199"
     CDS             complement(118980..119546)
                     /product="Uncharacterized protein n=1 Tax=Blautia sp. CAG
                     :237 RepID=R6KVP6_9FIRM"
                     /codon_start=1
                     /transl_table=11
                     /translation="MSNIWLTSDFHFGHDREFIWKARGYSSVKEMNEVQIEKFNSFVQ
                     LNDTVYILGDLMLGNNDEGIKCLKRLNGNKYFVRGNHDTDVRLNLYMDEQNANIGFLG
                     DATTLKYRKYHFYMSHYPTMTGNLEKESLHQMTLNLYGHTHQSTNFYQDMPFMYHVGV
                     DSHDGYPVLLDDIIQQMKNKVKECKSFL*"
                     /db_xref="UniRef100_R6KVP6"
                     /db_xref="R6KVP6_9FIRM"
                     /db_xref="sgy:Sgly_0013"
     gene            complement(119550..120119)
                     /locus_tag="SRR1747022_scaffold_43_prodigal-single_200"
     CDS             complement(119550..120119)
                     /product="hypothetical protein"
                     /codon_start=1
                     /transl_table=11
                     /translation="MKQKNLWIMCGPPGAGKSTFLEHFFVDKSNTRIISRDKIRFNIL
                     NKHPNCQYFDQERKVFKQFIRQIEYALSKSDNVAADATHLNMKSRNKLLNALCSTLLG
                     YRANINCIYFDVPIEVALERNSKREGLSLVPEGAIRSMYNSYNFPTYQENYVYNAIYR
                     VDENENVSLICPAEIDRCGNCWDYWEGDD*"
     gene            complement(120070..120324)
                     /locus_tag="SRR1747022_scaffold_43_prodigal-single_201"
     CDS             complement(120070..120324)
                     /product="hypothetical protein"
                     /codon_start=1
                     /transl_table=11
                     /translation="MFEEHSFYCMKCGHKGIPIQRKSGFQHSKFHRKKLYCIYCQEEV
                     NHVECKNEEDIEEFLENFKNGVYKDEAEESLDYVRTSGCR*"
     gene            complement(120383..120595)
                     /locus_tag="SRR1747022_scaffold_43_prodigal-single_202"
     CDS             complement(120383..120595)
                     /product="hypothetical protein"
                     /codon_start=1
                     /transl_table=11
                     /translation="MKKNISTSDQWKLGGECDKCRRANYCGKDCSALKKRKARIAQQA
                     YFDFMEEMERERLAYLEQHPELKEEN*"
     gene            complement(120613..121347)
                     /locus_tag="SRR1747022_scaffold_43_prodigal-single_203"
     CDS             complement(120613..121347)
                     /product="Putative uncharacterized protein n=1 Tax
                     =Dolosigranulum pigrum ATCC 51524 RepID=H3ND64_9LACT"
                     /codon_start=1
                     /transl_table=11
                     /translation="VAVYCVSDIHGNINLWHQIKDFINPKEDKLICLGDCADRGLDGW
                     EIIKDALRGANEGWLIYVRGNHEQMLINTLDDYINYDGMCDYAFYLLCQNGGYETFTT
                     ATNDKYMKEWLALLKKTIPFYIYENVEKKKIFLSHAGLSWNTIRHFENGQFNKESEEM
                     KDYLRKELIWNRKHNTNYKPNEFDYQVYGHTPIPYLTSEEEFVKDPGVMYSHDGHNIN
                     IDCGTYATNITICFDLDTFDEYIFCC*"
                     /db_xref="UniRef100_H3ND64"
                     /db_xref="H3ND64_9LACT"
                     /db_xref="lwe:lwe0623"
     gene            complement(121412..121609)
                     /locus_tag="SRR1747022_scaffold_43_prodigal-single_204"
     CDS             complement(121412..121609)
                     /product="hypothetical protein"
                     /codon_start=1
                     /transl_table=11
                     /translation="MSIPEIVLLVVWILVAIFWLFSFINWIIKAIHKDWNESLIWTIM
                     MLASCLVMNLITLIMKLTKAG*"
     gene            complement(121596..122021)
                     /locus_tag="SRR1747022_scaffold_43_prodigal-single_205"
     CDS             complement(121596..122021)
                     /product="Uncharacterized protein n=1 Tax=Coprobacillus sp
                     . 29_1 RepID=E7GEQ4_9FIRM"
                     /codon_start=1
                     /transl_table=11
                     /translation="MIDNFRNEYSFLSNYELSPFTVNGVVFPTMEHYFQAMKATNQED
                     LLKIASASTPGEAKRLGRKVKIRPDWEYIKKDIMLEGLRKKFAIPELRQKLLDTGDAY
                     LEEGNTWGDRCWGVCNGIGENNLGKLLMRVREEIQNEYS*"
                     /db_xref="UniRef100_E7GEQ4"
                     /db_xref="A0A0F9IWD3_9ZZZZ"
                     /db_xref="mru:mru_1967"
                     /db_xref="E7GEQ4_9FIRM"
     gene            complement(122025..122438)
                     /locus_tag="SRR1747022_scaffold_43_prodigal-single_206"
     CDS             complement(122025..122438)
                     /product="NH(3)-dependent NAD(+) synthetase {ECO:0000256
                     |RuleBase:RU003812, ECO:0000256|SAAS:SAAS00094448};
                     EC=6.3.1.5 {ECO:0000256|RuleBase:RU003812,
                     ECO:0000256|SAAS:SAAS00094492};;  TaxID=523794
                     species="Bacteria; Fusobacteria; Fusobacteriales;
                     Leptotrichiaceae; Leptotrichia.;" source="Leptotrichia
                     buccalis (strain ATCC 14201 / DSM 1135 / JCM 12969 / NCTC;
                     10249).;""
                     /codon_start=1
                     /transl_table=11
                     /translation="MSVLYAIAGMLHGRVVNTCNASEDFVGYSTKFGDSAGDFSPLSD
                     YTVHAVKAIGYALGIPAKFIDKAPEDGLSGKTDEDNLGFTYGVLDTFLETGVLPEDYE
                     VYKNIMERHKRNRHKVMPMPMCSRVGSYHRENWEF*"
                     /db_xref="C7NBW9_LEPBD"
                     /db_xref="UniRef100_F7JZY5"
                     /db_xref="lba:Lebu_1784"
                     /db_xref="F7JZY5_9FIRM"
                     /db_xref="6.3.1.5"
     gene            complement(122568..122825)
                     /locus_tag="SRR1747022_scaffold_43_prodigal-single_207"
     CDS             complement(122568..122825)
                     /product="NH(3)-dependent NAD(+) synthetase {ECO:0000256
                     |RuleBase:RU003812, ECO:0000256|SAAS:SAAS00094448};
                     EC=6.3.1.5 {ECO:0000256|RuleBase:RU003812,
                     ECO:0000256|SAAS:SAAS00094492};;  TaxID=1262856
                     species="Bacteria; Firmicutes; Erysipelotrichia;
                     Erysipelotrichales; Erysipelotrichaceae; Coprobacillus;
                     environmental samples.;" source="Coprobacillus sp.
                     CAG:698.;""
                     /codon_start=1
                     /transl_table=11
                     /translation="MRARIYPIAEDINVEINHIKDWIKNYFVENGPDCKAIIGLSGGK
                     DSTVAAKLCVEALGKDKVIGVYIPQGEQHDIDIAHEVGQYL*"
                     /db_xref="R5FUE4_9FIRM"
                     /db_xref="UniRef100_R5FUE4"
                     /db_xref="lba:Lebu_1784"
                     /db_xref="6.3.1.5"
     gene            complement(122827..123282)
                     /locus_tag="SRR1747022_scaffold_43_prodigal-single_208"
     CDS             complement(122827..123282)
                     /product="Appr-1-p processing protein n=1 Tax
                     =Paenibacillus mucilaginosus K02 RepID=I0BLQ3_9BACL"
                     /codon_start=1
                     /transl_table=11
                     /translation="MNTYHELVGNLLDNHGCVICHQVNCQRVMGSGIARQIRDNWPEV
                     ADAYQMYFIDHPTPLGRTQIVQTNDGHVIANMYAQDRFGYDGKRYTNYEAFASCLEEL
                     NRKLADGASIAFPYKIGSDRGGANWEIIRTMIQNILTNKNIYIYRLEKK*"
                     /db_xref="UniRef100_I0BLQ3"
                     /db_xref="A0A0C2SGL7_BACPU"
                     /db_xref="pmw:B2K_21820"
                     /db_xref="I0BLQ3_9BACL"
     gene            complement(123284..124798)
                     /locus_tag="SRR1747022_scaffold_43_prodigal-single_209"
     CDS             complement(123284..124798)
                     /product="nicotinamide phosphoribosyltransferase (EC:2.4.2
                     .12)"
                     /codon_start=1
                     /transl_table=11
                     /translation="MNYNPLLLIDFYKATHHEQYPKGLTKMVSYYTPRMSRLKDTDKV
                     TLFGLQGFIKEYLIKDFNDNFFNRPEDEVVAEYERVLNATLGSDSYESDKIRELHRLG
                     YLPLEISAVPEGTRTAIGVPQIEITNTHPNFVWLVNTIETMLSCTMWHTQVSAEVGYR
                     YYQIVKKYYDLSCDHYVNPRRLLGDFSMRGQQSVESAIKSSAAWCLSFYNTATVPAIL
                     WLEDNYNCDCAVGDVAYGAISTEHSVMCSNYAIDGDEITHIRRLLTEIYPHHSFSMVS
                     DSYDYWNLVDNILPQLKDEILEHDGCISIRGDSGDPVDVVCKTVFKLWDIFGGDINSK
                     GYKVLNSHVKAIYGDSITPQRCEAIYKILTENGFAINNVSLGVGSFSFMCLETLDEID
                     DYFASHPAAPLPKPTYNPYTRDTFGIAVKATYAEDANDNPIMIYKQPKALSWKKSQKG
                     CCAVALDGQSYTDEHTWDEVIDMPNLLQPVFQNGILTKEYTLDEVRDNMYPEGE*"
                     /db_xref="cle:Clole_1542"
                     /db_xref="F2JJY6_CELLD"
                     /db_xref="UniRef100_F2JJY6"
                     /db_xref="2.4.2.12"
     gene            complement(124897..125733)
                     /locus_tag="SRR1747022_scaffold_43_prodigal-single_210"
     CDS             complement(124897..125733)
                     /product="Putative uncharacterized protein n=1 Tax
                     =Lachnospiraceae bacterium 2_1_58FAA RepID=F7JZY7_9FIRM"
                     /codon_start=1
                     /transl_table=11
                     /translation="MFRIKGYAFEIDYTNKIFPDGTLNLNGMDLTGCTKIEWYYDNDA
                     ELFTLICLAKKCAEHNCHPILYMPYVPNARMDRVKKESDTFTLKYFCEIINSLNFRAV
                     TVLDVHSNVAAALLDRCIVIEPTNYIREAINQVYLLTGGNEGYSRKEVMNKFIAFYPD
                     EGAMKRYSSLLDFPYAFGIKKRDWETGNILGLEVMNKEIVEGKNVLIIDDICSRGGTF
                     YHAAKALKELGAKSIYLYVTHCEKTITSGDIYHDNEIEQIFTTDSIWRDENDSRVKIL
                     EI*"
                     /db_xref="UniRef100_F7JZY7"
                     /db_xref="F7JZY7_9FIRM"
                     /db_xref="cle:Clole_1541"
     gene            complement(125734..126264)
                     /locus_tag="SRR1747022_scaffold_43_prodigal-single_211"
     CDS             complement(125734..126264)
                     /product="Putative uncharacterized protein n=1 Tax
                     =Lachnospiraceae bacterium 2_1_58FAA RepID=F7JZY8_9FIRM"
                     /codon_start=1
                     /transl_table=11
                     /translation="MRMLIVVDMQNDFVTGRLGSKEAQQIIPRIEERIKEYLKNGDTV
                     LFTKDTHKENYLDTLEGHYLPIVHCIEDTDGWEIVPQLTPYAQYILHKNKFGYVDLAT
                     DSFIITNTYFSNDKCISIELVGVCTDICVVSNALILKATADVPIYVKADCCAGTTPQR
                     HMEALNVMTSCQVEVI*"
                     /db_xref="UniRef100_F7JZY8"
                     /db_xref="F7JZY8_9FIRM"
                     /db_xref="rch:RUM_16300"
     gene            complement(126268..126540)
                     /locus_tag="SRR1747022_scaffold_43_prodigal-single_212"
     CDS             complement(126268..126540)
                     /product="hypothetical protein"
                     /codon_start=1
                     /transl_table=11
                     /translation="MPYKTSKYTTTQNSEFTTRCIDVLENSPEALTIDQIKQRDMVLN
                     TLTTQKISRILSHMAEMGFIKKCKDRASGRMVYKSIAVMVAQGYEV*"
     gene            complement(126646..127146)
                     /locus_tag="SRR1747022_scaffold_43_prodigal-single_213"
     CDS             complement(126646..127146)
                     /product="hypothetical protein n=1 Tax=Calothrix sp. PCC
                     7103 RepID=UPI00031DC49A"
                     /codon_start=1
                     /transl_table=11
                     /translation="MSVVAAKVYNSNIQMSADSILTNGWEKDPNTNFTKIISLNDMIV
                     GSVGNADECSLMWLYMENHQPLNATEREILNYFTEFGKWKGEICNTRDIKNSYLMAFG
                     GHLFQICGYLVREIKDYYAIGAGAPYALTALHLGHDSEEAVRVSCDMCCFVCEPIVTY
                     IQEKDN*"
                     /db_xref="UniRef100_UPI00031DC49A"
                     /db_xref="U9VRN0_9CYAN"
                     /db_xref="UPI00031DC49A"
     gene            complement(127495..127791)
                     /locus_tag="SRR1747022_scaffold_43_prodigal-single_214"
     CDS             complement(127495..127791)
                     /product="hypothetical protein"
                     /codon_start=1
                     /transl_table=11
                     /translation="MRTKRIMSVLVAIILIFGLSINSLAVYAYDSGITTHELIHTPEV
                     VENSEYEYGKMEFCNCGIDHTNKPFEWWFDITDTNSPQWDLIHNYLIIQEDGTL*"
     gene            complement(127852..127998)
                     /locus_tag="SRR1747022_scaffold_43_prodigal-single_215"
     CDS             complement(127852..127998)
                     /product="hypothetical protein"
                     /codon_start=1
                     /transl_table=11
                     /translation="MKYKGLKELLEDLELDKEWALANEWEVPICLADDLIAVIEIIKD
                     LIEK*"
     gene            complement(127988..129331)
                     /locus_tag="SRR1747022_scaffold_43_prodigal-single_216"
     CDS             complement(127988..129331)
                     /product="Putative uncharacterized protein n=1 Tax
                     =Lachnospiraceae bacterium 7_1_58FAA RepID=H1CC26_9FIRM"
                     /codon_start=1
                     /transl_table=11
                     /translation="MSYYAYVCKIDNLRKHPNADRLQLGECFGNTVCVDMSYAAGEIG
                     IYFPTDGQLSVEFAEYNNLLRKKDDAGNFIGGYMDPDKRNVTSIRLRGEKSDGLFLHL
                     DCIAYTKAEVKEGDSFTMLNGHEICQKYIPRSHKQPYENKAKGNRTRKKKVPIAPLFV
                     EHADTEQLAYNLGAFHPGDFVEITLKMHGTSQRTGRVPTFVKYKRSFFDWLLRRPGTP
                     VYDWGYVSGTRRTVLENFDGGYYGSNAFREQHSKFFEGKLHKGEEVYYEVVGFTDTGA
                     SIMGAVSNKKLNDKAFVKQYGEMTTFSYGCAPNDKFLPQSDFYVYRMTMTNEDGDIVE
                     YTPDYMRYRCAQMGCKCVPLLWFGVIPDYPGASYDDTISAGEWIKNIAEQYYDGPDPI
                     GKTHVREGVVCRIVNRPAFTAYKHKNFAFKCLEGICKAEEIKPDMEEAEEVKDEV*"
                     /db_xref="UniRef100_H1CC26"
                     /db_xref="H1CC26_9FIRM"
     gene            complement(129351..130250)
                     /locus_tag="SRR1747022_scaffold_43_prodigal-single_217"
     CDS             complement(129351..130250)
                     /product="DNA polymerase III epsilon subunit-like 3'-5'
                     exonuclease n=1 Tax=Firmicutes bacterium CAG:270
                     RepID=R7C3G9_9FIRM"
                     /codon_start=1
                     /transl_table=11
                     /translation="MKYFIDFEATQFSQEIISVGCYREDGEMFYSLVAPHSQKKVTNF
                     ITQLTGITKEMLANAPTSDEVFCKFSDWVLENDNNPEFYVWGDSDSDFLMHTFNKTSS
                     LKARMIISYMASALIDYSKKFEQKYYLSSTGLIKIVNCFTPGITQTHNALDDAILLYY
                     IYDYDKTNYEEDVIYRLSFLPEINKNMNNWKKKAKKPAPYPTTKIEEIISQSNSEYAV
                     NDTRKWSKCGYPKNSICVITSKNSSAKYVFPDIEIAAKYMYENVFTDNQKKGMTVNSV
                     RKHIKQAYGNSNKYMNYLWRRVI*"
                     /db_xref="UniRef100_R7C3G9"
                     /db_xref="R7C3G9_9FIRM"
     gene            complement(130351..131118)
                     /locus_tag="SRR1747022_scaffold_43_prodigal-single_218"
     CDS             complement(130351..131118)
                     /product="Uncharacterized protein n=1 Tax=Mycoplasma sp.
                     CAG:877 RepID=R5LLW8_9MOLU"
                     /codon_start=1
                     /transl_table=11
                     /translation="MKIKHYLVTGDIHGQIQERVNAIDKNLYPPGETALICLGDVGFN
                     FYLNRSDTKRKQFAQDSGYIFYCVRGNHEERPQNIPNMTEYFDMDIHNFVYMEEEFPN
                     IKYLRDGEEYKFNGHSTLVIGGAYSVDKWFRLDGRPENTDSWTGWFKDELLTLTEMAD
                     ITKYTYGCKYDFVLTHTCPKSWEPTDLFLSCVDQNSIDKTMEYWLDIYKEYIQWEVWL
                     FGHYHADRYVKPGVEMLYTSIIDLEEIWDYELKKKEE*"
                     /db_xref="UniRef100_R5LLW8"
                     /db_xref="R5LLW8_9MOLU"
                     /db_xref="eha:Ethha_1276"
     gene            complement(131108..131302)
                     /locus_tag="SRR1747022_scaffold_43_prodigal-single_219"
     CDS             complement(131108..131302)
                     /product="hypothetical protein"
                     /codon_start=1
                     /transl_table=11
                     /translation="MDENYGLTVTINDDDIKAIEDKLPDLASWLTDNFESVGAQVVVL
                     NSILEGLDTIKKEMENFNED*"
     gene            complement(131295..132104)
                     /locus_tag="SRR1747022_scaffold_43_prodigal-single_220"
     CDS             complement(131295..132104)
                     /product="Putative uncharacterized protein n=1 Tax
                     =Lachnospiraceae bacterium 7_1_58FAA RepID=H1CC27_9FIRM"
                     /codon_start=1
                     /transl_table=11
                     /translation="MNFHPDSWIMEEVYKHYDETRDTFGPNKVVGIFLQGSQNYGLDY
                     ENSDVDTKAVLLPNFKDIVLNRQPISTTHVREDNSHTDWKDMRLMLNCFRKQNLNFLE
                     ILFTPYFFINSTYGEYWAELVEHKEEIARYNPYQAVKSMKGIAMEKYHAMEHEYPSKV
                     DILAKYGYDPKQLHHLLRVEEYIGRYINGEPYEDCLHPRRPNYLINVKKGCHSLETAR
                     VIANTAIDNITRVADSFCEATENKGNPVIDEFLDDVMYKVMKKSMEEELNG*"
                     /db_xref="UniRef100_H1CC27"
                     /db_xref="H1CC27_9FIRM"
                     /db_xref="hmo:HM1_0723"
     gene            complement(132110..132355)
                     /locus_tag="SRR1747022_scaffold_43_prodigal-single_221"
     CDS             complement(132110..132355)
                     /product="hypothetical protein"
                     /codon_start=1
                     /transl_table=11
                     /translation="VEINDFQNYLETLDLDWWEREDLLNLAENSEFDILHMNNEELDH
                     VATELYWRAQGLLDEVNRLESQADTIRRYIEILEDKE*"
     gene            complement(132345..132581)
                     /locus_tag="SRR1747022_scaffold_43_prodigal-single_222"
     CDS             complement(132345..132581)
                     /product="hypothetical protein"
                     /codon_start=1
                     /transl_table=11
                     /translation="MIYKVFKISPDAFYGGFSLIGAESAKDANQYIKEMKASDPNNTY
                     DTFGYTYVDSYDEIDNVFTETKGIVYGGIYYRGN*"
     gene            complement(132578..132877)
                     /locus_tag="SRR1747022_scaffold_43_prodigal-single_223"
     CDS             complement(132578..132877)
                     /product="hypothetical protein"
                     /codon_start=1
                     /transl_table=11
                     /translation="MKIWVDDLRPAPIGWHWCKSVKETIDTIKFYGQNEIEELSLDHD
                     SGVYYYQGGDYINILNWIEEKYGYFWKVPINLHTMNPIGRNNMELIIWKNRWYQK*"
     gene            complement(132889..133080)
                     /locus_tag="SRR1747022_scaffold_43_prodigal-single_224"
     CDS             complement(132889..133080)
                     /product="hypothetical protein"
                     /codon_start=1
                     /transl_table=11
                     /translation="MIEIIDAKGRYKGICPDCHNFLLFDDEDIQTVRTTKEAPEIFID
                     TFHYVLCPICNKKLIIYNS*"
     gene            complement(133073..133252)
                     /locus_tag="SRR1747022_scaffold_43_prodigal-single_225"
     CDS             complement(133073..133252)
                     /product="hypothetical protein"
                     /codon_start=1
                     /transl_table=11
                     /translation="MKHKIRTWLQLYDRLGKQTLSKTRDQRIILKRDGKSIPLHLTYN
                     ENGNEWWLEEDTTND*"
     gene            complement(133242..133658)
                     /locus_tag="SRR1747022_scaffold_43_prodigal-single_226"
     CDS             complement(133242..133658)
                     /product="hypothetical protein"
                     /codon_start=1
                     /transl_table=11
                     /translation="MIQCKHDQEKEISITIDGKLTNFKKYFCDEKLRNINPEYCKECE
                     FIEPKNIKHYMIGCSEECLRFACCDFCLYASHDFFFAEDKEGNVRIVTGGPNGCNLHR
                     DKEHQEIAEGCGYCSDFHCSMATEQNQVIKEIKDET*"
     gene            complement(133645..133827)
                     /locus_tag="SRR1747022_scaffold_43_prodigal-single_227"
     CDS             complement(133645..133827)
                     /product="hypothetical protein"
                     /codon_start=1
                     /transl_table=11
                     /translation="MAECIYFRYEDITPWHGDVFDHPDYEYYCVRNTKKKKIFSWTCL
                     NCPHYTKEREMKDDSV*"
     gene            complement(133827..134093)
                     /locus_tag="SRR1747022_scaffold_43_prodigal-single_228"
     CDS             complement(133827..134093)
                     /product="hypothetical protein"
                     /codon_start=1
                     /transl_table=11
                     /translation="MITKACVIFHTVDGNIYEIPCHRHGDAYYIISQFTNQNEIIKSQ
                     TEEGFWNENEEFLDRFDAYREAIRCHQFIPKDNKCKLLYSEDLY*"
     gene            complement(134096..134323)
                     /locus_tag="SRR1747022_scaffold_43_prodigal-single_229"
     CDS             complement(134096..134323)
                     /product="hypothetical protein"
                     /codon_start=1
                     /transl_table=11
                     /translation="MKKTLIYILVGVILFFFVLGTNTYSTKIIKISPDNLVDQGINVP
                     KREGYKINFNHPYEMIETEDGYDLIIHFVKE*"
     gene            complement(134326..134559)
                     /locus_tag="SRR1747022_scaffold_43_prodigal-single_230"
     CDS             complement(134326..134559)
                     /product="hypothetical protein"
                     /codon_start=1
                     /transl_table=11
                     /translation="MKASELKPCPFCGSIPLLEKKPLWSEHGHGYYGCYEFGIHCPNI
                     TCGCRVNLFNNDSIYCSEEEAMKNEVNAWNERV*"
     gene            complement(134546..134788)
                     /locus_tag="SRR1747022_scaffold_43_prodigal-single_231"
     CDS             complement(134546..134788)
                     /product="hypothetical protein"
                     /codon_start=1
                     /transl_table=11
                     /translation="MEKREMVIKILKESGTLTAKQISAFAKRKHNFDITPQSASGIMR
                     YLVSHGMAGSSKDENNQTRYWLNSMDWEAMKDDESF*"
     gene            complement(134886..135242)
                     /locus_tag="SRR1747022_scaffold_43_prodigal-single_232"
     CDS             complement(134886..135242)
                     /product="hypothetical protein n=1 Tax=Clostridium sp.
                     JC122 RepID=UPI00028924F4"
                     /codon_start=1
                     /transl_table=11
                     /translation="MIKNKNVCLIISVVIAILWMCLSIYTMCDASAGLNSKDSAEAIG
                     TGLGMALLMPYLIISSIGVILHTIGGFTYIKGLVLAGLIVECVGLLLGITWGFGYIAA
                     IVLGFIGFAKMTKNNP*"
                     /db_xref="UniRef100_UPI00028924F4"
                     /db_xref="F3A553_9BACL"
                     /db_xref="cbl:CLK_0065"
                     /db_xref="UPI00028924F4"
     gene            complement(135291..137777)
                     /locus_tag="SRR1747022_scaffold_43_prodigal-single_233"
     CDS             complement(135291..137777)
                     /product="Uncharacterized protein n=1 Tax=Microscilla
                     marina ATCC 23134 RepID=A1ZGE7_9BACT"
                     /codon_start=1
                     /transl_table=11
                     /translation="MSESMMQKDLVLSINEYAYVLDRTKGNVLCHVGPTKTSLSQSDE
                     LVRFDSKSKRFVPCSYSDAISLFASAPENWYLVLKNPTSNGRRPTAGTSNNLPEDIQV
                     GRKINIPGPVSFALYPGQMAKVVKGHALRTNQYLLARVYDAQSAIAEGGKVLDAEGNE
                     IIPENRNYVNGQILVIKGTDISFYIPPTGIEVIPLQNQDKNGYIRDAVTLERLEYCIL
                     KDENGNKRYVHGPEVVFPEPTENFVTSPKGGYIFRAVELSPISGLYVKVIAEYSDDDG
                     TVHPVGEELFITGKEQMIYYPRPEHAIINYDEKILHHAVAIPEGEGIYVMNRLNGKIE
                     TIKGPAMYLPDPRTEVVVKRKLSAHECELWFPGNKQALEYNAGLTEKALEKAIAKSVK
                     AATSNLDSTAAYSVSNSVNDISREFQTLAYLETNAGISRGTSYTKPRTITIDNKYDGV
                     VSMNIWTGYAVNVVSKNGTRKVVRGPQTILLDYDQTLEELQLSTGKPKTTDRLEKTVF
                     LHYENNKVSDYINVETKDFVQAVVKVSYCVNFDPAYIDNWFSIDNYIKYLCDRERSLI
                     KREAKKYTIEEFYQNYSEIVRNVAIDAPKTTKKDKDNGDRHEGRFFRENGMYVKDCEV
                     LSIDVETDIAEILEQHQREMVEKSLELSDAEARVKVAEALFEAEKKENELASTKLINK
                     MNLQGEEARRKLDIQSEVNRKQEAEKLAAKQAEKDMQILIDAIHEADLARKQKDADMK
                     LAQAQNELSIQQAKQKSYADTVAKIMNSISPDLVAALTSQSNAQVMETVANAVGPYAI
                     ANGESIADTANKLLRGTSLEGILKDAVTKE*"
                     /db_xref="UniRef100_A1ZGE7"
                     /db_xref="A0A0E9EF00_CHLTH"
                     /db_xref="fli:Fleli_1136"
                     /db_xref="A1ZGE7_9BACT"
     gene            complement(138031..138408)
                     /locus_tag="SRR1747022_scaffold_43_prodigal-single_234"
     CDS             complement(138031..138408)
                     /product="hypothetical protein"
                     /codon_start=1
                     /transl_table=11
                     /translation="MDKETVIYNINRLIEIYHIRKQISNGLYKIFGLELDSEGPYEEI
                     FNYATEMVWDMILAARGFPEVTEEEFDIFTEVIYDMVYEDKKPYTTFTIQNEAGRKAI
                     YPINSSEDLYEVFTNGDSFKNYI*"
     gene            complement(138476..140008)
                     /locus_tag="SRR1747022_scaffold_43_prodigal-single_235"
     CDS             complement(138476..140008)
                     /product="Uncharacterized protein n=1 Tax=Bacillus phage
                     vB_BanS-Tsamsa RepID=U5J9B3_9CAUD"
                     /codon_start=1
                     /transl_table=11
                     /translation="MNTFINGLTSATNFAYTENGAITHKTTKSDLFDMFAMGAAMRNR
                     SDEDVLLMFNKAYKENPEYALKCLFYIRDVRGGQGERRFFRVVMRNLARLDTDAVIRN
                     MKYIPEFGRWDDLYVFEGTPAEKEAFAVIKNQLALDVQCKTPSLLAKWLKSENTSSSE
                     SRRLATKTRHYLNMTSRQYRKTLSILRERINVLERLMSAGKWDEIEFDKIPSRAGMIY
                     KNAFARHDLERAKVGAQTYEAFAKDTTTKVNAKALYPYECVHEAINLMGFGSYGTSVA
                     LDNTNRLMVNKYWDNLADYFKGQPFNGMAIVDTSGSMYGTPIEVAISLGLYCAEKAHG
                     PFANHFITFSNNPTFVKTDGVDFCDKVRRMGNADWGGSTNVEAAFDLMLKVALQNQCK
                     QSDIPENLIIISDMEFNACATSGPVSTDRWYGYGHRISDPDTLFESMAKKWKTYGYEM
                     PHLIFWNVNARQNNIPMMDNGRVSYVSGFSPSIFETILSGKTGYDLMMEKLNTERYAC
                     IK*"
                     /db_xref="UniRef100_U5J9B3"
                     /db_xref="A0A094IFW5_9MOLU"
                     /db_xref="ate:Athe_2404"
                     /db_xref="U5J9B3_9CAUD"
     gene            complement(140120..140353)
                     /locus_tag="SRR1747022_scaffold_43_prodigal-single_236"
     CDS             complement(140120..140353)
                     /product="hypothetical protein"
                     /codon_start=1
                     /transl_table=11
                     /translation="MKKILIDAPLEYVTGHLRYGHLEGIIKIPDEEFEKFKENPVDFL
                     YDNEYTDELDLLVDDWEIDDHGPIDSVNWKECS*"
     gene            complement(140530..140793)
                     /locus_tag="SRR1747022_scaffold_43_prodigal-single_237"
     CDS             complement(140530..140793)
                     /product="Sugar-phospahte nucleotidyltransferase n=1 Tax
                     =Thermus phage TMA RepID=F9VHN6_9CAUD"
                     /codon_start=1
                     /transl_table=11
                     /translation="VKLFNPNAIIWCPFDLSSSAYVKIFEENGFKVLHSHIDEGQNFF
                     YYEPEENYDIIISNPPFSQKDDVLKKLYELNKPYAMLLPIPSL*"
                     /db_xref="UniRef100_F9VHN6"
                     /db_xref="A0MN47_9CAUD"
                     /db_xref="hcp:HCN_1938"
                     /db_xref="F9VHN6_9CAUD"
     gene            complement(140908..141342)
                     /locus_tag="SRR1747022_scaffold_43_prodigal-single_238"
     CDS             complement(140908..141342)
                     /product="Uncharacterized protein n=1 Tax=Helicobacter
                     cetorum (strain ATCC BAA-540 / MIT 99-5656)
                     RepID=I0EUT1_HELCM"
                     /codon_start=1
                     /transl_table=11
                     /translation="MPTHASRDTSTGLIFENTVQMKKIGVELTKHKLYSFLKEQNIQW
                     DEFISRKLLPDEAYFDKENNEVIIYEKKSQQTEGSADEKLQTCAFKILEYKKLFSAFH
                     LNKISYIYVLSDWFKKPMYKDVLEYIKSVPGCDYIFASDIKN*"
                     /db_xref="UniRef100_I0EUT1"
                     /db_xref="A0A0G1Q8S7_9BACT"
                     /db_xref="cln:UPTC3659_1607"
                     /db_xref="I0EUT1_HELCM"
     gene            complement(141447..142583)
                     /locus_tag="SRR1747022_scaffold_43_prodigal-single_239"
     CDS             complement(141447..142583)
                     /product="Uncharacterized protein n=1 Tax=Oscillibacter sp
                     . 1-3 RepID=R9LY84_9FIRM"
                     /codon_start=1
                     /transl_table=11
                     /translation="MKKIVAIILAVIMIMSFATVAFAANGFTDISNSKNKEAIETLYE
                     LGVIDGYSKTKFGPKLTLSRAEACAIMVRALYGDKTVYWTNSFTDVPARAWYASYVDV
                     AVYYDIMHGHNATTFAPDEDITYDQMATLVLNALGYNAPQLSGTWPENVQRIANVLGL
                     YDNTSRFVFGSDAITREDACQMLYNALDCYVVEYVRGRIVETDQTLYEAMGFSYEPEY
                     TYVTGTITDIVDVSDYYRAKTYYYLITLNDYNTYLVNSDTKLAVKDYIEIYTDKKTVY
                     HSDYLWIVSYVSKNITDTTNIEGIVEKVVIDPNTPSSDDGVYIWTTYFVTIKDKGIFT
                     VYTYNLFNTGDTVLLTPVVGSTYYNLTIIERADNGIIDSGFAVG*"
                     /db_xref="UniRef100_R9LY84"
                     /db_xref="eac:EAL2_c20600"
                     /db_xref="W8U908_EUBAC"
                     /db_xref="R9LY84_9FIRM"
     gene            complement(142650..142727)
                     /locus_tag="SRR1747022_scaffold_43_prodigal-single_trna_28"
     tRNA            complement(142650..142727)
                     /product="Cys"
     gene            complement(143088..143163)
                     /locus_tag="SRR1747022_scaffold_43_prodigal-single_trna_27"
     tRNA            complement(143088..143163)
                     /product="Lys"
     gene            complement(143557..143633)
                     /locus_tag="SRR1747022_scaffold_43_prodigal-single_trna_26"
     tRNA            complement(143557..143633)
                     /product="Gly"
     gene            complement(143681..143767)
                     /locus_tag="SRR1747022_scaffold_43_prodigal-single_trna_25"
     tRNA            complement(143681..143767)
                     /product="Leu"
     gene            complement(144088..144372)
                     /locus_tag="SRR1747022_scaffold_43_prodigal-single_240"
     CDS             complement(144088..144372)
                     /product="hypothetical protein"
                     /codon_start=1
                     /transl_table=11
                     /translation="MKTKSMAYNRDVSFRKAMHRRRVSRYWCWRPSYGDYYNNLHQYS
                     KNKIHCSCPDCSPKTRNKGKRKSSWNRAINWKISDLRKIEKLESELKEFI*"
     gene            complement(144428..144778)
                     /locus_tag="SRR1747022_scaffold_43_prodigal-single_241"
     CDS             complement(144428..144778)
                     /product="hypothetical protein"
                     /codon_start=1
                     /transl_table=11
                     /translation="MEYSLDKYKYFKFNDANGKVTISAVSTYGGRTVKGYAKCDPRDT
                     YDFEAGKRLAAARCNEKVAQKRARRAATKFAEAEKQLRAAEAYYDKMANYFNEASVSA
                     SFATNEVNCLVSEM*"
     gene            complement(144832..144907)
                     /locus_tag="SRR1747022_scaffold_43_prodigal-single_trna_24"
     tRNA            complement(144832..144907)
                     /product="Thr"
     gene            complement(144994..145341)
                     /locus_tag="SRR1747022_scaffold_43_prodigal-single_242"
     CDS             complement(144994..145341)
                     /product="hypothetical protein"
                     /codon_start=1
                     /transl_table=11
                     /translation="MLITISPYGNYAGRIVIQSLKLTYTFNDTITIPSTAATYTTTFG
                     TGTNNTGYTKLIFIAPTSTSTGIMRYYSGYNYNAYSNGRWANNNYKKITFKTVPPNDL
                     LIWLKANATNSFS*"
     gene            complement(146006..146683)
                     /locus_tag="SRR1747022_scaffold_43_prodigal-single_243"
     CDS             complement(146006..146683)
                     /product="hypothetical protein n=1 Tax=Ruminococcus
                     flavefaciens RepID=UPI0002EDDF80"
                     /codon_start=1
                     /transl_table=11
                     /translation="MVKFYNSYNVAVRYVFTNPLVPEENFYSRFENLMLSIGHNGLNE
                     IVINNDKLEEYIRANYPNYHFISSTTKRLDNIESAKEELNKSYDYICLDYDLNSNKEF
                     LESLSKEQLSHIELLCNAICEPNCSLRKIHYLENSKYSLNYGKFYQLNCPVCHSINSN
                     YTITNKNTITWKDIVQYYYPLGIDQFKIEGRTLNLIDNICSYSRYLIKPEHQFEFIEN
                     IFSEINK*"
                     /db_xref="UniRef100_UPI0002EDDF80"
                     /db_xref="W7UX07_RUMFL"
                     /db_xref="ccl:Clocl_3836"
                     /db_xref="UPI0002EDDF80"
     gene            complement(146753..146884)
                     /locus_tag="SRR1747022_scaffold_43_prodigal-single_244"
     CDS             complement(146753..146884)
                     /product="hypothetical protein"
                     /codon_start=1
                     /transl_table=11
                     /translation="MINFNLQGMYESYPLNSKVIELFHSHREIFNDNIDIHSCYGNF*"
     gene            complement(146881..147039)
                     /locus_tag="SRR1747022_scaffold_43_prodigal-single_245"
     CDS             complement(146881..147039)
                     /product="hypothetical protein"
                     /codon_start=1
                     /transl_table=11
                     /translation="MKEFYLPLNINHFLIESCHQKQEDYGIFLINYFIKDEFKYYAFK
                     ELFLGEKK*"
     gene            complement(147229..147549)
                     /locus_tag="SRR1747022_scaffold_43_prodigal-single_246"
     CDS             complement(147229..147549)
                     /product="hypothetical protein"
                     /codon_start=1
                     /transl_table=11
                     /translation="MKLMSDTSLPLRFDFSNILLENTDFTDIMSNTILNIFSTMQFYV
                     EISNLELMNYIHNKYPNYKFIMSKNSNLLCPSTPEVVNSILSNVDLELFTIPNEVKNS
                     KDYL*"
     gene            complement(147628..147744)
                     /locus_tag="SRR1747022_scaffold_43_prodigal-single_247"
     CDS             complement(147628..147744)
                     /product="hypothetical protein"
                     /codon_start=1
                     /transl_table=11
                     /translation="MIYFTLADFFYNKNINERFIKMSRNHLNWFLDKNIIFT*"
     gene            complement(147744..148022)
                     /locus_tag="SRR1747022_scaffold_43_prodigal-single_248"
     CDS             complement(147744..148022)
                     /product="hypothetical protein"
                     /codon_start=1
                     /transl_table=11
                     /translation="MNQTVQAIKHNLDICETNIKENNKGFLDLLYIIYNNMIQLDGAD
                     PEVNQIIIDCLKSILSDESVRRKNAIVDYKQVFDKLSNILYTKVDEVN*"
     gene            complement(148201..148434)
                     /locus_tag="SRR1747022_scaffold_43_prodigal-single_249"
     CDS             complement(148201..148434)
                     /product="hypothetical protein"
                     /codon_start=1
                     /transl_table=11
                     /translation="MIHVRLGDLAIVPCHRTCYNHLLGGFLVKNEEDNKIIDIIANNA
                     TSYIQMKSFNPVFSPKCFGCKYSNICLKGCLGS*"
     gene            complement(148438..148686)
                     /locus_tag="SRR1747022_scaffold_43_prodigal-single_250"
     CDS             complement(148438..148686)
                     /product="hypothetical protein"
                     /codon_start=1
                     /transl_table=11
                     /translation="MLEVRNNDWTPETIEDYCKFLKHIFDDRLMDCHNDIDTFAYTMF
                     CGDGANGTIPREACNGDPIRLISVTDFNHNSNRISCAL*"
     gene            complement(148726..149064)
                     /locus_tag="SRR1747022_scaffold_43_prodigal-single_251"
     CDS             complement(148726..149064)
                     /product="hypothetical protein"
                     /codon_start=1
                     /transl_table=11
                     /translation="MFPYLQKEYEYTFNPVEYCYIIVPTNGSFISNPDKVKRVIEYRN
                     KFMENHIRVHFSLSTDGPYATDQREHKDLNDEYFNKFFEFAKETGAGFHPMISSWNSK
                     FACDTYDWFK*"
     gene            complement(149553..150665)
                     /locus_tag="SRR1747022_scaffold_43_prodigal-single_252"
     CDS             complement(149553..150665)
                     /product="hypothetical protein"
                     /codon_start=1
                     /transl_table=11
                     /translation="LINGTFLENTKKVFKKLEINPTEIKDLNFWGQEPTLTLHHITEH
                     LTEWIDFMPNIDNLFFSTNGMAHTDRIIDFIKACVDLFDRPCTVGMQYSYDGNYSTDK
                     VRKASTDVILNNLTTLVTELNKINLKNIRVEIMDHGVISDELIKSFKTQDDMVNYITQ
                     AHDLWHQLSLMNTNRNVFIRNSINFSSEVPINTSSEDGRLWNYFVNTCKEIKYKYNEC
                     EEVDMASEGLLFIPRFIKEKLLQETNCKSLKELVNLISEAAEEELEKLNHRLSTMIFC
                     GNVRGGLKIMYDGTLVNCQSLIFDTIPENIKDTNDNIYYTKKFIANHKGYINPLKDSE
                     EDICDNIHLYEIMNQESYFYVYQQVAMLLYNLALAH*"
     gene            complement(150837..151013)
                     /locus_tag="SRR1747022_scaffold_43_prodigal-single_253"
     CDS             complement(150837..151013)
                     /product="hypothetical protein"
                     /codon_start=1
                     /transl_table=11
                     /translation="MIVAIIVAIEGHMIVVIEVVIEVLIIVVTEVLMILLLMVAIGAE
                     LILHGVLLGVHQVN*"
     gene            complement(151138..151362)
                     /locus_tag="SRR1747022_scaffold_43_prodigal-single_254"
     CDS             complement(151138..151362)
                     /product="hypothetical protein"
                     /codon_start=1
                     /transl_table=11
                     /translation="MSVSSSGKVKWSDISTLFTNLNTARAKFFPSQSNFSPSSGGTDG
                     VVLAKLIQDLNKYIESFSSNAYVRTRANIS*"
     gene            complement(151961..152575)
                     /locus_tag="SRR1747022_scaffold_43_prodigal-single_255"
     CDS             complement(151961..152575)
                     /product="hypothetical protein"
                     /codon_start=1
                     /transl_table=11
                     /translation="MINWNPSSKTFDEYTKSKKELFLTNYEKYYKDFIDYTYFIDFSA
                     KHYWERVDEWYGVPQMRCYRKRNEGKVDVIIPVYKFNNLELRKCLDSVISQTIAENCV
                     IYLVSNNSPQEDELYDIYEQYWPDNNILLLKTDKDCQGPAYARTTGIENSFNKYFFCL
                     DADDELYDSYSLESLYEYAEEKEVSIVQGETITLNNDDSIIRKP*"
     gene            complement(152924..153106)
                     /locus_tag="SRR1747022_scaffold_43_prodigal-single_256"
     CDS             complement(152924..153106)
                     /product="hypothetical protein"
                     /codon_start=1
                     /transl_table=11
                     /translation="MLLGGEPFLHPQLIELCQIAREIFPDIFLNILTNGIILSDNYPE
                     EKLEELKKLDILTSIS*"
     gene            complement(153453..153773)
                     /locus_tag="SRR1747022_scaffold_43_prodigal-single_257"
     CDS             complement(153453..153773)
                     /product="hypothetical protein"
                     /codon_start=1
                     /transl_table=11
                     /translation="MKAIINDLTEQAIEVDFGTERMYRDSAKDKPDIIYCYELTKLNV
                     PSDYSIRDSLGWLFGLDSITNIKLYNDKGTLVQETSSYHTVEDIRVSPENDLSINTFV
                     IRIV*"
     gene            complement(154323..154712)
                     /locus_tag="SRR1747022_scaffold_43_prodigal-single_258"
     CDS             complement(154323..154712)
                     /product="hypothetical protein"
                     /codon_start=1
                     /transl_table=11
                     /translation="MTIDANKNAVTINDSTTEITNFTLSSATGQMPILLLCSAMYNTS
                     TSTITNLDNYAKFKVYYYKIYNNGTLVRNFIPVKRTSDGKNGLWDKVNYKFYTDENNG
                     NFTASDSIIRRIASPGTAIEYIESSGT*"
     gene            complement(155127..155387)
                     /locus_tag="SRR1747022_scaffold_43_prodigal-single_259"
     CDS             complement(155127..155387)
                     /product="hypothetical protein"
                     /codon_start=1
                     /transl_table=11
                     /translation="MHRLSNQTFVAATASNSWPGLSGGTTTLNTWTHIAMCLSSAATT
                     TYCFIDGKLMGTLADTNTSYVGLTLGTLASSTSDNHSSGCYF*"
     gene            complement(155457..155675)
                     /locus_tag="SRR1747022_scaffold_43_prodigal-single_260"
     CDS             complement(155457..155675)
                     /product="hypothetical protein"
                     /codon_start=1
                     /transl_table=11
                     /translation="MNDSASLIYFNGDSLSSQGNESLTITNNNVTLSSEQTHFNKNSL
                     KFDGSSSYMYMPFPSTYAGDITIEGWFY*"
     gene            complement(155769..155888)
                     /locus_tag="SRR1747022_scaffold_43_prodigal-single_261"
     CDS             complement(155769..155888)
                     /product="hypothetical protein"
                     /codon_start=1
                     /transl_table=11
                     /translation="MYIGCINKDNTAYGNKASMKLYRFKIYNSSTLTHDYIPV*"
     gene            complement(156252..156905)
                     /locus_tag="SRR1747022_scaffold_43_prodigal-single_262"
     CDS             complement(156252..156905)
                     /product="Uncharacterized protein n=1 Tax=Clostridium sp.
                     CAG:433 RepID=R6YK96_9CLOT"
                     /codon_start=1
                     /transl_table=11
                     /translation="VSVDGGYNGGGGVTSSYNRGGTGDHLGTGGGASDISLVGGECTK
                     DNYFRYIRTVDSYNNRIIVAGGGGGAEGANGTAGGGTSGVSSYGGSQSAAGNAYINDA
                     GEWVTLYTGGFGYGVSTSGGHTSHAMGSCGGGGYYGGGCFAKNGSTAYGAGGSGYVDI
                     VKLTNAQTIAGNTAFTSPTGVSETGHTGDGYIRITVIEAQGGNTLIKVPQTLPSTYT*"
                     /db_xref="UniRef100_R6YK96"
                     /db_xref="R6YK96_9CLOT"
                     /db_xref="bpsa:BBU_1287"
     gene            complement(157426..157566)
                     /locus_tag="SRR1747022_scaffold_43_prodigal-single_263"
     CDS             complement(157426..157566)
                     /product="hypothetical protein"
                     /codon_start=1
                     /transl_table=11
                     /translation="MATYGTTTLQEIIDAYKSGKDVVVTYGKDIYDLITIPSDTSGSA
                     SF*"
     gene            complement(157637..158476)
                     /locus_tag="SRR1747022_scaffold_43_prodigal-single_264"
     CDS             complement(157637..158476)
                     /product="hypothetical protein"
                     /codon_start=1
                     /transl_table=11
                     /translation="LAITSTTQNVSSLVINKIPSASVFKKMKDQNLINENELYLVEET
                     DHVVNRFTFTATESQSTFTIPFDFDDSSALTVYYNGVMMKETDNYTISDKTITLVDFT
                     AEADDYITVMGIEGAAAVDFGEEATNAINQMNSAKTEAISSINTITSNASTEITTIKN
                     NALAEEVDAKIAELPQDTTYIMYMNRTNTMTSAGKIIMNNAYTPSGDYDLATKKYVDE
                     HVPDMDPPVGTTTDYAIYIGSSTPASGTTPLLWIDTTSSTGVFKYRTSTTGTWKTVPV
                     GYT*"
     gene            complement(158492..158593)
                     /locus_tag="SRR1747022_scaffold_43_prodigal-single_265"
     CDS             complement(158492..158593)
                     /product="hypothetical protein"
                     /codon_start=1
                     /transl_table=11
                     /translation="MAKIYATLIKKGLKTIEDVPTSLRDAVQALLNA*"
     gene            complement(158748..158849)
                     /locus_tag="SRR1747022_scaffold_43_prodigal-single_266"
     CDS             complement(158748..158849)
                     /product="hypothetical protein"
                     /codon_start=1
                     /transl_table=11
                     /translation="MITKPQLPPRKGYVEVVDADGNHVYCMTDEYKR*"
     gene            complement(158953..159282)
                     /locus_tag="SRR1747022_scaffold_43_prodigal-single_267"
     CDS             complement(158953..159282)
                     /product="hypothetical protein"
                     /codon_start=1
                     /transl_table=11
                     /translation="MNYIKIDISGHVQEIIPEYVDIFPNIPISKRYPAEFIKNLIPVD
                     DNVEITNDMVYSYEDNKFYKPDEKQNLQDKIKELQSLNEDLTSQITDLQLALVEAYEA
                     IGGSTNG*"
     gene            complement(159585..159698)
                     /locus_tag="SRR1747022_scaffold_43_prodigal-single_268"
     CDS             complement(159585..159698)
                     /product="hypothetical protein"
                     /codon_start=1
                     /transl_table=11
                     /translation="MDVREQVLIGLIVGMMEVLYVIIVEATEVQDIWQKKP*"
     gene            complement(159781..159945)
                     /locus_tag="SRR1747022_scaffold_43_prodigal-single_269"
     CDS             complement(159781..159945)
                     /product="hypothetical protein"
                     /codon_start=1
                     /transl_table=11
                     /translation="MADGYAPSNDGDLVNKKYVDTQIKATVPAFSNGPILFEESGTFN
                     PATYNLTAGD*"
     gene            complement(160753..160947)
                     /locus_tag="SRR1747022_scaffold_43_prodigal-single_270"
     CDS             complement(160753..160947)
                     /product="hypothetical protein"
                     /codon_start=1
                     /transl_table=11
                     /translation="MPSAQTLPAAATAAPQNLSTAAVGTSTKYAREDHVHKMPTLDEV
                     NANTTANYVIFDCGSSTINI*"
     gene            complement(160963..161406)
                     /locus_tag="SRR1747022_scaffold_43_prodigal-single_271"
     CDS             complement(160963..161406)
                     /product="hypothetical protein"
                     /codon_start=1
                     /transl_table=11
                     /translation="MHFLGISTTEITDHGTEKPTVGGSAVTPAEGDVVLYGHKEYVWA
                     KVGISGALAWEALGDESSYALKDHVHQISATAKDDDVVVLTGTAGELGVTYEVSHAKK
                     GPSTTASTVKGPTADVTVTGYGDSKTIKVPKVTVDQYGHTTGLTE*"
     gene            complement(161806..162096)
                     /locus_tag="SRR1747022_scaffold_43_prodigal-single_272"
     CDS             complement(161806..162096)
                     /product="Uncharacterized protein (Fragment) n=1 Tax=gut
                     metagenome RepID=J9D2C3_9ZZZZ"
                     /codon_start=1
                     /transl_table=11
                     /translation="MANTTFNTRIKLKYDTLANWTINKAKVLLEGEVGLCYVPAVTNG
                     TTTTAPTVLFKVGDGKTTWEKLPWGSGLAADVYDWAKAPNAPEDTDTQYKLE*"
                     /db_xref="UniRef100_J9D2C3"
                     /db_xref="J9D2C3_9ZZZZ"
     gene            complement(162156..163739)
                     /locus_tag="SRR1747022_scaffold_43_prodigal-single_273"
     CDS             complement(162156..163739)
                     /product="hypothetical protein"
                     /codon_start=1
                     /transl_table=11
                     /translation="MTALDKADSDNAVAIAAVKKTADAAVVANTAITAGTATKVTYDE
                     KGLVTKGESLAVADIPTLGISKIDGLQDALDSKQGNLTFEGTYNTSTNKVATESTVNT
                     AVDNLIHTLGGEDGKIDIDTKDSNTIHGAKIYADEVGKSTLASAKTYADGLVGSTSDL
                     GKRVASLEGKVDVDSVSGAIDTAKTEAITTAGSNADAKIATAKTTILGEEGYEHTVKE
                     AYELANSKTTMAAVEAKGYAVKTEVDTAVADAKKAGTDAQTAVNNLSDKVGTIPTDKT
                     VVQLIEEAKTAATYDDTALKSRVKTIEDDYLKASDKTELEGKITTEKERLDTFLNAAE
                     VGDAAIDTLKEIQDYISTHGEAAGKMVNDIAANKTAIEAEVTRATGIEDGLKERLNTL
                     EGDATTEGSVKKAIADLNVDQYAKSTDVESTYVKKETGKSLIEDAKITKLDSIAEGAQ
                     VNVIEKVQINGINLEVSDKTVNVPLATAQRAGLIVSSDAKDSISISSTGVGVVNSLNI
                     NKLYQDAGDELILDGGASV*"
                     /db_xref="dru:Desru_3489"
     gene            complement(163758..164156)
                     /locus_tag="SRR1747022_scaffold_43_prodigal-single_274"
     CDS             complement(163758..164156)
                     /product="Uncharacterized protein n=1 Tax=Eubacterium
                     plexicaudatum ASF492 RepID=N1ZWH3_9FIRM"
                     /codon_start=1
                     /transl_table=11
                     /translation="LIGEDTEKSAREIASEEVVKVVAGAPEAYDTLKEISDWISSHGT
                     DAASMNSAIKALQTILAGFGTGEGEAATVKKYVDDAITALKIGDYAKAADLTALASRV
                     TTLEGKPAASITAEDIAKWNAKQDAGDYVE*"
                     /db_xref="UniRef100_N1ZWH3"
                     /db_xref="N1ZWH3_9FIRM"
     gene            complement(164451..164687)
                     /locus_tag="SRR1747022_scaffold_43_prodigal-single_275"
     CDS             complement(164451..164687)
                     /product="Uncharacterized protein n=1 Tax=Faecalibacterium
                     cf. prausnitzii KLE1255 RepID=E2ZHN5_9FIRM"
                     /codon_start=1
                     /transl_table=11
                     /translation="MATIYDKNAAYMALPMNIKRGNPIPLDTTAVWDSKSDLEAYAKS
                     GATSYVGQILTLFADGVAEAYLISNEAGDLVKLA*"
                     /db_xref="UniRef100_E2ZHN5"
                     /db_xref="E2ZHN5_9FIRM"
     gene            complement(164712..165923)
                     /locus_tag="SRR1747022_scaffold_43_prodigal-single_276"
     CDS             complement(164712..165923)
                     /product="Putative uncharacterized protein n=1 Tax
                     =Lachnospiraceae bacterium 7_1_58FAA RepID=H1CBT7_9FIRM"
                     /codon_start=1
                     /transl_table=11
                     /translation="MAEKTLKTRILLRNDTAANWETNKTTVLKKGEVGIEIDTNRMKI
                     GDGVTAYGNLKYFGGEAALNFEVFPKDDETDVAAITAAVGDTEIHNGDTAIVKRDIAG
                     GKSSYTAYVYDGEWKAMDGNYRADNVYFDEDLIYTANIGVKTVPVTGSGTITAAGKNV
                     EQVLKSILAEEKNPSTTQPAASVTATNVGTFEIGTSKNIGYTAKLSTGSYTYGPNTGI
                     VAGAVTATCDGKTLTGATGTFEGVVAEATEKKVSVSIEHAAGATPKTNLGNAYEAGKI
                     VAGTKSATSSGLKGVRHMFYGALKSDAALDNTVIRGLSHEAATKKTITTFDAGDGAVK
                     VVIACPAGYNVTKVLMPSAMNADATASFVKQAGTVNVEGAEGYTAVPYTIWVYKPASI
                     DSTETYAVTIG*"
                     /db_xref="UniRef100_H1CBT7"
                     /db_xref="H1CBT7_9FIRM"
     gene            complement(166354..166794)
                     /locus_tag="SRR1747022_scaffold_43_prodigal-single_277"
     CDS             complement(166354..166794)
                     /product="Uncharacterized protein n=1 Tax=Bacteroides sp.
                     3_1_33FAA RepID=D1K1E8_9BACE"
                     /codon_start=1
                     /transl_table=11
                     /translation="MSSLIENGYYNYNSNLASTGYVEGQNVQSPKLTINGGLFMNDYI
                     TIKNDDNGEGFINNGQFYGMIYHVGRTLDIKDGYFNASNGYENIQVKKLNQNLNCADC
                     YISGGTFETNGSVNISGSGNPTIIITGGKFNKKVPNEYIGKGYI*"
                     /db_xref="UniRef100_D1K1E8"
                     /db_xref="D1K1E8_9BACE"
                     /db_xref="bdh:GV66_22125"
     gene            complement(167568..167837)
                     /locus_tag="SRR1747022_scaffold_43_prodigal-single_278"
     CDS             complement(167568..167837)
                     /product="hypothetical protein"
                     /codon_start=1
                     /transl_table=11
                     /translation="MYGLTHNNNKVVYGIKRFVLDKEEDTKTLPTRGLTPGSTAFVIE
                     TSNTYMLNNLYVWKKVKANNSSGGNTDPTPDPSDDTYIWDGGDIG*"
     gene            168396..168782
                     /locus_tag="SRR1747022_scaffold_43_prodigal-single_279"
     CDS             168396..168782
                     /product="hypothetical protein"
                     /codon_start=1
                     /transl_table=11
                     /translation="MSLLKSSTYGEDFKVYLQTSIVCLLTKDLPRDRKSIFKRWTLLI
                     LRPIEAKSYQCFEHIALRMAEGVGADPTYPVLETGAFAVMLPLNITKTHFLCCLTIKL
                     SAKERRNRTRTDNTQNLCFCCMRLCF*"
     gene            complement(168583..168657)
                     /locus_tag="SRR1747022_scaffold_43_prodigal-single_trna_23"
     tRNA            complement(168583..168657)
                     /product="Sup"
     gene            complement(168816..168893)
                     /locus_tag="SRR1747022_scaffold_43_prodigal-single_trna_22"
     tRNA            complement(168816..168893)
                     /product="Val"
     gene            complement(168935..169135)
                     /locus_tag="SRR1747022_scaffold_43_prodigal-single_280"
     CDS             complement(168935..169135)
                     /product="hypothetical protein"
                     /codon_start=1
                     /transl_table=11
                     /translation="MKKQVKTYINLVKEILQKECGYSRKEINKLIEDFHMYDIMMSDP
                     VIALHDTPENWIRDLLDFYKNK*"
     gene            complement(169150..169235)
                     /locus_tag="SRR1747022_scaffold_43_prodigal-single_trna_21"
     tRNA            complement(169150..169235)
                     /product="Tyr"
     gene            complement(169240..169314)
                     /locus_tag="SRR1747022_scaffold_43_prodigal-single_trna_20"
     tRNA            complement(169240..169314)
                     /product="Gln"
     gene            complement(169507..169965)
                     /locus_tag="SRR1747022_scaffold_43_prodigal-single_281"
     CDS             complement(169507..169965)
                     /product="hypothetical protein n=1 Tax=Ruminococcus
                     flavefaciens RepID=UPI0002EDDF80"
                     /codon_start=1
                     /transl_table=11
                     /translation="MTNPRIEETDIYDRYCNRILSLCQNEYNSILVSSPILEDYIREK
                     YPVFKIKRSIIASDKNIDYLSIIDKYDKIVLPRRQLKDFDFLETIPKEIRGRFEFLCD
                     DPCPINCPYLYKHYQGFAKITLFEDIESTDIVKCKTLPDSPLRNIKCKED*"
                     /db_xref="UniRef100_UPI0002EDDF80"
                     /db_xref="W7UX07_RUMFL"
                     /db_xref="tsu:Tresu_1973"
                     /db_xref="UPI0002EDDF80"
     gene            complement(170423..170499)
                     /locus_tag="SRR1747022_scaffold_43_prodigal-single_trna_19"
     tRNA            complement(170423..170499)
                     /product="Pro"
     gene            complement(170538..170711)
                     /locus_tag="SRR1747022_scaffold_43_prodigal-single_282"
     CDS             complement(170538..170711)
                     /product="Uncharacterized protein n=1 Tax=Firmicutes
                     bacterium CAG:65 RepID=R6FHU9_9FIRM"
                     /codon_start=1
                     /transl_table=11
                     /translation="VWLVSPQGDRYNMKSALSQYIALGALLGQHGDELELFCDSKQDE
                     GLFIEFFVKHPEV*"
                     /db_xref="UniRef100_R6FHU9"
                     /db_xref="R6FHU9_9FIRM"
                     /db_xref="ova:OBV_21470"
     gene            complement(170805..170879)
                     /locus_tag="SRR1747022_scaffold_43_prodigal-single_trna_18"
     tRNA            complement(170805..170879)
                     /product="Ile"
     gene            complement(171062..171138)
                     /locus_tag="SRR1747022_scaffold_43_prodigal-single_trna_17"
     tRNA            complement(171062..171138)
                     /product="Arg"
     gene            complement(171877..171975)
                     /locus_tag="SRR1747022_scaffold_43_prodigal-single_283"
     CDS             complement(171877..171975)
                     /product="hypothetical protein"
                     /codon_start=1
                     /transl_table=11
                     /translation="MPKALDITGQRFGKLVALKKVESRKGNTYWLC*"
     gene            complement(172095..172170)
                     /locus_tag="SRR1747022_scaffold_43_prodigal-single_trna_16"
     tRNA            complement(172095..172170)
                     /product="His"
     gene            complement(172172..172248)
                     /locus_tag="SRR1747022_scaffold_43_prodigal-single_trna_15"
     tRNA            complement(172172..172248)
                     /product="Arg"
     gene            complement(172413..172497)
                     /locus_tag="SRR1747022_scaffold_43_prodigal-single_trna_14"
     tRNA            complement(172413..172497)
                     /product="Leu"
     gene            complement(172564..173682)
                     /locus_tag="SRR1747022_scaffold_43_prodigal-single_284"
     CDS             complement(172564..173682)
                     /product="Uncharacterized protein n=1 Tax=Ruminococcus sp.
                     CAG:9 RepID=R7CRM9_9FIRM"
                     /codon_start=1
                     /transl_table=11
                     /translation="MNVVNAGSRFQIYGEDVKTYKRLPIMSFEVSFNKMTGFFLVSRP
                     DLSINEEKIYGNHEAKVNKVLKSYKYSTRNFGIILSGQKGIGKSLFARILAEKAIENG
                     LPVIIVNEYIPGIANFLGSIEQEVVVIFDEFEKTFGESEHSDPQEEMLSLFDGLDNGK
                     KLFVITCNETRKLNEYLLNRPGRFHYHFMISYPTEDEIREYLKDKLSPDYYEVINSIV
                     NFSRTINMTYDYLRAIVFEINQGYTLEETLNDLNITQSSSVTFNMTVTLTSGKVYTAY
                     GRRIDLAETSYEWYDAFDTKSDNRLRFAIIPSKITFRDGQLYIKGEDTKIYVDPDDYW
                     QVEDDDERKALIKKAESQSIKEVTFQKNTPDFTTKYLV*"
                     /db_xref="UniRef100_R7CRM9"
                     /db_xref="R7CRM9_9FIRM"
                     /db_xref="btn:BTF1_31282"
     gene            complement(173708..173798)
                     /locus_tag="SRR1747022_scaffold_43_prodigal-single_trna_13"
     tRNA            complement(173708..173798)
                     /product="Ser"
     gene            complement(173973..174064)
                     /locus_tag="SRR1747022_scaffold_43_prodigal-single_trna_12"
     tRNA            complement(173973..174064)
                     /product="Ser"
     gene            complement(174336..174412)
                     /locus_tag="SRR1747022_scaffold_43_prodigal-single_trna_11"
     tRNA            complement(174336..174412)
                     /product="Phe"
     gene            complement(174740..174813)
                     /locus_tag="SRR1747022_scaffold_43_prodigal-single_trna_10"
     tRNA            complement(174740..174813)
                     /product="Met"
     gene            complement(174815..174891)
                     /locus_tag="SRR1747022_scaffold_43_prodigal-single_trna_9"
     tRNA            complement(174815..174891)
                     /product="Pseudo"
     gene            complement(175012..175087)
                     /locus_tag="SRR1747022_scaffold_43_prodigal-single_trna_8"
     tRNA            complement(175012..175087)
                     /product="Asp"
     gene            complement(175169..175244)
                     /locus_tag="SRR1747022_scaffold_43_prodigal-single_trna_7"
     tRNA            complement(175169..175244)
                     /product="Glu"
     gene            complement(175313..175389)
                     /locus_tag="SRR1747022_scaffold_43_prodigal-single_trna_6"
     tRNA            complement(175313..175389)
                     /product="Glu"
     gene            complement(175393..175575)
                     /locus_tag="SRR1747022_scaffold_43_prodigal-single_285"
     CDS             complement(175393..175575)
                     /product="hypothetical protein"
                     /codon_start=1
                     /transl_table=11
                     /translation="MEMNTKKKIDRRIFKKSPDELQEYMMFKRRGSRVPAKKGKGMKY
                     ERAQEKEKSRNLTSDS*"
     gene            complement(175547..175660)
                     /locus_tag="SRR1747022_scaffold_43_prodigal-single_286"
     CDS             complement(175547..175660)
                     /product="hypothetical protein"
                     /codon_start=1
                     /transl_table=11
                     /translation="MFNDFDTQIQSDEFEWQFLEWCRLMEEEYGNEYQEEN*"
     gene            complement(175874..175957)
                     /locus_tag="SRR1747022_scaffold_43_prodigal-single_trna_5"
     tRNA            complement(175874..175957)
                     /product="Leu"
     gene            complement(176434..176511)
                     /locus_tag="SRR1747022_scaffold_43_prodigal-single_trna_4"
     tRNA            complement(176434..176511)
                     /product="Leu"
     gene            complement(176754..176829)
                     /locus_tag="SRR1747022_scaffold_43_prodigal-single_trna_3"
     tRNA            complement(176754..176829)
                     /product="Asn"
     gene            complement(177399..177472)
                     /locus_tag="SRR1747022_scaffold_43_prodigal-single_trna_2"
     tRNA            complement(177399..177472)
                     /product="Trp"
     gene            complement(177499..177570)
                     /locus_tag="SRR1747022_scaffold_43_prodigal-single_trna_1"
     tRNA            complement(177499..177570)
                     /product="Pseudo"
     gene            complement(177676..177972)
                     /locus_tag="SRR1747022_scaffold_43_prodigal-single_287"
     CDS             complement(177676..177972)
                     /product="hypothetical protein"
                     /codon_start=1
                     /transl_table=11
                     /translation="MAKGQIAKTQVADRIAKAFGNDWIGEYDKKFYVWATENGERLQI
                     AISMTCPKNPVGDVSTVGSNVMNFEDSAPVVQEKKEITEDEKKHIQDLMKRLGL*"
     gene            complement(177950..179398)
                     /locus_tag="SRR1747022_scaffold_43_prodigal-single_288"
     CDS             complement(177950..179398)
                     /product="Uncharacterized protein {ECO:0000313|EMBL
                     :KHO63165.1};  TaxID=1511746 species="Bacteria;
                     Firmicutes; Clostridia; Thermoanaerobacterales;
                     Thermoanaerobacteraceae; Thermoanaerobacter.;"
                     source="Thermoanaerobacter sp. YS13.;""
                     /codon_start=1
                     /transl_table=11
                     /translation="MSFDIREIRRQFDEVIRYSQGIENPKTEELFDKFLDAKRDFIEL
                     FGGNLIYEYPYVLHLKLDKREKQKNLNNFLDTIDCLYSNYDLIDFIEINRDGFFTNQV
                     IEEYKLPDGKVIPVGMKLVKAFKYFISDKDLLNDIQNSASRVIQEDKIEGKLCISVHP
                     LDFLSSSENTYNWRSCHALDGEYRAGNLSYMVDKSTVICYLKGADGVKLPNFPEDVLW
                     NSKKWRVLIFFEKNWRAIFAGRQYPLSTLSALETVSICLNNMGVEFHKWEDTNIVEYT
                     DKITNQRHPLDIDYIVLNGVIYPIKDKVQDAEDSLQFDDLINSSCYRPYIAIRSRGSY
                     YNDTDDWHWDIGGGITCLDCGKSLIRHSDFMRCDDCELTFGDSENDIFGYCDCCGRRV
                     MLDEAYYVDSDEIVCEDCFKNECMTCDRCGNGYYRSSMKYNEEYHKYLCPWCSEDMER
                     GEPFDLKQLIFDECDKLEKKIMEANDGEGTDC*"
                     /db_xref="A0A0B3BKP6_9THEO"
     gene            complement(179353..180375)
                     /locus_tag="SRR1747022_scaffold_43_prodigal-single_289"
     CDS             complement(179353..180375)
                     /product="Putative uncharacterized protein n=1 Tax
                     =Lachnospiraceae bacterium 7_1_58FAA RepID=H1CDP0_9FIRM"
                     /codon_start=1
                     /transl_table=11
                     /translation="LRGLKAKEYETLEQLFKMKQGSLLKTMSYFLQNKYKTVKTTADY
                     IYAVGDIPIALVAHMDTVFPKPVTELYYDTRKNVMWSPQGLGADDRAGVYAIIQILRS
                     TNLRPHIIFTTDEEQGGIGASVLAQENCPFPQLKYMIELDRQGKNDCVFYSCDNDDFV
                     AYVESFGFIEDFGSFSDISILGPAWQVCSTNLSVGYENEHTYIETLNISALLDTIEKV
                     KRMLQEESVPDFKYIEFNLTAKRWFQDLYNSNGAAVDNDFYVHCKKCKGLFSGYEVFP
                     VKGLDGKTCFYCPDCMVENIEWCDNCGEPFEIDPNNPKKICNDCAGGLLECHLTSEKL
                     EDNSMK*"
                     /db_xref="UniRef100_H1CDP0"
                     /db_xref="H1CDP0_9FIRM"
                     /db_xref="pth:PTH_2466"
     gene            complement(180427..180849)
                     /locus_tag="SRR1747022_scaffold_43_prodigal-single_290"
     CDS             complement(180427..180849)
                     /product="hypothetical protein"
                     /codon_start=1
                     /transl_table=11
                     /translation="LPIRVVANVCYDGFIPRKDGIRGFYIRPEDIEAYSAYVDTIQFD
                     TDSLEKEATLLGIYKEESWPGNLNLLLTNLKYNVDNRGIPDEFAPMRIKCKQRCQSGS
                     ACSFCETALKFSREVDKNKDYWTKGVGFTQPESIIDNN*"
     gene            complement(180874..181053)
                     /locus_tag="SRR1747022_scaffold_43_prodigal-single_291"
     CDS             complement(180874..181053)
                     /product="hypothetical protein"
                     /codon_start=1
                     /transl_table=11
                     /translation="MFSEKVKLTLAIENIFMASDCNLRSINYYWAYPITTWYELNGLV
                     DLGVKQLFLGVPLTF*"
     gene            complement(181364..181774)
                     /locus_tag="SRR1747022_scaffold_43_prodigal-single_292"
     CDS             complement(181364..181774)
                     /product="hypothetical protein"
                     /codon_start=1
                     /transl_table=11
                     /translation="MMEKITKREMYEAIAEAMKTGECRYDPAEVISFCENEIDLLDKK
                     AAKAKERAAAKAAEGDTLTALVRAALATDEFKSIADVTAIVAEEEPDATAAKVSYRLS
                     SLVKAGEAEKSEITIPATETSKKRTVNGYRKLNV*"
     gene            complement(181945..182127)
                     /locus_tag="SRR1747022_scaffold_43_prodigal-single_293"
     CDS             complement(181945..182127)
                     /product="hypothetical protein"
                     /codon_start=1
                     /transl_table=11
                     /translation="MWDSLNSALREAIESYKTMGVTFQQLKDGLVTTMEKEMAEKATN
                     ALKEHYEQFVDFRKVI*"
     gene            complement(182212..183855)
                     /locus_tag="SRR1747022_scaffold_43_prodigal-single_294"
     CDS             complement(182212..183855)
                     /product="hypothetical protein"
                     /codon_start=1
                     /transl_table=11
                     /translation="VRVGILMALCNYLSNEDKSTFRNWVNMYGSMSGDRSPDLCVENV
                     DYILRFWDKEKVTLWKMLGEKFTISKDVTFKRSERQSRSDFEDCLGYWRTGYKFIREY
                     QDFTADKKNIETPESYYSPLYKVSRFEDIMALRELTTFESLHSNIYTGDTFTITRSDD
                     GQTLLVNKGAKISKLLGKLAKFFELSESKYEEFRIAHSQFLNQDTIKGTLCLSIHPMD
                     YVTMSDNESGWDSCMNWRDEGDYRIGTVEMMNSPCVLIAYLRAKDDMEFGWGDKLSHW
                     NNKKWRQLYIVTKDLISDIRQYPWRNDELNGLCIKWIKDLATANLGWQYSNLCTYYNN
                     FHDADYNNFCLELSDEPYSIDVYCDKMYNDVYSKNQKCFIGIEAPHEIEIDYSGCSEC
                     VNCGKEIDYISDTCMLLCGDCSNAMRCSCCGDVIHNDDYYWIDDDTCLCYDCYTEKAG
                     TCEECGDAFYNEDLTEVRLYKDNKITWRSVYLCSYCKDNYEKAGLINDPSATPFGIHY
                     RADFETLVESDSETAERLRDIFAINSKEGRQWFLDSLKN*"
     gene            complement(183970..185400)
                     /locus_tag="SRR1747022_scaffold_43_prodigal-single_295"
     CDS             complement(183970..185400)
                     /product="Gp39 n=1 Tax=Bacillus phage G RepID=G3MBA9_9CAUD"
                     /codon_start=1
                     /transl_table=11
                     /translation="MIINNNQMKRIFDEFSYQVSAKFYRKMPRDNWRKIKTAIEENRM
                     FILNLPGKAYLTFAETCDGKPRTTMSFEFHDESFGDFLYDLFWDEKEGEIILCTNDYL
                     DKTLWTSTSPSQNSGDTEDKYIKNIDNNKEIVNNFKLVDEIVKQGTEYIASSKDVQEA
                     LEMVKKAASGYYDKVKPVAFITPSMDTGTNQATSTTTSTTITIGDRDTTATTTTKATI
                     NAGDYNTCIGTAIDGYTITSSTSGTISLVENIEDTARKIFNEEWNKRKENNKMKFSNF
                     DFGPCVNDNVRMSMYGIAIKNAAGTYVSYDATSGEIIDVDVFNFDGGKYMFKMPVAIK
                     DVKVGDVIIHNRTPMFVVGFAEGTGDLIVVDIRAGEKKTIMPIRNMFHFDFVTKIVSL
                     FDMTGMAQPSVDMPFGNMLPLMLMSDDNKDMDMKDILMMSMLANGGNMGNMNPMMLYF
                     LASNEDGDTSMKDMLLPMMLLSNQQK*"
                     /db_xref="UniRef100_G3MBA9"
                     /db_xref="G3MBA9_9CAUD"
     gene            complement(185412..185636)
                     /locus_tag="SRR1747022_scaffold_43_prodigal-single_296"
     CDS             complement(185412..185636)
                     /product="hypothetical protein"
                     /codon_start=1
                     /transl_table=11
                     /translation="MYHHSNHCGFDLWSPLTDDCAVENRAFSAYAFHTSELENIINRI
                     CNGETEITVSESLSQSDLDYIKREVEQRMN*"
     gene            complement(185647..185877)
                     /locus_tag="SRR1747022_scaffold_43_prodigal-single_297"
     CDS             complement(185647..185877)
                     /product="hypothetical protein"
                     /codon_start=1
                     /transl_table=11
                     /translation="MEYCYFTYTVGVRHEDETEYFYGIVTGEDYSDAMNSVYEEYCLK
                     EITQIIIEDFDNRACLEMTKSALEDFKNAVNF*"
     gene            complement(185988..186080)
                     /locus_tag="SRR1747022_scaffold_43_prodigal-single_298"
     CDS             complement(185988..186080)
                     /product="hypothetical protein"
                     /codon_start=1
                     /transl_table=11
                     /translation="MDYDPAVLGFLACICIMGIAFALDCWNRIR*"
     gene            complement(186178..186636)
                     /locus_tag="SRR1747022_scaffold_43_prodigal-single_299"
     CDS             complement(186178..186636)
                     /product="Uncharacterized protein n=1 Tax=Lachnospiraceae
                     bacterium 3-1 RepID=R9IX69_9FIRM"
                     /codon_start=1
                     /transl_table=11
                     /translation="MLIVLFVIFLVCISLGIILWFKKPYSDAGVAVFSLSLIALAVVV
                     ICGLFDVGKIVKANTLEQKIVVYQEEMANIENSINPVVQNYLDHEKETYTALTPDNAV
                     IFASIYPELSSNEIVQKQLNIYNEYLISIKNLKLEIAEISTAKWWLYFGQ*"
                     /db_xref="UniRef100_R9IX69"
                     /db_xref="R9IX69_9FIRM"
     gene            complement(186648..187073)
                     /locus_tag="SRR1747022_scaffold_43_prodigal-single_300"
     CDS             complement(186648..187073)
                     /product="hypothetical protein"
                     /codon_start=1
                     /transl_table=11
                     /translation="MSKRKSHFRDFVRNKDGAYWKGSHSSRSKRNLKRKIVGVIKDLN
                     DNVLHDTLWRGRFYVTCGAIQYANYIDGSGTYGWVYLTFCDLATGQISQAIFDDLDFI
                     MFNGYKVWERLNSFIVDDCNVWHDKDINVYADKTVYRTI*"
     gene            complement(187060..187395)
                     /locus_tag="SRR1747022_scaffold_43_prodigal-single_301"
     CDS             complement(187060..187395)
                     /product="hypothetical protein"
                     /codon_start=1
                     /transl_table=11
                     /translation="MGKVKEYYTDEDMLEALGVIRHKRSIYGIMRDIFKEYEVTGMEN
                     DSRCEIHRCRNGATSDLLETLDSYGYRYGVDFTWYSTCWNSYTFAWTENKAIFITVIE
                     EGWRKNVEA*"
     gene            complement(187397..188107)
                     /locus_tag="SRR1747022_scaffold_43_prodigal-single_302"
     CDS             complement(187397..188107)
                     /product="Uncharacterized protein {ECO:0000313|EMBL
                     :KKN72369.1};  TaxID=412755 species="unclassified
                     sequences; metagenomes; ecological metagenomes.;"
                     source="marine sediment metagenome.;""
                     /codon_start=1
                     /transl_table=11
                     /translation="MPVAKSFQSYTQVGDIFMSGSKQYVNMKNPSTGTIRKCRWYSNA
                     EYARYYPEVKVIKPGKTQKEVLGFEKGYITIFKGNCYEDRKWFKQSSARYTRLWGWYF
                     ISTEELPADLPTDVTPIQLKWEDVGGEDGKLFADAKVKAFVDTLLYDEDPSEYVGEIG
                     QRIELTVTVVKTFDMDGQFGASTMHTFKDENGNVFLWTTASKKWEVGTVHHIRGTVKD
                     HKMFRNCKETILSRCMEI*"
                     /db_xref="A0A0F9SZJ9_9ZZZZ"
     gene            complement(188183..188461)
                     /locus_tag="SRR1747022_scaffold_43_prodigal-single_303"
     CDS             complement(188183..188461)
                     /product="hypothetical protein"
                     /codon_start=1
                     /transl_table=11
                     /translation="MDISEYLDVCSDLRHQIADYDNKILELLETRIDLSKDLIKIKLS
                     QNQNAYDPIVEDKKLETLCAQTAYPDLVKIIWPLIMLYCRASEGLNEN*"
     gene            complement(188461..189192)
                     /locus_tag="SRR1747022_scaffold_43_prodigal-single_304"
     CDS             complement(188461..189192)
                     /product="hypothetical protein n=1 Tax=Butyrivibrio sp.
                     XPD2006 RepID=UPI0003B3CE41"
                     /codon_start=1
                     /transl_table=11
                     /translation="MIPGLYNCFDNWGKKGAVWLMGDTHFGDRDIKSGFAKRPTDEEL
                     IANINSKVGKHDTFILLGDVGDISCVRKLKGYKILILGNHDTGRSNYERKIVKQDFNK
                     EKYQKDEALLEMKRLYPHCKYEIDEGYNFHSPFEYWTVSADNCLFDEVYEGVLTIGPK
                     LILSHEPLEGIEWAMNLHGHNHSGGGFKDKYHKNCCADVIGYTPVHLAQLIKSGPLAQ
                     IPSVHRITIDKATKRAKARKKGKKK*"
                     /db_xref="UniRef100_UPI0003B3CE41"
                     /db_xref="R6BL30_9FIRM"
                     /db_xref="UPI0003B3CE41"
     gene            complement(189214..189420)
                     /locus_tag="SRR1747022_scaffold_43_prodigal-single_305"
     CDS             complement(189214..189420)
                     /product="hypothetical protein"
                     /codon_start=1
                     /transl_table=11
                     /translation="MFNRIKNWLKSPSICVWEVGVRFKDENLDCSEYFLTHKSAEKYA
                     EKWNNENKDKEFNLFIGGVPLYLW*"
     gene            complement(189443..189679)
                     /locus_tag="SRR1747022_scaffold_43_prodigal-single_306"
     CDS             complement(189443..189679)
                     /product="hypothetical protein"
                     /codon_start=1
                     /transl_table=11
                     /translation="MFYRYKVKFYDEVNHKDDAQCGIVHSEDENGTGYQDAIMKVWRN
                     YDNVNEITLAELSDSSCLIVDSEALREIEDNVNW*"
     gene            complement(189691..189957)
                     /locus_tag="SRR1747022_scaffold_43_prodigal-single_307"
     CDS             complement(189691..189957)
                     /product="hypothetical protein"
                     /codon_start=1
                     /transl_table=11
                     /translation="MLTYTLVPVVGYYDIQDIIRDELGIDIDVKETFFGDNTESFEML
                     YFDDCIEYTGEEYENDLTPEDGQKIYDYLKNFFPHYDGILIDLG*"
     gene            complement(189963..190076)
                     /locus_tag="SRR1747022_scaffold_43_prodigal-single_308"
     CDS             complement(189963..190076)
                     /product="hypothetical protein"
                     /codon_start=1
                     /transl_table=11
                     /translation="MIGMLFCVILGIAAIMAIAFLLVLAVIALILYISGKG*"
     gene            complement(190073..190339)
                     /locus_tag="SRR1747022_scaffold_43_prodigal-single_309"
     CDS             complement(190073..190339)
                     /product="hypothetical protein"
                     /codon_start=1
                     /transl_table=11
                     /translation="MENKLTHFRFILQSTNKYRVNDKTNTCYADIIEEILNYFEYQTS
                     AEYRFNYSDWPNMKGGFGVFSWIDDDKRLHTYGINYIYKKEENK*"
     gene            complement(190343..190579)
                     /locus_tag="SRR1747022_scaffold_43_prodigal-single_310"
     CDS             complement(190343..190579)
                     /product="hypothetical protein"
                     /codon_start=1
                     /transl_table=11
                     /translation="MRVKELIEQLQKCDPELPVFFYDIIEECDGLVLYADQMESRFPV
                     KGDSAIEMYFDHHPEEINKGFVILNNHVFLHKED*"
     gene            complement(190569..190919)
                     /locus_tag="SRR1747022_scaffold_43_prodigal-single_311"
     CDS             complement(190569..190919)
                     /product="hypothetical protein"
                     /codon_start=1
                     /transl_table=11
                     /translation="MKETGFMTDLEMFMNFIMNNPTEPMRGDVVGNDTFMNGKTCITL
                     DTAFVGDIQAYETAVSFVEDQSEWCILYRTKSREDAEAQHRAYLKRLYAGENYFRSIQ
                     DGEIYGYKEEKDEG*"
     gene            complement(191034..191441)
                     /locus_tag="SRR1747022_scaffold_43_prodigal-single_312"
     CDS             complement(191034..191441)
                     /product="hypothetical protein"
                     /codon_start=1
                     /transl_table=11
                     /translation="MLLFITAIIICIISYFIMKATENQYKGPKLVLNMIFTILFIIMT
                     VCIIGCLIAITVNQVGAIAEVQAIEVQRDSLVYQYNNQLYLNDINYGANELFNQITEF
                     NERVRGKQAMAKSLWTNWFIPSYWKNVELIPFN*"
     gene            complement(191500..191823)
                     /locus_tag="SRR1747022_scaffold_43_prodigal-single_313"
     CDS             complement(191500..191823)
                     /product="hypothetical protein"
                     /codon_start=1
                     /transl_table=11
                     /translation="LTYNKKIYALYAGMTGSFGGATFQCFAECNSLDEAEQEACQLAR
                     EAYESYEGMYGIMSWEDCRDDLVESFPNEDITDADVDAHYQEEVESWIEWWAEPYDSN
                     KDYES*"
     gene            complement(191810..192322)
                     /locus_tag="SRR1747022_scaffold_43_prodigal-single_314"
     CDS             complement(191810..192322)
                     /product="hypothetical protein"
                     /codon_start=1
                     /transl_table=11
                     /translation="MWLWFVITGIIVVLLVGHAIYWEDGFGDILLSIIGGAFIGGLAC
                     IILSFFIGGIMSANPNIMMDSIESNNEIIALTDNTQASYLYRSVDRNNNIKYNYMIET
                     DRGYLTQSIMANRAYIIETNDKIPSVETHRVIYKSEFLRKHFFNDNTRYYYIYVPEGT
                     IVGGFNIDLQ*"
     gene            complement(192324..192782)
                     /locus_tag="SRR1747022_scaffold_43_prodigal-single_315"
     CDS             complement(192324..192782)
                     /product="hypothetical protein"
                     /codon_start=1
                     /transl_table=11
                     /translation="MITTCHQCAYSKDKTGANSLCVLLGKNVQLDSPSCGEFYRIKYN
                     CTSCGKQIYHKEVLFYNEKPFCKECAAKFNSCAHCKFSGNCAFEEDPNPIPKLIQQQV
                     RMPQGIAVKTVMNPKRTEITCQKGCSCFDKENNNCNRNNQVCGDYAEKEY*"
     gene            complement(192794..193129)
                     /locus_tag="SRR1747022_scaffold_43_prodigal-single_316"
     CDS             complement(192794..193129)
                     /product="hypothetical protein"
                     /codon_start=1
                     /transl_table=11
                     /translation="MSIEYSAVITRGYLLNAADMKSLTDDQIQELYDTEYLKDYNTLN
                     YADWKNDENWHGIFGLTADYCDESDYPTEINPSRYTEKDNFITELFNYYFPNNTTAKI
                     GTYLGIKIS*"
     gene            193627..193749
                     /locus_tag="SRR1747022_scaffold_43_prodigal-single_317"
     CDS             193627..193749
                     /product="hypothetical protein"
                     /codon_start=1
                     /transl_table=11
                     /translation="MKGGNIKLAEDKKRFPANTTMEVLTFLNDKKINGELYAYL*"
     gene            194461..194616
                     /locus_tag="SRR1747022_scaffold_43_prodigal-single_318"
     CDS             194461..194616
                     /product="hypothetical protein"
                     /codon_start=1
                     /transl_table=11
                     /translation="MIQLDENRLSDSTIMSIGLDLGIYPYEDEGIRVYRRRVIEYINP
                     TAVYKES*"
     gene            194880..195242
                     /locus_tag="SRR1747022_scaffold_43_prodigal-single_319"
     CDS             194880..195242
                     /product="hypothetical protein"
                     /codon_start=1
                     /transl_table=11
                     /translation="MEFCYETLKDNDERVGTYKGLPVYALSTYSYKDCDDMVFIMYDD
                     GMKLVHKGFVVGTIQRDGHIKQVSQYRYTPKKGGVVPQIMDDVLYDKHECMLEDKHTL
                     AEAMIKEYSALSIDDLLK*"
     gene            complement(195816..196190)
                     /locus_tag="SRR1747022_scaffold_43_prodigal-single_320"
     CDS             complement(195816..196190)
                     /product="hypothetical protein"
                     /codon_start=1
                     /transl_table=11
                     /translation="MFTKEDIMARLAKGEDAQSIADEMAKVLNEAVQETKEQDDKADL
                     RATINEKATDLVNLLLEYFNVDETADAEEMSELTDYFLDTIEAAMPLLEVLEKYEDKP
                     VSVVTAKTSDKAISDFLKMFVD*"
     gene            complement(196573..196803)
                     /locus_tag="SRR1747022_scaffold_43_prodigal-single_321"
     CDS             complement(196573..196803)
                     /product="hypothetical protein"
                     /codon_start=1
                     /transl_table=11
                     /translation="MKDFDWTDARWAVIKEDGTFAGVPCASYGEARDLAAQHEGAKIF
                     FLAYEPDEDNEPDDIDSDVGFDPYAGCFTYDC*"
     gene            complement(196875..197528)
                     /locus_tag="SRR1747022_scaffold_43_prodigal-single_322"
     CDS             complement(196875..197528)
                     /product="Uncharacterized protein n=1 Tax=Ruminococcus sp.
                     CAG:9 RepID=R7CQQ3_9FIRM"
                     /codon_start=1
                     /transl_table=11
                     /translation="MWYNIYTVKGADNPTNRRKAKRMFEYFSKEINQIESEDLRMFVK
                     FYLDEKVPDYFWKIGASSSGKYHPVFSQGEGGLVRHTKAVCAFCEELLRMSQWAYMKD
                     EYKDLARVACICHDTVKYGLERFDKEEYPNHAANAAIIVDSAWREYFNEPAPFLLTQA
                     IKSHMGQWSTDREDRPFTNIDRLVHLADYIASRNFIDIPEITSDYNSTFSSEEDLPF*"
                     /db_xref="UniRef100_R7CQQ3"
                     /db_xref="R7CQQ3_9FIRM"
                     /db_xref="cbn:CbC4_4068"
     gene            complement(197601..198005)
                     /locus_tag="SRR1747022_scaffold_43_prodigal-single_323"
     CDS             complement(197601..198005)
                     /product="hypothetical protein"
                     /codon_start=1
                     /transl_table=11
                     /translation="MALKEKEKQAWIEKNIKLMGWTQEEAESVWEADRAIDKGERVEF
                     DLTPEQEKEAKKYINAGTRKVPTNYKFDQRKRKENPTKAGIIAELATFLTENSENACE
                     NVEITNKERMIAFKVGENCYELTLTQKRKPKS*"
     gene            complement(198058..198435)
                     /locus_tag="SRR1747022_scaffold_43_prodigal-single_324"
     CDS             complement(198058..198435)
                     /product="hypothetical protein"
                     /codon_start=1
                     /transl_table=11
                     /translation="MTKTSKMTKRDYFNILREAYPQTADNYDAVIGFIDHELELLSKK
                     NAADKKPTATQMANDGFKTAIVAVMSAEPTRLFTITELIKSVPEIADLTNQRVSAIVR
                     QMVEAGTLDRVEEKRKAYFRIPQ*"
     gene            complement(198916..199215)
                     /locus_tag="SRR1747022_scaffold_43_prodigal-single_325"
     CDS             complement(198916..199215)
                     /product="hypothetical protein"
                     /codon_start=1
                     /transl_table=11
                     /translation="MEFFVKVLRKWCEDYCQPFALYGADGAPITYWNKLPYKYFTPAD
                     MTEVRKIGNNWCCYPVNVNGEYCGCFCWEEEAEGVDFYDIITLCRLLETACEVEG*"
     gene            complement(199218..199367)
                     /locus_tag="SRR1747022_scaffold_43_prodigal-single_326"
     CDS             complement(199218..199367)
                     /product="hypothetical protein"
                     /codon_start=1
                     /transl_table=11
                     /translation="MRGKKFRKGGYTAQAIQWDHYEALWICKFAWGEFFYEDEEFIRE
                     NLVEG*"
     gene            complement(199364..199639)
                     /locus_tag="SRR1747022_scaffold_43_prodigal-single_327"
     CDS             complement(199364..199639)
                     /product="Uncharacterised protein {ECO:0000313|EMBL
                     :CRH74851.1};  TaxID=813 species="Bacteria; Chlamydiae;
                     Chlamydiales; Chlamydiaceae; Chlamydia/Chlamydophila
                     group; Chlamydia.;" source="Chlamydia trachomatis.;""
                     /codon_start=1
                     /transl_table=11
                     /translation="MNKQVIFMDSEGNVQGGIYCPDLHGVICGCCGGLVDDDDIVILH
                     WFNEWLDISEEICGDDGAILHEMEEKVDRLTTSEIEAILDGKKDFNT*"
                     /db_xref="A0A0E9EWK7_CHLTH"
     gene            complement(199644..199832)
                     /locus_tag="SRR1747022_scaffold_43_prodigal-single_328"
     CDS             complement(199644..199832)
                     /product="hypothetical protein"
                     /codon_start=1
                     /transl_table=11
                     /translation="MTTIGPFASYHKARTYFIEYLTTLESPTTAIKIYKKRDIPEWYI
                     EHNNPNKEFCKLVKEERN*"
     gene            complement(199894..200298)
                     /locus_tag="SRR1747022_scaffold_43_prodigal-single_329"
     CDS             complement(199894..200298)
                     /product="hypothetical protein"
                     /codon_start=1
                     /transl_table=11
                     /translation="MTEWSVYKCDYCGREFENEDDCRRHEWDCRYDDLMAGENNRLEI
                     YNQAGYQILFNSSTDPDEIWAVRVNSYADAQFINDFFEENGYEKPIKIINGVFNSPGL
                     HYFCEDGYGNWKYWTEELEKLDEIKHKFSTGA*"
     gene            complement(200443..200607)
                     /locus_tag="SRR1747022_scaffold_43_prodigal-single_330"
     CDS             complement(200443..200607)
                     /product="hypothetical protein"
                     /codon_start=1
                     /transl_table=11
                     /translation="MTKIPPRNWEGFFYSDYLEIDGNSAARSQSSERVIFVKSNIQQI
                     FSAFFVYSDD*"
     gene            complement(200604..>200765)
                     /locus_tag="SRR1747022_scaffold_43_prodigal-single_331"
     CDS             complement(200604..>200765)
                     /product="hypothetical protein"
                     /codon_start=1
                     /transl_table=11
                     /translation="KRWLIQYLAVALEDADCDLDTNLENIVVVNPERELEFTYSGIKY
                     RLTLACPRK*"
ORIGIN      
        1 TCTCTCAGGA TTTACCACTA CAATATTTTC CAAATTTGTA TCAAGGTCAC AATCAGCATC
       61 TTCAAGAGCA ACTGCCAAAT ACTGGATAAG CCATCGCTTG TTCTCGTCGG GCTTGCGCTC
      121 CCGCTTAACC TCTGTAACCT TACGCGTTCC GGTCTTTCGG GCTTTCTTCG CGCCTGCTTC
      181 GAGTTCGGGC GACAATTCAA ATAGCTTTTC GCCCCGGTCA ATACGCTTAT CGTCCTCTTG
      241 GACTTGTCGT GCTTCTTCAA CTGAAATGTT CAGCCGCTTG GCGAGTTCTT CAACGGTCAT
      301 TTTTTATCTC CTTTCGGAAA TGGGGGGGGT TTCGCCCCCC CATCCGGTCA CGCCATCTTG
      361 AAGAAAGCTT TTCTCTTATC TTCGACGCGG GTGATACTCC CAGCTTCTAC CATCTGACGA
      421 ACAATCGCGC TAACGCGCTG GTTGGTCAGG TCGGAAATCT CCGGCACAGA CTTAATCAAG
      481 TCGGTAATGG TGAAAAGCTG GTCGGGGTTC ACGCCCATGC GGGCGAGAAT CGCGGACTTG
      541 AAGCCATCGT TGGCGAGCTG GGTCGCGGTC GGCTTCTTCT CGGCGCTGTT CTTCTTCGCC
      601 AGCAGTTCGA GTTCGTGGTT GATGAAATCC ACGATAGTCT GGTTCGACTG GACTTCGGTC
      661 ATCTGGAGCA GAGTGTTGAA GCAATCCTTC TTAGTCATCT TAGTAGCCAT AGTTATCAAT
      721 TCCTTTCTGG TTTTTTAAGT GTGTCCTTCA CTTGATGAAT TTATTGTATC ACAAATCTTA
      781 CGATTTGTCA ATACCTTTTT AAGATTTTTT TTCATGTTCT TGGGGAGAAG TTCATCTCCC
      841 CTTGGAACAC TTACATTGTA TCACATTTCG CGGTGGTTGT CAAGCACTAA TTTTCTCAGC
      901 CGACAACTTT TTCAAGAGCC GCAATTTCTT TGGAAAGCTG TGCCACCTTT TCCTTTTTCT
      961 TACAAAGCGC AATTCTCCAT TCAAACGCGC GATTGTCCAG ATACCTTTCG TAAGCTTCCG
     1021 GGTTCAGCTG GTAATAATAC CGCTTACAGG TAATAGTTTC CACGTCGCGA TACTCAATGT
     1081 GGATACCACC TGCCGCTTTG GTAATCATTT CCTGAACCAA CTGCGGCAGA GCCTTAAAAT
     1141 CATCCAACTT CATAATGCTT TCATTGTTGG CATTCAGAAC GTATTCCACG CTATTATAGT
     1201 CAGAATCAAC TTCCTTTTCA AAAGTTTCAG TCTTAACGAT AGTCACAATG TGGTGATTCT
     1261 CAAGAGTGCT GAGCAGAGCC GCGCCCTTGG GGCGGTCTGC GTTGTATTCC TTAGAAGTAA
     1321 AGGGATTTGT ACCGAAAAGC TCTTTCACGC GACAAACAGC TTCGGCAAGG TTAGCGGCGT
     1381 CGGTGAAGTT AATTCTAGTC ATTTTGTATC AATTCCTTTC TTAATTTCTA TATTGATTAT
     1441 ATCACATTCG GTCGGGTTTG TCAAGTGGTT TTTACCACTT GGGGAACATT TTATTTTCGC
     1501 GGCAATTCCA CTGATGGCAA TTCTTGGTAA ATTTCTTGTG GAGCGAATAG CACTTGACAA
     1561 AGATTGCCAT TTCATTCATT GCGTCAGACA GCGCGATGTG TTCTTCCTCG AAATTGGGGT
     1621 TTCCGGTAAT GTAGGCATAA ACCGCTTCTA CGCCAGTCGC GCAAGACCTA CCACTTCGCG
     1681 CAATAAAATT ATTTTTGTGA CAGAATTTGT CAAAACCTTT TTGGTGTGTA ATAGTCTGTA
     1741 AAGCCATCAA ATACAGGTCG ATAAACTCAA ATTCATCCAG AAGCGCGGCG AATGGCGTCT
     1801 TGATAAAATC AAAACAACTG TTGTATGCCA TAACATACTT AACGCCATAG AATCGGCAGA
     1861 GATTGCGGAC AATGGACACG GCTTCGGCTT CGGTGGTAAC TGCGGAAATA GAGCCATTCA
     1921 GCAGACGTTC TTCATAAACT GGAAAATTCT TCTTTGCATA ATCGTCCTTG TTAATGTTGT
     1981 CATAATGTTC CATGACAAGA ATGGAAGTTG TTGCCAAAAT GTTACCATCC TTGTCGTGAA
     2041 TGATAGCACC CGCGTTATAC ATTCCGGTCG GGTTAGAGCT ACCGCCCACG GTTTCGGTGT
     2101 CCAGCGTACA ATAAATGTTC TTGTTCATTT TAATTATCCC TTTCTTTTGG ATGGGGCTTA
     2161 CCATCGTTTC CCCTATCCTT AATTTCTGTA TTGATTATAT CACATTCAGC GGGGTTTGTC
     2221 AAGACTTTTT TTTATTTTTT TTCAACCTTT TTTCTTGACT TCCTTATACA CTCGACAGGG
     2281 TTTTGTTGCA AGCTTTACCA GCCCCATCTG ATATATTGAT TATAACACAT CAGATGTTAT
     2341 TTGTCAAGAG GGAATTTTAT TTATTTTACA CACGAACCGC GGAAGTTGTG TAGCCCGGCT
     2401 AATGATGCCA AGCACTTTTA ATTGCTATTC CCTCTTGACA TTATGTAGTA TAACACATTT
     2461 CAGGAATTTT GTCTATGGGC AAAATACACA ACAATTCGTT GAAAAAATTA GTGAATATTC
     2521 CCTCTTGACA AAATGGCGCG GCCACACAAT CGTGACCGCG CGGCCGCAAT TTTACAATTA
     2581 TTTCCAAAAA AAATGAACCA AAAAAAATTT GGGAATCCAA ATTTGGATTC CCAAATTTTT
     2641 CAAATAGAAA GTGAATTGTA AGGAACTGGC GCTACAACAA TATCAATGTG AGAATTTTCC
     2701 AAATATTTGG CATCATCGCC CACATAATCA AATGTATAAA CTGCCCATTC ACATTCAACA
     2761 TCTTCATTTT CAAGTTCCAG ATTTTGCCAA GCTGGATCTA CTGCTGATAT TTTATCGAAA
     2821 ATTGTTTGAA CCGCGTCTTT CGCATCTTCA AAATTGTCAA ATGCACAGTT CAAATCATCA
     2881 AAATCATTAT TCCCAAAACT AACTACCCAA ATAAATCCTT TTTCCATTTC GACCACCTCA
     2941 TCCTAACGCA ATCAAAATTT TAATGTCAGT TGCTTCTTCA AGTAGAATTT CGAGTTGTTC
     3001 ATCATTCATT GTATTTACTT CCTTTCTCTG GAAGCGCTCA ATGCGCTTCC AGAATCTTCC
     3061 GCAGGGTTTC GATAATGCTT TCCTCGGTCG GGTTAATCGC TTCGCCAAGT GTCCAGCCGT
     3121 TCCGCACTCG CGCGTCATCA TCGAAAATCA GCGCTGTTCC ATCTTCTGGA AGTTCCCGCT
     3181 TGATAACCTG ATGTTTCGGC GTTCCGTACT TTACACCGTG AAAGTGGTCA AAAGGAAAAT
     3241 CATAGTTGTT CAACCATTCT CTTTTAGCTT CTCTCACCGC TCTGTCATAC TCAGGAGTTG
     3301 TAACTTTGCT AAGCCAAGTC ACCACAGAAA TTTTAATTCC GATAACACGA CACTGAGAAA
     3361 GCAGGCTAAC AAGTTCTTCC ATGTCGGTCA GAGGCTCTGC GATTTCGTAG GGGGTCGGGT
     3421 CGGATGCTCT AAGCATTTCC AGCCAATTTT CCACACCATA CAGGTCAGCG ATAGTTCCAT
     3481 CCATGTCGAA TACGATTTCC TTAATCATGT TTATCATTTC CTTTCGTTTT TGTATCTTGA
     3541 TTATAGCAGA TAATACGTTG TTTGTCAAGA GTTAATTTTG AATTTCTGCG ATATTTCCGC
     3601 ACGAATTTTT TTTCTCAGTT TGTTGTCAGG CTTTACATAG TGGGGACAGT TTAAGTTCCA
     3661 CGCTGTAAAA TTCTTACAAG TTCCTTTTTT CAAATCATCC ATGGAAAAAT CCTCTAATAA
     3721 TCTTTTCAAA AGCGGGCTTG TAATTTTCTT CCCATCTGCG CTGAAGTTCG GGGTCAGTGC
     3781 CATTCATGTA ACCGTTCCAC TCAATAGCCC CATAAGCATT ATGTTCAAAC AGTTCAGCAT
     3841 CCGTGGGCAT AGTCTCAGCA AAAATCAACT GCTGTTTGAT GTAAGCGTCA ATAGTGAAGT
     3901 TCTTCATTGT AATTACCTCA TTCCTTAATT TCTGTATTGA TTATACCATA CGAGGGTTTG
     3961 TTTGTCAAGC CCTTATTTCA TTTTCTTCAT AGAGCATTTC GCCGTTGCTC CACCGTTGAT
     4021 AATGGACTTG CATCATGTTC AAGAGGAATT CAAAATTATC AGCATCAACA GAATCATCAA
     4081 AAAACTTTTC AACGATTTCA CTTGTGCGGT CGTTAATCAT ACGAACCATT TCACGCTTAT
     4141 TCATTTCAAG TACCTCGTTC CTTAACTTTG TACCTTTATT ATACAGTATA AAATCATGTT
     4201 TGTCTATTGG TAGAATACGC AAATTCGGGA TAAAATATTT TTTCATTTTT GTTCAATTTT
     4261 CCTCTTGACA AAATGACTGG CCGGTGTTAT AATGGAAATA CCGGAGCTGG CAGACGTTGG
     4321 CGGGCGGCCG CAATTTCCTA TCATTTAATT ATAGCACATT GAATTAAAAA TGTCAATAAG
     4381 TAAATTGAAC AAAAATTAAA GCCCAAATGG GCTTTAATAT TCTGTGTGAA GCTCTGTCTT
     4441 TACTGGGAAA ACATGGTGGT CATCATCAAA TCTAGTATAA CCCATTGCTA CCAGATTAAC
     4501 AGCATTGATT GACCCAAGAT GCTTTTCATC AAAAAATGGC ATTTTCATGT AAAGCACACG
     4561 AGAATTCTCA GAAGAATAAA AACAATCGCC AGATTTCAAC GTACTAAATT CAACTGCTTT
     4621 AGAATTACAA ATAATGTTCA TGTTATCAAT TCCTTTCTTT ATTGTATAAT TATTATATCA
     4681 CATTTTTATT ATTTTGTCAA TAGAGAATTT TATCGTCCAG CAGTTAAAAC CACTGGACGA
     4741 TAAAAGGCAC AGCAAAGAGA ACGAACGAAC GAATGATAAC ATCAACAATA CTTTTCTTGT
     4801 GTCCAGTAGC GAATTTCAGA ACAGCAACCA ACCAGTCAAT GACAAGGATA GCAATTACCA
     4861 GAGTGAAGAT AACCATTTCC ATTTTAATAC CTCGCTTTCT TTTGTATTAT TATTGTATCA
     4921 TAGAATGAGG ATTTTGTCAA TCCCTTATTT CATCAAATTA TCAAATTCTT TTGTATGCCC
     4981 ACAAGCGTCA CAAGAATAAT AATAATCTTT GGAACTACCT CTGCCCGAAA CCGCAACTAA
     5041 TTCATAAGTA CCACCGCAGT TACAAATACC ATCATTCCAG CGAACACGCG CATCATCCGC
     5101 TTGCTTATAC ATTATAACCA TAATACCAAA AGTAACAGCA AGCACGCATA GAGCAGCAAT
     5161 GATTTTTGTG CGGATTTTAT CGGGAGAAAA AATTGCTATC GTCAGTGGAA ACATGGAAAA
     5221 GATAGCCCAC ATAATGTAAA AACCAGCATC TTTGAACATT TGAATTTACC TCATTTCTTA
     5281 ATTTGTATAG TTATTATAAC ATGGAATGGG GATTTTGTCA ATCCCCATCA CGATATTTTT
     5341 TCAGTTCTTC CAGAAGCTCC CAAATCGCAT TGTATTCTTC ATAGGAAGTC GAGTGAATAT
     5401 TGGCGAAGTT GTTCAGGCTT TCGTCATCCC AGCCATAGCG GTCGAGCCAT GCGGACAGTT
     5461 TCTCAGCAAG TGCGTTCATA GTCATTGTGA ATTACCTCGT TCCTTAACTT TGTATCCTTA
     5521 TTATACATCA TACTATTCTA TTTGTCTATT GGCAGAATGC ACAAATTTCG GGAGAATTTT
     5581 TTGTGTAATA TTTATGTATT TTTTCCCTTG ACAAATTGGT TAGCAGTATG TTATAATAAA
     5641 ATGCCGGCCA GTGGCGATTG TGGCCGGCGC GCCCATTTTA TCACAGCCTA TTGGATTTGT
     5701 CAATAGGCAA AATGCACAAA AAAAATGAGG GGAAAAATCC CCTCAAATTT TACCACTTAA
     5761 TGTTAATATC AAAATATTCT CCCTTGCTGA AAGGATGGCG GCTCACAGAG CAAGTGTAGC
     5821 CTTGTTTTTC AAGAATAGGG AGAATCTCTG TTTCAAGAAC TTCTTCCATT ACATCAAGCG
     5881 TTCTATAGTC AGAGTTTCTA AGGGGAGAGC TGGGATTGCC ATACCCTGTT ACGCATACGC
     5941 TCCGGCGTCC AGCATTTGCT TCATAATCAA TGAGAAATGC GACAGTATTC AAAACTTTTT
     6001 CTGTGAAATG TTCTTCATTG AGGTGATTTT TTAATGCCGC TTTGCGATTA TCAGAAATTT
     6061 TACGCGATTC TGTTGCGCTT CGCAGACCCT TAATAACGAT TGCGTTATCC TCGATTACCT
     6121 GAATGCTGAT TTCCATACTT ATCAATTCCT TTCTTTATTG TATAATTATT TTAACACATC
     6181 AAATGCTGTT TGTCAAGTGT TTATTTCAAA AGTCCAAAGC CACAACGGAA AATAATAATT
     6241 ACTTCGCCAG TCGTGTTATC AACGACAATG TATTTATAGC GCCAATGGTG TTTTCTACCA
     6301 GTTGAACAAT TCTTTGCGAA TGTCATGGCA TCATCCAGAG AATCCCAATA AAGCGGGAAC
     6361 TCATAATCAT TTTCATAGAC GTGATACATA GTTTTTATTT CCTTTCTCCG GGGCTTAATA
     6421 GCCCCGGTTT TCCAGTCGGC ACAGCCTACC AGCAAGGACA CCAGCCAACC AAGTCTTGGA
     6481 CTGTTTCATC AACCAAGCGG CGGTACTTTC GCAGTTCGCC CAGACATCCC ACGTCTGACC
     6541 CTCGCGGATG ATTTCCGCTT TCTTCATGCC CATGAACTTG TTGTAATAGG TGTCGTAGCT
     6601 GTCAGTCATT GTTATTATCT CCTTCGTTCT TTGTGTCTTA ATTATAGCAT GAAGATTGCG
     6661 GTTTGTCAAG CCCTAATTTT ATTTTTTTAA TCAATGTATT CAGAATATAG GACTTTCCAT
     6721 TCAGCCGCGT CCAGCTTGCT TCTGCGGAAA GCATCAATTC CATTGTATCC AAAGATGATT
     6781 CTTTCTTCCT GAGTGTTGAT GTTCAGAATA CCAAATTCGT ACATGATTAT TACCTCTCTT
     6841 TATTTTGTAT CTGTATTATA GCACAGAATG TAATGGTTGT CAAGAGAAAA TATTAAGGAT
     6901 ATTTCCATTT TCGTCGAACT CAAAGGCGAT ACATTCACCC ATTGCACCAT TTTCGATTTC
     6961 TACATACTGA GATTCATTAG TATAAACATC ATGTCCAAGA TGGGCAAGCA GAGCATTAAG
     7021 CATTTCTCTA TCAGTCATTT TAATTATCTC CTGTTCTTTA CTTTGTATCT GTATTATAGC
     7081 ATGAACTAAA CTGTTTGTCA AGAGTTTTTT ATCTTTTTTT TTATTTTATT TAGTTCCACT
     7141 CGCGGCTATT GTAGTAGTCA CGCACGGCAT CCCATGCCTG AGACATAGAA CCAGTAGCAA
     7201 AGCAGTAACT AGTTCCAGAA GAGAAAGAAG AAGCAGAAAC CTTGCGGTTA GGAACATGAC
     7261 TATGATAACC ACGGTCTGCG GAAAATGCTT TCTTCTGTTC GTCGGATACG ATAATAGACA
     7321 CTGTAATCTT TGCCATGGTG TAATACCTCA TTTCCTTACC TTGTATCTGT ATTATACCAT
     7381 TTCAGGAGCG CTTTGTCAAG CCTTTTTACG CAAATATTTC ACAGAATTTT TCTTTAGCAC
     7441 TTTAGCTTGG TGAAGTTCCG GGAACTCACT ACCGTGTGCG GAGACTGATA GACAGAGAAA
     7501 GAGCACGCTT TGCTTAGCGT GCTCTAACTT CGATGATTTC ATCATCATAG ATGGGAGATG
     7561 TTCCCATGGT ATTCATTACC AGAATGACTT CATCTTCAAC GGATACATTT TCCTCTGTGG
     7621 TGCTCCACTC ATTGCCCGCA TCATCTACAT AGAATTGAAC ATTGCTATTG ACTTCGCAAA
     7681 CAGTGGCGCT TCTCGCATAG ATGTTATTAA CATTCTGAGC AGGATGTGTC TTGATGTACT
     7741 GGCAGAGCAG GATAGTGAGC AGGACAACAA CGATTGCGCT GATGGCGCTA AAGATGTTCA
     7801 TGCGGCGTCT GATTTCTTCC ATGATGAATA CCTCTTTCTT TTATTGTATC TATAGTATAA
     7861 TACATTGCGG GAGATTTGTC AAGGGGTGAT TTTATACAAA AAGCATAGAA AATTTTTGTG
     7921 ACATTTGTAT AATACGCAAA CTCGGCGCGC TACACCCGCC AGCGCGCCGA GCAACACATC
     7981 TGCATGATGA TTGTGTGTTA TTTATTATGT ATGTGTATTA TTGCGTAATT GATGCGCTTG
     8041 TCGCGTACGC ACGTGCCTAC GAGTCTTTGA GCGCGTTGAG GATGCGGAAC CGCTTATTCG
     8101 ATTATGTTCT CAACTTTCTC TGCTAACTCT TCTGGCACAT CAAGGTCTAG GTCGAGCAGC
     8161 ACCTACATTG CTATCTTGTA CTTCACTAGG TCTTCGTTGG TCTTGCTGAT GCCCACGTAC
     8221 TGCTAACCAT CATTGTTGAG AATAGAGAAA TAAACTTCAT CCCCGATATT TAATTTGTAT
     8281 GTATCTCTGA TTCCTTTTGG AATAACTACT CGACCTAATG TATCAATCTT GCGTGATACA
     8341 TTCATTGGCA TTATTGATAA CATTTATCAT TCTCCTTCTG GATGATTAGA ATAGATAATA
     8401 GCACAAAGCG GGGTCTCAAT CTGTATTGAT AATGAAAGGT TAAAGATGTA AGGAGAACTC
     8461 TTTGTGTATT ATTTGACGGG GGTATGTAAG CGAGCGCAGG CTCGCTTTGT GAGAATCAAG
     8521 ACAACAGACT GCTGATATTT TCTCAGAGCA GAATCAAAAG AAAATACCCC GGGGTGTATT
     8581 ATGGGAAAAA ATTTTTTTTA TTTTAATTTT TGAGTATGTG CTGAGCAAAA CTCTCTCCAA
     8641 AACATTTTTC AGTTCTAAAA TACGATAAAA CATTTTTAGA TTCTGGATTA CGAAACATTT
     8701 TTAGATTTTA AAATACGACA AAATATTTTA CTTGTAACAA AAATAAGTAG TACTTTCCCA
     8761 CCAACCAGTA TTTACATAAC TGCTTTTCTA AATACCGCTA CCTTGTGTAA ATTGAGCCTG
     8821 ATATACCACA TTTAAAGGAA TATCAACATA TCCCTCTAAA GCCAATCGCG CATTTTCATA
     8881 ACATCTATCT TCAATATCAG TAGGATTCGC ATAAACATAC CATTCTAAAT AAGCCCCTGG
     8941 TTGAGTAATT ACATCCTCAA TAGTATTTGG AAAATCTTCA TCTAACATCC TATTAATAAC
     9001 AACTCGCGCA ACCACCTGTT GATGCCAGTC AGGGCAGCCC TTACTTTCAT AATGAACAAC
     9061 ATTAGCCAAC ATCTTCAATT CCGCGTCTGT ATAAGGAACC GCATACCGCA CTTTATTTAC
     9121 ATTATCATAA ATTTCTTGCG CTCTTACAAT AATAGGGTCA TCTTCTGGAA GTCCAATAGA
     9181 ACGAGCTAAC TCTGCGATTT GGTGAGCTTT ATCTTTAACA TCATCTACAT TTTTGCCGAC
     9241 ATAAGTAAAT CCGCATAAAG ATAAAATTAA GCATAAAGCT AAACAAATAA TAATAAACTT
     9301 TTTCATTTAT TTTTATTATC TCCTTTCACA ATTGGACGCT TAGGGTTTTT CGCCCCACAT
     9361 TAATTTATAT AATCCTGTGG TTGTATTCAT AATTGCTCTG CGCTTATAAT TTTGCGCCAT
     9421 ACTATCTAAA ATTCCACGAG GCTTTCTCAT TTTTCTCTAC ATCCTTTATC ATAAAATTTA
     9481 CATTCTAACA TACATTGTCC ATCAAAAAAA CAAGGCTTAC ATTTCATTAA AAGAAAAGTC
     9541 TATAATTCTG TAGGACTATC GCAATTATTA CAATAATCCC ATGCTTTTTC AAATCCATAT
     9601 TCTTGCGCCA CCCGTATAAT TACATATTCA TTTTTTAAAC GACGCCATTT CTTTCTATCT
     9661 TCATCAGTAA AAGATTTACG CTTCTAAGTA CCATCAAAAG TATAAGCAAT AGTACCGTCT
     9721 TCGCGCTCAA TAGGAGTAAA AGTAGTCTAA AGCTAAAATG GATTCTCTAA ATTTAATTTC
     9781 TTACTTTCAT ATAAAATAAA TTCGCGCTCC CAAAGACTTA CCTTCCATTC AAAACCAGTA
     9841 ATCATCATGC CCATCTTTCC TTTAGCACGT TTAAAATATC TTTATAAGCA TTTTCACGTC
     9901 CCTTGTAAAT TGGTCGATAT ACCTTACGCA ATTCTGTATT AAAGCAGTTA TTACCAATAT
     9961 CAAGTATGCC CCGCTTATTT GTCGCCCATC CTCCAACAGT AAAAGGGTAA CAATTGATAA
    10021 CGTGCTCGCC TTCCGGGAAA TCGACAATGG TCAAAGTTGA TTCAGAAATC ATATCAAAAA
    10081 TATCTGGAGT ATGCTTATTA CACAGATGAA CGGTGATATC GTGCGCCAAC AATACATTGA
    10141 GAAGTTGCGC AAGATATTGA TTGCTGCGGT AGTCGGTACA AAAACATACT GTGCTATGTG
    10201 GAGAGAGCGC TTGGGCAATT GTTGTTAAAG GGTCTATCCA ATTTTTCTGA TTATATTCTT
    10261 TAAGTTTATT TACTGAATTT GTCACTGTCA TCTTCATCAT TCCATCCTTC AGGCATTAAT
    10321 ATATCTAAAA CATAATTAAG AACATTGGTG ATAGCAAAAA ATGGACCACC GATTAAAAAT
    10381 ACTAATAAAA CAATAAATTT ATCATAGCTT GATTCTATTT CTTTAATAAA AGGAGCATAT
    10441 TCTATAAATT CAAGAGTGGA AATTATTCCC CACAATAAAA CTATTATAAT TCCGCCCAAT
    10501 CAAAATATCC TCCTTCATAT TCATAAACTA CACAATTTGG AATTAATGTT AGCATTTCAA
    10561 CATCTACTAA ATCTTCAGGA GGGTCTTCTG GTTCATAGCT TGTGAATACA ATTAAATTAC
    10621 AATCTTCATA TTTTGAAAAA TCTGTAATTA TACCATCAAA ATCAGCATTA AATACGATAT
    10681 TTAATCCAAC AGTACAAGGA TACCTATTTA CAATTTTTCC CAATACTGTC TCTGTTTGTG
    10741 TTAATGTCAT ATTAGAAGTA TTGGAAAAGA TGGAAATAGC ATGGCCTAAT CCTCCAACGA
    10801 TTGGAATAAA CATCATAATT ATTAAAAAAA TAGTATTTAT AGTATCAATT TTTTCCATAA
    10861 TAACCTCCTA TTCTTTTATT CTTTTCTTAT TCTATAAATA TTATAATAAA TTTTTTTAAA
    10921 ATTGTCAAAT TTCTGTAAAT GGGCAATTTT TATTAATTTA TTCAAAAAAA ATTTTTAATC
    10981 TTTTATTTAA AAGATTAAAA ATTTTTTTTG ACACAAGAGA AAATTTGCGA TATAATATTT
    11041 ATATAGACTG GAGGTAAAAA ATGATAAAGT TAGATTATTC TTTACAAACT CCAGAAGAGA
    11101 GAAATGAATT AGTCGAAAAG ATTCTCGCTG AGAATCCTGA ACCAAGTGAA AAATATTTAG
    11161 AAATCTTGGC TGACTATTTA GTTCTTTGTA TGGAGAAACA AGAGAAAAAG GAAAAGAAAT
    11221 TATTAACTGA AAATCGTATG GCTACAGTTA ATAAAAGAGA AACTTCTTTT GAAGGTCTTG
    11281 TCTCTCAACT AGAAAATGGC GAAGATGGAA TTTATAATTT AATTACTGAA AATAAAAATA
    11341 CAATATTTTA GCCAAAAGTT ACAATTACTA AAAAAGATGT TGAAGAAATA CCTTATTTAA
    11401 AATAGTTAAA AGAAGCCATT TCAGCTTGGG AAGCCAAATT GAAAGTGACA GAAGGTAAAG
    11461 ACGCTTTTAT AATTAAGAAA GCATTAATTG AAATGCGGAA AGATTAGTAT GTTATTAAAA
    11521 ATGCTTACCG CAAACCAATT ATTCCTAATA AATTAACTCG CTCAAGATGT TTAACTCCTT
    11581 TAGATGGAGA AGTAAAAATG TTAGATGATG AAGATGGATA TATTTATCCT ATTCCAGAAG
    11641 GAGTAAGTTT ATTAGACCCT GTTGTTTGTT CCGCTATTTT ATGTAATTAT TCTCGATTAA
    11701 AATAGGATAG CCAAGGTGAA TATGAAAAAG ACTTATGGTA TTTAATGGAA GATTTTGATA
    11761 AATTATGTGA TAGAGCTTTG AAAGATTATC CATTGTATGA CAGAATAGTT GAATATAAAA
    11821 TTGATGGATT GCAAAATATT GACATTCAAG AGAAAATTCA AATGGAGTTT GGTATTAAAC
    11881 ATAGTCTTGA GTATATTTCT AGCCTATGGA GAAACAAAAT TCCAAAATTA ATCGCATCTA
    11941 CTGCGGAAGA CGAATATTTA AGTTGGTATT ATTTAAATAT TGAAAAAGGA CATTATAAAC
    12001 GTTGTAGTAG ATGTGGTGAA ATAAAATTAG CCCATAATAA ATATTTTAGT AAAAATAAAA
    12061 CTAGTAAAGA TGGATTTTAT AGCATTTGTA AATGTTGCCG AAATTCCAAG GCCAAAAAAT
    12121 CATAATCCTT TCTATGAATT ACTAATAATC TATTGAAAGG AGAAATTTTA TGGCAGAAAC
    12181 TTATTATTGC GAGAAATGTA ATCGTACAAT GAATGCTTCT GAATTTTATG GTAGTAATAA
    12241 TTTAGAAAAG TATCCTACCG GTAAATTAAA TCAATGTAAA AAATGTATTA CAATGCACGT
    12301 TGATAACTGG AATCCAGATA CTTATCTTTG GATTTTACAA GAAGCTGATG TTCCTTATGT
    12361 CCCTAAAGAA TGGCAAAGTC TTATGATGAA ATATGCCACT AATCCAAGTG AAGTAACAGG
    12421 AACTACAATT TTAGGTCGTT ATCTTTCTAA AATGAAATTA AAACAATATA AAGATACTCG
    12481 TTGGAAAGAT ACTGAGCGAC TTCAAGAATT AGAAGATGCT AAATTAGAAC AAACCATGAA
    12541 GCGCCAAGGT TATGACGCAG TTCAAATTAT GGAAGCAAAA GAAAAAGGCA GAGTATTTAC
    12601 AATGCCTGAT AAGCCCCTTG AAGAGCCTGT ATATGAAGAT AATATTACAG CTCCACAAGA
    12661 AGATTATTTT GCTTAGCAAA GCGGCCCAGA AGAAGATTTA GATTTAACTG AAGAAGACCG
    12721 CACTTATCTA AGATTAAAAT GGGGCAAAAC TTACAAACCC GAAGAATGGG TTAAATTAGA
    12781 ATAGTTATAT GAAGAAATGA TGGCTTCATA TGATATCCAA GGTGCAGGAC ACAAAGATAC
    12841 ATTAAAATTA ATATGTAAGA CATCTTTGAA AGCGAATTAG CTAATCGATA TTGGTGATAT
    12901 CGAAGGATTC CAAAAGATGA GCAAAGTTTA TGACAGTTTA ATGAAATCTG GTAAATTTAC
    12961 TGCTGCCCAA AATAAATCTG AAACTTCTGG AGAATTTGAT TCTATTAGTG AATTAGTTGA
    13021 AATGTGTGAG CGCGAAGGAT TTATTCCTCG TTATTATACT GAAGGTCCTA TGGATAAAGT
    13081 TGATGAAACT TTAAATGATT TAAAGAATTA TACTCATACA TTAGTTACTG AAGAAATGAA
    13141 TCTTGGTAAT CTTATTGAAG CTGCTGTTAA AAACATGGTT GATTAGGAAA ACCGCGAAGA
    13201 AGATGAAGAT ATTGAAGATA TGGATAATTT AGATGAAGAA GTATTAAAAG ATGAAGATTT
    13261 TATAGAGCAT AATTAGTTCT TAGAAGATGA AAGTGATTTA GATGAAATAA TTTATGAAAA
    13321 TATGGCGAAA GGCAAAGAAG TCTAATGGCT CTTAAAGATT TATTAGATTT AAGTGCCTCT
    13381 CGCCGTAAAG TTGGTCTTTC AGAAGAGCGA TTGAGAGGTA TTATTCCAGA AGCGCGTAAG
    13441 TATATTGCCT TCTGGAGAGA ATATCCTGAT TTATTTATTG ATTTTATGGC GGGGCCGGAT
    13501 GGCGGTCCCC AACACTTTCA TTTATTTTTC TATCAAAGAA TTTTCTTGCG TGCGGCAATG
    13561 CGGCATAAAT ATATCTATGC TGTATTTCCT CGTGCGTATT CTAAATCATT CCTATCTATG
    13621 ATGGTACTTA TGTGCCGTGC TATTCTTTAT CCTCGTTGTA AATTATTCAT TACTTCTGGT
    13681 GGTAAGGAAC AGGCCGCGGG TATTGTTAAA GAAAAAGTAC AAGAAATTTG TACGTTAATT
    13741 CCAGCATTTA ATAAAGAAAT TGATTGGCGG CGTGGTCAAA CGCTTGAAGG TAAGGATTAT
    13801 GTTAAATACG TATTTAAGAA TGGTTCTTAC TTTGATAATA TTGCCGCGAG AGAATCTTCT
    13861 CGTGGTAAGC GTCGTCATGG CGGTCTTATT GAGGAATGTG TTGGCGTTGA TGGAGATATT
    13921 CTGTCTTAGG TTATTATTCC TACGATGAAC ATTTCTCGTA TGTGTATGGA TGGCACAACA
    13981 CATGATGAAG AAACTCTTAA TAAATCTTAG ATTTATATTA CCACTGCTGG ATATAAAAAT
    14041 ACATTCCCTT ATGATAAATT AATTCAATTA CTTGTTTGGG AAATTATTAA GCCTTAGCAA
    14101 TCAATTATAA TGGGTGGTAC TTGGCGTATC CCTGTGTTGA TTGGCTTACA ATCTAAATCA
    14161 TTTATTCAAG ATTTAAAGCA AGATGGTACT TTCAATGAAA GTTCTTTTGA CCGTGAATAT
    14221 GAGAGTAAAT GGTCTGGTAC TGTTGAAGAT GCGTTCTTTA ATGCGGAAAT TTTTGATAGA
    14281 AATCGCATTT TGAATTAGCC TGAATATGAA GCAAGCGGCC GGTCCTCTAA ATTAGCTTAT
    14341 TATGTTTTAG CGGCTGATAT TGGACGTAAA GGTTGTGATT CTGTTATTTG TGTATTTAAA
    14401 GTAACTCCAC AATCACAAGG TGGTGCCACG AAGAGCCTTG TTAATATTTA TACTTTATCA
    14461 GATGAACATT TTGAAGATTA GGCTATTAAG TTAAAGAAAT TATATTATAA ATATAATGCT
    14521 CGTTAGATTG TAATAGATGG TAATGGTATG GGTATTGGCT TAATTGATTA TATGGTTAAA
    14581 TCTTAGACTG ACCCTGATAC TAATGAAACT TATCCTGATT TTGGTGTATC TAATGATGAA
    14641 GAAGGATATT ACAAAAAGTA TAAAACTGCT GTTACTGAGT TAGATGCTAT GTATATTCTA
    14701 AAAGCAAATG CACCGATTAA TACTGAAGCG CATGCTATTG CGCGTTCATA GTTGTCTTCT
    14761 GGAAAAGTAA AATTCCTTAT TGATGAACGT ATTGCTAAAA ATAAATTAAT GGCAACTAAA
    14821 GTTGGTCAAT CTATGAAACC TGAATAGAGG GCAGAATATT TAAAACCATT TACTTTAACT
    14881 TCCATATTAA AAGAAGAAAT GATGAATTTG CGTGAAGAAA CTGAAGGAGT AAATATTATC
    14941 CTGAAGTAGG CAAATCGTGG TATCCGAAAG GATAAATTTT CAGCTTTTGA ATATGGATTA
    15001 TATTATTTAA AACTCGAAGA AGATAAAAAG AAAAAGCGTA AGAAATTTAA AGCATCTGAC
    15061 TGGTGTTTTA TGAATTAAGG AGGGAAGTCT ATGCGTGCTT CTAGAGGAGA AATAAAAATA
    15121 GAAGAAATCT TAGAAGAAGC TGGACTTCCT TTTAAAATGG AATATATATT TCCAGATTTG
    15181 AGAAGTCCAA ATGGACGTCC TTTAAGATTT GATTTTGTTA TATTTGATGA TGATGGTAAG
    15241 ATTGATTTTA TCATTGAATA TTAGGGTAAG CAACATTATG AAGCAAGTTC TAAGTTTGGT
    15301 GGTAAGCGCG GTCTATATCA ATAGCAATAT AACGATAATC AAAAAAGACG TTTTTGTGCT
    15361 TTACACGATT TTAAATTAAT AGAAATTCCA TACACTGATG AAAACCTTAT TTCTTATGAT
    15421 TATATAATGA AACTAGCAGG TTATTAAGGA GGTGGAATTT TGGATAATCA AACTCAGACC
    15481 TTAAATCAAG TCCGCGCTGA AGAAATTCAT AATAAAGGAT TTGATATGAC TGATTCTTAT
    15541 CGAGAATATA GGACCGCGGT CGCCAATGAG TATAAAAAAA TTAAGGTGGG TAATAGGAGT
    15601 CTAAATGATG TTATTTTAGA TTTAGATTAT TATCAAAAAA TAAATATTCC AGGTCAAAGA
    15661 GGCTTTTGTA AAGCAGATAT TTATAAAGCC ATAGCTGACC ATGATTTACC AGAATTACGT
    15721 CGTATATCTA ATTTATTCTA TAGCGTAAAT GGTATATATG AACGTACTTG TAATTATTTT
    15781 GCTTTTTTAT ACAGATATGA TTGGTATGTC GCACCGGAAA TTCTAGACGA TACAGTCAAA
    15841 GAGGAAAAGA TATTAAAAGA TTTTTCAAAG ACTCTTAATT ATTTAGATAG TAGCTATATT
    15901 AAGAAAATTT GTGGAGATAT ATCTTTAAAA GTAATTAAAG AGGGTTGTTA TTATGGATAT
    15961 ATAGTTCCTT CTAATGACCA TTTAATTTTA CAAGATTTAC CGGCTAATTT CTGTCGCTCT
    16021 CGTTACAGTG TAGACAATAT GCCTGTTATT GAATTTAATA TGAAATTCTT TGATACTTTC
    16081 CGTGATATTA ATTATCGCAT GAAGGTGTTG AAATTATTCC CTGATGAATT TGCCAAAGGT
    16141 TATATGTTAT ATAAGCAAGG TAAATTAAAA TCAGAAGAAA TTGTATTAGG CAGAGAATCT
    16201 ACTGTTGGAT GTTGGTATAT GTTAGACCCA TAGTATTGCG TAAAGTTTAA TTTAAATAAT
    16261 GATGATATGC CATTATTTGT TAGCTCTATT CCTGCTATTA TGGATTTAGA CGCTGCGCAA
    16321 GAATTAGACC GCAAGAAACA AATGTAGAAG TTATTAAAAA TCATTGTCCA AAAGCTTCCC
    16381 ATGGATAAAA ATGGGGATTT AATTTTTGAC TCTGATGAAG CATTAGATAT TCACCATAAT
    16441 GCTGTAGAAA TGTTACGTAG ATGTATTGGC GTTGATGTTT TAACTACATT TACTGATGTT
    16501 GATACTATTG ATTTAGCGGA TAAGAATACT ACAACAACTA CTGATGACTT ATCTAAAGTC
    16561 GAACGTACTG TTTATAATTC TTTAGGTATT TCATAGAATT TGTTTAATAC TGATGGTAAT
    16621 ATGGCTTTGG AGAAATCAGT ATTAAATGAT GAATCTTATT TGCGTAATCT TCTATTACAA
    16681 TATAATATTT TCTTTAATAG AATTACTACT ATGCGTAATA GTAATAGTCG TAAATATAAT
    16741 TTTAAATTTT ATATGCTTGA AACTACACAA TATAATTACT AGAATTTAGC AAAATTATAT
    16801 AAAGAGCATG TATAGTTAGG ATACTCTAAA ATGCTTCCTC AAATTGCTTT AGGCCATTCT
    16861 TAGAGTTTCA TTTTAAATGC CGCTCATTTT GAGAATGATG TATTACATTT GAGTGAAGTT
    16921 ATGATACCTC CTCTTATGAG TTCTACTATG GGTAGTGAAG ATATTTTGGG CTTAAAAGGT
    16981 TCAGGAAATA AAACTGAAAA TCAAAATAAT TCAGGAACAT AGAAAACAAG TGTTACTACT
    17041 ACAACAACGG CTAAAACGTC AAGCGGTTCC GGTACGGCCG GACGACCTGA GAAAGCCGAT
    17101 GATGAAAAGA GTAGCAAAAC TATTTAGAAT AAAGAATCAA TGAGTTAAGG AGGACATGAT
    17161 GAAACATACA AGTATTAAAT TAGAAACACC TTGTGAGTTT ATAAATATTA CTCCTGTTAA
    17221 TCCTTTAATT TCTAAGTGTT AGATTAAAGT GTGCTATGTT GGAGATACGC CTAATCGCAA
    17281 TGGGAGTGTT ATTACTAAAG AAGTTGCGCG TTAGATGGCT AATTCTCTAC CAGGCAGTCC
    17341 TATTGTTGGT TATTACAATA ATGCTACTGG AGATTTTGAA GAACATAATC GCGTAATTGA
    17401 TATTTCAAAT GGTCAATTTA AAATTCAAGA TACAACCAAA CCTTATGGTT TTGTTGATTT
    17461 AGGCGCGCGT GCGTGGTTCT AGAAATTTAA TGATGATGGC GTAGAACATG AATATCTAAT
    17521 GACTGAGGGT TATATTTGGA CTGGCCAGTA CCCTGAGTGC CAGCGCATTA TAGACCAAGG
    17581 TAATAATCAA TCCATGGAGT TAGATGAAAA AACTTTAAAT GCGACATGGA CAAAAGATGA
    17641 TAATGGTAAG CCAAAGTTTT TTATTATAAA TGAGGCAATA ATCTCTAAGC TTTGTGTTTT
    17701 GGGAGAAGAA TGCGAACCTT GTTTTGAAGG CTCTCAAATT ACAAAATTTA GTCTTACATT
    17761 CGATGAAGAT TTTAAGCAAA AGCTATTCTC CATGATGAAT GATTTAAAAG AATTAATTAA
    17821 AGAAGGAGGA ACCAAAGTGT TTTCAAGATA TGCTGTTGAA ATTGGCGATA ACTTATGGAA
    17881 CTCTTTATGG AATTACACTT TAGAGAAGTA TCCTGACGCT AATAATGTTT ATAGTTCAGT
    17941 ATATGCTATT GAAGGTGTCT GTGAAGAAGA TTCTCAAAAA TTTGCTGTTT TACAGAATCG
    18001 TACTGACAAT AAGTATTATC GTTTAAATTT CTCTTTAAAT GAAACCGATG GTTTTGTTCC
    18061 TGCTGATGCT TTAATTGAAG TAACTGAGTC TTATACTCCT GCCGCTGAAC CTCAATTTTC
    18121 TTTAGAGGCA GTAAAGACTT ATGAAACTGA ATATGCTTCT AAAAAAAAGG CAGAAGAAGA
    18181 GGACAAAAAT AATAAAGATA ATAAGTCTAA TTCTGATAAT AAATCAGAGG GCAAAGATAA
    18241 TAATTCTGAT GATTCAGAAG ATGGTAAAGA TGAAAAGCCA ACTAATAAGA AAGATAATTC
    18301 TGATAGTAAG GATAATAACC CTGACGATGA AGGTAACAAA GATAATGAGG ATAAGAAAAA
    18361 GAAGAAGAAA TATTCATTAG AGGATGTTAC TGAATATCAA GAATTAAAGG CTGAATATGA
    18421 AGAACTAAAA TCTAAATATG CCGCTTTAGA AACAGAAAAG AATTCTTTAA CTGAAGAAAT
    18481 TGAACCTTTA AGAGAGTTCA AGCTTGCTTC TGAAAAGAAA GATAAGGAAG CTATGATTGC
    18541 TCAATTCTAT ATGTTATCTG ATGATGATAA GAAGGACGTT ATTGATAATA TTGATAAATA
    18601 TTCTGTTGAT GATATTGAAG CAAAGCTTTC TGTTATTTGC GTTCGCAACA AGGTAAGTTT
    18661 CGACCTTGAC GAAAATAAAG AAACCAAGCC TACTACCTAT AATTTAAATA ATAGTGAAGA
    18721 TGATGATGAA TCTATTCCGG CTTGGGTAAA AGCTGCGTTA AAATATGAAA ACGCTAGATA
    18781 AATTTAATAA GGAGGACATA CTAAATGTTT AAAGACTTTT GGACTCGAAA TATGGACCCA
    18841 AAGTATCACA AGTCTCAGGC TAAGTATGTT GAGTTTGGTT ACGGTCAGGT CGAACCTAAT
    18901 CACCTGTCAG CACAGAGAAC CGCTCAAATT TATGCTCAGT TGCCTGCTAA TCCAGAGATT
    18961 GAGATTCTTG AAAACGGTCA ATATGTAAAG TATGATTATG CCGCTAATGG TAATGGCATT
    19021 GGCGAAGTTA ATTTCACTGG CGAAGGCGAG TGGATGTTGG TATATAATGA AATTAAGTTA
    19081 TATCGTAACC ATCTTGATGG TACAAAGCAG TGGGATTGCG AATTCGCAAT GCTAAAGGAT
    19141 GATTATCAGG CTCGTGTATA TAGCCCATTG GATTGGGAGC ATCCTGAACA GGAATATCAG
    19201 ACCAAGTGGC TCAATGGCGT TGATGCTAAC GGTAAGAGTT CTTACACTTG GAAGATGAAT
    19261 GTTGATATCA ATCGTGATGG TAAGACTGTT ACTATTGATG GTCAGGATTA TGATGTTGCT
    19321 GATAATAAAT TTACTTATAA TGGTACTGAA TATACTCTTG TTGATGGTAA AGTAACTATT
    19381 GACTTTGTTC GTACTTTTGA TGATGTTACT GCTGATGTTC GTGATATCTA CGAAATGAAC
    19441 TGGACAAATG ACCCATATCA TAAGTTAGGT ATTTATCGTG AAAAGCGCAT GAACCCAGGT
    19501 ACTGCTATGG TTCCTCGTGT TCTCAAGACT AATGTTGGTG ACATTTATAC TACTAATATG
    19561 ATTAATGAAG ATACCTTAGA GATTGGCAAT ATCCTTTCTC CTGATGCTAC TGGTATTTTA
    19621 AGCAAGTCTG GCGATGGCTC TATGAGCTGG CAGGTTGTTA AGCTTTATAC CATGCCTGAT
    19681 GGACAAAAGG GCGCTAAGGT TATGCGTATT AAGTAAGAAA GGAGAGAAGA ACAATGTTAG
    19741 ATAGAAAAAA TTTAGTCGCT TTAATGAAGA CTGTTGCTAA AGCTAATCCT TCTGCTCCTA
    19801 CTGCTTACAG TTTTAATGGT CAGAATCTAA GTTATGAAGC TTTGAATGAC ACTCTTCGCG
    19861 CAGAAATGAA TGAATTAGCA GGTACTTATT CACTTTATCG TGATAATAAG AATCTGATTT
    19921 TCTCTATGAT TGAAGAAACT CTTGATGAAG TTCTTCCAAA GAAAGTTATT CAGCAATATG
    19981 ACCAATTTGC TGAGGTTAAG ACTTTTGCTC AGGGCGATAA GCCAATTTTC CGTCGTCCAT
    20041 TACAGACTCG CGCTCGCGCA AAGCAGTTCG TAACTCGTGT TGGTCTTGCT GGTATTTATG
    20101 AAGTATTTAA GCTTGGACCT GCTGAGAACG AATGCTTCGA AGTTCGTACA TCCGCTATCG
    20161 GCGGAGCCGC TCAAATCGGT TTCGAAGAAT TCCTTGATGG TCGTGTTGAT TTCGCTGAAA
    20221 TGACTAAGAT TATTATGGAA GGCATGGATG AACTTATTTA TAAAGAAGTT GCTCGTGCTC
    20281 TTGTTTCCTC TATTAATCAG CTACCTCCCG CCAACCGCGT TGCTGTTGCT GGTTTCGATG
    20341 AGGCTGCTAT GGACAAGTTA ATTACTATTG CTCGTGCTTA TGGTACTCCT ACTATTTATT
    20401 GTACTTATGA GTTTGCTGTT AAGATGATTC CACAGGAAGC TTGGAGATAC ACTGAAGCTA
    20461 TGAAGACTGA GCTTTGGAAT ACTGGTCGTC TTCCTACTTA TAAAGGAACT CAGGTTATTA
    20521 TTCTTGAGCA GGGCTTTGAA GATGAAACCA ATAGCCGCAA GGTAATTGAT CCTGGTTATG
    20581 CTTGGGTTAT TCCTACTGGT GCTGATGGTA AGCCTGTTAA GATTGCTTTC GAGGGCAATA
    20641 CCATTGTTGA TGAATTCCAT GGTTATGATC GTTCTCGTGA AATTCAGGTT TATAAGAAGG
    20701 TCGGCGTTGT TTGCATGCTT GCTAACAATA TTTGTGCTTA CTGCGATACT TCACTTGTTG
    20761 GTCAGATGGC TACTTGGAAT TATGATGGTG TCACTGGTAA GGTCGTTACC TATGATGGTA
    20821 GATTAGATGG TACAATCTAA TTTATAATTA ATATATAAAT TTACCTAATG GGGAGAGGGA
    20881 AATAACTCCC TCTCCCCATT ATTTTTTTTG AGAGATAAAG GAGATATAAA ATGATTAATC
    20941 AAACTGATAT GTATAATGTT AAGAATAGAA GTTCTAGTGT TGTTGTCTAT TCAATTCCAG
    21001 AAAGTAATTT GCGTAGAACA TTCGCCCCTG GTGAGACTAA GAGAATTCCT TTTAGTGAGT
    21061 TAGAGAAGTT AACTTACCAG CCAGGCGGCC GTGAACTAAT TGCTAATTTC TTACAGATTA
    21121 TGGAAGAAGA AGTTACTCAG GATTTAAATA TTCATAGAGA GCCTGAATAT AATATGTCAG
    21181 AAGAACAAGT CCGCGATTTA ATTTTAAATG GCTCACTTGA TGCTTTCTTG GATGCTCTTG
    21241 ATTTTGCTCC AATTGGAGTT ATTGATTTAA TTAAGAGTCT TTCTGTGTCT CTTCCTATTA
    21301 CAGATTTTAA AAAGCGTGAA GCACTTTTGA AGAAGACTGG ATTTGATGTA GATAAAGCTA
    21361 TTGCTAATGA TAAGGCTAGT AAAGAGAGCG ATGAACCTTC TAGCATCTTA GAGGATGTAA
    21421 GCCCTAATAA GAGAAGAGTT GTTCAGGAAG AAGCTCCTCA AGGTCGCCGC ACCACAGGCA
    21481 ATGGTTATAA GGTAATTAAT AAAACCGCAG AAACTTCTAA GTGATAAAAG AAGGGAGCGA
    21541 TTAAATGGGA ACACTATTCT CTACTGTATA TAATCGCTTT CTAGGAAAAG TTACTGATGA
    21601 TATGTATCTG GAATTAACAC CATAGGATAC TTTAAAAGAT TTGTAGAATT TAATTATAGA
    21661 TGCTATTCCG GGTTTTGAAT TCCCGCGCAA AAATTTATAT GATTATACGA TTCAAGTTGA
    21721 TACTGTCGAT GAAGATAGTA CAACTTCAAA TGATTTTATT GTAGGTACTT TATGGGGAAC
    21781 CATTCCAGAG CCGGGCGAGA AACCCCGAGT CCTAGTAGAT CGTTCTACTT TTGGATGTGA
    21841 TTTAACTGAA GAAGAAATTA ATATTTTAGC TATTTTGATG ATGTGCGGTT GGGTACAACG
    21901 TCAAGTTACT TCTATTGAAA ATACTCGAAT GAAATATAGC GGTTCAGATT TTAAATTTAC
    21961 TTCATAGGCA AATCATTTGT CTAAGTTATT AAGTTTATTG TCTGAATGTC AAAGACAGTC
    22021 ACATCATTTA CAACGTCTTT ATAAACGCAG ACGGTTAAAT GATAAAGGTG AATATGAATC
    22081 TACATGGGAT ATGTTCAAGC CTGATGAATA CAAGTTATGG TATTAATATT CCAAAAGAGA
    22141 GTATTGAAAA AAATTGTTTG CGCTTAACCA ACCAATTATG GAAATTAATT CCAATGCGCG
    22201 AACATAATGA AGATTGGCAA AAATAGCTAG AAACTGTCAT AAATGAAATT GTGGGGTTCA
    22261 GTGTAATTTT TAGTACTGAA CCCCTTTTCT TATAGCTTTT GGGAAAACTT GAAGGCTTAG
    22321 ATAATTAGGA GACAGAATTT AATTTTTATC GTAAAACTGT CTTTGAAGCT ATTAATTTAT
    22381 TATAGGAAAT AAATCATGGC ATCAGGATAT GAGTATAGTA ATTAGCATCC ATTTAGATTA
    22441 ATGTAGGGAC GATTGGGTAT TTATGATAAA CGTCCGTATG AAGGTAACTC TGTTGAAGGC
    22501 GTGGATAATA CTGCTGTAAG ATTGCGTTAG ATGGGCGGTA ACCGCCAGCA AGAACGCATG
    22561 ATAATGTCTA AACGTAGAAG CTTAGATGAA GCAGTGTGGA ATTCATATTA GGCTGCTGAG
    22621 ATTATAAAAC CAAAAGCAGA ATTAAAAAAA CCTATACGTG CTTTAATAAA TCCTAATAAA
    22681 TTAAAGCAAG ATTATGATGA TAAGATTCTT TCTGTTGGAT ATGAATATAA TTTTAAACCA
    22741 GGCGATGTAT TTGAATGGCG TGGTACTCAT ACTTATTGGC TTATTTATTT ACAAGATTTA
    22801 ACTGAACTTG CGTATTTTAG AGGAGATATA CGTAAATGTT CTTTTGAAAT TAATTGGCAA
    22861 GATGAAGAGG GTAATGAGCA AAGTACTTAT GCGGCTATTC GCGGTCCGGT CGAAACTAAA
    22921 ATTGATTATA TCCAAAAGCA TGGTACTAGT ATAGATAAAC CTAATTATAG CTTAAATATA
    22981 TTAATGCCTA AGACAGAAGA AACTTTAAAA TATTTTAAAC GTTATAGTAA ATTTTATCTT
    23041 TCTCCGTATA TGGAAGGCAC TGATAAAATA TGTTGGCGAG TTGAAGCAAT AGATTTTATT
    23101 AGTATGCCGG GAGTATTAGA AGTTAATGCT ACAGAATATT ATGCTAATGA AATTGAAGAT
    23161 GATTTAGAGA AGGGTATTGT TGGAGCATTA ATTACTAAGC CTATAGATCC AAATGAAAAT
    23221 TCTGATTTAT ATGAAATTTA GGGAGAAACT TTTATTCATC CTAAAAAAGA ATATAAATAT
    23281 AATTTTTCTG GCTGGGAGGC TGGAGAGTGG AGTATAGATA AACGCTTTCC TGTTAAATAT
    23341 AGAATAGATG ATTTTGACCC TCGTGAAATT ACAATATATT GGGATGCAGG ATTTAGTGGA
    23401 CAATTTGATT TAACTTATGG TGATTATAAA AAAACTATTG TAGTTGAATC ATTGTTTTAA
    23461 GGGGAGATAA AGGTGTATGA AAATTGATGG AGTAAAATTA CCAAAGTCAA GTTTTCTATC
    23521 TATGGAAAAA GATATGGGCA TTATAGTTAA TAGAATTTGT GAAAATGAGC GTTTAAAACG
    23581 ATTATTATAT TATACTAGTC CTGATGCGAT TGATAGACCA AATTTAACTG ATGATTAGAT
    23641 GTATGAATTA TTTAAGAAAA ATATAAGAAT AATTCCTAAA TTGACTATTG ATGGCACAAT
    23701 ACGGAATTAT TTAATTATTT CTTTTGATGA TTTTTCTTAG AATAATACAA ATCCAGAATT
    23761 TAGAGATAAT GTATTAGAAA TTGATATAGT TTGTCATTTT GATTAGTGGC CTTTAAAAGA
    23821 TTTTTAGTTA AGACCTTATC GTATTGCGGC AGAATTAGAT AGTATGTTAG ACAAGACTCA
    23881 TTTAACCGGT ATCGGAGAAT TAGAATTTGA AGGTGCTAAT TAGATTCTTT TAACAGATGA
    23941 TTATGCTGGG CTATGTTTAA GTTATAGAGC GATTCATGGC GAAGAAGATA AAAAAAGAAT
    24001 GCCTAATCCA ATAGATGATG AAAAATTTTT AAAAGATTTT GAGGAAATGT ATAATAAATA
    24061 ATGGATATAC GATTGGCACT TATGTGCGGA ACTGATATTC CAGTTCCTGA AATACAATCA
    24121 ATTATTCATT AGCCTAAAAT CCGTGAAATT GCTTATATTG GAGAACAAGA CTTTTTTATA
    24181 GGGATGTAGT GTTTTTGTAT TAACAAAGAT AATTTACATA TAAACGAGGG CGAAAGTCTT
    24241 TTAAGAAATA CAAGTAATTT TTAGATATTT ATGACAATGA TGTAGGAAAA AGAAATGGCA
    24301 GATAAAAAAT ATGCTACTCG TCAATTTCTT ACATTATTAT TTCCAGATAA AAAAATATTA
    24361 TTTACTCCTA GAAGTATTAT GCTTTAGGGA GAAGATAATA CAAGTATGAT TGATGAAAAT
    24421 AGTTTTGAGA TATTACAATC TCTTACTAGA GAAATCTTTT GTGCTAAATC TAGTGCTTCG
    24481 CAAGAGTTAG GATTTAATCC TGCTAATGAG ATGGCTAAAA AAATTGCTGA TAAATTAATG
    24541 CGAGGGCGCT AGCGCGTTGC TGAATTAAAT GGTAACGCTA ATGCTAGTAT ATTTAGTTAG
    24601 TATCTTTCAA TGCTTACTGT AGGTTTGAAT TCTATGTCTC TACAGGATTT AATGGATTTA
    24661 ACAATGTTCC AACTTTTTGA CCTTGTTGAA AGATATTAGC TTTATATTAA TTGGGATATT
    24721 GATATCCGGT CTAGGTTAGC TGGCGCTAAG TCAGATAATA AGCCGGAGAA TTGGATGAAA
    24781 AATATCCATT AAATTTATAA GGAGGAAAAT AACCTATGAA ATTTGGTGTT CGTGAGATTT
    24841 GCGATGTCGT TTTGAAGGCT AAGGCAGCTC AAAAAATCGG TAATAAAATC TTTTATAAGA
    24901 ATGAACCAGT TATCTATTTT GATACATTAA AGACTTCTAG CATGGAAGGC GCAGCTACCA
    24961 CTGTATATGC ACAAGGCGGC CGCGGTAATG CTCGTTTGGT AGCTTGGGAA GGTGAAAGAA
    25021 CTGTTACCTT CACAATGGAA GATGCTCTTA TCTCTCCAGA AGGCTTTATG ATTCTTTCTG
    25081 GTGCCGGTTT AATTGAAGCA AGTAAGGATA ATAAGATTAA GCAGCATATT ACCGAAACTG
    25141 TTGATAAAGC ACAAATTGAT AGTGCAACTA CAGAAGGACA AGTTATTATC CGTGTATCTA
    25201 AGAAGCCTTA TCTTCCAACT AACGAGCAAG AAAATTTTGC TTATGTTATG TTCGTAAAAG
    25261 ATGGCGAAAT TATTACTGAG CCTTTTATTC CTGTTCATGA AGATTTAACT GCTAAGAAAG
    25321 ATACTAATGG TAATGAGTAT TTTGAATTAA CTGTTAAGAC TCCACATGAT GATTATGTTG
    25381 CTGGTGAAGG TGAATATACT TTTGCTACAG ATAATGGTCT TCCAGCAGCT ACTGCTTATG
    25441 ATAGTGCCAT TGTTGATTAC TACACTGAAA AAGATAGTGG TGCTCAACAG ATTGAAATTA
    25501 CTGCTGATAA ATTCGGTGGT AACTATTACC TTGAGGCTTC TACCTTATTC CGTGACCAGA
    25561 ACGGTGTTGA TATGCCTGCT GAATTTATAA TTCCTAACTG CAAGATTCAG TCTAACTTTA
    25621 CCTTCACAAT GGCTTCTTCT GGTGATCCTT CTACTTTCAC ATTTACTATG GACGCATTCC
    25681 CTGATTATAC TCGTTTCGAC CACAGTAAGA AAGTTCTTGC TGCTATTCAG ATTATTGAGG
    25741 AAGGCGGCGC TAGTGACATT CATAGAACTC AGACTGTTCA TGATGCTAGT CACAACGCTC
    25801 GTTTTACTGA CTAATTTATG ATTATTAAAG GTAAGCATTG GGTTATAAAG TCTGAGTCCA
    25861 GTGTTGAAAA GAAACCTGAA GTAATTAAGA AAGCAGAAAA AAAGGTAGTC AAAGAAGTTC
    25921 CAAAGAAAGA AACAACGATA GTTGAAGAAA AGAACGAACT AGATGAACTT TTATCTAAAT
    25981 TTGATAAAGA AAACAAGTAA ATAATATAAG GGAGAGGATT TATTCCTCTC CCTTTATTTT
    26041 GTTATGTTGA GGAAAAGGAG AAATATATGT CTGATTTATA TAGAGGTTTA ATTAAACAAA
    26101 ATGGTAGATA GCATAGTTTT TGGGGGAAAT ATGCCTATTT AAATTAGTGG GATCAAGCAG
    26161 ATTTAAATGA TTCAGTATTA TTTAGATTAT AGCTGGCTCA CCTAAGAAAT TTAGAATAGT
    26221 CTGCTAATAA ACAATATAGC GCAGCTAGTG AATTTATTAA ATTATCTAGC TAGTTATTAC
    26281 AATTAGAAGA ACAAGAAATG GATAAATAGA TTGAGGAATC TGTATATAGT AGAATATTGC
    26341 AATTAATGAA TTCTGCTTTT ATTTCTTCCG AATTAAATCC TTTAAAAAAT AAAAATGGAG
    26401 ATTGGGCAAC CAGAGAAGAG AAAAACTAGA ATATTGATAA TTTGATGCTA GAAGTTCAAT
    26461 CCATTCTTGA GAAAATTAAG CCAGGCGAAG GTATTGATTA GGCGATTGTT TAGAGCCTAG
    26521 AAGATGTTTT TGCTCATCGT GGTGTTAAAG GAAAAATGAA AGAGTATCAA CAAACCAAAG
    26581 CTGATTATGC TGAAAAATTA GCTGTTGATG CTTTAAATCG TAATGAAGGA TGGAAAGCTA
    26641 TTTAGACTGG TAATTTTGTT GATAAAATGG GTTAGCAGTT AATTGAAGAC GTTATGTCAT
    26701 TTAGTAAAGA TAGTGTGAAT ATTCCTTTTA CTGGTGGAAA CTTAAATTAT GAAATTAAAA
    26761 ATAAAGTAGA TTCAAGTACT AATACAGCAT CGGCAGGTAG CTTGGATGAC TTTTTTAAAT
    26821 AGGTTGAAAA ATTAAATGCT AATTATACTA TTACATTATC TGATGAACTA TATGGTGCAT
    26881 TATAGCAAGC ATCTATTTTA AATACACAGG TTAAATCTGG TATGGATAAA TAGCCTATTT
    26941 TAACAAGAGC GGCTCGTAAT GCTATAACTT TAGCAGAATG TGGGTTCTCA GATTTTGGGT
    27001 TATGGAGATT ATATACACAA TAGGATTCTT ATAAGTATTT TAAATTAGAT AAGAATTAGA
    27061 ATTCAAAATA GTTAAATGCA ATTGCTAATT ATTATTTATC TAAATCTATT GGTAAAACTA
    27121 ATTTAGCAAA AAACTAGTTA TATTATACAG AATTAGGATT TACTACAGCT TCACGATGGA
    27181 TGGAGGTAAA TAGATAGATG TTAAAATTTT TTCCAGCAAT TAATTCAATG GCTTTAAATA
    27241 TGCTTACTCT ATCTAGATAG TATAGATTTA GATAGGTTCA ATAAAATTTG ACGAATCATA
    27301 AAAATTTTTG TATAATTATA TAAAGAGTAA AAGGAGGAAT ATGTTATGGC AAAGATAGCA
    27361 TTTTCAAAAT TAGGTTTAAC TAAAGATAAA TTAGATGAAT TCCAAACTGT AGAATTTAAT
    27421 GACTAGACAG TTGAAGTAAA GCAATATCTT CCAATTGCGG AAAAGGCAGA ATTAATTTCA
    27481 AGAGTATTAA ATAATTCAGT CGATGATGAT GTTGGATATT ATAATAATCT TAAATTAGAT
    27541 ATGTGGCTTG CTTTAGAAAT TGTTTATGCT TATTCTAATA TTAATTTTAC AGAAAAGCAG
    27601 AAGTCAGACC CAATGAAGTT ATATGATTTA TTAAGTAGTA ATAAACTACT TAACTTAATT
    27661 ATTGGCCTAG TACCTGAAAG TGAATTTTAT TATTTAACAA AAGTAACGCA TGAATTGGCA
    27721 ACCGCCATTT ATACTTACCG TAATTCTGCG TTAGGTATTC TTGATTCTAT TGGACGTGAT
    27781 TATAGTAATT TGAGTTTTGA CGCTACTGAA ATCCAAAAGA AATTAGCCGA TCCAGAGAAT
    27841 CTTGCTTTAT TAAAGAATGT GGTTGAGAAA TTGGGTTAAT TAAGTTAATA TATTTAATCC
    27901 TATTTTAAAA TTAAATAGGA ATAGTCGCCT GAGAATATAT GATTATTCTC AGGCGATTTT
    27961 TTGTTTTACG TAAGATAAAA ACGACAAGAG AGAAAGGAGT TATATCAATG GCAAAAGGTT
    28021 TGAATAAAGA ATATACAGTT AATCTTGCTT TTACTGCTGA TACTAATTCA GCAAAATAGA
    28081 ATATTCAATC TTTAAGTCAA GAATTATAGA ATTTAGTTAC TTCAACTTCT TTAAAGACAA
    28141 AAAATTTTGG AATTGATAAA GATTTACAGT CGGCTACTGC TTCTGCTGCT TAGTTAAAAG
    28201 TATAGTTGGA AGCCGCGGTT AATACTGACA CAGGTAAATT AGATTTATCA AAATTTTCAG
    28261 ATAGCTTAAA AAAGAGTGGA ATGACTCTTG AAAAATATTA GAATTAGTTG TATCAATTAG
    28321 GTCCAGAAGG ATAGAAGGCT TTTTCTGATT TAAGTAAAGC AATTACTTTA GCAGAGGTCC
    28381 CTTTAAAACG CTCTAGCGCT TTGATGTAGG AATTATGGAC TACCATGAAG AATACAGCTA
    28441 GATGGCAATT AACATCTAGC GCGATGCATT CCTTTATGGG AGCAATCCAA CATGCTTACT
    28501 ATTATGCGCA AGATTTAAAT GAATCTTTAA ATAATATTCG TATTGTGTCT GGTGCTAGTG
    28561 TTGAATAGAT GGACAGATTT GCTGAAAAAG CAAATAAAGC CGCAAAAAAT TTAAGTTCTA
    28621 CTACATTAGA TTATACTAAT GCTGCTTTGA CTTACTATCA ATAGGGTTTA ACAGATTAGG
    28681 AGGTCGCTGA TAGAACAGAA GTCACTCTGA AAATGGCGAA TGCTGCTAAT GAAAGTGCTA
    28741 CTACTATTTC TGAGCAATTA ACTTCTGTTT GGAATAATTT TTATGATGGG TCTGAATCTT
    28801 TGGAGCACTA TGCTGATGCG ATGGTGCGTT TAGGTGCTGA TACTGCATCT AGTAGTAGTG
    28861 AAATTTCAGA AGGTTTATAG AAATTCTCTT CAGTTGCTGG TACTATTGGT CTAAGTTTTG
    28921 ATAATGCGGC AGCTGCTTTA GCTACGATTA CAGCTACTAC TCGTGAGAGT GCTGATGTAG
    28981 TTGGTACAGC TTTAAAGACA TTATTCTCTC GTATCCAAGG CTTGAATTTA GGAGAGACAT
    29041 TAGATGATGG CACTGATTTA AATAAGTACT CTACTGCTTT ACATAAAGTT GGTATTGAAA
    29101 TTAAAGACAC TGATGGCGAA TTGAAAGATA TGGATGATAT CTTAGATGAA ATGGGCACTA
    29161 AGTGGAATAC TTGGAGTAGA GATACTTAGA CTGCTTTAGC ATAGACCGTA GCTGGTGTGC
    29221 GTCAATATAC TCAGTTAATG ACTTTAATGA ATAATTATGA TTTTTATAAA GAAAATGTTG
    29281 AACGCGCTAA GAACTCTGAA GGCTCTTTAC AAGAACAAGC AGATATTTAT GCTGAATCTT
    29341 GGGATGCGGC AAAAGATAGA GTTAAAGCTT CTGCTGAAGC TATTTATAAA TCTTTAATTA
    29401 ATGACCAATT TTTTATTGAA TTTAATAATG GTATTAGCAC ATTATTAGAT GGAGTTAATG
    29461 GATTTATAAA AGGCATGGGC GGAGTAAAAG GATTGCTTTT ATCTCTTGGC TCTATTGTAA
    29521 CTAGAGTATT TTCTAAATAG ATAGCAGAAA GTTTTTCTAA TTTAATATTT AATATTAAAG
    29581 GTCTAACTAG TACTGGTCGT ACTGAATTAG AAGAAATGAA AAAGAAAGCT AATAAACTTA
    29641 CTATTGAAGG ATATATGGAT ACAGGAGGAA CTTCTGGAGA TTATACCGCT CAAGCTTATA
    29701 AACTTATTTC TTAGAACCAA TTAGATTATC TAAGAAATGT AGATAATATG AGTGAAGAAG
    29761 AATAGAAAGT TAATTAGATT TTAATGGATA GAAATCGTCT TCTTGCTGAT TCAGTAATAA
    29821 AACGAGGAGA AGATTTAGAA AAACTTGAAA AATAGATTAA TGATGAATAG ACATCATTAG
    29881 AAATTTAGGC TTAGAGACGA GCTCAATTAA ATCCTTCTAA TAGTTATAAT AAAGATGATT
    29941 TTAATCAATA GTTAAAAAAT TATTAGAAAC GAGGGTTATC TGCTTCTGTC TTTGGTGGAA
    30001 TTGAAAAAGA AACTTTTAGG TCTTAGAATT TAAGCTAGGG CAGTGAAGAA TCTATTAATT
    30061 TAATAAATAA AGTAAAAAAA CAATTAAGTG ATGTTACTAA TATAAATATA GATACAGATT
    30121 AGGCAGTAGA AGCTTAGAAA AAATTATAGG AAGCTTTTCT TATAACAGAA GACTAGGCAA
    30181 AAGATTTATG GGAAGTTTTG AATAATCCAG AAACCGCGGG AATTCAAAAA TTAAATAATA
    30241 TAATTGCTAC AATTAATAAT GAAAATAGTA CTTATATTAC TGAGTTAAAA GATAATTTAA
    30301 TAAAATCTTT AAAATCGGCA GGATTCAAAA CAGAAGAAGC TAAACAACAA ATATAGCCAT
    30361 ATATAGATGC TATTGAACGT TATGGTAAAG AATCAGAATA GGCTAGAGCT GAAGCTGAAA
    30421 AATTAGGTTA GGTAGTTCAA AATCATGGTA ATTTAATGGA TTAGACTAAA GTTAAAACTA
    30481 TTGGCTATGG AGAGGCTATA AATAAAGCTG CAAGTGCCAT TATGGCGATG GGGCAGATTT
    30541 ATAGCCAAAT TACGGGAATT ATTAAAACAT TTAATGATGA AAATACTACA ACAGAATAGA
    30601 AAATTGGAGC TATAATTGGC GGCGTAGGTA TGTTAATTCC TGCTCTTCAA TCTATTACTT
    30661 CTGCTTTTTC AAAGGCAAAA ATTGGAGTTA CATTACTTGG ATAGGAAGTT GTAAAATAGG
    30721 GTACTATAGC AGGGTTAGCT ATGTGGCGAT TTACATTAAT TGTAATGGGA ATCGCTGTTG
    30781 TGCTAGGAAT TGTTATTGCT TTAATAGATG AAGCTAATAG AAAATCTCCA GAAGGATAGT
    30841 TTAAAAAAGC TAAATAGGCA GTAGAAGATT TAACTACTGC TGAGCAAGAA GCTAAAGAAG
    30901 CGGCGGATAA TTTAAGAAGT TCTATTGAAG GCTATGATAG TGCTGTAGAA AAATTACAAG
    30961 AATGTAAACG TGGAACAGAA GAATGGCGAG ATGCTTTATT AGAAGCTAAT GAAGCTGCTG
    31021 TTGATATAAT TAATACTGCT TCTGGACTAT CGGGAGAAGA TATTCGTGAT TTATACAGTC
    31081 GTAATTCAGA TGGATTAATT GAGTTTAATA GAGAAGGATT AAAAACTTTA TAGAATCAAG
    31141 CAGATGAAAA TGCTTAGTTA GCTAGTTATA GCCTTGCGGC GGCTCAATAT AATAATTCTT
    31201 AGGCTTAGAA TAATCGAGAT GCTTATAATT TAAGCAATCA AATGTATGAT AATACTCTTT
    31261 AGTATGACGG TTCAGGCAAT GCTTACAGTT CAAATACTTC TAAGTAGATT TAGTAGATTA
    31321 TTTTAGATAA TTTAGATAAT CTTAGTGAAT CTATGCCAAT AGAAGATTTT AAAAATAATT
    31381 TATTAAATTT GGGTGTCGAT TTATAGAACG TTACCGATAA TGAATTAACG GCTTGGCAAA
    31441 ATAGTATTAA AGATATGGCT AATGAAGCAG ACAAAGCTTC TGCTAAATTA GAATTGGTAG
    31501 CAGGCTTAAA AGCAGATGAA TTGCTTGGTG AAAATTATAC ATCTGAGGAA AAAGATTTTG
    31561 CTGCTAAGGA AAATGTTGCC TTTATAAAAG CTCAAACTGA GTTCTATAAA AATGTTATGG
    31621 GGCATAACGG TATTCAAACT TATACTAATC AATTAACTGG TAAATCTAAA ACTTTTGAAG
    31681 GTATCAGTGC GGCTTCTGGT ACTGATAATA AAGTTTATTA GTATATTTTA AAAGCTTTAC
    31741 AAGATAGTGG CAGAAATGTT TATGCTACAT CTGATTAGAG TAAAGCAGTA TAGGGAACTG
    31801 ATACTAATCG TTCTTTTGAA TTTATTGAAA ACGGTCAAGC AATAACTATG ACTCGAGAAG
    31861 AAATCGCTAA TTTTTTAGCT GCTTCAGATG CTATGGAGTA GATGGGTAAA AGCGCTAATA
    31921 AAGCTAGAAA GATTTTATCT GGATTTAGTG AAGACGGTGT AGAAGCAGTA GATAAAGTAA
    31981 GTACCATTAT TTAGGATTTT AATTCTGAAA CTAAAAAATT TGATTTGACT CAAGTCTTAG
    32041 GGGAATTAAG TCAATCAGAA ATTGATACTG TGAAAAGGGC TCTAGAAGGA GTTTCAAAAT
    32101 AGTCTCCAGA AGAATAGGCA TAGGCTATAG CTAAGGCTTT AGGGTTAGAT GGAGAGGCGT
    32161 TTAGTCAACT TTTGATTGAA TTAGAAGCTG ATGGCGCTGC TTTTGTTGAT GCTTGGAACG
    32221 CCGGGGTTGA AGGTGCTGAA GATGCTTTAG ACTCTAAGAC TTATAGTGAT AAATGGCGCA
    32281 ATAATGATGC TTATACTCAA GTTGATGGAC AGGGCAGAAA AAGTAGTTAC ATTGCAGATT
    32341 AGTTTGATAA ATTAAATCTG AAGGGTGTTT CATCGGATGG TGAGAAAAAG TTTTCCTAGC
    32401 TTTATGAAAA AACTTATAAT GAATTGGGTA AAGCAGGTAT TGATAATATT AATACGCTTT
    32461 TTGATACTTT TGGTGATGAT GCTGGTAAAA TCGCAGATGT TGTTAATAAT ATTGATTGGT
    32521 CAAGTGAAAC TGCTTTAGAA GATTTCAATA AGTAGTTAAA TGATGCTGGA ATTAATGCTA
    32581 AAAAAGTTAA TTTAGAACCT TTTACTGATT AGATGTTAGA AATTTATAAA ATTTCTGAGT
    32641 CTGATGGATT AGAAAAGGCT CAATCAGAAT TTAAAGAAAT TAATGATATT GTAAAAAATC
    32701 TTGATTTTGG TGATGTTATT GATCCAGATA AATATGACAA ATTAAGTGAA GAAGCCAAAT
    32761 CTTATTTTGT TAAGATGTCT GATGGAACTT ATAAATTAAC TACAGATGCT AAAGCATTTT
    32821 ATGACCTTGT AATGAAACAA TAGCGTGAAA AATTCGCTTA GGCTTATCAA GAAGCTAAAA
    32881 ATTAGGCTGA ACAATATTAG ACTTAGAAAG ATAATGCTAC TAAAGTTTTA GGCGATACAA
    32941 GCATTGATGA ATTAGGTCAA TCCGCTTATA ATTCTGAAAA TAATTCAGCA GATTATGATA
    33001 AAGTTAATTA GTAGTTAAAA TTCTTATAGA CTATGGGCTA TAATCAAGGA TAGCTTGATA
    33061 CATGGATGGC AGATGCTGCG GATCGCAGTA TGATGGGTGA TACGATAGAT TAGATTGCTG
    33121 GAGCGGTACG TAATGTAAAA GTAGAGTATG AAGGTCTAGA AGAAAAGGCC CAAGAGTATA
    33181 ATGAAAGTGC AGAAGAAGCA AAAAATAATA TATTAGGTAC TTTAACTTCA GTTGATGATT
    33241 TAGATAAAGA GATCGCTTCA GGCGGTGTTT TAACTGAAGA AGATAGAGGT ACAGGACTTG
    33301 AATATTTAGC TCTACAATAT TCTGAATGCA AAGATGCTTA TGATGCTTGG GTAGCAGCTA
    33361 AAGAATCGGG AGATCCAAAA TTAAAAGAAC AAACTCTATA GGCTTTAGAA CAATCTATTA
    33421 GATAGCAAGA AATTGAAAAA TTAGAGATTG AAACTTTAGG TGATTTGGCA ACTGCACGTC
    33481 GTAAAGGGTT GATTGGTAAA GATGATTTAG CAGTTTATGA CCAATTAGCT AAAAAGACCT
    33541 TAAAAGGCTA GTAGGCACAA GTAGCATATA ATGAAGCAAT GAAAGGCGTT GCAAAAGGAA
    33601 CTGAAGAAGC TAATAAAATA ACTAAAGAAT ATAAAAGAAC TATTGAGTAG ATTGAAGTAG
    33661 ATGATTTAGC TACAGATATT AATTCTTTAA TTACTAAATA TAATGCTTTA ACTTAGGCTC
    33721 AAAAAGATAG CGAAGATGGT TTTGATATTC TTACCTCTAT TGCTGAGAAG TTATAGGATA
    33781 TTTTCGGAGA TAGTGAACTT GTTAATGCTA ATTTTGTTAA AGAAAATTGG GCTTTAATTT
    33841 AGCAATATTT AAGTGGCATA GTTGATGAAT AGAAAGCTGC TGCCAATGAA TTGCAATAGT
    33901 TAATGGGTAC TTCTTAGGTA AAATTTTATT CTAGTGTTTC AGATTCTTTT GAAGCTATGG
    33961 GAATTGATGC AAGTACCTGC CAAAGTTTAA TTGAACAAAC TGAACAAGTT TTACAAAATG
    34021 CTAATTTTAA TAAAGATGGG TCTATTAGTT TAGATACTGC TAATGCAATA AGCAATTTAA
    34081 TAGCTTTATC AGATGATGCC ACATAGGTTG CTGGTATTTT AAATTCTATC TTAAATACAA
    34141 ATATTGAATT TGATCCATCT GATTTTATTA AACTATAGCA GATGATGCAA ACTTTAGCTG
    34201 ACCCCAATGC TGATACGAGA GCTAAATCAT ATATAGTTAA TTAGGGAATT AAAAGTATTA
    34261 TTTTAAAAGC TAAATCTAAT AGTGTCGCTC CCGCTGTTCC GGGTGCTTTA ACTAGTCCTA
    34321 CAAGTAGTGG TGGTGGTGGC TCTTCTAAAG AAAAAGATAC AAAAGATTGG GATTAGGATA
    34381 AAGACCGTTA TCATGATTAT GATAAAGCTA TAGATAAATC TACTCGAAAT GTTAATAAAT
    34441 TAAGTAAAGC AGTAGATAGA TTATATGGCG CCAGCAAAGT ATCAGCTATT TAGAAATAGA
    34501 TTGATGCTTT AAAAGAAGAA AATAAATAGT ATGAGAAAAA ATTAGCAAAA GCCAAAGAAT
    34561 ATTTAGCATT AGATAAATAG GCTTTACAAA ACAATACTTA CGGGTATGAA GTTTCATTTA
    34621 ATGAAAATGG TTTTGTTAAT TTAGAATAGA CTTTAAATAA AGCTTATGAA GATGTTAAGA
    34681 AGGCTTAGGA AGCATATAAT AAAGCATTAA CAGATGATGC CAAAAAAGTA TATGAAGAAG
    34741 CGCAATAGAA ATTTGAGAAT TTTAAAAAGT TAATTGAATA GTATGAAGAG ACTCTTGAAT
    34801 TAATTTAGGA ATTAGAAGAC TAGATTGAAG ATAATCAAGA TGAAATTATG GCTAAAAATT
    34861 ATGAAAAACT TACAGTAGAA GTTGAATATA AAATTTAGAT TGATGAAAAT GAATTGAAAA
    34921 AACTTGATTA TTTCTTTAAT AAACTATCTG ATAATATATA TAAAGCAGCT GAAGCTTTTG
    34981 GTTATTTACA AGGATAGATT GATCCTACTT TCGGGAAAAT GTCTTCTTAT GAAGATTTCT
    35041 ATAATAAATT AGAAAGTTCT TATGCGAATG GAGAAATTAC ATAGGCAGAT TATGTTGATG
    35101 GTCTTCAAGA TGCTTATGAT AGTATTTTAG ACAATTTACA AGCAGTTCAA GATTTAGATA
    35161 AAGAAATGCT TGAATATTAT GGTAATACTT TAGACTTAGC TGAAGAAGAA TTATCTAAAT
    35221 ATACCGATTA GATGGAGCAT CTTACTAGTG TATTAGACCA TTATCGCTCT ATCCTTTCTC
    35281 TATTGGGAAG AGATACAGAT TATGCGAAAG TATTAACTGT ATTGGAAGGT AATGCTTAGA
    35341 CAAAGCGTAA CAATTTTGAT GCTTCTAAAG CTTGGTATGA GTCTCTTAAA GCTGAAAGAG
    35401 ATGCTGCGGC TGCGGCACTC ACTCAGGCCA GTGATGATGC TGAAAGAGAG TTATTACAAA
    35461 AGAACTATGA TGCTATTGTA GCTAAATTTA ATGAAGCAGA AGAACAAATG CTATCAGACG
    35521 CTGAAGCATA TGGCGAAGCT ATTAAGGAAG TTTTAACTAC CAAAATGGAA CAAGCCGCAG
    35581 AAAATATGAA TAAAGCAATG ACTGATGGTA TGGGTTGGGA CGCTTTAAAT GATTCTTTAG
    35641 ATAGATTATC TAAATATCAA GACGAGTATT TAACAAAAAC TAATCAAATT TATGAAATGA
    35701 ATAAATTGCT TAATGATATT AATAAAGCTA GTAATAAAAC TAATAATCAA GCGGCAAAAG
    35761 ATAAATATTA TCAATTTTCT AAAGAAATTG AATAGTTAAA AGAAAAAGAT AAATTAAGTT
    35821 AGTTAGAGTT AGATATTGCT CAAGCTAAAT ATAAAGTTCT TCAAGCATAG ATTGCTTTAG
    35881 ATGAAGCTCA AAATGCGATG GGTAAAGTTC GTTTACAGCG TGATAATGAA GGTAACTTTG
    35941 GTTATGTTTA TACTGCGGAT TAGGATAAGA TAGATGATGC TTAGCAAGCT TTGGCTGATG
    36001 CTGAGAATGA TTTATATAAT ATCCGTCTTG ATGCTACTAA TAAATATGGT CAATAGAAAT
    36061 TACAATATGA ACAAGAGTTA GCTGAAAAAT TAAAAGAAAT TGATGAAAAA GCTAATGAAG
    36121 ATGCTCTTTA TCGTGAAGGT AACTATCAAG CTGACCGTTA GAGAATTATT GATGAATATA
    36181 CTCAATTAAT TCAGGCTTCT AGTGATTTGT ATAGAATTGC GCAAGAAGAA GATTCTCGTG
    36241 TGGTTCAAGA TGCTTGGATT AATGCTTATG ATGAAATAAT TGATAGTGGT GACCAATGGA
    36301 AAACCGCGAT TATTGATTAT ACTGATTAGA TTAATAGTGC TTTCCAAGAG TGGCAATCTG
    36361 AGACTGATAG ACTTACTGAT TTAGTTGGTA AAGATCTAGT TGATACTAAG AATAAAGTTG
    36421 ATGATGTTAC TAATGCTAGT GATTAGTTGA AAGATGAAGT TGTTAATAAA GTTGTTCCTG
    36481 CTTTAACTTA GGAATTATAG GCTGTCCGCA ATACTACTGA GGCTTATGCT CGTTAGAGAT
    36541 AGGAAATTAT GACTTTAATA TCTTATTATG AATAGCTTAT TAATAAAATT TAGCAGGCTA
    36601 TTGCTGCACA AGCATCTATG GATGCGGGTT CTAATAGCTC TTCTACTGAT TATGATGATT
    36661 ATGACCCAAA TGTAGATTAC TCTGCTTTGA TGGGTACTGT GCCTATTGGT TCGGAACTTT
    36721 ATAATAAGTA TAAAGCATAT CGTGATAGAA AAATGTCAGA AGGTAATTAT AGCGGTATGG
    36781 CATCTACTGC TCGTGTTAAT GCTTTCTATG AAAAGGGTTA TGTTTTAGGA CAAGGACTTT
    36841 TTGCAGGTTA TTCTAATTTT ACTCAAATTC CTGATTGGTT ATGGCAATAG ACAGTAGGAT
    36901 TTAAAACTGG TGGTTATACT GGTTCTTGGG GCGATAGTGG AAAATTAGCA ATGCTTCATG
    36961 AAAAAGAATT AGTTCTTAAT AAAGAAGATA CTTAGAATAT GTTAAGTTCT ATTAAGATGG
    37021 TTCGTGAGAT TGCTTCTGAG ATTGATTTGC GTAGTAGATA TACTACAATG CCTATTAATC
    37081 CAATTTATAG CACTCTTGGA ACTGGTAATG ATGTGTTAGA ACAATAGGTT CATATTGATG
    37141 CTAGTTTTCC GAATGTAACT GATAGAAATG AAATCCAAGA AGCATTTAAT ACATTAATTA
    37201 ATGTAGCTTC ACAATATGCT AATCGTAAGT AAAGTTAAGG TGAGATTCTT AATTGAATCT
    37261 CACCTTTTTC TTTTTGGGTA AATATATTTA ATAAAGTAGG ACAATTTTTC ACTAATTTAT
    37321 AGAATAATGA GTAAAAGGAG GGATTATTTT GGCTGATAAC GCTACAAATA TTCAGGAAAA
    37381 TATATGTGAA GCTATATCTA TTATTGCTAA ATCGGCAGTT GATAAGATTA CTTATGATAA
    37441 TACTATTGAA TGCACGATTA TTGATGACAG TAATAAATTA AAAGGGCAAT ATAGAGTAAA
    37501 GAATGAATCA TATTCTGAAT TTGATGCTTT CTCCCAAATT ACTACTTATA ATAAAAATAA
    37561 TAAAGTATAT GTTCAAATCC CTAAAGGCGA TTTTAATAAT ACTAAATTTA TAGTTGGTAA
    37621 AAAAGAAGAT AAAGATTAGG ATAAGCCATA TAATTATGTA AATCCTTTTA ATACTTTTGT
    37681 TGATTTAACT GGTAATATGT TTGTTGCTGG TTAGAATAAT AAATCTTTAT GGAGCATCCT
    37741 TGCTAATGGT GATGAAAAAA TTATTGAAAT TACTCCAATA GATGAAGAGG ATCCAAATAA
    37801 TGATGGGATA AAAATTTTAT CTAGTTGTCA AGGTTTTACT CGACTAGGAT TGCGTGCTGA
    37861 TTTTAGAGCA TGGCTTCAAG AATTAGGAGC GATTCAAGGT AATTATGGTT TAGAGATTGC
    37921 TATTACTGGA GTAAAAGAGA CTACTGCGGA AAAATTTAAT TCTACTACTA GCACTTATAA
    37981 AGTAAGATTA GATACTTCAG ATATGTATGG CAATCCATAT AATTTTGAGG GATATTACTC
    38041 TCAGGAAATA GTTATTGATA TTAGCGCCCT CGCGCGTATA GATAAAATTT AGGTATTTTT
    38101 ATATCAAGAT GATAATTTCT ATGATAAAGA TAATAAGAAA ATACCTACTC AATTAACAGA
    38161 GGGAGTTACT GGTATTACTT CTGTTTTACC AAATAATATA TTTGTGAAAA ATATTTATTT
    38221 CAGTTTTGGT ATTGGCTTAG ATGAAATAAA TGGAGAATTT TTAAGACTTT ATACGAATGA
    38281 TGGGCTAAAT TATAAAGTCA TTAATGGTTA GGTTAATAAA AAATCTATTC ACTTAAAATG
    38341 GATTCATTTT GATGATGACA ATAATAAATC CCAAATTAGT AGATTACCTG CGGGCGCAGA
    38401 AATTCTATGG TATAGATATG ATTTTGGAGC ACCATCCGCG GATGAACGAT GTGGTGTTTA
    38461 TTGGACATTC GTAGATAATA CTAATTAGTT TGATTATGAA TTTACTCCTC GAACAGAAAA
    38521 GCAAGATGAG CGATATAAAG TTATTATTAG ATATAATAAT AAATATTACT ATAGCAATGT
    38581 AATTACTTTT AGCAATGATA TGCTAGTACC GAATGATGCA ACGGTTGATG TTTTAAATGC
    38641 TTTATCTATT CATTGTATTG ATGGTACTAA TGGTAATTAT TTAATTTATG ATTAGGCTAA
    38701 TTATTTATTG AATACTGTTG ATAATAAAAT TGTTCGCTCT ATGTAGTTAT ATTTTAATTC
    38761 TAAAACTTAT GGGACAGAAA ATAATAGTGA AGATGAAAGT CAATTAACTG AAGCACAAGA
    38821 AGTATTATGG TTATTACCGA AAAATAGTAT GATGTCTTTT GCGTTAGAAG GATAGACTTT
    38881 AATAGATTAT GATAATAGTT ATTATCAAAT AAAATCTAAT AATCCTACTG ACAAAGATTT
    38941 TATAGTTAAA TATAAAGTAA ATAATTTTTA TAGTGCGAAT AAATCAAATA ATACAGTTAT
    39001 TGCAAAAGTT AAGCGTGATA ATGTTGAATA TACAGCTAAG AAAGAATTTA CGTTCGGACA
    39061 AGCTGGCACG AATGGTACTG ATTGTACTTT AGTTATAGAT TTAGTTGATG ACCAAATCGG
    39121 CAATCCAATT GTTGCTATTA CTTCTGGAGA GGTTAAAGAT TATAAATTTA GAGCTTTTTT
    39181 ATATGATAAT ACTGGTAAGG AAATAGATTT AAGCGGTTAT AATTGTATAT GGTCTTTAAA
    39241 TGTAGATGAT TCTGATGTAA GTTTAAAGAC TATAGCTGGT AAATCTAATG AAATTACATT
    39301 CGCAGTATTA AATAAAAATT CATTAATGAA TAAAATGTAT ATTTTATCAG TAACATTATA
    39361 GAATTGGGGT AATTATTTAT TAACTGCGTA TTATCCTATT CCTATTACTT CTGGGTAGGG
    39421 AAGTTATATT AATGGACCTA CTTAGGTAAT TTATTTAAGT GATGGCGAAG CAGTTTTTTC
    39481 TAAAGAGCCT TATCAATTGT ATGGCAATGA TGAGCAATTA ACTTAGATTC AAGATGTTTA
    39541 TTGGGATATT TACCCAGCTT CTAATGGTTA TCAATATACA GTATGTAATC CAACCTCTGA
    39601 AGAATTAAAA TATAAAACTT ATTATTATAA GGAACAAAAT AGTAGCAAGG AAGATATTTA
    39661 TATTCCAACC ACTTTATCTT CTAATATGAC TTTTAGATTA GTTTCTAACC CAACAGCAGG
    39721 AAAAAAGTAT TATCTTGAAG ATAGAGTAAC AGAAGTTGTA TATAGTGGAA TTTCTTAGAC
    39781 TTATTATAGA TTAAATTCTA GTAAAGATAA ATATACTTTA GTTAATAGTT ATTGGGATTT
    39841 AATTAATAAT GAAACTTATT ATAATTCGAA TGGTTCAGCT TCTTATATTT TTAAATATTA
    39901 GGATTTATAT AAAAAAATAT CGAGTGGATA TACTCGTGAT GATAATGGTA AATATTTATA
    39961 TGTAAGTGCT AGTTCCAATG ATATTGACTA GTTAAATTTT TATTTACCAA TAGATAATAC
    40021 TATTTTTTAT CAAAGTAGTT AGGACATAAA ATATACTTTA ATTTCTCCTA CTAATCTAGT
    40081 GGACGGAACA TTATATTTTT AGAAAGATGA AGTAACAGGA AATTATATAT CTGCTTATTA
    40141 TGATGCACAA ACATTTTATA ATATCGCTGC TAATAAAGTA ACTGTTACAT CTAACAATTT
    40201 AATAGATAAA TTTCCATATT ATGCTTATTA TGATGTATCT AATGAAGATT ATAGTACCCT
    40261 TTAGGGAATT TATGTAGATA CTATTTATGA TAAAAGTTCT AAAATAAATG ATTTATCTAT
    40321 TGCTGATATT TAGAAAATTC CTAATAAAAG ATATACTATA AAAAATACTA AACGCACTAA
    40381 TAGTAGCAGT GATTATAATT AGACAATTAG CATTAGTTAT AATAAATTAA TAAATAATCT
    40441 TTTTGATAGT GATGGAAATT AGATTACTTC TATAAATAAT TTAGAATCAG GAAAAGAATA
    40501 TAGATTTCTG GCTAGTGGTT CTCAGTTTTA TTATAGCGCA ATTTATCCTT TTACTTTTGA
    40561 AGAATTATAT CTTACAAAAT ATTCATCTGT TAGTAAGAAT GCATGGAAAT ATAATACTAC
    40621 TTATTATATT TTTAAAAATA ATGAAATAAT TTCTTATGAT TTTAAGGAAT ATTATGCTCC
    40681 TGAAATAGAT GAAAGTTCTG ATGGTGCTAC TATTACTTGT ACTTTTAATG ATTTAGTACG
    40741 GTTATCTACT TATTATTTTA AACAAGATAA TGTTATGTAT AAATTTATAT ACACTGGGCC
    40801 ATCGTTATAT TCATTAGATT CAAGTAAAGA TAATTATGAA ATAATTTCTA ATGGTGATAC
    40861 TATTGATTAT AGTAATTGTT ATACTAGAAC TGGGACTAAT AATAATTATG TATATTCTGC
    40921 ATTTAATAAA TTAAATTATT ATAAAAAAAC TTTGGGAACT GATATTATAG GTAATCCAAT
    40981 TAATGGGGAA ACCTATTATA TTAAAGATAA TGATGATAAT TTAATTGCTA CTATTTATGG
    41041 AACAATTAAT TATTATGAAA AGGTATATAA TGATTCTGGG ACTAAAACTT ATTATCGAAG
    41101 AACTTCTACT GCCGAATCTG ATTTTTATGG TATTATTAAA GTAATAAGTA ATAAATCATA
    41161 TTTATATCCT TTAGCAATAT ATGTAAATAG CGCACCTCAA TATGCTGTAT AGTGTAAAAA
    41221 TGCTTAGGGA AATGTTTTAT GGACTTAGCC TATTTTAGTA TTATAGAATA AGTATCCTTC
    41281 ATCTATGATA AATAAATGGG ATGGCAAGTC TTTAGTATTA AATAAAGCAA GTGGAAGTAT
    41341 TTTAGCTAGT TAGATTGCTG CTGGCAAGAA AAATGATGAC AATACTTTTT CTGGAGTATT
    41401 AATGGGTGAT TGGAGCCCTA ATGGTGAATC GATATCAGAT AATAGTATTA GTGGTTAGAC
    41461 TGGTGTATAT GGATTTCATG AAGGTGAACA ATCTTTTGCT TTAAGAGAAG ATGGTACGGC
    41521 GTTCTTCGGT AAAGATGGTA AAGGTCGTAT TATATTAGAT GGAAATCAAT GTCTTTTAAA
    41581 ATCAGCTACT TATGATATTA CTAATGGTAA TGGTATGTTG CTTAATTTAG AAAGTAATTT
    41641 ATTAGATTGT AAAATAAAAG GTAGCTCAGT TTTTACGATT AATAGCGGCG CTAATAGCAC
    41701 AAATTATTTG ACTATTCGAG ATCCAGTTGA ATATGATACT TTAATGAATG TTGGTAATAA
    41761 CAGTTATTAT TTACAATCAA AAAATTATGC TGATAATGGT AAAGTTGGCA TGAAAATTGA
    41821 TTTAAATAAT GGTTATATAT GGGCTAATAC AGGAACATTC AATGGGGATA TTTATATTAA
    41881 ATATAAAAAT GGACGTTTAA GTTGGTTTGA TAATAATGAT ACTACTTCAT TAAATTCAAT
    41941 TTTAACATAT TTATAGACGA CTGCTGAAGA TGCTAAAGAT GCTGCTGATG CTGCTGCTAG
    42001 TGCAGCTCAA CAAGCACAAA GCGCTGCTTC TTAGGCATAG AGTGCTATTA ATGGTTTAGC
    42061 TTCAAAATTA GATTCTTATC GTAGCGGGTA TGGTGGAATT GAATATTCTT ATGTAGGTAG
    42121 CAGTGGAGCA GGAAGTACAA GAGGCATTTA GATGTATGCA GCGAGTGGAG GATATGTTGC
    42181 TGCTTCTAAT AGTGGTGCTT CCATCTATTA TTACGGTAAT TAGGTTTATG TAACAGGTTC
    42241 AGGGTGTTTT TCTAGTGAAG AAATTAGTGT TAAATCTGAT AGACGATTAA AGACTGATAT
    42301 TAGTTATAAT CATATTAATG ATTATAAGCA ACTATTCAGT GAGTTAAAGC CTGTTAGCTA
    42361 TAAATATAAA ACATCTGATA GAACTTATTT GGGCTTTATA GCTTAGGATG TTGAAAATAG
    42421 TTTATAGAAA AATAATTTAA ATGATAATAG TTTGATCAAA GAAGATGAAA AGCAATTATT
    42481 ATCATTAAAT TATAATAGCT TATTTACATT AAATGTTGCA GTTACACAAG ATTTAATGAA
    42541 AGAAATTGAA GAATTAAAAC TTCAAGTAAA AGAGTTAAAG GAGGAAAAAA CTAATGAATA
    42601 AAGAGGATTT AAATTACTTA AGTGCTTTAT ATAATACATT AATTTGTATC TCTACAAAGG
    42661 GTGAAGATAC TATTTTAATG GGAGAATGTA TTAAAAGCTT AAAAGAATTC ATTTATCGTT
    42721 AGAATAATTC ACAACAAAAA CAAGAGGAGG AATAATTTAT GAATAAATTA TATCCGCCTT
    42781 ATATAAGTGG AACGCTACCT GCATTTACTG GAACGGAATT AACTATTCCG TTCCAGATGA
    42841 ATCAAACAGT AAGTGCAGTA GAAGTTAGTG GATTTGCTTA TATATTTAAA ACTATACAGA
    42901 GTAATGTAGT AATTGCGCAA GGACAGATTA TTTCATCTCA AGCGCAAGAT GCTATTAATA
    42961 GTGGTTCGAT TACTTTTCAA TTAAAATTTA AACAAATTAA TGGCAATGCT TTTTAGTTAA
    43021 ATTTAGGATA GTCCTATAAA GTTCAATTGG CTTATATTGA TAATAATGGA ATTATAGGAT
    43081 ACTATTCCAC AGTTGGTATT GCTAAATATA CTACAGAACC AAAAGTAGAA ATTGAAGGAT
    43141 TAGAATCTGG TGACATTGGT ATTAATAAGA CTAATTTTAT TGGGCATTAT AGTCAGTACG
    43201 AAGGCGATGT GACTGAAAGA GTTTATTCTT ATCAATTTAT TGTATATGAT GAATATCATA
    43261 ATATATTTGC TACCTCTGGA GAATAGTTAC ATAATACTAT TAATGATGAA TAGCTATACG
    43321 AATCATATGA CAGTTTTGAG CTAAATAAAG AATTAACTAA AGGTAAAAAT TATTATATTT
    43381 AGTATAAAGT TACCACAATT AATAATTATG AAGCAGTAAG CCCTGAATAT CGTATTATTA
    43441 ATAGAGAAAC GATTGATCCT GAGATTCGTG CTACTTTACA AGCAGTTATG GATGAAAATA
    43501 ATGGATTTGC GCAAATTAAT TTAAAAGGTA TTAAAGATGC TGCTACCAAA TCAGAGATTC
    43561 CTGCTACTGG AGCTTTTATC CTTTTAAGAG CTAGTAGTGA AGATAATTAT AGCTCTTGGA
    43621 ATCCTGTTCT TAAATTTAAA TTAACTGGCG AAGCGCCTAG CCGCATATTA TATAAAGATT
    43681 TTACTGTTGA ACATGGATTT TCTTATCAAT ATGCTATCCA ATAGTATAGT GATGCTACTT
    43741 CTTTACGCTC AAATAAAATT CTATCTAATA CAATTTATAG TATATTTGAA GATAGTTTTT
    43801 TATATGAGAG TGGTAGATTA TTAAAAATTA GATTTAATCC TAAAGTAGAG AGTTTTAAAA
    43861 TTAATACTTT AGAAACTAAA ATGGATACTA TAGGAAGTCA ATATCCTTAT ATTTTCCGCA
    43921 ATGGAAATAC TTATTATCAT GAATTTCCTA TTGGTGGGCT AATTTCTTAT TTACAAGATG
    43981 AAAGTCATTT ATTTATAAAT AAATTAGGAA ATGATGAAAT AAAAGATTTT ACTAGCACTG
    44041 ACTTAACAGA TTATAATTAT AATATAGAAC GTTAGTTTAA AACTAAAGTT TTAGAATTTT
    44101 TAACTAATGG AAAACCTAAA TTATTTAAAT CTCCAGCAGA AGGTAATTTT ATTGTTAGAC
    44161 TTTTAAATGT GACATTAACT CCACAAGATA CATTAGGACG TATGTTACAT TCATTTAAAG
    44221 GGACTGCTTA TGAAATTGAT AAGGTTACTT TTGATAATCT TAATTCCTAT GGATTTGTAG
    44281 ATGCTGATGA ACCCAACAGT GAAATTCTTA AATGGAATAG TCTATCTCTT TATGGAATTT
    44341 ATAAATTGAA TAGTTGTCTT AAAAGTTATA ATGATTGTAT TGATAGATTA GCAACTGAAA
    44401 CAAATGCTGA GTCTATTAAT AAATTAAATC AAACTAAAAA GGAATTAGAG GTTGATATTG
    44461 AATCATTATT GGCTACTTAT CCATTTTATA AAGTGGAAAA TGATTCATTA AATCCCACTC
    44521 ATAAAAGATT ATATACAGAA AATTTAATCT TTAATGGGCC TGCGGTAATA TTACGCTTAT
    44581 AGGGATTCAG CGCTGGAGAT AAATTTAAAA TTAATGACGA AGAAGTAGTT ATTGGCGTCA
    44641 CTGGAGCTTA TTTAATTGAC CATTCAATGC CAGTATATAC TTTAGAAATT GTAAGTATTT
    44701 CTGATTAGGG TATTTAGCAA GGAACTATTG AGTATTCATT CATGGGAACT CAAGAAAGTA
    44761 AATTTGATAT TATAGAAGAT GTCAAGATTG CTGATTTGCC ATTAGAGCAA TGTTATAGTG
    44821 CGGATGGCGG TAATATTTTA GATTAGTATT AGGATGATTT AAAATATACT GTATTAAAGA
    44881 TTTATTTTAT GCGCTTTACT AAACGAGAAT TATAGACCAT TTATACTTTA GACGGAAAGA
    44941 ATTTCTATTT GTCTCCTGGT GGCGCACGTG AATAGAAATC AAATGATGTA TTGACTTCTT
    45001 TTGATAGGTC CTTAATTTAT AAAGTTTATA ATTTATCAAC GGAAATGAAT AATCCTCCTG
    45061 TTGATTCTGT ACCTTATTTT TATGATGGTA ATACTTAGAA GCCAATTACT TATAATGGTC
    45121 GATTAGTTAC AGAAGATGAA TGGGATTATA AAATTCGTTT CAACAATGAT GATAAAGAAT
    45181 TAATTGATAT TACCTATAAG AATGAATATT TTGTTACTGA TTTAAGTGAT ATTACTTCAG
    45241 TAGAAATTGA TCCCGGAATT TTATGTGAAT TATCTATTCA ACGTCAAGAG AAAGTATTTT
    45301 CTTTTGAAAA TGATAATATT ACTAAATATA AAGTTTTTAC TAATAATACA TATGTTGAAA
    45361 AGACTATCTA TTAGTTAAAG ACTGAATGGC AAAAAGCTTA TAATGATTTA CAAGTATATC
    45421 AAGGATTAAA GCGCGGAGAA GATGATGATT CAGATGATGG AGTTTATATG CTACCATTTA
    45481 CTCCAAATTC AATTAATGCT TCTTTATATG AATCATAGTT AAAAACTTAT AATAGTATGA
    45541 TAAAAACTAA GCAAATTGAT GTAAATAATA AATATAATTT ATTTATTAAA TATTTGAAAG
    45601 AGGCTATAAA TAATTATGAG ACACCAATAG AATCTTGATA AAGAATTTTT AAGAAAATTA
    45661 GATAGTCTTC ACGAGCGTGA AGTTTATGCG CGTATTGAAT TAATGACTTT TGATGAATTA
    45721 CCAATAGAAA CAATTGAGGG TAAGATAACG GCTGGGTCTA TTAATATTGA TGGGTCATCT
    45781 GCGGTTCGCA GATCTTGTTC TTTGACTATG GTAACAAATG ATTAGTTATA TAAGCAATAT
    45841 ATGTGGGGAT TAAAGTCTAA ATTTAATCTT GCTATTGGTT TAAAAAATAC TATTGATTCA
    45901 AATTATCCTG ATATTATTTG GTTTAATGAA GGTATTTATT TAATAACTTC TTTTAACACT
    45961 TCTCAAAGTG CGAGTAATTA TAGTATTTCT ATTCAAGGTA AGGATAAGAT GTGTTTGTTA
    46021 AATGGCGATC TTGGAGGAAG CTTACCGGCT TCTATTGATT TTGGACAGGA AGAAGTTATT
    46081 AAATATAATT ATATTGTTCA AGATAGTGAT TTTAGTTATG ATGCTGGGCA TTATTGTTAT
    46141 AGAGTAAATA GTGAAGAAGA AGCAAAGAAG CATAATAATT ATTATATTGC TACTAATGGT
    46201 AGTGAAAAAA TTTATTATGT TTTAGATGAA AATGAAACTA AAACAGAAAA TAGAACTTAT
    46261 TATTATCGTG AGCGTATTTT AGATTTAGTT AAAGTGCCTA TTAAGACTAT TATTAAAAAA
    46321 GCCTTAATGG TTTATGGTAA AGAGTTAGAA TCTAATATTG TTATTAATGA TTTAGATGAA
    46381 TATGGTTATG AATTATTACA AAATAAATGC GATGCTGATA TGTATTTTTT TAGAGATACT
    46441 GAGACGGGTC GCGTAGTAAA TGTAGTAATT GGAGATAATC TTCCTAACTT ATATGAAGAA
    46501 ATAAGTCATG GACCAATACC GCTTGAGTAG CTTACATTTG ATAAATTAGA TTCTTATAAT
    46561 TTATTAGGAG AAGATGAAAG CGATGAAGAA GAAGATGAAG ATAAAAATAA AAAAGAACCA
    46621 ACTAGAATTA TTTTAACTTT AGATACAACT AATCCTACAG TTTATACTAT TGCTAAAAAA
    46681 TCATATGGGG AACCAGTTGG TTATCGAATT TGTGATTTAG TATATGCTGG AGATTTAATA
    46741 ACTAATGTAG GTGAAACTTT AACTTCTGTT TTAGATAAAA TTAAAAATAT GTTAAGTTGT
    46801 TTTGAATATT TTTATGATGT TGATGGTAGA TTTGTTTTTT AGCGCAAAAA GTTTTATGAT
    46861 TTTAAATCAT GGAATAACAT AATTAAAAAA GCAAATGGAG ATAGTTATAT TGAACCAGCA
    46921 GTTTATTCAT CTTCTTATAC TTATTCATTT AAGGATAGCC AGATAGTGAC TTAGTTTGCT
    46981 AATAATCCTT AGATTAACGT ATTAAGAAAT GATTTTTCAA TTTGGGGATA GCGTAAATCC
    47041 GCAAGCGGAG AAGAGCTTCC AATTCATATG CGTTATGCTA TTGATACAAA ACCTGTCCAA
    47101 TATACAACCA TTATAGTTAC TGAAGATGAT ATTAATAGGT ATAAAACTTT AACTTATGAT
    47161 AATGAAATAT TCCAAACAAT GAATTTATAG TTAAACCAAC AAACATTTAA AGCTTATCGA
    47221 GAAGATAATG ATTCAGAAGG TATAATTTAT TGTGATTGGC GTGAAGTTAT ATATCGTATG
    47281 GCGGTTGATT ATTATCAGTA TAATTATGGA GATGATTTTC TTCATAAAGT GGCAGCTGCG
    47341 AACCCCACCC TTTATCCTTC TGGAGTGACT GGATATGAGA CATATTATGT GGATATTTTT
    47401 TCATTTTGGC GTTAGATTTA TGATTTTGAA AATCGTACAT TCTATGATAA TGTTAAACAA
    47461 TATCCAGAAA ATTTAGATTT TTGGTTTGAT TTTATTGGAG AAGAGAATAG CGATATTAGT
    47521 AAGTATTCAG TAAAGTTAAT TGGTGATAGA ACAAAAGCAG TTAATGATAC TAATATAAAA
    47581 GTTATAAGTT ATAGAGATGT ACCCGAGGTA TTATTTTTAA ATCAAGGAGA TTATGATCGA
    47641 ATTGTTGAAA ATAATTATCC TCAAGAAACT GGATATGTTT GGGTGAATGT CCCTAAAAAT
    47701 TATGATAATT ATTTTAGTAT TAGCTCTATG GGCAAAAGCG CTGTTGATGA AATGGAAGAT
    47761 TTATTATAGA CAACTGCTTA TTGTACTGAA AGTAGTACAA TAACCACTTT ACCAGTTTAT
    47821 TATTTAGAGC CAAATACTAG AATTTATATT GAAGATAAAA AAAGTGGCGT AGAAGGAGAA
    47881 TATTTAGTTA ATAAATTAAC TATTCCATTA AGTTATAATG GAACAATGTC TATTAGTGCC
    47941 ACCAAAGCTA TATCAAAAGT ATATTAAGGA GGAACACTAA ATGGCAAAGC GAATTAAATA
    48001 GATTCGTTAT TATAATGAAA ATAATGCGAA AAATTATCCA GGTGGAACTT CTTTAGGTAT
    48061 GACTAAATTA ATTAATGGTT CAGCATTTAA AATTAATGGT AATAATGTAT TAATTACTTA
    48121 GTTAGGTATT CAGACAATAC CTGGAGTTAA GTTTTATTTA AATGAAAGTG ATAATAGTGT
    48181 TATGGTTGGA AGTACTGGTA TTTATGAATT AGATTTAGAA GGAATTTCTT ATATAACTTC
    48241 TATCAAGTTT GATAAGGCTT CTATGAATTT AATTAATCAA AATACTAATG CTTATTTAAT
    48301 TGTAGATATT TTATACGAGG AGGGATAATA TGGGTTTTTA TGGTAATATA ACAAATACAT
    48361 CAAAGACTAC ATTCTCCTTT GATAAAATTT ATGCAAATAG ACGTGATATG GATGCTGAGT
    48421 GTGCGCTTGG TGATGGTGTA TTTTTAGGGC GCTATGTATT AGTAGAATAT GGCGCTACTA
    48481 TTTTAAATGA TATTCAAGAA GTTTATGCGG ATGGTTCTTT ACCTACTCGT GTAACTACTT
    48541 TTTATAGTGA CCCTGTAAAA AGAGATAGTA TATATATTGT TCCTTGGGTA GAACGTAAGA
    48601 TAGTAAAAGT AAAAACAACT ACCAGTTCTG GGGCTAGTTA CAATTATTAT CAAGGTGTAT
    48661 CAGAAAGTAG TTCTCATAAT TAGATATGGA AAAGGTTATC TGGATATAGT GTAATAGAGA
    48721 ATAAGCCAGA TGATGAAGCA TATAAATTAA ACTATGATAT TGATTATCAA TAGTATGGAC
    48781 GGGGATATGA TTCAACAGTT TGGATTAAAC AATTTATTAA TAATAAAGAA AAATACGTAT
    48841 AGATTGCTGA ATTAAATACT GTAGTCCCCG TATTTGAAAT TTTACCTCAA GCGCCGCAGG
    48901 ACATTTATAC TTTAGTAGAT TTAAAAGAAG AGGCTTATTA GTCTAATAAA TATTATTATT
    48961 TTAATGGAAC TTCTTATGTG AAAGATACGG GACCTTTTAT AGCTGGTAGA AAATATTATT
    49021 CTGTTTATAC TAATCCTGAT GGAACTCCTT ATTGGCCTCC ATATGTATCT ATTGATGAAA
    49081 TTAATAGTAC AAATATCAAT TATCGCATCC AAGTTCCTAC TAATTTCTTG TTAAATTTAG
    49141 ACCCTTAGAA TATTGATTTT AATTCTGCGG GCTTTAATAA AGATGTTCAT CATCTTAGTA
    49201 ATGAAGAAAA TAGTATTACT TATACTTTAG GAACTACCAA TTATCCTTAT TATTATGATG
    49261 TTGAACAAGA TGGAGTGACA GGTGAATATA AAGCTGATGA TATTAAAAAT CTCGTAATTA
    49321 AATTACCGGG CCTCGGTGAT GCAGCTTGTC GTGTTTATGA TTTACTTTAT GGCGAAAAAA
    49381 GAGAATCAAA TTATAATACA GATAATGTTT CTGGTGCTTT AAATAGATTA AATAAAAAGT
    49441 TTGATAGTGT TAATTTAGAA GCTGGTAAAT TATTATATAC ATCTCCTGAA GAAGATACCG
    49501 ACACTGGAGA TAAAATTATT AAATCCGCTG AAATTTTAGG AGATAATTGG ATTAATTATG
    49561 AAGCTACTAA TGATGCTGAT AATAAATTAA CGCAATTTAA ATTATCTCAT AAAGTAACTA
    49621 GTTTAACAAA TAAAAATGTT GGTGTAGATG CACAAAGTCC TAGTTTTGGT GCGGTAGTAA
    49681 CTATTCCTAA TTTTAATGTA GATGATGCAG GCCATATAAT ATCTCAAAGT ACAAGTGATA
    49741 TTACTATTCC AAAAGGGTCT TATACAAAAA GTAACACTGG TGATATTATT ACTAATTTAG
    49801 CATTTACTGA TACTACTGGA GCTTTTGTAG AAACAAAAGA TTATTTAGGT AATTTGAAAA
    49861 TTGGCACTAA TGATTATACA AATACTGATT TAGGAGTTAG TAGTACTTCT AGTTTAATAG
    49921 ATACTATTAA TGCAATTTCA AATAAATTAG CTTCTAATTT AAGTGACGCT AATAAACATA
    49981 GCGATAATAA TTTAGAAACT GCTAAAACTT ATACTAATAA TGAAATTGAA AAATTAGATT
    50041 ATTTTGATGA AGCAATTAGT TAGAATTTTG TTACCGCAGT ATCTGAAGAA AATGGTAAAA
    50101 TTAAAGTAAC AAGAGCAAAA TTAATAGTAG ATGATATTCC ATCATTAACT CATGTTAAAA
    50161 TTAGTGATTG GGACACAGAA GTTACTAATA AATTATCTGC TTTAGAAACT AATATTAATA
    50221 CTCGTGCTTT ATAGAGTGCT TTAGATACTC ATGCTAGTAG TAATATTCAT ATTACTTCAG
    50281 AAGAAAGAAC TGCTTGGAAT GCTAAATTGG ATTCGGTCCC TGATACATAT ATTCAAATGA
    50341 CTGATACATT CATTGTAAAT AGTGAAAATA AAACTATTTA GGAGTTATGT GTTTATATTG
    50401 ATGAATTAGC AAGTAGAATT AAAATATTAG AAGATAATTC TACAGTAACT GGTTAATAAT
    50461 AAAGGCTTGG CCAATTAGGC CAAGCCTTTA TAAATTTACT GAGATAACTT TTATAAATAA
    50521 AAGGAAGAAA CAATAGAAGG AGTGATTAAA TTGCCAGATA TTACCCAAAA ATATGTTAAA
    50581 TTCCAAAGAG GTTCTCAAGC TGCTTATGAC TCTTTAAAGA TTAAGAATGA TGATACCTTA
    50641 TACTTTATTA CAAGTGCAGA AGACAATTCG GGTAAATTAT ATTTAGGTAC TCGTTTAATT
    50701 AGCAGTGGTT TAAATACTGC TGGTAAATTA TCAGAGTTAG CTGATATAGT TATCAATAAT
    50761 TTAAATACTG ATGATGTATT AATTTATAAC GGTACTTCTT GGGTTAATAC TCAATTAACT
    50821 AATAATGAAA TTTTAATTAG TTCATTAGTT GATAGAATTT TAACAAAAGA AAATGTTATT
    50881 AAATATGTTC CTGTTTTTAA TGGTACTGAA AATGGTTTAG TACCTGTAAA TTCCAAAGGG
    50941 ATTGAAGGTA AATTCTTATC AGATGACGGC ACTTGGTAGA CTGTTGCTGT TGGTTCTTTA
    51001 ATGACTGGTG CTACTGAGAC TGAAAATGGT ACTAGTGGTT TAGTTCCTGC TCCTAGCGCT
    51061 GGATTAGCTG ATAGATTCTT AGCGTCTGAC GGTATTTGGA AAAAAGTTGT TGGAACATTA
    51121 TCAGAAGAAA CTATTAGTCA AGTTAATACA TTTTTAGAGA CTTCTACTGA TTTAACCAAT
    51181 CGTGTTAGTG CTCTTGAAGA TACTTTAACT TGGAAAGATA TTGAAGGAGA GTGAAATAAT
    51241 AAATGAATGA AGCTGTAAAA TTTTTAAAAG GTACTCAAGC TCAATTTGAA ACTTTATGTG
    51301 CAGCTGGTAA ATATCAAGCT GGTGCTTTTT ATTTAGTAAT TGATGATACT GCTGGAGCAA
    51361 CTGCTGATTC ATTAGGAAAA CCAGGTAGAT TATATTATGG TGTTAATTCA ACTAATATTG
    51421 CTCCTGTTAA TTAGGGTATT ACAAATGTTG AAACTACTAC TAAATTACCA ACTCCTAATG
    51481 CTTTAAATGC TGGTAATTTT TATTATGTTA CTAATGATAA TATTCTTTGT ATTAGTAATG
    51541 GTAAGAGTTG GGTGCAAACT AATGTTGATA CTACTTTAAG TCCTGAAACT AGTTCGATTG
    51601 AAGTTGGCTC TCCAGCTGAG AATAAAGCAA CTATTACTTA GGTTATTGCT GATACTACTG
    51661 GAAATTCTAT TACTCAAGTT CATACTCTTG TCGGGGGGGA GCATGTTACT CTTGACGTAG
    51721 ATACGGCTAA TAATACTGTA ACTTTTAAAG TAGATGGTAT TGATTATAAA TTATAGGGTT
    51781 CTACTGAAGA TGTTTCTACT GAGGATACTA CTCATCAAAA ATTAAACATC ACTTTAAAAA
    51841 ATGATGGTAT TGAAAATGAT GTTGGTACTA CCGTTACTAT TATCCCAGAT GATAATTTAA
    51901 ATTTTGAAAC CGTTAATGCG GATTCTAATT AGTATAAATT AACTTTAAAT AATAAAGTTG
    51961 AAGATTTTAC TGCTGATAGT GTCGCAGAAG GTTTTAAATT TACTGTTACT GGTAGCGCAG
    52021 TTGAAGGTAA AGAAATTTCT TAGACTATTA ATCCTCTTAT TACTTATGGT GTAGATAATC
    52081 CAGTTTCTGT TCAATTTAAA GCTGGAGAAG CTATTTTAGA TGTTTATACA AAGAATGAGA
    52141 TTGATAATCT TAATCGTACA TTAAATGCAA TGGTTTATCG TGGAGCCATT ACTAAAATTG
    52201 CTGATGGAGT ATTTACATTT GAAAATACAG ATTATAATAC TTCTAATTTA CATAATGGTG
    52261 ATGTGTTCAT TTATAATGAT GCAAATGAAA GTTTGTATAA TGGTTATAAA GTACGTCAAG
    52321 GAGATTTATT TATTGCTTCT GGGGAAGAAG ATGCTAATGG TTTAATTTCT AGTGATAAAT
    52381 TAACTTGGGT TTATGTACCT TCTGCCGATG AACCTTTAGT CGAAATTGGC GATACATTAG
    52441 GGGCTAATAA ATCTAATCCT AATTTTTCTA TTTTTAGAGG CTTAGATGAT GAGCTTCTTA
    52501 CTTTTGAAAT TGCTACAGAT GACAGTTTAG AAACTGAAAC AACTACTACT AATAAAACAA
    52561 AAGTAGTTAC TTTAAAGCAC GTAGCTCAAA AGAAAGCAGA TGCTGCTGCT GTTTCCAGTA
    52621 CTCTTGAATA TGGATCAAAT GATAGCATAG AAATTACTAT TCAAGACCCT ACTGACATTG
    52681 ATGCCAATGG TCACGTTTTA CAAGTTACTC CTAAGACTTA TACATTAAAA GATACTCATG
    52741 CTACAATTGA AGGTGCTCCT CATGTAGGTA GTGGCAATAC TTTAACTCCA GTAATTAAAG
    52801 TAGATAAGGT AGATACAGAG TTAGCTCCTA TCGCAATTAA AAGTGATACA TTAACTATTG
    52861 ATTGTGTTAA TGGTAGTGAT TCTGAAGCTG CTCAAATTAA TGTTGAATTA CAATGGGGTA
    52921 GTTTTTGAGG CCAATATAAA TTAATTTTAC TTATAATTTT TTCTTCTTAT ATAGAAGAAT
    52981 ATTTTTATGG GGAAAGAAGA TATTCTTCTT TCCCCATAAT TTTTTTATAG GATAGAAAGG
    53041 AGTAAAATAT GTCTAAAATT CATTTCCGTC CAGTACAAGG TCCAGAAGAA AAGATTAAAG
    53101 ATTTCCCTTA GACTGAGGGA TATTTTTATG TTGCTACTGA TACTGGCCGC GTTTATTTAG
    53161 ATACCGCTGA TGAGAATAAA TTACCCATTG GCTCCAGCGG TGTATAGGTA ATATATGGTA
    53221 CTGATGATAA TGCAGAAATT GAATATGATA TAGATGATAA TCCTATTGAT TATTTAATTG
    53281 AGATTGGCAA ATTATCAACA ACAAATTATC ATATAAATGA TTTGATTTTG AACTCAGACG
    53341 GATGTTTTTA TCGTATTATT GGAACTGGGT TAAATGAAAA TCGAGAAGAA TGTGTAAAAT
    53401 GTGAAAAATT AACAATGGGT GGAGGAAGTG ATGAAAGTAC TGAAAAAAAG GTATTGGGTT
    53461 CTACTTCTTT GACTTTAAAT TGTACGCAAG ATATTTTAAA TGATGAATAG GCTAGTGTAA
    53521 CTGTTTTAGT TAAATGTCGT ACTATAGATA ATGTGCCACA GGCGGAGTCT GTTGAAGGAC
    53581 AAATAACAGT TAGTTAGCAA AGTAAATCTG GTGAAGGATA TGAAGTAATT TGGCAGAGTG
    53641 ATAGAGTTGT ATTTAATCAT AATGTTGCTC AAACATTTGA TTTAACAGAA GTGCTGAGAG
    53701 ATTCAACTAC TCACCAAATT ACTTTTGATA TTACTAATAA TCCAGACCCT GAAAATAATA
    53761 AATTTTTAGC TCCAACTAAA CGCACTGTAT TTATTACCAA GCACGCTTTG GACTTATCTT
    53821 GGAAAGAAGA TAGCTTTTCT AATAGTTACC CTTTTGGAAC AGGTTCTGTC CGTGTTGCCT
    53881 GGTTAATGAC TGCTGGTGTG GAGCGTTCTA TTGAAGTATA TTTTGATGAT TTTTTAGTAC
    53941 TTGATAGAGA ATATAAGACT GATGATGATA AAAGTAAAGC AAATGATGAT TTTACTATTA
    54001 CCGCAGATAC CTAGATTTTA AGTGGTTCAA AAGTAACTAC TTTAAAAGAT TACTTTACTC
    54061 ATGGAGAACA TACCATCAAG GCAAAATTAT ATTTATCACA GAATGGAAAT AAAGGTAACG
    54121 GCACAGCTTT TATCACTAAA GAAATTGCTA TAAGAGATAA AAATAGTTCA ATTCCTTTAA
    54181 TTTGGACTGG CAATTTTAAA ACAGAATATT ATACTTATGA AACAATTAGA ATTCCTTTTA
    54241 AAGTATTAGA TCCGAATAAT AGAATTGCTA CTGTCTATTT GTATAAAAAT GGCGTATTAA
    54301 TTGGTACAAG ACAAGTTACT TCCAATAATG CAGAATGGGA GTATTGGGAA ATTACAAATC
    54361 TTGTTTTAAA TGATAGTGCT TATTATACAA TTAAAGTTGG TACTGAGCCA TATGACTATT
    54421 CCCGCAATTT TACTTTTGAT ATTTCAATTG ATCCATTGCG CGATATGAAA TTAGCGCGGC
    54481 AAGACGAACT AAGAGTTAAT TTTGTTGCTA CTGGACGTTC AAATTCAGAA AGTAAATTAA
    54541 GTAGAGAAAC TCTTGAAATT AATGGTGAAT ATGCGGAATT TAAAAATTTT AACTGGTATA
    54601 ATAATGGTTG GTTGTTTGAT GAAGATAATG TAACTTGTTT AAGGATTAGT AATGGTGCAG
    54661 AAGTTTCTAT CCCTATTGGT TCATTGGAAT TTGATAATGG CAGTGCTACT TCTACACATA
    54721 CTATTGAAAT TCAATTTAAA ATTAGAAATC CTTAGAAATA TACAAAAGTT ATTACTAAAT
    54781 ATACTCGCTA TAAAGCTAGT GATGAAGCAG ATCCATCGAA AAAAGGCTGG ACTGATGACA
    54841 AAGCTTGGGA AGAATTTAGA AATTAGACAG AGTATTTGAA TTATGATATT TTCTTAAATA
    54901 AAAAATATTT ACCTGAACAT CCAGAAGCGC CAACTTATGA TGAATTAACT TATGATAGAT
    54961 TAGAATAGAT TTTTGATTTA ACTAACTTAG CTTGTGCTTA TGGTTCAGAG ACTAATCCAT
    55021 TAGGTATTTA TTTTAGTCCA CAAGATGCTA CATTTACTGC TAATGGTAAA GAAGAAACTG
    55081 TCTCTGTAGA TTTTATTGAA AATAAGATGT TAAATTTGAC TTTTGTTTAT ACGAAAGCAA
    55141 AAGAAGGCAT AGAAGGCGGT AATTCTAAAT TATTAGAAAT TTATATGAAT GGCGTCTTAA
    55201 CTAGCGTTGC TCGTCGTAGC GGGTCTTCTA TGTGGAGCGT TGATTCTAAT GTTATTAAAT
    55261 TCATGGCTAA AACTTGTGAT ATTGATTTAT ATAGCATTAG AGTATATGAT ACAGACTTAT
    55321 CTATTCATGA AGTTGTTTAG AATTATGCTT TTGATAAGAG AAATATCAAA TATTGGGATT
    55381 AGAAAGATTT ATATGATTCT CGGGCTGATA TTTAGGACGA AGTATTCTCT TATGAAAGAA
    55441 TGAAAACATA TAATAGTAAT CACCAAGATG AACCATTAAT GCCTTATATT ATTTTAAGAA
    55501 CAAGTAGCCA AAAACCTATA GAAAATAGAT TGCCTTATTC TAAAGATAAA GATGCTCAAC
    55561 CGGGGACCTT TGAATTCGTA AATGTACCTT TAGATGCTGC TTATGCTCGT GGTGAATTGG
    55621 ATAACATACC AGACCTTGAA AAGAAATGGC CACCAATAAC AAATAAAAAA GGCGAAGTAA
    55681 TTTATACATC AGTATAGAAT TATTATATAC ATCATTGTCC TAGTTTCATT ACTCCTATTG
    55741 ATGGTTGTAC TTTTTAGGTT CAAGGTACAT CTTCTCGAAA TTATCCTCGA CGCAACTATA
    55801 AAGCAAAATG TAAAAACGCG ATGTATATGA ATAAAGGACC TTTTGAGAAG CTTTATCAAG
    55861 AAGATAAAGC TAATGATGCT TTAACTACTG ATAGTAAATG TTTCCTTGAA TTTTTCTTTA
    55921 TGGATAATCC AACTGTTGGT ACAAATAAAT TTACTTTAAA AGTAGATTAT ATGGAATCTT
    55981 CAGGAGATTA CAATAGAGGC TTTGCGAATT TTGTTAATGA AACTTATTCG TATCATCCAT
    56041 TAAAAGATTA TAGTGATAGT GGTACTTTTT GTGAGTATGC CGCTCCAGAA GAAACAACGA
    56101 CTTATGTTGA AGGAAACTTA TATAGATATT ATAATCATAA AGATAATATG AAAATTACTG
    56161 ATGGTGAAGA GGATAATTTA ATTATTGCCA GCCAAGCAGA TTTTGACATG GGACCTTATG
    56221 CTTTGTATCA AAAATTAATG GAAGAAAATC CTACTCTTTA TACAAAATTA AAGGCCGCTG
    56281 GTCCTACTTC TGCTTATTAC AATAAATGGT ATGTAAATAA GGATAGCGGA TATATAGATT
    56341 ATACAGTAAA TAATTTAGAA GATTATCGTA CTTCTGTAAA AGGTTATCCC GTTTTAGCTT
    56401 TCCATTGGCC TGCTACTAGT GACGATGATT ATAATGAAAG TGATATTATT TATATTGGTA
    56461 AATATAATAT ATTATTGGAT AAAAGCTCAG ATGAATGTTA TGGATTTAAA TTAGGTAAAA
    56521 AAGTATTGCA GAGTTAGATT GAAGGTAATC CAGCGGTAAG AAACATTGCA GAGTGCTGGG
    56581 AATTCTAGAA TAACTCTAGA ACGTATTGTT CTTTCCGTGA CCCATGGAAT AGATATGAAT
    56641 TATCATTTAG ACCGCCAGTA ATGGATGATA GTAATGGTGT AACTACAAAA GGCGCGCCAA
    56701 TGGTAGCAGA TTCTTTTGAA GTTAGATATA ATGCTAATGA TGATTTAATT TCTAAAGCAT
    56761 TATTCAAGTG TAATGATACT GCAGGTGGCA GTAATGATAA AGATTTACCT GGATGGATTA
    56821 GCGATATGGT GAATACTGCG CCAGATAGAG TTAAAATTGA AGAAGTTGTT AATGAAGCTG
    56881 GTGAAAAAAC TATTGAAATA ACTATTACAA ACCCAGGTCA AGAACCTGTC AAATTTGATA
    56941 GTACTAATGC AGCGACTTCT CGTGAATTAT TGTTAGCTTT AATGTCTAAC TGGGAAGACG
    57001 CTGTACGTTG GGTGTGGAGT ACTTGTTTAG ATTGTAATAT TGATTTTGAT GGAACTTTAT
    57061 ATAGTATTCC TTCTATCGGT AAATATAATG TAGTAGAAGA TTTAGCGGAA GCATTATATG
    57121 AAACTGGTAA ATACTACGTT GTTACTGGTG TGAATACCAT CGGTGATGAT ATATATGAAA
    57181 TTTCCAATAA TGAATTTGAT GCTGATACTA AATATTATAA ATTAAATGGC ACTGATTATA
    57241 ATTTAATTGT TTTAACTAAT GATGAAAATA AAGTTTATAA AACTGGCACT TATTATATTT
    57301 TGCAAGATAA AGATAATGAT ATTTATGTTA TTAGTGCTGA TAAATTTAGT GCGAATGAAA
    57361 CTTATTATTA GTTAGTGCAA GATGAGGCTA GTATTGATGA TAGATGGTTA TTACCAGCTC
    57421 CTGTCACTTA TGGTGGAGTG ACATATACTA AAGATTGTAA AGAATACCGT CAAGCAAAAT
    57481 TTAAAAATGA ATTAAGTAAC TATTTTAATA TTGAATATTT AGCTACTTAT TTTTTAATGA
    57541 CTGAAATCTT TGAATGTTAT GACTCTCGTG GTAAAAATGC AATGTTTGCT TCATGGGGTC
    57601 CTCAAAAGAA AAATAAAGAT AAAGCATAGG TTTAGCACTA TGTTTGGTAT CCAATTTTTT
    57661 ATGATATTGA CACTCAGTTA GGTATTAATA ATACTGGTAT TCCATCATTT GAATATTATG
    57721 TTGATGCTAC TATTGATGGA AGTTTCTCTA CAAATGATAG CGTATTATGG AATAACTTCT
    57781 ATAAATTCTT TAAGAGCAAA ATTGTAGATA AGTATTAGCA ATTAATGGGA TTTAGTAATG
    57841 GCTCTTATGA TACATCTAAA GTTACTTAGA TTTTTGCTAA AGACGCTAAT ACTAATAGTG
    57901 ATAAAAGTGA AGCTGTTGAT AAATGGTATA AAACTGATCC TTCAGTATTT CCTGATAGTT
    57961 ACGCCGTAAA AGGTGATCGT CCATTATTAG CATTAAATTT AGATGAAGAA TATAAGTATA
    58021 TTATTCCTAC TAATTCAGCT GCTGAAAATA CTATATTTGG TCGTTTAACC AATGAAGGTA
    58081 AATAGGCGGT AGAAACTGAT CAATATTTTT ATGCTTTATA GGGTGACCGC AATTTGTATC
    58141 GTGCGCAATT CCTATCCAAT CGTCTTAACT ATATTGACTC TTGGCTAACT GTTGATGGTT
    58201 ATGCGAGTGG TAGTGGTGGC AATTTTATTA GAAGTCGTAT TTCTGCAAAT AACCCAAAAA
    58261 ATACTTCTGA TAAATGGATT ACAGGTACTA ACACTCAAGG TATGGCTGAT TTAGTTACTA
    58321 ATGCTCCGTA TTGGAAAGAT GGAATTGAAG ATATTCAAAA TGGTGAGAAA AATCATATCT
    58381 TCGATGGCGA ATATTGGATT GAAATGGAGC CAGCTCGTAA TTCTTATGTT ACTGTTGGTA
    58441 CTGATGGTGC GAACTTTGCT TCTTAGAAAT ACAATGGTTT AAATCCAGTT ATTTTTACTG
    58501 CTCCTGATTT AAAACAAGGT ATTATGTCTA GTGGTAATTA TCGTGAATAG TTGTATTATA
    58561 TTTATGGTAC TGATTAGATG AAATCTTTAG GAGATTTAAG TAAATTATAT TTCCAAGAGT
    58621 TCTCTATGGA AGGTAAAGCT AATAAAATGA CAGATTTATT ATTAGGTTAT GATGGTCTTG
    58681 CTATTGAAGA CGGTTAGCCA TATGCTTATT TTAATAAAGA TGTTAATGAT TGGTCTTATC
    58741 CTAAAGCTGG TATGCCTTTA TTAAAAGAAA TGAATTTATG TAATATTACT TTTAAGAAGG
    58801 ATTAGCCAGC ATTAGACTTA ACTAAGAGTG AGAAATTGGA AAATTTTAGA AATACTGGTT
    58861 CTAATATTCC TAAAGTTGAA TTTGCTAAAG GCGTTGCTTT AAATACATTA TATTTGACTA
    58921 GTGAAACTAA CTATCTAACA TTAATTGAAG CAAACTTATT AAATAAATTA ATTACTACTT
    58981 ATGTTAATCC TACTCTTAAT TCCGCTAAAC GTTTAGTAGT AGCAGATGAA AATAAAGGAT
    59041 TATATATTTA GAATTTAACA GACAAAGATG ATGACCAGAT TGAAACTAAG ATTAAAACTA
    59101 TGGATATTGA AGGCGGTAAT CTTGGATATT ATAGTTATGA ATTATTAAGA CGTTATTATC
    59161 TTGGATGTAA AAAGAGCAAT TTAAAAGATT GTGAAATTAA TTTTGTTGAT GTTCAATGGA
    59221 GTCCATATAG ATTATTAAAT GATGATAAGG TCGAATTAGA TCCTGATAAT ATTCAATATT
    59281 TTAAGGATAA CGGACATTTC CAATTAGATG CAATTCCATA TAATGAAGTT AGTAAAATTA
    59341 CTACATTAGA TATTAAGAAC GGTTTAATTT ATTACCTTGA TGAATCAGTA AGTGGTTATG
    59401 AAGAAATTCA TAGTAAAATA ATAAATTATA CTGATGTATT AAAGAAAATT TATGATGAGT
    59461 CTTAGGTTTA TGGTAAAGAT AATATTTTTA AAGGTATAAA TTAGGAGAAT CCTAATATAA
    59521 CTGGTATTGT GTATATTGAG AATGATGAAG CTATTGATGA ACATATTATT CAAGATGAAT
    59581 TGTAGTCTAT TTATCCTAAT TTAACAATTT TTGTTAAGAA TGTTAATAAG GAATACTCTG
    59641 TGAAATTTAT CGTTGAAGAA ACAGATGAAG ATGGAAATGT TATTGCTCAA GAAATTCTAA
    59701 AAACTCAAAA GTTAATTAAA AATTCTGATG GCTCTTCTTC TCAAACATTC TTCGACGATC
    59761 CAACAGATAA GACAAAGAGT AATTATATTT CATTTGGTAC TTTATAGGAA AAACGTCCTA
    59821 TTGACGATTT TAAAGGCTGG AAAGATGAAA ATAATAATTT CATAATTACA GTTGATAAAG
    59881 ATGAAAATAA AAAAGATTAG ATTATTTCAA ACGATTGGAA TACTTTAACA TTAAATTCAA
    59941 ATAAATTAGA TTATGTATTT ACTGCTGGAT TTAAGCGTAA ATCATATGAA ATAACTTTCG
    60001 TAAATGGTGA TGGTGTTTCT AAAGTAACTG GAACTTATTT ATATGGTACT AGAATTACTG
    60061 TTCCTAATAA TTTCTATTAT TATAAAAATG GCTCAGATGA TTTTAATACT GATGAAACAC
    60121 GCCCAGAGCA AGGATTAATT TCTTTTGAAA CAACATGGAA ACAAACAGGT TGGGCAGCTG
    60181 ATGATCCAGA TGGCGTAAGA ATTGATTTAA ATAAACAATT AGCCTATGCC GACCGTACCT
    60241 TCTATGCCGT TGGAGAATTG ATAAATGTAT ATGATAATAT TTTAGAAAAT GATGATAATC
    60301 ATCAATATTA TGAGATAAAA AAAGATACCT CTAATAATAC TTATTACATA CATTTCTTTG
    60361 ATATGTGTAA ATATTTGGGA GGAAAAATTA CATTACCATC AACTTACAAC GGACAATCTA
    60421 TTACTCGTAT TGAAAATACT AGCGGTAGTC AAAGCGCAAC AGCATTTATT ATGAATTCTA
    60481 ATGTTACTGG CATTTATTTT AGTCCAAAAT TAAATAATAA AATTTCTATA ATAGATAATA
    60541 GAACATTTTT TAATATGGCT AATTTACAAT ATTTTGAATT TAGCAATTGT TTAGAAAAAA
    60601 TAGGTGATTA CACATTCTAT AATGCTAAAT TAAATTAGGT TGAACGTATT CCCTATTCTT
    60661 CTTCTTTAAA AGGTTTATCT ATTGGTAGCT ATGCTTTTTA TGGAACATGG ATTGGTGGAA
    60721 AAACTAAGTC TTTTGTTTTA GAAGGGTGTA AAGATGGCGT GCTTAATTTA AATCCTAGCG
    60781 CTTTTGGACG TATGCATATT ATTGACAAAG ATGGTAGTGT ATATTCAATT ACTGGTGCTT
    60841 TATTAATTTA GTTAGGCACA AATAAATACC CATTAAGTTA GTTAGTTTGT GCAGCAAATG
    60901 CGCTAACTCA ATCTACTGGT TATGGTCCAA CTAGTACTAA TAAATATACT GGAACTATTA
    60961 GATATTATTA TCGTGCTCAA TTTGAAAGCT CTATTATTTC AACTATGAGT GAAGTGGAAT
    61021 CTAATATCTA GGCTAGCGGT TGTCAATATA CTTTCGATCC AATCGTAAGA TAAGGAGAAT
    61081 TTTTATGGAA AAAGATACAA TTTATAGATA TGTAGGTACC AATGGAACAA TTGAGACTGG
    61141 TGTTCATTTA CCTGGTGTTG CTGCTATGAA AATGTATAGA TTATATGCTG ATTATGGTAA
    61201 GCGAGTTACC AAAGATGGTA AAGAATATTA TACTGTATCT CCTCTTGTTC CAGAAGATGA
    61261 ATTAGAAGAA TGGTATGAAG AATAATCGGC CAAATGTTGA TTATTTAATT TAATTAAAAA
    61321 TTAGGGTAGA TAGAAGGTAA AATCTATCTA CCCTAATTTT TTTAGAAAGG AAGAGATAAG
    61381 TTTTGATTAC TAGAATTGAT ACAAATAAAG AGCATGGTAA TTGGGATACT TTTTTTAATA
    61441 CTATCAATAA GTTGGCTAAA GATAATAATG TTACTAATGA TAAAGGCAAA CTTGTAGAAA
    61501 TTAGTAGTAT ATCTGATTAT TTTGAAAATA TAACTGGTAT CGTAAAGATG GCCGCGACTA
    61561 ATCCATTTGT AATTCGTGTT CCAGTAGATG AACAAATTAT AGATATAGAT GCAAATACAA
    61621 GACGTATTAA ACTAGGCAAT GATTTTGGTA AGACTGTATT TTTGAATGTT GCCAAAGACC
    61681 ATATGGCTGA AACTATTTGG TTTAGAATAG ATAGATATTT TGATATATAG GATTTAGCTG
    61741 AAAATGGAAT CCGTATTTTT GTTCAATGGT ATGTTGATGA TAGTATAAAA GGTTTTTCTG
    61801 AATCTCGATT CAGAGATATT ACTAGCGAAA GTGGAAAAAT TATTTTTGAG TGGCCTATTG
    61861 ATAACTCAAT AACTGCGCAA GCTGGTACTG TGTATTTTTC TATTGTATTC TTTAAAAAGA
    61921 AAAATGATAG AGAATATGAA TATATGTTAA ATACTTTGCC TACGCAAATG ACAATCAGTA
    61981 AAGGTTTAGA TATTGATGAA AATATATTAA CAGCTGAGCC TGTTGATTAT ATGAATAATT
    62041 ATTTAAAATC TTTAATTGAT TCTACTAAGA GTATTGGTAG TGGTGTGGCA GATACTATTG
    62101 CTTTCCTATC TGGTATTAAA AATGAAAAAG AAGCATACGT TACTGGCGAT AAGATTTATG
    62161 CTTTAGCATA TAATGATACA TAGAATAATA TTGAAAGCAC TAATATTATG TATAATTGGA
    62221 TGCGCACTGA TAATGGAATT GCATATCCAA TTAGTGAAGC ACAAAAGTAT GATTATATGA
    62281 AACTTACTGG AGAAGATAGT ATCTTTACTA ATACAACTTA TAATAGTAAA TTAAGTTATT
    62341 ATGAAGCTAA TGGTACTGAC TATAATAATG TAAGTGGTAT TTTAGATGCA ACTAGCTTTG
    62401 AAGAGAAAAA AGATAATCTT TATTTAAAAG TTGCTTATTG TGAAATTACC GAAAAAGGTA
    62461 CTTATACAGT TTCTGCTTAC GGTAAGACGG CGAATGATAA AAGTCAAGTT ATAAACAATA
    62521 GCGAGTTATC TATTATTGTT ACTGGTTTAC CAAGTGATTT GTCATTTAAT TATAACCCAG
    62581 CCCCAGATTC TAATGATGAA AGTGGCGCTT ATTACTATGG TGAAAAGACT ATTCAATTAA
    62641 AGCCTAATAT GGATGCTGGT ATTGAATTTA CTTATAGTTG GTATAAAGAT AGTACATTAA
    62701 TTGAGAATAA TACGAATACA TTGGTATTAA CTTCTGATGA AGGTGTTTAT AAGCCAAAGG
    62761 TTGTTGCTAT AAAGAATAAA GATAGTAAAG AATTTAATTC TATTTATTCA TTTACTCATT
    62821 GTTTAGATGT ATCTAATGTA AATATTACTA CTTCTTATGC TATTGACGAC GCTAATTATG
    62881 TTATCACTAT TGGAAATACT AGCAGTGAGA TAGGGTCTAT CGGCGAATTT ATTGTTGATT
    62941 TCTTCGATGA TACTAGTAAA AACGTTTATA GTACATCTCA AGCAATTACT AATAATATTA
    63001 TTATAGTTCC TATTGCTAAC ACTAATAGCG CTGTTGCTTA CACAGTAACT ATTAAGAAGG
    63061 GTGAAAAAAC TAAGAGCACT AATAAAGTTA GTCTTGGATA AGAGGTGAGA TTGTATGATA
    63121 ACTAATCCTG CCGATTATCA ACAGTTATTA TGCCAATTAG AAGATGAAAA TTTTCCAATT
    63181 AAATATCCAT CTTTACCAAG TCCAGAAGAT GAAGCATTAA TAGAGATTAA TCTTTAGACT
    63241 AAGAAGATTG AAAATACTAA TAATTATGTT ACCATTGAAG GTGACCATGC TGCCGAAACA
    63301 CTTTATTTTG AAGTGAATAG ATATCATGGT TTAGTTGATT TGAGTAATAT GATGTGTATT
    63361 GTAAGTTATA TTAATGCTGA TAATGAAAAG CGTATTTATC CAGTTCCTTA CTATGATTTA
    63421 ATTACTAAGA AAGATAAAAT TATTTTTCCT TGGATTTTAA ATTATAGTGC CACTAAAAAG
    63481 ACTGGTCTAT TAAAATATAT GATTACTTTT TATCATATTG AAAAAGATAC TAATAATCTT
    63541 ATGTTTAATT TAAACACTTA GCCTGATGTA ATTAAAGTTT ATAATCGTTT AAATTATGAT
    63601 AATATTTCAC AAGAAGAAGA TTATTATGTA GTTGATGATG ATTAGGTCGT CTAGCAGATT
    63661 TGGGAACGCT TATCACGTTT AGAAGGATTT GTTGGTAATG ATGGTGGATT AGATGTCTAT
    63721 TGGTTGGTAT TATAAGGACA AAATAAATTA AGAAAGTATA TTATTTTTTC AGTTAATATT
    63781 GAAAGGTAAG ATACTTTTCT CAATTTAATA TTTTAATAAT TTTCATATAT TATATGGGAG
    63841 AGGTATATCC TCTCCCATTT TTTTTGTTAT ATAAATAAAT TTGAAAGGAG AATTTCATGG
    63901 CATTATTTAA AATTTTGCGT GGTAGCGATT TAGATTTAGA AGGCGTAGAA AAGCATGATG
    63961 GTTATGCTTA TTTTGTTCCT GAAACTGGTA ATTTTTATAT TGATGCGCCA TTAATCGTCC
    64021 CTAAAGACAA AGAACCTGAC GCTGATAAAA TTGAACGTAT TTAGTTAAAT TCTAATTTAT
    64081 CAAATAAGAC AAAAATTTTA TATAGTGGCA CTCCAGATAT AATGACCCAT TCACTAACAG
    64141 CTGATGAAGG TGTTGTTACA ACAGACCCAG TAGACACATC TGACGTTGAG GAAATAGCTG
    64201 GTCAGCATGT AACTTTAGAT GAAGTAAATA GTTTATTAAG CATGTATGCT GAAAAAAGTA
    64261 AGTTAAATGA TTATGTTTTA AAAGATGAAG CAAAGATATT TTTAACTGAG TCTGATTTAA
    64321 CTCCATATGT ATTAACTACT GAATTAGACA ATTATGTTCA TAAGAATAAA TCTAATGATG
    64381 TTACTGGTTC TATTAATCTA TTAAATTATG GTATTCAATG TAATGCTACA ACTCCTATAT
    64441 CAAGTGAATT AAGTTATTAT AGACCTGTTA GAGTCTCAAA TATTATGCCT GAAGATGAAG
    64501 AAGGAAATAA TGGAGATATT TGGATTGTCT ATAAAGAAGC TGAGGGAAAA ATATATTTAA
    64561 GTAAAAATAA TATAGTGCTC ACCGATGAAA ATTATAATAA AGGTGTAGAG GTTATTATTA
    64621 CAAATAGTAG TGACGGACAA ATAATTTATA ATCCTATGAC CATTAATGGA GTTAATTTAA
    64681 GTTTAAGCGG CAACGTATTG ACTATTAAAG GTGATGGTAA AACAATAGTT GATGGAGTTA
    64741 ATATTTCCAT AGGCGCGAAA AATTGTAAAA AGTATAGTAC TCCAAGTGAA AAAATTATTA
    64801 CGATTAGTAC CAATTATACT TCTTGGTCTT GGGGAGACTA GACTGCTGTT GGAGATATAT
    64861 TTTGGTGGAA AGGTTTATAT AATTGGGTAC AAAATTCAAC AGTAACTGAA AGAAAAGCTT
    64921 GTATTGGCAA GACCAAAAAA TTAACATTAT CTAAAGCTGT TTTAGGAGCA ACTACTGTTG
    64981 TTATGTTATG TATTGGAGCT GATGAAGATG GAGATAATAC TTTAACTTTT TAGACTATGA
    65041 ATGTTTTGCC AAAAAGTTTT ACAGTTTCTT ATAGTACAGC GTGGCTTAAT TCAGCACAAA
    65101 GAACTTAGTG TATTAACTTT TATAATGCTT GTTAGATACA AGATTATATT AAAACAGTAA
    65161 AAAAGGGAGT AGCACAAACA GGAACTCAAG GAAACGGAAC AGTTATATAT AATTGGGAAA
    65221 CAGTATGGGT ATTATCATTT AGAGAGTTAA ATCTTGATTC TGATTATGCT TCAATATCAG
    65281 CTTCAAATAG TACTTAGACT AAAGCTGAAT GCACTTATAA TTTTAATGCT CCTTATACTT
    65341 ATTATCAAAA TAATGTTAGA GGAAAATAGA TTGCCAATTC TAATGGAGCT GTTTCAGGCA
    65401 GTAATTTTGC TAGTTATCCT ACTCGATCTA TGAAATATAA TGGTTATGTA TATTATATTT
    65461 ATAATACAAA TGACTGGACT TATGCTAATT CTGATTTTAC TAGTTATTTA GCTCCAGCTT
    65521 TTGTAATTGG GAAAAATGAT TAATGGGAGT TAATTATTAT GGCTAAATTT AATTTTTCTT
    65581 CAAGAGAATA TGAGTTATCT GAGTCTCTTA CAGTTCGATT GACAGAAATT GGAAGTAATA
    65641 TTGATTATGC TTATGGAAGT TTTTGGATTT ATGATGCTTA TGATAATTAG GTATTTGGAA
    65701 CTGAAGCTGG TATACAAAAT GGAAGTTTTT ATCATGAAGT CTGGAATGTA GAGTCTTTAG
    65761 TAAAGGGTGG ATATTTACGA GAAGGAGAGC TTTATTATGT ATATATTTCT TTAAGTTTTC
    65821 CAAGAGGGGA TATCAATGGT AATACAATAA ATGATTGTTG GTGGCCTGGG AATAACAGCA
    65881 AAGGTTAGGG TTATGCCTAT GGTGGTCCAG AAAAAGTATC AGTAAGAGGA TTAAATAGTT
    65941 TTACAGTTGC TAGTTCTCCA AGATATTATA GATTTTATAA TTCTGAAACA AAATCTTTTA
    66001 TTAGTAGTTG GTCTTCTACT ACTGGAGGAA TATCTGCTAG TGCTGCTGGT AGTAGTTATA
    66061 CATTTTTAGG TGGCTATTAT GGTGAATCTT AGTCAGATGC TGAAAATAAA GCTACTAATG
    66121 AGTATAGTTA TGATATTGAT AGTAGTACTC GTTATATTAA TTTTAATGAT TATAATGAAA
    66181 ATATAATGTA TTTTGTACTA ACTTATAAAA CTACTCCAAG ACGATATTAT CGCATGTATG
    66241 ATGTTAGTAA TAAAAATTAT ATGATGACAG GAACTTATAC TTCAAATAGC TATATTACTT
    66301 ATTATAGAAG TGGATATACT TTTTTAGGAT GGGATTATAA TGCAGATAGT TATCCAGAAA
    66361 TTAGTCCAGA TTATACTCCT GGCTATTCAT GGCCAGGAGG GTATACAGAT GATGAAAAAC
    66421 ATTATTTATA TTTTCTTGAA GATGACACAA TAAAATATTA TAATTTATAT TATTTTAAAA
    66481 ATCCAACATT TTATTATAAA TCTTTTAATG TTAGTGGTGC TCATTCAATG TTAGGTGGTT
    66541 ATTCAGGTTC TACTATGGAT AGTGAATTGA AAGTTCCTAC TATTCCAAAT TATTCTTATT
    66601 TAGGCTTTAC AACTTATAAT AAAACTGATG GATGGCCTCC TTCTAGTGCT TATCCATATA
    66661 TAGGTATGGC TCCCTAGGAA AATTTTGATA CCATAATTTA TCTTAATTAG AATGAAACTG
    66721 AATGGGTTTA TTATCTTTTA TTTTATATGA GAAATTGGGC AAAAACATCA GCTAATTCAG
    66781 TATCTGTTTC TAATTATATA AATAAAACTT TAACTAGTTC ATTATCTCTT AGTACTAATT
    66841 ATGCTTATAC TATGAGTATA ACAGTCCCAA AACAGGTGGG AAAAATTTTT ATATTTACTG
    66901 AAGAATGCAC ATTTAAAGAT CCAGTAGATA CTACTCAATA GTATGGATGT GGTTCTTATT
    66961 ATTGGAGTAT TTAGTCTCCA AATAAGGTTA CCTTACATAA CATATATGGT ATTGAACGTG
    67021 ATAGTAATGT AAATGATGAT AGTTCGGGCG GATTAGTAAT TAATACTGAT GGAACTACTA
    67081 CAACATATTA TATAGCTATT GCTTCAGATA TAAATATACC AACTGCTACT TTAAAATATA
    67141 ATATAGGTTT TAGTACTCCT TTTACAATGA CTTATTATTT AGATAATGGT GAAAATTTGC
    67201 CTGAACCAAC TGAAATTTAT TATAATATAG CTTGTAATAT TAGTTCGACT ATTCCAACTT
    67261 GGAAAAATCA TTATTTTACT CAATGGATTG ATAATGAGAC AGGATATAGT TACAAACCAA
    67321 ATAGTACTAT TATTATAGAG GACGCGAAAA ACCATAGTTG TTTAGGTCAT TTTGGTTTTA
    67381 CTATAAAATA TAATATAAAT ACTGGTAATG AATCAATTGA TTCAGAAGTT ATGAATGATA
    67441 TAGATAATTT TATTATAAAA GATAGAGTTC TTACTAAATC TCCTTAGACA AAATTTAAGA
    67501 GTTTTACAGT TGTAAAAAAG ACTGATGAAG ATTTAATTTT TAATGAATAT AAAGGTGGAA
    67561 CTAAAAAAGC TATATTAACT TATAATTTTT ATAAATGGAA TTCACAGCCC AATGGAAGCG
    67621 GCAATTATTA TGATACAAAT TATAATTATA TAATTACTGA ACTTAGTAAC GAAGCGAGTA
    67681 ATGGTATTTT AGATTTATAT GCTATTTGGA ATGAGCATGA AAGTGATTAC ACTATTGATA
    67741 AAAAAATAAC AGTAGAAATA AAGCAGAATG AATAGATTAA AGAAGGCTAT AAATTTTTAG
    67801 GATATACTAA AATTAGAGGG AGTAATATCC CGTAGTATTT ACCTGGTAAT AAATATTAGT
    67861 TTCTTACTTA GACTATTTTA TATCCAGTAT TTGAAAAAGA AAAAAAAGGC GAATTTATAA
    67921 AAGTAAATGG ACAATGGGAA TAGATAGATA AAAAATTAAT AAAAGTTAAT GATAAATGGT
    67981 ATGATATTGA AAAAATTAAA TTAAAGACTG AAGGAGGCTG GAAAGAATGG CTGAAGCCTT
    68041 AATTCAAATT TTAAAAGATA CTTAGACTGA TCCTGAAAAA CAAAAAATAA TTTATCCTTA
    68101 GACTGTTGGA TAGGCAGTTT ATTTAGATAT AAATAATAAA AAAATTAATT TATAGACTGC
    68161 TATAGATAGC GAATTGATTG GACCAAGCGG AGGAGAGTTA AGAGTCTCTT CTATTATGAT
    68221 TGATAAAAAA ACTAATTAGA TAAACTTGCC TACTGAATTT AAAGGAATAG AAAACTCAAA
    68281 ATAGATTTTA GTCTTTTAGA ATGGATTAAT TTTAGTAGAA GGATAGAACT ATAAATTTAA
    68341 TACATCAAGT TTGATGATAG AATTAATTGG CGATGATTAT AAAGCCCGTA TCGGTGATGT
    68401 TTTCACTTTT TTATATATTG CTAAAGTTTC AGTTAATGAT AGAGAAAACT TAAATAAGAC
    68461 AATAGTAATT ACCCCAAAGG CATCTGATGA TGAAATTCCT ACTGCTAAAG CAGTATATGA
    68521 CTATATTAAT AGTTTAGTAA ATGAAAGTTA TTAAAGAGAG AAAGGAGAGA TTTGCTTAAA
    68581 TGAGTGAACC TAAATTACTG CGCAGTTTAT ATGTAAATGA TGATAATGAT GTAAATGTAG
    68641 AATCAAGTTC TAGTAAAAAA ACTGCTACTT CAACTGTTGC AGTTAAAATG GATAATAATT
    68701 ATGTACCAAC AGCAGATAAT GATGTTTCGA CTAAATCTTA TGCTGATAAT ATAATGACAT
    68761 AGCTAGACCC GACAGGAGAA ATTGTAGAGA ATGATGGTAT AATTAGTTAT TTAAATACTC
    68821 ATAGTACAAA ACGTACTTAT GATATTGTAG AAATTACTAG TACTGCTTAG AAATTTTTAG
    68881 ATGACTGGAA TGGTAAACAT ATTTATTTTA AAGGAATAAC TACAGATAAT TCAATTGACA
    68941 ATTTAAATTT AATTGTTAAT AATGGACATG AAACAGGGTA TAATTGTAAA TTATATAATT
    69001 ATTCTGCTAT GGGAAAAATA TTTATTTCAC ATGAAAATGG TATTATTTTA AATGGCGATG
    69061 AAAAAGTTGA ATCTATTGTT GTAGCTCCTA AACAAGTGGC GACAGTAGTT GCTTTAAGTA
    69121 GTGGCGAATT CTCAATTTCA GTATGTCGTT CTGGTACTAT GAGTATAGAA GATACAGTAG
    69181 ATGAAACTGA TGGTATATCA TGTAAAGAAT TAAAAGTTGG TGATATCGTA AAATTTAATG
    69241 TAAATAATGT ACCAACAGAA TTTATTGTTG TTCATCATGG ATAGCCTAAT GAGACTAATT
    69301 ATGGTTGTAG TATTGAAGAT TCAACATGGT TTTTAATGAA AGACATTTAT ACTTTATCTT
    69361 CTAAAACACT TTGGACAAAT TTTGATTTTT GTTAGTCTTA GGAATTTTCT ACTTTAAATA
    69421 ATACTTTCTT CTATTAGTTA GATAAAAATT TACAATAGGT TATAAGAACA GTAAGATTAC
    69481 CATATGTTGC CAAAGGAAGT AATAAATCAT TTAAAACAGG AGCTAAAACA AAAATTTTTC
    69541 TTTTGTCAGC AAAAGAATAT AGTTGTACTA ATACAACTTA TGGAAAAATT GGTACTGTTT
    69601 TAGATTATTT CAATAATATT GATACTTCTA TCACAACAGA TAGATTAAAA GCTCCAAAAT
    69661 ATAATGGTAG TAGTGTAGCA TATTGGACTA GAGATTCAGT TAATAATAAT TATGATTATG
    69721 GGACTTACGT CTCTATTAAC GGCAGTCTTG ATAATTATAA TTAGCATAAT TCATATAGTT
    69781 ATGGATTATA GCCTGCTTTT ATTTTATCTG ATTCAACTCG ATTAATAGAA AATAATGAGG
    69841 GAGTTTATAA TGTTATAGTT CCTACATTAC CAATTAAAGG GAAAGCTTTA AATGATTATA
    69901 CTTGGGAAGA AATTCGATAG ATTTCTGATG CTGGATAGGC AGAGGAATAT TTTCAGATCG
    69961 GTGATAAAAA AGAAATTATT TTAAATGGCA CAAATGCCTG GAGTGGATTA ACATTAACCA
    70021 ATTATAAAAC TTATGCTTTT ATTATTGGAA TTAATCATAA TAGTGAATAT GAAGGCATAA
    70081 ACCGAATTCA TTTCCAAATA GGTATGTCTT CTTTAGAAGA TACTGGAATT CCGTTAGTAT
    70141 TTGGAACTGG AACATATGGG TCTACTTCAA CAGCAAAAAC AGATGCCAAT GGAGAAGGTA
    70201 TTAGATGGAA TTGGGCTTAG AGCTTGCCAA ATTGGTCAAA TGATTCAGGT GCTGGGTATA
    70261 TTGATAATTG GAGTATAAGT TCTCTAAGAA ATAAATTTTT TGGTATATAT AAATCTGAGC
    70321 CTAAAGATAC TATTTTATCA TTTTTACCAA ATTCTTTATT AGTAAATTTA AAATCAATCA
    70381 AAAAATATTA GGATGAAAGA GCATAGGGTG GTACAAATAG TGTTTCATTG GCTGGTAATG
    70441 TTAATTATTG TTTTCCTTTA AGTGAATATG AAATAGGAGG AAAAACTACA TCAAATTGTT
    70501 CAAGTAAATA GGAATATTAT ATATATTATT CTAAATTAAT TACTAAAAAA GAATTAAATA
    70561 TTTCTACTAT ATAGACTGAA AATTATAATC CTTATACTAA GTATATAATA ACTAGAGGAG
    70621 ATAGATATCT TTATAATGAT GATTATCCTG GACGATGGTT TGTTTATGCA AATAGTGGGA
    70681 TTATAGAAGA ATGGGGCTGC CAAACTGATA ATACTTCTAA CTGGCATAAG CTTGTTAGTA
    70741 ATTGGCCTAT TACAGTATGT TTCTGTATTT AATTAAGAGG TAAAATTATG GATAATAATA
    70801 TTACAATTAA ATCTTTATTA ACTGATATTG GAGATGCTAT TCGAGAAAAA AATGGCGAAA
    70861 CTAAAAAAAT AATTGCTAAT GAAATGCCTA ATAAAATCCG TGCTTTATCT ACTTCTGGAG
    70921 GAAGTAATGA AATATGGTAT CCAGAAGTAA ATGATAATGG CGATATTAGC TGGGAAAAAA
    70981 GCAATACAAA TGTTAGTCCA ACTCCTTAGA ATATTAAAGG ACCACAAGGC CAAGGCATTA
    71041 ATTGGCGAGG ATTGTATTCT TCAGTTGAAA CTTATAATAT TTTAGATGCG GTATTTTATA
    71101 ATAATAATAG CTATATATGT ACTATAAATA ATAATACTAA AAAGCCTTCT GCTAGTATTA
    71161 CTGACACAAG TGAATTTAAT GCTCTTATCT CAAAAGAAGA TACAAATATT AATTTTACTT
    71221 TAAAAGAAGG AAATACCTAT TTGGTAAAAA TTAATAATGG TATTTCAGTA GAATATACAG
    71281 CATAGAATGA TGGAAATTAT ATTTGGATTG GTTCAGTTTC TCCTAGCGAG TATACAACTT
    71341 ATGGATGGTT TTGTTATACC AACGCAGAGG AAGGTAATCA TTTTATATGT GGTAATAATA
    71401 TATTAAATAG TACATTTTCT ATTAAAGGAT AGTCTAGTAT TGAGAGTAAT GGTTGGGCTT
    71461 TATTGGCTGC TCAAGGATAG AAAGGTGAGC CTGGAGTAGA TGGTACTCAA ATTATTATCT
    71521 CTCCAGCAAA TGTAATTCCT GAAGTAGTAA ATGGGGCTAT ATTAGTTTTA TATGAACCAG
    71581 ATTAAGGAGG AAAATAATAA TGACTAGTGA ATTAATAACT CAAATTTTTC AAGTATGTAT
    71641 TATTCCTTTA TTAGGAGTAT TAACTACTTT TATTATTAAA TGGATTAATG TAAAAAGTAA
    71701 TCAAATTCAA AAGAATAATG ATAATGCATT AGCAAATAAA TATATTCAAA TGTTAACTGA
    71761 TACAATCAAT AGTTGTGTTA TTGCTACAAA TTAGACTTAT GTAGAAAGTT TAAAAAAACA
    71821 AGGTAAATTT GATGTAGAGG CTCAAAAGCA AGCATTTGAA CAAACTACAC AAGCAGTATT
    71881 AACAATTCTT AGCCAAGAAG CAAAAGATTA TCTTGCTAAT ATTTATGGGG ATTTAGATAA
    71941 ATATATTTCT GAAAAGATAG AAGCAAGTGT TAATATTAAT AAATCATAAA AAAATGGGGA
    72001 ACACTCGATA ATTGAGTGTT CCCCTTATTT CTATTTAACC ATATTGTTTC CATCTTTCAC
    72061 AAATTAATTT ATACGCACTC TTTGGGAAAT ATAATACTTC ACCGGTGGTA AAAGTTAAAT
    72121 AGTTTGAATT CATTGAACTA ATATAATTTA AATTAATTAA TAAACTCGGT GCAACAAAGA
    72181 CAAAATCTGG ATTATCTTTT AAAGTACCTA TCATTTTTTC AAAGGATTTT TTTAAAGTTG
    72241 TACTTTGAAT TAATTCACCG TCATAAAAAT GACAAGTTAA ATTTCTTCCT ATAATATCAG
    72301 CATATAATAA TTCTTTAAGT GGGATTCTTT CTTCCCCATC TTTAGTTCTT AAATATCTAT
    72361 ATTCACTTCT GATTTTTTCA AATAATCTAT CTAAGGTATC ATTTATTTCT TCTATATTTA
    72421 TAGGTTTTAA TAAATAATTA AATGCCTTTA CTTCATAGGT TTGCGGCCCA TAATTACGCT
    72481 AATCAGTTAT ATAAATTATT TCACATTTCT CATTTTTTTG TTTTAATATT TTTCCAAGCT
    72541 CAATGCCATT CATATCTCTA ATTAAAATAC CTAAGAAATA GACGTCATAG ATTGGTTGTC
    72601 TTAATAAATC TTTAGCATTA TTAAAATAAT TTATACTCCC CATTACATTA TGTTTAAAAA
    72661 AATAATCCTT AATAATAGTA ATCATTGACT ATCCATGTGA ATCATCTTTG TCACAAATAC
    72721 ATATTGAAAC TATGATAATC TCCTCCTTTC ATTAATACTT TTATCTTTCT CTATTTATAA
    72781 TTATACCAAA AATTTTTATA AAAGTCTATT CATGACGACA TTTTTATTCA TTTTAGTGCG
    72841 AAAGAGATTT TCATTTAAAA AGGTGTAAGT ATTTTCTGAT GATATTTATA ATCTAAATTT
    72901 TATATATCTA TGAAAGAAAG AGATAAAGTT CTTCTATCTT AAAACTCCGG AGGTAAAAAC
    72961 TATGAATAAT AATTATGGTT ATCCACAATA GTTCAGTGCT ATAAATCGGC CAATTTATAA
    73021 CACTCAACCT ATTATGTCGG CGTCAAATCA AAATGCTACT CCAAGAGTTA GACCAGTCTC
    73081 TTCATTAGAT GAAGTACGGG CGATGAGCGT AGATTTTGAT GGTTCAGTAT TCTATTTTCC
    73141 TGACTATGCT AATAGAAGAA TATATACAAA GTAGATTAAT ATGGATGGGA CTGCTTCAAT
    73201 TAATATGTAT GAGCTAAAAG AACTTCCGAA CAGTTCACAA AGTAATAATG TAGATTTTAT
    73261 AACACGAAAT GAATTCAATA ATGCTTTATC ATAGATTAAA GAAGCTTTTT CTCAATTAAC
    73321 ACAAACATAG ACTAATATTA ATTCACAACC GCAATAGCAA CAACAATAGA ATATTCAGCC
    73381 TCCAACAGAG CAAATAAATG ATAACAAACC GCAGTTTAAC TTTTAAGGAG GCAAAAAGAA
    73441 ATGATGTAGG GAATAAATCT AATGTAGATA ATGGGTATGA TTAAAAATGG CTAGAATCCT
    73501 CAAACTTTGA TGATGTCTCT TCTGGAAAAG AATATGGGCG GAACGCCTAT GGGAGACAAT
    73561 CTGATTAAAA TGGCGCGCGG GGGCCAAACC GCAGACATTG AAAAATTTGC GAGGAATTTT
    73621 TTTGAATCAA AAGGAATGAA TTTTGATACT GAATTTGCGA AATTTAAGTC TCAATTAGGG
    73681 ATTTAAATAA ATATTATAAC TTTTGAAAGG GGTTATTTGT ATGTTTAATT ATAGTGGTTT
    73741 TCCAACTCAG CAATATTCTT TATCTGATAT TGCAGCTGCT TCTGGTAACG GTTATCGCAA
    73801 CAACGATAAT GGTATGTGGG GCGATGGTGC TTGGTGGATT ATTATCCTGT TCCTATTCTG
    73861 CTTCAATGGT TGGGGCAACA ACGGCTGGGG CAACAATGGC AATGCTGGTT ATCAAGGCAC
    73921 TGCTACAAGA GAAGAATTAA CTTATGGATT TGATATGAGC GATCTTAAAT CTGGTATTAA
    73981 TTCTTTACAG ACTGGCTTAT GTAATGGTTT CGCTAATGTA AATAACAACT TACTTACTGG
    74041 TTTTGGTAAT ATTACTGAGA CTCTTAATAG TAATGCTCGT TCTTTACAGC AAGATATTTG
    74101 CAACATGGGT ATTAATAATA TGCAGAATAC CTTTGGTATT ACTCAGGCTA TTAATGCTGA
    74161 CACTGTTGCT GGTATGTAGA ATACTAATAA TATTACTCAG CAATTAAATA ACATGGCCGC
    74221 TACTAATGCT CAATGCTGCT GTGAGAATAA ACAATTAATT CAGTCTAGTT TTGCTGACCT
    74281 GAATTATAAT CTTGCTACTG AAGCTTGCCA GAATCGTCAA GCAGTCAACC AAGGTGTGAG
    74341 AGATATTATT GATAATACTA ATGCTAGTAT GCGTTCTATC CTTGACTTCT TAGTACAGGA
    74401 TAAGATTGAT ACTCTTACTA GTGAAAATGC TTCTCTTAAG AGTCAGATTT CTCAGAACTT
    74461 ACAGAACGCT TATTTAATTG AGCAGTTAAG TCCTAAAGCA TCTCCTGCTT ACATTGTAGC
    74521 AAATCCATAT ACTGGTAACA CTTATACTAC TTATGGCTGC GGTTATGGCA GTGGTTGCGG
    74581 ATGTAATTTT TAATAAGAAA AGAGGTTTTC TAAATGGAAA TAACAGCAAA TGCTTTACAA
    74641 ACGATTAATG CCAATAGTAA TGTAGTATTT ACTAATACCG CTGTTGCTGG CAATTGTTCT
    74701 ATGATGCACT GTGAGGGAAG TGGCTTAGTG ACATTACGTG GTATTACTTC TGCGAATTAG
    74761 CGCAGAGCCA GATTTCGTGT ATTATTTGGC GGCAATGTGG CTGTCCCTAC TGGTGGTACT
    74821 GCTGGAGAGA TTTCTTTAGC AGTTGCCATA AATGGAGAAC CAATAGCTAC AACGACTATG
    74881 ATTTCTACTC CTGCCGCAGT AGAACAATTT AATAATATTT CTTGTTCTTT ATTCTTAGAT
    74941 GTAATTGGAG GTTGCTGCAC TTAGGTTAGT GTTGAAAATA CTAGTACTCA GGCTATCTCT
    75001 TTACAAAATG CTAACTTAAT TATTGAACGA GTAGCGTAAG GAGGTAAATT AGAATGTGTG
    75061 ATTATGAAAC TGTAAGAGAA CAATTAATGG CGCAAGTTGA ATGCCAAATG TCTAATTTAG
    75121 CCTGCGTTGA TGCTCACGAA TTAGGTGAAG TCATTGATAT GATAAAAGAT TTAGAAGAAG
    75181 CAAAGTATTA TTGCTCAATT ACTGAAGCAA TGGAAAAAGC TTCTGAAGAA GAAATCTTAT
    75241 ATTATACTGA AAAGTATCCT AAAAATAAAG CAAGTAAATA TATGACTGAT ACGCATATGG
    75301 AAACAACTTG GGATGATGAC AAAATAGGCC GTAGTCCTTC TGCCCGTAAA GCGTATTTAG
    75361 AAGCTCAGCA AAGTCATAAG GATAAGACTA TTCAACTTAA AGAGTTAGAT AAATATATTT
    75421 CAGATTTAAG TTCTGATATA GTTGAAATGA TTGAAAATGC TTCAAATGAT GAAAGGTCTT
    75481 ACCTTGAAAG AAAAATCTCG GCTTTAGCAA CTAAAATTGG CTAGATGAAT GTTTAATATA
    75541 AATGGAAGGA ATTGGAGGGT GCTTTTAGTA CCCTCCAATT TTTCTAAATT ATCTAAACGC
    75601 AATGGAGTAA AAGTATTGGG GTCTTGTGAT GATAAAACTA GTACGATATA TATAAATAGA
    75661 AGATTGGAAG AAGATAAATT ATATCATGTC TTATGTCACG AAATAACTCA TGCTTTTATG
    75721 TTTAGTTATA ATATTAAATT AAATTTAGAT TAGTAGGAAT TAGTTGCTAA TATCATTAGT
    75781 GATTATGGAT TTGACATAAT CCGATAGACT GATGAAATAT TTAAATAGAT AAAAAAATAA
    75841 GGGATAGAAC AATTAAGTTC TATCCCTTAT TTTTATTTTC AAAGCTCTTC ATGCTGAATT
    75901 GGTAATTTTA TTGTCTTGTC ATAATAAGTT TTGGCTTGTC CATTGCCGCC TAAACCGTGA
    75961 TAAACTTTAT AAAACTCTGT TAATTGTTCA TACTCATTAG AAGTCATATA TCCTTGCTTC
    76021 AAATAAACAC GACATAATTG AGTTAATCTA AAACGATAAG ATGCGATAAT TAATTCCATA
    76081 TGAGTCTCTT CAATAGTCTT TGCTTCTCTA ATATATTTTC GCAAATCTTC TATTTCTTCT
    76141 TTAATAGGCT CAATATGAGA TTCAATTTTT TCATCTAGGT CATCATTTTT CTGCTCTTCA
    76201 ACCATTGCCT TGTATTCTTT CATTTTATTA TAAATGTGCT TACAGAATGC TAATAGCCCA
    76261 GCAGAAATAA GTCCAAAAAT AATTTCAATA AAATGTTCAG CGATAAAAGT GGCCATATAC
    76321 GTAACCTCCT TTCTTTAGCT TCTATTATAC TTTAGCCTTT AAATAGGAGA ATTACTTATT
    76381 TAAGTCCAAC CCTTTATTCC CAATTATAAT CATTTTGCTG CTAATGCGCA AGGAAATAAG
    76441 CCGTAAATAA ACATATAGCA TCACAAACAT CATCATTTGC TTCAATACCA TAATGCTCTT
    76501 TAACGTACTA AATATCTAAA GGCTTTAAAG CCGACCGCTT AATGCCACGG CCTACTTTAA
    76561 TTCCTAACTA ACGACGCCAT TCATTGGCCT ACATTAATTC TAAAGTTTTA GAATTTACTT
    76621 TTGAATTAAC TGAGCGCGCG CCGAGCATAA CTGCACCCTA AAGCCACATT AATAATCTTG
    76681 CAGTATCTGA ATAACCATAT TCCTCGGGAT GAACATCTTC TGCCACGATT TTCTCTATTT
    76741 TGTACTATTG GATTAATTTT GTAATTTCAG TTTGTATTTT AACAATTCTT GAAATATTAT
    76801 TTTCTGATGA TGCTGTGATT AAACCATAAG TAATCATTTT ACCAGCATCA TCAGAAATAC
    76861 AATATCCAGT AGATTTAGTA GATAAATCTA AAAATAAAAT ATTCATATTT ACCTCCTTTC
    76921 TGACAAGGAG ACAAATTTAT TATTTAGAAG TAGAACCAAA GCCTCCGAGT CTATCTCCAG
    76981 TAGCACTATC ATCATCAGTA ATTTCATACT TTTTAATAAT GCCCTGTCCA ATTACATCAC
    77041 CTTTATGTAA CTGAATATTA TATGGAGAGA GATTAATTAG CTGTAAAAAA ATCTCTCCTT
    77101 CATTATCAGG ATTATTATAA TAGTCAGAAT CAATAATACC CACACTATTA GCTAAAATTA
    77161 ACCAATACTT TAAAGGAGTA GAACTGCGCA CAGATAATTC CAAATAGCAA TCAGGATCTA
    77221 ATTGGCATTT AACTCCAGTA GAAACAAGAG TAGGCTTAGC TTTCTTAGAT TTAGTTAGCG
    77281 CAGCCATTTC ATTTAAATCC ATCGTCATAA TACCATATTC CTAATCAACA TTATCTAACA
    77341 TTTGAATATG CTTAGATAAA GGAGGAATAC AAATATCTTC TGCGACTGTT AAATCATAGC
    77401 CTGCGGAATT CGCGGTTTTC CGAATGGGGA GAACCGCATC AGGAAATCTT GAAACTCTTT
    77461 CAAATCTATT CATTAAAATT CTACCTCATA CTTAATGTCA ATATTTGTGC CAGGTTCTTT
    77521 TTCATCATTG AATAATTTTT TGGCAGTAAC TAGCTGATAT TCATCAATGA TTTCACCTTT
    77581 TTGCTTAATC TACTTAGTTT TATAACTAAA GGCGCTTAAA GTAAAATGAG TATCATTAAT
    77641 TAATTCTTCA TGTAACTATT CTACTTCTGC TACTGTTGGA ACTCTATAAA CATCTGTTGT
    77701 ACTGATTAAA TATTTCATTT AATTAACCTC TATATTTAGA TTTAAAGAAT AATTATTCCT
    77761 ATTTACACTA TTAATTGATT CTACAATTTC TTCAATATAA TTTGTCTATC CAAAGAAATG
    77821 AATATCATTA ATTTTACAAT TATAACAATT GTGTAAAATC TCCATAGCAA ATGAATTAAT
    77881 ATCATTTAAA GAATATTTTC CTAAAAGAGA TTGCTCGCTT GGAGAAATTT TATATACCTT
    77941 CTATTCACTA TCAAATAAAT CAATGATAGC TACAATTTTT GTATCCATTA TACACACTCC
    78001 ACTACACCTG CGTCATAACC GAAGAAATAA ACACAATAAG CAGTATCTTC TGTTTTAATC
    78061 CAAAACTCAA TGGCTGCTTT ATCTTCTGTT AATTCGCCGC TTACTATTTC ACCTAAGTCA
    78121 TGTAAGCAGT CAATAACACT TTCATTAATA GCATTTATAC CAATACATCC ATTCTTAACG
    78181 AACATAGTAT AATAATTTTG GTCGCGACAT AATAGCATAT AGTAAGTGTT ATCTACTGTA
    78241 TCATCAAAGG TTAAAATTAA TTTTTTTAAT TCTCTAAGTT TTTCGTCAGA TAAAGGTTTT
    78301 AATTGTGACA TAATATTTTT ATTTAAGTCA TATAAATTAA TTTCAATACC TGTACCATCT
    78361 GTATTTATTT TAGCATTATT ATTTAATGGA ACCCATTTAG AATCTTTATA TACCATTAAT
    78421 TTTTGATTAT CCTAATCATA GCAAATCTAT CCACTATAAA AATTCTAAGG AGAATTTCTT
    78481 AATTCGTGAA TATTTTTCAC TTCAAAATCA ACTTTAAAAT TTTCCATTTA AATCCTCCGA
    78541 TTTCTTTTTA TAAATATATT ATATCAAAAA ATTTTAAAGT CGTCAATTTT TATCTGAATT
    78601 TAAATTAATA ATATGCTAAT TTTTACTTCC GCGCATAGGC AACGACACAT CTCTTTGCTC
    78661 TTGGACATAA GGACCATCAA TCAAGATATC AATACTACTA AGAATTTCTT GAAGTTTTCC
    78721 ATTATCTTTT TGCTTAATTA AATCATCATA ATAGTATCCA GTCCATATAT AAATTTTTGT
    78781 ATCAGGAAGT TTTTCTTTTA CAGTACGAAC TAAAAGTAAA GTAAGTAATT GATTCTTTTC
    78841 ACATAAAGGC TCTCCACCCA TAATACAAAA ATTTCGATGA ATACCATTTG CCTATAGCGC
    78901 TTGAGTAATT TCAGTAAATA TATCACTTGT AAATTCCTTA CCGCCATCAA AATCCCATGT
    78961 CTCAGGATTG TGGCATCCTT CGCAATGATT AGGACAACCT TGAACAAAGA ATGATACACA
    79021 TACTCCAGGA CCTGCGGCAA TATCATTTTT TATAATTCCT GCGTATCTCA TTCCATAACC
    79081 TCCCAAGAAC AACAATATAG ATTACAGCAA GGAATAATTA CTTGTTCTAA TATCTCTTTA
    79141 TTATTATAAT CTTTAGATAT TTTTATCTTA TAAAACCTAT ATCCTCTAAC GTTATGATTA
    79201 ATAGGAATCC ATATCCATTG TTCATTATTC TCTTGCCACC CTATATATCT TTTTGATTGC
    79261 TTAATTGGCG TAATATTATT TTTATTTAAA TAATTACAAA CTTCCTATAC ATTATCTGTT
    79321 ATGTAAGCAC AGCGTACTAT CTAATTAGAG CAAGGATATT TTTGACCTTC TTCCTAATTA
    79381 AAATAGTTGG CTAAATCATA AATTGAACGT GTCATTCCAT CTACCCCGTA TGCTTTACTC
    79441 GTGCTTCTAC TTCTTTTTGC TTACCATAAT TAAAAGCAGT CTTATAGTTA CCAGTAAGAT
    79501 AACCAGTCAC ACGGCGCAAT TGCTGAATAT TAGTACTGCC ACATTCAGGA CATTTATCAT
    79561 TAAATTCATC ACAATACCCA CAATCAAGGC AAGTATCATT AGGAACATTT ACTGCAAAAT
    79621 AAGGAATATC CTTATCCATG GCATAATTGA CAATTTGTTC AAGTGCTTCA ATATTATGCT
    79681 TTACTGTTGA ATCTAATTCT ACATAAGTGA TACACCCAGC AGAAGAATAA CTAGTTAATT
    79741 GACTCTCAAT ATCAATCTTA TCAAATGGTG ACATCTTTTC CCAGACAGGG ACATGAATAC
    79801 TATTAGTAAA AAATTCTTTA TCTGATATGT TCTTGATAAC ACCATACTTT TCTTTGAATT
    79861 TACTCATAGC AGTATAGCAA AGATTCTCAG CAGGAGTATA ATATACACCA AAGTTAAGCT
    79921 TATATTTTTC TTTAAACTCT GCGCAACGAC GCTTAAATAA TCCTTCAATG CGCTTTGCTA
    79981 GTTCCATACC TTCTTTAGTC GTATGATCTT TACCAATAAG AATTTGAAGA GTCTCTGCTA
    80041 AACCAATCTG TCCAATAGCT AAAGTACCAT GCTTAAGCGC ACTTCTAATT CCTTCTTCTG
    80101 GAATATATCC TGCCATTAAA TGATTTTCAT ACATAAACTT GGCGGATTTT GGGTCTTGTG
    80161 AGCAAATCCA TTCAAAACGT TCCATTAATT GAATTCTTGC TTCATTAATT TTTTGGTCTA
    80221 AAATTTCAAA GAAAGCTTCA TCAACTTCCA TACCCATAAC ATGACATTCT TGATTTGCCA
    80281 TCATAGCTAA AGTAGGAAGA ATAATAGTCA CAGGGCAAAT ATTACCTCTA CCATCTTTTA
    80341 GCTGACCAAA ACCGTTAATA TCCCAGCCAT TTGCTGTTCT ACACGTAATT ATCCAATGTC
    80401 ACCATTGGTA CTGACTATAT TATCATTCTA TCTATAAGAT AGAGTTGTCT TCCGCTTCGA
    80461 CCTGGTGCCT ATCTCCAAGC CTACTCCCTT ACATTCATCA GGGATAGTCG ATACACTTTA
    80521 TTCATCATAA TATTCAAATT TCCAAGTATT TTTAAATGGA CTTTTAATTT TTCCATTTAA
    80581 TCTATTTGTA ATAGAAGTTT TACCACTTTG AATTCCACAA GCTTTAGCAC AACTAATAAT
    80641 CGTATCAAAA ATATCTATTT CATTAGTAAA AATATTTATT CTTTTTATTT TTTTAGCCAT
    80701 AGGATTTTTA CTTCCTACTT TAGTTTGTCG AATTTTATCT TTAATAGCTT CCATTTCTTC
    80761 GTCAGTTTTA GATTGATAAG TATTTCCACC GCATTTAGAA ATAGCGTCTG TTTCATTATA
    80821 ACCATCTATT ACTGAATTAT AATATTTAAT CCAATATTGC TCTTTTTCAT TTAACTCTTC
    80881 TTGCGTATTT GCTGTATCAA TTTCTTCTAT AATAAAATTT TCTTTACCAT ATTTTCTTAT
    80941 TGCTCTAGCA AAATGAGTAT CAAGAATATT ATTAAGAGCA TCATTTATAT GTCTTTGAAA
    81001 TCTTTGATTA ATTGGTCTAA TAGACTAACC AATATATACT TTATTATTTT GAATATTTGT
    81061 TATTTTATAT ATCCACATTA AGGACACCTC CTTTATATGA ATATTATGAT GAATTTTAGC
    81121 ACGGTCTCAT CTTAATATTA CAGCCAACTA TATTAAGACC TAACCGTTAG CCTCTTTATA
    81181 GAGACACCCG CTGGCGCGGT TCAAAAGATT TTAAATGGGC TGAGTTTTCG CTTACCCATT
    81241 GTAGAGAAAT ATGTACGAGG GTCATTGATG TCATATCCAG CATTTCCGGA CCAATCAACG
    81301 TTTGCATAGT TAGGATATAA TCTTTGAGCG GTAGATTGTA ATGCGAGTTT AAATAAATCA
    81361 TAATTTGGAT CACCTGGGTC ACGATTAATC CCCTTCATAC ATTGGAAAAT GCCACAAGGG
    81421 AAAATAGATG TTTTATGTAA CTTACCAATA CCTTCAATAG ATACTTCTAA AAGCGCCTTA
    81481 GTAATCATTC TTCCTTCTGG AAGAGTACAA GTGCCGTAAT TAATAGAGGT AAAAGGTAAC
    81541 TGATTACCTG AACGAGATTG TAAAGTATTG AGATTATGAT ACATACCTTC AACTGCTTGA
    81601 TGAACTTCTT TAATAGTCAT ATCCATAGCA TATTTATAAA CGTCAGGAAA TTTTTCTGAA
    81661 AATTGCTTAC TATCAATAGA GAATGTCTTT AAATAATTCC AATCTAATTC ATCATTTGCT
    81721 TTTGCGATAT AATTATAACC ATCTCGCCAA TGCTTTACAA AACTTTTGCG TACATAAGGA
    81781 ACCATAGTCC AATCAAGATG GGTAGCACTT ACACCACCAA ATTGAGAAAG ACTTTGGATT
    81841 TGAAAAATAA CAGCTACTAA TTGGAAAGCA GTATTTACTG AGCCTGCTGG GCGTACATCT
    81901 GTCTATCTAG TGTTGAATCC ATTAGCAAGT AAATCATCAA ATGGAATACT CAAACAGTTA
    81961 TGAGAACCAA CATAATAAGC ATCAAGATCA TGGGTATAAA TCATATTATT TAAATGATTA
    82021 TCTCTCGCCA TCGGCGATAA AATATAGTCT AAAGCTAATT GTTTAGTTAC TACACTACTG
    82081 GCCTCACCAA TACGTCCGCC GAATGATGCT TCATCAACAT TAGCATTTTG ATTTTTAATA
    82141 TCCTTACCAT CAAGCTTTTT TCTAATAGCT TGAATAAAGT CGTCTTTCTT TTCACGAGCA
    82201 ACTTCTTTTT TATATCTATA TCTAATATAG GCGCGAGCTA CATCACGGCG CTCAGAACGC
    82261 ATTAGATAAT CTTCAATCCA ATCTTGGATA TCTTCTACCC CTACACTGCC ATCAGGGAAA
    82321 TGATTTGCTT GGCGTTCAAT ATCATTAGCA ATATCTTGAG CGGTATCATT TTCATAAAGT
    82381 TGTCCATCAA CTTCAATAAA TGCTTTGTTA ATAGCGTCAA TAATCTTATT TTTATCAAAT
    82441 AAAACAACTG TGCCATTACG TTTTATAATA TAAATCATTT ATATTCCTCC ACTATATTTA
    82501 GTATTAAAAT TTTAAACTGC CTACTAAATA TGGTTTTTTT TGTAGATTAA TTAAATCCGT
    82561 CCGCCCAATC GCGGATTTGT TTCCCCATAG CATACACAGC GGGATAAAAG TCTTTTTTAA
    82621 TTTCATTATT AATAGTAACG TAATTAAAAT CTGATAAATC TAAAAAATCA ATTTCATCTG
    82681 CTTTAAAACG TCTAAATATT TCTTCAATAT TAGGATTGCT TTCTCGGCTT AATTGACGAA
    82741 TTAATCTTTC TTTATCTGAA GCTTCAACAT AGAATACTTT CAAATTAATA CGAGAATCTT
    82801 TCATTAAGCT TTCAACACCT GCAGGATTAA ATACTCCAAT ATTAATTTTA TTGCTGTCTA
    82861 ATGAATTAAT AGCAGTACCA TATCCCCATG AATTAAAAAC TGTTGCTTCT AACATTTTAT
    82921 TTTCTAAAAC TAACTGTGAA AATTCTTCAT TAGAAACATA ATGATAATTA ATTCCTTCTT
    82981 GTTCGCCTTC TCTAATTGGA CGAGTAGTAT AACTAATTAT TTCATTTAAA TTTTTTTCAG
    83041 TATCATGATG AAGGATAGCC TTCATAAGAC TATCCTTCCC ACTGCCTGCT TTACCCATAA
    83101 TGGCTACAAT TTTATACATC TTCTTCTATT CCTCCCTGAT AACGAGCATT ACGCAATGTA
    83161 ATTGTTCCAT CATCAAAAAT TTCATCAATT TTATATAACT GGTGACCAGG AGAAGAAGCA
    83221 TACTTTTTAG CCATAAAATT ATCTCCTTGG CGCACGCCCA TAACTACAAT CATATTTCCA
    83281 CGATTAAACC AAGACTTTTC AACAATATGC TTTACTCCAT CCGGCCCTTT TTCTGAAATC
    83341 TACTTATCAA ACAAGCTGAA ATATTCTTTT CTAAATTTCA CTTCAACAGG GCCAGTAGTA
    83401 GTAAGAATAG TGACAGTGCT CTTAGTTTTA TTCTTAGCAA TACAAGTGCC GCAGATTGTA
    83461 TTTAATTTAT AAATATGAAT CGTCTTGCCG CCTTTGGTGA AGCTTCTATC TACTTCTGGT
    83521 TCTTGTGGAA GAGCAAAGAA ATCTGCGAAT CCATATTTTT TATTATTAAT ATCTTTCAAT
    83581 TCATGGTTAT GATAATAGAA ACAAAGAACT TCCATTTCCC ATGCGGATAG GTTATTCTTA
    83641 CCAGTATATT TATTCCAATC TTCTTTGAAA ATAACCGCAT TTAAATTCTC AAGAATTTCT
    83701 ATTTTATTTT CATTAATCCA ATCACGGAAT ACATCCATCC AAGGTTGATA AACTTTTTTA
    83761 TCCCATATCT TTTGGTCTAA CTTTACACCA TCTTCTATTA AACCGTCTTC GCCAATTTCG
    83821 ACTAAGAAAT TAATTGCTCT AGTATCTAAT TTATAGAAAC TTGCTATATC TTTACAAACT
    83881 GCTTTTAAAT ATCTATTAAA TTCAAAAACA CGACGAGCCA TAATTTGCTT ATCCGTATCT
    83941 TCTGGTAATA ATTTATATTT AATTAAGCTA CTCATATTTT GTAAAGTAAT ACGACTTTTT
    84001 TTATCACAAG TTTCCCAAAT ATACCAGCCC ATTAGTAATT TTCTATCCAT CATATTATCA
    84061 AAGGCACCAC CTTTAATAAG AGATACCATA GCTTGCTTAC TGGGCTTAAT CCTATATAGA
    84121 AAATCTTTTG GAGAAATATA TGGACGATTG GTAATGATAG TATTAACTAA ATCATCGCCA
    84181 ACATTCAACA TTCCTTTTAG TCCAAAAAGA ATTTTATTAT TTTCAATGTC AGGGGCAAAA
    84241 CCAAATTTAG ATTTATTAAT ATCTGGCAAA CCAACTTCAA TACCAGCTTT TTGAATATCA
    84301 CTAATAGCTT TAGCAATCTT TCCATAATCG GTTGAAGCAG TTCTTCTAAT TTTTGCGCTC
    84361 TTATCTGGTA AATCTTCAAA TGTTACACCA TTTACTAAAT CATCACCTTC AGGGGTATAA
    84421 ATATCTACTA GCTCTTCTTC TGTATTATCT TCTAATGAAC CACTATTAAC AATTAAACAA
    84481 GCGGTATCCC AATAAATAGG ATTATAATTT ATTACTAAAT AAATCATTTG AATTGCTACA
    84541 AAAGAATAAG GTAAAGAGTG ATTTAAACTA AAAGCATAGC CTAACTGCGG AGCAACCGCA
    84601 ATTTCCCAGA AGTATTCAGC AACTTTAGGA TTATCAAATT TACTAAATAC TTGTTCTTTT
    84661 AATTGTGGAA TTTTTGACAT TTGCTTTTTA GCAACAACTT TACGAGCGCT GTTTGCTTCA
    84721 CCTAAAGTAA ATCCCGCAAT ATCCATAAGA ATTTCCATCA TTTGTTCCTG AATAGGACAA
    84781 CAACCGTAAT ATTTATCACA ATGCTTATGG AATTTATCAA TCAAATCTTG TGGTAAGTGA
    84841 TTTTGCTTCA TTTCAGCATC AAATACTTGG ATACCCTGAT GCTGAATTCG ATAATATCTA
    84901 TCTTGCTGAG ATTCTTTGCC TTTTTCAGAC ATTAGACGCA TCATAGCGTT TGCCGCAGTC
    84961 ATTTCCATAG GGTCTTGCGG TTTCAATCTC TTAGCAATCG CTAATCCAAC ACCAGTAGAG
    85021 AACTGAAATA CGTCAAGTAC ATCGCCAGCC GCTAAATGGT CCCAGATACG CTAGTCTGTT
    85081 GTATCTATTA CTTCTGGATG GATATACTTA TTATAAAATT CTCTTAAAGG CAAATCAGGA
    85141 ATTTGATTAT CCTTTAATAA TAATTGATAA CAAGTAATTA TTTTATCAGA AGCTTCAGTT
    85201 ACGAGAAAGT CGTACTTAGT ATCGCCTGCG GCTTCTGCTT TATGTAAATC ATAACAAGTG
    85261 ATAACATCAC CACTAGGAGT GCGCATAAAG GATGCTGTTT CAAATGGGTC ATCACCATAT
    85321 AGAATAACGC CAGAAGCATG AGAAGAGCGT TTGTTAATAA TTCCTTCGAT ATAAATAATA
    85381 ATATCTAATA AGCCATCATA CTGATTTACT TCTCTAATGA AAGCTTGAAT TGGCTTGCGG
    85441 TCTTTTTCTT CATTGCCATA AATAACATCA TGGATTGGCC ATAAGAATCC TCTTTCTTGG
    85501 GGGATTAGAG AAGACATATA TTGTGCTTGG TCATTATCAA TGCCTTCTGG AAAATCTTCT
    85561 GACCTATAAC CGCGACAAGC AGTTAATACT GCGGATTTAG TTCCTTCAGT ACCAAATGTA
    85621 GCAACCTGAA CTAATCCTAA ATCACCGCGT TCATCGCGAA TTGCTTTAAA AATAGCAGGA
    85681 CGCTTACTGG GCGCAAGGTC AATATCAATA TCAGGCAGCT CAGCACGTTC TTTATTCAAG
    85741 AAACGCCAAT AAGGTAATCC CCAACGAATA GGGTCAAGCT GAGTAATACC TAATAAATAA
    85801 TTAGATAAGA AACCAGTTGC GGAACCACGT CCAGGACCTA CAATAGAGCC GCACTTCCAG
    85861 AACAAATCAA TATAGTGCTT AAAAGTATTA AAATAAGCGA ACAAACAGTC ATCCAATTTT
    85921 TCACCAATAT CTTTAATAAT ATCAGCTTCA ATTTCAAGAC GATTTAAATA AATATCTAAT
    85981 TTATCATCTG GAATACTTTT ATCATACATC TTTTCTAATA AAGATATATA ACATTCATTA
    86041 ACCCAATATC TTTCTTGTGG GTTATCGCTC ATTAATAAAC TACATAGAAT AGGATATTTT
    86101 TCTGTGCGCT TAAACCATCC AGCTAATGAT TGAGGATAAT CAGTTACTTC TACTTTTGGA
    86161 ATAATTTGTT TTCTTTCTAA TGAGTAAAAA GAAATTTTAC TTTGAATTTT TTGAGTATTA
    86221 TCTAAAATCC AATTTAAAAT TTCTTTCCCT GATTTACTAC TATCCCAAGT ATCGGCGTCA
    86281 TTTTCCATTA ACTCAAAGAT TTCATCACTT GTCATTAAAT GCGCAAATTC ATAGAAAGTA
    86341 TCAACTTCTC GTTCGCCTTC TTTAGAATTT AAATACGCTT TATGAATTGC TCTATCTTCT
    86401 TTTGTTAAAT AATGAGAGTC AGTACCAATT ACCATTTTCA GTCCAGTAGA TTGAGATATT
    86461 TTATAAATCT GTCTATTAAC AATCATCTGG TCTTCTTTGT TAGAAGGCGC ACATTCAAGA
    86521 TAAAAATCAT CTTCACCAAA CACTTCAATA CAATAATTAA TAAAATCCAT TATTTGAATT
    86581 GAATAATTAG TTACTGTATT TTGGTCATTA ACTAAATTAG CTTCATACAT TGGAAGCAGA
    86641 CAACTACCAA GTTCTCCACC AATACAAGCT GTAGTAGCAA TAACATGACC TTTATATTTA
    86701 GACATTACAT CTTTTAATTC GCTTTTTAAA GTAGGAACAC GTTCCATACG TCTATCAATA
    86761 TAGCTATTAA TCCAAGCAAT AGAACTTAAC TCTCTTAATG CTTTATGACC GATAGCATCT
    86821 TTAGCTAATA ATAAAAAGTG ATAATATTTT TGTCCAGTCT GACGAGTTTC GGTTAAATAA
    86881 ATTTCATTAC CAAGTGCAAT AGTGAAATCA GGATTTGTTT CCTATAATTT CTTTGCATAC
    86941 TAATTAACTT CCATATGTGC AGATAAACAT TCATGGTCAG TAATTGCTAT TCCAGATAAA
    87001 CCTAATTCGA TAGCTTTATC AATTAATGCT TGAGGACGAT TAATTGAGTC AAAGTAAGCG
    87061 GATATTAGAG TACATTGTAT GATTATGAAT ACCAAAATAA TTTCTCATTA TCCAGCCCTC
    87121 CCCTCTAAAA TACTCTCAAT ATAAAAATCT GAATGTGTAT TTGTTTCTTT TTTAAAATTA
    87181 TTCCACTCTA TCATTGTCAT ATCTCTTTTT GATAAATTTT CAAAAGTTGT TAAAAACTAA
    87241 AGATTATCAA GAGTATTTGT TCCTCCTTTT GAAATAGGAA TAATATGGTC TAAACTAGGT
    87301 TTTGCCCAAT CATAAAAAGT TATTTTATTA TTTTGATGAT TTTTCCAAAA AGAATATAAG
    87361 CAATTAAACT ATTTATCTTC CCAAAAATAA TTTATAATTT TTTTGTATTC TTCTGGATTA
    87421 TCTTTATAAT ACTAAGCATT ATTTCCTGAA GTTTTAATTA ATGCTTTGTG AATTAAAAGA
    87481 AATTTCTCAA AATCTTTTTT ATACTAATCT AAAAATTCAT CTGACATATT TACACAAGTT
    87541 GTAGCTTGAA AAGTTTTTTT CTTTCTGTCA CAACCGCAAC TTGTCTATGT ATAATTACCA
    87601 TTACCAGTTA AATAAGCAGT AGGTACTTTA ATATAATTGC CACATTCACA CTAACATAGC
    87661 CAATAATTTC CATGATTTTG AGTCGGTCGT TCATTTATAG GAACTAATGA TATAACTTTT
    87721 AATTTCCCAA CGGTAGTATT TTCTAAATTG TATTTTCGTG CCATAAAACA TCTCCTTTAT
    87781 TTTTACTTTA TATGAAAATC TAAAAAGATG TTTTAGAGAA GGTTGTCCGA CCAAAATAAC
    87841 TCCTCATTTA ATTATCCTTT CTTACATTTC TATAACTATT ATAACATAAT TTTATGGAAA
    87901 AATCAATAGC AATTATCTAA ATAATGGTCA CAGACCTATT TTATATCATG CACAAAATCT
    87961 CTAAGTTTTT GGTCAAGTAT ATGATGATTA ATTGAATTAG TCACAATTTT ACCTTCTAAT
    88021 TCCTATAATT CACTATTTAC CTATTTAATA GTTTCTGAAA TACTGTCCCT TAATGTGTTC
    88081 ATTAAATTTT CATCTTTTAA AAACATATTA CTACTTAACA TAGTAACTAA AGATAAATCA
    88141 AGCATTGAGT TATCTATCAT ATTAATTACT CCAATTCAAA ATGTGTATTA TAATATTTAT
    88201 TACATAAATC CATCCACAAG AAAAAAAGAT TATGATACAT AGGAGGTATC CAAGGCTCTG
    88261 ATAAACAAAT AATTAATAAA TCAGGAGAAG ATAAATTATT TAAATTGAAA TCTTTAATTT
    88321 CCCAATCATC TGTTAATATA TGCGTTAGAT TCTAATGAGG TCTTATTGAA TTATCATTAT
    88381 GAATCCAAAT ATATTTATCT AACTAATTTT TAAAAGAAAT ATATTGCACC CAATTTGCGC
    88441 ATCCATTAAT CTAAATATTT TCTTCACAGT CATCTTTATT ATATCCCATA TCATGATGAT
    88501 GGTCTATATT AATTATTGTA TATTTTTCTT TTGGAAGTAA ATAATTATAA ACTTGTTCAT
    88561 GAGAATGAAT AAAATGGAAT TGAGTAGAAT CTAAAATAGA AAAACAATTT ACAATATAAT
    88621 TTGTTAAATT TTGATAAATA TCTGTATCTA TTAATGCTAA CTAATAATAA GGACTTTTTA
    88681 ATAATTCAGT CCATTTAGTC TAAGGAACTA AATCATTATA ATACTATATG CTAGGAGCCA
    88741 TAATAATATC AAAATCTATA GTTAAGATAT TCGGCATATC ATTTCCTCAC AATAACAATT
    88801 TTTTCTTTTG CTCTAGTCAC CATAGTATAT AAATACTAAG TATGTGTTAA TTTATCAGTC
    88861 GGGTGTCCTT CCTCAAATCC TAATACTTTA TCATACTCAC TGCCCTGTGC CTTCCAGCAA
    88921 CTGATAGCAT AGGCATAGCC AAAATCAAAA GGAGGGTCTG GACATTTTTC ATTTTTTTTC
    88981 ATTTTATAGC ATTGCGGCCC GGTTAAAGTA GCCTAACCAC TTTTTAACTA TTCATAATCA
    89041 ATAGGAACGT CTTGGAAATA ATCTCCATCT TCTAAATCGA AAGTAGCGTT CATATAAATA
    89101 ATTGGTTTAT CATAAATATA TAAAGGCACT CTTTCAACTG TATTATAATA ATTAGTTAAA
    89161 GTACCAATCA TACCATTTGT TAAAGCCCAA GTTCCAGAAG CAGAAGAAAA ATCCCAATTA
    89221 TTATGTAAGC TAATAATTTT ATCACCAATT TCTGGTTCAT CAGAAGTAAA GCCTTTTAAT
    89281 CTTCTAACAG CTTGATTTAA TAAAATTCTT CTATCATTGG TCGCGCAAAT GATTTGGTCT
    89341 GCCCATTCGT ACATTCCTTC TCGAAGCTAA GACCAATCAA TAATCATAAC CTAATTTCCA
    89401 TCAGGCTTAT AAGAATAGAT AGGCTTTCCG TCTCTAATCC ACATTGATAA ACGAATGATT
    89461 TCACTGTCTT GTGCCTGCCG CATAATTTCA TCTAAGAATA CATGAGGCTT ATCTAAAACA
    89521 TGGTTATTAT CTGCTTCTTC TATTGGAGGC AACTGGCCAG GATCTCCAGC CGCGATAATA
    89581 TAAATACCAT GACTTAATAG AAGATGCCAC ATAGTCGAGG GAAGCATAGA AACTTCATCA
    89641 ACTACAATTA CTTTATATTG AGATAATTCT TCATTAGACT TTGGAGTAAA TTTATATTTT
    89701 CCATTTGGCA GCATACGAGC TTTATACAAT AATTTATGAG CAGTAGTAGC ATTAGGACAT
    89761 CCTTTCTATT GAAGAACAGT AGCAGCTTTT CCTGTAAAAG CAACATAGCA TACTTCTGTT
    89821 TCTGGATCAA CGTCTAAAGC TGAAATAATA AATTTAATTA AAGTGCTCTT GCCACTTCCA
    89881 GTTAGGCGTA GCCAGCAATA CAAGTGTAAT GTTCATTACT CTTATACCTG GCTACAGCAA
    89941 TTTTTAAACC TTCTTCTTGC TTATGGGTTA GAATCAAGTT CTACTTCCTC CATTTCATTA
    90001 AAATTTAATT CATTTAAATT CCATAACCCA GCATGAAATT CTTTATGACA ATTAGAACAT
    90061 AGTAAAACAC ATTTTTTACT TTCTTCAATT GCTTTTTCTA TTGTGATTGA ATCTGAAGAA
    90121 ACAATAGTAT CTTTTTTACT AGGGTTAATA TGATGAAATT CTAAAGCTGC GACACAATTA
    90181 TTATATCCAC ACCTATGGCA TTTACCATCA TACATTTTTG TTTTAATAAG TTCAATAAAT
    90241 TTACTTCTAG TAATTGTTTC TCCATTAGGG ACACAATTAT AACAAATTTT TCGTTTATTA
    90301 GCTGATTTAG TTAATGGAGA AAATTTTTCT CCACAAATTA AACAAGTTTT TCCAACTAAG
    90361 CCTCTATTAT ATCTTGATGC TTTATTTCTA CAGCTATTGC TACAATATTT AGCATCTTTT
    90421 CGTTTAGCAT CAAATTCTTT ACCACAAAAA TTACAAATTA ATTTCAATTT TATCATCACC
    90481 TTTCATAAAT ATATAAGAAA GGTTTTTAAT GTATTATTGG ATTTTGTCAA AAATTTTACC
    90541 CTGCGATGCA AGTCCAGCGC TCATGGTTTT TATATCTTTC AACAGCAATT TTTAATCCCT
    90601 ATTCTTGTTT TGCAGTTAAA ATCATAATTA ATCATGTTCT CCCATTGCTT CATCAAGAAT
    90661 TTGAGTAAAG CGCATTATAT CCCTTTCATA AAGAGATTTA GCTGCTGAAG AACTCATTCC
    90721 TTCATGGATA TCAACTTGTA TTGCTTTATA TCGAGCTAAT TGGTATCTAC AAACAAGACT
    90781 ATCATACATA AAACCTTTTG TATGTTTCTC TATGTTTTGA AGATTTTCTG ATATATCATC
    90841 AAATTTTTGC GCTTTCATCA TTATTTTTTT TAATTCTTCC ATATTTTATT CTCCATTAAA
    90901 ATCTACTTCA TTAGATTCAT CTATATTAAA AAGTTCAAAA AGCATATCTA TCGCCATGCT
    90961 GCTGGCATTA GCTTCATCAC CAGTACAACT ATTTAAAAAA TTAGCAACCG CAGCACCAGC
    91021 CATAAAACAA GCATAATCTC TATGTTGTTG ATTAAATTTC TTTACGATAT TTTCTAATTC
    91081 ATTTTCACTT AAAGAAGATA AATATTCATT AGAAAATTGT TTATCATATT TTGTCCAACA
    91141 AGTATTTTGC TTTATATAGT TTATTAAAAT ATTCTTATAG CATCCAATCG GACTACCCAT
    91201 TTTCTTTATT CCTTAAAAAT TCATTTCCAA TTAAAGTTAA TTCTTCTTCT GAAGGAGGCG
    91261 AATCTAACAT AGATAAAAAT TTAGTCCATT CATTCTGATC GAAAATTTTC TAATCGTCAT
    91321 TTTGATTTAG GTTTTCGGTT GTGTCTATTC TCTCCGGGCG GGGCAGATTC TATGGAATAT
    91381 TAATTTCATC CATCTGTAAT GAAAGGTTTA AAATTTTTTC ATAATGTATC TAACCAATAT
    91441 TAGGATTGCC TTTGCCACCA TATATTTTTA AATCATTAGA ATCTACAGAA AGATTAATTC
    91501 TATTATTTAT TCCATTACAA TATAAAACTT CATTTCCATC TTTATCATAA AAAGTTGCGC
    91561 TTTCAATATT TTGTATTTTA AAAATAATAT TCACTCCTAC TGACAATTTC ATAATCTTCT
    91621 ACTAAAATCT AAGGAGTTAT AATTCCATTC CATTCATTTA TAGAACAACG TCCAATAATA
    91681 TTAATAGACA CTTTACCATG TTCAGTGTAT AATTTTTCAA ATTCTTCTTC TGAAGATTTA
    91741 AATTTAATAA TACTAATTTT ATTTGGTAAA GTAATTTTCA ATGTAGGATT TTTATCTTTT
    91801 GCCATTAAAT TTAAATTCTC AGCAGTAACA GGGACATCTT CTAAAGCAAT TAATGCTTCT
    91861 TCTATTCCCT AACCCCAAAG ATTTTTTAAT GTAGCAATAT CTGTAATATC TTCAGGTTTT
    91921 ACATCAACAT TATGATAAAT AAAATCAACT ATATAAGATG GAATAAATTG AACATTTTTT
    91981 AATACTTCGT TTGTAACTGT AATAAATAAC TAAATTTTAT CATCAGTAAT ACCGCATCCA
    92041 AAAGCATTAG GATGACCTTC TGCGTACATA ACTAATTCAG TATCTTGACA AAACTATCTA
    92101 AAATCTTTTA AACTAGATTT ATCATAACCT CGACCAGAAC CTTCCCAAGT AATTGTCCCA
    92161 TCAGTATGGA ATATTTTATT TAAAATTAAA ACTGGACGCT AGTATTTACT CATTAACTAA
    92221 TTAGCTATTA ATCCTGTTAA ATTACGGTCT GCGGAAATAT TATCTAACTA AATAACTAAT
    92281 AATTTATTCT CTAATAAATT ATTAGCAGCA ATTAAATTTT CGATAGTTTC TAAGGTAGCA
    92341 TCTCTAGTCC TAGTCTATCT GTTTTTAATA TTAGTACAAT TTCTACAAGC CTATTCTACT
    92401 CTAGGTTCAG CATTGCCTGA ACAACCGCGC TTAGTTGAAG GAATTAATTC ATATCCTTTA
    92461 AAATCTAACA TAGATTCAAA TAATACTAAT TTTTCTTCTT GTGTTCCTAC GCGAGTAACA
    92521 GCATTAACTA AAGGAGCAAT ATAAAATGCT ACATCAATTG GAGTAATACC ATTAGAAAAA
    92581 TGAAAAGCAT CTCTATTAAT CATTGTTCTA ATAAATGGAT TAATAATATG ATTTAGCCCT
    92641 TTATCAATAA GCCGTTTAGT TTCATAATCT CGTAAATCCA TCATATCGGC AATTAAACCA
    92701 AGAGCAACTA AATCTAACAA ATCATCAGCA TATGTTACGT TTATTAATTC ATCTAAATAA
    92761 CTACAGAACT TATAAACCAT ACCAACGCCA GATAATGATT TAGTTGGATA ATCACATAAC
    92821 TAATTATTAA TTATACAGGC ATACTAGGAA ATCTTATCTG CTTCGTGATG GTCTATTACC
    92881 AACACATCAA TTCCATGTTC TTTAAGCTAT TTATGTTCTT CATAATCATT TGATGAAGAA
    92941 TCTGGTGCAA TAACTAATTT AATATCATCG CCAACACTAT CTAATAATAT TCCATGCTAT
    93001 TTACCTTCAT GTACTCTGTA TGAAATATTA TTTTCTACAA AAGCAGGACA GATTTTATGT
    93061 AAGTAATTAA TTAAAGCGGC CGCAGATGTA TAACCATCAC AATCGCTATC TATCTATATT
    93121 AAAATTTTAT CATTATTATT TATATGTGAA ACCAGCATTA TGGCCCCATC TTTTATATTC
    93181 ATAATAGTAG AAGGTTCAAG GATATCATCA TCTGTAGTAT GTAAATAATG ATAAATATTT
    93241 TTAATACCTC TATTATTAAG AATTTGTTCT ATAGGACTAT AACCTGGAAT TATTGGAGCC
    93301 TTTAAATGAT ATTCCATATT AAATAAATCC CCATTCGGCG AATTTTTCAA ATCCACCAAT
    93361 TTTATTAATA TATTCTCTAG CAATTTCAAC AATTTCAGTA AAAGGAATCC CATTTACTGC
    93421 ATCGTCTCCA ATAGCACATT TATATTCCAC AGGTTCATCT AATTCTTGAG CTTTCAAAAA
    93481 AGCATATATA TTTATAGAAA TATCTCCTTT AGATAAATCT TTACCATGGA GACCTCCTCC
    93541 TGTAATACTA TCACCCATAT CTGATCCTAA CTTTCGATTG GTGGCTCCAA CATCAACGTT
    93601 AATTCCACCG AACCAATCTC CTAAAGGATT CACTATAGCA TCCGGATATT CTGATTGTAA
    93661 CTAGGGAGAA TATACTCGAC TTTGGCAAAT AATTAATTTA TTATCATCTT GCTTATCTAA
    93721 AATATATTTC CCATCAGACT AATATTTATT ATAAATATTT CGAGCAATTT TAGATAAATC
    93781 ACTTTGTTCT TCGGTAATAG GAGTACCTTT AAAAATTCCA TTATCTCCAC ATCTTAAAGT
    93841 AGTCTGATTA TTAGCTAAGT TCTTATCCTA AGAATGATAC CCTAAAAAAA CATGCTTTAC
    93901 TTCAGGACAT ATTCTTTTTA CAATTTTTGA TACCTCTTGA AATCTAAATA TAAAAGAAGA
    93961 CTCTGAAGTA ATATAGCATT CACCATGACC GATTAGAACT TCAATTGCTA CTTGAGGATT
    94021 ATCCTAATTT TTATAAGCAA GGTCTACTAA AGCGCCGGCA ATTCTATCAG CAATTTTATC
    94081 AGGATGAGCA GGATTTACTT TTTCAAACAT TTAAATCAAA ATCCTTTCTT TAAATAGTTG
    94141 AAGAAATTTT TCTTTTCCTT CATCTATTGG ACTATTTTTA TATTGAGTTA TCATATTTTT
    94201 ATCGAATATA AAAGATATGA TAACAAAATT TTTATATTTA GTTCTAGTCT TTAGTAAATT
    94261 AATTTTAAGA TGTTTAAATT CATCATCACC AATAGTCTAA AACTATCTAT CAAAAGCAAT
    94321 AATAATTTCT TCTACACCGC AATCTAATAA TAATTGAATT TGGTGTGAAG AAATATTACT
    94381 ACCACAACAA GCTACTGAAA TATTATTATT CCATCCAAAA TAAGTAGCAT ATTTTAAAAC
    94441 TGATTTTTCA GATTCAAAAA CAATTACTTT TTTCATCTTT TGGATAGTTT GTTTATTCCA
    94501 ATTTAATCCA TATAAGTTTA ATCCAAGAGG ATGATTATAT AATTGGTTAT TAATCTTAAT
    94561 GGGACGATAT TTACCATATA CTTCTGCTTC AAATTTACAC ATTGCGCGTC CACGTAGACC
    94621 TATAAAATTA CCATTTACAT CATAGTGTGG AATGGTAATC TAATCTCCTC CTGGATAATA
    94681 ACCTATATGT GCCTTAGTAA GAACTTCTTG CGAAATTCCT TCATTTAACC AAGGATTAAG
    94741 TTTTACTTTA TAATTTAATC TTGATAATAT TGAATCATCA TAAGTTTTTA ATGTTGTTCT
    94801 ACTATCTTTT AATTCAATTT CTTGAATTTT AGCATAATTA GAAAGAACTT TCCAATCATC
    94861 TAAAGTTTTG CCTTCGTCAT CATCTTTAAT CATGCCTGAT AGCCCGAATC TACGAGCTAT
    94921 CCATAATACA GCATCATTTA AATCAAATGT TTCAGCGAAT TGAATATTCA TAATTTTAGA
    94981 ACATAATTCA AATATATCAA AGGTAGAATC ACATCCAGTA TAACATTTAA ATAGTCCTGT
    95041 ATTATCATAA TAGTACAATT TGCGACTACC TTCACCTGGA TGATTATGGC AAATGGTAGC
    95101 GGAGACTATT CCAAAATCAG TGTATTCGGG ATCTCCGCCC CATTCAATTA ATAAATCAAA
    95161 AATATTATCA AGAGTTAATG CTTGTCTTAT TTCTAATTTA TCAAATACTA TCATTAGAAT
    95221 GTAATCACAT TAATACAGGT ACCTTTAATA CCAAACCCTT CATTAACTAC CTTAATAAGA
    95281 TATTCTTGTG GATGCTTTTT AGCAAATTCT CCTTTAGCAG TCTTTAAATA CATACTAGCC
    95341 ATTTCTTTAG GCATCTTATA TTCAATAGTT CCACCAATAA TTTCTTTTTT ATTCATAATA
    95401 TATTTTCCTT TCAAAAAGCA GATTCTTCTT CAATCATAAT TCTCATATCG TCAATAGGTA
    95461 CTAATTCATA ATTATAAGTA GTACAAAACA TAGGAGTAAT TCTACATACA CCTAAATCTG
    95521 CTTTACACCA TAAAATTATT CCTTTATATC TACCTCGTCT ATTTTTATAA ACAGACATTT
    95581 TAATAGTTGG CGTATCAAAT AAATTAGCAC TCAATATATC TTTTAAAGCA ATTAAATCAT
    95641 CATCTTGAAC ATTCAATAAG ATTGAACCAT AGTCAATTTT ATCAGCAATA GATTTTGCGC
    95701 CACGAAGTAA ATTTTGATCA GGAGTTTTAG AATCTACATA ATCACCATTT AACTATGTAG
    95761 CAGACATAAT AAATACACCA TATTGATTAC AAATGTCTTT TAAACGAGTT GATAACATAA
    95821 AAAGAATGTT ATCTTCACGC AACTTAACTC CACCGCTTCG TTTAGTAATT TCTTCCAAAA
    95881 TCTTCATACT TGTATGAATA TAATCATGAC ACGTTATTCT TATATTTCTA TAAGCGCTGA
    95941 CTATCTCTTA CCCTCTAAAA ATAGAGAGGA AACCATTTCG GCATTTAAAG GACTTCATTT
    96001 CTTAAAATCC TACTACGTAT CAATAGTAGC CCTACTTCCC CGCCCATAAG GCCTGGGGAA
    96061 TAGTCGATAC AGGTTATTTA GACGTTTTTC CAAGTTCTTT TATTAATTAT ATCAGCGATT
    96121 GTACCTTTAG ATACGCCATA TTTTTCTGCT AATTTGTCAT AAGATAAATT TGTTTTTTCT
    96181 CTATCTTCTC TAATTTGTTT AACTATATTA GCAGTTAACT TAGTATGGCG CCCTTTTTGA
    96241 AATACTTCTG GCATAATTAA TCCATATCTT TTTCCAGTCC AAATATTTAA AAATGAATTA
    96301 TAATGTAATC TATTTACATA TTTCTTTTTA TATATTTCAG TAGGACTTTC TTTATTTAGA
    96361 TATGCTTTTC TTAATTCAAT AACTTCTTCT TTTGTTAATT TAGCCTAACC CCAAATTTCT
    96421 TTTTTTCTAT GTTCTAATGT TTTTGGCTTT TTACAATTTT TCCCGCCATC TTCAACATTA
    96481 TATCCATTAG GGGCTTTTGA ATTAAATTTA TTTATATAAT ATATTTCAAG ATTATTTAAA
    96541 ATATCTATAT CGTCAATGTC CTAAGCTAAG ATTTCATAAG AAAAATTTTC ATAACCATAT
    96601 TTTCTAAAAG CCTAATGTAA TAATGAATTA TATTCAATAT TTTTAGGATT TTTATAATTA
    96661 CTTTTATGGC ATCTAAATCT CTATTCAGGA TTTATTGTTT GACCTATATA TTTTTTATTA
    96721 TTTATCTTAT TAGTATAACA ATAGATAATA CCCATTTAAT CACTTCCTTC ATTTTATATG
    96781 AAAGAAGCCA GAAGTTATTT GACTATAATC GTCCAAATTT TCCCACGGGA TTCCCATACG
    96841 TTTTCCGTTT AGGGTTCCCC GTTAGCCTAT TTGTTTAAAT AGACCCCTAG CGATAACTAG
    96901 GAAAAGTTTT TCATTATCCC GGCACCCTTT TATTAGGGTC GAATATATAC TTTACTCCAT
    96961 AATCTCTAAT TGCTTTTTTG ATTTCATTTT CCACATCTTG TAATGAAAAA TCAGGTAATT
    97021 CTCGCAAATA AATGGGACTA TCTTCAATAA TCTATCCCGC TTGAATTATT CTTTCTTCTT
    97081 CATCACCTTC ATATGAACCA TTTATAATAT GTTCTTCATT GACATTAGAA AGAAAAGCTA
    97141 ACATCATTGT TTGAATTTCG CTTAAATCTT GTTCTGTTGC AATATAAAGA ACTGGCTCAC
    97201 TAACGCCATT TTTAATCCAA CCAAAATTTT CATTATATAT TTTATTACAA GCAATATTAC
    97261 AAGCATCAGC AATCATAGAA CGAGTCTTAC CAACACCAGT AGCAGCAGAC CGCAGATAAA
    97321 ATTTTCGCAA CCTGGCACCA CGAGTAACTG TATTGATTAA CGGGCCATAT AGAGGACTTC
    97381 CTACTTCTGG ATGTTCTTTA AGAGATTCAA TTAAGTCAAA TATTCCTGTA CCTGCTTGTA
    97441 CTGCGACGCC TTCTACATTA TTTACATATT CATATTTAAT TTCATCTATT CTATCATCTA
    97501 CTAATTGCGC AATATGCTCT AATGTAGAAT TATCTAAATT TTCTTCTTGT AATTGTTTTT
    97561 TTTCAACATC TAAAATATTA TCAGGGTCAT ATATAAAAGA TACATCAATA CCATAATTAT
    97621 CATAAGCACG GAGCAATGAC ATCTTTTTTA AACGACCATA ATAATAATCA AAAGATAAAA
    97681 TCTTAGAATT TTCAGCTACT TTTAATAGCC ATTCTTCACC TTTATTAGCT TTATAAATTC
    97741 CTTCATATTT AGGACGGTCT GCTAAAAAAT CAGAAATATT TTCTAACGTA ATTTTTTCAG
    97801 CGCCTAATTC ATGGATTTTA TAAATAGCTC CAAAAACTAT ACGATGAAAT TGGTCAGCAA
    97861 AATCTTCATC AGTTATAGTA TATTTATCAG TTAAATCTAG TAATTGAGGA GTATTAAAAA
    97921 CACAACCAAT TACCTACATA ATAGCAGTCG AATCAACATA TTTACTACTC ACTCTAGTTC
    97981 TCCTTATCAT CCAAGAATGT AAATAGTCTT CGTTTCATAG GCATACGTTT TGGCAATGGA
    98041 ATTATTACTA TTTTTTCTTT TGGTACATAA TCTTGTATTA TTTTACCTTG ATTCGACTGT
    98101 TGTGCCATCC ATAAATTATA ATAATAATTA TAAGCATCTT TATAAATATA TGGAATAATT
    98161 CCTATGCCGC CATTAGCTTT TGCTTTATTA TTTCCTTTTA CTTCATAGAA ATAAACAAGG
    98221 GCTTTTAACA TTCCTGAATA AGTGTAATTA TAATCTTCTA TATATGTATT CATCTATTTT
    98281 CGCACACGAG CATTAATATA AGTTTCATCA AGTAAATTCA TTACATATTT TTCAAATTTT
    98341 TCTTTATCAT TTTCTTCTTC TTGCTTTTTT TTATTCTCCG CTTGTGCGCA AGCAGGATGT
    98401 GCATACCGTC TAGAAGATAC TTGAATATAT GGATATTTAT CTCTATCAAA TACTTGCTAA
    98461 CAATAGATAC ATTTTACTTT ATGAGCCATA TATTCACACC TTTCATAAAA TTCTTCTTTT
    98521 ATATATTATA ACATAAAATA ATAAAAAAAT CAACCCAAGG CGGTTTTTAT CTCGCCTTGG
    98581 GTTTATCTTA TTAAGACTTA GGAACCAGTT CTTCCTTAAT CTCATTAATA ATTAAGCTAA
    98641 TAAACTCTGC TTGGTCCATC GTAGCTTCTG AAATTTTCTT ACCTTTACCA AGGTACTTTT
    98701 CAATAACTCT GGTAACACGA GGAGCATAAT ATTCAGAATT CTTTGCCATC AAATCACCGG
    98761 CTAATTCTTG GAATTCAGTC ATTAAAGCAT CATAATCATA ATTCTTAGCA ATAGAAGTTG
    98821 CTTCACGCTG ATCAGTAACA AATTTATTAT CATACATCTG AGCTTCCTTG TCAATAGCAT
    98881 CATTCAATGC TTTAACCAAA TTTTCATAAG AAAATTCAAT GGAAGGAACA ATATACTTAA
    98941 AACGGCAACC GGTCTCAGCA CTATTATCAA CAGAACGCAG AATTAAACGA ACTTTAGCTT
    99001 CACCATTTTC AGTATATTTC TCAGCATAGG CGTAAATATC AGCCATATTC TTAGCAATAT
    99061 CATTGTAAGA AGTAGGACAA GTAGGAACAA TCTGATTATA CTCTACACCA GTCTTAGTCT
    99121 TAAAAGTCTT ATCTTTACTA TGAGAAATAA AGACGACAGC ATAACCAAGC TGAGCAATAG
    99181 TTCTAAACAT TTCCTCGAAT TCTTTCTTTA CAAGAGTCCA GCCTTGTCCA TAAGGAATAC
    99241 CAGAAAGAGT ATCTACACTA TTCTGTGCGC AAATATATTT TTCACAAAAC TATCCAGCAA
    99301 TATCAACAGT ATCAACTGCG ACAGACTTAA ATCTCTCTTT TACTTCTGGC TTTTTCAATT
    99361 CACGAAGAAT CTGCTTCATA TCACCCCAAG AAGTAATATC CTGTGCCAAT ACACCGGGCA
    99421 AAGCATTATA TCCACGTTCA AAAGCAAGAA TTAATGCTGA AGGCATATGA GAAGCAAAAG
    99481 TAGTCTTACC AGATTTTTCA GCACCATAAA TGTAAGTAAT ATATCCAGAA AGGTCACGAC
    99541 TAACCTTATG AGGAGTAAGG TCTAACAGAT TAATAGCCAT TATTTAATTT TCTCCTTTTT
    99601 CTCCAATTCA AATGAGTTAT AATATTTATT CAAAATTTTA TCTATTTCTT CTTGATTTAA
    99661 CAAAATATCA TCACAATATA TATATATTTA ATTTAGTACG ATGGCCTCTA ATGAGGCCAT
    99721 CATTATTCAT TGGCTATTTA TTAAAAATTA AATCCACCAG CAGCAGGAGC AGCGATGCTC
    99781 GCATTCTTAG CAGCTTTATA TTCATCTTGT CTCTGCTTAA TAGTAGCAAG ATAAGTCTGG
    99841 CGCTGAGTCA TAGCATCAGT CAATTCCTTT GCGGTCAGGA ACTCTTCTTC ATCCCAAGGA
    99901 TACGGGTCCT TAGCGCCACC AGTAATTACA AAGTCCTTAC GGGTAGTCTG TACTTCACGG
    99961 ACATTATCTT CACCAAAAGC AGACTCTTCA CGAATCTCGC GCACAATAGT TTCAGATACC
   100021 TGACGGCCCC AAACCTTAGT AAATACTGGC TCAGAATTAG AAGCACCAAG TCCTTCATAA
   100081 TAAGCCATAG CTCCTGGATT GGTAGCAGAA AATTCAACTG GCAATAAAGC TTTACGGAAA
   100141 TCAAAAATTG CTCCCTTAAC AATTACCTTC TCAGGAAGTT TCTTTTCTTC ATCACCGTCA
   100201 ATATGAGTTA CACCAGTAAT AACCATATCA CACTTAAAAG TATTTCTTAC TTTTTCATCT
   100261 TCTGCCAAGG TATTAGTTAG ATGGACAAAT CCACCTTCAT TGCGCTTAGT ACTAACAAGC
   100321 TCTGACTTAC CATTACGGTC AGAATAGAAC TCATTCAAAC CAATAGCAGA ATCAACACGA
   100381 AGTTTAGCAG CCTTCTCAGG ACCATCCTTC ATATAAGTAC CTACTAAGCC ATCAATAATA
   100441 TTCTGAAGAA GAATATAAGT AGCATTTGCG CTTCCCTTAG CAGTTGTAGG AGTTACATAA
   100501 GTAAAATGAA CTTGAACAAT ATTAGTTAAA GCATCATCAG TAGCGATGCT AATAGTACCA
   100561 GAAATAAAAG AAGTACCAGG AGTCTTAGAA TTAGGTCCAG AAACCTTTGA TTCCAAATTA
   100621 TGTTCATACA AAATACCTTC AATATGAGTT ACATTTTCCA TAGTTTTCTT CATAAAATTA
   100681 TTTTCTCCTT AATAATTACA CAATTTCAAT ATTTTTACCT TTTTCTGTTA AAGTATAAAC
   100741 AATTGGATTT TGACTCACTT TTTCTACGAA TCCATCAGAT ACCAATTTAC GCATTGAACC
   100801 AGAAATTGCT CGGCTCGAAA TAAACAAGCC TTCAGCAATA TCTCTTGATT TAACCATAAC
   100861 TTGGTCCTGA TTGTCTCTCA TCCATTGAAG AATTTGCTTA CCATTATCAG TAAATAATGG
   100921 CTTTTCAACT GCTTCTTCAT TTTTCAATGC ATTCCAATAA AGTTCAGCAT CTTCATTCAT
   100981 TTCTGTTAAA ATACCATTAT TAGCAGCATT ATCAATTAAA TCTTCAACGA ATTTTACAAA
   101041 TTCCTATTTT TTACTCATTA ATTTTTACTC ACTTTCTTTA CCTTGTATAA ATATTATAAC
   101101 ATATTTATTA AGAAAAATCA ACTAACGATT AATTAATCAA GAATTTTTCA GCATAAGGTA
   101161 AAGTCTCAAT CCATTTACAA AACTCTCGCC ATTCCGGTAA TCTATGGTCT TTTCTTTGCT
   101221 TATAAATATT TCTTAAACAT CTATAATTAG TAGTCATACG GGCGGTGAGA GTAAATCCAG
   101281 CAGGATTAGA ATAAAGAATT TCTAAATACA TTTCTTTTAG AATCTTATTC AATTCAGCGA
   101341 CTACTTCAGG ATGACCTTTC GCCGCTTCCC GCACTTCAAT AAACGCATTA TATTCTTTGA
   101401 CTTTTTCTTT CATAATTTCA ACAATACGCT TATCAACATA TCCATTATAT GCTTGGTCTA
   101461 AATCAAATTT AGTAATACGA TGCATAGTTG ATTGAGAACT AACAAATTCC AAGAATCTAT
   101521 AACGTTCCGC TTCAACCCAC ATCTTATTGC TACAAGTTAA ATCAAAATTA ACTCTAATAC
   101581 CAGTCAAAAA TTGACTATGT GCGGTATTAC CATCTTTAGT GGCTTTAACT AAATTTGAAC
   101641 CTCTATCTTC ATCTTGTTTT GTTACTGGAT GCTATTCCGC AACAGTGCGC ATTGGATATC
   101701 CAGCAGCAAC AAGACATTCA TCTAAATCAT AAATTTTTAC ATTACTAACA ATTGACATTA
   101761 ATCTTCATCC TCCGAAAGAG AATAACCAAT TACATTGCCA AGTCCGCAAA CTAAAACTTC
   101821 AATTTCATCA ATTAAAAATT TTTGTTCTGA GCCTCTTCCT CGATAATGAT TGACAAAATC
   101881 AGCATAAGAC ATAAAATTTA AATCTTTAAA TCCATATCTT AATGCCTTAT CCTACATCAT
   101941 AGCAGGGTTG GAACATACAA TAGTAGCATT AGTATCTTTA GCAATTAAAA ATAATCTACC
   102001 AGTTTTACCT GTACCACGCT TATCAATAAC TCTATACATT AAAATTGCTC TCCTTTATCC
   102061 CATAATCCAT AATCCTTTAA CACCTAACGT ATTAAACGGA AAGAGCCAAA ATAAGGCCAC
   102121 CAAAAACTAT CAGTGGGATC ATCATCAATT TTACCTTCCA TAAAGTCATA AACAATTTCT
   102181 TCCGCAAATT TTCCAATTTT ATTATCTACA AATCTACAGA ATTTTTCACT ATTTCTATTC
   102241 ATTTTTGTCC TTTACTTAAT ACTATAACCA AATTCTTTTG CTTTAAAATA ATCTTGCCAG
   102301 TAATCTTCTC TAGCGTCTAA CTACTCTCGA GAACATTCTT CAATTACTTC AAAACTAAAA
   102361 TTTTCTACTC CAATAGCCAA CATAGCAGGA TATAATTTAT TGCGGGTTGG CGTTTCCGCG
   102421 CCTATTCCGC GTTTAATGTG CTATTTCCAT CGGTCGGCAA TATTGCAAAT TTAAAAATTA
   102481 AAATTCTGAC TATCTTTTAC TATCATTGTA TAATGATAGG AAACCATTTC GGCTTTTAAA
   102541 GGACTTCGTT TCCTAAAATC CTGCTGTGTG CCAATAACAA CCCTACTCCC CTGCCCAGAA
   102601 GGCTTAGGGG ATAGTCGATA CAGGTTTTTT GATTAACGAG CTGGATATTT ATAATTTTTA
   102661 ATAATATATG CTTTTCCCTG ATTGATCTTA CTAATGGTGT CTCTATGAAC TCCATATTTT
   102721 TTCCCAATAT CTGTCATTGA TTTTTTTGAA TTTTTTAACT CCGATAAAAT ATTTAAAATA
   102781 TCTTGCTGTG TAAAATTATT ATTGTTTCTA ATATTTTTAC TTCGAATTGG ATAAGTATAA
   102841 TTTCCAATTT CCGCAAATTT ATAACCATTA TTAATTTCTC TTATTATTTT TAAAGGAATA
   102901 TTATATTTTT TAATTAAATC TTTTTCAATC TCTAAATCCC ATCGATAAAA TAAATCTTCT
   102961 TTTAAAGCTA AAATATCTGT CTCATTATGA AAATAATCAT TAATGGCATC TTTTTTTGCT
   103021 GCGTCATGAT TATTCTGTCT AAGTGGATAA TTTAAAGATG GATTAAAGTA ATTATATCCT
   103081 TTTGAGATTT TTAAAATGGT ATTTTTACTT ACGTTAAATT GATGAGCAAT ATCTTCATAA
   103141 GTTAATTCTG TATGGTTTAT CAATAAATCA ATAACTTTTT CTAAATCGGA GCCAGTTAAA
   103201 GAAGCATTAC AATTTTCCAC GCCTCGTTTA CCACTAGCAT TTCCATTTTT TAAAATATTA
   103261 TACCCAACCG TTTTATCTGT TGCTTTATAA AAATCAATCC ATTTATCTTC TAATTCATCT
   103321 AACTGAAAAA TATCTTGAAC TTTTTCTAAA ATTTCAATTG TTGCATTATG CTGTTTTAAA
   103381 GCTTTATCAC AAATTTGTAT ATTTTTAGAA TTATGTTCTA ATGCTCTCGC ATATATGCTT
   103441 AAACCTTGTC CTATATAAAT TTTACCATTA TCATAATTAA TTTTATAAAT ACCACAGATT
   103501 TTTAAATCAT TACTTATATT AGTAATCATT TGTTGTGTCC ACCGCCTTTC TAAATATATT
   103561 TAACTTTTAT AAGCGATGGA TTAATCAAAA TTTCCCACGG GATTAAATTT TCTTCTTCCC
   103621 CGTTAGCCAA TTATAGAATT GACCCTCAGT GGCAACTGAG AAAAGTTTTT CACCGGCCAA
   103681 TTTTTGACCG CTTGCCCAAC ATAGCACATA TTATTATTTA AATTTGTAAT TTTATAAATA
   103741 CCAGTATGAA TTCCAGACCC AATTACACGA CCGATTAAAT CAGTTGTAGG TTTTTCATAA
   103801 TAACATTTCC AAATAACTTT ATTAAGAGGT TCTGGATTGC GCAAATGCTT ACCTACTTCA
   103861 TGTAATTCTT TTATTTCATC TAAGTCCTCT ACTGGAAGAA TTAATTTATA AAAGTCATTT
   103921 TTTACTCGAA TTTCTTCAGC GCGCTTACTC GCCTCGACAG AAGCTTCAAC TTTTTTCTAT
   103981 TGCTCTTGGA TTGCTTTATC TAGTTTATCT AATTCAATTT TTTTCTCAGC AATTAAATTA
   104041 GAAATAGATT GCGCACAATC CGCCATTATA TTTTGGTAAT CACTCTAATA TTGCTCTGCT
   104101 TGAGCATTAT AATAATTACT AGCATTTTCT AAAGACTTAT CTAAATTAAC TTGCGCTAAT
   104161 TCCATATTCT TTTGATAGAA AATATCAGCC GATTCTTTTG CTTGCTATTC TAAAGCAGAA
   104221 ATACTTGATT GAATTTCTTC TCTTTTACCT TGTAAAGACC CTAATTCAAT TTGTAAATCT
   104281 TTAGTTACTT TTTCTAATTG CTGTTTTTCG GCATATAAAT TGTTATTTAA TCTTTCAATA
   104341 TCTAAATCAT ATTCTTTAGT TTTTTTTATT TTAGACTAAA GAATAAAATA AACAATTGCT
   104401 CCGCCAATTA GCAATGATAT TAAACAAAAT AAATAAGGCA TATTATAATT AAAAGGGGTA
   104461 GATTATTAAT AAATCTACCC CTTAATATAT CTTAATTATT CAGCGTCGGG AGCATCAGGG
   104521 TCAAAACTCA TACCGGCTGG GGTAAGAGAA AGGAACTTAA CCTGCTTGTG AGTTCCATCT
   104581 TCAATCTCGA TTTCAGCAGG GGTACGAACA CCAAGGCCCT TGCGCTGAAT AGCAGAGGTG
   104641 AAAATACCAT CAACAGAGCG CTTTTCAAGA CCGAGAGCAG CAGCAACATC AGCGGCAGTA
   104701 ACATCCTGAC CATTAACTTC CTTCAAATAA TTCAAAACTT TCTTAGAATT TTCCTTCATC
   104761 ATAATAAATA AATCTCCTTT TAAAAATACA TAAATAATTT TTTTTAATTT TTTCTTTAAG
   104821 CCTTTAGCTT ATGTAAATAT TATATCAAAA ATTTTTTTAT TTGTCAAGAG TTTTGCTAAG
   104881 AATTTCTTGA ACCATTTCAT CAATAATGGT AATATCTTCC AAACTATCAA CGTGACTTGA
   104941 GTATTCCATA ATCTAATTCT ATGCTTTATG AATCTAATCT TTATCAGTGC TAGTTTGAAC
   105001 AATTAATTCA GCCTAAGCAA TCTTTTTAGC TAAATTCTTG AGTTCTTTAG TTTTCATTCA
   105061 AAAAATTTCA TCCTTAATTT TTACAAATTT ATTTTACAAT ATTTTTTTCT TTTTGTCAAA
   105121 ATAATGCGCT CAAAGTACAA TCTTCAAGAT TCTTATCATC TCTAAATCCT TTAAAAAAAG
   105181 CATGACGCAA TGTATGGTCA TTTTTATTTA CTTCCATACA TTGAATAGAA ACTACTTTAT
   105241 TAATATATAA TTCTGGATTT GTTGAAAATT TTTCTTTTAA TTCATCTGTT AATCCAGATG
   105301 AAACAGTGCC TATTTCAACG ATATGTCCTT TATCATCCAA AGCGCCTAAC TTCATAGATG
   105361 TCTTCCATCC ATAATAGTAT CCTTTAGTAA CAGGAATCAT AGGAGTTTTA ATCATAGCCA
   105421 TACCATCATC ATCTAAATAA CGACCATAAT ATAATTTCTT TTCATTACTA AATAATTCTT
   105481 CCCAATATTC CCAAGTATTT AATTCTTTAC CACAGTATTC TTTAGTAGCA TCTTCAAATC
   105541 CAATACAAAT ACAATCTAAG AAATCCATTT TTTTAATTTT AATTGAAGAC CAAGCTGGTC
   105601 TTTTATCTGG AGCATATGGA GCATCTCTTT TTTTTAGAAC AGCTCCTTCT TCTCCATTAG
   105661 ATAAAGCTTC CGCAGTAAAT TCTTGAATAT TATTCTCAAC TGCTTCAGCT AATTCCATAA
   105721 AAGGATATTG ACTTAAATTA TATTTATTCC AAACTGATAC CAGCACCTAA TAGCGTGTCC
   105781 AAGCACCCTC TTTTTGTAAA TCAAACCCGT TAAACTTAAT AATATCATGC AAATAAAAAT
   105841 GAATCAATCC GCTAGTTTGC TGACGTCTTA TCGCTTCTGG TGCTAAACAT CCCATAATTT
   105901 TGGTTACATC TTTAGAAGTT TTGCCTGGAT AATAAATTTC ACCAATTAAG ATAGTACCAC
   105961 ATGGAAGAAT TTTAAGAGCT TCTTGAATAT GAGGAACATT AGCTAATTTT TCAGTTAAAA
   106021 TTCCTGTTGT AGCACTAACA TTTCTACTAA ATAAATATTC ATAATTATCA GTCTTTTCAA
   106081 ATTCATACCA ATAACCATCT TTTTTTAATT CAGCGAAATA CTCCCCACTA TTACAAACAT
   106141 TCGGAAATAA ATTTTCTTTT CCATCCGGCA ATTTCCAAAT TTTCATTGCC TGAATACATT
   106201 CCGCTTCAGG CGCATATTTA TCTAATAATT CTTTTGAAAA ACTCATTTAA AATTTCTCCA
   106261 TATCTCTTAT CTTTAATAAT ATTATATAAA AAAATTTTCA AAAAATCAAC CGAAGGAGAA
   106321 TTTATTTCTC CTTCGGTTAT TCTTTAAACC TTGGTTACAG ATTTAATTGA CCCACTTTTA
   106381 ATCATTTGAT TACCAATAGA AGTACGACCT AGCGCAGGAA TATCTTTTGC AGAAATACAA
   106441 ATAGATGCAC TATTGCCACT AATCAATAAA TTATCATTAT CATCAATTAA AGAAGCTGAA
   106501 ACTACATTAC CCGTACTCGC AGTTGGCTTA TAAATATATA GTCCCTTGCC ACCGCGTTTT
   106561 TGAATTGTAA TTTCAGTTAA TGGGACTTTT TTGCCCATTC CTCCGGTTGT AAAGACAGCT
   106621 AGACTATCAG TGTCATGACG AATCGGTAAA GCCATCACAA CTTCATCGCC TTCACTTAAA
   106681 GTAATACCCT TAATACCATA TGTACTTCTG GATGTTGGCG TAATTTCAGA TGAATTAAAT
   106741 CTAATAATAT AACCATTCTT AGTTAATAAT AAAATAGGTT CATTATCAAT TAATGATACT
   106801 GAAGCTAATC CATCATTTTC TCTAAGCGCA ATTGCCGCGA TACCAGTCTT TTTTTTAGTC
   106861 TTAATATATT CATCCAAAGT AGTCTTTTTT ACTAAACCAT TCTTAGTTGT AAATAAAACA
   106921 TACTTAGCAT TAGTATCTCT ATAAATAGAA TACATTGTCG CAGGATTTTC ATCAATTTCC
   106981 ATATTCACTA AAGATTTAAT AGATTGGCCT ACTGAAGCAT TTGTACCAAC AGGGATATTA
   107041 TCTACTAATA GACGATACAT AATACCCTTA TCAGAGAAAA TCATTAAATT ATCAATAGTA
   107101 TTTGTTCTAA GTACACAAGA AGTAATATCG TCTTGAGATT TAATACCCTT ACCATTTTTC
   107161 TTTTGTGTAC GGAATGAAGA AGTAGGAATA CGCTTAATAC TACCACCCTC AGTCATTACA
   107221 ACAACACATT TCTCAGGTTC AACAAATTCA ATTTCTTTTT CTTCTTTAGT AATTGCTACT
   107281 TGAGTAATTA TGCTACGACG CTCATCACCA TAATTCTTTT CAATCTCTGT ATAAATATTC
   107341 TTCATTTCAG GGATTGGATT AGCTAAAATA TCATTTAAAT GATCTAATTC TTTAACTAAA
   107401 TTATTCTTTT CCTCTTGGAT TTCAACCTTT TCTAATTTAG CTAATTTAGC TAATTTCATA
   107461 TCAAGAATTG CTTTTGCCTG AGCTTCTGAT AAATTATATT GATTAATTAA ATTAACTTTT
   107521 GCGCCAGCCG CGGATTCACT CTTTTTAATT AAAGCAATAA CATTATCAAT ATCTTCAAGA
   107581 GCAATTAATA ATCCATCTAA AATATGAATT CGAGCACGAA TTTTTTCTGC TTCAAAATTA
   107641 GTTTTTCTAA TTAAAACATC TTTTTGATGT TCATTATAAA TTTCCAATAG CCGCTTAAGA
   107701 TTAAGTAGCT CAGGCTTTTT ATTAACCAAT GCGACCTGGT TAATGCTATA AGTATCTTCT
   107761 AAACGAGTAT TTTTAAATAA TTTTGAAATA ATAGGTTCAA CAGAAACACC TTTTGCTAAT
   107821 TCAATTACAA AACGAACACC TTGAATATTA CTTTCATCAC GGATTGCTGT AATACCTTCA
   107881 AGAGTTCCAT CTTCGCATAA TTTATCAATA TCTAAGATTA GCTGAGTCTT AGATACTTTA
   107941 TAAGGAATAC TGGTAAATAC AATATTATCT TGTCCTTTAT TACTTTCAAT AATATATTCT
   108001 CCGCGGATTC GAGCGCGTCC TTTACCGGTA ATATAAGTAT TTAATAATTC ATCTTTATTG
   108061 ATAATCATTC CGCCTGTTGG GAAATCCGGG CCTTTAATAA AAGTCAATAA ATCTTGAATT
   108121 TCACAACTAG GATTATCTAA AAGATATTTA GCAGCATCCA TAACTTCATT TAAATTATGA
   108181 GGAGCAAAAG AACAAGCCAT AGCAACTGCG ATACCAGAAG TGCCATTAAC TAATAAATTA
   108241 GGAACGCGGC CTGGTAAATA CACAGGCTCT TCTTCTTCAT CTGTATATGC TAATTGCCAA
   108301 TCAGAAGTAT TTTTCTTAAT ATCGGCAAGC ATTTCTTCAC CCATTTTAGA TAATTTACAT
   108361 TCAGTATAAC GATAAGCCGC AGCTTCATCG CCATCGCGGC TGCCATTATT TCCATGGAAA
   108421 GAGATTAAAG GATAGCGCAT ATTCCATGAT TGACTTAACC ATACTAATGC TCCATAGATA
   108481 GAGCTATCAC CATGAGGATG GAACCGGCCC ATTGTATCTC CTACTGGCTG AGCGCACTTA
   108541 ACAAATTTCT TATTGTTAAA ATATCCTTTA TCGAACATAT CCCATAAAAT TCGTCTTGCT
   108601 ACTGGCTTTA ATCCATCTTC AGCAGAGGGA ATAGCTCTAT CTGTGATAAC ACTTAGACTA
   108661 TAATCAAGGA ATGATTGTTC TACTTCGTGA ATAATTGGAG TTTGTAAAAT TTCACCCATA
   108721 TTTTTTCATA GCCTCCTCTG GACTAATCTT GCCTGTGGCT AATTGATCAG CCAATTCATT
   108781 CCATTTATGG CCAGAATGTC CTTGAATTTT TCTTAAATCA ATTGTTCTTT TTCCAGTTGT
   108841 AGTTAAATCA TAATAAATTT TAATTAAATC TAAATTTTCT GGTGATTTTT TATCACTTTT
   108901 AATCCAATTA TTTCGTTGCC ATGAATACAT CCATTTAGTA AAAGTATTAA CACAATAACT
   108961 TGAATCACTA TAAACCACAA CATTTGGTTC ATTTCCGTAT TGGATTAACG CATATAAAAT
   109021 TGCCTTTAAT TCTTCTTTAT TGTTCGTTGT ATTTTGAGAC ATTTTGCTGT AAGTAGCAAT
   109081 TAAATGTTCA TCTTTAACTA CTACTACGCC AAAACCGCCA TTATTATTTA TAGAACCATT
   109141 TTTAGAGCAA GACCCATCAG TATAAATTAC TAACATAAAT CCTCCAAATT AATTAAAAAT
   109201 GGATTTGTGT CTATCTTATC AGTAAATACA GTAAATCCTT CTATCAATTC ATTATTAATA
   109261 ATACTTACTT GATTAGAAGG AAATAATTGA GTTAATGACT AATAAATCTA TCGGGCCATA
   109321 TCTGGTGATA CTCTATCACT AATATGAGCT AATAAAGTGT CACCTGGATG TAAAACTATC
   109381 ACTTCAATAT TAAACATCAA CATTAGCCCT TTCTGCGTTC TTTTCAATAA AATCTTTTCT
   109441 TGGAGTGACC GCTTCACCCA TTAGACTTAT AAAAGTTTTA GCAACAGTTG TTGCATCTTC
   109501 CATAGTAATT TGCTTTAAAG TTCTTGTCTA AGGATTCATA ACCGTCTCTT CCATTTCAGA
   109561 AGGATCCATT TCGCCTACAT GCTCTTCCAA TATCACTATT GGCACTGACT ATTTCTTCGC
   109621 TCTGGCTAAC GTATTAACTG CCATCATCGC GCCTACCTTT TTGAAAGTAT GTATCAATAA
   109681 TACTTTCTAC TCCCCGACAA AGGGGATAGT CGATACAGGA TTTTCGTAAA AGAACCGTAT
   109741 GTAAGTTTAT CAGAATAATT TTTATAAACC TCTCTTATAT TTTCTCCATT TTTACGACGT
   109801 AATCTTATTT GATAAACATC TTGTTCAGTC ATTTTAGAGC GTCCATTTTT ACTTCCCTAA
   109861 TTAGAAGTAT TATGCTTATG AAAATTTTTA TTTTCAGTGG TATATACTTC TGGCATAATA
   109921 TTTTTCCAAG TATCACCATT CCAAATTTTA TGAAAGCCAG ATTCACCAAT TAAATTTTTA
   109981 TAATCTTCAT AAACTTCATT TTTTCTTTCT TGATTATTGT ATCGAGAACG AATATTAATA
   110041 ATATCTTGTC TAGTTAATTT ATGACTTGGA TGACTCTCTT CAGCATTAAA TTGTCCTCCA
   110101 GGAGTCATAT TATACTAATT AGGATAAGTA TTATAATATT TTATATAATA CTACTCTTTA
   110161 TCATTAAGTT CTTCCATAGA ACATTCTTCT AATATCTCAA AAGAAAAATT ATCTACCCCA
   110221 TATTCTAGTA TATCTTTATA TAATTTTTTA TTTTTTTCTC TATACCAATT ATATGATTTT
   110281 TTATGTTCTC TAAAACGCTA TTCTATTTGT GTGCTTTGTC CTATATAAGA TAAGTTATTT
   110341 ATTTTATTAG TTATTTTATA AATACCAATC ATTTTAATTA CCTCACTAAT TATAAGTAAG
   110401 ATAATATCGT AATTCTTCCC ACGAGATTAT CTTCACTAAT ATTTGACACT TATTCATTTC
   110461 AGCTTTTCCT GAAATGTCCT AAAATATTAG TAAGACTACC TCGTTAGCCA CTAATTAGAA
   110521 AATTTACCAA TTAGCAACCC CGCTGATTAG CGGAAAAGTA GGTAAGGGCC AGACTTCCTC
   110581 GTACCCTTTC ATACGCCCCA ATTCAAATTT TTTAGTTGTA TTTTTGCGGA ATTCCTCTAA
   110641 AGCATTATCA TCTTTTAAAT ATTGAATTTT TGTTCCAATA GTAGCCTTGT AAAGAGGAGG
   110701 AACTGCCGCA TAGATATATC CTTTTTCAAT TAATTCTGGA CAGAATTTCC AAATAAAAGT
   110761 TAAAAACAAA ATGCGAATAT GACTGCCATC AACGTCGGCA TCCGCGGTGA TAATAATCTT
   110821 ACCATAGCGC AACTTAGATT CGTCCAAAAC AACTTTACCG TCTTTTACTT CAAGTCCAAA
   110881 AGCATCAATC ATTCCGCTAA TTTCTTTATT TTGTAATGCT TTATGTAAAT CAGCCTTTAA
   110941 AACATTCAAA ATTTTACCGC GTAATTGAAA TACGGCTTGA GTAGAACGAT TTCGTGCTTC
   111001 TTTAGTTGAA CCCGCAGCAG ATTTACCTTC TACAAGGAAT ACTTCACATT TATAACGTTC
   111061 TTTAGAAGAA GCGTCTGCCA AAACATCTGG CATTACCACT CGGCGCTTAC TATCAACCTT
   111121 GCGCACCGTT TCCTTTGCTT TCTTTGCTTT TTCACGTGCC GCACGTGCGA GCAATGCTTT
   111181 ATCTACAATT GCTTTTGCGT CTTTTGGATT GCCCTCTAAC CAAGTTTTTA AATCTTTAGA
   111241 AACTAATCTT TGAACAATAG TTCTTGCTTC ACTACTAGAT AAAACATCTT TAGTCTGACC
   111301 AGAAAATACA GGGTCAGGCA TAATAAAAGA AAGGACTAAA GTTAAGCCTT CCTTCAGTTC
   111361 TTCACCCGTA ATATTACCAT CTTTTTCTTT TAAAAGATTT TTCTCACGAG CATAATCATT
   111421 AATAGAAGTT GTTAAAGCAG TTCTGAATCC AGTTAAATGA GTACCGCCGC TATTTGGAAT
   111481 AGAATTAGTA TAAAGTTTAT AAGTATCAAT ATAAGTATCA TTATATTGTA AAGCAATTTT
   111541 AACACCAATT CTATCCTCAA TATTTTCAGT ATAAAACACG GAAGTTAAAG TATTCTTATT
   111601 ATTATTTAAA TCTTTAATAT AATCAAGAAT ACCATTATTA GATTGAATAA CTTCTTCTTC
   111661 TTTATCCTTA TATTTTAATG TAAATTTTAG TCCAGGAGAC AAATAAGCTA ATTCTTGAAT
   111721 TTGTTTCTTT AAAGCAGTAT AATCTAAGTC AATTCCTTCT TTAAAGATTT TTGAATCAGG
   111781 AATAAAGCTT ACAATAGTTC CAGTTTTAAA ATTATATTTA TTGATATCAT TAGTTACTTC
   111841 ATATTTAAGC AATTTACCTT CTTTAAAAGA AGCATATGCT ACTTTATTAT CTCTAATTGA
   111901 AGTAACAGTA AAAGACTCTG ATAATGCGTT TGTTGCTTTT GCACCAACAC CATTCATACC
   111961 ACCTGAAGTG TTATATCCTG TACGGCCATC AGAATCAAAT TTTGCGCCGG TATGTAATTT
   112021 AGTATAAATA TTTACTAAAG TTTCACTACC ATCTTTAGCT TTTCCAAAAG GGACACCGCG
   112081 TCCATTATCA GAAATAGTAA TATTATTATT ATTTGTAACT TGAATATTAC ATTCAGTACA
   112141 ATATCCATTT AAATATTCAT CAACAGAATT AGAAATAATT TCGAGTGTAA TATGTCTAAC
   112201 TCCATCAGGT CCAACACTTC CAATATACAT ACCCGCACGA AGGCGGATAG CCTCAATACC
   112261 TTCTAAGGTT TTAATTTGCT TAACGCCATA ATCAGCGTTA TTTTTATTTA CGCTTGATAC
   112321 ATCCATTTAA AACCCCCACA TTTATTTCTT TTACCATTAC AAACTTTTGA AATGGCACTG
   112381 GCATCGCAAT TATTGTCTGC TGCCGCAAGT GCTATGCTAT CATAAGTCTG TAAGATATTA
   112441 TTATTATCAT CCATTTTAAT TACTTTTTTA CTTGTTTTTG TTATTCTATT TATTTGGACT
   112501 TGATTAACTT TTACCTCTGG AATAATAATA TTTTCTTCTT CATCAAGAAA TCTAAATATT
   112561 CTATCACCAG TTGTTAATCT TCTACCATTA CAAACATCAC TAATTTTGAA TCTATCAAGA
   112621 CCAGTTTTTT CTCCAGCTTC TGCCAAAGAT TCCCAAACGC TAATAATATT GCCGTTGAGG
   112681 TCAATTTCAG AAACTCGTTT GCCGTATTTA TTTCTTTTTG TATCGCTCAT TTTTTTAGCA
   112741 ACATTAGGGT CAAACATTGG ACTATTAGTA TTATCAGTTT GATTGTATCC ATTTGGAACA
   112801 ACGCAATTTT CTTTTATAAT CCAATCGTGT TCTACCTGAA TCATTGTTTG ATAATCTGGT
   112861 AAAGTATCAA CTACTTCAAA AGTGAAATTT GCGATACCAA ATTCTCTAAA AGCGACCATT
   112921 AAAGGATAAT TATAATGATG GTCTTTTTCA TTAATTGATG CTTCTTTATG TTGTTTCCAT
   112981 CGTCTTTCTA CATCAATTGA TGAACCTATA TAAACTCTAT TATTTAAATT ATTAGTAATT
   113041 TTATAAATTT GAAACATACT TTTCACCTTA CCTTCCTATT ATAACATAAA AAAGATGAAA
   113101 AGTCAATTAA CCATTCCTGG CCGTTTCCGG GACAAATCGG TGAAACTGAC CTTTATTCCG
   113161 CCAGTAAGCG TGCAGCCGCA GGTAATTCTT CTACAATACA TTTTATGTTT CCATCAAATT
   113221 CATATTTTTT TTATATTTTT ACATAGTCAA TGACTTAAAT AAGATATCCA TCAATTAAAT
   113281 TTCATTGGCT ACTTACAATA TGGACATTTT AAAGAAGTAA TACCTGGTCT AAGTCTAATA
   113341 GCTTCAATAC CTTCAAGAGT TTTTATGTCT TTTACGCCAT AATTTGTAAT CTAATTAGAC
   113401 ATACTAATTC TCCTTTTATT TTTTCTATAA ATATTATATA ATAAATAATT ATAAAAGTCA
   113461 AAATTTATAT TAAATTTGAC AGAAAGAAAA AAATATTTTA CTATATTAAT AGATAAATTA
   113521 ATTTGAATAA AAAAATAAAG GATAGCCTAA TAGGCTATCC TTTATTTATT AAATACCATA
   113581 ATCAGTATCT AGAACTGAAC TATCTTGCGT ATCAGTATAA GTTGTAGTAT CACTACTTGA
   113641 AGAATTAAAT AAATCGTTCA AAACTTCATT GAAATCAGTA TTATTAGAAG TCATATTACG
   113701 ATATTTATCA TAAGCTTGGT CTAATTCTTT TAATACTGTT TCATATTTAA TACCATTTTT
   113761 AGAATTTTCA ATCATTGATT TTTTATAATA AAAAACTTGG CTTACACCAT ATGCTGCCCA
   113821 AGGTAGGCTC GCACTAGCAG TAATCCAAGG CAAAGAACCC GTATAATTAT TACTTATACA
   113881 ATAAAATGCC ATTATAATAT AAGCTATACT TGTAATCCAA ATTAAAGCAG ATTCCTAAAT
   113941 CAATAAACTT TTAGAAAACT CTCTTTTATT TTTTCTATGT CTCATTATGT TAAAGATTTA
   114001 TCCTTTAAAA TACGATATAA AACCGTAATC ATCTCTTCAC GAGTCATAAA CTTCTTATAC
   114061 ATTTTGCGAC CTTTTTCATC GCCTTTAATA TATCCATTCT TTTCTACCCA AGTACGAGCC
   114121 TCCGCAGAAT AAGTATTAGG ATTCTTTTCA GCCAATTCAG TTAAATAATT ATTCATCATT
   114181 TCATTGAATT TTTCTTGTGT CATACCTTCA TCCTCCTCAA TAACTCCAAG CTAAGCATTA
   114241 ACCTTAGCAG CAATATCTCC ATGGCGACTA TATAAATATT CACCGGGACA AGATTTATTA
   114301 GCATAATCTC TATGTACTGT CATATTACAT CCATTTAAAT GATTTACTCT ATCATTTTTA
   114361 TTATTAGACC ATACTAATTT CTTTATATTA TTTCTTTTAC AAATATCAAC TAGAAGTTTA
   114421 ATTAAAGCCG CATATGCTTT ATCAGTAACG GCATATGGAC TTGTAGCATC ACTTGCTACT
   114481 TCAATAGTAA TAGCACGATT ATCATTAGCA GCATTAGAAG AACACCATGA GCGGTCTTTT
   114541 TCTTCAACAT ACATACCAAT TCTACCATCA GGGCCAATAC CATAATTAGA AGAAGCCTAT
   114601 TTTGATGTTG GCGCAAATAT ATTTCCAAGA GATTCAACAG AACATTGCCC AACCACACAA
   114661 TGAATTGTAA CAGTATCGAT TACATGATTA CGAGGACTTG TTTTATTAGG ACTAATTTTA
   114721 GTATAATTAA CTAAGGAACT ATTAGTTTTA CCAAATCCAT ATTGATTACT TGTATCAGTA
   114781 TCAACATCAC CGCTATCTGT TACTGCTGGA TTATAAATAA ATCCAAGGAA TTTATATCCA
   114841 GAACCTGCGC CCCAGTTACC ATTTCCTTTT TCACGGGTGG CATTCCAGAA TGGATTTTTG
   114901 CTACCCCAGC CGCTTTCAGA AGTCATAATC TTTGTAGGAC TATAAATTTT CTCAACGATA
   114961 GCAACGTGTC CAACACCATC TCCACTATTT AAAGTGGGGC CGCCTTGCCA TACCATACAA
   115021 GCGCCAAGCT TCGGAGTCTA TCCCATTGGG ATACCAGTAT TATTATATTG TGGGAAACGT
   115081 TCAGCATTAA CTGGACTTAA ATATTTACAA TATCCATATC CGCCAATTTC ATTAAAACGA
   115141 CCATACGCGT ATCCAACGCA ATTACTTAAA ACATCATTCT AAGCGTCTGT TGGACTGCCT
   115201 TTAATAGCGT AAGAATACCC ACCATTAGCC TTAGTAATAT AATATTTATT ACCTGCTTCT
   115261 GGACGAGTTA TTCTCATTTT AAAAGCCATA TGTATTCCTC CTTTTTAAGG TTATAAAATT
   115321 AGCCAAAAGA GAATTAAACT CTTTTGGCTA AATAAAATCA CATATTTTCA GCAATGCGTG
   115381 CTATAGCAGA ACGATGTATA TTCTTTAATT CAATCTCACC ATATACGTCA GTTCCTCTAA
   115441 AAACTTTAGA AGCTCTACGC ATACCGTTAT TAGCTCCAGC GAATGAAATA TCATCAACCT
   115501 AAGTTTTATC ATCGCCATCA ATAATACAAA TACTATCATT ACCAATACGT TGTAAAGCTA
   115561 ATTTCATTAA AGAAATATCC ATATTCTATG CTTCTGAAAT ATAAATACCA GCACGCATAC
   115621 CGGTGGTATC ATAACCACGA ATATCACTTA AAGGTAAGAG AATTAATTTC TCTTGTTCAA
   115681 TCATTTGTTC AACTGCTATT CTTCCACCAA ATTTACTAGT TAATAAATTA CCAATTTGAG
   115741 AATCTAATAA TTTTTCATCT CTTGTTCCAG GATAATATCC TAGCTTAGCA GAATTTTTAG
   115801 TGGCTACAGT GTTACAGAAA ATAATTATTT TGTCAATGCG GCCTTTGTCA AGTTGATTCA
   115861 ATAAAAATGC TAGGCTTAAA TAAGTTTTGC CTGAGCCGGC CGGACCACGT ACCATTGTTA
   115921 TTGTGTTATT TAAAAGGCTA TCGGCAAATA ATGCTTGATA AGCATCATCT TTCATTGGTT
   115981 TAACTTTGCC GAACCATTTA GAATCAAAGT TACTATAGGC TATTGGACGA TATTTTTCTC
   116041 CTGTCCAGCA TCTTTTATCT ACAATCTGTC CATTATCATC TTTAATTAAT AGATATTCTC
   116101 CTATTAATAA ATCAAAATAA TTTTCTTCTT GGTTAGAATA AAAATCAACC ATAGCGTCAT
   116161 TATTCATAGT TACTTCTAAA TAACCTGTAT ATTCATCTAA TGTATCTTCA TTAATACTTT
   116221 CTACATTAGT ATTAAAAAAT AATTTTGCCA TTGTTTTTAA TGATAAATCA TTTGTTACAA
   116281 AGGTAGTATT AGGATGACAT TCCTTAAAAT TAATAGCGGT AGCTAAAATT CGTGTATCAT
   116341 CAGTAACTGG GAGATTCATT TCTTCTATAG CTTCTATATA ATATACTTTA AATAAATGAA
   116401 TAATATAATT ATCAGGATTT TCATTTAATT TATGTAATAA TTTACGAGCT GCATATTTTA
   116461 TATCAGGGTC TTTATTACTT GATGTTTTTA TATTTTCTAA TTCATTTAAA GTGATTGAAG
   116521 AAATTACTGG TATAGATTTT TCATCCTAAA ATAAAGTATC TACAACCATT AATAAACTAC
   116581 AAGTGTCATA AAATTTATAT ATCTCAGTAC TCATCATCAT CTTCCTCTTC TTCATAATCT
   116641 GGTGTGGTAA ATCCAATAGC ATGGATGGAA GAACTACTAT TTTCATTAGC CAGTTTTTTG
   116701 ATTTGGACAT TATATTCTGT TGTTTTAACA GCAATTTTGC CCTTGACCAT CTCGAAGAAA
   116761 GCTACTATTA CACTTATTAG ACTATCTCCT ATGGGACATA AGTAAGCGAT AAAAATCATT
   116821 CCAAAAATAA ATAGTAAGAT AAATATCACC CTTTCTTTAG AATTGTAAGA ATAAAGGCTT
   116881 AAATTCTCTT ATTATTTATA AATGTTAGTA TAAAAATATT ACTCACTTTT GCCCTTGGCG
   116941 CGATTCGCGC GGATATGCTT ATAAAATTTA TCTTTTCCAT CTATCCAATC TCTTAAATAT
   117001 TTTTGGTATT GCGGAATTAA TTCATTTCTA ATAAAATCTA AGTAATCTTC TCGTTCTCGA
   117061 ATCTATCTCC GCAATGTTTT AGTTTCATAA GAATTATAAT TAAAGTTCTT AGATTGTGTC
   117121 ATTGAATAAT ATAATTGTTT TAAGGCTTTT AATTCAGTTT TAACTTCTTC ACGATGAACG
   117181 CGCAATAATT GAATTTGTAG TCTCCATTCA GCGATACTCA TTCCAGTATT TTCATTCATC
   117241 ATATCTTGAT CTTCTGGATG GCAATGCGCG ATTCCAGTAT ATTTTATATT ATTATAATAA
   117301 CATGAACAGG TAGCGGTTCC AGTATCAGAG TCCCATTCAT ATTTAGCATT TTTTATTTTA
   117361 AGTTCCATAT GTTACTCCTT TTATATTCTT TATATAATTA TACCATTTTT TTTAAGTAAA
   117421 ATCAATATTC TGACCTTTTT GGTCAAAAAA TTGCTAGCGT GCCAGAATTT CCGAACTACG
   117481 ACCGATTTCG ATATCTAAGC ATAAAAAATC CCTTATGAGA TTTCTCTCAT AAGGGATTAA
   117541 GTATTAATTT TCTTTCTTGG AAACGAAGGA GTTAAGCAAC TGTGCAAGAT CAATGCCAGT
   117601 AGCTTCAGAC ACAGCCTTAG TAATCTGGTC AGCTGTCTTC ATAACATCAC CAGCAAGCTT
   117661 AGCACTATTG CCTTCACCAT ACATAGTAAT CTTATCAACA TTTGTTAGAG GCGCGGAAGC
   117721 ATTAGCAACA ATTTTCGGCA GAGCATCGAA GTACATTTCC ATGATGGAAG CTTCACCCAT
   117781 CTTCTTCTGT GCTTCTGCTT TCTTCTCGAT AGCAGCAGCT TCTGCTTCAC CAACTGCGGC
   117841 AATACCAGCA GCCTTCTGTT CAGCAGCATA CTTCTCAGCT TCAGCCTTTG CCTTCATAGC
   117901 GCGAGCTTCC TGTTCAATTT CATAAGCACG AGCTTCAGCA TCTCTCTGAC GCTTAATCAG
   117961 ATCAGCCGCA GCTTTCTGCT CAGCCGCATA CTTATCAGCA TCAGCCTGCT TACGCACAAG
   118021 GGCATCCAGT TCATATTCCT TCAACTGAAT TTGCTTCTGC TTCAGGTCGG CTTCACGTTC
   118081 TGCCTTAGCA ATATTAGCAT CAGTAGCAGC AACGTCTCTC AGCTTACGCT GATTTTCTGC
   118141 TTCGATGCTG GCCGCAGCAT CAGCCTGAGC CTGACGAGTG TCAGCTTCCT GCTTCAACTG
   118201 AGCTTTCTTA ATTGCCAAGT CATTATTACG GACTGCCATT TCCTCAGCAG CTTTAACCTT
   118261 AGCTTCATTA GACTGCTTAG CATTTTCTGC CTTAGCGACT TCAATTTCAC GTTCAGCATT
   118321 AGACTTAGCA ATTGCTGCGT TCTTGCTAAT CTGAGCAACA TTATCAATGC CAAGGTTGGT
   118381 AATAACATCA TTGTCATCAG AGAAGTTTTG AACATTGAAA GTAATCAACT GAAGACCATA
   118441 CCGAGCTAGG TCAGGAACCG CATTTTCTTG AACTTTTTCA CTAAACAACT TTCTATCACT
   118501 AACCATGTCA GTTAGTTTCA TCTGACCAAC AATTTCACGA ATATTACCTT CCAAAAGGTC
   118561 ATTAATCTTA GAGGCGATAG TATCTCTACT AACATTCAAG AAGTTCTGTG CGGCAAGAGC
   118621 AATCATTTCA TCAGTTTCGC CAACCTTAAC AGATACTGTA GAATCAACTC GAACATTAAT
   118681 ATATTCAGCA GTAGGAACGG CAGAACCAGT CTTTACATCA ATTTGAATTG CGCCAAGATG
   118741 TAACTTATCT AATCGTTCAA AGAAAGGAAT TTTAATACCG GCTTTGCCGA TTAGGATACG
   118801 AGGCTTCTTA TAAGCGCCGC TGATAATAAA AGCCATATCA GGCGGAGCTT TTACATAACC
   118861 ACTACAAAGA AGAACAAGAA TAAGTATAAC GCCCAATACA ATGGGAATCA AAGTAATAAG
   118921 AAAAGCAGGC ATTTTATTTT TCCTCTCATT AAAATATTTA ATTGTTTATA ATTTATATGT
   118981 TAAAGAAATG ATTTACATTC CTTAACTTTA TTTTTCATCT GTTGGATAAT ATCATCCAAC
   119041 AACACAGGAT ATCCATCATG TGAATCAACA CCAACATGAT ACATAAAGGG CATATCCTGA
   119101 TAAAAATTTG TAGATTGATG AGTATGACCA TAAAGATTAA GAGTCATTTG ATGAAGGCTT
   119161 TCTTTTTCAA GATTACCTGT CATAGTAGGA TAATGACTCA TATAAAAATG ATATTTCCTA
   119221 TATTTTAAGG TAGTGGCATC GCCAAGGAAT CCGATATTAG CATTTTGTTC ATCCATATAA
   119281 AGATTTAATC TAACATCAGT ATCGTGATTT CCTCGTACAA AATACTTATT GCCATTAAGT
   119341 CGTTTAAGAC ATTTAATACC TTCATCATTA TTACCGAGCA TCAAATCTCC AAGGATATAT
   119401 ACTGTATCAT TAAGCTGGAC AAAAGAATTA AATTTCTCAA TCTGGACTTC ATTCATTTCT
   119461 TTAACTGAAG AATACCCTCG AGCTTTCCAA ATAAATTCTC TGTCATGTCC GAAATGAAAA
   119521 TCACTTGTAA GCCAAATATT ACTCATAAAT TAGTCATCTC CTTCCCAATA ATCCCAACAG
   119581 TTACCGCATC TATCAATTTC AGCAGGGCAA ATCAATGATA CATTTTCATT TTCATCAACT
   119641 CGATAAATCG CATTATAGAC ATAATTTTCC TGATAAGTAG GAAAATTATA GCTATTATAC
   119701 ATACTTCTAA TTGCACCTTC CGGCACGAGA GATAAGCCTT CTCTTTTGGA ATTGCGTTCA
   119761 AGAGCTACTT CAATTGGAAC ATCAAAATAA ATACAATTAA TATTTGCTCG ATAACCTAAA
   119821 AGAGTAGAAC AAAGAGCATT AAGTAATTTA TTGCGTGATT TCATATTTAA ATGAGTAGCA
   119881 TCAGCCGCTA CATTATCGCT TTTAGAAAGA GCATATTCAA TCTGTCGAAT AAATTGTTTA
   119941 AATACTTTTC TTTCCTGATC AAAATACTGA CAATTTGGAT GCTTATTTAA AATATTAAAG
   120001 CGAATTTTAT CTCTTGAAAT AATTCTTGTA TTAGACTTAT CTACGAAAAA GTGTTCAAGG
   120061 AAAGTGCTTT TACCGGCACC CGGAGGTCCG CACATAATCC AAAGATTCTT CTGCTTCATC
   120121 TTTATACACT CCATTCTTAA AATTTTCAAG AAATTCTTCA ATATCTTCTT CGTTCTTACA
   120181 CTCTACATGA TTTACTTCCT CTTGGCAATA AATACAATAG AGCTTCTTAC GATGAAATTT
   120241 ACTATGTTGG AATCCAGATT TGCGCTGAAT AGGAATTCCT TTATGACCAC ATTTCATACA
   120301 ATAGAATGAG TGTTCCTCGA ACATATTTAT CAATCCCTTT CTTAACTTTC TATAAATATT
   120361 ATAATATATT TTTTATAAAA AATCAATTTT CTTCTTTTAA TTCAGGATGC TGTTCAAGAT
   120421 AAGCTAGGCG TTCGCGTTCC ATTTCTTCCA TAAAATCAAA GTATGCTTGC TGAGCAATTC
   120481 TAGCCTTTCG CTTCTTTAAA GCAGAACAAT CTTTTCCACA ATAATTTGCT CGACGACATT
   120541 TATCACATTC GCCGCCTAAC TTCCATTGGT CAGAAGTGGA AATATTTTTC TTCATTAATT
   120601 TTCTCCTTCA TATTAACAAC AAAAAATATA TTCGTCAAAA GTATCAAGGT CAAAACAAAT
   120661 TGTTATATTG GTTGCGTAAG TCCCACAATC AATATTAATA TTATGACCAT CATGGGAATA
   120721 CATAACACCG GGGTCTTTTA CGAATTCTTC TTCTGACGTA AGGTAAGGAA TAGGAGTATG
   120781 TCCATATACT TGATAATCAA ATTCGTTAGG TTTATAATTA GTATTATGCT TGCGATTCCA
   120841 AATAAGTTCT TTTCGCAGAT AATCTTTCAT TTCTTCTGAT TCTTTATTGA ATTGTCCATT
   120901 TTCAAAATGA CGAATTGTAT TCCAAGAAAG TCCAGCGTGA GAAAGAAAAA TTTTCTTCTT
   120961 TTCTACATTT TCATAAATAT AAAAAGGAAT AGTCTTTTTA AGAAGCGCGA GCCATTCTTT
   121021 CATATATTTA TCATTGGTCG CCGTGGTGAA TGTTTCATAC CCACCATTTT GACAAAGTAG
   121081 ATAAAAAGCA TAATCACACA TACCATCATA ATTAATATAA TCATCAAGAG TATTAATAAG
   121141 CATTTGCTCG TGATTACCCC GCACATAAAT AAGCCAGCCT TCATTTGCTC CTCTAAGAGC
   121201 ATCTTTAATA ATTTCCCACC CATCAAGACC GCGGTCTGCG CAATCACCAA GACAAATTAA
   121261 CTTATCTTCT TTTGGATTAA TAAAATCCTT AATTTGATGC CAAAGATTAA TATTACCATG
   121321 AATATCTGAT ACACAATAAA CAGCCACAAT TATCAATCCT TTCTATAAAT ATATTATAAT
   121381 ATATTTTTAT ATAAAAATCA AAGGCGGGAT TTTACCCCGC CTTTGTAAGT TTCATAATTA
   121441 AAGTAATAAG ATTCATTACT AAACAACTAG CCAACATCAT AATAGTCCAA ATAAGACTTT
   121501 CATTCCAGTC TTTATGGATT GCCTTAATAA TCCAATTGAT AAAAGAAAAC AACCAGAAGA
   121561 TAGCAACTAG AATCCATACT ACCAATAAAA CAATCTCAGG AATACTCATT TTGGATTTCC
   121621 TCTCTTACTC GCATTAAAAG TTTTCCTAAA TTATTTTCTC CAATACCATT ACAAACACCC
   121681 CAACAACGAT CGCCCCAAGT ATTGCCCTCT TCAAGGTAAG CATCTCCAGT ATCAAGAAGC
   121741 TTCTGTCTTA GTTCAGGAAT AGCGAATTTC TTACGCAGTC CTTCAAGCAT AATATCTTTT
   121801 TTGATATACT CCCAATCAGG TCTAATTTTA ACTTTTCGAC CTAATCGCTT TGCTTCGCCT
   121861 GGTGTAGAAG CGCTGGCAAT TTTCAAAAGA TCTTCCTGAT TAGTCGCTTT CATTGCTTGG
   121921 AAGTAGTGTT CCATTGTAGG GAATACTACT CCATTTACCG TAAAAGGACT CAATTCATAA
   121981 TTACTCAAAA AAGAATATTC ATTTCTAAAA TTGTCAATCA TAAATTAAAA CTCCCAATTT
   122041 TCACGATGAT AAGAACCTAC TCGACTGCAC ATCGGCATCG GCATAACCTT ATGTCTATTT
   122101 CTCTTATGAC GTTCCATAAT ATTCTTATAA ACTTCATAAT CTTCAGGAAG AACGCCAGTT
   122161 TCAAGGAAAG TATCAAGCAC GCCATAAGTA AAACCAAGGT TATCTTCATC AGTCTTGCCA
   122221 CTCAGACCAT CTTCAGGGGC CTTATCAATA AACTTAGCCG GAATGCCAAG AGCATAACCA
   122281 ATAGCTTTTA CAGCATGAAC AGTATAATCA CTTAAAGGAG AAAAATCACC TGCGGAATCA
   122341 CCAAACTTAG TAGAATAGCC TACAAAGTCT TCAGAAGCGT TACAAGTATT AACAACTCGA
   122401 CCATGAAGCA TACCCGCGAT TGCGTAAAGA ACGGACATAC GAATTCGTGC TGGACTATTA
   122461 GATGTAACTA CAGAATTTTT CCTTACATCA TCAAAAGGAA AAGAATTATC AAAACTGTCA
   122521 TAAAAAGTAT CGCAAATTTT ACCAATATTT ACTTCAAAAG TCTGAATCTA AAGATACTGT
   122581 CCAACTTCAT GTGCAATATC AATATCATGC TGTTCACCCT GTGGTATATA AACACCAATA
   122641 ACTTTATCTT TACCAAGAGC TTCAACACAA AGCTTTGCTG CGACAGTACT ATCTTTGCCA
   122701 CCACTCAGTC CAATAATTGC TTTACAATCA GGACCATTTT CTACAAAATA ATTTTTAATC
   122761 CAGTCTTTGA TGTGATTAAT TTCAACATTA ATATCTTCAG CAATAGGATA AATACGAGCG
   122821 CGCATGTTAC TTTTTCTCCA GTCTATAAAT ATAAATATTT TTATTAGTAA GAATATTCTG
   122881 AATCATTGTA CGAATAATTT CCCAATTCGC ACCACCGCGA TCACTTCCAA TTTTATAAGG
   122941 GAAAGCAATC GAAGCACCAT CAGCGAGCTT ACGATTCAAT TCTTCAAGAC AAGAAGCAAA
   123001 TGCTTCATAA TTGGTATATC GCTTACCATC ATAACCAAAT CTATCTTGAG CATACATATT
   123061 TGCGATTACA TGACCATCAT TCGTTTGGAC AATCTGAGTT CTTCCAAGAG GGGTGGGATG
   123121 GTCGATAAAA TACATCTGAT AAGCATCTGC CACTTCTGGC CAATTATCTC TAATCTGTCT
   123181 AGCAATGCCA GAACCCATTA CTCTTTGACA ATTTACTTGA TGACAAATCA CACAGCCATG
   123241 ATTATCAAGT AAATTACCAA CTAATTCGTG ATAAGTATTC ATATTATTCT CCTTCTGGAT
   123301 ACATATTATC TCTAACTTCA TCCAAAGTAT ATTCTTTTGT CAGAATACCA TTTTGGAAAA
   123361 CAGGCTGAAG CAAATTCGGC ATATCAATGA CTTCATCCCA AGTATGTTCA TCAGTATAAC
   123421 TCTGACCATC GAGAGCAACT GCACAACAAC CCTTTTGAGA CTTTTTCCAA GACAATGCTT
   123481 TCGGCTGTTT ATAAATCATA ATGGGGTTAT CATTAGCATC TTCTGCGTAA GTTGCCTTTA
   123541 CTGCGATACC AAAAGTATCG CGAGTATAAG GATTATAAGT GGGCTTAGGC AGAGGTGCCG
   123601 CAGGATGACT GGCAAAATAA TCATCAATCT CATCAAGAGT CTCAAGGCAC ATAAAAGAGA
   123661 AAGACCCAAC GCCAAGAGAA ACATTATTAA TAGCAAAACC ATTTTCAGTC AGAATCTTAT
   123721 AAATAGCTTC ACATCGCTGT GGAGTAATGC TATCACCATA AATAGCCTTT ACATGGGAAT
   123781 TAAGAACTTT ATAACCCTTA GAGTTGATAT CCCCACCAAA AATATCCCAT AGTTTAAAGA
   123841 CAGTCTTACA AACTACATCG ACGGGGTCGC CGCTATCACC ACGGATGGAG ATACAACCAT
   123901 CATGCTCAAG AATTTCATCT TTTAGCTGAG GAAGAATATT ATCAACAAGA TTCCAATAGT
   123961 CATAGCTGTC AGAAACCATA GAAAAACTAT GATGCGGATA AATTTCAGTC AAAAGTCTAC
   124021 GAATATGGGT GATTTCATCA CCATCAATTG CGTAGTTAGA ACACATAACA CTATGCTCAG
   124081 TAGAAATAGC ACCATATGCT ACATCACCGA CAGCACAATC ACAGTTGTAA TTATCTTCAA
   124141 GCCAAAGAAT AGCAGGAACA GTGGCTGTAT TATAAAAGCT AAGACACCAA GCCGCAGAAC
   124201 TCTTAATAGC ACTTTCAACA GACTGCTGAC CGCGCATACT GAAATCACCA AGCAATCTAC
   124261 GAGGATTTAC ATAATGGTCA CAAGACAAAT CATAATACTT TTTAACAATC TGATAATATC
   124321 TATAGCCGAC TTCCGCAGAC ACCTGAGTAT GCCACATTGT ACAAGAGAGC ATCGTCTCAA
   124381 TAGTATTTAC CAGCCATACA AAATTCGGAT GAGTATTAGT AATCTCAATC TGCGGTACTC
   124441 CAATTGCTGT TCTTGTGCCT TCTGGAACCG CACTAATTTC AAGCGGCAAA TAACCAAGTC
   124501 GATGAAGTTC TCTAATTTTA TCAGATTCAT AAGAATCACT TCCAAGAGTT GCATTAAGAA
   124561 CTCGCTCATA CTCAGCTACT ACTTCATCTT CTGGACGATT GAAGAAATTA TCATTAAAAT
   124621 CTTTAATAAG GTATTCCTTA ATAAAACCCT GAAGTCCAAA CAGAGTTACC TTATCAGTAT
   124681 CCTTCAGCCG GCTCATGCGA GGAGTGTAAT AAGAAACCAT CTTCGTAAGA CCTTTTGGAT
   124741 ACTGTTCATG GTGAGTTGCC TTATAGAAAT CAATAAGAAG CAACGGATTA TAATTCATTT
   124801 TATTTATTCC TTTCTTAACT TTCTATAAAT ATTATATCAT ATTTTTATAA AAAAATCAAA
   124861 GGAGTAATTA AATGTTACTC CTTTGATTTT TTTATATTAG ATTTCAAGAA TTTTTACGCG
   124921 AGAGTCATTT TCATCTCGCC AGATACTATC AGTTGTGAAA ATCTGTTCAA TTTCATTATC
   124981 GTGGTAAATA TCACCAGAAG TAATTGTTTT TTCACAATGA GTTACATACA GATAAATACT
   125041 TTTTGCGCCA AGTTCTTTAA GAGCTTTAGC TGCGTGATAG AAAGTGCCGC CTCTTGAACA
   125101 AATATCATCA ATAATAAGAA CGTTCTTACC TTCAACGATT TCTTTATTCA TAACTTCAAG
   125161 ACCGAGGATA TTGCCCGTTT CCCAATCACG CTTTTTAATA CCAAAAGCAT AAGGGAAATC
   125221 TAGAAGAGAA GAATAACGCT TCATAGCTCC TTCATCAGGA TAAAAAGCAA TAAATTTATT
   125281 CATTACTTCT TTGCGACTAT AGCCTTCATT GCCGCCGGTA AGCAAATAAA CTTGATTAAT
   125341 CGCTTCTCTA ATATAATTAG TAGGCTCAAT AACAATGCAT CTATCAAGAA GGGCGGCGGC
   125401 TACATTGGAA TGAACATCGA GCACTGTGAC TGCTCTAAAG TTAAGAGAAT TAATAATTTC
   125461 ACAGAAATAC TTTAAAGTAA AAGTATCACT TTCTTTCTTA ACTCTATCCA TGCGAGCATT
   125521 AGGAACATAA GGCATATAAA GAATAGGATG GCAATTATGT TCCGCGCATT TCTTTGCTAG
   125581 ACAAATCAGA GTAAAAAGCT CTGCATCATT ATCATAATAC CATTCAATTT TAGTACAACC
   125641 AGTCAAATCC ATGCCATTCA AATTAAGAGT GCCATCGGGG AAAATCTTAT TGGTATAATC
   125701 AATTTCAAAT GCATAACCTT TAATACGGAA CATTTAAATT ACCTCCACTT GACAAGATGT
   125761 CATAACATTC AGGGCTTCCA TGTGCCTCTG GGGTGTAGTA CCTGCGCAGC AATCTGCTTT
   125821 AACATAGATA GGAACATCAG CAGTTGCTTT AAGAATCAGA GCATTAGAAA CAACACAAAT
   125881 ATCAGTACAA ACACCTACCA GTTCAATGCT AATACATTTA TCATTAGAAA AATAAGTATT
   125941 AGTTATAATA AAACTATCAG TTGCTAAATC TACATAACCG AATTTATTTT TATGAAGAAT
   126001 ATATTGTGCA TAAGGCGTAA GCTGAGGTAC GATTTCCCAA CCATCTGTAT CTTCAATACA
   126061 ATGAACAATA GGAAGATAAT GTCCTTCAAG GGTATCCAAA TAATTCTCTT TATGGGTGTC
   126121 CTTTGTAAAG AGAACTGTGT CTCCATTCTT GAGATATTCT TTAATACGCT CTTCGATTCG
   126181 AGGAATAATC TGTTGGGCTT CTTTACTGCC AAGTCGTCCA GTAACGAAAT CATTCTGCAT
   126241 ATCAACAACA ATTAACATTC TCATATATTA AACCTCATAT CCCTGCGCAA CCATAACTGC
   126301 GATACTTTTA TAAACCATTC GACCGCTTGC CCGGTCTTTG CATTTCTTAA TAAATCCCAT
   126361 CTCCGCCATA TGAGAAAGAA TACGACTAAT CTTCTGAGTC GTTAAAGTAT TTAAAACCAT
   126421 ATCTCGCTGT TTAATCTGGT CAATTGTGAG TGCTTCTGGA CTATTTTCAA GAACATCAAT
   126481 ACAACGAGTA GTAAATTCAC TATTCTGAGT TGTAGTATAT TTACTAGTCT TATAAGGCAT
   126541 AACTAATCAA TTCCTTCCTT TACTTTCTAT ATATATTATA TCATTTTTTA TTATAAAAAT
   126601 CAAAAAAGGG ATAAAGAATT AAATCTTTAT CCCTTTTATC TATATTTAAT TGTCTTTCTC
   126661 CTGGATGTAT GTGACAATAG GCTCACAGAC AAAGCAACAC ATATCACAGG AAACTCTAAC
   126721 AGCTTCTTCT GAGTCATGTC CAAGATGAAG CGCTGTCAAA GCATAGGGAG CGCCAGCCCC
   126781 AATGGCATAA TAATCTTTAA TTTCTCTAAC TAAGTATCCA CAAATCTGGA AAAGATGACC
   126841 TCCAAAAGCC ATCAGATAAC TATTCTTAAT ATCACGAGTA TTACAAATCT CGCCCTTCCA
   126901 TTTACCAAAT TCAGTAAAAT AATTAAGAAT TTCTCTTTCT GTAGCATTAA GCGGCTGATG
   126961 ATTTTCCATA TACAACCACA TCAGACTACA TTCATCAGCA TTACCAACAC TGCCAACAAT
   127021 CATATCATTT AAAGAAATAA TTTTAGTAAA GTTAGTATTG GGGTCTTTTT CCCAACCATT
   127081 AGTTAAAATA CTGTCCGCAG ACATTTGAAT ATTACTATTA TATACCTTTG CGGCAACTAC
   127141 GCTCATTTTA TTACCTCATT TAATATTATT TTATTTAAAA ATAGTACCTT TTAATTGGTC
   127201 AGGTAAATCA TTATTTAAGA CTTGTTTCCA ACCAATAATA TTGCCCTCTA ATCCCGGTAA
   127261 ATCTTTAAAA TTGCCGCTTG GACAAGTTTT ACTGATTTTA CTATCAACTA CTAATTCAAT
   127321 TAATTCATTA CAAATAATGC CATGAATTAA ATCACTGTTC TTAGTATGTC GGTCTTGTTT
   127381 TTCATCAGTT TTAATAACTT TAATTTCAGA ACCATCTTCA CAAATAAATA CCCATTTTGT
   127441 ACCGATTTTA CCAAAATGGC GTCCAAGAGC GCAAGCGATA AATCCATCAT CTGTCTATAA
   127501 TGTTCCATCC TCTTGGATAA TTAAATAATT GTGAATTAAA TCCCATTGAG GGCTATTTGT
   127561 ATCAGTGATA TCAAACCACC ATTCAAATGG TTTATTGGTA TGGTCAATCC CGCAATTACA
   127621 GAACTCCATT TTTCCATATT CATATTCACT GTTTTCTACT ACTTCTGGAG TGTGGATTAG
   127681 CTCGTGAGTA GTAATGCCAG AATCATAAGC ATAAACTGCT AAACTATTTA TACTTAATCC
   127741 GAAGATAAGA ATAATAGCTA CTAATACTGA CATTATCCTT TTAGTTCGCA TAATTTGAAC
   127801 CTCCTTAAAA TAATATGTTA TATTATACCA TATTATTTTT CAAAAGTCAA ATTATTTTTC
   127861 AATTAAATCT TTAATAATTT CAATAACTGC TATCAAATCA TCTGCTAGAC AAATGGGCAC
   127921 TTCCCATTCA TTAGCAAGTG CCCATTCTTT ATCTAGTTCT AAATCTTCAA GAAGTTCTTT
   127981 TAATCCTTTA TACTTCATCT TTTACTTCTT CTGCTTCTTC CATATCAGGT TTAATTTCTT
   128041 CCGCTTTACA GATGCCTTCC AAACACTTGA AAGCAAAATT CTTATGCTTA TAAGCAGTAA
   128101 ATGCCGGACG ATTTACAATT CTACAAACAA CACCTTCACG CACATGAGTC TTACCGATAG
   128161 GGTCGGGACC ATCATAATAC TGTTCAGCAA TATTTTTAAT CCATTCACCA GCGCTAATAG
   128221 TATCATCATA AGAAGCACCC GGATAGTCAG GAATAACACC AAACCACAGG AGAGGAACAC
   128281 ATTTACAACC CATCTGAGCA CAACGATAAC GCATATAATC AGGAGTATAT TCTACAATAT
   128341 CGCCATCTTC ATTGGTCATA GTCATGCGAT AAACATAGAA ATCAGACTGC GGAAGAAATT
   128401 TATCATTGGG AGCACAACCA TAAGAAAAAG TAGTCATTTC ACCGTACTGC TTGACAAATG
   128461 CTTTATCATT TAATTTCTTA TTAGATACCG CGCCCATGAT AGAAGCACCA GTGTCAGTAA
   128521 AACCAACTAC TTCATAATAG ACTTCTTCAC CCTTATGAAG TTTGCCTTCA AAGAACTTTG
   128581 AGTGCTGCTC ACGAAAAGCA TTAGAACCAT AATAGCCACC ATCAAAGTTC TCTAATACAG
   128641 TACGACGAGT ACCTGAGACA TAACCCCAAT CATAAACTGG AGTACCCGGA CGGCGCAGTA
   128701 GCCAATCAAA GAAAGAACGC TTGTATTTTA CAAAGGTGGG AACTCGACCG GTACGCTGAG
   128761 AAGTACCATG CATTTTAAGA GTAATTTCTA CAAAATCACC TGGATGGAAA GCGCCAAGAT
   128821 TATAAGCTAG CTGTTCAGTA TCTGCGTGTT CGACAAACAA AGGAGCGATA GGGACTTTTT
   128881 TCTTACGAGT ACGATTACCC TTTGCTTTAT TTTCATAAGG CTGCTTATGA GAACGAGGAA
   128941 TATATTTCTG ACAAATTTCA TGTCCATTTA GCATAGTGAA AGAGTCGCCT TCTTTTACCT
   129001 CTGCTTTAGT ATAAGCAATG CAATCCAAGT GGAGGAACAA ACCATCACTC TTTTCACCAC
   129061 GCAGACGAAT AGAAGTTACA TTACGTTTGT CGGGGTCCAT ATAGCCACCG ATAAAATTAC
   129121 CAGCATCATC TTTCTTACGC AAAAGATTAT TATATTCAGC AAATTCCACA GACAACTGAC
   129181 CATCGGTAGG GAAATAAATA CCTATTTCAC CAGCCGCATA ACTCATATCT ACGCAAACAG
   129241 TGTTACCGAA GCACTCACCC AGTTGTAGCC GGTCAGCATT CGGATGTTTC CGCAGATTAT
   129301 CAATTTTACA TACATAAGCA TAATAAGACA TAATCTTTCA TTCCTTTCTT TTAAATAACT
   129361 CTACGCCACA AATAATTCAT ATACTTATTA CTATTACCAT AAGCCTGTTT AATATGCTTA
   129421 CGGACACTAT TTACAGTCAT ACCCTTCTTC TGATTATCAG TAAATACATT TTCATACATA
   129481 TACTTAGCCG CAATCTCAAT ATCAGGGAAT ACATATTTTG CGCTACTATT TTTAGAAGTG
   129541 ATAACACAAA TACTATTTTT AGGATATCCG CACTTGCTCC ATTTACGAGT ATCATTTACA
   129601 GCATATTCAC TATTGGATTG AGAAATAATT TCTTCAATCT TGGTTGTAGG ATAAGGAGCA
   129661 GGCTTTTTTG CTTTCTTCTT CCAATTATTC ATATTCTTAT TAATTTCAGG AAGAAAACTC
   129721 AGTCGATAAA TTACATCCTC TTCATAATTT GTCTTATCAT AATCATAGAT ATAATAAAGA
   129781 AGAATAGCAT CATCAAGAGC GTTATGAGTC TGAGTAATGC CGGGAGTAAA ACAATTTACA
   129841 ATTTTAATGA GTCCAGTAGA ACTTAGATAA TATTTTTGTT CAAATTTCTT AGAATAATCA
   129901 ATGAGTGCTG AAGCCATATA ACTAATAATC ATGCGCGCTT TCAAAGAACT TGTCTTATTA
   129961 AAAGTATGCA TCAAGAAATC GCTATCGCTA TCGCCCCAAA CATAAAATTC AGGATTATTA
   130021 TCATTTTCAA GCACCCAATC AGAGAATTTA CAAAATACTT CATCAGAAGT CGGTGCATTA
   130081 GCAAGCATTT CTTTAGTAAT GCCAGTAAGC TGAGTAATAA AATTAGTTAC TTTCTTTTGA
   130141 CTATGGGGAG CAACAAGAGA ATAGAACATT TCACCATCTT CTCTGTAACA ACCGACAGAA
   130201 ATAATTTCCT GAGAAAACTG CGTTGCTTCA AAATCAATAA AATATTTCAT TTAATACCAA
   130261 CTCCTAATTT TTTATTTATT TCTTATCTCA TTCTGTAAAT ATATTATAAC ATATTTTATT
   130321 AAAAAAATCA AAAAAGAGGA ATGAAGTTAA TCATTCCTCT TTCTTTTTTA GTTCATAATC
   130381 CCAGATTTCT TCAAGGTCAA TAATAGAAGT GTATAACATT TCAACGCCAG GTTTAACATA
   130441 CCGGTCGGCA TGATAATGTC CAAAAAGCCA TACCTCCCAT TGAATATATT CTTTATAAAT
   130501 ATCTAACCAA TATTCCATTG TCTTATCAAT AGAATTTTGA TCGACACAAC TTAAAAATAA
   130561 ATCAGTAGGC TCCCAACTCT TTGGGCAAGT ATGAGTAAGA ACAAAATCAT ATTTACAACC
   130621 GTAAGTATAT TTAGTAATAT CAGCCATTTC TGTTAAAGTA AGTAACTCAT CTTTGAACCA
   130681 TCCAGTCCAA CTATCAGTAT TTTCAGGTCT ACCATCTAGC CTAAACCACT TATCAACAGA
   130741 ATATGCTCCA CCAATTACTA AAGTAGAATG ACCATTAAAT TTATATTCTT CGCCGTCTCT
   130801 AAGATATTTA ATATTAGGAA ATTCTTCTTC CATATAGACA AAATTATGAA TATCCATATC
   130861 AAAATATTCA GTCATATTAG GAATATTCTG CGGACGCTCT TCATGATTGC CGCGTACGCA
   130921 ATAAAAAATG TATCCAGAAT CTTGCGCAAA TTGCTTACGT TTTGTATCGC TACGATTTAA
   130981 ATAGAAATTA AAACCTACAT CGCCCAAGCA AATAAGGGCA GTTTCACCAG GAGGATAGAG
   131041 ATTTTTATCA ATAGCATTTA CTCGCTCTTG GATTTGTCCG TGAATATCTC CAGTCACAAG
   131101 ATAGTGTTTA ATCTTCATTA AAATTCTCCA TTTCTTTTTT AATAGTATCC AATCCTTCAA
   131161 GGATGCTATT CAATACAACA ACTTGAGCAC CGACACTTTC AAAATTATCA GTCAACCAAC
   131221 TGGCTAAATC AGGAAGTTTG TCTTCAATTG CTTTAATATC ATCATCATTG ATTGTAACAG
   131281 TCAGACCATA ATTTTCATCC ATTTAATTCT TCCTCCATAC TTTTTTTCAT AACTTTATAC
   131341 ATAACATCAT CTAAAAATTC ATCAATAACG GGATTGCCTT TATTTTCAGT AGCTTCGCAA
   131401 AAAGAATCTG CTACTCTAGT GATATTATCA ATAGCAGTAT TAGCTATAAC TCGTGCAGTT
   131461 TCAAGACTAT GGCATCCTTT TTTGACATTA ATTAGATAAT TAGGTCTGCG CGGATGTAAG
   131521 CAATCTTCAT AAGGCTCTCC GTTAATGTAT CGTCCAATAT ATTCTTCAAC TCTAAGTAAA
   131581 TGATGAAGCT GTTTAGGGTC GTAACCATAT TTAGCTAAAA TATCTACTTT ACTAGGATAT
   131641 TCATGCTCCA TCGCATGATA TTTTTCCATA GCAATACCTT TCATAGACTT AACAGCTTGA
   131701 TATGGATTAT ATCGAGCAAT TTCTTCTTTA TGTTCAACTA ATTCCGCCCA ATATTCTCCA
   131761 TAAGTAGAAT TAATGAAAAA GTATGGAGTA AATAAAATTT CAAGGAAGTT TAAATTTTGT
   131821 TTGCGGAAGC AATTAAGCAT CAGTCGCATA TCTTTCCAGT CAGTATGACT ATTATCTTCT
   131881 CGAACATGAG TAGTAGAAAT AGGCTGTCTA TTCAAGACAA TATCTTTAAA ATTTGGCAAA
   131941 AGAACTGCCT TAGTATCAAC ATCACTATTT TCATAATCAA GTCCATAATT TTGACTACCT
   132001 TGGAGGAATA TGCCAACTAC TTTATTTGGT CCAAAAGTAT CACGAGTTTC ATCATAATGT
   132061 TTATATACTT CTTCCATAAT CCAAGAGTCA GGATGGAAAT TCATACATAT CACTCCTTAT
   132121 CTTCAAGAAT TTCAATATAT CTGCGGATAG TATCTGCTTG ACTCTCAAGA CGATTAACTT
   132181 CATCAAGTAA GCCTTGCGCT CTCCAATATA ACTCAGTAGC AACGTGATCA AGTTCTTCAT
   132241 TATTCATATG TAAAATATCA AATTCACTAT TTTCTGCTAA ATTGAGTAAA TCTTCTCTTT
   132301 CCCACCAATC GAGGTCGAGA GTTTCAAGGT AATTCTGAAA ATCATTAATT TCCACGATAA
   132361 TAAATACCTC CATATACGAT GCCTTTAGTC TCAGTAAAGA CGTTATCAAT TTCATCATAG
   132421 GAATCGACAT AAGTGTATCC AAATGTATCG TATGTATTGT TAGGGTCAGA TGCTTTCATT
   132481 TCTTTAATAT ATTGATTTGC ATCTTTTGCG GATTCAGCAC CAATAAGACT AAAACCGCCG
   132541 TAAAATGCGT CTGGGCTAAT CTTAAATACT TTATAAATCA TTTCTGATAC CACCGATTCT
   132601 TCCAAATAAT AAGTTCCATA TTATTTCGAC CTATTGGATT CATAGTATGA AGATTGATAG
   132661 GCACTTTCCA GAAATAACCA TATTTCTCTT CAATCCAATT AAGAATATTA ATATAGTCAC
   132721 CGCCCTGATA ATAATAAACA CCAGAGTCAT GGTCAAGAGA CAGCTCTTCA ATTTCATTTT
   132781 GACCATAAAA TTTAATAGTA TCAATAGTCT CTTTCACAGA TTTACACCAA TGCCAGCCGA
   132841 TAGGCGCAGG TCGCAGATCG TCTACCCAAA TCTTCATATT TTTCTCCTTT AACTATTATA
   132901 AATAATTAGT TTTTTATTAC AAATTGGACA AAGAACATAA TGAAAAGTAT CAATAAAAAT
   132961 TTCTGGTGCT TCTTTAGTTG TTCTTACAGT TTGAATATCT TCATCATCAA AGAGAAGGAA
   133021 ATTATGGCAA TCTGGACAAA TTCCCTTATA TCGTCCTTTA GCATCAATAA TTTCAATCAT
   133081 TTGTAGTATC CTCCTCTAGC CACCATTCAT TACCATTTTC ATTATATGTT AAATGTAGTG
   133141 GAATTGATTT ACCATCTCTT TTTAAAATAA TTCTTTGGTC TCTTGTCTTA GAGAGAGTCT
   133201 GCTTACCAAG TCTATCATAA AGCTGAAGCC ACGTTCTAAT CTTATGTTTC ATCTTTAATC
   133261 TCCTTAATTA CTTGATTTTG TTCGGTCGCC ATTGAACAAT GAAAATCTGA ACAATATCCA
   133321 CATCCTTCGG CAATTTCCTG ATGTTCTTTA TCTCGATGAA GATTACATCC ATTAGGGCCG
   133381 CCTGTTACAA TTCTTACATT ACCTTCTTTA TCTTCTGCAA AGAAAAAATC ATGACTAGCA
   133441 TATAGACAAA AATCACAACA AGCAAATCGC AAACATTCTT CAGAACACCC GATCATATAA
   133501 TGCTTAATAT TCTTAGGTTC GATGAATTCA CATTCTTTAC AGTATTCTGG ATTTATATTA
   133561 CGTAATTTTT CATCACAAAA ATATTTCTTA AAATTAGTTA ATTTACCATC TATTGTAATT
   133621 GAAATTTCTT TTTCTTGATC ATGCTTACAC TGAATCATCT TTCATTTCTC TTTCTTTAGT
   133681 ATAGTGAGGA CAATTTAAAC AAGTCCAAGA AAAAATTTTT TTCTTTTTTG TATTTCTTAC
   133741 ACAGTAATAT TCATAATCAG GATGGTCAAA TACATCACCA TGCCAAGGAG TTATATCTTC
   133801 ATATCTAAAA TAAATACATT CAGCCATTAA TATAAATCCT CACTATAAAG TAATTTACAT
   133861 TTATTATCTT TTGGAATAAA TTGATGACAT CTTATTGCTT CTCTATAAGC ATCAAATCTA
   133921 TCGAGAAATT CTTCATTTTC ATTCCAAAAA CCTTCTTCTG TCTGAGATTT TATAATTTCA
   133981 TTTTGATTAG TAAATTGACT AATTATATAA TAAGCATCAC CGTGTCGATG ACAAGGAATT
   134041 TCATAAATAT TGCCATCGAC GGTGTGAAAA ATGACACAGG CTTTAGTAAT CATAATTACT
   134101 CCTTTACAAA ATGAATAATT AAATCATAGC CATCTTCTGT TTCAATCATT TCATAAGGAT
   134161 GATTAAAATT AATTTTATAT CCTTCTCGTT TTGGGACATT AATTCCTTGA TCTACTAAAT
   134221 TATCAGGAGA GATTTTGATA ATTTTAGTAC TATAAGTATT AGTACCTAAA ACAAAAAAGA
   134281 ATAATATCAC TCCAACTAAA ATATAAATAA GGGTTTTCTT CATACTTACA CTCTTTCATT
   134341 CCAAGCATTT ACCTCATTTT TCATTGCTTC TTCTTCTGAG CAATAAATAC TATCATTATT
   134401 AAATAAATTT ACTCGACAAC CACAAGTAAT ATTAGGGCAA TGAATGCCAA ATTCATAACA
   134461 TCCATAATAA CCATGTCCAT GTTCACTCCA AAGAGGTTTC TTTTCCAAAA GCGGAATCGA
   134521 GCCACAGAAA GGACAAGGTT TTAACTCAGA AGCTTTCATC ATCTTTCATA GCCTCCCAAT
   134581 CCATAGAATT AAGCCAGTAA CGAGTCTGAT TATTTTCATC TTTAGAACTG CCTGCCATTC
   134641 CATGAGATAC CAAATATCTC ATAATACCAG AAGCGCTTTG CGGAGTAATA TCGAAATTAT
   134701 GCTTGCGCTT AGCAAACGCA GAAATCTGCT TAGCAGTAAG AGTACCACTC TCTTTAAGGA
   134761 TCTTAATGAC CATTTCACGC TTTTCCATGA ATTTTTACCA TCCTTTCAAC TTTCTATAAA
   134821 TATTATAACA TATTTTTATA AAAAAATCAA TAAGCTCCTT TGAAATTAAT CAAAGGAGCT
   134881 TATTTTTAAG GATTATTTTT AGTCATTTTA GCAAAACCAA TAAAACCTAG AACGATAGCA
   134941 GCAATGTAAC CAAAGCCCCA AGTAATACCA AGAAGCAAAC CAACACATTC AACAATTAAA
   135001 CCAGCAAGGA CTAATCCTTT AATATAAGTA AATCCGCCAA TTGTGTGAAG AATTACTCCA
   135061 ATAGAAGAAA TAATTAAATA AGGCATAAGC AATGCCATTC CAAGACCAGT GCCGATTGCT
   135121 TCTGCGCTAT CTTTTGAATT AAGTCCGGCA CTTGCATCGC ACATAGTATA AATACTAAGG
   135181 CACATCCAAA GAATAGCAAT AACTACACTA ATAATTAAAC AAACATTTTT ATTTTTAATC
   135241 ATATTATCTC CTATTAATTG GGGTAGAGTA TATCTACCCC AATATTTTTA TTACTCCTTG
   135301 GTTACGGCAT CCTTGAGAAT ACCCTCAAGA CTTGTACCAC GCAATAGCTT ATTGGCAGTA
   135361 TCCGCAATAG ATTCACCATT AGCAATCGCA TAAGGACCGA CCGCGTTAGC AACAGTTTCC
   135421 ATAACCTGAG CATTAGACTG AGAAGTAAGC GCTGCGACGA GATCAGGACT AATAGAATTC
   135481 ATAATCTTAG CAACAGTATC AGCATAACTC TTCTGCTTTG CCTGCTGGAT ACTAAGTTCA
   135541 TTCTGTGCCT GAGCCAATTT CATATCAGCA TCTTTCTGCT TACGAGCCAA ATCAGCTTCA
   135601 TGGATAGCAT CAATAAGAAT CTGCATATCC TTTTCTGCCT GCTTAGCCGC TAGCTTTTCA
   135661 GCCTCCTGCT TGCGATTAAC CTCACTCTGA ATATCCAACT TACGACGAGC CTCTTCACCC
   135721 TGAAGGTTCA TCTTATTAAT CAACTTAGTG CTCGCCAGTT CATTTTCTTT CTTTTCTGCT
   135781 TCGAACAGAG CTTCAGCAAC CTTTACACGC GCTTCGGCAT CAGAGAGTTC AAGACTCTTT
   135841 TCAACCATTT CACGCTGATG CTGTTCAAGG ATTTCCGCAA TATCAGTCTC TACATCAATA
   135901 GAAAGAACTT CGCAATCCTT TACATACATA CCATTTTCGC GGAAGAATCT ACCTTCATGG
   135961 CGGTCGCCAT TATCCTTATC CTTCTTTGTC GTCTTAGGAG CATCAATAGC TACATTGCGA
   136021 ACAATTTCAG AATAATTCTG ATAGAATTCT TCAATAGTAT ATTTCTTTGC TTCACGTTTA
   136081 ATCAAAGAAC GCTCTCTATC ACAAAGATAC TTAATATAAT TATCAATAGA GAACCAATTA
   136141 TCAATGTAAG CGGGGTCAAA ATTTACACAA TAAGAAACCT TAACTACAGC CTGTACGAAA
   136201 TCCTTAGTCT CGACATTAAT ATAATCAGAA ACCTTATTAT TTTCATAATG AAGGAATACA
   136261 GTCTTTTCAA GTCTATCAGT TGTCTTGGGT TTACCAGTGC TCAACTGAAG CTCTTCAAGA
   136321 GTCTGGTCAT AATCAAGCAA AATAGTCTGC GGACCGCGAA CAACCTTACG AGTACCATTC
   136381 TTAGATACCA CATTAACTGC ATAACCAGTC CAGATATTCA TACTAACAAC GCCATCATAC
   136441 TTATTGTCAA TAGTAATAGT ACGCGGCTTA GTATAAGAAG TACCACGAGA AATACCAGCA
   136501 TTAGTCTCAA GGTAAGCAAG AGTCTGGAAT TCACGACTAA TATCATTTAC ACTATTGGAA
   136561 ACACTATAGG CAGCTGTACT ATCAAGATTA GAAGTAGCAG CCTTTACGCT CTTAGCAATA
   136621 GCCTTTTCCA AAGCCTTCTC AGTAAGACCA GCATTATATT CAAGAGCCTG CTTATTGCCG
   136681 GGGAACCACA GTTCGCATTC ATGTGCGCTC AGCTTGCGCT TAACGACAAC TTCAGTACGG
   136741 GGGTCGGGCA GGTACATTGC GGGGCCTTTA ATAGTCTCAA TCTTACCGTT AAGACGATTC
   136801 ATCACATAGA TGCCTTCACC TTCTGGAATA GCAACAGCAT GATGAAGAAT CTTTTCGTCA
   136861 TAATTGATAA TGGCATGTTC AGGACGAGGA TAATAAATCA TCTGCTCCTT ACCAGTGATA
   136921 AAGAGCTCTT CGCCAACAGG ATGAACAGTG CCATCATCAT CAGAATATTC AGCAATAACT
   136981 TTTACATACA AACCAGAAAT TGGAGAAAGT TCAACTGCGC GAAAAATATA ACCGCCCTTA
   137041 GGAGAAGTTA CAAAGTTTTC AGTCGGCTCA GGGAATACAA CTTCTGGGCC ATGGACATAA
   137101 CGCTTATTAC CATTTTCATC CTTCAAAATA CAATACTCAA GACGCTCAAG AGTGACAGCA
   137161 TCACGAATAT AACCATTCTT ATCCTGATTC TGGAGAGGAA TTACTTCAAT ACCAGTAGGA
   137221 GGAATATAGA AGGAAATATC AGTACCCTTG ATAACAAGAA TCTGACCATT TACATAATTG
   137281 CGGTTCTCAG GAATAATTTC ATTACCTTCG GCATCAAGGA CCTTGCCGCC TTCCGCAATC
   137341 GCAGACTGAG CATCATATAC ACGAGCCAGC AAATACTGGT TAGTGCGAAG CGCATGACCC
   137401 TTTACAACCT TAGCCATCTG TCCCGGATAA AGTGCGAAAG AGACAGGGCC GGGGATGTTA
   137461 ATCTTACGAC CAACCTGAAT ATCTTCAGGA AGATTATTAG AAGTTCCAGC GGTCGGACGA
   137521 CGGCCATTGG AAGTAGGATT CTTTAAAACA AGATACCAGT TCTCAGGGGC AGAAGCAAAT
   137581 AGAGAAATAG CATCAGAATA AGAACAAGGA ACAAATCTCT TGCTCTTGGA ATCAAAGCGA
   137641 ACAAGTTCAT CAGACTGAGA CAAAGAAGTT TTAGTTGGAC CAACATGACA AAGAACATTA
   137701 CCTTTGGTTC TATCAAGAAC ATAAGCATAT TCATTAATAG AAAGAACTAA ATCTTTCTGC
   137761 ATCATACTTT CACTCATAAA TATTTAATAC CTCATATTTT ATCAAAATCA ATATATTCTA
   137821 TTTTATCTGT ATTCTTTTCT TCTGGATAAT CAGATGCGAC AAATCTTGGT AATTCTATAA
   137881 AATGAGATTT ACCATCACCT ATGCGAATTT CTGTTGTACC ATCTTGATAA ATAGCACATC
   137941 CTAATTCACC GCTTAAAAGA ATCGGATTAT ACTATACCCA ATTTTCATAT GTATCACGTC
   138001 TTAACTATAT ACGACTATTT AATATTGCCA TTAAATATAA TTCTTAAAAG AATCTCCATT
   138061 AGTAAAAACT TCGTAAAGGT CTTCGCTACT ATTAATAGGA TAAATTGCTT TTCTTCCCGC
   138121 TTCATTTTGA ATGGTGAAAG TTGTATATGG TTTTTTATCT TCATAAACCA TATCATAAAT
   138181 TACTTCAGTA AAAATATCAA ATTCTTCTTC AGTTACTTCA GGAAAACCTC GAGCTGCTAA
   138241 AATCATATCC CATACCATTT CAGTAGCATA ATTAAAAATT TCCTCATATG GTCCTTCTGA
   138301 ATCTAATTCA AGACCAAAAA TTTTATAAAG ACCATTAGAA ATTTGCTTTC TAATATGATA
   138361 AATTTCAATC AAACGATTAA TATTATAAAT AACAGTTTCT TTATCCATTT ATTACCTCTT
   138421 AAAAATAAAG TGAAGGGCTA GATATCCATT TTTATAAATA TCTAGCCCAT TAAGATTACT
   138481 TAATACAAGC GTAACGCTCA GTATTAAGCT TTTCCATCAT AAGGTCATAT CCAGTCTTTC
   138541 CAGAAAGAAT AGTCTCAAAG ATAGAAGGAG AGAAGCCAGA AACATAGCTA ACTCTACCAT
   138601 TATCCATCAT AGGAATGTTG TTCTGACGAG CATTGACATT CCAGAAAATA AGATGAGGCA
   138661 TTTCGTAGCC ATAAGTCTTC CACTTCTTTG CCATAGACTC GAACAGAGTG TCCGGATCAG
   138721 AAATTCGATG ACCGTAACCA TACCAGCGAT CCGTAGAAAC CGGTCCAGAA GTGGCACAAG
   138781 CATTAAACTC CATATCACTA ATGATAATCA GATTCTCAGG AATATCGCTC TGCTTACACT
   138841 GATTCTGAAG TGCGACCTTC AGCATCAAGT CAAATGCGGC TTCCACGTTA GTAGAACCAC
   138901 CCCAGTCGGC ATTACCCATG CGGCGAACCT TATCGCAGAA ATCAACACCA TCAGTCTTAA
   138961 CAAACGTAGG ATTGTTAGAG AAAGTGATAA AATGATTTGC GAACGGACCA TGCGCCTTTT
   139021 CAGCGCAATA CAGACCCAGA GAAATAGCTA CTTCAATAGG AGTGCCATAC ATAGAACCCG
   139081 AAGTATCTAC GATAGCCATA CCATTGAACG GCTGACCCTT GAAATAATCT GCCAGATTAT
   139141 CCCAATACTT ATTTACCATA AGGCGATTCG TATTGTCCAG CGCAACCGAA GTACCATAAG
   139201 AACCAAAACC CATCAGGTTA ATAGCTTCAT GGACACACTC ATATGGATAC AGAGCCTTGG
   139261 CATTAACCTT GGTCGTAGTA TCCTTAGCGA ATGCTTCATA AGTCTGCGCT CCTACCTTAG
   139321 CACGCTCAAG GTCGTGACGA GCAAAAGCGT TCTTATAAAT CATACCAGCA CGGGAAGGAA
   139381 TCTTATCGAA TTCAATCTCG TCCCACTTGC CCGCAGACAT CAAGCGCTCA AGAACGTTGA
   139441 TACGCTCACG CAGGATAGAG AGAGTCTTAC GATACTGTCG AGAAGTCATA TTCAGATAAT
   139501 GACGAGTCTT GGTTGCCAGA CGACGAGACT CAGAAGAACT CGTATTCTCA GATTTCAGCC
   139561 ACTTTGCCAA CAGCGAAGGA GTCTTACACT GAACATCAAG AGCCAACTGG TTCTTAATAA
   139621 CAGCAAATGC TTCCTTCTCA GCCGGAGTAC CTTCAAAAAC ATAAAGGTCA TCCCAACGAC
   139681 CGAACTCAGG GATATACTTC ATATTACGAA TGACAGCATC AGTATCCAGA CGAGCCAGAT
   139741 TCCGCATAAC TACACGGAAG AAACGACGCT CACCCTGACC ACCGCGCACA TCACGAATAT
   139801 AAAACAGACA CTTCAGTGCA TATTCAGGAT TTTCCTTATA TGCCTTATTA AACATCAAAA
   139861 GAACATCTTC ATCGCTACGA TTTCGCATCG CCGCACCCAT AGCGAACATA TCAAACAGGT
   139921 CAGACTTAGT AGTCTTATGC GTGATAGCAC CATTCTCAGT ATAAGCAAAG TTGGTAGCGG
   139981 AAGTCAGACC ATTAATGAAA GTATTCATAT TAATTCTCCT TTTTCACTTT GACTCCTCTT
   140041 GGACAAGAGG AAAAATTTAT TTTTAATTTC TTTCTTTATC TTACATATAT ATTATATAAT
   140101 ATTTTTTATA AAAAATCAAT TAAGAACATT CTTTCCAGTT AACACTATCA ATTGGACCGT
   140161 GATCATCAAT TTCCCAATCA TCAACTAAAA GGTCTAATTC ATCTGTGTAT TCATTATCAT
   140221 AAAGAAAATC AACCGGATTT TCTTTAAATT TTTCAAATTC TTCATCAGGT ATTTTTATAA
   140281 TACCTTCTAA ATGACCATAG CGTAAATGGC CCGTTACATA TTCAAGGGGA GCATCAATTA
   140341 AAATTTTTTT CATACAATTA ATTCTTCTAT AATTAAATCT TTTGGTAAAA ATTTTTTACA
   140401 TAAATAACAA GAGCCAAAAC TAACTCCTTT TTGTACTTGA GTTAAATCTT GATTAGTATA
   140461 ATAGTTAATT CTTTTATCAA ATCCTAAATA TTGTAAATCA TCTTTTATAT ATGGAAAACG
   140521 AGCCTAACCC TATAAAGACG GAATAGGTAA AAGCATTGCA TAAGGCTTAT TTAATTCATA
   140581 TAATTTTTTT AATACATCAT CTTTTTGAGA GAATGGAGGA TTGGAGATAA TTATATCATA
   140641 ATTTTCTTCA GGTTCATAAT AAAAGAAATT TTGTCCTTCA TCAATATGAG AATGAAGAAC
   140701 TTTAAAACCA TTTTCTTCAA AAATTTTTAC ATAAGCTGAA CTAGATAAAT CAAATGGACA
   140761 CCAAATAATA GCATTTGGAT TAAATAATTT CACATATTTT ACTAAAGGCT AAACAGCATA
   140821 AGCTGGAGTA TAAACTTCAT CTGAAGCCTT GTCTGTTTTT GCAGTTAAAT ATCCTTTATT
   140881 TAATGGCATA AAATTTTCCT TTCTTTTTTA ATTTTTAATA TCAGAAGCAA AAATATAATC
   140941 ACACCCTGGG ACAGATTTTA TATATTCTAA TACATCTTTA TACATAGGTT TTTTAAACCA
   141001 ATCACTTAAT ACATAAATAT AAGAGATTTT ATTTAAATGA AAAGCTGAAA ATAATTTTTT
   141061 ATACTCTAAG ATTTTAAAAG CACAAGTTTG AAGTTTTTCA TCAGCGCTTC CTTCTGTTTG
   141121 CTGACTTTTC TTCTCATAAA TAATTACTTC ATTATTTTCC TTATCAAAAT ATGCTTCATC
   141181 AGGTAATAAT TTACGAGAAA TAAATTCATC CCATTGAATG TTTTGCTCTT TTAAAAATGA
   141241 ATATAATTTA TGTTTAGTAA GTTCAACTCC TATTTTTTTC ATTTGTACTG TATTTTCAAA
   141301 AATTAATCCA GTACTTGTAT CCCGAGAAGC ATGAGTTGGC ATAAAAATAT TCTCCTTTTC
   141361 TATTTCTATA AATATATTAT ATCATATTTT TTATAAAAAT ACAAAAAAAA AATAAAGGAC
   141421 TGAATTTCTT CAGTCCTTTA AATCAATTAA CCTACAGCAA AACCAGAGTC GATAATACCA
   141481 TTATCAGCTC TTTCAATAAT AGTTAAATTA TAATAAGTGC TACCAACTAC TGGGGTTAAA
   141541 AGAACTGTAT CACCAGTATT GAAAAGATTA TAGGTATAAA CTGTAAAAAT GCCTTTATCC
   141601 TTAATAGTGA CAAAATAAGT AGTCCAGATA TAAACTCCAT CATCGGAAGA AGGCGTATTA
   141661 GGGTCAATAA CAACCTTTTC AACAATACCC TCAATATTTG TAGTATCCGT AATATTCTTA
   141721 CTTACATAAG AAACAATCCA AAGATAATCG CTATGGTAAA CAGTTTTCTT ATCAGTATAA
   141781 ATTTCAATAT AATCCTTAAC TGCAAGTTTA GTATCACTAT TTACAAGATA AGTATTATAA
   141841 TCATTCAGAG TGATAAGATA GTAATAAGTC TTAGCCCGAT AATAGTCACT TACATCAACA
   141901 ATATCAGTGA TAGTACCAGT TACATAAGTA TATTCAGGCT CATAACTAAA TCCCATTGCT
   141961 TCATAAAGAG TCTGGTCAGT TTCTACAATA CGACCTCTTA CATACTCAAC AACATAACAA
   142021 TCGAGAGCAT TATAAAGCAT CTGGCAAGCA TCTTCACGGG TAATAGCATC AGAGCCAAAT
   142081 ACAAATCTAC TTGTATTATC ATAAAGTCCA AGAACATTAG CAATTCTCTG AACGTTCTCA
   142141 GGCCAAGTAC CGCTTAACTG AGGAGCATTA TAACCAAGAG CATTTAACAC CAATGTAGCC
   142201 ATCTGGTCAT AGGTAATATC TTCATCGGGA GCGAAGGTAG TAGCATTATG TCCATGCATA
   142261 ATGTCATAAT AAACAGCAAC ATCAACATAA GAAGCATACC ATGCTCTAGC AGGCACATCA
   142321 GTAAAACTAT TAGTCCAATA AACAGTCTTA TCGCCATAAA GCGCGCGAAC CATAATTGCG
   142381 CAAGCTTCAG CACGGCTCAA AGTCAACTTA GGACCAAACT TAGTCTTACT ATAACCATCA
   142441 ATTACACCAA GTTCATAAAG TGTCTCAATG GCTTCCTTAT TCTTACTATT GGAAATATCA
   142501 GTGAAACCAT TCGCAGCAAA TGCGACAGTC GCGAAAGACA TAATCATAAT AACAGCAAGA
   142561 ATAATAGCAA CAATTTTCTT CATTACTTTA TCTCCTTTGA ATTATGAGGT ATAAAATATA
   142621 CCTATTTGTA TAGAGTATTT TCATACTCTT GGAGGTAAGA GACAGATTCG AACTGTCGAA
   142681 ATAACGATTT TGCAGACCGT CCTCTTAAAC CACTTGAGTA TCTTACCAAA AATTGGTGGA
   142741 ACTAAAGGGA GTCGATGAGT GCAAATCAAA TACTCTCCCA ACTGAGCTAT AGCCCCATAT
   142801 AATTTAAGCA GTACTATCGG TCTGCCAGTC CGCCTGATTT ATTACAGGGA GTTTATAGGA
   142861 TTCATACCTT TTAACTCAGA AGTTCTGCTC AACACAGAAC GCGCTACCTT TATTGGTATC
   142921 TCATACGCAC GGCCTACCGC GGCATGACCT TCTAATTAGA CCTACCACGC TTTAAGGTTC
   142981 CCTGATAGGA AGACTACGAG ATGTTTGCTT TCTTATACTA CTTACGCGCT TTCATATAAG
   143041 AGCCATTTAA CGCCAGCGAT GCTCTATGAA CTATCTCACA CTTGGCCTGG TGCGCCGCCG
   143101 GAGACTCGAA CTCCGGACGC CCTGCTTAAA AGGCAGGTGC TCTACCGCCT GAGCTAGCGG
   143161 CGCATAAAAA ACAAGACACA ATTTATTTAT TTCTTCTATA CTTAAAAATA ACTTACAAAT
   143221 AAAAATTTGC TGATAGTGTC TTTATAACAA TATTAAATTT TAATTGTGCC GCTCTTCACT
   143281 TTATAAGAAC CTGAGTCTTA ATAAATCTTC TCCTAAGAGG GCATTTGAAA ATTAATATAA
   143341 AAGCTATCTC AATAGCTTTC CATTAATACC ATAATAATAA TCAAGAGCCT TACAATATTA
   143401 ATTTAATCAC TATATTTTGA TAGCCATCTG TAAAAATTTG ATTTTACACC AAATCCTTTT
   143461 TAATAGAATT ATATATAAAA TAAAATTTGC TGAATGGCTC TTTGTATTAT TTTAATTAGA
   143521 CGCTAGCCAA AAATACAAGT ATATCTAATT AAAATATGGA GCGAGATAGG AGATTCGAAC
   143581 TCCCACCACC GGTTTGGAAG ACCGGGATGC TAACCGTTAA ACACCAATCC CGCATTTTGT
   143641 ATAAATATTA TATCAAAAAA TTTTTTAAAA GTCAAATTTA TGGTGCCGCT GGCGGGACTT
   143701 GAACCCACAC GGTCTATTGA GCAAAGGTTT TTAAGACCTT TGTGTCTGCC CATTCCACCA
   143761 CAGCGGCATA TATTCCGCAA GACTTAACTT TATTAGCCAG CTCTTTAAAT AACAAGCATT
   143821 ATAAAATTTT GCTGTAAGAG TCTTTAACTT TTATACTTAT TATATCATAT TTTTTATTAA
   143881 AAATCAAATA AGTATTTTTT ACCTAAACAA GACTTATTGA GTTTGGTTCC GTTGGGTTTA
   143941 ACCGCTTCCC TACCTCCGCC ATATGATGGT GGGGAGGACA GGATTCGAAC CTGCGTAGCA
   144001 TTTGCGACGG ATTTACAGTC CATTTCTTTG CTGTTAAAGT CTTTTCTTTA TTTTGTATAT
   144061 ATATTATATA TTATTTTTTA TTAAAAATCA AATAAATTCT TTTAATTCAG ATTCTAATTT
   144121 TTCAATCTTA CGCAAATCAG AAATTTTCCA ATTAATTGCT CTATTCCACG AAGATTTTCT
   144181 TTTTCCTTTA TTACGAGTTT TTGGAGAACA ATCAGGACAT GAACAATGAA TTTTATTCTT
   144241 ACTATATTGA TGAAGATTAT TATAATAATC CCCATAGCTG GGACGCCAAC ACCAATAACG
   144301 ACTTACTCTA CGTCTATGCA TTGCTTTTCT AAAAGAAACA TCACGGTTAT AAGCCATTGA
   144361 TTTAGTTTTC ATATCTTCTT CCTCCTTATA ATTAAATAAG GGGAAAGAAA GTCTTTCCCC
   144421 TATTATATTA CATTTCGGAT ACGAGGCAAT TTACTTCATT AGTAGCAAAA GAAGCACTGA
   144481 CAGATGCTTC ATTAAAATAA TTTGCCATCT TGTCATAATA AGCTTCTGCT GCGCGAAGCT
   144541 GCTTTTCTGC TTCAGCAAAC TTAGTTGCTG CTCTACGAGC GCGCTTCTGA GCCACCTTCT
   144601 CATTACAACG AGCCGCAGCA AGACGCTTAC CGGCTTCAAA GTCATAAGTA TCGCGAGGGT
   144661 CACACTTAGC ATAGCCCTTT ACAGTACGAC CGCCATAAGT AGAAACTGCG GAAATAGTTA
   144721 CCTTACCATT AGCATCATTA AACTTAAAAT ACTTATACTT ATCCAGAGAA TATTCCATAT
   144781 TATAAACACC TTTTTCACAT ATTTTATTCA ATTATTTTGT CTTTTGGACA ATGGAGCCGG
   144841 CAGACGGATT CGAACCCCCG ACCTATTGAT TACAAATCAA TTGCACTACC AACTGTGCTA
   144901 TGCCGGCATA TTAAGAGAAA TATAATTTAT ATCTCTCTTA ACTTTCTATA AATATTATAT
   144961 CATAAATTTT TTAAAAAATC AAATTTTTAT AAATTATGAA AAAGAATTAG TTGCATTAGC
   145021 TTTTAACCAT ATTAATAAAT CATTAGGAGG GACTGTTTTA AAGGTAATTT TTTTATAATT
   145081 ATTATTAGCC CATCTCCCAT TACTATAAGC ATTATAGTTA TAACCAGAAT AATATCTCAT
   145141 AATACCAGTT GAAGTGGAAG TAGGAGCAAT AAATATTAAT TTTGTATATC CAGTATTATT
   145201 TGTACCTGTA CCAAAAGTTG TTGTATAAGT AGCCGCAGTA CTAGGTATTG TAATAGTATC
   145261 ATTAAAAGTA TAAGTTAGTT TTAATGATTG TATTACTATT CTACCAGCAT AATTACCATA
   145321 AGGAGAAATT GTAATTAGCA TATCTCCTTT TATAATTAAA GAATATTCTG CTGGAATAAT
   145381 TTCAGTATTA TTTTGGGATG AGCCAACGGC AACCTAAGTT CCATTTTCAG TAATAGTAGC
   145441 GTATCTTACA TAATAATAAC TAGTAGAACT ACAATAAAAA TTAATTTTAG TATTTTCTAG
   145501 TACTTCAATA GTCTATGTTC CACTGTAATC TTGGTTATTT ATACTTATTT TTCCATAAGT
   145561 ACTATTATTA TAAGTATCAG TTAAAGTAAT AGTATATTTA ATATTTGCTT TAGCAGTTAA
   145621 TTTTATATCT TTTGTAATGG TAAAAGTGTA AGTCTAGTCA GAAGAAACTT TAGTAGTACC
   145681 ATCATACCAT CCTTCAAAAA CTGCTATACC CTCTTCTAGC TTCTATAAAT TACAAGTAAC
   145741 AGTTACATTA CTATTTAATT CATATAAGCC TGTGCCTATA ACACTAGCAA CATTTTTACC
   145801 AGCAGATAAA GTTACATTAA AATCAGGTAA TTTTTTTGGT TCCCAGTTAT TATTTACTCC
   145861 ACCTTTAATA TAAACATCTT TCCACTAATT ATGAATTCCT AATTTTATCT AAGCAGGAAT
   145921 CCACTATCCA TCTTTCCCAT ATTTTATATC GCATCCTTTT ACTATCATAA ATAATTCCTT
   145981 TCTGTATTCA TAATAGTTTT AAAATTTATT TATTTATTTC CGAAAAAATA TTTTCAATAA
   146041 ATTCAAATTG ATGTTCAGGT TTTATTAAGT ATCTACTATA TGAACAAATA TTATCAATTA
   146101 AATTTAATGT TCGTCCTTCA ATCTTAAATT GGTCAATTCC AAGAGGATAA TAATATTGGA
   146161 CTATATCTTT CCAAGTAATA GTATTTTTAT TTGTAATTGT ATAATTACTA TTAATACTAT
   146221 GACACACTGG ACAATTTAAT TGATAAAATT TTCCATAATT TAAACTATAT TTACTATTTT
   146281 CTAAATAATG TATTTTTCGT AAAGAACAAT TCGGTTCACA TATAGCATTA CATAATAATT
   146341 CAATATGACT TAATTGTTCT TTAGATAGAC TTTCTAAAAA TTCTTTATTA GAATTTAAAT
   146401 CATAATCTAA ACAAATATAA TCATATGATT TATTTAATTC TTCTTTAGCA GATTCGATAT
   146461 TATCTAGACG CTTAGTTGTA GAAGAAATAA AATGATAATT AGGATAATTT GCTCGAATAT
   146521 ATTCCTCTAA TTTATCATTA TTTATTACAA TTTCATTTAA TCCATTATGT CCAATAGATA
   146581 ACATTAAATT TTCAAAACGG CTATAAAAAT TTTCTTCAGG AACTAAAGGA TTAGTAAATA
   146641 CATAGCGGAC CGCCACATTA TAACTATTAT AAAATTTTAC CATTTTTTCC ATTTCTTCTT
   146701 TGTAAGTGTG CCGATGGCTA GTAAAGCTGC GGCCGCCGTC CCAAGTACAA AACTAGAAAT
   146761 TACCATAGCA AGAATGAATA TCAATGTTGT CATTAAAAAT TTCTCTATGA GAATGGAATA
   146821 ATTCTATTAC TTTAGAATTT AAAGGATATG ATTCATACAT GCCTTGCAAG TTAAAATTTA
   146881 TCATTTCTTT TCTCCTAAAA ATAATTCTTT AAATGCGTAA TATTTAAATT CATCTTTAAT
   146941 AAAATAATTA ATTAAAAATA TACCATAATC TTCTTGCTTT TGGTGGCAAG ATTCAATAAG
   147001 AAAATGATTA ATATTTAATG GTAGATAAAA TTCTTTCATT TTATTTAAAG AAATTGTACT
   147061 TGGATTATTA CTATAATTAT AAGTATTATT ACATCTACTA TATGTCCCTA AAGATGAATA
   147121 AATTAATTGT GTATTGTTCT CCGCAGTTAT ACAGTTAAAA TAATTAGGGC AATCTAAAGG
   147181 ACAAGTTTGA TTAATAACAA CCTCAATTTT ATTAGGTAAA TTAATTTTCT ATAAATAATC
   147241 TTTACTATTC TTTACTTCAT TTGGAATAGT AAATAATTCT AAATCTACAT TGCTTAAAAT
   147301 ACTATTTACT ACTTCTGGAG TGGAAGGACA AAGAAGATTA CTATTTTTAG ACATAATAAA
   147361 TTTATAATTC GGGTATTTAT TATGAATATA ATTCATTAAT TCAAGATTAG AAATTTCAAC
   147421 ATAAAATTGC ATAGTAGAAA AAATATTTAA TATAGTGTTA CTCATTATAT CAGTAAAATC
   147481 AGTATTTTCT AATAAAATAT TAGAAAAATC AAATCTTAAT GGCAATGATG TATCACTCAT
   147541 TAATTTCATA TTTTCATATA TTTGGATATC TCCAAATATA TTATTAATTC CGCCATTCCA
   147601 TAAATTATAA GGAAGAGTGC CTTTAATCTA TGTAAAAATT ATATTCTTGT CAAGGAACCA
   147661 ATTTAAATGG TTCCTTGACA TTTTTATAAA ACGTTCATTA ATATTTTTAT TATAAAAAAA
   147721 ATCTGCTAAT GTAAAATAAA TCATTAATTT ACCTCATCAA CTTTAGTATA TAAAATATTA
   147781 CTTAATTTAT CAAATACTTG CTTATAATCA ACTATTGCAT TTTTTCTTCT AACAGATTCA
   147841 TCTGATAAAA TACTTTTTAA ACAATCTATA ATAATTTGAT TTACCTCTGG GTCTGCTCCG
   147901 TCTAGTTGAA TCATATTATT ATAAATTATA TATAATAAAT CTAAAAATCC TTTATTATTT
   147961 TCTTTAATAT TTGTCTCACA AATATCTAAA TTATGTTTTA TCGCTTGAAC AGTCTGATTC
   148021 ATCTAAATTA TACCCCAATC TATTTACTAC TTTTTCTATC GTGCCATCTA ATATTCCTTG
   148081 CTTTTTAGCA CTTTGTAAAG TTCCGCTATC ATAATATAAT TTAATTAAAT ATGAATATTT
   148141 AGCATCAAAG AAATCACAAA CGCATTTTAC TGGAATAGCA TAATCTCCAT AAGTCTCAAT
   148201 CTATGACCCT AAACATCCTT TAAGACAAAT ATTAGAGTAT TTACAACCAA AGCACTTAGG
   148261 AGAAAATACT GGATTAAAAG ATTTCATTTG AATATAAGAA GTGGCATTAT TTGCGATTAT
   148321 ATCAATGATT TTGTTATCTT CTTCATTTTT AACTAAGAAA CCGCCAAGTA AATGGTTATA
   148381 ACAAGTGCGA TGACAAGGAA CAATCGCTAA ATCACCTAGG CGCACATGAA TCATTGACTA
   148441 TAAAGCGCAA GAAATACGGT TGCTATTATG GTTAAAATCA GTAACAGAAA TTAATCTAAT
   148501 AGGATCACCA TTACAAGCTT CTCTGGGGAT AGTACCATTA GCTCCATCGC CACAGAACAT
   148561 AGTATAAGCA AAAGTATCAA TATCATTATG ACAATCCATT AGTCTATCAT CAAATATATG
   148621 CTTTAAAAAC TTACAATAAT CTTCAATAGT TTCTGGAGTC CAATCATTAT TGCGGACTTC
   148681 CAACATAAAT GGAGTATACT GGAAACAATC ATACTCTACT AATTTCTATT TGAACCAATC
   148741 ATAGGTGTCG CAGGCAAATT TACTATTCCA AGAGGAAATC ATAGGATGGA AGCCAGCACC
   148801 AGTCTCTTTT GCAAATTCAA AAAACTTATT AAAATATTCA TCATTTAAAT CTTTATGCTC
   148861 ACGTTGGTCT GTAGCATATG GCCCATCTGT CGATAAGGAA AAATGCACTC GAATATGATT
   148921 TTCCATAAAT TTATTACGAT ATTCTATTAC TCGTTTTACT TTATCAGGAT TGGAGATAAA
   148981 ACTACCATTA GTAGGAACAA TAATATAACA ATATTCCACA GGATTAAATG TATATTCATA
   149041 TTCTTTCTGT AAGTAAGGGA ACATTACATC TAATACATCA AAGAATAAAT CATCATAGAA
   149101 TAAATCACCA GCAAATAATT CATAGTCATT AATATGGTAT TCATTTTCCT AAAAATATTC
   149161 CATAAGTAAT TTTAAATTAT GAAGAATTTG CGCATTTGTA TAATGTTCTG GGTATAATTC
   149221 TTTACCAAAT TGAGTAATAT AACAATAATC GCATTTTTGA TTACATTCTT GTCTAATAAT
   149281 AAATTCAACT CGTCTTAATG GAAACTCATA ATTATTAAGA AAACTTTTAA ATAATTCATT
   149341 TTCTTCCTAT TGGAATTTTA CACTTGTAGT AATCATTCAA TATCCTCCAA TACTTCATCT
   149401 AAAATACCAT TGCAATATCG ACGAATTAAA CCTGTATCTC TATTAAAATA AGAACCAGTA
   149461 GTAAGTAATC CGTTAAAAAA ACAAGAGTGT ATCTATGTTA GTATAAGACT AGCCTATAAA
   149521 ACATTTTCAT ATTTTAAATA TTTCGCGCTA ACCTAATGAG CTAAAGCTAA ATTATATAAT
   149581 AACATAGCTA CTTGCTGATA TACATAAAAA TAACTTTCTT GATTCATAAT TTCATAAAGA
   149641 TGAATATTAT CACAAATATC TTCTTCTGAG TCTTTCAAGG GATTAATATA ACCCTTATGA
   149701 TTAGCAATAA ATTTTTTAGT ATAATAGATA TTATCATTAG TATCTTTAAT ATTTTCAGGA
   149761 ATAGTATCAA AAATTAAACT TTGACAATTT ACTAATGTTC CATCATACAT AATTTTTAAA
   149821 CCGCCACGTA CATTTCCACA GAAAATCATT GTGCTTAATC TATGATTTAA TTTTTCTAAT
   149881 TCTTCTTCAG CGGCTTCAGA AATTAAATTG ACTAACTCTT TTAAAGATTT ACAATTAGTC
   149941 TCTTGTAATA ACTTTTCTTT AATAAATCTA GGTATAAATA ATAAACCTTC TGAAGCCATA
   150001 TCAACCTCTT CGCATTCATT ATATTTATAC TTAATTTCTT TACAAGTATT CACAAAATAA
   150061 TTCCATAAGC GCCCATCTTC TGATGAAGTA TTAATCGGAA CTTCTGAAGA AAAATTAATA
   150121 GAATTCCTAA TAAATACATT GCGGTTAGTA TTCATTAATG ACAATTGATG CCACAAATCG
   150181 TGAGCTTGAG TAATATAATT TACCATATCA TCTTGTGTTT TAAATGATTT AATTAATTCA
   150241 TCACTGATAA CACCATGGTC CATAATTTCA ACTCTGATAT TCTTTAAATT AATTTTATTT
   150301 AATTCTGTAA CTAAAGTAGT TAAATTATTT AAAATTACAT CAGTACTAGC TTTGCGTACT
   150361 TTGTCAGTGC TATAATTACC ATCATATGAA TATTGCATAC CAACAGTACA AGGTCTATCA
   150421 AATAAATCAA CACAAGCCTT AATAAAATCG ATTATTCTAT CAGTATGCGC CATGCCATTT
   150481 GTAGAGAAGA AAAGATTATC TATATTCGGC ATAAAATCTA TCCATTCAGT AAGATGTTCA
   150541 GTAATATGAT GCAAAGTTAA GGTTGGTTCT TGGCCCCAAA AATTTAAATC TTTAATTTCT
   150601 GTTGGGTTTA TTTCTAATTT TTTAAATACT TTTTTAGTAT TTTCAAGAAA TGTCCCATTA
   150661 ATCAAAGCCT ATTCAGTAGC CTAAGCTAGT TCTTTGCTAT GAGAATTTAA ACTTTTTGCG
   150721 GCCATGCAAT AGTTACAATT TAAATTACAA CCACAAGTTG TAATTAATGA AATATTATTA
   150781 ATTTTATTCT AAGGGTAATT TGAATATTTC ATTTAACAAT CTCCTTTTAC TCTGATTTAA
   150841 TTAACCTGAT GAACGCCAAG AAGTACACCA TGAAGTATTA ACTCCGCTCC AATGGCTACC
   150901 ATTAGCAGAA GTATCATAAG AACTTCTGTA ACTACTATTA TAAGAACCTC TATAACTACT
   150961 TCTATCACTA CTATCATATG ACCCTCTATA GCTACTATTA TCGCTACTAT CATATGAGCC
   151021 TCTATAACTA CTATCATTGC TGCTGTCATA AGCACAAGTA TCATTAATAC TTCGTATAGT
   151081 TGTCTCAAAT GTATTAATAA TTGTAGGACT AATTAAATCG CCTGCATTAG GAGGATTCTA
   151141 ACTAATATTA GCTCTTGTTC TAACATAAGC ATTGCTTGAA AAAGATTCTA TATATTTGTT
   151201 TAAATCTTGA ATTAATTTTG CTAAAACAAC CCCATCTGTT CCTCCAGAAG AAGGGGAAAA
   151261 ATTACTTTGT GAAGGGAAAA ATTTCGCTCT AGCGGTATTC AAATTAGTAA ATAAAGTAGA
   151321 TATATCACTC CACTTTACCT TCCCGGATGA GCTAACTGAC ATATGATTTT TCCTCCTTTT
   151381 GAATAATATT TTTTATATAT CTATTATTTA AATATTTTTT ACATGATTTA TCATTTTGTA
   151441 AAAAATAATT AAAACGATTA AATAGACTTT TCTAATCCCA AATTAAAATA TTACCTAATT
   151501 TTATTTCTTG ATTATTTTCT ATATGACGTA AATAGCGTTT ATATTCATTG GGTATCTAAT
   151561 CATATAATTT TTTATTATTG ATTAAAAGTA TACAAGCTAT CATATGTATC ATTGAATCAT
   151621 AATAATTAGG CTAATTAATG TTAAGATTTT TAATTCTATA AAGTATCTAA TTAAATATAT
   151681 GCTGCGGCAT TTTTTCAGAT AATTTATAAT TTAAATAATA ATAAGTTAAG ACAAATACAT
   151741 CATTTACTCC AGCATAATTT TCAACAATCT CTTTTCCCAT ACTTGTATTA CTATTTTGTT
   151801 TATACTTATA CACTATTTTA TTTAAGGTGG GGACTTGACA ATTATAATAA TTATAAATCT
   151861 ATAGTAATAA GAATCTATCT TCATTAAAAA TAAAATCACC ATATGTAAAA TTATTTTCTT
   151921 TAAAAAATTT ACGATTATAT AATAAACTAT GTCCATCAGC CTATGGCTTT CTTATAATAC
   151981 TATCATCATT ATTTAATGTA ATAGTTTCAC CTTGTACGAT ACTAACTTCT TTTTCTTCAG
   152041 CATACTCATA TAAAGATTCT AATGAATAAG AATCATATAA TTCGTCATCG GCATCTAAGC
   152101 AGAAGAAATA TTTATTAAAG CTATTCTCAA TACCAGTAGT ACGAGCATAA GCTGGACCTT
   152161 GACAATCTTT ATCTGTTTTT AATAATAAAA TATTATTATC TGGCCAATAT TGTTCATAAA
   152221 TATCATATAA TTCATCTTCT TGTGGCGAGT TATTACTTAC TAAATAAATA ACACAATTCT
   152281 CTGCAATTGT TTGACTAATA ACTGAATCTA AGCATTTTCT TAATTCTAAA TTATTAAATT
   152341 TATACACTGG AATAATTACA TCGACTTTAC CTTCATTACG CTTACGGTAA CAACGCATTT
   152401 GCGGAACGCC GTACCATTCA TCGACTCTTT CCCAATAATG TTTAGCAGAA AAATCTATGA
   152461 AATAAGTATA ATCAATAAAA TCTTTATAAT ATTTTTCATA ATTAGTTAAG AATAACTCTT
   152521 TTTTAGATTT AGTATATTCA TCAAAAGTCT TAGAAGATGG ATTCCAATTA ATCATGTCTT
   152581 CTTTTGCATG GTAGCGGCAA ATATTATGAA CAGTATCTTT TAAATGTTGT AAATCATCTA
   152641 AAGTAGTTTC TTCTGTTAAT TTTATAAAAT CTTTATTCTC TATTAATGGA ATTTGCTTAT
   152701 GAAAATATTT ACAAAAATTA TTAATATGAG CACCAAATTG ACAAAAGAAA ATTTTATAAT
   152761 CTTTTAAAGT AAAGCATGGA ATACGATTTG GGCAACTAAA AGGTCTAGTT GTAGGGTCTT
   152821 CTGTACCTTG TAAATTTACT CTAGTTTGAC AAAAGAAAAA TCTATTATTT AAATATGAAT
   152881 AATAACGTCC TTGGGGAAAT TGTTTATATT TCTAGACAGG ATACTAAGAT ATACTAGTTA
   152941 AGATATCTAA TTTTTTTAAT TCTTCTAATT TCTCTTCTGG ATAATTATCA CTTAATATAA
   153001 TTCCATTTGT TAGAATATTG AGAAAAATAT CAGGAAAAAT TTCCCTTGCT ATTTGACATA
   153061 ACTCAATTAA TTGTGGATGT AAAAAAGGTT CTCCTCCTAA TAACATTAAA TTTTTAATAG
   153121 AAGGTAATGT TTTTTTTACT AATAATAACT AATTACGAAA ATCATCTAAT GAAATAAAAT
   153181 ATGGATCTGC TAAAGCTGTA AAATGATTAC AATTACTACA ATTTAAATTG CAATGGTCTA
   153241 CAATCTAAAT TTCTAGTTCA TATCCTTCAT AAACTGTTGG CCACCAAGTT CTCGTCCAAC
   153301 CAATTGTATA TTCATCATGC TATTCTCGTC TATTATAAAT ATACTCTTGT CCTAAGCTAT
   153361 TTTTCAATAT ATTACTCCTT TCTTACATAT ATTATATTAT ACAAAAAAAA AGAGGAAAAA
   153421 GCAACTCAAA GCGCTTTTTC CTCTTTTATT AATTAAACAA TACGAATTAC AAAAGTATTA
   153481 ATACTTAAAT CATTTTCAGG ACTAACGCGA ATATCTTCTA CAGTATGATA ACTACTTGTC
   153541 TCTTGGACTA AAGTTCCTTT ATCATTATAT AACTTAATAT TAGTGATAGA ATCTAACCCA
   153601 AAAAGCCATC CTAAACTATC TCTTATTGAA TAATCACTAG GAACATTTAA TTTAGTTAAT
   153661 TCATAACAAT AAATAATATC GGGTTTATCT TTTGCTGAAT CGCGATACAT TCTTTCTGTA
   153721 CCAAAATCAA CTTCGATAGC CTGTTCTGTT AAATCATTAA TAATTGCTTT CATTATTGTA
   153781 TTTCCTCCTT ATAAAACTTG TTTCCAAATT GTATCATCTA TTTTTGTCCA TACACCTTTT
   153841 GCTGGTTTCC ACCCTGATAA AGTGACAGTA GAACCGCCAG TAAAAGTACC AGTCCCAGCA
   153901 TTAGGATAAA ATGCTTTAGT TACTTTATCC CATAAGCCAT AAATATTAGT TGTAGTTTTA
   153961 ATAGGAATAA AATCACGTAC TAGAGTATTA TTATTATCAT ATATTTTACA AGAATATATT
   154021 TTTGCTGAAG CTGGATGCTT TAAAGTTCCT CTTTCATTCT ATCCGAATAG CCATAAAGTA
   154081 TAATTTGGCC GTCCGGTAGG CGTACCTTCA GCCTATGTTC TAGCTAATGA GTTAACTGTC
   154141 TAAGAATAAG TATATTCTGA AGTACGCAGA AAACTTGAAC CACTCCATCC TATCTAAAAA
   154201 TATACTGTGG ATGATACATA TATTGCGGCA ATCTAAGCTT CTGCTCCAGA AGGAACTGAA
   154261 GTAAACTAAA AATCAACATT CACTTTACTA ATATCTTGTC CTAAAATATT TGTATTAATA
   154321 TACTAAGTGC CGCTACTTTC TATATACTCA ATAGCAGTTC CCGGAGAAGC AATACGACGT
   154381 ATAATACTAT CACTCGCAGT AAAATTACCA TTATTTTCAT CAGTATAGAA TTTATAATTA
   154441 ACTTTATCCC ATAATCCATT CTTTCCATCT GATGTTCTTT TAACTGGAAT AAAATTACGA
   154501 ACTAATGTAC CATTATTATA AATTTTATAA TAATATACTT TAAATTTAGC ATAATTATCT
   154561 AAATTAGTTA TTGTAGAGGT AGAAGTATTA TACATTGCAG AACATAATAA TAAAATAGGC
   154621 ATTTGGCCAG TAGCACTACT TAATGTAAAG TTAGTAATTT CAGTTGTACT ATCATTGATA
   154681 GTTACAGCAT TTTTATTAGC ATCAATTGTC ATAGTAGTCC CACTAGCGTA AGTAGAGGTA
   154741 CTTGTTTTAC TAGCGCCAAA ATAGTCACGT CTTATCGCCT AACCAATATA AAACATAGTA
   154801 TTAGTATAGG CATTTGTCCC AGAAACAGCT GTTCGACCGC CGCAGAATAT TGCCTAAGTT
   154861 CCAGTGTCTA AAGGCACAAA TTTACATTCT ACTCTAGTAT TACCATCAGG AATTATACCA
   154921 GTATTAATAT ACTAATTACC GCTACTTTGA ATGTATTCTA ATTCAACTAA TCCACTAGGA
   154981 ATAGTGCTAC TAGCCCCAGT ATTTATAAAT ATCTATTTAG CATTTTTCCA AGGACTATTA
   155041 TTACTAGTTT CATAAGGCTT AGTCGGTAAT GTAAAATCTT TAGTCCATTT GCATCCTTTA
   155101 GTTACTTTTA ATTCACTAAT ATAGCCCTAG AAATAACAAC CTGATGAATG ATTATCACTT
   155161 GTGCTACTGG CTAATGTACC TAATGTTAAT CCTACATAGC TAGTATTAGT GTCAGCCAAA
   155221 GTGCCCATTA ATTTGCCATC AATAAAACAA TAAGTGGTAG TTGCAGCACT TGATAAACAC
   155281 ATTGCTATAT GAGTCCATGT ATTAAGTGTG GTTGTGCCTC CAGAAAGACC AGGCCAACTA
   155341 TTAGATGCAG TTGCTGCGAC AAAGGTTTGG TTAGATAAAC GATGCATATA AAAACCGCGG
   155401 CCCGCACTAG ATATTAATGT AAATGGAGTA GGATAACTAC TATTATTATT GGAAGTCTAA
   155461 TAGAACCATC CTTCAATGGT AATATCGCCT GCATATGTAG ATGGAAAAGG CATATACATA
   155521 TAAGAAGAGC TACCATCAAA TTTTAATGAA TTTTTATTGA AATGAGTTTG TTCACTAGAT
   155581 AATGTGACAT TATTATTAGT TATAGTAAGA GATTCATTCC CTTGACTTGA TAAGCTATCG
   155641 CCATTAAAAT AAATAAGACT AGCACTATCA TTCATTAAAT TACTAGTAAA TGGGATGCCT
   155701 GATGCCGCAT TTGTTTTGAA AGTAGATGTT GTTAAATCAT ATAATCCTAA TACTTTATCA
   155761 GAAACACGCT ATACGGGTAT ATAATCATGA GTAAGAGTAG AACTATTATA TATTTTAAAT
   155821 CTATATAATT TCATACTAGC TTTATTACCA TAAGCAGTAT TATCTTTATT AATACACCCG
   155881 ATATACATAG CTAAACCAGA TGTAATGTCA CCAGATACTG TTATTGTAGA CTCGTCAGGT
   155941 TTAGTATATA CTTTATTTAA TAATTTAATA TTAATTTTTG AAGTACCAGT AATACCAGAA
   156001 TTATATACAG TAGAAGCGTA TTTAAATTCG GTACCGCTAC TACTATCAAC AGGTATAGTA
   156061 TCAATGCGGA AAAAATTCTA ATTTTCACTA GATCCGCCGG ATGAATCATT GCCGCGCACG
   156121 CCGAATAAAT TATAATAAGG TGAAGAAGAT TGACCATTTA ATACTTCAAA TGTAATATCA
   156181 AAACCCGTAT TACCATCAAC AATAACTCCT GTATTGATAT ATTGAGCCCC TGTAAATTGT
   156241 AAATAATCAA GCTAGGTATA AGTAGATGGT AATGTTTGAG GAACTTTGAT TAAAGTATTA
   156301 CCTCCTTGAG CTTCAATAAC CGTTATGCGA ATATAGCCAT CTCCAGTATG GCCTGTTTCA
   156361 CTTACACCTG TCGGAGAGGT AAAAGCAGTA TTACCAGCAA TTGTTTGAGC ATTCGTTAAT
   156421 TTTACAATAT CTACATAACC AGAGCCACCA GCTCCATAAG CAGTTGAACC ATTTTTAGCA
   156481 AAACATCCTC CACCATAATA GCCACCGCCT CCACAGCTTC CCATAGCATG CGACGTATGA
   156541 CCGCCTGATG TAGATACACC ATATCCGAAT CCACCAGTGT ATAGAGTAAC CCACTCACCA
   156601 GCATCATTGA TATAAGCATT TCCAGCAGCA GATTGAGAAC CTCCATAACT ACTAACTCCT
   156661 GATGTACCAC CACCAGCAGT ACCATTTGCT CCTTCAGCTC CTCCACCGCC ACCAGCTACA
   156721 ATAATTCTAT TATTATAAGA ATCCACAGTC CTGATATATC TAAAATAATT ATCTTTAGTA
   156781 CATTCGCCAC CAACTAAGGA TATATCAGAA GCTCCTCCTC CAGTTCCTAG GTGATCTCCT
   156841 GTTCCACCCC TATTATATGA GCTAGTAACT CCTCCTCCTC CATTGTAGCC ACCATCAACA
   156901 CTCACTGAAC CTGTATTACC TTTTCCTCCA GTATATAAAT ATAATGTAGT TTTAGTATTT
   156961 ATTGTATATG TGCCAACAGA ATAACCGCCA TAGCCTCCTG TTGTTTTATG GTAAGAAGAA
   157021 GCTCCACCCT AAGCACCCCA ACATTCTAAT TTGTACTATC CTTTTGGAAG AGTAATAGAT
   157081 TTAACAGAAC CACTATAAGG ACAATTTAAT ATATCACCTG TTTTAATTTT ACTAGGAGGA
   157141 GTAGAAGTTA AATCATATGT TGCCAATTAA ATCAACTCCT TATTCTGTAT ATTGTATCCA
   157201 AATATCACCA ATATAGCCAT CAGAAGCTCT TGGTTCTAAT GTAGATATTC TAATTGGACG
   157261 GTAATAACCA ATATCAGAAG AAACGGGTAC TGAGCTATTA TTATAAATAG AAGCAGCTAC
   157321 TGGTGTATAT TTATTAGTAT AAACTTGACT CCAAGTATTA CTTGTATCAA GGCCTAAGAA
   157381 AGAAAAACTA GTAGTTGCAT ATCCATTATT GTCAGAAACA CGTCTCTAGA AACTAGCAGA
   157441 ACCACTAGTG TCTGATGGTA TAGTAATTAA ATCATAAATA TCTTTACCAT AAGTAACAAC
   157501 AACGTCTTTA CCACTCTTAT AAGCATCTAT AATTTCTTGA AGAGTAGTAG TTCCATAGGT
   157561 AGCCATAAAT ACTCCACCTG CATTTTTAAT CTATTCTATA AGTTTAGGTT GTGACATTTT
   157621 TATTTACCTC CTTTAATTAG GTATAACCAA CAGGAACTGT CTTCCATGTC CCAGTAGTTG
   157681 AAGTACGATA TTTAAAAACA CCAGTTGAGG ATGTTGTATC AATCCAAAGT AAAGGAGTTG
   157741 TTCCAGAAGC AGGAGTAGAA CTTCCAATAT AAATAGCATA ATCAGTAGTT GTACCTACGG
   157801 GAGGGTCCAT ATCTGGAACA TGTTCATCAA CATATTTTTT AGTTGCTAAA TCATAATCTC
   157861 CAGAAGGAGT ATAAGCATTA TTCATTATAA TTTTTCCAGC AGAAGTCATA GTATTTGTTC
   157921 TATTCATATA CATAATATAT GTTGTATCTT GAGGTAATTC AGCAATTTTA GCATCTACTT
   157981 CTTCCGCAAG AGCATTATTT TTAATTGTTG TAATTTCCGT GGAAGCATTT GATGTAATAG
   158041 TATTAATAGA TGAAATAGCT TCTGTTTTTG CGCTATTCAT TTGATTAATA GCATTAGTAG
   158101 CCTCTTCACC AAAATCAACA GCAGCTGCCC CTTCAATACC CATTACTGTA ATATAATCAT
   158161 CTGCTTCAGC AGTAAAATCT ACGAGAGTAA TTGTTTTATC AGATATTGTA TAGTTATCTG
   158221 TTTCTTTCAT CATTACACCA TTATAGTAGA CTGTAAGTGC GCTACTATCA TCAAAATCAA
   158281 ACGGAATAGT GAAAGTCGAT TGGCTTTCGG TTGCAGTAAA TGTGAATCTA TTTACTACAT
   158341 GGTCTGTTTC TTCAACGAGG TATAATTCAT TTTCATTAAT TAAATTTTGG TCCTTCATCT
   158401 TCTTGAAAAC ACTCGCGGAA GGGATTTTAT TAATTACTAA CGAACTAACA TTTTGGGTCG
   158461 TACTTGTAAT CGCCAAAATA ATTCCTCCTT ATTATGCATT TAAAAGTGCC TGAACTGCGT
   158521 CTCTTAAACT AGTAGGCACG TCTTCAATAG TTTTTAAGCC CTTCTTAATT AAGGTTGCAT
   158581 AAATCTTAGC CATTATCTGT TCCTCCTTTA ATTAATTCAT AAAGTTCGCA TAATGCTAAT
   158641 TGAACATCCG TCATTTTGCT ATCAGTATCT TCATAAGTTT CCGCCATAGC CAACTGTAAA
   158701 TCAGTAGCCT GCGCGTCAAG CGTCTTTAAC AGAATTTCAC GTTCAAGCTA CCGTTTATAT
   158761 TCATCTGTCA TACAGTACAC ATGATTGCCG TCGGCATCGA CCACTTCAAC ATAACCTTTA
   158821 CGAGGCGGTA ATTGGGGTTT TGTAATCATA TATTAAACCT CCTTATCTAA AAGTGCCTAA
   158881 ACAGCTTCTC GTAAGCTAAC AGGCACATCA TCTATAGTCT TTAATCCTTT TTTAATAAGA
   158941 GTAGCATATA TTTTAGCCAT TTGTGCTACC TCCTATCGCT TCATAAGCTT CAACTAAAGC
   159001 TAATTGTAAA TCAGTAATTT GACTAGTTAA ATCTTCATTT AAAGATTGTA ATTCTTTAAT
   159061 TTTATCTTGA AGATTTTGTT TTTCATCCGG CTTATAGAAT TTATTATCTT CATAACTATA
   159121 AACCATATCA TTGGTTATTT CAACATTATC ATCTACTGGA ATTAAATTTT TAATAAACTC
   159181 AGCAGGATAA CGTTTTGAAA TAGGAATATT AGGAAATATA TCAACATATT CAGGAATTAT
   159241 TTCTTGAACA TGACCAGAAA TATCAATTTT AATATAATTC ATTTAATAAC CTCCTTAATA
   159301 CCAAATAAAT ACGGCACCAG AGCCTTTACG AAGACTACCA GTCTCATTTT GAGTAATATA
   159361 TGATTCAACG TGCCATCCAT TAACTGTACC AGTACCTCCA GCTCCTGCTG TCCCTGGGTA
   159421 ACTCCCGCGG TCACTACAAT ACTTTGTATT AAGAGTTGTA TCTCCTCCGC CTTTACCACC
   159481 TTCAGCAATT AAATACGAAC CAAAAGATGT ACTTCCTCCC GCACCATTTA AAGTATTTGC
   159541 TCCCTAACCT ATAGTAATAG TAATAGATGC GTTATCTTCT AAGGTTACGG TTTTTTTTGC
   159601 CAAATATCCT GAACCTCCGT GGCCTCCACT ATAATAACAT ATAGAACTTC CATCATTCCA
   159661 ACTATAAGTC CTATTAATAC CTGTTCCCGG ACATCCATAA TCTCCTTCTC CTTTTCCCGC
   159721 GCCTGCTATT GTACCTGGAT CACCGGCAGC ACCGCCGCCA CCAATACAAA TTACCTATAT
   159781 CTAATCTCCT GCGGTAAGAT TATAAGTAGC AGGATTAAAA GTACCGCTTT CTTCAAAAAG
   159841 AATAGGACCA TTGCTAAATG CGGGAACTGT AGCTTTTATT TGAGTATCTA CATATTTTTT
   159901 ATTAACTAAA TCACCATCAT TGCTAGGAGC ATATCCATCG GCCATAGTAA TTTTACCATC
   159961 GGCAGTAAAA GTATTTACAA TATTATTCTA TACAATACCT TCCGGCAACT AAATATTACT
   160021 AGCATCTTCA ATAGTTTGTT TTAAAGCATC ATCTAAATCA CTTTCGCTAA CTTTATTTTT
   160081 ATTAGCCAAG CTACCCAAAC TATTTAATGC ATCAGGTGCT AAATAATCTA CTCCAGGAAC
   160141 GGCAGTAGTG GCTTTACCAT TTTCACCTTT AATAATACCA TCAAAGCTAG TTGTAGTTTC
   160201 ACTATTTAAG CCAGTGACAT CAACACCAAC AGCCTATAAG CCTACGCTAA TATTTTTAAT
   160261 TTTTTCTTCA CCTAAATATA AAGACATTTA TCACGCCTCC GTCCATGTTT TTATTGCGGT
   160321 AGAGGAACCA CTATCAATAA ATTCCAAATC ATTTACATTT GTAGCTCCAT CACCTATTTT
   160381 AATTTTTCTT AAATCATCAT ATAAGATAAT TTCACCCTTT AAAGGAATGA AATTAATTGC
   160441 TTTTTCCCAA TTTGCTTGAG TATCATGTTT CTAAACAATA CGACTTTGGA ATGTTTTACT
   160501 TGCCATTATA TTTTCCTCCT TAAAATAAAA TTATGGGGAT AAATATCTTT AAAAAATAGA
   160561 TATAAAGATA TTTATCCCCA TAATTTCATA TCTTTCTCAA TCATCTATTT TCAAAAGAGC
   160621 AAAGTATATA TTAAAATAAG TTATCAATTT CAAACTTATT ATTTTTTCTA AAATATATTA
   160681 AAATTTTAAA TAGTATAATT ATGTATTTTA GTCCAAAAAA AATAAGTCCC TCGATTAAGA
   160741 GGGACTTAAA AATCAAATAT TTATAGTAGA AGAACCACAA TCAAAAATGA CATAATTAGC
   160801 AGTAGTATTT GCATTAACTT CATCCAAGGT TGGCATCTTA TGAACATGGT CTTCACGAGC
   160861 ATATTTAGTA GAAGTACCAA CTGCCGCAGT ACTTAAATTC TGAGGAGCCG CAGTGGCAGC
   160921 CGCAGGAAGA GTCTGTGCGC TTGGCATTGT AATAGTTAAG GTCTACTCAG TTAAACCAGT
[truncated: 50,408 more chars]
