# Supplementary material for: Clades of huge phages from across Earth’s ecosystems
Source: Nature. 2020 Feb 12;578(7795):425–31. doi: 10.1038/s41586-020-2007-4 (PMC7162821; doi:10.1038/s41586-020-2007-4)
Supplement: Supplementary file 6 — Genbank files for all genome. [file 41586_2020_2007_MOESM6_ESM.zip › genbank_genomes_SD-4/ERM_PHAGE_CIR_40_28.gbk]

LOCUS       PH2015_07_scaffold_0_prodigal-single     356193 bp    DNA     linear   BCT NOV-13-2019
DEFINITION  PH2015_07_scaffold_0_prodigal-single, contig.
ACCESSION   PH2015_07_scaffold_0_prodigal-single
VERSION     PH2015_07_scaffold_0_prodigal-single.1  GI:
KEYWORDS    .
SOURCE      ERM_PHAGE_CIR_40_28
  ORGANISM  ERM_PHAGE_CIR_40_28
            .
COMMENT     Data sourced from ggkbase. For additional details see
            http://ggkbase.berkeley.edu/organisms/405039
FEATURES             Location/Qualifiers
     source          1..356193
                     /organism="ERM_PHAGE_CIR_40_28"
                     /mol_type="genomic DNA"
     gene            <2..1768
                     /locus_tag="PH2015_07_scaffold_0_prodigal-single_1"
     CDS             <2..1768
                     /product="Phage tail fiber-like protein n=1 Tax
                     =Synechococcus phage metaG-MbCM1 RepID=H8ZN85_9CAUD"
                     /codon_start=3
                     /transl_table=11
                     /translation="YKTANFNTDFASKTTTDLAEGTHLYFTNTRARNAISASGDLSYN
                     TSTGELSVTTYKTTNFNADFASKTTTNLAEGTNLYYTDERVDDRVSNLLVAGSNVNIV
                     YNDTAGTITISANSGGGYDLSNNDTDDLSEGTTNLYYTDGRVKSVLSTIINDTSEFGS
                     LSYNETTQKIDYVSVTTNEIRSTLSSSNGVTYNSGTGVIGLDSTASIQFGDMVLTGNL
                     TVSGNTTFVNTVELTVSDNIITLNADLGVLETPTMNAGIEINRGIENDVGLRWNETTD
                     TWQFTNDGVVYQNIGSLSASDTDDLAEGVVNLYYTDNRVDARVDILRTDLTVDGNASV
                     HFNNLTNIPSIIKDVFTGNGTQTNFTLTASPGSPEALIVTLNGVTQTPGGDYTVSGNT
                     LSFVNPLPLNQVAIVRHVGFQVIGGTTGSYLSLSGGTMSGSILVNADNTYDLGTSTNQ
                     WRAVYGRSIEATYADLAERYEADKYYDEGTVVVFGGDKEITTTTIGEDVSVAGVISTN
                     PAYKMNSQAGADDTHPYVALRGRVPCKVVGPVRKGDLLVTSELEGFAKSVGKLDRGHA
                     VFAKSLCENLADGNKIVEVVII*"
                     /db_xref="UniRef100_H8ZN85"
                     /db_xref="M4SLN3_9CAUD"
                     /db_xref="H8ZN85_9CAUD"
     gene            1781..2857
                     /locus_tag="PH2015_07_scaffold_0_prodigal-single_2"
     CDS             1781..2857
                     /product="Uncharacterized protein n=1 Tax=Coccomyxa
                     subellipsoidea C-169 RepID=I0Z518_9CHLO"
                     /codon_start=1
                     /transl_table=11
                     /translation="MAFGFPNNPSTNQVYLGPNGVRYKFDGAKWKGDVIQSEGFIGSI
                     GFTGSSGNTGFTGSQGIQGATGFSGSQGTQGLQGFTGSFGATGFVGSQGTQGLIGFSG
                     SRGFTGSQGFTGSQGIQGVTGFVGSQGIQGITGFVGSQGVSGFTGSQGTQGTTGFTGS
                     VGSQGTTGFAGSQGIQGIQGVTGFVGSKGDTGFIGSQGIQGATGFTGSQGTQGVSGFT
                     GSVGSQGTTGFTGSQGIQGIQGVTGFVGSQGSQNIIVSIASGSSITINSDSTDVAYQN
                     NTQATGTLTINNPTGTPTDAQKLMLKIKSQNVQTFSWNAAFIGSTDLPLPTATSGANK
                     VDYMGFVYMQEDSKWHMIAKNFGF*"
                     /db_xref="UniRef100_I0Z518"
                     /db_xref="I0Z518_9CHLO"
                     /db_xref="bwe:BcerKBAB4_3477"
     gene            2873..3058
                     /locus_tag="PH2015_07_scaffold_0_prodigal-single_3"
     CDS             2873..3058
                     /product="hypothetical protein"
                     /codon_start=1
                     /transl_table=11
                     /translation="MQIRFEYQTKYGIFKDALNLPDDHSYTDEELEIMKAARVEKWIY
                     NIENAPPIYETFQSEGE*"
     gene            3058..5244
                     /locus_tag="PH2015_07_scaffold_0_prodigal-single_4"
     CDS             3058..5244
                     /product="Uncharacterized protein n=1 Tax=Flexibacter
                     litoralis (strain ATCC 23117 / DSM 6794 / NBRC 15988 /
                     NCIMB 1366 / Sio-4) RepID=I4AN33_FLELS"
                     /codon_start=1
                     /transl_table=11
                     /translation="MANYYWVGNGGNWSDSAKWSLTSNGAGGAGVPGSADNAFVNAAS
                     MSANSTMNIDVPTTVSSLTFTSIDVQITIDNAANLTVLNTIGLSTNTIYTNGLIINGN
                     LTTKNLTISSGTLYLGSSNIIVQNAVSVTGTTTRTISFGTGSINIVAPNVTSTTTHWS
                     GAILTGFTATGSKQVNITINNSSTAVISTIDHGTTGGSLTNALNFQLASYTTNNSVSV
                     NGHFLNLTILSGQITQASNRTIYGNLTLASGVVTIPNNGITTMSLSGSSKTITTNGVS
                     VNFNLTVACSGETVTLNDALTMVGTFTLTSGNINLNGYTLSCSIFSSSVANVRRIDFS
                     GGNISINAALTTDTTVWNMATVTNFSYTGTWQVSYNTTGNFATRIYHGTATGGSATTA
                     YPLLSGLNLNIVGAVRIGGHFVDVDLSTFTNSAFTDNHTIYRDLKYSSSSTVLAAVSA
                     GVPSTLTFSGTDYDKSITSNGNTIRNHIVMNAPGKILYLNDALTIPYGYATFSLYAGT
                     FDANGFNVTTNGFSLGTTQAGAKILKMGSGNWTLMGNNSLIPSVVAWNVETNKSNPSF
                     LLYHENSTITILSMSDSQGSVFQGGGFQYNDLVLAGDYANTVITMNQSNTFNEISSTK
                     TVPFIFQLQAVNSTTVNQWSVGGSPTGQATVKSNTLAGAEHTLIQTSGTVSVSYSTIK
                     DIDATGGATWNAYTSNGNIDDGNNTGWIFTAPITNTNNNGGFFVFF*"
                     /db_xref="UniRef100_I4AN33"
                     /db_xref="A0A0F9ZEU2_9BACT"
                     /db_xref="fli:Fleli_3027"
                     /db_xref="I4AN33_FLELS"
     gene            5345..8998
                     /locus_tag="PH2015_07_scaffold_0_prodigal-single_5"
     CDS             5345..8998
                     /product="Collagen triple helix repeat protein n=1 Tax
                     =Bacillus pumilus (strain SAFR-032) RepID=A8FE08_BACP2"
                     /codon_start=1
                     /transl_table=11
                     /translation="MAITINAKGTTVPYFKIGKGGTTIYQGTSDPSSSYPIEPNDVWI
                     DVSTKNIRYRTAQNTWSVGTSPVVVSTSAPPNPDYGTLWYDTGDTGRLYVWDNNQWVD
                     ASPVVQGYTGSRGFTGSQGIQGVTGFVGSQGIIGFTGSQGIQGITGFVGSQGIQGVTG
                     FTGSKGDIGFTGSQGIQGVTGFTGSQGIQGVTGFVGSQGVTGFVGSQGIQGITGFVGS
                     QGIQGVTGFTGSQGIQGVTGFVGSKGDIGFTGSQGIQGVTGFTGSQGIQGVTGFVGSK
                     GDIGFTGSQGIQGVTGFTGSQGIQGVTGFVGSQGIQGVTGFVGSRGVTGFTGSKGDTG
                     LGFTIAKSYASVAALTADTAPTGIVAGQFAIIETGDTNNAENSRMYLWNGSTYSYVSD
                     LSGSQGITGPQGNTGFTGSQGDIGFTGSKGDIGFTGSRGFSGSVGFTGSQGIQGVTGF
                     TGSQGIQGVTGFTGSQGIQGNQGFSGSKGDVGFVGSQGIQGIQGFTGSKGDTGFVGSQ
                     GIQGVTGFVGSQGIQGITGFTGSQGIQGVTGFVGSQGIQGIQGVTGFVGSQGVTGFTG
                     SQGIQGVTGFVGSQGIQGIQGFTGSKGDTGFTGSQGIQGIQGVTGFVGSQGIQGVTGF
                     AGSKGDIGFTGSQGIQGIQGVTGFTGSQGIQGVTGFVGSQGIQGVTGFVGSQGIIGFT
                     GSVGFAGSRGFSGSVGFTGSQGIQGVTGFVGSQGIQGVTGFVGSQGVTGFVGSQGIQG
                     VTGFVGSQGIQGVTGFTGSQGIQGVTGFTGSQGVTGFVGSQGIQGIQGVTGFVGSRGV
                     TGFTGSKGDTGLGFAIAKSYVSVAALTADTAPTGIVAGQFAIIETGDTNNAENSRLYL
                     WNGSAYSYVSDLSGSQGITGPQGNTGFTGSQGIQGNIGFVGSQGIQGVTGFVGSKGDV
                     GFTGSQGIQGVTGFVGSQGIQGVTGFTGSQGIQGVIGFTGSQGNTGFTGSKGDIGFTG
                     SKGDIGFTGSRGVNGFTGSQGFNTQTVATPPTTPNNGDMWFDTESGTIKVYYNDGDTS
                     QWVTAAGTQGATGFTGSQGLIGYTGSYGPISGTNKQVVYNNNGVSGGSEVYYDNVNQR
                     LGIKTATPSSTLDVVGDIEVNGNLNINSESTVLATTTKTQIASFASASFRSGKIMIQI
                     YNSVTGEVQISELLVAHNGTVASSTEYGVVCTGSVLSTFDVDILSGNVRVMATGSSTN
                     SMQYKISEILMVA*"
                     /db_xref="UniRef100_A8FE08"
                     /db_xref="I0YSU1_9CHLO"
                     /db_xref="bpum:BW16_09905"
                     /db_xref="A8FE08_BACP2"
     gene            9063..13400
                     /locus_tag="PH2015_07_scaffold_0_prodigal-single_6"
     CDS             9063..13400
                     /product="Collagen triple helix repeat-containing protein
                     n=1 Tax=Clostridium sp. DL-VIII RepID=G7LZY5_9CLOT"
                     /codon_start=1
                     /transl_table=11
                     /translation="MANDKKFTVKNGLTAGITPVIDQDGNWIGPNSGLIGYTGSQGVT
                     GFTGSVGFAGSRGVTGFTGSVGFAGSQGIQGVTGFVGSQGVTGFIGSQGIQGITGFSG
                     SQGVQGPIGFTGSQGIQGIQGIQGFSGSVGATGFVGSQGIQGVTGFVGSKGDTGFVGS
                     QGIQGVTGFVGSQGPIGFVGSTGDKGGVKYTFSTTTTDADPGIGVISYNNATLSSVTN
                     LFIDNVDAAGITQTAWYDTWDDSNNSVDRGFVHVVGNVAGSTVVNIFRITGAVVVATG
                     YYKIPVAYVSGALPANATVVQLSFSRTGNLGFTGSQGIQGVTGFTGSQGIQGVTGFVG
                     SQGIVGFTGSQGIQGIQGVTGFVGSQGAVGFTGSQGIQGVTGFVGSQGIQGVTGFVGS
                     QGIQGVTGFVGSQGIQGVTGFVGSKGDVGFVGSRGQDGNFGGATFDYTFDNTVTAADP
                     GVGRLKFNNATLSSATSLYIDASNDVATDISTFLNTIDDSTSTIKGHFRVSKKFDAST
                     FALYTITSLTNNTGWFTVVCSYVSGNGTLANNDDVIITFARTGDRGDTGFTGSQGIQG
                     VTGFTGSQGIQGVTGFVGSQGIVGFTGSQGVVGFTGSQGVVGFVGSKGDRGEIPYVFS
                     STVTDADPGNGTIRYDNATIASVTNIFIDNVDSTGVTQTTWYDTWDNSTNGTNKGYIY
                     VLGSSAGSTVVNIFRVTGAVVVAAGYYKIPVAYVSGMLPANATGLALSFSATGDLGYT
                     GSQGAVGFTGSQGIQGVTGFVGSQGIQGVTGFVGSQGVTGFTGSQGIQGVTGFVGSTG
                     DKAGVKYTFSTVITDADPGNGVISYNNAVVGSVTNLFIDNIDAAGITQTTWYDTWDDS
                     NNSVDRGYIYITGNLAGSNVVNVFRVTGAVTVATGYYKIPVAYVSGALPANATVVQVS
                     FSRTGNLGFTGSQGVVGFTGSQGIQGVTGFTGSQGIQGVTGFVGSKGDVGFTGSQGIQ
                     GIQGVTGFTGSQGIQGVTGFVGSQGIQGVTGFVGSQGIQGVTGFVGSRGVTGFTGSQG
                     FNTQTVATPPSAPNNGDMWFDTESGTIKVYYNDGDTSQWVTAAGTQGAIGFTGSQGIQ
                     GVTGFVGSQGIQGVTGFVGSQGVVGFTGSQGIQGVTGFTGSAPTVAGVTNSVQYNNAG
                     VLGGTANFTYDATTGSLHLTGADPEIVLGGITNEPASPAAGNMLLYAKQYAGRSVLKS
                     KGASGLDVPYQAALWGNNTVFWTPTTATAGLWVGTAGLGAGTYTTVLPTSTNVYTSMK
                     RASYANIATTANQVVGQRNSELMFFRGGVANQGGFFFFSRFGFNTWANGARMFAGMHT
                     ATTVVSANPSLLANTIGFHVDTTDNGLIYFGTRDATTLNRVSTGFTITANTGFDCYFY
                     CAPGVVTSVGWRIVNINTQAEASGTLSANLPVANTMLTAGVLASNGALTAAAAVTLGI
                     NRIYVETDY*"
                     /db_xref="UniRef100_G7LZY5"
                     /db_xref="I0YST7_9CHLO"
                     /db_xref="bamb:BAPNAU_0699"
                     /db_xref="G7LZY5_9CLOT"
     gene            13430..14044
                     /locus_tag="PH2015_07_scaffold_0_prodigal-single_7"
     CDS             13430..14044
                     /product="Putative uncharacterized protein n=1 Tax
                     =Commensalibacter intestini A911 RepID=G6F3I4_9PROT"
                     /codon_start=1
                     /transl_table=11
                     /translation="MPLNFPASPTNGQSYTYTGTTWTWNGTSWNVQTNGNFTNVTVSG
                     DILPTANATSDIGSLTNQFGDIYGTAYRARYADLAERYAADDVYDYGTVLVFGGNEEV
                     TISTIAIQTGIAGVVSQNPALCMNETAGTDSTHPYVALQGRVPVKVIGPVSKGDILVA
                     SHIPGHAFKWHSPYEDPRMTAYIGIAIEDKIGDEAGYVEVKVGK*"
                     /db_xref="UniRef100_G6F3I4"
                     /db_xref="A0A0F9N3L4_9ZZZZ"
                     /db_xref="G6F3I4_9PROT"
     gene            14095..18591
                     /locus_tag="PH2015_07_scaffold_0_prodigal-single_8"
     CDS             14095..18591
                     /product="Methyltransferase FkbM family protein n=1 Tax
                     =Megavirus courdo7 RepID=H2EBZ3_9VIRU"
                     /codon_start=1
                     /transl_table=11
                     /translation="MKIAIVDTLGLCYDGTTLSKQGLGGSESAVILISKELVKLGFEV
                     DVYNNCNDSKSSSGIYDGVRYIDHKEFSGTYPTYDVFISSRSVFPFYNGHPYVQMAMN
                     SRHRVLWMHDTFCQGDEHIETMVTSGIINEIFTLSDWHTSYVTTCTHGPKRMFEVLKK
                     YIWQTRNGAVKRIDEVDLSKKDRNHFVYNASATKGLLPLLKNIWPEVKRHIPEAKLTC
                     IGGFYRFREGAEPDEQEKTVRDLMSNQDILNMGVTFTGVISQDEIAKILANANFMLYP
                     ADFPETFGISSLESLLYKTPIITSNFGALEETAIDMACYKVDYPAVPNNVYPHIDSNS
                     QTVRFVEAVLNAYNNPYLHQQKQNYCDVVVDVAGWDTVALQWKQHLYKKMGVSLPVYE
                     YEEVSRINAKVARVFGRRFMNQEQTTEYRSTGPQRRIVVVSPFWNAANYIEKHILSVA
                     QQSYDNYTHVLIDDASDDDSYDIAMKTVSSLPISIQDKFKVLKNKKNVGAIANQLKAF
                     GLYVEKDDIVMMLDGDDWLVNNNTIFHYYNDLYSDGYDFTYGSMWSLADNIPLIAQNY
                     PNDVILKKSYRDHKFNWGIPYTHLRTFRGSLLSDIDKEVFMVDGEWMKAGADNPLFYE
                     LIERASHPYAVKEIMVNYNDKNPLNDYKIRSDEQTANANRSNKKEQNMTQEKFSVIIP
                     TMWREPDVFYRALQNYVNHSLVDDIIIIDNDKNNNPNWDILRNEKVRLFSMEQNIYVN
                     PAWNMGVNLSKNEKLIIANDDIEFDTNLIDKIHPRIIPSMGVHGIISGEEIFNHPLST
                     DYSIDFKEWKQGDNIHCFGQLMFLHKSNWTPIINGLDIYYGDDFIFYCHLKKQLNNYM
                     IYNIRFYSPMASTTKDKSITSGKLEKEQPIFAEWVSKNPFNSDLNIYNEYSLAKNTPS
                     DINEHVETLKELCDTVESVTEFGVRTGVSTRAILMSNARKVRSYDLVIDPYVQRLFDA
                     SSKHKDVKYQVGDTLAINIEPTDLLFIDTDHTYNQLKSELYMHHSNVKKYIVFHDTHT
                     YGVHGNDPYNNPGLLPAIIEFIRDFPEWTVDYFTTKNNGFMVLKRQNQNTHTKKKTIL
                     IAVPTNKYVETDTVKSIYDLDVPDGYTTELQFFYGYQVDQIRNLIAEWAKNYDYLFSV
                     DSDIVLPKDSLRKMLNADKPLVSGLYIQRIPNTHTLEVYKDSGFGGTINIPYEEIQGR
                     GLVQIAGCGFGCALIKGEVFRNMEYPHFVYKSALDHKHTVSEDIYFCAKARSIGYELY
                     ADTSIICDHIGNTKFKVGDLPKPSLPQKTHVQTIAEIDLLPTTHAEYLKQMNIEPKVI
                     YDIGASLLHWTKKAKEVWPNAEYFLADATETTREFLAASGHPYYLGVLSDEDGKLINF
                     YEDPQNPGGNSYYKENTAFYNESHAKPRITLTLDTVTSKLPKPDLIKIDVQGAELDVL
                     RGGMECLKHAKDVILEAQHVNYNEGAPKVEEVIEFMTSNGFELVSRFCYTDVDGDYHF
                     RRVQ*"
                     /db_xref="UniRef100_H2EBZ3"
                     /db_xref="H2EBZ3_9VIRU"
                     /db_xref="wch:wcw_1800"
     gene            complement(18610..19314)
                     /locus_tag="PH2015_07_scaffold_0_prodigal-single_9"
     CDS             complement(18610..19314)
                     /product="hypothetical protein"
                     /codon_start=1
                     /transl_table=11
                     /translation="MANDIIDFKTEKFMFECREFLKTGNISDDLRSAIYNSTPAEMET
                     FRNKLSVDNRKIFDIAISQIARITETDIIKFKQKVNMLCQNVLDTLETNNDAYSIPEI
                     INRYRDTINPIKALFYDLQEIIFLYDGKPKNRHHMFLIELFKEDTYIDKFIIAIDKDI
                     KRLDDCLSSINYLKSEYKITLNSSYANKVKELRVEMSQWRKLILRFPEWIKENNPEGL
                     KKECTFDFVTRWFKKK*"
     gene            complement(19341..19766)
                     /locus_tag="PH2015_07_scaffold_0_prodigal-single_10"
     CDS             complement(19341..19766)
                     /product="Putative MutT/NUDIX hydrolase family protein n=1
                     Tax=Escherichia phage PBECO 4 RepID=L7TIL6_9VIRU"
                     /codon_start=1
                     /transl_table=11
                     /translation="MLKAAGACIVAKDTKRILLQQRSLDGSYPRTWGFWGGKVEPKEN
                     VSQGMLREVGEEVGIDILEYIHKIYPYDQYHSRDSEFSYYTFIVVVENEFIPNINEET
                     GGYAWVNINYLPKPLHPGAKRTLFKKNKLLELKDIISNL*"
                     /db_xref="UniRef100_L7TIL6"
                     /db_xref="A0A097EYF9_9CAUD"
                     /db_xref="vej:VEJY3_02120"
                     /db_xref="L7TIL6_9VIRU"
     gene            complement(19770..21146)
                     /locus_tag="PH2015_07_scaffold_0_prodigal-single_11"
     CDS             complement(19770..21146)
                     /product="Tail sheath stabilizer and completion protein n
                     =1 Tax=Cronobacter phage vB_CsaM_GAP32 RepID=K4F7G1_9CAUD"
                     /codon_start=1
                     /transl_table=11
                     /translation="MATQIHFYDSQVRRYLLQFIRMFSGFTVKTGKTMNDGVTDYYIR
                     VPVRYGDISRMAASIVKNNSENIVNSAPFISCYIQSLDLDRNRMQDPAYRENIAVNER
                     KYDADIHQYVSEKGNSYNVKRMMPVPYAMVMQVDIWTSNTDQKLQLFEQIGVLFNPSL
                     DIQTINNPLDWSGITTVEMTNVTWTSRAIPAGLEDQIDIMTLTFQVPIWINPPAIVSR
                     QNLVRNVINNMYIENNIVGLDYNEDAFEFFSDLSKDSCVVVTPNNYAIDVFEDNGIVF
                     IRPLANGNYDANISWKEVLSNYGLLHDNASRLRLKWHDDIENLDEDVIGTLSSTDSPN
                     LLVFNVDRDTLPINTIASVNKIIDQSTARPGFNGLPNAALGQRYLCAGESVGPDSIWG
                     ITVETNDIIEYNGSGWVVSFDASTFTGTVFVTNTFTLQQLKFVDGEWQDTFLGIYESG
                     YWRLELLE*"
                     /db_xref="UniRef100_K4F7G1"
                     /db_xref="A0A0F9QMH4_9ZZZZ"
                     /db_xref="K4F7G1_9CAUD"
     gene            complement(21146..22123)
                     /locus_tag="PH2015_07_scaffold_0_prodigal-single_12"
     CDS             complement(21146..22123)
                     /product="Uncharacterized protein n=1 Tax=Escherichia
                     phage PBECO 4 RepID=L7TQG5_9VIRU"
                     /codon_start=1
                     /transl_table=11
                     /translation="MPRLSLWNPRKGNDYKYIDKIVKASFDHGGTAMLVHKYIGSGEG
                     NETNIQDMLFMENRDRNYDDTIYELRAVYTLSDQDFDLSQFGLFLGTDQQIFTVHMNT
                     MVDMIGRKIMTGDVIELPHMRDDLLLDENAKAVNQYWVVQEASKAADGYDPGWWPHVW
                     RIRCKQLQDTQEYSDIFGTGENEDDLKNLLSTYNKELEITDAIVAEAETNVPGPYYDW
                     DTHNLMYAGEGENPDDLDWSTVSSGQGFPANPENGEYFLRVDYKPHRLFQYRQGKWYK
                     IEDDNSGAWRVGNRLHQMHINNEDVFTADDKTVQPSKVNLSKAVKPRID*"
                     /db_xref="UniRef100_L7TQG5"
                     /db_xref="A0A0F9QHT7_9ZZZZ"
                     /db_xref="L7TQG5_9VIRU"
     gene            22188..22898
                     /locus_tag="PH2015_07_scaffold_0_prodigal-single_13"
     CDS             22188..22898
                     /product="hypothetical protein"
                     /codon_start=1
                     /transl_table=11
                     /translation="MVSVSSDGYLTLKNVLPQMTIQQFKLFARNPHNIHRGNGIDGNY
                     YAEHNGDRKYDVWWTKQLPIEMWLPVVQLLTPQIDMFFDADWTVHCVDCITTRPHSSK
                     LYAHIDTPYRFEEFAAIDRTLGVQIIIPLDDFTIENGATAFLPSSHSMKIDFRDLEEN
                     RKQYNELLLDKGTQFVASAGDVLMYDGRTLHSTMPNNSDRYRSALLINVLLEEILPRV
                     RELDRNTDYVSLDSIDWA*"
     gene            22934..24193
                     /locus_tag="PH2015_07_scaffold_0_prodigal-single_14"
     CDS             22934..24193
                     /product="Uncharacterized protein {ECO:0000313|EMBL
                     :KKN43677.1};  TaxID=412755 species="unclassified
                     sequences; metagenomes; ecological metagenomes.;"
                     source="marine sediment metagenome.;""
                     /codon_start=1
                     /transl_table=11
                     /translation="MARVARSVMPKKKKQTVRTPKFVDEKFTGPEPEWDNADQWSASD
                     YYKERVRTTFYYNYFYTQKEGKPWVLEWMKRAGYKKDEISAVRAVPDSYITMTVCSYC
                     RALTKGMPEEHTGMKEYLSTLPGVSDTAMPNAKTYVTEKIKEYLEKSKTIKVEKEEKE
                     PKKDVPKQSVQELTREKAFAMTDEIETFIDSFDYSKVTLKNFDPLSVLRKNEAKPLHA
                     NIIMKLYKKEYDELIELINPPARMTAEKKADHDQLKEGYSHLKKAEIDSLVAMFRSIL
                     DACEMVVNEGKVNRAPRKRKPVSKEKLVATMKYCASHEETKLVSAKPVDLLGAVAALV
                     YNVKTRKLGIYIAQDAAGFTVKGASLVGFDEEKSVQKTLRKPVEQLVPFKKVTRRALP
                     TAFDAIKSVETKMNGRISDQVVIVKVF*"
                     /db_xref="A0A0F9R388_9ZZZZ"
     gene            24221..24970
                     /locus_tag="PH2015_07_scaffold_0_prodigal-single_15"
     CDS             24221..24970
                     /product="Neck protein n=1 Tax=Cronobacter phage
                     vB_CsaM_GAP32 RepID=K4F9J9_9CAUD"
                     /codon_start=1
                     /transl_table=11
                     /translation="MSDRNKVRNNLIKQIKLLLGDGMIDIELDPDHYDLAVDIALSKI
                     RQRSENAVEEDFYTLQIKEDVDEYTLPEEIVEVRQIWNRSFGNGVSGGADMDPFELAY
                     ANSYFFMNNHIGGIATYDFFAQYRESLNRIAATDIGFNWNPSSHKIKLLRRMKADQIV
                     LLHVFLERGDDQILEDRYLKGWVRDYATAYCKKMLGEARSKFSSLPSGSGGVTLNGVE
                     MKNEADAMIEKLEQDLINYIDGSAPLGFTIG*"
                     /db_xref="UniRef100_K4F9J9"
                     /db_xref="K4F9J9_9CAUD"
     gene            24994..25518
                     /locus_tag="PH2015_07_scaffold_0_prodigal-single_16"
     CDS             24994..25518
                     /product="Cof hydrolase n=1 Tax=Roseobacter phage RDJL Phi
                     1 RepID=F4YXM9_9CAUD"
                     /codon_start=1
                     /transl_table=11
                     /translation="VKPKLLVIGHGRHGKDTVCDILANQYGYSFESSSQFCSKLFIFD
                     MLKDAYGYKDEEECYADRHNHRAEWYNAICDYNIPDPAKLGREIFKEHDIYCGLRNKK
                     EFHAMKNTGVFDYAIWVDRSDFLPPESKDSMSLEQWMADFTIDNNGTLEDLHFNVNAL
                     MGYISSLNASKLLT*"
                     /db_xref="UniRef100_F4YXM9"
                     /db_xref="F4YXM9_9CAUD"
     gene            25592..28273
                     /locus_tag="PH2015_07_scaffold_0_prodigal-single_17"
     CDS             25592..28273
                     /product="Tail sheath protein n=1 Tax=Enterobacteria phage
                     vB_KleM-RaK2 RepID=H6X3J8_9CAUD"
                     /codon_start=1
                     /transl_table=11
                     /translation="MATLVSPGVSVMIVDEAQYISTTQGTLPLIVVATRSNKFDASGT
                     AIASGTIPANAGVAYLVASQRELVTTFGTPTFYEVGGAVVQGSELNEYGLLAAYQYLG
                     VSSNAYVIRANIDLAQLEPTSIEPAGPVVNGTYWHDVASSVFGLFEWAGTKWNAVTPF
                     VLTDAPGTGNVDSVNVDGFAQPVNTFGSAGDFAVVTSTEKISYYQKVSSNWVLLGDPG
                     STDFQFSKFAPTTNSDGGALSVGDAYVRLSKQGGGLDLSVNTYSSNIGGFTALQVEAY
                     ATDDLALVDLIDAGDVYVRFDASLGFVELRRHSGAQTTSITTGVIPNVASISAAFTIE
                     GVSFTLSNSTLDAAISQLQGNSTLNAANVRIEKVGANRIRFTKTDGQELNISFTSGYT
                     ALGFAQSVILASVWENLSYEASSSEPNGIVEEGTLWFNADLKIEILRNEYDGANLAWV
                     PYAWSEDQDGLSQAELQLRASEPTVRKDGLSALVAGDIWVKSNSNPYPEIYVWNAVED
                     VWVKLDNADQSSTNGVIFSNYSPNEPFDADGFAVTRSVHEKAANPELLPENILMVNMD
                     YSTYNVKKYVNGAWEWVSGTNADGSAHFGSDAQRAMVVEAMQSALVANDGIRADSVYF
                     NLIAAPGYPELMDEMISLNKDKKEIAFVIGDAPLTLEGKTTSIKAWADANLSGDSYSG
                     VYYPHGLSTDLAGNNVVIPASAIALRTIAYSDNVSFPWFAPAGLSRGVVSNASQVGYV
                     NSENEFVRVRLSEGQRNTMYEARMNPIADLANQGLVVYGQKTLQGYESAMDRINVSRL
                     VNFMRYNLDLLSRGFLFEQNDEFTRDNIRTAVDRFCSTLVAQRGLYDYVVVCDDTNNT
                     PARIDKNELWVDVAIQPVKSVEFIYIPLRIRNTGEQL*"
                     /db_xref="UniRef100_H6X3J8"
                     /db_xref="H6X3J8_9CAUD"
                     /db_xref="dly:Dehly_1657"
     gene            28401..29030
                     /locus_tag="PH2015_07_scaffold_0_prodigal-single_18"
     CDS             28401..29030
                     /product="Uncharacterized protein n=1 Tax=Enterobacteria
                     phage vB_KleM-RaK2 RepID=H6X3K0_9CAUD"
                     /codon_start=1
                     /transl_table=11
                     /translation="MSTLQNFGVPVGFSSLGSGILQPKLNYRFRVKVTNFGIGTNSTN
                     EFTRQVMNVTRPKLSHEEVVLDSYNSKAYIAGKHTWESVTVVLRDDISNNLTKLVGSQ
                     IQRQMDHRQQKSPTGGFLAGSDYKFNMFVETLDGNSAFPVEVFTLEGCFVQNVDYGQT
                     DYTSSEPVQITLTVRFDNCLLGETNLTGDTSIYPNNTFTSATTPGSQRF*"
                     /db_xref="UniRef100_H6X3K0"
                     /db_xref="A0A0F9JW06_9ZZZZ"
                     /db_xref="H6X3K0_9CAUD"
     gene            29040..29717
                     /locus_tag="PH2015_07_scaffold_0_prodigal-single_19"
     CDS             29040..29717
                     /product="hypothetical protein"
                     /codon_start=1
                     /transl_table=11
                     /translation="MSNFLVGSSNAMWRFGLIGNSVNPNSLATPKMTDMWYLELYTNS
                     GNQTNVYSRSVKSVSEVQINVTHNSYDQYGKRIHVPQRVDFPAVTITLYDTADGKIFD
                     LVSSIYEYGFKNNTTRTMEINSAIRDHSKSGLKSKDGISQPQNHYFTQVNIYHFGSIG
                     QGIKHKISLSNPLVSSMSFSNHDYSTSEVRTITMTLEPENVFIDAKANPEAIPSWIGQ
                     GVNRLNP*"
     gene            29733..29996
                     /locus_tag="PH2015_07_scaffold_0_prodigal-single_20"
     CDS             29733..29996
                     /product="hypothetical protein"
                     /codon_start=1
                     /transl_table=11
                     /translation="MDVDIIVGLLKRKGFTGTKSKKYAGYILSTSKSLDIPISELIDN
                     LSDYFTFVDLGISDNMEAHYTGVATGIMNKKPKKSLVDRNILL*"
     gene            29993..30445
                     /locus_tag="PH2015_07_scaffold_0_prodigal-single_21"
     CDS             29993..30445
                     /product="Head completion protein n=1 Tax=Cronobacter
                     phage vB_CsaM_GAP32 RepID=K4F7E9_9CAUD"
                     /codon_start=1
                     /transl_table=11
                     /translation="MSKYNQGKYTVINESKYAGVGTPTYRSGWELTFMQFCDNNPNII
                     SWASEPVSINYMHPLTGQMSTYIPDFIVVYMDKNKKKHAELIEIKPANQSDPMLAKTR
                     GQQAQTAINLAKWDAATKWAAKRGMRFRVINENDIYMNTKKPKPRKTK*"
                     /db_xref="UniRef100_K4F7E9"
                     /db_xref="A0A0F9JA28_9ZZZZ"
                     /db_xref="K4F7E9_9CAUD"
     gene            30442..30954
                     /locus_tag="PH2015_07_scaffold_0_prodigal-single_22"
     CDS             30442..30954
                     /product="Uncharacterized protein {ECO:0000313|EMBL
                     :KKM66648.1};  TaxID=412755 species="unclassified
                     sequences; metagenomes; ecological metagenomes.;"
                     source="marine sediment metagenome.;""
                     /codon_start=1
                     /transl_table=11
                     /translation="MTKKLEEVFNLPSQEEDEDDIANIEASTSMIEALAETMSETDKI
                     DAALPVVRDLNEHDRDMDEIHKKAMKTFDELVTLGMNVEVHAGAKIMETAATMLKTAM
                     EAKDSKVDRKLRMISLQLQKARLDHAIEKEENKAKDSNEIESEGSVVIDRNELMRRIS
                     SASKNLQDDK*"
                     /db_xref="A0A0F9JAP7_9ZZZZ"
     gene            30982..31554
                     /locus_tag="PH2015_07_scaffold_0_prodigal-single_23"
     CDS             30982..31554
                     /product="hypothetical protein"
                     /codon_start=1
                     /transl_table=11
                     /translation="MKKFEQFLAESVKEYKFTLRFACKLDEHDVDRIERFLGKYDLRT
                     MSSVSVTPISKNQLFFNDIQNIEVSKIDIVTGYPIAADILRQQLSDLIPMNITHILIH
                     PEGWSPQEAVEVKEDKPALLDTPYDDKSDNGENYGREFVTKFLKSLSKRNTVEVINAL
                     SVKPPKDKAQEQMSTEEGSSKSVISGEKKK*"
     gene            31551..32594
                     /locus_tag="PH2015_07_scaffold_0_prodigal-single_24"
     CDS             31551..32594
                     /product="Gp114 n=4 Tax=unclassified Myoviridae RepID
                     =H6BI55_9CAUD"
                     /codon_start=1
                     /transl_table=11
                     /translation="MNGDKHYNLTVTDDNGKSLTTTNVSTKHPDEIVRLMTLAGLAQV
                     QAVPVQPEPESDCGCGGSVEMVDSVEEAEYEPTGPQEFDLDDFSKKTADSISRQKKRI
                     QPSRGDNPLSYSIDENDIFESLMDEFNKLEEAKNAYAIGMAAAEKQTGDKPPLKKSTI
                     NKAHKIAKAVQKNESAQKKSEKLDELSPQTMTNYIGKASDATGHRKLPLNKVDHRYAG
                     VHRASTKLDRISRGLKKGDFVTYNGKLYRIFGFTGSMVDVGEYYGDDSYGGTKKIHLT
                     HVKKAESPKSEMTEGPLLGPKGDIHRAASAEQSDREYIEQRQFKDKWKKENPNKPWPG
                     YEKAGFKSSYYKR*"
                     /db_xref="UniRef100_H6BI55"
                     /db_xref="M4SPI2_9CAUD"
                     /db_xref="H6BI55_9CAUD"
     gene            32613..34322
                     /locus_tag="PH2015_07_scaffold_0_prodigal-single_25"
     CDS             32613..34322
                     /product="Uncharacterized protein n=1 Tax=Pseudomonas
                     phage Lu11 RepID=I1TQL4_9CAUD"
                     /codon_start=1
                     /transl_table=11
                     /translation="MRDIINKIEEALKPSQYRAIVKGWNKERYADIFKDENYEHDRNG
                     YRVFIPIGKPSRNVQPISAPPELQKVLADAGYEIQDYIAGIVYNKEKKQSIKIGKVLT
                     KLKRDDLLQQFNNDSRREGTKNQYIVVISRHPYDIAGMSTDRGWTSCMNLKNGINRHY
                     VPLDVEYGSVVAYVTTTDDRNLNKPSGRILIKPFYDTYSEEKKVYFGIEDRVYGTNVP
                     GFLDAVNAWVKMANTKYQGLSGVAIVELHRDLYVDSSRKRVISGDGEGAEGIIDYLKK
                     NPKQLPSIISDLDFPSIYEVRDKEVVLETWLTIGRFGRDIGYEELEKFADIQDSIKDG
                     DFADQFIDKDAALETFKPSIDDYEEVLRYLTEKDLQKIANDLGIKGDINEYRTLKAIA
                     EDMPKSKYDEDMRKAMIEASVLATPPSEDELKAMKDLLFNALYGGFNSSNLYFAESED
                     GEVLAKMNLRDFIEGVSSATEEDDDDYNDDKYFFMNAKGSYNGWFSEFDSYNVDEYLK
                     YNLSDEEKEVWDKLKPLLDGDFSSDSDATFDEKKAANVFTRQMIYNESLQHILKLSRV
                     IKG*"
                     /db_xref="UniRef100_I1TQL4"
                     /db_xref="I1TQL4_9CAUD"
     gene            34324..35883
                     /locus_tag="PH2015_07_scaffold_0_prodigal-single_26"
     CDS             34324..35883
                     /product="Large terminase protein n=1 Tax=Escherichia
                     phage PBECO 4 RepID=L7TQC5_9VIRU"
                     /codon_start=1
                     /transl_table=11
                     /translation="MADLTKKAYGKTEFTNLELLEFSKCMDDPHYFLNNYFHIQHPTK
                     GSLIYTAYDYQVELVNSYHNYRYSISMLGRQMGKSTTAAGYLLWYAMFKPDQTILIAA
                     HKGSGALEIMHRIRYAYELCPDFIRPGVVSYNKGSIEFDNGSRIIAQATTENTGRGLA
                     ISLLYCDEFAFVRPSIATEFWTSISPTLATGGKAIITSTPNLDDDQFANIWQGANKRV
                     DEYGNETEIGVNGFRPYLSTWDKHPDRDEQWAKEEQGRVGEERFRREHRCEFISAEET
                     LISSLKLAILQGTEPLRKTGQVRWYDSIKRDVSYVVGLDPSMGTGGDFAAIEVWSLPE
                     MRQVAEWQHNKTDVRGQVRILHEILKEIYDTQKELGVKQPEIYWSVENNTLGEAAIIV
                     IEEMGEELFPGEFLHEPKKAGSKRAVRKGFTTTHRSKITSCMKLKAWVESDKMHPTSK
                     NLIREFKTFVASGKSYEAKLGENDDLVSATMLCVRQVQVISRFDEKYENLLGETLDDD
                     SYELDPLPVVF*"
                     /db_xref="UniRef100_L7TQC5"
                     /db_xref="A0A0F9M7T7_9ZZZZ"
                     /db_xref="amt:Amet_2837"
                     /db_xref="L7TQC5_9VIRU"
     gene            35919..38192
                     /locus_tag="PH2015_07_scaffold_0_prodigal-single_27"
     CDS             35919..38192
                     /product="Uncharacterized protein {ECO:0000313|EMBL
                     :KKN03494.1}; Flags: Fragment;;  TaxID=412755
                     species="unclassified sequences; metagenomes; ecological
                     metagenomes.;" source="marine sediment metagenome.;""
                     /codon_start=1
                     /transl_table=11
                     /translation="MAVNMNVIAEKIMKFIRGNGLQVQMFDDQSGKSVADPTAARYFY
                     VDDPNVMIFLDDKTGEMKFHMGEGISLEDPTVSKISKNMKLLARKNMLDFDIRTFGKR
                     IEPRNYGYKIEQNKEQNVDDVFESISPLEGSSRTSRQTLENAKIIVRHRAPVNEEQRG
                     SRSRNISAIFIENNAGERFKYPFKHLSGARAMARHVSSGGNPMDTTGSAIVEMSENLY
                     KLKEFMGIVAKQSLINEANRDVVFNVKKKINHIKETISKLSTSRGYTSFVESLALNEK
                     EEQQEISEEVINSYISKFTKSTFEESLKDILPLVHRVNEEEYRSNRDGQVQNIMQIIS
                     AKNENGEKLNKISFSAGGSYDFDKIKKQYKDTPQSQYAKMASTFQDLASRVDVDTTED
                     HRRKNKGHDRAAVISLFLNDISEKLDTNPKSITKPEMQLATYFLKLSKMDKPAEVAES
                     LDKKFDKMLKESLSKYSVFEEFGIDEADTQLFMDPDDKAWKVSYDYGPHQSNTIKVKA
                     KSQSHAWEVAKEVAKKKYGHPRITSGSVTLMKSTNEAEGEDTSSNLQVWEVTIWNNYY
                     RNKYADWSPRPYPVLATSAEEAKQVVLQHADEILKDLLSKKLQNGKRVLPPRSALPIT
                     DKLIGRVEDGTVKGKRSTYKPLKYISPNGWMEVTLKDGHIVDADQGMKHPLGEHTDYQ
                     SYVSELRDEGYSVYVSKIAGGEGGIRFEIETPDGREFEVIEAKTGQYGLYRDGATMSG
                     KPDELFLSLADAVHSMT*"
                     /db_xref="A0A0F9MCI3_9ZZZZ"
     gene            38397..39425
                     /locus_tag="PH2015_07_scaffold_0_prodigal-single_28"
     CDS             38397..39425
                     /product="SsDNA binding protein n=1 Tax=Cronobacter phage
                     vB_CsaM_GAP32 RepID=K4F655_9CAUD"
                     /codon_start=1
                     /transl_table=11
                     /translation="MATLAEIRAKLLAQDKKAENNANQSQGSNALYPFWNMDIDSTAV
                     VRFLPDADATNDFFWRERQIIKLPFSGIKGIADSKPVTIQVPCVEMWGDQCPIHAEIR
                     PWYKDPSMEKLASQYWKKRSYIFQGFVVTNPIDEKDAPENPIRRFIISPQIFKILKGA
                     LMDPDMETVPTDYDSGTDFRLVKTQNGQYADYGTSNWARKERSLNELERAAIEQYGLS
                     DLNDFMPKKPNAEELAAIVEMFEASVDGELYDPARWANFYRPYGIDLGEFNPKSTGNS
                     NAGSNGEAAPSPKKASAPAPEVDDDIPFDSNEEAEAKRKDTSVSSPAKPKQDASDILA
                     MIRQRKAD*"
                     /db_xref="UniRef100_K4F655"
                     /db_xref="A0A0F9IJ25_9ZZZZ"
                     /db_xref="K4F655_9CAUD"
     gene            39506..40588
                     /locus_tag="PH2015_07_scaffold_0_prodigal-single_29"
     CDS             39506..40588
                     /product="RecA-like protein n=1 Tax=Cronobacter phage
                     vB_CsaM_GAP32 RepID=K4F7I1_9CAUD"
                     /codon_start=1
                     /transl_table=11
                     /translation="MVKAFDASKFRKSITKSVPGMSVGFRDPDTWISTGNYCLNKLIS
                     GDFYKGIPLGKVTVLAGESGAGKSYIASGNVVKNAQDQNIFVVLIDSENALDESWLHA
                     LGVSTDPDKLLKLNVAMIDDVAKIVSDFMKDYKAEYADKPDAERPKVLFVIDSLGMLL
                     TPTDVDQFNKGDMKGDMGRKPKALAALVRNSVNMFGEYNIGMVATNHTYASQDMFDPD
                     DKISGGQGFIYASSIVIAMRKLKLKEDEDGNKISEVRGIRSSCKVMKTRYAKPFEGVQ
                     VKIPYDTGMSPYSGLLEFFEAKGLLKKVGNKLAYTSTTTGEVISEFRKNWTDEKLDVI
                     MKEWNDKNIDAEEHELDPIVEDPQID*"
                     /db_xref="UniRef100_K4F7I1"
                     /db_xref="K4F7I1_9CAUD"
     gene            40600..40827
                     /locus_tag="PH2015_07_scaffold_0_prodigal-single_30"
     CDS             40600..40827
                     /product="hypothetical protein"
                     /codon_start=1
                     /transl_table=11
                     /translation="MASIGAIDVADIWATISSYIPAKERLTAAEALIRLCDELGFTEE
                     DFYDMIDDNKVLETAHTRHFAAEEDEEDWDE*"
     gene            40824..41291
                     /locus_tag="PH2015_07_scaffold_0_prodigal-single_31"
     CDS             40824..41291
                     /product="Uncharacterized protein n=1 Tax=Cronobacter
                     phage vB_CsaM_GAP32 RepID=K4F6W6_9CAUD"
                     /codon_start=1
                     /transl_table=11
                     /translation="MSWFSEVVKDWSKIPDCLEHFEKELLEARKEVKIFGNVEKNATQ
                     LPAYVEIRFAQLQEIEAILEHINIQLRKKRSEYFRKYLENYNKVLSSRDAEKYADGED
                     EVVAISEVANQIAYVRNQYLGITKSFEIKHYQLTNIVKLRVAGMEDAEINNRY*"
                     /db_xref="UniRef100_K4F6W6"
                     /db_xref="K4F6W6_9CAUD"
     gene            41343..43637
                     /locus_tag="PH2015_07_scaffold_0_prodigal-single_32"
     CDS             41343..43637
                     /product="Ribonucleoside-diphosphate reductase {ECO
                     :0000256|RuleBase:RU003410}; EC=1.17.4.1
                     {ECO:0000256|RuleBase:RU003410};;  TaxID=1555202
                     species="Viruses; dsDNA viruses, no RNA stage;
                     Caudovirales; Myoviridae.;" source="Escherichia phage
                     121Q.;""
                     /codon_start=1
                     /transl_table=11
                     /translation="MMSNILITKRDGRKEPIDLEKMHRVVFSACEGINGVSPSEVEIK
                     SHIQFYNGISSAEIQETLIKSAADLISEDTPNYQWVAGNLINYHIRKEVYGDFTPWHL
                     YEIVKRNVEKGFYDPALLTSYTEEDWEKINGFVKHDRDFAISYVGMEQFRGKYLVQNR
                     VTKQLFETPQVAYVLIAATLFSEYNSDERLKWVKEYYDSISLFEISLPTPIMAGVRTP
                     QRQFSSCVVIETDDSLDSINATSSAVVKYVSQKAGIGIGAGSIRAINSPIRNGDASHT
                     GVIPFYKLFQSAVKSCSQGGVRGGAATLHYPIWHLEVEDLLVLKNNKGTEENRVRHLD
                     YSVQFNKLMYERLLTGGNITLFSPSDVPGLYDAFFADQDKFKELYEKAERSNKIRKKV
                     VPAIELFSSFMNERKNTGRIYLQNVDHVNSHGSFLPEVAPIRQSNLCQEIDLPTKPLS
                     DLNDPNGEISLCTLSAINWGVIKTLADFERVCRLAVRGIDALLSYQNYPVLAAQLSTM
                     KRRPIGVGIINFAYWMAKNDMTYTSPNLEMIDEWAEAWSYYLIKASVELAKEQGACEG
                     TNETRYGLGIVPMDTRKIDVDELVPYQERMDWESLREDLKTYGIRNSTLMALMPAETS
                     AQISNSTNGIEPPRSLVSVKQSKHGVLKQVVPGIHKLKNKYELLWDQQSPEGYLKICA
                     VLQKYIDQGISVNTSYNPVYFEDEKIPMSIMLQHLLMFYKYGGKQLYYFNTYDGQGEV
                     DVGKLMQEEQLPDIEAEDCDSCVI*"
                     /db_xref="A0A097EWW5_9CAUD"
                     /db_xref="UniRef100_L7TIF6"
                     /db_xref="amed:B224_2385"
                     /db_xref="L7TIF6_9VIRU"
                     /db_xref="1.17.4.1"
     gene            43656..44786
                     /locus_tag="PH2015_07_scaffold_0_prodigal-single_33"
     CDS             43656..44786
                     /product="Ribonucleotide-diphosphate reductase subunit
                     beta {ECO:0000313|EMBL:AFC21750.1}; EC=1.17.4.1
                     {ECO:0000313|EMBL:AFC21750.1};;  TaxID=1141136
                     species="Viruses; dsDNA viruses, no RNA stage;
                     Caudovirales; Myoviridae.;" source="Cronobacter phage
                     vB_CsaM_GAP32.;""
                     /codon_start=1
                     /transl_table=11
                     /translation="MSVFDSHNKADHTKSLAFMDPSGGVTIQRYDMLKYKQFDKLTDK
                     QLGFFWRPEEIDVVKDANDFKQLTDHEKHIFTSNLKRQILLDSVQGRAPVEAFGPLVS
                     IPELEAWIQTWTFSETIHSRSYTHIIRNIYSDPSKVFDEMMDIQEIMDCADDISRNYD
                     ELIEKSAYFNLLGAGTHTINGKEIVIDPYEIKKLLYKTLMSVNILEGVRFYVSFACSW
                     AFAELKKMEGNAKIIKLIARDENLHLASTQTLLKLLPKDDPDYIKIAKEVEEECIHMF
                     VDAVEQEKKWAEYLFKDGSMIGLNVKLLNDYIEWIACKRMQAVSLKCPYTVSQTNPLP
                     WTQKWIAGAEVQVAPQEVELSSYTIGAVKQDVDKNTFNGFSL*"
                     /db_xref="K4F9M0_9CAUD"
                     /db_xref="slo:Shew_1945"
                     /db_xref="UniRef100_K4F9M0"
                     /db_xref="1.17.4.1"
     gene            44859..45389
                     /locus_tag="PH2015_07_scaffold_0_prodigal-single_34"
     CDS             44859..45389
                     /product="UPI0003D6BF5A related cluster n=1 Tax=unknown
                     RepID=UPI0003D6BF5A"
                     /codon_start=1
                     /transl_table=11
                     /translation="MGKRSDFERNERDYYPTPVKAIEPLITHLPDTFTFAEPCAGDGR
                     LVQNIAKLTNNGGVATFMCDIEPQEDWIMIGDALEAVIPETVDYIITNPPWDRKLLHP
                     MIERFAAIKPTWLLFDADWMHTMQSIPYMPWCAKIVSVGRVKWIEGSTSVGKDNAAWY
                     LFDANHIGETEFYGRT*"
                     /db_xref="UniRef100_UPI0003D6BF5A"
                     /db_xref="lmd:METH_06770"
                     /db_xref="V9VRY9_9RHOB"
                     /db_xref="UPI0003D6BF5A"
     gene            45471..45842
                     /locus_tag="PH2015_07_scaffold_0_prodigal-single_35"
     CDS             45471..45842
                     /product="hypothetical protein"
                     /codon_start=1
                     /transl_table=11
                     /translation="MTTWTYLLKSERDAINSGKDITYFVTKIVVQPHTHPLYVQRCIK
                     EQAESLGLGVKDGFYETMVSAWSEDFDTIIAEREKMIAHYEPHKKEFPMHYYPIVETL
                     KQIKEAKRIVEQGLVVNAEIL*"
     gene            45826..46221
                     /locus_tag="PH2015_07_scaffold_0_prodigal-single_36"
     CDS             45826..46221
                     /product="hypothetical protein"
                     /codon_start=1
                     /transl_table=11
                     /translation="MPKFSENVIHLAINFIRSVEAEMGSLGQDKVFAMLDAFDPDLRN
                     DILMTLFIEDDNLPINVYVRKNPMFTGQYQKINAIKEIRAASGYGLKQAKDVTDAADL
                     SQIALVEVVGYEKKRSLISGLAGTGYEVV*"
     gene            46221..46511
                     /locus_tag="PH2015_07_scaffold_0_prodigal-single_37"
     CDS             46221..46511
                     /product="hypothetical protein"
                     /codon_start=1
                     /transl_table=11
                     /translation="MGYSPEVPSYVEFIQDFFYAKIKHKKYTTKEVFCLNPFHRCPIT
                     GNRQFWKKSLRIRIMGEKTTFMCEQHQFEQYLFLTDFDSPLGNRYDAYKNIY*"
     gene            46562..46891
                     /locus_tag="PH2015_07_scaffold_0_prodigal-single_38"
     CDS             46562..46891
                     /product="hypothetical protein"
                     /codon_start=1
                     /transl_table=11
                     /translation="MTDAELFAKIDMFRDVQDRERFSTVWSIHEVDDIDSKVPLKNQV
                     GRKLVFNYWNRGFKDKQVMTTIKGETWLDMWRAADELVVESGDFHIFIENFVMQEDGS
                     FELICGS*"
     gene            46891..47187
                     /locus_tag="PH2015_07_scaffold_0_prodigal-single_39"
     CDS             46891..47187
                     /product="hypothetical protein"
                     /codon_start=1
                     /transl_table=11
                     /translation="MTTNLPFEVKHLDGRFTHFYKYHFRYYLHFEHYEKKVVDMIESY
                     LKATYGNSWPGTSSWSGTIKRQVGWDAQFPNKKSTAYRIYLRDEDMLNYVMMIL*"
     gene            47247..47672
                     /locus_tag="PH2015_07_scaffold_0_prodigal-single_40"
     CDS             47247..47672
                     /product="Uncharacterized protein n=1 Tax=Sinorhizobium
                     phage phiM12 RepID=S5MDC8_9CAUD"
                     /codon_start=1
                     /transl_table=11
                     /translation="MAYMSQEMKKELAPAIKAVLKKYNVKGSISVDHHSSLVVTLKEG
                     VLDFIGQANADNKEVAERRGQQFYEVKGSYQANPYYAHESGNKKIGSFFKELVAAMNG
                     KGSKISNHDNSDIMTDYFDVGWYISINVGKWDKPYVLVK*"
                     /db_xref="UniRef100_S5MDC8"
                     /db_xref="A0A0F6YPT3_9CAUD"
                     /db_xref="S5MDC8_9CAUD"
     gene            47669..47896
                     /locus_tag="PH2015_07_scaffold_0_prodigal-single_41"
     CDS             47669..47896
                     /product="hypothetical protein"
                     /codon_start=1
                     /transl_table=11
                     /translation="MMQPKRLQWSVSGDGKTIAAPSPCIADNYLVIVERDGMYHMNWT
                     DDTVNALYTAKALGRMFHERGLSDLYSQWLE*"
     gene            47899..48102
                     /locus_tag="PH2015_07_scaffold_0_prodigal-single_42"
     CDS             47899..48102
                     /product="hypothetical protein"
                     /codon_start=1
                     /transl_table=11
                     /translation="MTLGELKKHIDELLESGYGEDVPLKIAVSDSPRFEDWDIEFSQI
                     FVDDKDKLSGAGNEALTCFWIKG*"
     gene            48107..48286
                     /locus_tag="PH2015_07_scaffold_0_prodigal-single_43"
     CDS             48107..48286
                     /product="hypothetical protein"
                     /codon_start=1
                     /transl_table=11
                     /translation="MKAVLLLSVLALSACSAMISPEQIEIRNEQDRLNHERYLQSLYD
                     PEYLADCEYYEMECN*"
     gene            48286..48702
                     /locus_tag="PH2015_07_scaffold_0_prodigal-single_44"
     CDS             48286..48702
                     /product="Uncharacterized protein n=1 Tax=Caulobacter
                     phage CcrColossus RepID=K4JVS3_9CAUD"
                     /codon_start=1
                     /transl_table=11
                     /translation="MGTRSRIAKVQEDGTVKSIYCHWDGYPSNNGVLLFDNYQDPNKI
                     DALLALGDISSLDAEIGEKHDFDNAPKGVVNAYGRDRGETDVGARTDADVIEFVSQIG
                     ESWEEYSYLYTIDGEWVCYEGTEGPIPLDEAIKKDK*"
                     /db_xref="UniRef100_K4JVS3"
                     /db_xref="mhi:Mhar_1566"
                     /db_xref="32822147"
                     /db_xref="K4JVS3_9CAUD"
     gene            48758..48967
                     /locus_tag="PH2015_07_scaffold_0_prodigal-single_45"
     CDS             48758..48967
                     /product="hypothetical protein"
                     /codon_start=1
                     /transl_table=11
                     /translation="MDMETAIAILGINRTRDNDLRPMVKALELFSSLNTPAEVERLEA
                     AKYVLRRWKAYQGECNLRRGMRGIA*"
     gene            48967..49227
                     /locus_tag="PH2015_07_scaffold_0_prodigal-single_46"
     CDS             48967..49227
                     /product="hypothetical protein"
                     /codon_start=1
                     /transl_table=11
                     /translation="MIKTSAPSIEDCLKRKWPVYVVYRESDKEVVGYWPFGESFARES
                     AQSRNNKEGPLSYNYAKWDRYLFVLERHERHLEQLEEISKRL*"
     gene            49282..50226
                     /locus_tag="PH2015_07_scaffold_0_prodigal-single_47"
     CDS             49282..50226
                     /product="Methyltransferase {ECO:0000256|RuleBase:RU362026
                     }; EC=2.1.1.- {ECO:0000256|RuleBase:RU362026};; 
                     TaxID=315237 species="Bacteria; Proteobacteria;
                     Gammaproteobacteria; Enterobacteriales;
                     Enterobacteriaceae; Citrobacter.;" source="Citrobacter sp.
                     RFL231.;""
                     /codon_start=1
                     /transl_table=11
                     /translation="MITLYNGNMLEQLANVADGSIDLLLTDPPYNISEKGANPEWTVT
                     DPVTGEKVNKNAIHNQKFDDTFEEQWDSLTEEEFLQQLQDWSNAWFPKLRKGGAFCVF
                     ISDRYISHLWSAMEKAGFEPKRVWTWKKPAAVPFNRSVNPVSGAEYVLWGIRPGGKRT
                     FNADTVKGTMVERYSLADKVSSILYKHIAQGGELDDNFAAALKEAKKVIENLKTTGST
                     IHAVVPNTLTYSGGLGKDKIHPTQKPEEILKYFIELLTNEGDTVLDTFAGSGSTGKSA
                     LSMNRNAILIERDKKMFDKMSERFHTNPDPIFDSLFEE*"
                     /db_xref="Q32WH2_9ENTR"
                     /db_xref="UniRef100_Q32WH2"
                     /db_xref="hdt:HYPDE_37938"
                     /db_xref="2.1.1.-"
     gene            50229..50777
                     /locus_tag="PH2015_07_scaffold_0_prodigal-single_48"
     CDS             50229..50777
                     /product="Uncharacterized protein n=1 Tax=Pelagibacter
                     phage HTVC008M RepID=M1HM36_9CAUD"
                     /codon_start=1
                     /transl_table=11
                     /translation="MNIFRLDDDPVVAAQLQCDKHVVKMIVESAQMLSTVHRMLDGNL
                     VNRLSATGRKTNYWMHSQDDILYRAVHHNHPSTVWTRESKANYEWHYAHFIGLCEEYE
                     YRYNKTHATYEKLHTALAVTPYNIPDIGDTPFKLAMGSNPECQFPDDPVKSYRMFYQT
                     KQDRFKMIWTNRPVPEWFKVKE*"
                     /db_xref="UniRef100_M1HM36"
                     /db_xref="M1HM36_9CAUD"
                     /db_xref="aar:Acear_1218"
     gene            50791..51198
                     /locus_tag="PH2015_07_scaffold_0_prodigal-single_49"
     CDS             50791..51198
                     /product="hypothetical protein"
                     /codon_start=1
                     /transl_table=11
                     /translation="MKYRVSAANRWEFWETYTVRNAEGVTIDLEFCCKYGSVIVDVPE
                     DYIFGDTFNSEDFDNDTYQIEETGDESLEDWDIFGLSDEEEQALHAQLEENYDPESDD
                     YYDFREYLELNGWEFEDYAIQIPSVIVEPYDGE*"
     gene            51188..51994
                     /locus_tag="PH2015_07_scaffold_0_prodigal-single_50"
     CDS             51188..51994
                     /product="DNA adenine methylase n=2 Tax=Synechococcus
                     phage Syn19 RepID=E3SQB9_9CAUD"
                     /codon_start=1
                     /transl_table=11
                     /translation="MANDLVQKDCIVGMKELDAESIDICVTSPPYNLNIQYGEYNDNQ
                     PRENYLSWLNDVFVEVKRVLKPNGHFFLNMGYSNIDPWVGMDVANVARSQYVLQNNIT
                     WVKSVYVDGKTSGHFKPINSKRFSNPTWEHLFHFTKNGDVEVDKLAVGVPYEWKSNIE
                     RFDQAGDLRCRGNTWFVPYDTIANRKKHRGNHPATFPVDLVEMCIKFSGVKTGTLLDP
                     FMGSGTSAIAAMKCGIEYIGFEIDSDYFLFANDRIVEYSKSKVSPLIEIL*"
                     /db_xref="UniRef100_E3SQB9"
                     /db_xref="M4SJ60_9CAUD"
                     /db_xref="mja:MJ_1498"
                     /db_xref="E3SQB9_9CAUD"
     gene            51994..52599
                     /locus_tag="PH2015_07_scaffold_0_prodigal-single_51"
     CDS             51994..52599
                     /product="hypothetical protein"
                     /codon_start=1
                     /transl_table=11
                     /translation="MSTYQKLVPLIQRRLELHHQLYSGQCKAELWEEKSAYVLRQSGF
                     GSDWKPDFNHAVGVDQYTNDGVAISNKGGKMNATNTLMTISGSRLTQHKTIQEKLEFL
                     KSKPEQLVFCLATNNKDWQKNLKRYFFVVVDAKKLDYHNQEWVPTYPQKGGDTPNGYK
                     CDAGKFRAKITKSMSDQIWTDISSDLFEEFYQIDVETQPIL*"
     gene            52623..53369
                     /locus_tag="PH2015_07_scaffold_0_prodigal-single_52"
     CDS             52623..53369
                     /product="DNA adenine methylase n=1 Tax=Prochlorococcus
                     phage P-SSM7 RepID=E3SNH3_9CAUD"
                     /codon_start=1
                     /transl_table=11
                     /translation="MVDVTIYNEECLTALEKVSDSSIDMLMVDLPYGTTACAWDFIIP
                     MDKLWEHYYRVCKKNAAMVFTASQPFTTTLISSNLKDFRYEWIWEKPQGTNPMNAKVM
                     PLKSHENVLVFYREKPTYNPQMWYSTPYGGFKSDTSKIGEVYGSAKSQHRDNPDGSRY
                     PRTVQKFKQEKGFHPTQKPVEMMEYFIKTYSNKGETILDNTMGSGTTGVAAVKLGRNF
                     IGMEREEKYFEIAKTRIGEVKEETKFFDFT*"
                     /db_xref="UniRef100_E3SNH3"
                     /db_xref="E3SNH3_9CAUD"
                     /db_xref="lsj:LSJ_3100c"
     gene            53433..56888
                     /locus_tag="PH2015_07_scaffold_0_prodigal-single_53"
     CDS             53433..56888
                     /product="Uncharacterized protein n=1 Tax=Helicobacter
                     fennelliae MRY12-0050 RepID=T1DUR2_9HELI"
                     /codon_start=1
                     /transl_table=11
                     /translation="MLSEISIPSKVNSTIYVKPKTPEELGVDVYTQGIYAMCETQWAK
                     AMIGEYQLTGKYTLQFGIGDTTSSTMIERFGTLSSSKNLEEQKFFIDAIPTPGYRDHK
                     LHRVIRETFAYQVSPDPNKREVFAVAVPDAVAKMFIRNGDFEPVRDWLSKKIRQCAAS
                     LDKNHGKVSVTLRELQEYVVAKIIKNLHKNGINANIIAELAPRLGKTLMFLAMAKQMR
                     EDPKLGHHAMFVLAYGVGLSVKASYKEEIGKYQDFVDFEFIDNADDDAQDHYENAIAN
                     GKFPIVFVSLNAKVGNDEKEERLDWIGSRTEKAIALLEETDFGMHTDSQIEKTQNMFS
                     NMTVTQINSSGTNIGRIAKASGDKSADAIIRVPYCMVEQQNKAKEYGIVKRKFYNMVF
                     NAKMNKLLDGFDKDVLPNIKKILADANTQEQFVTALFQDLYGYQPIYGMSINRQADEV
                     IGTTMLFVNITKKQMENLAKVIEMACPKHKVLILNGEYTSNKEAQGRTFEELVALENG
                     KHGERDKLIVMTDMMGTRSYSIPNIQACLFMMEGGDVYPYMQRYSRCLTPGFGKECGH
                     IFDFAFDTNKTRNTEMSIAIEAAAIMEQTDISFPDAIREVMLSVNIKDMMQGKWLDAN
                     DIIARFEDNDKLVEVADALSRLGVEDFDGADFPFLAELAKRSMNKKEKSYFEKTIKTG
                     KTYEKKKREGVDTTPEEDNEYLNALKDMKKTIERAIRMLNSSASTVTEFANYEGKTYE
                     QCLNIIEKDATLSAEFFEMFGVDVSFVKRIKGKLPLATLDLIVERTINGNSANNVTNS
                     SLGIVADDPALWREILSTRVMRRKLNSNKCKRVLVVAGGIGTEIDVLVELYGIDFLDK
                     IVYNDKYASFCNRIKRKYSRLTVIQGDFLELEFNMKFDVVVGNPPYQDTSSDRQKFNQ
                     LGNDKLYKQFMKKAPSLINDDGIIAFVVPSAILKTTNYGSPGIAIKNMKGIHINTIET
                     GIEKFFKVAISICYFIGIKKVGSSTTVINGVEHDFHSTGFVANDTRLQPIVKKILREP
                     TTVKIERTKNPTSATGFWTTRFAYLSPSFEYDEGKELFWIHSEPRKLLRLVQSNLFSR
                     VAWDGFVVLDKRWYHNFWSALYLHPDMTEDMTDEEIMNLYSLSQEEKDIINEIDRRNV
                     TEFKK*"
                     /db_xref="UniRef100_T1DUR2"
                     /db_xref="T1DUR2_9HELI"
     gene            56885..57364
                     /locus_tag="PH2015_07_scaffold_0_prodigal-single_54"
     CDS             56885..57364
                     /product="Eco57I restriction endonuclease n=1 Tax
                     =Clostridium sp. CAG:352 RepID=R6R7A3_9CLOT"
                     /codon_start=1
                     /transl_table=11
                     /translation="MILSNLNRQLFDRTYMSGVEREKTRVKATGEVFTPTPLVEEILY
                     KMDQQLFVDPEKTFLDPSCGDGQFLASVLYRKLQNGIPFEQALSTIYGVDLMPDNVEL
                     CRERLLCGREDLKHIVEQNIVCADGLRYHYRFDGSHPYDDEIQEKQEQEIFNNLFEF*"
                     /db_xref="UniRef100_R6R7A3"
                     /db_xref="A0A0F9HPF5_9ZZZZ"
                     /db_xref="mcat:MC25239_01708"
                     /db_xref="R6R7A3_9CLOT"
     gene            57429..57713
                     /locus_tag="PH2015_07_scaffold_0_prodigal-single_55"
     CDS             57429..57713
                     /product="hypothetical protein"
                     /codon_start=1
                     /transl_table=11
                     /translation="MNVATIIRDQIRALDRRAFMAWGAKDFVGMGDGLKFKTSGLVKW
                     KGYVYIKYDEGMDLYNVQFARIRNLDWKVDKEVNGVYVEDLVGIIDGQVG*"
     gene            57776..58762
                     /locus_tag="PH2015_07_scaffold_0_prodigal-single_56"
     CDS             57776..58762
                     /product="Putative uncharacterized protein nrdC.10 n=1 Tax
                     =Acinetobacter phage Acj9 RepID=E5EPR3_9CAUD"
                     /codon_start=1
                     /transl_table=11
                     /translation="MQIAHIENGSYNNQPISGSFPLVQGLKPSAKGGFFITVDASDNP
                     VKKPKIRIRVESEDDVTIDGEAGETVAVSESDEEAIERIAERFKILDDMTGATIDGVV
                     RGMVVSGPPGVGKTYGVEQVLEQDSLFDIMADRPLRHTFVKGTMSPIGLYSTLYKYSD
                     EKNIVVLDDCDSILFNEDALNILKAALDSGKKRKISWHSDSHFLRREGVPDQFEFKGS
                     VIFITNLKFDKVKSSKIKDHLEAIMSRCHYLDLTISTTRDKLLRCKQIVRQGMLKSYG
                     FSDQDQDEIMSYMENNQSRLREISLRMITKIADLRKAMPQSWERTANLTCCK*"
                     /db_xref="UniRef100_E5EPR3"
                     /db_xref="A0A084TFA4_9VIBR"
                     /db_xref="E5EPR3_9CAUD"
     gene            58865..60316
                     /locus_tag="PH2015_07_scaffold_0_prodigal-single_57"
     CDS             58865..60316
                     /product="Helicase n=1 Tax=Enterobacteria phage
                     vB_KleM-RaK2 RepID=H6X3S5_9CAUD"
                     /codon_start=1
                     /transl_table=11
                     /translation="MKKCKIVIKDEVNIKLDGLDPSTRRKCSDKLKFFLPHAYHTPAY
                     KLGRWDGTVRFCDVGGRTYLNLLDDIVPIIVDAGYEFDIEDNRLNHGTLEFDQIAEDY
                     WGDKTWPIGHKHEGELIRLRDYQVEIINKFIENPQALQEVATGAGKTIMTATMASMVE
                     KYGRSIVIVPNKDLVKQTAKDYENCGLDYGVYFGDKKDIGKTHTICTWQSLNSLLKQT
                     KEGKADIESFIADVVCVIVDEVHQAKADVLKELLTGVFANVPLRWGLTGTIPKGDWDV
                     ASINASLGKVIHQLTAKTLQDEGVLSKCHVEIIQTQETAEYNNYQSELKFLLEDSKRA
                     DFMAQKIMEISKTGNTLVLVDRLAAGNALIERLPPGTVFVSGKMKTDDRQNEYDEINQ
                     SVNSITVATYGVAAVGLNIPRIFNLIMIEPGKSFVRVIQSIGRGVRTAKDKDFVQVWD
                     FTSRCKFSKRHLTERKKYYADAQYPYRVNKVNY*"
                     /db_xref="UniRef100_H6X3S5"
                     /db_xref="A0A0F9F7X0_9ZZZZ"
                     /db_xref="H6X3S5_9CAUD"
     gene            60364..60828
                     /locus_tag="PH2015_07_scaffold_0_prodigal-single_58"
     CDS             60364..60828
                     /product="Uncharacterized protein n=1 Tax=Cronobacter
                     phage vB_CsaM_GAP32 RepID=K4F6W9_9CAUD"
                     /codon_start=1
                     /transl_table=11
                     /translation="MNDLPDEIEDIRYCVMDVTDKSEPDFFFIPLVFIETFNTPSISL
                     SIGNHVIEMPLDWNILIGDRDLGQLEFVPLTSINERDFQTIITNPLNGFSQEWAPIRV
                     NNIFADVKWFLPKLKYGHILAIPLEHRQNPRCAYFVKDMNRIPDVLNSYDFF*"
                     /db_xref="UniRef100_K4F6W9"
                     /db_xref="A0A0F9GXQ1_9ZZZZ"
                     /db_xref="K4F6W9_9CAUD"
     gene            60828..61076
                     /locus_tag="PH2015_07_scaffold_0_prodigal-single_59"
     CDS             60828..61076
                     /product="hypothetical protein"
                     /codon_start=1
                     /transl_table=11
                     /translation="MYKIILKVNRTGMREAKDWCENAGIAYATSYKDDIYDGYWPGSA
                     DNMELACYFAFEHELDAATFCMMFGGRINYVSGQRHFV*"
     gene            61048..61284
                     /locus_tag="PH2015_07_scaffold_0_prodigal-single_60"
     CDS             61048..61284
                     /product="hypothetical protein"
                     /codon_start=1
                     /transl_table=11
                     /translation="MSVVNDTLYDVTLFVSSTASASFEAFLYSHRMRPYSKITESSYG
                     FTYHFEKMALQDCSYISLMFDVTIEKMQGVMNFD*"
     gene            61277..61762
                     /locus_tag="PH2015_07_scaffold_0_prodigal-single_61"
     CDS             61277..61762
                     /product="hypothetical protein"
                     /codon_start=1
                     /transl_table=11
                     /translation="LTKQIPLNDMLAALDRQDFDWYKNLTDEERKSWSSWLTLRYASS
                     VKGKGQDDALLNTNEFVNKHYLDLYKDDDLMWRLMCLTGTGKGQYHEWIKPPHSNKTK
                     DKVSQFVMSVYPHFKSDEIELFCKMNSTAELKSLAISIGLTDGEINDIFGKTSKKGKA
                     K*"
     gene            61759..61947
                     /locus_tag="PH2015_07_scaffold_0_prodigal-single_62"
     CDS             61759..61947
                     /product="hypothetical protein"
                     /codon_start=1
                     /transl_table=11
                     /translation="MTVTVKDRVYTSEVDGIPSIVYDENNNTLTIGNHTFENGYMLLH
                     HINYVRTTTICNRVGVLS*"
     gene            61947..62621
                     /locus_tag="PH2015_07_scaffold_0_prodigal-single_63"
     CDS             61947..62621
                     /product="Uncharacterized protein n=1 Tax=Cronobacter
                     phage vB_CsaM_GAP32 RepID=K4F9L6_9CAUD"
                     /codon_start=1
                     /transl_table=11
                     /translation="MSFTCQFCSKTFQRERTLSAHLCEQKRRWLNKDEKYVVLGFLAF
                     RRFYEISMGEKKEKTYEQFASSQYYTAFTKFGRHMLQINAVDPENFIDFVIRSSIAVD
                     KWCNEAVYETYIHELNKKETAERALERGIMLMQDWGTENDKPFNVFFRENSRSRIIYW
                     IRSGRISPWIIFNCNSGVELLSEFSDQELKLVNDYMDPEFWTRKFQVRSDDVKFVRNV
                     LEKAGL*"
                     /db_xref="UniRef100_K4F9L6"
                     /db_xref="A0A0F9KX36_9ZZZZ"
                     /db_xref="K4F9L6_9CAUD"
     gene            62618..62815
                     /locus_tag="PH2015_07_scaffold_0_prodigal-single_64"
     CDS             62618..62815
                     /product="hypothetical protein"
                     /codon_start=1
                     /transl_table=11
                     /translation="MNVEKIGDNRWLATVMKNGKEEDLVIEFSEDILNQVGWEPGDVI
                     EWFDNSDGTFTLKKKENDNGQ*"
     gene            62805..63218
                     /locus_tag="PH2015_07_scaffold_0_prodigal-single_65"
     CDS             62805..63218
                     /product="hypothetical protein"
                     /codon_start=1
                     /transl_table=11
                     /translation="MDNDYTLEELIANMQQMVQSNSNKINAASTTSSLGSYDPNSYLG
                     VSSVYYPSDYYGKQWDDRKTYTYTGTTTSTTSLDEIRHRELTNRIDKMEKMLEERLCV
                     LKPTPEMLKKWEILQEIYNQYKVAEALLYGHDADE*"
     gene            63211..63639
                     /locus_tag="PH2015_07_scaffold_0_prodigal-single_66"
     CDS             63211..63639
                     /product="hypothetical protein"
                     /codon_start=1
                     /transl_table=11
                     /translation="MSEEVKYIYESPDGGKTVTRREFGSFTKEAYYGTPEFPDEEKDI
                     IFQTNYNLDVSAIDINDGAAYAYAGDWSATDISISDPYTGKPFSLTDLNDRLETIEKR
                     LTILVPDAKLLEQYQVLQDLYAQYKAAESLLFGPEIEDEK*"
     gene            63636..64178
                     /locus_tag="PH2015_07_scaffold_0_prodigal-single_67"
     CDS             63636..64178
                     /product="Uncharacterized protein n=1 Tax=Sphingobium
                     ummariense RL-3 RepID=T0K8Q3_9SPHN"
                     /codon_start=1
                     /transl_table=11
                     /translation="MTKVVNYDWDDVERAVRDLAMQMYKDNWRPDYIVGITRGGLVPA
                     VMLSHMTGIPMHTLCVQLANEGLEENTETNCWMSEDAFGYKLPEGQTTGGFSDLKSRK
                     QILIIDDINRGGDAMEWIMKDWSSSCLPNSDAWDEVWHTNVRFAALIDNANSKVSMDY
                     QCEEFNDVDNDTWVSFPWER*"
                     /db_xref="UniRef100_T0K8Q3"
                     /db_xref="stax:MC45_15045"
                     /db_xref="A0A097EL39_9SPHN"
                     /db_xref="T0K8Q3_9SPHN"
     gene            64178..64465
                     /locus_tag="PH2015_07_scaffold_0_prodigal-single_68"
     CDS             64178..64465
                     /product="hypothetical protein"
                     /codon_start=1
                     /transl_table=11
                     /translation="MASSRTQSTLERLRSLAKRSKNQRRYVSEFNNFEYTSWTIIDLN
                     KLSKKETLIPNSVNSNVVWCEDNCQDEFVFYRKCIYFKNPDDAAYFLVIWQ*"
     gene            64462..65067
                     /locus_tag="PH2015_07_scaffold_0_prodigal-single_69"
     CDS             64462..65067
                     /product="Uncharacterized protein n=1 Tax=Enterobacteria
                     phage vB_KleM-RaK2 RepID=H6X3T1_9CAUD"
                     /codon_start=1
                     /transl_table=11
                     /translation="MKISTDIDIDFVNRDDILRFIKHIPATTRQENTLKKHNSGVYFN
                     PIPHDPLTGFASIDFREAEDRGYFKIDFLNNSLYAGIRNEDHLDRLIATEPLWELLEE
                     KDVVSQLAHIHNHYDTVNLLKPKSIEQLAAVLAVIRPAKKHLIRQGWQAIMKEVWIKP
                     DDDNGYYFKKSHAVSYATAVVVQLNLICEQAVLNAASHASV*"
                     /db_xref="UniRef100_H6X3T1"
                     /db_xref="A0A0F9NC34_9ZZZZ"
                     /db_xref="H6X3T1_9CAUD"
     gene            complement(65012..65416)
                     /locus_tag="PH2015_07_scaffold_0_prodigal-single_70"
     CDS             complement(65012..65416)
                     /product="Uncharacterized protein n=1 Tax=Enterobacteria
                     phage vB_KleM-RaK2 RepID=H6X3T2_9CAUD"
                     /codon_start=1
                     /transl_table=11
                     /translation="MLNIFMFDNEKKEWIQENYPYFSYIQYGKKDYTYYLGILLNTDS
                     TITSLYNFEKISTPDQRKSFIELGEQWWWESNRLIPINIFLGAQISSFKYSIVNMNTK
                     DVEILWGPETSLTNIIQKRVKRRSIQLVRKLD*"
                     /db_xref="UniRef100_H6X3T2"
                     /db_xref="X0XS62_9ZZZZ"
                     /db_xref="H6X3T2_9CAUD"
     gene            65427..66227
                     /locus_tag="PH2015_07_scaffold_0_prodigal-single_71"
     CDS             65427..66227
                     /product="hypothetical protein"
                     /codon_start=1
                     /transl_table=11
                     /translation="MINVNVFQYNREIELVCLDASNTSSATAYLGNMPMYDGHHKLHK
                     GIDNTLRFRIRDTDRKPVDLTGKTLIFKMYDRQSRENVLFMYPDVENATKGLASLVIP
                     TSETILLPEGFYTFAMYTVEDGVEQIIYTDTYDNAKGVIEVIDDVYPEFDDSQETSIF
                     FNDSLKNISTVFDGSGNTIKSKSLHTIAIYYEGFTGTVTIQGDLSVQPSSSDYDWFDL
                     TPRLLYDSSITVNNETGVQAYVVQANVNWLRVIYTSTTGSISKILLRN*"
     gene            66267..67268
                     /locus_tag="PH2015_07_scaffold_0_prodigal-single_72"
     CDS             66267..67268
                     /product="DNA primase n=1 Tax=Methylobacterium sp. GXF4
                     RepID=I9CSF3_9RHIZ"
                     /codon_start=1
                     /transl_table=11
                     /translation="MNLQEVVLSYIPSNSRNSSGGWRSFNCPCCVDNGEPRPDTRQRG
                     GIRFETDLISYHCFNCGFTASHRKGRTVNKKFLRFMKLLGIPDSDIKRLQLDSIREKE
                     LSSGPSFFVPTHNTISLPAFPEVQLPKGTFPLTEWLMKADEPPENSIYAAKYLIDRGV
                     YDHVDAYWCNDMKFRKRVIFPYWQGSTIVGYAARDFTGRSETKYLAQAPNGYLYNIHK
                     ILEPTKFLIVVEGVIDAAALDCVGVLSNEAGQAQIDYLNQYKGEIIVCPDRDNAGKKL
                     AKQAIENGWSVSFPEWQPDIKDAADAVNRYGKFYTLKSIIDGRISNTTKINVKLKIK*"
                     /db_xref="UniRef100_I9CSF3"
                     /db_xref="I9CSF3_9RHIZ"
     gene            67292..68713
                     /locus_tag="PH2015_07_scaffold_0_prodigal-single_73"
     CDS             67292..68713
                     /product="DNA primase-helicase subunit n=1 Tax=Escherichia
                     phage PBECO 4 RepID=L7TJL6_9VIRU"
                     /codon_start=1
                     /transl_table=11
                     /translation="VSDIKNYTPDLQKLFVQFMMTDSELYTRVRGIIKPEYFDRSIRP
                     VVSEIIRYSEKYSSLPSQQMIKAETGQTIEKLENISQHSEWFVDEFEIFCRHKAIEKA
                     IIDSTDLLEAGKYGEVESRIKEAVQIGLARSLGTDYYADPRGILETLKSKNGQITTGW
                     TSLDDKLYGGINRGEVTIFAGGSGAGKSLFMQNMSLNWAEMGLNCVYFTLELSEGLSC
                     MRMYAMQTDRGTKKIFKELDDVELQVKMKAKKSGMLRVKYLPSGSTVNDLRSYLKELQ
                     IQTGVKVDCICVDYLDLLMPATKKVPASDLFIKDKYVTEEVRNFSMETNMVVVTASQL
                     NRSAVEEVEFDHSHIAGGISKIQTADNVIGIFTSNAMRERGQYQLQLLKTRSSNGVGS
                     KVNLVFDVDSLRITDDTTGTAFDTTDNSTASMVDTLRKKTVVNKKAAEDDDTPIMDSG
                     KNKATESLRAMLKTKTRSAFDEV*"
                     /db_xref="UniRef100_L7TJL6"
                     /db_xref="A0A0F9QU71_9ZZZZ"
                     /db_xref="ttr:Tter_1028"
                     /db_xref="L7TJL6_9VIRU"
     gene            68738..68983
                     /locus_tag="PH2015_07_scaffold_0_prodigal-single_74"
     CDS             68738..68983
                     /product="Uncharacterized protein n=1 Tax=Enterobacteria
                     phage vB_KleM-RaK2 RepID=H6X3T6_9CAUD"
                     /codon_start=1
                     /transl_table=11
                     /translation="MTKIRKSLFEELSSIAVSKDKDRIVEQKAENIIASAINLMEYIN
                     SHYDEDTASDLTKRLVNSIRTQDPRKFKRGIETVKKN*"
                     /db_xref="UniRef100_H6X3T6"
                     /db_xref="A0A0F9NAZ1_9ZZZZ"
                     /db_xref="H6X3T6_9CAUD"
     gene            68985..69212
                     /locus_tag="PH2015_07_scaffold_0_prodigal-single_75"
     CDS             68985..69212
                     /product="hypothetical protein"
                     /codon_start=1
                     /transl_table=11
                     /translation="MDFEQQLQELKRLAGIYKVYKPDDPSKTQENISHTGTEKSLYMK
                     KHKIEPGTDEWFKLWFSRPYLTGENPFGKSK*"
     gene            69209..70150
                     /locus_tag="PH2015_07_scaffold_0_prodigal-single_76"
     CDS             69209..70150
                     /product="hypothetical protein"
                     /codon_start=1
                     /transl_table=11
                     /translation="MKISEIILNKGRDRKKRGPRPPWDKRIEFHSRTGEVANSSGKVI
                     SESGSMPGVGAIHISEIEPTLRPLEKALGIDLMNNVLGSVGKKEFSGDIDVALNMQRE
                     DIPAFLEKLKSLPQILDIAQSSVIMTKLKIGKYDPSVPTDKQRTGYVQLDFMPGDPEW
                     MKVFYHAPHEKDSKYKGVMRTTFLATIAAIANQKNSSETTDDGRPLESQRFMFSPKDG
                     LIRVKRTPVPKKTGGGYTKQNNNEVIGGPWKKTDEIADVLNLGNGKDLDSFETLYNAV
                     KKNYDAATATKIFTDFANADLTKELGVPTEIQKYAGK*"
     gene            70152..70916
                     /locus_tag="PH2015_07_scaffold_0_prodigal-single_77"
     CDS             70152..70916
                     /product="hypothetical protein"
                     /codon_start=1
                     /transl_table=11
                     /translation="MDELQFINTLCESKMFRTKQVVADLKVDDAAELAFVYFMILNVW
                     NKDYEFAPLAKEYAQRTTMFSNFNTFRTSATDLYISLNRLIGTDQTYSDEKDEIAIKR
                     IHIKHLDIKRYLAHIANSNNDPSFENTMLMKFQRDLNIQDSMLRSMRRLVADWDNISQ
                     SQRALVVTRLTQYIKLRAIRSDAYSPLLAFQSHKGYKVDDRNDTKKNVWDSPIATVAK
                     GIAMVYGAKKLGQYLGKTGLDSAGSEIPSRFPSKSK*"
     gene            70984..71286
                     /locus_tag="PH2015_07_scaffold_0_prodigal-single_78"
     CDS             70984..71286
                     /product="hypothetical protein"
                     /codon_start=1
                     /transl_table=11
                     /translation="MVTKVHEAFNPGQFLTGNLNHFSVTTANFDASTADAPFHAAKKK
                     LVETAGTRATVVLLGALVDGTGEGTIRIAVENNGAWDADTLEAALGAGWTVAAFTY*"
     gene            71380..71775
                     /locus_tag="PH2015_07_scaffold_0_prodigal-single_79"
     CDS             71380..71775
                     /product="hypothetical protein"
                     /codon_start=1
                     /transl_table=11
                     /translation="MSRIHGAASASEHLTGNLNFYTLYITDAVDITATGNILDQSQQN
                     FDDVVNLINLVAQPVLMNSPISILLDDYAPTLTGDGYIFKFAVEHGHVFSRNGNNVAI
                     LAELFDGVTIDGVLLEVGSNIEFLMSDLL*"
     gene            71938..72186
                     /locus_tag="PH2015_07_scaffold_0_prodigal-single_80"
     CDS             71938..72186
                     /product="hypothetical protein"
                     /codon_start=1
                     /transl_table=11
                     /translation="MEPIDPKLAEIEMKNLEVHVAASHMRYQNLEQGQARIEKSVEKL
                     ASDTKEEFGEIKKIIIWTASTLFATMLIALLSTVFKVL*"
     gene            72187..72465
                     /locus_tag="PH2015_07_scaffold_0_prodigal-single_81"
     CDS             72187..72465
                     /product="Uncharacterized protein {ECO:0000313|EMBL
                     :KKL14094.1};  TaxID=412755 species="unclassified
                     sequences; metagenomes; ecological metagenomes.;"
                     source="marine sediment metagenome.;""
                     /codon_start=1
                     /transl_table=11
                     /translation="MILEELFEEQLDEAKLVYARKGKQIVRKYRCGSGRLAGKTVSNP
                     SACFKPVDIKKRFVLAKTKAKMGARIAKKSKATKKLNPASRMLKTLNK*"
                     /db_xref="A0A0F9AWY7_9ZZZZ"
     gene            72474..73034
                     /locus_tag="PH2015_07_scaffold_0_prodigal-single_82"
     CDS             72474..73034
                     /product="hypothetical protein"
                     /codon_start=1
                     /transl_table=11
                     /translation="MELANKIKMKMLSEGIERTYEDISQLVGMKIEDIRQKMKTASFT
                     DYIDIMNALKKQDVETLKELLGVTLEYNMGGTVSPSEMRAQRGQPVGSSASQGVADVD
                     AAATPMQTQQQRVMAMQKLGKKNLGGASAQQAASAIDAASNAKPLNPQQRKTLATQAA
                     AVDALAQDPRTASQFRQLLNRLNKGT*"
     gene            73035..73229
                     /locus_tag="PH2015_07_scaffold_0_prodigal-single_83"
     CDS             73035..73229
                     /product="hypothetical protein"
                     /codon_start=1
                     /transl_table=11
                     /translation="MRLTEVLGGLYVMISEEEYDLIEEFFTEADYVSEAQLSDRQVLL
                     AEGLVKKGVLNPTLRGFKMV*"
     gene            73242..73859
                     /locus_tag="PH2015_07_scaffold_0_prodigal-single_84"
     CDS             73242..73859
                     /product="Uncharacterized protein {ECO:0000313|EMBL
                     :KKN48497.1};  TaxID=412755 species="unclassified
                     sequences; metagenomes; ecological metagenomes.;"
                     source="marine sediment metagenome.;""
                     /codon_start=1
                     /transl_table=11
                     /translation="MTAPNRQDVDAMANILRALNGDTSGIKSQPTPSTPSGSPIDLTP
                     GVSSDDVKAMENILKNFYGASKNVAKKVVSTINESTKTENGVAVGVFSIEKNSKELYD
                     IRDVRSQDTLFEGLRLYETAYLLAKYLNEGKKINSAEVTKIISSNAVFETYYYDAISH
                     KRSYNTAKKRGDATKMDIAEARFDRAKSEAHAAHMQIKALYENKR*"
                     /db_xref="A0A0F9RFT6_9ZZZZ"
     gene            73894..75177
                     /locus_tag="PH2015_07_scaffold_0_prodigal-single_85"
     CDS             73894..75177
                     /product="hypothetical protein"
                     /codon_start=1
                     /transl_table=11
                     /translation="MNKFFTPTSIRVSSRLNDYLRENFGYTVDGDIKELQKAKVRLER
                     MQESGKNYVETTMMLEAVKALLKARVDEVSADMAKRYKKNAKVDMEINDEILDRDGKT
                     NDADTNRKLHNRNAKRAKGISNANKRIGEAAKPDFLDMDKDGNKKEPMKKALDDKKKK
                     VDEAGIKTAYGTTKTNKYGGVSSKSNKPAPQPGTKEYDKWKANYDKKKKVNEVDMGQA
                     KSVQDKKDEAGKKSGKYDVVNGKGKVVSSHDNHGDAMRAANKKDDYKVKKVTESVTLQ
                     RVLLSQLNSLLEGDAASAEITMAARGIVDELQDIIEKLGKIQNDQLGPLTDQMAYSHG
                     ADQSTTFKSSVDEAISSLLDNARSAKDAVNNAVLVLSGEQPATDTMAPSEEEIGGDMA
                     DDFEDDIEADVDTDIIGGDEAMAGPAEEPLGRARR*"
     gene            75179..75502
                     /locus_tag="PH2015_07_scaffold_0_prodigal-single_86"
     CDS             75179..75502
                     /product="hypothetical protein"
                     /codon_start=1
                     /transl_table=11
                     /translation="MKISTLLSEGENYAVQLNNDLNMYLTRLKANGIYTIATDMLANE
                     LDRLGHSVTPEALVDMLSDNKYIQNATIDSIDLNGSPTTNDQSPDEARMKVRNMAISA
                     SRKGM*"
     gene            75505..75753
                     /locus_tag="PH2015_07_scaffold_0_prodigal-single_87"
     CDS             75505..75753
                     /product="hypothetical protein"
                     /codon_start=1
                     /transl_table=11
                     /translation="MQIYKSAVKLKKIIEKIIAGAIKTAPIITTANQIKEEIKEDIPM
                     FEKMTKAAIEEWAMSRLGVKVDIRETKTKMIEQLKKHL*"
     gene            75783..76472
                     /locus_tag="PH2015_07_scaffold_0_prodigal-single_88"
     CDS             75783..76472
                     /product="Uncharacterized protein n=1 Tax=SAR86 cluster
                     bacterium SAR86B RepID=J4V1W6_9GAMM"
                     /codon_start=1
                     /transl_table=11
                     /translation="MLNQKFTYQKLKRIEKNGSRRYALEESTDEPVPSVTTILDALKD
                     KTFLKEWRASVGEEVAAQITKESANIGTIVHKHIEQHILSESRPDGSNLIYKKAKLLS
                     DIVIDKGLANVDEVWGTEVPLYYPQLYAGTTDCVGLWKGKESIIDFKTSRKAKKKEWI
                     TDYFHQGAAYAAAHNFVYGTNINNIVIMMIGWDGDNDGNYQEFVIEGEEFDHYSEQWA
                     LKVQAYYDKYI*"
                     /db_xref="UniRef100_J4V1W6"
                     /db_xref="A0A0F9THM4_9ZZZZ"
                     /db_xref="apm:HIMB5_00011830"
                     /db_xref="J4V1W6_9GAMM"
     gene            76485..77267
                     /locus_tag="PH2015_07_scaffold_0_prodigal-single_89"
     CDS             76485..77267
                     /product="hypothetical protein"
                     /codon_start=1
                     /transl_table=11
                     /translation="MMADFDIIIIRRGLRSEITGDTLQTAEQGFTTDTNQLFIGTDDA
                     INEIVFDPFANAHATIQSWLDSPQCPQAGLVIDEDLVIRNVTDVNAILLAMQTSASFN
                     VGLYARARRNVEIITENSFNQLFADQHLSSLDQTTGLRSSLYSKILSEESGVFLSYDK
                     NVCTSFFIDYSLKQSNGVITYVRVGNIKVINGVPQGILQGKLTDENTEIWQDDGDSFP
                     QHEEFSNISFDVAYDGDNVQIVYTQLPNFSTQMTYTVKRWSM*"
     gene            77268..77714
                     /locus_tag="PH2015_07_scaffold_0_prodigal-single_90"
     CDS             77268..77714
                     /product="hypothetical protein"
                     /codon_start=1
                     /transl_table=11
                     /translation="MTDKADMLYKWREVRLTLQKEFTKENLQKVSDWWESIKYFTNGF
                     NFDDMSTWSDVWQYINDGYYTKSGNGLGIFFTIFYADEDKDVELWLVHDLYYSNIYLV
                     VYVDGYILNRASGEVEVYEDIKNDLSIMEVHHKYKIINAIKYNNQG*"
     gene            77717..78028
                     /locus_tag="PH2015_07_scaffold_0_prodigal-single_91"
     CDS             77717..78028
                     /product="Uncharacterized protein {ECO:0000313|EMBL
                     :KKN48478.1};  TaxID=412755 species="unclassified
                     sequences; metagenomes; ecological metagenomes.;"
                     source="marine sediment metagenome.;""
                     /codon_start=1
                     /transl_table=11
                     /translation="MFTEKKHNSNDTVTVSLINGQELIGRYIKEDMYNVIIKKPLTLV
                     IGPQGAAFQPFTMTGNSDAEVNIRLSAVVSILSARGEIATAYSAATSGLVVPEASGLI
                     L*"
                     /db_xref="A0A0F9U4B7_9ZZZZ"
     gene            78028..78321
                     /locus_tag="PH2015_07_scaffold_0_prodigal-single_92"
     CDS             78028..78321
                     /product="PAAR n=1 Tax=Ruegeria sp. (strain TM1040) RepID
                     =Q1GH40_RUEST"
                     /codon_start=1
                     /transl_table=11
                     /translation="MARQIARTTDPISPHSPCGPGQCGVGSSKVLVENKMVYRVGDST
                     FPHGVPPFCIPHVTVLTNGSSKVFVEGKQVGRVGDAHACGVVIVSGSAKVMLG*"
                     /db_xref="UniRef100_Q1GH40"
                     /db_xref="sit:TM1040_1293"
                     /db_xref="Q1GH40_RUEST"
     gene            78323..80044
                     /locus_tag="PH2015_07_scaffold_0_prodigal-single_93"
     CDS             78323..80044
                     /product="hypothetical protein"
                     /codon_start=1
                     /transl_table=11
                     /translation="MSESEYERLYQEFVRKGGGKYTFDGTSQTPAEYYDIASLTELSP
                     EERARLDAAQEQYNRQAALNAISQELANGAFTNPLSSITQSGINAFNVMDADEGVILV
                     GNLYSAITASPYQQDILDYFVSVGIDPSFMAVSSLSGLAYPMYGQVQTHTDSQVSNLV
                     QTIQDVNSLVSMSQQFGEQDSSCNRFNALMGLLSGSFDGIFGFLEGMAKPVIDFIKPF
                     MGPINDILSIIAAGSAGIIGLISQALAPVLAPFTSAMNSVASLVSKATSFISSITSQI
                     ANEVAGLLGLISNLAQMAQALAIASSSFDVCQMAVLMRTGSSTLTSALQQFSTPLPSI
                     PSAISTSIDPRANPTTVKSAISAARQNTLTAPGVPQSPTIPSAMLYEPMSAYLTSPLS
                     SLMAPLGEAFSTIQSITGQISLVKNILTDFQSAGSLGGMSTTDYAYNTSSPTMVKSKA
                     FKTYSATYMNQILRRKTDLKTLRIEITDGMNASGVNYSTSAKGQSKSIIETLAVAERS
                     ISSTLDGHTRLLTYVTADGKRNEELEAYAKNEYETVISPTMTGILANTQRVYDTSLAW
                     WNSVKIG*"
     gene            80070..80792
                     /locus_tag="PH2015_07_scaffold_0_prodigal-single_94"
     CDS             80070..80792
                     /product="Uncharacterized protein n=1 Tax=Pelagibacter
                     phage HTVC008M RepID=M1HLX5_9CAUD"
                     /codon_start=1
                     /transl_table=11
                     /translation="MRIDEVLNRQLEEGVDDPHIFKALFLAGGPGSGKSYVSGKMTGQ
                     KHVRTGLKVVNSDDMYEYLMSKEGMAMSPDNIFSPKGQDLRQHAKELTKSREKMYTDG
                     RLGLIIDGTGKDVDKVRAQKEKLEELGYDTMMLFINTSEDIAIARDASRERSVGAKEV
                     SKMWKAVQDNIMKFQQLFGAKDFHVVDNSGGLEDDSRAEQFAKVELNIDKFLATPPRK
                     PQAKRWIRAAREIKSSDQTLDI*"
                     /db_xref="UniRef100_M1HLX5"
                     /db_xref="M1HLX5_9CAUD"
     gene            80831..81667
                     /locus_tag="PH2015_07_scaffold_0_prodigal-single_95"
     CDS             80831..81667
                     /product="hypothetical protein n=1 Tax=Methyloferula
                     stellata RepID=UPI00037A54F3"
                     /codon_start=1
                     /transl_table=11
                     /translation="MTDIIEQLKKYRKPFDLEKLKQTHVHYFTPCYAGMLTEGFFRSW
                     SKGNILFTKYGIPYSVTTSANESLIPRARCHMVAYFMANPSATHMMFIDADITFDPID
                     ILHMIQHDKDVIVGAYPKKEIDWNSVKSAIDSGITGDQLRNTGASYAINYDWDLATQD
                     DGSVKRTLKIEKGLVKLKDGATGFMLIKREVIEKMIEAYPELYFNNDLNLPEDAAKWT
                     YLFFDCMHDPESKRYLSEDYAFCRRWQNIGGEVWLDPLVKLDHMGSFNFNGDVSKMFR
                     KI*"
                     /db_xref="UniRef100_UPI00037A54F3"
                     /db_xref="E5ER83_9PHYC"
                     /db_xref="bue:BRPE67_ACDS15690"
                     /db_xref="UPI00037A54F3"
     gene            complement(81818..81991)
                     /locus_tag="PH2015_07_scaffold_0_prodigal-single_96"
     CDS             complement(81818..81991)
                     /product="hypothetical protein"
                     /codon_start=1
                     /transl_table=11
                     /translation="MINFFKSLFTKQDEKSVIEEYLADSLSLEDLERRQRLIARGEAP
                     WQLRANQNVKGWI*"
     gene            complement(81988..82152)
                     /locus_tag="PH2015_07_scaffold_0_prodigal-single_97"
     CDS             complement(81988..82152)
                     /product="Uncharacterized protein {ECO:0000313|EMBL
                     :KGJ06796.1};  TaxID=376733 species="Bacteria;
                     Proteobacteria; Alphaproteobacteria; Rhodobacterales;
                     Rhodobacteraceae; Paracoccus.;" source="Paracoccus
                     halophilus.;""
                     /codon_start=1
                     /transl_table=11
                     /translation="MISKLRLWIHRKSIYNQIVRELSSLSDRDLYDLGITRGDISSLA
                     YESTYGETRK*"
                     /db_xref="A0A099F990_9RHOB"
     gene            complement(82149..82322)
                     /locus_tag="PH2015_07_scaffold_0_prodigal-single_98"
     CDS             complement(82149..82322)
                     /product="hypothetical protein"
                     /codon_start=1
                     /transl_table=11
                     /translation="MTNMFFDTFVKMFSSKNMSPRNDLLTLAKIEYGNDWEWAYDKLL
                     TSNGKMPRLGGKL*"
     gene            82496..83425
                     /locus_tag="PH2015_07_scaffold_0_prodigal-single_99"
     CDS             82496..83425
                     /product="NAD dependent epimerase/dehydratase n=2 Tax
                     =Acetivibrio cellulolyticus RepID=UPI0002481AC0"
                     /codon_start=1
                     /transl_table=11
                     /translation="MKFNGNVLVTGGAGFIGKEVVKKLQFEGYNVTVIDLKPQPDDLQ
                     FVRYIQGDIIDISQCLSACENQDYIIHLAAKARIPESFTNPSAYFLNNVVGTQNLLAA
                     AAAKSIKKVVYASSSSVYGNHPTPNKPYHKPSPLNYYAMTKLFGEHLCKQFRNLYGLE
                     YTILRLFTVYGDGQPSDDMNGLMIAKFARLAAEHLPLTIHGDGNFRRDFIHVDDVANA
                     FYTAIESKVKNEVFNVGTEQNISINEVVEILRQYKPELNISYIPKPKGYASSTLSDTS
                     KTRKLLGWKHKVSPHDGIHQLYSSIFSNNVVDT*"
                     /db_xref="UniRef100_UPI0002481AC0"
                     /db_xref="tid:Thein_0015"
                     /db_xref="87187272"
                     /db_xref="UPI0002481AC0"
     gene            83481..84230
                     /locus_tag="PH2015_07_scaffold_0_prodigal-single_100"
     CDS             83481..84230
                     /product="stearoyl-CoA 9-desaturase (EC:1.14.19.1)"
                     /codon_start=1
                     /transl_table=11
                     /translation="MITPYRLLFAQIIAHLSIIPMIIYGEWYHWIISFFVYFITGCFG
                     MTMTYHRLLSHKSWEPPFWFEYFGTLAGTYGLTGSSIGWVAIHREHHHHTDGEGDPHS
                     PKHKGFFHVQWLSMFDKPKPKYAAHLLRSEFHTFLHKNYMLLHLGIFVLWFIIDPMLL
                     VSAYLLPAAILWNAGSLINTLTHMIGYRNHNTSDDSTNIYALGYLMWGEGWHNNHHAH
                     PNKWSFKDRWWEFDMGGWFIERLNTKPVNRD*"
                     /db_xref="cyc:PCC7424_5567"
                     /db_xref="B7KMV9_CYAP7"
                     /db_xref="UniRef100_B7KMV9"
                     /db_xref="1.14.19.1"
     gene            84193..84951
                     /locus_tag="PH2015_07_scaffold_0_prodigal-single_101"
     CDS             84193..84951
                     /product="Uncharacterized protein {ECO:0000313|EMBL
                     :AKF11629.1};  TaxID=927083 species="Bacteria;
                     Proteobacteria; Deltaproteobacteria; Myxococcales;
                     Sorangiineae; Sandaracinaceae; Sandaracinus.;"
                     source="Sandaracinus amylolyticus.;""
                     /codon_start=1
                     /transl_table=11
                     /translation="LKDSILSLSTAIRTPCLPEVRNTLSSLELDYDSVEHYKTNIKEW
                     LSPVIDLSTFFVYPVNGITEGLNWWMANESRSIHIEKGDYQWVQPKTGDGDILYMSCP
                     SSIDGNFVNIPTHIPVALDLAYVGSTEVRQIPMTDNIEYVFYSLSKPFGVRNIRTGWI
                     FTRKEDKRLHDLTYNAKYYNYNAHHVAEKIINSYGINYIHNMFKNQQKMVCQELDTVP
                     SDSVWLATSTHDDYQKFRRKNNIARLCLSGIYKL*"
                     /db_xref="A0A0F6SI60_9DELT"
     gene            84948..85568
                     /locus_tag="PH2015_07_scaffold_0_prodigal-single_102"
     CDS             84948..85568
                     /product="hypothetical protein"
                     /codon_start=1
                     /transl_table=11
                     /translation="MKKKHQLPTIANLNLDIDLERLQRETDALAAKFVDVRTANPMLC
                     DNHMALVEQVYDNFEQINLTKPSKILPYTDNVKERLRRKEEHLYNVPTEEFIGSVFEN
                     IVNQCKAPASRVRITKLAAGKEIPFHVDYDVSYAVRCICPIYSDDLVINQFKRDGEIE
                     EYILKPGNAYFLNIAYPHAVFNRSDKPRIALMFSLDGQADVENFEV*"
     gene            85596..86258
                     /locus_tag="PH2015_07_scaffold_0_prodigal-single_103"
     CDS             85596..86258
                     /product="hypothetical protein"
                     /codon_start=1
                     /transl_table=11
                     /translation="MSNVETNVNLDIVVYENVYVVEYDPSYKQAIEDFRQQTFAEGND
                     SLSYEKYDPDNLNGQTWMTFVGDELASISVVERSHYTGDPDIAGRICRYHILKKFRHS
                     NAGFRMLEKQVSWAKQQGLKVLYWTHNVNNKALNAMYQHKKKMPFRGDAVPYFMTETY
                     QSFKIQPNMIFKVSKKSDLLQYVYANILEEGFNWKPTHDTIIYIEHNGEITDDIRNQV
                     LS*"
     gene            complement(86250..86759)
                     /locus_tag="PH2015_07_scaffold_0_prodigal-single_104"
     CDS             complement(86250..86759)
                     /product="hypothetical protein"
                     /codon_start=1
                     /transl_table=11
                     /translation="VKIAITGHTKGLGKTICDIHGQRNIVGFSRSNGFDITAKEHRER
                     MIDLSQDCDVFINNAYDKFGQIELLYDLYGNWKNKNKTIVTIGSYASNAAEWRLQPCL
                     YSTVKKALDVVTYQLVNSHDRNGCKLMIFKPSYIGDGENKIPYQFAANYLLDAIKNNT
                     HQTIELVLR*"
     gene            complement(86761..87531)
                     /locus_tag="PH2015_07_scaffold_0_prodigal-single_105"
     CDS             complement(86761..87531)
                     /product="hypothetical protein"
                     /codon_start=1
                     /transl_table=11
                     /translation="MKKYWNDFLPGPLPLPQYRKNLPYFLSQSEKNSFEDALKVQPTD
                     WKYRTKPIRYDLNRSDYRTKEWDMIDWGQAIVVLGCSHVFGEGNSIDETLCHQLEKIT
                     GHDVVNLGVTGSSPLFSWHNSLILNKKYPTPYAVVQVWSSPSRIPYYDETICKRIGPW
                     SGSIWDEYDTSAKNLFELWNESESHTYNSLYFTSEASQVFWSDKTRYAQGSYFKDVSD
                     FLNISFYQEIDLARDLIHYGEMTHRIAAEDIAAQIERT*"
     gene            complement(87531..88076)
                     /locus_tag="PH2015_07_scaffold_0_prodigal-single_106"
     CDS             complement(87531..88076)
                     /product="hypothetical protein"
                     /codon_start=1
                     /transl_table=11
                     /translation="MSELYTFLPELKVDLADITKTIEDKNGWVEITPEKENHGYVQYY
                     KNYQPEWLTSQLLPIWSYMGLLIACRAGEYLIPHVDTGRTSGILIPCTNSYTENTLDF
                     WDIPAWDGTIGKQEKFHDYSDGKIIDQVLYTSPILFKNVPHGVDNRNSTDSRINLSVC
                     FMEPYTYEVVKSLYEKGLLIR*"
     gene            complement(88069..88647)
                     /locus_tag="PH2015_07_scaffold_0_prodigal-single_107"
     CDS             complement(88069..88647)
                     /product="hypothetical protein"
                     /codon_start=1
                     /transl_table=11
                     /translation="MFTFDSSIIKFDLQNEEIYKYLFSAEWRKSVIDDGYHNYGGFTD
                     LLKTPTNKVFNTGNYCIGDKHTDLVDRQLKEMFGCFVESHYISILPMCKVGEHYDIYD
                     ADDETVNATENDFINTSILYPVFGDIDVTGNGVTRRLMPTVFTVIDTSKLHDGMNLNK
                     SLSWCTSSLCYNITYLEVKEKLKDYIVEDLDE*"
     gene            complement(88650..89402)
                     /locus_tag="PH2015_07_scaffold_0_prodigal-single_108"
     CDS             complement(88650..89402)
                     /product="hypothetical protein"
                     /codon_start=1
                     /transl_table=11
                     /translation="MDDYIYAFEMKYNRAYLFDTVRQITHWPAYADPTTAFKTSHRDI
                     LFPIDMEAIKIKNSILTSTTYSFSVVPPGHETGWHTDKNRGCTLILPINPEPHLIKFN
                     VDENIIDYYYDGPVITNAKTLHNGINHTDVNRYNLLFHFDLPYHDVMDLIKNNNLIDD
                     WKQTYDIALFYDSPMISEYFNATTDIENASILITDDIELANSYENRKFIIFIGDSNKK
                     FVEVIGKNHNEIIKTIKFILDCPFKIKSVVLE*"
     gene            complement(89395..89967)
                     /locus_tag="PH2015_07_scaffold_0_prodigal-single_109"
     CDS             complement(89395..89967)
                     /product="hypothetical protein"
                     /codon_start=1
                     /transl_table=11
                     /translation="MTLLTTGNPKYGLASAIKYVLGGDFSSRSSGIDLETDDGMDAFV
                     EKSMDYSQVILNCYTEKMNNYSQARLLHKIYIKWVEENKSGHIVCVGSISDHIHKEQP
                     WLKYVSYSAEKLALKNLCQTINHNRDSISPKIRCTYISLGHMHTPYVDRLHPDEVKLK
                     TESVADVIKFILHHQECIEEITLTKDKTNG*"
     gene            complement(89976..90443)
                     /locus_tag="PH2015_07_scaffold_0_prodigal-single_110"
     CDS             complement(89976..90443)
                     /product="Nuclear protein SET id=1964878 bin
                     =GWD2_Clostridiales_32_59 species=ACD15 genus=ACD15
                     taxon_order=ACD15 taxon_class=ACD15 phylum=OD1-i
                     tax=GWD2_Clostridiales_32_59 organism_group=Firmicute
                     organism_desc=a65"
                     /codon_start=1
                     /transl_table=11
                     /translation="MNYFWVNPNTQVKESSVHGLCRYATTRVKKGDVIFVAGGVAINN
                     QETTWYKGLLIDKDYVLDLPVGSEYEAYVNHSCDPNCYIDGQIVFRALRDIDEGEFIT
                     VDYGTFFLTKKNPIDPCKCGAEKCRGKVTGEDYKTLDLPLSWYAQKKLKSESS*"
                     /db_xref="gwd2_scaffold_389_31"
                     /db_xref="hdt:HYPDE_27098"
                     /db_xref="86374367"
     gene            complement(90424..91197)
                     /locus_tag="PH2015_07_scaffold_0_prodigal-single_111"
     CDS             complement(90424..91197)
                     /product="hypothetical protein"
                     /codon_start=1
                     /transl_table=11
                     /translation="MEITLHGKLKDPKNAPAFDHSCNPRCEPDRAVHPAAKKLLYVPH
                     YNVARGINIDVDQVNREIEIANQGKWASYNNDVKGQRGAGLSTYWNARMLRNFVPDSE
                     FGFGETLDYLEQIGRQDEVHNGRVPPSSLTATPLFYEVPYLVSLIERFVTIEMCDRIM
                     ISRVEHNQRINWHSHNYYEKTYSHAYLHIPLRTNVGTEMLVYMDDTLHRQHYGVGEAW
                     VINTQHNHAVNNKINGEDRYHILILANFEDKKFNELLLG*"
     gene            complement(91188..91757)
                     /locus_tag="PH2015_07_scaffold_0_prodigal-single_112"
     CDS             complement(91188..91757)
                     /product="hypothetical protein"
                     /codon_start=1
                     /transl_table=11
                     /translation="MIVCEKINVDFDFNRLLAESLDIINDIGWHNDQISLQYSNVVDS
                     WTDDVDHYGYTRKEHECVNWNSKLNNSYIKEVIESIHPYVSSARIMKLPGPSCYITHV
                     DLYTRFQIPLILDPLKSYMIWPEHSLVVPLKPGKAYYCNTHEIHNYVNGEYEDRINII
                     FNDAREQPYLDNPHIDRLFKNFIEDMKWK*"
     gene            complement(91759..92289)
                     /locus_tag="PH2015_07_scaffold_0_prodigal-single_113"
     CDS             complement(91759..92289)
                     /product="Beta-hydroxylase n=1 Tax=Streptomyces sp.
                     MK730-62F2 RepID=C4NCJ7_9ACTO"
                     /codon_start=1
                     /transl_table=11
                     /translation="MIHKEIDIKIDIQQLLDDVTKISNVAGWKLNQIALQYHNEIDWH
                     SGVGKSDFLSGNEEEYIHYHPFLDGMYIKELLESFDFPVAHSRIMLLPPKTCYTTHVD
                     YYTRYHIPVTSKPLQTFMLFPDKGEILRMYPGKAYWTNTYELHNFVNGTYEDRIHIVF
                     NSALEKKNLDNPYLSM*"
                     /db_xref="UniRef100_C4NCJ7"
                     /db_xref="C4NCJ7_9ACTN"
                     /db_xref="C4NCJ7_9ACTO"
     gene            92373..92537
                     /locus_tag="PH2015_07_scaffold_0_prodigal-single_114"
     CDS             92373..92537
                     /product="hypothetical protein"
                     /codon_start=1
                     /transl_table=11
                     /translation="MKITDLISKVKRKKEKSSNVPPKEEKFDREKAVDEFLRKYGDVK
                     NAPSSWNHFD*"
     gene            92720..93916
                     /locus_tag="PH2015_07_scaffold_0_prodigal-single_115"
     CDS             92720..93916
                     /product="Uncharacterized protein {ECO:0000313|EMBL
                     :KIG19555.1};  TaxID=215803 species="Bacteria;
                     Proteobacteria; Deltaproteobacteria; Myxococcales;
                     Enhygromyxa.;" source="Enhygromyxa salina.;""
                     /codon_start=1
                     /transl_table=11
                     /translation="MSQDQLLHLTKSFITDETEYIGVSSTFIKDSEKHPQWLYSNKSE
                     IENEYPKIKWIVGGHKTHLFDESWIKFESFAEEDLSRFFNLTHSQFDIKTAGTVFTKS
                     DAILPTEVLPIELGRGCKFKCKFCDYRLIGKKPGTYLRNFSIVEQEILYYYENFGVTR
                     FSYVDDTVNESEEKVEALVSIAKRMPFELEWVGYCRADLIWRYPSMINSLRKSGMRSC
                     FFGIESFETQSSKLIGKGWSGQHGKEFLLHLKKQWYPDINWEMGFIAGLPGQTPQQLR
                     DDNKWLQDNDLNGYFIGLDLSSKKSEFAVNAEKYGFVFPHDDSYWENGIWNLDTANNI
                     ADEFRIQNQNRTTLAAFALSMFGGVGYDWKDMIHIRHVDFYTEEFYNKKKVCVENYVR
                     NRSSFS*"
                     /db_xref="A0A0C2DDM5_9DELT"
     gene            94024..94179
                     /locus_tag="PH2015_07_scaffold_0_prodigal-single_116"
     CDS             94024..94179
                     /product="hypothetical protein"
                     /codon_start=1
                     /transl_table=11
                     /translation="MTFRPYYAYMRARYNKNKTNIEIEVEKCYADAPDVWSEKAKEAL
                     KAKGISF*"
     gene            94477..95076
                     /locus_tag="PH2015_07_scaffold_0_prodigal-single_117"
     CDS             94477..95076
                     /product="alternative oxidase (EC:1.-.-.-)"
                     /codon_start=1
                     /transl_table=11
                     /translation="MEPTPTGFSDKIAYGLTMSFRWFADTFFAKRYGHRAVVLETVAG
                     VPGMVAGMWQHLRSLRKMKPDERGWIKTLLDEAENERMHLMIFIEIAKPNWFERLLVL
                     FAQFVFWHFYFVLYVFFPKTAHRMIGYFENQAVVSYTQYLEEIDSGRAENIPAPKIAI
                     DYYKLEPTAKLRDVIVAVRADEQGHADVNHGMADELIGK*"
                     /db_xref="apb:SAR116_0177"
                     /db_xref="UniRef100_A6GKW7"
                     /db_xref="A6GKW7_9BURK"
                     /db_xref="1.-.-.-"
     gene            95157..96203
                     /locus_tag="PH2015_07_scaffold_0_prodigal-single_118"
     CDS             95157..96203
                     /product="hypothetical protein"
                     /codon_start=1
                     /transl_table=11
                     /translation="MRFSEITETMLSEMIIRHKTESGDLLIAFKDSIWIVNYDEYDND
                     DDGIQTEIEKVAGKMPSNVSDIADVRPDVLVGNYNEIDNTLTIEGSDLRQHPVTSKLI
                     QKVVKQLGIKNVEYGNMAGDVDSTYSPNEIKGKLPEYGYHGTSLRRLRGILKTGIAAQ
                     NMGNWGNIHTSGAIFFAVGDSIPRFHAHRTATKDNDIPVIIKFKLPDPSKIFADYDVA
                     SELYGSWSPHLPSEYSNSSTMPARSNDYIKNQKRPQNLWKDMGIFGYKGRIPPAMFVE
                     FYTTSMPPSEYPEEDGYVERSREEMNDYMKAYVFIADNFGDVQDYVNDNFLHYSSEEI
                     ISDMTLEDEDEEDL*"
     gene            96200..96442
                     /locus_tag="PH2015_07_scaffold_0_prodigal-single_119"
     CDS             96200..96442
                     /product="hypothetical protein"
                     /codon_start=1
                     /transl_table=11
                     /translation="MKINEIERMLDEEAVFSSWIDDLSLAKDGSGDVVMTLHSGRRYV
                     VSDVGKPLFTEWVSAMSKGKFWHSDIRDYHTTYRIR*"
     gene            96453..97571
                     /locus_tag="PH2015_07_scaffold_0_prodigal-single_120"
     CDS             96453..97571
                     /product="hypothetical protein"
                     /codon_start=1
                     /transl_table=11
                     /translation="MKINEIITESRVSLFEMRVRLNTISQGSELPESSVVFGYADSIW
                     VVTPSDWRQNREQIVSDIREKIGLDDSELKAGWSTESLMDLGDTRSDVVAFSMNEGRL
                     LYRRHTYGQSPQTSPLFKKVASYIKQTFGINPRPFSMGVQMDTGNNREVDPSTFRGEL
                     PREGWHGTNIDAVASMLSKGIVPQKAGNYGDVHTPGYVFFAADKSSLVHRYAMHSSGG
                     MWTMNSIPIIVHFKVPDQNRIKPDVDVAHNLYGKKAAQANPDYKHLPFVDKEEGQPDS
                     TKGKKNPERMWKHGEVFGYKGRIPPSHIMSFITYKQFGGENVSIEQMVENIKAWNYLK
                     TKYKMQDIFKSDVNWNGKNAKQIVKEVTEALQSDQPKQ*"
     gene            97693..98454
                     /locus_tag="PH2015_07_scaffold_0_prodigal-single_121"
     CDS             97693..98454
                     /product="hypothetical protein"
                     /codon_start=1
                     /transl_table=11
                     /translation="MKTTLIAAAVCGLFATQVSALDLSFGTDVSVLSTEGVETSSSEF
                     SVDSKHDLGGFTVIAGATYDVIATDLTDFYVGAIVGNTTLSYGEQDGVFDFTGGLTKI
                     SGNVLADPAATDRTFVVSGLAYSASVGLNDGDVENVQATYAVPTFNGIDSRVGIDYNT
                     TTEDVTLGVAANTKVGNGVVLGGVLTYADDYAVELNGSYKNASAFVTFDDEGADVLGV
                     GYTHNVSKNADLFAEAGYDFNTEDTTVALGAALRF*"
     gene            98583..98897
                     /locus_tag="PH2015_07_scaffold_0_prodigal-single_122"
     CDS             98583..98897
                     /product="hypothetical protein"
                     /codon_start=1
                     /transl_table=11
                     /translation="MTDMQKQMQDFMTQMSEVMVNSIPKFKPNKNGYEIRTKVLEIAK
                     DMEQFEFHAKFAGWEQTVTRDPQTGEILTQVEMPKIPTADDVLTSAQKFYDFINNASP
                     KK*"
     gene            98994..99866
                     /locus_tag="PH2015_07_scaffold_0_prodigal-single_123"
     CDS             98994..99866
                     /product="hypothetical protein"
                     /codon_start=1
                     /transl_table=11
                     /translation="MEFTENRHTAKGAIDGDLFTRGKQSNDENFKKVIELYKNSSHEK
                     KNALSALFAFDFESVTDLIVEKGPVRYIENKFGFRSTHQYTYDEPDKTIWVFGDSISY
                     GHGLRFEDTWAYKLASNYSLKLYNFSVCGAGIDTATRLLQTWLKNTKSMPSLVVSYGF
                     YPDRLEMNSLNNDETHYFVKYNTTSKYEFHKSFYLEKEKYYISLLETIQCPSFHIDML
                     SPKNGWHNFYQDFACDVPIEAYEILKNTNHKKYDLTHFSSVTSLPHPGIRSNQLMFEH
                     IKSIIDAEIFKQSP*"
     gene            100230..100433
                     /locus_tag="PH2015_07_scaffold_0_prodigal-single_124"
     CDS             100230..100433
                     /product="hypothetical protein"
                     /codon_start=1
                     /transl_table=11
                     /translation="MITYFQHNKISTAGNHLVGTVWTFRNCVVEMFNEGLSCTCKTKH
                     TTKCNHVKSVELGILGVGQKYYK*"
     gene            100496..100963
                     /locus_tag="PH2015_07_scaffold_0_prodigal-single_125"
     CDS             100496..100963
                     /product="Putative uncharacterized protein n=1 Tax
                     =Novosphingobium sp. PP1Y RepID=F6ILR9_9SPHN"
                     /codon_start=1
                     /transl_table=11
                     /translation="MGRSVSYPSNTAAVCFRDVSSFGYVMDDDGNVTDEHDEWQGQDD
                     WDWFVESIKNDATEKWSSFSECNEWVGREDRAILENNFAYIGVSEYCGLAAVWLLPKT
                     EALLNTGYSEDAAMANLSENWCKRIAKNFEKLFGEYVKVAVMSNGEGVYKKVA*"
                     /db_xref="UniRef100_F6ILR9"
                     /db_xref="npp:PP1Y_AT14727"
                     /db_xref="F6ILR9_9SPHN"
     gene            100998..101306
                     /locus_tag="PH2015_07_scaffold_0_prodigal-single_126"
     CDS             100998..101306
                     /product="hypothetical protein"
                     /codon_start=1
                     /transl_table=11
                     /translation="MKELLIGVSAIVGIVLLTLVGIQVDRYLQKQAEITRTQVMKESQ
                     SNIDGMRLQLNNQCVEYNKADTAGRVGIKNMVQDTFASVDTSDYPTHLQQCLQSMGVR
                     *"
     gene            101306..101467
                     /locus_tag="PH2015_07_scaffold_0_prodigal-single_127"
     CDS             101306..101467
                     /product="hypothetical protein"
                     /codon_start=1
                     /transl_table=11
                     /translation="MKNTLIKVMKAVIQFPAFFKKKKAENHKILIAGSCLDSDNHPSQ
                     FPRILPKNA*"
     gene            101482..102024
                     /locus_tag="PH2015_07_scaffold_0_prodigal-single_128"
     CDS             101482..102024
                     /product="Gp45 protein n=1 Tax=Clostridium perfringens E
                     str. JGS1987 RepID=B1BPP7_CLOPF"
                     /codon_start=1
                     /transl_table=11
                     /translation="MKKFLIAAAIAAMTATTANAGWFDEPAPSSDEAVADQMEKLLKE
                     GERQTGLPAITNFTEKRMVKWLYELRDQPNYRTYTYIVTMNGTLIKICDSVGYGINAS
                     IQYSNPDKVVDYEDFVGDRIDANIGTLPQAEPNGLFMPEGLAATYVMCVDGTSEDVKA
                     VYLEPEIIVSPFPLDNVNGQ*"
                     /db_xref="UniRef100_B1BPP7"
                     /db_xref="A0A0F9C2M8_9ZZZZ"
                     /db_xref="B1BPP7_CLOPF"
     gene            102109..102396
                     /locus_tag="PH2015_07_scaffold_0_prodigal-single_129"
     CDS             102109..102396
                     /product="hypothetical protein"
                     /codon_start=1
                     /transl_table=11
                     /translation="MTKPARKTIEVGKVLRMANHFLAAKNTSADEREGVASFIEAVLH
                     ESGNYNGFCYLPAKDYPTEVDGLGSRRFYYPSSKIVKEHDEEIRNVNKIRV*"
     gene            102459..102668
                     /locus_tag="PH2015_07_scaffold_0_prodigal-single_130"
     CDS             102459..102668
                     /product="hypothetical protein"
                     /codon_start=1
                     /transl_table=11
                     /translation="MRNVTITPELIDVDVCYGDYDGFVTKTTWVVELYEGKQLMTTMF
                     LKTEEFAKDAADKFIRLGLSAFGFC*"
     gene            102685..102885
                     /locus_tag="PH2015_07_scaffold_0_prodigal-single_131"
     CDS             102685..102885
                     /product="hypothetical protein"
                     /codon_start=1
                     /transl_table=11
                     /translation="MASWNREGDFVAGNYMGIFPYAGKISESRVKYGGKVQHTVKLLS
                     AINVFGEDRDIILVDEDELVVV*"
     gene            102951..103292
                     /locus_tag="PH2015_07_scaffold_0_prodigal-single_132"
     CDS             102951..103292
                     /product="hypothetical protein"
                     /codon_start=1
                     /transl_table=11
                     /translation="MDIQLVHSLALDEAKAASDAALKQWGGDFGACGFAWVKVTPKEK
                     GNTKGGRAERKLLESVGFRKDWTGKSWELWNPSKYPGQNIDIKEAGARAYAAKMRELT
                     DLDAWAGSRLD*"
     gene            103294..103563
                     /locus_tag="PH2015_07_scaffold_0_prodigal-single_133"
     CDS             103294..103563
                     /product="hypothetical protein"
                     /codon_start=1
                     /transl_table=11
                     /translation="MSGMPPVPLFWKIIPRNMAGITKHQFKERIKQYGIYHTVGVIYH
                     SYDEESLAMMLMMEGEETNIRIIPYTHNTKESKTSLDFPYESLYT*"
     gene            103590..103838
                     /locus_tag="PH2015_07_scaffold_0_prodigal-single_134"
     CDS             103590..103838
                     /product="hypothetical protein"
                     /codon_start=1
                     /transl_table=11
                     /translation="MNSFMNALYNAEGSVVTGYKNDVPFLGYITKTRVKYGSDIQVTI
                     AYDEESMKETGYGGDIIDGSVLLAGENATYRNLHVYFE*"
     gene            103844..104113
                     /locus_tag="PH2015_07_scaffold_0_prodigal-single_135"
     CDS             103844..104113
                     /product="Uncharacterized protein n=1 Tax=Burkholderia
                     glumae (strain BGR1) RepID=C5A7T0_BURGB"
                     /codon_start=1
                     /transl_table=11
                     /translation="MAKMVDTPCKWCGCNMSVRAADVARGWGRFCSKSCKAKNQEKKN
                     GQYKAFMNGRGVSNLHPERLKDYQHGEHLDDVHPFSSEGLGQWTD*"
                     /db_xref="UniRef100_C5A7T0"
                     /db_xref="bgu:KS03_2942"
                     /db_xref="C5A7T0_BURGB"
     gene            104101..104253
                     /locus_tag="PH2015_07_scaffold_0_prodigal-single_136"
     CDS             104101..104253
                     /product="hypothetical protein"
                     /codon_start=1
                     /transl_table=11
                     /translation="MDRLNMKAYIIERVNELDHLISQQPEGSNHRYALMAGKFELLQM
                     AVALKL*"
     gene            104270..104503
                     /locus_tag="PH2015_07_scaffold_0_prodigal-single_137"
     CDS             104270..104503
                     /product="hypothetical protein"
                     /codon_start=1
                     /transl_table=11
                     /translation="MVTFWATVWYAGTVVMVLGYEGQNADQCNTLSQIIENDIAATYE
                     NPTEEVKNSIYPTNEFSVTCEQKILQPQKTENI*"
     gene            104500..104664
                     /locus_tag="PH2015_07_scaffold_0_prodigal-single_138"
     CDS             104500..104664
                     /product="hypothetical protein"
                     /codon_start=1
                     /transl_table=11
                     /translation="MTGICILIAGFVIADVIMFVNGYKSWAFYAKTEQEKAVRRKWFA
                     DRGIEWDEKQ*"
     gene            104661..104930
                     /locus_tag="PH2015_07_scaffold_0_prodigal-single_139"
     CDS             104661..104930
                     /product="hypothetical protein"
                     /codon_start=1
                     /transl_table=11
                     /translation="MIIRKDKHGLYIRSGWYLADKSATAFRPGDFSGHSHAWNTTEAG
                     LKEGDKPKTSYVNGTSFIRIKMPDGSKVYWGSYGRTEGDFSEEKE*"
     gene            104936..105277
                     /locus_tag="PH2015_07_scaffold_0_prodigal-single_140"
     CDS             104936..105277
                     /product="hypothetical protein"
                     /codon_start=1
                     /transl_table=11
                     /translation="LGINTHVYTYWGVRTEYNHDLSEDFEEVYDELDTSQYLFDGMSC
                     EYMVFGNRLYDSGDARWGEMNNSNEIEINDALLQDMKTSFMSEFKEKFPQYYDWLAEK
                     PWKLVSLVHYS*"
     gene            105288..105551
                     /locus_tag="PH2015_07_scaffold_0_prodigal-single_141"
     CDS             105288..105551
                     /product="hypothetical protein"
                     /codon_start=1
                     /transl_table=11
                     /translation="MPYRVKDLSTGKYVTTSHAKSVDYKDPIYARVYPTLSGARSSAR
                     YQQNLHSHWFETEEFLLKRDGKMPYGIETVYNGVAPQWEVEEF*"
     gene            105551..105838
                     /locus_tag="PH2015_07_scaffold_0_prodigal-single_142"
     CDS             105551..105838
                     /product="hypothetical protein"
                     /codon_start=1
                     /transl_table=11
                     /translation="MGHMLEYCPFCGNGAGEDGISINTGKHRLGVKAYVKCEHCSAQG
                     GTFIEETEDEAIESAVRDWNQKDIRPNTICHKVKRFFVQLEYDLRTCWGLY*"
     gene            105838..106170
                     /locus_tag="PH2015_07_scaffold_0_prodigal-single_143"
     CDS             105838..106170
                     /product="hypothetical protein"
                     /codon_start=1
                     /transl_table=11
                     /translation="MSRYVEYYEYKDIYAWPEQENYEYYAMAVDRDALNKKNFDRGSR
                     RIWRYDTKTGNVFYEKYDGWTGESAHSKFQVDNDEFQRIAIIADPCPYSDSYNQKQRL
                     KQKGIIKQ*"
     gene            106167..106289
                     /locus_tag="PH2015_07_scaffold_0_prodigal-single_144"
     CDS             106167..106289
                     /product="hypothetical protein"
                     /codon_start=1
                     /transl_table=11
                     /translation="MITIALIFAHAFRTNKNFEPTILYLGTIIADCEIAQYFFT*"
     gene            106338..106559
                     /locus_tag="PH2015_07_scaffold_0_prodigal-single_145"
     CDS             106338..106559
                     /product="hypothetical protein"
                     /codon_start=1
                     /transl_table=11
                     /translation="MTNEELIRFALDDIKSFAATATYTDALDLAKQHFINHPSTHDNW
                     EILDEGVKFLNVKLAEGAIYEITTGKEVK*"
     gene            106559..107035
                     /locus_tag="PH2015_07_scaffold_0_prodigal-single_146"
     CDS             106559..107035
                     /product="hypothetical protein"
                     /codon_start=1
                     /transl_table=11
                     /translation="MIEVTGGTKKQRELVQSIAEYSAVKLLGSRLAASVEITIELRHD
                     LGATLGNATWEDDNHRPREFTIEVNASKHIRLRRMLETVTHEMVHVKQFAKGEMKDLM
                     SRPANIRKWMGKEVDMNTISYWDLPWEIEAYGRETGLFVRWAEENDLAKEEWTHDV*"
     gene            106998..107366
                     /locus_tag="PH2015_07_scaffold_0_prodigal-single_147"
     CDS             106998..107366
                     /product="hypothetical protein"
                     /codon_start=1
                     /transl_table=11
                     /translation="MTLQKKNGLTMFEGKQWLVYWDNTGFEGIVDVGARLEKEAFDLL
                     VHDKRQDQSISSIYNMMTMRARFNPQRHPEIWTFTSSEDITEESLREVADRDPQWLVD
                     WIRKNGTKMYGERGAKPRIT*"
     gene            107363..107593
                     /locus_tag="PH2015_07_scaffold_0_prodigal-single_148"
     CDS             107363..107593
                     /product="hypothetical protein"
                     /codon_start=1
                     /transl_table=11
                     /translation="MKIDKAKHKPSWRVQKGCNVEWFEPHRKGMGVVKKVICEADKLW
                     GNDPKYVIVDDVALGEVTVDVGNIRILKGKNK*"
     gene            107590..108069
                     /locus_tag="PH2015_07_scaffold_0_prodigal-single_149"
     CDS             107590..108069
                     /product="Uncharacterized protein n=1 Tax=endosymbiont of
                     unidentified scaly snail isolate Monju RepID=S6BHZ4_9GAMM"
                     /codon_start=1
                     /transl_table=11
                     /translation="MKTKLMAAAFALVGSSALADTIVVQGEVVSTNPVRSYITESVPQ
                     QVCQNVQVTQQYRQDNQVAGAVIGAIIGNQFGSGSGKDAMTVLGAIVGADQGRKNSHV
                     RTETTNQVECYVEWVTVQTHHRHGFETVIYDGWQYFTFHTNERFRYGDYVSFHVQIQ*"
                     /db_xref="UniRef100_S6BHZ4"
                     /db_xref="A0A0F7JYX7_9GAMM"
                     /db_xref="apac:S7S_11890"
                     /db_xref="S6BHZ4_9GAMM"
     gene            108124..109560
                     /locus_tag="PH2015_07_scaffold_0_prodigal-single_150"
     CDS             108124..109560
                     /product="hypothetical protein n=1 Tax=Verrucomicrobia
                     bacterium SCGC AAA300-N18 RepID=UPI000367ECE6"
                     /codon_start=1
                     /transl_table=11
                     /translation="MLFPIITFIVAIAIAIIAAWFSIAGLIAIFSSAAIPVALMAGSL
                     EVGKLISASWVYRNWNIAPFLLKSYLTAATVILMFITSMGIFGFLSKAHLEQSAQMEQ
                     GSAQVEQFASEISNKEREIASLIEKSKELQSQTSDNTASIQAQIDAEQARKDQAYARI
                     QPAIDEQNAIIEREQSGASPEVQTYQRSVEQIDAELAQIQSYIESNSIAQLQAMVGVE
                     ADGNYGSQTTAAVDRFKQQKISEKNALLDSIAKAQQNADQSKIDAARAEIARIRSLAE
                     QEVAASQTTIDNLRQQLTTVSTADNTAEVQRVQTQIETETDELNKMVEEKFMLETEIR
                     KLEAEVGPIKYIAELVYGNTEKSTIDVAVRWLIIVFIFVFDPLAVLLLIAANFSWKHR
                     HDDRGQEEIFEAIFSRQTNEEKTKKPLDNQEDISDNQTVIDEEITHNDLTTSEKSYTV
                     INKTEATPEPTIIKTPRKPNGWLDYIRK*"
                     /db_xref="UniRef100_UPI000367ECE6"
                     /db_xref="H0U061_9BRAD"
                     /db_xref="aol:S58_69200"
                     /db_xref="UPI000367ECE6"
     gene            109570..110814
                     /locus_tag="PH2015_07_scaffold_0_prodigal-single_151"
     CDS             109570..110814
                     /product="ATP-dependent Clp protease ATP-binding subunit
                     ClpX n=1 Tax=Clostridium celatum DSM 1785
                     RepID=L1QDQ1_9CLOT"
                     /codon_start=1
                     /transl_table=11
                     /translation="MSDNKNYSCSFCGKNKSEVNTLIAGPGIYICDECIDLCYDIIHQ
                     KKSEKHKSTDSFPTPEEIKAHLDQYIIGQDEAKEVLSVAVYNHYKRINHTNSDIEIEK
                     SNVILLGPSGTGKTLIAKTVAKILDVPFAQVDATTLTESGYVGEDVENVVQRLLIAAD
                     FDIEKAERGIVYIDEIDKKAKKGENVSITKDVSGEGVQQALLKIVEGTKVRVPPGGGR
                     KHPGQDMIEVNTTNILFIVGGAFVGVDKIIERRVNKKSGIGFNASVKSENDEVNVRQN
                     IMAQDLMKFGLIPEFMGRFPIIVGLDNLSEEQLIHVMTAPKNNIVSQFIRLFSLDNVE
                     LEFTDDAIKSVAKQAINNKTGARGLRSVIEKSLLQLQFKLPTLAKEGLKKVIITKEFI
                     EGSNKPIMVFNDEQGLSDTQND*"
                     /db_xref="UniRef100_L1QDQ1"
                     /db_xref="ate:Athe_0710"
                     /db_xref="CLPX_CALBD"
                     /db_xref="L1QDQ1_9CLOT"
     gene            110807..111331
                     /locus_tag="PH2015_07_scaffold_0_prodigal-single_152"
     CDS             110807..111331
                     /product="Translation initiation factor IF-3 n=1 Tax
                     =Chloracidobacterium thermophilum (strain B)
                     RepID=G2LE02_CHLTF"
                     /codon_start=1
                     /transl_table=11
                     /translation="MTNSANTIVYNEYIKSTEVRVIDDDGTQLGVMETSKARSLAYNK
                     NLDLVVITLQSNPPVARIVDVAKYTYEQKKRQKDAEKKARQNVVEVKEVKIRPGIGIH
                     DLEIKMKQVMKFLEANAKVKITIPLRGREITKGSDVIASMIDDIASLLSNFKYEQELK
                     QSGNRITGVITKDG*"
                     /db_xref="UniRef100_G2LE02"
                     /db_xref="ctm:Cabther_A0297"
                     /db_xref="85778451"
                     /db_xref="G2LE02_CHLTF"
     gene            111324..111572
                     /locus_tag="PH2015_07_scaffold_0_prodigal-single_153"
     CDS             111324..111572
                     /product="30S ribosomal protein S21 n=1 Tax=Clostridium sp
                     . CAG:452 RepID=R6ZA70_9CLOT"
                     /codon_start=1
                     /transl_table=11
                     /translation="MAKHYIKGNDQERHIKSGTTVTVKNGNVERAIRRFKKLCVDENI
                     IQEYRDRQEYVGGSEKRRKDKDAGKKRWQKKLRQMRND*"
                     /db_xref="UniRef100_R6ZA70"
                     /db_xref="R6ZA70_9CLOT"
     gene            111536..111805
                     /locus_tag="PH2015_07_scaffold_0_prodigal-single_154"
     CDS             111536..111805
                     /product="hypothetical protein"
                     /codon_start=1
                     /transl_table=11
                     /translation="MAEEATSDEKRLINLDSLDLRTLQKESTRALLTMDGTNDGLSKF
                     NKLAHHNSQLWYKSVIQSYVDEYGGLPSQVGPAKSIELFSEKIGL*"
     gene            111923..112360
                     /locus_tag="PH2015_07_scaffold_0_prodigal-single_155"
     CDS             111923..112360
                     /product="Small heat shock protein HspB n=1 Tax
                     =Nitratireductor indicus C115 RepID=K2NMY4_9RHIZ"
                     /codon_start=1
                     /transl_table=11
                     /translation="MTQRKITSSSIPHLYSATIGFDKLLSALDAQLSGVNSGGYPPYN
                     VAQINENEYMVTLAVAGFGMDNLEITRDKNILRIEGTPPSGEEEVNYLHKGIAGRAFR
                     REFTLADHIEISNATLELGMLNIHLTRVVPPELQPKRIEITQV*"
                     /db_xref="UniRef100_K2NMY4"
                     /db_xref="A0A094JHS3_9GAMM"
                     /db_xref="kln:LH22_02185"
                     /db_xref="K2NMY4_9RHIZ"
     gene            112410..112712
                     /locus_tag="PH2015_07_scaffold_0_prodigal-single_156"
     CDS             112410..112712
                     /product="ATP-dependent Clp protease adapter protein ClpS
                     n=1 Tax=Sulfurovum sp. (strain NBC37-1)
                     RepID=A6QBZ8_SULNB"
                     /codon_start=1
                     /transl_table=11
                     /translation="MSIAEVKSSSRTEVEITEPLNYYVIMHNDDTTPMDFVVDVLIEI
                     FHHDPQTSFDLTMKIHEEGKAIVGMYNLEIAEQKVSDVSYVAKVHDHPLKSTVEPA*"
                     /db_xref="UniRef100_A6QBZ8"
                     /db_xref="sun:SUN_2066"
                     /db_xref="A6QBZ8_SULNB"
     gene            112712..113431
                     /locus_tag="PH2015_07_scaffold_0_prodigal-single_157"
     CDS             112712..113431
                     /product="methylthioadenosine nucleosidase (EC:3.2.2.16)"
                     /codon_start=1
                     /transl_table=11
                     /translation="MPIGVISAIPEEYSKLSWDAAPRTESIINKIFQFGTINGVEVIA
                     AECGIGKVNAAMTTSLLLGHYNCDGIIFSGVAGGINPKLNIGQVIIADELVQHDYGTM
                     SKSVFFNAIPGSFPGYTEDDKNVSYKMPTAMKNTIRHLLGPDHDVYFGKVLTGDTYVA
                     CSTTREQLRNKFGADAVEMEGAAIAQVCCNWSKPFIVIRVLSDLAGNTSHFDFDTFVD
                     ESSEKAANLTQKLLPILDAWL*"
                     /db_xref="msa:Mycsm_03044"
                     /db_xref="L0IVL6_MYCSM"
                     /db_xref="UniRef100_L0IVL6"
                     /db_xref="3.2.2.16"
                     /db_xref="3.2.2.9"
     gene            113428..113937
                     /locus_tag="PH2015_07_scaffold_0_prodigal-single_158"
     CDS             113428..113937
                     /product="hypothetical protein"
                     /codon_start=1
                     /transl_table=11
                     /translation="MKVYTTCHRRGFELTTPNVWEVSDEDGHKGYVNTAVMPYTVCDP
                     PEYIQTSATENPNIALPLNSKVLEKRLDIKAESVVYSNSDETKFYKERVAELERQLKL
                     KPNTDVELVDRWRLQFRWYGSWGDIHQEWGFETHKEAENRLKHWIDTFGQKFEDVKII
                     PYKINKEGL*"
     gene            113939..114181
                     /locus_tag="PH2015_07_scaffold_0_prodigal-single_159"
     CDS             113939..114181
                     /product="Uncharacterized protein n=1 Tax=Sinorhizobium
                     phage phiM12 RepID=S5MD65_9CAUD"
                     /codon_start=1
                     /transl_table=11
                     /translation="MGKKASGKHYTSKGERIGSMKTATRNPADRIMNQLLAWKAGKNV
                     VITIENPNKNETNKKFIRVNAREHYGDPRKRTGFMV*"
                     /db_xref="UniRef100_S5MD65"
                     /db_xref="S5MD65_9CAUD"
     gene            114277..115140
                     /locus_tag="PH2015_07_scaffold_0_prodigal-single_160"
     CDS             114277..115140
                     /product="hypothetical protein"
                     /codon_start=1
                     /transl_table=11
                     /translation="MKMSQIITEGLSDILYHSTSLYNVLSILKNNKFQLTPDIGTDAE
                     ANLRKKNRIYYMSFARSKMGDYHQPSKYAGNLALLVIDGRQLKQDGYTGNPIDYWGWG
                     NKDEMEDRLFSKKPYIEGASKYLKEIHVFYKAESDEDMKAKSVRWLRAAYLMATKLGI
                     KMYVYDDIEAFKLLNTSKSVSISTLKYDTNQEIVKPYARVSRNYFAPYMELLSVPDRS
                     KLSKDARRLLSNMDGWYKNDAKRSLAADIHNARNGSSRPDLDKFLAKASSLRLSSVEE
                     IINYIENKFKD*"
     gene            115174..116172
                     /locus_tag="PH2015_07_scaffold_0_prodigal-single_161"
     CDS             115174..116172
                     /product="Triacylglycerol lipase n=1 Tax=Teredinibacter
                     turnerae (strain ATCC 39867 / T7901) RepID=C5BM61_TERTT"
                     /codon_start=1
                     /transl_table=11
                     /translation="MSIIISYLLRHVFQKWLIANFAKLIRRAIVKRYRLDETFVQNVE
                     RSREIDWVNIRWFAVLAAYAYKRDNDVIRKKYETFSEIYIHEINSIKYIVLKDDATKK
                     YYISIRGTNNSHNALQDINFLKDKSFRLGIYLHTGFHRTAELIADDLLNRLDKTYSIY
                     VTGHSLGAAQALIVSWYLDYSNFNITECITFGQPKVTDSIGTRVMRGKIKLTRIVNET
                     DVVALVPPTGTHRNRYAHLGTMIKLLENGKYCYVDEPDSLNYGVNSFWLFASEESLSF
                     YEVGKELPDHYMNSYVENIDAIIESGAEISWNDRMLYLPDHGIYGEWKQVSKKDIE*"
                     /db_xref="UniRef100_C5BM61"
                     /db_xref="ttu:TERTU_0317"
                     /db_xref="C5BM61_TERTT"
     gene            116172..116585
                     /locus_tag="PH2015_07_scaffold_0_prodigal-single_162"
     CDS             116172..116585
                     /product="SNc family nuclease n=1 Tax=Cyanophage S-TIM5
                     RepID=H6WFR3_9CAUD"
                     /codon_start=1
                     /transl_table=11
                     /translation="MYEYRCVIVEVIDGDTVDVNIDLGFGVWMQSERIRIQGIDTPES
                     KTLDAQEKVFGLLAKKCVTEMLPVGKECTLVSMEFRGKYGRILGDIRVDGVLLSQHLL
                     ENHLAVPYNGENKKLVADAHAANRKILIEQGKVKL*"
                     /db_xref="UniRef100_H6WFR3"
                     /db_xref="X0XF25_9ZZZZ"
                     /db_xref="txi:TH3_12535"
                     /db_xref="H6WFR3_9CAUD"
     gene            complement(116686..117420)
                     /locus_tag="PH2015_07_scaffold_0_prodigal-single_163"
     CDS             complement(116686..117420)
                     /product="hypothetical protein"
                     /codon_start=1
                     /transl_table=11
                     /translation="MKYNADMLKWKRLIESISRQDEQAEDEPDHEVGMAKGQLLSAVK
                     NATRIAKHLSKTSEEDGIDGWIASKITLASDYIENVANYMDGQSLRESSEGGDKTDTV
                     TMDVPLILRIMEYAREEIKDDVTLHKVAEKLVELSKTKSLSMDDYESIVGEAAATMTE
                     AKGEEVSSPEEAIENAYDYLDTRHDSLDMVEIMTKDGSTFILRDSQNRNGINSMKERG
                     WKTVIIAHKDRTLRTTKKYEYVKTEK*"
     gene            117512..117772
                     /locus_tag="PH2015_07_scaffold_0_prodigal-single_164"
     CDS             117512..117772
                     /product="hypothetical protein"
                     /codon_start=1
                     /transl_table=11
                     /translation="MTATNDHEFEFVFTNREQFYAVVNTLNKECGKGKWTIRGRVLKS
                     LKRSEQYTWLSANTAVRKTVVVPKEKADVEAFLRFVHSPDIK*"
     gene            117780..118022
                     /locus_tag="PH2015_07_scaffold_0_prodigal-single_165"
     CDS             117780..118022
                     /product="hypothetical protein"
                     /codon_start=1
                     /transl_table=11
                     /translation="MQITTSQLAKLAKEAEITDPIEWGELTIQEDVAYEMMAASVIEM
                     MTKLNDNEKEVVAMASIVKLLVENFVLNLKQGTAMI*"
     gene            118022..118348
                     /locus_tag="PH2015_07_scaffold_0_prodigal-single_166"
     CDS             118022..118348
                     /product="hypothetical protein"
                     /codon_start=1
                     /transl_table=11
                     /translation="MEQLNNYRWHKDGRLWAKRVIFRGSIPDDFIQSKSLYGIAFDMK
                     LKIAQEYAMNWFINEFEYFHLVKDYVDEHTTAQVFYEAATMEMKFTVSMVIPDEVYAQ
                     YLFMKG*"
     gene            118353..119099
                     /locus_tag="PH2015_07_scaffold_0_prodigal-single_167"
     CDS             118353..119099
                     /product="hypothetical protein"
                     /codon_start=1
                     /transl_table=11
                     /translation="MQTLKVLFEDYEQSKEIESRIKTYPVDPLALTIHWLDGNLPHSA
                     SSAGYAPFDVASALTNQPDMAPSAYMISESSLRKAQEIRDFYQQKYAYALMMGEEHLS
                     PFQTALVKFLAADNKNSLNLDNVGMIISLPSMYEEDHKIFEFMKEFVDIPHNDNHNNG
                     EHYQGKLIFAKKRTTKFLNSAAKHDYWFKNTKGHLFRMLIPMHTMESQLMDKVLDLNN
                     NTIDFSGTVYIRKLFGNNFYYAHIVGRYNI*"
     gene            119096..119956
                     /locus_tag="PH2015_07_scaffold_0_prodigal-single_168"
     CDS             119096..119956
                     /product="Uncharacterized protein n=1 Tax=Hoeflea
                     phototrophica DFL-43 RepID=A9DAU7_9RHIZ"
                     /codon_start=1
                     /transl_table=11
                     /translation="MMTTHLDIYQLLDRFELLYSDNKNMSDLRRAYIDKDLNSIFRLI
                     ANGVEPEDLRKVILEDNYWSLWKILQECNSTQFVAAFKNFYVNNTEFADDCFSRGQLE
                     SKLWLVNNIVDLKIPLGTVYLCAGWYGTLATMLFESGTPIENIRSFDIDESCVAIAEV
                     FNKPWVMENWKFKSITQNINDINFESHSWQVWSNKNNRYSHPIVESPDTIINTSCEHI
                     SNFDEWYAKIPEGKLVVLQSNDYFEIKEHVNCSKDLQAFSLQTPMKTELFSGELLLPK
                     YKRFMRIGYK*"
                     /db_xref="UniRef100_A9DAU7"
                     /db_xref="H0I3K5_9RHIZ"
                     /db_xref="mlo:mll3253"
                     /db_xref="A9DAU7_9RHIZ"
     gene            119953..120210
                     /locus_tag="PH2015_07_scaffold_0_prodigal-single_169"
     CDS             119953..120210
                     /product="hypothetical protein"
                     /codon_start=1
                     /transl_table=11
                     /translation="MTQEEKDILSERLKSEEVIVKFKKVSGEERTMKCTLQESVIPPA
                     TKEDPLSQKKVRAVSPEVCSVWDVEANGWRSFRWENVISVE*"
     gene            120271..120720
                     /locus_tag="PH2015_07_scaffold_0_prodigal-single_170"
     CDS             120271..120720
                     /product="hypothetical protein"
                     /codon_start=1
                     /transl_table=11
                     /translation="MTKFPTRIKVLQLEFWMKISDDNFDDRTPDCNSFIGPAIIGKDA
                     WYYDGTGVSWFEYEGNSYATKGLAETFKYTLEVLDTAQLTHEQEKSLRALTYSLPKSQ
                     SALIKTIQTTLQKNYRVKSLREVGRSSQLSLLLFRKKQKIKKNELTN*"
     gene            120765..121079
                     /locus_tag="PH2015_07_scaffold_0_prodigal-single_171"
     CDS             120765..121079
                     /product="hypothetical protein"
                     /codon_start=1
                     /transl_table=11
                     /translation="MTVNATETAKKILDTAKELGWDVTVRGSILTIYKDGINDREAFC
                     RADMEYYSILGLLPSTSAGSVWGTDGGGIGAMSAMSSRMFKMNKSGGSKRVLTALKKM
                     GA*"
     gene            121081..121236
                     /locus_tag="PH2015_07_scaffold_0_prodigal-single_172"
     CDS             121081..121236
                     /product="hypothetical protein"
                     /codon_start=1
                     /transl_table=11
                     /translation="MEKFFLNVFTVLINTVIAVGVVYGIAWMLDQHVDSIVGWVALGL
                     AAGSNRA*"
     gene            121241..121525
                     /locus_tag="PH2015_07_scaffold_0_prodigal-single_173"
     CDS             121241..121525
                     /product="hypothetical protein"
                     /codon_start=1
                     /transl_table=11
                     /translation="MDDDLIKRLPDLLQKATTGPWTHHERGTNGHPHPYVCGAEFPPE
                     FEGDVFVVAYVVGMKNDANAELIALAPELAAEVLSLRAELEAARKELHNE*"
     gene            121518..121673
                     /locus_tag="PH2015_07_scaffold_0_prodigal-single_174"
     CDS             121518..121673
                     /product="hypothetical protein"
                     /codon_start=1
                     /transl_table=11
                     /translation="MNESLYKLVFFLLFAERQDENMMFGGHSINEVVDALADIMKVPP
                     DKLRELA*"
     gene            121850..122362
                     /locus_tag="PH2015_07_scaffold_0_prodigal-single_175"
     CDS             121850..122362
                     /product="Uncharacterized protein n=1 Tax=Salipiger
                     mucosus DSM 16094 RepID=S9Q5V4_9RHOB"
                     /codon_start=1
                     /transl_table=11
                     /translation="MNRKYLVFLDIDGVFTSSRVHFAHNSEYKMWARFDPVAVDFMNK
                     IHDKYPVEFVIMSTWKNGLRNDDNMIEHWVRSAFANSGFRGMIASPWKTDPDNFAVQK
                     KWDRANEVKDYLENFATDVDDFILFDDNRYRFKEILGKGRLVQTDPENGLLYKHMLNA
                     QSIMGNWIER*"
                     /db_xref="UniRef100_S9Q5V4"
                     /db_xref="S9Q5V4_9RHOB"
     gene            122368..122922
                     /locus_tag="PH2015_07_scaffold_0_prodigal-single_176"
     CDS             122368..122922
                     /product="hypothetical protein"
                     /codon_start=1
                     /transl_table=11
                     /translation="MESFIGAFSGVWAALFLIVFLASGILASRTESMIMGFGILFLGA
                     IVAEYAVGIAVISYIFANTLTFVVSAFVYAAIGAVYTGLWRWPLFIKHHHYDIEDKFK
                     SWHRNHEGTFDDYLDSYEYSKYTARNNKDRLASYVLMWPFHFTWEVIHKPFVFLYNFV
                     YVFLGSSFDKIGKYYAKKLHSESR*"
     gene            122922..123485
                     /locus_tag="PH2015_07_scaffold_0_prodigal-single_177"
     CDS             122922..123485
                     /product="Thymidine kinase {ECO:0000256|RuleBase:RU000544,
                     ECO:0000313|EMBL:AIX12089.1}; EC=2.7.1.21
                     {ECO:0000256|RuleBase:RU000544};;  TaxID=1540095
                     species="Viruses; unclassified phages.;"
                     source="Citrobacter phage Moon.;""
                     /codon_start=1
                     /transl_table=11
                     /translation="MTKLTFVYSSMNSGKSLSVLTRNHTLTQKGFSTVLMKPAVDDRS
                     TAITTRLGIEHECLIVGPSDLPSAKILKSHATKPDFLMVDEAQFLTKEQVWDLANLVD
                     NWNINVYCYGLRLNWQGEFFTGSEELMKIADELIPIENFCKENKGALAFFHIKKGGND
                     NPVETGYEDLYDTVSRKVWKQWWERKQ*"
                     /db_xref="A0A0A0YP64_9VIRU"
                     /db_xref="swd:Swoo_3233"
                     /db_xref="UniRef100_UPI00037B31BC"
                     /db_xref="2.7.1.21"
     gene            123488..123895
                     /locus_tag="PH2015_07_scaffold_0_prodigal-single_178"
     CDS             123488..123895
                     /product="hypothetical protein"
                     /codon_start=1
                     /transl_table=11
                     /translation="MFGIFRIRARLRKRRIRKVLEDSGCKTWYEYHMIRDPNLNLNAK
                     TVQEFYSGYILFEVPFEIVMRQPSYDNGFFSDGTFEFRIWCKHNCEGKYRVHWHRIRS
                     DGTFDYFDGRGGDAVFVAFENETDAARFALQWL*"
     gene            123886..124140
                     /locus_tag="PH2015_07_scaffold_0_prodigal-single_179"
     CDS             123886..124140
                     /product="hypothetical protein"
                     /codon_start=1
                     /transl_table=11
                     /translation="MVMKTWVIEVYYGNTNPYYVKKNKIDRWRNILRDTGFVTKEVTQ
                     ADETVRWVVTHPTNENALEEMMLMQGDILPPAKIREMENV*"
     gene            124133..124375
                     /locus_tag="PH2015_07_scaffold_0_prodigal-single_180"
     CDS             124133..124375
                     /product="hypothetical protein"
                     /codon_start=1
                     /transl_table=11
                     /translation="MYKTITVDVDVDVDLDDFTDDDLVEELKLRGYIAEPGENHGFDQ
                     FLDKFDLEYLIEAVDKQDQTWYTRAVRDKLHKLRFT*"
     gene            124372..124650
                     /locus_tag="PH2015_07_scaffold_0_prodigal-single_181"
     CDS             124372..124650
                     /product="hypothetical protein"
                     /codon_start=1
                     /transl_table=11
                     /translation="MNKLQQLMVITMEECAELTQQCSKTIRKYETFEEVIADDERAIS
                     NRVKLVEEAGDVLCMLQLMVAHNVLTWDELEARSEVKKEKLKKWSDLI*"
     gene            124647..125012
                     /locus_tag="PH2015_07_scaffold_0_prodigal-single_182"
     CDS             124647..125012
                     /product="hypothetical protein"
                     /codon_start=1
                     /transl_table=11
                     /translation="LKSIGCFFGSHKFEVVAVNRDYHTSYTDSDRVVYHTMRFYQCAC
                     GERKFKTDYANKYSKHRGIDLAKDNWLEVGVVPDGSYDPRTIGEGYVPTPPRPTKKPI
                     INKSAKVIPFKIIQGGTDE*"
     gene            125005..125307
                     /locus_tag="PH2015_07_scaffold_0_prodigal-single_183"
     CDS             125005..125307
                     /product="hypothetical protein"
                     /codon_start=1
                     /transl_table=11
                     /translation="MSEPYTIIDAMREEVDTLKELETIYEKEEKFLLLSDYQRQRRSL
                     ERILNRFEKGYEYYMGINNEGNAQLKYRQTDKHLLREYPALREAKENYDIVKEIVK*"
     gene            125304..125666
                     /locus_tag="PH2015_07_scaffold_0_prodigal-single_184"
     CDS             125304..125666
                     /product="hypothetical protein"
                     /codon_start=1
                     /transl_table=11
                     /translation="MTEDLNYYAAIDYSATGEGRTLFLMITRGNPIADDWEDPPSLKN
                     GWFGTLAVSPEKMVEREMAERVDPYFMRGVQHYTREEFLNAYQFYIPQVVIDMSNPEN
                     ENQPFNLIYFQEFHFNFS*"
     gene            125663..126034
                     /locus_tag="PH2015_07_scaffold_0_prodigal-single_185"
     CDS             125663..126034
                     /product="hypothetical protein"
                     /codon_start=1
                     /transl_table=11
                     /translation="MTHIKDINIGDLIYTVEEIYNWANGSQKRLTMIDDEGNQWHRYD
                     KPSVEYHVATWVVKGKVTQLFEGELPEDETISDYTDIIVLENVKTNEKHTLTFVCEKP
                     LENVYLNIGDAQSAKDEATKG*"
     gene            126064..127380
                     /locus_tag="PH2015_07_scaffold_0_prodigal-single_186"
     CDS             126064..127380
                     /product="hypothetical protein"
                     /codon_start=1
                     /transl_table=11
                     /translation="MISKITRILLEDAAQNDFKRWLMSKLRQKGIQKILGSSDLGRGG
                     MHIRFQLEGELSDFQSFFDEFGVDVMTGASSSSGTFPTYDLVMRDETNGIPVGTTLPW
                     VNNYVGVNSSVNKLFGPKDLTPDDLELAGKKLTASEIITESKNVIQQKYPDHLEMLSY
                     LMDICNKKGSSFSFSIDTTKYSSSDLATISKNFGEVLGAIWATNNLSFKTISFPSVSN
                     EKLIDFYGERLKVEYPVSIKSGGGGKVTVQNIVDALSDKITQGKISLPEHKVYKIIDI
                     VNTTTMKEGFIELNKYLNTPAIQKLAEVMQMDSSEINIYSIKEFMDGLPQKDIIQTLS
                     PFWKAANDYKFTKRVLEADDRVRFVVAPLGDYIAKYLNNDHKEYRESLTNLARNISMI
                     QLNVDVTKSVVYFSHERFKNADFKFDWAGFSAGNKLGFLKMKEKND*"
     gene            127435..127659
                     /locus_tag="PH2015_07_scaffold_0_prodigal-single_187"
     CDS             127435..127659
                     /product="hypothetical protein"
                     /codon_start=1
                     /transl_table=11
                     /translation="MSNQRPAKMHRAAASANEGNMSLQDLKTFALLAQKELEAAGEEG
                     AAYYFGQLAEFIADSPEKLTSTSVSRVLGL*"
     gene            127659..128000
                     /locus_tag="PH2015_07_scaffold_0_prodigal-single_188"
     CDS             127659..128000
                     /product="hypothetical protein"
                     /codon_start=1
                     /transl_table=11
                     /translation="MKPFVVKKSAPVQKIQSERVKGELKPLDKYEEDIRNGENTRFVV
                     NFFRTGGSVRSDIEFTSPDDAQMFAKESIGEGVFRAALIYAIDEYDHAVLHSTLRKGD
                     TKFVYPAVQRW*"
     gene            127994..128233
                     /locus_tag="PH2015_07_scaffold_0_prodigal-single_189"
     CDS             127994..128233
                     /product="hypothetical protein"
                     /codon_start=1
                     /transl_table=11
                     /translation="MVRVSVYEQFIGMDIAVNRTAKLVLNDFYQTDAGKWVTSKPECV
                     IEYDIHNDYENMGLRLEFFSYMIEDDAAEFIVRFK*"
     gene            128230..128475
                     /locus_tag="PH2015_07_scaffold_0_prodigal-single_190"
     CDS             128230..128475
                     /product="hypothetical protein"
                     /codon_start=1
                     /transl_table=11
                     /translation="MIDTETGAVYVDWALAAGDKYSDLVGEMASKMPWLNYLETHKLD
                     RTELNTDTTDYIERWQICYIMSFEDAAMYALLYGQQS*"
     gene            128472..128717
                     /locus_tag="PH2015_07_scaffold_0_prodigal-single_191"
     CDS             128472..128717
                     /product="hypothetical protein"
                     /codon_start=1
                     /transl_table=11
                     /translation="MKSDTLTITMEISGGWTKETWLAQICQDYEKINFLCHNSNKYEF
                     SNHVFDMDLDAEVCDVVFYLDDISKAHYVLIYGEYDV*"
     gene            128710..129258
                     /locus_tag="PH2015_07_scaffold_0_prodigal-single_192"
     CDS             128710..129258
                     /product="Metallophosphoesterase n=1 Tax=Sinorhizobium
                     phage phiM12 RepID=S5M7N4_9CAUD"
                     /codon_start=1
                     /transl_table=11
                     /translation="MSDIWITSDTHFFHKNILSFTDSNTGLRIRPEFSTVEEMNECMV
                     DRWNSVVKQGDKVYHLGDVFMGNGDEFKKLWPRLTGSKRLIVGNHDDIKFLSSGGFFQ
                     KVQMWRMFPEFGLMLSHVPLHESSLFRGAPDKSFSEHPPNQLLNVHGHIHQNLSPEGP
                     YKCVCVEQTNYTPVNIEELRIK*"
                     /db_xref="UniRef100_S5M7N4"
                     /db_xref="S5M7N4_9CAUD"
                     /db_xref="paef:R50345_18925"
     gene            129294..131960
                     /locus_tag="PH2015_07_scaffold_0_prodigal-single_193"
     CDS             129294..131960
                     /product="Predicted subtilase n=1 Tax=Puniceispirillum
                     marinum (strain IMCC1322) RepID=D5BTJ8_PUNMI"
                     /codon_start=1
                     /transl_table=11
                     /translation="MKNFLFAFLISMFAVVSPVYAGAAYDSIASIKNKTTQTTLAQRY
                     MTQYLGYIKTYSAYLDANKHMDGTASYESLEAKVVMYKEDVAKFAILLGVSNPLTPTV
                     INTASTSTQNTNTTVSDPVLVNTTKTTEVVNTDTTTDTYEVTVKYYQTTTTIQVVETK
                     ITTEYYSDGTTKTNTASNVISTSSSISETQTSDRVLVSSVQNTHTSQSEFLTAEEYAA
                     RTDVSLAGTQTYIDAVRVTNPYYTTNTILNPSGLGPYANWLPATGANVAWSRGYTGAG
                     STIAILDTGIDLDHQEFDGRIVGTKCFTVMCKNGYETIQDKNSVAHGTHVTGIAAASL
                     DGVGMTGVAPDADILVGKISHDSGYVELDQVGNGIAWAVSNGADVVNVSAEMNMDSTY
                     RNSVVSIGDGFYRSTYAPYQSLGYNQLLNSDNFTAPVITAMSGNDTVLVVAAGNQGLA
                     FPAFPAHYATITDESGNLALDGRVIIAGSFDLGTNNIASYSNRAGTMCFDYNAVTNDC
                     NNTNRISDYYLMAPGTWVTSTNNNSDYRALSGTSMAAPAISGGVALVHQMWPYMTGEN
                     VVKLLMNTADKSFSGYDVNIHGQGLMDLDNATTPQGAIGIPTTGRVDGATTSIDGQLS
                     VSGMNMASLSSMMVVDEYDRNFYMDGNKLNIATDTRMVSPVLAASYNSNADNYLGYTK
                     GLNINVGNFAVSANDNGTNYGVSYNNDFVTFGVMKEDGSFLGNVATSPIMNVTGATTT
                     YVNLKHEVQTSSGSLFGSIGVGATDLNVGENSMMKSAGTMISNTASVGAKFNTRNGNF
                     GIVAALPVAIQSGDVSMEYASSVSAEGIVSSATSSESLANNSREVNLGLFYNVDVTPT
                     TNVSMFAEVRENYMGIDGETAPQIGFTLTKRF*"
                     /db_xref="UniRef100_D5BTJ8"
                     /db_xref="apb:SAR116_1352"
                     /db_xref="D5BTJ8_PUNMI"
     gene            131972..132469
                     /locus_tag="PH2015_07_scaffold_0_prodigal-single_194"
     CDS             131972..132469
                     /product="Dihydrofolate reductase n=1 Tax=Rhodobacterales
                     bacterium HTCC2255 RepID=Q0FG98_9RHOB"
                     /codon_start=1
                     /transl_table=11
                     /translation="MIRAIFAMDENWGIGKNGDLPWPRNSADLKWFKDCTNGHSVVMG
                     RKTWESLPYKPLSNRLNFVISSHLNSNEWKNAPHGVYSGDPSKIIKEIIEPRYAEYIT
                     WIIGGATLVESCIGIIDELWISNITSSYDCDVFLPKEKVESNFYIHNNKLTDSGLSIT
                     KWRKK*"
                     /db_xref="UniRef100_Q0FG98"
                     /db_xref="Q0FG98_9RHOB"
                     /db_xref="bpj:B2904_orf1126"
     gene            132466..132792
                     /locus_tag="PH2015_07_scaffold_0_prodigal-single_195"
     CDS             132466..132792
                     /product="iron--sulfur cluster insertion protein ErpA n=1
                     Tax=Oceanospirillales bacterium SCGC AAA298-N10
                     RepID=UPI00035FBE3D"
                     /codon_start=1
                     /transl_table=11
                     /translation="MSVVTLTDKAINHFTNIASGKLVKFGIIGGGCAGFQYHWEIFDE
                     VKDHMFGDEVQEYDTFTLYVDSHSLMYLIGTTVDYVSDITGSKIELFNPNAQSGCGCG
                     VSVNFA*"
                     /db_xref="UniRef100_UPI00035FBE3D"
                     /db_xref="J4X2B0_9GAMM"
                     /db_xref="psf:PSE_3248"
                     /db_xref="UPI00035FBE3D"
     gene            133060..133209
                     /locus_tag="PH2015_07_scaffold_0_prodigal-single_196"
     CDS             133060..133209
                     /product="hypothetical protein"
                     /codon_start=1
                     /transl_table=11
                     /translation="MVDVIVYYVIPNVLMFGGLWGLGKAIERGVWHLIENHETIMNYD
                     SSTQL*"
     gene            133241..134635
                     /locus_tag="PH2015_07_scaffold_0_prodigal-single_197"
     CDS             133241..134635
                     /product="hypothetical protein n=1 Tax=Marinobacterium
                     stanieri RepID=UPI0002558047"
                     /codon_start=1
                     /transl_table=11
                     /translation="MTGLILGIVFIIAAIAIKAVPLIPELRKVKTIVASAIGVFGVAI
                     IGLGAVSYNDAGYCQHTRSIFGTETAVCETGWFFVGWGTSTAWPHFITVANTIDIEAD
                     GSSVTGPYRVRLADNWTGDVTQTTRFAIPQDQEQFLTMARTFRSPERLISTTLKPAVT
                     ASLDSVSNMFTMEEYYSGGKRDQFKSEFKDTVEKGRAQVRQVSFNQAGGVIPSRAAPS
                     SSDVAADTSEVGDTEVRRVMMEKVLDSNGNDIRIAHDFAEIGVVVSSAILENIDPDDE
                     YERQIGERKKAASRRVVAREQRLEQEEQRLLAIQQGETDIAKRQAEAKVEQIEKTTNA
                     ETTKKLALIEAERIREEARIAQETSEINLERAKVDAQSVTVAADAEAYAKQAILEADG
                     ALQQKLDAWVEAQRVWADAASKINVPSTVIAGGGDGTSGNALGTVDQFMQLMMLNSAK
                     QLSVDPTIGTPTKQ*"
                     /db_xref="UniRef100_UPI0002558047"
                     /db_xref="A0A0F6WCV7_9CAUD"
                     /db_xref="hch:HCH_00067"
                     /db_xref="UPI0002558047"
     gene            134741..134965
                     /locus_tag="PH2015_07_scaffold_0_prodigal-single_198"
     CDS             134741..134965
                     /product="hypothetical protein"
                     /codon_start=1
                     /transl_table=11
                     /translation="MILHGITQDQCKLLDKMWSIETEEELADWIRGLPPVLVKEVMVL
                     REMLILSMIDEELEETKDTTMARQMIEKCR*"
     gene            134962..135228
                     /locus_tag="PH2015_07_scaffold_0_prodigal-single_199"
     CDS             134962..135228
                     /product="hypothetical protein"
                     /codon_start=1
                     /transl_table=11
                     /translation="MIENYEIVWEGEIIPTAEQAAKVRSELDYLCESLETAEDLMFHT
                     VFMSKDLDGPSIFVYGKEGETSTFFAECNLETEWVSLDSEDENE*"
     gene            135240..135419
                     /locus_tag="PH2015_07_scaffold_0_prodigal-single_200"
     CDS             135240..135419
                     /product="Uncharacterized protein {ECO:0000313|EMBL
                     :BAP25757.1};  TaxID=1491 species="Bacteria; Firmicutes;
                     Clostridia; Clostridiales; Clostridiaceae; Clostridium.;"
                     source="Clostridium botulinum.;""
                     /codon_start=1
                     /transl_table=11
                     /translation="MEEDRAIVLLKAALQLLNKCDKSTYVLDVLSETAFYDGTDCDGY
                     CLKEDIESFLEEVGQ*"
                     /db_xref="A0A077K2P1_CLOBO"
                     /db_xref="cbv:U729_3111"
     gene            135416..136111
                     /locus_tag="PH2015_07_scaffold_0_prodigal-single_201"
     CDS             135416..136111
                     /product="Putative metallophosphatase n=1 Tax
                     =Sinorhizobium phage phiM12 RepID=S5MBC9_9CAUD"
                     /codon_start=1
                     /transl_table=11
                     /translation="MTLTRLIGDIHGMVNDYKAYSIGNFSGPTIQVGDFGIGFGQSDY
                     WVESVNSFHSDGTHRFIRGNHDKPSMCRSEMVGYIPDGTVENETMFIGGAWSIDGPDG
                     APGWYKRTENVDWWADEQCSDEQFYRFIELYSFAKPRIMITHDCPQKISREMFFNTGI
                     IKGAEYKTRTAQAFDAMLDIHQPDFWFFGHWHHTMRHKYGNTTFMCLGELDYVDVDLD
                     DLEVTHESIYGKG*"
                     /db_xref="UniRef100_S5MBC9"
                     /db_xref="A0A0F6SJ32_9CAUD"
                     /db_xref="fae:FAES_4042"
                     /db_xref="S5MBC9_9CAUD"
     gene            136098..136373
                     /locus_tag="PH2015_07_scaffold_0_prodigal-single_202"
     CDS             136098..136373
                     /product="hypothetical protein"
                     /codon_start=1
                     /transl_table=11
                     /translation="MAKAKNTSKTIDQYIASRIIFVTEGETKRVDLSQGTMFLKNGKL
                     HNTNGPAIIRRGVSLFYIEGCDMSFKEWLTYCTLSDTDKAMMLFTME*"
     gene            136376..136774
                     /locus_tag="PH2015_07_scaffold_0_prodigal-single_203"
     CDS             136376..136774
                     /product="hypothetical protein"
                     /codon_start=1
                     /transl_table=11
                     /translation="MEPKLYIIMRKDIQDMNPGKAMAQAAHAQADFDEYIEKKCGPAY
                     RQDDDLWMAVNYWREDRSFGVTLVLHEPLEKINEITSVIPDSGVTVDPTYPWRNFYGD
                     VFVSSEVTCAWVFVRTEEEAEYMKQFSLHR*"
     gene            136785..137180
                     /locus_tag="PH2015_07_scaffold_0_prodigal-single_204"
     CDS             136785..137180
                     /product="hypothetical protein"
                     /codon_start=1
                     /transl_table=11
                     /translation="MRQNAKNKLVKFLFYSTVILNPAFWVMSSKYNPNIDKFINDILD
                     RNVKGDLNTYTISFGDVSVWIASYPHSYATLRDSPINGRASRYTIYRFKKYIDELQKH
                     KKEIMMNGMSEKEYLSLERIAMNMLVKDD*"
     gene            137180..137659
                     /locus_tag="PH2015_07_scaffold_0_prodigal-single_205"
     CDS             137180..137659
                     /product="hypothetical protein"
                     /codon_start=1
                     /transl_table=11
                     /translation="MAHEYTSLVQRLNGEYRIPITDGLGAAGGEEPDNPNEFVRTFET
                     PPIQKEAAIAITVLVYERDSAIEKYHENDGLEGAVSAAIRDLLNSQNVPVAAFIDDHV
                     ANAIVQRNILQRHLNELIDMIHNAPEFKNAPDGLTTFLNDYTNTWLPKMKQLAETKL*"
     gene            137656..137841
                     /locus_tag="PH2015_07_scaffold_0_prodigal-single_206"
     CDS             137656..137841
                     /product="hypothetical protein"
                     /codon_start=1
                     /transl_table=11
                     /translation="MKWYDYLVCLWIADGMSASFIMTITAATTVDFLWYAAMIVLGYL
                     TFVFYADWRKEVIEKQK*"
     gene            137899..138423
                     /locus_tag="PH2015_07_scaffold_0_prodigal-single_207"
     CDS             137899..138423
                     /product="Uncharacterized protein n=1 Tax=Pseudomonas
                     phage phi_Pto-bp6g RepID=G3KB14_9VIRU"
                     /codon_start=1
                     /transl_table=11
                     /translation="VTVLENLKSRHFDLNVHTAWVDEEEGVATFPLWNLSGQMVGYQQ
                     YRPAGDKKAFNHPKDGKYFTWRKDKVVGVWGLESWSFSNVLFVTEGVFDAARLTSYGY
                     SAIATLSNDLDSSVARWLWVARKNRPVICVCDNDAAGRKLAKFGNQHHVMDEGKDMGD
                     ASDEYVRNFLKGYK*"
                     /db_xref="UniRef100_G3KB14"
                     /db_xref="A0A066ZWJ7_HYDMR"
                     /db_xref="esm:O3M_25689"
                     /db_xref="G3KB14_9VIRU"
     gene            138423..138761
                     /locus_tag="PH2015_07_scaffold_0_prodigal-single_208"
     CDS             138423..138761
                     /product="hypothetical protein"
                     /codon_start=1
                     /transl_table=11
                     /translation="MNTKQVYRFDAEQSVIDAVKPMSDRLKEVLDWMVDQDGINKYLE
                     KSTIDDGTIYPPAPYTDILIEVLTLAHENGINVKRLVQNSVLRFVGETHGFGYDCGGK
                     ELRYIYEDSL*"
     gene            138845..139072
                     /locus_tag="PH2015_07_scaffold_0_prodigal-single_209"
     CDS             138845..139072
                     /product="hypothetical protein"
                     /codon_start=1
                     /transl_table=11
                     /translation="MDYRRFESFCNSFTSGFLKPWKSFSIWNTLENQMPQIKADEERL
                     LKYLRNCLAMEGFREHDIKTIAVYVGLNGEI*"
     gene            139084..139443
                     /locus_tag="PH2015_07_scaffold_0_prodigal-single_210"
     CDS             139084..139443
                     /product="hypothetical protein"
                     /codon_start=1
                     /transl_table=11
                     /translation="MSTGKYSPLCPHANESGWEMFKYNCYGEVPADWNQEVYEDGIEY
                     DEKTMFGDYDSEGFDSYGYSAFDADGEYVGIGNGVDRYGYTEMDYLTDSINGGNLHSD
                     LQCGYRTPLNAFIREKK*"
     gene            139443..140453
                     /locus_tag="PH2015_07_scaffold_0_prodigal-single_211"
     CDS             139443..140453
                     /product="RNA ligase, DRB0094 family n=1 Tax=uncultured
                     bacterium RepID=K1WXW1_9BACT"
                     /codon_start=1
                     /transl_table=11
                     /translation="MRKLASIRRIADIQPIEGADAIVVATVDGWKVVVKKDEFQVGDL
                     AVYLEIDSWVPTELAAFLSKGQEPREYNGVKGERLRTVKLRGQVSQGLLLKLDAEGVK
                     GKLFFTLPEEGADLTEILGIQKWEPEIPAQLAGQVRGLFPTSLIPKTDQERIQNCFQE
                     IQDKGDVTYEVTMKLDGTSCTIFRWEGELRVCSRNLELKINEENKDNTLVAMALKIGD
                     SIPDGFAFQGELMGNGIQGNREGFKEHQFFVFDVFNMFSHLYVGPTARREVCKELKLE
                     HVPVFGTAMPAPRNVEEGLALAEGPSIVHKVREGLVWKCNEDPSFSFKTISNQFLLKG
                     GD*"
                     /db_xref="UniRef100_K1WXW1"
                     /db_xref="K1WXW1_9BACT"
                     /db_xref="cpi:Cpin_2419"
     gene            140478..140666
                     /locus_tag="PH2015_07_scaffold_0_prodigal-single_212"
     CDS             140478..140666
                     /product="hypothetical protein"
                     /codon_start=1
                     /transl_table=11
                     /translation="MSDKYDDTVMDEYWRIYAKPVKSDFEIQMRKEVELWIRKQPGHK
                     SWASPDRAYAEFWAEKLG*"
     gene            140673..141014
                     /locus_tag="PH2015_07_scaffold_0_prodigal-single_213"
     CDS             140673..141014
                     /product="hypothetical protein"
                     /codon_start=1
                     /transl_table=11
                     /translation="MTMEKVKQYPWKFKLCWKGELGIEWYQTEKTLGSDWYAYYFKVG
                     LLDKEMRDAYREFKDDSHIRKVFGFQNFGLHKFWYDCPHAQLNLFFIVFYWSTYWTNM
                     PKDYWDRKKSS*"
     gene            141068..141778
                     /locus_tag="PH2015_07_scaffold_0_prodigal-single_214"
     CDS             141068..141778
                     /product="hypothetical protein"
                     /codon_start=1
                     /transl_table=11
                     /translation="MPAIQAYKANGKIIPVSEAKIAKVYQCPWTNDLFSTKKAYLKHL
                     KDLRENRMHKRARRNILDRKFATFYNQPTFKDIIDWIETNPEFFFDNMIEFGHSGWSN
                     RRAHIRSDFWIKIHYLDLTYSQQVSNSHSAPRGKKTNWCGSNDKEGIPHHYPGWQGRI
                     SFQTSHDLGFGSDTFRGTGIHTGTGGGGTNNTYSYECKMFAEDWPGLAAALSHEMLVD
                     DVSITGSIKKFTYGKRDY*"
     gene            141778..142047
                     /locus_tag="PH2015_07_scaffold_0_prodigal-single_215"
     CDS             141778..142047
                     /product="hypothetical protein"
                     /codon_start=1
                     /transl_table=11
                     /translation="MKYKLFLEQEYKDFNGELEPTHVIDSSDLMIDWDITNFCKYLYS
                     ERDGWEWMKDSDERILAIDESGNKRYFVFELDYEPTFFVMESETK*"
     gene            142044..142772
                     /locus_tag="PH2015_07_scaffold_0_prodigal-single_216"
     CDS             142044..142772
                     /product="hypothetical protein"
                     /codon_start=1
                     /transl_table=11
                     /translation="MTVYVLIYDVDHGSREDCNIFYSPIEVFSTAAARQARIQKLADL
                     NEDIGWREEDLELHDNADFEISEHYHPYEDDDDGENEDNDEFAEGSEALTLLEELADE
                     VTEKDTGVEFSDDFMNLSLDDFLDALANKIESDEKEKESLVVKEPELNPEDCYYVAFT
                     IDNPWDGDEEAVAVWVIPQNKFDGVTAEFVELPYGMVPVVMTEQSVAGGYYHRGTVQE
                     AQNIMNRYGFIEAPQLRNLCPTIE*"
     gene            142778..143374
                     /locus_tag="PH2015_07_scaffold_0_prodigal-single_217"
     CDS             142778..143374
                     /product="hypothetical protein"
                     /codon_start=1
                     /transl_table=11
                     /translation="MEHIRPNGLAHGYFCLTCGKASSMMGHNKGECVPNPDLVKTLIY
                     LNRGDKNMQSETLGQKLAATLDELEKAKIKGLEQQANADREKIRQERIKLSRLKDDTI
                     VTLTASIVEGKVPLIKIKDYDRKKWVQDAVKGKAAHQDIWDELARWARENALHIRVED
                     AHDGVGIESWINLSVVPVRPGTRSAGLKDELGVGEYRG*"
     gene            143371..143610
                     /locus_tag="PH2015_07_scaffold_0_prodigal-single_218"
     CDS             143371..143610
                     /product="hypothetical protein"
                     /codon_start=1
                     /transl_table=11
                     /translation="MTEVNSLSALFEPCKCEGKYTIERHGNGYALYLGRCNHRHGWNL
                     INMVEPASQFDPKFIENLINLGLIEYQKQQGFIQE*"
     gene            143607..143771
                     /locus_tag="PH2015_07_scaffold_0_prodigal-single_219"
     CDS             143607..143771
                     /product="hypothetical protein"
                     /codon_start=1
                     /transl_table=11
                     /translation="MKAYTNYKAWWIKHQAPHNIPSLYYGDTPEIAFRQHIIDMSLYE
                     LMETLEEWDE*"
     gene            143771..144037
                     /locus_tag="PH2015_07_scaffold_0_prodigal-single_220"
     CDS             143771..144037
                     /product="Tax=RBG_13_OP8X_37_8_curated"
                     /codon_start=1
                     /transl_table=11
                     /translation="MTYADDYVTLKWGTLKSWKLTNPVFDPLIEEYNAEGASASVMMQ
                     HDTPRQKEIICEIIDIIGKDVYLDWDGEYVTPAEAKKYVMEYRT*"
                     /db_xref="86771775"
     gene            144034..144408
                     /locus_tag="PH2015_07_scaffold_0_prodigal-single_221"
     CDS             144034..144408
                     /product="Uncharacterized protein n=1 Tax=Acinetobacter
                     guillouiae NIPH 991 RepID=N8WVG1_ACIGI"
                     /codon_start=1
                     /transl_table=11
                     /translation="LKLYIAVLDEFPDYMTPTLVAHAMLGAHLHFVKCHTDLTRIVDD
                     GPYKYPQYIDWLENSFKKCVVRVSQKEFDKIAALPSVYIGHEKKTLDGRDSCVVVCPY
                     QDDEPLPNVLKFAKLWKPKSVE*"
                     /db_xref="UniRef100_N8WVG1"
                     /db_xref="A0A077KYV8_ACIGI"
                     /db_xref="N8WVG1_ACIGI"
     gene            144543..144776
                     /locus_tag="PH2015_07_scaffold_0_prodigal-single_222"
     CDS             144543..144776
                     /product="hypothetical protein"
                     /codon_start=1
                     /transl_table=11
                     /translation="MKVSDVLVNLEFWASCLENPTYNSLEVGFRHTPLTKDEIIDRYK
                     QECNMTRHAIMRVMEIINEEGIEDDSERTTQTD*"
     gene            144745..144894
                     /locus_tag="PH2015_07_scaffold_0_prodigal-single_223"
     CDS             144745..144894
                     /product="hypothetical protein"
                     /codon_start=1
                     /transl_table=11
                     /translation="MTAKERLKLIDDLEGEIMLGAFHGYRMPALEERLLELLKEQEND
                     SQRTH*"
     gene            144872..145024
                     /locus_tag="PH2015_07_scaffold_0_prodigal-single_224"
     CDS             144872..145024
                     /product="hypothetical protein"
                     /codon_start=1
                     /transl_table=11
                     /translation="MTVKELIEELKKFPPDTEVFYEGGDYADDWRKVHRLSDLNNWGT
                     RGILIE*"
     gene            145021..145245
                     /locus_tag="PH2015_07_scaffold_0_prodigal-single_225"
     CDS             145021..145245
                     /product="hypothetical protein"
                     /codon_start=1
                     /transl_table=11
                     /translation="MIHQVIFHHKDHSNLVEPSPQQGEWNLTQDVKSWLATHNIKVFM
                     KYTNGNSPTITIDFPSQDDASYFIATWGKK*"
     gene            145242..145541
                     /locus_tag="PH2015_07_scaffold_0_prodigal-single_226"
     CDS             145242..145541
                     /product="hypothetical protein"
                     /codon_start=1
                     /transl_table=11
                     /translation="MSQAHPSHDLEWRDSSHYDYVCKKCDTADTPSGWGKLADPCPVV
                     YHTLETPIGTNPLPIDAQEKLAEFLDWLDVHYETENGSTALFWAVSYLIGGSIKK*"
     gene            145538..145819
                     /locus_tag="PH2015_07_scaffold_0_prodigal-single_227"
     CDS             145538..145819
                     /product="hypothetical protein"
                     /codon_start=1
                     /transl_table=11
                     /translation="MMTNDKKRRLIELGYVKGRILRNGKAVIDQPKGIQHWYSTRELK
                     NKVEERLEIFPDGIRINGEHLLQIRGKHMRRLKKKMKIKQVGRYIVRTK*"
     gene            145816..146238
                     /locus_tag="PH2015_07_scaffold_0_prodigal-single_228"
     CDS             145816..146238
                     /product="Uncharacterized protein n=1 Tax=Rhodanobacter
                     denitrificans RepID=M4NHG0_9GAMM"
                     /codon_start=1
                     /transl_table=11
                     /translation="MMYAENPLHDLHEAMAHAQYEGFSNIEYETRDWKAYRDSSGKDD
                     VRIPATRRPTTRDFWVYTMFTQTWGSTALGHGGMGGAAMTTAYTIVLECRNTQEYLVY
                     FGGTFCYKVSRASKNLNVFLEDCKNHNLSSKRESTKYE*"
                     /db_xref="UniRef100_M4NHG0"
                     /db_xref="rhd:R2APBS1_1960"
                     /db_xref="M4NHG0_9GAMM"
     gene            146235..146810
                     /locus_tag="PH2015_07_scaffold_0_prodigal-single_229"
     CDS             146235..146810
                     /product="Uncharacterized protein {ECO:0000313|EMBL
                     :KKM19412.1}; Flags: Fragment;;  TaxID=412755
                     species="unclassified sequences; metagenomes; ecological
                     metagenomes.;" source="marine sediment metagenome.;""
                     /codon_start=1
                     /transl_table=11
                     /translation="MKINWHQNPLLTTVDVDERDRQRICMYLQNEDYVEILCDLSLTL
                     EEHINQNKPPLSNKDILRRVSAWARICDMDEDDSRVAALVSELQYSHMGDCTCVAASC
                     MKCWAETALGISTLEGLGKHEAAKIQGVFGSGGNVTIDEAIEKLSAPQSYVKPTTWPD
                     SVGYEEHIPRWDRERVRAVNWLTQYKKDHGF*"
                     /db_xref="A0A0F9HW25_9ZZZZ"
     gene            146807..147061
                     /locus_tag="PH2015_07_scaffold_0_prodigal-single_230"
     CDS             146807..147061
                     /product="hypothetical protein"
                     /codon_start=1
                     /transl_table=11
                     /translation="LTYKPVVNGRASICTWELEFHFRDVSQVRKFIKLLMEDEIDFNF
                     DYEKVLDETGELNYITITGSWANNLVRIAEMLKEVDYQFE*"
     gene            147111..147446
                     /locus_tag="PH2015_07_scaffold_0_prodigal-single_231"
     CDS             147111..147446
                     /product="hypothetical protein"
                     /codon_start=1
                     /transl_table=11
                     /translation="MPNIIANDIIGVQNMSSEDYIGSMIYEKGSVIMQKVHYQHFVRL
                     PNRKKFHKFSEIVEKYKYTKVKVTSLKSKEAVEWCEGNLKPGSYIRLQNHFVFAYEAD
                     AVWFGMVNG*"
     gene            147448..147693
                     /locus_tag="PH2015_07_scaffold_0_prodigal-single_232"
     CDS             147448..147693
                     /product="hypothetical protein"
                     /codon_start=1
                     /transl_table=11
                     /translation="MKIRLFYQESTLQPFEIEEDEWVMQPSPERFGVHMSKETDEDDE
                     LMKNAHEWCNQNVGWPWGNHFYFDTEEERSQFLFTWL*"
     gene            147690..147908
                     /locus_tag="PH2015_07_scaffold_0_prodigal-single_233"
     CDS             147690..147908
                     /product="hypothetical protein"
                     /codon_start=1
                     /transl_table=11
                     /translation="MNKVIIYDVEPWHDASRYYSELHTWAVDHCPSYTYYDVLDISDA
                     SPFHDIAGTFFFDDEEDAVYFSFVWKEK*"
     gene            147908..148201
                     /locus_tag="PH2015_07_scaffold_0_prodigal-single_234"
     CDS             147908..148201
                     /product="hypothetical protein"
                     /codon_start=1
                     /transl_table=11
                     /translation="MKSLADAFRDRAKFLSEHNARESPWGDNQSVVSALYEMADVIDS
                     WSGEYLSKEETHEENQRRRWGSPHWSVDPQPPLTMEDRIKAVKKPNKVLDLGE*"
     gene            148235..148882
                     /locus_tag="PH2015_07_scaffold_0_prodigal-single_235"
     CDS             148235..148882
                     /product="hypothetical protein"
                     /codon_start=1
                     /transl_table=11
                     /translation="MSDYTDDYIDHMVDGWFDDSPYHHITKTKKKGNSMKLVVGDRVR
                     LGFGTRPLIVESVYGNDKVSARYEHSGGMISYRRMSEFVRIDGSNEQKGNTTMKGKLF
                     QTKEPNPRFGIGLAINSTGKYVLEMKGSGDLEAFDKREVEVVMPFTFSVKFNGQGTEY
                     SYLGKEGSVSVGDLLLKTDDTKGITIAKVVAVDTKSEKATKYFEGVKLATTPLDQ*"
     gene            148946..149086
                     /locus_tag="PH2015_07_scaffold_0_prodigal-single_236"
     CDS             148946..149086
                     /product="hypothetical protein"
                     /codon_start=1
                     /transl_table=11
                     /translation="MPNSDSLKKMLEQDIDWMWDEGFHTLANRLDRVLQYIEILEKKA
                     NE*"
     gene            149083..149424
                     /locus_tag="PH2015_07_scaffold_0_prodigal-single_237"
     CDS             149083..149424
                     /product="hypothetical protein"
                     /codon_start=1
                     /transl_table=11
                     /translation="MKDIQGVFEIPNDIFNNYMVEALELYLFHGIEPGGYTTALLSGN
                     LYLASARADHFNAPLMTRQAKWIYLEFPNGSFGNEGNFKNWCKDTNGIRSDWAEKQKT
                     AHMWKILQGVA*"
     gene            149445..149747
                     /locus_tag="PH2015_07_scaffold_0_prodigal-single_238"
     CDS             149445..149747
                     /product="hypothetical protein"
                     /codon_start=1
                     /transl_table=11
                     /translation="MKSLLLATLLAITPLAVIAQPISDTDRELLCNAVGRLAGVTATY
                     RDKGQSASTAYVALVEQGLNEEVALGIIKIVYDKMPTAAPESVAGISYIACLEATK*"
     gene            149747..149959
                     /locus_tag="PH2015_07_scaffold_0_prodigal-single_239"
     CDS             149747..149959
                     /product="hypothetical protein"
                     /codon_start=1
                     /transl_table=11
                     /translation="MPPKFIISPCNNIARWDSESDMGYRCMTCFAMVGSIGQPRQCQE
                     KAEMYQMMEILGGQGWDYEKGKVKEV*"
     gene            149956..150306
                     /locus_tag="PH2015_07_scaffold_0_prodigal-single_240"
     CDS             149956..150306
                     /product="hypothetical protein"
                     /codon_start=1
                     /transl_table=11
                     /translation="MTPETPASGILKQGDYGDAKFYYVQCDCSNEDCAHIVEVEADDM
                     LVQVHIYHKQHTKWWKSNRWKQIWQILSKGYAEMETTIVLNEQTALNYSAVLKSAIED
                     VKQFRDQRIAKNGK*"
     gene            150296..151117
                     /locus_tag="PH2015_07_scaffold_0_prodigal-single_241"
     CDS             150296..151117
                     /product="Marine sediment metagenome DNA, contig:
                     S01H4_L00012 {ECO:0000313|EMBL:GAG70023.1}; Flags:
                     Fragment;;  TaxID=412755 species="unclassified sequences;
                     metagenomes; ecological metagenomes.;" source="marine
                     sediment metagenome.;""
                     /codon_start=1
                     /transl_table=11
                     /translation="MVSRNNYWSCSKFADWLRGTEKPYVASGSGWKQWKNEAKQKHSF
                     RYWLAEEGLDKVQNFVNWPIDKLYEVKYYIVNRWIDQSNALVAHPKHIKPGEYRDFDN
                     RILICLFDELADFVEIEKAYSNYRWCEEKQKGMKWWQVGRWRTRTWRSAEAGIEHLKW
                     EMGLTDEEWLDEDKKSEAQPTYQSIAAKEIYDLYIWWTEVYPNRPDPYDVSGWSEYCD
                     NKRERGVDFLEEDPDEEKWDTRSMHNKIREMEKAYEDEETEMLIRLIKVRGSLWT*"
                     /db_xref="X1ABH1_9ZZZZ"
     gene            151253..151456
                     /locus_tag="PH2015_07_scaffold_0_prodigal-single_242"
     CDS             151253..151456
                     /product="hypothetical protein"
                     /codon_start=1
                     /transl_table=11
                     /translation="MQKVLMVDPPEGWKYGFPKQMHEEYFTLKEDFDFHRWLVSEGYP
                     QSIIDSFPNKEIPCRCWWAEIEE*"
     gene            151453..152172
                     /locus_tag="PH2015_07_scaffold_0_prodigal-single_243"
     CDS             151453..152172
                     /product="UDP-glucose 6-dehydrogenase n=1 Tax
                     =Marinimicrobia bacterium SCGC AAA160-I06
                     RepID=UPI0003A4444D"
                     /codon_start=1
                     /transl_table=11
                     /translation="MILVIGCGFVGETVATSLEKNRHTVGRIDPKLDTDLSSFSNFQS
                     AIICLPTPTVDGKCDDSLIRFIIDKLGDIPILLKSTVPPDLIALYPDNVSYYPEFLRA
                     AHAYEDFKNQQIMVLGGDHSQLFYWKHVFSYIDAKVMETDRHTASMVKYMHNVWLATK
                     VAFFHEIYSLVPEANFYSMVNILSQFPNIGPSHMMAPNDEGGLGFGGHCFPKDTEAFL
                     NFSNSEILEKVIEVNNKLRKL*"
                     /db_xref="UniRef100_UPI0003A4444D"
                     /db_xref="A0A0F9SLW5_9ZZZZ"
                     /db_xref="amq:AMETH_2581"
                     /db_xref="UPI0003A4444D"
     gene            152172..152579
                     /locus_tag="PH2015_07_scaffold_0_prodigal-single_244"
     CDS             152172..152579
                     /product="hypothetical protein"
                     /codon_start=1
                     /transl_table=11
                     /translation="MLLGTKLSYCVSDILLKKVNINDVYCIIAHEVNIKSMDSFTHWY
                     DGQVDPMVINLSKGNNVLHLFDFEEVYHLCLTLYQDGVIVVRDTGNPINLLVRANQSI
                     RDHWYQINLREKDMEPAVKLAWDHYRMLSGLCK*"
     gene            152576..152965
                     /locus_tag="PH2015_07_scaffold_0_prodigal-single_245"
     CDS             152576..152965
                     /product="hypothetical protein"
                     /codon_start=1
                     /transl_table=11
                     /translation="MKVGLSFSRCMRDIYEGKVDFHDVMVIISRTDFSPHVDSEWNQI
                     WEGYTRGGWSNPEWFAHADKYDDFRKLAVKLYDSGKIHQPRKFGSNPLRLNYYWLDCA
                     VPIDELDNVPAVKEAWEHYQMLAGLCS*"
     gene            152976..153404
                     /locus_tag="PH2015_07_scaffold_0_prodigal-single_246"
     CDS             152976..153404
                     /product="Uncharacterized protein n=1 Tax=Thauera
                     linaloolentis 47Lol = DSM 12138 RepID=N6Z8Q0_9RHOO"
                     /codon_start=1
                     /transl_table=11
                     /translation="MSVIEKLKAESIALRKTRSPIAPSILFALSEIEKVGKNNGNRET
                     TEDEAIKVIQKLIVTIDENLKLNIDDGRRVALNFEKNILSGVLPQMASEEEIRSKLVF
                     AFGGKQVQNKGEIMKWAKSHWGVLADMKQVGAIASELFSV*"
                     /db_xref="UniRef100_N6Z8Q0"
                     /db_xref="N6Z8Q0_9RHOO"
                     /db_xref="azo:azo2452"
     gene            153419..153958
                     /locus_tag="PH2015_07_scaffold_0_prodigal-single_247"
     CDS             153419..153958
                     /product="hypothetical protein"
                     /codon_start=1
                     /transl_table=11
                     /translation="MTIHAMIDLETLDVSPTAQVLSIGGVKFNPNTKEDPFDEFFFRI
                     DIDYQESTGRTVSTETLDWWSTQDKDAIEMAFSPDNRVSPQEMLRHLKKWYVGCDTVW
                     SQRILMDIGIVQNMCKQYDSPVPWPYWGIKDSATLFGILPDDPRKKYTFLKHDPLQDA
                     KFQAKSVQDAIATLGLSIR*"
     gene            153955..154227
                     /locus_tag="PH2015_07_scaffold_0_prodigal-single_248"
     CDS             153955..154227
                     /product="hypothetical protein"
                     /codon_start=1
                     /transl_table=11
                     /translation="MSNIINLEDYRSKNEDPVSTRTDEIESLELMKSIITILMKYKYN
                     AYDIQTAENMILLSMLFQSHINYLNDIDDNLFEVFSIINDKVTQSE*"
     gene            154220..154762
                     /locus_tag="PH2015_07_scaffold_0_prodigal-single_249"
     CDS             154220..154762
                     /product="transcription elongation factor GreA n=1 Tax
                     =Capnocytophaga cynodegmi RepID=UPI00036D2BEF"
                     /codon_start=1
                     /transl_table=11
                     /translation="VNNALSLVVFDKYNHNNNNKEYYEVSGDIITEQGRKQILEKIQI
                     LSKKKPLISEQLKDARENGGIEENEEFSMALEEMMRLDMEIAKLQIVAETYTIIPAKK
                     KGEYSKVEVGLSVTVKNLSTDKIITYTILGEMESNPSEGVISHKSPVGKELLGCSIGD
                     VAYIERNKDYIELEILKIFA*"
                     /db_xref="UniRef100_UPI00036D2BEF"
                     /db_xref="rim:ROI_05610"
                     /db_xref="107370932"
                     /db_xref="UPI00036D2BEF"
     gene            154830..155360
                     /locus_tag="PH2015_07_scaffold_0_prodigal-single_250"
     CDS             154830..155360
                     /product="Cell Wall Hydrolase n=1 Tax=Thioflavicoccus
                     mobilis 8321 RepID=L0H2K0_9GAMM"
                     /codon_start=1
                     /transl_table=11
                     /translation="MKRLNLAAFLMNATVAIGLAGLGVHEVKAESERRVAMAESIDKE
                     IQQVNIEKQTDCLAKNIYFEARNQSFLGQRAVAWVTLNRVTNENYPKSVCEVVWQDGQ
                     FSWTEDGMSDKPKDKTSWMLAQFVAEVAIHTYGQIPDPTGGATMYHADYVNPYWSSDF
                     VETKVIDNHIFYKDSE*"
                     /db_xref="UniRef100_L0H2K0"
                     /db_xref="magq:MGMAQ_2394"
                     /db_xref="W6KKV4_9PROT"
                     /db_xref="L0H2K0_9GAMM"
     gene            155685..155957
                     /locus_tag="PH2015_07_scaffold_0_prodigal-single_251"
     CDS             155685..155957
                     /product="hypothetical protein"
                     /codon_start=1
                     /transl_table=11
                     /translation="MTNQTNQKNRRPQSNQSNQRRSRTPSLDEAIKLAKQFRGKENLY
                     GMISTNDRGDVTEVGVYNGNTKRYALYRSDLVDAETLTEFKQILGK*"
     gene            156004..156183
                     /locus_tag="PH2015_07_scaffold_0_prodigal-single_252"
     CDS             156004..156183
                     /product="hypothetical protein"
                     /codon_start=1
                     /transl_table=11
                     /translation="MIFKDKKDLTDWAYEQFDKFSVRKPETYTEQELVNLNPNVPVEF
                     IKQHVKNRNKNAYRK*"
     gene            156167..157339
                     /locus_tag="PH2015_07_scaffold_0_prodigal-single_253"
     CDS             156167..157339
                     /product="GMP reductase {ECO:0000256|SAAS:SAAS00043008};
                     EC=1.7.1.7 {ECO:0000256|SAAS:SAAS00043008};; 
                     TaxID=415435 species="Bacteria; environmental samples.;"
                     source="uncultured marine bacterium EB0_35D03.;""
                     /codon_start=1
                     /transl_table=11
                     /translation="MRIENEVLLDYSDVLIRPKRSTLKSRSDVSLERSYTFRNYVSSP
                     NETMNEVFDRHYSQYKGVPIMAANMDGVGTFEMADVLSSQSIFTCLVKTYSKEEIVEF
                     FSQNIERRTQHVAMSIGISNADYDKFVQVYARVGEKLKYLCIDVANGYSQHFVEHVKN
                     IRKIYPNIVIIAGNVVTADQTQELILNGADIVKVGIGPGSVCTTRIQTGVGYPQLSAI
                     IECADAAHGLGGHIIADGGCVCAGDVAKAFAAGADFVMLGGMLAGHDEGGGEIISKWY
                     ATGEYTNTGRPEEYRAYIPVVKEKKFVKFYGMSSDAANEKHFGGLKDYRASEGREVLV
                     PYRGNVSSTVQTILGGIRSTCTYVGAPTLKQLSKCTTFIRVNNQYNRTYESTTTKM*"
                     /db_xref="A4GHK1_9BACT"
                     /db_xref="gsn:YC6258_02375"
                     /db_xref="UniRef100_A4GHK1"
                     /db_xref="1.7.1.7"
     gene            157349..157549
                     /locus_tag="PH2015_07_scaffold_0_prodigal-single_254"
     CDS             157349..157549
                     /product="hypothetical protein"
                     /codon_start=1
                     /transl_table=11
                     /translation="MEVLIFLLIFSFGVGYWANSWGRNGWGWGIAAFILSPVLVGLVL
                     LIAGKTVEKRGEEAKRIKDIAG*"
     gene            157556..157828
                     /locus_tag="PH2015_07_scaffold_0_prodigal-single_255"
     CDS             157556..157828
                     /product="hypothetical protein"
                     /codon_start=1
                     /transl_table=11
                     /translation="MYDKNSNLDYKIKIVSTRHIKGAGLPYTVIVSIDPGSYDNHNIK
                     KCEKDFRKLLAENCGKDIGIYFDRYTLTATLSFRNEDDAAIFTMLI*"
     gene            157830..158258
                     /locus_tag="PH2015_07_scaffold_0_prodigal-single_256"
     CDS             157830..158258
                     /product="glycerol-3-phosphate cytidylyltransferase n=1
                     Tax=Flavobacterium sp. ACAM 123 RepID=UPI000304C720"
                     /codon_start=1
                     /transl_table=11
                     /translation="MKIGFTASSFDLLHSGHTLMLEEAKTVCDYLIVGLQTDPTIDRP
                     NKNKPVQTVVERYLQLRACKYVDEIIPYATEQDLEDILSGMHIDIRILGVEYRDMDFT
                     GRDICKKRGIEIHFNQRDHRFSSSDLRKRVTNEELQKTKK*"
                     /db_xref="UniRef100_UPI000304C720"
                     /db_xref="wvi:Weevi_0964"
                     /db_xref="F0P1W4_WEEVC"
                     /db_xref="UPI000304C720"
     gene            158230..158544
                     /locus_tag="PH2015_07_scaffold_0_prodigal-single_257"
     CDS             158230..158544
                     /product="hypothetical protein"
                     /codon_start=1
                     /transl_table=11
                     /translation="MKNYKRPKSKGDHKYTIYQDGNLTMYYRYGCLHREKGAAYIDHT
                     ANRKIYYRYGKIHRNDGPADIIENDFSDFYLNGERYDFDEWINKTNVPDETKAHLIIL
                     YG*"
     gene            158548..158796
                     /locus_tag="PH2015_07_scaffold_0_prodigal-single_258"
     CDS             158548..158796
                     /product="Glutaredoxin-3 (Grx3) n=1 Tax=Aliivibrio
                     salmonicida (strain LFI1238) RepID=B6EMJ5_ALISL"
                     /codon_start=1
                     /transl_table=11
                     /translation="MKAKIYTKNGCSYCIQAKTLLQIRGVQYEELNVEFVDGAKENML
                     IECEKAGYTPRTYPQIWVDGNHIGGFTELKAYFDKVVC*"
                     /db_xref="UniRef100_B6EMJ5"
                     /db_xref="frf:LO80_00520"
                     /db_xref="A0A097EM03_9GAMM"
                     /db_xref="B6EMJ5_ALISL"
     gene            159420..160529
                     /locus_tag="PH2015_07_scaffold_0_prodigal-single_259"
     CDS             159420..160529
                     /product="Uncharacterized protein n=1 Tax=Sinorhizobium
                     phage phiM12 RepID=S5MQF7_9CAUD"
                     /codon_start=1
                     /transl_table=11
                     /translation="MTIYYAFLFILPLIVWIGIAKIFLHMNITWGEIAIQFFATSLII
                     FLVFLTGVGSQTSDVKFVNGVVTELDPRKKSCDQYWSDWPDSFCTNQNTRRVRDGQTC
                     TTINDKRTCTPKYKTQYRSVYPWERRYFITSTIDTYEVSRVDAQGVNTPPRFAEVKVG
                     DPVSGQVSYTNYIRGASASLFNKRLKPEELPSISYPEIYDFYKTDRVITVDYAMSATM
                     KAEWNKKLSVLNSNVMKTGANVIVVVTSKTQNFAEQLAQSWDAHNINDVIVVVGMSDD
                     KVSWVDVRSWSSDSIVNVKIRDAIYDAKVLDIDTINAYIENVIRSDYKLQSMDAFEYL
                     SNDIVPPTWAFVLALIVLLIVTPLITYVMNKYEIV*"
                     /db_xref="UniRef100_S5MQF7"
                     /db_xref="A0A0F6WCU4_9CAUD"
                     /db_xref="S5MQF7_9CAUD"
     gene            160540..161085
                     /locus_tag="PH2015_07_scaffold_0_prodigal-single_260"
     CDS             160540..161085
                     /product="Uncharacterized protein n=1 Tax=Sinorhizobium
                     phage phiM12 RepID=S5MDL5_9CAUD"
                     /codon_start=1
                     /transl_table=11
                     /translation="MKYLIAALVFVVGLVGIVSMSYITAYNTANQLENQIVATFEDNK
                     NVLAQYSNRIGEAAQIPAMQRDDLTAVVTAALDARYGEEGSKAMFQFIQEQNPTIDST
                     VYTQLQRMIESGRIDFANSQTRLIDQKRVYETALGSFWQGTWMRIAGYPKINLDDYKI
                     VTNARTEEAFKTGIEEPLKLR*"
                     /db_xref="UniRef100_S5MDL5"
                     /db_xref="A0A0F6WCZ8_9CAUD"
                     /db_xref="S5MDL5_9CAUD"
     gene            161179..161373
                     /locus_tag="PH2015_07_scaffold_0_prodigal-single_261"
     CDS             161179..161373
                     /product="hypothetical protein"
                     /codon_start=1
                     /transl_table=11
                     /translation="MKVKYEVCTIESERGWGQTREYALFDTIEEAIKYRDHINSFNQL
                     PIAPDWYMIAEKEIRVVEQK*"
     gene            161453..162703
                     /locus_tag="PH2015_07_scaffold_0_prodigal-single_262"
     CDS             161453..162703
                     /product="Multifunctional CCA protein n=1 Tax=Shewanella
                     amazonensis (strain ATCC BAA-1098 / SB2B)
                     RepID=A1S3T5_SHEAM"
                     /codon_start=1
                     /transl_table=11
                     /translation="MQTFLVGGAVRDMLMGMEPKDKDFVVVGSTVEEMLAAGFEKVGA
                     DFPVFLHPETGEEFALARREKKTGTGYLGFTSEFGTDVTLEEDLSRRDLTINSMSLQL
                     MEDTEFFVEGDEGRFALFDPFGGQDDLQAKVLRHTSNAFVEDPVRVLRLARFRARFGA
                     EWTVAKETRELVHTMAKKGVLNELTAERVWKELSRALMEPHPRLFFDTLLECDALHVL
                     FPEVYALCSAMESRRWHPEGNAFEHTMLVLTQAAKFGFDLETRFAALVHDFGKGLTRK
                     EDFPKHFGHDVKGVPVVEAFADRLTVPAKMRDRAMKATRFHMNMHKLDELTAKTFVKM
                     FDEMGSLNDPETVNVLHRVGMCDERGRLGSENNPVDQLDVLLTKWEAFKSVKFNDVFP
                     NGEKKVEKIKEGMKRARTQAVAAA*"
                     /db_xref="UniRef100_A1S3T5"
                     /db_xref="saz:Sama_0834"
                     /db_xref="A1S3T5_SHEAM"
     gene            162771..162983
                     /locus_tag="PH2015_07_scaffold_0_prodigal-single_263"
     CDS             162771..162983
                     /product="Uncharacterized protein n=1 Tax=Sinorhizobium
                     phage phiM12 RepID=S5MCU1_9CAUD"
                     /codon_start=1
                     /transl_table=11
                     /translation="MNLFRSKREFEIHAKENLEVEEIGGTLYAFGSELACLRLMNTYR
                     HCGERVLAKFSENKNSWFFRLEPNLA*"
                     /db_xref="UniRef100_S5MCU1"
                     /db_xref="S5MCU1_9CAUD"
     gene            163036..163302
                     /locus_tag="PH2015_07_scaffold_0_prodigal-single_264"
     CDS             163036..163302
                     /product="hypothetical protein"
                     /codon_start=1
                     /transl_table=11
                     /translation="MKTLASHFGSKLLINPAEGDTSTTIAHLAQFVKFDPRDAKLFHT
                     SVPVIAYDALEEEYGKFEKEHGDADYYDGFYMKFKDGSTISVRT*"
     gene            163320..163487
                     /locus_tag="PH2015_07_scaffold_0_prodigal-single_265"
     CDS             163320..163487
                     /product="hypothetical protein"
                     /codon_start=1
                     /transl_table=11
                     /translation="MAWFRTVMVMIGLLMVIAGCSINEGASLWVASALAIPGLALMFI
                     FGVMYETERDY*"
     gene            163487..163738
                     /locus_tag="PH2015_07_scaffold_0_prodigal-single_266"
     CDS             163487..163738
                     /product="hypothetical protein"
                     /codon_start=1
                     /transl_table=11
                     /translation="MKNFRTKTIRCEWQVVIQQVDQYGCNYPNSAVVLDRWPTAEEAY
                     ADLPNHGREHEFVKGRWIPNDAISAYEWLEVQYREVEVK*"
     gene            163735..164157
                     /locus_tag="PH2015_07_scaffold_0_prodigal-single_267"
     CDS             163735..164157
                     /product="hypothetical protein"
                     /codon_start=1
                     /transl_table=11
                     /translation="MSTTDQLIAKAMSTTSEDEAIACLRMARKKGGKVTQSFETKVED
                     TTYNGHTAKYWYEKALAYYNYHKQNANSADLQTLKYMYDRLKYMYDSLSTEHRSLMSK
                     NYSLQKQVRDLKSSNYMMKVVAGGTFAMFMAILPMVFT*"
     gene            164210..164401
                     /locus_tag="PH2015_07_scaffold_0_prodigal-single_268"
     CDS             164210..164401
                     /product="hypothetical protein"
                     /codon_start=1
                     /transl_table=11
                     /translation="MKTELLKNPIYVVYETKGVTYDPYTGLNGAIPVAKYKSYTDMVD
                     AWLFQLVKETHNFYVEEYA*"
     gene            164457..164759
                     /locus_tag="PH2015_07_scaffold_0_prodigal-single_269"
     CDS             164457..164759
                     /product="hypothetical protein"
                     /codon_start=1
                     /transl_table=11
                     /translation="MKLTATEMDTVLALIGKADFDQIVRIAERIKLQRTFITNQNVRS
                     VVVGDQVEFVARGMTIRGVVTKVNRKNLIVSQKALNNVTTNWKVPAMMVNKVQAAA*"
     gene            164794..165129
                     /locus_tag="PH2015_07_scaffold_0_prodigal-single_270"
     CDS             164794..165129
                     /product="hypothetical protein"
                     /codon_start=1
                     /transl_table=11
                     /translation="MPCSDGGWSDEVRVSRDDVAEHNMLEASMCGMLTALETKLGVDE
                     LNKVLDLVDWEEAGVKRRTLGLWWKKHKEKDEKRRAREAAEKRKEELRTVALGKLTAE
                     ELEVLGIKL*"
     gene            165197..165334
                     /locus_tag="PH2015_07_scaffold_0_prodigal-single_271"
     CDS             165197..165334
                     /product="hypothetical protein"
                     /codon_start=1
                     /transl_table=11
                     /translation="MFKVVWSRYGRHAGEKVFDTRAAALSFFHAIRGHNGVSRAELKA
                     I*"
     gene            165351..165427
                     /locus_tag="PH2015_07_scaffold_0_prodigal-single_trna_1"
     tRNA            165351..165427
                     /product="Arg"
     gene            165548..165630
                     /locus_tag="PH2015_07_scaffold_0_prodigal-single_trna_2"
     tRNA            165548..165630
                     /product="Leu"
     gene            165746..165822
                     /locus_tag="PH2015_07_scaffold_0_prodigal-single_trna_3"
     tRNA            165746..165822
                     /product="Pseudo"
     gene            165841..166092
                     /locus_tag="PH2015_07_scaffold_0_prodigal-single_272"
     CDS             165841..166092
                     /product="Uncharacterized protein n=1 Tax=Chthoniobacter
                     flavus Ellin428 RepID=B4D307_9BACT"
                     /codon_start=1
                     /transl_table=11
                     /translation="MIDMSFVKVLPSDYTDYGGEVKRWADNQDYPDCSCGCKWFLPLD
                     GELGFDYGVCANKKSPRLGLLTFEHQTGKDCFEYDQNPR*"
                     /db_xref="UniRef100_B4D307"
                     /db_xref="B4D307_9BACT"
     gene            166040..166666
                     /locus_tag="PH2015_07_scaffold_0_prodigal-single_273"
     CDS             166040..166666
                     /product="tRNA(Ile)-lysidine synthase n=1 Tax=Firmicutes
                     bacterium CAG:272 RepID=R6TU08_9FIRM"
                     /codon_start=1
                     /transl_table=11
                     /translation="LNTKQEKTVSNMIKIQGKIPREVIVACSGGVDSMAVVDFLSRNH
                     TVRPLFVNHGTETSKEAEKFLDGVFGDSLIKTYISSDDLPKNTSQEEHWRNERYKIFH
                     SMDVPVVTCHHLDDCTETWIWSSLNGCGKIIPYRNMNVIRPFRVNRKFEFVNWCERKG
                     ISWIEDKSNSDTKYMRNFIRHELMPKALVVNPGLYKVVSKVVKDSSVA*"
                     /db_xref="UniRef100_R6TU08"
                     /db_xref="A0A0F9MXM6_9ZZZZ"
                     /db_xref="hdu:HD0014"
                     /db_xref="R6TU08_9FIRM"
     gene            166674..166889
                     /locus_tag="PH2015_07_scaffold_0_prodigal-single_274"
     CDS             166674..166889
                     /product="Uncharacterized protein n=1 Tax=Bradyrhizobium
                     sp. S23321 RepID=I0GA98_9BRAD"
                     /codon_start=1
                     /transl_table=11
                     /translation="MNMLQLNPPIPVYTPRGPALAHVLIDYGPEHNIMWVCFGDDDGQ
                     CWTWPNNKVRAQKNISLGRTVENTKDL*"
                     /db_xref="UniRef100_I0GA98"
                     /db_xref="brs:S23_44910"
                     /db_xref="I0GA98_9BRAD"
     gene            166895..166979
                     /locus_tag="PH2015_07_scaffold_0_prodigal-single_trna_4"
     tRNA            166895..166979
                     /product="Leu"
     gene            167689..168399
                     /locus_tag="PH2015_07_scaffold_0_prodigal-single_275"
     CDS             167689..168399
                     /product="hypothetical protein"
                     /codon_start=1
                     /transl_table=11
                     /translation="MTEIVTWNKIFNRPDLSWVLDTNKVLLSTDKSVFESSFELHKAI
                     FDCDEITFRSYVEYIISFVGTNTSVAEFGCGNAALLHYLHHTYGNDVYGIDISKNLID
                     QCMILFPMQAHHFYVSDKEIRMSDSSVDWFVSNSVFQYLSYDDADYVIQEMLRCSKDG
                     VVISDVKDKETEHLFKVKQAKRQNLTLEQLSEKYKTTPLTFYNKDFFSKYGKCDIVPM
                     LGSYPDAELGSYTVVIQK*"
     gene            168403..168492
                     /locus_tag="PH2015_07_scaffold_0_prodigal-single_trna_5"
     tRNA            168403..168492
                     /product="Ser"
     gene            168538..169665
                     /locus_tag="PH2015_07_scaffold_0_prodigal-single_276"
     CDS             168538..169665
                     /product="Decarboxylase, pyridoxal-dependent n=1 Tax
                     =Oceanicola batsensis HTCC2597 RepID=A3TV27_9RHOB"
                     /codon_start=1
                     /transl_table=11
                     /translation="MDKLEDYIRANVFDYPTLVLDVEKVEENYKKLKSGLGNAHIHYA
                     VKANPQKEIINRLNELGCRFDAASAEEIRICLNAGAQPEHISFGNTVKRPADLEYAYA
                     QGIKLYAADAEEELDKIAKYAPNSEVFIRLLVTNSQAEWPLSRKFGCGQSKAIPLMEY
                     AKNVGLKPIGISFHVGSQTRHPEMWDDTLTYASEVWRDAVSKGFDMRLLNIGGGFPAF
                     YGVPITESEAYCQLLTDMIYQNFGDVQYIMAEPGRGMVGNVGMISANVLLVSTKNEGD
                     EVRWVYLDIGKFSGLAETAEEAIKYQFVTPDCHSNDTMFCILAGPTCDSADVLYETNK
                     VKFPTDLKSGDRIFIKNCGAYTTTYSTVAFNGFPPLGVVVI*"
                     /db_xref="UniRef100_A3TV27"
                     /db_xref="A0A0A0EJI6_9RHOB"
                     /db_xref="jan:Jann_0801"
                     /db_xref="A3TV27_9RHOB"
     gene            169772..169867
                     /locus_tag="PH2015_07_scaffold_0_prodigal-single_277"
     CDS             169772..169867
                     /product="hypothetical protein"
                     /codon_start=1
                     /transl_table=11
                     /translation="MKTASTHKMIIRRTWCGRFMYSGCEGLGMGM*"
     gene            170511..170596
                     /locus_tag="PH2015_07_scaffold_0_prodigal-single_trna_6"
     tRNA            170511..170596
                     /product="Tyr"
     gene            170708..170782
                     /locus_tag="PH2015_07_scaffold_0_prodigal-single_trna_7"
     tRNA            170708..170782
                     /product="Ile"
     gene            170921..170998
                     /locus_tag="PH2015_07_scaffold_0_prodigal-single_trna_8"
     tRNA            170921..170998
                     /product="Met"
     gene            171096..171174
                     /locus_tag="PH2015_07_scaffold_0_prodigal-single_trna_9"
     tRNA            171096..171174
                     /product="His"
     gene            171191..171280
                     /locus_tag="PH2015_07_scaffold_0_prodigal-single_trna_10"
     tRNA            171191..171280
                     /product="Ser"
     gene            171337..171425
                     /locus_tag="PH2015_07_scaffold_0_prodigal-single_trna_11"
     tRNA            171337..171425
                     /product="Cys"
     gene            171621..171704
                     /locus_tag="PH2015_07_scaffold_0_prodigal-single_trna_12"
     tRNA            171621..171704
                     /product="Tyr"
     gene            171758..171834
                     /locus_tag="PH2015_07_scaffold_0_prodigal-single_trna_13"
     tRNA            171758..171834
                     /product="Arg"
     gene            171939..172014
                     /locus_tag="PH2015_07_scaffold_0_prodigal-single_trna_14"
     tRNA            171939..172014
                     /product="Lys"
     gene            172111..172185
                     /locus_tag="PH2015_07_scaffold_0_prodigal-single_trna_15"
     tRNA            172111..172185
                     /product="Trp"
     gene            172229..172423
                     /locus_tag="PH2015_07_scaffold_0_prodigal-single_278"
     CDS             172229..172423
                     /product="hypothetical protein"
                     /codon_start=1
                     /transl_table=11
                     /translation="MSYRKIEVNDQTFEYSVGRSHVKIRYVGAFDKREIGYVIDDWEV
                     RVRPSDIANFIKEKNLQLKT*"
     gene            172425..172516
                     /locus_tag="PH2015_07_scaffold_0_prodigal-single_trna_16"
     tRNA            172425..172516
                     /product="Ser"
     gene            172652..172728
                     /locus_tag="PH2015_07_scaffold_0_prodigal-single_trna_17"
     tRNA            172652..172728
                     /product="Met"
     gene            172897..172972
                     /locus_tag="PH2015_07_scaffold_0_prodigal-single_trna_18"
     tRNA            172897..172972
                     /product="Met"
     gene            172993..173709
                     /locus_tag="PH2015_07_scaffold_0_prodigal-single_279"
     CDS             172993..173709
                     /product="NAD-dependent protein deacylase {ECO:0000256
                     |HAMAP-Rule:MF_01121}; EC=3.5.1.-
                     {ECO:0000256|HAMAP-Rule:MF_01121};; Regulatory protein
                     SIR2 homolog {ECO:0000256|HAMAP-Rule:MF_01121}; 
                     TaxID=195105 species="Bacteria; Proteobacteria;
                     Alphaproteobacteria; Rhodobacterales; Rhodobacteraceae;
                     Haematobacter.;" source="Haematobacter massiliensis.;""
                     /codon_start=1
                     /transl_table=11
                     /translation="MKVCILTGAGISAESGIKTFRDTDGRWNEYDVTDVATPEGFYKN
                     PKLVLDFYNHRREEVSYAKPNKAHYALAALQHNENFDVTLITQNVDDLHEKAGSTRVI
                     HMHGSLHESICRKCGDVTTANSVMQTHDICDDCYHPALRPNIVWFGEFPYHMEIIDDA
                     LRTCDIFVSIGTSGTVYPAAGFVKTAKKKARAHTVEINLHPSDNNFMFTETMGGVATE
                     MVPAFVEKLLSGEYDYLKVQ*"
                     /db_xref="A0A086YD31_9RHOB"
                     /db_xref="UniRef100_V7FTR5"
                     /db_xref="red:roselon_01814"
                     /db_xref="V7FTR5_9RHIZ"
                     /db_xref="3.5.1.-"
     gene            173910..173984
                     /locus_tag="PH2015_07_scaffold_0_prodigal-single_trna_19"
     tRNA            173910..173984
                     /product="Val"
     gene            174308..174383
                     /locus_tag="PH2015_07_scaffold_0_prodigal-single_trna_20"
     tRNA            174308..174383
                     /product="Phe"
     gene            174407..174598
                     /locus_tag="PH2015_07_scaffold_0_prodigal-single_280"
     CDS             174407..174598
                     /product="hypothetical protein"
                     /codon_start=1
                     /transl_table=11
                     /translation="MYIIGCKHNAKSIDAITAVRKHTGKSLLESKRLIESVMEGKSVQ
                     LPDDFVLREDLEDANFLIS*"
     gene            174644..175537
                     /locus_tag="PH2015_07_scaffold_0_prodigal-single_281"
     CDS             174644..175537
                     /product="Cytosine-specific methyltransferase {ECO:0000256
                     |RuleBase:RU000417}; EC=2.1.1.37
                     {ECO:0000256|RuleBase:RU000417};;  TaxID=439375
                     species="Bacteria; Proteobacteria; Alphaproteobacteria;
                     Rhizobiales; Brucellaceae; Ochrobactrum.;"
                     source="Ochrobactrum anthropi (strain ATCC 49188 / DSM
                     6882 / NCTC 12168).;""
                     /codon_start=1
                     /transl_table=11
                     /translation="MKVLGLFSGVGGFELGLQRAGFNISAMCEIEEPATRVLKKNFPD
                     TIIFDNVKTLHLNGGEYDVMCGGFPCQDISVGGKGAGITGERSGLWKEYLRLIDEGKP
                     KYAIIENVFAILGRGIEVVLHDLAQIGYDATWTIYDSKFFGVPQRRRRVYIVAVRDGI
                     PLGTEIFKFRERDTDEHRRKVESIAQGFEWSFEAKPERGQEGFTYITRQSNAEFTESG
                     LASTLCKRDYKQFTDLVITENRIRRVTPTERLLLQSFPIDWFDGCNLTDTQKFVYNGM
                     TVNVIQHVGELIREFDDAQQV*"
                     /db_xref="A6WVF7_OCHA4"
                     /db_xref="UniRef100_A6WVF7"
                     /db_xref="oan:Oant_0230"
                     /db_xref="2.1.1.37"
     gene            175518..176156
                     /locus_tag="PH2015_07_scaffold_0_prodigal-single_282"
     CDS             175518..176156
                     /product="methyltransferase domain-containing protein (EC
                     :2.1.1.-)"
                     /codon_start=1
                     /transl_table=11
                     /translation="MMHNKFDFQKVEDFDNHINLSIPNYQGLYDVFRAIALEYMPPEG
                     QCIDIGCSTGKFLNDLSASTEGFYVGVDVVEMASEKNFVFINQDVITALENFTSVDLI
                     VSMFTLQFLGKYKRRQVVNKLKELIDNGATLLLAEKVFSDTAKLNSIMTKEHYNQKRK
                     HFTDKEILDKDYSLIGKMFCLTNAEITEELKYLGHADQVWQSYNFRGWVVRR*"
                     /db_xref="apb:SAR116_1361"
                     /db_xref="UniRef100_H9YRL8"
                     /db_xref="A0A0F9JU44_9ZZZZ"
                     /db_xref="H9YRL8_9VIRU"
                     /db_xref="2.1.1.-"
     gene            176167..176241
                     /locus_tag="PH2015_07_scaffold_0_prodigal-single_trna_21"
     tRNA            176167..176241
                     /product="Thr"
     gene            176325..176498
                     /locus_tag="PH2015_07_scaffold_0_prodigal-single_283"
     CDS             176325..176498
                     /product="hypothetical protein"
                     /codon_start=1
                     /transl_table=11
                     /translation="MTKIFKEAVCWFFHGETEEAIREDLGFDGDLEEVKKIASDLKSQ
                     GLDFDDVYDWSKE*"
     gene            176495..176650
                     /locus_tag="PH2015_07_scaffold_0_prodigal-single_284"
     CDS             176495..176650
                     /product="hypothetical protein"
                     /codon_start=1
                     /transl_table=11
                     /translation="MNNIHSGNLSYLTRLHQKKYGKLKYWMKHLRTWPDGKWTVEFIP
                     YETEKSE*"
     gene            176647..176808
                     /locus_tag="PH2015_07_scaffold_0_prodigal-single_285"
     CDS             176647..176808
                     /product="hypothetical protein"
                     /codon_start=1
                     /transl_table=11
                     /translation="MTCYVIVNDEIVAITTKEEDAKAIVHAYEVDKLEAKVEIQEIQN
                     ETKKTSEGS*"
     gene            176777..176938
                     /locus_tag="PH2015_07_scaffold_0_prodigal-single_286"
     CDS             176777..176938
                     /product="hypothetical protein"
                     /codon_start=1
                     /transl_table=11
                     /translation="MKRKKLPKARNPFVQHLITKKSGAHGKSKKAQRRDDKVDLRKGN
                     KTQDDFDKG*"
     gene            176972..177070
                     /locus_tag="PH2015_07_scaffold_0_prodigal-single_287"
     CDS             176972..177070
                     /product="hypothetical protein"
                     /codon_start=1
                     /transl_table=11
                     /translation="MVDAAADGRGVTVRHIEWVVVGSRRTHLQEYV*"
     gene            177132..177764
                     /locus_tag="PH2015_07_scaffold_0_prodigal-single_288"
     CDS             177132..177764
                     /product="Metallophosphoesterase n=1 Tax=Methylobacterium
                     extorquens DSM 13060 RepID=H1KC26_METEX"
                     /codon_start=1
                     /transl_table=11
                     /translation="MSEIYYAIADIHGRKDLLDLALKEIFSRQDSGKIIFLGDYVDRG
                     PDSGGVVRYLMGVPPTGWEYICLKGNHEDMLMYDWCSSNQLYDPKVLDSFGGLIDDEV
                     LRWINKLKIYHIEDDNIFVHADWDEHLSERQQLEHAMIWRRRGRYASFDHPTMYLNHG
                     HTPHGDGPVFAINRCNLDCGAFYTNRLCVGVYQKGSKGPITTFDVENRLP*"
                     /db_xref="UniRef100_H1KC26"
                     /db_xref="H1KC26_METEX"
                     /db_xref="mea:Mex_1p4026"
     gene            177771..177847
                     /locus_tag="PH2015_07_scaffold_0_prodigal-single_trna_22"
     tRNA            177771..177847
                     /product="Arg"
     gene            177862..178032
                     /locus_tag="PH2015_07_scaffold_0_prodigal-single_289"
     CDS             177862..178032
                     /product="hypothetical protein"
                     /codon_start=1
                     /transl_table=11
                     /translation="MGLFALAAKNTVEDDIETAIRNLQLFLEHRDSDYLLDFALYNVV
                     GAKEKINQQKKS*"
     gene            178084..178647
                     /locus_tag="PH2015_07_scaffold_0_prodigal-single_290"
     CDS             178084..178647
                     /product="Uncharacterized protein {ECO:0000313|EMBL
                     :KKO08518.1};  TaxID=412755 species="unclassified
                     sequences; metagenomes; ecological metagenomes.;"
                     source="marine sediment metagenome.;""
                     /codon_start=1
                     /transl_table=11
                     /translation="MKISLRKADAIQRSINEVINALALPTEVSINEFERPTDKVQLVK
                     SKFSADLAKREALLDVLYDIRVAVGMQNEGNGVNVRLAAVARLEKEITLIKRLAGTAP
                     AVSQDVLIGKLGKIKGREPDPYNRFDDEVRTSIFDESDILGFKEKLAELKLRKQAIQD
                     ELLELNVRLQIELSDNAVAVLEQASVL*"
                     /db_xref="A0A0F9W889_9ZZZZ"
     gene            178993..179295
                     /locus_tag="PH2015_07_scaffold_0_prodigal-single_291"
     CDS             178993..179295
                     /product="hypothetical protein"
                     /codon_start=1
                     /transl_table=11
                     /translation="MIYENATVKYWYRYSHNVAEHLDLPLAQMTVRTPRLFNDESFDF
                     AGNTGKMQKAEKVWLQVNNEPIRVIKSRDGDMKFDKDEFTRMLFVAEQIEFVSWAP*"
     gene            179292..179624
                     /locus_tag="PH2015_07_scaffold_0_prodigal-single_292"
     CDS             179292..179624
                     /product="hypothetical protein"
                     /codon_start=1
                     /transl_table=11
                     /translation="MKQQRDAAIKKFLNLSCGIPSGEVSLVMSGRASGKSNSQSMMIE
                     YLNQQIKEVNEYKSKGYIPMYLDSNSATRKEMIEWCKENCKCHYYVAGQLFMFEDETD
                     AMTFGLVW*"
     gene            179625..180281
                     /locus_tag="PH2015_07_scaffold_0_prodigal-single_293"
     CDS             179625..180281
                     /product="hypothetical protein"
                     /codon_start=1
                     /transl_table=11
                     /translation="MKKTETIKLFYRKYPYRIRFESASSYAYHNGNSYDSYEYNERHK
                     DIRAAYKNVDLYLKKEAVDYKTRIEMGHSYFLEDEYVFQHLCENYSKFIEEATVPYRK
                     DMSSIYKGLNTNAELRKGLYHGMYRYKMMIACQSYTEREAATQSVTDVMTTLNVRDNG
                     KWMPYTISIYSPEPIYFETYEQVSYAAMMFQHVKIKKIYEAVLIKEVENPWVDDGGIT
                     *"
     gene            180265..180504
                     /locus_tag="PH2015_07_scaffold_0_prodigal-single_294"
     CDS             180265..180504
                     /product="hypothetical protein"
                     /codon_start=1
                     /transl_table=11
                     /translation="MAVLLDSHVLDDIWANWMNANSVVHRGTLYSAQWRAHKVCQDFE
                     DWLYEHGAVVIQYHRERKLKFDSELDAAIFAMTHA*"
     gene            180553..181377
                     /locus_tag="PH2015_07_scaffold_0_prodigal-single_295"
     CDS             180553..181377
                     /product="Lytic enzyme n=1 Tax=Geobacter sp. (strain M21)
                     RepID=C6E6S2_GEOSM"
                     /codon_start=1
                     /transl_table=11
                     /translation="MSLPISKDQLSSILSNNKDAGSWYEPLAKILPKYDITTAHRVAA
                     FIAQCAHESGQFTTIQENLNYSAEGLNIVFPKYFINAGRNAAEFSRQPEKIANIVYGG
                     RMGNTEQGDGWKHRGRGLIQLTGKDNYTLFAKSINITVDQAIAYLETKEGAIESACWF
                     WTKNNLNALADIQDMKALTRRINGGFNGLEDRMKYYNKALAVIGGSQLTEQPSNTVLK
                     LGSKGSDVARLQQALGLLADGNFGPATKEAVMKFQLKNGLAADGIAGTSTLSKLFK*"
                     /db_xref="UniRef100_C6E6S2"
                     /db_xref="gem:GM21_3679"
                     /db_xref="C6E6S2_GEOSM"
     gene            181500..181889
                     /locus_tag="PH2015_07_scaffold_0_prodigal-single_296"
     CDS             181500..181889
                     /product="hypothetical protein"
                     /codon_start=1
                     /transl_table=11
                     /translation="MIFEKHIEKFERRYDARVQDSGYAYDMRMNTDFLYTTSIDAYHT
                     KKVKTVSVNMTEHSLYNLLDYLDYCEQSSSRHHSVDSQYDDTPVRRKYYEDIMKARHE
                     EEKLRKQHPALQDAWEQYEAMKILLTK*"
     gene            181945..182262
                     /locus_tag="PH2015_07_scaffold_0_prodigal-single_297"
     CDS             181945..182262
                     /product="hypothetical protein"
                     /codon_start=1
                     /transl_table=11
                     /translation="MGNIDVFATTLTEAAMPWVALLISIFVTIWLKESATNFAKGWAF
                     LRNKAFSPGDGVYVDGEPATIISISLKETIFEIERDEKTIWRYVPNHRIEFVKLEKVI
                     DKQ*"
     gene            182270..182893
                     /locus_tag="PH2015_07_scaffold_0_prodigal-single_298"
     CDS             182270..182893
                     /product="Uncharacterized protein {ECO:0000313|EMBL
                     :KKL89417.1};  TaxID=412755 species="unclassified
                     sequences; metagenomes; ecological metagenomes.;"
                     source="marine sediment metagenome.;""
                     /codon_start=1
                     /transl_table=11
                     /translation="MTELPTTIPHLVFIHGANQSSSCWSHIIAHLQPHSYTHFDYDSR
                     NSFACNLEQMKNEMSHLKEVFFVAHSLGGLYGVHLYHHFKNKVKGAVTISTPYGGSAL
                     AFFFRQMFPSYALFSDICPSSPPIYSSNLIHLDVPWTQIVTTRGHHPIHILPNDGVVT
                     KHSMMCRSDIDYVLIDEDHYDVLYSNDVVEIIKNHLTNIPNHNMFNS*"
                     /db_xref="A0A0F9IQH3_9ZZZZ"
     gene            182905..183129
                     /locus_tag="PH2015_07_scaffold_0_prodigal-single_299"
     CDS             182905..183129
                     /product="hypothetical protein"
                     /codon_start=1
                     /transl_table=11
                     /translation="MEYFTDANGWIGVGLGLLIFYMGYIKGVSKARALAPHIIDSTIQ
                     NLIDNGFIKTRKTLKNGKWEEDILRHDEEV*"
     gene            183113..183292
                     /locus_tag="PH2015_07_scaffold_0_prodigal-single_300"
     CDS             183113..183292
                     /product="hypothetical protein"
                     /codon_start=1
                     /transl_table=11
                     /translation="MTKKYNFQTLESIPNDLLEYVKNVSGKDFSSVSVDEVNTLLNEV
                     DAYLQWPTQDSGLDG*"
     gene            183345..183485
                     /locus_tag="PH2015_07_scaffold_0_prodigal-single_301"
     CDS             183345..183485
                     /product="hypothetical protein"
                     /codon_start=1
                     /transl_table=11
                     /translation="MKYRAGRIEFSDLSCAYRYSESLGVKVEILLNGEWQILSNLYPK
                     SA*"
     gene            183537..183875
                     /locus_tag="PH2015_07_scaffold_0_prodigal-single_302"
     CDS             183537..183875
                     /product="Marine sediment metagenome DNA, contig:
                     S03H2_L09643 {ECO:0000313|EMBL:GAH35883.1}; Flags:
                     Fragment;;  TaxID=412755 species="unclassified sequences;
                     metagenomes; ecological metagenomes.;" source="marine
                     sediment metagenome.;""
                     /codon_start=1
                     /transl_table=11
                     /translation="MLDKIEDLLSAIKADYVKWTTRNGTKELNEINKEMIEDFNESLA
                     YTVGAKYVKITKGGSVWGFIVKGEDDKKFKKGDILKPASWATPARNAARGNILKGGYA
                     ISWTGPNYLR*"
                     /db_xref="X1GS83_9ZZZZ"
     gene            184013..184198
                     /locus_tag="PH2015_07_scaffold_0_prodigal-single_303"
     CDS             184013..184198
                     /product="hypothetical protein"
                     /codon_start=1
                     /transl_table=11
                     /translation="MTLQNIRDILVSVAAAFVIVVIVVATTNREEVARWKIDVDQYYW
                     NMYEQRCVVEPGECMGD*"
     gene            184416..184790
                     /locus_tag="PH2015_07_scaffold_0_prodigal-single_304"
     CDS             184416..184790
                     /product="Uncharacterized protein {ECO:0000313|EMBL
                     :AGS80967.1};  TaxID=1357714 species="Viruses; dsDNA
                     viruses, no RNA stage; Caudovirales; Myoviridae.;"
                     source="Caulobacter phage Cr30.;""
                     /codon_start=1
                     /transl_table=11
                     /translation="MLAIDHAPTSNAKIVAAVAYKNQIISYGFNQLKSHPFIIPYQKN
                     EDAIYLHAETDAIKNALKRISVDQLSKCDLFIIRAKQKSSTSNKIVYGIAKPCDGCAK
                     CISTFGLRKVYYSTNEQEIKCM*"
                     /db_xref="A0A067XRB5_9CAUD"
     gene            184987..185394
                     /locus_tag="PH2015_07_scaffold_0_prodigal-single_305"
     CDS             184987..185394
                     /product="MazG protein n=2 Tax=Prochlorococcus phage
                     P-SSM2 RepID=Q58MG6_BPPRM"
                     /codon_start=1
                     /transl_table=11
                     /translation="MSQQIDLQKYQDFVSAVTSDASNDLETMIVRLRELNETVNIALL
                     LTGAIGMSAEGGEFAEIAKKCVFQGKPMNEETIFHMKRELGDIAWYFVNACRAIGHNP
                     NEVIAENVRKLEARYPGGNFDPYYSENRKAGDL*"
                     /db_xref="UniRef100_Q58MG6"
                     /db_xref="R9S6M3_BPPRM"
                     /db_xref="bprs:CK3_29960"
                     /db_xref="Q58MG6_BPPRM"
     gene            185391..185723
                     /locus_tag="PH2015_07_scaffold_0_prodigal-single_306"
     CDS             185391..185723
                     /product="hypothetical protein"
                     /codon_start=1
                     /transl_table=11
                     /translation="MSFDLSDIKIEKIEVQAKSRTLSASWTIEHTLSEEEWNELQQKE
                     YEVLANVVDQPEVYHQMMSLLGLSYSDYLNKIEKDNEAVHIISEDLAKILQETIDKEV
                     LHSILTKR*"
     gene            185755..186012
                     /locus_tag="PH2015_07_scaffold_0_prodigal-single_307"
     CDS             185755..186012
                     /product="hypothetical protein"
                     /codon_start=1
                     /transl_table=11
                     /translation="MYNDYSSLSEEELDEKMEDVMRKINIAHRQGMDHVVQQLQYHLG
                     MLRLELNERLERMRFDIINDRTPDSFIIGEDNDTDASTDTD*"
     gene            185981..186349
                     /locus_tag="PH2015_07_scaffold_0_prodigal-single_308"
     CDS             185981..186349
                     /product="hypothetical protein"
                     /codon_start=1
                     /transl_table=11
                     /translation="MTPMHQPIQIKKVNHSLTVDGTDVDITRFVEYMYGQWFQTWQSQ
                     LNFTDVKYDLGHDNLRFSTESDKVNLLKLVVKLSRIFPRLYIMYDFYTESDEYFEQAT
                     IYLHNGDITDNDNGLQTYEV*"
     gene            186350..187012
                     /locus_tag="PH2015_07_scaffold_0_prodigal-single_309"
     CDS             186350..187012
                     /product="hypothetical protein"
                     /codon_start=1
                     /transl_table=11
                     /translation="MPDDFMVSSYSTFTTHFNATLIQAEPIILSDIFEVSIDFAWTTP
                     DLQKGNTAFVKVKFFLEEVLQHSILTHVNSPIDIDFADNNVVLFPYVPTNDVIAITLH
                     AKLNAIADENLEILSVKVGSKHSNPSITYTYADNSYHMLPDLKTFIGEGRHFYDVPWW
                     FRASTECQDYLAEDDEDLTIPPYSDTIFEDIEKIVSGEMSAPKNGEIIEIPRWKPKVI
                     DD*"
     gene            187005..187532
                     /locus_tag="PH2015_07_scaffold_0_prodigal-single_310"
     CDS             187005..187532
                     /product="DNA polymerase III alpha subunit n=1 Tax
                     =Cronobacter phage vB_CsaM_GAP32 RepID=K4F6Z2_9CAUD"
                     /codon_start=1
                     /transl_table=11
                     /translation="MIDKVTTDQYGRVIYNRHDLYELLYQGVDLSNVDQVEWNEDFDK
                     YNTALTLNHLSDSPLQPLSHYNVDVSEFDIEHQRKWFVPDEYMKMDICSYIKNKTPLD
                     RMHRVETELELYDKYELLDVLRLCVYLVEQMRNHNVVWGVGRGSSVASYVLYVIGIHK
                     IDSVKYGLDIREFLK*"
                     /db_xref="UniRef100_K4F6Z2"
                     /db_xref="A0A0F9S651_9ZZZZ"
                     /db_xref="mpv:PRV_02480"
                     /db_xref="K4F6Z2_9CAUD"
     gene            187529..187732
                     /locus_tag="PH2015_07_scaffold_0_prodigal-single_311"
     CDS             187529..187732
                     /product="hypothetical protein"
                     /codon_start=1
                     /transl_table=11
                     /translation="MRDMIIKFPASKRKLSIQEEQELRVCINLVHQAYMNKNPHIPDD
                     ERKYQSEMIMREFLKRIFEMNEE*"
     gene            187734..188060
                     /locus_tag="PH2015_07_scaffold_0_prodigal-single_312"
     CDS             187734..188060
                     /product="hypothetical protein"
                     /codon_start=1
                     /transl_table=11
                     /translation="MIRKSSRGVEVDFEKLQIEQEKNIAVGNTRTNARGDQLGKGGKI
                     EKTADQIAREHYNQNNPKAVKKASIKIDAAKEELPVGLEPQTAKKYAPAPTPTFSENL
                     ETDSEV*"
     gene            188062..188385
                     /locus_tag="PH2015_07_scaffold_0_prodigal-single_313"
     CDS             188062..188385
                     /product="Uncharacterized protein n=1 Tax=Escherichia
                     phage PBECO 4 RepID=L7TID3_9VIRU"
                     /codon_start=1
                     /transl_table=11
                     /translation="MRTLRPLGNNIILINLDHGEKKTANGLILIDDSTTEAGDRGIRA
                     RWAEVYAVGPEQKDVKVGQWVLMDHGRWSLGQNLDLGETEIRFWLGDPNGILGMSETK
                     PDEVN*"
                     /db_xref="UniRef100_L7TID3"
                     /db_xref="A0A0F9N772_9ZZZZ"
                     /db_xref="L7TID3_9VIRU"
     gene            188385..188600
                     /locus_tag="PH2015_07_scaffold_0_prodigal-single_314"
     CDS             188385..188600
                     /product="hypothetical protein"
                     /codon_start=1
                     /transl_table=11
                     /translation="MTETSKEDRIAFGLDDATPSTIDAATKRRMQMWESLNKNISKLP
                     DTISSIKSLLAISILTQLFLAVVIFYK*"
     gene            188610..189086
                     /locus_tag="PH2015_07_scaffold_0_prodigal-single_315"
     CDS             188610..189086
                     /product="Putative uncharacterized protein n=1 Tax
                     =Lachnospiraceae bacterium 5_1_57FAA RepID=F7KU06_9FIRM"
                     /codon_start=1
                     /transl_table=11
                     /translation="MSNLVNYAKSELDILNLGNNDRTGESMDYHMRDHIIRMVEVFSE
                     EGHSGFSASYALSILQRVLAYKPLTPLTGEDDEWNEVADGLFQNRRASNVFKDNTGAY
                     WQDGIVFWEWYSSPDIDNGKPFKSYFTSRDSRVPITFPFTMPDSPEYKEAIRSEDD*"
                     /db_xref="UniRef100_F7KU06"
                     /db_xref="A0A081N5M7_9GAMM"
                     /db_xref="npn:JI59_16430"
                     /db_xref="F7KU06_9FIRM"
     gene            189079..189507
                     /locus_tag="PH2015_07_scaffold_0_prodigal-single_316"
     CDS             189079..189507
                     /product="hypothetical protein"
                     /codon_start=1
                     /transl_table=11
                     /translation="MIKDINILVERRSAVRFIETNEIQLCPHCNGIGIITREELTDYH
                     RNDYTTVRTSCKFCLGDGRVVVITEKVVYDGPSDDRKVVPYVGFEGDGFSHKSTTYAL
                     KIDMRNRRLEEKYPELKKLSYEHYDNTVTDYVALDLLKEK*"
     gene            189509..190441
                     /locus_tag="PH2015_07_scaffold_0_prodigal-single_317"
     CDS             189509..190441
                     /product="Sliding clamp loader subunit n=1 Tax=Cronobacter
                     phage vB_CsaM_GAP32 RepID=K4F7L2_9CAUD"
                     /codon_start=1
                     /transl_table=11
                     /translation="MRELWTEKYRPQTLEDYVFRDEKQKHQVKNWVKSGAVPHLLFSG
                     AAGTGKTTLAKILLNELDVDGGDIMIINASNENNVDTMRNKISGFAGSLPFSGDFKYV
                     LLDEADYLTQNAQAILRNMMETYSSTCRFILTCNYPNKVIPALHSRCQGFHIAKLDQT
                     EFTVRIATILLEEGITFQPDDLDVYVKSTYPDLRKCIGMVQQNVVDDKLQEPSSGEGG
                     ESDWILEYVALFQIKKVAEARKMIVEKARPEEYESVFRKLYENLDWFGEDTKTKGRAL
                     LCIRDGLVNHALVADPEINLSATLLELQYIAGQA*"
                     /db_xref="UniRef100_K4F7L2"
                     /db_xref="A0A0F9MKH9_9ZZZZ"
                     /db_xref="mfe:Mefer_1399"
                     /db_xref="K4F7L2_9CAUD"
     gene            190441..190845
                     /locus_tag="PH2015_07_scaffold_0_prodigal-single_318"
     CDS             190441..190845
                     /product="hypothetical protein"
                     /codon_start=1
                     /transl_table=11
                     /translation="MDYEPKRIIMPEWYDEYELMLHRELASYAKNLDSPNPFRKAITE
                     TIGIKIVLNDTNDLPFVVKHFEEKIDDGIEETVIIGDPAPLGYSLEVLDRLNDESKYS
                     SRYIRNKEWIIYMINIDEHKDLYIEDGKFQIR*"
     gene            190873..191196
                     /locus_tag="PH2015_07_scaffold_0_prodigal-single_319"
     CDS             190873..191196
                     /product="hypothetical protein"
                     /codon_start=1
                     /transl_table=11
                     /translation="MAQKAYIVIQHSYIPAPGVNTSVKGWANAEKSQQMIETIFFVTR
                     IRKRWWQTATTILNITDTKVEKNSADTTDFNQIINHVKMKYPDKFAGFIQECVREGLA
                     PTFTL*"
     gene            191193..192005
                     /locus_tag="PH2015_07_scaffold_0_prodigal-single_320"
     CDS             191193..192005
                     /product="hypothetical protein"
                     /codon_start=1
                     /transl_table=11
                     /translation="MKKLLLICSLLFSSFAQAGTIDELPTDENRGQWFQTIDLDAQDY
                     AYDVVTDTKRKGQTALRFELRDGDCYTAYPDNPTQGWNDCTLDRERSEVRERWNPPLD
                     KSVWYAFSVYIPTDYEPMYPKQIFFQWHAGPAPAIYYHLNKNNFNIDILTEVGKTTTQ
                     YNLGKDVLTLGEWHDFEVNIVWSGDPQSGRMITYVDGKKIVDYSGATLPNDVYNDMQN
                     GAKTPEVKFGIYRSHLFRWTEPRPHPTHVLYFDEYRRGLFQENVDLDKHSGD*"
     gene            192008..192298
                     /locus_tag="PH2015_07_scaffold_0_prodigal-single_321"
     CDS             192008..192298
                     /product="hypothetical protein"
                     /codon_start=1
                     /transl_table=11
                     /translation="MKLDLHGFPIHDAWKEYRRVTQESYWNNKKYIVVITGMGQMQNQ
                     FHHWVLSDPYALKCEQLNEGAWKVLIKKKNIVTVKEPELTINISPLVNKYKK*"
     gene            192312..193067
                     /locus_tag="PH2015_07_scaffold_0_prodigal-single_322"
     CDS             192312..193067
                     /product="hypothetical protein"
                     /codon_start=1
                     /transl_table=11
                     /translation="MPYDVGIYGDSFVGSINDDHEKITDVNSWTYKLHQDYGHKITNY
                     GFAGTGVDYSYYHFLKTHHLHEKIIFVAANIFRGTLFIHENSQTITGIEESITNLKVS
                     GIYGLYGEVKGITSHMNGIKTTNTSKRYIENKFLDWAYSGYSNEILSYYSMISHIKML
                     RPDVYFVYAFDLFDEKCLWNITKLDAEKFQTYNETSRRTNHMSRTQNEEVAKYVNSWI
                     DDNFDFPNSLHPLNTRNYYTISNDIHQSGLASQ*"
     gene            193128..193373
                     /locus_tag="PH2015_07_scaffold_0_prodigal-single_323"
     CDS             193128..193373
                     /product="hypothetical protein"
                     /codon_start=1
                     /transl_table=11
                     /translation="MTAALSTRAIKAVEVLKNGGEFRYALETDPYTKRTQFKARLLMK
                     GKTVKGFGHAVFSELRPMLVPTAAGTSVSTYYALSEV*"
     gene            193375..193551
                     /locus_tag="PH2015_07_scaffold_0_prodigal-single_324"
     CDS             193375..193551
                     /product="hypothetical protein"
                     /codon_start=1
                     /transl_table=11
                     /translation="MKALLNIPHTVFKTRASAEETCRLMEPNEYRIKEDPTGTGKCLV
                     EILDEDDGMVLGYL*"
     gene            193551..193829
                     /locus_tag="PH2015_07_scaffold_0_prodigal-single_325"
     CDS             193551..193829
                     /product="hypothetical protein"
                     /codon_start=1
                     /transl_table=11
                     /translation="MIYVLFDRESNMFLGPNGGFGPQQKSVQTARKYKRKQAAIEAAS
                     LHNVTRNLPAGRTPDHKYSNRPQVEVLELDDLFIVRNVWQAPPNYIYL*"
     gene            193890..194474
                     /locus_tag="PH2015_07_scaffold_0_prodigal-single_326"
     CDS             193890..194474
                     /product="Uncharacterized protein n=1 Tax=Sinorhizobium
                     phage phiM12 RepID=S5M751_9CAUD"
                     /codon_start=1
                     /transl_table=11
                     /translation="MSEKVIFTDCDGVILDWEKSFQRWMVQHGYVHVDANQYAIDKQF
                     GIPRDLGKQLVRQFNESAWMGELEAFRGARAGIARLVEAGYEFVVITSLSLDPAAKHA
                     RQRNLEEVFGKGWLKELVCLDTGADKDEVLSEYIKKYEGVKYWVEDKWENAVVGANLG
                     LTTFLVEHGHNKGESDPRILALHDMNEVADKILA*"
                     /db_xref="UniRef100_S5M751"
                     /db_xref="A0A0F6YR24_9CAUD"
                     /db_xref="S5M751_9CAUD"
     gene            194536..194898
                     /locus_tag="PH2015_07_scaffold_0_prodigal-single_327"
     CDS             194536..194898
                     /product="hypothetical protein"
                     /codon_start=1
                     /transl_table=11
                     /translation="MARETKAERNARYAKKAEELLEQSKAEYPTFLMTTLERATNMNY
                     EIEVRNGDFSVVDRDDHENRFVLTLQYTEKSHSALTEMDWTLESKENEARERERKRQI
                     RKNALAKLTAEERAELNL*"
     gene            194910..195302
                     /locus_tag="PH2015_07_scaffold_0_prodigal-single_328"
     CDS             194910..195302
                     /product="hypothetical protein"
                     /codon_start=1
                     /transl_table=11
                     /translation="MGMARNVEGEWLVRDEFEVSRYDFEGTAAEIKVNIDLVVDKARA
                     KGMVDEGTFDMTTVRGGYYDDDYELKITYYFDRTETDKEKAAREKAEAKRKEDAAAKR
                     KATAEKNKLKKDAEYVEFLRLKEKFGEL*"
     gene            195302..195493
                     /locus_tag="PH2015_07_scaffold_0_prodigal-single_329"
     CDS             195302..195493
                     /product="hypothetical protein"
                     /codon_start=1
                     /transl_table=11
                     /translation="MTLFRYKKNGLLYTITTNGRGSGHKAHPYNHKVEIGVMFDSHSR
                     FRDFKSNMTMNDFEVVAEQ*"
     gene            195558..195770
                     /locus_tag="PH2015_07_scaffold_0_prodigal-single_330"
     CDS             195558..195770
                     /product="hypothetical protein"
                     /codon_start=1
                     /transl_table=11
                     /translation="MNDFTDAARRQEVVRLSDGSEWTIHLIPAGSDGWIDSVICAYGW
                     SDDDLFWDLNGNALGHDANIVEIVEC*"
     gene            195764..195955
                     /locus_tag="PH2015_07_scaffold_0_prodigal-single_331"
     CDS             195764..195955
                     /product="hypothetical protein"
                     /codon_start=1
                     /transl_table=11
                     /translation="MLKLFFRSFLLRRFDNDSLFAALDLLQSKQLMKIESAVDQAGSE
                     YMILRELKRRGIKTLDGEV*"
     gene            195955..196155
                     /locus_tag="PH2015_07_scaffold_0_prodigal-single_332"
     CDS             195955..196155
                     /product="hypothetical protein"
                     /codon_start=1
                     /transl_table=11
                     /translation="MNTPDVEKMSHEELMVYALHLQMAVRQLQKRVSALEESNSEMGW
                     RLNPDRMGGQFTDEERNRSGWI*"
     gene            196152..196502
                     /locus_tag="PH2015_07_scaffold_0_prodigal-single_333"
     CDS             196152..196502
                     /product="hypothetical protein"
                     /codon_start=1
                     /transl_table=11
                     /translation="MKKALLLVLLLSACIDDKPYPRLWGVELNPYMAAHGYTVATDGI
                     TILKNGYPVWKDEPCYGRGCYGSNISLVPNELSEGVRLDFLKAYEESRKEYVADISEK
                     IAVEPVIPKPEVEK*"
     gene            196502..196663
                     /locus_tag="PH2015_07_scaffold_0_prodigal-single_334"
     CDS             196502..196663
                     /product="hypothetical protein"
                     /codon_start=1
                     /transl_table=11
                     /translation="MFDRRWLEDKVEPLARMIAAQKMGLTKDEYGENLPYDLWSQCVP
                     AARLMLGLE*"
     gene            196660..196845
                     /locus_tag="PH2015_07_scaffold_0_prodigal-single_335"
     CDS             196660..196845
                     /product="hypothetical protein"
                     /codon_start=1
                     /transl_table=11
                     /translation="MIDPYEVAPGLWIGSKRGDLYRERQVLLSKLANGDESVKVRVKE
                     ITDELIEMAMPKKFKRK*"
     gene            196847..197086
                     /locus_tag="PH2015_07_scaffold_0_prodigal-single_336"
     CDS             196847..197086
                     /product="hypothetical protein"
                     /codon_start=1
                     /transl_table=11
                     /translation="MTFWTTLWYAGAVVFSMGYEGQTEDECKRLGELIMSDIAAAYAD
                     PDTKSEIIELNVFETNQFTVSCENTMLPTDEKYKE*"
     gene            197083..197433
                     /locus_tag="PH2015_07_scaffold_0_prodigal-single_337"
     CDS             197083..197433
                     /product="hypothetical protein"
                     /codon_start=1
                     /transl_table=11
                     /translation="MIKQLALGVGIAALAFSAGIVYQKEYNTPKPCIRNFNDVWFGHH
                     IQRMLSDNKTKWENGKTNRDIALEVINHGDKPEDRASVFKVEAKTMFIEYYVPSYCYV
                     EENSVFGPTLWRKP*"
     gene            197430..197729
                     /locus_tag="PH2015_07_scaffold_0_prodigal-single_338"
     CDS             197430..197729
                     /product="hypothetical protein"
                     /codon_start=1
                     /transl_table=11
                     /translation="MIRFSIAVTNPWAKDNVDSKDFVYWDKRLSDNWAAELQITKWSP
                     TELFRLDLDTCWRGTDHAGPSIHIELFGYMIACKIYNVNHWNYETGTWAKYGEQE*"
     gene            197726..197923
                     /locus_tag="PH2015_07_scaffold_0_prodigal-single_339"
     CDS             197726..197923
                     /product="hypothetical protein"
                     /codon_start=1
                     /transl_table=11
                     /translation="MNMLTFNYIGFAINLLGIVSCVAAFVLNIMEGQYITAAVMALLA
                     VANSYFAVETIKRIYALRDNE*"
     gene            197924..198112
                     /locus_tag="PH2015_07_scaffold_0_prodigal-single_340"
     CDS             197924..198112
                     /product="hypothetical protein"
                     /codon_start=1
                     /transl_table=11
                     /translation="MDFDEWLNEIENSSTRRERINDEVDLAKVMTGRMSHNLARRRLY
                     AWLEHAYISGYENGKETK*"
     gene            198112..198279
                     /locus_tag="PH2015_07_scaffold_0_prodigal-single_341"
     CDS             198112..198279
                     /product="hypothetical protein"
                     /codon_start=1
                     /transl_table=11
                     /translation="MFDEWFEENKEELESLLRNDTTELLYRAWFAGYESGLNEMSTFA
                     AETFKSLTVAG*"
     gene            198276..198647
                     /locus_tag="PH2015_07_scaffold_0_prodigal-single_342"
     CDS             198276..198647
                     /product="hypothetical protein"
                     /codon_start=1
                     /transl_table=11
                     /translation="MNAFITFLEVLGELIFGTSHVSESALWVFFVLCGLTIPIFIYAL
                     SRSTNLLLVLSAWICTLYIILGIPLAHESRFSECKNEVIDAVIGEFKTKIDASYCRYK
                     ENSITDEWGEWNLVGAKINVH*"
     gene            198637..198894
                     /locus_tag="PH2015_07_scaffold_0_prodigal-single_343"
     CDS             198637..198894
                     /product="hypothetical protein"
                     /codon_start=1
                     /transl_table=11
                     /translation="MSIKVDLGNTLYLCPVYWVNFMNYMEDTYSSYPDSGYTRDDGFS
                     VKFLNNELKKYGCTFNEKKDRFWLDFQNESEYAAFVLIYGE*"
     gene            198896..199252
                     /locus_tag="PH2015_07_scaffold_0_prodigal-single_344"
     CDS             198896..199252
                     /product="Uncharacterized protein n=1 Tax=Sulfuricurvum
                     kujiense (strain ATCC BAA-921 / DSM 16994 / JCM 11577 /
                     YK-1) RepID=E4U0Y2_SULKY"
                     /codon_start=1
                     /transl_table=11
                     /translation="MTYNLFIDDERVPSDVTWANNLTEQYMYTVHDWIIARNWYETEN
                     IILAYGMPVMISFDHDLGENEPTGYEIAQRISEMVMDGVEELPENFSFMVHSKNPVGA
                     KNIFEYMNNFIGHWGK*"
                     /db_xref="UniRef100_E4U0Y2"
                     /db_xref="sku:Sulku_1723"
                     /db_xref="E4U0Y2_SULKY"
     gene            199252..199467
                     /locus_tag="PH2015_07_scaffold_0_prodigal-single_345"
     CDS             199252..199467
                     /product="hypothetical protein"
                     /codon_start=1
                     /transl_table=11
                     /translation="MATELFELKSKERIIKFFWSDDWASKTPWRHNNLIQPYFSKVTE
                     LGEGQTVLFTYLYVGPFAVLRGKWVGE*"
     gene            199464..199712
                     /locus_tag="PH2015_07_scaffold_0_prodigal-single_346"
     CDS             199464..199712
                     /product="Uncharacterized protein n=1 Tax=Salipiger
                     mucosus DSM 16094 RepID=S9RFA6_9RHOB"
                     /codon_start=1
                     /transl_table=11
                     /translation="MTPNDMLKLATRFDLGDDVTIEKRGQDKWCVKVFETTVLDKGLH
                     RIFEAMPSSRTPEFIASTRFTLEEAFEIANRYMKETAL*"
                     /db_xref="UniRef100_S9RFA6"
                     /db_xref="S9RFA6_9RHOB"
     gene            199709..199909
                     /locus_tag="PH2015_07_scaffold_0_prodigal-single_347"
     CDS             199709..199909
                     /product="hypothetical protein"
                     /codon_start=1
                     /transl_table=11
                     /translation="MIPYLVKGTVYRTDYMSDTKEFQDIRIVMAENENDALTKYEDFW
                     SCQTEEYSVYYRVSGNVMETIR*"
     gene            199906..200433
                     /locus_tag="PH2015_07_scaffold_0_prodigal-single_348"
     CDS             199906..200433
                     /product="Putative polyA polymerase {ECO:0000313|EMBL
                     :AKF13658.1};  TaxID=1647405 species="Viruses; dsDNA
                     viruses, no RNA stage; Caudovirales; Myoviridae;
                     Tevenvirinae; T4likevirus.;" source="Sinorhizobium phage
                     phiN3.;""
                     /codon_start=1
                     /transl_table=11
                     /translation="MKPVCIVMVGYPGSGKSTRVQLLYRIYPNAFVYSTDNLIEEWGA
                     KMGWSYDMAFDKYIDKATKQMNEWLDEAIRNKRDIIWDQTNLGVGKRRKIINRMKQAG
                     YRVVCDCIEPPATDEDYAEWQKRLAGRPGKTIPVDIINRMMDTYVEPELDEGFDQVGI
                     FDMYGSGKELKNAMV*"
                     /db_xref="A0A0F6SJ64_9CAUD"
     gene            200420..200995
                     /locus_tag="PH2015_07_scaffold_0_prodigal-single_349"
     CDS             200420..200995
                     /product="hypothetical protein"
                     /codon_start=1
                     /transl_table=11
                     /translation="MQWSRLGNNQFAELWYAKNLAYHNSDHIQECYVFLERMNAPYDA
                     DLDYAVLFHDVVYDKDPLKEERSAQLLLKYYPERTKAAEIILATAHHKITPDMDEVTR
                     WMVRADLHGLASTHTTVINYAKIMEESMYLYDVSAKTFAEKNLDFMLKMLETAIHNAF
                     YDSDEHLQFWKDVTLGINLTVNFSNAICNNN*"
     gene            201007..202017
                     /locus_tag="PH2015_07_scaffold_0_prodigal-single_350"
     CDS             201007..202017
                     /product="hypothetical protein"
                     /codon_start=1
                     /transl_table=11
                     /translation="MGCWNATCGLTSLPIISGEEVYVFPIVESYRDSFCYSTALYNPV
                     IIPFRAKYNDYGAGEDCNGVALDLIVDGIRKNLIEMEVGENKYHDIAVKREGFDIDTF
                     FEVVHEKRLRVNNPLRGYEGQPKYKEVFFTMIRKDVVDRLWNEWTFDWYKRKDAEIPE
                     GWETDQYYFKNITYAKLATLIPDYMEFCANKKSPRLGSVNDIIKGDDETAQKQRDILN
                     DLFMRQYFFEGSRDHILSDTFGHAFGSGYAGGGFADIVNFSDPILEMFISGNKEGAYE
                     LMREALLGKMANSFMEATRKIWMPVMHQGSQSEEYAEYRLLNKISTDVMNAREKEFEY
                     ED*"
     gene            202102..203127
                     /locus_tag="PH2015_07_scaffold_0_prodigal-single_351"
     CDS             202102..203127
                     /product="bifunctional nicotinamide mononucleotide
                     adenylyltransferase/ADP-ribose pyrophosphatase n=1
                     Tax=Psychrobacter sp. PAMC 21119 RepID=UPI000288F247"
                     /codon_start=1
                     /transl_table=11
                     /translation="MRDALVFIGRFQPFHNGHKAVIDAALEQAHEVVVVVGSSFAARN
                     IRNPFTFQERKAMIEAVYPPGRTERTTRVKVVPVSDYPYDDNKWVNAIQKIVDDTVPN
                     AQDVGLIGHSKDSTSYYLNIFPRWKNHVEVPNVDGINATDIRNCYLDQWAWTAQNNES
                     PNKLPEPVVSLLNSVWNNLQITREEFSMVKKYKEAWKAAPFPPTFMTVDAVVVQSGHI
                     LLVKRGDMPGKGQWALPGGFLNQDETMLDGAIRELKEETKIKVPVPVLKGSIKGSKTF
                     DAPNRSSRGRTITQAFHIDLGVGELPKVKGSDDAEKAFWVPFNQVKQEKMFEDHFHII
                     DNFINIG*"
                     /db_xref="UniRef100_UPI000288F247"
                     /db_xref="pso:PSYCG_11915"
                     /db_xref="X0QH79_9GAMM"
                     /db_xref="UPI000288F247"
     gene            203133..203432
                     /locus_tag="PH2015_07_scaffold_0_prodigal-single_352"
     CDS             203133..203432
                     /product="hypothetical protein"
                     /codon_start=1
                     /transl_table=11
                     /translation="MKILEAGKNGKNTWSLQHRCNGWGNGGNGCEALLEIEYDDLRYF
                     QGNDSPTWGGRDPAVSFKCPCCGKLTDIGLNDWPVGYRELPRWTKEWQESRPAAA*"
     gene            203517..204935
                     /locus_tag="PH2015_07_scaffold_0_prodigal-single_353"
     CDS             203517..204935
                     /product="Pre-B cell enhancing factor-related protein n=3
                     Tax=Xanthomonas oryzae pv. oryzae RepID=Q5GVS2_XANOR"
                     /codon_start=1
                     /transl_table=11
                     /translation="MKSNLLLNTDSYKASMFVQYPENTETVFSYIESRGGKYKELVFF
                     GLQAFIKEYMLEPITMADVDEAEEIWTAHGEPFNREGWEYIVKELGGKLPIRIKAAPE
                     GTVIPVHNAMVTVENTDPKCFWLTTYLETALLRAIWYPTTVATTSREIKKIIQKFMVE
                     TGGDLAGLNFKLHDFGARGTSSHESATLGGMAHLVSFMGTDTIAAVVGAKRYYKMPMA
                     GFSIPAAEHSTITSWGRENEVKAYKNMLKQFAKPGSILAVVSDSYDIFNAVENLWGGE
                     LREDVIKSGATLVVRPDSGDPVEVVTHVAKLLDKTFGSTVNAKGYKLLNHVRIIQGDG
                     INADSVKAILESLKANGFCADNVAFGMGGALLGAPQRDDQKFAMKCSAALVNGVWVDV
                     YKDPITDKGKLSKKGRLELVHECGLGSCGFRTVEEKNAREEDKVLRTVYENGDLILED
                     TFDAIRERAVVKPEPEMVSRYE*"
                     /db_xref="UniRef100_Q5GVS2"
                     /db_xref="A0A091BCG2_9GAMM"
                     /db_xref="xoo:XOO3947"
                     /db_xref="Q5GVS2_XANOR"
     gene            204928..205119
                     /locus_tag="PH2015_07_scaffold_0_prodigal-single_354"
     CDS             204928..205119
                     /product="hypothetical protein"
                     /codon_start=1
                     /transl_table=11
                     /translation="MSDFPSAPKDLSDTSSKEYVTWMAAVWKANDERNRKLAAVNAIS
                     ILGKHDGILPDDIYELLTK*"
     gene            205204..205446
                     /locus_tag="PH2015_07_scaffold_0_prodigal-single_355"
     CDS             205204..205446
                     /product="hypothetical protein"
                     /codon_start=1
                     /transl_table=11
                     /translation="MNLVYEANWNTYEEWGGIRIYEDESECFHVQYGGRSVYSSHEDP
                     DWEEPYIVSPDTVLELIDEWVGIEKENEEYWERNYF*"
     gene            205507..205686
                     /locus_tag="PH2015_07_scaffold_0_prodigal-single_356"
     CDS             205507..205686
                     /product="hypothetical protein"
                     /codon_start=1
                     /transl_table=11
                     /translation="MRFAFYMFWTILAPFFLGGIVWVFAPAVLPNWAIAIGVLTHLVV
                     WGTVQEWLNENNWDR*"
     gene            205699..205980
                     /locus_tag="PH2015_07_scaffold_0_prodigal-single_357"
     CDS             205699..205980
                     /product="hypothetical protein"
                     /codon_start=1
                     /transl_table=11
                     /translation="MNTYTETVNRFVVEYLEDLPEEHKAHYRLNGIDPDNNWQLKWSF
                     TTLEAANEQCADEEQWYKNFCEERGYSVRKQFRVRDLGAPITIERSMFL*"
     gene            205992..206258
                     /locus_tag="PH2015_07_scaffold_0_prodigal-single_358"
     CDS             205992..206258
                     /product="hypothetical protein n=1 Tax=Paracoccus sp. TRP
                     RepID=UPI000225F3D2"
                     /codon_start=1
                     /transl_table=11
                     /translation="MISAKEAKEIAGAPIEKVLDELDKMIRSAAAKGKTDIRVPYDYC
                     IFHGYSARFKNPEMNTKLIELGYNVNTRSEDLQFVDVWIEVSWA*"
                     /db_xref="UniRef100_UPI000225F3D2"
     gene            206311..206676
                     /locus_tag="PH2015_07_scaffold_0_prodigal-single_359"
     CDS             206311..206676
                     /product="hypothetical protein"
                     /codon_start=1
                     /transl_table=11
                     /translation="MTKYLVVGEYGPVSGMSIDLEIEAATEHEAFEIFCEKMKEDYFF
                     HWEKMGRRNVSVLHEVKEVKAEPVVPKSVWEVKFVGRMTPYKVHALTFLEAVEEAKKV
                     ALEIGEAETNIKAVTYLMY*"
     gene            206685..206951
                     /locus_tag="PH2015_07_scaffold_0_prodigal-single_360"
     CDS             206685..206951
                     /product="hypothetical protein"
                     /codon_start=1
                     /transl_table=11
                     /translation="MDEVRINYLDYMRPISEFPKTDDEDQPLLIMKAKNGLMFRGVWD
                     GAAGHFMIDDLVFAPETEEQEECVKRMEIPGRVYIPLESFLYSS*"
     gene            207009..207284
                     /locus_tag="PH2015_07_scaffold_0_prodigal-single_361"
     CDS             207009..207284
                     /product="hypothetical protein"
                     /codon_start=1
                     /transl_table=11
                     /translation="MTFPLEIRNIAETTDFVGYVVMDYDGVFGTTADVTRAVGWASDR
                     SKMKGLEEYVKVYRVFTWGKYSPIAGERAIEEFDWEKARNELMYGPL*"
     gene            207284..207445
                     /locus_tag="PH2015_07_scaffold_0_prodigal-single_362"
     CDS             207284..207445
                     /product="hypothetical protein"
                     /codon_start=1
                     /transl_table=11
                     /translation="MKVLVPSSDHGYVEVVVRKMKVVFNKKYRSYSEYMGDEYLEDGD
                     EVVEREVAE*"
     gene            207442..207723
                     /locus_tag="PH2015_07_scaffold_0_prodigal-single_363"
     CDS             207442..207723
                     /product="hypothetical protein"
                     /codon_start=1
                     /transl_table=11
                     /translation="MMDAKREELWRNTSASHSRIQTATFELQSIARAVSYLHPNLAED
                     LQLLAQDIEHARKQIQGNDSELLNMDLSDSQRFMGETLMALLDSASKHA*"
     gene            207776..208303
                     /locus_tag="PH2015_07_scaffold_0_prodigal-single_364"
     CDS             207776..208303
                     /product="Uncharacterized protein n=3 Tax=Pasteurella
                     multocida RepID=H8IEL4_PASMH"
                     /codon_start=1
                     /transl_table=11
                     /translation="MKFDVLPIINETPNDAKYFREIYEDSLTARLAHKQSKWVYLRTR
                     LAEAQNWKCCFCGCYMHEVHGKRNSVTVEHVIPKSKGGTNEWANLAASCYACNNNRGT
                     KDAEKFRPSPPNQKSNAVVRLEAKVRKYLKKAERFAEVDFKVNETIQSFDSWFSTLHL
                     CAKGKEMFFAEYKAA*"
                     /db_xref="UniRef100_H8IEL4"
                     /db_xref="pmv:PMCN06_0070"
                     /db_xref="V4NG92_PASMD"
                     /db_xref="H8IEL4_PASMH"
     gene            208357..208509
                     /locus_tag="PH2015_07_scaffold_0_prodigal-single_365"
     CDS             208357..208509
                     /product="hypothetical protein"
                     /codon_start=1
                     /transl_table=11
                     /translation="MNDCCKDKENHSDTEKFKDVITVQEGFYYTVYITYCKCCGKIIE
                     TKTWID*"
     gene            208575..209702
                     /locus_tag="PH2015_07_scaffold_0_prodigal-single_366"
     CDS             208575..209702
                     /product="Putative RNA ligase n=1 Tax=Sinorhizobium phage
                     phiM12 RepID=S5MVP5_9CAUD"
                     /codon_start=1
                     /transl_table=11
                     /translation="MKYKFPEIRTINDVLPHIEGRDEFIVADKGDYTVINYAVSMIDT
                     FDMIGPEDLGGAIRRECRGLIFDKEGKLISRPFHKFFNVNERPETQSNEIDISAPHTI
                     MEKMDGSMIRPVPLNGSFRLGTKMGVTDIAEDAEKLLNEERIKFIEIMIADNKTPIFE
                     YVAPDNQIVLPYETADLVLLAIRDNLTGEYVPFNEDVPFNVVPVYGSVNESLSDYIAK
                     ARERENREGDIIRFADGHMIKIKNDWYVRIHKTLDRVTFDRNIVSLILNEEIDDAVGL
                     LPNATKERIVNFELRFAERLHSLIEGYDRYYNTVVASGLDRKRYAQEWMPTIQKNDSF
                     APQYVFGRFVGKDGREMILKHIEKHLTTNTKWDECAIWMGM*"
                     /db_xref="UniRef100_S5MVP5"
                     /db_xref="A0A067XR92_9CAUD"
                     /db_xref="met:M446_2212"
                     /db_xref="S5MVP5_9CAUD"
     gene            209704..209910
                     /locus_tag="PH2015_07_scaffold_0_prodigal-single_367"
     CDS             209704..209910
                     /product="hypothetical protein"
                     /codon_start=1
                     /transl_table=11
                     /translation="MTCILIAGFFWLQIGDHTFVKLDSIDTVYNNNIKYIIDANGDLV
                     ESPIPATEVMEVVKTCEQIPTPKQ*"
     gene            209880..210023
                     /locus_tag="PH2015_07_scaffold_0_prodigal-single_368"
     CDS             209880..210023
                     /product="hypothetical protein"
                     /codon_start=1
                     /transl_table=11
                     /translation="MRTNPNAEAVTDEFEDEENEFLKQFMNLYADDIEEILELSEILQ
                     KTR*"
     gene            210073..210534
                     /locus_tag="PH2015_07_scaffold_0_prodigal-single_369"
     CDS             210073..210534
                     /product="Putative metal dependent phosphohydrolase n=1
                     Tax=Cronobacter phage CR9 RepID=M1F2B1_9CAUD"
                     /codon_start=1
                     /transl_table=11
                     /translation="MKKGEMLSKMILIATNAHDGQFDRGGTPYILHPMKVMHYLKTDD
                     EELQCIALGHDVIEDTKVTYKDLRDAGISERVIKGIAALTKMPGQTYEEYKESVFANV
                     DAMKVKVCDLRHNTDVRRLKGVTEKDILRMEKYHRFYLEILAKLQEVEKGG*"
                     /db_xref="UniRef100_M1F2B1"
                     /db_xref="M1F2B1_9CAUD"
                     /db_xref="ckr:CKR_1637"
     gene            complement(210547..211299)
                     /locus_tag="PH2015_07_scaffold_0_prodigal-single_370"
     CDS             complement(210547..211299)
                     /product="Putative uncharacterized protein n=1 Tax
                     =Micromonas sp. RCC1109 virus MpV1 RepID=E5EQR8_9PHYC"
                     /codon_start=1
                     /transl_table=11
                     /translation="MARKKRVERQPQRVSHETRSYDSNGSVVPLHRKTIPTILPRNVA
                     QEDYLYQLADPKNNIIFAIGPAGTGKTLLCTQMGVKAFMEREVKKIVITRPAVSVDEQ
                     HGFLPGDLNEKMAPWTRPIFDILEKHFTVDQITMMLENHIIEIAPLAYMRGRTFEDSW
                     IIADEMQNATKSQMKMLLTRIGNNTKMIVTGDLKQHDRGFSENGLSDFMDLVKRYEMA
                     NLKHIAISRFDMMDVERHSAVVEVLKIYGEDD*"
                     /db_xref="UniRef100_E5EQR8"
                     /db_xref="A0A0F9P585_9ZZZZ"
                     /db_xref="lsl:LSL_0898"
                     /db_xref="E5EQR8_9PHYC"
     gene            complement(211388..211615)
                     /locus_tag="PH2015_07_scaffold_0_prodigal-single_371"
     CDS             complement(211388..211615)
                     /product="hypothetical protein"
                     /codon_start=1
                     /transl_table=11
                     /translation="MTDNPKLIISIDEIYDMRDRKRLELDYYNKQLLELQEKMSFIRR
                     EIVLTETIIKLVESDKVIDLINGDTFLLPKK*"
     gene            211691..212209
                     /locus_tag="PH2015_07_scaffold_0_prodigal-single_372"
     CDS             211691..212209
                     /product="Uncharacterized protein n=1 Tax=Cronobacter
                     phage vB_CsaM_GAP32 RepID=K4FB60_9CAUD"
                     /codon_start=1
                     /transl_table=11
                     /translation="MSEIDNDDVLDNLRDIDANGTLLDMLLEFEHVFDKQGMYVYDNW
                     KYGEVVEGPSLSRYWLYVKLMYPYKKMPDPKGARRLVELGCEVEFNKGMLKVPVDVKS
                     REDLDENNKPKVKKHKVWLIEVWMPRRFIDEFTDDKINVDGDSVDVDELNQAYDDGLD
                     DETNIENQGGSK*"
                     /db_xref="UniRef100_K4FB60"
                     /db_xref="A0A0F9RXD9_9ZZZZ"
                     /db_xref="K4FB60_9CAUD"
     gene            212206..212619
                     /locus_tag="PH2015_07_scaffold_0_prodigal-single_373"
     CDS             212206..212619
                     /product="Uncharacterized protein {ECO:0000313|EMBL
                     :KKN21829.1};  TaxID=412755 species="unclassified
                     sequences; metagenomes; ecological metagenomes.;"
                     source="marine sediment metagenome.;""
                     /codon_start=1
                     /transl_table=11
                     /translation="MKRHEILEGVEKGDLQSLVKNQVSIAEFEPKTGDFNEVTVLGFY
                     VSDDSPAQDLASFIEKGATKVIDTEVSPNPDDSGFYLVFIEIKNNLEMMKTVFEILLD
                     AGQLCNIQTWNLQFFSGNKITITEKQIKEWLKKNR*"
                     /db_xref="A0A0F9NVI8_9ZZZZ"
     gene            212598..212816
                     /locus_tag="PH2015_07_scaffold_0_prodigal-single_374"
                     /gene="infA"
     CDS             212598..212816
                     /gene="infA"
                     /product="infA; translation initiation factor IF-1"
                     /codon_start=1
                     /transl_table=11
                     /translation="MAKEESIEVEGQVVDVLPNGRFRIRLENGHEVEGILSGKMRTNN
                     IKVILYDKVKMEMTPYDLTKGRITYRYK*"
                     /db_xref="srm:SRM_01257"
                     /db_xref="Salinibacter_ruber_1_1132"
                     /db_xref="D5H823_SALRM"
                     /db_xref="K02518"
     gene            212813..213289
                     /locus_tag="PH2015_07_scaffold_0_prodigal-single_375"
     CDS             212813..213289
                     /product="hypothetical protein n=1 Tax=gamma
                     proteobacterium SCGC AAA168-P09 RepID=UPI00035F730E"
                     /codon_start=1
                     /transl_table=11
                     /translation="MMIVFKNIQKYLITGGAVTILLFGAWKYHTYTQNQIQTYRTNAA
                     LAEQSQQSAEVSITELRKSIDKIRAEFTQTQEQFSIASKRVALLEDKLSEHDLGFLAE
                     SKPQLVEKIIDKASKDVLRCFEIQSGSPLTQEELNATKPSEINLSCTDIANPNYRP*"
                     /db_xref="UniRef100_UPI00035F730E"
     gene            213574..213960
                     /locus_tag="PH2015_07_scaffold_0_prodigal-single_376"
     CDS             213574..213960
                     /product="Uncharacterized protein n=1 Tax=Firmicutes
                     bacterium CAG:460 RepID=R7II33_9FIRM"
                     /codon_start=1
                     /transl_table=11
                     /translation="MLSTNILNLFGLPNNFTEEELKKKFSTLVKKHHPDVGGNPETFR
                     QIVEAYEVLSNLPPSIKTFRTKVYMSPKELKDYLGENILIEIDKYHFEIFVPYETRVG
                     DTIKIENILPNLTLLVTIKDKNEQPT*"
                     /db_xref="UniRef100_R7II33"
                     /db_xref="R7II33_9FIRM"
                     /db_xref="shi:Shel_01180"
     gene            213944..216163
                     /locus_tag="PH2015_07_scaffold_0_prodigal-single_377"
     CDS             213944..216163
                     /product="ATP-dependent Clp protease ATP-binding protein n
                     =1 Tax=Novispirillum itersonii RepID=UPI00036BE70E"
                     /codon_start=1
                     /transl_table=11
                     /translation="MSNQPDRVNLSIERAIQKATAFAHEYVTLEHLLYSILEEDDVIS
                     FLNKMRVDVGAIVADLETFLRERDDIPNAHGQEPRKTLALDRVFNRAVTQAIFSGSTK
                     LVCKDIFVSLLSEKNSYAYFVLKKHGADRNKAIEIITNEHNAAAGLAPQGTTGGGSQQ
                     IRFEDFCTNLNRQASEGLIDPIIGRTRELTEVAEVLARRKKNNVIIVGEPGVGKTAIA
                     EGLALMIVEGTVPHTLENKIVYSLDVTAMVAGTKYRGEFEERAKTVFDQLAKKDNAIL
                     FIDEIHMIMGAGNAGGSNIDIANLLKPLLASGKLHCIGATTSEEYRENFEKDRALQRR
                     FQRLNIDQPNNADTKLILRGLREYYETFHGVTYDDSALDLAVDLAERYIFNKFNPDRA
                     IDVIDVAGAQAKLHKTTDRITDDEIRKAISKIANISIDMIDVKQNTNYANLETNIKSK
                     IFGQDTAVQQLTDAIFVAKAGMRPRNKPVGSFLFVGPTGTGKTEVCRQLADNLNVKLR
                     KYDMSEYMESHSVSKLIGAPPGYVGHAEGGVGSGKLINEVEETPNCIVLLDEVEKAHP
                     SVMNLLLQVMDDGKLTSSTGKTADFSNVILIMTSNLGAAQRSKQAIGFSTSNDDASKI
                     AVEKFFTPEFRNRLDAVVEFVNLGKDHILMIVDKAVKELNGMLEEKNVKIVLTEEAKS
                     WICEKGYQPNMGARPLQRVVHDSIKKPLSKEILFGRLINGGTVNVSANDEGLTFEFV*"
                     /db_xref="UniRef100_UPI00036BE70E"
                     /db_xref="A0A0F5FQU7_9RHIZ"
                     /db_xref="eli:ELI_13175"
                     /db_xref="UPI00036BE70E"
     gene            216150..216884
                     /locus_tag="PH2015_07_scaffold_0_prodigal-single_378"
     CDS             216150..216884
                     /product="hypothetical protein"
                     /codon_start=1
                     /transl_table=11
                     /translation="LNLFKYKRIKKEIATKPFYKKYKFRIRTKLIDNFYDTYLQYSMN
                     PSQITPEKVRYMAYSTSYAVRHYPSTEEELARRLELSDQIKTLSQANKGEIKVRNDNI
                     HTMVYITSRELYDQIVNFTNYKEFAIDVCEPAFDDYEKVTSKLSVTEEVRKCLYYERH
                     RYKITMVAGHDADLEDVITFRDMASSLEKVYISPNLEQAHKVRYWQYSTLAVACDDEE
                     TASYLAMIGGDMVRSVKKAVLVEELK*"
     gene            216948..217121
                     /locus_tag="PH2015_07_scaffold_0_prodigal-single_379"
     CDS             216948..217121
                     /product="hypothetical protein"
                     /codon_start=1
                     /transl_table=11
                     /translation="MAHIKEEILLVKVSTLTKSNENLEPSVLSDDIVSTLEQVVTELL
                     GKGVVVEIEKIEE*"
     gene            217135..217503
                     /locus_tag="PH2015_07_scaffold_0_prodigal-single_380"
     CDS             217135..217503
                     /product="Uncharacterized protein n=1 Tax=Cronobacter
                     phage vB_CsaM_GAP32 RepID=K4F6T7_9CAUD"
                     /codon_start=1
                     /transl_table=11
                     /translation="MARKTSTLMGNSGVNLNVTGTPVPGDSYYGYTDGLHTIAIYGQN
                     LSGRVRIQGTLATNPNENDWFNILLNGMPYKDYQSFTGVEGFTFVANLVFLRAILDRD
                     SIGITNVTNAGYIEKIYLNY*"
                     /db_xref="UniRef100_K4F6T7"
                     /db_xref="A0A0F9P4B9_9ZZZZ"
                     /db_xref="K4F6T7_9CAUD"
     gene            217516..219609
                     /locus_tag="PH2015_07_scaffold_0_prodigal-single_381"
     CDS             217516..219609
                     /product="hypothetical protein n=1 Tax=Glaciibacter
                     superstes RepID=UPI0003B40EF6"
                     /codon_start=1
                     /transl_table=11
                     /translation="MSINAQPFSPTFKLVGTLEQDQILIFDTSENAFVNAYGSGTGAN
                     TTPITNVTDVGIGVGISYGVTGNDLELKTLIAGNNISIIDNGDALVISNTFENEIQTA
                     TNLGNGTAIFAQLNNNDDFEFKSIAVGNGLSISDNGSTITVSLSGSVGQGAYLEIDNN
                     LSDLGNVAEARLALDVYSKSEAQGKFIRTDGHSVPDQNNMWDIGSSLRRFNDIYAETL
                     QGTAVLSDNLTISGNVGDILAYDGQRWIAAMPSGAGGSSTVQLLSLNGTTLTISNGNS
                     VNLDLTEADLEGITIEKMGQNIILDSGWTFLPTDDGMQTLGTADHRWSEIYLSNASIY
                     LDGNTLSSDGDILLWNGSPITSIDGITSNTQAQTVTLDAGWSFIPATNEQQDLGSPTR
                     RFRDLYLSGNTIDLGQNTLSIDTEGDLTYNGVEIFIGKDYTNLVNTPTDLSSFNNDIG
                     YITLADAVNQIQSDLANLEVSYDTLTNLPNLTQFATLEYVDTTLQTDYATITYVDNAL
                     ANIVGLAPETLDTLSELATAINNDPNYFTGVADGLAQKANVSDLSQVATTGSYNDLLD
                     KPIATAVEYAKINYATDGSVISVSNLTGGITSNIVSSVGGIIEFTFPSYTMPPANTMI
                     YGYVRATNEYVITPITADMTTRKISGGGTSGAPIAFGNFGSVKMTLKLAEVDTGASRQ
                     FGTTTHAWVIFTLLA*"
                     /db_xref="UniRef100_UPI0003B40EF6"
                     /db_xref="A0A0F9T8S9_9ZZZZ"
                     /db_xref="cfd:CFNIH1_24575"
                     /db_xref="UPI0003B40EF6"
     gene            219622..221619
                     /locus_tag="PH2015_07_scaffold_0_prodigal-single_382"
     CDS             219622..221619
                     /product="Uncharacterized protein {ECO:0000313|EMBL
                     :KKN37864.1};  TaxID=412755 species="unclassified
                     sequences; metagenomes; ecological metagenomes.;"
                     source="marine sediment metagenome.;""
                     /codon_start=1
                     /transl_table=11
                     /translation="MKTSSTDLNVPAKVLPVTVTNMTMKEYWIYDDGLGDKWWSGGAN
                     PKPYRWELTISVNQISHGSHRTRTPFKYDGLDILVGDFIAGATDGKALQIVSITEKTE
                     TSAVCVVEDILRYNTFRNATGIGIFTVPGQAVIFELNEFGDPMIDPLPLGIVSSDFYA
                     NVNSRFKYLNPRAHFVLEKQNHNFEVGDVIGLSDSGVYELSSDSNLDKLIGTVTHVGP
                     GPHKFMIRPINGTIDFSLALPGNAGDFIYASTDGSGDLTIEPSGAAIFLNICNAVPSA
                     VRGKVLNATTVAGSIIEINGINVNISNTDIDSVTTNINSLTSQHKVESSVQSPYTEAS
                     SDAVSYPSIYGLVGGYPPFSAIINGTTVNFTTTVAGNAEYSQNVAVAEDMVADILAAN
                     IPNISARASGGKLYITETQGGSITIVNQTNDVNGNPFAGPNSISSLGTSYAASSDKIL
                     VLTRNDGGEIILSNVEGTPCEDFGIVSGHNGSYTIGMDIEQGIRKAGITVVSDIVARD
                     ALSNVLVGDQAYVLNAGQDEWGLYIWNGSAWIVIATEDSAATDANSLHHIYVMPSQVD
                     GDIEVIEMGRISPHSRVVSALVEVITPFDGYSSAPTLNIGIDGNISELVSDALIDLEN
                     IGSYNLTPDFHYDGEEEINIIATLAHNGSTSGEIKITVTYV*"
                     /db_xref="A0A0F9Q5R5_9ZZZZ"
     gene            221777..224914
                     /locus_tag="PH2015_07_scaffold_0_prodigal-single_383"
     CDS             221777..224914
                     /product="YadA domain-containing structural protein n=1
                     Tax=Synechococcus phage S-SM1 RepID=E3SIB6_9CAUD"
                     /codon_start=1
                     /transl_table=11
                     /translation="MANIKNFGLSGISADVQFGKAGGRVVYDAGNSVFKVTQADGSTL
                     DNIRVATTPAHANDAASKAYVDSKSGSDSAAVQAELDATQAGAGLGTDGGYTANGSAN
                     YIAAAVSLKDADNKLDAALKVEETARINGDADLQGQLDDEVARAIAAENAIAADLADE
                     VTRATNAENAIAADLSDEVTRATNAENAIAADLADEVTRAMAAELVLTNDLADEVTRA
                     TNAENALDGRLDIIEGAANVEGSIAKAEADAKAYTDAREVAITSAYEAYADQAEADAK
                     AYADSIANAQNQLAELTDVALTSTANGDFLVYDATAAKWKNVDVDTSDIEEGSNLYYT
                     DARARAAISVTDNGGDGSLSYNSSTGVISYTGPSAAEVRAHLSAGTGVSYSNGQFSIG
                     QAVGTTDNVTFANGTFTGDLSVTGNVSIGGSITVAQSASVAANFAGNVMTLSGDLTVE
                     GNTSLNELVTVTSATTKALGNVDKNVFEVVDTAGAGLFEVAENGDVTIGGVLTVNGTG
                     TSTFAGDVSINGAITVAGDATFLANVSGNSMAMTGDLVVTGDTTLSQTVTIKSDVDLA
                     GASSSVNVFQVTTSNVAQKLFEVRQNGDAIIAGTLTVNGDSAALSGNLTTTGNATVDG
                     NLDVNGTLTVAGDATFSANIYGNNMTLSGNLIVGDADTDYVEFNADVASDFIPDVTGT
                     FDLGTASKEWNNVYANNVYADLTGDVTGQISDITNHAAYIKGLLSAVDAGGDGSFSYD
                     SATGAFTYTGPSASEVRAHLSAGTGVHYTAGEFSIGQAVETTSDVTFNDVTVNGTLFS
                     NDITAADVTISGNLIVAGTTTTVNTETIALADNTIVLNSNATGAPSQDAGIEVERGTA
                     TNVSLVWDETTDRWTVGTEDFVAANFIGDLTGDVTGTVSDISNHDTDALAEGSTNLYY
                     TDGRVAAYLADSGYTADMQDYADAAVANKNSFVLRATMGTSGSIGSIVNVSGHTYYVS
                     RITVKVTSAYDAEVSISDATNTLMSAAEIEEDVVGTYVAELSFATATAAGATISLVSA
                     ATAGAALVTVEYVQL*"
                     /db_xref="UniRef100_E3SIB6"
                     /db_xref="E3SIB6_9CAUD"
                     /db_xref="cbat:M666_08720"
     gene            225007..225330
                     /locus_tag="PH2015_07_scaffold_0_prodigal-single_384"
     CDS             225007..225330
                     /product="Uncharacterized protein n=2 Tax=Vibrio phage
                     KVP40 RepID=I6XGS8_BPKV4"
                     /codon_start=1
                     /transl_table=11
                     /translation="MKWSKMAMIIWLAPEYFDKWRVFPRVFLSVYIYLLYSVVQWFML
                     IPDPNTQQAGLVSVLVGVGAAWFGLYISGTPTQHTTSMPTFENISMSTTPTGSSSSVN
                     DTRNN*"
                     /db_xref="UniRef100_I6XGS8"
                     /db_xref="Q6WI58_BPKVM"
                     /db_xref="I6XGS8_BPKV4"
     gene            225339..225797
                     /locus_tag="PH2015_07_scaffold_0_prodigal-single_385"
     CDS             225339..225797
                     /product="hypothetical protein"
                     /codon_start=1
                     /transl_table=11
                     /translation="MATSFKHYLRISFDDLLDKHDVKGLIKIFKQSLPNVFSPTEEGT
                     AVIYRSRSGKHIYDFNFVRNVDEAEAEAILDILNNWTDSDYEMEVTTTERFDLPDCEG
                     DQDLAMIKHNRWIQQQVDAGWRYGLVFNETLKTDPKLRPYHDLTPKQKIS*"
     gene            225849..226385
                     /locus_tag="PH2015_07_scaffold_0_prodigal-single_386"
     CDS             225849..226385
                     /product="hypothetical protein"
                     /codon_start=1
                     /transl_table=11
                     /translation="MSGTKKTYNFDSKNYFEFFNMEEKFAISVRSLTSHYKKVVAFLS
                     NDNSFITRDRLSFAGRAYHTLLNPIERARYIVQLHGVDADFHDSILPQDLQVAHEFRS
                     ELSDLTTEEEIDIFQHSLKEQSDFIVDSIQLSIDVNKDYEIASGLICRFYELQEIYQE
                     SKDKKRQIKDGIVFVNFQ*"
     gene            226395..226649
                     /locus_tag="PH2015_07_scaffold_0_prodigal-single_387"
     CDS             226395..226649
                     /product="hypothetical protein"
                     /codon_start=1
                     /transl_table=11
                     /translation="MKSNVIDARADFLGKMLLDRLDKLTESHKDRYSSFLLIVNEDGK
                     DYIELYLKDLEDKSLIVVDRAPVEVYQERVESKVELFYFG*"
     gene            complement(226646..226930)
                     /locus_tag="PH2015_07_scaffold_0_prodigal-single_388"
     CDS             complement(226646..226930)
                     /product="Uncharacterized protein n=1 Tax=Sinorhizobium
                     phage phiM12 RepID=S5MD03_9CAUD"
                     /codon_start=1
                     /transl_table=11
                     /translation="MFIYIIGSSDKQKIGISADVSKRLKSLQTGNPEQLIIHHTVEVP
                     DDRAYIMEQKIHRELSHLRMKGEWFRMTPSMAKSQLNFAIIRWLDDPLLD*"
                     /db_xref="UniRef100_S5MD03"
                     /db_xref="S5MD03_9CAUD"
     gene            226978..227502
                     /locus_tag="PH2015_07_scaffold_0_prodigal-single_389"
     CDS             226978..227502
                     /product="hypothetical protein"
                     /codon_start=1
                     /transl_table=11
                     /translation="MNNKMISEASLSRVWQHAESDRPIALLTAFRSEHDREENVRRNK
                     ELAATIRKLGYGFFFVDGYWIENPGTPQEVHVAEDSIFVIAPKGSDEDFKEKMLQLGA
                     KYNQEGVLIKTTDGAKVYDTNGGVMFDVGTLKPGKVGEIYTRLRNNKKANTFVFESER
                     DDLGWLQRLAGMKH*"
     gene            227527..228609
                     /locus_tag="PH2015_07_scaffold_0_prodigal-single_390"
     CDS             227527..228609
                     /product="hypothetical protein"
                     /codon_start=1
                     /transl_table=11
                     /translation="MKLSEFKSDPMLVIESNYKILTPLTMMAKDILGHVQYRIDTDEV
                     VNMKTYVSDSVREQLKEYGDIFDMLCDYLYQYVPLVLANKASGSLKGAYSHSASQEVP
                     NMDDIVLYLPAILKSNPRSFSPSEIKSKSVETTLVHELRHVMQRRQFGSFYHKMVGTQ
                     QTDAYNYHTDPIEIDAAFIHHLHDEEATNVKDFVDGVMSRFSNYKKLTPRQYEHYKKK
                     AASYFYAKQSPDQKGSTPKERLAAKKKARFDNAVKALNDTDVETLGDLRNVGSNSSGR
                     FQINPNQFKSVLLGAIRNEVTNKLNVALGIGFLGFMKKINPSIPVAPLLNNMNVSLDE
                     LIDLLKDTDLQGFDKKLFINSIKSLK*"
     gene            229589..229665
                     /locus_tag="PH2015_07_scaffold_0_prodigal-single_trna_23"
     tRNA            229589..229665
                     /product="Met"
     gene            229865..229942
                     /locus_tag="PH2015_07_scaffold_0_prodigal-single_trna_24"
     tRNA            229865..229942
                     /product="Asn"
     gene            230333..230455
                     /locus_tag="PH2015_07_scaffold_0_prodigal-single_trna_25"
     tRNA            230333..230455
                     /product="Pseudo"
     gene            230747..231127
                     /locus_tag="PH2015_07_scaffold_0_prodigal-single_391"
     CDS             230747..231127
                     /product="hypothetical protein"
                     /codon_start=1
                     /transl_table=11
                     /translation="MKIKDIISESLENKEYFKAGNVSDQMKDALPDMVAFKQLRSTDP
                     YVQYRMSVAFAAAAASKDTSNPHKFDQESAYAENMIAVAYTDAEMEIITLAAKLLNVE
                     VTKLTNGKSKENPDVFTDSPVPKK*"
     gene            231620..231694
                     /locus_tag="PH2015_07_scaffold_0_prodigal-single_trna_26"
     tRNA            231620..231694
                     /product="Arg"
     gene            232328..232404
                     /locus_tag="PH2015_07_scaffold_0_prodigal-single_trna_27"
     tRNA            232328..232404
                     /product="Sup"
     gene            232771..233466
                     /locus_tag="PH2015_07_scaffold_0_prodigal-single_392"
     CDS             232771..233466
                     /product="hypothetical protein"
                     /codon_start=1
                     /transl_table=11
                     /translation="MNTNELKIKLQHRKEFLRKTIKELKKDRSGYYKTGHKYQREHGH
                     KLGSENKGGHYLAKLGIRHEGVAAYADNKLHYHAFEYRSLTIALAFLQRKRFDKIEQF
                     WYNLSIPELIKKKYVTYADAGRSYYSVYGERYGRQEHAINQAKVLLGMFRYEPVQSMF
                     SKKFSHNKIVYENDEDFNEWIKLTSKHFFNEDLSPISLTQSNELNRDSLAGKDLNLIV
                     QWTKEKNAGSESP*"
     gene            233579..233755
                     /locus_tag="PH2015_07_scaffold_0_prodigal-single_393"
     CDS             233579..233755
                     /product="hypothetical protein"
                     /codon_start=1
                     /transl_table=11
                     /translation="MAEVTRNVEDMSIAFADNGFIIEYRGNDENEDWASAKVVVLSLE
                     EALEVIRDVATNKR*"
     gene            233763..233836
                     /locus_tag="PH2015_07_scaffold_0_prodigal-single_trna_28"
     tRNA            233763..233836
                     /product="Asp"
     gene            234104..234179
                     /locus_tag="PH2015_07_scaffold_0_prodigal-single_trna_29"
     tRNA            234104..234179
                     /product="Gln"
     gene            234201..234277
                     /locus_tag="PH2015_07_scaffold_0_prodigal-single_trna_30"
     tRNA            234201..234277
                     /product="Pro"
     gene            234332..234408
                     /locus_tag="PH2015_07_scaffold_0_prodigal-single_trna_31"
     tRNA            234332..234408
                     /product="Pro"
     gene            234457..234531
                     /locus_tag="PH2015_07_scaffold_0_prodigal-single_trna_32"
     tRNA            234457..234531
                     /product="Gly"
     gene            234625..234891
                     /locus_tag="PH2015_07_scaffold_0_prodigal-single_394"
     CDS             234625..234891
                     /product="hypothetical protein"
                     /codon_start=1
                     /transl_table=11
                     /translation="MKTLDEKEEFYLKCSEILNIPHDFHEPVRRRTRWNARFLGNGRF
                     PNFGLVQCFGSSVRVISKDGTKVFKTYEETYEYLKKVVDKQIVS*"
     gene            234926..235001
                     /locus_tag="PH2015_07_scaffold_0_prodigal-single_trna_33"
     tRNA            234926..235001
                     /product="Thr"
     gene            235015..235099
                     /locus_tag="PH2015_07_scaffold_0_prodigal-single_trna_34"
     tRNA            235015..235099
                     /product="Leu"
     gene            235109..235184
                     /locus_tag="PH2015_07_scaffold_0_prodigal-single_trna_35"
     tRNA            235109..235184
                     /product="Ala"
     gene            235189..235263
                     /locus_tag="PH2015_07_scaffold_0_prodigal-single_trna_36"
     tRNA            235189..235263
                     /product="Gly"
     gene            235345..235419
                     /locus_tag="PH2015_07_scaffold_0_prodigal-single_trna_37"
     tRNA            235345..235419
                     /product="Val"
     gene            235442..235645
                     /locus_tag="PH2015_07_scaffold_0_prodigal-single_395"
     CDS             235442..235645
                     /product="Uncharacterized protein n=1 Tax=Pelagibacter
                     phage HTVC008M RepID=M1ICV4_9CAUD"
                     /codon_start=1
                     /transl_table=11
                     /translation="MKEALLKALKSHAQGHIDKHLANIQVYLSNPVGVGEHSDIIDTI
                     EKEIKIVAEYDDILEMISKYLDR*"
                     /db_xref="UniRef100_M1ICV4"
                     /db_xref="M1ICV4_9CAUD"
     gene            235664..235740
                     /locus_tag="PH2015_07_scaffold_0_prodigal-single_trna_38"
     tRNA            235664..235740
                     /product="Glu"
     gene            236092..236571
                     /locus_tag="PH2015_07_scaffold_0_prodigal-single_396"
     CDS             236092..236571
                     /product="Putative uncharacterized protein n=1 Tax
                     =Lachnospiraceae bacterium 2_1_58FAA RepID=F7K085_9FIRM"
                     /codon_start=1
                     /transl_table=11
                     /translation="MNIYICRYCCRKTSNIGANTRHEKHCQDNPDRIKAVRSPNAGVK
                     KGNIPWNKGKNTELTDYQQSIRRSDEDVFVEKSTYARHRLKKRIIDQKMIAYICECCG
                     IGPLWNGKPMPLILDHINGINNDNRLENLRFVCSNCDSQLPTYKAKNKNNGSVAESG*"
                     /db_xref="UniRef100_F7K085"
                     /db_xref="F7K085_9FIRM"
                     /db_xref="oac:Oscil6304_2163"
     gene            236548..236639
                     /locus_tag="PH2015_07_scaffold_0_prodigal-single_trna_39"
     tRNA            236548..236639
                     /product="Ser"
     gene            236699..236977
                     /locus_tag="PH2015_07_scaffold_0_prodigal-single_397"
     CDS             236699..236977
                     /product="hypothetical protein"
                     /codon_start=1
                     /transl_table=11
                     /translation="MLPYKPKFPKQSYEPKFKSKELIIIARKICSNEFYKSTIDPVEF
                     EWLPKKGIVYLHMQFDGDTIDSQSTWTLAFPIRPFEIGYEEWVKEITS*"
     gene            237029..237238
                     /locus_tag="PH2015_07_scaffold_0_prodigal-single_398"
     CDS             237029..237238
                     /product="hypothetical protein"
                     /codon_start=1
                     /transl_table=11
                     /translation="MRFRYVDVRKLNVVGVFENEQGKMFFWTARQIKKRIKNYKQIGD
                     WDAVVECQEALEAIQERPTPWWKFW*"
     gene            237327..237623
                     /locus_tag="PH2015_07_scaffold_0_prodigal-single_399"
     CDS             237327..237623
                     /product="hypothetical protein"
                     /codon_start=1
                     /transl_table=11
                     /translation="MVFEKLTTTYALTVSMSQFEALLDYESAWNDACNANDTLYAKLA
                     NMGVTSDYDGHYSNIITVEIMSEDDTDEFKQEIISIVNDQLQTAETWKNLQNSD*"
     gene            237691..238173
                     /locus_tag="PH2015_07_scaffold_0_prodigal-single_400"
     CDS             237691..238173
                     /product="hypothetical protein"
                     /codon_start=1
                     /transl_table=11
                     /translation="MKEKLAAAFATVNARLHAADQEWATHKLDTLKAFVEAARAEHKA
                     GGRFDSGFGRFDSGMAAIAHFGSKAMWNLLVGHGREGALANMEKNTNALIAKRDATII
                     AALNKKGITEIPDFELVECSDGIEGTFNVAGHVVTISTILAGGYNIQRLHNRTLVKVS
                     *"
     gene            238266..239429
                     /locus_tag="PH2015_07_scaffold_0_prodigal-single_401"
     CDS             238266..239429
                     /product="hypothetical protein"
                     /codon_start=1
                     /transl_table=11
                     /translation="MRFAEIITETYIRRYVAEDKQLGRAFNHLEDLVFFYGSKGTIEA
                     LEHLKDVATEQGSKSIRMKWDGNPQVYWGRESKGGPLILAGHNGWARGAKTDNPEDLI
                     DFIANKSGSPASDEEKQQRDAFAKKFAGLYPLFDAATPKDFVGFVYADSLFLDRPQLK
                     DEIYTFCPNPKSNTCYHVRQDSELGRRISAANVMVVGHAYFPEFGMPDHSQEPISDFS
                     MFNGSSKLIVLGPIYNTKPVKVDTTAINQVEKYLAQNSKSIDAFLESVKGLSDLKDII
                     YRFVNQTAGAKKLDQLGETLFLDWLRTSKVSPSKQEKIVQLNDANGNALDKIFTLVKM
                     IQNMKNEVIDQVEGEQGEIWDTNGEGRVRYGDDTKQFGNVKFVPRHRWTPGAR*"
     gene            239429..240019
                     /locus_tag="PH2015_07_scaffold_0_prodigal-single_402"
     CDS             239429..240019
                     /product="hypothetical protein"
                     /codon_start=1
                     /transl_table=11
                     /translation="MRIFQLYEAKENTVGIIFGRFNPAHKGHRAAWEMASKNPTWYVG
                     TNQSTVGPKDPLPYEEKVKVMEAIMPEIKGHIVAETSWLTLASKVYKEHGNVTLMVYT
                     DEDWVTKTIQQYNGEEGRHGYYNFPNIVQVATPRLSSATALRQAVLDGDRKAFADAAG
                     VPEDTRIDGRSFFDLVADYLLPYADKIKAAAAKKGK*"
     gene            240023..241471
                     /locus_tag="PH2015_07_scaffold_0_prodigal-single_403"
     CDS             240023..241471
                     /product="Putative phage structural protein n=1 Tax
                     =Puniceispirillum phage HMO-2011 RepID=S4S2S9_9CAUD"
                     /codon_start=1
                     /transl_table=11
                     /translation="MTYQHDNSDKNLMGIQNALKYDGDGEPTLRVSIEEISEGANMTI
                     NGDVIVTDITGVVEINNDEGNPIPVSGTVAVSGITGTVNVSTNPTSTDAFGRQRVSNP
                     LTLFDSSHRFKDNGLWATSTVTGGSVAFSPNEGLVNLTVDTTTNAEVIRETLKVFSYQ
                     PGKSLLNLNTFVFSPAKPNLRQRVGYFGVQNGMYLELDGSTVSFVERSYVTGAVTETR
                     VNQADWNIDPMDGTGPSGFILDISKAQILWMDVEWLGLGTVRLGFVIDGRFVHCHSFH
                     HANRISSTYITTASLPLRYEIKNTGVTSSSSTLKQICSSVMSEGGYELRGQQNGIGTP
                     ITSPKVLTTKGVYYPVVAIRLKANFLDAIVIPTAISFLGTGNGMNFNWKLIGIADVTS
                     ASWTSAGNDSAVEYTISGTAVANGRVIASGFINSSNQGSPALQTLKEALFQFQLERNS
                     FTSTPHTFALAVSCDTDNQVVFGAIDWEEITR*"
                     /db_xref="UniRef100_S4S2S9"
                     /db_xref="S4S2S9_9CAUD"
                     /db_xref="hhd:HBHAL_2430"
     gene            241584..247814
                     /locus_tag="PH2015_07_scaffold_0_prodigal-single_404"
     CDS             241584..247814
                     /product="Uncharacterized protein n=1 Tax=Sinorhizobium
                     phage phiM12 RepID=S5MQF5_9CAUD"
                     /codon_start=1
                     /transl_table=11
                     /translation="MVNITDIDSKVTKAALDALEVHIDSVFNKIGIDVEFTRHFLDRV
                     NDERNGKQITIRELGRLFAKEYKRWGRPIAQMGPDKEAIMKDLESDVNIPFILKWNRQ
                     NNQLDLVAKTVMRKKNFKSPDREFPVESVDQVHGSEPLPRNSKPSRTGTQPHPYKGRL
                     VGEADITEDLGSIPPLTDLIVMAVVGQTTVAVLKTAFKTGKQLLKLKKLADRAGVKLA
                     DTVMRESNPFTDARMNAIKAGKKEFTVKGKTYPITGDTSDEKEAITNEAVNRDEYQSK
                     LAAKATENFYGAALQALHRLVTTQGNRQSVGGYAFDIARAFSGINARQLERMYKERQG
                     IKEDRISQVGVESDWNPGNVGKDLLMYSGISLIGTIGPISLYQKKIGVMNRSIFITTS
                     QLSKESSDPVIIEGELLLTQNYTEDTVTLWQVKGAALSEKLRGKKLMPKIYAYLIKRG
                     FFLRSDTDQSKGGMKIWAELAKVPGITVYAAKEDVHGKIDYTAVDGEEVLSGDFPIYR
                     NEGVDEYTNEIKSARSQYNVLLTQSEKVSDPNQLEKMQADMDYLDDHIRKLTKERDKI
                     YNDDSLSRQKNEIIYLLAVADKKPKNESITEVSSVDLPKSWGYIGSTDWEGKNTRYVK
                     KIGRLGGYDVVLEQYGNNSRKVFLVTDKNENAALNRRPVALIEFERDYGNLEGMEYWI
                     AKATIIHPSWQGKGIAPKLYAYLCKKGWTLRSDDLQSQGGKKIWIALSKIPGITVYAA
                     KNNGGDWELSDIDNDVDDFLRSGFHTYDTELKNEVKEIERELNSVQDKIREVWDDYSA
                     MDKTDTATLARLKKEYTDLRTMEKKLQDEMSDAQSNQNWNEEHEDVYLFAHAAHDPMY
                     DKPKIAKTESLKKNKKMTENTGNIKINPVSVSDHYKGETFGTKYLMVDGVIKAGVDVS
                     IVDNEVYISHVITAEDSRRKGYAKMVVDDLFKEFPDKKISVSDMTDDGSEFFRSQYSV
                     DDETGEIQKKLGEEIETVKVSKDWKSYMWGFPIKRYYSKYTEVEPMGKFRVFIDKDGR
                     ELNALLCDKETNMHALVHMTRSSSKSPCVIHAAALDPALQGRGLMPKFYAHLVTKAGL
                     FLQADSMQSAGGRKIWVALSKDPSVTVFAAYKENGVEKYSHVEGDNLLYSDAPIYDDE
                     RDENVAEIKNEINSVTDLINKYMDQRDTVTDEATRQKLRSYIEELNAKREELRKEYLT
                     VLPKKPKKTFSKLLAVPAKTPSMESVNDSIGEAITKAEISTDPTEMGSWVQDDQKKPE
                     KTTILPVSKITVLEPDDKFDDPQYAANLKKILKAVKSGKELPPILVRRVGNGFQVIDG
                     HHRFKAYRIAGKKYIPTRIVSSSRVKDVTPSYVNESYKLQLERDNDLYVLHILNTDSG
                     KRTEVRGKSNYETNGYDANDKLHQLLDTIGKTTNISELMNGEVVTINPKHPRGEVAKK
                     ATDAAFHEDAIEPDAKGYQHDLLTMPPNTLVIDTKGDLDWYKLGQHFARLNQQDPNEF
                     GQGDSDMVVTLANQEQVDRLKRMLDKFGATYKDIGGSSDHPEIHSEGDLNELKIVKPK
                     PEDTLGVPRRHMPQIDEKHYEDLFRYIYDKGGKIKKETVDPAELSSTQSEFSDKGVEA
                     AMTNGKMNKPIIISSDNYVLDGHHRWLAAKNAKVHKITAFRINLPAKDGLSMLINFPQ
                     TTFKDIHESLTNSLPWEWEREGPYTYSAVAVIDNGRKLRVNISEDDIGQWEVSFTSSN
                     GRGEETSRATGQGREFRIFATVVDIIKDWWNKHKDEVDLFYFTSWSDDQSRVKLYSTL
                     AKQMEKLTNFHLDVEKFDDKTVFSLHATGMNESAGVGKIVKGVNTTIDVGPNEITKQA
                     AKFGNKVSKDGKPVSKLREMYGTTDRKMLTEAQLKEAMLDSVTKWLGSKAQNTIDDLS
                     NTILTMKDAAILIKDVLTDEAYFQTAYTQMVKSARGMIKQLNNVLASAIVLVKNETVI
                     ATLKDMVQNIVTFAASILKRGGIIGFLGSLGVYAFSKYMVQNLNSVKTILTNIVKSDF
                     ADQFGGLITTVMNVATEKVPGLTFFSFFDNLNTVKELFFEVLSSIKRKLEFGRNLNTN
                     VA*"
                     /db_xref="UniRef100_S5MQF5"
                     /db_xref="ctt:CtCNB1_2656"
                     /db_xref="87578651"
                     /db_xref="S5MQF5_9CAUD"
     gene            247831..248046
                     /locus_tag="PH2015_07_scaffold_0_prodigal-single_405"
     CDS             247831..248046
                     /product="hypothetical protein"
                     /codon_start=1
                     /transl_table=11
                     /translation="MKISEIISENFSGSFASVAMPMTPGTKKADAKRSVYGKAKTESK
                     KKNTMGYSADIGNLSYTNPVKAPMIRR*"
     gene            248053..249441
                     /locus_tag="PH2015_07_scaffold_0_prodigal-single_406"
     CDS             248053..249441
                     /product="Uncharacterized protein n=1 Tax=Pelagibacter
                     phage HTVC008M RepID=M1IPD4_9CAUD"
                     /codon_start=1
                     /transl_table=11
                     /translation="MKLRQLFENFVISNDEFEDYLNRTTEQLASEIQSGKNARDAVHD
                     LSLQFSKMHNNAYAAYQRMSDALMARMYTLDLDAQTSEPAMGDEMGGLGDMGGDPLGL
                     GGNMGDDLGGDVEQLNDPMGAGMQMDLPMGDEMPSDNEMDDYNAVMNSPIGDDDTIGE
                     SKIKEAGKMKGGAKDPCWSGYKMVGTKKKGSREVPNCVPESKIEEGNTSHRISRLQMM
                     IDDRLKKAKMVKDPITQRHHRMMADHYQEKLDSIKSKNENLKEFLPALGAAGAAAMGA
                     ARAGVAGIAGAARAATPVIKGAVKAATSPSAINAVKTASGMASSGASKVNTAMNKGKN
                     FMDKLSGGNQGIQSRFPSRTESVEETYEGDEFFEAYGVLWFNEDEQLDEAEYQGRNVP
                     LGKPMRGDVKKFKVYVKDPSTGNVKKVNFGDPDMKIKKSNPERRKSFRARHNCDNPGP
                     RTKARYWSCRKW*"
                     /db_xref="UniRef100_M1IPD4"
                     /db_xref="M1IPD4_9CAUD"
     gene            249529..249786
                     /locus_tag="PH2015_07_scaffold_0_prodigal-single_407"
     CDS             249529..249786
                     /product="Uncharacterized protein {ECO:0000313|EMBL
                     :KKM23873.1};  TaxID=412755 species="unclassified
                     sequences; metagenomes; ecological metagenomes.;"
                     source="marine sediment metagenome.;""
                     /codon_start=1
                     /transl_table=11
                     /translation="MSLDTITSEEKAKLTQLVDEGCSVLQEIEDLKGGLKDTVKAIAE
                     ELDIKPSLINKAISIAHKARLTEAKQDFEDVETILKTVGRG*"
                     /db_xref="A0A0F9KP30_9ZZZZ"
     gene            249786..250022
                     /locus_tag="PH2015_07_scaffold_0_prodigal-single_408"
     CDS             249786..250022
                     /product="hypothetical protein"
                     /codon_start=1
                     /transl_table=11
                     /translation="MVRQPIIHKDRFGRELGNDTVVVAATGTREIDVCTIVSQGEKMV
                     RVQPIGKKSDYLRYPNELIVINDIPETMLYVFKA*"
     gene            250060..252801
                     /locus_tag="PH2015_07_scaffold_0_prodigal-single_409"
     CDS             250060..252801
                     /product="DNA polymerase {ECO:0000256|RuleBase:RU000442};
                     EC=2.7.7.7 {ECO:0000256|RuleBase:RU000442};; 
                     TaxID=1147094 species="Viruses; dsDNA viruses, no RNA
                     stage; Caudovirales; Myoviridae.;" source="Enterobacteria
                     phage vB_KleM-RaK2.;""
                     /codon_start=1
                     /transl_table=11
                     /translation="LSYVDAYYDKKHDLVRVVERSNGKRVYKDYPAIRTFYVKDQNGQ
                     HRSIFGDKIRQIRCKTTKDFHKELKINSGKKLFESDIKPENQCLSLNYNGVDSPVLHT
                     AFYDIEVDFDKERGFSSTEEAFMPITAITVYLDWMQELITLAIPPKGLSDEEAEQICS
                     RFGNTKWYRSEKEMLRDFLSLVDDADIISGWNSEGYDIPYTVRRIIQVLGKEYIKRLC
                     LWDVQPKEKYVKKYGKDQLTYELVGRVHLDYLELYRKYTYHEMHSYSLDAISEYELGR
                     KKVAYEGTLDQLYNEDFYKFIEYNREDVMLIADLDKKLRFIDLANEIAHDNTVLIKTT
                     MGAVAVTEQAIINEAHRRDMHVPDRKARDWDEEDADDPADMDDDELAEFLAKERAAGA
                     FVAQPKTGIQRWISGIDLNSLYPSVLRSLNMSPETIMAQLRQTYTEELITNRILEGKR
                     IVGKSFGAPQAWEDTFSSEEFRYVNERDKVVPLVLDMEDGSSSTLTGAEVYDLIFNTS
                     ELNWALSANGTVFRQDVQGIIPSLLERWYSERKQLQAKMKEARDSGQGKEVAFWDKRQ
                     LVKKINLNSLYGAILNPGCRFYDKRIGQSTTLTGRCITRHMGSKTNEVIAGSYDYKGD
                     SIIYGDTDSIYFSMYPVYKDRIDSGEIAWSKEIVMELYDEIAKQVNESFPDFMKSFFH
                     VPRKQGEIIRAGRENAATAGLFIKKKRYAMLIFDDDGTRRDINGLPGKVKAMGLDLKR
                     SDTPDYMQEFLKDVLMKLLTDAEQKEVIQMIKDFKKEFRKMPPWQKGTPKRVNNLTNH
                     TKIFEKTGKCAVGHALAAINWNRLRRMNSDNYSMEITDGMKTIVCKLRSNPMGITSIA
                     YPIDELKLPTWFQELPFDNNEMEFTIITKKINNLIGVLNWDLNDTNNSETFDNLFEF*"
                     /db_xref="H6X3Q7_9CAUD"
                     /db_xref="UniRef100_H6X3Q7"
                     /db_xref="mpl:Mpal_1740"
                     /db_xref="2.7.7.7"
     gene            252803..254236
                     /locus_tag="PH2015_07_scaffold_0_prodigal-single_410"
     CDS             252803..254236
                     /product="Methyltransferase {ECO:0000256|RuleBase:RU362026
                     }; EC=2.1.1.- {ECO:0000256|RuleBase:RU362026};; 
                     TaxID=742013 species="Bacteria; Proteobacteria;
                     Betaproteobacteria; Burkholderiales; Comamonadaceae;
                     Delftia.;" source="Delftia sp. (strain Cs1-4).;""
                     /codon_start=1
                     /transl_table=11
                     /translation="MENNYTLHNGNCLDVLKTLPDNSVDSIVTDPPYGLSFMGKKWDY
                     DVPSQEIWEECLRVLKPGGYLLAFAGTRTQHRMAVRIEDAGFEIRDMIAWVYGSGFPK
                     SMDVSKAIDKAAGAERTVKRGVKAGHEDFADRETKGHLAGENKNEGWSRPWMEAENAN
                     DYHYEFEPATDEAKQWEGWGTALKPALEPITVARKPLEEKTVAANVLKYGTGGINIDD
                     SRIATNPEVDDPRLGGNGSWKTDGMAVNAYGKFEGTPNTSSAKGRFPANLIHDGSEEV
                     VSLFPNTKAGGSVSGKEKSKTGDENTNCYGEYNRVAWDSYKDDGSAARFFYCAKTSKK
                     DRNEGLDTFEAKSVGGKGNGIRRVCSKCGASSLEAHTCLCEEKDWVNPPTKKNNHPTV
                     KPTDLMRYLVRMVTPKNGTVLDPFMGSGSTGKGAMLEGFKFVGIELDPDYMEIAKARI
                     EFATPEDEIFDEVEKTEIKEVDNLFEF*"
                     /db_xref="F6ALD9_DELSC"
                     /db_xref="UniRef100_F6ALD9"
                     /db_xref="del:DelCs14_2654"
                     /db_xref="2.1.1.-"
     gene            254255..255022
                     /locus_tag="PH2015_07_scaffold_0_prodigal-single_411"
     CDS             254255..255022
                     /product="Uncharacterized protein {ECO:0000313|EMBL
                     :KKM98935.1};  TaxID=412755 species="unclassified
                     sequences; metagenomes; ecological metagenomes.;"
                     source="marine sediment metagenome.;""
                     /codon_start=1
                     /transl_table=11
                     /translation="MEHNMRDILKDIVKHTHSLGIIQAVKVTTEGDETKIDALDDNRS
                     VVLKGRLHNKVDALTGKVGFGRLSVLQGYLNYSGEDTEGKKVDADIVVNKEERNGEAS
                     PASISFKMNGGFESNYRLIRSEVVDDQIKTANFKGAKWDVEFMPTQKAVNDLRYFDGV
                     LGGNDSLFTVKKVNGNLIFSIGSNGTDKVDLPFALNVSGELKAAWSYPLRTVNTILRL
                     ADTSNMTIKFSDQGAMMIQVDSGLGVYDYILPAKTGN*"
                     /db_xref="A0A0F9PD50_9ZZZZ"
     gene            255025..255369
                     /locus_tag="PH2015_07_scaffold_0_prodigal-single_412"
     CDS             255025..255369
                     /product="hypothetical protein"
                     /codon_start=1
                     /transl_table=11
                     /translation="MNNVSTDKHLMVSTSYNGMSADRSVLEHNRSGDVRLDQGKLLVF
                     DGRYWNESNLYTYMSLSPETEQVIAWAKRKMEEEQQIHRLIEEYPELLEAKLYFEAMV
                     ALIKDPSNKEKA*"
     gene            255369..255563
                     /locus_tag="PH2015_07_scaffold_0_prodigal-single_413"
     CDS             255369..255563
                     /product="hypothetical protein"
                     /codon_start=1
                     /transl_table=11
                     /translation="MTENKREKKLSHLKVLREKHNNLDSRIKVCYDERVSDDKIVQMK
                     HDKLHLKEEIERLERELLVE*"
     gene            255775..256113
                     /locus_tag="PH2015_07_scaffold_0_prodigal-single_414"
     CDS             255775..256113
                     /product="hypothetical protein"
                     /codon_start=1
                     /transl_table=11
                     /translation="MRKVYAKNKNRKSNMTMFQKLIARLYNKHVANTKSIGLDASSFP
                     QVSGSNNDLHASPKLNFKIFSASGGYILEFYKYDYKNDEAASQLYVISSSEELTESIT
                     IICQREFLTL*"
     gene            256125..256298
                     /locus_tag="PH2015_07_scaffold_0_prodigal-single_415"
     CDS             256125..256298
                     /product="hypothetical protein"
                     /codon_start=1
                     /transl_table=11
                     /translation="MKEPRVERMVTELKNTVERLNRIQNILNKTGTTFTLRQSSRNED
                     FIIEDITQRINYE*"
     gene            256291..257379
                     /locus_tag="PH2015_07_scaffold_0_prodigal-single_416"
     CDS             256291..257379
                     /product="S-adenosylmethionine synthetase (MetK) {ECO
                     :0000313|EMBL:AIE93511.1}; EC=2.5.1.6
                     {ECO:0000313|EMBL:AIE93511.1};;  TaxID=1455911
                     species="Archaea; Thaumarchaeota; environmental samples.;"
                     source="uncultured marine thaumarchaeote AD1000_38_A02.;""
                     /codon_start=1
                     /transl_table=11
                     /translation="MNNYIFTSESVSDGHPDKVADQISDALVDAGLKTGNSSTRVAIE
                     TMVTTNFVALAGEVKNFNVSNDEINEIVRNKVKEIGYEQDGFHWTNLEIANRIHNQSA
                     DIALGTDDFGAGDQGIMFGYASNENDAYLPAPIYYSHEILKELKAMRLDGYDFFLQDA
                     KSQVSVQYEGGRVKRIDQIVVSHQHKQGFQHSIKTPIKQAAHKVLGNLIDENTVWHIN
                     PTGNFVIGGPDGDAGVTGRKIIVDTYGGFAPHGGGAFSGKDPTKVDRSAAYMARWLAK
                     NVVADDMADWCQIQLSYAIGVKQPTSIYVSSNGHNASIERFIRKEIDLSPKGIIDRFD
                     LFNFTEYSKNCVYGHFGNKDVPWERIGW*"
                     /db_xref="A0A075FVN2_9ARCH"
                     /db_xref="mag:amb4469"
                     /db_xref="UniRef100_UPI000399BF1B"
                     /db_xref="2.5.1.6"
     gene            257381..257995
                     /locus_tag="PH2015_07_scaffold_0_prodigal-single_417"
     CDS             257381..257995
                     /product="hypothetical protein"
                     /codon_start=1
                     /transl_table=11
                     /translation="MLGIYLNPRNWFLPEQEKKIKLIEATLSGETKDRALADMMTNEE
                     DRKFRHLNIDREYGKISPYEFAIKESELLIKDEDELARAKLSIDLDHQVINKQQYDHK
                     LADLNNEPYVAVLNIDFDNKNPSNGYFELDFNEHFVEYLANNGYNGIEPEEIVNEWFS
                     DLCKNIVLEDMVDEKGNPKSFLTESKEGQLVQRLKVNADFSEYS*"
     gene            258005..259006
                     /locus_tag="PH2015_07_scaffold_0_prodigal-single_418"
     CDS             258005..259006
                     /product="RnaseH n=1 Tax=Enterobacteria phage vB_KleM-RaK2
                     RepID=H6X3R5_9CAUD"
                     /codon_start=1
                     /transl_table=11
                     /translation="MTTFILVDSFNMYHRAKHVAMRNADIDMKIGMAFHIMMNSVKMC
                     YNKFNAEHAVFCLEGKSWRKQFYAPYKAHRKVAQEAKSLREQEEDKIMFEAYDSLIQF
                     LDQKTNVTLLRHQNAEADDMIALFIESHPDDDHIIISSDSDYMQLLAPNVKIYDGVQN
                     RIITTEGFFKDDKNMTPIVDKKTKEKLVAPDPEWLLFEKCIRGDTSDNVFSAYPGARL
                     KGTKNKIGIQEAFSDRNTGGFNWNNFMLQRWTDHNGVEHTVKADYERNKTLIDLTSQP
                     EELRNEFINTINTLSVVKENKSVGIHFLKWCGEWDLQNLAKAPDEMARILSKPYPVR*"
                     /db_xref="UniRef100_H6X3R5"
                     /db_xref="H6X3R5_9CAUD"
     gene            259295..259594
                     /locus_tag="PH2015_07_scaffold_0_prodigal-single_419"
     CDS             259295..259594
                     /product="Uncharacterized protein n=1 Tax=Azospirillum
                     brasilense Sp245 RepID=G8AVQ4_AZOBR"
                     /codon_start=1
                     /transl_table=11
                     /translation="MARPKPTIILEHTDSRSYRSEQVLQADAIYAVFFDGEPINIRSL
                     NSLVNIPGPKYKKVSFSNSGHAINLAQRLNKLFKTEGFEVYVLTQGTKLNLDDSE*"
                     /db_xref="UniRef100_G8AVQ4"
                     /db_xref="A0A0F9MMX4_9ZZZZ"
                     /db_xref="abs:AZOBR_p270209"
                     /db_xref="G8AVQ4_AZOBR"
     gene            259581..259955
                     /locus_tag="PH2015_07_scaffold_0_prodigal-single_420"
     CDS             259581..259955
                     /product="hypothetical protein"
                     /codon_start=1
                     /transl_table=11
                     /translation="MILSKTNVLNVVNSTLAGKKTGKKNFDINDIFIYSYDDMKHFRL
                     TTLGKDILAKVFQSYTIQLTTKIPRTSGKQILMLDKYMVSPYFLSPVNKLIVFEEIVA
                     SEFLMLDANLDDWVEIKSFYEK*"
     gene            260016..260432
                     /locus_tag="PH2015_07_scaffold_0_prodigal-single_421"
     CDS             260016..260432
                     /product="Uncharacterized protein n=1 Tax=Sinorhizobium
                     phage phiM12 RepID=S5MAS6_9CAUD"
                     /codon_start=1
                     /transl_table=11
                     /translation="MAYTFDESIVSDLHKDAYGFRPTSGWWDCWKFQNDEGKQAAWNT
                     LLDDLERSIETEKLSDAAALATFTDLVYETMNLGAGDVVTAIKWIIQGEKFTKFDLMY
                     GADYFCFNFNLNYSVKNSFPIQEAIDEVLASLEESD*"
                     /db_xref="UniRef100_S5MAS6"
                     /db_xref="S5MAS6_9CAUD"
     gene            260576..261703
                     /locus_tag="PH2015_07_scaffold_0_prodigal-single_422"
     CDS             260576..261703
                     /product="ATPase associated with various cellular
                     activities AAA_5 n=1 Tax=Arcobacter nitrofigilis (strain
                     ATCC 33309 / DSM 7299 / LMG 7604 / NCTC 12251 / CI)
                     RepID=D5V7V6_ARCNC"
                     /codon_start=1
                     /transl_table=11
                     /translation="MAKVSTADMEVRLTKPSDLKAEIAYAFRRKRPVFIWGPPGVGKS
                     EIVESITQEINGYMIDLRLALMEPTDLRGIPHFNEVTGKMEWAEPSDLPDEELASQYE
                     NVVLFLDEMNQAPQSVQAAAYQLILNRRLGSYKLPDNVLIVAAGNRESDRGVAYRMPS
                     PLANRFVHLEITVDFEDWQTWAMEHRIHPEVVGYLTSNKMDLFNFDPRTASRSFSTPR
                     SWTFVSDLLPKEDENISNHRLHDLLAGTVGDGVATKFMAHRQMAQAMPNPTDILEGRV
                     KHLPKGSNEISAMFSLTASLCYELKEFVEKNGKNDMDKLYEMAENFFRFMMENFDTEM
                     TVLGGRTALKVYKLPLEPRKVPCIGDFFKKYGKLIIEAHNA*"
                     /db_xref="UniRef100_D5V7V6"
                     /db_xref="A0A0F9JSQ9_9ZZZZ"
                     /db_xref="ant:Arnit_3079"
                     /db_xref="D5V7V6_ARCNC"
     gene            261833..263158
                     /locus_tag="PH2015_07_scaffold_0_prodigal-single_423"
     CDS             261833..263158
                     /product="Putative HNH endonuclease n=1 Tax=Escherichia
                     phage PBECO 4 RepID=L7TIF8_9VIRU"
                     /codon_start=1
                     /transl_table=11
                     /translation="MSNQPAKTLDDLLDDVLEKNGIEVDPNSAEPVVFQYTDAAVKEM
                     IVSGRVRMLIKHPFFGTLATRLKLVETEGWCPTAAVDGKHFYYNPNFFRTLTPEEIDF
                     VVGHEVLHCVYSHCGEGGRLFDYAEADRDPQLWNVAADYKVNQGCVESNIGKMPKSAL
                     FDRKYHGMYTEEIYQKLKESGEGKGKQTLDMHLFGNEGTDGDGQDGKMKNDPTGRSGP
                     IKITKEEAKAIKDQMRQAVLQAAQSAGAGNTPGEIRRLIQSMTEPKMDWRELLNLSVQ
                     SCLKNDYTWMRQSKKSRSMGIYLPAQDPDQMVDVCIGLDVSGSISHDMLQDFMGEIQG
                     IMTQFQDFRLRVWTFDTRVYEESFKEFTPMNADEINDYQIIGCGGTDFVCNWTFMEEN
                     DIQPHKFVMFTDGYPFGSWGDEHYCDTLFVIHGNDRIVPPFGEHAYYAK*"
                     /db_xref="UniRef100_L7TIF8"
                     /db_xref="A0A0F9MNR7_9ZZZZ"
                     /db_xref="tvi:Thivi_3136"
                     /db_xref="L7TIF8_9VIRU"
     gene            263209..263754
                     /locus_tag="PH2015_07_scaffold_0_prodigal-single_424"
     CDS             263209..263754
                     /product="hypothetical protein n=1 Tax=SAR324 cluster
                     bacterium SCGC AAA240-J09 RepID=UPI000360B2DD"
                     /codon_start=1
                     /transl_table=11
                     /translation="MSNDTLLLNSDGRPLSILPLSTLTWQESIKLLVLDRINVLEWHE
                     NWEVHSQSVTMQVPSVVSTREYISRSKQGINFNRSNVFARDKHICQYCGDIFQPKDLT
                     LDHVLPRSKGGRTNWENIVTACKWCNHEKGNNERIVPKKKPIRPDFFQIANSKSVMLN
                     IRYREWLIYLDWPEEKVNMVA*"
                     /db_xref="UniRef100_UPI000360B2DD"
                     /db_xref="A0A0F9KDI1_9ZZZZ"
                     /db_xref="magq:MGMAQ_0607"
                     /db_xref="UPI000360B2DD"
     gene            263840..264076
                     /locus_tag="PH2015_07_scaffold_0_prodigal-single_425"
     CDS             263840..264076
                     /product="hypothetical protein"
                     /codon_start=1
                     /transl_table=11
                     /translation="MSEETNQTAETNISITDIANAYAIIDLAAKRGAFQATELQAVGT
                     VVNKLKSFLDGVQAARQANAAAQNEAAPTEGTVE*"
     gene            264076..264702
                     /locus_tag="PH2015_07_scaffold_0_prodigal-single_426"
     CDS             264076..264702
                     /product="Uncharacterized protein n=1 Tax=Enterobacteria
                     phage vB_KleM-RaK2 RepID=H6X3L3_9CAUD"
                     /codon_start=1
                     /transl_table=11
                     /translation="MAFMKHVGRHASTGQRLVVVFMELPDEPENALVVFSDSLPDRYH
                     QALMDAVESNEGQTSKQMYEVLSRKVFWHGGQMLTTLHTEGLLSKLPTKNIIMTPNTS
                     TNVALNEILEKMHEIEAGLVTDNTTQSQTESRIETNVAESKSEESRQIAQNLLVQAQL
                     LEADAHRKREEAYKYDPSLRPVAFEIKTAEKPKRSKFSKPKTETTESA*"
                     /db_xref="UniRef100_H6X3L3"
                     /db_xref="H6X3L3_9CAUD"
     gene            264753..265076
                     /locus_tag="PH2015_07_scaffold_0_prodigal-single_427"
     CDS             264753..265076
                     /product="hypothetical protein"
                     /codon_start=1
                     /transl_table=11
                     /translation="MEFDRESEFERIMEEIMPLSIPNSFVREIVVKLKNGGEISLSGE
                     ELLKPLPMTGNLNWEKVAHQHDQIEDIEVLVNVPLIQDSVIFNVKRLLSAHFGEDDQG
                     KLPKQ*"
     gene            265086..265961
                     /locus_tag="PH2015_07_scaffold_0_prodigal-single_428"
     CDS             265086..265961
                     /product="thymidylate synthase (EC:2.1.1.45)"
                     /codon_start=1
                     /transl_table=11
                     /translation="MSQTNWEEEMYLDLLHTTLHAGETRDKERTGIGTISRFMSTMNF
                     DLRRGFPLLTTKKVNFKSVVSELLWFIEGSDDERRLAEIHYGEPRENLIGKTTIWTAN
                     ADNQGKALGYENTDTVKKLGPVYGVQWRNWGGIDQLSMLIDGIKKNPQSRRHILSAWN
                     VADISEMALPPCHAFVQFYVSNNGELSCSLYQRSADLFLGVPFNIASYSLLTHMIAQV
                     CDLEVGEFVHVIGDGHIYENHTDAVNMQLNRNPMPFPKLIIDPSIKSIDDFRMEHFSV
                     EGYDPHPFIKAEMAV*"
                     /db_xref="ant:Arnit_2698"
                     /db_xref="D5V6S6_ARCNC"
                     /db_xref="UniRef100_D5V6S6"
                     /db_xref="2.1.1.45"
     gene            complement(265987..267156)
                     /locus_tag="PH2015_07_scaffold_0_prodigal-single_429"
     CDS             complement(265987..267156)
                     /product="hypothetical protein"
                     /codon_start=1
                     /transl_table=11
                     /translation="MTEINKDSLHWSQYDFTKIPFDDLVSVGQRTLLYRDLFSVSWLL
                     GRFCNYKCSYCWPYARSDKKDHRPTELCLATIDEIKRQARANGFNSFHFSLSGGEPTF
                     HPGYLDILDHLAKDVENTNFTSIHMTTNMARKLDWHKNYCNIAAQFQRASITASYHSE
                     FADKDEFVDKLLLCMEHDVQVTINMVLVPEWFDRDWQNALYFHEKGINVTLKPQSDSS
                     ASRVVDGYTPEQLAIMRNGMPQRDYTKAIQEQRGVKVVRPTPKGGSLWKADIANGDDK
                     SVPAMMQVEFQDSSGKKWYMDQAERFNAFGFNKFKGWECSSGYRGIVIREPDGSIKRS
                     YSCSDEPLGYIESGFKLFDSPKPCISESCVSSADSKIPKRKPGTTIPLYPHDSTK*"
     gene            complement(267159..268310)
                     /locus_tag="PH2015_07_scaffold_0_prodigal-single_430"
     CDS             complement(267159..268310)
                     /product="hypothetical protein"
                     /codon_start=1
                     /transl_table=11
                     /translation="MFTDLNIKFPYNCVKNCCKSNDYRSSTNDIASDDFFIQNSEYIR
                     RKTDMLVNNVLPVGGCDTCINMGDYSLFETWNEWGPEKQNDLSLLNTDSFETYEMVLS
                     SACDLKCVYCHPKDSTSWAKELGVSPNKGSDEWKKEVTSKLIESLKTKTFYDDKQYTF
                     FFSGGEPTYNTETLDFVNEVLKYVPKKNTSICISTNANTKPKVFKKYLEAIQSDLEVK
                     WTFDCSIDGIEKVCEAIRYGISWNTAINNINTLLQQPNVLVRISPTVSLYSVPTMYDF
                     VTYFVELFKKYDKIHKHMFNYNMAQESGMSPANMPDDYKECLQSSIDYLKNENVSYYA
                     HLQNVKNIIGTDYNEYKTSKIKSKFEYFKTKRPDMNWDNLFPHINDIIG*"
     gene            complement(268340..269056)
                     /locus_tag="PH2015_07_scaffold_0_prodigal-single_431"
     CDS             complement(268340..269056)
                     /product="hypothetical protein"
                     /codon_start=1
                     /transl_table=11
                     /translation="MTLVFEDKFGNGSVEIDIPTKYKKVAVNCSGGADSSILLYVLAK
                     YIKDTQLDVKLSVLTCSTDVKDRWTGRKAELVTNYIIENVGSGIIDMHYIYFRERPQT
                     EDFHAIEASLFADKRADLIVSGITSNPPIGATVENIDGDVIDLTNGSMDNRNGTDHTI
                     WHISTDGKGDFWSPFANVDKRFVADLYDHYGVRDTLLPLTRSCEKKTPLDAPFDPMFE
                     EKTCGICWWCLERKWAFGNF*"
     gene            complement(269056..269757)
                     /locus_tag="PH2015_07_scaffold_0_prodigal-single_432"
     CDS             complement(269056..269757)
                     /product="hypothetical protein"
                     /codon_start=1
                     /transl_table=11
                     /translation="MILECNTSGQKIDFEIPEKYKKIGVNCSGGADSSILLLMVVQYL
                     IDNNRTDTTVSVSTCSNDKKGRWNGRRAADVIEYVINKTKFPNFDLHYTYYRDVQDEK
                     YFHEVEGKLFSDGRVDLFVSGVTCNPPLGETAVNSRGKTIVLSDDMLPSRIGTDHQIW
                     YHNNDGSFYTPFANIDKRFVASMYEHYGANDLFDLTRSCESIPNEDENISVFERVPCG
                     NCWWCLERKWAFGRF*"
     gene            complement(269769..270980)
                     /locus_tag="PH2015_07_scaffold_0_prodigal-single_433"
     CDS             complement(269769..270980)
                     /product="hypothetical protein"
                     /codon_start=1
                     /transl_table=11
                     /translation="MSFCAINDKTEKKLMVIWDLGRKCTYSCSYCPPHRKNSWSAVAS
                     FEELKKTADDLERYSELLNQYRDTPFRVSASFTGGEPTVNPAFFDFLVYLQEKYPHWN
                     RTLTTNGFYTERKLRLVMKNTNFTTLSWHCEGSPEQKNRVRENIKIMVEEGYGFKVNV
                     MFHERQDYFDECIELCKWFDEIGVKYIPRIVGDQGDIKQGLKDKTVHTYTADQMKWFT
                     DYWNAKNGKKVESKVGIPNEKVVGQTIGRPCCGDRKMEILDNDEWVQTKFITNNNFQG
                     WSCMINWYFLYIHQEIDKIWFHQTCQVNLNGEVNPICNVSNFGTFIDGMEEQMKSGSI
                     PYIRCPKTHCGCGLCVPKARTNDVALALFKSHTKNIQPELMETKEYQNDLGSLKSMVE
                     MYDKSNGNETI*"
     gene            complement(270977..272284)
                     /locus_tag="PH2015_07_scaffold_0_prodigal-single_434"
     CDS             complement(270977..272284)
                     /product="hypothetical protein"
                     /codon_start=1
                     /transl_table=11
                     /translation="MSYAVYKFQPELGEFSACCDATVYKFNKDWFNQLGPDYFEKFPT
                     LIERKTALYDGIKHSDCKQCWEKESMNIRSMRQVFGPRYNNLHGNRELQIDKSYVTRV
                     ELWMNSTCNLGCFMCNLGNSNTLRKVWSEAKDTHGNNGIGYDDWINRDNYQTEYRKLF
                     TDYMVQFTVNTLKKPTSETLSHGMNIAYLGGEPTLHDEMYEHADIFIDAAKERVAQGA
                     EFVIEIVTNGTSKPKLNKRFMEMFKKYKDAGWKTRIMLSQDAANEYVDVRHGADFEAI
                     KNNFSSWISSNSLIDEIKSHTVISNLNLPYIDNMAKYLQSAVLNNYIGNRDLEINFNT
                     LTSPKWMHLKYLPRKYAEKEILEAKRILTDIRTEFGIRINTEVFDEVLRALPEEISKA
                     DADMIFSKYKYVAEQYKKVYNGWNLFETFKHLKPFAEEYGIDI*"
     gene            complement(272301..273704)
                     /locus_tag="PH2015_07_scaffold_0_prodigal-single_435"
     CDS             complement(272301..273704)
                     /product="Uncharacterized protein n=1 Tax=Bdellovibrio
                     exovorus JSS RepID=M4VBI1_9DELT"
                     /codon_start=1
                     /transl_table=11
                     /translation="MSKYPSETFCALPWVHLSTRPDGSMRVCCTANASSVGPTNDKEH
                     GGMVGILKDDLGKPSNLNVTDFLSSWNSTYMKNVRRQMMNGEVPPSCTKCFKEEAAGH
                     NSKRMWETNYWSQRVDMDQLIAQTTPEGEVPPKLSYIDLRFGTKCQLACVMCSPHDSS
                     SWIKDWMAIHPQIQNPSLKENTQWADKGSVNGSSYNWHRNNPVFWQQFYDQIPNMQQI
                     YFAGGESLIIDEHYEILEECIRQGHAKNLELRYNSNGVEWREDLFDLWKEFKLVRFHY
                     SVDSIGEMNSYIRYPSEWKRTQEVFHILDNETSDNVEVTIACAVQALNVYYLPDFIKW
                     KLEQNFKKVNMWPFGAGGINYHFVYHPPHLNVKVLPAWFKAECRKKYEEFYPWWEANW
                     EKGIPEWYKGKVSYETWRAEKYGVNQLEGMLLFMESEDWSNRLPEMEEFLNLCDRQRN
                     HSFSATFPEMKDIFKND*"
                     /db_xref="UniRef100_M4VBI1"
                     /db_xref="bex:A11Q_2347"
                     /db_xref="M4VBI1_9DELT"
     gene            complement(273701..274327)
                     /locus_tag="PH2015_07_scaffold_0_prodigal-single_436"
     CDS             complement(273701..274327)
                     /product="hypothetical protein"
                     /codon_start=1
                     /transl_table=11
                     /translation="MNKSNSLEHLFPMHLLMKRNSGFNTVIDVGVNTLRYIEFYSQYF
                     DNVIGIEANPITYDKMKHSIPTNSSLHNVCLTNTFGVSDFYSCIPDSGYSTSIYDRYV
                     ELINDGTFYETDFEVFQMTKDSIDNMFANQQGVDLIKIDAEYEDINIFLGAIDLIRNS
                     RPVIQIEHVTHQRNTDIFYDTISNINYVEIKPHFESRNYFFIPKEDTI*"
     gene            complement(274327..275148)
                     /locus_tag="PH2015_07_scaffold_0_prodigal-single_437"
     CDS             complement(274327..275148)
                     /product="hypothetical protein"
                     /codon_start=1
                     /transl_table=11
                     /translation="MFEDISNRPRIDPLTETVLEEYNFYYYECPLSELPFQACGSKEY
                     IPDDTILFHYRNLNYHLLSYRNYFKPIIGNIVKTGCWLVTDMTKNGIQSPLSMFGTHV
                     HPGKKRYMVANYLQLDKVPILWQTKELHSSYQKVETLSDLADVYKNNFSTRVERYEDE
                     MKLECSWHGATNSRDDKGYDNWWKVSNQAIGTNVILEYVTRYGVRINDPSAPFCILAD
                     DDLQFDWWQLYFHFDPNVYRKVCKTGKIEIINTFANNKDTIYDCNLMRTLTRPIL*"
     gene            complement(275133..276239)
                     /locus_tag="PH2015_07_scaffold_0_prodigal-single_438"
     CDS             complement(275133..276239)
                     /product="Uncharacterized protein n=1 Tax=Bdellovibrio
                     exovorus JSS RepID=M4VBI1_9DELT"
                     /codon_start=1
                     /transl_table=11
                     /translation="MIDCFATRNSFQVDAQGKVSPCCKFKGNYSHVDEYSSVENIFSD
                     ARLKALRESHRQGTWTKSCYRCEQDESSSKQSRKQMYDVIGLSNDDFFIDVSLGNYCN
                     LKCRMCSPENSSQWASDYDALMQEDLVSPVKYTNYLMSDATISMIANFIETVNGRIII
                     EVKGGEPLLMPNSKTFFNTLSECSNSNRIEVWIATNGTKIPDWFEECMKKFNRVELSV
                     SVDGSGSVYNYIRGSKHSYSDVLENAKAFLSIKNIRLRFNVVVQNLNIRNVSDLYDDL
                     FGIVKSHNDITLIILRFPEYYQSNIYPDDKKQMIVDSWHNKSITNNSSYKAMLNVFLA
                     PNDSIAWNSFSKITHILDCRRNQSIAEIDECLKI*"
                     /db_xref="UniRef100_M4VBI1"
                     /db_xref="bex:A11Q_2347"
                     /db_xref="M4VBI1_9DELT"
     gene            complement(276232..277362)
                     /locus_tag="PH2015_07_scaffold_0_prodigal-single_439"
     CDS             complement(276232..277362)
                     /product="Uncharacterized protein n=1 Tax=Bdellovibrio
                     exovorus JSS RepID=M4VBI1_9DELT"
                     /codon_start=1
                     /transl_table=11
                     /translation="MHIATSPGGTFRVCCNSDNRNNKILKEDGTPFKIYKDSVEDVKN
                     SPTYALIKEQMLNGIQPPTCKRCFKQEEAGFESSRQVYNHVWESRVNLNENTETLYLD
                     LRLGNQCNLKCRMCNPYSSNQWVNEWEELYGKFPEKERVWLTDMGWQKSDKINNNLFE
                     LAKTVEEIYLTGGEPTLIKEQDLLLDYCIENDLAKNISLKYNTNLTHVPKSLIDKWIK
                     FKGVLLNCSIDAYGDLNTYIRNPIKWSKISRNFEKVKRIPNVKLDVCITVQIYNALHI
                     NVLLDWIIQQDLQNTMIFFNILEEPDQLNIKSLPPELKQLAAKRLEPYFHLPKLSNVV
                     DYMMIEQRNDWSKFVEFTKKVDSMRKENIFSVVPEFKDYFND*"
                     /db_xref="UniRef100_M4VBI1"
                     /db_xref="bex:A11Q_2347"
                     /db_xref="M4VBI1_9DELT"
     gene            complement(277385..278344)
                     /locus_tag="PH2015_07_scaffold_0_prodigal-single_440"
     CDS             complement(277385..278344)
                     /product="Uncharacterized protein n=1 Tax=Nocardia
                     farcinica (strain IFM 10152) RepID=Q5YMF5_NOCFA"
                     /codon_start=1
                     /transl_table=11
                     /translation="MIDRIFFEQSNLYVDWQLSDICNYKCHYCNFESKGGKNPWPELD
                     EAIRLVNEILRNSKHEYRTYNLLGGEPTLWRYYGELCKYIKSVDDNCVIQTLTNGSRT
                     LRWWQTFAPFMDKIVISHHSASSSAEHTSDVIKICSSHCSVSVQVLMDATNFDECVEH
                     FDYLMQNNVGSRIVTKKAETMLGSGKWMEYSTSQQEWLMQSLIRTKENEDKPNQYDRM
                     KSVINRKVMVADADRSWQSSNKEIILNNWNHFKGWRCKIGNDMLSIRPNGDIKPSSAC
                     FNEIVLGNFKKPDFILELSTNGYECKYDSCFCGADIEVEKYKQ*"
                     /db_xref="UniRef100_Q5YMF5"
                     /db_xref="nfa:pnf11110"
                     /db_xref="Q5YMF5_NOCFA"
     gene            complement(278341..278889)
                     /locus_tag="PH2015_07_scaffold_0_prodigal-single_441"
     CDS             complement(278341..278889)
                     /product="hypothetical protein n=1 Tax=Gluconacetobacter
                     europaeus RepID=UPI000237E98C"
                     /codon_start=1
                     /transl_table=11
                     /translation="MKFLNLQERHSTFKYYQFDGLLSSDLVERAAEESKRFLPFKVER
                     TRTSNSQRIWMNQLWMTVFSEIAEQFDTNETKEMFSEITGVDYRNMRTRPELCVDKQG
                     SWLEPHVDDPAKELTLQLYLSGSGNSTVIGNSATHINIGSGWFFVNTATEWHRLPPLQ
                     HDRISIIINYVNDRWNDKTVLV*"
                     /db_xref="UniRef100_UPI000237E98C"
                     /db_xref="G1Y3U2_9PROT"
                     /db_xref="gxl:H845_3160"
                     /db_xref="UPI000237E98C"
     gene            complement(278886..279974)
                     /locus_tag="PH2015_07_scaffold_0_prodigal-single_442"
     CDS             complement(278886..279974)
                     /product="Radical SAM domain protein n=1 Tax=Turneriella
                     parva (strain ATCC BAA-1111 / DSM 21527 / NCTC 11395 / H)
                     RepID=I4BAE3_TURPD"
                     /codon_start=1
                     /transl_table=11
                     /translation="MIYRYEDVRVVHLEVTERCQASCPMCDRNMRGGKLNPNLSLNEL
                     SLVDIKNMFPSEFVKQLDRIYMCGNFGDPIVADDTLEIFQYFRNENANLTLGMNTNAG
                     AKKPEWWRELAKTLGSNSYVKFSFDGLKDTNHLYRQGVNWDIAITNAEAFIEAGGKAH
                     WDYLIFEHNEHQVEDARQLSERMGFQKFIPKKTGRFYSSVRSDGKDEHQAVNRKGEEK
                     QLLQKPKEVKYQNKEVERIAELKQKYGSLDSYFDNVKIKCKVAEEKNLFVSAEGLILP
                     CCWVAGNMYKWWQVPGENQVWELIQQSGGKEKFDAKLHGIAGVLNNEYFSHRLVDSWG
                     KPNIHSGKPKVCSEKCGIEFDPFGAQFK*"
                     /db_xref="UniRef100_I4BAE3"
                     /db_xref="tpx:Turpa_3616"
                     /db_xref="87759943"
                     /db_xref="I4BAE3_TURPD"
     gene            complement(279971..280918)
                     /locus_tag="PH2015_07_scaffold_0_prodigal-single_443"
     CDS             complement(279971..280918)
                     /product="hypothetical protein"
                     /codon_start=1
                     /transl_table=11
                     /translation="MTTVTRERRARRNSKIKKHDELYDTLGVDPSLTVDQNVVTEIGV
                     EIEEIISYESRNRKKKRPLAMVDYDYQAMAIEYSIENVPQQLGNYRNAMDFLAHTNLI
                     DNDKIVDRLKSVIYNFPNIDMSSFLNKENAKLYSWICQHLSYTLGEKYIGSVYVLGGG
                     MGLLGAMLLDTKLRFENIRSFDINGAGQFLADEMMAEELLMDWRFKSTTKDLFDIDYA
                     RNLFSCRLQNGSLSDPFKEIPGTVINTNISYLKNHKDWYEMIPDLRRVVIVGETGDDV
                     PYPFASSQAFNKKFPMSYELYTGVLTVGKKQFFMKIGHR*"
     gene            complement(280860..283298)
                     /locus_tag="PH2015_07_scaffold_0_prodigal-single_444"
     CDS             complement(280860..283298)
                     /product="Complete genome; segment 12/17 n=1 Tax
                     =Photorhabdus luminescens subsp. laumondii (strain TT01)
                     RepID=Q7N1V9_PHOLL"
                     /codon_start=1
                     /transl_table=11
                     /translation="MAFDGIFLTTKQDRDTRARFEKIKERLPTIKLLYIPKDTWEDNT
                     MASAITEAVQDINTRYFWVIDPDVLVDDDFDFSYEPDEWSKDVLHYWNCNIRNDTNRV
                     VGIKLFKTKDVFVGNDEYVNKSYYLDVHHFNHDSALPAYAPTKELYDIFYVNNIYDIQ
                     SYADQSFTTMFWMIDNAVSPYINSIEKFFPSPYDQGLIHNFTVKLPNGSVVVNGVRLI
                     PKRYDLSMQQDVYETMGDIDKVEIVYARTPEEALETANSHSFWMVNPDLDLIEPSIID
                     EFYPNIHDPISAHIFKIQSQSGKDFGYGGIMLLNKSYDQKSVSHIDRFAMTPPKNCRI
                     PIYKSRDHYDVYKNKSVNDYFYWYVDTPISTLDDFNYDFYPDIYTMENVFTFNGAGGG
                     SGVYLVNRKCLQKFELSEDDFLYDRFENLKHIDQVVSKAVAHPVYYFDEGMYPKNTER
                     MRSVSDIKIVDATDLSSAYMKAAEETSTGYFWAIDNDVELKDLNFPRSYYVDRIHKSH
                     FVIWPKENPYTGYIHQYGGVKLCPSEAILHLKPDAEKIRKSNFANKLHVKTSVARSSD
                     IVYDTVFLSYNEPFADQNYEKLLQRIPNAKRVHGVKGIFNAHKKAAEVAETKMFYVVD
                     ADAILVDDFEFEYFPNYWEEDIVHTWRSKNPVNGLVYGYGGLKLFPTQLLRDATDWKV
                     DFTTSVSEKFKPMQVVANYTAFNTDPFNTWKSAFRECTKLAANIIQRGDSLVNNDRLN
                     IWCEVGADKPYGEYAISGARMGRAYGTKYSTDEVEISKINDFEWLKAKFEETYNDNSN
                     QRTQSKKKLQDQKA*"
                     /db_xref="UniRef100_Q7N1V9"
                     /db_xref="A0A0F9J861_9ZZZZ"
                     /db_xref="plu:plu3360"
                     /db_xref="Q7N1V9_PHOLL"
     gene            complement(283342..284862)
                     /locus_tag="PH2015_07_scaffold_0_prodigal-single_445"
     CDS             complement(283342..284862)
                     /product="nodulation protein (EC:2.1.3.-)"
                     /codon_start=1
                     /transl_table=11
                     /translation="MKVMGISGALNHDAAVSIVENGNILYASHSERYSKIKNDSNLNN
                     QIINDALSYGKPDVIAWYENPYLKKTRQFWAGQYQYAADLNDLPQQYINKYFPQLKNI
                     PIEYQSHHYTHAASGYFTSKYADACIIVLDSIGEWETFTIWDGNGTTIEKIYSQSYPH
                     SVGLFYSAMTQRLGLKPQEDEYILMGMAAYGDAYRKVNGVSLVDKIFKDFGIRFHYDS
                     KVVSFKENLHRGCKWWMPEFNTEQDHFDIAAATQQVYEIILRQVITYAKTVSRSKNLV
                     IMGGCALNCSANSTITKEYDNVWIMPNPGDAGSCIGATQKFFDERINWTTPYLGYEIV
                     GEYPIESVLKDLLKGNICGIASGRAEFGPRALGNRTLTADPRGNEIKDRMNEIKKRQK
                     FRPFAPMILEEDANDYFELPPNISQSPYMQFVAKCKHPQDFPAIIHADGTSRVQTVNK
                     EQHHDLYELLKSFKDKTGCPMLVNTSLNIKGMPIVNDEEDAQKFQSYYETNVFTSV*"
                     /db_xref="cfu:CFU_3309"
                     /db_xref="G0AAB9_COLFT"
                     /db_xref="UniRef100_G0AAB9"
                     /db_xref="2.1.3.-"
     gene            complement(284872..284997)
                     /locus_tag="PH2015_07_scaffold_0_prodigal-single_446"
     CDS             complement(284872..284997)
                     /product="hypothetical protein"
                     /codon_start=1
                     /transl_table=11
                     /translation="MIGHIKDFWALITYPYRDWKRRKELKKRIEELRKRDPFIYK*"
     gene            complement(284994..285737)
                     /locus_tag="PH2015_07_scaffold_0_prodigal-single_447"
     CDS             complement(284994..285737)
                     /product="hypothetical protein"
                     /codon_start=1
                     /transl_table=11
                     /translation="MLYANGCSFTAGTGLDDEEKAWPFILGEMMGIEKDKVLTEANKG
                     VSNQYIVRSAITSLSNLIDLGDKPFVAIGLTAPSRREFYFSKNGGKLIHNIPSPEFQH
                     IDGLDETSNTELHVFNNLYIKYLWNPVYDFHLYMTHVLTLQNFFKANDLDYIIFNSLN
                     LTPNLTEENKFEALCHQANMSAVFKQFDMNRIYEDQTFFTYIYDRGLYFTDEGNDAFM
                     HPNEQAHKEWAEVLMKDITATMIKERMKR*"
     gene            285836..286603
                     /locus_tag="PH2015_07_scaffold_0_prodigal-single_448"
     CDS             285836..286603
                     /product="hypothetical protein"
                     /codon_start=1
                     /transl_table=11
                     /translation="MEYSDFAIYSYKGKRLVFDTDYRTQGDTALENVIASAIIAKELN
                     GNEYIKKGGKSEYVRKIDHRGDEYDSFEVVKLSNYTLVTMLLVHYPSLVKERVDEAKE
                     MLSSLQLDFMFKALTNDAEGYEGSVLKIIAKPEVMSNDFGIVAYLPFYSENQEKERRY
                     KERISNSKHLGKEGEKLKLAIENISVRRVEGDNYSGWSITAIANDGDLVSFFTTKEEL
                     TKQVGYYGATAKVKSLGKDWKYKEFNETKLTYVSLIR*"
     gene            286624..287718
                     /locus_tag="PH2015_07_scaffold_0_prodigal-single_449"
     CDS             286624..287718
                     /product="hypothetical protein"
                     /codon_start=1
                     /transl_table=11
                     /translation="MRVAVCLTGLCKINPVNLNKVFKIFECISETTNVSFDFYVQYWN
                     SSNRYFYELSEEVERSPHIIKLPKVENQVYSDIISYIKPKDILGLNFSDIVKHSNLDP
                     NTNYVRFENTNMANPYTGPKFIHETVFTTLDDIKNWCSFHISYVDFINQRAQFYALQE
                     IVNIVPKNKYDAILKWRYDLLTQHLQLTDMVFKDLKILDNTMYVPSIVRKMRDRPIEE
                     IKNVLAKNDNYTYSVIDFWMYSNDETFRRLANNLLPFSIQSFENETFKFRTSHPTCAP
                     TEECAFLDKMIVEKMRVRSVGTHDTRIIHPIYSVPDSYFNDPVAELKRMSADATNRYN
                     MKKIKQTFHHGEFGSENIPIINGTDVFKLQ*"
     gene            complement(287710..288723)
                     /locus_tag="PH2015_07_scaffold_0_prodigal-single_450"
     CDS             complement(287710..288723)
                     /product="PLP-dependent enzyme, histidinol-phosphate
                     /aromatic aminotransferase or cobyric acid decarboxylase
                     n=1 Tax=Thiovulum sp. ES RepID=J0V1C9_9HELI"
                     /codon_start=1
                     /transl_table=11
                     /translation="VPKINQHLLTVSRATPPYADPNKIRLHASERDYPYSDIIWNDFL
                     RRIQPTDIMYYPNIDCAYDVLEQFCDIPKKYLTLFDGSSNGIRNLFSVFVTPASTVIT
                     TNPSFPMYKVYADIYQAECKMIDYTTDKFPVDEMISAIDENTSVVIISNPSSPVGDAI
                     SYDDVIKIANKCYDNDALLIVDEAYIEFSNARTMASYAMSADHLIVLRTFSKAFGSAG
                     ARIGYAVANKTNTHHLSLVRSMNEISGCSVKWMETLCDHKIDAKIYIESVIKNRNLIQ
                     TQNNIRGRSVICSETNFIHVSDLVLPYDFTYKTTTMPWSDKVYARISIPANVNTVDRL
                     LSL*"
                     /db_xref="UniRef100_J0V1C9"
                     /db_xref="mag:amb0130"
                     /db_xref="88245594"
                     /db_xref="J0V1C9_9HELI"
     gene            complement(288716..289528)
                     /locus_tag="PH2015_07_scaffold_0_prodigal-single_451"
     CDS             complement(288716..289528)
                     /product="id=15194299 bin=GWC2_NOV_55_46 tax
                     =GWC2_NOV_55_46 organism_group=Proteobacteria"
                     /codon_start=1
                     /transl_table=11
                     /translation="MSVDKFIELMEKIKHHPINTAKLMGMGEPFMHPKFNEICRIFKQ
                     YFPDAFLIVATNCQYKIRPWFEECLQHIDMLYLSIDGYKTSYETYRPPSKWEKLMQFL
                     EKMKDIPRHGCRIVCNYVVNPGNVSDIKLVQDNIVVPYKLEQLRLNIAQDWSEDRSMP
                     GGYTKEQLDYLKSNWKDCIQGKSEWNYSDCFWVNNGLYVTVEGRVLACCMNTAAKQFG
                     NIFQDSIENIHNGTDYQLVKNGCSSNNPTSHCKNCSYKELVPMLKEIGIQSA*"
                     /db_xref="GWC2_55_46_Final_2597"
                     /db_xref="86243988"
     gene            289553..290629
                     /locus_tag="PH2015_07_scaffold_0_prodigal-single_452"
     CDS             289553..290629
                     /product="hypothetical protein"
                     /codon_start=1
                     /transl_table=11
                     /translation="MSITKSALEIAIVSSFNICVFNHCIIYDRQIVACIKSNINKITQ
                     MKKIAIAVTGNTRGFYSKWIEHVLPILKKIENSELVIFFQLWDDNHIPDAIKNNKFVM
                     DNIGFETEVFKPINTIHPDNIIVLSQRSIYETIQSFIGEDRLYNSIYYNLFKSTNVEI
                     DYASYVDLCNYYSQPYSWSRVYNHIKTYEQQNGIFFDYLIKLRYDCFFRDDFSNILND
                     FCSHGSDLMTGGRNLWTGNKVPEMNDNIIPNGISDLWFIVKKSAKTDIIFENLTKQMF
                     KTNHQTTTLFGKRMIFENCFYVSLVSLNCLLSTKNYSSILMRNHEFDKTYERFLKHNA
                     IPEYTHAPSVVMNQRIFNSLKQGQ*"
     gene            complement(290604..291356)
                     /locus_tag="PH2015_07_scaffold_0_prodigal-single_453"
     CDS             complement(290604..291356)
                     /product="hypothetical protein"
                     /codon_start=1
                     /transl_table=11
                     /translation="MNVNIISQFTSGRSGAKVYLAEKNGIVGVYKTDIKDPHGVAELS
                     KKLPFRTPEIYDISDDAIFMEYINGVSIKEIIKQNESSSLNVISDFILNYIEYAFSSS
                     EGLFDFGDVINEKINKVSSYISPNYFSNMHTIYPKSVIHGDFTFDNMIYYENEIVLID
                     LSPTPLSSIHFDMNKFRQDLSGYWFVRYEDDNIQWVNYCEEIYRLINDRYPSLFDDKL
                     YNLMISRIFPYCKENTYDFEYIKQIIVPVLNY*"
     gene            complement(291381..291983)
                     /locus_tag="PH2015_07_scaffold_0_prodigal-single_454"
     CDS             complement(291381..291983)
                     /product="Gp310 n=1 Tax=Bacillus phage G RepID
                     =G3MA51_9CAUD"
                     /codon_start=1
                     /transl_table=11
                     /translation="MNTLIFDLDGTLIDANTLHRDSFRWAVQQVCPSFHITIEMEDYL
                     EGVPSLNKIEYINNTFKTGIDSNEVYRLKQEYTEKNMHTISSHNEMGKVLRELSKKYN
                     MVIASNARSRFVYSAIGFMGFTNFDLVLTSNFLPIEKRKPNPYIFLEAMKLIDSCPTK
                     TVIFEDSEVGLTAANLSGAAKVIHVKNSSDTVAKCKELFL*"
                     /db_xref="UniRef100_G3MA51"
                     /db_xref="lpj:JDM1_2891"
                     /db_xref="G3MA51_9CAUD"
     gene            complement(292009..292677)
                     /locus_tag="PH2015_07_scaffold_0_prodigal-single_455"
     CDS             complement(292009..292677)
                     /product="Methyltransferase FkbM n=1 Tax=Limnobacter sp.
                     MED105 RepID=A6GQZ0_9BURK"
                     /codon_start=1
                     /transl_table=11
                     /translation="MKYDFIEIGTSDFDTLCQICDEDTVGISIEAVKPYLDRLPKKKN
                     VTLVNSAFVTEEYFKTNQTIEVYYTHPEIIDKHNLSVELRGSNSVGSPHEYQIKYYDN
                     YQDHAMCYSQPELLAFSRDLVKEGLVSVDTVDCITWEKLFDVYNITSVDFIKIDAEGM
                     DNSLVLDLINFCVNSNREFPKKIQFEKNYSSASKKQNDELIQILTKHGYDVKTVNHDV
                     IATM*"
                     /db_xref="UniRef100_A6GQZ0"
                     /db_xref="A6GQZ0_9BURK"
     gene            complement(292667..293455)
                     /locus_tag="PH2015_07_scaffold_0_prodigal-single_456"
     CDS             complement(292667..293455)
                     /product="hypothetical protein"
                     /codon_start=1
                     /transl_table=11
                     /translation="MKNIAVCFAGEPRTYDIMSDSIKAFFHNENHNVKYFCHTWNTNS
                     YKMISSDTVFEEYSIEFIENDIKTYFDFEKLMVEKQFPTVKRDFNHQLYSEAACNLLK
                     RQYELENSMTFDVVVKCRFDLAFFPGITFNDILPNEITEKTIYSNNEIKNSEGYVPSL
                     DDIFYYGTSYSMDTVNSSIYFVGQDIHRNLQRYKDVDKNTNANHFIGPGIRIWQWQSQ
                     NNILPQNIDRHWFIYRKFLYPQVVTSENYHSLLGETLKVYANEI*"
     gene            complement(293452..293916)
                     /locus_tag="PH2015_07_scaffold_0_prodigal-single_457"
     CDS             complement(293452..293916)
                     /product="hypothetical protein"
                     /codon_start=1
                     /transl_table=11
                     /translation="MTVLQENVIVYTWNGNQSYDQSEITKKYPDINFIFKNFLDEDFY
                     RIMEEAGIHKLSNELKRQHDQKECFYYDRIYVIHNSINIDDIDFSNHAENNTVYFLDS
                     INENYFYCGSITFNIMSLISKFRKFVAKDSDDVLYYHMFSHGINIEIERTDI*"
     gene            complement(293944..294390)
                     /locus_tag="PH2015_07_scaffold_0_prodigal-single_458"
     CDS             complement(293944..294390)
                     /product="Uncharacterized protein n=2 Tax=Pelagibacter
                     ubique RepID=Q4FN53_PELUB"
                     /codon_start=1
                     /transl_table=11
                     /translation="MNEYGVKFIAHRGNWNGSNPELENTIAYMKFAYNDKRFDVECDV
                     ICHNGKLYFGHDEPQELVDFEFIQSSGVWTHAKNLEALELLIRTDANYFWHQSDALTI
                     TRSSHLWCHPGVFPRVKSAIWLDLLGVPLPDDTSGIYGICGDINKD*"
                     /db_xref="UniRef100_Q4FN53"
                     /db_xref="A0A0G1C1N4_9BACT"
                     /db_xref="pub:SAR11_0565"
                     /db_xref="Q4FN53_PELUB"
     gene            complement(294383..295084)
                     /locus_tag="PH2015_07_scaffold_0_prodigal-single_459"
     CDS             complement(294383..295084)
                     /product="Bifunctional protein GlmU {ECO:0000313|EMBL
                     :KER07000.1}; EC=2.6.1.37 {ECO:0000313|EMBL:KER07000.1};; 
                     TaxID=1502292 species="Archaea; Thaumarchaeota;
                     unclassified Thaumarchaeota; Marine Group I.;"
                     source="Marine Group I thaumarchaeote SCGC AAA799-E16.;""
                     /codon_start=1
                     /transl_table=11
                     /translation="MINVLQLCAGKGSRFANTHAAPKPFIDINNKPMFIESLDSLSVT
                     SDVRVHHLFQKSHIEQYNPSQYTSNLIHSIDHYTDGAATSAYSVIANSDYKNEPWLII
                     DCDFMIQHDFANFLANSQTNLIFAQEFQWDKKSSYCCVDENLNVFGVAEKQPISKYRN
                     TGQYYWASGELFVDAYEFYKQNELLSNGEFYIAPLFNHTIQSGNNVKLHLVEDFKSIG
                     TPDDLKRYMMDMNYE*"
                     /db_xref="A0A081S7U7_9ARCH"
                     /db_xref="UniRef100_A7LV90"
                     /db_xref="bxy:BXY_37830"
                     /db_xref="A7LV90_BACOV"
                     /db_xref="2.6.1.37"
     gene            complement(295085..295408)
                     /locus_tag="PH2015_07_scaffold_0_prodigal-single_460"
     CDS             complement(295085..295408)
                     /product="hypothetical protein n=1 Tax=Pedobacter arcticus
                     RepID=UPI0002EED7C5"
                     /codon_start=1
                     /transl_table=11
                     /translation="MDTYNIKDFVGGWYIGNFEPSIFKSDQVEVGIKFHTKGEYIHPH
                     YQRVATERNLIVSGKMTANGKELSDGDIFVYHPYEVCEVEFHTDVTVICVKTPSLGID
                     DKVDT*"
                     /db_xref="UniRef100_UPI0002EED7C5"
                     /db_xref="C3XLU8_9HELI"
                     /db_xref="cjd:JJD26997_1804"
                     /db_xref="UPI0002EED7C5"
     gene            complement(295408..296451)
                     /locus_tag="PH2015_07_scaffold_0_prodigal-single_461"
     CDS             complement(295408..296451)
                     /product="Ribulose-bisphosphate carboxylase (EC:4.1.1.39)"
                     /codon_start=1
                     /transl_table=11
                     /translation="MSKSYRVTYHVESPDIPRAADAIALGQSIGNPDIRNDYELEESI
                     QASAAKVVEIDGNRVVIDFQWRNLHSPKDIGHMLCNIQGGQSDIALLEVCRVTDIELN
                     QPFTKNPVTKTLKHRNRPLLGSIVKPKAGLTPSQLHEIVMMMCNGGIDFIKEDEILGD
                     PAYLPLTQRLDIIQPIMENFPDTVYTYCVNGNPGHLIEQLDLVQKAKGDGVHINFWSS
                     MGAYADSNARGLFTHFQRSGIRAYTDPRNPYGIDWTVLVKLAIYQGIDSIHVGMIGGY
                     YPGDHQEVRDAVALCQKHDVWATLSCGMTPEIAKDIQQEIGNHWLANVGGWLHTGESI
                     EKNIIKFRKSLEV*"
                     /db_xref="tmc:LMI_0615"
                     /db_xref="A0A0F9NSP0_9ZZZZ"
                     /db_xref="gwa2_scaffold_146_25"
                     /db_xref="4.1.1.39"
     gene            complement(296538..297791)
                     /locus_tag="PH2015_07_scaffold_0_prodigal-single_462"
     CDS             complement(296538..297791)
                     /product="Radical SAM domain protein id=3462586 bin
                     =GWA1_Deltaproteobacteria_52_35 species=Teredinibacter
                     turnerae genus=Teredinibacter taxon_order=Alteromonadales
                     taxon_class=Gammaproteobacteria phylum=Proteobacteria
                     tax=GWA1_Deltaproteobacteria_52_35
                     organism_group=Deltaproteobacteria organism_desc=Good +
                     Candidate for further analysis!"
                     /codon_start=1
                     /transl_table=11
                     /translation="MTKKCAMAWGNLHITPDGKVAPCMQYTFSDDKEYELYNIKDHTL
                     EEAINSPGMCTVRRTMLNEQQNDMCSVCDYREKNGVNSTRISINEQMWHRIDTTPTRQ
                     DGYLQLDDFKPLLLDVRFSNVCNLKCRMCSHDYSSAWYDESIEISSADKNFVFKSVTK
                     NDSKFHGNVSYDDIAPMLDYVETIYFAGGEPLMTPDHYKVLEHLINNNRAKDVKLVYS
                     TNLTISRYKGKPVRDYWAEFENVEVAASIDGMGKVGEYIRTNLNWQSAINTYNELKPN
                     DERYSNISIYACITLSNLNVFHLPDFIKWCLQSGWILKETNVYAINYVEFPFDMSVKA
                     LPLEARTAVISKYKKLINWMEENDAHNGIDQINNIIKYIQGTDKTESEISELNTLLRQ
                     RLDLYDKTANLNWKESLNELEEYLR*"
                     /db_xref="gwa1_scaffold_7_139"
                     /db_xref="ttu:TERTU_2294"
                     /db_xref="85846108"
     gene            complement(297788..298216)
                     /locus_tag="PH2015_07_scaffold_0_prodigal-single_463"
     CDS             complement(297788..298216)
                     /product="hypothetical protein"
                     /codon_start=1
                     /transl_table=11
                     /translation="MLKIITHRQTNLQIDLEHYQTAWRMGTQMMTPDRIKGTVQTRGL
                     LVSPEDDSLENLLAGSSKFRKYYSLNDTNTIAFFDGQNNKFYADSFTTGMKLLTVHKW
                     IYSLKNLNDSPLKDVIDQSHELYGVVWAWMFKYNIRFVKV*"
     gene            complement(298216..299133)
                     /locus_tag="PH2015_07_scaffold_0_prodigal-single_464"
     CDS             complement(298216..299133)
                     /product="hypothetical protein"
                     /codon_start=1
                     /transl_table=11
                     /translation="VCVPYLKEMFDMIEGAQVDYFCNVKNCQSFHAGPGLRDKGHVAF
                     EQEKIDSIVSQINEWISPVELNVMHDDPNVDFNIDTPEGDFNRHGALSAAGIADVLSM
                     KQRHEAKTGEYYDLVILTRYDVLYRPMYYIKEVVNKIRNANDVEVWPNEPDSLIALAK
                     NHVAEHGAWGHYTTFPRVINDLLLIMTGSYSDRILFEMIDYLNTTTSVYGNQHPPIYE
                     GYVDLMTFHNFFEKIGGRIALPQIRAPGITKNFLDETGEVQDLEKRTNAPVENGIYMI
                     VARPTDEVFTLNPKDVQDFFKINDYWGKF*"
     gene            complement(299184..300518)
                     /locus_tag="PH2015_07_scaffold_0_prodigal-single_465"
     CDS             complement(299184..300518)
                     /product="Uncharacterized protein n=1 Tax=Bdellovibrio
                     exovorus JSS RepID=M4VBI1_9DELT"
                     /codon_start=1
                     /transl_table=11
                     /translation="MTDNKNKTICALGWDHLHVTIDGWVAPCCIWNYKAQKQHELYNL
                     KDHTLAEAINSPGMMSMRKAMIEGKRHPLCLTCDKQEDAGIETLRDVYNFEYLDKIDE
                     EIQATDVDGRLDPAKFSPRYIDVRFSNLCNMRCRMCSHQASSAWYNEIQSWYDELEIS
                     NAPTYYDAKFFNHSKITKDKIEHLFDEVDKVYFAGGEPLILEEHYRVLNRMINSGRAN
                     EIELMYNTNLTVDSYKGVKLIEYWKHFKHVKIMASVDGMDDVYDYIRTGGTWNKAQEI
                     FNSFKSDALPNMRVEICVTVSIQNIFQMPRFIKWCHENEWMHNGRNRFGINFVQDPPE
                     LDIVYLPENIKQQIVEEFEELQKWLRDNRGEGSDEDVQNFISYINKSQPSEQLRTTML
                     NKLKYRMHAQDITANLDWQSSLPEVKELLSDYESVYWPDKGQQPKYKERDRK*"
                     /db_xref="UniRef100_M4VBI1"
                     /db_xref="bex:A11Q_2347"
                     /db_xref="M4VBI1_9DELT"
     gene            complement(300511..301275)
                     /locus_tag="PH2015_07_scaffold_0_prodigal-single_466"
     CDS             complement(300511..301275)
                     /product="hypothetical protein"
                     /codon_start=1
                     /transl_table=11
                     /translation="MKNNNLYILGDSFADRCTHITKTRPYIRSMHDYLEDQGNFDTIT
                     NTGKSGTSLWSQYKQFKEKYDGQSYVIMMDTAIHRFSFTDHRTEWYHHDFHSLAQVEY
                     LLKHKHKNMTIEQRETMRALISYFKYVQRNDYDLEMSKLMISEIRSEVERAGAKLLII
                     PVLHESATYDPNVNYELNYVFTKENEFFEAQGVNITKLQDLRANHMINENCEILARQV
                     TNILKGDQQMIDYTQFVSPVETDIKKYFQESIVYDD*"
     gene            complement(301265..302365)
                     /locus_tag="PH2015_07_scaffold_0_prodigal-single_467"
     CDS             complement(301265..302365)
                     /product="Radical SAM domain protein {ECO:0000313|EMBL
                     :GAN33095.1};  TaxID=1197129 species="Bacteria;
                     Planctomycetes; Planctomycetia; Candidatus Brocadiales;
                     Candidatus Brocadiaceae; Candidatus Brocadia.;"
                     source="Candidatus Brocadia sinica JPN1.;""
                     /codon_start=1
                     /transl_table=11
                     /translation="MNDKFKKYVCRVPFELLEVHDNKHWLCCPSWIKDSIGDTPTNIN
                     DLSFLSSWESVKAQEIRKSIFDGDYEFCSVEKCPALNTLAHTDTIPSQFIEKSEFSEI
                     TGIYNSEDVTTKTPMPRRLALNFDKSCNLKCPSCRKELIPFDKPGSPAYDRNQHIMTV
                     LQEELGEHVSHIFMNGSGEALYSKSLRKFLIDLDETEFPNLQNIHLITNAQLLNKKTW
                     DSMNARKYITGLNISVDAGTKHTYENVVRLGGSWDRLIENLNFISTIDTLSAVDICMV
                     VSSMNYKEMSMFYDLMYDIFKNVNYDIKITFMQHVFWQEGLYSEEDYKFINIFDITHK
                     EHHLLLQEIKKIHKKPFVVHNFNHLLRDQDEK*"
                     /db_xref="A0A0C9NMB7_9BACT"
     gene            complement(302362..303717)
                     /locus_tag="PH2015_07_scaffold_0_prodigal-single_468"
     CDS             complement(302362..303717)
                     /product="Uncharacterized protein n=1 Tax=Bdellovibrio
                     exovorus JSS RepID=M4VTP0_9DELT"
                     /codon_start=1
                     /transl_table=11
                     /translation="MNYEDETNKKKSCLNEISPSFCAAKWLDTHIWLGNGRTASCHHP
                     KAHTIPLDEIAHDPSALHNTAHKKNMRRLMLDGERPEECGYCWRVEDIESSDVYSDRI
                     YKSMRYSNDQIKELSKFDPEYNVVPKRVEICFDNLCNLSCSYCNSEFSSTWYNDIESN
                     GPYQNLNTSGGKTYTHNKSGKMPYGVKNESNPYIDAFFKWYPTIKDTIDELRISGGEP
                     TRSPWFWKLVDSVDSENHEFSVNTNLIMTDKRIEDFLSISSKFKQFSVFTSCESIGKN
                     AEFVRSGLDYGLWKQNLQKVQHQDKKINTTIMMTISVLSVWTFAEFIEEMVELRKHTR
                     DYFADNKPYYLLSTNILRFPSMQSVNIIPQPMKDMLADKIKVSLEKVKDHIDSNEANG
                     IQRIVDYLYHVDKSYEDTDSLSEKQRDFKSFVEQYATRKKMDMYTHMNSDFIKFYESI
                     V*"
                     /db_xref="UniRef100_M4VTP0"
                     /db_xref="bex:A11Q_2348"
                     /db_xref="M4VTP0_9DELT"
     gene            complement(303717..304880)
                     /locus_tag="PH2015_07_scaffold_0_prodigal-single_469"
     CDS             complement(303717..304880)
                     /product="Uncharacterized protein n=1 Tax=Bdellovibrio
                     exovorus JSS RepID=M4VTN2_9DELT"
                     /codon_start=1
                     /transl_table=11
                     /translation="MIRSNDVKAVHIELSSYCNAACPNCPRNFYGGNLREGVVPSTMS
                     YEDFVNIFPIEWWEGKNKVLFCGNYGDPIMSIHLVDIIEYIKKCNSDIEIKINTNGGI
                     QTAKWWKRLGKLSNTLGNIIVTFSIDGLEDTNHIYRQNVKWNKLKENFQSYIETGGNA
                     KWDFLVFKHNQHQIDEAKELSNKWGFTDFIVKRPIGFNDNNNIGNDSVMPVMDKNNNL
                     SYYIYESDNYKMRINDSHIEQVVDENTNNITRKILLESSGGLTIQELYESLIEENSGS
                     LKKSIKHDIDCFTINTSEIYVSSEGNVYPCCWTGLSSQNVGYGMEHSMRKWIEERGYD
                     INAKNSSINAIVDSGFFEEIKRTWSKPENLGRLQVCSTICSAKCSVMSQLVVS*"
                     /db_xref="UniRef100_M4VTN2"
                     /db_xref="bex:A11Q_2338"
                     /db_xref="M4VTN2_9DELT"
     gene            complement(304864..306435)
                     /locus_tag="PH2015_07_scaffold_0_prodigal-single_470"
     CDS             complement(304864..306435)
                     /product="Radical SAM domain protein n=1 Tax=Bacteriovorax
                     sp. Seq25_V RepID=T0SRC6_9DELT"
                     /codon_start=1
                     /transl_table=11
                     /translation="MSKTLADFNWDRHNDFITNSEENLKNVKQLLDTTGCGFCLAKFK
                     QVTMHLGTGMTHSCHHPKPHKIPLNEIQNNPAALFNTGVLKTARKQMLNNEKPSECDY
                     CWRVEDNNGISDRFYKSLEPWAIKDHDEVAQLTGDEDIYPSYLEVSFSNACNLACVYC
                     GPEFSSVWVEKLKKSGPMKVLENTEHETWVQGWQDLETLSYKNREFNPYIDAFWKWFP
                     NAYKHLKHYRITGGEPLMSKETFRSMEWFIENPNKDLDFSINSNFMVPDKLWDRFIKS
                     LEDMRDSKCVNRITIYTSVDGWGKRAEYARPGLDFELFKKRYEQVVALGDIRCVIMAT
                     YNMLSISSIEKLYEWVLDLKIKYNPINAIKQIESDTGFKIDDYSLNDRFKKNPTHSII
                     VGIDVPYLRNPECLDIKYCSDDLVDEYMIPSLNYMSSHLENSRWKNHMGFETYEIEKF
                     RRVVIDRMYFIKKHEPHRNSDLNVMVNRAKFYDYVHEIDRVNGTNFLEVFPEYENFYY
                     ICKDAKERVTNDKKQ*"
                     /db_xref="UniRef100_T0SRC6"
                     /db_xref="T0SRC6_9DELT"
                     /db_xref="ttu:TERTU_2274"
     gene            complement(306435..307415)
                     /locus_tag="PH2015_07_scaffold_0_prodigal-single_471"
     CDS             complement(306435..307415)
                     /product="Uncharacterized protein n=1 Tax=Rhodobacter
                     sphaeroides (strain ATCC 17029 / ATH 2.4.9)
                     RepID=A3PPH2_RHOS1"
                     /codon_start=1
                     /transl_table=11
                     /translation="MAKIVIGDLDVFYLSYDEPNKEEHWANLLQKFPFAKRVDGVKGF
                     DNAHKECARQSDTERFITIDGDNIVSDEKFFDLEISIPDNTDMANSVLSWSAKNVVNG
                     LVYGNGGIKCWPVQLVLDMRTHENADNESKKLDFCWDLNYIQMNNVYSHVFNAGSPFQ
                     AFRSGYREGVKMSLDQGHVVPAKQFKQRIWPKNYERLLTWCNIGADVENGLWAIYGAR
                     LGCLETNITKSLPIDGISNYEWFKEYFENEVVPEFKNGDEYCPKSKIHWNYDKLYDAT
                     LDVGDQLTDSLAMELCDPTPEMSAFFKRVYVNPPRVANPIATEKQTGWDK*"
                     /db_xref="UniRef100_A3PPH2"
                     /db_xref="A0A0F9PA76_9ZZZZ"
                     /db_xref="rsh:Rsph17029_3138"
                     /db_xref="A3PPH2_RHOS1"
     gene            complement(307416..307991)
                     /locus_tag="PH2015_07_scaffold_0_prodigal-single_472"
     CDS             complement(307416..307991)
                     /product="hypothetical protein"
                     /codon_start=1
                     /transl_table=11
                     /translation="MIKSVISDSLPLRYVYFSNEGTITKISSRTDSDSEDSWATFKIS
                     DVMPFIDGSYRFSDYLVNKNTNDLGYSIVKKRVDVKSRAIESQIKKVSACKDAEIVIV
                     LKQNRISISASARVIEKDISSDQEVMIAGKSNHPFFITMKDRPDFILKEVLVPYNILL
                     VGYTFSEPIPYNSTAVSIYTRPYFNTYSLET*"
     gene            complement(307988..308851)
                     /locus_tag="PH2015_07_scaffold_0_prodigal-single_473"
     CDS             complement(307988..308851)
                     /product="Uncharacterized protein {ECO:0000313|EMBL
                     :KKM97893.1};  TaxID=412755 species="unclassified
                     sequences; metagenomes; ecological metagenomes.;"
                     source="marine sediment metagenome.;""
                     /codon_start=1
                     /transl_table=11
                     /translation="MSKGYICIAQNTADGDYLNMSYAMALSLKATQKINNVCLCVDAP
                     TKSLLTGKHYTVFDDIVSIPWHDDAQYQPTWKIHNKWKYSHMTPYDETIILDSDVVFT
                     ENIDHWWTHLSKKDFWACTNVKTFRGENATSDYYRKKFTELNLPNVYTNFTYFKQSEL
                     TYEITRMVEFIMKNWDTFYAKFLKGSGQTWMSADLAYSLAIRLLDAEAESCDHVIKDV
                     PTFVHMKSYIQNINMNKISGEWTKSLTSQVSDDLTVTIGNFRQEVPVHYVEKYWMTEE
                     KIKTYERFLGI*"
                     /db_xref="A0A0F9LX04_9ZZZZ"
     gene            complement(308844..309701)
                     /locus_tag="PH2015_07_scaffold_0_prodigal-single_474"
     CDS             complement(308844..309701)
                     /product="Uncharacterized protein {ECO:0000313|EMBL
                     :KKM97892.1};  TaxID=412755 species="unclassified
                     sequences; metagenomes; ecological metagenomes.;"
                     source="marine sediment metagenome.;""
                     /codon_start=1
                     /transl_table=11
                     /translation="MSKGIIILANNTPEIDYSSIACLCSDFIRHNLSKFDEIALITDT
                     ETYATNRILIDKKFDRVIIDDYRPFINIRMFKDTTSNTFKSEWKNHGRASVYDLSPYD
                     ETLVIDCDYFVMSNVLDQVWGSQNDFMINSSFVDLSGRQEDRLIYVDEFTIPMYWATV
                     FYFKKSQYSEVLFFLINHIRDNYKYYCLLYNCPSGMFRNDFVFSIALHIINGNVSNKI
                     PKLPFEYLNNSFDLDDIHSIKSYNEMIMLFAKKSDTTEYILGKVKNMDIHVMNKKAIL
                     RHLPELLNE*"
                     /db_xref="A0A0F9PXJ0_9ZZZZ"
     gene            complement(309698..310078)
                     /locus_tag="PH2015_07_scaffold_0_prodigal-single_475"
     CDS             complement(309698..310078)
                     /product="hypothetical protein"
                     /codon_start=1
                     /transl_table=11
                     /translation="MSTEDKPDIDMERIEKALHFSNTMQTFNLAKNNLKVKTQNLLSY
                     SQYGGTFTISQEFIGFLNAVKSAGKKQVVILDKNETPIKIEDVSEFLENVLAIYFEVV
                     NEYNNEYQKLKSSRKIEKFLDITA*"
     gene            complement(310130..311059)
                     /locus_tag="PH2015_07_scaffold_0_prodigal-single_476"
     CDS             complement(310130..311059)
                     /product="Uncharacterized protein {ECO:0000313|EMBL
                     :KKM76118.1};  TaxID=412755 species="unclassified
                     sequences; metagenomes; ecological metagenomes.;"
                     source="marine sediment metagenome.;""
                     /codon_start=1
                     /transl_table=11
                     /translation="MSPQSYYIGGKILASDFNVFIGNINDIVGIGTGDSGYGQDYLVI
                     EELSQTQKIRASHWNALLNAIHVVAEHQGSTISVPASTNDTLFPAANKVIQIIPTLTA
                     DIATVVANKLNYNLSQMSIETNKISSSKTYVSPSSGIPNWVGTVYYEFSTNFNNDNHR
                     RHFFNTGGEIRIVCDLAPSGVDQQSLDWESLLNSIATIKLNVNNTVSSASVGTPGVGF
                     NSLTNTYQKVYTKGGMGSYYSSNQLNIYAKLNANHGVTVKVSFDDVYTPDSGTGWIGS
                     DYVAGVLTVQVDQQRADGAVVIQSPTYSHISEL*"
                     /db_xref="A0A0F9K282_9ZZZZ"
     gene            complement(311073..311945)
                     /locus_tag="PH2015_07_scaffold_0_prodigal-single_477"
     CDS             complement(311073..311945)
                     /product="hypothetical protein"
                     /codon_start=1
                     /transl_table=11
                     /translation="MAVGSIINAADIATLRTTLNTVLNGSAVGSGYNQATTIVANPAI
                     GDIIDDAYHDSVYAATGILANYYNIANPFTVVNAPNIIFSSEYEAQVSTLNTTINTQH
                     SAPWTYSAGWDTTTATELTSAISNWNGSKTFDFNVAFSSTAHMNSWFTAGGEIRISAS
                     HSSAASPQAISWQQLCTELGTFRISVRPTDTTDVNLSVRKLYNDLTGAYANVKLIFAD
                     ATSYAANYIQIQAYKTTTAVFVRVILNDAHVNAFSDIVTGTTTATVSSLKLSNAVGSV
                     NITNPTFTSTAVFV*"
     gene            complement(311955..312614)
                     /locus_tag="PH2015_07_scaffold_0_prodigal-single_478"
     CDS             complement(311955..312614)
                     /product="hypothetical protein"
                     /codon_start=1
                     /transl_table=11
                     /translation="MFNDKIEPSIVGSLVIRDKNTGEILVKKKNAIHQGNMAYIIACA
                     LAGTPTSVNVGGGSTPINWMAFGNGGSVSTTTLAYRSPRVSTIYDEQSMATSSSNLYS
                     KTYETQVSSVVYFPGQALSETEYVPNSTAKIVFTVELDHNAIAEYTGVAVPESDSSTN
                     ETSVNTFTFDELGLIAGVTEAGVMQEDKSLLVTHVAFHPVLLSANRTIIIDYTITIQV
                     S*"
     gene            complement(312666..322070)
                     /locus_tag="PH2015_07_scaffold_0_prodigal-single_479"
     CDS             complement(312666..322070)
                     /product="Uncharacterized protein n=1 Tax=Cronobacter
                     phage vB_CsaM_GAP32 RepID=K4F9K6_9CAUD"
                     /codon_start=1
                     /transl_table=11
                     /translation="MKDKVYDFLPAHLKNGELENIFNSTLDRVFSKGEVEKIRSFVGR
                     KEKGIYSRNNSYLEYPFLDTDRNNYGLEPVYSNTNIRDNVFYDDLLNLIYNKGGLIND
                     HRRLFTNNYKTINLPIDSDKFCNWAMYYWVYPDFDITISGSNLIHYITIDKNQTNWWG
                     KNNSWYHFEDIKGLLTSENKHLVKQATRPIIEFDSRLELSATSFNKPLSDLDFEEPTF
                     AVYNSNGDTQADVKIFSYVSGTASDYPYDADLMLYPKMIAGDYYSEYSFIMDLSEDMA
                     ARLDGNDFKIYTQSNFPYRNVRQEKPEGLVTHIKLDYEPSSLDDIDVYVNGIRQNQNY
                     SYDDGVITLDDSTTEYVYVDYSTLYPVTEKTQYSYQLVNPSVEYNPDNLSHVNVEFAY
                     STIFDHLIRIIETTAGLEGQAISNNNFRDLVGSDKVKYNDQGSIMIKSDVDVSLAYFS
                     ITRDDYNPFVAVETLSSAYNSFKNKLVSTIQEILKSVDQGNKTDTEILEEALSKIAIN
                     KSTVYKVYEGIGMLDYGVKNNHYEELQVSNVVGSLEQFMPSFTNPVVNDSDIAIYVNG
                     VIQIYGIDYSISSTGGEILFSSFVPTINDVILVRHYTNREDLRVPPSAVKLGIAPSFV
                     PSYSTDSEFSEPVEFIVGHDGSKTPRWNDRTDDILFEYEVRVYNKLHMRTTNIDYMNF
                     GVYSAANTEYTYAEKNHIAYPFFKKWMVKNEISNMYNDTFNPNDWKTWNYSALNSELP
                     GNWRGIYTYLYGTENVLVEPWRVLKLSQKPDNFDSLYGTNYTSPSFWAILIADNNLDL
                     PVPVYTNGDLKTIDDLIYEGGITSQIIETLRSDWYFGDCSPIEMAWKRSSEYPFITFI
                     EMMLQKPFNTMSDYKDQISYIVSIYTKILGINFNSVSREKNNYSFKLGSKLAGFVNNF
                     VLLSENQSLVDSKYTEIPTDNYDLFIHASVPNKTENFSAITIEKVSLDKVYPNYDILN
                     TTEYLVGDIVINPSDGKYYKRKANGQTSKEQSQSVLFDYAAWILVSQPKIKQFGFRIH
                     GYIDLHPEFPAYEWDFGSGKKVYETVGDKMSIANWKQNTFYRQNDYVLYNQVPYVCLE
                     THTSGTTFGDSLTKWKAVGVWPRVNKTYANGYNKVNPNLIKTYKYGEVLSSVDDVVHL
                     LVGYQEYLVSRGWKFVDIFENSSPIDFESLIPQFLDWSAENHSVGEYISLTPIKENGE
                     FSAPHGVAKFGKDTFKNFYRVVDAGGNKISENDINFYSTGNTLSWESSIPVYGMMIDV
                     TDIEHAFVVDRVDSYNDIIYDPLNHNRNLRMMVDCNRATGWDGTMTTEGYIVYGNKMI
                     PNFETVIDEIQNYRDTILDQSLESINLLKASQIGFFPREYFNRMGIERESQLEFYKGF
                     LAGKGTKGSINRLVNLESNITDIENSDVWAFKISEYGSNNSRRKESTVVNISDLKKSP
                     YVVTYENMQYPMETTTAISSVPIKTSGYVNSTDVTHVVMNSTQLGSLDVSKIYEGDIA
                     WVQFDDDREWDTRRLSEIAEIVYLGETPDAQLYIALTNEISTDSEVFLRIVSSGIQPQ
                     IQGYYYPVFESTQTYNGMTVYLYLIFDMNYEAVIVEIDTSTSNSVYVPTQTIPYVEAN
                     GSVVNPAIVDGDTIVINGISYTYDESGIGTNRVQIYGSEYAVNPFVQRGERIRISVFD
                     SLGQLVNNNTTVTFTGTVAQTVTDLVSEIGDQISIDGTTLTIAASLDSQIVIISDKTE
                     TSQVPVGSTITVDGDVVATFGNVVAIGTNINPTLASTKALSVNGTVITFTVPTGTITG
                     TNSSETFTNVSTPVASVQLTSSMTNYLPGNITVDNGVAAPYVLTTADYVYNSNTKVIT
                     FDTPILDGQVADVATETQTIVVDGIETSFTLTGPFNTADRIIVTDYVEGTDYTINGSN
                     IVFAMAPTVDVIVTYETDVMVDQDGTVSLTVQLVAQPVAQVLDIDDIVSIINASSAPV
                     VASKTISNALQISYSGPILTMNGSVLIDFGMSTTSSYRKTAYEGVVSQIDAQPNLVSY
                     LNADEKIVISTTQDSITLGGTALIHIGIDDGQYNAVASPDRNSVVSQINALSIPNIQA
                     SLTTNGIQIYKNNHLLTIAEITSGAMNRLGFASATVTVNSALLIADQINSQAFGDDSS
                     VGLASVENNRIKIISPQKSITISSLNGNALDSIGIPTGTYLATTSVLSPSVAFKDQIN
                     AVADDVTVSISSDGRMIFVGNNNVISFVGTSQALLDKIGLYKEYSSITSSNDFKVMDW
                     KSVRYTPNYNGTSFSQFYDNLGLNGTSYIWADDYDGNGWVVLNRSEDGTLIVTQRQAP
                     RVKVENINRLIITDDQTNHRIYSLYDPLNLKFPGDVGAKLSYVSWQDPAQYEFDITMD
                     KWAENHIGEMWWDTTSARYYRYNDYGDQNGNIVMDFAGKYWGKLVPSSEVKVYRWSSS
                     TVLPDDVTKYNKVVYIDPYTNKNTEKYYFWTSESIDQEENDLTPSDIKMMIENRSLVD
                     NFFPASSNTILVSNSKQVLRGDRVRFDLDYYADSSRNETHSDWHLVSEKDSRPIPDDL
                     YQEFIDSIAGAIVIESLSSTIVAEEIDNIGNIVISGIDFLNYCDFTNSVVTVNSKIVP
                     VSSLDYTGDTLTINYSYAAMIGDVVRVYQLSSDFNNWFKNLSEARRNFSYIVNEYMKR
                     KFISGFAYNWDEYVYNYENSIISLDYWSLNEKYDSIPYYEYLSKTKTFDMNGLYASGI
                     QSFRVSTDVDEYYFPVDGHLRMVHRTNSSMRVSYENFITPALYSEYYINGISVQTIEF
                     MNMMKAYAEPEFMKSLFIEMVKYMLTEKTYPDFVFKTSYFDLMMKNNGLKQSAIYLRD
                     YYEDMIDYVNDTKPYHAKIRNVTNHFDIQEDVGSSVTEINNMNIRLKFGNTDYYTIVV
                     DEAFDADPIIYDIDKKFNPSSDELSISVFINGVEIRDQYYTIENGNLVFNTNGDILDG
                     STTGAISVEVGDRIMVVKNISRYALRKVDGNNAINTENSYDGGTLIQTVNSYTNNGYG
                     IDTGYINSKSRDILVLSQTDYTDQTRTTLSGKKFYVYDQFGRGYIVEVDQIGTISQFD
                     GASVVVNQQSYFKSAKGDTKRLSILDNGSELEFFLYDKKDGTELRISDRGIYTGKMAN
                     FSNGDTIYSVKSVSEI*"
                     /db_xref="UniRef100_K4F9K6"
                     /db_xref="A0A0A8J9R3_9CAUD"
                     /db_xref="K4F9K6_9CAUD"
     gene            complement(322074..326429)
                     /locus_tag="PH2015_07_scaffold_0_prodigal-single_480"
     CDS             complement(322074..326429)
                     /product="Baseplate wedge n=1 Tax=Cronobacter phage
                     vB_CsaM_GAP32 RepID=K4F628_9CAUD"
                     /codon_start=1
                     /transl_table=11
                     /translation="MAQDRIDNLFASESWSAVYTAFTNISLKAYDFDNIREALLTYVA
                     QTYPDKFNDYIASSEFIAVLDLVAYLGHSLSFRMDMNSRENFLDTAERRSSILRLAKN
                     LGYQKNRPLNARGFMKISSVMTNQRLFDSDGKSLQSKKILWNDTNNDNWYDNFVTILN
                     SALQYNTKTNSPAASSVVNGVQNNIHYVNENPKAKSVRYSFTGKVAGETRAFDAVRAE
                     ISDDLVTESEPNFLNNFSIISRDDSFGPSSDRTGFFVYAKAGQLKFKDLNYTSKVSNR
                     IEQILDTDISNTDVWLQKIDSAGNYYSSVNILDNSTRDTAIYNYLRTGSSDIASIRTN
                     DENRVEIVFPDGIYGNSAYGKYRIWYRIADNANFTVDRGEIKNASIVIPYIGEDDKPY
                     LLTVTLQSTVDFTDNFVGENYYSVKRLAPKVYYTQDRMVNGQDYNILPLSLGSSVVTK
                     VKSVNTTFAGKSRYFEMDDVTGHHSTISITGTDGSVYIEDDPIQLEMFFNLVTGDIDS
                     FVRNDLTTAIIHPSMVNSYYYEYRYDASVNMTNIPYTTWERDSSDMSNNLKGTFDNFF
                     SFTQGDSIRIGEEWYTVVRYVHSTNTITLDRVAPYGEILKERVKAYERVFVDSVIDSI
                     KYHLSENFLNSFYLVYGFPYPEGGNNSWNIITDSDIASFNAELKELFDNWNLKIFVKY
                     LPGIRTNESRFVISFVGKRIVFESNDQVKFYYSNGNTPVIDNSTNLAKTDMILINYAE
                     GEYQETSNVVGTTSSSMTVGFGPVVNINHVNDTFDVSFACAGGPENMNFIQNNETYLN
                     VAYTHYIVSPDCVEQLVTSPTNPIGTAENNYTVTFPLSLLGDTVYTQTEIVSNIDTID
                     TDELKISLHNVALYFGTDETGNTGNTGNVGNVGNVCGNVGNVCGDGVGNVGSGSYYGD
                     IYTVLTSTDLEGVMGLHGKITMDYLDVAQNDGHFFFIDEDEMLEGKTLQTIENGERGT
                     QTPVVSLESNVGGVQTFKFTFMNNDDFKFCLDDCDIYIKQKAYSEVTFVTTVDITASQ
                     LVFKTDTGKTITSEYFDLISSINDVYRVVFWSPDVPVGTVLDVFYNNVGDYELYRFHC
                     RVKATFTDVDYTVYRDRTYSNVGSYVYGNYITPEGYVDNKKVRLMSKDISGNPNGLID
                     VFKDVEATDHLIIETYTLNGVEYTRVSEYAVVLEADTTLSNGIPPSARLAYDIDANVW
                     YKKTDGIWAVLSGSGFTIPSAGELIYAGVTYQVVEGKTYVTDNYMSFRWDHYADRDKR
                     IDPSTSNIIDVYVLSSDYVRKVNQWIASNFTTQIPSPPTTYELRAIMSSIQGKEAIAD
                     HVSYIPVKFKYIFGAYADEQNQAVFKVVKRKGTPYTDSEIKSMVSAKVNEYFAIDNWD
                     FGDTFYFSEVAAYLHKELNEYIASVVITPKFANYDFADMLSINSEPYEIFLSVTTSAD
                     VKIIDSITKSELSGG*"
                     /db_xref="UniRef100_K4F628"
                     /db_xref="K4F628_9CAUD"
     gene            complement(326433..326792)
                     /locus_tag="PH2015_07_scaffold_0_prodigal-single_481"
     CDS             complement(326433..326792)
                     /product="Uncharacterized protein n=1 Tax=Enterobacteria
                     phage vB_KleM-RaK2 RepID=H6X3M9_9CAUD"
                     /codon_start=1
                     /transl_table=11
                     /translation="MKSYKGFSTKNPAAINNILQGKDLVIEDVMNEIMTRKGERLMMP
                     TYGCIIHDLIFEPLTSEVSGLIKDDLERIIDNDPRIELLSEITLLEQEHSITATMIVK
                     ILPSGDVEQLTIDLERE*"
                     /db_xref="UniRef100_H6X3M9"
                     /db_xref="A0A0F9JK68_9ZZZZ"
                     /db_xref="scn:Solca_2151"
                     /db_xref="H6X3M9_9CAUD"
     gene            326910..327092
                     /locus_tag="PH2015_07_scaffold_0_prodigal-single_482"
     CDS             326910..327092
                     /product="hypothetical protein"
                     /codon_start=1
                     /transl_table=11
                     /translation="MNYTLSVSYDSWDYCVTNEIIDKMILSIIGSSYEYDLRQPIFHQ
                     REHRPRIKITGRHNGT*"
     gene            327094..327192
                     /locus_tag="PH2015_07_scaffold_0_prodigal-single_483"
     CDS             327094..327192
                     /product="hypothetical protein"
                     /codon_start=1
                     /transl_table=11
                     /translation="MKQLQSQLQNAYKRIDELVEENSNLKTQLSNK*"
     gene            327203..327832
                     /locus_tag="PH2015_07_scaffold_0_prodigal-single_484"
     CDS             327203..327832
                     /product="protease subunit of ATP-dependent Clp protease 
                     (EC:3.4.21.92)"
                     /codon_start=1
                     /transl_table=11
                     /translation="MTFVPMVLESTAGGERAMDLKSRLLKERVVFLTGGVDDHQADLI
                     CSQLLFLEADNPEKDIHFYINSPGGLVTAGLAIYDTMQFVKPDVSTMVMGQAASMGSL
                     LAQAGAAGKRYVLPNSRTMIHRVSSGTSGTRGSVHIQEMEMEDNLRHLQESKDLNKRL
                     TEIYVKHNSAGKTFEELFETMKYDTFLRAEDAVAWGLADSVITERSGQL*"
                     /db_xref="apb:SAR116_0122"
                     /db_xref="D5BP83_PUNMI"
                     /db_xref="UniRef100_D5BP83"
                     /db_xref="3.4.21.92"
     gene            complement(327823..328464)
                     /locus_tag="PH2015_07_scaffold_0_prodigal-single_485"
     CDS             complement(327823..328464)
                     /product="hypothetical protein"
                     /codon_start=1
                     /transl_table=11
                     /translation="MIFDKRKGSLLNIIQRPLNVITPYGTYIGLDYKKDNTPNYILSD
                     IRVNTFKVTDLVFSYLSKDYIIRRNKPILQLTSNNLIGYNYHVSDVELKYGYITVASK
                     RISILNKSIIKIEADKILEKQLRIIGNLLDQNITVELGQPQYDALLVYFFYEGTDKIV
                     DHPIIEMINRGLWFDITDELQTNIRRQNGRVDEQLARLRMDISLIWSYVPNYS*"
     gene            complement(328474..330204)
                     /locus_tag="PH2015_07_scaffold_0_prodigal-single_486"
     CDS             complement(328474..330204)
                     /product="Peptidase M15B and M15C DD-carboxypeptidase VanY
                     /endolysin n=1 Tax=Cellvibrio gilvus (strain ATCC 13127 /
                     NRRL B-14078) RepID=F8A7W1_CELGA"
                     /codon_start=1
                     /transl_table=11
                     /translation="MSQNSSTRVGLPEIFQESRQRAESPVTSKMESGIYKAITVGVPD
                     PEGRGRLAAYVPRLGGNPDNYQFFEYASPFGGQANGSSYGFFAAPPHENITILVFFAE
                     NGDMREGYWFAVTQQAPTVASGGALGNPHPDPNTGIGMGVFEGVPAAKDGRSTLKDAQ
                     LGPDAFNGDLPPMYSPDGDLIPPEGGNSPRNVNAAEQGTFSDQLRGGTTAHPARDPSY
                     STPQPSRVFGMVTPGQSAITFDDGSVGDDGTIHPTQIRLTTGNGAAVILDGTNDFIYI
                     VNSSGTGWVEVGADGEVMIYATGSMSVRAQKDINFRADENINFDAGKKVNIRSGNDMM
                     LTSGGQTHMHSTGNQFFQTEGTNHTKAGSNMYVSTGGVMHLNGPAATPALKVSGVSMP
                     DIQGHQSVEAPDVSVPYMPSAEPYLRPAPPSTGGGGIVPDLASYGNQASAFNTPTNQM
                     GNTGENGRLDPSTLKSIGNGHMLRPDAADAYLRMVEAARADGVSWSITDSYRTYEVQV
                     RLAREKGLYSQGGLAATPGTSNHGWGTALDLGGGANDYGTPQNNWLQQNAGRFGFRTI
                     PREPWHWQYG*"
                     /db_xref="UniRef100_F8A7W1"
                     /db_xref="cga:Celgi_3153"
                     /db_xref="F8A7W1_CELGA"
     gene            complement(330208..333528)
                     /locus_tag="PH2015_07_scaffold_0_prodigal-single_487"
     CDS             complement(330208..333528)
                     /product="hypothetical protein"
                     /codon_start=1
                     /transl_table=11
                     /translation="MTNVNDIMSTIKIRESNGDYRATNKNSSASGAYQYIDKTWRAEA
                     TKAGIDWQGNGWTSAYMAPASVQDTVAKNNIQNILNANNGNINAVPNVWYTGNPQGNM
                     TASDIAANNGLTSQQYTSKWLADYAKVTGGTLTTDSNGDGIVVDENGNVTARGSDAPA
                     DPTSGFAVYTGAEQVQLIQSMQDLENFEGNWEENSLDEYGDFIYNLELFLVDRADTIK
                     FMKTPPQTIENDGWPAVGQKKVVIAKTGETAEFVITDLVVDSMSVGGVGAQSSIIANA
                     ATELSFNITRVGNARLGDAIQDAVALAGYQDVASANFFIKIKFTRIGINGAASTVPNS
                     TKVLPFRLKKVVDISTSTDNRGTSASLEGVILRNYAVTTSSVGQLKYKITSNIEKNSA
                     DTTITNFLEKLNQTIRENAYGVSGNFNIEYKYVRDEAFLAEYPTLIIGDPTGYRTGPG
                     GSEVETTANPSYGTIAIANNTLEVQPTTNIIDVIKDILINTNQIRASLTTPNKTFTDL
                     FSIEVDYEPKDNGYNVLTKSEGAIVTYRVCKKEELIEHNTRNQIDQLSNINQILSTII
                     SSGRLKKKYYYYYTGKNDQIMQFDIVLNNQLLKVQNEEFDVYYDENQVNQLDNYLENL
                     RFYSDTRLKSLMEEFDNSKQSVSRTEAALNDAKAAYASQVQSIKNEFLDRINAELGGS
                     DFILSQTIIDNHFSGIDIYDINSFEEEFAKIEQELGLTDGTVYTEDVRQSLRDLRDQV
                     TKASEEFANAKAKLSEMETDAVDTINSTLGARISTRLYAQGFGNTDDTFAMVGVTSNI
                     ATIEDLGTDLRRKLTTVEIAGLLNFLSTSSATFVSGALGAIKDPTTGVKLILPNDQKK
                     LQIARAKYLEGWSQDLSMINATMKIKGDPYWLQNYITAEERSNAYGTNNYRPNNVSTA
                     VGTNFIMVVTNTVEGVDGTGQPIVSNLFRYLYMVKSIKSEFSSGLFTQTLDMVRFTMA
                     ETYNTNPLSSESSSNSDTVGKGEGFGEELVRKGELKVGESITVEDAQNPIGDDGTGNP
                     NINGQPLGDMQGVIDQLNDAQRKSEKLFFDSNGNPRTMTQQEMTQYEELQVKIEGIFE
                     RYPNINQIIARLQTSARN*"
     gene            complement(333529..333819)
                     /locus_tag="PH2015_07_scaffold_0_prodigal-single_488"
     CDS             complement(333529..333819)
                     /product="Uncharacterized protein n=1 Tax=Cronobacter
                     phage vB_CsaM_GAP32 RepID=K4F633_9CAUD"
                     /codon_start=1
                     /transl_table=11
                     /translation="MYDSRSNYIKTPIVDNTYLDIMVDRYIFLDPNDEVYEIEQKYHR
                     RPDLLSYHRYGTSKYWWVFARRNVNILIDPINDFTTGTTIKIPSLKNLENTK*"
                     /db_xref="UniRef100_K4F633"
                     /db_xref="A0A0F9RNT5_9ZZZZ"
                     /db_xref="K4F633_9CAUD"
     gene            complement(333819..334424)
                     /locus_tag="PH2015_07_scaffold_0_prodigal-single_489"
     CDS             complement(333819..334424)
                     /product="hypothetical protein"
                     /codon_start=1
                     /transl_table=11
                     /translation="MSNPYKERQHVYIVDPTGRLGSSISTPTGVQSSGNVFYFPYTPT
                     ITNVNSTSYSSYDMTHSNFQQKAFDMSTNSIFSMTAPMIARNSDEAQSVLSGVDFFRA
                     AMKMGFGKTDPYAGLPPVVLQFYAYGIYEAVPVVLTDFTWNLDDSIDYIDFGKANKPI
                     RIPTTSTFVLSLQTSYGAKKVRNEFSLSAYASGALRSKGYV*"
     gene            334546..335421
                     /locus_tag="PH2015_07_scaffold_0_prodigal-single_490"
     CDS             334546..335421
                     /product="Sigma factor for late transcription n=1 Tax
                     =Cronobacter phage vB_CsaM_GAP32 RepID=K4F6U7_9CAUD"
                     /codon_start=1
                     /transl_table=11
                     /translation="MAKRGPNYLNNKDMLRQIHISKSNFSWFEDREKHSQYDAILYSE
                     NEILDTVEIARQNRADRIQKRAWDDNEDKKLKQSDFAIDPDSFNRSDLVFRVMTFDHI
                     PDEPGRKKNPKSPADHKIKLNFPPFKHFVIEDDGSLRCVGLSHHNKNKEFDLTYGKVT
                     ATLANMYIKLVERYSQRSNWRGYTYIDEMRGQALLQLTQVGLQFNEDKSDNPFAYFTA
                     VVNNSFTRVLNTEKKNQGLRDDLLESIGQSPSWTRQLEHEMKSQERWQKIKSTQITDD
                     QIPTETIKEIYSEND*"
                     /db_xref="UniRef100_K4F6U7"
                     /db_xref="A0A0F9UX53_9ZZZZ"
                     /db_xref="K4F6U7_9CAUD"
     gene            335414..336424
                     /locus_tag="PH2015_07_scaffold_0_prodigal-single_491"
     CDS             335414..336424
                     /product="Endonuclease subunit n=1 Tax=Escherichia phage
                     PBECO 4 RepID=L7TJQ6_9VIRU"
                     /codon_start=1
                     /transl_table=11
                     /translation="MTNLFQKAAVFTDIHFGNKNNSKAHNEDCLEFIDWFIDEAKKKG
                     CETCIFGGDWHHNRASLNISTMKYSLQGLRKLSNAFEKVYFILGNHDLYYRETREVNS
                     IEFIKEFPNITLVDDLMVEGDVALVSWIVGEEWKTIPRIKSKYMFGHFELPTFKLNAM
                     VEMPDHGGLNGDMFEHQDYVFTGHFHKRQIKKNVIYIGNAFPHNFSDNWDDDRGWMYL
                     EWDKEPEFFAWPDAPKYKTVKLSALLDNTEKYLLPKSHIKVSLDIDITYEEANYIKDT
                     FVETYNLREITLVPIKNTEHTEDVGAEIHFETIDQIVVSQLKELDGSYNNNILIEIYQ
                     NL*"
                     /db_xref="UniRef100_L7TJQ6"
                     /db_xref="L7TJQ6_9CAUD"
                     /db_xref="L7TJQ6_9VIRU"
     gene            336421..337014
                     /locus_tag="PH2015_07_scaffold_0_prodigal-single_492"
     CDS             336421..337014
                     /product="KR domain protein n=1 Tax=Staphylococcus
                     pettenkoferi VCU012 RepID=H0DKG4_9STAP"
                     /codon_start=1
                     /transl_table=11
                     /translation="MKILITGNREYGLCQKICDLFDTMDNVVYRCVSRSTGYDLCDHN
                     NHQKLANEFVEQSYDVFINNSALWKFNQTLLAEAMYTAVAEAQKSSYFIHIGSTADTG
                     VRGSAWRYPIEKKSIKDFNRNLSYATIGGSNIKTTLISPGSLTTESVMKKHPDRKLLD
                     TSYIAELIVWLLKQPDYVNINEISLDPIQSGHFSRER*"
                     /db_xref="UniRef100_H0DKG4"
                     /db_xref="H0DKG4_9STAP"
     gene            337040..338809
                     /locus_tag="PH2015_07_scaffold_0_prodigal-single_493"
     CDS             337040..338809
                     /product="Recombination endonuclease subunit n=1 Tax
                     =Cronobacter phage vB_CsaM_GAP32 RepID=K4F9K8_9CAUD"
                     /codon_start=1
                     /transl_table=11
                     /translation="MRNFMSIGNVTQAVTLNRNNLTLVLGNNLDLGGDGARNGTGKTT
                     LINALSYGLYGNALTKIKQDNLINKTNGKQMLVTVEFEYNGEQYRIERGRRPAVFRLK
                     RNGIDLNEGQDEAQGENRHTQVEVDQIIGISHSMFKHIVALNTYTEPFLSMRASDQRE
                     IIEELLGITELSKKAESLRDQIKQTKDFIKDAEYEIKAKEEANKRILKSIEDIERRQR
                     VWKKNIDSEVNELTTKLDDLSHIDISVEISNHTKLAEYNEKKSKLDQANLWITNLKKD
                     TDKQNTFVVKLDAEIAALKSHTCYACGQDLHDNKQEEILKSKEGQRQDALMQIISNDS
                     QMQEHLEVVASIGDIGVKPTVYYKSIQDAYEHQNLVTTTNDQIQRKKEAVDPYQEQIE
                     EMKSNSLEEINYDKMNALISFKDHQEFLLKLLTNKDSFIRKKIIDQNLNYLNSRLDHF
                     LEKLGLPHEVRFQSDLSVEIKELGRDLDFDNLSRGERNRLILGLSWAFRDIFESLYST
                     INTLFVDELIDSGMDTNGVEASLSILKKMVRESNRTIFLVSHRDELQGRVSNVLNVVK
                     ENGFTSFSQEEEVIATEDSEIFA*"
                     /db_xref="UniRef100_K4F9K8"
                     /db_xref="A0A0F9FQ34_9ZZZZ"
                     /db_xref="K4F9K8_9CAUD"
     gene            339015..340148
                     /locus_tag="PH2015_07_scaffold_0_prodigal-single_494"
     CDS             339015..340148
                     /product="DNA ligase (ATP) {ECO:0000313|EMBL:AGS80982.1};
                     EC=6.5.1.1 {ECO:0000313|EMBL:AGS80982.1};;  TaxID=1357714
                     species="Viruses; dsDNA viruses, no RNA stage;
                     Caudovirales; Myoviridae.;" source="Caulobacter phage
                     Cr30.;""
                     /codon_start=1
                     /transl_table=11
                     /translation="MKPIKTYDPIYKIDNSQNIRIWYMELGEGEDAAGYRTVSGIRGG
                     TLVTSSWHKCVPKNTGKANATTIRSQAEKEIAANYTNKKNSGYFENVDEVNTKTTFNP
                     MLAQGFADEKINLTNDKLYSQPKLDGIRCIARADGLWTRSGKEITSVPHIWEAIKDVF
                     VAHPNLTFDGELYNHKLKTNFNKITSIVRKTKPTPKDIEISKKLIEYHIYDVIDCVEE
                     DLIFEERNKRYLKLLPKTESIVKVETFMILDEDHMNSLYAAYIEDGYEGQMIRRNKEY
                     ENKRSHNLIKRKEFKTEEFKVTGIEEGLGNWAGHAKRFVLETKDGKPFGSGVRGNQEL
                     LKDLYDSVRKPKWATIRFFDYTPDGIPRFPVAIDWGFDEIRTD*"
                     /db_xref="A0A067XRC5_9CAUD"
                     /db_xref="UniRef100_M5F9R5"
                     /db_xref="6.5.1.1"
     gene            complement(340145..340663)
                     /locus_tag="PH2015_07_scaffold_0_prodigal-single_495"
     CDS             complement(340145..340663)
                     /product="Uncharacterized protein n=1 Tax=Thiovulum sp. ES
                     RepID=J0LB15_9HELI"
                     /codon_start=1
                     /transl_table=11
                     /translation="MASKSKVKGSSYERDMAKFLSELYDGSFVRVPNSGAFIGGKNNK
                     RTEVLSEGQIRSFKGDIIPPDDWKFFNCECKSYADFQFHQLFSDGVIPLLEGWINQTM
                     EVADKGDLNIIFMKFTRKGQYICYQKSLEWETPHSTIYHSKKHGDWVFCGAEKFWEFH
                     YDKVKTVSIDGV*"
                     /db_xref="UniRef100_J0LB15"
                     /db_xref="J0LB15_9HELI"
     gene            complement(340653..341354)
                     /locus_tag="PH2015_07_scaffold_0_prodigal-single_496"
     CDS             complement(340653..341354)
                     /product="hypothetical protein"
                     /codon_start=1
                     /transl_table=11
                     /translation="MKYNIISIPRSGSGYLRSLVSNNLEKNEGFYSVSEPFNPTKNRN
                     ITYDEIVKQMSFNDIVVTKNHVNELIQLKQSNEQLYNKFFGIPFQNICLLRRNVFETT
                     ISRCIAKLTNQWNDYTYSVSDVIVIPEYFFMSELSDTFNMWSAISTNYLGVRYKKVLY
                     YEDLHFDSRKDCELFGIMYNGVDVVYKKSPDKNQLVSNIDELKRLTFDQINTVSIPHT
                     MSDGLNLSLDYKNGE*"
     gene            complement(342282..343124)
                     /locus_tag="PH2015_07_scaffold_0_prodigal-single_497"
     CDS             complement(342282..343124)
                     /product="Uncharacterized protein {ECO:0000313|EMBL
                     :KKM88117.1};  TaxID=412755 species="unclassified
                     sequences; metagenomes; ecological metagenomes.;"
                     source="marine sediment metagenome.;""
                     /codon_start=1
                     /transl_table=11
                     /translation="MSTNPLSKYFRRPTAYIQLPTRGIFNPEIEKTVIDEVPILPMTA
                     IDEIGLKNPDELLNGEALVNLIRSCVPSIPDPYKLPNIDAEALYLAIRYATFGRDTSH
                     SHTCSKCKEVSDFNIDINYILSRFPAIEEAPTISHNGLTIHIRPNTLRSVMKVSIIET
                     EQTRLLNYYSSPEFENTDEESAAKRIYDSFRKIALHNVDVVSDAILKIEDEDGNEIAD
                     QAYISEFLNNVPSSLITEIQKSVKSISKLPEDASITEFQCPSCNHKDKVKIEFNPVNF
                     SVAG*"
                     /db_xref="A0A0F9P3R1_9ZZZZ"
     gene            343219..346119
                     /locus_tag="PH2015_07_scaffold_0_prodigal-single_498"
     CDS             343219..346119
                     /product="Myosin-10 n=1 Tax=Hydra vulgaris RepID
                     =T2MG36_HYDVU"
                     /codon_start=1
                     /transl_table=11
                     /translation="MATDPTQQNVFITGTDLPDWASEATQNGILNAIKASDSNNVKLT
                     SNMNTLMGNLISIMAGDRNAAKSYRESIRKSQEESSEIRKQLSELNTTIKEVSDNTEQ
                     ANNEDRARDKKDDERVNRQISQIKQLGLFDKLKFRADMAMAKSQKEQFRVMNNYLGDI
                     SLSSKELKDKFPEVLEKLGAPSSIAQGPGNDAFGGILALTGKTNVFKNLMEGAVAAYS
                     ASQVPFEMMMQQVKDRFEITTELRQSGLLEDLGASFVDTTKAFSDNKMTIVEATQFVR
                     EFSKAVGVTGASAALEFVNKMAYSTDMMDRFGISFSQVAKISGTYLDTLERTGLLEQI
                     SATERDRGMQSFMSAVEGVSMTLKTSLEESAKMISEYLSRDDISAMLMTNSMNLSQEV
                     ITQIGAMAKMGPLGEIVAKGAIDPNRFMLTQEFQALNNPALAGVRGIVEQMMSDLRSG
                     RGTDELIAQYGKQMSEIISNDPLVAQLVAMDSDVASIVAGVGRLAQTSQDAIKEISVP
                     EVDKAEQRRQDAERRRAAAIEGLYANTLKTLDNSRELERILKAQTGIIEGQISIIDTL
                     SQNATDMLATILSYSAKANEALMGTINVFAQGVADLFPEHHMAGQARNIEETTAAYQE
                     RKRVEREDIISGRDGGPGIEAARVQEITQMVEDTEYGTTLRPQGEGILSFVGVDTEID
                     KANQRIADLEAMKSNVTEPKERELIDTYIAEEQANIIAKGLATATTDLASNLDGLIDA
                     NYQDLKDAVEGNYDPMSGAEYYEPEEAKSIIRDAAPEAIRTRLEEVIPVVNDMDQVSM
                     EIKQSVLAQEAVNNMRETGITPEEMKSIVDDMFLNPELVEMLGNNANSFKDALLSELP
                     GIITPPIDTSFIDILQRPTNRIVDPIEVEAYNNISDIVGGNETYANEQQFKQFFDEMK
                     VDNNYTNEQMIEKLDKMLTTIQNNKPDLEYTTGKEDVRLLVKTITDLITKLA*"
                     /db_xref="UniRef100_T2MG36"
                     /db_xref="T2MG36_HYDVU"
     gene            346186..347907
                     /locus_tag="PH2015_07_scaffold_0_prodigal-single_499"
     CDS             346186..347907
                     /product="Portal vertex protein of head n=1 Tax
                     =Cronobacter phage vB_CsaM_GAP32 RepID=K4F9K9_9CAUD"
                     /codon_start=1
                     /transl_table=11
                     /translation="MATWKKYFKPYNGSDRVTDRTASYNAGDASNKKYSSWLPEVYQG
                     QPNRVQRYGQYDQMDLDSEVNAALDVIAEFSTLKDENSNLPFMIEWNEDPSESESEVL
                     QKSLRQWVNINDLKKRAFRIFRNAIKYGDQVFVRDPETYKLYWVDPSKVEKVLVNEGK
                     GKKPEVYFIKDVDLNLESMSVAAPQEKMQNLPTGYSVGIPSINSSAAGATSAMPIGSG
                     ASRYSNEQQSMPIDATHIVHISLSEGIDNYWPFGTSILEPVFKVYKQKELLEDAILIY
                     RVQRAPERRVFYIDVGNMPTHKARAHLERIKNEIHQRRIPSKTGGGQNITDSAYNPLS
                     IMEDYFFAQTSEGRGSKVETLPGGENLGQIDDLRFFNNKLFRGLRVPPSYMGSHDADA
                     GSSYSDGRVGTAMIQEFRFTKFCERLQSLIAEELDREFKMFLKHRGIEVESSMFDIKF
                     NPPQHFGKFRQAEVDSVMMQVFTSIADVEYMSKRFAMKRFLGMTEDEILENERMWREE
                     HDVNDPTQSSEDGLQSMGAAPPPAPDFAGGDEFDFDNEEPPEDEGSPISGAENAPEEG
                     EEDITKV*"
                     /db_xref="UniRef100_K4F9K9"
                     /db_xref="A0A0F9QJG2_9ZZZZ"
                     /db_xref="K4F9K9_9CAUD"
     gene            347916..348164
                     /locus_tag="PH2015_07_scaffold_0_prodigal-single_500"
     CDS             347916..348164
                     /product="hypothetical protein"
                     /codon_start=1
                     /transl_table=11
                     /translation="MRYKQISENYSPELDKQNAKELSDTRKARLTLVHLAKLRRMREY
                     RKYQDKTRGELVKRMYGGQAAAGEEGGMPPMDGMDFGA*"
     gene            348350..349183
                     /locus_tag="PH2015_07_scaffold_0_prodigal-single_501"
     CDS             348350..349183
                     /product="Uncharacterized protein n=1 Tax=Plasmodium
                     falciparum (isolate 3D7) RepID=Q8I414_PLAF7"
                     /codon_start=1
                     /transl_table=11
                     /translation="MSRSTLEQVLELLINEEREAAEELLHDFIVENARQIHEELLSES
                     DEVVEEDLEDLDESEDEYADDLEDDSDEIDTEEFYDEDEMGDDEAVDDLEMGDDMGGD
                     FEGEDEGDVESRVDDLESALAQLEAEFEKIMAGEEGEEEGEDEYGFEGDEEGEEDYGM
                     EDEDGEEEDDFKESFDLDLDESEDDDLVEYVTPQTAKVGDNGVQNKSTVNANPKRPGD
                     DSNAAPIRIKDGNTSGGKGEAPKDISTKNVNVSGNSKAPAYKGQTAKPGDNGVNTKSL
                     L*"
                     /db_xref="UniRef100_Q8I414"
                     /db_xref="A0A0F9R4Q7_9ZZZZ"
                     /db_xref="mpe:MYPE6470"
                     /db_xref="Q8I414_PLAF7"
     gene            349203..349832
                     /locus_tag="PH2015_07_scaffold_0_prodigal-single_502"
     CDS             349203..349832
                     /product="Prohead core scaffolding protein and protease n
                     =1 Tax=Enterobacteria phage vB_KleM-RaK2
                     RepID=H6X3P9_9CAUD"
                     /codon_start=1
                     /transl_table=11
                     /translation="MAILIERLSHNQANVKARVVEGENGHKNMFMEGIFVQGGVKNAN
                     QRVYPVSEISRAVESVQQKISEGFPVLGECDHPPELTVNVDRVSHIIESMWMDGPNGF
                     GKLKIVPTPMGNIIRTLIESGATLGVSSRGSGEVDGNGNVSNFEIVTVDIVAQPSAPN
                     AYPKAIYEGLMNMRGGFQTWQLAQDVQHDKTAQKYLSEQIVKFIRELKL*"
                     /db_xref="UniRef100_H6X3P9"
                     /db_xref="A0A0F9TS85_9ZZZZ"
                     /db_xref="H6X3P9_9CAUD"
     gene            349847..350956
                     /locus_tag="PH2015_07_scaffold_0_prodigal-single_503"
     CDS             349847..350956
                     /product="Uncharacterized protein n=1 Tax=Cronobacter
                     phage vB_CsaM_GAP32 RepID=K4FB44_9CAUD"
                     /codon_start=1
                     /transl_table=11
                     /translation="MANDILAGLFESGVLTEEVSMQIKEAWEAKLNEAREEVTAELRE
                     EFAQKFEHDKSVIVEAMGHTIESAIRKEIEEFQADRASLISERVAYKKAIAEHAKLLE
                     KFITSQLANEVKELRVDRAKMNEHLETTKVFVTKQLSRELAEFHNDKRELVETKVRMI
                     AEGKQLLNKTKQSFIKRSAELVEKSINKALRSELSVLKEDIKQAKENDFGRRLFEAFA
                     GEFMASQLNEGTEVSKMNKKLNETATEAAKLKAMIAEKDAAIAAANKKVRIMEDRANR
                     KAVMESLLSPLSGEKRRVMTDLLESVKTANLKTAFKKYLPAVLNETVTVKAETKQTLT
                     EGKVTERTGDRIVESQTGQNGDADIVVLKKLAGLK*"
                     /db_xref="UniRef100_K4FB44"
                     /db_xref="A0A0F9QPC4_9ZZZZ"
                     /db_xref="K4FB44_9CAUD"
     gene            350984..352141
                     /locus_tag="PH2015_07_scaffold_0_prodigal-single_504"
     CDS             350984..352141
                     /product="Precursor of major head subunit n=1 Tax
                     =Cronobacter phage vB_CsaM_GAP32 RepID=K4F9L0_9CAUD"
                     /codon_start=1
                     /transl_table=11
                     /translation="MENLFEGKNWNATREALLEGLVGTKRDVMSSVLENTKKALNESA
                     TAGATQAGNIATLNKVILPVIRRVMPTVIANEIIGVQPMTGPVGQIHTLRVRYADNAG
                     PTTAGSEALSPFNIATAYSGNGTTAPLPTANLEGVAGNRMSIQVLKQTVEAKTRKLSA
                     RWTFEAAQDANAMHGLDIEAEIMAALAMEITAEIDQEILGSLTNLATLGATYDMNGTF
                     TGTPTFVGDRHAVLATLINQQANLVAQRTRRGAANWAVISPAALTVLQSATTSAFART
                     TEGTFEAPTNTKFVGTLNGTMRVYVNTYASDTAPVLLGYKGQGEIDAAAFYCPYVPLM
                     SSGVVVDPSTFEPVVSFMTRYGYVELTNTASSLGNAADYLSKINVANLAFV*"
                     /db_xref="UniRef100_K4F9L0"
                     /db_xref="A0A0F9QJK5_9ZZZZ"
                     /db_xref="K4F9L0_9CAUD"
     gene            352257..353927
                     /locus_tag="PH2015_07_scaffold_0_prodigal-single_505"
     CDS             352257..353927
                     /product="Structural protein n=1 Tax=Synechococcus phage
                     S-IOM18 RepID=R9TQ12_9CAUD"
                     /codon_start=1
                     /transl_table=11
                     /translation="MSEQIKFGDRLFLRGETVSFDNGDNDAVIESRNGTLVVKGNLII
                     EGNTTTVNSIETVFADPFITLNADHVGPASQDVGLEVNRGDDPIVRFLWDETNDRWSF
                     EDKNIFSTGNINANIVFASVSGNILSDNGVVIIDSTGDGLVDIRAGNIDNTIIGATTP
                     AAGYFTSVTGDGTDITNVLTNYTTDSLSEGTTNLYYTDERVDDRFNQLFNSGYSMVST
                     YDDLLGAYTINFEAQNIGTGSQIYDSSHATLASFRTLTTGNILNGGNSDLTVSVVGDE
                     IRIDTSTKINQLAFNSFVGNGSTSIYNLPYSVSSDWQVLIYIDGVVQEPGNSYTISLS
                     TITLSSPLALNSVMNVLRLATNAATTTVVNADTLDTQLPSYYLDYNNFTNTPTNIMFS
                     NTNNSVSGNITPASDNLYTLGSAADKWSNIHSYRQNFSLSGAAERFQADAAYDDGTVV
                     IFGGTNEVTTTTTQDDTRIAGVVSSTPAILMNCDAGTQTTHPSVVTSGRTLCKVFGTV
                     NKGDYLVTSTNAGHAIASATPTFGTVIGRALEANVSGFGTIAIAVSLM*"
                     /db_xref="UniRef100_R9TQ12"
                     /db_xref="R9TQ12_9CAUD"
     gene            353929..354492
                     /locus_tag="PH2015_07_scaffold_0_prodigal-single_506"
     CDS             353929..354492
                     /product="hypothetical protein"
                     /codon_start=1
                     /transl_table=11
                     /translation="MTTKVNSNLIGNTEVHHYHLNSDVFGNSSTKSVRGDTTIQLSVT
                     GSLTGGGTLVLGEGGTITIGYAEPTNPEYSNVVITDGGMIDGFATTVSGVTPTTIASY
                     SSTIYGGAKFVILAIDQSSGIRQTTELIAANTATVVVATEYATVTTSTIISSFEISVA
                     AGTVSLVATGVSSNTVKYKVFSTLIPN*"
     gene            354506..>356191
                     /locus_tag="PH2015_07_scaffold_0_prodigal-single_507"
     CDS             354506..>356191
                     /product="YadA domain-containing structural protein n=1
                     Tax=Prochlorococcus phage Syn33 RepID=E3SQY6_9CAUD"
                     /codon_start=1
                     /transl_table=11
                     /translation="MAITKVSEFVLDDNSITLAKLKVIPGTNGQVLAIDSSNNFYFTD
                     IVPAEGIDDRIAALIAAGNHNNITIVYDDVVGSLSFSATGSVISVNSQDGAVVLDTDD
                     ISEGLTNQYFTNTRARNSISAAGDLSYNPVTGVLSVTTYKTTDFNTDFATKTTTDLAE
                     GTHLYFTDTRARNAISVSDTGGDGSLSYNSSTGQFTYTGPSATEVRSHFSAGTGVTIV
                     DGQVSIGQDVSITSNVEFNNISATGNIQIDGNLIVGGTSTTVSATNLSVSDNMIYMNQ
                     AIATTIMNAVGDSTSVVYTTLEDHNYLIGYTVSISGVNPSAYNLSNQTITNVTTNTFT
                     ILNNATGSYVSGGTARGRTNSNPDLGIAFGYYDVSYQHGGFFRDASDGIFKIFKGYTP
                     EPDISPFIDTGHASFSLANFQASTVYAALVGNVTGTVSSISNHTTTDLAEGSQLYFTN
                     ARSRNAISASGDLSYNSSTGELSVTTYKTADFNTDFASKTTTDLAEGTHLYFTNTRAR
                     NAISATGDLSYNPTTGVLSVTTYKTANFNTDFASKTTTDLAEGTHLYFTNTRAR"
                     /db_xref="UniRef100_E3SQY6"
                     /db_xref="E3SQY6_9CAUD"
                     /db_xref="npn:JI59_16250"
ORIGIN      
        1 CTATAAGACA GCCAACTTCA ATACTGACTT TGCATCAAAA ACAACAACTG ATCTTGCCGA
       61 AGGCACTCAT CTATATTTTA CGAATACCAG AGCAAGAAAC GCAATTAGTG CATCTGGTGA
      121 CCTGTCATAC AATACGTCAA CGGGTGAATT ATCTGTAACC ACATACAAAA CAACTAATTT
      181 CAATGCCGAC TTTGCATCAA AAACAACTAC TAATTTGGCA GAAGGAACCA ATCTGTATTA
      241 TACAGATGAG CGTGTTGACG ATAGGGTTTC TAACTTATTA GTGGCTGGAA GCAACGTCAA
      301 TATAGTTTAC AATGATACCG CTGGAACTAT TACTATTTCT GCAAATAGTG GTGGCGGATA
      361 TGACTTGTCT AACAACGACA CTGACGATTT ATCTGAGGGA ACGACAAATC TATATTATAC
      421 TGATGGCAGA GTAAAATCTG TATTGTCAAC CATAATAAAT GACACCAGTG AATTCGGAAG
      481 TTTGAGTTAT AATGAAACAA CTCAAAAAAT AGATTATGTG AGTGTAACCA CAAACGAAAT
      541 TCGTTCGACA CTTAGTTCAA GTAATGGAGT GACATATAAT TCTGGAACTG GTGTGATTGG
      601 GTTAGATTCG ACTGCCTCCA TTCAGTTTGG TGATATGGTT CTTACTGGAA ACCTAACTGT
      661 ATCTGGAAAT ACTACATTTG TCAATACCGT TGAATTAACC GTTTCGGATA ATATCATAAC
      721 TCTCAACGCT GATCTTGGAG TTCTTGAAAC TCCGACTATG AATGCTGGGA TAGAAATAAA
      781 TCGTGGAATT GAAAACGATG TTGGCTTGCG ATGGAATGAA ACTACTGACA CTTGGCAGTT
      841 TACCAATGAT GGCGTAGTTT ATCAGAATAT AGGTTCTCTG TCTGCATCTG ATACTGATGA
      901 TTTGGCAGAG GGAGTTGTGA ACCTATACTA TACCGATAAT CGTGTGGATG CAAGAGTTGA
      961 CATTCTACGA ACTGATCTTA CGGTTGACGG AAATGCATCT GTCCACTTTA ATAATCTCAC
     1021 AAACATCCCT TCCATCATCA AGGATGTGTT TACTGGTAAT GGAACACAAA CTAATTTTAC
     1081 GTTGACTGCA TCACCAGGAA GTCCAGAAGC ACTTATCGTT ACTCTAAATG GTGTGACACA
     1141 AACTCCTGGT GGCGATTATA CTGTATCTGG TAATACGCTT TCCTTTGTAA ATCCATTGCC
     1201 ACTGAATCAA GTTGCTATTG TAAGACATGT TGGATTCCAA GTCATTGGTG GAACCACTGG
     1261 AAGCTATTTG AGTTTGTCTG GCGGAACAAT GAGTGGATCA ATTCTTGTGA ATGCGGATAA
     1321 CACCTACGAT TTGGGAACAT CTACAAATCA GTGGCGGGCG GTCTATGGTC GTTCAATTGA
     1381 AGCGACATAC GCTGACTTGG CAGAACGATA TGAGGCCGAT AAATACTATG ACGAAGGAAC
     1441 TGTTGTAGTA TTCGGCGGCG ATAAAGAAAT AACTACTACT ACTATTGGAG AAGATGTGTC
     1501 GGTTGCTGGC GTAATATCAA CAAATCCTGC ATATAAGATG AACTCACAAG CTGGTGCAGA
     1561 CGATACACAT CCGTATGTGG CACTGCGTGG GCGAGTTCCA TGTAAGGTGG TTGGACCAGT
     1621 AAGAAAAGGT GATTTGCTTG TTACAAGTGA GTTAGAAGGT TTTGCTAAAA GTGTCGGAAA
     1681 GTTAGATCGG GGTCATGCGG TATTTGCTAA GTCGTTGTGC GAAAATTTGG CCGATGGAAA
     1741 TAAAATAGTA GAAGTAGTAA TAATATAATA GGAGATATAA ATGGCGTTTG GTTTCCCTAA
     1801 TAATCCATCT ACCAATCAAG TTTATCTTGG TCCAAATGGA GTGAGATATA AGTTTGATGG
     1861 TGCAAAATGG AAAGGCGATG TAATACAATC CGAGGGATTT ATTGGATCAA TAGGGTTCAC
     1921 GGGATCGAGT GGTAACACTG GATTTACTGG ATCACAAGGT ATTCAAGGTG CAACTGGATT
     1981 TTCGGGAAGC CAAGGAACGC AAGGACTTCA AGGATTCACT GGTTCATTTG GAGCAACGGG
     2041 ATTTGTTGGA TCACAAGGCA CACAAGGTCT AATTGGATTT TCGGGATCGC GTGGTTTCAC
     2101 TGGATCACAG GGGTTCACTG GATCACAAGG CATTCAGGGT GTTACTGGGT TTGTTGGTTC
     2161 ACAAGGCATA CAGGGTATTA CTGGTTTCGT TGGATCACAG GGCGTATCTG GATTTACTGG
     2221 TTCACAAGGA ACCCAAGGAA CAACTGGCTT CACTGGTTCA GTTGGTTCAC AAGGCACAAC
     2281 TGGTTTTGCT GGAAGCCAAG GCATACAAGG CATTCAAGGT GTAACTGGAT TTGTTGGTTC
     2341 AAAGGGTGAT ACTGGATTTA TTGGTTCACA AGGTATACAG GGTGCAACTG GTTTTACAGG
     2401 AAGTCAGGGA ACGCAAGGCG TATCTGGATT TACTGGTTCA GTTGGATCAC AAGGCACAAC
     2461 TGGATTTACA GGATCACAAG GTATTCAAGG AATTCAAGGT GTTACTGGTT TTGTTGGATC
     2521 ACAAGGAAGC CAGAATATTA TAGTTTCAAT AGCATCTGGA TCAAGTATTA CTATCAATTC
     2581 GGATTCAACT GACGTTGCAT ATCAAAATAA CACACAGGCG ACTGGAACGT TGACTATAAA
     2641 TAACCCAACT GGAACTCCTA CCGATGCTCA GAAATTGATG TTAAAGATCA AAAGTCAAAA
     2701 CGTTCAGACT TTTTCTTGGA ACGCAGCATT TATCGGATCA ACTGATCTAC CGTTGCCTAC
     2761 TGCTACTTCT GGTGCAAATA AGGTTGATTA CATGGGGTTC GTATATATGC AAGAAGATTC
     2821 AAAATGGCAC ATGATCGCCA AAAATTTCGG ATTTTAATAG GGAATATTGA CAATGCAAAT
     2881 CAGATTTGAG TATCAAACAA AGTATGGAAT TTTTAAAGAC GCTTTAAATT TACCAGACGA
     2941 TCATTCTTAT ACCGATGAAG AATTAGAGAT TATGAAAGCC GCAAGAGTTG AGAAGTGGAT
     3001 TTACAATATA GAAAATGCAC CGCCAATTTA CGAAACTTTT CAATCAGAGG GTGAATAATG
     3061 GCTAACTATT ATTGGGTAGG TAACGGCGGG AATTGGTCTG ATTCCGCAAA ATGGTCATTA
     3121 ACATCTAACG GTGCGGGTGG CGCTGGTGTT CCGGGAAGTG CGGATAACGC ATTTGTAAAT
     3181 GCGGCGTCAA TGAGCGCGAA CTCTACGATG AACATAGACG TTCCTACTAC CGTAAGTAGT
     3241 CTAACCTTTA CCAGTATCGA TGTTCAAATA ACAATTGACA ATGCAGCTAA TTTAACAGTT
     3301 TTAAATACAA TTGGACTGTC AACGAACACA ATTTACACTA ACGGCCTTAT AATAAATGGA
     3361 AACTTGACAA CAAAAAATCT TACTATTTCC AGTGGAACAT TGTATCTTGG TAGCAGTAAT
     3421 ATAATAGTCC AAAATGCCGT CAGTGTAACT GGCACTACAA CTAGAACAAT ATCTTTTGGA
     3481 ACTGGCAGTA TAAACATAGT TGCTCCGAAT GTAACTTCCA CAACAACTCA TTGGAGTGGT
     3541 GCAATACTGA CTGGATTTAC TGCAACTGGA TCAAAACAGG TAAACATAAC AATTAATAAT
     3601 TCATCGACCG CAGTTATTTC AACAATAGAC CATGGAACCA CAGGCGGTAG TTTAACGAAT
     3661 GCGTTGAATT TTCAATTGGC ATCTTATACT ACAAACAATA GTGTGTCAGT AAATGGTCAC
     3721 TTTCTTAATT TAACTATTCT CTCTGGGCAA ATAACTCAAG CGTCAAATAG AACTATTTAC
     3781 GGCAATTTAA CATTGGCAAG TGGAGTTGTA ACTATTCCTA ACAACGGGAT TACAACGATG
     3841 TCTCTTAGTG GAAGTTCAAA GACAATAACT ACAAACGGTG TTAGTGTAAA CTTCAATTTG
     3901 ACAGTCGCAT GCAGCGGAGA AACAGTAACA CTAAACGATG CTCTTACGAT GGTCGGAACT
     3961 TTTACACTTA CTTCTGGTAA TATAAATTTG AACGGATACA CTCTTAGTTG TTCTATATTT
     4021 TCTTCCTCTG TTGCAAACGT CAGAAGAATA GATTTTTCTG GCGGCAACAT TTCTATAAAT
     4081 GCAGCGTTGA CGACTGACAC TACTGTTTGG AATATGGCGA CAGTAACAAA TTTTAGTTAT
     4141 ACTGGAACGT GGCAAGTATC ATATAACACT ACTGGAAATT TTGCAACCAG AATATATCAT
     4201 GGAACGGCCA CTGGAGGGTC TGCAACGACT GCCTACCCAT TACTTTCTGG TTTGAATTTA
     4261 AACATTGTTG GAGCGGTTAG AATTGGTGGA CATTTTGTAG ATGTTGATCT ATCCACGTTT
     4321 ACAAATTCGG CATTTACTGA CAACCATACT ATTTACCGTG ATTTGAAATA TTCCTCTTCA
     4381 TCAACAGTTT TGGCGGCTGT ATCGGCAGGC GTTCCATCAA CTCTAACATT TTCTGGAACC
     4441 GACTACGATA AATCTATCAC ATCAAATGGA AACACTATAC GAAATCATAT AGTGATGAAT
     4501 GCACCCGGAA AGATTTTGTA TCTAAATGAT GCACTGACAA TTCCATACGG TTATGCAACA
     4561 TTTTCTCTTT ATGCAGGAAC ATTTGACGCA AATGGTTTCA ATGTCACCAC TAATGGTTTC
     4621 TCTCTTGGAA CAACCCAAGC AGGAGCTAAA ATTTTAAAGA TGGGTTCTGG AAATTGGACA
     4681 CTTATGGGAA ACAATTCACT TATTCCTTCT GTGGTTGCAT GGAATGTCGA AACCAATAAA
     4741 TCTAATCCAT CATTTCTATT ATATCATGAA AACTCAACCA TAACGATACT AAGTATGTCA
     4801 GACAGTCAAG GTTCTGTATT CCAAGGTGGC GGTTTTCAGT ATAATGACTT GGTGCTTGCG
     4861 GGTGATTATG CTAATACCGT AATTACAATG AACCAATCGA ATACGTTCAA TGAAATATCA
     4921 TCAACTAAAA CAGTTCCGTT CATATTTCAA CTACAAGCCG TAAACTCAAC TACTGTGAAC
     4981 CAGTGGTCCG TTGGCGGCTC TCCAACTGGA CAAGCAACAG TAAAGAGTAA TACGCTGGCA
     5041 GGGGCAGAAC ACACATTGAT ACAAACAAGT GGAACAGTGT CAGTTTCGTA TTCAACGATA
     5101 AAAGATATCG ATGCCACTGG TGGTGCAACT TGGAATGCAT ATACGTCTAA CGGGAATATA
     5161 GACGATGGTA ATAATACTGG ATGGATATTC ACTGCTCCAA TAACTAATAC AAACAATAAC
     5221 GGCGGGTTCT TTGTCTTCTT CTAAATTTGT TATTATTTTT TATTTGATAA ATATAAATAT
     5281 CGTGAAACTC TTAACGACAG GATGCAATCC TGACCCAAAA AAACAAGAAC GTTGAGGACA
     5341 AAAAATGGCT ATTACAATTA ACGCAAAAGG CACAACGGTG CCATACTTCA AAATAGGTAA
     5401 AGGTGGAACA ACCATTTACC AAGGAACTTC CGACCCATCA TCATCATATC CAATTGAACC
     5461 CAATGATGTT TGGATCGACG TGTCCACAAA AAATATCCGA TACAGAACAG CACAAAATAC
     5521 ATGGTCCGTT GGAACATCCC CCGTTGTGGT TTCTACTTCT GCGCCGCCAA ACCCAGATTA
     5581 TGGAACTCTT TGGTATGACA CTGGCGATAC GGGGCGACTT TATGTTTGGG ACAACAATCA
     5641 GTGGGTTGAT GCCAGTCCTG TCGTTCAGGG ATATACTGGA TCACGAGGAT TTACTGGGTC
     5701 ACAAGGCATT CAAGGTGTAA CTGGATTTGT TGGTTCTCAG GGTATAATTG GATTTACTGG
     5761 CTCACAAGGC ATTCAAGGCA TAACTGGATT TGTTGGTTCA CAAGGCATTC AAGGTGTAAC
     5821 TGGATTTACA GGGTCAAAGG GTGACATTGG TTTCACTGGT TCACAAGGCA TTCAAGGTGT
     5881 AACTGGATTT ACTGGTTCAC AGGGTATTCA AGGTGTAACT GGCTTTGTTG GATCACAAGG
     5941 CGTTACTGGT TTTGTTGGCT CACAAGGTAT TCAAGGCATT ACTGGGTTCG TTGGCTCACA
     6001 AGGTATTCAA GGCGTAACTG GATTTACTGG TTCTCAAGGT ATTCAAGGCG TTACTGGTTT
     6061 TGTTGGTTCA AAGGGTGATA TTGGTTTCAC TGGATCACAA GGTATTCAAG GTGTTACTGG
     6121 ATTTACAGGT TCACAAGGTA TTCAAGGCGT TACTGGTTTT GTTGGTTCAA AAGGTGATAT
     6181 TGGTTTCACT GGTTCACAAG GTATACAAGG CGTAACTGGA TTTACTGGTT CACAGGGTAT
     6241 TCAAGGTGTA ACTGGATTTG TTGGTTCACA GGGCATTCAA GGTGTAACTG GTTTTGTTGG
     6301 ATCACGTGGT GTAACGGGTT TCACTGGTTC AAAAGGTGAT ACAGGACTTG GATTTACTAT
     6361 TGCCAAGTCA TATGCATCTG TTGCTGCGTT GACTGCTGAT ACTGCACCTA CTGGAATTGT
     6421 TGCTGGGCAG TTTGCTATAA TTGAGACTGG TGACACAAAC AACGCAGAAA ATTCACGTAT
     6481 GTATCTATGG AATGGATCAA CATATTCATA TGTGAGTGAT TTATCTGGTT CACAAGGTAT
     6541 TACGGGTCCG CAGGGAAATA CAGGATTTAC TGGGTCACAA GGTGATATTG GTTTCACTGG
     6601 ATCGAAAGGT GATATTGGAT TTACTGGTTC TCGTGGCTTC TCAGGCTCCG TTGGATTTAC
     6661 AGGTTCACAA GGTATTCAAG GTGTAACTGG ATTTACAGGT TCACAAGGTA TTCAAGGTGT
     6721 AACTGGATTT ACAGGTTCAC AAGGCATTCA AGGAAATCAG GGTTTTTCTG GTTCAAAAGG
     6781 TGACGTTGGT TTTGTTGGAT CACAAGGCAT ACAGGGAATT CAGGGTTTCA CTGGTTCAAA
     6841 AGGTGATACT GGTTTTGTTG GCTCACAAGG CATTCAGGGT GTTACTGGTT TCGTTGGTTC
     6901 ACAAGGTATT CAAGGCATTA CTGGATTTAC AGGAAGCCAA GGCATTCAAG GTGTCACTGG
     6961 CTTTGTCGGC TCACAAGGTA TTCAAGGCAT TCAAGGTGTT ACTGGCTTTG TAGGATCACA
     7021 GGGTGTTACT GGATTTACAG GTTCACAAGG TATCCAAGGT GTTACTGGAT TTGTTGGCTC
     7081 ACAAGGCATA CAGGGAATTC AGGGTTTCAC TGGTTCAAAA GGTGATACTG GTTTCACTGG
     7141 ATCGCAAGGT ATTCAAGGTA TTCAAGGTGT AACTGGATTT GTTGGTTCGC AAGGTATTCA
     7201 AGGTGTAACT GGTTTCGCTG GATCAAAAGG TGACATTGGT TTCACTGGAA GTCAAGGTAT
     7261 ACAGGGTATT CAAGGTGTAA CTGGATTTAC TGGTTCACAG GGTATTCAAG GTGTAACTGG
     7321 ATTTGTTGGT TCACAAGGCA TTCAAGGTGT AACTGGATTT GTTGGTTCTC AGGGTATAAT
     7381 TGGATTCACT GGTTCAGTCG GATTTGCTGG TTCTCGCGGC TTCTCAGGTT CCGTTGGTTT
     7441 CACTGGTTCG CAAGGCATCC AAGGCGTCAC AGGATTTGTC GGATCACAAG GCATTCAAGG
     7501 TGTTACTGGC TTTGTAGGAT CACAGGGTGT TACTGGATTT GTTGGTTCAC AAGGTATTCA
     7561 AGGTGTTACT GGATTTGTTG GCTCACAAGG CATTCAAGGT GTAACTGGAT TTACTGGTTC
     7621 ACAGGGTATT CAAGGTGTAA CTGGATTTAC TGGTTCACAG GGCGTTACTG GATTTGTCGG
     7681 ATCACAAGGC ATTCAAGGCA TTCAAGGTGT AACTGGTTTT GTTGGTTCAC GTGGCGTAAC
     7741 TGGATTTACT GGTTCCAAAG GCGACACTGG ACTTGGATTT GCGATTGCTA AGTCATATGT
     7801 ATCTGTTGCT GCACTTACTG CCGACACAGC ACCTACTGGT ATCGTCGCTG GGCAATTTGC
     7861 CATAATTGAA ACTGGTGATA CAAACAATGC AGAAAATTCA CGTCTATATC TATGGAATGG
     7921 CTCTGCTTAT TCGTATGTAA GTGATCTTTC TGGATCACAA GGTATTACAG GTCCACAGGG
     7981 AAATACAGGT TTCACTGGTT CGCAAGGCAT TCAAGGTAAT ATTGGTTTCG TTGGTTCACA
     8041 AGGTATTCAA GGCGTCACTG GATTTGTTGG ATCAAAAGGC GATGTTGGTT TCACTGGATC
     8101 ACAAGGTATT CAAGGTGTTA CTGGATTTGT TGGATCGCAG GGAATTCAAG GTGTAACTGG
     8161 TTTTACTGGA TCACAAGGCA TTCAGGGTGT AATTGGATTT ACTGGATCAC AAGGAAATAC
     8221 AGGTTTCACT GGTTCTAAGG GTGATATTGG TTTCACTGGT TCCAAGGGTG ATATTGGTTT
     8281 CACGGGTTCT CGTGGCGTCA ATGGTTTCAC TGGATCACAA GGATTCAACA CGCAAACAGT
     8341 CGCAACACCT CCAACTACTC CAAATAATGG AGACATGTGG TTTGATACTG AGTCTGGAAC
     8401 CATAAAAGTT TACTATAATG ATGGTGACAC TTCTCAATGG GTTACTGCCG CAGGAACACA
     8461 GGGCGCAACT GGATTTACAG GTTCGCAGGG ACTTATAGGA TATACTGGAA GTTATGGCCC
     8521 AATATCTGGA ACTAACAAAC AAGTAGTTTA TAATAACAAC GGAGTTTCTG GTGGTTCAGA
     8581 AGTATATTAC GATAATGTAA ATCAACGTCT CGGAATTAAA ACAGCAACTC CATCATCAAC
     8641 TCTTGATGTA GTTGGAGATA TAGAAGTCAA TGGAAACCTT AATATAAACT CGGAATCTAC
     8701 GGTTCTTGCT ACAACAACAA AAACTCAGAT TGCATCTTTC GCTTCTGCAT CTTTCAGATC
     8761 AGGAAAGATA ATGATACAAA TATACAATTC TGTTACAGGA GAAGTTCAGA TTTCAGAGTT
     8821 GCTTGTTGCA CATAATGGAA CGGTTGCATC ATCAACCGAA TATGGCGTAG TATGCACTGG
     8881 TTCTGTCCTA TCTACATTTG ATGTTGACAT TTTAAGCGGA AACGTAAGAG TAATGGCCAC
     8941 GGGTTCATCA ACAAACTCGA TGCAATATAA GATTTCTGAA ATACTAATGG TTGCTTAATA
     9001 ATGAGCAACC ATGAATACAT AAATATACGA TAAAGAATTG CTAAAGGGGA GAGTGAACCA
     9061 TCATGGCAAA CGATAAAAAA TTTACGGTTA AAAATGGATT AACCGCTGGA ATAACACCCG
     9121 TTATTGATCA AGACGGAAAT TGGATAGGTC CAAATAGCGG CCTGATTGGA TACACAGGAT
     9181 CACAAGGTGT AACTGGATTT ACTGGTTCAG TAGGCTTTGC TGGATCACGT GGTGTAACTG
     9241 GATTTACGGG TTCAGTGGGC TTCGCTGGAT CACAGGGCAT TCAAGGTGTA ACTGGCTTTG
     9301 TTGGATCACA AGGCGTTACT GGCTTTATTG GATCACAAGG CATTCAGGGC ATCACTGGTT
     9361 TCTCTGGTTC GCAGGGTGTT CAAGGTCCGA TAGGATTTAC AGGATCACAA GGCATTCAGG
     9421 GAATACAAGG CATCCAAGGT TTCTCTGGAT CAGTCGGTGC GACTGGATTC GTTGGATCAC
     9481 AAGGTATTCA GGGCGTAACT GGATTTGTTG GTTCAAAAGG TGATACTGGA TTTGTTGGTT
     9541 CGCAAGGCAT ACAGGGTGTA ACTGGATTTG TTGGTTCACA AGGACCAATC GGATTTGTTG
     9601 GATCAACTGG TGATAAAGGT GGAGTAAAGT ATACATTCTC CACTACAACC ACCGATGCAG
     9661 ACCCAGGAAT TGGTGTAATA TCTTATAACA ACGCCACACT TTCTTCTGTA ACAAACTTGT
     9721 TTATTGACAA CGTTGATGCT GCTGGAATTA CACAGACCGC ATGGTATGAT ACTTGGGATG
     9781 ATAGCAATAA CAGCGTAGAC CGTGGATTTG TTCATGTAGT TGGAAATGTT GCTGGTTCAA
     9841 CCGTTGTAAA TATTTTCCGT ATTACTGGCG CTGTTGTTGT TGCTACTGGA TATTATAAAA
     9901 TACCTGTTGC ATATGTATCT GGTGCATTAC CAGCAAACGC AACAGTTGTT CAATTGTCGT
     9961 TTAGCAGAAC TGGTAACTTA GGCTTCACTG GTTCTCAGGG TATTCAAGGT GTGACTGGTT
    10021 TCACTGGATC ACAAGGTATT CAAGGTGTTA CTGGATTTGT TGGTTCTCAG GGCATAGTTG
    10081 GGTTCACTGG TTCACAAGGA ATTCAGGGTA TTCAAGGTGT TACTGGTTTT GTTGGATCAC
    10141 AGGGTGCAGT TGGCTTCACG GGTTCTCAGG GGATTCAAGG CGTAACTGGT TTCGTTGGTT
    10201 CTCAGGGGAT TCAAGGCGTA ACTGGTTTCG TTGGTTCACA AGGTATTCAG GGTGTTACTG
    10261 GTTTCGTTGG TTCACAAGGT ATTCAGGGTG TCACTGGATT TGTTGGCTCA AAAGGTGATG
    10321 TTGGTTTCGT TGGCTCACGG GGGCAAGACG GAAACTTTGG CGGCGCGACA TTCGACTATA
    10381 CATTTGATAA TACTGTTACT GCCGCTGACC CAGGCGTGGG CCGCTTGAAG TTCAATAACG
    10441 CTACATTGTC GTCTGCTACA TCTCTTTACA TCGATGCGTC AAATGATGTC GCAACAGATA
    10501 TTTCTACTTT CCTCAATACG ATTGATGATA GCACAAGCAC AATAAAAGGT CACTTCCGAG
    10561 TTTCTAAGAA ATTTGATGCA TCTACTTTTG CTCTTTATAC TATAACCAGC TTGACAAATA
    10621 ACACTGGTTG GTTTACTGTT GTATGTAGCT ATGTCTCTGG AAATGGAACA TTAGCGAATA
    10681 ACGATGACGT AATAATAACC TTTGCAAGAA CAGGTGACCG TGGTGACACT GGTTTCACTG
    10741 GTTCACAAGG CATTCAAGGC GTAACTGGAT TTACTGGTTC ACAAGGTATT CAAGGCGTAA
    10801 CTGGATTTGT CGGTTCTCAG GGTATAGTTG GTTTCACTGG TTCACAGGGC GTAGTTGGTT
    10861 TCACTGGTTC ACAGGGCGTA GTTGGATTTG TTGGCTCCAA GGGTGATCGT GGTGAAATTC
    10921 CATATGTATT CAGTAGCACT GTTACTGATG CAGACCCAGG AAACGGAACA ATTCGCTATG
    10981 ACAACGCAAC AATCGCATCT GTAACTAATA TTTTTATTGA CAACGTAGAC TCCACTGGCG
    11041 TAACACAAAC AACTTGGTAC GACACTTGGG ACAATAGCAC TAACGGAACA AACAAAGGAT
    11101 ATATATATGT CTTGGGTTCT TCTGCTGGAT CAACTGTTGT AAATATTTTC CGCGTGACTG
    11161 GTGCGGTAGT TGTCGCTGCT GGATATTACA AGATTCCTGT TGCATATGTA TCTGGTATGT
    11221 TGCCAGCAAA CGCTACTGGA TTGGCCCTTA GCTTCTCTGC AACGGGTGAT CTTGGATATA
    11281 CAGGTTCGCA AGGCGCAGTT GGATTTACTG GTTCACAAGG TATTCAAGGT GTAACTGGAT
    11341 TTGTTGGATC ACAAGGTATA CAGGGCGTCA CTGGCTTCGT TGGTTCACAA GGTGTGACAG
    11401 GTTTCACTGG TTCGCAGGGT ATTCAAGGTG TTACTGGATT TGTTGGATCA ACTGGTGATA
    11461 AAGCTGGTGT GAAATATACA TTCTCTACTG TTATAACAGA TGCAGACCCA GGAAATGGAG
    11521 TAATCTCTTA CAACAACGCA GTAGTTGGAT CAGTTACGAA CCTGTTTATT GACAACATTG
    11581 ATGCTGCTGG CATTACACAA ACTACATGGT ATGATACTTG GGATGACAGT AATAACAGCG
    11641 TTGATCGTGG ATACATTTAT ATCACTGGGA ACTTGGCAGG AAGTAACGTA GTAAACGTCT
    11701 TCCGAGTTAC GGGTGCTGTA ACAGTTGCTA CTGGATATTA TAAGATTCCT GTTGCATATG
    11761 TATCTGGCGC ATTACCAGCA AACGCAACCG TTGTTCAAGT TTCATTTAGT AGAACTGGTA
    11821 ACTTGGGCTT CACTGGTTCA CAAGGTGTAG TCGGATTTAC TGGTTCTCAG GGTATTCAGG
    11881 GTGTAACTGG ATTTACTGGT TCTCAGGGAA TTCAAGGCGT CACTGGATTT GTTGGATCAA
    11941 AAGGCGATGT TGGTTTCACT GGATCACAAG GTATTCAAGG TATTCAAGGC GTAACTGGAT
    12001 TTACTGGTTC TCAGGGAATT CAAGGCGTAA CTGGTTTCGT TGGCTCACAA GGTATTCAAG
    12061 GCGTTACTGG ATTTGTCGGA TCACAAGGTA TTCAAGGCGT AACTGGATTT GTTGGATCAC
    12121 GTGGTGTAAC TGGTTTCACT GGTTCTCAGG GCTTCAATAC TCAAACGGTT GCAACCCCTC
    12181 CATCTGCTCC AAATAATGGA GACATGTGGT TTGATACTGA GTCTGGAACC ATAAAAGTTT
    12241 ATTATAATGA CGGCGACACC TCTCAATGGG TTACTGCCGC AGGAACACAA GGTGCAATCG
    12301 GCTTCACTGG TTCCCAAGGT ATTCAAGGTG TTACTGGTTT TGTTGGTTCA CAAGGTATAC
    12361 AGGGCGTCAC TGGCTTCGTT GGTTCGCAAG GTGTAGTTGG CTTCACTGGT TCACAAGGCA
    12421 TTCAAGGTGT TACTGGATTT ACTGGCTCTG CGCCAACGGT TGCTGGTGTA ACCAATAGTG
    12481 TGCAGTATAA CAATGCTGGC GTCCTTGGCG GAACTGCCAA TTTTACTTAT GATGCTACTA
    12541 CTGGTTCATT GCATTTAACT GGCGCCGACC CAGAAATAGT ATTGGGTGGT ATCACAAATG
    12601 AACCAGCCTC TCCTGCTGCT GGCAACATGT TGCTATATGC CAAACAATAT GCTGGGCGCA
    12661 GCGTTCTGAA GTCAAAAGGT GCGTCTGGGC TCGATGTTCC TTATCAGGCT GCTCTATGGG
    12721 GAAACAATAC CGTTTTCTGG ACACCGACTA CTGCTACTGC TGGTTTGTGG GTGGGAACTG
    12781 CTGGTCTCGG CGCTGGAACT TATACTACAG TTCTTCCTAC TTCTACAAAC GTGTATACGT
    12841 CTATGAAACG TGCAAGTTAT GCTAACATTG CAACCACAGC TAACCAAGTT GTAGGTCAAC
    12901 GAAACTCAGA ATTGATGTTT TTTAGAGGTG GCGTAGCAAA CCAAGGCGGC TTCTTCTTCT
    12961 TCTCAAGATT TGGTTTCAAC ACGTGGGCCA ACGGTGCAAG AATGTTTGCT GGAATGCATA
    13021 CGGCAACTAC GGTAGTATCT GCTAACCCAT CGTTGTTAGC AAACACTATC GGTTTCCATG
    13081 TTGATACCAC GGACAACGGA TTGATATACT TTGGGACCAG AGATGCCACA ACTCTTAACC
    13141 GCGTATCTAC TGGATTTACT ATAACCGCAA ACACTGGATT CGATTGCTAC TTCTATTGCG
    13201 CCCCAGGTGT AGTCACATCG GTTGGTTGGA GAATTGTAAA CATAAACACA CAGGCCGAAG
    13261 CAAGTGGTAC TCTTTCTGCA AACTTGCCAG TTGCAAACAC AATGCTAACC GCAGGAGTGT
    13321 TGGCATCAAA CGGTGCTCTT ACTGCTGCTG CGGCTGTTAC GTTAGGTATT AACAGAATTT
    13381 ACGTAGAGAC TGATTACTAA TATAAATATA TAAGAATAGG AGTTATATTA TGCCATTAAA
    13441 TTTTCCAGCC AGTCCTACAA ATGGACAATC TTACACTTAC ACTGGGACCA CTTGGACTTG
    13501 GAACGGCACA TCTTGGAACG TTCAAACAAA TGGTAATTTT ACAAACGTTA CGGTGTCGGG
    13561 AGATATTCTC CCGACAGCAA ACGCTACATC AGATATTGGG TCACTGACCA ACCAGTTTGG
    13621 CGACATATAC GGAACTGCAT ACCGCGCTCG TTACGCTGAC TTGGCGGAAC GATATGCGGC
    13681 TGATGACGTT TATGATTATG GAACGGTATT GGTGTTCGGG GGAAATGAAG AAGTTACGAT
    13741 TTCTACTATC GCCATACAAA CGGGTATTGC AGGAGTAGTT TCACAAAATC CTGCTCTATG
    13801 CATGAACGAA ACTGCGGGAA CAGATTCAAC TCATCCATAT GTTGCGCTAC AAGGTCGTGT
    13861 TCCCGTAAAG GTAATTGGTC CAGTGAGTAA GGGCGATATT CTTGTGGCAT CGCATATCCC
    13921 AGGACATGCA TTCAAGTGGC ATTCTCCATA CGAAGACCCG CGAATGACTG CATATATCGG
    13981 CATCGCGATT GAAGACAAAA TTGGCGATGA GGCAGGATAT GTTGAAGTCA AAGTAGGAAA
    14041 GTAATTGACA CCCAACTAAT TTTCATATAT AATGTATGAA AAATGAGGTG TAATATGAAA
    14101 ATTGCCATAG TTGATACATT AGGTTTGTGC TATGATGGCA CAACCCTTTC TAAACAAGGG
    14161 TTGGGCGGCA GTGAATCTGC CGTCATTCTC ATATCCAAAG AGTTAGTAAA ACTTGGATTT
    14221 GAGGTAGACG TTTACAATAA CTGCAACGAC AGTAAATCAT CATCTGGTAT ATACGATGGT
    14281 GTAAGATATA TAGACCACAA AGAATTCAGT GGAACGTATC CGACATACGA TGTTTTCATT
    14341 TCTTCTCGGT CAGTGTTTCC ATTTTATAAT GGGCATCCAT ACGTTCAAAT GGCTATGAAC
    14401 TCTCGTCATA GAGTTCTTTG GATGCATGAC ACGTTTTGTC AGGGTGATGA ACATATTGAA
    14461 ACTATGGTCA CATCTGGCAT CATAAATGAA ATTTTTACTC TTTCTGATTG GCATACATCT
    14521 TATGTGACGA CTTGCACACA TGGGCCAAAA CGTATGTTTG AGGTTCTAAA GAAGTATATT
    14581 TGGCAGACAA GAAACGGTGC AGTAAAAAGA ATAGATGAAG TTGATTTGTC CAAGAAGGAC
    14641 AGAAACCATT TTGTTTATAA TGCATCTGCG ACCAAAGGAC TTCTGCCACT ATTGAAGAAC
    14701 ATTTGGCCAG AAGTAAAACG CCATATTCCA GAAGCAAAAC TTACATGCAT TGGCGGGTTT
    14761 TATCGCTTTC GTGAAGGCGC TGAACCAGAT GAGCAGGAAA AGACAGTCAG AGACTTGATG
    14821 AGCAATCAAG ATATTCTCAA TATGGGTGTT ACATTCACAG GTGTGATCAG CCAAGATGAA
    14881 ATTGCAAAAA TATTGGCAAA TGCCAATTTT ATGCTGTATC CTGCTGATTT CCCAGAGACT
    14941 TTTGGTATAT CATCACTTGA GTCTTTGCTA TATAAGACGC CGATTATTAC AAGTAATTTT
    15001 GGTGCATTAG AAGAAACAGC TATTGATATG GCTTGTTACA AGGTTGATTA TCCCGCTGTT
    15061 CCAAACAATG TATATCCTCA CATTGATTCT AACTCGCAGA CTGTAAGGTT TGTGGAAGCA
    15121 GTATTGAACG CATACAATAA CCCATATCTG CATCAGCAAA AGCAAAATTA TTGTGATGTT
    15181 GTTGTGGATG TTGCAGGATG GGATACAGTT GCACTACAAT GGAAACAGCA TCTATATAAA
    15241 AAGATGGGCG TCTCATTGCC AGTATACGAA TATGAAGAAG TTTCTCGTAT CAATGCAAAA
    15301 GTTGCTCGTG TGTTTGGCCG TAGATTTATG AACCAAGAGC AAACTACTGA GTATCGTAGC
    15361 ACAGGACCAC AGCGACGAAT TGTAGTAGTG TCTCCATTCT GGAATGCTGC AAATTATATT
    15421 GAGAAACACA TTCTGAGTGT TGCGCAACAA TCATATGACA ATTACACTCA TGTTTTGATT
    15481 GACGATGCAT CCGATGATGA CTCATATGAC ATTGCAATGA AAACTGTAAG TAGTCTTCCC
    15541 ATATCAATAC AAGATAAGTT CAAGGTTCTC AAAAACAAGA AGAACGTTGG GGCAATCGCA
    15601 AATCAACTCA AAGCATTTGG GCTATATGTT GAAAAAGACG ACATCGTTAT GATGTTAGAT
    15661 GGAGACGATT GGTTGGTAAA TAACAATACC ATATTCCATT ACTACAACGA TTTGTATTCT
    15721 GATGGATACG ATTTTACATA TGGTTCAATG TGGAGTTTGG CAGATAATAT ACCACTGATC
    15781 GCCCAAAATT ATCCAAATGA TGTAATACTC AAAAAGTCTT ATAGAGATCA TAAGTTCAAT
    15841 TGGGGAATAC CATATACTCA TCTTCGGACA TTCAGGGGTT CGTTGCTCTC TGATATAGAC
    15901 AAAGAAGTTT TTATGGTTGA TGGTGAATGG ATGAAAGCGG GCGCGGATAA TCCATTATTC
    15961 TATGAACTCA TTGAACGGGC ATCGCATCCT TATGCAGTGA AAGAGATTAT GGTAAACTAC
    16021 AACGACAAAA ATCCGTTGAA TGATTATAAA ATCCGTAGCG ATGAACAAAC TGCCAATGCC
    16081 AACAGAAGCA ACAAGAAAGA ACAAAATATG ACACAAGAAA AGTTTTCTGT TATTATTCCA
    16141 ACGATGTGGA GAGAACCAGA TGTTTTTTAT AGAGCATTGC AAAATTATGT GAACCATTCG
    16201 TTAGTTGATG ATATTATCAT AATTGACAAT GACAAAAACA ACAATCCAAA CTGGGATATT
    16261 TTACGCAACG AAAAAGTTCG TCTATTCTCT ATGGAACAAA ATATATATGT AAATCCAGCT
    16321 TGGAATATGG GTGTAAATCT ATCAAAGAAT GAAAAACTTA TTATTGCCAA CGATGACATT
    16381 GAATTTGATA CAAATTTGAT TGACAAAATT CATCCACGAA TTATCCCAAG TATGGGAGTT
    16441 CATGGTATTA TATCTGGTGA AGAAATATTT AATCACCCAT TATCAACTGA CTACTCAATA
    16501 GATTTTAAAG AGTGGAAACA AGGTGACAAC ATTCACTGTT TTGGACAGCT AATGTTTTTG
    16561 CATAAGTCAA ATTGGACACC AATAATTAAC GGTCTTGACA TATACTACGG TGATGATTTT
    16621 ATATTTTATT GCCACCTAAA AAAGCAACTG AATAATTACA TGATATACAA CATTCGTTTT
    16681 TATTCACCGA TGGCATCTAC CACCAAAGAT AAATCAATAA CGAGTGGAAA ATTAGAAAAA
    16741 GAACAACCTA TTTTTGCTGA GTGGGTAAGC AAAAATCCTT TCAATTCCGA TCTTAATATT
    16801 TACAATGAGT ATTCACTAGC AAAAAATACA CCATCTGATA TTAACGAACA TGTTGAAACT
    16861 CTGAAGGAGT TGTGCGACAC TGTTGAATCT GTCACCGAAT TTGGAGTCAG AACTGGTGTA
    16921 TCAACCCGCG CAATACTTAT GAGTAATGCA AGAAAGGTTC GTTCTTATGA CTTGGTAATT
    16981 GATCCATATG TTCAGCGTTT GTTTGATGCA TCCTCTAAGC ATAAGGACGT TAAATACCAA
    17041 GTCGGAGATA CTTTGGCTAT CAATATTGAG CCAACTGACT TGTTATTCAT TGATACTGAT
    17101 CATACGTATA ATCAGTTGAA GTCAGAGTTG TATATGCATC ATTCAAACGT AAAAAAGTAT
    17161 ATTGTGTTTC ATGACACTCA TACATATGGC GTTCATGGTA ATGATCCATA CAATAATCCT
    17221 GGGCTTCTTC CTGCAATAAT TGAATTTATT CGAGATTTCC CAGAGTGGAC TGTTGACTAT
    17281 TTCACCACTA AAAACAATGG TTTTATGGTA TTAAAACGAC AAAATCAAAA TACCCACACA
    17341 AAAAAGAAAA CCATTCTCAT AGCGGTTCCT ACAAACAAAT ATGTTGAAAC TGACACAGTG
    17401 AAGTCTATAT ACGACTTGGA TGTTCCAGAT GGATACACTA CTGAACTACA ATTCTTTTAT
    17461 GGATACCAAG TAGATCAAAT AAGAAATTTG ATTGCCGAAT GGGCAAAGAA CTATGACTAC
    17521 TTGTTTTCGG TGGATTCTGA CATCGTTCTT CCAAAGGATT CTCTGCGTAA GATGCTGAAT
    17581 GCTGATAAGC CATTAGTCTC AGGTCTTTAC ATCCAGCGCA TTCCAAATAC TCACACTCTT
    17641 GAAGTGTATA AAGATTCTGG GTTTGGTGGA ACTATCAATA TTCCATATGA AGAAATTCAG
    17701 GGAAGAGGTC TGGTTCAAAT TGCTGGATGT GGATTTGGAT GTGCGCTCAT TAAAGGCGAA
    17761 GTATTCAGAA ATATGGAATA CCCACACTTT GTCTACAAGT CGGCATTGGA TCATAAACAT
    17821 ACGGTGTCAG AAGATATATA TTTCTGCGCC AAAGCGAGAA GTATAGGATA TGAACTATAT
    17881 GCAGACACCA GTATAATTTG TGATCATATC GGAAACACAA AATTCAAAGT TGGTGATCTA
    17941 CCAAAACCTT CTCTTCCACA AAAGACGCAT GTTCAAACAA TTGCAGAGAT TGACTTGCTC
    18001 CCTACAACAC ACGCAGAATA CCTAAAGCAG ATGAACATTG AACCAAAAGT CATCTACGAT
    18061 ATTGGGGCAA GTCTGCTTCA CTGGACTAAA AAGGCAAAGG AAGTGTGGCC AAATGCGGAA
    18121 TACTTCTTGG CTGATGCGAC TGAAACCACT CGTGAGTTTT TGGCTGCATC TGGTCATCCG
    18181 TATTATCTTG GAGTTTTGTC GGATGAGGAT GGAAAACTTA TCAATTTTTA TGAAGACCCA
    18241 CAGAACCCAG GTGGAAATTC TTACTACAAA GAAAACACTG CATTTTACAA CGAAAGTCAT
    18301 GCAAAGCCTC GCATAACATT GACTCTTGAT ACGGTGACTT CAAAACTGCC AAAACCAGAC
    18361 TTGATAAAGA TCGATGTTCA GGGTGCAGAG TTGGACGTTC TTCGTGGTGG AATGGAATGC
    18421 CTAAAACACG CAAAAGATGT GATATTGGAA GCACAACATG TCAACTACAA CGAGGGCGCA
    18481 CCCAAGGTAG AAGAAGTGAT TGAGTTTATG ACTTCAAATG GATTTGAACT TGTGTCACGT
    18541 TTCTGTTATA CTGATGTAGA CGGTGACTAT CATTTTAGAC GAGTGCAGTA ATGCACTCGT
    18601 CACTATTGTT TACTTCTTTT TAAACCATCG TGTTACAAAA TCAAAAGTGC ACTCTTTTTT
    18661 AAGACCCTCT GGATTATTTT CTTTAATCCA TTCTGGAAAA CGCAGTATCA ACTTTCTCCA
    18721 TTGAGACATT TCAACCCTTA ACTCTTTTAC CTTGTTTGCG TAACTGCTGT TAAGGGTTAT
    18781 TTTGTATTCT GATTTTAGAT AGTTTATGCT CGACAGACAA TCGTCAAGAC GTTTTATATC
    18841 TTTATCAATT GCAATAATAA ACTTGTCGAT GTAAGTATCT TCTTTAAACA ACTCAATCAA
    18901 GAACATATGA TGGCGGTTTT TAGGCTTTCC ATCATACAAG AATATTATTT CTTGAAGATC
    18961 ATAAAACAAT GCCTTTATTG GATTTATGGT GTCTCTATAA CGATTTATTA TCTCTGGTAT
    19021 TGAGTATGCA TCGTTATTTG TTTCTAATGT ATCCAATACG TTTTGGCATA GCATATTTAC
    19081 TTTTTGCTTG AATTTTATTA TGTCAGTTTC TGTTATTCTT GCTATTTGGC TTATTGCAAT
    19141 GTCAAATATT TTTCGGTTGT CAACAGATAG TTTATTTCTA AATGTTTCCA TCTCTGCTGG
    19201 CGTTGAGTTA TATATTGCAG AACGTAGGTC ATCGGAGATG TTCCCAGTCT TTAGGAACTC
    19261 TCTGCACTCA AACATGAACT TTTCTGTTTT AAAATCTATA ATATCATTAG CCATATTGTA
    19321 TTTACCTGTT CGCAAGAATA CTAAAGATTG GATATTATGT CTTTTAACTC CAAAAGTTTA
    19381 TTTTTTTTAA ATAATGTTCT TTTAGCTCCT GGGTGTAATG GCTTCGGTAA ATAGTTTATA
    19441 TTGACCCAAG CGTAACCTCC AGTCTCTTCA TTTATGTTTG GAATGAATTC GTTTTCGACC
    19501 ACAACTATGA ACGTGTAATA GCTGAACTCT GAATCACGAG AATGGTATTG ATCATATGGA
    19561 TATATCTTAT GAATATATTC CAGTATGTCA ATTCCAACCT CTTCTCCTAC TTCTCGTAGC
    19621 ATTCCTTGTG AAACGTTTTC TTTTGGTTCC ACCTTTCCGC CCCAGAAACC CCAAGTTCTT
    19681 GGGTAGCTAC CATCTAATGA TCGTTGTTGT AATAGTATTC TTTTAGTATC TTTGGCGACG
    19741 ATACAAGCGC CCGCAGCTTT TAGCATTTAT TATTCCAGTA GTTCTAATCT CCAGTATCCA
    19801 CTCTCGTAAA TACCTAAGAA GGTGTCTTGC CATTCGCCAT CAACAAATTT TAGTTGCTGT
    19861 AACGTGAATG TATTGGTTAC GAATACAGTC CCAGTAAATG TAGATGCATC AAAGCTGACA
    19921 ACCCATCCAC TGCCATTGTA TTCTATGATG TCGTTTGTTT CCACTGTAAT ACCCCATATG
    19981 GAATCTGGAC CGACACTTTC GCCCGCACAC AAATATCTTT GACCCAATGC GGCATTCGGT
    20041 AATCCGTTAA ACCCAGGTCG CGCAGTGGAT TGATCTATGA TTTTGTTCAC AGATGCAATC
    20101 GTATTTATTG GCAGCGTGTC TCTGTCAACA TTGAAAACAA GTAGATTAGG AGAATCAGTT
    20161 GACGAAAGTG TTCCTATCAC ATCTTCGTCA AGATTCTCAA TATCATCATG CCATTTCAAA
    20221 CGAAGTCTAC TTGCATTGTC GTGCAACAGG CCGTAGTTTG ATAGGACTTC TTTCCATGAT
    20281 ATGTTTGCAT CATAATTTCC ATTTGCCAAT GGTCGGATGA ATACGATTCC ATTATCTTCA
    20341 AACACATCAA TCGCATAGTT ATTTGGCGTA ACAACAACAC AACTGTCTTT GCTCAAATCG
    20401 CTGAAAAACT CAAACGCATC TTCGTTATAG TCTAAGCCCA CTATGTTATT TTCAATATAC
    20461 ATATTGTTTA TAACGTTGCG AACCAAATTT TGTCTTGACA CGATTGCTGG TGGGTTAATC
    20521 CATATCGGAA CCTGAAAAGT CAACGTCATA ATATCAATTT GATCTTCAAG TCCGGCGGGA
    20581 ATTGCTCTAC TTGTCCAAGT AACGTTTGTC ATCTCAACAG TAGTAATGCC TGACCAATCA
    20641 AGTGGATTGT TTATGGTTTG AATGTCCAAT GATGGATTAA ATAGGACGCC AATTTGCTCA
    20701 AATAGCTGTA ACTTTTGATC GGTGTTGGAA GTCCAAATAT CAACTTGCAT TACCATTGCA
    20761 TATGGAACGG GCATCATTCG TTTTACGTTA TATGAGTTTC CTTTTTCGGA TACATACTGA
    20821 TGAATATCAG CATCATATTT TCTTTCGTTT ACCGCTATAT TTTCTCTGTA TGCTGGGTCT
    20881 TGCATACGAT TTCTGTCAAG GTCCAAGGAC TGAATATAGC AGGATATGAA TGGTGCAGAG
    20941 TTTACTATGT TCTCACTGTT GTTTTTGACG ATTGATGCCG CCATACGAGA AATGTCTCCA
    21001 TAACGAACGG GAACGCGGAT GTAATAGTCT GTCACTCCAT CGTTCATAGT CTTTCCAGTT
    21061 TTGACTGTAA AACCAGAAAA CATACGAATG AACTGAAGAA GGTAGCGACG AACTTGTGAA
    21121 TCGTAAAAGT GTATTTGTGT TGCCATTAGT CAATCCTTGG TTTTACTGCT TTGGACAGAT
    21181 TTACTTTTGA TGGTTGAACT GTTTTATCAT CCGCAGTAAA TACGTCTTCA TTGTTTATGT
    21241 GCATTTGGTG TAGGCGGTTT CCAACTCTCC AAGCACCACT GTTGTCATCT TCAATCTTAT
    21301 ACCATTTGCC TTGGCGATAT TGGAATAAGC GATGAGGTTT GTAATCAACT CTCAAGAAAT
    21361 ATTCTCCGTT CTCTGGATTG GCTGGAAATC CCTGTCCGCT TGAAACAGTT GACCAATCTA
    21421 AATCATCTGG GTTCTCACCT TCACCAGCAT ACATTAGATT ATGCGTATCC CAATCGTAAT
    21481 ATGGGCCAGG AACGTTGGTT TCTGCTTCGG CTACGATTGC ATCAGTGATT TCAAGTTCTT
    21541 TATTGTATGT TGACAGTAGA TTTTTCAAGT CGTCTTCGTT CTCACCAGTT CCAAAAATAT
    21601 CAGAATATTC TTGTGTATCT TGAAGTTGTT TGCAACGTAT TCTCCATACA TGTGGCCACC
    21661 ATCCTGGGTC GTATCCGTCT GCCGCTTTTG ATGCTTCTTG AACCACCCAA TATTGGTTTA
    21721 CTGCTTTTGC ATTTTCGTCA AGTAGAAGGT CATCTCTCAT ATGAGGAAGT TCAATGACAT
    21781 CACCAGTCAT TATCTTTCTT CCAATCATAT CAACCATCGT GTTCATATGA ACTGTGAATA
    21841 TCTGTTGGTC TGTGCCAAGA AAAAGACCAA ATTGTGATAA GTCAAAGTCT TGGTCAGAAA
    21901 GGGTATACAC GGCTCTTAGT TCGTAAATAG TGTCATCGTA ATTACGATCA CGGTTTTCCA
    21961 TAAATAGCAT ATCTTGGATA TTTGTTTCGT TTCCCTCACC ACTTCCAATA TACTTATGGA
    22021 CAAGCATAGC GGTTCCACCA TGATCAAATG ATGCTTTGAC AATCTTGTCA ATATATTTGT
    22081 AGTCGTTTCC TTTGCGCGGA TTCCATAAAC TAAGACGTGG CATAAATATC CCCTTGTATT
    22141 ATTACTGTAT TTATCATATA ATAAATCATT ATAGGAGGTT ACTAAACATG GTTTCAGTAT
    22201 CGAGTGATGG GTATTTGACC CTAAAAAACG TATTGCCGCA AATGACAATA CAACAGTTCA
    22261 AGCTGTTTGC AAGAAATCCA CATAACATTC ATCGTGGAAA TGGTATAGAT GGAAACTATT
    22321 ATGCGGAACA TAATGGTGAT AGAAAGTATG ATGTATGGTG GACAAAGCAA CTGCCAATAG
    22381 AAATGTGGCT TCCAGTGGTT CAGTTATTGA CGCCACAAAT AGATATGTTT TTTGATGCTG
    22441 ATTGGACAGT CCATTGTGTT GACTGTATCA CCACCCGACC GCACAGTTCA AAACTGTATG
    22501 CTCACATTGA TACTCCTTAT AGGTTCGAAG AGTTTGCAGC GATTGACAGA ACGTTAGGCG
    22561 TTCAAATAAT CATACCATTG GATGACTTTA CCATTGAAAA TGGAGCAACT GCATTTCTTC
    22621 CTTCTTCTCA TTCTATGAAA ATAGACTTCA GAGATTTGGA AGAAAACAGG AAACAATACA
    22681 ACGAACTTCT TCTTGACAAA GGAACGCAGT TTGTGGCGAG TGCGGGTGAT GTATTAATGT
    22741 ATGATGGAAG AACGCTACAT AGTACGATGC CAAACAACAG CGACCGATAC AGAAGTGCCT
    22801 TGCTCATAAA CGTTCTGTTG GAAGAAATTT TGCCAAGAGT AAGAGAGTTA GATAGAAATA
    22861 CTGACTATGT TTCTCTTGAC TCCATAGACT GGGCATGATA TATATAAGTC AAAGAGATTC
    22921 TTAGGAGAAA TCTATGGCCC GTGTAGCACG TAGTGTAATG CCGAAAAAGA AAAAACAAAC
    22981 AGTTCGGACG CCGAAGTTTG TTGACGAGAA GTTTACTGGA CCTGAGCCAG AATGGGACAA
    23041 TGCAGATCAA TGGTCTGCCA GTGACTATTA CAAAGAACGA GTCCGCACTA CGTTCTACTA
    23101 CAACTATTTC TATACTCAGA AGGAAGGAAA GCCTTGGGTA TTGGAGTGGA TGAAACGCGC
    23161 AGGATATAAG AAAGATGAGA TTTCAGCGGT TCGTGCGGTC CCCGATTCCT ATATCACTAT
    23221 GACCGTGTGT TCTTACTGCC GCGCTCTTAC CAAGGGAATG CCAGAAGAAC ACACTGGAAT
    23281 GAAAGAGTAT TTGTCTACAC TTCCTGGCGT CTCCGACACT GCGATGCCAA ATGCAAAAAC
    23341 GTATGTGACT GAAAAAATCA AGGAATACTT GGAGAAATCC AAAACAATCA AGGTTGAAAA
    23401 AGAAGAAAAA GAACCAAAGA AAGATGTTCC GAAACAGTCA GTCCAAGAGT TGACTCGCGA
    23461 AAAAGCATTT GCGATGACCG ATGAAATTGA AACGTTCATT GATAGTTTTG ATTACAGCAA
    23521 AGTAACTCTC AAAAACTTTG ATCCTCTTTC GGTTCTTCGT AAGAATGAAG CAAAGCCGCT
[truncated: 421,319 more chars]
