# Supplementary material for: Clades of huge phages from across Earth’s ecosystems
Source: Nature. 2020 Feb 12;578(7795):425–31. doi: 10.1038/s41586-020-2007-4 (PMC7162821; doi:10.1038/s41586-020-2007-4)
Supplement: Supplementary file 6 — Genbank files for all genome. [file 41586_2020_2007_MOESM6_ESM.zip › genbank_genomes_SD-4/SR-VP_PHAGE_CIR_38_25.gbk]

LOCUS       SR-VP_2-4_scaffold_141_2952615_prodigal-single     215538 bp    DNA     linear   BCT NOV-13-2019
DEFINITION  SR-VP_2-4_scaffold_141_2952615_prodigal-single, contig.
ACCESSION   SR-VP_2-4_scaffold_141_2952615_prodigal-single
VERSION     SR-VP_2-4_scaffold_141_2952615_prodigal-single.1  GI:
KEYWORDS    .
SOURCE      SR-VP_PHAGE_CIR_38_25
  ORGANISM  SR-VP_PHAGE_CIR_38_25
            .
COMMENT     Data sourced from ggkbase. For additional details see
            http://ggkbase.berkeley.edu/organisms/405115
FEATURES             Location/Qualifiers
     source          1..215538
                     /organism="SR-VP_PHAGE_CIR_38_25"
                     /mol_type="genomic DNA"
     gene            complement(<3..191)
                     /locus_tag="SR-VP_2-4_scaffold_141_2952615_prodigal-single
                     _1"
     CDS             complement(<3..191)
                     /product="hypothetical protein"
                     /codon_start=1
                     /transl_table=11
                     /translation="MKNYLLALMATILLLPAPGTIQTSLVTLPSEAIIPANLAGAVSD
                     LSLSTPLIGTVGASVVPLN"
     gene            complement(345..854)
                     /locus_tag="SR-VP_2-4_scaffold_141_2952615_prodigal-single
                     _2"
     CDS             complement(345..854)
                     /product="hypothetical protein"
                     /codon_start=1
                     /transl_table=11
                     /translation="MINEFKEGDKVELLTGNFRGGVGFITGFDISDVTNDSMYHVFDL
                     TGTVDMSWYSANEMKPHIEPEKKSGPKKADVGVFPPDVKPSRQHLGLDITPKRTTRRT
                     PGLRKVGDIMLDMEELLFELHIDHDMQHGEVLYLINGWQKIHVPGQIEEYEDGSHPVL
                     YGPKPKGKK*"
     gene            complement(854..1066)
                     /locus_tag="SR-VP_2-4_scaffold_141_2952615_prodigal-single
                     _3"
     CDS             complement(854..1066)
                     /product="hypothetical protein"
                     /codon_start=1
                     /transl_table=11
                     /translation="MDKKSLGEQVKASRLQSEKLLYKFIKAKAEEDGIKVTDKEIEEF
                     FEDIYWTIDSLLDTHIHNAQTFTETI*"
     gene            complement(1059..1439)
                     /locus_tag="SR-VP_2-4_scaffold_141_2952615_prodigal-single
                     _4"
     CDS             complement(1059..1439)
                     /product="hypothetical protein"
                     /codon_start=1
                     /transl_table=11
                     /translation="MEDLKFKVGDYVEIIVDSKNGIGRGNCGDIKEIDNKDNGKQLCE
                     VTSDYGSSFGWFWGHELNLLKRPIPEYALSPRKFNELDAVDDEVREIFSDRTYTPGTP
                     LLVQILKELRKIKKALKLEGEING*"
     gene            complement(1426..1794)
                     /locus_tag="SR-VP_2-4_scaffold_141_2952615_prodigal-single
                     _5"
     CDS             complement(1426..1794)
                     /product="Uncharacterized protein n=1 Tax=Mariniradius
                     saccharolyticus AK6 RepID=M7XDI8_9BACT"
                     /codon_start=1
                     /transl_table=11
                     /translation="MKLADEVKNLDDAMQYIIDNISPENLTEFASGSEDSIHGYHFGF
                     GMSMRNGFGLWGDSDLAKWFKSNGILHADDMSGIILTSLHRKVNNKPIELNKQINSYR
                     VFWKGQGINPDTMERDNGRP*"
                     /db_xref="UniRef100_M7XDI8"
                     /db_xref="A0A099KGW3_COLPS"
                     /db_xref="scn:Solca_0165"
                     /db_xref="M7XDI8_9BACT"
     gene            complement(1791..1937)
                     /locus_tag="SR-VP_2-4_scaffold_141_2952615_prodigal-single
                     _6"
     CDS             complement(1791..1937)
                     /product="hypothetical protein"
                     /codon_start=1
                     /transl_table=11
                     /translation="MWYVDLIFRLESFWVGGHYSYKNKSLCLALIPCVVIRIGKTPYQ
                     GDDK*"
     gene            complement(1937..2368)
                     /locus_tag="SR-VP_2-4_scaffold_141_2952615_prodigal-single
                     _7"
     CDS             complement(1937..2368)
                     /product="hypothetical protein"
                     /codon_start=1
                     /transl_table=11
                     /translation="MKTEHVFSNKEIPPDYIRWGIPEYAVLTNPSSLDGEVYWDEDEQ
                     MEFPFSEAIWTTRCNLLVPEFMTFKYCGVENDYTLAVLSMLTKLKVTQDLLPDFRCIF
                     LSKPLINLSIYRDGDKEEYVYFAIAEAGFVKNVKKYSGVEL*"
     gene            complement(2371..2928)
                     /locus_tag="SR-VP_2-4_scaffold_141_2952615_prodigal-single
                     _8"
     CDS             complement(2371..2928)
                     /product="Putative uncharacterized protein 87 n=1 Tax
                     =Deftia phage phiW-14 RepID=C9DG58_9CAUD"
                     /codon_start=1
                     /transl_table=11
                     /translation="MTTGMKVLLGLLVTGLLFVGITIASIIGVNNDLVSQEQGLSAQY
                     SQNQNNYDNFTKKVVEVAQVPAMYRDDLEKVTKAAISGRYGDGGSKAVFQFLKEQNPQ
                     IAPDMYVKIQQVVDSGRNSFEAEQKMLLDKKRVYLTTLKTFPNSVIAGALGFPKMDLT
                     KIDIVTSDNTTKAFEEKKAGPIKLR*"
                     /db_xref="UniRef100_C9DG58"
                     /db_xref="A0A0G1TBD5_9BACT"
                     /db_xref="C9DG58_9CAUD"
     gene            complement(2950..3312)
                     /locus_tag="SR-VP_2-4_scaffold_141_2952615_prodigal-single
                     _9"
     CDS             complement(2950..3312)
                     /product="hypothetical protein"
                     /codon_start=1
                     /transl_table=11
                     /translation="MEELRKICFELKKQVEEEFPLIIADLEHKIIEKEHDLKPHKELL
                     EKLIKVKSKSTYSSSNAELLRRLSSCDLTIKSITSDIYQLKVELASAEKDKKDKCEAH
                     DLIAKYINDPLHAYGIDR*"
     gene            complement(3327..4382)
                     /locus_tag="SR-VP_2-4_scaffold_141_2952615_prodigal-single
                     _10"
     CDS             complement(3327..4382)
                     /product="Putative uncharacterized protein n=1 Tax
                     =Aeromonas phage PX29 RepID=E5DQL9_9CAUD"
                     /codon_start=1
                     /transl_table=11
                     /translation="MTLLISILIPTFIALMFFIFASHKINFKMFLIQIVVQVLILLAY
                     IGLIGWHNTHDIEVWNGRVVSKEHHHVSCEHSYSCNCVTSCGKNGCSTTCSTCYEHYY
                     DVSWYAHTSNDESIEIDRVDRQGLREPSRWSSIQIGEPTAVEHSFTNYVKGAPDTLFK
                     KTGLVQQYKDKIPAYPKIYDYYHMNRFIPVGLSVTDIARWNNELEDINASLGKSKEVN
                     IMMMVTKNMPEDYFYAVEEAWIGGKKNDFITMVNIDDGGKVTWSKVMAWSQNKMAETV
                     VADAMVKIGTLDRPKMIEEIKTDVSQNFQRKHMADFKYLDNKVEMGKWEWIWDIVIGL
                     TLSIGIGIFYMKNDFND*"
                     /db_xref="UniRef100_E5DQL9"
                     /db_xref="A0A0G1Q5Q4_9BACT"
                     /db_xref="E5DQL9_9CAUD"
     gene            complement(4379..4537)
                     /locus_tag="SR-VP_2-4_scaffold_141_2952615_prodigal-single
                     _11"
     CDS             complement(4379..4537)
                     /product="hypothetical protein"
                     /codon_start=1
                     /transl_table=11
                     /translation="MKRILVYGQYCQVIEDEPCESVIIDITRQLTIREVYYADPKSLI
                     NRMIGQVK*"
     gene            complement(4548..5267)
                     /locus_tag="SR-VP_2-4_scaffold_141_2952615_prodigal-single
                     _12"
     CDS             complement(4548..5267)
                     /product="DnaJ-class molecular chaperone with C-terminal
                     Zn finger domain-containing protein n=1 Tax=Rhizobium sp.
                     CF122 RepID=J3BFJ4_9RHIZ"
                     /codon_start=1
                     /transl_table=11
                     /translation="MINQNLYKILGIKNTASLEQIKKAYRKKVKKHHPDIGGNPELFR
                     QIQEAYDVLSDPEKRQAYDVTGTVDNEPNYDLQSAVALVVDKIKLKIDGLDNKDLLTK
                     GGMLLEILTSIKEEIEEKERNIEYEKERIGSLKILRKRLKTKKRKQINTAHEAIDQLI
                     EYCKNGIEGCKSRIKILSMALKIAGHLKMEVDMPSQGIIASSGKLEMNIDPNGIITSS
                     GKMPVDTGLHELINYTGDTFL*"
                     /db_xref="UniRef100_J3BFJ4"
                     /db_xref="mcg:GL4_2267"
                     /db_xref="A0A0A8K439_9RHIZ"
                     /db_xref="J3BFJ4_9RHIZ"
     gene            complement(5264..5713)
                     /locus_tag="SR-VP_2-4_scaffold_141_2952615_prodigal-single
                     _13"
     CDS             complement(5264..5713)
                     /product="hypothetical protein"
                     /codon_start=1
                     /transl_table=11
                     /translation="MQTIYHCELCGNKSHNKEEIEECEAQGVFKNTGFEPGTMYEYHH
                     NGFVGIFAIPEGYPKHYTANQHLGLLAFWACRDKGLPGDSLDHLCGGDLLDSDSEGFK
                     AWIKHHYITPRYKKHSTFKRMVAFLKSRGITPRYYDKKGKLHIVRGK*"
     gene            complement(5723..6055)
                     /locus_tag="SR-VP_2-4_scaffold_141_2952615_prodigal-single
                     _14"
     CDS             complement(5723..6055)
                     /product="hypothetical protein"
                     /codon_start=1
                     /transl_table=11
                     /translation="MSPTKLQIALLKRLENESLMSYTSMKSWVFPSDQTYVRNRTIFS
                     RAIDSYFSVYAVSPDGMYKIILNNEGKEFLQLLKRKETARINRAIIKRAEHLFHTKKK
                     YLSVKGSK*"
     gene            complement(6021..6287)
                     /locus_tag="SR-VP_2-4_scaffold_141_2952615_prodigal-single
                     _15"
     CDS             complement(6021..6287)
                     /product="hypothetical protein"
                     /codon_start=1
                     /transl_table=11
                     /translation="MFVTGMYIPRTPEQEAQISAWLSSPAGHLETRIALVVLGVCVVG
                     FIWSIIYGWSENRKMDRELKQLLTNFDRSREKEDESNKTTNSVT*"
     gene            complement(6287..6607)
                     /locus_tag="SR-VP_2-4_scaffold_141_2952615_prodigal-single
                     _16"
     CDS             complement(6287..6607)
                     /product="Uncharacterized protein n=1 Tax=Flavobacterium
                     saliperosum S13 RepID=V6S8C8_9FLAO"
                     /codon_start=1
                     /transl_table=11
                     /translation="MTNEEFNKMVEDSKYILDLPDDWDDDGSPAYKEKTLQRACNYIK
                     MHLNYLRDQADYDLGVPKIWPGPNGSIDVFWTYNDLNLLVNVPVDESKMIDFHIEHIN
                     GVGD*"
                     /db_xref="UniRef100_V6S8C8"
                     /db_xref="hau:Haur_0668"
                     /db_xref="88831094"
                     /db_xref="V6S8C8_9FLAO"
     gene            complement(6604..7011)
                     /locus_tag="SR-VP_2-4_scaffold_141_2952615_prodigal-single
                     _17"
     CDS             complement(6604..7011)
                     /product="Uncharacterized protein {ECO:0000313|EMBL
                     :GAN32696.1};  TaxID=1197129 species="Bacteria;
                     Planctomycetes; Planctomycetia; Candidatus Brocadiales;
                     Candidatus Brocadiaceae; Candidatus Brocadia.;"
                     source="Candidatus Brocadia sinica JPN1.;""
                     /codon_start=1
                     /transl_table=11
                     /translation="MTTEELIRSIRFEFIPLGDKLLDLYYISKEEDPEGPGINHNSVQ
                     CCINFFKNNSRFKAPMMSLTPDNDIYASYRGPDNQVFSIHFIDNDYISIVLFIKMFET
                     DKELVRFSCKVKESVNEFIKGLDHFLNRGWIYK*"
                     /db_xref="A0A0C9PCV1_9BACT"
     gene            complement(7008..7202)
                     /locus_tag="SR-VP_2-4_scaffold_141_2952615_prodigal-single
                     _18"
     CDS             complement(7008..7202)
                     /product="hypothetical protein"
                     /codon_start=1
                     /transl_table=11
                     /translation="MSVIIERFLQCDRCFDRTYGVDDKAGATTKHQREGAISEGWSHI
                     GNRDYCDDCTTIRRRKGYIV*"
     gene            complement(7371..7544)
                     /locus_tag="SR-VP_2-4_scaffold_141_2952615_prodigal-single
                     _19"
     CDS             complement(7371..7544)
                     /product="hypothetical protein"
                     /codon_start=1
                     /transl_table=11
                     /translation="MKTAIITFRLKANFITMKRLIETTNAFQKKLPYFPGEISNSFCT
                     IIKEVTTDNKKKK*"
     gene            complement(7541..7741)
                     /locus_tag="SR-VP_2-4_scaffold_141_2952615_prodigal-single
                     _20"
     CDS             complement(7541..7741)
                     /product="hypothetical protein"
                     /codon_start=1
                     /transl_table=11
                     /translation="MIVLFYVICILTGTFIGSYFAVSIRVYEGKAYVATGFKLLRLYV
                     FDISKPTDPVLLSKTTLAKEGK*"
     gene            complement(7738..7908)
                     /locus_tag="SR-VP_2-4_scaffold_141_2952615_prodigal-single
                     _21"
     CDS             complement(7738..7908)
                     /product="hypothetical protein"
                     /codon_start=1
                     /transl_table=11
                     /translation="MSEENHKETNLKFLYIDLDQTVNQSELPNHIKQRILKGVKDIAL
                     ASYDLGFSEGAK*"
     gene            complement(7905..8093)
                     /locus_tag="SR-VP_2-4_scaffold_141_2952615_prodigal-single
                     _22"
     CDS             complement(7905..8093)
                     /product="hypothetical protein"
                     /codon_start=1
                     /transl_table=11
                     /translation="MTLEELKNRFQELFYGLEDLDDKITGLQVTRDITWSEMNEVANK
                     IWEIEDPESFAKWKKGPK*"
     gene            complement(8090..8299)
                     /locus_tag="SR-VP_2-4_scaffold_141_2952615_prodigal-single
                     _23"
     CDS             complement(8090..8299)
                     /product="hypothetical protein"
                     /codon_start=1
                     /transl_table=11
                     /translation="MTAKESCPFWEGTPAGKALGPIEHSYSIKELIGKSDDEYSILIC
                     SSCKKERVTNKKETFDIGYFYIGGS*"
     gene            complement(8296..8598)
                     /locus_tag="SR-VP_2-4_scaffold_141_2952615_prodigal-single
                     _24"
     CDS             complement(8296..8598)
                     /product="hypothetical protein"
                     /codon_start=1
                     /transl_table=11
                     /translation="MAHFIDSAFWYFVVFWLGMGVGGCLRWHVIIRDLWSSFTGRKKP
                     PTTVELKNFLIELDRKNYYEWSATYRPLKTKEEIKEIPQLTYYEKAQKVKEFMEGK*"
     gene            complement(8607..9014)
                     /locus_tag="SR-VP_2-4_scaffold_141_2952615_prodigal-single
                     _25"
     CDS             complement(8607..9014)
                     /product="hypothetical protein"
                     /codon_start=1
                     /transl_table=11
                     /translation="MKIGMRVRILNTKLTEQYGVIERIDNTRDNTVYLVRRFELEGYQ
                     WYDPSEIEIADRRVERVERIVRGKVKTDRRFQCNNGNQFDSWQGERRKWNDRRGKKTL
                     AQLRLFMQSFDLQSRPVLMSERAEAIFNFMNGI*"
     gene            complement(9011..9202)
                     /locus_tag="SR-VP_2-4_scaffold_141_2952615_prodigal-single
                     _26"
     CDS             complement(9011..9202)
                     /product="hypothetical protein"
                     /codon_start=1
                     /transl_table=11
                     /translation="MNYIGSRVKILKSDLRHGSCAGKTGLIVRQDGDWKGKQAFLVNM
                     GDGKCGWFLAHELEFEVVK*"
     gene            complement(9283..9513)
                     /locus_tag="SR-VP_2-4_scaffold_141_2952615_prodigal-single
                     _27"
     CDS             complement(9283..9513)
                     /product="hypothetical protein"
                     /codon_start=1
                     /transl_table=11
                     /translation="MRHEQKLIDITFQMVLAATADPVFCKKSNEDKALWVRTRLRECG
                     FETVPVGSSWGQLTKACLKAMESGDDKDDMIW*"
     gene            complement(9529..9714)
                     /locus_tag="SR-VP_2-4_scaffold_141_2952615_prodigal-single
                     _28"
     CDS             complement(9529..9714)
                     /product="hypothetical protein"
                     /codon_start=1
                     /transl_table=11
                     /translation="MTTCLKCNKPVDRIFTCDNTHNIEEYFAYVSCHGKIERFRFLRS
                     IGVWELKYAFSEKNDRT*"
     gene            complement(9714..9980)
                     /locus_tag="SR-VP_2-4_scaffold_141_2952615_prodigal-single
                     _29"
     CDS             complement(9714..9980)
                     /product="hypothetical protein"
                     /codon_start=1
                     /transl_table=11
                     /translation="MKRQRRYDIDWFKIKGFLIGIGGVSSDGAINLKIHLGKWCLAFE
                     TSLVPNGFHMLPCRCEVNGRGSINYEIGCKKHDPRMPGYEYGDY*"
     gene            complement(9980..10180)
                     /locus_tag="SR-VP_2-4_scaffold_141_2952615_prodigal-single
                     _30"
     CDS             complement(9980..10180)
                     /product="hypothetical protein"
                     /codon_start=1
                     /transl_table=11
                     /translation="MKKTCYACAHSYMEPDSPYLVCGHKDSGSMGKFLRIQPLDHCDW
                     KKFEQHPGRNKDGSLKSKDLIE*"
     gene            complement(10273..10449)
                     /locus_tag="SR-VP_2-4_scaffold_141_2952615_prodigal-single
                     _31"
     CDS             complement(10273..10449)
                     /product="hypothetical protein"
                     /codon_start=1
                     /transl_table=11
                     /translation="MKINITLPNPKCCDGCPIMYDRQTRNGDYETCALGYDIGKMDHW
                     KLIRPQKCIDDNGE*"
     gene            complement(10446..11177)
                     /locus_tag="SR-VP_2-4_scaffold_141_2952615_prodigal-single
                     _32"
     CDS             complement(10446..11177)
                     /product="hypothetical protein"
                     /codon_start=1
                     /transl_table=11
                     /translation="MNKFKTGDWIEALGEPSRFGPLLVIDEAKYEFGVRPLFKVRNRL
                     NEEGWIDPMEFKLCPDQSAYADLATILLQMSKKEPLPTDRYRIPTQPGASSKYKSGLA
                     QDLFDIICDHVWYGGDTTPEVLTQCEFDHVDAVVYELLSAIESTHRQINIEPLKETTY
                     NPFILINGKKIELETSVRNLTYGVRKLTYDDIVWLANGKPGILYSISFSKASDNYKHE
                     GTIAPGESIIVTDGTRIDCYHTGAA*"
     gene            complement(11378..11536)
                     /locus_tag="SR-VP_2-4_scaffold_141_2952615_prodigal-single
                     _33"
     CDS             complement(11378..11536)
                     /product="hypothetical protein"
                     /codon_start=1
                     /transl_table=11
                     /translation="MKKECCHCWKTIWPGQKYLEVRTETHEDGEEVCGKQFVHFNCVA
                     LDGIPNGE*"
     gene            complement(11538..11708)
                     /locus_tag="SR-VP_2-4_scaffold_141_2952615_prodigal-single
                     _34"
     CDS             complement(11538..11708)
                     /product="hypothetical protein"
                     /codon_start=1
                     /transl_table=11
                     /translation="MGHDIKRVCLHCLKEIKEEDDYIPVNKNGRDAAISMGFYYDAYA
                     IHLTCIVLKERI*"
     gene            complement(11698..11853)
                     /locus_tag="SR-VP_2-4_scaffold_141_2952615_prodigal-single
                     _35"
     CDS             complement(11698..11853)
                     /product="hypothetical protein"
                     /codon_start=1
                     /transl_table=11
                     /translation="MITLDKVIPEIVHSDMEEMHRQVLADPNLKNMMNEMVNWLQNEY
                     QGLNNGT*"
     gene            complement(11850..12251)
                     /locus_tag="SR-VP_2-4_scaffold_141_2952615_prodigal-single
                     _36"
     CDS             complement(11850..12251)
                     /product="hypothetical protein"
                     /codon_start=1
                     /transl_table=11
                     /translation="MITRYKVVAKRYGEPGVGEEAVTLHSMWAMGKLDVKYTPDKSTK
                     APIGGLLVFKSLRDAMLYSRTEGHHNEVWKVEVRDRVRLPKLRVNIFSLTLNKKIKTV
                     WSYGKLLNELTSTWPGGTQAFKQVKLLERVK*"
     gene            complement(12235..12402)
                     /locus_tag="SR-VP_2-4_scaffold_141_2952615_prodigal-single
                     _37"
     CDS             complement(12235..12402)
                     /product="hypothetical protein"
                     /codon_start=1
                     /transl_table=11
                     /translation="MTEFFTGLFLFAIGVLAVILLVVIIVMYGAIFVVMISLLLAIVR
                     SFGKDGNDNKI*"
     gene            complement(12399..12593)
                     /locus_tag="SR-VP_2-4_scaffold_141_2952615_prodigal-single
                     _38"
     CDS             complement(12399..12593)
                     /product="hypothetical protein n=1 Tax=Paenibacillus
                     polymyxa RepID=UPI0002F75C06"
                     /codon_start=1
                     /transl_table=11
                     /translation="MKIIKVDNFDGEGPNSNDVVIAENVHEYYGPKIVEWLIEKFSGD
                     YSPDYFRLVEDDYKLKRFEP*"
                     /db_xref="UniRef100_UPI0002F75C06"
                     /db_xref="A0A073KND0_9BACI"
                     /db_xref="UPI0002F75C06"
     gene            complement(12580..12885)
                     /locus_tag="SR-VP_2-4_scaffold_141_2952615_prodigal-single
                     _39"
     CDS             complement(12580..12885)
                     /product="hypothetical protein"
                     /codon_start=1
                     /transl_table=11
                     /translation="MNERELVCHKCHKKADFKQGCADEDVETGWVDWSFAQIPDLNTI
                     RLYLCGDCQVGYDKRLKEIRDLADDLINSVHMSFLNLPTGARQILGFNVFKEKNEDN*"
     gene            complement(12878..13087)
                     /locus_tag="SR-VP_2-4_scaffold_141_2952615_prodigal-single
                     _40"
     CDS             complement(12878..13087)
                     /product="hypothetical protein"
                     /codon_start=1
                     /transl_table=11
                     /translation="MTQLKYPEYFNKIIIFNSYTEWDKKTKELDLRLEYRNTGLTVVG
                     YNINGLSKAWWEFSPDYHGWIDYNE*"
     gene            complement(13084..13356)
                     /locus_tag="SR-VP_2-4_scaffold_141_2952615_prodigal-single
                     _41"
     CDS             complement(13084..13356)
                     /product="hypothetical protein"
                     /codon_start=1
                     /transl_table=11
                     /translation="MTQPDYFYTTDKWRDYGLTVWTTNPGSGADRERAIRCHDLVSKF
                     LDGSYTAREIWYKALLDKDVPPYLDILFKAIDHYKVDKKLYIKEYR*"
     gene            complement(13357..13569)
                     /locus_tag="SR-VP_2-4_scaffold_141_2952615_prodigal-single
                     _42"
     CDS             complement(13357..13569)
                     /product="hypothetical protein"
                     /codon_start=1
                     /transl_table=11
                     /translation="MRPRECQNCLYSREDSGRWRIYCKYNPPPESLEDSTQPNKRLYV
                     SAFDWCSHFKYDTPLTRLIQFLKGFF*"
     gene            complement(13566..13979)
                     /locus_tag="SR-VP_2-4_scaffold_141_2952615_prodigal-single
                     _43"
     CDS             complement(13566..13979)
                     /product="hypothetical protein"
                     /codon_start=1
                     /transl_table=11
                     /translation="MVKYKVVRQTLLGTDKIHGTSVVATGPLHALYSTDEFTTAPIGG
                     LLVFNHFEDAKIWRNQMNTLGLEVWKVEAEEPVHLPKARLNNPSWPGRDCEYIWNDRP
                     DMVFNEADSRYCGVAYGWPNGTEAYKKIKLLEKVL*"
     gene            complement(13973..14224)
                     /locus_tag="SR-VP_2-4_scaffold_141_2952615_prodigal-single
                     _44"
     CDS             complement(13973..14224)
                     /product="hypothetical protein"
                     /codon_start=1
                     /transl_table=11
                     /translation="MTVFYPEPVDDPKPKAPRYTFSKVKGKDDTLYGRVHGSMDGQRN
                     LCQVNEMWEFKSNWWVINNDFDGTMTCLKCIKEWEKFPW*"
     gene            complement(14224..14424)
                     /locus_tag="SR-VP_2-4_scaffold_141_2952615_prodigal-single
                     _45"
     CDS             complement(14224..14424)
                     /product="hypothetical protein"
                     /codon_start=1
                     /transl_table=11
                     /translation="MTPSDQIYAILTVVLGAIILLEMRDILVHNYKYGERVGHYGPFL
                     ASLFGCIMSIALFVMLSIKWYF*"
     gene            complement(14577..15035)
                     /locus_tag="SR-VP_2-4_scaffold_141_2952615_prodigal-single
                     _46"
     CDS             complement(14577..15035)
                     /product="hypothetical protein"
                     /codon_start=1
                     /transl_table=11
                     /translation="MPNKKYAPRDVKLYSGYYWSEKNQDSIFYESTYEYKTIRMLEDN
                     PSVLGYERCPIHIKVQVSNIDGSPRVFRYNPDFLVTFSNGSQYIIEVKAKGLMFDFFV
                     KSKIAAGFELTKYLNFGYLVWTEKELNINGKKELRKWFFKETGKTPPGKV*"
     gene            complement(15035..15328)
                     /locus_tag="SR-VP_2-4_scaffold_141_2952615_prodigal-single
                     _47"
     CDS             complement(15035..15328)
                     /product="hypothetical protein"
                     /codon_start=1
                     /transl_table=11
                     /translation="MAKKFTLTENKLRQCMMALRLAAESEDALCDAYAGLTDPQDVRW
                     AREARASANKYRKLRAEIGKMLGVETKTTLDKVLENSVSVPVTEIKNLYSKDK*"
     gene            complement(15321..15665)
                     /locus_tag="SR-VP_2-4_scaffold_141_2952615_prodigal-single
                     _48"
     CDS             complement(15321..15665)
                     /product="hypothetical protein"
                     /codon_start=1
                     /transl_table=11
                     /translation="MLSRIPSIAKEVMRIKGLGHNWELRYYDIEDGFLHISFIRYYRG
                     DNDYDDAFIPASALWDDSWAPEYEQGHKDRLEKEARICRELQEKQSKLLLEQERAQYE
                     KLKKKFEGAIDG*"
     gene            complement(15704..16009)
                     /locus_tag="SR-VP_2-4_scaffold_141_2952615_prodigal-single
                     _49"
     CDS             complement(15704..16009)
                     /product="Uncharacterized protein {ECO:0000313|EMBL
                     :KKO08408.1};  TaxID=412755 species="unclassified
                     sequences; metagenomes; ecological metagenomes.;"
                     source="marine sediment metagenome.;""
                     /codon_start=1
                     /transl_table=11
                     /translation="MKKIYTVTTMMIHSKTHEILRRRTIGWFENKADAEDVILKNSYD
                     INEAGYYPYAVIEEVEQGIYPICMKTWWFKWFNGSVETYKACNRPKSVTNLVNFSAG*"
                     /db_xref="A0A0F9W7Z3_9ZZZZ"
     gene            complement(16006..16425)
                     /locus_tag="SR-VP_2-4_scaffold_141_2952615_prodigal-single
                     _50"
     CDS             complement(16006..16425)
                     /product="Uncharacterized protein {ECO:0000313|EMBL
                     :KKN82743.1};  TaxID=412755 species="unclassified
                     sequences; metagenomes; ecological metagenomes.;"
                     source="marine sediment metagenome.;""
                     /codon_start=1
                     /transl_table=11
                     /translation="MKKKPTKKIVFVTDFGSDYKEDLKHLLLQLDGIGVELKPKQIKH
                     KEVVWEALESDFDILFFDWGGMSLGNDMLGSQCRALTSHAEEHPSKVYIMASLFTGYA
                     MQDALDEFLGRKMGNVIIDIQDQKDLVRAVFSEETVT*"
                     /db_xref="A0A0F9WV24_9ZZZZ"
     gene            complement(16422..16631)
                     /locus_tag="SR-VP_2-4_scaffold_141_2952615_prodigal-single
                     _51"
     CDS             complement(16422..16631)
                     /product="hypothetical protein"
                     /codon_start=1
                     /transl_table=11
                     /translation="MTPKEHILNLKSGETWIWPESDYGKAEIFRYRDVFVLSEIPMYG
                     GEPRYAGMFLLNGIDLLINRVESWT*"
     gene            complement(16628..17449)
                     /locus_tag="SR-VP_2-4_scaffold_141_2952615_prodigal-single
                     _52"
     CDS             complement(16628..17449)
                     /product="hypothetical protein"
                     /codon_start=1
                     /transl_table=11
                     /translation="MNGLEISKKGETFKTTLTAKLRHGVLWDIRKQFKSNREMAEYLG
                     ISQWHLSNLLNLQFFIDPDSPYYKTSEKWQKIFRKLMELSGKGIYDIFPPELAGKKFR
                     TNFEVSKEVPISSLLEAGEEMVMLPVQEEQVSDKELHNNLDQIMSYRLTEQEHKWIKL
                     IYEEGYTNTEIAEMENLSHTRISQAVLHGLAKMRRHFAYKGIFKLDMDKINDMGFPSS
                     PQPKGKKCPECGETFYPNHMNQKFSSDKCRIANTEKINKEAKKKNKMRNYAGYKP*"
     gene            complement(17446..18003)
                     /locus_tag="SR-VP_2-4_scaffold_141_2952615_prodigal-single
                     _53"
     CDS             complement(17446..18003)
                     /product="hypothetical protein"
                     /codon_start=1
                     /transl_table=11
                     /translation="MNNLELSNAYHRVETKYKVRQYGLTTKLWMKWCLDLIHSDVEKF
                     SQGDLTNLAEELTAFLIFMSDNQETRDTLTVAQLKVAQYHLKYTWDKLIAAKDGVTDL
                     GFFTFQITLRRGVTGTRMVRTFTSLMVEVSFYFAELITEFEGKVKQCPECSTLFIQER
                     IDQIYDKLKCQTTVAQRNFKSKVTA*"
     gene            complement(18089..18301)
                     /locus_tag="SR-VP_2-4_scaffold_141_2952615_prodigal-single
                     _54"
     CDS             complement(18089..18301)
                     /product="hypothetical protein"
                     /codon_start=1
                     /transl_table=11
                     /translation="MKAHFKIVQVSYNDHLTLGLDETGSLYKMNYLSQPDSSELSYEW
                     VLLIANDDDRKIQKGSSLETLGRPQD*"
     gene            complement(18311..18583)
                     /locus_tag="SR-VP_2-4_scaffold_141_2952615_prodigal-single
                     _55"
     CDS             complement(18311..18583)
                     /product="hypothetical protein"
                     /codon_start=1
                     /transl_table=11
                     /translation="MGMYNEVRTSCPNCLAACEIQISEIVRGFGEFFISRFGDHSNIE
                     KLRDEADKEMFIEEVNEETFYCKNCEHSFKLHLELGKPPVDGTIYI*"
     gene            complement(18705..18815)
                     /locus_tag="SR-VP_2-4_scaffold_141_2952615_prodigal-single
                     _56"
     CDS             complement(18705..18815)
                     /product="hypothetical protein"
                     /codon_start=1
                     /transl_table=11
                     /translation="MKKKQNKIKELLALAEQDPHSFLILPWPVKTKKKEN*"
     gene            complement(18855..19262)
                     /locus_tag="SR-VP_2-4_scaffold_141_2952615_prodigal-single
                     _57"
     CDS             complement(18855..19262)
                     /product="hypothetical protein"
                     /codon_start=1
                     /transl_table=11
                     /translation="MIRKILLSLLLLTTPAFAENMSVGTPVPDTIETDLLIQPINDHS
                     VSVTIRFHPNEDVFKSPPEFKFYYSDDPRLYMIILPMNYDNAVDENGDIETHPLIIKD
                     LKSGMTYHYHILMRYLGFDYETEDNTFTVGSSL*"
     gene            complement(19240..19527)
                     /locus_tag="SR-VP_2-4_scaffold_141_2952615_prodigal-single
                     _58"
     CDS             complement(19240..19527)
                     /product="hypothetical protein"
                     /codon_start=1
                     /transl_table=11
                     /translation="MFEIFPTRRQKKNWADFWAKLRKAWAPQVYHSVNYSKTVNGKPV
                     EVSDEDIKHMTNVWADFDKVFDEMNKDIERMMDVPPEYLRKEKKNDKKNST*"
     gene            complement(19520..20215)
                     /locus_tag="SR-VP_2-4_scaffold_141_2952615_prodigal-single
                     _59"
     CDS             complement(19520..20215)
                     /product="hypothetical protein"
                     /codon_start=1
                     /transl_table=11
                     /translation="MKKDYITDLVEGINHLEQFINDDQKAIDVLLSRQAYKKEKLKEL
                     HNTLEEFLKGLDDDLVIPPGQTVNEWVVQKLSEEFPSLFVIDSAVRFEITGIPLVKED
                     YKILRDFFVSQFENFKDLDGSELKIMGLYKDADKHFQFRYIFSPKGIPEKALANLPVK
                     ANPYFCRASVNDKVVDKFWGNGVITQIKKYGNYPLVVSFSDGVRGHDEIYNLDGHWIN
                     AQTFHFEQRLFYV*"
     gene            complement(20212..20613)
                     /locus_tag="SR-VP_2-4_scaffold_141_2952615_prodigal-single
                     _60"
     CDS             complement(20212..20613)
                     /product="hypothetical protein"
                     /codon_start=1
                     /transl_table=11
                     /translation="MAKKRTEEEIRAKWFVDEGWEFPTVERTAKTLQEAWEKTLAKWS
                     LPNTSITFYLSMPSCGLCDKFFVQTDCTGCPIAKVTGKKTCRGFKAYGKMLKLEDNTT
                     LTLDEHLKAVERVRLSGLKELLKIKEKSETK*"
     gene            complement(20606..20830)
                     /locus_tag="SR-VP_2-4_scaffold_141_2952615_prodigal-single
                     _61"
     CDS             complement(20606..20830)
                     /product="hypothetical protein"
                     /codon_start=1
                     /transl_table=11
                     /translation="MNNNNETLEEKYNRFMKAINEYGVRIDKMLANPRATPLEDLHQV
                     LKELKEMRDEAQRVEDEILILHKLMGEKNG*"
     gene            complement(20823..21026)
                     /locus_tag="SR-VP_2-4_scaffold_141_2952615_prodigal-single
                     _62"
     CDS             complement(20823..21026)
                     /product="hypothetical protein"
                     /codon_start=1
                     /transl_table=11
                     /translation="MTDPENETYDETILRLGKELIDLEGRVDDAYGEELVEIELRVDK
                     ISMTIDGLMKDMDILKLYRNDDE*"
     gene            complement(21023..21208)
                     /locus_tag="SR-VP_2-4_scaffold_141_2952615_prodigal-single
                     _63"
     CDS             complement(21023..21208)
                     /product="hypothetical protein"
                     /codon_start=1
                     /transl_table=11
                     /translation="MTKLLKWIKACTKIIGYIGSCFFLAWGIYLYVEYGSIYVLIGSG
                     ALFALILMSSSEKDEGL*"
     gene            complement(21183..21371)
                     /locus_tag="SR-VP_2-4_scaffold_141_2952615_prodigal-single
                     _64"
     CDS             complement(21183..21371)
                     /product="hypothetical protein"
                     /codon_start=1
                     /transl_table=11
                     /translation="MNSGEEQAPDGYLERLESENTRLKEIINNRNAVIKKLVGIFNSY
                     GIEITGLGNLNDEIIEVD*"
     gene            complement(21368..21655)
                     /locus_tag="SR-VP_2-4_scaffold_141_2952615_prodigal-single
                     _65"
     CDS             complement(21368..21655)
                     /product="hypothetical protein"
                     /codon_start=1
                     /transl_table=11
                     /translation="MENETLEEKLIRFESADWDNLEVVADVLATIKEIGGWQNSMGPE
                     MGDTNHFMLLFQLDSLVKEKAPDIWAEVHKDDGVQELYKQLEDSAEKDGGI*"
     gene            complement(21655..21936)
                     /locus_tag="SR-VP_2-4_scaffold_141_2952615_prodigal-single
                     _66"
     CDS             complement(21655..21936)
                     /product="hypothetical protein"
                     /codon_start=1
                     /transl_table=11
                     /translation="MKKFKTETITHQITTHDVTTCDRCKKDCEKDFPGYGDANDGDSN
                     EFHLTWQTSSIWDGPNHNVDVDLCRDCRVWLFKLLQREGVNVQGLDGDL*"
     gene            complement(21947..22351)
                     /locus_tag="SR-VP_2-4_scaffold_141_2952615_prodigal-single
                     _67"
     CDS             complement(21947..22351)
                     /product="hypothetical protein"
                     /codon_start=1
                     /transl_table=11
                     /translation="VIVHFAMINSNPHIDKGLRLLIKQLNKDGYLTCSCCTGMLGKYG
                     KEHGWAGQSAFITFKNTLSEDIYKIATQSGLEVKRLGGEVWIGAKQLIDETLLDSYGN
                     FPKGYRSWPTFIAQIKENKKFVTKVKKVFKLK*"
     gene            complement(22326..22559)
                     /locus_tag="SR-VP_2-4_scaffold_141_2952615_prodigal-single
                     _68"
     CDS             complement(22326..22559)
                     /product="hypothetical protein"
                     /codon_start=1
                     /transl_table=11
                     /translation="MRDETGDAMLNRIWKAIQDYKDMEHDDSTQEEVDRAYHELELMQ
                     EEFNQYEKEIIAINNMSGGDPEDSSGDCPLCHD*"
     gene            complement(22651..22830)
                     /locus_tag="SR-VP_2-4_scaffold_141_2952615_prodigal-single
                     _69"
     CDS             complement(22651..22830)
                     /product="hypothetical protein"
                     /codon_start=1
                     /transl_table=11
                     /translation="MLLDDKRKLLIDIAVKNIWNDLTDRRGIRQELEACDEEIQKEIQ
                     YMIKNEFEKIFMVIE*"
     gene            complement(22838..23035)
                     /locus_tag="SR-VP_2-4_scaffold_141_2952615_prodigal-single
                     _70"
     CDS             complement(22838..23035)
                     /product="hypothetical protein"
                     /codon_start=1
                     /transl_table=11
                     /translation="MSWRNPRVGDRVKFKDEPPTHQSFRNQEGIVTDIIEDGEIAFVR
                     LDDPSEELGVGCNWDELEIIF*"
     gene            complement(23035..23139)
                     /locus_tag="SR-VP_2-4_scaffold_141_2952615_prodigal-single
                     _71"
     CDS             complement(23035..23139)
                     /product="hypothetical protein"
                     /codon_start=1
                     /transl_table=11
                     /translation="MRNKLNYRPRVNLKYWLVVSALAVSLVYIIIKVG*"
     gene            complement(23129..23407)
                     /locus_tag="SR-VP_2-4_scaffold_141_2952615_prodigal-single
                     _72"
     CDS             complement(23129..23407)
                     /product="hypothetical protein"
                     /codon_start=1
                     /transl_table=11
                     /translation="MLKWFKYGMFFLLGLLTSGMIMLWELPTPQMTLGQQYWYGYWDC
                     QKDHHPLDPSEHDDLTPPKKIQIYSLTAPSEPPLRWLDIWKGERPYEE*"
     gene            complement(23603..23854)
                     /locus_tag="SR-VP_2-4_scaffold_141_2952615_prodigal-single
                     _73"
     CDS             complement(23603..23854)
                     /product="hypothetical protein"
                     /codon_start=1
                     /transl_table=11
                     /translation="MKHLERICLICGKSIKPEQQMMVGDTWFSLMGKTIHLDIEVAHY
                     FCYGTKPMLRVKEHDEFGSTLSQDYVLNKDGTPYDCDCH*"
     gene            complement(23911..24039)
                     /locus_tag="SR-VP_2-4_scaffold_141_2952615_prodigal-single
                     _74"
     CDS             complement(23911..24039)
                     /product="hypothetical protein"
                     /codon_start=1
                     /transl_table=11
                     /translation="MTVYHFEWKRHKCYQMEEVMAVLNGMRDNPREIDPMVVQAEN*"
     gene            complement(24155..24391)
                     /locus_tag="SR-VP_2-4_scaffold_141_2952615_prodigal-single
                     _75"
     CDS             complement(24155..24391)
                     /product="hypothetical protein"
                     /codon_start=1
                     /transl_table=11
                     /translation="MRVNFLNEQTRIKYELKIAEALRLYHERTARELQNRGKIKESEM
                     HIALLESLVRTIKDKYSIDQGSGRLFKFGIALER*"
     gene            complement(24391..24567)
                     /locus_tag="SR-VP_2-4_scaffold_141_2952615_prodigal-single
                     _76"
     CDS             complement(24391..24567)
                     /product="hypothetical protein"
                     /codon_start=1
                     /transl_table=11
                     /translation="MIKVIKLVLTVLTVTVLVMYQVSLPSASIPVGFCIGFSLVASFL
                     GIIQIGCEGVAKVD*"
     gene            complement(24560..24736)
                     /locus_tag="SR-VP_2-4_scaffold_141_2952615_prodigal-single
                     _77"
     CDS             complement(24560..24736)
                     /product="hypothetical protein"
                     /codon_start=1
                     /transl_table=11
                     /translation="MTIGELIKELQRFDQDVAVDVCFNETDNNGFTQAHAITEVDEDD
                     LGVIIYIETEAKND*"
     gene            complement(24733..24942)
                     /locus_tag="SR-VP_2-4_scaffold_141_2952615_prodigal-single
                     _78"
     CDS             complement(24733..24942)
                     /product="hypothetical protein"
                     /codon_start=1
                     /transl_table=11
                     /translation="MKGLDVFLECGCTYQREHHYILSNTDKITVVLCETHRATDIGRD
                     WFVAQAQKLSKQDCPQIMDEGRRLT*"
     gene            complement(24939..25220)
                     /locus_tag="SR-VP_2-4_scaffold_141_2952615_prodigal-single
                     _79"
     CDS             complement(24939..25220)
                     /product="hypothetical protein"
                     /codon_start=1
                     /transl_table=11
                     /translation="MNPAIVNFMKTGRSAAFTVTKGGKKVHYLLSKNTPMNDNFYNVE
                     KKTLCGIPMKKGVYYPDARQSRTPDFCKICESKWEDMLKTPVILSVEAL*"
     gene            complement(25230..25826)
                     /locus_tag="SR-VP_2-4_scaffold_141_2952615_prodigal-single
                     _80"
     CDS             complement(25230..25826)
                     /product="hypothetical protein"
                     /codon_start=1
                     /transl_table=11
                     /translation="MSIFTKIKNLFTLEVRVSELEKYTFTGTDPKAIFTQQLTDVLRE
                     VTESVNRPVLVTEDEEQESDEDKLNSDYFEEKAENLSNDSYEKFAPQDYTDLNDKIAA
                     LESEIENLLEDNQTLSRKAIELKNREITTKEAMDKLRKELMEDKRPGSYYQSWQDSIA
                     TAFFAECRKSKNKVKVSTKNLHEIANIAAKNFLDLVGK*"
     gene            complement(25823..26131)
                     /locus_tag="SR-VP_2-4_scaffold_141_2952615_prodigal-single
                     _81"
     CDS             complement(25823..26131)
                     /product="hypothetical protein"
                     /codon_start=1
                     /transl_table=11
                     /translation="MKKKNTTEEQALKDRIMSILERSTSEIGLTEDSISAILVLETEI
                     KISRVLIDNILDGTMTATYPETIDSENRLLDLFKYQLTPEGKKRIKKQLDNKIKEITE
                     *"
     gene            complement(26204..26524)
                     /locus_tag="SR-VP_2-4_scaffold_141_2952615_prodigal-single
                     _82"
     CDS             complement(26204..26524)
                     /product="hypothetical protein"
                     /codon_start=1
                     /transl_table=11
                     /translation="MMLTVEGMKEMLGRLKRLPADWDGEGSPPITNEAIDSCNVVIQE
                     FVNAEQAILNRPIKIGDSVPEVSYPSFLYPYKGGGLSLWWEGDTRAGLIITPSGIIIQ
                     EGQN*"
     gene            complement(26521..26895)
                     /locus_tag="SR-VP_2-4_scaffold_141_2952615_prodigal-single
                     _83"
     CDS             complement(26521..26895)
                     /product="hypothetical protein"
                     /codon_start=1
                     /transl_table=11
                     /translation="MSDFTLARKQLKLLKQLEEQGSYLIKVKRLVPDGYTTEEWEINN
                     YFLRTYKLPRIALHVVHDLLSLGLVMYRDEDKTECELSISGWNYLKSLEIPDEDRLDL
                     DKLHRIHELVYRPVQKEKKRKK*"
     gene            complement(27054..27536)
                     /locus_tag="SR-VP_2-4_scaffold_141_2952615_prodigal-single
                     _84"
     CDS             complement(27054..27536)
                     /product="hypothetical protein"
                     /codon_start=1
                     /transl_table=11
                     /translation="MRVKISSRLLKRKIQSSLFKEDDIAVVKDKRTALNGSLVQIVDK
                     VQDDGRVRVRVVDPDDDYLYFSGGSQTALLRLGSLTKVNENKVCAEHAIRTLEHLDNM
                     EDDIEVLGDLMGIMQTLLPRKRQKELSVELTKYREALSLFRFRHLKNWVKRELCIKEK
                     *"
     gene            complement(27536..27763)
                     /locus_tag="SR-VP_2-4_scaffold_141_2952615_prodigal-single
                     _85"
     CDS             complement(27536..27763)
                     /product="hypothetical protein"
                     /codon_start=1
                     /transl_table=11
                     /translation="MYITVEFNHPTVLETTAVIDEKSWVAMNDDLSGVLGTIQCIIGM
                     RYYDRKPKNVSTSDFFKAFAVQGVKWHIEER*"
     gene            complement(27741..27980)
                     /locus_tag="SR-VP_2-4_scaffold_141_2952615_prodigal-single
                     _86"
     CDS             complement(27741..27980)
                     /product="hypothetical protein"
                     /codon_start=1
                     /transl_table=11
                     /translation="MECPKCKNAMSWNKGTSFYQTDGFWGCMCGKIVFKYQGTPDLGN
                     PYARKAEEHHNVLSIVLRKPKKKRKPRQYVYNSRV*"
     gene            complement(27980..28072)
                     /locus_tag="SR-VP_2-4_scaffold_141_2952615_prodigal-single
                     _87"
     CDS             complement(27980..28072)
                     /product="hypothetical protein"
                     /codon_start=1
                     /transl_table=11
                     /translation="MYWIIGIIVAWLLGMGFMYSIFAINPREDE*"
     gene            complement(28074..28328)
                     /locus_tag="SR-VP_2-4_scaffold_141_2952615_prodigal-single
                     _88"
     CDS             complement(28074..28328)
                     /product="hypothetical protein"
                     /codon_start=1
                     /transl_table=11
                     /translation="MTKKELKDFNETLSLITIGIPNYSIVKLSDKLAEFSPQLDVLME
                     EFLGCKPGMCDYEYKEKWQNQALVKEFKRWLNRKLKPRKK*"
     gene            complement(28331..28588)
                     /locus_tag="SR-VP_2-4_scaffold_141_2952615_prodigal-single
                     _89"
     CDS             complement(28331..28588)
                     /product="hypothetical protein"
                     /codon_start=1
                     /transl_table=11
                     /translation="MQNVINLILQSGFQPNGQTFKWYGNWKPVLNIRNRFVFHSNYRN
                     RVTVGKLTTYFYFVTKSGKTYPAMKFKTKDIESITNYLVGR*"
     gene            complement(28588..28776)
                     /locus_tag="SR-VP_2-4_scaffold_141_2952615_prodigal-single
                     _90"
     CDS             complement(28588..28776)
                     /product="hypothetical protein"
                     /codon_start=1
                     /transl_table=11
                     /translation="MAKGYTFHDVKGIFCEYHSRDKIVDTPELLDKVVKISKKDLAYC
                     PACQQSILDGCKNWTRRL*"
     gene            complement(28769..29038)
                     /locus_tag="SR-VP_2-4_scaffold_141_2952615_prodigal-single
                     _91"
     CDS             complement(28769..29038)
                     /product="hypothetical protein"
                     /codon_start=1
                     /transl_table=11
                     /translation="MAKEKFYFQDRKGSHFYFLKSIVIEPNMTIYEFYNPEGQYSKMV
                     NNHAHIAFVTYLIKEGIAIGTRMLLNIDESGTVQFAEIIDERTHG*"
     gene            complement(29041..29589)
                     /locus_tag="SR-VP_2-4_scaffold_141_2952615_prodigal-single
                     _92"
     CDS             complement(29041..29589)
                     /product="hypothetical protein"
                     /codon_start=1
                     /transl_table=11
                     /translation="MSTTRLGEEIVRNGEKRFVYVAENWKQYGLKINMPVCKYFTEDD
                     KKIMIKRHNLVAKYLDENAEDRATWIKQMPPYESENSPGNSYFAIIEKASLHYKISAR
                     KFFSDKSFKDIVRPFGYFKDEIIDSDLMASYPESSYELGPINPDGETRYVFFSYYIGS
                     HQLNKVTGLYGELVHRKMTLVI*"
     gene            complement(29655..29822)
                     /locus_tag="SR-VP_2-4_scaffold_141_2952615_prodigal-single
                     _93"
     CDS             complement(29655..29822)
                     /product="Uncharacterized protein {ECO:0000313|EMBL
                     :KKL27015.1};  TaxID=412755 species="unclassified
                     sequences; metagenomes; ecological metagenomes.;"
                     source="marine sediment metagenome.;""
                     /codon_start=1
                     /transl_table=11
                     /translation="MKHCADCRDGEHDNYDDNIQMTILKDPDNNKLVKRSYMCGEHRE
                     MYAQDGYKIYW*"
                     /db_xref="A0A0F9BYK2_9ZZZZ"
     gene            complement(29825..30058)
                     /locus_tag="SR-VP_2-4_scaffold_141_2952615_prodigal-single
                     _94"
     CDS             complement(29825..30058)
                     /product="hypothetical protein"
                     /codon_start=1
                     /transl_table=11
                     /translation="MPTGITPKDLRVPTSEQLYDIREKEINTELKELKKVLKDHKQRH
                     LNDPKNYGYAGDLGSMLDYLRDINDQFRPVSAD*"
     gene            complement(30117..30476)
                     /locus_tag="SR-VP_2-4_scaffold_141_2952615_prodigal-single
                     _95"
     CDS             complement(30117..30476)
                     /product="hypothetical protein"
                     /codon_start=1
                     /transl_table=11
                     /translation="MKPLIILFCILLSSMTVNAQEWVKVHTAKTGISYIDADSVEKIG
                     NTIFFDLRVVYIGRNDLDYGIAEMALMCHIQRIKTNTLTVYAGREKSELDVDTRWQDV
                     GKGNLAETISRALCPQN*"
     gene            complement(30478..30759)
                     /locus_tag="SR-VP_2-4_scaffold_141_2952615_prodigal-single
                     _96"
     CDS             complement(30478..30759)
                     /product="hypothetical protein"
                     /codon_start=1
                     /transl_table=11
                     /translation="MGIEKLRKLSTPTLRLRVWKLGPMITRSFGSQAAAKAHARSEFY
                     IPLANRIEEYDSIRDILQNRLGENGLNEWVNYCNDHKLAIDHSGFDCGA*"
     gene            complement(31054..31257)
                     /locus_tag="SR-VP_2-4_scaffold_141_2952615_prodigal-single
                     _97"
     CDS             complement(31054..31257)
                     /product="hypothetical protein"
                     /codon_start=1
                     /transl_table=11
                     /translation="MSRINDMAKYLNEYDDGTYANSLNRLFGGIEVWELYPIVEKVEK
                     NIPLTVDEDSILKKYAEEAGFQE*"
     gene            complement(31270..31425)
                     /locus_tag="SR-VP_2-4_scaffold_141_2952615_prodigal-single
                     _98"
     CDS             complement(31270..31425)
                     /product="hypothetical protein"
                     /codon_start=1
                     /transl_table=11
                     /translation="MPIYGYKCDCGWEFDKIIWNSQKPEEYEPCESCGAPAKKDEINP
                     VSRPVIH*"
     gene            complement(31426..31695)
                     /locus_tag="SR-VP_2-4_scaffold_141_2952615_prodigal-single
                     _99"
     CDS             complement(31426..31695)
                     /product="hypothetical protein"
                     /codon_start=1
                     /transl_table=11
                     /translation="MEKPLSEANPIWIDHRNQHVGIMFRCPIKDCKCKNVHMTFFWSH
                     PSRPKRPVTGDTFETLSFETKLDARRYGCTFYGELKNGILSWEEK*"
     gene            complement(31868..32437)
                     /locus_tag="SR-VP_2-4_scaffold_141_2952615_prodigal-single
                     _100"
     CDS             complement(31868..32437)
                     /product="Putative DNA-binding protein n=1 Tax
                     =Desulfobacterium autotrophicum (strain ATCC 43914 / DSM
                     3382 / HRM2) RepID=C0QF05_DESAH"
                     /codon_start=1
                     /transl_table=11
                     /translation="MIYFIQSENGPIKIGYSKSPKQRIHNLRSANSEKLTLIGTVSGS
                     RDKELLLHKQFKHLLISGEWFKPEQDLLDYINTFSEGLLEEDKIVLSHTAKNILIEIG
                     RNIKLARLRRKIAIQSLAQQMGITRATLMKIEQGSLSSSIGNYLQVLLIFGMEKDLER
                     IALEDPIGRKFQDDALLNTRVKESKSQRR*"
                     /db_xref="UniRef100_C0QF05"
                     /db_xref="dat:HRM2_44500"
                     /db_xref="C0QF05_DESAH"
     gene            complement(32522..32767)
                     /locus_tag="SR-VP_2-4_scaffold_141_2952615_prodigal-single
                     _101"
     CDS             complement(32522..32767)
                     /product="hypothetical protein"
                     /codon_start=1
                     /transl_table=11
                     /translation="MNEDMLPPCPKCGGLLELGEWTLDERVKFEKQKEKYLRCINCGK
                     VTSPGIILNILDPDRVPIGDKSKRVETREVDLEDYEF*"
     gene            complement(32783..34408)
                     /locus_tag="SR-VP_2-4_scaffold_141_2952615_prodigal-single
                     _102"
     CDS             complement(32783..34408)
                     /product="hypothetical protein"
                     /codon_start=1
                     /transl_table=11
                     /translation="MKSFLDNKLSSITNRHSNLTPKKGEKEIVRSTSEPSIYDVIKAV
                     KEQSKERPDDKGLKYSLAQLHFFGRKNGYTSPATAFVSTITASCQKMFPYSRVAGALK
                     TAMETVSLKLDTAFLDKVAELVTEQDSYDGIVSKLELTDDSVRSIESRKYLANKVNTM
                     KGADTVNNLMYDITEVKTQSSPLSESILDKNELISAFRTQETNYDTTPFELHKSAEFM
                     QIIDFASFPVSYESFDVRTAQYQLLDTLPENEWIQYLTKMAEAGISVSYNTDEDTFEV
                     ASFNMTAEPEEKGKGTTKLEYEPAGKAPGGIKYKTRPPEGREKKEQPIITKLEGQAKE
                     AFTKIFKRTEQLRKLKDKQMEIQANLTAIKNEYSTEKETVAAELENYLKFAESSFKKL
                     ELAEETVYALETQEGVILAAIKQTSKITIPEDPTKEIVSADAQNILDRLKKMGKVTDD
                     LVAEVEKQINDENSMIKTIEHVTKTMYTWPPAQKDVEKVKGEVKQAGPLDKFMSMLKG
                     AIDGAKKFFGMVDKNVDALMDEYQELQGILEKY*"
     gene            complement(34420..34818)
                     /locus_tag="SR-VP_2-4_scaffold_141_2952615_prodigal-single
                     _103"
     CDS             complement(34420..34818)
                     /product="hypothetical protein"
                     /codon_start=1
                     /transl_table=11
                     /translation="MYSLGAPVYHIFSKRKGVVVANGNDSPHVVVEFADGSEVVHEAE
                     LQHSDHLINPAPHDVADRLNFLIEDTSTREVASKELGLSEGHSVMNVEFISSSGDMEL
                     TCMDGTKVSLRKISFKQAKLALTNIENKVS*"
     gene            complement(34902..37160)
                     /locus_tag="SR-VP_2-4_scaffold_141_2952615_prodigal-single
                     _104"
     CDS             complement(34902..37160)
                     /product="Exonuclease n=1 Tax=Bacillus phage Shanette
                     RepID=S5M555_9CAUD"
                     /codon_start=1
                     /transl_table=11
                     /translation="MIVFEGIKARNFMSFKELDLNLDNQGIVAIEGINKTNPCFISNG
                     AGKSTPMEAFAWGVFGETIRTLDSVEEVVNDKVGKDCSVYIPFRDNDGVSWEIRRHRN
                     HHEFKNKVLLFREGEEWTKDVKIQEKINTILGIDFKSFKSAFIFYNDGTKPFSASTDS
                     EQKKLLEKLFDLEKYTALQEITKIKLKAMQTQLYNITATLTNDRRELDRQTVEISNLE
                     RLERDFLKDIEAKVNKFNYDIDVLNKLDNSELVTKLSTEINSALKELEDLKLDDTVEL
                     VDELKGLKEELSKLQAVTDFGDIDTLRKEADALQKASVDSTIEIARHKHDVQKLETER
                     VKYEKGLGIQYPTGDVDYTLSINLTQAKIKELCDKKTKFEKGLGGECTNCNQEITDEY
                     KQKHVDEIRHSLDVEGEQLLRLGQQRDSYESAFREQVIMSLSDQLEKHAVELAKLEEQ
                     KQIWDIDYVSKRGAIDLIEEEKKVHRKKESELWAIIDKKSSILETKKNTRRSREDALN
                     RQIEDNRQKLGSIEMQKSSDLMKISMLEKQREQVSSTINPYTAMIEAKSQEAVSLFDK
                     IEQAGLEEKELETQIKHYQFFETAFSRSGIQSYLLDNIIPVLNKYALHYSKLLSGGSL
                     HIEFYNQSLSKSGDLKEKFGVKVQNRDGSRSYGGDSSGERRRVDLITLFALQKASMLR
                     SKSKFNVLFIDEVFDSLDPAGIENVIHILEDETTSFPSIFLISHNPEVGGLLDSTITI
                     KKENGFSSLVAL*"
                     /db_xref="UniRef100_S5M555"
                     /db_xref="S5M555_9CAUD"
                     /db_xref="csc:Csac_1592"
     gene            complement(37157..37339)
                     /locus_tag="SR-VP_2-4_scaffold_141_2952615_prodigal-single
                     _105"
     CDS             complement(37157..37339)
                     /product="hypothetical protein"
                     /codon_start=1
                     /transl_table=11
                     /translation="MTTGQLMEVLRSLPSDTELFNITHEEYTTKPKYYQIKKAIVQLN
                     DTGNYMVILVDERKTG*"
     gene            complement(37336..38421)
                     /locus_tag="SR-VP_2-4_scaffold_141_2952615_prodigal-single
                     _106"
     CDS             complement(37336..38421)
                     /product="Putative SbcD-type recombination nuclease n=1
                     Tax=Bacillus phage JL RepID=S5MM84_9CAUD"
                     /codon_start=1
                     /transl_table=11
                     /translation="MIAITSDIHFHSGNGDTKQVSEDEIFNVFTEIAESCLYNEIKHL
                     YILGDLFHVRGKIHTTTFNRVHDLLSELTSKGLQIGLLSGNHDQVHNDDEKTTSVYSL
                     RTIPGVRLINWQNFQHGKCNFVGIPYVNTKREFSDSLESMKQYCRTDMVNVLFTHGVI
                     SGSMIGSGYSFSKSTGVDAGLESFDLVFAGHVHIPQVLFDGRAIVTGSPLCHTKKDQS
                     FPQIKKSPTNNERGFWILNTENAGFQPVPTNYTKFLTYQVRSKLELHCILSEWNKKDF
                     LFLNVDAEDISQEDEIVKNFINEKIEWDFAKPAKTTEIRLSVDMGESEEKIIENFIDL
                     KSEGFDKTLLNKIAGEIIAEYDLMEQS*"
                     /db_xref="UniRef100_S5MM84"
                     /db_xref="S5MM84_9CAUD"
     gene            complement(38430..39224)
                     /locus_tag="SR-VP_2-4_scaffold_141_2952615_prodigal-single
                     _107"
     CDS             complement(38430..39224)
                     /product="hypothetical protein"
                     /codon_start=1
                     /transl_table=11
                     /translation="MRTDFLIGIEWEPQFTLLRYPNHSVYFKTSLRRRASVIAEYGGV
                     GIYAQDDSQKRVTVDLAATYDIWTASKVAEYNARHKSPYRYTSTDGKNFEVITKPVPL
                     DKLGSEIISAEKHLKNFCEKVVDLTGPLGVFLPMWDSGFGQPSKHVNISNEAGLSITR
                     GTGKILSKKLSELSSKGFFSNINLKGDCTKHRNRLHVTVPYNFTDYDKLLKLCEGKSV
                     TEAKLITFLYEWSVKHPMEFMNNSKKRGIFLGFVSKKKYNRLHSLI*"
     gene            complement(39221..39808)
                     /locus_tag="SR-VP_2-4_scaffold_141_2952615_prodigal-single
                     _108"
     CDS             complement(39221..39808)
                     /product="hypothetical protein"
                     /codon_start=1
                     /transl_table=11
                     /translation="MIKCKSVNCQTPNCTNVFLIRVDSRSKSLYCKSCKEKYPITLLK
                     LQTEYNLLVPDLFIQVSEDFNFESGQRLAFIFGVTRQKLIQWLRQYVGVNSWVEFKKI
                     YYCKSKCCYIADMSSFDITKNSYYLISKLKKEHGICSCKYTLYKCEQPSGRVRINDQA
                     KPGDSRDQILIQIKGPETLQKIGLVSSEKEELKGK*"
     gene            complement(39814..40362)
                     /locus_tag="SR-VP_2-4_scaffold_141_2952615_prodigal-single
                     _109"
     CDS             complement(39814..40362)
                     /product="Uncharacterized protein {ECO:0000313|EMBL
                     :KKN90065.1};  TaxID=412755 species="unclassified
                     sequences; metagenomes; ecological metagenomes.;"
                     source="marine sediment metagenome.;""
                     /codon_start=1
                     /transl_table=11
                     /translation="MKAGGGKRKGGSYEREICELLSLWVSEGVDTDLFWRSAGSGSRA
                     TNRKSRGLQANQTGDITSVDPKGTALTTKFFIECKFYKNLQLDSLIYGTPKDSSVLEF
                     WTKTKEDSQFFHKRPIIIMRQNNKKDLIGLDWAIYDQMTACNYPLKPLASYPYRLLHL
                     FFLDEFLEYVDPTIFINFEIGP*"
                     /db_xref="A0A0F9UA46_9ZZZZ"
     gene            complement(40367..40828)
                     /locus_tag="SR-VP_2-4_scaffold_141_2952615_prodigal-single
                     _110"
     CDS             complement(40367..40828)
                     /product="hypothetical protein"
                     /codon_start=1
                     /transl_table=11
                     /translation="MNHIYKNIYLGDSQDHKQADELLKHNISYILNVAVDLSIRPLVC
                     RDYKAGLIDGPGNEYEDYTRACFLAYSLFITGRNLLIHCHEGKSRSAFIALILIASDL
                     LESDGRKSNDVKQEAMDILIKGRPIVNINESHFDVYGQLVVDLFINKFKKD*"
     gene            complement(40825..41154)
                     /locus_tag="SR-VP_2-4_scaffold_141_2952615_prodigal-single
                     _111"
     CDS             complement(40825..41154)
                     /product="hypothetical protein"
                     /codon_start=1
                     /transl_table=11
                     /translation="MLAELVMAYYFTNTEPMYLRTPECPCANMKVGLHVNKEYANGFL
                     IDAEPYVLRDTNSGETGRAGAKFKIGWRIKDVELNLFHESIHNLDQNYGMPIEMDGVE
                     LRWTLIK*"
     gene            complement(41144..41356)
                     /locus_tag="SR-VP_2-4_scaffold_141_2952615_prodigal-single
                     _112"
     CDS             complement(41144..41356)
                     /product="Uncharacterized protein {ECO:0000313|EMBL
                     :KKM96505.1};  TaxID=412755 species="unclassified
                     sequences; metagenomes; ecological metagenomes.;"
                     source="marine sediment metagenome.;""
                     /codon_start=1
                     /transl_table=11
                     /translation="MPDNCPKCKSTDCQILSNEVDIGVGVMVNVYGAECKYCGQMSVC
                     SGCGWWDFDGHAKWCGDFQKGIEDVS*"
                     /db_xref="A0A0F9P630_9ZZZZ"
     gene            complement(41358..41549)
                     /locus_tag="SR-VP_2-4_scaffold_141_2952615_prodigal-single
                     _113"
     CDS             complement(41358..41549)
                     /product="hypothetical protein"
                     /codon_start=1
                     /transl_table=11
                     /translation="MSLFKSKGLDVELIEFLEQEIEDLQWLETTLKSCKDRKIYEEEL
                     DQTSDRIKHVNKLLKKLKG*"
     gene            complement(41536..41721)
                     /locus_tag="SR-VP_2-4_scaffold_141_2952615_prodigal-single
                     _114"
     CDS             complement(41536..41721)
                     /product="hypothetical protein"
                     /codon_start=1
                     /transl_table=11
                     /translation="MGKVLEVMIKKVEDSGKVTTIRLTGESAETWGKTVDGWSVFMYA
                     HGMQFPDLKWENIDEPV*"
     gene            complement(41714..41911)
                     /locus_tag="SR-VP_2-4_scaffold_141_2952615_prodigal-single
                     _115"
     CDS             complement(41714..41911)
                     /product="hypothetical protein"
                     /codon_start=1
                     /transl_table=11
                     /translation="MRYPTVYTPTQIRRWCSWTTSSKSGTGYIPARPLVYMRTGISRL
                     KLAWLVFTGKYDVLDWEDWHG*"
     gene            complement(41911..42588)
                     /locus_tag="SR-VP_2-4_scaffold_141_2952615_prodigal-single
                     _116"
     CDS             complement(41911..42588)
                     /product="Uncharacterized protein {ECO:0000313|EMBL
                     :KKL75010.1};  TaxID=412755 species="unclassified
                     sequences; metagenomes; ecological metagenomes.;"
                     source="marine sediment metagenome.;""
                     /codon_start=1
                     /transl_table=11
                     /translation="MQFIFGKDELMKFHSNIEIVDAVRWFPGTNHPKVEERQYTGSGN
                     NFHVAGILVQNTLEESESIIYVDPGDWIITGTNGQISVYTDHQFKKHYTVMQEAVPTN
                     GGLEGAPTKEEVEQSFIKYLNLIADKINKTAVEHGWWEQDRNNGEMIALMHSELSEAL
                     EALRKDPLEKDPKVPAFYNVEVEFADVIIRILDTAKVRNYDIAGAMLAKMKYNDSRPY
                     KHGGKKF*"
                     /db_xref="A0A0F9H072_9ZZZZ"
                     /db_xref="gwc2_scaffold_3217_17"
                     /db_xref="lgy:T479_20045"
     gene            complement(42558..42941)
                     /locus_tag="SR-VP_2-4_scaffold_141_2952615_prodigal-single
                     _117"
     CDS             complement(42558..42941)
                     /product="Uncharacterized protein n=1 Tax=Cellulophaga
                     phage phi18:3 RepID=S0A287_9CAUD"
                     /codon_start=1
                     /transl_table=11
                     /translation="MKVIIAGSRDITNFNVLIGAVNKAHDEESISVFHIVSGGARGVD
                     TLAERLADECGIPKTIIPVTQYEWATIGHSAGIRRNIKLLDTGADSLIAIWDGKSPGT
                     KHMINIATKKGLKVFVCNSFLERMN*"
                     /db_xref="UniRef100_S0A287"
                     /db_xref="A0A0F9H6N4_9ZZZZ"
                     /db_xref="geo:Geob_0714"
                     /db_xref="S0A287_9CAUD"
     gene            complement(42919..43542)
                     /locus_tag="SR-VP_2-4_scaffold_141_2952615_prodigal-single
                     _118"
     CDS             complement(42919..43542)
                     /product="hypothetical protein"
                     /codon_start=1
                     /transl_table=11
                     /translation="MKMTVIILSGKQGSGKSSIQKELVSRLTGEFRPSNLAYVVNFAD
                     ILYEMHDQVLSILHKYIPPRPIKKDGYLLQLLGTEWGRNTIESNIWVNCLKSKMRIMS
                     LTMKEYENIYFIIGDCRFENEFDAFPDTDFQNVLKVRLVCSEDVRKSRCSMWRENTHH
                     ISETALDNYYSANKFDLVLDTETGTIEDCVDVIQDNLEMMDEGNHSR*"
     gene            complement(43552..44022)
                     /locus_tag="SR-VP_2-4_scaffold_141_2952615_prodigal-single
                     _119"
     CDS             complement(43552..44022)
                     /product="hypothetical protein n=1 Tax=Rhodopseudomonas sp
                     . B29 RepID=UPI0003B2F864"
                     /codon_start=1
                     /transl_table=11
                     /translation="MISKKPLIYLSGPIAGTDYKECTSWRGYVSSELKEFKCLDPMRG
                     KSYLSGAGPIDDKVTKTTKGFKDYLAGDHAIMTRDSWDALNCDGMFVNFLDVRKVSIG
                     TCMEVAWGWERRIPMVMCMEKGNLHDHPMIRAASPFIVEDIDTGIRLLKTLFDL*"
                     /db_xref="UniRef100_UPI0003B2F864"
                     /db_xref="A0A0G1I852_9BACT"
                     /db_xref="UPI0003B2F864"
     gene            complement(44019..44474)
                     /locus_tag="SR-VP_2-4_scaffold_141_2952615_prodigal-single
                     _120"
     CDS             complement(44019..44474)
                     /product="Uncharacterized protein n=1 Tax=Desulfotomaculum
                     ruminis (strain ATCC 23193 / DSM 2154 / NCIB 8452 / DL)
                     RepID=F6DTH4_DESRL"
                     /codon_start=1
                     /transl_table=11
                     /translation="MKIYIASSVKNEKEVLELGGKLREVGHEVDMFCEARPGRKVFRE
                     SDIKNIQKYDTKDFLEIPQVWKGFKEDKKWIDWSDCVIMLLPCGRSAHLELGYALGKE
                     KLGFIYGDLKKGETDVMHGFANDVYRLDEFQELLNRLKREDNKLAKALV*"
                     /db_xref="UniRef100_F6DTH4"
                     /db_xref="X1W163_9ZZZZ"
                     /db_xref="dru:Desru_1772"
                     /db_xref="F6DTH4_DESRL"
     gene            complement(44486..44719)
                     /locus_tag="SR-VP_2-4_scaffold_141_2952615_prodigal-single
                     _121"
     CDS             complement(44486..44719)
                     /product="hypothetical protein"
                     /codon_start=1
                     /transl_table=11
                     /translation="MDAFMLKQDLERIFSDIISIEVTDGSDPNYGPIQRPFPFCSVLV
                     TNRESGGGYRTTEMIICDYQTKFSYSLPQTNVK*"
     gene            complement(44727..45800)
                     /locus_tag="SR-VP_2-4_scaffold_141_2952615_prodigal-single
                     _122"
     CDS             complement(44727..45800)
                     /product="Putative RecA protein n=1 Tax=Vibrio phage
                     vB_VpaS_MAR10 RepID=K7R2J6_9CAUD"
                     /codon_start=1
                     /transl_table=11
                     /translation="MVKRVKAVDTKSDGGGNTPPVDGAVGNYFVDEKPVGFVTSGCQT
                     MDSVMGFGYPLGKVVNLVGNRSTGKTLLAIELCANFNKSYPDCKIYYHEAEAAFDPGY
                     AQTLGMPLDAVEFVKPSKNIPNVLTVEGLFKKLDEVIDEKISNKDTSPSVYILDSLDA
                     LSDAKELETEIDEGTYGMAKARQLSQLFRRLVSRMNEANVMFVVISQVRTKVNATAFG
                     EKTTRAGGMALDFYSSIILHLTEIEKIKKTMNGITRPVGVWIRVKCKKNKVALPFREC
                     DVPIYFGFGIEDVIANLDFLKTVKGSLEQIGYATNITEGGISDVAREVRSGNKELGEK
                     ISFHAKKVWRDVDKGFMPEFKKY*"
                     /db_xref="UniRef100_K7R2J6"
                     /db_xref="A0A0F9URD2_9ZZZZ"
                     /db_xref="smc:SmuNN2025_1824"
                     /db_xref="K7R2J6_9CAUD"
     gene            complement(45811..46941)
                     /locus_tag="SR-VP_2-4_scaffold_141_2952615_prodigal-single
                     _123"
     CDS             complement(45811..46941)
                     /product="Uncharacterized protein n=1 Tax=Vibrio phage
                     SSP002 RepID=H9EB72_9CAUD"
                     /codon_start=1
                     /transl_table=11
                     /translation="MEQKKYTYNKRTVDAVKKRASGSKSDKVIKDGFKEYKSVEGENK
                     LRIMPNTWQTKPEHYGYDVYTHYGVGPDKAQYLCLERMKVNGGKCSICDEGYKPARAE
                     WEAEPATNKDRKEELKKYMVSLAPKKQVAMWVIDRKHEDVGPQIFMMTANMDKEFAGL
                     GVDPTDGSLIEIESPEEGYDIIFTRTGKGLNTEYTGKQVARRPSHLSVPEGQKWLDFI
                     EKNPLPNCFLAFSFEYIDAVYHAKLPNKPDTEDEGEETGTEASASAQTPAKEQEHHEE
                     DIHAGTVEENSTDDSAGQEEVTLTYEDLSSLSVQDLVNFAKENAILNAVELKIAGNNI
                     LPKLCEKMGIEVPVKTETPAPVSSARNAYAEKLKKITNEAKV*"
                     /db_xref="UniRef100_H9EB72"
                     /db_xref="A0A0F9GQA1_9ZZZZ"
                     /db_xref="H9EB72_9CAUD"
     gene            complement(47109..47603)
                     /locus_tag="SR-VP_2-4_scaffold_141_2952615_prodigal-single
                     _124"
     CDS             complement(47109..47603)
                     /product="Uncharacterized protein {ECO:0000313|EMBL
                     :KKN90059.1};  TaxID=412755 species="unclassified
                     sequences; metagenomes; ecological metagenomes.;"
                     source="marine sediment metagenome.;""
                     /codon_start=1
                     /transl_table=11
                     /translation="MDEITLQQAKELLLINKYGLDDECVTQPSIFSDIASQCSRATSI
                     SDFAKENLARVDAMISKKLRLDADAKGNKISEAKLQELVLLDDDHKIAFEAYANAKSD
                     ADKWYVMKESWVQRSFMLKDLCGLFYSQYFIKESVNINPEAVEKENQDIRKKLAENRN
                     RDKS*"
                     /db_xref="A0A0F9UEH0_9ZZZZ"
     gene            complement(47631..48608)
                     /locus_tag="SR-VP_2-4_scaffold_141_2952615_prodigal-single
                     _125"
     CDS             complement(47631..48608)
                     /product="Putative DNA polymerase III subunit gamma and
                     tau n=1 Tax=Vibrio phage SSP002 RepID=H9EB69_9CAUD"
                     /codon_start=1
                     /transl_table=11
                     /translation="MLFNEEPIKPVAELPLHIKYRPTSFDLVLGQDEIIKSLKSLFPN
                     NIPHAFLFVGSSGCGKTTLARIIGKELGVGQHDILEVDAAVLTGVNDMREMCEGLQYR
                     GHGDTGRKLIILDECHMLSKNAWNSLLKELEDAHKHVYFALCTTEFSKVPDAVVTRCH
                     TYTLKEVGYEQLYDLVEGVAGLENISLPSGSVDIIVRHASGSPRLALVALSTARACST
                     IEEVSSILQTIEESDVVDLCKLLMTNNKAIDRWAKCVEMFKQFKYISEPESIRIPMVK
                     YFAGCMKNARTGGDAWKIDRIMAPFLNPVPKSTGAEELLHICAEIILSE*"
                     /db_xref="UniRef100_H9EB69"
                     /db_xref="A0A0F9XE55_9ZZZZ"
                     /db_xref="apc:HIMB59_00002300"
                     /db_xref="H9EB69_9CAUD"
     gene            complement(48598..49176)
                     /locus_tag="SR-VP_2-4_scaffold_141_2952615_prodigal-single
                     _126"
     CDS             complement(48598..49176)
                     /product="Uncharacterized protein n=1 Tax=Nitrolancetus
                     hollandicus Lb RepID=I4EMH4_9CHLR"
                     /codon_start=1
                     /transl_table=11
                     /translation="MDLNKELTVINFFGGPGSGKSVAAAGLFFAMKVRRFEVELVTEY
                     AKDCVWEERWKLFPEQDYFLAKQNRRLKRLVGKVDYAISDSPLALGISYVKKGFPESF
                     KTFCLDQFNSYDNINIFLRRTAEYEAFGRRQSAQSADDKSRQIKQMMDDYKIQYIELD
                     ADDKIVDNTLYHIMKNHKVNGIEDFDEVDNAI*"
                     /db_xref="UniRef100_I4EMH4"
                     /db_xref="A0A0F9I787_9ZZZZ"
                     /db_xref="sri:SELR_12980"
                     /db_xref="I4EMH4_9CHLR"
     gene            complement(49287..49985)
                     /locus_tag="SR-VP_2-4_scaffold_141_2952615_prodigal-single
                     _127"
                     /gene="thyX"
     CDS             complement(49287..49985)
                     /gene="thyX"
                     /product="thyX; FAD-dependent thymidylate synthase (EC:2.1
                     .1.148)"
                     /codon_start=1
                     /transl_table=11
                     /translation="MNLINNKNLVFEQHPDIYEPIKCLNLGFVRLVDWMGDDSSIVQA
                     ARVSYNQGNKTPEEDAKLISYLMKNLHTTPFEMVEFKFHCKMPIFIARQWIRHRTASV
                     NEMSGRYSIMADEFFIPETADVLPQSKTNKQGRADEADEYFESNKGFFSLDLVSNQKR
                     LYNDYNEAVNFGIAKEMARVNLPLSLYTHSGIGKPTFTTFFISLDCELTPMPRRKYGC
                     MEKPLPLLSRRLYQ*"
                     /db_xref="ots:OTBS_0340"
                     /db_xref="UniRef100_S3K1Q6"
                     /db_xref="87759965"
                     /db_xref="S3K1Q6_TREMA"
                     /db_xref="2.1.1.148"
                     /db_xref="2.1.1.14"
     gene            complement(49969..50280)
                     /locus_tag="SR-VP_2-4_scaffold_141_2952615_prodigal-single
                     _128"
     CDS             complement(49969..50280)
                     /product="hypothetical protein"
                     /codon_start=1
                     /transl_table=11
                     /translation="MCCKQSNGFRVVIIAADEYGNSFSYFFKNKENGIKFLTEEGFVD
                     WTVDPEDPHFLHFINTVYRPDLDEEELKTRFYLKKRPSETAFIEEIQFEDEEEHHELN
                     Q*"
     gene            complement(50261..52927)
                     /locus_tag="SR-VP_2-4_scaffold_141_2952615_prodigal-single
                     _129"
     CDS             complement(50261..52927)
                     /product="DNA polymerase n=1 Tax=Vibrio phage
                     vB_VpaS_MAR10 RepID=K7RFN1_9CAUD"
                     /codon_start=1
                     /transl_table=11
                     /translation="VPFFFDEQVSKKTPSEYSNLARTQECQICPRNNIKVQSTNKAPK
                     MEAIGSSSPDIYFLGVSPSEVEDSAGHPFSRNSLGSNIIHEYLEKMFSDYYVPEEWAS
                     LNPRDRKSFKSSIRFNNLLKCYDAPKPTELSFDCCRNFLEADIIRTKPKIIVGFGEIP
                     LKTMTGVSGISDWRGRLIPITVGTHACWYFAMESLEEIHKKRNPEKRYFISTWEEVFK
                     HDLNRLKRHLKSSKIDAPYIIPKEEYRKNIVINLGKSPEDLEIIKGWLQELMKLPKLA
                     VDIETNSIRIWRDDPKIYTVAIGTHRKTYAFPIEHPHAWGGQYDEIKKLFINFLLEYQ
                     GVKVCHNDKFEKSWCYLYAHPKVLFDTKWGCTMTRAYLLDERSSKRSDSPLSLDMQCL
                     MHFGFRLKEQSSVDVENILGSTLEELLYYNGMDTKYTDLLDNVQSSEFSTSLAWEYQH
                     KLDVSRTLVLTEDKGFPTDLDKIHKFSKKLEDEIESLDKQIKNLPEVKLFEKTFETFN
                     PDSNPHLVKMFRDILKLDSVKATKSDKADSFSTDKEVLDIYAAKGIKLAEMIKTNREV
                     SKLKSTYLDKIPLMSAWDGLIHTNFNHLFTTTGRLSSDNPNLQNFPARKNSYIRQIIA
                     APKGYWMVSFDYGQIEAKVIAMLSKDPKFLKYVWDKFDVHGDWAARVAKKDPKYAGCK
                     TFEEFLNSPDKKKKYRSIIKNRLVFPWFFGAGEKSVGDYLGFSMDHRKELRKEFFQQF
                     GGIKKWQDEVSSFYDKNGYVQTATGQRRHGPLSYNEKINTPVQGTASDIVTNAMNRLS
                     EMAYRLDKPQYQIVLNIHDDLTFLLPEASLEQDIDFIAKEMCCLPFDFVNVPITIEAK
                     IGRNWGEMEELANFETTDFIPGWKGNHVLQAV*"
                     /db_xref="UniRef100_K7RFN1"
                     /db_xref="A0A0F9UA36_9ZZZZ"
                     /db_xref="ftn:FTN_1604"
                     /db_xref="K7RFN1_9CAUD"
     gene            complement(52937..54004)
                     /locus_tag="SR-VP_2-4_scaffold_141_2952615_prodigal-single
                     _130"
     CDS             complement(52937..54004)
                     /product="Uncharacterized protein {ECO:0000313|EMBL
                     :KKN90054.1};  TaxID=412755 species="unclassified
                     sequences; metagenomes; ecological metagenomes.;"
                     source="marine sediment metagenome.;""
                     /codon_start=1
                     /transl_table=11
                     /translation="MKRKELLDKLNIAKTCLATQDVIPVLTHFYFDKNQIMSFNIGQA
                     VIIQEETGLDCCVPGDELTKLLASYSTDDVSINQKDGTIAVKSGRSNVKLKTLPSNNF
                     PFKLDSKESAKQHELTGEFFEGLRQVSISMGNNASKRNQYGITVISNAQKTTLYSSDI
                     ARISSFILSKPLESEPFTILLPRPFCENLISISKDFDGGKLYVGKDYILIDLYKEGKS
                     SGIKLYSKFSDDVNLLPFEKIMGSLDLAKVKFQAVPENFRDCIDRNLILVSSDKNPEI
                     ELSTNGKNMTVTSSNDQGDVSDEVEFQEPLDTVTCKMKPLFARQAISASNSIAFTEFE
                     GGIILIGVSGNFLHLVSSIGS*"
                     /db_xref="A0A0F9UEG6_9ZZZZ"
     gene            complement(54004..55038)
                     /locus_tag="SR-VP_2-4_scaffold_141_2952615_prodigal-single
                     _131"
     CDS             complement(54004..55038)
                     /product="hypothetical protein n=1 Tax=Aminicenantes
                     bacterium SCGC AAA255-E10 RepID=UPI0003676612"
                     /codon_start=1
                     /transl_table=11
                     /translation="MPLQDIGNEPLIQLYLGDNKEEIKNVASESVDLIVTSPPYADAR
                     KNTYGGVPVHEYIKWFMPLSQELFRVLKPTGSFILNIKEKVVNKERSTYVMELIMALR
                     GQGWKWVDEFIWAKPNAAPGKWSNRFRDGWERCIHLTKQTTGFAMYQDEVKEPASESY
                     IKSVAKLKRRSQEELATRKFSSTGSGVNIKFESVINKDRTTVYPDNVLHFPMSPEEMV
                     EEWCDTTIDKMIEEWESNEEYPDNVLRMAVAGADRKHSAVFPEALPEWFIKLFTKPGD
                     LVLEPFSGSGTTLKMSKIHGRRCIGFEIVPEYVKIIQDRLQESAHENLAVRDNGLHPN
                     QRGLFKEGDY*"
                     /db_xref="UniRef100_UPI0003676612"
                     /db_xref="A0A0G1DNX2_9BACT"
                     /db_xref="cag:Cagg_2333"
                     /db_xref="UPI0003676612"
     gene            complement(55052..55786)
                     /locus_tag="SR-VP_2-4_scaffold_141_2952615_prodigal-single
                     _132"
     CDS             complement(55052..55786)
                     /product="hypothetical protein"
                     /codon_start=1
                     /transl_table=11
                     /translation="MDVRTELENVVKISQGREEDAYEYTVRLAETVDREATDETFNAL
                     SDGAKEWMNKAITSYKTHKKLPNLPKVVNTEAPKIESPVVSQEIKEELSKTVIASLAE
                     DLKPAKKEKVLTEKAVPETSSSSDIREIICQNYTMPLSMIEALLTERNITFKKSLVRN
                     VYAYVVSTIKTLSELGLLNQGIPKGPSDSEKLRQLICTNSTASVSEIQKLVVEQGINC
                     NPQTVSVIYYHIKATLKTLKAARMID*"
     gene            complement(55776..56078)
                     /locus_tag="SR-VP_2-4_scaffold_141_2952615_prodigal-single
                     _133"
     CDS             complement(55776..56078)
                     /product="hypothetical protein"
                     /codon_start=1
                     /transl_table=11
                     /translation="MYGDDLAFLRFEVQGLGKKIGGHIMSMATEFDKNIQTSLERLTD
                     DGSLQRIVDEQVQKGLTEAFKSAFDSYEIQSKLKNIILDSLNTKGSGKRKGKEDGR*"
     gene            complement(56135..56752)
                     /locus_tag="SR-VP_2-4_scaffold_141_2952615_prodigal-single
                     _134"
     CDS             complement(56135..56752)
                     /product="hypothetical protein"
                     /codon_start=1
                     /transl_table=11
                     /translation="MERVRIDRYIPRWDAEGWKEGVYRRYATKLIRQNLWKYANIGLT
                     EDDLLQEAWIVFDFCVKKYTVKNPMHFMALYKKKLFCAFWLLAKASSKENKRVRDEDT
                     VQDALDHKGEHEYNNGPLKILLEKAPQEIKDVLEAIVNAPAELVDGLIVRKNVSNRQL
                     KKLLGYDPKESVCKALKRKGYDYNKLRTMSLAQIFQEYFTGLDKI*"
     gene            complement(56739..57755)
                     /locus_tag="SR-VP_2-4_scaffold_141_2952615_prodigal-single
                     _135"
     CDS             complement(56739..57755)
                     /product="Uncharacterized protein n=1 Tax=Vibrio phage
                     vB_VpaS_MAR10 RepID=K7R6G3_9CAUD"
                     /codon_start=1
                     /transl_table=11
                     /translation="MFDVEKFLTSYNIPFRTKGENVAKGNVGICCPFCIQSGRGDTNF
                     HMGIRLSTHDYGCWRNQTHRGKKIEKLVRILLNCSYAEAHKIVYGVELMEKEETETWT
                     SRIERIFKKEKLGPENEITKGPKELLFPTSFIEIKTTGVTGRFHKYLANRGFDDVDRL
                     IKKYSLFCCLNGEYADRIIFPIFLHGELVTWSSRSIDKYAWLRYKDLQVDQSVVHVKQ
                     LLYNYDELIKGGSVLFITEGLFDCVKLDYYFKQGGRATCFSTKTMTENQRYQIFDLSK
                     KFEKVIIYLDNDAKSDCLNISMSLRALPNVHYKFLPQGFKDPGDFTKQEVLNLEAEVL
                     DGKS*"
                     /db_xref="UniRef100_K7R6G3"
                     /db_xref="K7R6G3_9CAUD"
     gene            complement(57743..59320)
                     /locus_tag="SR-VP_2-4_scaffold_141_2952615_prodigal-single
                     _136"
     CDS             complement(57743..59320)
                     /product="Putative ATP-dependent helicase n=1 Tax=Vibrio
                     phage vB_VpaS_MAR10 RepID=K7R2H9_9CAUD"
                     /codon_start=1
                     /transl_table=11
                     /translation="MIAKQAIDEFLNSVTEDWAWIKEVPKPELYASVKEIFPEFDPKH
                     IDPWKHQLASLMIGMSQKEFLFFLDMSLGKTIISLWILSRLKHIGKLRSALAVVPNAS
                     VINSWGNQIKKLSDLKVVELHGTILERAEMLKQEADLFLINYTGLQRILTDVKTVKKQ
                     GKPTKDKWVASPKKIKELAKKFNVVIFDEVHYCKDRGSLNFKLANKLTDICEYRYGLT
                     GTPFGRKVQDLWSQFYLIDKGATLGTSLGLFREAFFNAEQNKYWPGITYTFKKELEPV
                     LQKKLRNKSIRYSLKETEIELPPMVPSSVTTTFSVEAAEYYMAVMKKFIRIKGQDDEE
                     VENSFMKFRQITAGFLKHKNDEGEEVIIRFKENPKLEALENLILSLPYDAKFVIFNEF
                     IESGHMIEEMLNKLKIKHIRLYSGSSNKIKQNAESMFNEDWCRGIVANSQSGSLGLNL
                     QAGQYTFFYERSADPIANAQAMMRVYRPGQTKTTFIYDIIMQKSIDVKVLGWLQEGAD
                     LKTSLLDYQKEMIECLT*"
                     /db_xref="UniRef100_K7R2H9"
                     /db_xref="A0A0F9HC80_9ZZZZ"
                     /db_xref="sug:SAPIG0369"
                     /db_xref="K7R2H9_9CAUD"
     gene            complement(59323..60756)
                     /locus_tag="SR-VP_2-4_scaffold_141_2952615_prodigal-single
                     _137"
     CDS             complement(59323..60756)
                     /product="Putative DNA helicase n=1 Tax=Vibrio phage
                     SSP002 RepID=H9EB59_9CAUD"
                     /codon_start=1
                     /transl_table=11
                     /translation="MSEINYRSMFQDLLVLLCFSNKSAPILAHSLKLDYFDDPVYRDI
                     ASRAIDYYLKFKQVPEKTIYNLCEDVITGKDKRKSEEYSHTIELIWRNQSSAQGAEAY
                     TMDCLHDFISFKQAEIVLREYATLLDHQNAKEFWKRHRTAVATMATTFDFGIKITDVD
                     EALKIINNNELYVSTGIPELDRIGVCPRPGELFVITGLSGKGKTWFAGHLVKHAFLAK
                     PDFGRHKICHISLEMSRSRTIQRYYQTLFAISTDSQEAKNTIIFPEDKKNHGRIAEFS
                     YMETKARYSFADADAEDKLRRDVAKKLKHDNLIMKDWPPGQLTMEELYAYIEGLDAYQ
                     DYRPDILILDYPDLMRLDTRDIRISIGTIYKELKGLAKEKNMSIIVPAQSNRAGEGAN
                     VITKKNIAEDASKIHIADVHITYNQTDEEHKRGLARLYVDKNRNGRSNDTILISQDYG
                     KGQFCYSSTLFDETYRPEIGEIRVDRD*"
                     /db_xref="UniRef100_H9EB59"
                     /db_xref="A0A0F9UA15_9ZZZZ"
                     /db_xref="abaz:P795_18315"
                     /db_xref="H9EB59_9CAUD"
     gene            complement(60765..61610)
                     /locus_tag="SR-VP_2-4_scaffold_141_2952615_prodigal-single
                     _138"
     CDS             complement(60765..61610)
                     /product="DNA polymerase n=1 Tax=Amycolicicoccus subflavus
                     (strain DSM 45089 / DQS3-9A1) RepID=F6EH92_AMYSD"
                     /codon_start=1
                     /transl_table=11
                     /translation="LFFEEKPVTKKDKTLLLVDWNNLLWRAWHAYSNLSFGGYSTACL
                     FGVVTLLAKNISTFYPSHIFVCNDSPPYRRREFFTDFKDNRSKLEPEMYNQFNKSRAD
                     CADFLNILNIPLISEPGLEADDVIASLTRDYSGTFDKIVIMSNDDDLFQLLTYPNVVI
                     QRSKVLYDLNAFNNEYAPLDIKDYGKLTALKGSHNNIPGLPNIGPVKAKKILTTGKWE
                     EVYSQNKETLDLYLKLIKIPFTDDFKSPPLVKSSFNERQLLMFLVRFGIKLTQNMSDA
                     FDSLN*"
                     /db_xref="UniRef100_F6EH92"
                     /db_xref="asd:AS9A_1477"
                     /db_xref="88269906"
                     /db_xref="F6EH92_AMYSD"
     gene            complement(61620..62141)
                     /locus_tag="SR-VP_2-4_scaffold_141_2952615_prodigal-single
                     _139"
     CDS             complement(61620..62141)
                     /product="hypothetical protein"
                     /codon_start=1
                     /transl_table=11
                     /translation="MSKIQPILDKLGQLSPDELKEVENKLSVLKSLKPPSNYDDKNDT
                     ELQLFYTTINKRLTALTGYPELDITFFKKSGGYKKLKEAFIFINAFLENALKRQPSRR
                     EKQVGYLLFANLVMENEKNHPGVPLSMMLVLNTYHNFPGLVERAFPGYVRSGLGNYIF
                     SPIQNPKDLDKLL*"
     gene            complement(62141..62680)
                     /locus_tag="SR-VP_2-4_scaffold_141_2952615_prodigal-single
                     _140"
     CDS             complement(62141..62680)
                     /product="DNA N-6-adenine-methyltransferase n=1 Tax
                     =Staphylococcus hominis RepID=UPI00031AA33C"
                     /codon_start=1
                     /transl_table=11
                     /translation="MATQKAMVSSKSNEWATPQDFFDELNDEFHFDLDVSANSTNAKC
                     ANYLDVNINGLSQDWHVLSKSACYMNPPYGGQTSHWIRKAWEESCKGAVVVCLIVSAT
                     DRSYWHDYIFPYAKEIRFIRGRLKFGAGKGAQSFGAGLAPFASAVIVFAGKVDKHEIK
                     FDQENDRKYKLRHNQRKFF*"
                     /db_xref="UniRef100_UPI00031AA33C"
                     /db_xref="A0A0F9JNY8_9ZZZZ"
                     /db_xref="saur:SABB_05280"
                     /db_xref="UPI00031AA33C"
     gene            complement(62681..62956)
                     /locus_tag="SR-VP_2-4_scaffold_141_2952615_prodigal-single
                     _141"
     CDS             complement(62681..62956)
                     /product="hypothetical protein"
                     /codon_start=1
                     /transl_table=11
                     /translation="MARKKDHQTKEAIPPQEPARELTDAEYEEFVTYLLTRNIDDMRI
                     TKQLVDCFIGSMNGEHIYELRDILEVYLKLDRHSGEFWTLKLKRTSN*"
     gene            complement(62966..63268)
                     /locus_tag="SR-VP_2-4_scaffold_141_2952615_prodigal-single
                     _142"
     CDS             complement(62966..63268)
                     /product="hypothetical protein"
                     /codon_start=1
                     /transl_table=11
                     /translation="MQGEKEKVICTVFKWSDQIKKKAKEESRDKKLSVSELLTAKLEA
                     FLSAKSEHRIPKLEKGKISLKSTSVLLPEGVHLAARHKSIEHKVSLADIFRYCLSK*"
     gene            complement(63331..63975)
                     /locus_tag="SR-VP_2-4_scaffold_141_2952615_prodigal-single
                     _143"
     CDS             complement(63331..63975)
                     /product="hypothetical protein"
                     /codon_start=1
                     /transl_table=11
                     /translation="MNYLEVEYKYKLPNKTDFNKFRDFVFTLIKKPELGYCSQKLGIW
                     SSDHYFSKNDDFLRYRTMFNSVTSPELTIKKKLHKDSISSRVEVNLLTTSTYGDIEEF
                     AKLLKYKFDFSLNKHYDIWAFEDVHLSHYSVEVINVCDVNYKFPRKQHFVEVEVCDCP
                     VVSYSAILNKWEKLLKPFGITKKERVDKSLFDMYRCSLKRSTIQKKIDRAKNIS*"
     gene            complement(63972..64232)
                     /locus_tag="SR-VP_2-4_scaffold_141_2952615_prodigal-single
                     _144"
     CDS             complement(63972..64232)
                     /product="hypothetical protein"
                     /codon_start=1
                     /transl_table=11
                     /translation="MADIIIKRSQEKDSFSAYTKNYRAEIWASGGTPQKALENLIEKL
                     EEVYETYSKIASQHLTLDAQQYFELAVEVLRDMDVLSEGTVI*"
     gene            complement(64246..64770)
                     /locus_tag="SR-VP_2-4_scaffold_141_2952615_prodigal-single
                     _145"
     CDS             complement(64246..64770)
                     /product="NLI interacting factor-like phosphatase n=1 Tax
                     =Bacteriovorax sp. Seq25_V RepID=T0RC71_9DELT"
                     /codon_start=1
                     /transl_table=11
                     /translation="MEKPKINAIICDLDGTLANCSHRLHFVKPTVVAETNRDFPIETT
                     PKKPKKDWKNFYANIAYDEVNEWCRELVFAMYFRNYHIIFCSGRPAEHRDVTLEWLLA
                     KIGPENMTMIRPSLFMRNSGDYRPDNIVKTEIYQKCIEPKYNVLFCIDDRQQVVNAWR
                     ELGLTCLQCAPGNF*"
                     /db_xref="UniRef100_T0RC71"
                     /db_xref="bmx:BMS_1109"
                     /db_xref="88822572"
                     /db_xref="T0RC71_9DELT"
     gene            complement(64773..65174)
                     /locus_tag="SR-VP_2-4_scaffold_141_2952615_prodigal-single
                     _146"
     CDS             complement(64773..65174)
                     /product="hypothetical protein"
                     /codon_start=1
                     /transl_table=11
                     /translation="MNLKIEKASTYNFGGVDIEIIKSAHEKLESNYHPGIIRPGMVPK
                     WLEKVTKAENGFGPQDHYLGTNVRILDHFGIGLDENAKEYLISEPYGTLGIDDLKILM
                     AFCEKNNCRLELSAESFWFPGNTMCIKLFSK*"
     gene            complement(65283..66482)
                     /locus_tag="SR-VP_2-4_scaffold_141_2952615_prodigal-single
                     _147"
     CDS             complement(65283..66482)
                     /product="hypothetical protein"
                     /codon_start=1
                     /transl_table=11
                     /translation="MIIHNGVVYKGINRKRDLKDGRPSWEVCWTTYEKGFKKGTYHWY
                     GQHHDIESTLAAHALMLKELFGGDNDEKKSLLFGGAYQEIDAEKRKMELLITVNNGVY
                     MTVNSLAWKPKNIRKVIKQAGFKWNNYTAMWWTKSNEIAIKMFDYLDDDAKKYCSSMI
                     NLIAERNKSLLNNNQTIKSGGKMETTNIVSDDHGYNRLAKRKILIGIKKSAYGAFLGT
                     LTQLRESSTLTEEQKIEIKANALKERNDIISQVDVQLAQLGHVPKKSVVQKDISETFA
                     KLKNNLAKLASEDSVSVSPFFLETEVQGSSNKKASSRSEKKAKKILTLAKVVRVKING
                     PLKKRLDRLRRNSVSFTYPTSRFSPKLGLISSVVERFTLELASEGIRANLVNGVIVFT
                     KGEIKKQ*"
     gene            complement(66469..66705)
                     /locus_tag="SR-VP_2-4_scaffold_141_2952615_prodigal-single
                     _148"
     CDS             complement(66469..66705)
                     /product="hypothetical protein"
                     /codon_start=1
                     /transl_table=11
                     /translation="MKKIKGTKKQKKSLRKAARMLTNDQLMGVGQYMSNRIEDGESFT
                     PMEIYTMKSLSKELRKRIETTNAGKEKEKENDHT*"
     gene            complement(66683..66976)
                     /locus_tag="SR-VP_2-4_scaffold_141_2952615_prodigal-single
                     _149"
     CDS             complement(66683..66976)
                     /product="hypothetical protein"
                     /codon_start=1
                     /transl_table=11
                     /translation="VIDENENQDEQEEQACPHCSRVNAIYEKLLELGYEINLAEVYMI
                     DELLRIDCFPHIMRLMADSELLLAEYDDLHDEERILGHYERQIEKKDEEDKRD*"
     gene            complement(67043..67402)
                     /locus_tag="SR-VP_2-4_scaffold_141_2952615_prodigal-single
                     _150"
     CDS             complement(67043..67402)
                     /product="hypothetical protein"
                     /codon_start=1
                     /transl_table=11
                     /translation="MKKILMIDDKKDPQCMIKDNYAEKFEDKYFTEEEIHCVRTYKEG
                     IEELQKKGWETLLLDHDLGGIKTGYDILLWLEGHVEFLPKTILLITNHPVGMKRMADT
                     LRVLETKGLIENWDINR*"
     gene            complement(67399..67584)
                     /locus_tag="SR-VP_2-4_scaffold_141_2952615_prodigal-single
                     _151"
     CDS             complement(67399..67584)
                     /product="hypothetical protein"
                     /codon_start=1
                     /transl_table=11
                     /translation="MNIDKQQFTFIHLNLLLAIREAKAKRDIDDTIGRLENILDVVKE
                     LDFYDKVQMELFGGKGP*"
     gene            complement(67586..67909)
                     /locus_tag="SR-VP_2-4_scaffold_141_2952615_prodigal-single
                     _152"
     CDS             complement(67586..67909)
                     /product="hypothetical protein"
                     /codon_start=1
                     /transl_table=11
                     /translation="MNRRITDKARRVSDKLVADRETLKRRLRKLNYDELSGFSVDQLQ
                     NIVLGLFGRRSPEYQSSKECISSYALAHIICDECEMGYPGKFDMQSTIKMIENKINEK
                     LKIGV*"
     gene            complement(67890..68057)
                     /locus_tag="SR-VP_2-4_scaffold_141_2952615_prodigal-single
                     _153"
     CDS             complement(67890..68057)
                     /product="hypothetical protein"
                     /codon_start=1
                     /transl_table=11
                     /translation="MKKEVVTRNGIKLTITKDSSLTKLFEKALSRQPKNDKDKLLRDL
                     FGESKDEQKNN*"
     gene            complement(68068..68529)
                     /locus_tag="SR-VP_2-4_scaffold_141_2952615_prodigal-single
                     _154"
     CDS             complement(68068..68529)
                     /product="hypothetical protein"
                     /codon_start=1
                     /transl_table=11
                     /translation="MLVGRYEQVDWDELKSYNFDGKAPDLVHRLHGSCVTHALAHIMK
                     KSPIQIDKYLPKSVKCWSNSRMVKFLRINGYTVQPVTIFNVTNREIPNDHISPHHVLL
                     LGQHVLKHEGTWSVVWDNQRYHSGYLDQLDPLEFINCPLECAYIVHHKRWD*"
     gene            complement(68615..69049)
                     /locus_tag="SR-VP_2-4_scaffold_141_2952615_prodigal-single
                     _155"
     CDS             complement(68615..69049)
                     /product="Uncharacterized protein n=1 Tax=Deferribacter
                     desulfuricans (strain DSM 14783 / JCM 11476 / NBRC 101012
                     / SSM1) RepID=D3PE49_DEFDS"
                     /codon_start=1
                     /transl_table=11
                     /translation="MNKYRIGLGIVMVMALVACGGNKSLVLNNLNTSPDLIKSVDDFP
                     KQSVTYSEIAKNGYVRVIAESASGQSQYNAIESARIIAREHVLELTNGVRNDSEALVK
                     TGVLTEQDIKAVTTGTIRTFDCGMFYNQSTQTGFSCMEAPVR*"
                     /db_xref="UniRef100_D3PE49"
                     /db_xref="ddf:DEFDS_1411"
                     /db_xref="D3PE49_DEFDS"
     gene            complement(69076..69642)
                     /locus_tag="SR-VP_2-4_scaffold_141_2952615_prodigal-single
                     _156"
     CDS             complement(69076..69642)
                     /product="Uncharacterized protein n=1 Tax=Hyphomicrobium
                     nitrativorans NL23 RepID=V5SIC0_9RHIZ"
                     /codon_start=1
                     /transl_table=11
                     /translation="MEALNNAFKEFRKMGFIARQNYLCCQTCGFAGANTLVEEAQAKG
                     KNVIGIVFYHAQDNERKRDGGDFHMSYDGVGDTDQETAGKLICKVLKRNDVVYDWNGD
                     TGTRIGIDTKQTASNSIKIAQEARVKRQLKAEEVMKSKLRKSLEEKHGLSGHPKSDRL
                     FQIAWLKGSLHGNTEVESQYGAMAELLK*"
                     /db_xref="UniRef100_V5SIC0"
                     /db_xref="hni:W911_16945"
                     /db_xref="V5SIC0_9RHIZ"
     gene            complement(69644..69892)
                     /locus_tag="SR-VP_2-4_scaffold_141_2952615_prodigal-single
                     _157"
     CDS             complement(69644..69892)
                     /product="hypothetical protein"
                     /codon_start=1
                     /transl_table=11
                     /translation="MTNLKEMRKKIETEFEHVSLRNGVFTVKKYFFYTLGYSSDKMWE
                     KVKTLFPEAVLIDHRDDWNNWPKPSYFVVKFKFNQEDK*"
     gene            complement(69950..70249)
                     /locus_tag="SR-VP_2-4_scaffold_141_2952615_prodigal-single
                     _158"
     CDS             complement(69950..70249)
                     /product="hypothetical protein"
                     /codon_start=1
                     /transl_table=11
                     /translation="MIQVTHVLHHANTELSRQVWNFWLRTAGNGDNPVLVLDEYRAET
                     RASKRSNFKIVLHYKRIPHRPCCNGTHLQVNEVELPTFVIEQAREQLMAELKVEK*"
     gene            complement(70506..70880)
                     /locus_tag="SR-VP_2-4_scaffold_141_2952615_prodigal-single
                     _159"
     CDS             complement(70506..70880)
                     /product="hypothetical protein"
                     /codon_start=1
                     /transl_table=11
                     /translation="MPIKKNLSKILKLSVDALLWEFPNLRPVLKLEDFKEVRRHTDRV
                     SFEAPIHVPYLFVDTLFKELTLDITIRLQPGTDQFPRGYYWIQVNWSYIHPGHGRNGY
                     VFADITMKLDGKLIRIGTEKEK*"
     gene            complement(70870..71667)
                     /locus_tag="SR-VP_2-4_scaffold_141_2952615_prodigal-single
                     _160"
     CDS             complement(70870..71667)
                     /product="Putative uncharacterized protein id=2888334 bin
                     =GWC1_CPR2_39_9 species=unknown genus=Chloroflexus
                     taxon_order=Chloroflexales taxon_class=Chloroflexi
                     phylum=Chloroflexi tax=GWC1_CPR2_39_9 organism_group=CPR2
                     organism_desc=Good"
                     /codon_start=1
                     /transl_table=11
                     /translation="MRKSYDCDFLGDDNGTVVGINLGADSCAEHEWGIKDLTRYFGIP
                     ETGLGIEKRTITKLPSITKIVDFKTQEKKEFSYVKFIDNKKKTALFVSRYVCEDYFSD
                     KEVTNYKDELACAWDEGSFGISAIKEDDRQALREIYEAMQKLDLAIWVGGGHVFKNGG
                     LILGIVSRLPKDKLSEMKEADIDREKLLKASEDTGIANRLKEAGKSYFALSPRWKTSD
                     DSKYPVIFWLNPMEQHIHNYGWWTVEQLDLWAKSEGPIMKKEKQNAN*"
                     /db_xref="gwc1_scaffold_2140_9"
                     /db_xref="acr:Acry_3442"
                     /db_xref="87796326"
     gene            complement(71664..71849)
                     /locus_tag="SR-VP_2-4_scaffold_141_2952615_prodigal-single
                     _161"
     CDS             complement(71664..71849)
                     /product="hypothetical protein"
                     /codon_start=1
                     /transl_table=11
                     /translation="MTTTMGWWEKFELKCRRADLLQEYASTFAPIDSPGKRKQRKIIF
                     NQLCAIENKLPEEERLK*"
     gene            complement(71858..72022)
                     /locus_tag="SR-VP_2-4_scaffold_141_2952615_prodigal-single
                     _162"
     CDS             complement(71858..72022)
                     /product="hypothetical protein"
                     /codon_start=1
                     /transl_table=11
                     /translation="MRLIGSLLIALTLMVIGGEFHITVSKVATVAKAIKEKVQPEFHA
                     LAQEVANSTK*"
     gene            complement(72053..72463)
                     /locus_tag="SR-VP_2-4_scaffold_141_2952615_prodigal-single
                     _163"
     CDS             complement(72053..72463)
                     /product="hypothetical protein"
                     /codon_start=1
                     /transl_table=11
                     /translation="MGLILETKNGNTLQGGLSNEVATSFHFKKYTQKPELTGGYIGDS
                     NRTAKRDQIIENYLREEQELGPEGISEWLSSTCARHMMSDVDEKMTLKEFKNHVTKYA
                     NDAFIQVTLWAHPDHTGFLVSSQKLREALKKHLK*"
     gene            complement(72518..72880)
                     /locus_tag="SR-VP_2-4_scaffold_141_2952615_prodigal-single
                     _164"
     CDS             complement(72518..72880)
                     /product="Uncharacterized protein {ECO:0000313|EMBL
                     :KKN39832.1};  TaxID=412755 species="unclassified
                     sequences; metagenomes; ecological metagenomes.;"
                     source="marine sediment metagenome.;""
                     /codon_start=1
                     /transl_table=11
                     /translation="MRAFKNMVSTYKKKIKKLRQIPQNNNDVRQAYLSGMLKGLEVSS
                     HIINMINGIRYNHVCNECVFLGLIDEYDLYYCPQGGVPTVIARFGDADDHYLSGLGSE
                     LYPLIRAEELAKERFLLA*"
                     /db_xref="A0A0F9QS76_9ZZZZ"
     gene            complement(72902..73264)
                     /locus_tag="SR-VP_2-4_scaffold_141_2952615_prodigal-single
                     _165"
     CDS             complement(72902..73264)
                     /product="hypothetical protein"
                     /codon_start=1
                     /transl_table=11
                     /translation="MPKRKITFCKSFAVLVDAYMEIDPNYSNTKYKTQKEIKERFLED
                     MEELEWSENTLARLFANRKIHSLCDLTMQPIRYGYIEYDNGSRDEYAMYLFIDEDGGF
                     HVDKVVKETGIPDWADVT*"
     gene            complement(73257..73514)
                     /locus_tag="SR-VP_2-4_scaffold_141_2952615_prodigal-single
                     _166"
     CDS             complement(73257..73514)
                     /product="hypothetical protein"
                     /codon_start=1
                     /transl_table=11
                     /translation="MKLSKSQMEVLTELATAETTLHCMRERLDLKYFFSRSMKTVRPA
                     TVHVLIDKGLVEKYDEFATLRCKVRLTDVGKKFWLEEIKNA*"
     gene            complement(73511..74023)
                     /locus_tag="SR-VP_2-4_scaffold_141_2952615_prodigal-single
                     _167"
     CDS             complement(73511..74023)
                     /product="Uncharacterized protein n=1 Tax=Paenibacillus
                     polymyxa (strain SC2) RepID=E3EJX7_PAEPS"
                     /codon_start=1
                     /transl_table=11
                     /translation="MKFQDIKKITRAKYNSHVPWTMIEDWITRDKEMLRTELEPDFQR
                     AHVWDDQKRTKYVEFALKGGTSGKDIYWNCPGWMNRFDGPLQLVDGLQRITAVRKFLN
                     NEIPAYGCLHKDYDDKIGWDEAAFIFHINDFRNRKDVLQWYIDLNDGGVVHTSEEIER
                     VKRLLAEEMK*"
                     /db_xref="UniRef100_E3EJX7"
                     /db_xref="A0A0F9WXR6_9ZZZZ"
                     /db_xref="ppm:PPSC2_p0607"
                     /db_xref="E3EJX7_PAEPS"
     gene            complement(74025..74273)
                     /locus_tag="SR-VP_2-4_scaffold_141_2952615_prodigal-single
                     _168"
     CDS             complement(74025..74273)
                     /product="hypothetical protein"
                     /codon_start=1
                     /transl_table=11
                     /translation="MLSPDCKIISYEEIPGKYGYFDCQVEKEGKTWRATIYPAQFRLR
                     MFVQDSLDKTLTVEMAKELEKLISDYSAEQERWSNYGG*"
     gene            complement(74459..74686)
                     /locus_tag="SR-VP_2-4_scaffold_141_2952615_prodigal-single
                     _169"
     CDS             complement(74459..74686)
                     /product="hypothetical protein"
                     /codon_start=1
                     /transl_table=11
                     /translation="MKKIKFSQEIVGQAKVLELMSKELRKTSNGSLEDFIRPILFSFI
                     SDSPENFDFAVEQFAKNYPELKINEIMGRAK*"
     gene            complement(74747..75202)
                     /locus_tag="SR-VP_2-4_scaffold_141_2952615_prodigal-single
                     _170"
     CDS             complement(74747..75202)
                     /product="hypothetical protein n=1 Tax=Paenibacillus elgii
                     RepID=UPI000248D5B8"
                     /codon_start=1
                     /transl_table=11
                     /translation="MKIIFLDIDGVLVTWESLGNWGKLGHKGTMMAPECVKVLNEIIA
                     KTGAKIVVSSTWRMGRTMDKLREELSEGGVDVSTVIDKTPVLHTIRGLEIAKWVSDNW
                     MNFLPDQIIKFCIIDDDSDMGDLKHRLVQTSMENGLTEAHISQVLSMLN*"
                     /db_xref="UniRef100_UPI000248D5B8"
     gene            complement(75199..76179)
                     /locus_tag="SR-VP_2-4_scaffold_141_2952615_prodigal-single
                     _171"
     CDS             complement(75199..76179)
                     /product="hypothetical protein"
                     /codon_start=1
                     /transl_table=11
                     /translation="MKKKSLLERVYIGLEWEPQFTLLSHAEHQVFFEYEFTMNGEKEP
                     FVIVKKSGKKRVPERPLLTGNSKNNDNPDHVTVAVNDVKFKTFMKTVAKAVSKQLSLS
                     TKTLPKKFFTEKLMNLVGVDGSNIEFRTIPSSIQQLPNSILISDSLLRLFMEKLVECV
                     PGGIGVFLPKTNRFDSTAHALNTDGEVVVAHTSWEYSPTKHVNLSFPDLPIYDRYYTC
                     KFLTTAENFRTKVQFKTRQANKPKRMHITVPYNFTDYEALVRVAYPLYEAVHKCPELP
                     PSGNTVMDISEQNTQIAKFLDNWTKNNQMTAPMLLKYVKQTKVVNLKGLL*"
     gene            complement(76176..76493)
                     /locus_tag="SR-VP_2-4_scaffold_141_2952615_prodigal-single
                     _172"
     CDS             complement(76176..76493)
                     /product="hypothetical protein"
                     /codon_start=1
                     /transl_table=11
                     /translation="MQKMIDGIRLNVEHVNYTAHRETGEPCLIFQYTDKTYRIIRLTE
                     EERETLKSLSDFIAENYNNSLLSQILKEKVDLFDAVLNNAIKKELTLAQYDPDYFKQG
                     GKS*"
     gene            complement(76495..76686)
                     /locus_tag="SR-VP_2-4_scaffold_141_2952615_prodigal-single
                     _173"
     CDS             complement(76495..76686)
                     /product="hypothetical protein"
                     /codon_start=1
                     /transl_table=11
                     /translation="MKTEMIDRWKKLKEEMLRKINELDDLTPWAPTEPDWWLEMMDVK
                     KLLLDGSKEFIACKRPGIE*"
     gene            complement(76683..76895)
                     /locus_tag="SR-VP_2-4_scaffold_141_2952615_prodigal-single
                     _174"
     CDS             complement(76683..76895)
                     /product="hypothetical protein"
                     /codon_start=1
                     /transl_table=11
                     /translation="MKRFPHKKAFLVIHENSAGEQVKVLFTKKMSAYRFAANIRASFF
                     VNGTERSVETKEIGLDELRALKGVSK*"
     gene            complement(76876..77151)
                     /locus_tag="SR-VP_2-4_scaffold_141_2952615_prodigal-single
                     _175"
     CDS             complement(76876..77151)
                     /product="hypothetical protein"
                     /codon_start=1
                     /transl_table=11
                     /translation="MSILNDVRNTILLNIMENITLDKDPQVTFFRLQEWDPKVLTRVL
                     LNVPMDAQKMKDIRNWKKKLFKKCKQDFITNKPGSYLKWEKNEKISS*"
     gene            complement(77212..77436)
                     /locus_tag="SR-VP_2-4_scaffold_141_2952615_prodigal-single
                     _176"
     CDS             complement(77212..77436)
                     /product="hypothetical protein"
                     /codon_start=1
                     /transl_table=11
                     /translation="MMIYVLQKIDYVSGTSGVSCVYQDREECVRFLEVCGWKKTDTIN
                     MYTHDDLHCHVIIHEKVLIESGLNQHLLPN*"
     gene            complement(77433..77708)
                     /locus_tag="SR-VP_2-4_scaffold_141_2952615_prodigal-single
                     _177"
     CDS             complement(77433..77708)
                     /product="hypothetical protein"
                     /codon_start=1
                     /transl_table=11
                     /translation="MEIGIKMVKITFKRQGCLLIAEYEGTSGGYRESRKAVIVDRGYQ
                     FDIEFFRNNEAFETTRAFNINDAKEEARKYLRGWENTPEFTGKGYKK*"
     gene            complement(77692..77844)
                     /locus_tag="SR-VP_2-4_scaffold_141_2952615_prodigal-single
                     _178"
     CDS             complement(77692..77844)
                     /product="hypothetical protein"
                     /codon_start=1
                     /transl_table=11
                     /translation="MSVIAERCMDCKQLFEVVKPTPGYICEKCDDANTTRMIEDCMDN
                     AYGDWN*"
     gene            complement(77847..78383)
                     /locus_tag="SR-VP_2-4_scaffold_141_2952615_prodigal-single
                     _179"
     CDS             complement(77847..78383)
                     /product="hypothetical protein"
                     /codon_start=1
                     /transl_table=11
                     /translation="MRDEFYRNVLRVIIIISVLFILINNWGCAVNPNYIEREEVTKVV
                     ATGYGLTSQESSDHAFGEALSKAFGVKVNSNKTVENRTLTQDQVNVTDAERDSRIKSY
                     KILEQSEKDGIYTTKIMTIVSVTHLTDISPQRKMVREEWNQLVGSTNPVVGIAQVGMK
                     VSGEVKNYWVQWFGKPKE*"
     gene            complement(78380..78577)
                     /locus_tag="SR-VP_2-4_scaffold_141_2952615_prodigal-single
                     _180"
     CDS             complement(78380..78577)
                     /product="hypothetical protein"
                     /codon_start=1
                     /transl_table=11
                     /translation="MCDNKQHNWQLINAVVAQLKHDLADDNEMLDDLTDLLVKIPEND
                     LIEYLSYEMQKKFTKGPVTSR*"
     gene            complement(78577..79047)
                     /locus_tag="SR-VP_2-4_scaffold_141_2952615_prodigal-single
                     _181"
     CDS             complement(78577..79047)
                     /product="hypothetical protein"
                     /codon_start=1
                     /transl_table=11
                     /translation="MIHYQGIPCTIYAYSKKNASQVKIRYTNHSHYDLCDGNEHCGLT
                     TVSTEDLVIQSFDKKGELDSAIRKAPYFFDKDGLHVNDLPQEPVETTTTGTTPKSSGE
                     SKYKINLDQLKELFEKGHKKSEVCTMLEVPFWFLDKFMKANGLTIQPPKTKGVK*"
     gene            complement(79105..79548)
                     /locus_tag="SR-VP_2-4_scaffold_141_2952615_prodigal-single
                     _182"
     CDS             complement(79105..79548)
                     /product="hypothetical protein"
                     /codon_start=1
                     /transl_table=11
                     /translation="MEATTQIDNKTMCEEMLEILSSYFGIKKPTLIWASNSFGASKAS
                     SQQNRIRIVPRSDSESRLNNAEVLLHEFSHILTYHSYTKNLSFDEKYRLSPSGRYIRV
                     VRSHGTEFKNTLLDAVTVWYGDPDKYGWKKDYPTIAKWYLKLKSN*"
     gene            complement(79614..80123)
                     /locus_tag="SR-VP_2-4_scaffold_141_2952615_prodigal-single
                     _183"
     CDS             complement(79614..80123)
                     /product="hypothetical protein"
                     /codon_start=1
                     /transl_table=11
                     /translation="MPKTSYFKLEIDTWDFEHSEVSELVIRPLGLTYNTFAWQVEEHL
                     LDEMWKRRIFKLYPGYYEISYNTFEEQEIGEYGSILAAYEMLDDIESIHPAPIYGRYL
                     VLKSHLWNYTSFAESLFRRTWHIAYDWGGAGYYSDRMHLPKALYLWAKNNIIKLFSDD
                     DTNYTLTRH*"
     gene            complement(80116..80358)
                     /locus_tag="SR-VP_2-4_scaffold_141_2952615_prodigal-single
                     _184"
     CDS             complement(80116..80358)
                     /product="hypothetical protein"
                     /codon_start=1
                     /transl_table=11
                     /translation="MKKLTPKKKPTISNIKSFIGKRVEVTVYNYGCNIRVCDALRSVS
                     SRFLVLSSGTEINISHVLDIKEDPYGYLFKEISKHA*"
     gene            complement(80318..81370)
                     /locus_tag="SR-VP_2-4_scaffold_141_2952615_prodigal-single
                     _185"
                     /gene="degP3"
     CDS             complement(80318..81370)
                     /gene="degP3"
                     /product="degP3; serine protease do (EC:3.4.21.-)"
                     /codon_start=1
                     /transl_table=11
                     /translation="MRAFKISLILFMFLSLPVHARDFEFAISDAVKIAKPTVVYISPA
                     DLKKGEEPPREKQGSGSGVVYDKRGYILTNQHVVDHVKRVNVEFINGTVLDGQVLGID
                     EATDLAVVKVEYPNPTMGMLIGETKIGDSKKLVDGQWVIAIGNPFTLKDTVTKGIVSA
                     LNRDDVGINQFEDYIQTDTPINPGNSGGGLFNLDGELIGVTDAIINYSQNIGFAIPSH
                     VIKAIIPELATRGKFSRGWIGISLQDLTKDLAESFGVKEKSGIAISEVFAGSPAEVSQ
                     LQVGDVILAINGIPTPKAYKLKNVVTMIKAGTKVNLEISRLNKETNLRSILVVQLLLT
                     EKPDEKADSKEETNHK*"
                     /db_xref="nde:NIDE2561"
                     /db_xref="UniRef100_D8PG83"
                     /db_xref="87373101"
                     /db_xref="D8PG83_9BACT"
                     /db_xref="3.4.21.-"
     gene            complement(81386..81562)
                     /locus_tag="SR-VP_2-4_scaffold_141_2952615_prodigal-single
                     _186"
     CDS             complement(81386..81562)
                     /product="hypothetical protein"
                     /codon_start=1
                     /transl_table=11
                     /translation="MEIITFLITGLTIYILVEIFEVGGGFFEKKGVRPMFTRTLISVS
                     IALVLVMLDSVLHN*"
     gene            complement(81761..82168)
                     /locus_tag="SR-VP_2-4_scaffold_141_2952615_prodigal-single
                     _187"
     CDS             complement(81761..82168)
                     /product="SLT family transglycosylase n=1 Tax=Dialister sp
                     . CAG:588 RepID=R7PTP6_9FIRM"
                     /codon_start=1
                     /transl_table=11
                     /translation="MIMIVAKKIGISGSLLLAICTNETGLNNVMVHHDGGSTSYGICQ
                     VKVGTAKMMGYEVSGEDLMKPEVNAEIAAVYLKYQIDRYDGNICKGTAGYNAGRYNPS
                     DIAPGHPRNLKYLRRVQKLVDFSFKHKLQRCER*"
                     /db_xref="UniRef100_R7PTP6"
                     /db_xref="R7PTP6_9FIRM"
                     /db_xref="mop:Mesop_3528"
     gene            complement(82236..82700)
                     /locus_tag="SR-VP_2-4_scaffold_141_2952615_prodigal-single
                     _188"
     CDS             complement(82236..82700)
                     /product="hypothetical protein"
                     /codon_start=1
                     /transl_table=11
                     /translation="MAIKYSKNVLWLKPYVDAVKNVVNLDKICSIKGYRVALDKKPVC
                     DGRTTKWEGKRKKVITIRIWEKDETKHLRSRYEAILETLAHELAHIDIVPFGCHSPEH
                     FKLKSRIALRFASVLKKEGITDHSVRFSPKIEQKHIEKHIENIEQVEDAKLS*"
     gene            complement(82700..83287)
                     /locus_tag="SR-VP_2-4_scaffold_141_2952615_prodigal-single
                     _189"
     CDS             complement(82700..83287)
                     /product="hypothetical protein"
                     /codon_start=1
                     /transl_table=11
                     /translation="MAKEIRCTDALFKWMEKYGYTLDYLGDLKLENFIALIKERTTIL
                     LFKCANSHCNSQLRVYTGRVNIHTGFCTSCLKKKKPYGVIYNKILVNAKRKNQEVSLT
                     YDEFLEFTKIDRCNYCNSSIKWIEFTSRVSCGPAYNLDRKDSSKGYTKENCVVCCRIC
                     NLVKNNLFNHDEFLIIGKAIRKVLKHRLKLVLVGD*"
                     /db_xref="oho:Oweho_3270"
     gene            complement(83302..83499)
                     /locus_tag="SR-VP_2-4_scaffold_141_2952615_prodigal-single
                     _190"
     CDS             complement(83302..83499)
                     /product="hypothetical protein"
                     /codon_start=1
                     /transl_table=11
                     /translation="MNKGLVKPLYLKIFPLCPVPYNLLVILTRSVKFHWNKPYIGFWE
                     QNSKTYFMINLVYYHVGLRLF*"
     gene            complement(83569..84534)
                     /locus_tag="SR-VP_2-4_scaffold_141_2952615_prodigal-single
                     _191"
     CDS             complement(83569..84534)
                     /product="Phage/plasmid-related protein TIGR03299 n=1 Tax
                     =Pirellula staleyi (strain ATCC 27377 / DSM 6068 / ICPB
                     4128) RepID=D2R5Z8_PIRSD"
                     /codon_start=1
                     /transl_table=11
                     /translation="MSHNINTMMYAGETPWHQLGTYVGQKEITSREAIIKAGLDWEVE
                     LVPLVTATGLNVDMKKAVVRKDTQVALGVVGNQYQPYQNTEAFAFLDSLVGRESAVYH
                     TAGALGNGERIWILIKLPDVLRVGKDDIIEKYFLATNSHDGMYSIKHLFTPIRVVCQN
                     TLKQAIATGLQQDAIHSIKHTGKTQEHLNNLRNLLMESNTFFNKLQEMSGLMLQKKLN
                     YRERNDYYTKCLNITDEAGQLTSRGKNVLETVHQLEEYGKGTELPGVKGSLWGSYNAV
                     VEYIDFSRVVKGSKNDPTKRIDSIVFGNGRNVKETAWDEAVVLVS*"
                     /db_xref="UniRef100_D2R5Z8"
                     /db_xref="A0A0F8YFP6_9ZZZZ"
                     /db_xref="psl:Psta_4438"
                     /db_xref="D2R5Z8_PIRSD"
                     /db_xref="TIGR03299"
     gene            complement(84604..84789)
                     /locus_tag="SR-VP_2-4_scaffold_141_2952615_prodigal-single
                     _192"
     CDS             complement(84604..84789)
                     /product="hypothetical protein"
                     /codon_start=1
                     /transl_table=11
                     /translation="MFKVFYINFQYFASQEFPTFEGAVAYARKTGFEATIVKDKESVA
                     FYSPLNGLRIYEIFKTN*"
     gene            complement(84793..85092)
                     /locus_tag="SR-VP_2-4_scaffold_141_2952615_prodigal-single
                     _193"
     CDS             complement(84793..85092)
                     /product="hypothetical protein"
                     /codon_start=1
                     /transl_table=11
                     /translation="MMTKADEIKMFGETIENIEAGKWDCFGNTEYAMMILSDSQTMLE
                     MGHHETARQFINKAKYFMHKDMVEDRQLQDYFSKHMKKQNAFINEPSVLLIPVKE*"
     gene            complement(85171..86049)
                     /locus_tag="SR-VP_2-4_scaffold_141_2952615_prodigal-single
                     _194"
     CDS             complement(85171..86049)
                     /product="hypothetical protein"
                     /codon_start=1
                     /transl_table=11
                     /translation="MLDDALIGIEWEPQLTVIDHPNKPVQIIRKDNLDYWIYTPANRV
                     MLVRGDPWILVWTCHSQYQNSYSVYISVDDSYIPSFYGDSSFPHMIIDNAVLNMEIRT
                     RPVKLDILNDHIEFCTHYAGHFIEDLSKYAGGVGMFLPAPILKPNEGGHTQPSKHVNI
                     SFPTSPGFVSSFNEHTNSFWKWTFNHLTELGYYELGHYRAHINVKKSDVLGTDMPSDL
                     KRLHIMVPYNFDDYSTLIRMAFRIWAEPDEEQCLDYVFAILNYIDSWYSRCPQKDPIL
                     ICHTKGNTVKILNNFI*"
     gene            complement(86057..86683)
                     /locus_tag="SR-VP_2-4_scaffold_141_2952615_prodigal-single
                     _195"
     CDS             complement(86057..86683)
                     /product="hypothetical protein"
                     /codon_start=1
                     /transl_table=11
                     /translation="MLKKLLIIIALFPCFAYGEESVISTTRFESALDENNQKVQIVEQ
                     VITLKTASIHTIPRLGYVHEMSYGISINSDFNSGPESTELNNFTKIFTTHMGSVLIYG
                     LRTTYVYDGGYDFKGNDFHDFEFDVRKELPISEVIKTYIDAGYFHEQRVITISAVQYA
                     INNRDLFYKVGLYYTRPNYKIGFHFKNAYDSSFDWKMTTLALYSVFNF*"
     gene            complement(86690..87673)
                     /locus_tag="SR-VP_2-4_scaffold_141_2952615_prodigal-single
                     _196"
     CDS             complement(86690..87673)
                     /product="hypothetical protein"
                     /codon_start=1
                     /transl_table=11
                     /translation="MFTDQEVSIKEIGQVVPKLSDLGIRSVASYLQMKPAVLNALKDK
                     NLLEVVLEEISRRHPDELCTLRSHDVDPVGIPKGCSAVEVNEFLDTHSEFTGGIEHPF
                     ITTVYKKPIETDIEMLQNDSFRVNYTAIINVLMDKVTQRIDLLRLLCSNRSMVSLDKT
                     FIEKSKLSDFDNGFEKFEENRMDIIEKIRRSLAVVSARKANVLDLKHISNTAQILLSK
                     DLRDYLDESRKIALDLYELPAELPWGFGGEREDDDYSIDLFKLPKSWKRTAVLDTTVY
                     ELWNRMTREVTKIEGLKLFDADTILKAHIGVSRILQPIKNTDSIVAKKKTV*"
     gene            complement(87715..88011)
                     /locus_tag="SR-VP_2-4_scaffold_141_2952615_prodigal-single
                     _197"
     CDS             complement(87715..88011)
                     /product="hypothetical protein"
                     /codon_start=1
                     /transl_table=11
                     /translation="MTRQCGICGRGIPDGVPCPFCTESKEMKFDPMNEVLILHDKLDK
                     INLELTSLHNGIQSLAKASLLHSQAFMGMVDQIALLNQAMQKLTGEKIIPPNPE*"
     gene            complement(88033..88800)
                     /locus_tag="SR-VP_2-4_scaffold_141_2952615_prodigal-single
                     _198"
     CDS             complement(88033..88800)
                     /product="Metallophosphoesterase n=1 Tax=Leptospirillum sp
                     . Group II 'C75' RepID=U4QUD5_9BACT"
                     /codon_start=1
                     /transl_table=11
                     /translation="VKFQILSDLHDEFYSYTHVPELISPQADALILAGDITTPHFISR
                     LRALKSSMPIYYVLGNHEFYNGSWDNSVKAYKDYLKDSNIHLLEDMATIIHRPSYSAK
                     KPIRIIGSTLWTDFWAPGSRGNNHHGENCQKGMNDFFLIKGATVDKWEWRHKNSLRFM
                     HQQLSEKFDGPTIIITHHAPSFKSNHPAYKDSPISGGFCSNLDGFIDVYQPTYWIHGH
                     AHESFDYKIGETRIICNPKGYPSQENKDFKKDLLIEL*"
                     /db_xref="UniRef100_U4QUD5"
                     /db_xref="U4QUD5_9BACT"
                     /db_xref="lfc:LFE_1180"
     gene            complement(88800..90641)
                     /locus_tag="SR-VP_2-4_scaffold_141_2952615_prodigal-single
                     _199"
     CDS             complement(88800..90641)
                     /product="NAD-dependent DNA ligase (EC:6.5.1.2)"
                     /codon_start=1
                     /transl_table=11
                     /translation="MELKELRNKIIEANKAYRAGKPFISDFEYDQLVDELTEINPHDE
                     LLLQVGHIDEKDSRKEKLPIEMASMNKVKTIDELKKWMQIKQLPKNTEFVLTPKYDGA
                     SLCVIEDTRQAWTRGNGLLGQRSDSHLKVLSPSKQTKITPNLITVGEAILPVKKWAKY
                     SETYANPRNMVSGQLNSDIPGPELEDCVYMRYGTNYDLMSKVYQLETCNKLNSVKVPY
                     MLNTIEFITEAYLKDLFEEWKKDFQLDGIIIEVNDPSERHELGRERNGNPAYARAYKG
                     NFEEVKETTVEEIEWNVSKQGYLKPVGHVKKVNLDGANVTNVTLFNAKFVYDMGIGAG
                     AKILIKRSGQVIPFVISVSKRGEVRIPPYCPSCKEGVEWNDNKVELVCMNDDCDSKRL
                     NKIISFFDILGVENVGEGIFTQLYNAGYDTVEKILNLKEKDFRKLEGFGDRKTEIAYN
                     AIHSKMRNVSLSKLQHASGCFKLLGSKKLVLLENLYEVNPTIDEILAVGGFAEKSAKD
                     YLQGVKKFREFIKNLPISYAKEKKMVSVSNKYEGMNIVFTGFRSKEFEAILTENGAMI
                     GGSVSKKTTHLVMKEKGSGSGKEQKALELGVTIWDADDLKTFLTRTK*"
                     /db_xref="ctx:Clo1313_1178"
                     /db_xref="UniRef100_A6DPT5"
                     /db_xref="A6DPT5_9BACT"
                     /db_xref="6.5.1.2"
     gene            complement(90701..91708)
                     /locus_tag="SR-VP_2-4_scaffold_141_2952615_prodigal-single
                     _200"
     CDS             complement(90701..91708)
                     /product="hypothetical protein GobsU_00775 id=2995520 bin
                     =GWF2_Bacteroidetes_35_48 species=Gemmata obscuriglobus
                     genus=Gemmata taxon_order=Planctomycetales
                     taxon_class=Planctomycetia phylum=Planctomycetes
                     tax=GWF2_Bacteroidetes_35_48 organism_group=Bacteroidetes
                     organism_desc=a81"
                     /codon_start=1
                     /transl_table=11
                     /translation="MRQLASIQKVLKVEPIPGADQIEKLTVLGWQLVSKKGNFKEGDL
                     VVYFEPDSLLPEKPEFEFMRKHNFRLRTIRLRGQVSQGLCLPLDILPSGVTTSEGMDL
                     TEILGIKKYEPPIPAELSGIAKGMFPSFVPKTDETRVQILQGFLAKYEGQRCYVTEKL
                     DGLSVTFYCKEGEFGACGRTIDFKEESNNSFWKFAKANNLPEKMKEYKRSYAIQGEII
                     GEGVQGNKYKLKGQKVYFYNAFDIEAHKYLSHIHFVELIAQLDLETVPFISNDYTLGT
                     DIQELVKYATIRSKLRPEMWAEGIVIRLLEERIDQSFLTHNGRSSFKVINPEFLLKYD
                     E*"
                     /db_xref="gwf2_scaffold_1251_49"
                     /db_xref="jeo:JMA_43730"
                     /db_xref="86520711"
     gene            complement(91705..92787)
                     /locus_tag="SR-VP_2-4_scaffold_141_2952615_prodigal-single
                     _201"
     CDS             complement(91705..92787)
                     /product="Uncharacterized protein n=1 Tax=Kordia algicida
                     OT-1 RepID=A9DK77_9FLAO"
                     /codon_start=1
                     /transl_table=11
                     /translation="MGFLSDIERFRLNTFVDQGYISRSEKGNLQLYNYTDKTAYDGFW
                     NELTRQCRGFIIEKLTGKVIAKPFEKFFNLGEREETLFCNLPVLPYTIQEKVDGSLGI
                     VYHYEGEWHIATRGSFYSDQAVKGSKLLKLYNFKNVPTNYTLLTEIVYPENRIVVDYG
                     RTEELVLLAIFDRDSGMEVPLFAPSLGENSIIQMRVAERHNLTVEQAMELSKTLPKDE
                     EGFVIRFDNGFRVKIKGNEYMRIHKLIMHMTPLAFWESMQGGVVNKTYVMQLPEEFRP
                     EYEKIIDTLECQYSTVLKEVVADAEKLPTKELTPDGRKRIGLYCKSVNDLKHPYAMFP
                     FLLNNGLDKYIMKKIRPDANQYKELA*"
                     /db_xref="UniRef100_A9DK77"
                     /db_xref="A9DK77_9FLAO"
                     /db_xref="rlt:Rleg2_5631"
     gene            complement(92771..93127)
                     /locus_tag="SR-VP_2-4_scaffold_141_2952615_prodigal-single
                     _202"
     CDS             complement(92771..93127)
                     /product="GTP-binding protein n=1 Tax=Thioalkalivibrio
                     RepID=UPI00036EB293"
                     /codon_start=1
                     /transl_table=11
                     /translation="LTRVIHIKEAPIGWRNNPDYVFIGRPSPYGNPFRVTEAFKDDDG
                     CPRGHAIPKFKEYFYANKELQELVAKNLLFKVLVCYCRPHQCHGDVYVEFLEEYIDRP
                     GFEIDCLKENKNGFFE*"
                     /db_xref="UniRef100_UPI00036EB293"
                     /db_xref="A0A0F9SMT3_9ZZZZ"
                     /db_xref="UPI00036EB293"
     gene            complement(93124..93444)
                     /locus_tag="SR-VP_2-4_scaffold_141_2952615_prodigal-single
                     _203"
     CDS             complement(93124..93444)
                     /product="Uncharacterized protein n=1 Tax=Vibrio phage
                     nt-1 RepID=R9TFP0_9CAUD"
                     /codon_start=1
                     /transl_table=11
                     /translation="MWLILSVIWLHFLGDFILQSDKMAQNKSKSLKWLTIHICVYTLP
                     LFVLGWRFALINGLAHWVVDFFTSKATSKLWEKKEVHYFFVVIGFDQALHMTIMFLTL
                     GLIF*"
                     /db_xref="UniRef100_R9TFP0"
                     /db_xref="A0A0F9P2U5_9ZZZZ"
                     /db_xref="R9TFP0_9CAUD"
     gene            complement(93446..93640)
                     /locus_tag="SR-VP_2-4_scaffold_141_2952615_prodigal-single
                     _204"
     CDS             complement(93446..93640)
                     /product="hypothetical protein"
                     /codon_start=1
                     /transl_table=11
                     /translation="MTDLNCEHEIERNEYGFPEMKFIREVGFETVNTKFYQYKLSEYE
                     LKCSLCGITITAVLPSEKGK*"
     gene            complement(93642..94175)
                     /locus_tag="SR-VP_2-4_scaffold_141_2952615_prodigal-single
                     _205"
     CDS             complement(93642..94175)
                     /product="hypothetical protein"
                     /codon_start=1
                     /transl_table=11
                     /translation="MREPNWYWHFRKFWLDVWHFMSYRLWYDIRLTWDWYWNVLRYDG
                     DWDWSHICLVLKYKLERTRKCLEQGHHLRADRDARQIRLCEMLLDRIEKDDYLINSLY
                     FHDKKWGEMKIKWEPTDNLTLTRAVFTRPNSLTPEQEEQEIKERRLLYKHSDYMAKQD
                     LEYLGKLLTKYLKNWWD*"
     gene            complement(94172..94516)
                     /locus_tag="SR-VP_2-4_scaffold_141_2952615_prodigal-single
                     _206"
     CDS             complement(94172..94516)
                     /product="hypothetical protein"
                     /codon_start=1
                     /transl_table=11
                     /translation="MGTQAVLSVVDRQGKVKVKLVSGCNGFKVKDVKKKLKELMKSGH
                     TIDYQTVYNTAYDCELGCDKCLIVMSPNIHIVPDFLEFLPEGYRKTFDQPEFNPRWDR
                     GTADYTEVIKEK*"
     gene            complement(94516..94878)
                     /locus_tag="SR-VP_2-4_scaffold_141_2952615_prodigal-single
                     _207"
     CDS             complement(94516..94878)
                     /product="hypothetical protein"
                     /codon_start=1
                     /transl_table=11
                     /translation="MKIRFFELAKKLATKSDYDRCKLGCVIVKKGKILGIGFNKKKTS
                     PKATNFNRTIHAELDAILNAGILTDLAGSDLYIFRQVKDGTLARSFPCIHCQDLIREA
                     GIKTIFYTDKNKYETRRL*"
     gene            complement(94875..95084)
                     /locus_tag="SR-VP_2-4_scaffold_141_2952615_prodigal-single
                     _208"
     CDS             complement(94875..95084)
                     /product="hypothetical protein"
                     /codon_start=1
                     /transl_table=11
                     /translation="MSRQQELRDMINELLDYDAELSDAEIIFLTTIKDYPDFTTIQYE
                     KVDKIYDRVFEGAEKDTYDIWEDFV*"
     gene            complement(95081..95254)
                     /locus_tag="SR-VP_2-4_scaffold_141_2952615_prodigal-single
                     _209"
     CDS             complement(95081..95254)
                     /product="hypothetical protein"
                     /codon_start=1
                     /transl_table=11
                     /translation="MSSLKFTKADKEISKRYMKIIRRQFPKTKDEDLLAKLQICMAEA
                     VVEFYGKYVKGEK*"
     gene            complement(95254..95517)
                     /locus_tag="SR-VP_2-4_scaffold_141_2952615_prodigal-single
                     _210"
     CDS             complement(95254..95517)
                     /product="hypothetical protein"
                     /codon_start=1
                     /transl_table=11
                     /translation="MTTREFIDQFTYANTKCRDCGGVNHPYTVKPKIWMEAVNNHNYR
                     RLFICLFCIELRLKRPLVDDDFIEAPINYGVFGFHKHMWTRRG*"
     gene            complement(95522..96283)
                     /locus_tag="SR-VP_2-4_scaffold_141_2952615_prodigal-single
                     _211"
     CDS             complement(95522..96283)
                     /product="Uncharacterized protein n=1 Tax=Nocardia
                     farcinica (strain IFM 10152) RepID=Q5YSM9_NOCFA"
                     /codon_start=1
                     /transl_table=11
                     /translation="MNPSQMALDNLILKFRTGSQMYGTNTPESDEDFMGVCIPHKDYI
                     LGTYRFDQAILSTKPSNVKRANTKADIDYTVYSLPKFIHLISDGNPNVFEVLFAHANC
                     LLVQKPLGKKLLDNRELFLSLKLHHSFSGYSYSQRQKMIYHDDNNKTGHRLERMKELG
                     YEPKFASHMIRLLKFGIQLLKEHTLTLPSPSNNLIRDIKLGKFTLPEIFEMADELQAT
                     LDRVYENSSLPTAPDYRKISDLQISMLEEFWYEGK*"
                     /db_xref="UniRef100_Q5YSM9"
                     /db_xref="A0A0C2SGP0_BACPU"
                     /db_xref="nfa:nfa39640"
                     /db_xref="Q5YSM9_NOCFA"
     gene            complement(96349..96636)
                     /locus_tag="SR-VP_2-4_scaffold_141_2952615_prodigal-single
                     _212"
     CDS             complement(96349..96636)
                     /product="hypothetical protein"
                     /codon_start=1
                     /transl_table=11
                     /translation="MEENKQKTDFITVFATRIINKEGADYTADALAFAKIDQAVLNQW
                     ILTDQTFAQIYYDLQSPHANIITLQNYMEYVQGLRHKLLSRSDMINVDLEK*"
     gene            complement(96643..97239)
                     /locus_tag="SR-VP_2-4_scaffold_141_2952615_prodigal-single
                     _213"
     CDS             complement(96643..97239)
                     /product="hypothetical protein"
                     /codon_start=1
                     /transl_table=11
                     /translation="MMYAFVQEDLVVGNTNAKTDFIIPDALLGEDLSSLRWNGSSIIK
                     CSGRRIYFIDSIGIKHISQSDPSWSPLLCDFLDPLMSVNGSWLVKSTNDLLTDKKDNA
                     YAMVKNQLYRFVTKTCDFPEWKQVNYLDRYYELNNKTNRNQSEQTELTKLESVRTWKS
                     NLLTYRDQIKNNIYDAVDTANVDDILSGLSFVQPPFDL*"
     gene            complement(97250..99625)
                     /locus_tag="SR-VP_2-4_scaffold_141_2952615_prodigal-single
                     _214"
     CDS             complement(97250..99625)
                     /product="Uncharacterized protein n=1 Tax=Prochlorococcus
                     phage P-GSP1 RepID=M1UAN4_9VIRU"
                     /codon_start=1
                     /transl_table=11
                     /translation="MKRTDFHNLVLVSEDDLRNSEGYRVQSLKERVYSAMVGCDTSGF
                     NAVTYFGIVKEPSDLRFVGSSPVTNTQFTIGSGVAYTRFDPTSTSNPQYIGGERIGID
                     SSLPVTISNTTPAKYYIYLVYVELQRNKKFDEGGSNAYFVDRIDGFLVVQMTQAQATT
                     LGSFLGNPNGSVTVSSITAPYLESKFNNDAEITATFGSFTRPAGVLTIGSYTVTHYNS
                     VFLGEIEVTNSVGPVYNIYHTLPGGDPLLNTMFRSGFSMVDQYHRTEIGRGTISTTNP
                     HAMAIQDLSNWDDVRELTSSGIVPKFTTSLEGTINDSLGRVAVASIAGGEYLFMNGKR
                     VKSLTKSYIAYGSLTNSQVNYIYVSIDPSPSIGGPFTQNSAPWNYYVGTLQVGTSIPG
                     SNAFVLCSVYYDGTHAYAYNGDPRATIGGTLNPVTDLRIFGTDGYDYIHNTIFEAYGK
                     ENLVPNGNMQIAESGKIKGWETGTQAVLTAYNPSSGSTALEIAVGPATYDTSLLFPFD
                     STSDYSVRARLNTQSNSEAYTIQLILFRGKDKVLDQVGTVTVASGTAPSSNLWTLVEC
                     EFLANTTITWSPGLGNSDRPNVGWAAIRINNGSAHKMYVDDVVVRPKIRTIDLTDQQI
                     TTAKIADSGVTNAKMANNAVTQSKIQTGVFSVVKGHLDGTASTTHIDALVDGGNADSL
                     HSHSLAATNVVFAQAATNIVTFSLSAGTYSISAWARFWDTIDDAATLFINGVSVDSVP
                     SEGDTDGVDYTPLFGSRTVVWGGGNITCNFTVAVTGGVASYRIMVQAFKVA*"
                     /db_xref="UniRef100_M1UAN4"
                     /db_xref="M1UAN4_9VIRU"
     gene            complement(99635..101662)
                     /locus_tag="SR-VP_2-4_scaffold_141_2952615_prodigal-single
                     _215"
     CDS             complement(99635..101662)
                     /product="hypothetical protein"
                     /codon_start=1
                     /transl_table=11
                     /translation="VPLNNAYGSQTYGFGLYGGSPSYYIITTTTLVLAPVAQSYIETA
                     TTLAQNLSSYVETTTGPLRATKSKYLDTTAFLVYTKATYLDTTATLQAIKSKYISTRV
                     LLSVELSPYEVDEFQVIVSRQYVDFYWKDSSPGLNKTYTIYDSLDSGVTWNLITTTTE
                     LTYQLTQIPYDIPNRIYKITISTGPTVSFGLVSYPCFSFRRILNSLDNGYWDVDPDTN
                     TYSLYQGVAKEAHSRAELEIDYTQQDESILNIRKNRISDVYGIPFSQTTLSADEEYRR
                     KIWNLFLGFRNTSVYAGLYYVVKAFTHIPPRITSLAKSYGWFLGTRYLGVDTIPLSTT
                     TSNFGVRFDIHMYQNNAGIVTSTDSTTTFYGVSTVIDGFNATSDFYKNQFMVFKNGGN
                     LGKSRQILSSATIDSTTTRFITNPFSSDTSNSDTFFITNVSTDTIEEYVREVIPLHTN
                     FLFLFFSDYITENQSTKFSGSYKNMEVIPSDRLRVKDVSLKVDDEGKQVQAVYESGHS
                     LSAASPLSTFGSNGIVCWDDIEWGNSGTDLKVYMSFTSSLAVPSWNYQTGVTNYVRFS
                     TSTEVPLTEYITTNSEVVTIPDTSSTFIRDVDYVMDYRNGTIRRTLTSSIPYNTLISV
                     MYDVEWGQVVQNQNLSFGAGQNYFKYKFVVNGLVDRNAFEFSGFYIKKLVT*"
     gene            complement(101677..102654)
                     /locus_tag="SR-VP_2-4_scaffold_141_2952615_prodigal-single
                     _216"
     CDS             complement(101677..102654)
                     /product="NHL repeat containing protein n=1 Tax=Pedobacter
                     saltans (strain ATCC 51119 / DSM 12145 / JCM 21818 / LMG
                     10337 / NBRC 100064 / NCIMB 13643) RepID=F0SAF8_PEDSD"
                     /codon_start=1
                     /transl_table=11
                     /translation="MSTPFKSDSIITNDASGSPGIEWVTRTKYAEDNTWQDVAYGNGV
                     FVAISSDGTHRVMTSPDGVIWKIQTAASAKAWQSVTFGNGLFVAIAYVAGTGSTTDIM
                     TSPDGVTWTLRTTPTTGWWRGVTYGGGLFIAVSASGSVNDAITSPDGTNWTTRTTPND
                     GNGWKSVAYNNSVFVAVSDGGTTTDVMASPDGTTWSFQTTPLLGWNSVAYGNGEFVSV
                     SGDPTTHFDKVMTSPDGTNWTLRNAATDIDNWTAVSYGHGLFVAVGTDDATGTFPRIM
                     TSPDGTNWTLRAAVTNNYLNSVGYGNGVFVTVTSTGTGDRITTSGKSIN*"
                     /db_xref="UniRef100_F0SAF8"
                     /db_xref="A0A0G1EDQ9_9BACT"
                     /db_xref="psn:Pedsa_2026"
                     /db_xref="F0SAF8_PEDSD"
     gene            complement(102675..103313)
                     /locus_tag="SR-VP_2-4_scaffold_141_2952615_prodigal-single
                     _217"
     CDS             complement(102675..103313)
                     /product="hypothetical protein"
                     /codon_start=1
                     /transl_table=11
                     /translation="MAPRLPVNNSDFFTWGTLLNTWLSYDHDSTGSHRPRVPDSSNIV
                     HASVNDGDWVYWSDTSNAYMPAQAGVTLPPVGIKSHSDVNPTVILFGRADTTAVMTPG
                     TTYYLSDTTAGRQTSVAPSTSIIVGVSLSASQILARIYTVSGSSTISGSVTFASASTA
                     TVTFASPQPDTSYKITLSWDTNENFWWSNKTVNGFTLNSSNGASTGTVNWKL*"
     gene            complement(103317..103652)
                     /locus_tag="SR-VP_2-4_scaffold_141_2952615_prodigal-single
                     _218"
     CDS             complement(103317..103652)
                     /product="hypothetical protein"
                     /codon_start=1
                     /transl_table=11
                     /translation="MDNWKLLFTDGTELTEAQAGFWDNVPDKGIKQATFILLNGSKLV
                     FEKFNSICIAKLGIAVVSGENMHTGYRITEIKGEHVSDFIISAQGFNRSVVKKDQLTI
                     PESCFRRGA*"
     gene            complement(103667..104362)
                     /locus_tag="SR-VP_2-4_scaffold_141_2952615_prodigal-single
                     _219"
     CDS             complement(103667..104362)
                     /product="hypothetical protein"
                     /codon_start=1
                     /transl_table=11
                     /translation="MPGITPFKPVGIGGDTTAYNVIKISFSQALSDRPILTAYDDYTL
                     STNNNTLFAGTAGSGNHPLIAAVSGQSGTTAYPALSGSPSGWFPSGPSGSGNTGQGTP
                     NYLDGSTDGIYLSDSTNIPGVGGAVTFNLAYKFWSDLTTLDTMDGVIVCVYQYTGALP
                     TVTFSGNSGTEGVPVWTPLVPYAGGASPVSGDTTQIRPCDTGKGATGDATYRQTIPSA
                     GAVFPQEIWAKNF*"
     gene            complement(104382..105851)
                     /locus_tag="SR-VP_2-4_scaffold_141_2952615_prodigal-single
                     _220"
     CDS             complement(104382..105851)
                     /product="Gp188 n=1 Tax=Bacillus phage G RepID
                     =G3MBQ4_9CAUD"
                     /codon_start=1
                     /transl_table=11
                     /translation="MAILNVNQILTLITNFIKAKNPQADIQPGTDIYDLIFQTNAQTV
                     RVLFETIQTLQNNQSLATTTGKDLDLIAKNYNVTRRPATYATGQVTFYATDFSADIFI
                     PINTIVSTRGNNVTPPITFLTTQSAGMSLSNKAIYFDSTALRYQVKANVISASPGIGS
                     NVDAQIVNQLVSAVSGIQGVVNDNPILGGTDQETDVSVQQRCLQSFVSSSVGTLYGYS
                     KLITDNFNEVLDVNAIGPFDQGAIRTDGVDVLTLLSEATVSGNELQVTEAFVYNTGDP
                     GYTPVNRPVLSIDAIDGTALGVLRAFIPYPNPSPDFQFIKDTTGAYATSIQSADKMVW
                     LSGIKPDTASTVYITYTYNKEVQTLQNFMNEDQNKVVGANVLIKTGFVANLTLSLTVV
                     LFSTADPTLARAKVTNAITQYLDTFSFGQSLEMSDLLLVAQLGTFTDYVITEVDYVIF
                     DPNLISAYVPDLGTTINMINDTLTVPKDQYLRPYSITIN*"
                     /db_xref="UniRef100_G3MBQ4"
                     /db_xref="A0A0F9SDC1_9ZZZZ"
                     /db_xref="pmx:PERMA_1809"
                     /db_xref="G3MBQ4_9CAUD"
     gene            complement(105855..106622)
                     /locus_tag="SR-VP_2-4_scaffold_141_2952615_prodigal-single
                     _221"
     CDS             complement(105855..106622)
                     /product="hypothetical protein"
                     /codon_start=1
                     /transl_table=11
                     /translation="MIISKGKSKLDGRYSLFDFDVIPTLNSRFDINLSPQGQIPRVIG
                     IDKLANQVRKYILVLKGTYSDNVIGTQVNNPVTSGKSEYSLKSDIVTSLTEYSRLQSA
                     NSVIDKTIVGWDIYRTKTPDISSSWVKVNRYLLANNFYFDSGLHPNETYYYSLVTTKN
                     VGGKPVSGSIGSYQAVTIPTTDTLNAVVSGDFIIIPKYKSVTLYWKIGVSYQAEEVLR
                     SITNILTWYDPGDPRSVNIYLSLTNLNQQTLQVTQAG*"
     gene            complement(106658..107260)
                     /locus_tag="SR-VP_2-4_scaffold_141_2952615_prodigal-single
                     _222"
     CDS             complement(106658..107260)
                     /product="hypothetical protein"
                     /codon_start=1
                     /transl_table=11
                     /translation="MAVALSPCFKSFIMALSAPLRSQFRHLLYVCQTLLKAELTKQAA
                     MISRNDVVVGYYKIAADQINNVLRPIEQAMNLIPFSTLQGCTEGTELQGNLLLSYYQK
                     KALALDLGYQVAQNGFASNYVNGQYLKFQKALDKITSVMQYMDDLSLQIISVGNHVRI
                     YSTNNTGVVTGISGNDVTVILDAPLIGSVTRPSGDMGRIA*"
     gene            complement(107261..108412)
                     /locus_tag="SR-VP_2-4_scaffold_141_2952615_prodigal-single
                     _223"
     CDS             complement(107261..108412)
                     /product="hypothetical protein"
                     /codon_start=1
                     /transl_table=11
                     /translation="MHDETNHVYPSFFLGVVQTVNTDEHTVDILPFGLVEQLSSVPIM
                     SDPSNISLPQKDDIAIVIFDNRMRPMVIGFYQKYIRDGSNLDPSNPNAGQYYSMQPGD
                     IIINSTSKIGGRLMMLQTGVIKLVSARHGQGIEIDPSSGTYIIRSSSMKDIAHGVVER
                     SGWVRRKNVVTIYDLTSVLDLDSLEAVLQKIGTISAPGSIVYDTPGGNEMYEKKLEIK
                     VPGSQTADNPQGINLIEDTMGTGVIGNNPSGLQYTEILSSQSSLPLRKKTVYYDPTGA
                     TPLLTEEIDCQGNLHLYISATASQGIQVDALVQTIVNLLNLTVTTTGDINLNGALINL
                     NGGADNVVLESLLALFFNAHTHSSSGSGPPNVPLVPGIGTTASLTVKAT*"
     gene            complement(108426..110306)
                     /locus_tag="SR-VP_2-4_scaffold_141_2952615_prodigal-single
                     _224"
     CDS             complement(108426..110306)
                     /product="hypothetical protein"
                     /codon_start=1
                     /transl_table=11
                     /translation="MDLHNSRTSLSDTGPNDPPRYIEVNPRMRDIQQTEFGSVMVRFY
                     WNLLAETVSSSYQIRGINSSQITRELQLKPVDADVLQSFYDQLGYFFGQNNIFDGNDY
                     SNIEENLNREANRSLQSFKTNISDTLGSGTATIVLENFRKQWIFQDRGNSTFSDLVGR
                     SLFLKGLYVTIDAKGRFDTNTYYRIFMGSVKGISEIDNPVDRKITLTCRDLSKLLGFS
                     RINVSPAIFNTDITVLQGAVPVTSSIFQKGQTSVQVANVAIPLVNDTKWKDATDKYSL
                     AAFKEMWTRPDSLSVEAFKSDISEVDVVTDNYRYTTPVGQATYRLPKQLPGITDNYAL
                     LWGDKQVLPGASTFSDGNTNPIYAKAFNSFQLFTNELKSRLDIIQELAGLTYFMSYLD
                     SSGNIHFHPPRFDYILDTTPNSDLSLNPIFPLTFPDGTEESPWTYTLLPGESVSETYT
                     TDEEAVCTNIQVVGESDFGITNAIQSQIDPTYKRANVAWWDGMKRYGYREHILRTAAF
                     QDSDSIKTVGLALFMRKYLEIERMSTTMPMRPEIDIDRPFYVQERGWVYHIRSISHSY
                     SAGTADGPGDFSTTIDCYAGRPLQQATLIPSNIFKLLDFKQVAEAFRRNNFNIDVNIA
                     NT*"
     gene            complement(110309..111121)
                     /locus_tag="SR-VP_2-4_scaffold_141_2952615_prodigal-single
                     _225"
     CDS             complement(110309..111121)
                     /product="hypothetical protein"
                     /codon_start=1
                     /transl_table=11
                     /translation="MPASAPKTEQILFQNPSDITKSVELIINPETLTLLWKKILNMQR
                     TKTSLVTLFWGESPVKFTYRGQTGYAYPTISEITSQGATQTAALQTQQSNLTKQIELL
                     QFELNTGGPYTYVTIDGNRAVIQNLSNQLQNLTSNLFSSQLTPRTTLLQTLNTQFTNT
                     QILYLSERFRKLKELEALYRVHQDPSQGLIQVFYRDYIFEGYFESFGYTDDAKNPWNW
                     YYNLDFTVLNWKENPAATITATGEIIFDGSKSVQVTSTTPGASTQNITTIDG*"
     gene            complement(111134..113041)
                     /locus_tag="SR-VP_2-4_scaffold_141_2952615_prodigal-single
                     _226"
     CDS             complement(111134..113041)
                     /product="hypothetical protein"
                     /codon_start=1
                     /transl_table=11
                     /translation="MPTPNEDASKLKATWDSVTKQIKITEDAVKSLGSAQEELLSDFA
                     KASQNNVDYYKEIIKHLSNASKEEGGLKSQMAALGDEVDLTSKKMKPIVEYISTSIAN
                     GKTFKEAVSDIKTEFAGVVEQAGKTSEMLEQMTKLAKGLGAGDLAKLFTGGKGAFDSF
                     KSGFSEIGKIATGEAGAGAGLKAGMGGIFGGLEMLREITEPFRRGWSDVNKQILDINS
                     NVGKLGDLSGDVAEQAGSVAMKYNMSLDEVMKLDVALAKIGTHHESINKTTDDILARY
                     KEMPSLAPEKQIDMMSQYMSKFGMDSTKAGFALGNLFDHAQKIRTEMGITNISSAQFL
                     EKAQGLEIASRAMGYNFGDATGRLEIMAKLMKGASEDAIDWEGASKATSAVLQIGQGN
                     LGMQAYMMQQFAPGMKGGTAQQELGAFALGQGRQEAQLGMLNQMMTVAGYRPGEDVKG
                     PRGQQELAGQIILAFKGMGMSLDDQTVQALTKAMSEGPKHFQEELTKTAKEQQDKLKE
                     QTDANKNQGMNIAALVSATTTGEDSIKGWLAKIAGATIKMANIMSFGGFEKEEAARKE
                     VQAKMEAEKKAIEEAGPVPEGGGLRKVEATAPAKAFKPGMGPGSYNATVTFTPVPGPE
                     YAPKFPFGKSQ*"
     gene            complement(113283..113804)
                     /locus_tag="SR-VP_2-4_scaffold_141_2952615_prodigal-single
                     _227"
     CDS             complement(113283..113804)
                     /product="hypothetical protein"
                     /codon_start=1
                     /transl_table=11
                     /translation="MEEQNQESTRTPEEQFLGQLPATDDYNSPFYTSFLNSLVSLGDI
                     RNITYEVFDGISVTLRLLLPIENLEVLKLVDKAPGDYSKGLCLKIETLARAIQQVNGH
                     YLRFSDHDITEWQKFRGIKDKPTEIDQQRHLLQYSFKQIVVDEIFKKYEQLVKEQQDL
                     LEALKKNSKLTTS*"
     gene            complement(113862..114311)
                     /locus_tag="SR-VP_2-4_scaffold_141_2952615_prodigal-single
                     _228"
     CDS             complement(113862..114311)
                     /product="hypothetical protein"
                     /codon_start=1
                     /transl_table=11
                     /translation="MPPLIPNTQTLSAFSYDVMANGNSIGNLQSFAPSSTRTLTRVRQ
                     IASSFAGETIEIVPSTTDHQITISVLELYRQQTLEALGYTNFASIEDLRDSIDIKERI
                     NRPDGSIVVIDYQECWVNTFNKSGIVANGNVVTDNLVLWVTRIRIGS*"
     gene            complement(114292..115086)
                     /locus_tag="SR-VP_2-4_scaffold_141_2952615_prodigal-single
                     _229"
     CDS             complement(114292..115086)
                     /product="hypothetical protein n=1 Tax=Pseudomonas fragi
                     RepID=UPI00028812A2"
                     /codon_start=1
                     /transl_table=11
                     /translation="MEEKHYYDHLCPCGNRIEVKPYHKKSGKIPKACKSGHSGLAKKN
                     RKLNSRFDESYRLYIPGEIYLCICGCKKEIKFKKHYQYTGFPQYISGHNSHPYPEEAK
                     RKLSLLRKGVPRPEDVVAKMSIAIKEGMNNPEVRKKLSDSKIGTTHTEETKRKISLAL
                     SGDKCHLWNGGTSFEPYSPDFNRRLKADIRKRDNYTCQECKWTEHQLDHKLDIHHIDY
                     VKKHNTSCNLISLCRPCHSKTNYKRECWQNYFTEKFKEILNAPINS*"
                     /db_xref="UniRef100_UPI00028812A2"
                     /db_xref="89186051"
                     /db_xref="UPI00028812A2"
     gene            complement(115096..116724)
                     /locus_tag="SR-VP_2-4_scaffold_141_2952615_prodigal-single
                     _230"
     CDS             complement(115096..116724)
                     /product="hypothetical protein"
                     /codon_start=1
                     /transl_table=11
                     /translation="MSNRIPGAISTVVSAAGLITAGNGVRKPVILGVGDIKALVTDEK
                     VIRGNTAGGKDVLLNTLYDSSSIVKIGNSPGSSDWTHTSQWVADTGTNSVDWSPGADI
                     PGSAPITQYGIVSDSSGLANFFTVTNTGAWSAVSNYYVGATATVTNPDSSNYGLSETV
                     TVYDPIARGFTLGVSFPNPINLNDTILITLQPDEPAAGQEYYVTYYKKLSNFTLTEYT
                     SESDIKADHGDILMVDGVTANKLTIGAFLSLRNGSQSVIVGQLDNTSWGNKTSPTESE
                     FNASLSVQLESLKNMIDFKLYVIPMTNFSTSINYVWQHCKLMSAPENKGERTCIAGLS
                     RGTSVATFMSSAQAYASTRLILMAPSEIRFSDLTTIPLAGDIAAAAFSGLRVNTSRVS
                     QAMTGQALSGITIETIYAPSQQRDLLGAGLAVLVSKAGVVSILHDKSTDVSTPDSEEN
                     AITEVADYLKKITRESLYLIYKGAPITKLLPSAMGTTLAKLFEKEITNVNVVEYKDIS
                     IQQDTSDPRLILVNAKVKPIYSLTFINITLQFYV*"
     gene            complement(116805..117179)
                     /locus_tag="SR-VP_2-4_scaffold_141_2952615_prodigal-single
                     _231"
     CDS             complement(116805..117179)
                     /product="S-adenosylmethionine decarboxylase proenzyme id
                     =3426826 bin=GWF2_Nitrospirae_44_13
                     species=Thermodesulfovibrio yellowstonii
                     genus=Thermodesulfovibrio taxon_order=Nitrospirales
                     taxon_class=Nitrospira phylum=Nitrospirae
                     tax=GWF2_Nitrospirae_44_13 organism_group=Nitrospirae"
                     /codon_start=1
                     /transl_table=11
                     /translation="LKSIGRHFLLELRDCNSKLLDNKEKIEEILVMAAEKSRATVLNT
                     YSHQFDPSGVTSVIALKESHISLHSWPEDNYCAVDIYTCGKRMKPEVAVNFIIKKLKC
                     KNPMVSEVKRGFFKKKKKINVH*"
                     /db_xref="gwf2_scaffold_1648_63"
                     /db_xref="mox:DAMO_0052"
                     /db_xref="86840156"
     gene            complement(117207..117863)
                     /locus_tag="SR-VP_2-4_scaffold_141_2952615_prodigal-single
                     _232"
     CDS             complement(117207..117863)
                     /product="hypothetical protein"
                     /codon_start=1
                     /transl_table=11
                     /translation="MQYYRLAEDIKDDLIEFFNILFSQYAEGKVSFNNSKRKIVFGMP
                     PKCQSADTYDLKYFPLVTVATSSGNFKETHFNKLRGYVTDQDSGLPVEVTGGIFSINL
                     NFRIYALDKNDRNNLADLVGSYLSKRDTKLAFLQAPFAYRLGMPNFSGDGADDDPQTN
                     RKYFYTDLIMSIETDFEDIADVVDQFGNIGLTVRDVVSLIASKRGSGEIQGFNTYYQQ
                     *"
     gene            complement(117936..118787)
                     /locus_tag="SR-VP_2-4_scaffold_141_2952615_prodigal-single
                     _233"
     CDS             complement(117936..118787)
                     /product="hypothetical protein"
                     /codon_start=1
                     /transl_table=11
                     /translation="MTIWKDFYLTTDSWTTWDMALQQTQQLLLQGGQLCKILIRNLTG
                     QAFGDPDEPIVIATWDTDSTSTSSRKRIWETGDDVANYPNPDSVRVFVDSVELHKTYN
                     TKTIMNNNEFYVEVQDNLVGYGDNVSIYLNRGFDPTGHTIGYSYTTRGKSINENTLQP
                     VADPTSLRSLYGFTQYVDPQFSFRGTPYPNCLLISFPPPPPFDTRFLPLGSSEQWQGR
                     AWCLGSPLQVHEFDIIYRVYDQRYYEVQNIEYNPIFYNNQWVLLTQSFTLTQVSETDV
                     IRQFTLL*"
     gene            complement(118791..119627)
                     /locus_tag="SR-VP_2-4_scaffold_141_2952615_prodigal-single
                     _234"
     CDS             complement(118791..119627)
                     /product="hypothetical protein"
                     /codon_start=1
                     /transl_table=11
                     /translation="MPGTFIQQTPPNPTNTFLLIVGQKKRIKVNFKDSNNADYDPVTL
                     SLTVYRPDASVYFTEIYSIAGPNIIKTDVGDYYVDFNGDSAYVGDYQFIWSWTDLVGG
                     EQFTGVQQVSTMPIQILPLLPNLRNQVDKAFKAVNTIFGYNDENLYYYIRGAISRINI
                     APPNTTFGIVDFPYTYNQQLVIDIATFIALEAQGLCAIDTDANYSLQGNSMSIDHWAK
                     ISTYLSMLEKRADTELANFKLDYLTRIGAVKSERGPGFRQVSVFQASPSGTSFGNTLG
                     VR*"
     gene            complement(119637..123794)
                     /locus_tag="SR-VP_2-4_scaffold_141_2952615_prodigal-single
                     _235"
     CDS             complement(119637..123794)
                     /product="Uncharacterized protein n=1 Tax=Candidatus
                     Saccharimonas aalborgensis RepID=R4PYL8_9BACT"
                     /codon_start=1
                     /transl_table=11
                     /translation="MPFQELSSLTLNTGESNTLKAVLDSTAGMGYFISDNSSPTVVTK
                     VRLSDMARIGAVTLNSDELFGTAGCIDPANHNLYVGVLTSAGATTGKIVKIDTSSMTR
                     ITSVSTLTNEANFVGPIYDQANQFAYFGCFATTAGGVGNNVVKINTSPGSFARTSVVN
                     LGGDSSSINSVCGGYDTSSNLIGYFGQGTGVGRVQKVNLTSMTRVGSLTFSAGEGGIN
                     SAGCDGNSFAYFATGDSPIKVVKVNLTSFTRVGSLTLNSGENISIGDLVVDSSHAKAY
                     VTTNTTPGRVVKLRLDTTSTNPPARVAGVTLNSGENNLRGQLLDSTNQIFYGASNTVP
                     AIVVKVDTGVGVISSTVDSLLLAKQTKTASTDSLMLATRILGNAELSSLPLSANAPLV
                     NNSAASSALLDTSAGYLYVGSADSPAVISKINLSSFTYGDSLTLISGDNYLTSAVLDT
                     SAYFNPHIPDNGGISAGATFDLQASGNRAYTVLDAGSVKIWDISTPTQPFIISTTTTG
                     IHANSDSCHFIPSQNLLAIGTNSAGASGGFQLLDVSNSVTPSVLSSVTNVGGAVPEIF
                     VLGSFLYFICRGNDTLQIYDISNTSSPVSDSSTVTGLTGVRDVYVSGNYAYVLHDTSA
                     AITVHDVSNKLAPTKQATLATGTNPQNLFISGNYLYNTNKGSNTFQIWDITNPTAPIL
                     KSTTASAGAPTNIIVVDNHAYIVGSSASNWKIYDVTVPGSPVLLSTTAGTGTTPSGIA
                     LVGGYIFTVNNSGGTNKLTPYSLFSKNSYWGTSGATGKLIQVDLGSFSRLGVVSGLAG
                     TDTLFSSGVIDTSNHFAYFGTNQSPGKIVKINTTTAAKVGASLTLNAGENLLTSAVID
                     SSSGFSYFGTNTNTGIVVKINHNGALAPTRTGAITLNSGETGLTSAVIDTSSQVAYFG
                     DSSSPAHIIKVDLTSFTRTGAITLNSGENMLTSSAIDTGNRKAYFGTNTAPGVVVEID
                     TSSFTRAGSVILHNGENSLSIAVADTTNQYLYVDTSSTTTTSASVIRLSTNVNLQTPL
                     LDSLILQLQSLQSSIDSVLINQPVTRSIISNLDSLMLSLQSKTLNIDSLLLTANTIQS
                     SIDSLILSSQADTADLDSLILLKNNIQASLDAVLYGTGTTSLDMDSLMLSSQSLQSSF
                     DSLMLSSQSLQSSFDSLIALRNSIQSSLDSVLYMQNSASVGFDSLLGMFGIIRQVDVD
                     ALLLQNITEQISVDSLLIQGVLQQSNFDSLLVATGTLQASIDAILAGSTKKLADLDSL
                     ILQQYITTVGADSLLLQMQSVQSDVDAFLLQKQILQSSLDAVIWQHVIIDDNIDSLLL
                     QTNELQYNIDAFLLQTYFTGTSSDAFLLRRTLTPVQLDTILVRFAPTYAKVRPILKRL
                     GDFKRNL*"
                     /db_xref="UniRef100_R4PYL8"
                     /db_xref="saal:L336_0613"
                     /db_xref="88158454"
                     /db_xref="R4PYL8_9BACT"
     gene            complement(123809..124162)
                     /locus_tag="SR-VP_2-4_scaffold_141_2952615_prodigal-single
                     _236"
     CDS             complement(123809..124162)
                     /product="Tax=RBG_13_Deltaproteobacteria_49_15_curated"
                     /codon_start=1
                     /transl_table=11
                     /translation="MIQENYAWEVHTIEDVVYNQYLESGQETSFAIVPIDKVCRISLV
                     PKQPFLQRHDCVLDYEKGDRLVSRFGRGIIKDTGKGFTTVEYLNCIHTNNYRMWVFSS
                     NGKCLITNKDFELYL*"
                     /db_xref="86804338"
     gene            complement(124183..124671)
                     /locus_tag="SR-VP_2-4_scaffold_141_2952615_prodigal-single
                     _237"
     CDS             complement(124183..124671)
                     /product="hypothetical protein"
                     /codon_start=1
                     /transl_table=11
                     /translation="MAASVQIQELTGAGAGVDKTSGTVRFKSVVSTAVDTSNAITIPT
                     SGTTYSYLKNLQFNFQTGPATNIQNLRAYSAGVNFGTGVTLNYDTTNAFATPFNTQLT
                     GTDFFSKTSGSPIALDTTNAGPFTGTGYKGDVLRLQLAVVNTASAGLLSAKTATFTYD
                     EA*"
     gene            complement(124698..125054)
                     /locus_tag="SR-VP_2-4_scaffold_141_2952615_prodigal-single
                     _238"
     CDS             complement(124698..125054)
                     /product="Uncharacterized protein {ECO:0000313|EMBL
                     :KKU25667.1};  TaxID=1618501 species="Bacteria;
                     Microgenomates.;" source="Microgenomates bacterium
                     GW2011_GWA2_46_16.;""
                     /codon_start=1
                     /transl_table=11
                     /translation="MSLEGQHKCGDDIYERLATVEVQTGNISKDMSDIKESLKEISSS
                     LKTLAVLEEKHANTAESLKRAFTEIGKLQTKLADIEKKLPTLVMASHWVFKAILGVLG
                     LLGAASIAHMIPVLFK*"
                     /db_xref="A0A0G1NZ92_9BACT"
                     /db_xref="gwc2_scaffold_2753_22"
     gene            complement(125069..126511)
                     /locus_tag="SR-VP_2-4_scaffold_141_2952615_prodigal-single
                     _239"
     CDS             complement(125069..126511)
                     /product="Tax=BJP_IG2158_Zixibacteria_48_33"
                     /codon_start=1
                     /transl_table=11
                     /translation="VSYFRTNNQVAVNIRMITSAGVPVTGLTQPQILLTLIRSGVTQA
                     ITGLYTISEQQQGIYRVVFDASLMTVSDTDYILIAQDSTLQAINDVREFTLYVETIDT
                     VKAEVDTDMATIIAELNVIETDIAGVQNSVYVVDSSVASIPVLTAQQVWSYANRFLTG
                     ASGLNQIDVYGIDMQFAVGKDVIINVAMIDALGYAVTGRIWAGPTDSSSTLSIGLWKG
                     GIATDNSGLALITSTETAPGVYRTTIPGSLLNVAGTDYLLVIDDLILAALTQRTEFSV
                     FNVTGVTEPKVVTINVQDSFTLLPIPDTQVYIKDPANTMIINKGVTNVSGSYNTGLTD
                     GTYNVFLRKTFVEFPTPIQLVVNADTTAVYLGTSFSPSNPSSPDTCIVYGWISGMDGL
                     PVRNAKVTASDTFSARYSGSYKIGKVSKVTSTDINGYWELELIKNSQLTPSRVPYQIT
                     QTYTGFSYEKDIIVPDTSSVNFSTLPIGFD*"
                     /db_xref="107412532"
     gene            complement(126774..127427)
                     /locus_tag="SR-VP_2-4_scaffold_141_2952615_prodigal-single
                     _240"
     CDS             complement(126774..127427)
                     /product="Methyltransferase n=1 Tax=Pelagibacter phage
                     HTVC008M RepID=M1HM05_9CAUD"
                     /codon_start=1
                     /transl_table=11
                     /translation="MEKPDNKIYSADYYERGIESGLSLYTNYRWMPETTLSMAMSYID
                     FLGITREHNVLDYGCAKGFIVKALRLLYRHAWGCDVSEYAVNSSDNDTRQFLRCASDD
                     NIIPFDRVFDFIISKDVFEHLNEETLDRTLYEMNKKGKTLFAIVPLGKDNQYIIPAYE
                     LDKTHILRKDKDWWTYIFEENGWKVDQFHYYVQGIKESWRNFPDGNGFFLLQNTSKS*"
                     /db_xref="UniRef100_M1HM05"
                     /db_xref="33118983"
                     /db_xref="M1HM05_9CAUD"
     gene            complement(127428..128531)
                     /locus_tag="SR-VP_2-4_scaffold_141_2952615_prodigal-single
                     _241"
     CDS             complement(127428..128531)
                     /product="hypothetical protein n=1 Tax=Zavarzinella
                     formosa RepID=UPI0002F86477"
                     /codon_start=1
                     /transl_table=11
                     /translation="MIPLFKVSINKSVDSPLLETLHSGYIGQGPKVDLFEKQLAEYLG
                     NPRVLTVNSGTSALHLALHMADVRDKYVITTALTCTATNWPILANGGKILWADIEGST
                     PNISADSIERLLIAHADKVGAIMVVHWGGYPVDLDAITELSDYFGVPVIEDSAHAFGS
                     EYYGYKIGNISRFTCFSFQAIKHLTTIDGGLLCLQNDEDYERAKLLRWYGIDRENVGG
                     RKDLRCEDDIVEWGYKFHMNDINAVVGIENLKLIPDMVEKARDNAKFYNDNLKDVPGV
                     TLSIEYPGRKSSYWLYTMQVERRDDFMGYMKYCGVMTSKVHARNDDHTCVKEFKRSLP
                     VLDDYAKNMICIPVTHVTKEERQYIVDCIKRGW*"
                     /db_xref="UniRef100_UPI0002F86477"
                     /db_xref="A0A0F9JY28_9ZZZZ"
                     /db_xref="fpo:FPG3_03035"
                     /db_xref="UPI0002F86477"
     gene            complement(128515..129075)
                     /locus_tag="SR-VP_2-4_scaffold_141_2952615_prodigal-single
                     _242"
     CDS             complement(128515..129075)
                     /product="GCN5-related N-acetyltransferase id=2301078 bin
                     =GWB2_Bacteroidetes_32_14 species=Thermosipho
                     melanesiensis genus=Thermosipho taxon_order=Thermotogales
                     taxon_class=Thermotogae phylum=Thermotogae
                     tax=GWB2_Bacteroidetes_32_14 organism_group=Bacteroidetes
                     organism_desc=a47"
                     /codon_start=1
                     /transl_table=11
                     /translation="MNFRHNEFYLRVLEEKDLEKVREHRNDFDTWRNLTDGSLISKEQ
                     QVAWYRKMSTDASRQYFIAGHEVADSNYPVAYTEDLGLVRVQDIENNNRSCAVGLDVF
                     KEHRRKGYGLKIMEMICEYELSFMNMNRLWLLVAEYNEPARKIYEKVGFKQEGVQRQA
                     IYRFGKYNDYIMMSILKGEWKNDTSV*"
                     /db_xref="gwb2_scaffold_9_119"
                     /db_xref="trq:TRQ2_1822"
                     /db_xref="88244296"
     gene            complement(129056..129241)
                     /locus_tag="SR-VP_2-4_scaffold_141_2952615_prodigal-single
                     _243"
     CDS             complement(129056..129241)
                     /product="hypothetical protein"
                     /codon_start=1
                     /transl_table=11
                     /translation="VTNKEKAFLLLEESNKGNFVVLTQSEFSVLKYIAGDNDKNNYWS
                     EILNSNWNRYKNELPTQ*"
     gene            complement(129261..130388)
                     /locus_tag="SR-VP_2-4_scaffold_141_2952615_prodigal-single
                     _244"
     CDS             complement(129261..130388)
                     /product="Uncharacterized protein {ECO:0000313|EMBL
                     :KKM60230.1};  TaxID=412755 species="unclassified
                     sequences; metagenomes; ecological metagenomes.;"
                     source="marine sediment metagenome.;""
                     /codon_start=1
                     /transl_table=11
                     /translation="MKKSIGIVVPFYNTPMWLQTSIYGLVTTVHKFKDQYDIQILVVD
                     NTDDVLYRSYKKETINALKLVPELTDKVTIIKNPEKIRFHGTALDTAVRYFNTDYLLC
                     WETDIAIFNDNWLDWVMSHIEDHNVWMAGYEFLDYNNSRDNIVWYVMPNPGIYRMDIL
                     KEINKEVEDNSDVTHRYGNNYSFSNNDTANHRYGVFSEKRGFKDIHPNCPDGKGMLAR
                     PNPYHYENGQWLFYRVMRDDRPFIYKVLQQYRHLENCNGETTPMYSEFGGGRFKHYWA
                     GTRSWDFMTHPEANLSQINYVREKIKIEIEVWKQIVPEHIRKIVPEVYNSCRRDDWEY
                     TNLRYIYDNKMGNVNSQALSLATANWYKKEFLDTNFQNLLK*"
                     /db_xref="A0A0F9L8A7_9ZZZZ"
     gene            complement(130401..131114)
                     /locus_tag="SR-VP_2-4_scaffold_141_2952615_prodigal-single
                     _245"
     CDS             complement(130401..131114)
                     /product="Radical SAM domain protein n=1 Tax
                     =Peptostreptococcus anaerobius VPI 4330 RepID=L1MRY4_9FIRM"
                     /codon_start=1
                     /transl_table=11
                     /translation="MPLELFEKILRTFLPEVTTLILNKDGEPLLHPKFLSELDIISKN
                     YSGKLDIYTNGTYLTEDKVDALGSLKNEVHLLITEHWNRRGNTKPSIEHTRANAIMAI
                     EKAYPNIKIHLTMHHVEENFSEKEQEWKREMEERKKRYPNIINITVNTVINRWLGWNN
                     MPGVVPFHSCPFLEENTVFFGVTGNMVPCCIDLNEEMILGNINTHSKEVLMINRNEVF
                     SKLRQARHMELIPCNRCIT*"
                     /db_xref="UniRef100_L1MRY4"
                     /db_xref="A0A0F9JHJ8_9ZZZZ"
                     /db_xref="L1MRY4_9FIRM"
     gene            complement(131214..131729)
                     /locus_tag="SR-VP_2-4_scaffold_141_2952615_prodigal-single
                     _246"
     CDS             complement(131214..131729)
                     /product="hypothetical protein"
                     /codon_start=1
                     /transl_table=11
                     /translation="MIKRLIFTLFILWILPISVFAGHNNSVPSGYLRVGPFYVTSTNS
                     VTKTTTEINTTCTSLNLATLYGLDSTAQSINLLLEEDIVNGTVSGEQLTTMNFYSDSN
                     CTTKLGGNGASGVAVSVSSISGVSAVNRFQQNIELNNSGATVIYAKKSDTLVTGGSTH
                     DYAIQVTSYRD*"
     gene            complement(131753..132328)
                     /locus_tag="SR-VP_2-4_scaffold_141_2952615_prodigal-single
                     _247"
     CDS             complement(131753..132328)
                     /product="Putative uncharacterized protein id=1708313 bin
                     =GWB2_Proteobacteria_55_19 species=Chloroherpeton
                     thalassium genus=Chloroherpeton taxon_order=Chlorobiales
                     taxon_class=Chlorobia phylum=Chlorobi
                     tax=GWB2_Proteobacteria_55_19
                     organism_group=Proteobacteria organism_desc=Good"
                     /codon_start=1
                     /transl_table=11
                     /translation="MYLNLGCGGTRPIDDLWINIDNLHEQFPDLNCPERKNMDAEPNY
                     KNADLTKGIPFPDNSVDGIFSSHMIEHFDCFQAINFLKECFRSLKPGGVLRLSVPDPE
                     IFHKLTVENCQDWGEPNPSGKSFMEYALFFYMDLPGGHRQLLGKDSIFCLLWMAGFRN
                     YFTSKFSESTKLNLAILDNRPVFSAFYEAVK*"
                     /db_xref="gwb2_scaffold_106_135"
                     /db_xref="A0A0D9A0Y4_9CHRO"
                     /db_xref="pfo:Pfl01_4047"
     gene            complement(132337..133314)
                     /locus_tag="SR-VP_2-4_scaffold_141_2952615_prodigal-single
                     _248"
     CDS             complement(132337..133314)
                     /product="Uncharacterized protein n=1 Tax=Pelagibacter
                     phage HTVC008M RepID=M1I803_9CAUD"
                     /codon_start=1
                     /transl_table=11
                     /translation="MSDNLIDPKIKLKTFTSTGDKLLRHGDVLAKLNKGIPTPVSLQV
                     APTELCTLDCKFCSVVNRDYKSVFEYSKLITAVDTFFKLGVQTVEITGGGDPLLYPQI
                     NEFVAHCLDAGKKVGMITNGIGINNRLDPKLQARMSWIRISANTLDYRDHLDLPVGMK
                     DGNLGFSYCWTENLSTKAQLLRVKEIADNNNVKYIRLVPNCLDSNEDMVNKWDPMLKP
                     MADDIGHPVFYQPKNFASPPECYLGYIKPFLYCDEYVYPCSSTVLNKEADKQFNSNFR
                     WYHYTDTEKIYSEPMHSIVDTKRCEHCVFTSQNNQLIYAINQHTNEEFF*"
                     /db_xref="UniRef100_M1I803"
                     /db_xref="gca:Galf_1088"
                     /db_xref="33118980"
                     /db_xref="M1I803_9CAUD"
     gene            complement(133304..133696)
                     /locus_tag="SR-VP_2-4_scaffold_141_2952615_prodigal-single
                     _249"
     CDS             complement(133304..133696)
                     /product="hypothetical protein"
                     /codon_start=1
                     /transl_table=11
                     /translation="MKNITETDYMGHQLENQIMFRAVCGCVDPYHDQQLTIELLDFGD
                     KQGMLELSIDHKMTYPDWKENNWFKKIWKRIKLSFKLLFTGIVELEGGFAFSGEDAIL
                     DYTKAIHSGMKKLKQMKKRELSGEENVR*"
     gene            complement(133696..134415)
                     /locus_tag="SR-VP_2-4_scaffold_141_2952615_prodigal-single
                     _250"
     CDS             complement(133696..134415)
                     /product="Tax=RBG_19FT_COMBO_Actinobacteria_36_27_curated"
                     /codon_start=1
                     /transl_table=11
                     /translation="MGKLFLASNFQDEVGNVEAIWNTFKDIIDGWTVVDSGSTDGTQD
                     KLRELAGDKLRLIESDMIKVNGYGYARTKLIEYSDGSDWVLIWDGDERMMENDVKKVK
                     FLVDYNPDVDIIFLPRCHYQKWDMSVVEYGSMDRTGPDWNEAIRINPDWQPRLIKRTL
                     IEGKSKVHYKRRVHELIQGIDRQIRDIDSPVIRHFGFLKPPERLKMVSDLCQTLWKAD
                     QAGEPMQTSYEQACKENGWKL*"
                     /db_xref="87203924"
     gene            complement(134408..135358)
                     /locus_tag="SR-VP_2-4_scaffold_141_2952615_prodigal-single
                     _251"
     CDS             complement(134408..135358)
                     /product="hypothetical protein"
                     /codon_start=1
                     /transl_table=11
                     /translation="MSDVKLGDGTRIFNILDDRPVHEFRGMFSGQNVMALRIHGLFGD
                     CIKATTALSELIKEDPTRKYVILISYNNVENGKLVKDLFSDLISAGIIVALFLNEYPV
                     VGNMQFNQFSFLLDLGCTRVEDMYYFHSSGYKRKTGIAYLGFPNPLPRTDKVALFRFS
                     GFHQHVPKRHIPEYEWLDIEKHLIGIGLDVHLYGYEDPMDTLVRPENDHRKKLSVLGT
                     IKHASDAGLAITTTTYLPIYLHHFIPCLVFADPIDIHLINTMWRSNHNYQCMDTDRAD
                     HVSYVKNYASMWHLSNINAKQVLGEITQSLTGIVTGVNNG*"
     gene            complement(135345..136520)
                     /locus_tag="SR-VP_2-4_scaffold_141_2952615_prodigal-single
                     _252"
     CDS             complement(135345..136520)
                     /product="methyltransferase type 12 n=1 Tax
                     =Thermodesulfobacterium thermophilum RepID=UPI0003B46F2E"
                     /codon_start=1
                     /transl_table=11
                     /translation="MKVILTNTPINLEFVSDSRAVVQISLEPNKKYIMSDGVVQHTLS
                     LFGGNCLQVINDFKDLPNKYNNHDLTNKKLLIIREGGAGDLLFNTPVMKYLKEKYPSC
                     QIGLACMPVYHTLFKSHKYIDRIFPHIFPLTEFVKYDYFITFEGIIESNPEASMVNAY
                     DLFIKRYGIPETEIPVKIPNLVVDSRVQEFWKMTLNGSFTDKNIGYQLRASSPVRTLP
                     PELSADIIRKLTLKGFKVFLLESADRKNDLARFVNYFQLTGIVDTSVYSTAFEQLAGI
                     ISLMDLFVGPDSSGTHIAAALGKPIVGLYGPFRSDLRLKYYKNAVGIDAMAQRCNQGR
                     GCYQHEYKLCDFADELGSQHAPCWNLMQSDVVVDRVEKLFIKSKLRSFNKEVSNVGC*"
                     /db_xref="UniRef100_UPI0003B46F2E"
                     /db_xref="tcm:HL41_04560"
                     /db_xref="6104427"
                     /db_xref="UPI0003B46F2E"
     gene            complement(136521..136877)
                     /locus_tag="SR-VP_2-4_scaffold_141_2952615_prodigal-single
                     _253"
     CDS             complement(136521..136877)
                     /product="hypothetical protein"
                     /codon_start=1
                     /transl_table=11
                     /translation="MKIKKHKSASIAIETAQKHNNLAEIMRNQFNQVEGVSQAHQKVL
                     EQANNRIFNLERDVKLLSFHLTKARFESKALRTCLTNNIPMDQYQIVFDNFLRNEFLV
                     DSNNVPIGSCQVTEYN*"
     gene            complement(137045..137467)
                     /locus_tag="SR-VP_2-4_scaffold_141_2952615_prodigal-single
                     _254"
     CDS             complement(137045..137467)
                     /product="hypothetical protein"
                     /codon_start=1
                     /transl_table=11
                     /translation="MFKKILLSLVVLGFLSGCAGIKPADQVAIEAGFVETLGMVFDNN
                     PQLKAPMIQFANDGIAFLNGTALQTGVTRATVVNFITTQVSTKMNPDGANKHVERLLT
                     ILVNSYLPQWSGDTKHLINDTDKALLLQIANDVLEAAK*"
     gene            complement(137483..138235)
                     /locus_tag="SR-VP_2-4_scaffold_141_2952615_prodigal-single
                     _255"
     CDS             complement(137483..138235)
                     /product="galactose-1-phosphate uridylyltransferase n=1
                     Tax=Teredinibacter turnerae RepID=UPI00037AC5EF"
                     /codon_start=1
                     /transl_table=11
                     /translation="MDYLKENSAEIIKYAELAKYAYDTDANISERFGAVNVYIKTLPD
                     LDIKFFVLTHDASKIHWISVRGTDNFKNAKLDAKYIKEYNSLLGIYIHKGFNDSAFDV
                     YKSLVSKLNKDYELRFTGHSLGGAIAAILMTMFKESGFNVGKGITFGQPKFTNRKGMK
                     KYGNLPLLRVVHDDDPVPLVPPTTFITFLNHGIYRHFGEELVLLDNGKGYRYYPKSRA
                     SNIFLSSFWTHIGREEVTDHYMQKYLDWLKTN*"
                     /db_xref="UniRef100_UPI00037AC5EF"
                     /db_xref="ttu:TERTU_0317"
                     /db_xref="C5BM61_TERTT"
                     /db_xref="UPI00037AC5EF"
     gene            complement(138235..138585)
                     /locus_tag="SR-VP_2-4_scaffold_141_2952615_prodigal-single
                     _256"
     CDS             complement(138235..138585)
                     /product="hypothetical protein"
                     /codon_start=1
                     /transl_table=11
                     /translation="MVSQQTISLLLSIGVPYLTTMIKDLWMVFSDKIPAPIATMKPVL
                     AGMAISYVAKHTGVALPTDFSALSNTDTMNVITSGAFLGFAGHWLSSMAAALRSHFPA
                     DSRIGKIILAILGK*"
     gene            complement(138725..139075)
                     /locus_tag="SR-VP_2-4_scaffold_141_2952615_prodigal-single
                     _257"
     CDS             complement(138725..139075)
                     /product="hypothetical protein"
                     /codon_start=1
                     /transl_table=11
                     /translation="MSNPILYAYGTQLAVVTTEHTLKDVNESGTFVIEISTANLAAGD
                     VVEFRIYSVMLTGGTKYVVYFMPYYGAQPTDDIQKISLPIGNDLSDATALEFTLKQTF
                     GTGRNFDWKILQYL*"
     gene            complement(139083..139901)
                     /locus_tag="SR-VP_2-4_scaffold_141_2952615_prodigal-single
                     _258"
     CDS             complement(139083..139901)
                     /product="hypothetical protein"
                     /codon_start=1
                     /transl_table=11
                     /translation="MATTITGLAFVDYAVVDDGILLHFTIQSGGSGGMASEYYINLTD
                     VEINSARNASQLKMIVQRKIDRLLNGAGIATLLDGAVGTVFTPSSPSNIPAYLGKDGI
                     LGSQILITPLSINALGVEFGAMNLATPVSTAWGTANLARGYPFIITKPLVVQKLFWYN
                     GATVNGNVACGIYSEDGNLLVSTGSTVQVGANILQEVAVTNTLLGCGRYYMVLISSST
                     TATFFSSSPGIQGCKALGVLQASVSIPLPSTIIPAAYASAFIPLFGLSSRTLVV*"
     gene            complement(139903..140442)
                     /locus_tag="SR-VP_2-4_scaffold_141_2952615_prodigal-single
                     _259"
     CDS             complement(139903..140442)
                     /product="hypothetical protein"
                     /codon_start=1
                     /transl_table=11
                     /translation="MEFPLISLEPCVTLHTWSMESVGTSVVSSGGATLTQCASAAFPG
                     DNSALFFPFYISKPITALNLMWINGTLVKGNIDVGIYTEDGTRLVSTGSTAVSGTAAI
                     QSVPISLELGPGVFYFAVAMDTSTGTLYRGTVPNLEVLCAVDGANMPGAFPLPATATL
                     SQLNSIYIPLIGLTTRSFV*"
     gene            complement(140442..140975)
                     /locus_tag="SR-VP_2-4_scaffold_141_2952615_prodigal-single
                     _260"
     CDS             complement(140442..140975)
                     /product="hypothetical protein"
                     /codon_start=1
                     /transl_table=11
                     /translation="MGFWPTHLNCIDHKFSICSLSLLSLGGSNIDVLTSSVLWPSANA
                     AVFVPFRIPRPITIKQLFVLNGTTVAGSFDIGVYSVDGTRLVSTGSTLQTATSQVQTV
                     SVTPTQIGPGLFYLALNSNSTLSRYLCQGFANASFLKMCGLARQAAAFPLPATATLST
                     SGLSNLPIFGLSTRSFL*"
     gene            complement(140985..143747)
                     /locus_tag="SR-VP_2-4_scaffold_141_2952615_prodigal-single
                     _261"
     CDS             complement(140985..143747)
                     /product="Calx-beta domain protein n=1 Tax=Microcystis
                     aeruginosa DIANCHI905 RepID=L8NS59_MICAE"
                     /codon_start=1
                     /transl_table=11
                     /translation="VNFNQQHNDSKSIQLYYYDDALDAWVPASVNSPIPVSATFSGTI
                     TIGQVDQGSPNTLANGWPVKITDGLSVLGTLANPLHVTTDSTSSGTVTVVQPDGSQLH
                     VVVDSSTTVVVQGQVHVLPDTSNVVVQNPVTVVQPVGSNLHAVLDTSNVNVVNFPALQ
                     HVTLDTSAVTVDLGSGINFPASLRGSVITGNTPYSMAVFGSYAYISCQTDNNIQVINI
                     SNPSSPVIITSLALTSSPNTLVRQGNYLYVLANNDYFIIDISYPDTPVITSSTVADES
                     GMYATSVQGNYVYYLSQTTGKLYVYDISNPALPVLQNVGGTVVDSFPSGQPERSAISG
                     NYLYYGNSSSGYFLIIDISVPSAPTVVSTTIVAENPSEVFIVGQYLYLSLNLGGMQIW
                     NVSNPASPVLTGSVSLTSSSNHIFVQGNYAYLGSRPVSTFDGNISIIDISNPASPFIV
                     NNIFTSISGAPTFSYAVGDFLYVVNLNIPNFQIYLIQNQLITVNILGDVPVGGKHSDN
                     STNSIAKLPVLPAIVSALDPIWTDGNIVPLTTDTSGNIRARITAPISILGDVTVIQPT
                     GSNLHVVLDTSSVVVENFPVTQNTNLSEVGGIAVSGSLYDSSNTAIKVNVVAGGAGGG
                     LSQIQVRDSSNVWTDVGFAPGDLNVPVQGTVTVVQPTGSNLHTVIDSGTLTGITNPVH
                     VLPDTSAVTVSGAVTVIQPTGSNLHTVIDSSALVTVQGQVHVVLDTSSVVVSNFPASQ
                     HVTLDTSNVTVSGNVTVVQPPGSNLHVALDTSAVYPARANANPPSWSEGAQVPLSVDT
                     SGNARIAQYAIPGGGAKPFHLLSAASTNPNNIKPIAGQVYGWFIYNNNNRLRKLVFHD
                     TSNVPSAGSNIYFTLPIPPNSGANAFGVGVPFTYGIGITTVTGISDVDTSSVGLGDLS
                     INIFYK*"
                     /db_xref="UniRef100_L8NS59"
                     /db_xref="mac:MA4034"
                     /db_xref="89892520"
                     /db_xref="L8NS59_MICAE"
     gene            complement(143767..144162)
                     /locus_tag="SR-VP_2-4_scaffold_141_2952615_prodigal-single
                     _262"
     CDS             complement(143767..144162)
                     /product="hypothetical protein"
                     /codon_start=1
                     /transl_table=11
                     /translation="MYANVSTQRQEIAAGASFTFTDKLQNMPFKNLTVWARPADSTTT
                     YSYTVYYGTQSQATGSVAAGKVQTFNDAGIQPPNQASSNWSKQDPTIPSADMFAVGLP
                     ISIKITNTGGLNAVFFVSFMSERFSELTG*"
     gene            complement(144171..144473)
                     /locus_tag="SR-VP_2-4_scaffold_141_2952615_prodigal-single
                     _263"
     CDS             complement(144171..144473)
                     /product="hypothetical protein"
                     /codon_start=1
                     /transl_table=11
                     /translation="MFQDEVEIPPLSDKEIVIESTGGEHKSILFLMYSKLPVLYSYNL
                     HTDKCVLKEGISYPHLSLPFLIQYKAPFNGFSINLYIKNLDRERASKFNLLISFLN*"
     gene            complement(144475..145389)
                     /locus_tag="SR-VP_2-4_scaffold_141_2952615_prodigal-single
                     _264"
     CDS             complement(144475..145389)
                     /product="hypothetical protein"
                     /codon_start=1
                     /transl_table=11
                     /translation="MKPSKPMESSIPVQDKEGKFLLPTSPANARKLLKEEKARVQSKN
                     PFSISLNKNVDTPNTQRRLNMRTNNMHEFFREPKAIYVQNVTNPIGNVSLEFRDKSGL
                     IIPVKIPSTRNPIILTDHVTFDVIKDSAEFLKYLKATATSGAKLQLLTEDEFTAYYEQ
                     RAKELEATSVQEVIAESQEKVEKLMQKEIIVTEEEARAPKEGSTAMEPEVNTRVIATC
                     QQLDPANSSKITSREALDVFNTLELTQTDFDYIISHCYDLVEGGKGNNLVRKWAVTKL
                     SSISGDNGIIKTSDGPKKRTRMKQTEAQ*"
     gene            complement(145563..146720)
                     /locus_tag="SR-VP_2-4_scaffold_141_2952615_prodigal-single
                     _265"
     CDS             complement(145563..146720)
                     /product="Gp27 n=1 Tax=Bacillus phage G RepID=G3MB97_9CAUD"
                     /codon_start=1
                     /transl_table=11
                     /translation="MSTKINPYRKVAGKTTSPKVADEKVIDENGQYNPRPLGGFKGDG
                     KAIAAKSGRMFDKSGQINAYDKKDALMQIAHLLQNVVKDNPVPKEAMKKESALSKEAK
                     KRALVAAFKDPTGEGFHLIGQELLAPIKELIDYEGWARKCLRVRSLAQGEIFRLTKDV
                     AYQTISWVIGQDGQTPESRVFGRYVTGPEFKVTAFVDIDIAEIYQMQFDGLDRAQDLA
                     RQDIERKEDQNFITAIDKASTTFNALTYFSSLGISAFEDVRFQVERNRLVVDKFLINR
                     AELSDIVKTMSGQVDMATQRELILSGYIGNVLNCQIVTSAGTQTFEVVPAGKIYAIPA
                     PEYLGDMGIRIDLFSEPFNRYAVNETVKGWALIEQIGFIIPNSRAVAKGSK*"
                     /db_xref="UniRef100_G3MB97"
                     /db_xref="A0A0F9GGW4_9ZZZZ"
                     /db_xref="G3MB97_9CAUD"
     gene            complement(146805..147521)
                     /locus_tag="SR-VP_2-4_scaffold_141_2952615_prodigal-single
                     _266"
     CDS             complement(146805..147521)
                     /product="hypothetical protein"
                     /codon_start=1
                     /transl_table=11
                     /translation="MAIDIKRTFIGREVGNKPVDPNTTFNAGMVGEYNSSGNIVVSDG
                     TAPCGILKWNKTSTLYGVAVDEAVVMNTDGSTPSTLLHANISNPRVRSLAGGLGTLYT
                     NTVDYSYSAVNGTVTRLATIASGGTVYVTYTFQLSATDIASGANAPGNVGLNFNLNSD
                     DTAGSGKITIIQGLSTVFTDQYDTSRTYTLNEQLYVMNGGQFTNVTPPGQAKFGRVVS
                     VPTASDPYLGVEGSFYLANS*"
     gene            complement(147556..150336)
                     /locus_tag="SR-VP_2-4_scaffold_141_2952615_prodigal-single
                     _267"
     CDS             complement(147556..150336)
                     /product="Prohead protease n=1 Tax=Rhodococcus phage E3
                     RepID=M9MUA2_9CAUD"
                     /codon_start=1
                     /transl_table=11
                     /translation="MSFFKSAKTTILAFKEDVASSLTMSKSASVQKVASFYNQDPPQV
                     NDIAEKLKVVAEAYQISANPEDYIYVAVRALTADVPNENHDAFSEKELLRFDTKFGCK
                     VYQTFNMKPHHVNHRSADPKQARGVILDSHYNTKNAEHFPEILIAVDKTKDKKLAEGI
                     SSGDISGFSMGCTADWTICSVCNHTASSPAEFCNHIRFSKGKDVNGKVAFEWCEGVCF
                     EEESSVDDPADKNALTQEVILASADSKKDAVHLETELLTINTKLNKVLDKISEKEDNN
                     MAVKKASSEKKAHDSKGPDFEHYKDEKKDKEEKSMSSGEYGVLPDAEDHSKGTENIAG
                     KEEAPKDASKEEPVKEASKEANPYMKVALDSAGKGYWNKFLGDYSTDMTKDIKKKKLS
                     DSSVKKADSGQMFKSLDSKQGNPPADFKIDKKKGNPPAEFKFAQLFKDVEIFPAKKSY
                     LVVTKSKRPIYMVALKDEKANMKQASLNLLKGIVTEGLVGTMKNAEAFKLKSFQPTFK
                     PSLVDEFTGDNRDKKLRTTPTEGMNEDGVIDEGKPNLKGKPRETSLDADGINTVKLSA
                     TEESRRKKAMEDLMTMIDKEEAKGTSQQELYTKVDAWVDEWDKSGRPVVTPTQGTGVS
                     EPMVGVASKESKEASSQERALGDLKGHEKSEAKDAVTAKGEDDLAKVKRDDKKGEEIW
                     SAGKDDLDIPRKHVVDLKASKESEKTATDHKEVEINTQNKKDVSDKKWKAIQKASLDK
                     KAEIEKIKVESAKEVSEFKKAFRQRMLRALKLASKRSELNIIDNPLKMHMADVLMGPT
                     EEYIGMDADLATTLIENAFSRDGGSYINHLLKEAETYIDMPEESFLAIEDDARKLNLV
                     LPVADVSDHAGDEFPMSLGEGEEGFLGEEAGPMEPAEDLMARASRNNPVLSPKAEGYS
                     SKHSLLNGIFRK*"
                     /db_xref="UniRef100_M9MUA2"
                     /db_xref="M9MUA2_9CAUD"
     gene            complement(150436..150993)
                     /locus_tag="SR-VP_2-4_scaffold_141_2952615_prodigal-single
                     _268"
     CDS             complement(150436..150993)
                     /product="Uncharacterized protein n=1 Tax=Burkholderia sp.
                     Ch1-1 RepID=I2IJM4_9BURK"
                     /codon_start=1
                     /transl_table=11
                     /translation="MARKLIDLTGQRFVRLLVLERVSKGSYKTSNSMWKCVCDCGHFR
                     TVSSSNLKSGKAKSCGCLRAEMTSKMARGNKFKKSKHGLSGSRIYNSWSSMISRCKHQ
                     SSGSYKDYGGRGILVCDRWSDHKNGFQNFLSDMGERPEGMTLDRINNDGNYEPENCRW
                     ATPKEQISNRRAYKIVPGELSLLFC*"
                     /db_xref="UniRef100_I2IJM4"
                     /db_xref="I2IJM4_9BURK"
                     /db_xref="pap:PSPA7_2381"
     gene            complement(151001..151132)
                     /locus_tag="SR-VP_2-4_scaffold_141_2952615_prodigal-single
                     _269"
     CDS             complement(151001..151132)
                     /product="hypothetical protein"
                     /codon_start=1
                     /transl_table=11
                     /translation="MSLKKTSKSKVIAVAEVKVESEELNQVQNTIKKLSFKEKPTKK*"
     gene            complement(151110..153221)
                     /locus_tag="SR-VP_2-4_scaffold_141_2952615_prodigal-single
                     _270"
     CDS             complement(151110..153221)
                     /product="Uncharacterized protein {ECO:0000313|EMBL
                     :KKM13725.1}; Flags: Fragment;;  TaxID=412755
                     species="unclassified sequences; metagenomes; ecological
                     metagenomes.;" source="marine sediment metagenome.;""
                     /codon_start=1
                     /transl_table=11
                     /translation="MAGKKKADSKIKFNPNDWLPRLGNQSANHIQKTGRVRMTADAGP
                     SFQFTLPMPYQPEFASAERVQWPIDRLQQNRYWRLFYKTDPVISTVVDLYSEIIASDF
                     QLAGEGIDGSIKDTYEYMIEKTNIVSLFKYFVTEFLVMGEVIPHLVFDEKNGIWDKLI
                     FHNPDQIKVIDSPFVAMDPVLEFTPDETLRALSRSTNPTIIKWMSSLPAEVQDAIISG
                     RNIPLDTTLNTTFLARKVHPYDVRGTSIFTRLYRILMYEDAVANASIATARRHAGPLK
                     IAKLGDKDLRWVPEKEYQDKIIELLTIAEQDPHSFLILPWFVNFEAFGTTDKMMNIGR
                     EWDIIERIKLTALGVSQGFLHGEATYSSMRGNMQTLLMKMSGLRQYFESSWFIPKFFR
                     PIAEMNKWIKKPKKSDTKGGNYRRKKGQTTLEDAQDYIIPDIKWSRALGTKIDEDLMA
                     VYEQIVNRLGIPLSKKTVFPAAGLDYDLELENLAQEKLDAQNKAKEKGVSEQTITGKE
                     PEEVPGGVAGGGGGETAPAEGGGEGEEGGEVIPLTPVEEGGEATPEGASKQSVNDLGL
                     NDDEFDDLVDLITSGKSSPFWKPMLRKGETEKQFINDFDWTRVVDYLDEEGFKPSQIM
                     AVKNELIHQGVIEMSRDEYLDKLVSNLTPEASDMHLDRVTDAVIKSGLRMIRRKDVND
                     LLLGSGNIKNSGVRNVTKENK*"
                     /db_xref="A0A0F9KEJ1_9ZZZZ"
     gene            complement(153236..153487)
                     /locus_tag="SR-VP_2-4_scaffold_141_2952615_prodigal-single
                     _271"
     CDS             complement(153236..153487)
                     /product="hypothetical protein"
                     /codon_start=1
                     /transl_table=11
                     /translation="MAIMDEIRRAGREKKLLKIQYRKLNGEVSERIVEPYEIKNARLW
                     AYDIAKDDNIRNFIITGILTAQVLEQTFVERNNWPVKIR*"
     gene            complement(153547..155403)
                     /locus_tag="SR-VP_2-4_scaffold_141_2952615_prodigal-single
                     _272"
     CDS             complement(153547..155403)
                     /product="Ribonucleotide reductase of class II (coenzyme
                     B12-dependent) (EC:1.17.4.1)"
                     /codon_start=1
                     /transl_table=11
                     /translation="MKEWSNLSKVVYKRTYARNDFGVIENWQDTVERAITGNTRNQKV
                     TKEEIDRLRYFLLNRKATPAGRGLWFSGSPAQDRVGGRALVNCWATTSEEWENFVLAQ
                     DLLMLGGGVGFSVEHRYTSKLPKVKKGVVVTHKLSKDADFIIPDSREGWNEMTKRILK
                     SYFVTGKSFTYSTICIRGAGEPIHGFGGRASGPGIFVEFVDKLNLILQGREGRHIRPL
                     DAADMVCAIGEMVVSGNVRRSAILILGDPWDKEYLKSKRWDLGTLPSYRAMANYSVVC
                     DDTDDLHPLYWKTYEMGEPFGIVNRKNIQSYGRMGEKKKDTAYLVNPCGEATLEDKEA
                     CNLAELYLPNLDDEAEFIEGAKLMHRWSKRVTCEDFKNDQINDIITKNRRIGTGITGC
                     LQSPLFNEKTLDNVYTEIQKENISYSKELKIEESIRTTVVKPSGTLSLVGGCTPGVHA
                     AFSRFYTRRVRFASNDALIPLLKSSGHFMEPVQRFDGTFDHNTTVVDFYCETPEGTPC
                     VDEGFDTWKQLDTLLFAQKHWADQAVSVTVYYKKDEIPKIREWLSNNISSIKTVSFLC
                     YNDHGFKQAPMEVISKEDYEKKSSKIKPIVDEKISSGDLEDMECAGGACPIK*"
                     /db_xref="lad:LA14_0040"
                     /db_xref="UniRef100_UPI0002491938"
                     /db_xref="A0A0F9K451_9ZZZZ"
                     /db_xref="UPI0002491938"
                     /db_xref="1.17.4.1"
     gene            complement(155450..156886)
                     /locus_tag="SR-VP_2-4_scaffold_141_2952615_prodigal-single
                     _273"
     CDS             complement(155450..156886)
                     /product="Uncharacterized protein n=1 Tax=Stigmatella
                     aurantiaca (strain DW4/3-1) RepID=Q08YB5_STIAD"
                     /codon_start=1
                     /transl_table=11
                     /translation="MNKLSWSEIQSLFPAESSTHNEKFKEIFARLGKQELTAKDIDLV
                     LNAPRKAEYTRMILDSLGQVIGRIETDDFGNGRCYNQIGNYLGSTLGGQTFNAIGEVV
                     AQSDILSSLLFIEERHTAGNEPEYYPISLDALRKATQTDPFTGVGLDRKLTDQELARA
                     IRLDAEAELDAINLYTSHMEATDSDEAKKVLEHVIKEEKDHLALFNDLIFKLDPSQPK
                     EPPKDYLKEGSKRIAKVVKRKDGWHVLSKKGKNLGGPYKTKAEAVKRLRQVEYFKHKG
                     EIFLDKKIEATSPNRETQQSYSLDSILGCDEDDKSKRPISLEDLLPKHTKDSILKVSL
                     DTEWLRDLWVRESKKVMEELAQKDPEFAEEYSTGHVPLHEEYSMHDLKRVTVPYMEGS
                     IDKDQAEKLLRDLMYQFRSKLYLDHGLSQAEATEDKGKEKESSQEDLPAYGTADIFPY
                     SGTGAGMPSSGDLSRIVNDTPSRNIQVK*"
                     /db_xref="UniRef100_Q08YB5"
                     /db_xref="A0A0F7E0R3_MYXFU"
                     /db_xref="msd:MYSTI_04950"
                     /db_xref="Q08YB5_STIAD"
     gene            complement(156980..157435)
                     /locus_tag="SR-VP_2-4_scaffold_141_2952615_prodigal-single
                     _274"
     CDS             complement(156980..157435)
                     /product="Peptidase M15A n=1 Tax=Nitrosomonas sp. (strain
                     Is79A3) RepID=F8GGP1_NITSI"
                     /codon_start=1
                     /transl_table=11
                     /translation="MIDWTNPVDKVSNHFSVKECLWLPQWGRMANESDGLTDDVKTNL
                     ILLCDALDTVRDYFGVPMNVHCMFRPTLYNALVKGAKSSAHLIGSACDFDVSGKTCKE
                     AQDKILSNKKLEIWMMRMEDNTKGGTVLPTWIHLDLRVPLPGHPRFFIP*"
                     /db_xref="UniRef100_F8GGP1"
                     /db_xref="nii:Nit79A3_1449"
                     /db_xref="F8GGP1_NITSI"
     gene            complement(157437..159785)
                     /locus_tag="SR-VP_2-4_scaffold_141_2952615_prodigal-single
                     _275"
     CDS             complement(157437..159785)
                     /product="Uncharacterized protein {ECO:0000313|EMBL
                     :KKM71441.1}; Flags: Fragment;;  TaxID=412755
                     species="unclassified sequences; metagenomes; ecological
                     metagenomes.;" source="marine sediment metagenome.;""
                     /codon_start=1
                     /transl_table=11
                     /translation="MTFEELLLQLKTKLAYNPYEKGESESEQSTDGLGSGSRGPGSDG
                     IDMNPTPKFTPKRLEKAPKPGNPDKGAVEWLDKLSFQNALLRVKNHITGSILDYPKPG
                     LDPQVWQADGTIHTTIKHEILKKLADFFQAKGIKKQVKKFVRYVNIIGSLTSYQYNSK
                     SDLDVHVGVDLNALKKALSKTTFWVSDDELADLLNKHWKDELNEIEPKTVQGTQHPIE
                     YYFEVEGYYKTNKSDGVYNLIKDKWKKEPRTVDYDFDLSEYYPKIVDEASEFLKDIDA
                     GLGDVKRSIGDIAFLKETIERFPKDKRKLFKKKIHDKIEQINATISQIVESGQEIIDQ
                     RKQDYSPTSVSNILFKYLQRYGYIWLIKQLEEVLENDVTEQVNIEDLQDVKDLEQILE
                     DFDCREDETVKLAKFDMCTIQTSEIPEDVIAQIRKIQETIPDEKLNKDADERGWVKGG
                     LQDFLHITILYGVKDTDRDMAEDIYATMDKIEVEAEGLGFFDIDEPERDAYYTAVYVK
                     CKSPKLEELHYLLKDSIENKSTKEYHPHITVAYLNYGDRIDGTFDTIKWELANAEITD
                     TDGEIHKLSFKKEAFIQGWIKPDNTFESGNHWEILQKQTPSISYYNYDEAFDAGWIRV
                     VDSTKYDSGDHVLGFESNTIFDKDKLDRVVNFLEKNPETVDYKFLRLSKTEEGVSKKE
                     LIVPVRDIDKFGILRAVSKAEKSNATVDWFARGGSVGLRNLREKSLFQSIFADKLRTS
                     SRGFETKFNRFLVNASDTEVLNVLEELRDNKIKAVKKMIKEM*"
                     /db_xref="A0A0F9K9W2_9ZZZZ"
     gene            complement(159787..160047)
                     /locus_tag="SR-VP_2-4_scaffold_141_2952615_prodigal-single
                     _276"
     CDS             complement(159787..160047)
                     /product="hypothetical protein"
                     /codon_start=1
                     /transl_table=11
                     /translation="VLTGYTTYFKDKWMKVYKKEPSIEELNNKIQNSSIRIQPHMIFF
                     DSKKNDFVKILATHWIPDMNIIVKCDLESRSLVTFYCLEDLK*"
     gene            complement(160052..160399)
                     /locus_tag="SR-VP_2-4_scaffold_141_2952615_prodigal-single
                     _277"
     CDS             complement(160052..160399)
                     /product="Putative uncharacterized protein n=1 Tax=gamma
                     proteobacterium IMCC2047 RepID=F3KGI7_9GAMM"
                     /codon_start=1
                     /transl_table=11
                     /translation="MDGYIGVDLDGTLAFYDHWRGKEHIGEPVQLMLDRVKEWLEQGI
                     EVKIFTARAEDPEAKPYIEAWLEKNGIPGLEITNIKDPHMIQFWDDRAVSVIPNTGEI
                     AEDMTWVDFKEKE*"
                     /db_xref="UniRef100_F3KGI7"
                     /db_xref="A0A0F9C754_9ZZZZ"
                     /db_xref="dat:HRM2_25630"
                     /db_xref="F3KGI7_9GAMM"
     gene            complement(160399..162237)
                     /locus_tag="SR-VP_2-4_scaffold_141_2952615_prodigal-single
                     _278"
     CDS             complement(160399..162237)
                     /product="hypothetical protein"
                     /codon_start=1
                     /transl_table=11
                     /translation="MPYDKDTLLDEIRLGNWNSVKDIVTSLQKEMSPDAFDREFSPIA
                     ISAKLVKLMGKAGLHFAKEYADNVWEIHKDSVFTDGVYTLDRNKSGVPFDMEPTSGPY
                     PRGLVPVQKGVGDISNFDKISKVFDSGWISPEGEFIGNEGYAHDDKAKEYGLGSAESA
                     INKGWIRFNQHGNMLYFEGKNTSDHVKRIEQFLEDNPESAGGIVNLDLHGKIYDHIDA
                     EDILKYGLKVMLAREDRSVKVSDLQKKPSWKGWMPPKAPMELYHATAVDNMDSIKSKG
                     LMPFGETTEIRKPAVWMSDKPDFAINHFNNRFPGKKGVLLKLSVDPKVCGLHQSMVGY
                     PNVYVCHETIPANMIIEEIPLTKKSFSLDYINKVANALRRYAQRTGAVLDNLKPLATL
                     WYENEDGDKYILSEEELNNAYFPPDYPYQHFRGPELRDSICTSEGELMSGSTTMNCIG
                     PIVIALVQEKNWNWVDALTFAASTCERCLNILLEETAGDPYPQEQKDSANTWCECCEM
                     IDPDYDYYYKTVVQPDIDRDIEDSVFVGMKDLVASESLMLTPKNTDLAPQADWRYPVR
                     QDPNPEGHRPFMVNDRPHKELKETNEDSHIFFFGPSFNQNLTKVKK*"
     gene            complement(162243..162917)
                     /locus_tag="SR-VP_2-4_scaffold_141_2952615_prodigal-single
                     _279"
     CDS             complement(162243..162917)
                     /product="hypothetical protein"
                     /codon_start=1
                     /transl_table=11
                     /translation="MINGKFFFDKMGDKIVEKFPDPVQANAMFEIAQKLVDEGKDKKE
                     IKKILKDLYGASKEELERLEEKFFKNKVNAEVHPDAIITELKAIEEEMLDYENQDSHE
                     NEQHPGFSSNGRIRLHKLIKELEGDKGKRQEASAEKKSETEARSREDVLKLLGEGKSV
                     FGVVESEDNETGEQMFLVAEISDAEEYDKNGYWDIVQTLDTIEEAKHMAEDLAKEKNG
                     VYIGVH*"
     gene            complement(162940..164937)
                     /locus_tag="SR-VP_2-4_scaffold_141_2952615_prodigal-single
                     _280"
     CDS             complement(162940..164937)
                     /product="Uncharacterized protein {ECO:0000313|EMBL
                     :KKL10673.1}; Flags: Fragment;;  TaxID=412755
                     species="unclassified sequences; metagenomes; ecological
                     metagenomes.;" source="marine sediment metagenome.;""
                     /codon_start=1
                     /transl_table=11
                     /translation="LKTNIFNGQNISLDDISSTINSIITDHSNSLKDPDSKSGEEDSL
                     DTFFKSVGEPAPNIIEWASRPEFLNFIIEDEDTDEFRTIYNHYGQYETLRDFFELLCP
                     ICGTPEDKECWGKSRETLESQPLLVWNPAYKDDECPRCKTTRQELIEGGILRSYNSLL
                     AIVGMRASKSTTAAIIASFLEHKVLISRSPQKLFGQSPTQQFEVGFVATTAKQSEKTI
                     YEAYRGLRDNSTWLQTYLKRLKGIEKYKNQYYEDKSKSSVKYKHIRVNFESFSSNSAG
                     IAGSTRIAAFIDELSRFDASESKRSANEVYRVFSQSLKTVRAVRLIKPIPNVFGISVA
                     TTSPISATDYAMQLGKKSENLDNFYFIHKKTWEYNPFQPRSNFDEDYALDPIGAERDF
                     GANPPYAESPFVQDVDSFNRGLDPNLKPTSTFMPIFSTDPSGGQYIGKQLEFCGIDRK
                     SKKVIFGDAGKSKDSFGLVGAHGEWRNTIVEGKPVPIWVTVYDWVMAVNPTAKPKRIV
                     SFGCIPKMIKDINQKQYVMMVRFDHWNSESIIQDLKFSKIDADQFKLTVDHYMNFVQD
                     VYTGKVVMLAPLQTDTGKNPYTEMSDQGRAVHELLHLNRSDDLKKIDHSAGEHNDLAC
                     CIVGAHYLVQNELPKIMGGDHGQPEMGNNSWSGGIGRFNRW*"
                     /db_xref="A0A0F9DFC9_9ZZZZ"
     gene            complement(164918..165334)
                     /locus_tag="SR-VP_2-4_scaffold_141_2952615_prodigal-single
                     _281"
     CDS             complement(164918..165334)
                     /product="hypothetical protein"
                     /codon_start=1
                     /transl_table=11
                     /translation="MGMFDVISFECDFILPHLQGVAFQTKDFYNANDSYVVTKEGRLM
                     LEKAKWHDVPEKDRPYFGTKEWDTEPFVRLIGSTDKEVIGRVLVMHDEEVEFTGYIIS
                     MDGKSDMFYRFQAGFNNGVLMYITLLEERSLENEYF*"
     gene            complement(165350..165547)
                     /locus_tag="SR-VP_2-4_scaffold_141_2952615_prodigal-single
                     _282"
     CDS             complement(165350..165547)
                     /product="hypothetical protein"
                     /codon_start=1
                     /transl_table=11
                     /translation="MMLLDQVSMVSLMAVGAYVYFTSGRILVTNIGKLIMGEKACGWS
                     CVLSLAVLVLYTSTYLIMTVK*"
     gene            complement(165562..165735)
                     /locus_tag="SR-VP_2-4_scaffold_141_2952615_prodigal-single
                     _283"
     CDS             complement(165562..165735)
                     /product="hypothetical protein"
                     /codon_start=1
                     /transl_table=11
                     /translation="MNIKGTEYEFYCAKCKGLVNDYSSERIVAGKTYCSCSPGSQTGK
                     TEKKYNGIRFNKE*"
     gene            complement(165744..166502)
                     /locus_tag="SR-VP_2-4_scaffold_141_2952615_prodigal-single
                     _284"
     CDS             complement(165744..166502)
                     /product="hypothetical protein"
                     /codon_start=1
                     /transl_table=11
                     /translation="MEDKDFARLRFKFWGKCKVCKIVYADSDLFTKIHKLRFIENYSL
                     SGVRKYLEEKFKEKNFSILLPNEVNLHNHFAKHIPIELIAAYTTMSKKNAVVKVSKTE
                     LPVGTQNRLMEIVDERVAVYDDLETLYKKFKSMVEDYEKEFDGKISISNSGDYAVLVK
                     ELKSFLVELAKMNSNEQLVKVILQTAFQKYTLGALQAIVKECDILKMSLRGYIKDTAE
                     VDRMLSGHQTRLYDGLSSSSRDAIELVKDQFKIN*"
     gene            complement(166504..166719)
                     /locus_tag="SR-VP_2-4_scaffold_141_2952615_prodigal-single
                     _285"
     CDS             complement(166504..166719)
                     /product="hypothetical protein"
                     /codon_start=1
                     /transl_table=11
                     /translation="MSKIEVGKVTGKYVDIVCGTGDRDADGFGGVLTSINENGYACVD
                     WGYGIKIEHIINIKPADLVSSEENTLD*"
     gene            complement(166721..166861)
                     /locus_tag="SR-VP_2-4_scaffold_141_2952615_prodigal-single
                     _286"
     CDS             complement(166721..166861)
                     /product="hypothetical protein"
                     /codon_start=1
                     /transl_table=11
                     /translation="MEKLLGTIFLLTSVPLFFVFYPGTSIIEGVTYIALILFAIYFIC
                     VD*"
     gene            complement(166861..167241)
                     /locus_tag="SR-VP_2-4_scaffold_141_2952615_prodigal-single
                     _287"
     CDS             complement(166861..167241)
                     /product="hypothetical protein"
                     /codon_start=1
                     /transl_table=11
                     /translation="MPKKNKTIRNKMTESASALFDHVKSKVELYVGIGTLIGMIFGAP
                     YFLDDHYAKASDQKNTASRLEQKILEDKYNAIESHIWAITDKFKNIDKAPKDVKDELR
                     DLQSRKDRLKNRLDVLDKQLGVLE*"
     gene            complement(167246..168055)
                     /locus_tag="SR-VP_2-4_scaffold_141_2952615_prodigal-single
                     _288"
     CDS             complement(167246..168055)
                     /product="hypothetical protein"
                     /codon_start=1
                     /transl_table=11
                     /translation="MFDINKIGEKLLKLSEVKNASIGQTVFFLKEGSTGYDIGEGTLQ
                     GFSDNFAEVSDIEDATVNAVDAVYQEDMGALIPPDKVFASVEELKSFYTDIFSEKKAE
                     TKSDFCTIVPKRKAWNINQESFKENLTDKTIYPKVVAFVTNFLSNFDIPARFEIKMHG
                     VRHASYLEGGYIDCGDISIGMDMRTISGVKIHAEMIVPVRNNQLIEPSILNINGTPRV
                     IAQNVFSDLVKQNTFNHQLHKGPERFVSPELLKLYQDSKIVTVNPGVFGLE*"
     gene            complement(168057..168221)
                     /locus_tag="SR-VP_2-4_scaffold_141_2952615_prodigal-single
                     _289"
     CDS             complement(168057..168221)
                     /product="hypothetical protein"
                     /codon_start=1
                     /transl_table=11
                     /translation="MPDELYYYQCHNCGQEGCSRQEQKYVCDNCLQGGHQDSSCCTLC
                     REKFFKDYEE*"
     gene            complement(168221..168430)
                     /locus_tag="SR-VP_2-4_scaffold_141_2952615_prodigal-single
                     _290"
     CDS             complement(168221..168430)
                     /product="hypothetical protein"
                     /codon_start=1
                     /transl_table=11
                     /translation="MFGYNVLDCDLVRLSYDTTDSTSTEWVVTKCNRCDAVGSINPKK
                     IDIEVDQYLCDVCAGLMLDDLMDGE*"
     gene            complement(168442..168831)
                     /locus_tag="SR-VP_2-4_scaffold_141_2952615_prodigal-single
                     _291"
     CDS             complement(168442..168831)
                     /product="hypothetical protein"
                     /codon_start=1
                     /transl_table=11
                     /translation="MIKKWILILSFLIFLVIPAYSHMQLTTIIYDVTDTSATFEFMVG
                     IPIVSNHPMLYLEYGLDERYGNSIPIELKHETMGGLAVTFPATLTNLAPGTKYHYHLV
                     IKDIKAKINIHSMDSDFITGTKKKQSL*"
     gene            complement(168833..169174)
                     /locus_tag="SR-VP_2-4_scaffold_141_2952615_prodigal-single
                     _292"
     CDS             complement(168833..169174)
                     /product="hypothetical protein"
                     /codon_start=1
                     /transl_table=11
                     /translation="MNILIKQFKKHAKELGRNTHSMSEFKLWIMAVKTVEFDKIFEEN
                     KGFTTEGAYDIIKILREKYHLSDLDIESFIQDYIVNPKKEVEGTYELDRTEGRPGESY
                     EEFREDLVGLG*"
     gene            complement(169171..169545)
                     /locus_tag="SR-VP_2-4_scaffold_141_2952615_prodigal-single
                     _293"
     CDS             complement(169171..169545)
                     /product="hypothetical protein"
                     /codon_start=1
                     /transl_table=11
                     /translation="VYKNNVIEKIVLYFRSLPDNWDNYGSPAVSYQAINTFEKFAQRY
                     FKLLYLRHTLTAVSGGGIQLDFHYENKTASFEICPNGQMGFEVFDTSQAKHSLVPEQN
                     VFYVDNPHMVEHIDDLLRWLIK*"
     gene            complement(169580..170209)
                     /locus_tag="SR-VP_2-4_scaffold_141_2952615_prodigal-single
                     _294"
     CDS             complement(169580..170209)
                     /product="hypothetical protein"
                     /codon_start=1
                     /transl_table=11
                     /translation="MLKLIDEFQRVASTFKLDSNSVEHFDSWLDFKSAAKTAGRDDSK
                     IEEFNMFMEAKKLSDEAEKFIGDKVEYLMKEEGKTQDAALGQAYGMARDKGYTVPEPP
                     KKGSVEKSAEPGEDHEDHAEEGEGILPESPGEEDVEEGLSSKAHALFEMWESGEISLR
                     DMHHNLLEALGEGEEEEEAEDIIFGLVDSKIEELTGSDEEEPEPEEPEA*"
     gene            complement(170209..170541)
                     /locus_tag="SR-VP_2-4_scaffold_141_2952615_prodigal-single
                     _295"
     CDS             complement(170209..170541)
                     /product="hypothetical protein"
                     /codon_start=1
                     /transl_table=11
                     /translation="MVDSFRKEAMALGVDPNSLEEFLYWLEPRTSRHAWIEPLKSDQA
                     SDETWVTKNHPELFDGKHPMYAYSDDEMKENGIIILGSTPITRNFVKNFKINFEDKYG
                     PDDEQGEK*"
     gene            complement(170599..170997)
                     /locus_tag="SR-VP_2-4_scaffold_141_2952615_prodigal-single
                     _296"
     CDS             complement(170599..170997)
                     /product="hypothetical protein"
                     /codon_start=1
                     /transl_table=11
                     /translation="MFTLIRAYQQYISNGGSGSSTSITDMLTWINSVRNSLDQATQIK
                     IDILSNAAYALFKSKTSFQIDQAVRMMTEMDTVSMFTGVVKDASYPHTLTGSTMPSDA
                     YIKEELALWDKNVKENSSVKANVNTLQTLA*"
     gene            complement(171148..171453)
                     /locus_tag="SR-VP_2-4_scaffold_141_2952615_prodigal-single
                     _297"
     CDS             complement(171148..171453)
                     /product="hypothetical protein"
                     /codon_start=1
                     /transl_table=11
                     /translation="MLPVIKQFRKEAEALGRDSNSIKELRMWAVSKIAGGFDLGSTVI
                     TIHDKQSGQVIGVVRTDNKEKALSILAEYLEPEDPGEALDWLQEHTKLEFYQLLDPK*"
     gene            complement(171455..172669)
                     /locus_tag="SR-VP_2-4_scaffold_141_2952615_prodigal-single
                     _298"
     CDS             complement(171455..172669)
                     /product="hypothetical protein"
                     /codon_start=1
                     /transl_table=11
                     /translation="MFSDKVADKLLKLDSNKEIIREAAKEEVDKLIRSATAGDKSALK
                     AIASLLPEGTDLESVTDFNTLSEGLTDSYIDAIQGGDGKEAAKKKKKSKLREVEERIL
                     HFCTRPRISSDVVNIFPARPYNILAIMENLKHKGALILAANHWVTNVENRDFIPTMVM
                     TADKKGAQFESKTAEMWSYSDVESKKRLLSRAKIKATDKYASESWDFLPNWVKKSVAY
                     VHENPAVSIAEKKKAEEPVGSEHPFSESESDDVVKANPPKEKKGDEITAFDGAGQSIK
                     VKLTGDPFLQSDLSGNFFMVEVESEDGESGPAFYQNLNADMDGPSENPYWLVDFFEGH
                     EGSTGEVKKDIPMEITQIQDLDTGEEIKDANVIAEAMTTGMDYIVSFKREGKEDKALL
                     SSLDRSQLKNVA*"
     gene            complement(172691..174469)
                     /locus_tag="SR-VP_2-4_scaffold_141_2952615_prodigal-single
                     _299"
     CDS             complement(172691..174469)
                     /product="Putative T5 A1-like protein n=1 Tax=Myxococcus
                     stipitatus (strain DSM 14675 / JCM 12634 / Mx s8)
                     RepID=L7U6L6_MYXSD"
                     /codon_start=1
                     /transl_table=11
                     /translation="MRSHDNRKEIVDLYVQLARSGKTQPTIIDMEKSGITRGKIRHWF
                     HNLSGLKNKVREQFPDLCGVSGTEVSPKVKLVNSYIALANELKLFPSKSDLAKAGLTI
                     DRVKHHFGNATNLKEYIQKNHASEVKDVFDEVSFVKRNVKTLDSKLTKYNRFVITSIV
                     GGGSIQTDFYENLKLYCKENKAALLIEICEDPASTRKFRVPPELAGEQFIFTDTQLNS
                     NVFISSIKLSAKHIDPITGLARIGQRNGSFLYASPKQRLFFAPTGNAKLPHAIFTTGA
                     ITIPDYETERYMSERTAYLAKNDHVIGAVVVEIEDDEVFHFRHIQADYDGGFIDLGDE
                     YKDQKVNYVTPEEFILGDWHSGETDPSVKMSIKEIIDCVKPKGIVLHDVFDGKSINHH
                     EEKNKITKIQLFRDNKASLEDEIKGLVKDLEEISSWVERVTIVKSNHDEFLDRFLQGG
                     KWLNDQINGELCSKLATAMIEGKNPLKVACEMYGLKATNIRWLERDEDYIVAGVQLGA
                     HGDKGPNGARGSLKNLEAAYGNCIIGHSHSPGMLRQAVQVGTSGYLKQSYNKGSASSW
                     FHTSCLLYKTGARQLINIIDGNWRLD*"
                     /db_xref="UniRef100_L7U6L6"
                     /db_xref="msd:MYSTI_01906"
                     /db_xref="88275700"
                     /db_xref="L7U6L6_MYXSD"
     gene            complement(174549..174974)
                     /locus_tag="SR-VP_2-4_scaffold_141_2952615_prodigal-single
                     _300"
     CDS             complement(174549..174974)
                     /product="hypothetical protein"
                     /codon_start=1
                     /transl_table=11
                     /translation="MNDTIKLFQKEASQLGRDKNSIEELKLWLDAGKGHLTAPDGLNN
                     KFSRKPATLEDVRQLDISDLSPAEQGEIGGFLDNLEVHDIMDVIKDPDDNLLDEFMHP
                     MDTYFILTAGDERAFLINTSGHEYARYWVEIPYEWVHQG*"
     gene            complement(174971..175300)
                     /locus_tag="SR-VP_2-4_scaffold_141_2952615_prodigal-single
                     _301"
     CDS             complement(174971..175300)
                     /product="hypothetical protein"
                     /codon_start=1
                     /transl_table=11
                     /translation="VLSKIIRYRREASNTGKNPDSLDSFLLWMEEQRLKREGDKESIK
                     KIVSKDLDTLIDMDDDLFSELLNIHPYTAETILLMIEADKDDLIKVSVFDDFFMVVQD
                     EEDEDQT*"
     gene            complement(175316..175723)
                     /locus_tag="SR-VP_2-4_scaffold_141_2952615_prodigal-single
                     _302"
     CDS             complement(175316..175723)
                     /product="hypothetical protein"
                     /codon_start=1
                     /transl_table=11
                     /translation="LNSNKSYTVNDIKAFNKSAEDFAFSSFVKDVEMYPKPEGVDYIE
                     ATAAVDWTVEIDARKDGIRDIVINVNRVRVYGAYVFETEIGEEREEQFELTITGGDWD
                     IKADYSDTKLSHSIYPSLVNVDPKKKQVTVEFY*"
     gene            complement(175713..175898)
                     /locus_tag="SR-VP_2-4_scaffold_141_2952615_prodigal-single
                     _303"
     CDS             complement(175713..175898)
                     /product="hypothetical protein"
                     /codon_start=1
                     /transl_table=11
                     /translation="MEELESSEYTGIVLCRNCRKEPASQNFIYNVTNREIRVCESCFA
                     MAIRTNVVLKEEAQLEL*"
     gene            complement(175898..176266)
                     /locus_tag="SR-VP_2-4_scaffold_141_2952615_prodigal-single
                     _304"
     CDS             complement(175898..176266)
                     /product="hypothetical protein"
                     /codon_start=1
                     /transl_table=11
                     /translation="MNIKTLVIICLFPLLTAFMLSPKTLMKDVDSYDGQMVDVMGVVE
                     KIQKVEGPFSYGYYYEIRLYLSGEDVFTVVTQTPLIPIGLHNGVVVKVHGKFHKKEIF
                     AKHMYENFIDAEKILSLEAA*"
     gene            complement(176272..176550)
                     /locus_tag="SR-VP_2-4_scaffold_141_2952615_prodigal-single
                     _305"
     CDS             complement(176272..176550)
                     /product="hypothetical protein"
                     /codon_start=1
                     /transl_table=11
                     /translation="MLNKIQQFQKDAKLTQRDPNSIDELKLWLKADTIPTAVKDVDRE
                     YVKLKDVKNCMTKLYHELAGEDATDCSEVLGQLDKALENMEVMLARYA*"
     gene            complement(176540..176860)
                     /locus_tag="SR-VP_2-4_scaffold_141_2952615_prodigal-single
                     _306"
     CDS             complement(176540..176860)
                     /product="hypothetical protein"
                     /codon_start=1
                     /transl_table=11
                     /translation="MIKQYTIGEFGVVISDNPEMTSVVFEPEIDSVINNNVHDRMLFK
                     NAFNSLLSQYADIQELAKNLGPKLNKEIMTDMDWFMDYLDDGYTSDYKFSLFEEGWTI
                     KNVK*"
     gene            complement(176860..179292)
                     /locus_tag="SR-VP_2-4_scaffold_141_2952615_prodigal-single
                     _307"
     CDS             complement(176860..179292)
                     /product="hypothetical protein"
                     /codon_start=1
                     /transl_table=11
                     /translation="MKTSKVHKESSTYDFIGFLDPETKELITMSDYGVNNHGDLAIEM
                     GYGGWQEALDEGYIRVAALNAFELPDFSDLNLGAVEACLLNFINTYPAYFKGENAQYV
                     YIDSMGGNLKSAKISDVMDTGLKDALTSSMTFAKKKKDSPLGYGIDELKEISQGDQEE
                     IYRIDRNSAKSYKYWVTPNDDIINIGDELHNEWAMSNQGRDAYQLHQDGWIRITDDQL
                     FTAGEIYFDLPSLTPIDLKRVDFIFNEVPDLMRFPITTISYGKDTIELDTAEVLKRGT
                     VSALKRHQRETKMAEKRVEIPMMFLNKYFGQTLDTQAFNGIRDAVANVVEKNEHYFLD
                     LGAEPREIVQLESEIKMASTPGILDTALEKLYSFGEKYGIEFKSDMQKGSAVTPSRVF
                     HKLLQAWKTASSPTWVPKIDRALENVSIEFNDGTRMSVFDDNGVNMFLKANKKKAYKE
                     FNKMWIDPSGKKYTVSGSETHDDVISDIAEVPDDEDGTDYLINEGWIRKGESTDGLLY
                     FSIFGTDPVHIEKLQNYLDSEPELLDRNLTIEIDFGPSGSDRISFSTDAVAKKGLASV
                     VKTYFREVIMASKKSKKIKTISSSGYQVGLLSHLNNKLGQFYTDLSTMDRLAESGYKI
                     AGETILDSHLLQGNTRKTSGNKVDFDILAKHLDDYNASIGHSLYSDTDVFIFKISENI
                     PSEGTDEEKKQDEELLLINATVTALNNRGFEVTAEDYIEWMTGSLTTNEGAERFTEVV
                     LSLLTEKVYNVYKQLNLLNAKLRFELGVGPPYVDGVDLSINPEFSNVPEVDGCPIQPG
                     EPPSVFVMNVEM*"
     gene            complement(179270..180340)
                     /locus_tag="SR-VP_2-4_scaffold_141_2952615_prodigal-single
                     _308"
     CDS             complement(179270..180340)
                     /product="hypothetical protein"
                     /codon_start=1
                     /transl_table=11
                     /translation="MKRKAGSWAIPFKTQDAKELEMIVRRYNKPNVNIKKLKNEVYEY
                     LGDDELFDKLDGLDEIDSYPSVFIIERLKELLDQYKEAPDTFSRPFEPEALHVLERIC
                     GSKTGMNYEKILEAFQKDAEKVGQDKNSVEQFKLWVEAHKQVQARELPVSVINLTNKL
                     RVLIDACYDLDYILRGAPEEGGDGMPGIPVELEDTIYNENMDETGLEHSFDEELGIVT
                     NVCYQWLENIKSLSKSESGYKKSSKESAKEDAKPPKYKEKLKDIQKSREKMTQEEKDK
                     VWETMGGLAKGREKKSEKEVRASDALESDVQLYFSKLLESIWDLKEAGKLTKEQYMLF
                     DGKLYDMEQELIRIYNENIQGA*"
     gene            complement(180349..180660)
                     /locus_tag="SR-VP_2-4_scaffold_141_2952615_prodigal-single
                     _309"
     CDS             complement(180349..180660)
                     /product="Uncharacterized protein {ECO:0000313|EMBL
                     :AKH46181.1};  TaxID=186617 species="Viruses;
                     environmental samples.;" source="uncultured marine
                     virus.;""
                     /codon_start=1
                     /transl_table=11
                     /translation="VAIEADDQEAIDNLIEAAKDRISSDIADRIEEELEDPIRYFVHD
                     QGMYSIEDLLKAPFIYIDIDAAAQDAVDTDGRGHFLSGYDGEENDIDINGTTYFIYRT
                     N*"
                     /db_xref="A0A0F7L5B2_9VIRU"
     gene            complement(180691..186024)
                     /locus_tag="SR-VP_2-4_scaffold_141_2952615_prodigal-single
                     _310"
     CDS             complement(180691..186024)
                     /product="Uncharacterized protein n=1 Tax=Ruminococcus
                     callidus ATCC 27760 RepID=U2M667_9FIRM"
                     /codon_start=1
                     /transl_table=11
                     /translation="VKIKDLPIELYTTLHDIGPSGMPDANADVLFNLDRRDKKSIRVE
                     IRSQEGDWELMTIISPKQENYELAEKYLAKPQKDKRFVYEVVDSNYNREHYPDQIGNI
                     IYNFPDGDMQVKKIVDLRAKKAEKDLKQLLQEAYEDSKNGYVQHVEKTDSGYRISDWY
                     GDETVASFENGRVLKNDTGIEVGDSKEGVSNMDFMDEDEENYTETAEKYIQQKEATGE
                     ANQDYDKEFFDEIANQLESAGFPGITHREFDKYQGVYLNVPGVDKFWIKEVFSTGAKS
                     KEDREKPYTQAYLEDPEGDKYSANSGDYFQLKPDYVFEGYILHLTLQNGEEKEIENPT
                     KSDLPDLLEVGSTFTYEKGTETEHVLFTPEHTTMPEDVEVEVTSTGGKVDASDLIEYC
                     KWFKEKDDKEASSPDQQKEAHGGHSTDLPDEQSPYLSEGEMFDEMSAEDEGPVEGDYV
                     LSSTGPLGAMVSVGQVDGDFLGEFKDEDDAMSAIREHMEESNFFPSVWRESDHGNIHL
                     ISSIITADAKATWSALPDATKMQYLEDLGVKNLDVAKTPWEKLPEITRTKLQDKLKTA
                     PTETTSGQAIWDALPEADRKEQLKEVGVLKTDVAKKEWLELPPITRTKLEEKFKTKPQ
                     KLEVGKRYEIKRPDGMKEFNLTDIQGNLATLMDDAEKKFTVPVATLESGLSKGQVKEA
                     LFDGRTKEFCPNCQFPLENLNKDSAIQLKDCPRCSCSISASVENSHKIESKWNISLPL
                     NFLGDLHQQEDDISDDQAISAAQQVAKVLEEWKGKILKEFPEVHKKDIDSFIMEFESV
                     EDVDSFDDTFNNLCEYADQFGILLNQAPSSLKESSTRLALSYEEKKNIMSEIETLIYE
                     RAVDGVINHNEYLDILNHVSRMAEITEDQAQTLGWRVVKKYKIHVKDASKKVALELWK
                     HPKDYAGETYEEYYVGPVQSRDSDILEQANFISALEMLGGESEPDVIVARAGHWAVGW
                     VETILVHKDSDKVAKLEEIEESLADYPVLDEELFSEMEYKGYQEDYDSWAKSDTIKEL
                     ELEEQEDGSFIDLDGRIISEENLYNIVMELLSEGYSTSDTRQLTEKFNEVAEPIEQKQ
                     KRELEEGGQQKLPLEGKKQADISDQSIQFLIGEAVHYLNQYTPEISDFTDEDITYYVS
                     QQLEEKIGKPLSTDEYNHVEQMVKSATIKEGCYMKEAANTHMRYCTTCGKKAGVMSDK
                     AWKDKMQMCLGCNKDYEKNEKPKKTPETSKEIIHTEDKEEVKASKKEAKSSVDEGSAH
                     ELYLYITNDGDLARQMTDPIRKMLLKKMKKGIFDYDRSIKAWMNLADHAAHRYISEFG
                     SPGDNIQNTFNKATRWETAKKLAEDFKAEADLGNFDYLLPKGPNPNNLEPKKFLDAAI
                     ADNPNFFKDPEVAKAHEDIDLCAVENEDLTVEGLIEKMYQWDESEHGVDEYIYDETKK
                     DLEAQGAKMPDDIRRIEGKKTAGTCFCGKPPAPGMESEEHPVCEEHLQDVEKAKDDLL
                     KDWPKGASNKTADTESFSTYYGTVNMSSDEHGVTLSAGDDFDTDELAKDLEEKGEIAL
                     TYDFFEDLVSNSGWNHVSPEDIGALTEAPILGDDVNYDDHGNLEGTGNIYWYPNYQIR
                     SYFEDLIEEGETFFERAADESPSYNEEMDKESSKKTAEEPEDDLSNLSDKELHEKVKR
                     DLGESEDVDEKVQALAEFLGVEPSDIYQDSQGYAIEGDSEGAEYTVLTDEEADHTVLS
                     RVRQDLEDDPGMFNQDWIQRFVTISETDKRMIAQEEADSRLEDMMDDDIVA*"
                     /db_xref="UniRef100_U2M667"
                     /db_xref="U2M667_9FIRM"
     gene            complement(186026..186301)
                     /locus_tag="SR-VP_2-4_scaffold_141_2952615_prodigal-single
                     _311"
     CDS             complement(186026..186301)
                     /product="hypothetical protein"
                     /codon_start=1
                     /transl_table=11
                     /translation="MKFCFECGKKLIKKDQKHCQECGQDLYGKVEFIPVSPAPPIVSP
                     WPFIYPPVIITTTPDTIPGQSPTPWYPYRITCGSVSSFRDNNIQCWM*"
     gene            complement(186298..190023)
                     /locus_tag="SR-VP_2-4_scaffold_141_2952615_prodigal-single
                     _312"
     CDS             complement(186298..190023)
                     /product="hypothetical protein"
                     /codon_start=1
                     /transl_table=11
                     /translation="MSTKNPKGIDNLSDSFVSNLGKKKALKPLVTSPNKKVKTIKVSN
                     LNELGGMGFKSHGTGVYKDAQHHLWNVERTSEGYSLVRNAEEDSDDSEDHSVIAGKKA
                     YEGTPQKGEGRCHCGHDAKEHYRSQGGHNMCDVGQCPCKGFKPISKDDPRLEHGWWDE
                     KKESSKTASETCACGHPEIEHDMEGCEDCKCPVFTPTAGKKADSKVKCKECGQEKTKA
                     QMSGKICYDCKDEAGESSDKDAHCGLPDCPDEKHTEEDHPTKDKVIQHLKDTALDMFP
                     SHAKESAEGDLTQCSKCQEIFPKSESVCPSCGAKHGRSENGDRDLESLTGDPFMGKES
                     SEYNGDNNKKADYDFIHGKCTCGHDFLEHEKEGKAKCTKCDCPKPKLDWKKLKSHKIA
                     SKWTRLCQTDEQEQMLSVLEKTLSDLGVSIKGGITVGKEPQRLVLDLTHEGGEISLDA
                     HGNLEINDERVKPDHHDEIKNILSEMGITMKDSKKAYGRGRSFGGDYHSWESAVSGEI
                     VEDGGKYWRFTGKANWKSFTPGTLFGATYKSTNAGFTVDTFRGFSGSDVQYGEGGVLY
                     STAKEMYKAEGVKSLRQLEDNGKEYGFHVYMCIETSDGDEGCYYYPFEGRWCRGSGAE
                     PLTFWTVEEMAKPEKYEDEEGGAFAPSEYSRGDLSKRDLVEGSKKALVNPAIERTPED
                     KEEIETTWGELPHQPLTEEEAEKFYEDAEDRKVMDPPSDEAKVEKDETPAEKKLPKAP
                     KAFRKMTAGEYQESLPKMRDMWDNVFDENDRYDFLNLAGGSELDINKKFDQLPLSIQD
                     ELTASYFDFHKDMEEMDSDPSVMTQEESDTMGEQFSHMGSKKKADSEGMAQGVMDELA
                     SIEVSGDTDLINDAFDLIYDYLPDVASDSELYDAMLSMSPEDLDMLHGQMVEMQHKEG
                     SADGAAPQPKMFSSKKAMMTKDVPDELAEYLYDIAFHTSDFDETEVDFKETDDGCVDV
                     YLKAPEDDDLQKHTTMEPGEEDSAAFEQALELSRGKDDKEGSAEGLERDMYNRDYAPG
                     EVKRSARESVEEIAETYINGNISYAKRWVGHSIKRFTELKNALREMGQEDLSSFDRIM
                     SASKKTAIKPNEDVGSGKEPNKYVVTGTGDFFVESGPGMEWASGEMPDFDTNTSEDFG
                     TFDTYPEAIRELDRQAEGNFGSEPEEGKINTIFIEDHISGIIFQYGFSAYKEDTKWHK
                     GYTFELEPWDDTKFTSDRLGYDIRKEQPRSEESEEEE*"
     gene            complement(190166..190570)
                     /locus_tag="SR-VP_2-4_scaffold_141_2952615_prodigal-single
                     _313"
     CDS             complement(190166..190570)
                     /product="hypothetical protein"
                     /codon_start=1
                     /transl_table=11
                     /translation="MLTDGMVFNPKIFHTAVQIPKFLLSNPDLTLYDKLVWACLANYY
                     NETKGYAFPTIETVSNDLAISERQVIKSISKLESYGILTVERPEGQAKLKHVNNRYRF
                     KYSSIFDVERRRPNKQDKIDDVIGFFRKDKSK*"
     gene            complement(190781..190903)
                     /locus_tag="SR-VP_2-4_scaffold_141_2952615_prodigal-single
                     _314"
     CDS             complement(190781..190903)
                     /product="hypothetical protein"
                     /codon_start=1
                     /transl_table=11
                     /translation="MSFYLLISALFLIGIIIGIAIGIIGTILVLGYSSGDKSIE*"
     gene            complement(190900..191526)
                     /locus_tag="SR-VP_2-4_scaffold_141_2952615_prodigal-single
                     _315"
     CDS             complement(190900..191526)
                     /product="hypothetical protein n=1 Tax=Parcubacteria
                     bacterium SCGC AAA011-A09 RepID=UPI000368DA70"
                     /codon_start=1
                     /transl_table=11
                     /translation="MRDYPIAIVDLETTGLDYHMHEIIEIGLVLVDQNTLEIKDTMDV
                     KVRPLHIERASPKAMEVNGYNENDWADAWDLKKSMITLSAKSKGAIFGSQNVTFDWGF
                     CQEGFYQTNVNNLMDYHRIDLFTMSWMALRNSGLDKFNLYAVSQFLGLEPEPLPHCAF
                     NGALNAYEVFKKLVTMNTPTWVIPSGTSFDLSGESNFAGSVMPLQKAK*"
                     /db_xref="UniRef100_UPI000368DA70"
                     /db_xref="sur:STAUR_2543"
                     /db_xref="87820522"
                     /db_xref="UPI000368DA70"
     gene            complement(191519..192091)
                     /locus_tag="SR-VP_2-4_scaffold_141_2952615_prodigal-single
                     _316"
     CDS             complement(191519..192091)
                     /product="DNA helicase, putative n=1 Tax=Plasmodium
                     falciparum (isolate 3D7) RepID=C6KSP4_PLAF7"
                     /codon_start=1
                     /transl_table=11
                     /translation="VFKPSGNPKVKELTETVKKRSYHLSLLKAIKTAEINKFGRPKRL
                     CTWCATVELFNGNQKYCCQECQNSALAWAYPQKEDGLRYLLIRQDFKCLGCQFDYFPI
                     LKDILDKDRYYYKLNAKDFDPNTIPWYYYKRLKYKAGKERSPEVDHVIPIYKGGISLG
                     IDNHQVLCYTCHKLKTASDLSGKRKGKEDA*"
                     /db_xref="UniRef100_C6KSP4"
                     /db_xref="A0A024V9W7_PLAFA"
                     /db_xref="C6KSP4_PLAF7"
     gene            complement(192091..192267)
                     /locus_tag="SR-VP_2-4_scaffold_141_2952615_prodigal-single
                     _317"
     CDS             complement(192091..192267)
                     /product="hypothetical protein"
                     /codon_start=1
                     /transl_table=11
                     /translation="MLKFKPNNIMTKASLIGLLMDENIPNEAKITIGLDGTGDWATDM
                     YFDSENNTISICGE*"
     gene            complement(192254..192472)
                     /locus_tag="SR-VP_2-4_scaffold_141_2952615_prodigal-single
                     _318"
     CDS             complement(192254..192472)
                     /product="hypothetical protein"
                     /codon_start=1
                     /transl_table=11
                     /translation="MEQMRRVEIFFKDSWVPVNFMELKTGDIFRMFDDPGTDAIENGE
                     PLIALGDSYPTHDVWTIECEREVDHVKV*"
     gene            complement(192450..192752)
                     /locus_tag="SR-VP_2-4_scaffold_141_2952615_prodigal-single
                     _319"
     CDS             complement(192450..192752)
                     /product="hypothetical protein"
                     /codon_start=1
                     /transl_table=11
                     /translation="MDDLNKMRDLAKKAELIQELNDILVNDIADFANRPEIQTLDYNA
                     QLSIIHSSLLSLMAHFQFHEAIDVKFTSKEEIERALEVVELEDQLKKEEDGTDEKS*"
     gene            complement(192745..192936)
                     /locus_tag="SR-VP_2-4_scaffold_141_2952615_prodigal-single
                     _320"
     CDS             complement(192745..192936)
                     /product="hypothetical protein"
                     /codon_start=1
                     /transl_table=11
                     /translation="MSVMPDKHECRWKELYETEAQAFEDYRNLVADYLTLSKEEFSKK
                     HASPSEKYKEALKKEIKNG*"
     gene            complement(192933..193781)
                     /locus_tag="SR-VP_2-4_scaffold_141_2952615_prodigal-single
                     _321"
     CDS             complement(192933..193781)
                     /product="hypothetical protein"
                     /codon_start=1
                     /transl_table=11
                     /translation="MKKALIGIEWEPQLTLLEYPNLPVDVLSGAVGSILSTYMRITAD
                     ERRVRLLIRDGCYDKYRVPIYPHYHYSISTDTVKHLLEVRTFPVALDELESQINICND
                     HLGDLLSRVKQYTPGGIGVFLPKARLGESDGIGFHDEQDVYRLLEYSTPSKHVSISFR
                     SDNFPSQMQCQLLGSTDPLACYLHTSDEYNSYDEFRSLIKLRMSTVDYGHRLHITVPY
                     NFNDYSRLAVYAWKLWQTTNDNWAGPYMKMVKFINSWYKKNEPAGPLLVGYIKNKNYV
                     SVGGLI*"
     gene            complement(193884..194024)
                     /locus_tag="SR-VP_2-4_scaffold_141_2952615_prodigal-single
                     _322"
     CDS             complement(193884..194024)
                     /product="hypothetical protein"
                     /codon_start=1
                     /transl_table=11
                     /translation="MAENEDELYDEYDELSEMEMAEAQETLEGVSKMFQDFYALCQKG
                     II*"
     gene            complement(194026..195471)
                     /locus_tag="SR-VP_2-4_scaffold_141_2952615_prodigal-single
                     _323"
     CDS             complement(194026..195471)
                     /product="DNA helicase {ECO:0000256|SAAS:SAAS00145970}; EC
                     =3.6.4.12 {ECO:0000256|SAAS:SAAS00145970};;  TaxID=1242864
                     species="Bacteria; Proteobacteria; Deltaproteobacteria;
                     Myxococcales; Cystobacterineae; Cystobacteraceae;
                     Cystobacter.;" source="Cystobacter fuscus DSM 2262.;""
                     /codon_start=1
                     /transl_table=11
                     /translation="MIANPSLQQKTIFEEFRIGIGHILIRARAGTGKTTTIIEAIDYA
                     PENEILLAAFNKEIATELSRRLTNPKAEACTLHSAGFRELKRGWEGVKVDYERGERLA
                     REVAGVTAPDWTITVIKKLASLGKNICPLTATIEGLVDLADEYDLIQNEHSVWNYRKL
                     AELAHKAMQLARKKDGTCDFDDMIFVPLVNDWVDAKYGLVVIDECQDMNQSQILLAQK
                     LCKPNGRIVVVGDDRQAIYGFRGAASDSLDRLKEELKAKELPLTITYRCPKLVVELAQ
                     AIVPDFQAAPEAPQGRIEHPNLDQMFKGADVGDFVLSRKNAPLAEIALRFLRDGKRAI
                     IKGRDIAKGLVVLTNKLAGKNLNSVPAFIEKLNSYEEKQIARLRKTNKSVDQKIEFVR
                     DQVDTLRSLSMGLASVGEIKTRIETMFGDLDPKDTKNVIMCSSVHRAKGLETNNVWVL
                     AETLKTNKGGEESNIAYVAYTRAKSNLFLVR*"
                     /db_xref="S9P1K7_9DELT"
                     /db_xref="UniRef100_S9P1K7"
                     /db_xref="cyj:Cyan7822_3833"
                     /db_xref="3.6.4.12"
     gene            complement(195686..196144)
                     /locus_tag="SR-VP_2-4_scaffold_141_2952615_prodigal-single
                     _324"
     CDS             complement(195686..196144)
                     /product="hypothetical protein"
                     /codon_start=1
                     /transl_table=11
                     /translation="MSTENDIIILGVCIFIFVSVFVLAHFLKRKDDEELAEVSPAQVA
                     GVDPEKLKVSQTVTLGTEVMEAEEPAHWKQTVLETKWETIPIDDVPAKKSKKSKKDKK
                     SEKNKDAKPYVFSFTKLVKGKLVTRWGCTFCAGKAYKHAPSAYNHIRAKH*"
     gene            complement(196172..196915)
                     /locus_tag="SR-VP_2-4_scaffold_141_2952615_prodigal-single
                     _325"
     CDS             complement(196172..196915)
                     /product="Uncharacterized protein n=1 Tax=Cupriavidus
                     taiwanensis (strain R1 / LMG 19424) RepID=B3R9M4_CUPTR"
                     /codon_start=1
                     /transl_table=11
                     /translation="MIYFTSDTHFGHANIIKHCNRPFLPFNSIPAVDVMDWNMIARWN
                     DVVKGNDQVYFLGDLSFYNAEKTIHLVAELKGKKYWITGNHDHKLIKDTELTSMFEWV
                     KPIETLHIQDPTAPKGNGYNISSGGDGGDNISNLSKEEKLAYGKKQSVLQLIAQNRPE
                     VKQKKSESGKISQNKSDAKTKALKSHKGKKLNKRPEEYKRKMSEVQIISKNKFEKKPA
                     QAIAGKYAAHIRHHFNRCILNLTCNHCIN*"
                     /db_xref="UniRef100_B3R9M4"
                     /db_xref="cti:RALTA_B0988"
                     /db_xref="B3R9M4_CUPTR"
     gene            complement(196917..197360)
                     /locus_tag="SR-VP_2-4_scaffold_141_2952615_prodigal-single
                     _326"
     CDS             complement(196917..197360)
                     /product="Related to POA1-Phosphatase of ADP-ribose
                     1-phosphate, role in regulation of tRNA splicing n=1
                     Tax=Piriformospora indica (strain DSM 11827)
                     RepID=G4THL9_PIRID"
                     /codon_start=1
                     /transl_table=11
                     /translation="MSNIVYVKGNLFNAPKGSVLIHACNTQGIWGAGISREFKNRFPY
                     SYGEYQKACNRFKHNLLGACLVTTNDNGYDVACLFTSNGIGQSVDNEESILIATKKAI
                     IELVENTIGKELHACKFNSGLFRVPWEKTEAILKETGRRFTIYEY*"
                     /db_xref="UniRef100_G4THL9"
                     /db_xref="A0A067THC5_9AGAR"
                     /db_xref="G4THL9_PIRID"
     gene            complement(197360..197818)
                     /locus_tag="SR-VP_2-4_scaffold_141_2952615_prodigal-single
                     _327"
     CDS             complement(197360..197818)
                     /product="hypothetical protein"
                     /codon_start=1
                     /transl_table=11
                     /translation="MPYIDYKGRQKFLLITSSLDGLLIENQKELAYLIRLFINVFVGY
                     YRDSHVVTNDTGKFVYIEKLIHEIRIDNNGELNYLITKTIKSYIDHHGEKYQHYDDVI
                     NAIDRVYSDIDRYDTFIMPCGTLSCVKQELFRRKINPYEDIKIAENGDVW*"
     gene            complement(197805..198149)
                     /locus_tag="SR-VP_2-4_scaffold_141_2952615_prodigal-single
                     _328"
     CDS             complement(197805..198149)
                     /product="hypothetical protein"
                     /codon_start=1
                     /transl_table=11
                     /translation="MYQLANDQKASTSQQELHVRSEADPDDRRIVEVLRPDDGDFHTT
                     LFKDLKEGDVFSLFDPKTNQPIFDKYGNLTHVADTDAYLSRHKTLGIVTWHIQIKDMP
                     PPTGKETEDAIH*"
     gene            complement(198180..198359)
                     /locus_tag="SR-VP_2-4_scaffold_141_2952615_prodigal-single
                     _329"
     CDS             complement(198180..198359)
                     /product="hypothetical protein"
                     /codon_start=1
                     /transl_table=11
                     /translation="MRITTNPDNSIFSVTPDDSVPTGTLYTGPVPDDFLNTFALGKYT
                     FDGISIIETPGWIAP*"
     gene            complement(198334..198549)
                     /locus_tag="SR-VP_2-4_scaffold_141_2952615_prodigal-single
                     _330"
     CDS             complement(198334..198549)
                     /product="hypothetical protein"
                     /codon_start=1
                     /transl_table=11
                     /translation="MSDYVELRPGWLNRQLKKAHRQGKLLDIVMNTKSISGMDRLLKL
                     WDDTNGKRINKLVNKKAKANENHNKSR*"
     gene            complement(198542..198793)
                     /locus_tag="SR-VP_2-4_scaffold_141_2952615_prodigal-single
                     _331"
     CDS             complement(198542..198793)
                     /product="hypothetical protein"
                     /codon_start=1
                     /transl_table=11
                     /translation="MKQWLINLKYGIYATIILGMVFICMAIPYAYLLTQGIISESTIF
                     VWPYLIICFAVGEFVLYKWDRWVGRKESIISRWKDGIDE*"
     gene            complement(199005..199292)
                     /locus_tag="SR-VP_2-4_scaffold_141_2952615_prodigal-single
                     _332"
     CDS             complement(199005..199292)
                     /product="hypothetical protein n=1 Tax=Fodinicurvata
                     sediminis RepID=UPI0003B568B6"
                     /codon_start=1
                     /transl_table=11
                     /translation="MNREKYLLICLSEECSEIIQAVSKVLRFGPKDAKWGNKRSNIER
                     VSDEVNDLLGVLELVQEIFPELKIDPEKIRAKKEKVGKYHKYSQNIGQAEK*"
                     /db_xref="UniRef100_UPI0003B568B6"
                     /db_xref="A0A094ICY1_9MOLU"
                     /db_xref="UPI0003B568B6"
     gene            complement(199402..199629)
                     /locus_tag="SR-VP_2-4_scaffold_141_2952615_prodigal-single
                     _333"
     CDS             complement(199402..199629)
                     /product="Uncharacterized protein n=2 Tax=Waddlia
                     chondrophila RepID=D6YVU8_WADCW"
                     /codon_start=1
                     /transl_table=11
                     /translation="MTKEELNILSWVLFVVSFIGAIYNIKKRILGFVIWASADVVFVT
                     MYIYTAMYSSAVLFLMYTLVNLYGIYKWSKT*"
                     /db_xref="UniRef100_D6YVU8"
                     /db_xref="A0A0F9NYB8_9ZZZZ"
                     /db_xref="wch:wcw_0897"
                     /db_xref="D6YVU8_WADCW"
     gene            complement(199626..199961)
                     /locus_tag="SR-VP_2-4_scaffold_141_2952615_prodigal-single
                     _334"
     CDS             complement(199626..199961)
                     /product="hypothetical protein"
                     /codon_start=1
                     /transl_table=11
                     /translation="MFIKDNGESLSLDGFLHMTTACEPLPTLTKETLQEAIDAIEKGR
                     PKHQIDKILLNNLTDQERLLQGIAINDQTEYMYVANVEVKIKITSAVPPGKVLFIDTN
                     GGYQLMDLP*"
     gene            complement(199951..200187)
                     /locus_tag="SR-VP_2-4_scaffold_141_2952615_prodigal-single
                     _335"
     CDS             complement(199951..200187)
                     /product="hypothetical protein"
                     /codon_start=1
                     /transl_table=11
                     /translation="MNINPDSVCPVCGQAIMVKEVKSEPWTFKVLEKVNLTIIIRDLE
                     RWRCPNCTEWFILGEEMARVDKAIAEARKGWHVY*"
     gene            complement(200184..201032)
                     /locus_tag="SR-VP_2-4_scaffold_141_2952615_prodigal-single
                     _336"
     CDS             complement(200184..201032)
                     /product="Radical SAM domain protein n=1 Tax=Turneriella
                     parva (strain ATCC BAA-1111 / DSM 21527 / NCTC 11395 / H)
                     RepID=I4BA70_TURPD"
                     /codon_start=1
                     /transl_table=11
                     /translation="MGCLNSNKNFSHRFANIHLSGPCNRKCYFCIGQHMMALDSFNNL
                     NKWPLKYIGAFLYLCLSENINLINLTGTNTDPMLYKRHEHLVGMIRKILPDSRIGIRT
                     NGVEILNKLDDWLLYDHGSISFPSFNPEIYEKIMGGSPPDMVAIFKATPSSMDLKVNI
                     VLCPEITTTDLLSTIWKLGEIGYKKINLREPYGQPHLGDPIGKLPGAYPMPDKYGMPV
                     YLIMGVEVTYWDVHYVEVESLNLYASGKISADYPITRGHDEMGLVQDQSQFTKSGRVR
                     EQWVKK*"
                     /db_xref="UniRef100_I4BA70"
                     /db_xref="tpx:Turpa_3541"
                     /db_xref="88195479"
                     /db_xref="I4BA70_TURPD"
     gene            complement(201032..201496)
                     /locus_tag="SR-VP_2-4_scaffold_141_2952615_prodigal-single
                     _337"
     CDS             complement(201032..201496)
                     /product="hypothetical protein"
                     /codon_start=1
                     /transl_table=11
                     /translation="MGDWVLTIKGTGAHHNGKDYDADKMAQGFVHELKRQGHLNVEGT
                     LHFGGYQNLDKPLPEIQQMVDTLKENQPEFKNQGLQNPVPWHRDLNGDEFIRWTGNNW
                     PDVHAFIYCKNSNMTHYALDPDNVLTIETADRSGLIIKPGNFLYKDLNGRLH*"
     gene            complement(201782..201985)
                     /locus_tag="SR-VP_2-4_scaffold_141_2952615_prodigal-single
                     _338"
     CDS             complement(201782..201985)
                     /product="hypothetical protein"
                     /codon_start=1
                     /transl_table=11
                     /translation="MNSNICADVFQKLVKTKPKQFLMENGHVELIYKLGDYELFVEVG
                     PYFMVDYQVRMVVTYDPHKVGTG*"
     gene            complement(202109..202303)
                     /locus_tag="SR-VP_2-4_scaffold_141_2952615_prodigal-single
                     _339"
     CDS             complement(202109..202303)
                     /product="hypothetical protein"
                     /codon_start=1
                     /transl_table=11
                     /translation="MAQKTKSKSSSTTTTEEAPVESKKSDTADAVKAGADAVMDKIDD
                     ILGEFNAEEFVKSFVQKGGQ*"
     gene            complement(202272..202619)
                     /locus_tag="SR-VP_2-4_scaffold_141_2952615_prodigal-single
                     _340"
     CDS             complement(202272..202619)
                     /product="hypothetical protein"
                     /codon_start=1
                     /transl_table=11
                     /translation="MTRAELLDEVIEKAEKNGWRRTWWINLHVYKKLLNAHFTDLSVR
                     IDGKSILMQGDFVQHIYHAFIFDPKFARAFFGRFWMFHIINVMCKKDQLKSLEKYLQK
                     EKSHGTKNKEQVE*"
     gene            complement(202616..202723)
                     /locus_tag="SR-VP_2-4_scaffold_141_2952615_prodigal-single
                     _341"
     CDS             complement(202616..202723)
                     /product="hypothetical protein"
                     /codon_start=1
                     /transl_table=11
                     /translation="MLEIGPNLLGAVKYLSFTLLIVLVAKELIGLAVRR*"
     gene            complement(202743..203036)
                     /locus_tag="SR-VP_2-4_scaffold_141_2952615_prodigal-single
                     _342"
     CDS             complement(202743..203036)
                     /product="hypothetical protein"
                     /codon_start=1
                     /transl_table=11
                     /translation="MQYQYIGSAEDLFDRRGLSNTDDCPYNSIEDFASQDVTPMTKDE
                     FDNLVALPFKLGGLSDSEYTQFFYEQKHDVVILQDTTDNDAHLFVKNLTQPVS*"
     gene            complement(203135..203350)
                     /locus_tag="SR-VP_2-4_scaffold_141_2952615_prodigal-single
                     _343"
     CDS             complement(203135..203350)
                     /product="hypothetical protein"
                     /codon_start=1
                     /transl_table=11
                     /translation="VVEENPECVVCGGLKRSVVREEIAEMVFEVENDPVNKIPLPRTV
                     AQIMEVVSKLELSEEYFCNCRIGENVS*"
     gene            complement(203644..204183)
                     /locus_tag="SR-VP_2-4_scaffold_141_2952615_prodigal-single
                     _344"
     CDS             complement(203644..204183)
                     /product="hypothetical protein"
                     /codon_start=1
                     /transl_table=11
                     /translation="MKKLLLGIVFVATMFFAQSSNAQAACNAGFTVHGLECWNGNNPS
                     GFGTTVEISADNTCTPLDLNSDFGDARVPTSAKIVKLSVSAGGVSGTTPGEISMEWSY
                     YSESDCLSNSRLLGTTLNSDGYHLFIGDASGSNRTFSSFTDEIFINGHTTIYVKVYSF
                     GPEGSLPFIDFTGLIMYIK*"
     gene            complement(204400..204693)
                     /locus_tag="SR-VP_2-4_scaffold_141_2952615_prodigal-single
                     _345"
     CDS             complement(204400..204693)
                     /product="hypothetical protein"
                     /codon_start=1
                     /transl_table=11
                     /translation="MKFEYNGLDVLLMQKLIGVAQEHHAQLYSYSATDTGLGYNLYDM
                     YFKDGYLNHEGEEKSVMDKELESINSSIHQLIKNVEEKKRKERVLKEFTGMAE*"
     gene            complement(204690..205079)
                     /locus_tag="SR-VP_2-4_scaffold_141_2952615_prodigal-single
                     _346"
     CDS             complement(204690..205079)
                     /product="NifU n=1 Tax=Leptospirillum ferrooxidans RepID
                     =Q7X1L0_9BACT"
                     /codon_start=1
                     /transl_table=11
                     /translation="MSYSEKVVDHFNNPRNIGSFDKSAPDIGTGIVGAPECGDVMKLQ
                     IKINKDGIIEDARFKTFGCGSAIASSSLATEWVKGKSIEEALSIKNTDIVQELNLPPV
                     KIHCSVLAEDAIKAALEDYKKKTEAIK*"
                     /db_xref="UniRef100_Q7X1L0"
                     /db_xref="Q7X1L0_9BACT"
                     /db_xref="lfc:LFE_1848"
     gene            complement(205137..205295)
                     /locus_tag="SR-VP_2-4_scaffold_141_2952615_prodigal-single
                     _347"
     CDS             complement(205137..205295)
                     /product="hypothetical protein"
                     /codon_start=1
                     /transl_table=11
                     /translation="MQNFKDGWWSFWNGLRYEVSIPKWFGWVVGFWVLESLCNISYEI
                     LKWILGLK*"
     gene            complement(205282..205479)
                     /locus_tag="SR-VP_2-4_scaffold_141_2952615_prodigal-single
                     _348"
     CDS             complement(205282..205479)
                     /product="hypothetical protein"
                     /codon_start=1
                     /transl_table=11
                     /translation="MVIGYDDKRELYFIYGQELHGVKNEVLLYLEAGQLNDIIDSGIA
                     RLRERNEFKEFILEGREHAKF*"
     gene            complement(205488..205658)
                     /locus_tag="SR-VP_2-4_scaffold_141_2952615_prodigal-single
                     _349"
     CDS             complement(205488..205658)
                     /product="hypothetical protein"
                     /codon_start=1
                     /transl_table=11
                     /translation="MKYILAIYLILSLYAGIKSVNQSNPDSAIGDLAGVLNLLHIIIV
                     ASLLYYLYSLTR*"
     gene            complement(205666..205986)
                     /locus_tag="SR-VP_2-4_scaffold_141_2952615_prodigal-single
                     _350"
     CDS             complement(205666..205986)
                     /product="Iron-sulfur cluster insertion protein ErpA n=1
                     Tax=Candidatus Nitrospira defluvii RepID=D8PJ05_9BACT"
                     /codon_start=1
                     /transl_table=11
                     /translation="MITLTASAEIKLKNFLAEQGDVVTGVRISVAGGGCSGFQYGMTF
                     DSEKPGDLIQDVNGLNIYMDSESVPLLQGLEINYVDSLDGAGFQITNPNAKSSCGCGK
                     SFSA*"
                     /db_xref="UniRef100_D8PJ05"
                     /db_xref="nde:NIDE3558"
                     /db_xref="88656531"
                     /db_xref="D8PJ05_9BACT"
     gene            complement(205995..206144)
                     /locus_tag="SR-VP_2-4_scaffold_141_2952615_prodigal-single
                     _351"
     CDS             complement(205995..206144)
                     /product="hypothetical protein"
                     /codon_start=1
                     /transl_table=11
                     /translation="MQPRKLLYIAVMIIGFTWTCIYIADLHQTIHHRDNTIKEKDAII
                     KSLTK*"
     gene            complement(206211..206486)
                     /locus_tag="SR-VP_2-4_scaffold_141_2952615_prodigal-single
                     _352"
     CDS             complement(206211..206486)
                     /product="hypothetical protein"
                     /codon_start=1
                     /transl_table=11
                     /translation="MIKFTYEVNDKETAEKLIQFAIDNKLFLISYDINTPINHVYGWP
                     FVAGETEIKVHCQGKLPTPIPSYAKDGMKFLRKVKTAVKKMKFLRTE*"
     gene            complement(206486..206713)
                     /locus_tag="SR-VP_2-4_scaffold_141_2952615_prodigal-single
                     _353"
     CDS             complement(206486..206713)
                     /product="hypothetical protein"
                     /codon_start=1
                     /transl_table=11
                     /translation="MIIFESGLEIALAIFVLYLLIHMFRVVKDVRDSWSPVSGFYAES
                     MFLIVIQVMGITTTVYLMSKVPAIVHWLGTH*"
     gene            complement(206710..207135)
                     /locus_tag="SR-VP_2-4_scaffold_141_2952615_prodigal-single
                     _354"
     CDS             complement(206710..207135)
                     /product="hypothetical protein"
                     /codon_start=1
                     /transl_table=11
                     /translation="MSEKDESLAQGHPKFNDAVKKVSEEIRAMSDEEFYAELEKHEDG
                     DITQFLLETGAINYIMQDLKEREKKMNNQAIYLLKQEIETLEHRSESNSACIGTYLDH
                     IAIYTKENQDIENTMKELKESLAILQTEEDYKPESGDPA*"
     gene            complement(207132..207332)
                     /locus_tag="SR-VP_2-4_scaffold_141_2952615_prodigal-single
                     _355"
     CDS             complement(207132..207332)
                     /product="hypothetical protein"
                     /codon_start=1
                     /transl_table=11
                     /translation="MQTEMIVPKIEVGCILCGDFSLMTRKEINQVPFAECQHLIPKVS
                     ETWTLLFYYTCPECEYKYGIKS*"
     gene            complement(207317..207478)
                     /locus_tag="SR-VP_2-4_scaffold_141_2952615_prodigal-single
                     _356"
     CDS             complement(207317..207478)
                     /product="hypothetical protein"
                     /codon_start=1
                     /transl_table=11
                     /translation="MGPNDRDQDEILVYCKECNGYLWSDGPMDERDYRTHSLIQCPYK
                     KADGTCRPK*"
     gene            complement(207749..208213)
                     /locus_tag="SR-VP_2-4_scaffold_141_2952615_prodigal-single
                     _357"
     CDS             complement(207749..208213)
                     /product="hypothetical protein"
                     /codon_start=1
                     /transl_table=11
                     /translation="MSLSQRTKSGLFTIIAGTLMILALGLCTQSHAQEAKAREVIMES
                     YVELEKVEKAPGILSIQIVYSIPAEYEEYVKAFEFVYYPAGTDDEDTAVYINLATDHK
                     LYPDGNYRTKVGKIEGLVKGTQYNYLILTLYKGNWHVARPSSKNTFTIEGLK*"
     gene            complement(208210..208611)
                     /locus_tag="SR-VP_2-4_scaffold_141_2952615_prodigal-single
                     _358"
     CDS             complement(208210..208611)
                     /product="hypothetical protein"
                     /codon_start=1
                     /transl_table=11
                     /translation="MKVYQTTNAYLSTMKASKKSAIIALWNVDGQPMPMIGDMTKHKQ
                     GGLLILPINKQISNVEISYTILQFVKEHLDAEQIIVSCGGGYSSPAIAIALNFILNGD
                     VHSTNAQYNEDLKEAMITMAKFGLLLREEKK*"
     gene            complement(208612..208791)
                     /locus_tag="SR-VP_2-4_scaffold_141_2952615_prodigal-single
                     _359"
     CDS             complement(208612..208791)
                     /product="hypothetical protein"
                     /codon_start=1
                     /transl_table=11
                     /translation="MWTWRLVFQLFYILVVRAALLAGGVYLIWNGKIIEGLMCFLIFQ
                     LAKISDHIEIISERR*"
     gene            complement(208791..209033)
                     /locus_tag="SR-VP_2-4_scaffold_141_2952615_prodigal-single
                     _360"
     CDS             complement(208791..209033)
                     /product="hypothetical protein"
                     /codon_start=1
                     /transl_table=11
                     /translation="MTFKESILFSLNAYANGFIPVIEYYGKQGNHMMAYQLGIQMHEV
                     QICAQVVQYTPDQPLDINNPDHVAFLASLGGFEGDE*"
     gene            complement(209023..209334)
                     /locus_tag="SR-VP_2-4_scaffold_141_2952615_prodigal-single
                     _361"
     CDS             complement(209023..209334)
                     /product="hypothetical protein"
                     /codon_start=1
                     /transl_table=11
                     /translation="MSWLHISLFDACMFFAMWGVILLVSYYSYNIGKEKGYEEKLDES
                     LKSMNGIAQSPEITSTTHDRANGLFYVERKGQIERYDVSDPLNPKLLDSCKVSGGVYD
                     V*"
     gene            complement(209413..209634)
                     /locus_tag="SR-VP_2-4_scaffold_141_2952615_prodigal-single
                     _362"
     CDS             complement(209413..209634)
                     /product="hypothetical protein"
                     /codon_start=1
                     /transl_table=11
                     /translation="MKIVYLKCWECKRALDVQATSMKELRKVARKKKWVQGFTYADEK
                     GNVVIKGYPRLEDFCGKCHRKTIEQLDML*"
     gene            complement(209631..209729)
                     /locus_tag="SR-VP_2-4_scaffold_141_2952615_prodigal-single
                     _363"
     CDS             complement(209631..209729)
                     /product="hypothetical protein"
                     /codon_start=1
                     /transl_table=11
                     /translation="MNSKNIVVASKDPKYQGFKQTKRKIVKETKKK*"
     gene            complement(209726..210427)
                     /locus_tag="SR-VP_2-4_scaffold_141_2952615_prodigal-single
                     _364"
     CDS             complement(209726..210427)
                     /product="hypothetical protein"
                     /codon_start=1
                     /transl_table=11
                     /translation="MKFILACNGHSYRNYLIRNHLGEREFRYLHNPNQLRGTADPLVI
                     QIDRDEAFRPSYLSEVHALIACSRGLLSYDLDWDLSHRDASYRSFRIVDNIEPISVEG
                     LRRLEAEMSRIMQHEVDNDIMRDIYGIDQSMLGDEGTAVSVMTREGNIERIPLVPDEW
                     RSSIREALVGYQDEHIDNLIADVECELLKNWARSQTCKKDKLNCEIKKYNAMNKNIPK
                     ILEIVSGLTMKGIQS*"
     gene            complement(210493..210735)
                     /locus_tag="SR-VP_2-4_scaffold_141_2952615_prodigal-single
                     _365"
     CDS             complement(210493..210735)
                     /product="hypothetical protein"
                     /codon_start=1
                     /transl_table=11
                     /translation="MYNYQQFIRCPKCLQSVTDALRHYVSASEYVDHNMSQLPEHLKV
                     TCIRCTFSWNEHCADHIEYGMVASGIRGVKVFNDGK*"
     gene            complement(210728..210868)
                     /locus_tag="SR-VP_2-4_scaffold_141_2952615_prodigal-single
                     _366"
     CDS             complement(210728..210868)
                     /product="hypothetical protein"
                     /codon_start=1
                     /transl_table=11
                     /translation="MLPEQYDDRPCSECGNWHPQDFMKFENNEWVCANCKPEILREEP
                     YV*"
     gene            complement(210868..211068)
                     /locus_tag="SR-VP_2-4_scaffold_141_2952615_prodigal-single
                     _367"
     CDS             complement(210868..211068)
                     /product="hypothetical protein"
                     /codon_start=1
                     /transl_table=11
                     /translation="MNLRRRDVQIAKRDWTDVFVGTRSDCQAYLDRLRYAHPKLADGR
                     AFRYQNRSIIPDDQNYWALQVY*"
     gene            complement(211034..211231)
                     /locus_tag="SR-VP_2-4_scaffold_141_2952615_prodigal-single
                     _368"
     CDS             complement(211034..211231)
                     /product="Uncharacterized protein n=1 Tax=Cronobacter
                     phage vB_CsaM_GAP32 RepID=K4F6A9_9CAUD"
                     /codon_start=1
                     /transl_table=11
                     /translation="MEQPYIIKQETVETKHYNPNYGDDKFCRCGCTYHRHFDTYDGMK
                     PVGCKYCGDCDEFKEERRANS*"
                     /db_xref="UniRef100_K4F6A9"
                     /db_xref="K4F6A9_9CAUD"
     gene            complement(211231..211395)
                     /locus_tag="SR-VP_2-4_scaffold_141_2952615_prodigal-single
                     _369"
     CDS             complement(211231..211395)
                     /product="hypothetical protein"
                     /codon_start=1
                     /transl_table=11
                     /translation="MEVTYKLSNQHELTLSDDIAPEKFTLKDSGGYPMELTCAEMENI
                     CRIFKQFRED*"
     gene            complement(211379..211534)
                     /locus_tag="SR-VP_2-4_scaffold_141_2952615_prodigal-single
                     _370"
     CDS             complement(211379..211534)
                     /product="hypothetical protein"
                     /codon_start=1
                     /transl_table=11
                     /translation="MEDLDLIEFEIDCETFLNMYDGMVYDKARKQALEDMREKSDNHW
                     SKNGSNI*"
     gene            complement(211536..211685)
                     /locus_tag="SR-VP_2-4_scaffold_141_2952615_prodigal-single
                     _371"
     CDS             complement(211536..211685)
                     /product="hypothetical protein"
                     /codon_start=1
                     /transl_table=11
                     /translation="MRIGDTVWNISYGHGTIIDLENADVYEVKFDNYCDVLVLSGVRL
                     QKVED*"
     gene            complement(211893..212105)
                     /locus_tag="SR-VP_2-4_scaffold_141_2952615_prodigal-single
                     _372"
     CDS             complement(211893..212105)
                     /product="hypothetical protein"
                     /codon_start=1
                     /transl_table=11
                     /translation="MNQNWKRIVGQRIRRLTMNEAKQILENRSKRPEGAQIGDPVIRN
                     LTGGYSSQAIDFWVMMKLGEKAGFRK*"
     gene            complement(212102..212326)
                     /locus_tag="SR-VP_2-4_scaffold_141_2952615_prodigal-single
                     _373"
     CDS             complement(212102..212326)
                     /product="hypothetical protein"
                     /codon_start=1
                     /transl_table=11
                     /translation="MIKYTELTKMDLAGFIIKSRIASDSKYGPRGDRKTLDVEINIVA
                     EVSIFNVYKNGKLNMTLHDLDSAIDHYNSI*"
     gene            complement(212627..212950)
                     /locus_tag="SR-VP_2-4_scaffold_141_2952615_prodigal-single
                     _374"
     CDS             complement(212627..212950)
                     /product="Uncharacterized protein n=1 Tax=Nitrosomonas
                     eutropha (strain C91) RepID=Q0ACU4_NITEC"
                     /codon_start=1
                     /transl_table=11
                     /translation="MQRQLEIKIEMYVAMKVVEALIKAGYKVGVHDGEETTVRNSDNL
                     DEIKKALFTTDEDYLLVYKNGKKMGWVFLVWGNVEYVVSDYTVNLGYVLDSMDFDNIA
                     LEAVK*"
                     /db_xref="UniRef100_Q0ACU4"
                     /db_xref="net:Neut_2625"
                     /db_xref="Q0ACU4_NITEC"
     gene            complement(213008..213223)
                     /locus_tag="SR-VP_2-4_scaffold_141_2952615_prodigal-single
                     _375"
     CDS             complement(213008..213223)
                     /product="hypothetical protein"
                     /codon_start=1
                     /transl_table=11
                     /translation="MAKKLSDKRKLTLYRYFVSQIENIVRIPTTLTPTEKLNEIEMNC
                     KAAYAFADEWETARKYAKKTKLFKMNN*"
     gene            complement(213216..213515)
                     /locus_tag="SR-VP_2-4_scaffold_141_2952615_prodigal-single
                     _376"
     CDS             complement(213216..213515)
                     /product="hypothetical protein"
                     /codon_start=1
                     /transl_table=11
                     /translation="MGSISSQAKRLKETVIATGVPKAYIRVRTETYRRNDQGHIFSEY
                     GLAWGCLICPMVDMDKYASKMEAFPEDLVVKRHYIDTPEMPHKLIAVHVEEKING*"
     gene            complement(213529..213774)
                     /locus_tag="SR-VP_2-4_scaffold_141_2952615_prodigal-single
                     _377"
     CDS             complement(213529..213774)
                     /product="hypothetical protein"
                     /codon_start=1
                     /transl_table=11
                     /translation="MSLEFTTKYIGHTKKMTTEFKAHVYYDFLLLEDYFDEKQEAKFV
                     KKHGLTNKEIGQIARDGQNGKLEDVTGVLSISCVVNI*"
     gene            213874..214074
                     /locus_tag="SR-VP_2-4_scaffold_141_2952615_prodigal-single
                     _378"
     CDS             213874..214074
                     /product="hypothetical protein"
                     /codon_start=1
                     /transl_table=11
                     /translation="MVICDPVGGGGLNVRVGLLPELESIYPSSICKLYGLFILDLTQK
                     PKKVIKVANPINIMAETIGAGK*"
     gene            complement(214088..214600)
                     /locus_tag="SR-VP_2-4_scaffold_141_2952615_prodigal-single
                     _379"
     CDS             complement(214088..214600)
                     /product="hypothetical protein"
                     /codon_start=1
                     /transl_table=11
                     /translation="MKFKLWDKVKVISGGNTGWPGVIREINPYSTTPYYLGSQEPGGW
                     YSEDQLEFVGDGKWVRNRLRILKLKSLLTNPPKFKTIIGYQELVMGWNKVPFGYGRSY
                     SLYTAAEIVYHPIPINFIVRYSRNLWYVILWLVLGPEKIVMMKRDDLQAVTQKAYEDG
                     FKRGKKGKSF*"
     gene            complement(214783..215076)
                     /locus_tag="SR-VP_2-4_scaffold_141_2952615_prodigal-single
                     _380"
     CDS             complement(214783..215076)
                     /product="hypothetical protein"
                     /codon_start=1
                     /transl_table=11
                     /translation="MNEIISHYDLFIGHGPTNTVSENEAKEVSRLLDDAGCWYRNFRL
                     KQPAIHVKVQNAEGLSKVIPWLREMGFIVVALSNIINEDGMIVRVFSTEGMVE*"
     gene            complement(215073..>215537)
                     /locus_tag="SR-VP_2-4_scaffold_141_2952615_prodigal-single
                     _381"
     CDS             complement(215073..>215537)
                     /product="hypothetical protein"
                     /codon_start=2
                     /transl_table=11
                     /translation="PANLAGAVSDLSLSTPLIGTVGASVVPLNLAGQVPETLSTPLLT
                     TSAISQAETWINVGTEKIGTAYVDKDSIKKNGDTTFFTLKMDYADKGQNVEYAIAKME
                     VVCGTKSMRNTEVIAYDGENSADMEVAGTWEKIVPEDTMGSDILNFVCEKAK*"
ORIGIN      
        1 AAATTTAATG GAACAACGGA GGCTCCAACT GTTCCAATCA ATGGTGTTGA AAGAGATAAA
       61 TCACTGACCG CACCCGCTAA ATTCGCCGGA ATTATTGCTT CACTTGGAAG AGTTACCAAA
      121 GAAGTTTGAA TTGTGCCAGG TGCGGGTAAG AGAAGTATTG TTGCCATCAA TGCTAATAGA
      181 TAATTTTTCA TTTGTCCCTC TTGTTTTGAT TTCCTCTAAC GTTTCTATTA TTCTCCTGAG
      241 TTCATCCAAA TCATGGTACG ATTGGGCAAA CTTCTTGAGT TCCCTTAACT TCCATACCAG
      301 CGCGTCTATC TCGTCTGTAC CAATAAGCAC GTTGACTGGA ATGCTCATTT CTTTCCTTTA
      361 GGTTTCGGTC CGTAAAGTAC AGGGTGCGAC CCATCCTCAT ATTCTTCAAT CTGTCCAGGC
      421 ACATGAATTT TCTGCCAACC GTTAATTAGG TAGAGAACTT CTCCATGTTG CATATCATGG
      481 TCAATATGCA ACTCGAAAAG TAACTCTTCC ATATCAAGCA TGATATCCCC AACTTTTCTC
      541 AGCCCGGGCG TTCTTCTAGT TGTACGCTTA GGAGTAATAT CCAGTCCTAA ATGCTGTCTG
      601 GAGGGTTTAA CATCAGGAGG AAATACACCA ACGTCAGCCT TCTTAGGCCC AGATTTCTTC
      661 TCTGGTTCGA TATGCGGTTT CATCTCATTA GCAGAGTACC AGCTCATATC AACTGTTCCG
      721 GTGAGATCAA ACACATGATA CATTGAATCA TTAGTTACAT CCGATATGTC AAATCCGGTT
      781 ATGAAACCAA CCCCTCCACG GAAATTTCCG GTGAGTAGTT CTACCTTATC CCCTTCCTTA
      841 AATTCGTTTA TCATTATATC GTCTCCGTAA AGGTTTGAGC ATTATGAATG TGTGTATCCA
      901 AAAGGGAATC TATAGTCCAG TAGATATCCT CAAAGAACTC TTCAATCTCC TTGTCAGTCA
      961 CCTTTATGCC ATCCTCTTCG GCCTTTGCTT TAATGAATTT GTAAAGTAGT TTTTCACTCT
     1021 GTAATCTACT GGCTTTCACC TGTTCACCTA AACTTTTTTT ATCCATTTAT CTCTCCCTCT
     1081 AGCTTCAATG CCTTTTTAAT TTTCCTTAGT TCTTTTAATA TTTGAACCAG AAGTGGTGTG
     1141 CCAGGAGTAT ATGTTCTATC TGAAAATATC TCCCTAACTT CATCATCAAC CGCATCAAGC
     1201 TCATTAAATT TGCGTGGGGA TAAAGCATAT TCTGGTATTG GTCTCTTCAA TAAATTTAAT
     1261 TCATGCCCCC AAAACCATCC GAATGAGCTT CCATAATCAC TGGTAACTTC GCATAATTGT
     1321 TTCCCATTGT CCTTATTGTC AATCTCTTTT ATATCGCCAC AATTACCTCT ACCAATACCA
     1381 TTCTTGGAAT CAACTATGAT TTCTACATAA TCGCCCACTT TAAATTTAAG GTCTTCCATT
     1441 ATCCCTCTCC ATTGTGTCGG GATTTATCCC TTGTCCTTTC CAGAAAACCC TATAAGAGTT
     1501 AATCTGTTTA TTTAATTCAA TAGGTTTATT ATTAACTTTT CTATGTAGGG AAGTCAAGAT
     1561 AATTCCGCTC ATGTCATCTG CATGGAGGAT TCCATTCGAC TTGAACCATT TAGCCAGGTC
     1621 ACTGTCACCC CATAGACCAA ATCCATTTCT CATTGACATA CCGAAACCAA AATGGTACCC
     1681 ATGAATACTG TCCTCTGACC CAGAGGCAAA CTCTGTTAGA TTTTCAGGTG AGATGTTGTC
     1741 AATGATATAC TGCATTGCGT CATCCAGGTT TTTTACCTCG TCAGCTAATT TCATTTGTCA
     1801 TCCCCTTGAT ACGGAGTCTT ACCAATTCTG ATTACGACAC AAGGGATTAG AGCTAGGCAA
     1861 AGGCTTTTAT TCTTGTAGGA ATAATGGCCT CCCACCCAGA ATGACTCGAG TCTGAATATC
     1921 AGGTCAACAT ACCACATTAT AATTCTACCC CTGAATATTT CTTCACGTTC TTTACGAACC
     1981 CAGCCTCTGC AATGGCAAAG TACACATATT CTTCCTTATC CCCATCTCGA TATATACTAA
     2041 GATTAATGAG TGGTTTGGAA AGAAAAATGC ACCGGAAATC AGGTAAAAGG TCTTGAGTTA
     2101 CCTTGAGTTT AGTCAGCATG GAAAGCACTG CTAAGGTATA ATCATTCTCC ACCCCGCAAT
     2161 ACTTAAAGGT CATAAACTCT GGTACCAGTA AATTACATCT GGTTGTCCAA ATGGCCTCGC
     2221 TAAAAGGAAA CTCCATCTGT TCGTCTTCGT CCCAATAAAC CTCTCCATCC AGAGATGATG
     2281 GGTTAGTCAA AACCGCATAT TCCGGTATAC CCCACCGGAT ATAATCAGGC GGTATTTCTT
     2341 TATTGGAAAA AACGTGCTCC GTTTTCATAA CTACCTCAGC TTAATCGGGC CTGCTTTCTT
     2401 TTCTTCAAAG GCCTTGGTGG TATTGTCGCT GGTCACAATG TCAATCTTTG TTAGGTCCAT
     2461 TTTAGGAAAT CCAAGAGCTC CTGCTATAAC ACTATTGGGA AATGTTTTTA AGGTGGTAAG
     2521 ATAAACCCTT TTCTTATCCA AAAGCATCTT CTGTTCTGCT TCAAAGGAAT TACGTCCAGA
     2581 GTCAACCACT TGTTGAATTT TCACATACAT GTCTGGGGCA ATCTGCGGAT TCTGTTCTTT
     2641 CAGGAACTGG AATACTGCTT TAGATCCACC ATCACCGTAT CGTCCAGAAA TAGCCGCCTT
     2701 GGTTACCTTC TCAAGGTCAT CTCGGTACAT TGCAGGCACC TGAGCAACCT CTACAACCTT
     2761 CTTGGTGAAG TTATCATAAT TGTTTTGGTT CTGTGAATAT TGTGCAGATA ATCCCTGCTC
     2821 TTGGGACACT AGGTCATTAT TAACCCCAAT GATAGACGCA ATGGTGATCC CTACAAACAA
     2881 TAGTCCTGTC ACTAATAATC CTAATAATAC TTTCATTCCT GTGGTCATGT GTCCTCCTAG
     2941 TTAGTTATTT TATCTATCTA TTCCATACGC ATGTAGTGGG TCGTTTATGT ACTTTGCAAT
     3001 AAGGTCATGT GCTTCACATT TATCCTTTTT ATCTTTTTCT GCACTCGCAA GTTCAACCTT
     3061 TAGTTGGTAA ATATCTGATG TAATAGATTT AATTGTGAGA TCACATGAAG ATAGTCTTCG
     3121 TAGCAATTCT GCATTTGAAG AAGAGTATGT GCTTTTACTT TTAACTTTTA TTAGTTTTTC
     3181 CAAAAGTTCT TTGTGTGGTT TAAGATCATG TTCTTTTTCT ATTATTTTAT GCTCTAGATC
     3241 TGCAATAATA AGTGGAAATT CTTCTTCAAC CTGTTTTTTT AACTCAAAAC ATATTTTTCT
     3301 TAATTCTTCC ATTTTACTTC TCCTGCTTAG TCGTTAAAAT CATTCTTCAT ATAGAATATA
     3361 CCGATTCCTA TGGATAATGT CAAGCCAATA ACTATATCCC AAATCCATTC CCATTTTCCC
     3421 ATCTCGACCT TATTATCAAG ATATTTGAAG TCTGCCATAT GTTTTCTCTG GAAGTTCTGA
     3481 GATACATCGG TTTTAATCTC CTCAATCATC TTAGGCCTAT CAAGTGTTCC AATCTTAACC
     3541 ATGGCATCCG CAACCACAGT TTCAGCCATC TTGTTCTGGC TCCAAGCCAT AACCTTAGAC
     3601 CATGTTACCT TACCACCATC ATCAATATTT ACCATGGTAA TAAAGTCATT CTTCTTTCCC
     3661 CCAATCCAAG CCTCTTCAAC TGCGTAGAAG TAATCCTCTG GCATGTTCTT GGTAACCATC
     3721 ATCATAATAT TTACCTCTTT AGATTTACCC AGAGAGGCAT TGATATCTTC CAGTTCATTA
     3781 TTCCACCGTG CAATGTCTGT AACCGATAGA CCAACTGGAA TGAAGCGGTT CATGTGGTAG
     3841 TAATCGTAAA TCTTCGGGTA GGCTGGTATC TTGTCCTTAT ATTGTTGAAC CAGTCCGGTC
     3901 TTCTTAAATA AAGTATCGGG AGCGCCCTTC ACATAATTAG TGAATGAGTG TTCAACTGCG
     3961 GTAGGCTCCC CAATTTGAAT TGATGACCAC CGAGAAGGTT CCCTTAATCC CTGTCTATCT
     4021 ACTCGGTCAA TTTCAATTGA CTCATCATTA CTTGTGTGGG CATACCAAGA CACATCGTAG
     4081 TAATGTTCAT AGCATGTGGA ACAGGTGGTG GAGCACCCAT TCTTTCCGCA AGAGGTAACG
     4141 CAATTGCAAG AATACGAATG TTCACATGAT ACATGGTGGT GTTCCTTACT AACCACTCGA
     4201 CCGTTCCAGA CTTCTATATC ATGAGTATTA TGCCATCCGA TTAAGCCGAT ATATGCCAGA
     4261 AGAATTAATA CCTGTACTAC AATCTGAATG AGAAACATCT TGAAGTTTAT TTTGTGACTT
     4321 GCGAAGATAA AGAACATCAA CGCAATAAAG GTGGGGATTA AAATTGATAT AAGTAGTGTC
     4381 ATTTTACCTG TCCAATCATC CTGTTAATAA GAGATTTAGG ATCTGCGTAG TAAACTTCCC
     4441 TTATAGTAAG TTGTCTAGTA ATATCAATTA TCACCGATTC ACACGGCTCG TCCTCTATCA
     4501 CTTGGCAGTA TTGACCGTAG ACTAAAATCC TTTTCATACG CCCCTCCTCA TAAGAATGTA
     4561 TCTCCGGTAT AATTTATAAG TTCATGTAAG CCAGTATCCA CTGGCATTTT TCCACTAGAA
     4621 GTGATGATCC CATTTGGGTC TATGTTCATT TCTAGTTTTC CACTAGAAGC TATGATACCC
     4681 TGTGATGGCA TATCCACCTC CATTTTTAAA TGCCCTGCAA TTTTGAGAGC CATTGAAAGT
     4741 ATTTTTATTC TCGATTTACA ACCCTCAATT CCATTTTTAC AATACTCAAT TAACTGGTCT
     4801 ATGGCCTCAT GAGCGGTATT AATTTGTTTT CTTTTTTTAG TTTTCAATCT TTTTCTTAAT
     4861 ATTTTTAACG AACCAATTCG TTCTTTTTCA TATTCAATGT TTCGTTCCTT TTCTTCTATT
     4921 TCCTCTTTTA TAGAAGTTAA AATCTCGAGT AACATTCCTC CTTTAGTGAG GAGATCTTTA
     4981 TTGTCTAATC CATCTATTTT AAGTTTAATT TTATCTACTA CTAAGGCCAC AGCGGACTGT
     5041 AGATCATAAT TAGGTTCATT ATCTACGGTG CCAGTTACAT CATAAGCTTG CCTTTTTTCA
     5101 GGGTCACTTA AAACATCATA AGCTTCTTGA ATTTGTCTAA ATAGCTCAGG ATTTCCACCA
     5161 ATATCGGGAT GGTGTTTTTT GACCTTTTTT CTATAAGCCT TTTTAATTTG TTCTAAAGAA
     5221 GCTGTGTTTT TAATACCTAA AATTTTATAT AAATTTTGAT TAATCATTTT CCTCTCACTA
     5281 TATGGAGCTT TCCTTTCTTG TCATAATATC TGGGAGTTAT CCCCCTGCTT TTCAGAAAGG
     5341 CAACCATGCG TTTGAAGGTA CTATGCTTTT TATACCTGGG AGTAATATAG TGGTGCTTAA
     5401 TCCATGCTTT AAATCCCTCT GAGTCACTAT CCAATAAGTC CCCACCGCAA AGATGGTCTA
     5461 ATGAGTCTCC CGGAAGTCCC TTATCTCGAC AGGCCCAGAA AGCTAAAAGC CCCAAGTGTT
     5521 GATTGGCTGT GTAATGTTTT GGATATCCCT CAGGGATTGC AAATATGCCA ACAAATCCAT
     5581 TGTGGTGGTA CTCATACATT GTTCCTGGTT CAAATCCTGT ATTCTTGAAT ACTCCTTGAG
     5641 CCTCGCATTC CTCAATTTCT TCCTTATTAT GAGATTTATT ACCACACAGT TCACAATGAT
     5701 AGATTGTTTG CATTAGTCCT CCTCATTTGG ATCCTTTCAC AGAAAGATAT TTCTTCTTGG
     5761 TGTGAAATAG GTGCTCAGCT CGTTTGATGA TTGCCCTGTT TATTCTGGCG GTCTCTTTCC
     5821 TCTTCAATAA CTGTAGAAAC TCTTTTCCTT CATTGTTAAG AATTATCTTA TACATACCAT
     5881 CAGGACTAAC AGCATATACT GAGAAATAAC TATCAATAGC TCTAGAGAAG ATTGTTCTAT
     5941 TTCTAACGTA AGTTTGGTCG CTTGGAAACA CCCATGATTT CATGCTTGTA TAAGACATGA
     6001 GGGATTCGTT CTCGAGTCGT TTAAGTAACG CTATTTGTAG TTTTGTTGGA CTCATCTTCC
     6061 TTCTCTCTAC TCCTGTCAAA ATTAGTTAAT AACTGTTTGA GTTCCCTATC CATCTTTCTA
     6121 TTTTCGGACC AGCCATAAAT TATTGACCAG ATAAATCCAA CTACACAGAC TCCTAGAACA
     6181 ACCAGCGCGA TTCTAGTTTC TAAATGTCCT GCGGGAGAGG ATAACCACGC GCTAATTTGG
     6241 GCTTCCTGCT CAGGAGTTCT TGGTATATAC ATTCCAGTTA CAAACATTAA TCTCCGACTC
     6301 CATTTATATG CTCAATGTGA AAGTCAATCA TCTTAGATTC GTCTACAGGA ACATTAACCA
     6361 GCAGGTTAAG ATCATTATAT GTCCAAAATA CATCAATTGA ACCGTTTGGG CCTGGCCAAA
     6421 TCTTAGGAAC TCCAAGGTCA TAATCTGCCT GATCCCTAAG GTAATTCAAA TGCATTTTAA
     6481 TATAATTACA TGCTCTTTGT AAAGTCTTTT CTTTATAGGC CGGACTACCA TCATCATCCC
     6541 AATCATCAGG AAGATCCAGA ATGTATTTCG AGTCCTCAAC CATCTTGTTA AATTCTTCGT
     6601 TTGTCATTTG TAAATCCAGC CTCGATTAAG AAAGTGGTCT AGCCCCTTTA TAAATTCATT
     6661 AACTGACTCT TTAACTTTAC AGGAGAACCT TACTAGCTCT TTATCAGTCT CGAACATTTT
     6721 AATGAATAAT ACTATAGATA TGTAGTCATT GTCAATGAAA TGTATAGAAA AAACTTGATT
     6781 GTCTGGGCCT CGATAGGACG CATAAATATC ATTGTCAGGA GTAAGAGACA TCATTGGGGC
     6841 TTTAAATCTT GAGTTATTTT TGAAGAAGTT AATACAACAT TGTACTGAAT TATGATTTAT
     6901 TCCTGGGCCT TCCGGGTCTT CTTCTTTTGA AATATAATAC AGGTCAAGTA ACTTGTCTCC
     6961 AAGGGGGATG AACTCAAACC TGATCGACCT TATTAACTCT TCAGTGGTCA TACTATATAT
     7021 CCTTTACGGC GGCGGATGGT GGTGCAATCA TCGCAATAGT CCCTATTTCC TATATGAGAC
     7081 CATCCTTCTG AAATGGCACC TTCTCTCTGG TGCTTGGTAG TCGCGCCGGC TTTATCATCA
     7141 ACCCCATAAG TTCTATCGAA GCACCTGTCA CATTGTAAGA AACGTTCAAT TATTACGCTC
     7201 ATTTCTTTTC CTTTGGTGTG AATATCTGAC TAGAGGAATA GCTTGTATAA CCAATTCGTG
     7261 TCTTCATTCC AGTGGGACAA TTCATGGTTT TTGCCTTATG ATAGTCCCTA ACCTTATTGC
     7321 ATAATGTACA CTTGTTCGGC TTAGGTTTAG AGAAATCCAA TTCCATATCT TTACTTTTTC
     7381 TTTTTATTAT CGGTTGTAAC TTCCTTGATG ATAGTACAGA ATGAATTTGA TATCTCACCT
     7441 GGGAAATAAG GCAGTTTCTT TTGAAATGCA TTGGTGGTTT CAATCAACCG TTTCATGGTT
     7501 ATGAAATTAG CTTTCAGTCG AAATGTTATT ATAGCTGTCT TCATTTTCCC TCCTTGGCTA
     7561 GAGTTGTTTT GCTCAACAGA ACTGGGTCTG TTGGTTTGGA AATGTCGAAT ACATACAGCC
     7621 TCAGTAACTT AAATCCTGTA GCGACATACG CCTTGCCTTC ATACACCCGG ATGGATACTG
     7681 CAAAATAGGA TCCAATAAAG GTTCCTGTCA GAATACAAAT TACATAGAAT AAGACTATCA
     7741 TTTTGCCCCC TCGCTGAAAC CCAAGTCATA TGAAGCCAGA GCAATGTCTT TAACTCCCTT
     7801 CAATATCCTC TGTTTAATAT GATTAGGTAA TTCAGATTGA TTTACAGTTT GGTCTAAATC
     7861 AATGTAAAGA AATTTAAGAT TAGTTTCCTT ATGGTTTTCT TCACTCATTT TGGACCCTTT
     7921 TTCCATTTTG CAAACGATTC TGGGTCTTCT ATTTCCCAGA TTTTATTTGC TACCTCATTC
     7981 ATCTCACTCC AAGTAATATC TCTTGTAACC TGCAACCCAG TTATCTTGTC ATCAAGATCC
     8041 TCTAAGCCGT AAAAAAGTTC TTGGAATCTA TTTTTCAATT CTTCGAGAGT CATGACCCAC
     8101 CTATATAGAA ATACCCAATA TCAAAGGTTT CTTTCTTATT TGTCACACGT TCTTTTTTGC
     8161 AACTGCTACA AATCAATATA CTGTATTCAT CATCTGATTT CCCGATAAGT TCCTTAATAG
     8221 AGTACGAATG CTCTATCGGC CCCAGAGCTT TACCAGCGGG AGTTCCTTCC CAGAATGGAC
     8281 AGGACTCTTT AGCAGTCATT TGCCCTCCAT AAACTCTTTA ACCTTCTGAG CCTTTTCATA
     8341 ATACGTCAAT TGGGGAATTT CCTTTATTTC CTCCTTAGTC TTAAGAGGGC GGTATGTAGC
     8401 TGACCACTCA TAATAATTCT TTCTATCTAA CTCAATAAGA AAGTTCTTTA ATTCGACTGT
     8461 GGTTGGGGGT TTCTTTCTTC CGGTAAAGGA ACTCCAAAGG TCTCTAATAA TGACGTGCCA
     8521 CCTGAGGCAT CCACCAACTC CCATACCCAA CCAAAATACT ACGAAGTACC AGAATGCACT
     8581 ATCTATAAAG TGAGCCATAA ATCTCCCTAT ATACCATTCA TAAAGTTAAA AATTGCCTCA
     8641 GCCCGCTCGC TCATAAGAAC AGGTCTACTC TGTAAATCAA ATGATTGCAT AAATAGCCTG
     8701 AGTTGTGCAA GCGTTTTCTT TCCTCTACGA TCGTTCCATT TTCTTCTCTC TCCTTGCCAG
     8761 GAGTCAAACT GATTCCCATT ATTGCATTGA AAACGTCTAT CAGTTTTAAC TTTACCTCGG
     8821 ACAATTCTTT CAACTCTTTC AACTCTTCTA TCTGCAATCT CAATTTCGGA TGGGTCATAC
     8881 CATTGGTAAC CTTCAAGTTC AAATCGCCGG ACTAGGTATA CAGTATTATC TCTGGTATTA
     8941 TCAATCCGCT CAATAACTCC GTACTGTTCT GTCAACTTGG TATTCAGGAT TCTAACTCTC
     9001 ATTCCAATTT TCATTTAACC ACCTCAAATT CCAATTCATG TGCAAGAAAC CATCCACACT
     9061 TACCATCACC CATATTAACT AAGAAGGCCT GCTTGCCTTT CCAATCCCCA TCCTGCCTCA
     9121 CAATAAGGCC TGTTTTACCA GCACAAGATC CATGCCTCAG GTCAGACTTC AGTATCTTAA
     9181 CTCTAGACCC AATGTAGTTC ATTTCAACTC TCCAAATACC ACAGAGCTAA GCCTGCTATA
     9241 ACAATTCCTA TTAATACAGC AATTAACATG TCCATATTCA GTTCACCAAA TCATATCGTC
     9301 TTTATCATCG CCGGATTCCA TGGCTTTCAG ACAGGCCTTT GTTAGTTGCC CCCATGAGGA
     9361 TCCTACAGGC ACAGTTTCAA ATCCGCATTC CCTTAATCTA GTCCTGACCC ACAGAGCTTT
     9421 ATCTTCATTC GACTTTTTAC AGAACACTGG GTCGGCGGTA GCCGCCAGCA CCATTTGAAA
     9481 TGTAATATCA ATTAGTTTCT GTTCATGTCT CATTCACAGT CTCCATATTT ATGTCCTGTC
     9541 GTTCTTCTCT GAAAATGCAT ATTTTAATTC CCACACGCCG ATACTTCTCA AAAACCTAAA
     9601 CCTCTCAATC TTCCCGTGAC ATGATACATA AGCAAAGTAT TCCTCTATAT TATGTGTATT
     9661 ATCACAGGTA AAAATTCTGT CTACCGGCTT ATTACATTTT AGGCACGTGG TCATTAGTAG
     9721 TCACCATATT CATAGCCCGG CATTCTTGGG TCATGTTTTT TGCAACCGAT TTCATAGTTA
     9781 ATACTCCCTC TCCCATTCAC TTCACAACGG CATGGTAACA TATGAAATCC ATTAGGCACA
     9841 AGAGATGTTT CAAATGCTAG GCACCATTTG CCCAGGTGTA TTTTTAAATT AATAGCACCA
     9901 TCAGAAGAAA CGCCACCAAT TCCAATCAGA AATCCCTTTA TCTTGAACCA GTCTATATCA
     9961 TATCGTCTTT GTCTTTTCAT TACTCAATTA AATCCTTTGA TTTCAAGCTC CCATCTTTAT
    10021 TTCTCCCTGG GTGCTGTTCA AATTTCTTCC AATCACAATG GTCTAATGGT TGTATACGGA
    10081 GAAACTTTCC CATAGAGCCT GAATCTTTAT GACCACAAAC TAAATAGGGA GAGTCTGGTT
    10141 CCATGTAACT ATGAGCACAA GCATAACAAG TTTTCTTCAT TATTTAATAC TCCTCAAAAC
    10201 TAACAACCCT GATATTGCCA TCCCTAAAAC AAAACCTAAT ATTGCACCAT TTATAAATGT
    10261 CGGTTCCATA AGTTATTCTC CGTTGTCATC AATGCATTTC TGAGGTCTTA TAAGCTTCCA
    10321 ATGATCCATC TTGCCAATGT CATATCCCAG AGCGCATGTC TCGTAATCCC CATTTCTTGT
    10381 TTGTCTGTCA TACATAATTG GGCAACCGTC ACAGCACTTT GGATTAGGAA GAGTGATATT
    10441 AATCTTCATG CGGCTCCGGT ATGATAACAG TCAATACGAG TACCATCTGT AACTATAATT
    10501 GACTCGCCAG GAGCAATTGT TCCTTCATGT TTGTAGTTAT CCGAAGCCTT ACTAAATGAA
    10561 ATACTATATA ATATACCAGG TTTTCCATTG GCCAACCAAA CTATATCATC ATAAGTAAGC
    10621 TTACGAACAC CATAAGTAAG ATTACGAACA CTTGTCTCCA ATTCTATCTT TTTTCCATTA
    10681 ATAAGTATAA AAGGATTATA TGTAGTCTCT TTTAATGGCT CAATGTTAAT TTGTCTATGT
    10741 GTAGACTCAA TAGCACTTAA CAATTCATAA ACAACTGCGT CTACGTGGTC AAATTCACAT
    10801 TGCGTTAAGA CTTCCGGGGT AGTGTCACCC CCATACCACA CATGGTCACA TATAATGTCG
    10861 AACAGGTCTT GTGCAAGTCC ACTTTTATAC TTGCTAGAAG CGCCTGGCTG GGTGGGGATT
    10921 CGGTATCGGT CTGTTGGCAA AGGTTCCTTT TTACTCATTT GTAGGAGTAT AGTAGCAAGG
    10981 TCGGCATAGG CACTCTGGTC TGGACAGAGC TTAAATTCCA TTGGGTCAAT CCACCCTTCC
    11041 TCATTTAAAC GATTACGTAC TTTAAAAAGT GGTCTAACTC CAAACTCATA TTTGGCTTCA
    11101 TCTATAACCA GTAAAGGTCC AAATCTACTC GGTTCTCCCA AAGCCTCAAT CCAATCTCCT
    11161 GTTTTAAACT TATTCATCTT TTTTATACCT CTCTTTCATA TCTTCCTGCA TACGAAAAAA
    11221 ATTATGTACT GGTGATTTAG TTAACTCAGT TTGAGCTAAT ATATAAATTA CAGATAAAAT
    11281 AAATGTTACT GGTATAAATA CTAGTAGATA AAGGATATTT AGGAAAAAAT AAATTATTTG
    11341 TCTTATAATC AGTTCACCCC ATCACATAAT ACTAACACTA TTCCCCATTT GGTATACCAT
    11401 CTAATGCAAC ACAATTAAAA TGAACGAATT GTTTTCCACA AACTTCTTCT CCATCCTCAT
    11461 GTGTTTCAGT ACGAACTTCT AGGTATTTCT GACCAGGCCA AATAGTTTTC CAACAATGAC
    11521 AACATTCTTT TTTCATTTTA AATCCTCTCC TTTAAAACGA TACAAGTAAG ATGGATAGCG
    11581 TAAGCGTCGT AATAAAATCC CATAGATATA GCCGCATCTC GCCCATTCTT ATTAACTGGG
    11641 ATATAATCGT CTTCCTCTTT AATTTCTTTG AGGCAGTGAA GACAGACTCT TTTAATATCA
    11701 TGTCCCATTG TTTAATCCCT GATATTCATT CTGTAACCAG TTAACCATTT CGTTCATCAT
    11761 GTTTTTCAAG TTGGGATCTG CAAGAACCTG TCGGTGCATT TCTTCCATAT CACTATGGAC
    11821 AATTTCTGGT ATTACTTTGT CCAGTGTAAT CATTTAACTC TCTCCAAGAG CTTTACTTGT
    11881 TTAAATGCCT GTGTTCCACC AGGCCACGTT GATGTTAACT CGTTCAACAG CTTCCCGTAA
    11941 CTCCACACAG TCTTGATTTT TTTATTCAAA GTAAGAGAAA ATATATTTAC TCTTAGTTTA
    12001 GGCAATCTGA CTCTATCCCT AACCTCAACT TTCCATACCT CGTTGTGGTG TCCCTCAGTC
    12061 CGACTATATA GCATAGCGTC CCTTAGTGAC TTAAACACCA ACAATCCTCC AATAGGAGCT
    12121 TTAGTGGACT TATCAGGGGT ATACTTCACA TCTAATTTTC CCATTGCCCA CATTGAGTGT
    12181 AGAGTAACGG CTTCTTCGCC TACGCCAGGT TCCCCATATC TTTTAGCCAC CACCTTATAT
    12241 CTTGTTATCA TTACCGTCCT TTCCAAAAGA CCTTACAATT GCTAATAAGA GTGAAATCAT
    12301 TACAACAAAT ATAGCACCAT ACATGACTAT TATTACAACT AGTAATATCA CAGCTAGTAC
    12361 ACCAATTGCA AATAAAAAGA GTCCTGTGAA AAATTCCGTC ATGGCTCAAA CCTCTTTAGT
    12421 TTATAATCAT CTTCAACCAG TCGAAAGTAA TCAGGGGAGT AATCTCCACT AAATTTCTCG
    12481 ATTAACCATT CCACAATCTT AGGCCCATAA TACTCATGAA CATTCTCAGC AATAACCACA
    12541 TCATTGCTGT TTGGACCCTC ACCATCAAAG TTGTCCACTT TAATTATCTT CATTCTTCTC
    12601 CTTGAATACA TTGAAGCCTA ATATCTGTCT TGCTCCGGTT GGTAAGTTCA GGAAACTCAT
    12661 ATGTACTGAA TTAATCAAAT CATCTGCAAG GTCTCTAATC TCTTTTAGGC GCTTGTCATA
    12721 TCCTACCTGG CAATCCCCAC AGAGATATAA TCTAATGGTG TTAAGGTCAG GAATTTGTGC
    12781 GAATGACCAA TCAACCCAAC CTGTTTCTAC ATCTTCGTCA GCACAGCCTT GTTTAAAGTC
    12841 GGCTTTCTTA TGACACTTGT GACAAACTAA TTCTCTTTCA TTCATTGTAA TCAATCCACC
    12901 CGTGATAGTC GGGAGAAAAC TCCCACCATG CTTTAGATAA TCCATTTATA TTATAACCAA
    12961 CAACTGTTAG ACCTGTATTA CGGTATTCTA ATCTTAAATC TAACTCTTTA GTTTTCTTAT
    13021 CCCATTCTGT ATAACTATTA AATATAATAA TCTTATTAAA ATATTCTGGA TATTTTAGTT
    13081 GAGTCATCTG TACTCCTTTA TGTACAACTT CTTATCTACT TTATAGTGGT CTATGGCCTT
    13141 AAAAAGAATA TCCAAATAGG GTGGAACATC TTTATCGAGC AAAGCTTTAT ACCAAATCTC
    13201 TCTTGCTGTA TAAGAACCGT CCAGAAATTT TGACACTAAA TCATGACACC TAATAGCTCT
    13261 TTCTCTATCT GCTCCTGAGC CTGGGTTAGT TGTCCAGACA GTTAATCCAT AATCCCGCCA
    13321 TTTATCAGTT GTATAAAAAT AATCCGGCTG AGTCATTTAA AAGAACCCCT TCAAGAATTG
    13381 TATTAATCTG GTCAATGGCG TATCATATTT GAAATGACTG CACCAATCGA AAGCAGAAAC
    13441 ATAGAGCCGT TTGTTTGGTT GTGTGCTATC CTCAAGAGAT TCGGGTGGGG GATTATACTT
    13501 ACAATATATT CTCCACCTCC CGCTATCCTC TCTAGAGTAT AAACAATTCT GACATTCTCT
    13561 AGGCCTCATA ATACTTTCTC CAAGAGCTTT ATCTTCTTGT ACGCCTCAGT CCCATTAGGC
    13621 CAACCATAAG CAACCCCGCA GTATCGGGAA TCAGCCTCAT TAAATACCAT ATCTGGTCGG
    13681 TCATTCCAAA TATACTCACA ATCTCTTCCG GGCCAAGAAG GATTATTCAA CCTAGCCTTT
    13741 GGCAAATGTA CAGGCTCCTC AGCTTCAACT TTCCAGACTT CCAGCCCCAA AGTGTTCATT
    13801 TGGTTGCGCC AAATCTTAGC GTCCTCAAAA TGATTGAATA CTAATAATCC ACCGATCGGT
    13861 GCAGTAGTAA ACTCATCTGT GGAATATAAG GCATGCAGAG GGCCGGTAGC GACTACCGAT
    13921 GTTCCATGTA TTTTATCAGT ACCTAAAAGA GTCTGTCTCA CCACTTTATA TTTCACCATG
    13981 GAAATTTCTC CCATTCCTTA ATGCACTTTA GGCAAGTCAT TGTTCCATCG AAATCGTTAT
    14041 TGATAACCCA CCAATTTGAT TTGAATTCCC ACATTTCATT TACCTGGCAG AGGTTCCTTT
    14101 GTCCGTCCAT TGAGCCATGA ACTCTACCAT ATAATGTATC ATCCTTACCT TTAACCTTAC
    14161 TGAAGGTGTA TCTGGGAGCT TTAGGCTTTG GGTCATCAAC AGGTTCTGGA TAAAAAACAG
    14221 TCATTAGAAG TACCACTTAA TAGACAGCAT TACAAATAAT GCAATGGACA TAATACATCC
    14281 AAAGAGCGAA GCCAGAAAAG GGCCGTAATG TCCCACACGC TCTCCATATT TATAATTGTG
    14341 AACTAAAATA TCCCTCATCT CGAGAAGTAT TATAGCGCCA AGCACCACTG TTAAAATGGC
    14401 ATAGATTTGG TCTGATGGTG TCATATATCC TCTATTTAAT GTATTTGTGT ATAAGGGGAG
    14461 ATTGTAATGC AAAGTGGTTA TCGACAAATC CCCAGATGAA ATATCCTCCT ATGGCGATTA
    14521 AAATACCAAC TAATAATCCA AAGCAAAAGA ACCTTATAAT TATTTTGGTG AACATACTAT
    14581 ACCTTTCCTG GCGGTGTCTT ACCAGTCTCT TTAAAGAACC ACTTTCGTAA TTCCTTCTTA
    14641 CCGTTTATAT TAAGTTCCTT TTCTGTCCAT ACAAGATAAC CGAAGTTGAG GTATTTAGTC
    14701 AACTCAAATC CAGCGGCAAT CTTACTCTTT ACAAAGAAGT CAAACATTAA TCCCTTGGCT
    14761 TTAACTTCTA TAATATACTG AGATCCGTTT GAGAATGTCA CAAGAAAATC TGGATTATAT
    14821 CTAAATACTC TGGGAGACCC ATCAATATTG CTCACCTGGA CCTTAATGTG GATTGGACAC
    14881 CGCTCATAAC CTAAAACGGA TGGATTGTCT TCTAACATTC TGATTGTCTT GTACTCGTAT
    14941 GTGGACTCAT AAAAGATACT GTCCTGGTTC TTTTCACTCC AATAATAACC AGAGTAAAGC
    15001 TTTACATCAC GTGGTGCATA TTTCTTATTG GGCATTATTT ATCCTTTGAG TATAAGTTTT
    15061 TTATCTCTGT AACGGGAACT GATACAGAGT TCTCGAGTAC CTTATCCAAG GTAGTCTTTG
    15121 TTTCTACTCC CAACATTTTT CCTATCTCGG CCCTCAGCTT ACGGTACTTA TTAGCAGAAG
    15181 CTCTAGCCTC TCTTGCCCAT CTAACATCTT GCGGGTCTGT CAACCCGGCA TAGGCATCAC
    15241 AAAGCGCGTC TTCACTTTCA GCGGCCAGTC TCAATGCCAT CATGCATTGA CGTAATTTAT
    15301 TTTCTGTTAA TGTGAATTTC TTAGCCATCT ATTGCCCCTT CAAATTTCTT CTTTAACTTT
    15361 TCGTATTGCG CTCTCTCCTG CTCTAGCAGT AACTTTGATT GTTTTTCTTG GAGTTCTCGA
    15421 CATATTCTAG CTTCTTTTTC CAGACGGTCT TTATGCCCCT GTTCATACTC TGGGGCCCAA
    15481 GAGTCATCCC ACAAAGCGGA GGCTGGGATG AAAGCGTCGT CGTAATCATT ATCACCTCTA
    15541 TAATACCGAA TGAAACTAAT ATGTAAAAAT CCATCTTCAA TATCGTAATA CCTCAATTCC
    15601 CAATTATGCC CTAAACCTTT TATTCTCATG ACCTCTTTAG CGATAGAGGG AATCCTAGAT
    15661 AGCATTTTTT CCATTTCTTT AAAGATTTCT TCCTGTGTCA TACTCACCCC GCTGAAAAAT
    15721 TAACTAAGTT AGTAACTGAC TTGGGCCTAT TACAGGCCTT ATAAGTCTCT ACACTCCCAT
    15781 TAAACCATTT GAACCACCAG GTTTTCATGC ATATTGGATA AATACCCTGT TCGACTTCCT
    15841 CAATTACAGC ATATGGGTAA TAGCCGGCTT CGTTTATGTC ATATGAGTTC TTTAGGATTA
    15901 CATCTTCCGC GTCAGCCTTG TTCTCGAACC AACCAATTGT TCTTCTGCGT AGGATCTCAT
    15961 GTGTCTTGGA ATGGATCATC ATGGTTGTTA CTGTATATAT TTTCTTCATG TTACAGTCTC
    16021 CTCCGAAAAT ACAGCTCTGA CTAAATCCTT TTGGTCTTGA ATATCAATTA TAACATTGCC
    16081 CATCTTACGT CCCAGAAATT CATCCAGAGC ATCTTGCATA GCATAGCCAG TAAAGAGGGA
    16141 CGCCATGATA TAAACCTTAC TCGGGTGTTC CTCAGCATGA CTAGTTAAAG CTCTGCATTG
    16201 ACTACCCAAC ATATCATTTC CCAGTGACAT TCCACCCCAA TCAAAGAAGA GAATATCGAA
    16261 GTCACTCTCA AGAGCTTCCC ATACAACCTC CTTATGTTTA ATCTGTTTGG GCTTTAACTC
    16321 AACCCCAATT CCGTCTAACT GAAGTAAAAG GTGTTTTAAA TCCTCTTTGT AGTCGCTCCC
    16381 AAAATCTGTC ACAAAGACAA TCTTCTTGGT TGGTTTCTTT TTCATGTCCA ACTTTCCACT
    16441 CGGTTAATTA ACAGGTCAAT GCCGTTCAGC AGGAACATTC CGGCATATCT AGGCTCTCCA
    16501 CCATACATGG GGATTTCAGA GAGAACAAAC ACATCCCTGT AGCGAAAGAT TTCAGCCTTG
    16561 CCGTAATCAC TCTCAGGCCA AATCCAAGTT TCCCCAGATT TAAGATTCAG TATGTGTTCT
    16621 TTGGGAGTCA TGGCTTATAC CCAGCGTAGT TTCGCATCTT ATTTTTCTTC TTAGCTTCCT
    16681 TATTAATTTT CTCTGTATTG GCAATTCGAC ATTTATCTGA GCTAAACTTC TGATTCATGT
    16741 GATTAGGGTA GAATGTCTCG CCACACTCTG GACATTTCTT TCCTTTGGGC TGGGGGCTAC
    16801 TAGGAAACCC CATATCATTA ATTTTATCCA TATCTAGTTT AAATATTCCT TTATATGCAA
    16861 AATGACGTCT CATTTTTGCA AGGCCATGTA AAACAGCTTG GGAAATCCGA GTGTGGCTTA
    16921 AATTTTCCAT CTCAGCTATT TCCGTGTTAG TGTATCCTTC TTCGTAGATT AATTTAATCC
    16981 ACTTGTGCTC TTGTTCTGTC AGCCGATAGG ACATTATCTG ATCAAGATTA TTATGCAATT
    17041 CTTTATCGGA TACCTGTTCT TCCTGAACTG GTAACATTAC CATCTCTTCT CCGGCTTCTA
    17101 GTAAGCTTGA AATTGGAACT TCTTTGGATA CCTCAAAGTT AGTTCTGAAT TTCTTGCCAG
    17161 CTAATTCTGG CGGGAATATA TCATAGATAC CCTTACCAGA CAATTCCATT AATTTACGAA
    17221 ATATCTTTTG CCACTTCTCA CTAGTCTTAT AATAGGGTGA GTCTGGATCT ATAAAGAATT
    17281 GTAGGTTGAG TAAATTACTG AGGTGCCACT GACTAATACC TAAATATTCA GCCATTTCCC
    17341 GGTTACTTTT AAATTGCTTC CTAATGTCCC AGAGAACTCC ATGACGTAAC TTGGCAGTTA
    17401 AAGTTGTTTT AAATGTTTCA CCTTTCTTAG AAATCTCAAG GCCATTCATG CCGTCACCTT
    17461 GGATTTGAAG TTCCTCTGGG CAACCGTGGT TTGACATTTA AGTTTGTCAT AAATCTGGTC
    17521 AATTCTTTCC TGTATAAAAA GAGTGCTACA TTCTGGACAC TGTTTAACCT TGCCCTCAAA
    17581 TTCTGTTATA AGCTCTGCAA AGTAAAACGA CACTTCTACC ATCAAAGAAG TGAATGTCCT
    17641 GACCATTCGG GTACCAGTAA CTCCTCTGCG AAGTGTAATT TGGAATGTAA AAAATCCCAA
    17701 GTCTGTAACA CCATCTTTAG CGGCTATTAG TTTATCCCAT GTGTACTTTA GATGGTATTG
    17761 AGCTACCTTG AGCTGTGCAA CAGTTAGGGT ATCTCTGGTT TCTTGGTTGT CACTCATGAA
    17821 GATTAGAAAG GCGGTAAGTT CTTCGGCAAG GTTAGTTAGG TCACCCTGAC TGAATTTTTC
    17881 CACGTCAGAA TGAATAAGGT CCAAACACCA CTTCATCCAG AGTTTGGTGG TCAATCCATA
    17941 CTGTCTAACT TTATACTTAG TTTCGACACG GTGATATGCG TTTGATAGTT CTAAGTTATT
    18001 CATGTGTATG TCCTCCTTAT ATTATATAAT ACACATTTCT ACCTAAAATT GCAAGCTAAT
    18061 TAGTGCTCGT ATCCGGGTCA TGGATTACCT AATCCTGAGG CCTACCCAAC GTCTCTAATG
    18121 AAGAACCTTT TTGAATCTTT CTGTCGTCAT CATTCGCAAT TAACAACACC CACTCATAAG
    18181 ATAACTCACT CGAGTCAGGC TGACTCAAGT AGTTCATCTT GTATAGGCTA CCTGTTTCAT
    18241 CCAGGCCTAG GGTTAGGTGA TCATTATACG ACACTTGAAC TATTTTAAAA TGTGCTTTCA
    18301 TATATCTCCT TTAAATATAG ATTGTCCCAT CAACTGGAGG TTTTCCTAAC TCCAGATGTA
    18361 ATTTAAAACT ATGCTCGCAA TTTTTACAAT AAAATGTTTC CTCATTAACT TCCTCAATGA
    18421 ACATTTCCTT ATCAGCTTCG TCTCTAAGCT TTTCTATATT AGAATGGTCT CCGAATCGAC
    18481 TAATAAAGAA TTCTCCAAAG CCGCGCACTA TTTCAGAGAT TTGAATTTCG CAAGCCGCCA
    18541 AGCAGTTAGG ACATGATGTT CTTACCTCGT TATACATTCC CATTATAAGC TACTCCTTTG
    18601 GTGGTTTTGT GTGTATACGC GGGCCTGTGC CAACATGGTC GGTGATACAA TGGACTTCAA
    18661 CTATAGCGTA CACAAATAGG GCTATTAAAA TTACATATTC CATTTTAATT TTCTTTCTTC
    18721 TTTGTTTTAA CTGGCCAAGG AAGAATTAAA AATGAATGTG GGTCTTGTTC TGCCAGAGCT
    18781 AATAGTTCCT TAATCTTATT TTGTTTCTTT TTCATACGTC TCCTTATATA ATACAGTTAA
    18841 TTGTTTTATC TTCATTATAA GCTACTCCCT ACAGTAAATG TGTTATCCTC AGTCTCATAA
    18901 TCGAAACCAA GATACCTCAT TAAAATATGA TAATGGTACG TCATTCCAGA CTTCAGGTCT
    18961 TTAATGATGA GAGGATGAGT TTCAATATCT CCATTCTCGT CCACGGCATT ATCATAATTC
    19021 ATTGGTAAAA TAATCATATA GAGTCTTGGG TCATCTGAAT AGTAGAATTT AAATTCAGGC
    19081 GGGCTCTTGA ATACATCCTC ATTGGGATGA AAACGAATGG TTACTGATAC AGAATGGTCA
    19141 TTAATTGGTT GGATTAATAA ATCTGTTTCG ATTGTATCAG GAACTGGAGT TCCAACTGAC
    19201 ATATTCTCTG CAAAGGCTGG GGTGGTGAGA AGTAATAAGC TAAGTAGAAT TTTTCTTATC
    19261 ATTTTTCTTT TCCTTACGTA GGTATTCCGG TGGAACATCC ATCATTCGTT CTATATCCTT
    19321 GTTCATTTCA TCAAAGACCT TATCAAAGTC GGCCCATACA TTGGTCATGT GCTTAATATC
    19381 CTCATCAGAT ACTTCTACAG GCTTTCCATT GACAGTCTTG CTATAATTCA CCGAGTGATA
    19441 AACCTGCGGT GCCCACGCCT TCCTGAGCTT AGCCCAGAAG TCAGCCCAAT TTTTCTTTTG
    19501 TCTTCTTGTG GGAAATATCT CAAACATAGA ATAACCTTTG CTCAAAATGG AACGTCTGTG
    19561 CATTAATCCA ATGTCCATCT AAATTATAAA TCTCATCATG ACCTCTAACT CCATCCGAAA
    19621 ATGAAACCAC CAAAGGGTAA TTACCATATT TTTTAATCTG TGTGATTACC CCATTTCCCC
    19681 AGAATTTATC AACTACTTTA TCGTTGACGC TGGCACGGCA AAAATATGGG TTGGCTTTAA
    19741 CAGGAAGATT AGCCAGAGCT TTCTCCGGAA TACCTTTAGG GCTAAATATA TATCTGAATT
    19801 GGAAGTGCTT GTCAGCGTCT TTGTAAAGCC CCATGATCTT CAACTCACTG CCATCTAAAT
    19861 CTTTAAAGTT CTCAAACTGC GAAACAAAGA AATCCCTCAA TATCTTATAG TCCTCTTTCA
    19921 CCAATGGTAT TCCTGTGATT TCAAATCTAA CTGCCGAGTC TATCACAAAC AGACTTGGGA
    19981 ATTCCTCAGA TAGTTTCTGG ACAACCCATT CATTTACAGT CTGTCCTGGT GGAATAACAA
    20041 GATCATCATC TAGACCCTTT AGGAACTCCT CCAATGTATT ATGAAGCTCT TTGAGTTTTT
    20101 CCTTCTTATA AGCCTGTCTA GAAAGCAGAA CATCAATTGC CTTCTGGTCA TCATTTATGA
    20161 ACTGCTCCAG GTGATTAATG CCTTCCACCA AATCCGTAAT ATAATCTTTC TTCATTTTGT
    20221 CTCGCTCTTT TCTTTTATTT TCAACAATTC TTTCAGCCCG CTAAGTCTAA CTCGCTCAAC
    20281 AGCTTTTAGA TGTTCATCCA AAGTCAGGGT AGTGTTATCT TCCAGTTTCA ACATCTTACC
    20341 ATATGCTTTG AACCCACGGC AAGTCTTTTT GCCAGTGACT TTAGCTATGG GGCATCCAGT
    20401 ACAATCAGTC TGTACGAAGA ACTTATCACA CAGGCCACAG GAGGGCATAC TTAAATAAAA
    20461 TGTAATGGAG GTATTAGGAA GAGACCATTT AGCCAGAGTC TTTTCCCAGG CTTCTTGTAA
    20521 TGTTTTTGCT GTTCGTTCTA CAGTAGGGAA CTCCCAACCT TCATCTACAA ACCATTTAGC
    20581 TCTAATTTCC TCTTCCGTTC GTTTCTTAGC CATTTTTCTC CCCCATTAAT TTATGTAGGA
    20641 TTAATATTTC ATCCTCAACA CGCTGTGCCT CGTCACGCAT CTCCTTTAAT TCTTTTAACA
    20701 CTTGATGTAG ATCTTCCAGA GGAGTTGCTC TGGGATTGGC TAACATCTTA TCAATACGTA
    20761 CACCATACTC ATTTATGGCC TTCATGAAGC GATTATATTT CTCCTCCAGA GTTTCATTAT
    20821 TGTTATTCAT CATCATTCCG GTATAGCTTT AGAATGTCCA TATCTTTCAT TAACCCGTCT
    20881 ATAGTCATGC TTATCTTATC CACCCGGAGT TCAATTTCCA CAAGCTCTTC GCCATAAGCG
    20941 TCATCAACTC TACCTTCTAG GTCTATTAAC TCCTTACCCA GGCGTAAGAT AGTTTCATCA
    21001 TATGTTTCAT TCTCAGGGTC AGTCATAACC CCTCGTCTTT CTCACTACTG CTCATCAGAA
    21061 TTAAGGCAAA TAACGCACCC GACCCAATGA GAACATATAT TGAACCATAT TCCACATAAA
    21121 GGTAGATACC CCATGCTAAA AAGAAACAGG ATCCAATATA ACCAATTATT TTTGTGCAAG
    21181 CTTTAATCCA CTTCAATAAT TTCGTCATTC AAATTTCCTA ATCCTGTTAT CTCAATTCCA
    21241 TAGGAATTGA ATATACCAAC CAGCTTCTTA ATTACGGCAT TTCTATTATT GATAATCTCT
    21301 TTCAATCTGG TATTCTCACT TTCTAATCTT TCCAGATATC CATCCGGAGC TTGCTCTTCT
    21361 CCTGAGTTCA TATACCACCA TCCTTTTCAG CTGAATCTTC CAACTGTTTA TAAAGTTCTT
    21421 GCACACCATC ATCCTTATGG ACTTCTGCCC AAATATCAGG CGCTTTTTCT TTAACAAGAG
    21481 AATCTAATTG AAACAGAAGC ATAAAATGAT TCGTATCACC CATTTCTGGA CCCATCGAGT
    21541 TTTGCCACCC TCCTATTTCT TTAATAGTAG CTAACACGTC TGCAACAACT TCTAAGTTAT
    21601 CCCAGTCAGC AGATTCAAAG CGAATTAATT TTTCTTCCAA AGTTTCGTTT TCCATTATAA
    21661 ATCCCCATCC AATCCCTGTA CGTTTACTCC CTCTCTTTGT AGGAGTTTAA AGAGCCACAC
    21721 TCTACAATCC CGACATAAAT CCACATCAAC ATTATGATTG GGTCCGTCCC AAATAGATGA
    21781 AGTCTGCCAA GTTAGATGAA ACTCATTACT GTCACCATCA TTAGCGTCAC CATATCCTGG
    21841 GAAATCCTTT TCACAGTCTT TTTTACATCT ATCGCAAGTA GTAACATCAT GAGTGGTTAT
    21901 TTGGTGAGTT ATAGTTTCTG TCTTAAATTT CTTCATTACT TCCCCTTCAT TTTAGCTTAA
    21961 ATACCTTTTT AACTTTAGTA ACAAATTTTT TATTTTCTTT AATTTGCGCA ATAAATGTAG
    22021 GCCACGATCT ATAACCTTTT GGAAAGTTAC CATAACTATC CAACAACGTT TCGTCTATAA
    22081 GTTGTTTAGC TCCAATCCAT ACTTCACCAC CAAGTCTTTT TACTTCTAAT CCTGACTGAG
    22141 TAGCTATTTT ATAAATATCT TCTGACAAAG TATTCTTAAA TGTAATAAAG GCTGATTGAC
    22201 CAGCCCAACC ATGTTCCTTT CCGTATTTTC CTAGCATTCC TGTACAACAA CTACAAGTTA
    22261 AATACCCATC TTTATTTAGT TGTTTAATCA GGAGTCTTAA TCCTTTGTCA ATATGTGGAT
    22321 TTGAGTTAAT CATGGCAAAG TGGACAATCA CCAGAGGAAT CCTCTGGGTC ACCACCACTC
    22381 ATATTATTAA TAGCTATAAT TTCCTTTTCA TATTGATTAA ATTCTTCTTG CATTAACTCT
    22441 AATTCATGGT AAGCTCTATC TACTTCTTCC TGGGTTGAGT CATCATGCTC CATATCTTTA
    22501 TAATCTTGTA TAGCCTTCCA GATACGATTG AGCATCGCAT CTCCTGTTTC GTCTCTCATT
    22561 AATCCTCTCA GTTAAAATAC ATACACATAG TGTACCCTAA TATCACACCG CCAATCAAGG
    22621 ATAAAAGCCA AGCTAAACTA TCCCAGAAGT TCACTCAATC ACCATGAATA TCTTTTCAAA
    22681 CTCATTCTTA ATCATGTACT GAATTTCCTT CTGGATTTCC TCATCACATG CTTCCAATTC
    22741 TTGTCGGATA CCACGTCTAT CTGTCAGGTC ATTCCAGATA TTTTTAACTG CAATGTCAAT
    22801 CAAGAGCTTC CTCTTGTCAT CTAGTAACAT AATACTCCTA AAAGATAATT TCTAATTCAT
    22861 CCCAATTACA CCCAACACCT AATTCTTCAC TAGGGTCATC CAGCCGAACA AAAGCAATTT
    22921 CTCCGTCCTC TATGATATCA GTAACAATAC CTTCTTGATT ACGAAAGCTC TGATGGGTTG
    22981 GCGGCTCGTC CTTAAATTTT ACCCTGTCAC CCACTCGGGG ATTACGCCAG CTCATCACCC
    23041 GACCTTAATT ATTATATAGA CTAGAGAAAC AGCCAGAGCT GATACTACTA ACCAATACTT
    23101 TAAATTTACT CGCGGTCTGT AATTCAATTT ATTCCTCATA GGGTCTTTCC CCTTTCCATA
    23161 TATCCAGCCA CCTCAATGGC GGCTCAGAAG GTGCAGTCAA AGAATAGATT TGTATTTTCT
    23221 TAGGCGGTGT CAAATCATCA TGCTCGGAGG GATCCAGCGG ATGGTGGTCT TTCTGACAAT
    23281 CCCAATATCC ATACCAATAC TGTTGACCTA AAGTCATCTG CGGGGTCGGC AGTTCCCACA
    23341 GCATAATCAT GCCAGAAGTT AATAAACCAA GCAGGAAAAA CATTCCATAT TTAAACCATT
    23401 TTAACATACG TTCCCAGAGC TGAATCAGCT GTAAATCGAA TATTTATATA ATACAAGGCC
    23461 TTAAAAAGGC CTAATTTATG CCCAGAAAGA GATTCATATT AAGATTCGGG GCATTTTATA
    23521 AAGATTTTTC CAGAGCTTTT ATCTTCATTC CTACCATACT ATTCTTATAT CATTACATAG
    23581 TCTATCTATT CAATAAAGTA TATCAGTGAC AATCACAATC ATATGGAGTT CCATCTTTAT
    23641 TAAGTACATA ATCCTGACTT AATGTCGAAC CAAACTCATC ATGTTCTTTT ACTCTCAACA
    23701 TAGGTTTAGT CCCATAGCAA AAATAGTGAG CCACCTCTAT ATCTAAATGT ATCGTTTTCC
    23761 CCATCAATGA GAACCAAGTA TCTCCCACCA TCATCTGTTG TTCTGGTTTA ATTGACTTTC
    23821 CACAAATTAG ACAAATTCTT TCTAGATGTT TCATGTATTT GGTAAGAACG CCCACGATTC
    23881 ATATTTTTTA TAAATGACGT AATAATATTC TCAGTTCTCG GCCTGTACTA CCATTGGGTC
    23941 TATTTCCCTT GGGTTATCCC TCATTCCGTT TAGAACAGCC ATGACTTCTT CCATCTGATA
    24001 ACACTTGTGT CTTTTCCATT CAAAATGATA AACAGTCATT TTATTACTCC CATGCTAACT
    24061 AATAGAGCTA ATACTAGAAC TAGTACAACC ACTGCCATAA ATCCATAGGC TAGTGTCTTC
    24121 AATGCCCATC CAAGTAAGTT ATATCCCATT GCTCTTATCT TTCTAGTGCT ATCCCGAATT
    24181 TGAATAATCT ACCACTGCCT TGGTCGATTG AGTATTTATC CTTAATTGTC CTTACCAGCG
    24241 ACTCTAGTAG GGCAATGTGC ATTTCGCTTT CTTTTATCTT ACCCCGATTT TGAAGTTCCC
    24301 TAGCTGTTCT TTCATGGTAT AGCCGTAGAG CTTCTGCTAT CTTCAGCTCA TATTTAATTC
    24361 TAGTCTGTTC GTTCAGGAAA TTAACCCTCA TCAATCTACC TTTGCAACTC CCTCACAGCC
    24421 AATTTGAATT ATGCCCAGAA AACTTGCCAC TAAGCTAAAT CCAATGCAGA ATCCGACTGG
    24481 AATACTCGCG CTCGGTAGAC TTACCTGGTA CATCACCAAA ACAGTGACTG TTAAGACCGT
    24541 TAGAACTAAT TTTATTACTT TAATCATTTT TTGCCTCCGT TTCTATATAA ATAATAACTC
    24601 CAAGGTCATC TTCATCCACT TCAGTAATTG CGTGAGCTTG GGTGAAACCA TTATTATCTG
    24661 TCTCATTGAA ACATACATCA ACTGCTACGT CCTGGTCAAA CCTCTGGAGC TCCTTAATCA
    24721 ATTCCCCTAT TGTCATGTTA ACCTTCTCCC TTCGTCCATT ATTTGTGGAC AGTCCTGTTT
    24781 GGACAGTTTT TGAGCCTGAG CTACAAACCA ATCTCTCCCA ATGTCAGTTG CCCTGTGCGT
    24841 CTCGCATAAT ACTACTGTGA TTTTGTCAGT ATTTGACAGG ATATAGTGGT GTTCTCGTTG
    24901 ATAGGTACAT CCACACTCAA GGAATACGTC TAGACCCTTC ATAAGGCCTC CACGCTAAGT
    24961 ATAACAGGTG TTTTTAACAT ATCTTCCCAT TTACTCTCAC ATATTTTACA GAAATCTGGT
    25021 GTCCTACTCT GTCTGGCATC TGGGTAGTAA ACCCCCTTCT TCATAGGGAT TCCACAGAGG
    25081 GTCTTTTTCT CCACATTGTA AAAATTATCA TTCATCGGAG TGTTTTTGCT TAAAAGGTAG
    25141 TGTACCTTTT TCCCACCCTT AGTTACGGTA AAAGCGGCGC TTCGTCCGGT TTTCATAAAA
    25201 TTCACAATTG CTGGGTTCAT TTCTCACCCC TACTTGCCTA CTAAATCAAG AAAATTCTTA
    25261 GCCGCTATGT TGGCAATTTC ATGCAGATTT TTAGTTGATA CCTTAACCTT ATTTTTACTC
    25321 TTTCTGCATT CAGCGAAAAA AGCCGTAGCA ATAGAATCTT GCCATGATTG ATAATAAGAT
    25381 CCTGGTCTCT TGTCTTCCAT CAACTCTTTA CGGAGTTTGT CCATTGCCTC TTTAGTTGTA
    25441 ATCTCTCTAT TCTTGAGTTC TATAGCCTTC CGTGATAATG TTTGATTATC CTCCAGAAGG
    25501 TTCTCTATTT CAGATTCGAG AGCGGCTATC TTGTCATTAA GATCCGTATA ATCTTGCGGG
    25561 GCAAATTTCT CATAAGAATC GTTACTTAAA TTCTCTGCCT TTTCCTCAAA ATAATCAGAA
    25621 TTTAATTTAT CTTCGTCAGA CTCTTGTTCT TCATCTTCAG TTACGAGAAC TGGTCTATTT
    25681 ACCGATTCAG TGACTTCTCT TAACACATCT GTTAGTTGTT GGGTGAATAT TGCTTTAGGG
    25741 TCAGTGCCTG TAAATGTGTA TTTTTCCAGT TCTGATACTC TAACTTCCAA TGTAAATAAA
    25801 TTCTTAATCT TTGTAAATAT GCTCATTCTG TTATCTCCTT TATTTTGTTA TCCAATTGTT
    25861 TCTTTATGCG TTTCTTTCCT TCAGGAGTCA ATTGGTATTT AAACAGGTCT AAAAGTCTAT
    25921 TTTCGCTGTC AATAGTCTCC GGGTAGGTTG CTGTCATGGT ACCATCCAAT ATATTATCTA
    25981 TCAGCACTCG AGAAATTTTT ATTTCGGTTT CCAATACAAG AATGGCTGAT ATGGAATCCT
    26041 CAGTTAACCC AATTTCACTA GTACTCCTCT CGAGGATACT CATTATACGG TCTTTAAGAG
    26101 CCTGCTCTTC AGTTGTATTC TTTTTCTTCA TGGCGTCCTA TTATACTATT TTTCTTGTTT
    26161 TCCGCTCGAC TTAATAACAT CTTCCGGTTT ATTAACCACA TTATTAATTT TGTCCTTCCT
    26221 GAATTATAAT TCCGCTGGGT GTTATTATGA GTCCCGCTCT AGTATCACCT TCCCACCATA
    26281 AGGAAAGTCC ACCACCCTTA TATGGGTACA AAAATGATGG GTATGATACT TCTGGCACAG
    26341 AATCACCGAT CTTGATTGGT CTATTTAATA TCGCCTGCTC TGCGTTAACA AATTCCTGAA
    26401 TTACTACATT ACATGAATCT ATTGCTTCAT TGGTGATAGG AGGAGATCCT TCTCCATCCC
    26461 AGTCTGCAGG AAGCCGTTTT AACCTGCCCA ACATTTCCTT CATGCCCTCA ACAGTTAACA
    26521 TCATTTTTTC CTCTTTTTCT CCTTTTGAAC TGGCCTATAC ACCAGTTCAT GGATTCTATG
    26581 CAGTTTATCT AAATCAAGTC TGTCCTCATC AGGTATCTCG AGTGACTTAA GGTAATTCCA
    26641 TCCAGAAATG GAAAGTTCAC ATTCAGTCTT ATCCTCATCC CTATACATCA CCAATCCAAG
    26701 ACTTAATAGA TCATGAACAA CATGAAGAGC AATCCTGGGT AGTTTATATG TCCTTAAGAA
    26761 GTAGTTGTTA ATCTCCCACT CTTCAGTGGT GTACCCATCA GGAACCAGAC GTTTTACCTT
    26821 AATCAGGTAT GACCCTTGTT CCTCCAACTG TTTGAGTAGT TTTAATTGCT TTCGTGCTAG
    26881 TGTGAAGTCT GACATAATCT TAAGGGGTTT TATTAGTCAC TGGCGCTCAC CGTACGATTT
    26941 GCTCGTTGCC CCTGAGGTCA GCTCCCCGAT TCGTTCACCG GATCATAGCC CCGCCCAATG
    27001 CCTGCTTTTG AGGGAATGGT AGAGTTATTG CACCAGGTGA CTAATAAAAC CTTCTATTTC
    27061 TCCTTTATGC AGAGTTCTCT TTTAACCCAG TTTTTTAAAT GCCTAAATCT AAATAAACTC
    27121 AACGCTTCTC TGTACTTGGT CAATTCTACA GATAATTCTT TTTGTCTTTT ACGTGGTAAA
    27181 AGGGTCTGCA TAATCCCCAT CAAGTCCCCC AAAACCTCTA TATCGTCTTC CATATTATCT
    27241 AAATGTTCTA AGGTGCGAAT GGCGTGTTCA GCACAAACTT TATTTTCATT TACTTTAGTC
    27301 AGAGACCCTA ACCTCAATAG GGCTGTCTGA CTACCACCTG AAAAATATAA ATAATCATCA
    27361 TCTGGGTCAA CTACTCTAAC TCGTACTCGC CCATCATCTT GAACCTTATC AACAATTTGC
    27421 ACTAGAGAGC CATTTAGTGC AGTTCTTTTA TCTTTTACTA CAGCAATATC ATCTTCCTTA
    27481 AATAAACTGC TCTGTATTTT TCTTTTCAGT AGCCTAGAGC TTATTTTAAC TCTCATTATC
    27541 TCTCCTCAAT GTGCCATTTA ACACCTTGGA CCGCAAATGC TTTGAAAAAG TCCGAAGTGG
    27601 ATACGTTTTT AGGTTTTCTG TCGTAATATC TCATGCCTAT AATGCATTGA ATTGTTCCTA
    27661 GAACTCCGGA CAAATCGTCA TTCATAGCAA CCCAGCTCTT CTCGTCAATA ACAGCAGTAG
    27721 TCTCTAGAAC AGTAGGATGG TTAAACTCGA CTGTTATATA CATATTGCCT CGGCTTTCGT
    27781 TTTTTCTTTG GTTTCCTCAA TACAATAGAG AGAACATTGT GGTGTTCCTC GGCTTTTCTT
    27841 GCATACGGAT TGCCAAGATC CGGTGTACCC TGATACTTGA ATACGATCTT GCCACACATA
    27901 CAACCCCAGA AACCATCTGT TTGATAGAAA GAAGTTCCCT TATTCCATGA CATTGCATTC
    27961 TTGCATTTTG GACATTCCAT TATTCATCCT CCCGTGGGTT GATAGCGAAT ATGCTGTACA
    28021 TAAATCCCAT TCCTAGTAAC CAAGCTACTA TAATTCCAAT TATCCAATAC ATGTTATTTT
    28081 TTCCTAGGTT TAAGTTTCCG GTTTAACCAC CTTTTAAATT CCTTAACCAG TGCTTGGTTT
    28141 TGCCATTTCT CTTTATATTC ATAGTCGCAC ATGCCAGGTT TACAGCCAAG AAATTCTTCC
    28201 ATTAAGACGT CTAATTGAGG GGAAAATTCG GCCAGCTTAT CCGACAACTT AACAATACTG
    28261 TAATTGGGTA TGCCTATTGT GATTAGACTA AGAGTTTCGT TGAAGTCCTT CAGTTCCTTT
    28321 TTAGTCATGT TCACCTTCCC ACTAGGTAGT TTGTAATGGA CTCAATATCC TTGGTTTTGA
    28381 ATTTCATTGC AGGGTAGGTC TTACCACTTT TAGTCACAAA ATAGAAGTAG GTAGTAAGTT
    28441 TTCCAACTGT CACTCGGTTA CGATAATTAG AATGAAAGAC AAATCTATTT CGTATATTTA
    28501 AGACAGGTTT CCAGTTCCCA TACCATTTAA ATGTTTGGCC ATTAGGTTGA AATCCAGATT
    28561 GAAGAATAAG ATTAATTACA TTCTGCATTA GAGTCTCCTT GTCCAATTTT TACATCCATC
    28621 CAGAATTGAC TGTTGACAAG CTGGGCAATA TGCTAAATCC TTTTTGCTTA TCTTGACAAC
    28681 CTTATCTAAT AATTCCGGGG TGTCAACAAT CTTATCTCTT GAGTGGTATT CACAAAATAT
    28741 CCCTTTAACG TCATGAAATG TATATCCTTT AGCCATGAGT TCTCTCATCT ATAATTTCTG
    28801 CGAACTGCAC AGTACCTGAC TCATCAATAT TCAGTAACAT TCTGGTTCCT ATGGCAATCC
    28861 CTTCTTTAAT CAGATATGTC ACAAAAGCTA TGTGAGCATG GTTGTTTACC ATTTTAGAAT
    28921 ATTGGCCCTC GGGGTTATAA AATTCATAAA TAGTCATGTT CGGCTCTATC ACTATACTCT
    28981 TCAGGAAATA GAAGTGAGAA CCTTTTCTGT CTTGAAAATA AAATTTTTCT TTAGCCATGT
    29041 CTATATAACT AAGGTCATTT TTCTATGAAC TAACTCCCCA TATAATCCGG TAACTTTATT
    29101 GAGTTGATGA GATCCTATAT AATAACTAAA GAAAACGTAC CTGGTCTCGC CATCTGGATT
    29161 TATGGGGCCC AATTCATAGC TAGACTCCGG GTAAGACGCC ATTAAATCAG AATCTATAAT
    29221 TTCGTCTTTA AAGTACCCAA AAGGCCTAAC TATATCTTTA AATGATTTAT CTGAAAAGAA
    29281 TTTCCTAGCA CTTATTTTAT AGTGAAGAGA CGCTTTTTCA ATTATTGCAA AATAGGAATT
    29341 ACCTGGAGAA TTTTCACTCT CATAAGGAGG CATTTGCTTA ATCCATGTAG CTCTATCTTC
    29401 GGCATTTTCA TCAAGATATT TTGCAACTAA ATTGTGCCGT TTAATCATTA TCTTCTTATC
    29461 ATCTTCGGTA AAATATTTAC ATACTGGCAT GTTTATTTTT AATCCATATT GTTTCCAGTT
    29521 TTCAGCGACG TACACAAATC TTTTTTCTCC GTTTCTAACT ATTTCTTCTC CTAGTCTTGT
    29581 AGTAGACATA TAGACCTCCA TTTAAATGTT GTTACCCACA TTATACTGAT TTTGAGACAA
    29641 AATGCAAGCT ATTTTTACCA ATATATTTTA TACCCATCTT GAGCGTACAT TTCCCGGTGT
    29701 TCCCCACACA TGTATGACCG CTTAACCAAC TTATTGTTGT CAGGGTCTTT CAGTATGGTC
    29761 ATTTGGATAT TGTCATCGTA GTTATCATGT TCCCCATCTC GGCAATCGGC GCAATGTTTC
    29821 ATGGTTAGTC GGCACTCACT GGACGAAACT GGTCGTTAAT ATCCCGAAGA TAATCAAGCA
    29881 TGGAACCCAA ATCTCCCGCA TACCCATAAT TCTTAGGATC ATTCAAATGC CTCTGCTTAT
    29941 GGTCTTTAAG AACCTTTTTC AGTTCTTTTA ATTCAGTATT GATTTCTTTC TCCCTGATAT
    30001 CATAGAGTTG TTCTGATGTT GGGACTCTTA AATCTTTAGG TGTGATTCCT GTAGGCATGT
    30061 TATCCTCCCA TTCATATTAT GTTTATATAA TAATATATTT CAGGATAAAA GTCAAGCTAA
    30121 TTCTGTGGGC ATAAGGCGCG TGAAATAGTC TCAGCTAGAT TGCCCTTACC AACATCCTGC
    30181 CATCTGGTAT CCACATCTAA TTCGGACTTT TCTCTACCTG CATAAACGGT TAATGTGTTA
    30241 GTTTTAATTC TCTGGATATG ACACATTAAG GCCATCTCAG CAATGCCGTA GTCGAGGTCA
    30301 TTCCTGCCGA TGTATACGAC CCGTAAATCA AAAAATATGG TGTTTCCAAT CTTTTCCACT
    30361 GAGTCAGCAT CAATGTAGGA TATGCCAGTT TTAGCTGTGT GTACCTTAAC CCATTCCTGG
    30421 GCATTAACTG TCATGGATGA AAGTAATATA CAGAATAAGA TAATTAATGG TTTCATTTTA
    30481 CGCTCCACAA TCGAAACCAG AATGGTCAAT AGCAAGTTTG TGGTCATTGC AATAATTCAC
    30541 CCATTCATTC AGTCCATTCT CGCCTAGTCT GTTTTGAAGA ATGTCCCTAA TCGAGTCATA
    30601 CTCCTCAATT CGATTGGCTA GAGGAATATA AAATTCCGAC CTTGCATGAG CTTTGGCGGC
    30661 CGCTTGTGAA CCAAAAGATC TTGTAATCAT TGGGCCCAGT TTCCACACCC TGAGTCTTAA
    30721 TGTCGGGGTA GATAATTTTC TTAGCTTTTC TATGCCCATT TGACCCTCCC TTATTATGAT
    30781 TATATTATAA TATGTTTATG GGCAAATGTC AAGCAATATT TATATAAATT TTGTTCAAGC
    30841 TGGCGTGTAT TTTATTATGA TCCGACTCTA TCCCACGTCA AAAATTGTGA ATTGAAGGTA
    30901 GATCGCATGA CTTCATCTTT CTTTGCAATT TTCTTACATA ATTCACAGGG AATTTCAAGC
    30961 TCGGGGGGTT TACTACTGAG GATAATTTGG TCGAATTTGT GGGCACATTC GGGGATGGTA
    31021 CAGGTATAGG AAAAAATAGG CATGTGTTCC TTTCTATTCT TGAAATCCTG CCTCTTCGGC
    31081 ATACTTTTTT AATATCGAAT CTTCGTCAAC TGTTAATGGG ATGTTTTTCT CAACTTTTTC
    31141 TACTATGGGG TAAAGTTCCC ATACCTCTAT GCCACCAAAT AATCTATTTA GGCTGTTTGC
    31201 ATAAGTTCCA TCGTCATATT CGTTTAGATA TTTTGCCATA TCGTTAATTC TGCTCATTTT
    31261 ATTTTCCTTT CAATGTATCA CCGGGCGAGA TACCGGGTTA ATTTCGTCTT TTTTAGCTGG
    31321 AGCTCCACAA CTTTCACATG GCTCATACTC TTCTGGTTTC TGGGAGTTCC AAATAATCTT
    31381 ATCAAATTCC CAGCCACAAT CACATTTATA CCCATAAATA GGCATTTACT TTTCCTCCCA
    31441 ACTTAATATT CCGTTTTTAA GTTCACCATA AAAGGTGCAA CCATATCTTC GTGCGTCTAG
    31501 TTTTGTTTCA AATGAAAGTG TTTCAAAGGT ATCGCCTGTA ACGGGGCGTT TCGGACGACT
    31561 AGGATGTGAC CAGAAGAATG TCATGTGAAC ATTCTTACAT TTGCAGTCTT TTATTGGGCA
    31621 TCTAAACATA ATGCCCACAT GTTGGTTTCT GTGGTCAATC CAAATAGGAT TTGCTTCTGA
    31681 GAGGGGCTTT TCCATATTCT TTCTTCCTAT ACAATTTGTT GTATGATTTC ATACAATATA
    31741 CTCTTGAGAG CATGATAACA CATCTAATAT GCTCTTGAGA GCATGATAAC ACATCTAATA
    31801 TGCTCTTGAG AGATTAACGT TCAGAATAAT GGCCTTTATC TTAGCTTAAC GTTCAGAATA
    31861 ATGGCCTTTA TCTTCTTTGA CTCTTTGACT CTTTTACCCG TGTATTTAGA AGAGCGTCAT
    31921 CTTGAAATTT TCTTCCAATT GGATCTTCTA ACGCAATTCT TTCTAAATCT TTTTCCATAC
    31981 CGAAAATTAA CAATACTTGC AAGTAGTTTC CTATGGACGA ACTCAGGCTA CCCTGTTCTA
    32041 TCTTCATCAA AGTAGCTCTC GTGATTCCCA TCTGTTGCGC CAAGCTTTGA ATAGCTATTT
    32101 TTCTTCTCAA TCTGGCAAGT TTTATATTTC TACCAATTTC AATTAAAATA TTTTTAGCTG
    32161 TGTGTGATAA TACTATTTTA TCTTCTTCCA ACAATCCTTC ACTAAAAGTA TTAATATAAT
    32221 CCAATAAATC TTGCTCTGGC TTAAACCACT CCCCAGATAT AAGCAAATGT TTAAATTGCT
    32281 TATGTAATAA AAGTTCTTTA TCCCTGCTAC CACTAACTGT GCCTATTAAA GTAAGCTTTT
    32341 CGGAATTAGC AGACCTTAAG TTGTGTATTC TTTGTTTAGG TGATTTTGAA TACCCTATTT
    32401 TAATAGGACC ATTTTCTGAT TGAATAAAGT AAATCATTTA TTGATTATAA CAAAATATAA
    32461 GTGCTTGGTC AACATTATAC GCTATGGAGT ATATTTAGTC AATATACCCT AAAACGTGTA
    32521 ATTAAAATTC GTAATCTTCT AAATCAACTT CTCTTGTTTC AACACGTTTA CTCTTATCAC
    32581 CAATTGGAAC TCTATCTGGG TCTAAAATAT TCAATATAAT TCCTGGTGAT GTGACCTTAC
    32641 CACAATTAAT ACACCTAAGG TACTTTTCTT TTTGCTTCTC AAACTTAACT CTTTCATCAA
    32701 GAGTCCATTC ACCTAATTCC AATAATCCGC CACACTTAGG GCATGGTGGT AACATATCCT
    32761 CGTTCATTAT ATAACTCCGG TATTAATACT TCTCTAATAT TCCTTGCAGT TCTTGGTACT
    32821 CGTCCATAAG GGCATCAACA TTTTTATCAA CCATTCCAAA AAATTTCTTA GCGCCATCAA
    32881 TGGCACCCTT AAGCATTGAC ATAAATTTAT CTAGTGGACC GGCTTGCTTG ACTTCGCCCT
    32941 TAACCTTTTC CACATCTTTT TGAGCTGGTG GCCACGTATA CATTGTTTTG GTCACATGTT
    33001 CAATGGTTTT AATCATACTA TTTTCGTCAT TAATTTGCTT TTCAACTTCT GCTACCAAGT
    33061 CATCTGTAAC TTTTCCCATC TTCTTTAACC TATCAAGAAT ATTCTGGGCG TCTGCAGAAA
    33121 CAATTTCTTT AGTGGGGTCT TCTGGTATAG TAATTTTGCT AGTTTGTTTT ATGGCCGCTA
    33181 AAATTACACC CTCCTGGGTT TCCAGGGCGT ATACTGTCTC TTCCGCCAAT TCTAGCTTCT
    33241 TAAAGGAACT TTCAGCAAAC TTTAAGTAAT TTTCTAACTC AGCGGCCACG GTTTCTTTCT
    33301 CTGTCGAATA TTCATTCTTG ATTGCAGTCA GATTAGCTTG AATTTCCATC TGCTTGTCTT
    33361 TCAACTTACG GAGCTGTTCA GTTCTTTTGA AAATTTTAGT AAATGCTTCT TTTGCCTGAC
    33421 CCTCCAACTT GGTAATAATT GGTTGTTCTT TCTTTTCCCT ACCTTCGGGA GGTCTAGTTT
    33481 TATACTTAAT ACCACCCGGC GCTTTACCGG CTGGTTCGTA CTCGAGTTTT GTTGTACCTT
    33541 TACCTTTTTC CTCAGGCTCT GCAGTCATAT TGAAACTTGC AACTTCAAAG GTGTCCTCAT
    33601 CAGTATTATA GGAAACGGAA ATACCGGCTT CCGCCATCTT GGTTAAGTAT TGGATCCATT
    33661 CATTTTCTGG TAATGTGTCA AGAAGTTGGT ACTGTGCGGT TCTTACATCA AAACTCTCGT
    33721 AAGAAACTGG GAATGAGGCA AAATCAATAA TCTGCATAAA CTCGGCACTC TTATGTAGCT
    33781 CAAATGGAGT GGTGTCGTAA TTGGTTTCTT GAGTACGAAA TGCACTAATG AGCTCATTTT
    33841 TGTCAAGAAT TGACTCGGAT AGAGGGGAAG ATTGCGTTTT AACCTCAGTA ATGTCATACA
    33901 TAAGGTTATT AACCGTATCA GCACCTTTCA TGGTATTGAC TTTGTTTGCA AGGTATTTTC
    33961 TCGACTCAAT AGACCTAACA CTATCATCCG TTAGTTCTAG TTTCGATACA ATCCCATCAT
    34021 ACGAATCTTG CTCTGTAACC AACTCAGCAA CTTTATCTAA AAATGCAGTA TCTAGTTTAA
    34081 GCGAAACTGT TTCCATTGCG GTTTTTAATG CGCCGGCTAC TCTGGAATAG GGAAACATTT
    34141 TCTGGCATGA AGCTGTGATT GTCGAAACAA ACGCTGTCGC GGGAGAGGTA TAACCGTTTT
    34201 TACGGCCAAA AAAATGTAAC TGAGCTAAAC TATATTTTAA TCCTTTGTCG TCAGGTCTTT
    34261 CTTTCGATTG TTCTTTTACG GCCTTAATAA CATCATAAAT GGATGGTTCT GACGTACTTC
    34321 TCACTATTTC CTTTTCACCC TTTTTAGGAG TCAAATTTGA ATGCCTATTA GTGATTGAGG
    34381 AAAGTTTATT GTCAAGAAAA GATTTCATTG TGTCTCCTAT TAGGATACTT TGTTCTCAAT
    34441 GTTAGTTAAT GCTAGCTTTG CCTGTTTGAA AGATATTTTT CTTAGGGAAA CTTTGGTGCC
    34501 GTCCATGCAA GTTAATTCCA TATCACCAGA TGATGATATA AACTCCACAT TCATTACAGA
    34561 ATGACCTTCA GATAAACCTA ACTCCTTGGA GGCTACTTCT CTGGTACTGG TGTCCTCAAT
    34621 AAGGAAATTT AGTCTATCAG CCACATCATG CGGTGCTGGG TTAATTAAAT GGTCAGAATG
    34681 TTGCAATTCA GCTTCATGTA CGACCTCAGA TCCATCGGCA AATTCAACAA CTACATGTGG
    34741 ACTATCGTTA CCATTGGCAA CGACTACACC TTTTCTCTTT GAGAAAATGT GGTAAACTGG
    34801 TGCGCCTAAT GAATACATTT AATTAAACCT CCGTTTAAAG TAAGAAATAA CAAGCTACAT
    34861 TATATAACAA TCTTGGTTCA AAAAGCTACA AATTCACAAA ATTATAGAGC TACTAATGAG
    34921 CTAAATCCAT TCTCTTTCTT AATAGTTATG GTGCTGTCAA GCAGTCCTCC AACCTCCGGA
    34981 TTATGACTAA TCAAGAAGAT GGATGGAAAA GAGGTTGTTT CATCTTCAAG AATGTGTATT
    35041 ACATTTTCAA TACCGGCCGG GTCAAGGGAA TCAAATACCT CGTCAATGAA CAAAACATTG
    35101 AATTTACTCT TAGACCTCAG CATAGAGGCC TTCTGCAGTG CAAAAAGTGT AATTAAATCA
    35161 ACCCTTCTGC GTTCCCCTGA AGAATCTCCA CCGTAGGATC TACTACCATC CCTATTCTGC
    35221 ACCTTTACCC CAAATTTCTC TTTAAGGTCT CCCGACTTGG AAAGCGATTG GTTGTAGAAC
    35281 TCAATATGCA AACTTCCACC ACTCAACAGT TTGGAATAGT GAAGTGCATA TTTATTCAAT
    35341 ACCGGAATAA TGTTATCTAG CAAATAGCTC TGGATTCCAG ACCTCGAGAA TGCGGTCTCA
    35401 AAGAATTGAT AGTGCTTTAT TTGGGTCTCG AGTTCCTTTT CTTCCAGGCC GGCCTGTTCA
    35461 ATCTTATCAA ACAGGGATAC TGCTTCTTGA CTTTTGGCTT CAATCATGGC CGTATAGGGG
    35521 TTAATAGTGC TAGATACTTG TTCTCTTTGT TTCTCAAGCA TGGATATCTT CATGAGATCA
    35581 CTTGATTTCT GCATCTCAAT AGAACCCAGC TTTTGTCTAT TATCTTCAAT CTGTCTATTC
    35641 AATGCATCTT CCCGGCTCCT TCTGGTATTT TTCTTAGTTT CGAGAATAGA CGACTTCTTG
    35701 TCAATTATAG CCCATAGTTC TGATTCCTTT TTACGGTGGA CTTTCTTTTC TTCCTCAATT
    35761 AGGTCTATTG CGCCACGTTT AGAAACATAA TCTATGTCCC ATATCTGCTT TTGTTCCTCT
    35821 AATTTAGCCA ACTCAACAGC ATGTTTTTCT AGTTGGTCCG ATAATGACAT AATGACCTGT
    35881 TCTCTAAATG CTGACTCATA AGAATCCCTT TGTTGCCCAA GGCGTAGTAG TTGTTCACCT
    35941 TCTACGTCGA GTGAGTGCCT TATTTCATCC ACATGCTTTT GTTTATACTC GTCCGTAATC
    36001 TCCTGGTTGC AATTAGTACA TTCACCGCCA AGTCCTTTCT CAAACTTAGT TTTTTTGTCG
    36061 CACAATTCTT TAATTTTGGC TTGTGTAAGG TTAATGGAAA GGGTATAATC AACATCACCT
    36121 GTTGGGTACT GTATACCAAG TCCCTTTTCG TACTTAACTC TTTCAGTTTC CAATTTCTGT
    36181 ACATCATGCT TATGCCTAGC TATCTCAATA GTAGAATCCA CTGAGGCCTT CTGAAGGGCG
    36241 TCGGCCTCTT TTCTTAATGT GTCAATATCC CCAAAGTCTG TTACCGCCTG CAACTTACTC
    36301 AGTTCCTCTT TGAGTCCTTT TAATTCATCT ACTAGCTCAA CAGTATCATC AAGCTTTAAA
    36361 TCTTCTAATT CTTTCAAGGC CGAATTAATT TCCGTACTGA GTTTTGTAAC CAACTCTGAG
    36421 TTATCCAGTT TGTTCAACAC GTCTATATCG TAGTTGAATT TATTAACCTT AGCCTCAATA
    36481 TCTTTGAGGA AATCCCTTTC CAGTCTTTCC AAATTGGAAA TTTCAACGGT TTGTCTATCC
    36541 AACTCACGCC TGTCATTTGT CAAGGTCGCC GTAATATTAT AAAGCTGTGT TTGCATAGCC
    36601 TTGAGTTTAA TCTTTGTAAT TTCCTGCAGG GCCGTATACT TTTCCAAGTC GAATAGCTTT
    36661 TCCAGTAATT TCTTCTGCTC TGAGTCAGTA CTTGCAGAGA ATGGCTTGGT GCCGTCATTA
    36721 TAAAATATGA AAGCACTCTT AAACGATTTA AAATCAATAC CTAGAATAGT ATTAATCTTT
    36781 TCCTGTATCT TTACGTCTTT AGTCCACTCC TCGCCTTCCC TAAATAGCAG AACTTTATTC
    36841 TTAAATTCAT GGTGGTTTCT GTGCCGTCTG ATTTCCCAAC TTACACCATC ATTGTCACGG
    36901 AAGGGAATAT AGACAGAACA GTCCTTACCT ACCTTATCAT TTACAACCTC TTCAACTGAA
    36961 TCCAATGTCC TGATTGTTTC CCCAAATACA CCCCAAGCAA AAGCCTCCAT AGGAGTAGAC
    37021 TTCCCGGCTC CATTACTGAT AAAACATGGA TTGGTCTTGT TTATTCCCTC TATAGCTACA
    37081 ATCCCCTGAT TATCTAAATT CAGGTCCAAT TCTTTGAATG ACATGAAATT TCTGGCTTTA
    37141 ATACCTTCAA ATACTATCAT CCCGTTTTCC TCTCATCTAC CAATATCACC ATATAATTCC
    37201 CAGTATCATT TAGTTGAACA ATGGCCTTCT TGATTTGGTA GTACTTTGGC TTAGTAGTAT
    37261 ACTCCTCATG TGTAATATTA AATAGTTCGG TATCTGACGG CAGAGACCTT AATACTTCCA
    37321 TTAATTGCCC TGTTGTCATG ATTGCTCCAT TAGATCGTAC TCTGCAATTA TCTCGCCAGC
    37381 TATTTTATTT AGAAGCGTTT TATCAAATCC TTCACTTTTC AAATCAATAA AGTTTTCTAT
    37441 TATCTTTTCC TCCGACTCGC CCATATCAAC TGATAATCTT ATTTCAGTTG TCTTTGCGGG
    37501 TTTAGCAAAG TCCCATTCTA TTTTCTCATT AATGAAATTC TTTACTATTT CATCTTCTTG
    37561 TGAGATATCC TCAGCGTCTA CATTGAGAAA TAAGAAATCT TTCTTATTCC ATTCTGATAA
    37621 TATACAGTGT AATTCAAGTT TAGATCTAAC CTGGTACGTT AGGAATTTAG TGTAGTTAGT
    37681 AGGCACCGGC TGGAACCCGG CATTTTCTGT ATTCAGAATC CAGAAGCCGC GTTCGTTATT
    37741 AGTTGGGGAC TTTTTAATCT GAGGAAATGA TTGATCTTTT TTAGTATGAC AAAGTGGAGA
    37801 ACCAGTTACA ATTGCCCTGC CGTCAAACAA TACTTGTGGA ATGTGTACAT GCCCTGCAAA
    37861 TACCAAATCA AATGATTCCA GTCCCGCGTC AACCCCAGTA CTTTTGGAGA AGGAATACCC
    37921 GCTCCCAATC ATTGATCCAG AGATGACTCC ATGAGTAAAC AGAACATTCA CCATGTCAGT
    37981 TCTACAATAC TGTTTCATAG ACTCGAGTGA ATCGGAAAAT TCCCTTTTAG TGTTGACATA
    38041 TGGAATGCCT ACAAAGTTAC ATTTACCATG TTGGAAGTTC TGCCAATTAA TTAATCTAAC
    38101 GCCAGGAATT GTTCTCAAGG AATAAACAGA TGTGGTTTTT TCGTCATCGT TATGAACTTG
    38161 GTCATGGTTT CCTGACAATA GACCTATCTG GAGGCCTTTA GATGTCAATT CTGACAATAA
    38221 ATCATGCACC CGATTGAACG TGGTGGTGTG AATCTTACCA CGGACATGAA ATAAGTCTCC
    38281 AAGAATATAC AGGTGCTTTA TCTCATTATA CAAGCAACTC TCAGCAATCT CAGTAAATAC
    38341 GTTAAAAATT TCATCTTCAG ACACCTGTTT TGTGTCGCCA TTGCCGCTAT GAAAATGTAT
    38401 GTCTGATGTA ATTGCAATCA TGAGATCCTC TAAATTAAGC TATGTAATCT ATTATACTTC
    38461 TTTTTGCTAA CAAAACCCAA AAATATTCCG CGTTTCTTGG AGTTATTCAT AAACTCCATA
    38521 GGATGTTTCA CCGACCATTC ATATAAAAAG GTGATCAACT TAGCTTCAGT TACAGACTTA
    38581 CCTTCACAAA GCTTCAATAG TTTATCATAA TCTGTGAAGT TATACGGAAC TGTAACGTGT
    38641 AATCTATTAC GGTGTTTGGT ACAATCTCCC TTTAAATTTA TATTGCTGAA AAACCCCTTT
    38701 GAACTTAACT CGGACAATTT TTTTGAAAGT ATTTTGCCAG TACCTCTTGT GATACTTAAT
    38761 CCGGCCTCAT TGGAAATATT AACATGTTTA GATGGTTGTC CAAACCCACT ATCCCACATT
    38821 GGTAAAAATA CACCTAAAGG GCCAGTTAGG TCCACCACCT TTTCACAGAA GTTTTTTAGA
    38881 TGTTTTTCTG CACTAATTAT TTCAGACCCT AATTTATCTA GTGGAACTGG CTTAGTTATC
    38941 ACTTCAAAAT TCTTGCCATC GGTAGAGGTA TATCTATATG GAGATTTGTG GCGGGCGTTA
    39001 TATTCAGCAA CCTTGCTTGC CGTCCAAATG TCGTACGTCG CGGCTAGATC TACCGTGACT
    39061 CGTTTCTGAG AGTCATCCTG TGCATAAATA CCGACACCGC CGTATTCGGC AATTACTGAT
    39121 GCCCGTCGTC TCAGGCTAGT CTTAAAGTAA ACACTATGGT TGGGATACCT CAGTAATGTA
    39181 AACTGTGGTT CCCATTCAAT TCCTATGAGA AAATCAGTTC TCATTTCCCT TTTAGTTCTT
    39241 CCTTTTCTGA CGAAACCAGC CCTATCTTCT GCAGAGTTTC CGGGCCTTTA ATCTGTATTA
    39301 AGATCTGGTC TCTACTATCA CCAGGCTTGG CTTGGTCATT AATTCTAACT CGGCCACTCG
    39361 GCTGTTCACA TTTATATAAT GTATACTTAC ATGAACAGAT GCCATGTTCT TTCTTTAACT
    39421 TACTGATAAG ATAATAAGAG TTCTTTGTTA TATCGAAACT AGACATATCA GCAATATAAC
    39481 AACATTTACT CTTGCAATAA TAAATCTTCT TAAACTCAAC CCAAGAATTA ACACCCACAT
    39541 ACTGTCGCAA CCATTGAATT AATTTCTGTC TAGTCACACC AAATATAAAG GCTAGACGTT
    39601 GACCTGATTC AAAGTTGAAA TCCTCCGATA CCTGTATGAA CAGGTCTGGT ACAAGAAGAT
    39661 TATACTCTGT CTGTAACTTA AGTAAAGTTA TGGGGTATTT TTCTTTACAG GATTTGCAAT
    39721 ACAAACTCTT AGATCTTGAG TCTACTCTAA TAAGAAATAC GTTGGTGCAA TTAGGAGTCT
    39781 GGCAATTTAC ACTCTTGCAT TTTATCATAG TAGTTATGGA CCGATTTCAA AGTTAATAAA
    39841 GATAGTTGGA TCAACATATT CTAAAAACTC GTCAAGAAAG AATAGATGTA AAAGTCTATA
    39901 TGGGTATGAC GCTAGCGGTT TCAGAGGGTA ATTACACGCT GTCATTTGGT CGTATATAGC
    39961 CCAATCTAAC CCAATCAAGT CCTTTTTGTT ATTTTGTCTC ATGATAATTA TGGGTCTTTT
    40021 ATGGAAGAAC TGGGAGTCCT CCTTAGTCTT AGTCCAAAAC TCGAGTACGC TACTATCTTT
    40081 TGGAGTTCCA TAAATAAGAC TATCAAGCTG TAGGTTCTTA TAAAACTTAC ACTCAATAAA
    40141 GAATTTTGTG GTTAATGCAG TTCCCTTAGG GTCAACTGAC GTAATATCAC CAGTTTGATT
    40201 TGCCTGTAAT CCTCTAGATT TTCTATTAGT CGCCCTGCTA CCAGAGCCAG CACTACGCCA
    40261 AAATAAATCT GTATCTACTC CTTCTGATAC CCAAAGTGAT AAGAGTTCAC AAATTTCCCT
    40321 CTCATAAGAA CCGCCCTTCC GTTTTCCACC ACCGGCTTTC ATTAACTTAA TCCTTTTTAA
    40381 ACTTATTTAT AAATAAATCT ACCACTAATT GGCCGTACAC ATCAAAATGT GATTCATTTA
    40441 TATTTACTAT TGGTCGTCCT TTTATTAAAA TATCCATAGC CTCTTGTTTA ACATCATTAG
    40501 ATTTCCGTCC ATCACTTTCC AAAAGATCCG AAGCTATTAA AATCAGCGCT ATAAATGCAG
    40561 ACCTAGACTT CCCCTCATGA CAATGAATTA ATAAATTACG TCCAGTTATA AAAAGAGAAT
    40621 ATGCAAGAAA ACAAGCTCTG GTATAATCTT CATATTCATT TCCAGGCCCG TCAATCAGCC
    40681 CGGCTTTATA ATCCCTACAA ACTAAAGGTC GTATACTCAA ATCAACAGCA ACATTTAAAA
    40741 TATAAGAAAT GTTGTGTTTG AGTAGCTCGT CGGCTTGCTT ATGGTCTTGT GAGTCCCCAA
    40801 GATATATATT TTTATATATG TGATTCATTT AATTAGTGTC CATCGCAATT CCACCCCATC
    40861 CATTTCAATA GGCATACCAT AATTCTGATC CAAATTATGT ATTGATTCGT GGAATAAGTT
    40921 AAGTTCCACA TCTTTTATGC GCCAACCTAT CTTAAATTTA GCACCAGCCC TGCCAGTTTC
    40981 CCCGGAATTG GTATCTCTTA AAACATAAGG TTCGGCATCT ATCAAAAATC CATTTGCATA
    41041 TTCTTTATTA ACATGCAGTC CTACTTTCAT GTTGGCACAT GGACATTCTG GTGTTCGGAG
    41101 GTACATTGGT TCTGTATTTG TAAAATAGTA AGCCATTACA AGTTCAGCTA ACATCTTCTA
    41161 TTCCTTTCTG AAAATCCCCA CACCACTTTG CGTGACCATC AAAATCCCAC CATCCGCACC
    41221 CAGAGCATAC ACTCATTTGC CCACAGTATT TACATTCAGC GCCATAAACA TTCACCATAA
    41281 CTCCTACCCC AATATCAACT TCATTGGATA GGATTTGGCA ATCCGTACTT TTACACTTGG
    41341 GGCAATTATC TGGCATATTA ACCCTTCAAT TTTTTTAGAA GCTTGTTCAC ATGTTTAATT
    41401 CTATCACTGG TTTGATCAAG TTCTTCTTCA TAGATCTTCC TGTCCTTACA GGACTTTAAC
    41461 GTAGTTTCTA ACCACTGAAG GTCTTCAATT TCCTGCTCAA GAAATTCTAT TAATTCCACA
    41521 TCCAATCCTT TAGATTTAAA CAGGCTCATC TATATTCTCC CATTTAAGGT CTGGAAACTG
    41581 CATTCCATGT GCATACATAA ACACAGACCA TCCATCTACA GTTTTACCCC ATGTTTCAGC
    41641 ACTCTCACCA GTAAGTCGTA TGGTTGTTAC TTTGCCTGAG TCCTCCACTT TTTTAATCAT
    41701 AACTTCTAGA ACTTTACCCA TGCCAATCCT CCCAATCTAA TACATCGTAC TTGCCAGTGA
    41761 AAACCAGCCA GGCCAACTTG AGCCGGCTAA TTCCAGTTCT CATATAAACC AATGGTCTGG
    41821 CAGGAATGTA TCCAGTTCCA GATTTTGATG ATGTTGTCCA AGAACACCAA CGTCTAATTT
    41881 GAGTTGGTGT ATATACAGTT GGATATCTCA TTAGAACTTC TTTCCGCCAT GCTTATAAGG
    41941 TCTTGAATCA TTATACTTCA TTTTAGCCAA CATTGCGCCG GCAATGTCAT AATTTCTTAC
    42001 TTTGGCCGTA TCCAATATAC GAATAATAAC ATCTGCAAAT TCGACCTCTA CATTATAAAA
    42061 GGCTGGCACT TTGGGGTCTT TTTCCAGAGG ATCCTTTCTA AGCGCCTCTA ATGCCTCTGA
    42121 CAATTCACTA TGCATTAGGG CTATCATCTC TCCATTGTTT CTGTCCTGCT CCCACCATCC
    42181 ATGTTCTACA GCCGTCTTGT TAATCTTGTC TGCAATCAGA TTAAGATATT TAATAAAGCT
    42241 CTGTTCTACT TCTTCTTTTG TTGGGGCGCC TTCTAAACCA CCATTAGTAG GTACCGCCTC
    42301 CTGCATTACA GTATAATGCT TTTTAAATTG ATGGTCTGTA TATACCGATA TTTGTCCATT
    42361 TGTGCCAGTT ATAATCCAGT CACCTGGGTC AACGTATATA ATACTTTCGG ATTCTTCAAG
    42421 AGTATTTTGA ACTAAAATAC CAGCCACATG AAAATTGTTA CCTGAGCCAG TATACTGGCG
    42481 TTCTTCCACT TTGGGATGGT TTGTGCCAGG AAACCATCTA ACTGCGTCTA CAATCTCAAT
    42541 ATTACTATGA AATTTCATTA ATTCATCCTT TCCAAAAATG AATTGCATAC AAAGACCTTT
    42601 AGACCTTTCT TTGTTGCAAT ATTAATCATA TGCTTAGTTC CAGGGCTTTT ACCATCCCAT
    42661 ATAGCAATTA AGGAGTCAGC CCCAGTATCT AGTAGTTTTA TATTTCTTCT TATACCGGCA
    42721 CTGTGTCCAA TGGTTGCCCA TTCATACTGA GTTACTGGAA TAATAGTTTT AGGAATACCA
    42781 CATTCATCCG CCAGTCGTTC AGCTAAGGTA TCTACCCCTC TAGCGCCGCC CGAAACTATA
    42841 TGAAAGACAG AAATGCTCTC TTCGTCATGG GCCTTATTCA CAGCACCAAT TAAGACATTA
    42901 AAATTAGTAA TATCTCTACT ACCGGCTATG ATTACCTTCA TCCATCATCT CCAAGTTATC
    42961 TTGAATTACA TCAACACAGT CCTCAATTGT GCCAGTTTCC GTATCTAAAA CAAGATCGAA
    43021 TTTATTAGCG CTGTAGTAGT TATCCAATGC GGTTTCGGAT ATATGATGGG TGTTCTCACG
    43081 CCACATAGAA CATCTTGACT TACGAACATC CTCAGAACAA ACTAATCTTA CTTTTAGGAC
    43141 ATTTTGGAAA TCTGTGTCAG GGAAGGCATC GAATTCATTC TCGAACCTAC AATCCCCAAT
    43201 AATGAAATAA ATATTCTCAT ATTCTTTCAT TGTAAGACTC ATGATTCTCA TTTTAGACTT
    43261 TAGGCAATTA ACCCAGATAT TAGACTCTAT TGTATTTCTT CCCCATTCCG TCCCAAGGAG
    43321 CTGAAGCAGA TAACCATCCT TTTTAATGGG TCTGGGCGGG ATATATTTGT GCAAGATAGA
    43381 TAGAACCTGA TCGTGCATTT CGTAGAGAAT GTCTGCGAAA TTGACAACAT AAGCCAGATT
    43441 ACTAGGCCTA AATTCCCCGG TTAATCTGGA AACCAACTCT TTTTGAATAG AGCTTTTACC
    43501 AGACCCCTGC TTACCACTCA GTATGATTAC AGTCATTTTC ATTCACAACC CTCATAAATC
    43561 AAATAGTGTT TTAAGTAACC TAATACCAGT ATCTATATCT TCTACAATGA ATGGGCTAGC
    43621 CGCCCTAATC ATTGGATGAT CATGAAGGTT CCCTTTTTCC ATACACATTA CCATCGGTAT
    43681 CCTTCTTTCC CAACCCCAAG CAACTTCCAT GCATGTTCCA ATACTAACCT TTCTTACATC
    43741 AAGAAAGTTT ACAAACATTC CATCACAATT AAGAGCATCC CAACTATCTC TAGTCATGAT
    43801 TGCATGATCG CCAGCTAGGT AGTCTTTAAA TCCCTTTGTT GTTTTTGTTA CCTTGTCGTC
    43861 AATAGGGCCG GCTCCACTGA GATATGATTT ACCTCTCATG GGGTCTAAGC ATTTAAACTC
    43921 TTTTAATTCA CTAGATACAT AACCGCGCCA ACTGGTACAT TCTTTATAGT CGGTTCCAGC
    43981 AATAGGTCCG CTTAGGTATA TAAGTGGTTT TTTAGAGATC ATACTAATGC CTTGGCTAAT
    44041 TTGTTATCTT CCCGTTTCAA TCTATTAAGT AACTCCTGAA ATTCATCCAG TCGGTATACA
    44101 TCATTAGCAA ATCCATGCAT AACGTCTGTT TCTCCTTTTT TAAGATCTCC GTAGATAAAT
    44161 CCTAATTTTT CTTTTCCTAA TGCGTACCCT AACTCGAGAT GTGCAGAGCG ACCGCAAGGA
    44221 AGAAGCATTA TGACACAATC ACTCCAATCA ATCCATTTCT TATCTTCCTT GAAACCCTTC
    44281 CAAACCTGGG GTATCTCTAA GAAATCTTTG GTGTCATATT TTTGGATATT TTTAATATCA
    44341 GATTCTCTAA AAACTTTTCT ACCTGGACGC GCTTCACAAA ACATATCAAC TTCATGTCCT
    44401 ACTTCTCGTA ACTTACCTCC TAATTCCAGA ACTTCCTTTT CGTTCTTAAC TGAGCTGGCA
    44461 ATGTATATTT TCATGTCAAT CTCCTTTATT TCACATTAGT CTGAGGCAAA CTGTATGAGA
    44521 ACTTAGTCTG ATAATCACAA ATTATCATTT CAGTAGTTCT ATATCCGCCG CCTGACTCTC
    44581 TATTTGTGAC TAGTACGGAA CAAAAAGGAA AAGGTCTTTG GATTGGGCCG TAATTCGGGT
    44641 CCGACCCATC CGTTACCTCA ATTGAGATTA TATCGCTGAA GATTCTTTCT AAATCCTGTT
    44701 TCAGCATGAA AGCGTCCATT TAGCTCCTAG TACTTCTTAA ATTCTGGCAT AAATCCCTTA
    44761 TCAACATCTC GCCATACCTT TTTTGCGTGA AATGAAATCT TTTCTCCAAG TTCTTTATTA
    44821 CCAGACCTTA CTTCCCGTGC TACATCCGAA ATACCACCCT CAGTTATATT GGTGGCATAT
    44881 CCAATTTGTT CCAATGATCC CTTGACTGTC TTTAAGAAGT CTAAATTGGC AATAACATCT
    44941 TCAATTCCGA AGCCAAAATA GATTGGAACA TCACATTCCC TAAATGGTAG AGCAACCTTG
    45001 TTTTTCTTGC ACTTTACCCT AATCCAGACA CCAACTGGTC TGGTGATCCC ATTCATTGTT
    45061 TTTTTAATCT TCTCAATTTC TGTAAGATGT AAAATTATAG ATGAATAGAA ATCCAGAGCC
    45121 ATTCCGCCAG CTCTTGTTGT CTTTTCTCCA AACGCTGTCG CATTGACCTT AGTTCGGACT
    45181 TGAGAGATAA CAACAAACAT AACGTTGGCC TCATTCATTC TTGAAACTAA ACGTCTGAAT
    45241 AGCTGAGACA ATTGCCTTGC TTTGGCCATC CCATATGTAC CCTCATCAAT CTCTGTCTCG
    45301 AGTTCCTTTG CATCTGACAA GGCGTCCAAT GAGTCTAAGA TATACACCGA TGGAGATGTA
    45361 TCTTTGTTGC TAATCTTTTC ATCAATAACT TCATCCAATT TTTTGAATAA TCCCTCCACT
    45421 GTTAGAACAT TAGGGATATT CTTAGATGGC TTAACAAACT CCACCGCGTC TAGTGGCATC
    45481 CCCAATGTTT GGGCATATCC GGGGTCAAAA GCGGCTTCGG CCTCATGGTA ATAAATTTTG
    45541 CAATCTGGGT AACTTTTATT GAAGTTAGCA CACAGTTCTA TAGCTAGAAG TGTTTTACCG
    45601 GTAGATCTAT TACCAACCAG ATTAACAACT TTACCTAATG GATAACCAAA CCCCATGACG
    45661 CTATCCATAG TCTGACACCC ACTGGTAACG AACCCAACTG GTTTTTCATC TACAAAGTAA
    45721 TTCCCAACTG CACCATCAAC CGGTGGGGTG TTACCCCCAC CGTCTGATTT TGTATCAACT
    45781 GCTTTTACTC TCTTAACCAT TGAAACCTCC CTATACCTTA GCTTCATTTG TGATTTTTTT
    45841 CAATTTCTCT GCATAAGCAT TTCTAGCAGA AGAAACTGGT GCAGGAGTTT CGGTCTTGAC
    45901 CGGAACTTCA ATTCCCATCT TCTCACACAG CTTAGGGAGA ATATTATTGC CTGCAATTTT
    45961 AAGCTCAACT GCGTTTAAAA TAGCATTCTC TTTAGCAAAA TTAACCAGGT CTTGAACTGA
    46021 TAATGAAGAT AAATCTTCAT AGGTCAAAGT GACTTCCTCC TGGCCGGCTG AGTCATCAGT
    46081 AGAATTTTCC TCTACTGTCC CTGCATGAAT GTCTTCTTCA TGATGTTCCT GTTCCTTAGC
    46141 GGGAGTTTGT GCCGAGGCCG ATGCTTCAGT ACCTGTTTCT TCTCCTTCAT CTTCGGTATC
    46201 CGGTTTATTG GGTAATTTAG CATGATATAC AGCGTCAATA TACTCAAAAC TGAATGCTAG
    46261 AAAGCAGTTC GGAAGTGGGT TCTTCTCAAT AAAGTCCAAC CATTTTTGTC CTTCTGGTAC
    46321 ACTCAGATGA GATGGACGTC TAGCCACCTG TTTTCCAGTG TATTCAGTAT TTAATCCCTT
    46381 ACCAGTCCTG GTGAAGATGA TATCATATCC CTCTTCAGGG CTTTCAATCT CGATAAGAGA
    46441 CCCATCTGTA GGATCCACTC CTAATCCTGC AAATTCCTTA TCCATGTTGG CGGTCATCAT
    46501 GAAGATTTGA GGTCCAACGT CTTCATGTTT TCTATCAATT ACCCACATAG CAACCTGTTT
    46561 TTTAGGAGCC AGGGAAACCA TATATTTCTT TAATTCCTCT TTTCTGTCCT TATTGGTTGC
    46621 CGGTTCTGCT TCCCACTCGG CCCTAGCCGG TTTATACCCT TCGTCACAGA TAGAACATTT
    46681 TCCACCATTT ACTTTCATTC TTTCCAAACA GAGATATTGC GCCTTATCCG GCCCAACACC
    46741 ATAATGGGTA TAAACATCAT AACCATAATG TTCTGGTTTA GTCTGCCAGG TATTAGGCAT
    46801 AATTCGTAAT TTGTTCTCGC CCTCAACGGA TTTATATTCT TTAAATCCAT CTTTAATCAC
    46861 CTTGTCTGAC TTACTACCAC TGGCCCTTTT CTTAACAGCG TCGACCGTCC TCTTATTGTA
    46921 TGTATACTTT TTTTGTTCCA TTTTTATTGC CCCTTCTTGT TGGTTGTTTG ATTTCGCTTA
    46981 TGGTCATAAT CCTCTCTTGT CTTAAAATAA CCCATTGAGG CTACTCGACT TAATAGGTAT
    47041 ACCAAAAGCA CTGAAAATAC TCCCACTATT ATGATGATGA AACCCACTCG TATTAAATTA
    47101 TCCACGGCTC AACTCTTATC TCTGTTTCTA TTTTCTGCTA ACTTCTTTCT AATATCCTGA
    47161 TTTTCCTTCT CCACCGCCTC AGGATTTATA TTGACACTCT CTTTTATAAA ATACTGGGAA
    47221 TAAAATAATC CACATAAATC CTTCAACATA AATGACCTCT GAACCCAAGA TTCCTTCATA
    47281 ACATACCACT TATCAGCATC TGACTTAGCA TTTGCGTAGG CCTCAAAAGC TATTTTATGG
    47341 TCATCGTCCA ATAAAACCAA TTCTTGTAAC TTGGCTTCGG AAATCTTATT TCCTTTAGCG
    47401 TCAGCGTCCA ACCTTAATTT CTTGGAAATC ATAGCGTCTA CTCTGGCTAG ATTTTCTTTT
    47461 GCAAAGTCGC TAATACTTGT AGCACGTGAA CATTGACTAG CAATGTCACT AAATATAGAT
    47521 GGCTGAGTCA CACATTCGTC ATCCAGGCCA TATTTATTTA TTAGTAGAAG CTCTTTAGCT
    47581 TGTTGTAAAG TAATCTCGTC CATATAGTAA TATACTACCT TTCTAAAAAA TTATTCCGAT
    47641 AAAATTATTT CAGCACAGAT ATGTAGCAGT TCCTCAGCAC CAGTAGATTT AGGAACTGGA
    47701 TTCAAAAATG GGGCCATTAT CCTATCAATT TTCCAAGCAT CTCCTCCAGT TCTGGCGTTC
    47761 TTCATACAGC CAGCAAAATA CTTAACCATT GGTATTCGTA TGGACTCTGG CTCTGAGATG
    47821 TACTTAAATT GTTTAAACAT CTCTACACAT TTTGCCCATC GGTCAATAGC TTTATTGTTA
    47881 GTCATTAACA GCTTACACAA ATCCACCACA TCCGACTCTT CAATTGTTTG AAGGATACTA
    47941 GATACTTCCT CTATAGTAGA GCAAGCTCTA GCTGTTGATA ATGCAACCAA TGCCAATCTT
    48001 GGACTGCCAC TGGCATGTCG TACAATGATA TCCACTGATC CGGATGGTAG TGAAATATTC
    48061 TCTAGGCCTG CAACCCCTTC AACTAAATCA TATAGTTGTT CATACCCAAC CTCTTTTAAA
    48121 GTGTATGTAT GGCAACGAGT CACAACGGCG TCTGGAACTT TTGAAAATTC TGTAGTACAC
    48181 AAGGCAAAAT AAACATGCTT ATGTGCGTCC TCTAATTCTT TCAAAAGACT ATTCCACGCA
    48241 TTTTTACTCA ACATATGGCA CTCATCAAGA ATAATCAATT TTCGGCCAGT GTCACCATGC
    48301 CCTCTGTATT GCAGTCCCTC ACACATCTCT CTCATGTCAT TAACGCCAGT TAAAACAGCG
    48361 GCGTCTACTT CTAATATATC ATGCTGACCT ACACCCAGCT CCTTGCCAAT AATCCTGGCT
    48421 AGGGTTGTTT TACCACACCC AGAACTCCCG ACAAATAAGA ACGCATGAGG GATGTTATTA
    48481 GGAAATAATG ATTTAAGAGA TTTTATGATC TCATCCTGAC CTAAAACTAA GTCAAAACTA
    48541 GTGGGCCTGT ATTTAATATG TAGCGGTAGT TCTGCAACTG GTTTTATCGG CTCTTCGTTA
    48601 AATAGCATTG TCTACCTCAT CAAAATCTTC TATACCATTA ACTTTATGAT TTTTCATTAT
    48661 ATGGTATAGA GTGTTATCTA CAATCTTGTC ATCAGCGTCT AATTCAATAT ACTGAATTTT
    48721 GTAGTCATCC ATCATTTGTT TTATCTGCCT GGACTTATCA TCCGCACTTT GAGCAGATTG
    48781 TCTCCGGCCA AAAGCCTCGT ATTCAGCTGT CCGGCGTAAA AATATATTAA TATTATCGTA
    48841 GCTATTAAAC TGGTCTAGAC AAAATGTTTT AAATGACTCA GGAAAGCCCT TCTTGACATA
    48901 GGAAATTCCA AGAGCCAGAG GTGAGTCAGA AATAGCATAA TCAACTTTTC CCACAAGTCT
    48961 TTTAAGCCTT CTGTTTTGTT TAGCTAAGAA GTAATCCTGT TCTGGAAATA GCTTCCATCG
    49021 TTCTTCCCAC ACACAATCCT TGGCATATTC TGTGACCAAT TCTACCTCAA ATCGTCTGAC
    49081 TTTCATGGCA AAGAACAATC CGGCGGCGGC TACAGACTTA CCGCTCCCAG GTCCACCAAA
    49141 AAAATTAATT ACAGTCAATT CCTTATTTAG ATCCATAGTT TACTCCATTT GTGCTAGATA
    49201 TTTCTGTTTG TACTCGAGTA AATCTGCATA CTCAGTCCTA CTCAATCTCT TTCCATGATG
    49261 AATGTGTTCC TCAAACGCCT CATAAGCTAC TGGTACAATC TTCTTGATAA TAGAGGCAAT
    49321 GGCTTCTCCA TACACCCGTA TTTCCTTCTG GGCATGGGAG TCAACTCGCA ATCTAAGGAA
    49381 ATGAAAAAGG TTGTGAAGGT CGGTTTTCCA ATACCACTGT GTGTGTAAAG ACTGAGAGGA
    49441 AGATTCACCC TAGCCATTTC TTTAGCAATT CCAAAGTTTA CCGCTTCGTT ATAGTCGTTG
    49501 TAAAGTCTTT TTTGATTGGA CACTAAATCT AGAGAAAAAA ATCCCTTATT AGATTCAAAG
    49561 TATTCATCGG CCTCATCGGC TCTCCCCTGC TTATTGGTCT TGGATTGGGG TAGAACATCA
    49621 GCTGTTTCCG GTATAAAGAA CTCATCAGCC ATAATGGAAT ACCTACCAGA CATTTCGTTG
    49681 ACGCTGGCTG TCCTATGTCT AATCCATTGA CGGGCAATGA AGATGGGCAT TTTACAATGA
    49741 AATTTAAACT CCACCATTTC AAAGGGCGTG GTGTGCAAGT TTTTCATCAG ATAACTTATA
    49801 AGCTTTGCAT CTTCCTCAGG TGTTTTATTT CCCTGATTAT AACTTACCCT GGCGGCTTGA
    49861 ACTATACTCG AGTCATCACC CATCCAATCT ACCAATCTAA CGAATCCCAA ATTAAGGCAC
    49921 TTAATAGGCT CATAAATATC AGGGTGTTGT TCAAACACAA GGTTCTTATT ATTGATTAAG
    49981 TTCATGATGT TCCTCCTCAT CTTCAAATTG TATTTCTTCT ATAAATGCTG TCTCGCTGGG
    50041 TCGTTTTTTC AGATAAAATC TAGTTTTTAG TTCTTCCTCA TCTAAGTCAG GACGATACAC
    50101 AGTATTTATA AAATGGAGAA AATGTGGGTC TTCCGGGTCG ACTGTCCAAT CCACAAACCC
    50161 TTCTTCTGTT AAAAATTTTA TACCATTCTC TTTGTTCTTA AAGAAATAAG AGAATGAATT
    50221 CCCATATTCA TCAGCCGCAA TTATAACCAC CCTAAACCCA TTAGACTGCT TGCAACACAT
    50281 GATTTCCTTT CCAACCAGGT ATAAAATCTG TGGTTTCAAA ATTAGCCAAT TCTTCCATTT
    50341 CACCCCAGTT TCTACCAATC TTAGCTTCAA TAGTAATCGG CACATTTACA AAGTCGAATG
    50401 GTAAACAACA CATTTCTTTT GCAATAAAAT CAATATCCTG TTCTAGACTT GCTTCTGGTA
    50461 GTAAGAAGGT CAAGTCGTCA TGAATGTTTA ATACAATTTG GTATTGAGGC TTATCCAGTC
    50521 TATAGGCCAT CTCAGACAAC CTATTCATGG CATTAGTGAC AATATCGCTC GCTGTTCCCT
    50581 GCACAGGCGT ATTAATCTTT TCATTATAGG ATAGAGGCCC ATGTCGTCTT TGTCCTGTAG
    50641 CCGTCTGCAC ATACCCATTT TTATCATAAA ATGAGCTGAC TTCATCTTGC CATTTCTTAA
    50701 TACCACCAAA CTGTTGAAAG AACTCTTTAC GTAGCTCTTT TCTGTGATCC ATGCTGAATC
    50761 CTAAATAGTC ACCTACTGAT TTCTCTCCGG CACCAAAGAA CCATGGAAAC ACAAGTCTAT
    50821 TTTTAATGAT TGACCTATAT TTCTTTTTCT TATCGGGACT GTTTAGAAAC TCCTCAAATG
    50881 TTTTACATCC AGCATATTTC GGGTCTTTCT TTGCAACTCT AGCCGCCCAA TCTCCATGTA
    50941 CGTCAAATTT ATCCCATACA TATTTCAAGA ATTTTGGGTC TTTACTAAGC ATGGCAATAA
    51001 CTTTGGCTTC AATTTGCCCA TAGTCGAATG ACACCATCCA ATAACCTTTA GGAGCCGCAA
    51061 TAATCTGTCT GATATATGAG TTCTTCCTGG CCGGGAAGTT CTGCAAATTG GGATTATCAC
    51121 TGGAAAGCCT GCCGGTGGTA GTGAACAGAT GATTAAAATT GGTATGGATT AAGCCATCCC
    51181 AGGCAGACAT TAATGGGATT TTATCCAGAT AGGTTGACTT CAGCTTGGAA ACTTCCCTGT
    51241 TGGTCTTAAT CATTTCTGCC AGCTTAATTC CTTTAGCCGC ATAAATATCT AATACCTCTT
    51301 TATCTGTGCT GAAACTATCA GCTTTATCAC TCTTAGTTGC TTTGACAGAA TCTAATTTCA
    51361 GAATATCTCT AAACATTTTA ACCAGATGGG GGTTGCTGTC AGGATTAAAT GTCTCAAATG
    51421 TCTTTTCAAA TAGTTTAACC TCTGGGAGAT TTTTAATCTG CTTATCCAAA GATTCTATTT
    51481 CATCTTCCAA TTTCTTAGAA AATTTATGAA TCTTATCTAA ATCAGTGGGA AATCCTTTAT
    51541 CCTCTGTCAA TACAAGAGTT CTAGACACAT CTAGCTTATG TTGATATTCC CAGGCTAAAG
    51601 ACGTTGAGAA CTCGCTGGAT TGTACATTAT CCAATAAGTC TGTGTATTTT GTGTCCATTC
    51661 CGTTGTAATA GAGTAATTCT TCCAATGTGG AACCTAAAAT ATTTTCCACA TCCACTGATG
    51721 ACTGTTCCTT CAAGCGAAAT CCAAAATGCA TCAGGCATTG CATGTCCAAA CTAAGAGGAC
    51781 TATCCGACCT TTTACTAGAG CGTTCATCTA GTAGATATGC CCTGGTCATA GTGCAACCCC
    51841 ATTTAGTGTC AAAAAGGACT TTTGGGTGCG CATATAAATA GCACCATGAC TTTTCAAACT
    51901 TGTCATTATG ACAAACTTTT ACTCCTTGAT ATTCCAAAAG AAAGTTTATA AATAGTTTTT
    51961 TTATTTCATC ATATTGACCG CCCCATGCAT GAGGATGTTC TATAGGAAAG GCATATGTTT
    52021 TTCTATGAGT GCCAATAGCA ACTGTATAGA TCTTAGGGTC ATCTCGCCAA ATTCTAATAG
    52081 AATTGGTTTC GATATCAACT GCTAGTTTTG GCAACTTCAT TAATTCTTGA AGCCATCCCT
    52141 TTATAATTTC TAAATCTTCT GGGCTCTTGC CAAGGTTAAT GACAATGTTC TTTCTGTACT
    52201 CTTCTTTAGG AATAATATAA GGAGCATCTA TTTTGGATGA TTTGAGGTGA CGCTTTAATC
    52261 TATTGAGGTC GTGTTTGAAA ACCTCTTCCC AGGTACTTAT GAAATACCTC TTTTCCGGGT
    52321 TACGCTTTTT GTGTATCTCC TCCAGAGACT CCATGGCAAA GTACCAACAA GCATGGGTGC
    52381 CAACTGTAAT TGGAATAAGT CTACCGCGCC AATCTGATAT ACCTGAAACC CCAGTCATGG
    52441 TCTTTAGGGG AATTTCCCCA AATCCTACAA TGATCTTGGG TTTAGTCCTA ATAATGTCGG
    52501 CTTCAAGAAA GTTCCTACAG CAATCAAAGG ATAATTCAGT TGGCTTTGGG GCGTCATAAC
    52561 ACTTTAGAAG ATTATTGAAT CTAATAGATG ATTTAAAGGA TTTTCTATCT CGGGGATTAA
    52621 GGGAGGCCCA TTCTTCCGGC ACATAGTAAT CCGAAAACAT TTTTTCAAGA TACTCATGGA
    52681 TTATGTTAGA CCCAAGACTA TTTCTACTAA AAGGATGCCC GGCTGAATCT TCTACTTCGG
    52741 AGGGACTGAC CCCCAAAAAA TAAATATCCG GTGATGAGCT ACCAATTGCT TCCATTTTAG
    52801 GAGCCTTATT AGTACTCTGA ACCTTGATAT TATTGCGAGG ACATATCTGG CATTCTTGAG
    52861 TCCTGGCCAA ATTTGAATAT TCTGAAGGTG TTTTTTTAGA CACCTGTTCA TCAAAAAAGA
    52921 ATGGCACTGG TACTCCTTAT GACCCAATAC TTGATACTAA ATGGAGGAAG TTTCCTGATA
    52981 CCCCAATTAG AATTATACCT CCTTCAAACT CTGTGAAGGC AATACTGTTA CTAGCGGAAA
    53041 TAGCTTGTCT AGCAAACAAC GGCTTCATCT TGCAAGTAAC TGTATCTAGT GGTTCTTGGA
    53101 ACTCAACTTC GTCAGACACA TCTCCTTGGT CGTTACTTGA AGTTACGGTC ATATTTTTTC
    53161 CATTTGTGCT CAGTTCTATC TCTGGGTTCT TATCAGACGA AACCAAAATA AGGTTTCGGT
    53221 CGATACAATC TCTAAAGTTT TCTGGTACGG CCTGAAATTT AACTTTAGCC AAGTCTAGAG
    53281 AGCCCATAAT CTTTTCAAAT GGTAATAGGT TTACGTCATC AGAAAATTTG GAATACAGCT
    53341 TAATGCCTGA GGACTTTCCT TCTTTATAAA GGTCAATCAA GATATAATCT TTACCAACAT
    53401 ATAGTTTACC ACCATCAAAA TCTTTAGATA TGCTAATAAG ATTTTCACAG AAAGGTCTGG
    53461 GTAGTAAGAT TGTAAATGGC TCACTCTCCA ACGGCTTAGA TAATATAAAT GAGGAAATTC
    53521 TAGCAATGTC GGATGAGTAT AAGGTAGTCT TCTGTGCATT GGAAATCACA GTAATACCAT
    53581 ACTGGTTCCT CTTGCTTGCA TTATTCCCCA TCGAAATTGA AACCTGTCTT AACCCTTCAA
    53641 AGAATTCTCC TGTCAACTCA TGCTGTTTAG CGGACTCTTT AGAGTCCAAT TTAAAAGGGA
    53701 AGTTGTTAGA TGGTAATGTC TTTAATTTAA CATTAGACCT GCCAGATTTA ACTGCAATAG
    53761 TACCGTCCTT TTGATTAATA GACACATCAT CTGTGCTGTA GCTGGCAAGC AACTTGGTTA
    53821 GTTCATCACC AGGAACACAG CAATCAAGAC CTGTTTCTTC TTGTATAATG ACAGCTTGCC
    53881 CTATATTAAA TGACATGATT TGGTTCTTGT CGAAGTAGAA GTGTGTCAAC ACAGGGATAA
    53941 CATCCTGAGT TGCTAGACAG GTTTTTGCAA TGTTTAACTT ATCTAAAAGT TCTTTACGTT
    54001 TCATTAATAA TCTCCTTCTT TAAATAATCC TCTTTGGTTA GGGTGTAATC CGTTATCTCT
    54061 GACCGCTAAA TTCTCATGAG CACTTTCTTG TAATCTATCT TGAATAATCT TAACATATTC
    54121 AGGTACAATT TCAAATCCAA TGCACCTACG ACCATGAATT TTAGACATCT TCAGTGTGGT
    54181 ACCTGATCCT GAAAATGGCT CAAGCACTAA ATCTCCCGGT TTGGTAAATA GTTTAATAAA
    54241 CCATTCTGGC AAGGCCTCTG GAAATACAGC GCTATGTTTT CTATCAGCCC CAGCCACAGC
    54301 CATTCGTAGA ACATTATCGG GATACTCTTC ATTTGATTCC CACTCTTCAA TCATCTTATC
    54361 AATGGTAGTG TCGCACCACT CTTCAACCAT TTCCTCAGGA GACATTGGAA AATGTAGAAC
    54421 ATTGTCAGGG TATACCGTGG TTCGATCTTT GTTGATAACA GACTCGAATT TAATATTAAC
    54481 ACCACTTCCG GTGGAAGAAA ACTTTCTGGT AGCTAATTCT TCCTGGCTCC TGCGTTTCAG
    54541 TTTAGCCACG CTCTTAATAT ATGACTCCGA AGCCGGCTCC TTAACTTCGT CCTGGTACAT
    54601 GGCAAATCCG GTAGTCTGTT TGGTTAGATG AATACATCTC TCCCACCCAT CTCTAAATCT
    54661 GTTAGACCAT TTTCCAGGGG CGGCGTTTGG TTTAGCCCAA ATGAACTCGT CTACCCATTT
    54721 CCAACCCTGC CCTCTCAATG CCATAATTAA TTCCATGACA TAGGTTGATC TTTCCTTATT
    54781 TACCACCTTT TCCTTAATAT TCAAAATAAA AGACCCGGTT GGTTTCAAAA CTCTGAATAA
    54841 TTCCTGAGAA AGTGGCATAA ACCATTTAAT ATATTCGTGA ACAGGAACGC CACCATATGT
    54901 ATTCTTCCGC GCATCTGCAT AAGGCGGACT GGTCACAATC AGGTCTACAG ACTCACTAGC
    54961 GACGTTCTTG ATTTCCTCTT TGTTGTCACC AAGATACAAC TGTATCAATG GCTCATTACC
    55021 AATATCTTGT AACGGCATGT ATACTCCTTA ATTAATCAAT CATTCTAGCG GCTTTAAGCG
    55081 TTTTCAAAGT GGCTTTAATG TGGTAATAAA TAACTGAAAC TGTCTGTGGG TTGCAATTAA
    55141 TTCCCTGCTC CACAACAAGT TTTTGAATTT CAGATACACT AGCCGTAGAG TTTGTGCAAA
    55201 TTAGCTGTCT CAGTTTTTCA GAGTCAGATG GCCCCTTAGG AATACCTTGA TTAAGTAATC
    55261 CTAATTCACT CAATGTCTTA ATAGTTGATA CCACATAGGC GTATACATTT CTTACCAGTG
    55321 ATTTTTTAAA TGTAATATTC CTCTCTGTAA GAAGCGCCTC AATCATTGAG AGTGGCATGG
    55381 TATAATTCTG ACAGATAATC TCCCTGATAT CAGAAGAAGA TGAAGTCTCC GGAACAGCTT
    55441 TTTCCGTCAA AACCTTTTCC TTCTTGGCCG GTTTTAGATC TTCAGCCAGA CTTGCAATAA
    55501 CTGTCTTGCT TAATTCTTCT TTGATCTCCT GTGAGACTAC TGGGGATTCT ATTTTTGGAG
    55561 CTTCCGTATT AACTACTTTG GGAAGGTTAG GTAATTTCTT GTGAGTCTTG TAGCTAGTAA
    55621 TGGCCTTGTT CATCCACTCC TTAGCACCAT CCGATAATGC ATTGAATGTT TCGTCAGTAG
    55681 CCTCCCTATC AACAGTTTCA GCTAATCTAA CAGTATATTC GTATGCATCT TCTTCTCTAC
    55741 CCTGACTGAT TTTAACAACA TTTTCCAGTT CTGTTCTAAC GTCCATCTTC TTTTCCTTTC
    55801 CGTTTTCCAG ATCCCTTCGT ATTCAAGGAA TCAAGGATAA TGTTTTTTAA CTTACTTTGA
    55861 ATCTCATATG AGTCAAAGGC TGATTTGAAT GCCTCTGTCA ATCCTTTTTG AACCTGTTCA
    55921 TCCACAATTC TCTGCAATGA CCCATCATCA GTTAGTCTTT CCAGAGACGT TTGAATATTC
    55981 TTATCAAACT CTGTAGCCAT GGACATAATA TGGCCGCCTA TTTTCTTTCC TAGACCTTGA
    56041 ACCTCGAACC TTAAAAAAGC TAAATCATCC CCGTACATTA TGTATTCCTT CCATAGCAAT
    56101 AGCTCTATTA TTCCACATTC TCATAGATAA TATACTATAT TTTGTCTAAT CCTGTGAAAT
    56161 ATTCTTGAAA AATCTGAGCT AAACTCATAG TTCTTAATTT ATTATAATCG TATCCTTTAC
    56221 GTTTAAGAGC TTTACAGACA GATTCTTTGG GATCATACCC AAGCAATTTT TTTAATTGCC
    56281 TATTAGATAC GTTTTTTCTA ACAATCAGTC CATCAACCAA TTCAGCCGGT GCATTGACAA
    56341 TGGCCTCCAG TACATCTTTT ATTTCCTGTG GTGCCTTCTC TAGTAGTATT TTTAAAGGCC
    56401 CATTATTATA CTCATGTTCA CCCTTATGGT CTAGCGCGTC TTGTACTGTA TCTTCATCGC
    56461 GCACACGCTT GTTTTCTTTT GATGACGCCT TGGCTAAGAG CCAAAATGCA CAAAATAATT
    56521 TCTTTTTATA TAATGCCATA AAGTGCATAG GGTTTTTAAC CGTATATTTT TTTACACAAA
    56581 AATCAAATAC TATCCAAGCT TCTTGTAACA AGTCATCTTC GGTAAGACCT ATATTTGCAT
    56641 ACTTCCATAG ATTTTGCCTG ATTAATTTTG TTGCGTACCG CCTATAAACA CCCTCTTTCC
    56701 ATCCCTCGGC GTCCCAACGA GGAATATATC TATCAATTCT AACTCTTTCC ATCTAGAACC
    56761 TCCGCTTCCA AATTTAATAC TTCCTGTTTA GTAAAATCTC CTGGGTCTTT AAATCCCTGC
    56821 GGTAAAAATT TGTAATGCAC ATTTGGTAAA GCTCTTAACG ACATGGATAT GTTTAGACAA
    56881 TCACTCTTGG CGTCGTTGTC TAGATATATT ATTACTTTCT CAAACTTTTT ACTTAAGTCA
    56941 AATATCTGAT ATCGTTGGTT CTCCGTCATG GTTTTGGTGG AGAAACAAGT TGCCCGGCCT
    57001 CCCTGTTTAA AATAGTAATC CAACTTCACA CAGTCAAATA ACCCCTCAGT AATAAATAAT
    57061 ACACTACCAC CCTTAATGAG TTCATCATAA TTATACAATA ACTGTTTAAC ATGAACCACA
    57121 CTTTGGTCTA CCTGCAAATC TTTATACCTA AGCCACGCAT ATTTATCAAT ACTCCTGCTA
    57181 GACCATGTGA CTAATTCACC ATGTAAGAAT ATAGGAAAAA TGATTCTATC AGCATACTCC
    57241 CCATTTAAGC AACAAAATAG TGAATATTTT TTAATTAGTC GATCTACGTC ATCAAAACCA
    57301 CGGTTGGCTA GGTACTTGTG AAATCTTCCA GTAACTCCTG TTGTTTTGAT CTCAATGAAA
    57361 CTAGTGGGAA ATAATAATTC TTTTGGACCT TTTGTAATTT CATTCTCCGG CCCTAATTTC
    57421 TCTTTTTTAA ATATCCTCTC AATTCTGGAA GTCCAAGTCT CGGTTTCCTC TTTTTCCATT
    57481 AACTCTACGC CGTAAACTAT TTTGTGTGCT TCGGCATAAG AACAATTGAG TAGTATTCTA
    57541 ACTAATTTTT CTATTTTCTT ACCACGGTGC GTCTGGTTAC GCCAACATCC ATAATCATGT
    57601 GTTGATAGTC TAATTCCCAT GTGGAAATTA GTGTCGCCAC GTCCAGACTG AATACAGAAT
    57661 GGGCAACATA TCCCAACGTT TCCCTTAGCT ACATTTTCTC CTTTAGTCCT AAATGGGATG
    57721 TTATATGAGG TAAGGAACTT TTCTACGTCA AACATTCAAT CATTTCTTTC TGATAATCAA
    57781 GTAGTGATGT TTTTAAATCA GCACCTTCCT GCAACCATCC TAATACCTTT ACGTCTATGC
    57841 TTTTTTGCAT AATAATATCA TAGATGAATG TGGTCTTAGT CTGTCCAGGC CTATACACTC
    57901 GCATCATTGC CTGCGCATTT GCTATCGGGT CTGCAGACCT CTCATAAAAG AATGTGTATT
    57961 GCCCCGCCTG CAAGTTCAAA CCAAGAGACC CACTTTGAGA ATTAGCCACA ATTCCTCTGC
    58021 ACCAATCCTC ATTGAACATG CTTTCGGCAT TTTGTTTTAT TTTGTTACTA GACCCAGAGT
    58081 ACAGCCTAAT ATGTTTTATT TTCAACTTAT TTAGCATTTC TTCAATCATA TGCCCGCTTT
    58141 CAATAAATTC ATTGAAGATT ACAAATTTAG CGTCGTATGG TAATGATAGA ATTAAGTTCT
    58201 CGAGTGCCTC TAGTTTCGGA TTTTCTTTAA ACCTGATTAT GACTTCTTCC CCTTCGTCGT
    58261 TCTTGTGTTT TAAAAAACCG GCCGTTATTT GCCTAAATTT CATAAATGAA TTTTCAACTT
    58321 CCTCATCATC TTGACCTTTG ATGCGGATAA ATTTTTTCAT AACCGCCATG TAATATTCGG
    58381 CCGCCTCAAC TGAAAATGTG GTGGTAACAC TTGATGGTAC CATTGGGGGA AGTTCAATTT
    58441 CTGTCTCCTT TAATGAATAC CTAATGGACT TGTTTCGGAG TTTTTTCTGC AGAACTGGTT
    58501 CCAATTCCTT CTTAAATGTA TAGGTAATCC CAGGCCAGTA CTTGTTTTGT TCTGCATTAA
    58561 AGAAGGCCTC TCGAAAGAGA CCTAGAGATG TTCCTAATGT TGCTCCCTTG TCAATTAAGT
    58621 AGAATTGTGA CCACAAGTCT TGTACTTTTC TCCCAAATGG GGTTCCTGTT AGTCCATATC
    58681 TATACTCACA AATATCTGTT AGCTTATTAG CCAGCTTGAA GTTCAGCGAC CCCCTATCCT
    58741 TACAGTAATG TACCTCATCA AAGATAACTA CATTAAATTT CTTGGCTAAT TCCTTTATTT
    58801 TCTTTGGAGA GGCGACCCAC TTATCCTTGG TAGGCTTTCC CTGCTTCTTA ACTGTCTTAA
    58861 CATCAGTCAG GATTCGTTGG AGGCCTGTAT AATTTATGAG GAATAGGTCG GCTTCCTGCT
    58921 TCAACATTTC CGCACGCTCT AAGATGGTTC CATGTAATTC CACCACTTTT AAATCCGACA
    58981 ATTTCTTTAT CTGATTACCC CATGAGTTAA TAACACTGGC ATTAGGCACC ACAGCTAATG
    59041 CGCTCCTTAA TTTACCTATG TGTTTGAGGC GTGAAAGAAT CCATAAAGAG ATTATTGTTT
    59101 TTCCAAGAGA CATATCTAGG AAAAAGAGGA ATTCTTTCTG AGACATTCCA ATCATCAATG
    59161 AAGCCAGCTG GTGCTTCCAC GGGTCAATGT GTTTGGGGTC AAACTCTGGA AATATTTCTT
    59221 TGACTGACGC ATATAACTCA GGTTTGGGCA CTTCTTTAAT CCATGCCCAA TCCTCAGTTA
    59281 CTGAATTTAA AAACTCGTCA ATGGCCTGTT TTGCGATCAT CTTTAGTCCC GGTCGACTCT
    59341 TATTTCCCCA ATTTCAGGTC TATATGTTTC ATCAAATAAA GTGGAGCTGT AGCAGAATTG
    59401 ACCCTTACCA TAATCCTGAG AAATCAAAAT GGTATCGTTA GACCTACCAT TCCTATTCTT
    59461 ATCAACATAC AGTCTAGCCA GCCCTCTTTT ATGTTCTTCA TCAGTTTGAT TGTAGGTTAT
    59521 ATGCACATCT GCAATATGTA TCTTGGAGGC ATCTTCGGCT ATATTTTTCT TGGTAATTAC
    59581 GTTAGCTCCC TCTCCAGCTC TATTCGACTG TGCAGGAACG ATGATTGACA TATTCTTCTC
    59641 TTTGGCTAGT CCTTTTAACT CCTTGTAGAT CGTGCCAATG GAAATCCTTA TGTCTCTTGT
    59701 ATCCAACCTC ATCAAATCTG GATAATCCAA AATCAAGATA TCGGGTCTAT AATCCTGATA
    59761 AGCATCCAAA CCCTCAATGT ATGCATATAA TTCTTCCATG GTCAGTTGTC CGGGCGGCCA
    59821 ATCCTTCATG ATTAAATTAT CATGTTTCAA CTTTTTAGCC ACATCTCGTC TCAATTTATC
    59881 CTCAGCGTCA GCATCTGCAA AAGAATACCT TGCTTTTGTT TCCATATATG AAAATTCAGC
    59941 TATACGACCA TGATTTTTCT TATCCTCAGG AAAAATAATA GTATTTTTGG CTTCCTGCGA
    60001 GTCTGTACTG ATTGCGAAAA GTGTCTGATA ATATCTCTGT ATTGTTCTTG ACCTAGACAT
    60061 TTCCAAACTA ATATGGCATA TCTTGTGTCG TCCAAAATCA GGTTTGGCTA AGAAGGCGTG
    60121 TTTAACTAAA TGACCCGCAA ACCACGTTTT ACCTTTTCCA GAAAGTCCAG TTATTACAAA
    60181 TAACTCCCCC GGTCTTGGAC ATACACCTAT TCTATCTAAT TCTGGAATCC CGGTACTAAC
    60241 ATACAATTCG TTATTATTAA TTATCTTTAA AGCCTCATCA ACATCTGTGA TTTTGATCCC
    60301 GAAATCAAAT GTAGTGGCCA TGGTGGCTAC TGCAGTCCTG TGACGTTTCC AGAACTCCTT
    60361 AGCATTTTGG TGATCCAAAA GGGTTGCGTA CTCTCTCAGT ACAATTTCTG CCTGCTTAAA
    60421 ACTGATAAAG TCATGCAGGC AATCCATTGT GTACGCCTCA GCTCCTTGGG CAGAGCTCTG
    60481 ATTTCTCCAA ATCAACTCTA TTGTGTGTGA ATACTCCTCC GACTTTCGTT TGTCTTTACC
    60541 AGTTATTACA TCTTCACACA GATTGTAGAT AGTCTTTTCT GGCACCTGTT TAAACTTTAA
    60601 ATAATAGTCG ATTGCCCTAG ACGCAATATC CCTGTAAACC GGATCATCAA AGTAATCTAA
    60661 TTTTAAACTA TGGGCTAAAA TTGGGGCGGA TTTGTTACTG AAACAAAGTA AAACTAATAA
    60721 ATCTTGAAAC ATACTACGGT AATTTATTTC CGACATGGTT ACTCCTAATT TAGTGAGTCA
    60781 AAAGCATCTG ACATATTTTG AGTTAGTTTA ATTCCGAACC TGACCAAAAA CATCAATAGT
    60841 TGTCTTTCAT TAAACGACGA CTTTACTAAT GGTGGAGACT TAAAGTCGTC TGTGAATGGA
    60901 ATTTTAATCA GCTTCAGATA GAGATCCAGG GTTTCCTTAT TTTGTGAATA TACTTCTTCC
    60961 CATTTTCCAG TTGTTAAAAT CTTCTTGGCC TTGACCGGCC CTATATTAGG TAATCCCGGT
    61021 ATATTATTAT GAGACCCCTT CAGGGCTGTC AGTTTACCAT AATCCTTTAT ATCTAATGGC
    61081 GCGTATTCAT TATTAAAAGC GTTTAAATCA TATAAAACCT TACTCCTCTG AATGACAACA
    61141 TTAGGATATG TGAGCAATTG GAATAAATCA TCATCATTGC TCATTATGAC AATCTTATCA
    61201 AATGTACCAG AGTAGTCCCT AGTTAAACTT GCAATTACAT CATCGGCTTC CAAACCAGGC
    61261 TCACTTATTA ATGGTATATT CAGGATATTC AAAAAGTCGG CACAATCAGC CCTAGACTTA
    61321 TTAAACTGAT TGTACATTTC AGGTTCAAGT TTTGAGCGAT TGTCTTTGAA GTCTGTAAAA
    61381 AATTCTCGCC TGCGATAAGG AGGAGAATCA TTACAGACAA AGATATGTGA TGGATAGAAG
    61441 GTGGATATAT TTTTGGCAAG AAGGGTAACC ACACCGAATA GGCAAGCTGT GGAATAGCCC
    61501 CCAAAGGAGA GATTAGAGTA CGCATGCCAC GCGCGCCACA GAAGGTTATT CCAATCAACG
    61561 AGTAATAGTG TCTTATCTTT TTTGGTTACT GGCTTTTCTT CAAAGAACAA AATTTCTTCC
    61621 TATAGTAATT TATCTAAATC TTTAGGATTC TGTATCGGAC TAAATATGTA GTTTCCAAGA
    61681 CCACTGCGAA CATATCCAGG AAACGCTCTT TCAACCAGGC CTGGGAAATT ATGATAGGTA
    61741 TTTAAAACCA ACATCATTGA TAAAGGAACC CCTGGATGGT TCTTTTCATT TTCCATAACT
    61801 AAATTAGCAA ATAAAAGATA CCCTACCTGC TTTTCCCGTC TAGAAGGCTG TCGCTTTAGG
    61861 GCATTTTCCA AAAAAGCATT GATAAAGATA AATGCCTCTT TTAATTTTTT ATATCCCCCA
    61921 GACTTCTTAA AAAAAGTAAT ATCCAGTTCT GGATACCCCG TTAAAGCTGT TAATCTCTTA
    61981 TTTATGGTAG TGTAAAATAA CTGCAACTCC GTATCATTTT TATCATCATA ATTACTGGGA
    62041 GGCTTCAATG ACTTTAGAAC GGACAGTTTA TTTTCTACTT CCTTGAGCTC GTCTGGTGAT
    62101 AACTGACCCA ACTTATCCAA GATCGGTTGT ATTTTAGACA TTAGAAGAAT TTCCTTTGAT
    62161 TGTGTCTTAG TTTATACTTT CTATCATTTT CCTGGTCGAA TTTAATTTCA TGTTTATCGA
    62221 CCTTTCCTGC AAATACAATA ACAGCACTTG CGAAAGGGGC CAATCCGGCT CCGAATGATT
    62281 GTGCTCCTTT ACCGGCACCA AATTTAAGCC GACCTCTGAT AAATCGTATT TCTTTTGCGT
    62341 ATGGAAAAAT GTAATCATGC CAGTAAGACC GATCGGTGGC AGATACGATT AAGCAGACAA
    62401 CCACAGCGCC CTTGCAACTT TCCTCCCATG CTTTTCTGAT CCAGTGTGAT GTTTGCCCAC
    62461 CATATGGTGG GTTCATATAA CATGCAGACT TTGATAACAC ATGCCAGTCT TGACTCAGTC
    62521 CATTTATATT AACATCAAGA TAGTTTGCAC ACTTGGCGTT AGTAGAGTTA GCTGAAACGT
    62581 CTAAATCAAA GTGAAATTCA TCATTTAGTT CATCAAAGAA GTCTTGCGGT GTAGCCCACT
    62641 CATTAGACTT AGAAGATACC ATTGCTTTCT GAGTCGCCAT TTAATTACTA GTCCTTTTTA
    62701 ACTTTAGGGT CCAAAATTCC CCGGAATGTC TATCTAGTTT AAGATAGACC TCCAAAATAT
    62761 CACGCAACTC ATAAATATGT TCACCATTCA TTGACCCAAT AAAACAATCC ACCAACTGCT
    62821 TGGTTATTCT CATGTCGTCT ATATTTCTGG TTAACAGGTA TGTAACAAAT TCCTCATACT
    62881 CTGCGTCAGT AAGTTCCCTA GCCGGCTCTT GGGGTGGAAT CGCCTCTTTA GTCTGATGGT
    62941 CTTTCTTTCT AGCCATGGAG GCCTCCTATT TAGATAAGCA GTATCTGAAT ATATCAGCCA
    63001 GAGAAACCTT GTGTTCAATT GACTTATGCC TGGCCGCTAA ATGTACTCCT TCCGGTAGTA
    63061 ATACTGAAGT GGACTTTAAC GATATTTTTC CTTTTTCCAA TTTAGGGATT CTATGCTCAG
    63121 ACTTCGCACT CAAGAATGCC TCTAATTTAG CTGTGAGGAG TTCGGAGACA GATAACTTTT
    63181 TATCTCTCGA CTCCTCTTTA GCTTTCTTCT TAATCTGGTC AGACCATTTA AACACTGTGC
    63241 AAATAACTTT TTCTTTTTCA CCCTGCATGT TGTAACACCC TTTCTCCTCC TGCGCCAATA
    63301 TGTTAATTAT AATGCGTTGG TATTTCTCCT TCAAGAAATA TTTTTAGCTC TATCTATTTT
    63361 CTTTTGAATT GTTGATCTTT TTAAACTGCA CCGGTACATA TCAAACAGGG ACTTATCTAC
    63421 TCTCTCCTTC TTTGTAATCC CGAACGGTTT TAGTAATTTC TCCCACTTGT TTAAAATAGC
    63481 TGAGTAGCTT ACTACTGGGC AATCACATAC CTCTACTTCT ACGAAGTGTT GCTTTCGTGG
    63541 AAATTTGTAA TTCACATCAC ACACGTTAAT GACTTCAACC GAATAGTGGG ATAGATGTAC
    63601 ATCTTCAAAT GCCCAAATGT CATAATGTTT ATTTAGGGAG AAGTCGAATT TGTATTTCAA
    63661 TAGTTTTGCA AATTCCTCTA TGTCACCATA TGTAGAAGTG GTTAATAGAT TTACCTCCAC
    63721 TCTGGAGCTA ATACTATCTT TGTGTAATTT CTTTTTAATG GTCAACTCAG GGGAGGTAAC
    63781 GCTATTAAAC ATGGTTCTAT ACCTCAGGAA ATCATCATTT TTTGAGAAAT AGTGATCTGA
    63841 AGACCATATA CCCAATTTCT GGGAACAGTA CCCCAACTCG GGCTTTTTAA TTAACGTAAA
    63901 AACAAAATCC CTGAATTTAT TAAAGTCTGT CTTATTAGGA AGTTTGTATT TATACTCAAC
    63961 TTCTAAATAA TTCATATAAC AGTGCCTTCA CTTAAAACAT CCATGTCACG CAATACCTCT
    64021 ACAGCAAGCT CAAAATATTG CTGTGCGTCC AATGTCAAGT GCTGAGAGGC AATTTTAGAA
    64081 TAAGTTTCGT ATACCTCTTC CAATTTCTCT ATGAGGTTTT CCAACGCCTT TTGAGGAGTT
    64141 CCTCCAGATG CCCAAATCTC CGCCCTATAA TTCTTGGTAT ACGCGCTGAA TGAATCTTTC
    64201 TCCTGACTTC TTTTTATTAT AATATCAGCC ATTTTTTCCC TCCAGTTAAA AATTCCCAGG
    64261 CGCGCATTGC AGGCATGTAA GCCCAAGCTC ACGCCAGGCG TTCACAACTT GTTGTCGGTC
    64321 ATCAATGCAG AACAGCACAT TGTATTTTGG TTCAATACAC TTTTGGTAGA TTTCCGTTTT
    64381 GACAATGTTA TCCGGCCTGT AATCTCCCGA ATTTCTCATA AACAGGCTTG GTCTAATCAT
    64441 GGTCATGTTT TCCGGTCCAA TCTTCGCAAG CAACCATTCC AGTGTCACAT CTCTATGCTC
    64501 TGCAGGCCTG CCACTGCAAA AAATGATGTG GTAATTTCTG AAATACATGG CAAAGACAAG
    64561 TTCCCTGCAC CACTCATTAA CCTCATCATA TGCAATGTTG GCATAGAAGT TCTTCCAATC
    64621 CTTCTTGGGC TTCTTAGGTG TAGTCTCGAT AGGGAAATCC CTATTAGTTT CTGCAACCAC
    64681 TGTGGGTTTC ACAAAATGAA GCCTGTGGGA ACAGTTGGCC AGAGTTCCGT CAAGGTCACA
    64741 TATTATTGCG TTTATTTTAG GTTTTTCCAT ATTTATTTAG AAAATAGTTT AATGCACATA
    64801 GTATTACCAG GGAACCAAAA AGACTCTGCG GACAGCTCTA GCCTACAGTT ATTCTTCTCA
    64861 CAAAAGGCCA TTAGGATTTT TAAATCATCT ATGCCCAGAG TACCATATGG CTCAGATATT
    64921 AAATACTCTT TTGCGTTCTC ATCTAGCCCA ATACCGAAAT GATCCAATAT TCTAACGTTA
    64981 GTGCCTAGAT AGTGGTCTTG AGGACCAAAT CCATTCTCGG CCTTAGTAAC TTTTTCCAAC
    65041 CACTTAGGAA CCATGCCGGG GCGTATTATA CCAGGATGGT AGTTAGACTC TAATTTTTCA
    65101 TGAGCACTTT TAATTATTTC TATATCAACA CCGCCAAAAT TATAAGTAGA CGCCTTTTCA
    65161 ATTTTTAGGT TCATTATACT CTCCTTGTTC AAATAAACCA GGTCATGTGG AACACCGGGT
    65221 AAGAGGCTAG GCCATACGCC TTCCTGGCTC TTAGGCGTAT GGCGCCAGAA CTACCATGTC
    65281 TACTACTGTT TCTTAATTTC ACCTTTAGTG AACACAATAA CACCATTTAC CAGGTTGGCC
    65341 CGAATGCCCT CGGATGCCAG TTCTAATGTA AATCTTTCGA CCACGGAACT AATCAGTCCC
    65401 AGTTTAGGGG AGAACCTACT TGTCGGATAT GTAAATGATA CGCTGTTTCG TCTTAACCTG
    65461 TCTAACCGTT TTTTTAAAGG GCCATTTATT TTAACTCGCA CTACCTTCGC TAGAGTTAAA
    65521 ATCTTCTTGG CCTTTTTTTC CGACCTGGAT GATGCCTTTT TATTTGAAGA TCCCTGAACT
    65581 TCAGTTTCTA AAAAAAATGG CGAAACCGAT ACCGAATCCT CAGAGGCCAA TTTGGCTAAA
    65641 TTATTTTTCA ACTTAGCAAA TGTCTCGGAG ATGTCTTTCT GCACCACAGA TTTTTTGGGA
    65701 ACGTGTCCCA GCTGGGCAAG TTGAACGTCA ACCTGACTTA TTATGTCGTT ACGCTCCTTA
    65761 AGAGCGTTGG CCTTAATTTC TATTTTTTGC TCTTCGGTAA GCGTTGAGCT CTCGCGTAAC
    65821 TGAGTGAGAG TTCCCAAAAA TGCACCATAG GCAGACTTTT TGATGCCAAT GAGTATTTTC
    65881 CTTTTAGCTA GACGGTTATA GCCATGGTCG TCACTTACTA TATTTGTAGT TTCCATTTTT
    65941 CCTCCTGATT TTATGGTTTG GTTATTATTT AATAAACTCT TATTGCGCTC TGCAATAAGA
    66001 TTGATCATAC TACTACAGTA TTTCTTAGCA TCGTCGTCTA GATAATCAAA CATCTTTATT
    66061 GCAATCTCAT TTGATTTAGT CCACCACATA GCCGTGTAAT TATTCCATTT AAATCCGGCC
    66121 TGTTTAATGA CCTTCCGAAT GTTCTTTGGT TTCCACGCTA AAGAATTAAC TGTCATATAG
    66181 ACGCCATTGT TCACTGTGAT AAGGAGCTCC ATTTTTCTTT TTTCCGCGTC AATTTCCTGA
    66241 TACGCGCCTC CAAACAATAA CGATTTTTTC TCATCATTGT CACCGCCAAA AAGTTCTTTC
    66301 AGCATTAGTG CATGAGCCGC CAAAGTACTT TCGATATCGT GGTGTTGACC ATACCAATGG
    66361 TATGTTCCTT TTTTAAAGCC TTTTTCATAT GTCGTCCAAC ACACTTCCCA TGATGGGCGG
    66421 CCATCTTTAA GATCTCTTTT CCTATTAATT CCCTTGTAAA CAACCCCATT ATGTATGATC
    66481 ATTTTCCTTT TCCTTTTCCT TTCCTGCATT AGTAGTTTCT ATTCGTTTCC TCAGTTCCTT
    66541 TGATAATGAC TTCATTGTAT AAATTTCCAT GGGAGTAAAA CTTTCCCCAT CTTCAATCCT
    66601 GTTGGACATG TATTGTCCTA CGCCCATTAA TTGGTCGTTT GTCAACATTC TGGCGGCTTT
    66661 CCTCAAGCTC TTTTTCTGCT TTTTAGTCCC TTTTATCTTC TTCATCTTTT TTCTCAATTT
    66721 GCCGTTCGTA ATGACCGAGA ATTCTTTCTT CGTCATGCAA GTCGTCATAT TCTGCCAGGA
    66781 GTAGCTCACT ATCTGCCATC AATCTCATAA TGTGAGGGAA GCAGTCAATC CTCAGGAGTT
    66841 CATCAATCAT GTAAACCTCA GCTAGATTTA TTTCATACCC AAGTTCAAGT AATTTCTCGT
    66901 AAATAGCATT AACCCTAGAA CAATGCGGAC ATGCTTGTTC TTCTTGTTCA TCCTGATTTT
    66961 CATTTTCGTC AATCACCAGA GAACTCCCTT GTTAAGTATC TGCTTATATT AATATACTAT
    67021 TCTTTCTCGA ATTGCAACAA AATTATCTAT TTATGTCCCA ATTCTCAATC AAGCCTTTAG
    67081 TCTCGAGTAC TCGCAACGTA TCAGCCATTC TTTTCATACC CACTGGATGA TTGGTGATAA
    67141 GGAGGATTGT CTTAGGTAAA AACTCCACGT GTCCCTCTAA CCACAGAAGA ATATCATACC
    67201 CAGTTTTTAT TCCACCTAAA TCATGATCTA AAAGTAGGGT TTCCCAACCT TTCTTCTGCA
    67261 ATTCCTCTAT GCCTTCCTTA TATGTCCTGA CACAATGAAT TTCTTCTTCT GTAAAGTACT
    67321 TGTCCTCAAA TTTTTCTGCA TAATTATCTT TTATCATGCA TTGTGGGTCT TTCTTGTCGT
    67381 CAATCATCAG GATTTTCTTC ATGGACCTTT TCCTCCAAAT AATTCCATCT GGACCTTATC
    67441 GTAGAAATCC AATTCCTTGA CTACATCTAA GATGTTTTCA AGACGTCCAA TAGTATCATC
    67501 AATATCTCTT TTGGCTTTTG CCTCCCGAAT AGCTAATAGC AAATTCAGGT GGATAAATGT
    67561 GAACTGTTGT TTGTCAATGT TCATTCTACA CCCCTATTTT TAGCTTTTCG TTTATTTTAT
    67621 TCTCTATCAT TTTGATAGTC GACTGCATAT CAAACTTGCC TGGATATCCC ATTTCACACT
    67681 CATCACAGAT GATGTGAGCT AGTGCGTATG AAGAAATGCA CTCCTTGGAA GATTGATATT
    67741 CTGGACTTCG TCGTCCAAAC AGACCCAGAA CAATATTTTG TAACTGGTCT ACAGAAAATC
    67801 CACTCAGCTC GTCATAGTTT AACTTTCGGA GTCGTCTCTT CAGGGTTTCC CTATCAGCCA
    67861 CAAGTTTATC TGATACCCGT CTTGCTTTAT CAGTTATTCT TCTGTTCATC TTTAGACTCC
    67921 CCAAATAAGT CCCGTAAAAG TTTATCTTTG TCGTTTTTAG GTTGTCTAGA TAGAGCTTTC
    67981 TCAAACAACT TAGTTAACGA ACTATCTTTG GTGATGGTTA ATTTAATACC GTTGCGAGTC
    68041 ACAACTTCTT TCTTCATATC CCCTCTTTTA ATCCCACCGT TTATGATGCA CAATATATGC
    68101 ACATTCTAGC GGACAGTTAA TAAACTCTAA TGGGTCAAGC TGATCGAGAT ATCCTGAATG
    68161 ATATCTCTGG TTATCCCAGA CTACCGACCA CGTTCCTTCA TGTTTTAATA CATGTTGTCC
    68221 TAGCAATAAA ACATGATGAG GAGAAATGTG GTCATTTGGA ATCTCCCTGT TGGTTACGTT
    68281 AAATATTGTA ACTGGTTGGA CCGTATATCC GTTTATTCGT AGGAATTTAA CCATTCTTGA
    68341 GTTAGACCAA CATTTTACAG ATTTGGGTAA ATATTTATCT ATTTGAATTG GGCTCTTCTT
    68401 CATTATGTGA GCTAGGGCAT GGGTGACACA ACTTCCATGC AATCTATGTA CTAAATCAGG
    68461 CGCTTTCCCG TCAAAATTAT AAGATTTTAA TTCATCCCAA TCTACTTGTT CATATCTTCC
    68521 TACTAACATA TTTCTCCTTG TAAGTGGACT GGATAGGGCT CGAACCTATC AACGGAACTC
    68581 AATTTTACCT GTTAAACTAC AGCCCAAGGA CTTATTATCT TACTGGTGCC TCCATGCAGG
    68641 AAAATCCGGT CTGAGTTGAC TGATTGTAAA ACATTCCACA ATCAAATGTC CGGATGGTTC
    68701 CGGTGGTGAC CGCTTTAATA TCCTGTTCGG TCAAGACCCC TGTTTTAACC AATGCCTCAG
    68761 AATCATTTCT TACACCATTG GTAAGCTCCA GAACATGCTC TCTGGCAATA ATTCTGGCAG
    68821 ATTCGATTGC GTTATACTGG CTCTGTCCAG AAGCTGACTC TGCAATAACC CGGACATATC
    68881 CATTTTTTGC AATTTCTGAG TAGGTGACTG ACTGCTTAGG GAAATCATCA ACACTTTTGA
    68941 TGAGATCCGG GCTGGTGTTG AGATTGTTCA ATACCAGTGA CTTGTTACCA CCACAGGCCA
    69001 CCAGGGCCAT AACCATGACT ATTCCTAATC CAATTCTGTA CTTGTTCATT GTACTTCCTC
    69061 CCGTTTGTTG TTTTGTTATT TTAATAATTC AGCCATTGCA CCATATTGTG ACTCGACTTC
    69121 CGTATTCCCA TGCAATGACC CTTTCAGCCA GGCAATTTGA AATAACCTGT CACTTTTTGG
    69181 ATGGCCGGAC AATCCATGCT TTTCCTCAAG GGACTTCCTC AGTTTGGATT TCATAACTTC
    69241 TTCGGCCTTT AGCTGTCTCT TCACACGTGC TTCTTGTGCA ATCTTGATGG AATTGGAGGC
    69301 TGTTTGTTTG GTGTCTATTC CTATTCTGGT TCCAGTGTCT CCATTCCAAT CATAAACTAC
    69361 ATCGTTTCTT TTTAAAACCT TGCAAATTAA TTTTCCTGCG GTTTCCTGGT CAGTGTCCCC
    69421 AACCCCATCA TATGACATGT GGAAATCCCC ACCATCCCTT TTGCGTTCAT TGTCTTGAGC
    69481 ATGGTAGAAA ACAATTCCTA TCACGTTCTT ACCCTTAGCC TGAGCTTCTT CAACCAAGGT
    69541 GTTCGCACCT GCAAATCCAC ACGTCTGGCA ACAAAGATAA TTCTGTCTGG CGATAAATCC
    69601 CATTTTTCTA AATTCTTTAA ATGCGTTGTT TAAAGCTTCC ATGTTATTTG TCCTCCTGAT
    69661 TGAATTTGAA CTTCACCACA AAATATGAGG GCTTAGGCCA GTTATTCCAA TCATCCCGGT
    69721 GATCAATCAA AACAGCTTCT GGAAACAGAG TTTTCACCTT TTCCCACATT TTATCAGATG
    69781 AATAACCGAG GGTATAGAAA AAGTATTTTT TAACAGTGAA CACCCCATTT CTAAGTGATA
    69841 CATGCTCAAA TTCTGTTTCA ATCTTTTTTC TCATTTCTTT TAAATTTGTC ATATATACCT
    69901 CCCATTCATA TTATGATTTA ATTATATCAT AATATTTAAA AATGTCAAGC TATTTCTCTA
    69961 CTTTCAGTTC TGCCATCAGC TGTTCCCTGG CCTGTTCAAT AACAAAGGTG GGTAACTCAA
    70021 CCTCATTGAC CTGTAGATGT GTCCCATTAC AACATGGCCT GTGGGGTATT CTTTTATAAT
    70081 GCAGAACAAT CTTAAAATTA GACCGTTTAG ACGCCCTAGT TTCAGCCCTG TATTCATCAA
    70141 GAACCAGGAC TGGATTATCC CCATTCCCAG CTGTTCTCAA CCAAAAATTC CACACTTGTC
    70201 TTGATAATTC TGTATTAGCA TGATGTAATA CATGAGTGAC TTGTATCATG TTAACCCCCA
    70261 TTTATATTAT GAAATAATTA TAACATATTG GTTGAAAAAG TCAAGGGAAA TCACATCCCC
    70321 ATTTTAATCA AGTCTGTCAC AACCTGCATG GCTTCTTGAT ACCTAGGGTG CTTGCTATTC
    70381 CTAATCCCCA GATTTTTCGA CAACCACTTT GGACTAAGCT TTCTGAATAC CGGCACATCC
    70441 ATACCTTTCA GTAAGTGGTT CAACTTCGAT AACAGATCTT CTTTACTCAC ACTTATAATC
    70501 AATATCTATT TCTCCTTCTC AGTACCAATT CTAATAAGTT TTCCATCCAA TTTCATGGTT
    70561 ATATCAGCAA ATACATATCC ATTTCTACCA TGACCTGGAT GAATATATGA CCAATTAACC
    70621 TGAATCCAGT AATACCCTCT GGGAAACTGG TCAGTTCCTG GTTGCAGACG AATTGTGATA
    70681 TCCAGAGTTA GCTCTTTAAA AAGAGTGTCC ACAAATAAAT AGGGAACATG GATAGGAGCT
    70741 TCAAAACTAA CTCTGTCTGT GTGTCTCCTA ACCTCTTTAA AATCTTCCAA TTTAAGGACC
    70801 GGACGTAAAT TGGGAAACTC CCACAGCAAT GCGTCAACTG ATAATTTCAA TATCTTTGAC
    70861 AGGTTCTTTT TAATTGGCAT TCTGTTTCTC CTTCTTCATA ATCGGGCCTT CGCTCTTTGC
    70921 CCACAAATCT AACTGTTCAA CAGTCCACCA TCCGTAGTTA TGGATGTGCT GTTCCATTGG
    70981 GTTCAACCAG AATATCACCG GATATTTGCT ATCATCACTT GTCTTCCATC TGGGTGACAG
    71041 GGCAAAGTAG CTCTTTCCGG CCTCTTTAAG CCTATTTGCT ATCCCTGTAT CTTCCGACGC
    71101 TTTTAACAAT TTTTCCCGAT CAATATCAGC CTCTTTCATT TCGGACAATT TGTCCTTGGG
    71161 GAGTCGACTT ACAATGCCCA AAATAAGACC GCCGTTCTTG AACACATGTC CACCACCAAC
    71221 CCAGATTGCC AAGTCCAATT TCTGCATGGC CTCATAAATC TCCCTCAAAG CCTGTCTGTC
    71281 ATCTTCCTTA ATAGCACTTA TTCCGAATGA ACCTTCATCC CATGCACAGG CCAACTCATC
    71341 CTTGTAGTTG GTTACTTCCT TGTCGCTGAA ATAATCTTCG CATACATAAC GGCTAACAAA
    71401 CAGCGCTGTT TTCTTCTTGT TATCAATGAA TTTAACGTAG GAAAATTCCT TCTTTTCCTG
    71461 AGTTTTGAAA TCGACAATCT TGGTTATGGA TGGGAGTTTG GTTATGGTTC GCTTCTCAAT
    71521 TCCCAACCCG GTCTCAGGAA TCCCAAAATA TCTCGTGAGA TCCTTAATTC CCCATTCATG
    71581 TTCTGCACAT GAATCCGCAC CTAAATTTAT CCCCACCACA GTTCCATTGT CATCTCCCAA
    71641 AAAATCGCAA TCGTATGATT TTCTCATTTT AATCTCTCCT CTTCTGGCAA TTTATTTTCG
    71701 ATTGCACATA GTTGATTAAA AATAATCTTC CGCTGTTTTC TTTTCCCAGG TGAGTCGATA
    71761 GGTGCGAATG TGCTAGCGTA CTCTTGTAGC AAGTCCGCCC TACGACATTT CAATTCAAAT
    71821 TTTTCCCACC AGCCCATTGT AGTAGTCATT CTGTATCCTA CTTAGTGCTG TTGGCAACTT
    71881 CTTGAGCCAG CGCATGAAAT TCCGGTTGAA CCTTTTCCTT AATCGCCTTG GCAACAGTGG
    71941 CCACCTTGCT TACGGTGATA TGAAATTCCC CACCAATTAC CATCAAAGTT AATGCTATTA
    72001 ACAAAGACCC TATCAATCTC ATTTTACCAT CCTCCCATTT TATTGTTTAG GTTTACTTAA
    72061 GGTGTTTCTT CAACGCCTCT CTTAATTTCT GTGATGAGAC CAAAAACCCT GTGTGGTCTG
    72121 GATGAGCCCA TAGAGTGACC TGAATAAAAG CGTCATTCGC ATACTTAGTA ACATGGTTCT
    72181 TAAACTCCTT AAGGGTCATC TTCTCATCAA CATCACTCAT CATATGTCTT GCACACGTTG
    72241 AGGATAGCCA TTCCGAAATT CCCTCGGGTC CAAGTTCCTG CTCTTCTCTC AGGTAGTTCT
    72301 CGATAATCTG GTCACGTTTT GCTGTCCTAT TGGAATCTCC AATATACCCA CCTGTCAACT
    72361 CAGGCTTTTG GGTGTATTTT TTGAAGTGAA ATGACGTGGC GACCTCATTA GAAAGTCCAC
    72421 CTTGTAAAGT ATTTCCGTTT TTAGTTTCGA GTATTAATCC CATGTTATTC CCTCCCATTC
    72481 ATATTATGAA TAAATTATAT CATAATGGAT AGAAAAGTCA AGCTAAAAGA AATCTTTCTT
    72541 TAGCTAATTC CTCTGCCCTA ATAAGAGGGT ATAATTCACT CCCCAGACCA CTAAGATAGT
    72601 GATCATCCGC ATCCCCAAAC CTGGCTATGA CGGTTGGGAC TCCACCCTGA GGGCAATAGT
    72661 ATAGGTCATA TTCGTCAATC AATCCCAGGA ATACACACTC ATTGCAAACA TGATTATAGC
    72721 GAATTCCATT AATCATATTG ATTATGTGGG ATGACACTTC CAGACCCTTT AACATTCCAC
    72781 TCAGATATGC CTGCCTAACA TCATTATTAT TCTGGGGAAT CTGTCTCAGT TTTTTAATTT
    72841 TTTTCTTATA AGTACTTACC ATATTTTTAA ATGCTCTCAT TTTTCCTCCT TAATAAAATT
    72901 ATTAAGTTAC ATCAGCCCAG TCAGGTATTC CTGTTTCCTT CACAACTTTA TCAACATGAA
    72961 AACCACCATC TTCATCTATG AAAAGGTACA TAGCATACTC ATCTCGAGAT CCATTATCAT
    73021 ATTCTATATA TCCATACCTG ATAGGTTGCA TGGTTAAATC ACACAGGGAA TGTATTTTTC
    73081 TATTGGCAAA AAGTCTAGCC AGAGTATTTT CAGACCACTC AAGTTCCTCC ATGTCCTCTA
    73141 AGAAACGCTC TTTAATTTCC TTTTGTGTCT TATATTTAGT ATTGCTATAA TTTGGGTCTA
    73201 TTTCCATATA AGCGTCCACC AATACAGCAA AACTCTTACA GAAGGTTATT TTCCTTTTAG
    73261 GCATTTTTAA TTTCCTCCAA CCAAAATTTC TTTCCTACAT CAGTTAATCT CACCTTGCAA
    73321 CGTAAGGTGG CGAACTCATC ATACTTCTCC ACCAGTCCCT TGTCAATTAA GACATGTACA
    73381 GTTGCGGGCC TAACAGTTTT CATACTCCTC GAGAAGAAAT ATTTTAGGTC CAATCTTTCC
    73441 CTCATACAAT GTAGGGTTGT TTCAGCTGTG GCTAATTCTG TCAAAACTTC CATTTGAGAT
    73501 TTGCTAAGCT TCATTTCATC TCCTCGGCCA ATAGTCTTTT GACTCTTTCT ATTTCTTCTG
    73561 AAGTATGCAC CACACCACCA TCGTTAAGGT CTATGTACCA CTGCAGAACA TCTTTTCTAT
    73621 TCCTGAAGTC GTTAATGTGG AAAATAAAAG CGGCCTCATC CCATCCAATT TTATCATCAT
    73681 AGTCCTTGTG AAGACAACCA TAAGCAGGTA TTTCATTATT CAGAAATTTT CTAACAGCGG
    73741 TTATTCTCTG CAATCCATCC ACCAACTGAA GAGGGCCATC AAATCTATTC ATCCATCCTG
    73801 GACAATTCCA GTAAATATCT TTGCCTGACG TCCCACCCTT TAGCGCAAAT TCTACATATT
    73861 TGGTTCTCTT TTGGTCGTCC CACACATGGG CTCTCTGAAA GTCAGGTTCT AATTCTGTCC
    73921 TCAACATTTC CTTATCTCGA GTAATCCAGT CTTCTATCAT TGTCCACGGC ACATGGGAAT
    73981 TATATTTGGC TCTGGTGATT TTCTTTATAT CTTGAAATTT CATATTAACC TCCGTAATTG
    74041 CTCCAACGTT CTTGTTCGGC TGAGTAATCA GAAATCAATT TCTCTAATTC TTTAGCCATC
    74101 TCCACGGTCA GGGTTTTATC CAAACTGTCT TGAACAAACA TTCTTAGACG AAACTGAGCC
    74161 GGGTATATGG TGGCTCTCCA GGTCTTTCCT TCTTTTTCCA CCTGACAATC GAAATACCCG
    74221 TACTTCCCAG GTATTTCCTC ATAAGATATT ATTTTGCAAT CCGGGCTAAG CATTTTTCCT
    74281 CTCCGTAATC TTCTTTAAGA GTTCGTTATT CTCATGCCAC TGTTCAAGAG TTTTCCCGGT
    74341 CCAGCTTTCA ATGATGAACC TGTATTGTTC TCGTCTATAC TGGAAAGGAA GTTTCATACT
    74401 TCACCAATCT TTACAACGGT AACAACCACT ATTATCATTG ATATAAGCAT TCCGATAGTC
    74461 ATTTAGCCCT CCCCATAATT TCATTTATTT TTAACTCTGG ATAATTCTTG GCAAACTGTT
    74521 CAACAGCAAA GTCGAAATTT TCCGGGCTGT CACTTATGAA GCTAAACAAA ATAGGCCTGA
    74581 TAAAATCTTC AAGCGACCCA TTGCTTGTCT TGCGTAATTC CTTAGACATT AACTCTAGAA
    74641 CCTTCGCCTG CCCTACTATT TCCTGACTGA ATTTGATTTT CTTCATGTTG TTATCCTCCC
    74701 TAATCATTAT AACTATATAA TAATATATTT CAGGACAAAA GTCAAGCTAA TTCAACATGG
    74761 ATAAAACCTG TGAAATATGG GCTTCTGTTA AGCCATTTTC CATACTGGTT TGAACTAGAC
    74821 GGTGTTTTAG GTCACCCATG TCACTGTCAT CATCTATAAT GCAGAATTTG ATGATTTGGT
    74881 CAGGAAGGAA GTTCATCCAA TTATCACTTA CCCATTTAGC TATCTCGAGA CCCCTTATGG
    74941 TATGCAGAAC TGGGGTCTTG TCAATTACGG TGGAAACATC AACCCCACCT TCAGACAATT
    75001 CCTCCCTTAA TTTATCCATG GTTCTGCCCA TTCGCCAGGT GCTACTAACT ACAATTTTTG
    75061 CACCGGTTTT AGCGATTATT TCATTTAGGA CTTTTACACA TTCAGGCGCC ATCATGGTTC
    75121 CCTTATGACC TAATTTTCCC CAGTTGCCTA AACTTTCCCA TGTAACCAGA ACACCATCTA
    75181 TGTCTAAGAA TATAATTTTC ATAATAGGCC TTTTAGGTTA ACTACCTTGG TTTGTTTTAC
    75241 GTACTTCAAA AGCATTGGCG CTGTCATTTG GTTATTTTTT GTCCAATTAT CTAAGAATTT
    75301 TGCTATCTGA GTATTCTGCT CAGAAATATC CATGACAGTA TTTCCAGACG GTGGTAGCTC
    75361 AGGACACTTA TGAACTGCTT CATACAGGGG GTATGCTACA CGCACTAGAG CCTCATAATC
    75421 TGTAAAGTTG TATGGAACTG TAATGTGCAT TCTCTTTGGC TTATTCGCCT GCCGGGTTTT
    75481 AAACTGGACC TTGGTTCTAA AATTTTCAGC TGTGGTTAAA AATTTACAGG TATAATATCT
    75541 GTCATAAATG GGAAGATCTG GAAAAGATAA ATTGACGTGC TTGGTTGGGG AATATTCCCA
    75601 GGACGTATGT GCAACCACTA CCTCACCATC AGTATTTAAG GCATGGGCTG TAGAGTCAAA
    75661 TCTATTAGTC TTTGGCAAGA ACACTCCGAT ACCACCAGGC ACACATTCCA CTAACTTCTC
    75721 CATAAATAGT CTTAGTAGTG AGTCTGATAT CAGGATGCTG TTAGGTAATT GTTGAATAGA
    75781 TGATGGAATG GTTCTAAATT CTATATTTGA TCCATCAACA CCAACCAAAT TCATTAATTT
    75841 TTCAGTAAAA AATTTCTTTG GTAATGTTTT GGTGCTCAGA CTAAGTTGTT TTGAGACCGC
    75901 CTTAGCCACA GTTTTCATAA ATGTCTTGAA CTTCACGTCA TTTACCGCCA CAGTGACATG
    75961 ATCTGGATTG TCATTATTCT TGGAATTTCC AGTCAATAGT GGTCTTTCTG GCACTCGTTT
    76021 TTTACCTGAC TTTTTGACAA TAACAAAAGG TTCTTTTTCG CCATTCATTG TAAATTCATA
    76081 TTCAAAGAAT ACTTGGTGCT CAGCATGACT CAAGAGAGTA AACTGAGGTT CCCATTCGAG
    76141 GCCTATATAC ACTCTTTCCA ATAAAGATTT TTTCTTCATG ATTTTCCACC TTGCTTAAAA
    76201 TAATCCGGGT CGTACTGAGC CAGAGTCAGC TCTTTTTTAA TTGCATTATT TAATACAGCG
    76261 TCGAACAGGT CAACCTTCTC TTTTAGAATT TGGGATAGTA GAGAATTATT ATAATTCTCA
    76321 GCTATGAAAT CCGATAGACT TTTTAGAGTC TCTCGTTCCT CTTCAGTGAG CCGTATAATT
    76381 CGATATGTCT TGTCAGTGTA TTGAAAGATA AGACACGGCT CTCCGGTTTC CCTATGAGCT
    76441 GTATAATTAA CATGCTCTAC ATTGAGTCTA ATTCCATCTA TCATTTTTTG CATGTTATTC
    76501 AATTCCGGGC CTCTTACATG CAATAAATTC CTTTGATCCG TCCAGAAGTA ACTTTTTCAC
    76561 ATCCATCATC TCTAACCACC AATCCGGTTC GGTAGGTGCC CAAGGGGTAA GGTCATCAAG
    76621 CTCATTAATT TTCCTCAACA TTTCCTCTTT TAATTTCTTC CACCTATCAA TCATTTCAGT
    76681 TTTCATTTAG ATACCCCTTT CAAAGCTCTC AATTCATCCA GGCCTATTTC TTTAGTTTCG
    76741 ACTGATCTCT CTGTACCATT GACAAAGAAG GATGCTCTGA TATTAGCCGC AAATCTGTAA
    76801 GCACTCATCT TTTTGGTGAA TAAAACCTTA ACTTGTTCCC CTGCAGAGTT TTCATGGATA
    76861 ACCAGAAATG CTTTCTTATG AGGAAATCTT TTCATTTTTC TCCCATTTCA AATAACTGCC
    76921 CGGTTTATTA GTAATGAAAT CCTGCTTGCA TTTTTTAAAC AGCTTCTTTT TCCAATTCCT
    76981 AATGTCTTTC ATCTTCTGGG CGTCCATAGG GACATTAAGA AGCACTCGAG TTAAGACTTT
    77041 TGGATCCCAT TCCTGTAATC GAAAGAATGT CACCTGTGGG TCTTTGTCAA GTGTAATATT
    77101 TTCCATAATA TTTAGTAGTA TGGTATTTCT CACGTCATTG AGTATTGACA TATTAACCCC
    77161 CATTCGTATT ATGACTATAT CATATCATAA TGAATAAAAA AGTCAAGCTA ATTAATTAGG
    77221 CAATAAATGT TGATTTAGAC CTGATTCTAT AAGGACTTTC TCATGTATTA TCACATGGCA
    77281 ATGGAGATCA TCGTGAGTAT ACATATTGAT GGTGTCTGTT TTTTTCCAAC CACATACCTC
    77341 TAAAAATCTG ACACATTCTT CCCTATCCTG ATACACACAT GACACTCCAG ATGTACCACT
    77401 AACATAATCA ATTTTCTGTA AAACGTAAAT CATCATTTCT TATATCCCTT TCCTGTAAAT
    77461 TCCGGGGTGT TCTCCCAACC CCTTAGATAT TTTCTGGCTT CTTCCTTGGC GTCATTTATG
    77521 TTAAATGCTC TGGTAGTTTC AAATGCCTCG TTATTGCGAA AAAATTCTAT GTCAAATTGG
    77581 TATCCCCTAT CCACAATCAC TGCTTTTCTG CTCTCTCTGT AACCACCGGA AGTTCCTTCG
    77641 TACTCGGCAA TTAATAGGCA CCCTTGTCTT TTAAATGTGA TCTTGACCAT TTTAATTCCA
    77701 ATCTCCATAA GCATTATCCA TGCAGTCCTC AATCATTCTC GTTGTATTAG CGTCATCACA
    77761 TTTTTCACAA ATATACCCAG GTGTGGGTTT AACTACCTCA AATAATTGTT TACAATCCAT
    77821 GCACCTCTCT GCTATAACTG ACATATCTAC TCCTTAGGTT TTCCAAACCA TTGAACCCAA
    77881 TAATTCTTGA CTTCCCCACT CACCTTCATA CCTACTTGGG CAATACCAAC AACCGGATTG
    77941 GTGCTACCAA CTAATTGGTT CCATTCTTCT CTCACCATTT TTCTTTGAGG GGAAATATCT
    78001 GTCAAATGAG TTACGCTCAC AATGGTCATA ATCTTTGTGG TATAAATTCC ATCTTTTTCT
    78061 GACTGCTCCA AAATCTTGTA GCTTTTAATT CTGGAATCCC TTTCTGCGTC AGTCACATTA
    78121 ACTTGGTCCT GGGTCAATGT CCTATTCTCG ACTGTCTTAT TTGAATTAAC CTTAACCCCA
    78181 AATGCCTTAC TGAGAGCTTC CCCGAAAGCA TGGTCTGAGC TCTCCTGACT GGTCAGTCCA
    78241 TATCCCGTAG CAACCACCTT AGTGACTTCC TCTCGTTCAA TGTAATTGGG GTTTACTGCA
    78301 CACCCCCAAT TGTTGATCAA GATAAACAAG ACCGAGATGA TTATTATGAC CCTCAGGACA
    78361 TTTCTATAAA ATTCATCTCT CATCTGGAAG TAACCGGCCC TTTCGTAAAT TTCTTTTGCA
    78421 TTTCGTAAGA CAGATATTCA ATCAAATCAT TTTCTGGAAT TTTGACCAAT AAATCTGTCA
    78481 GGTCATCCAA CATTTCGTTG TCGTCTGCCA GGTCATGTTT CAACTGAGCC ACCACTGCAT
    78541 TTATTAACTG CCAATTATGT TGTTTGTTGT CGCACATTAT TTTACCCCTT TCGTTTTGGG
    78601 CGGCTGTATA GTCAATCCAT TTGCTTTCAT GAACTTGTCC AAGAACCAGA AAGGCACTTC
    78661 CAGCATGGTA CAGACCTCAG ATTTCTTATG GCCTTTCTCG AATAGTTCCT TCAACTGGTC
    78721 AAGATTGATT TTATATTTTG ACTCCCCGGA ACTCTTAGGC GTGGTTCCTG TCGTAGTGGT
    78781 TTCAACCGGC TCTTGTGGTA AGTCATTAAC ATGGAGCCCA TCTTTGTCAA AGAAATAAGG
    78841 CGCTTTTCTG ATTGCACTAT CCAACTCACC TTTTTTGTCA AAACTCTGAA TAACTAAATC
    78901 CTCTGTACTC ACTGTGGTTA ATCCACAATG CTCATTCCCA TCACAGAGGT CATAATGCGA
    78961 GTGGTTGGTG TACCTTATTT TTACCTGTGA TGCATTTTTC TTGCTGTATG CATATATTGT
    79021 GCATGGAATC CCTTGGTAGT GAATCATGTT ATCCTCCCTG TTTATTATTT AATTCATTAT
    79081 ATCATAATGG ATAAAAATTG CAAGCTAATT CGATTTTAGT TTTAAGTACC ATTTGGCAAT
    79141 TGTAGGATAG TCTTTTTTCC ATCCATATTT ATCTGGGTCT CCATACCAAA CAGTAACTGC
    79201 ATCCAAAAGA GTGTTCTTAA ACTCGGTGCC GTGAGACCTG ACCACTCTAA TATATCTCCC
    79261 AGACGGGGAT AGTCTATATT TTTCATCAAA AGAAAGATTT TTGGTATAGC TATGGTAGGT
    79321 TAATATGTGG GAAAACTCAT GTAATAAAAC CTCAGCATTA TTCAATCTTG ACTCAGAATC
    79381 AGATCTTGGT ACTATCCTAA TTCTGTTTTG TTGAGAACTG GCTTTTGATG CACCAAATGA
    79441 GTTAGACGCC CAAATCAATG TAGGTTTTTT AATCCCGAAA TAAGATGATA GGATTTCTAG
    79501 CATTTCCTCA CACATTGTCT TATTATCAAT CTGTGTAGTT GCTTCCATCT GACCCTCCCT
    79561 AATCATTATG TATTAAATAT ATCATAATAT AGGAAATATG TCAAGGGAAT AATTTAATGC
    79621 CTGGTGAGGG TATAGTTGGT GTCATCGTCA GAAAAGAGCT TTATGATGTT GTTTTTTGCC
    79681 CATAAATAAA GGGCTTTTGG AAGGTGCATT CTGTCAGAAT AATACCCAGC ACCTCCCCAA
    79741 TCATATGCAA TGTGCCATGT TCTCCTGAAT AGGGATTCGG CAAAAGAAGT GTAATTCCAA
    79801 AGGTGTGATT TTAAGACTAG ATATCGTCCA TAAATTGGGG CTGGGTGGAT TGACTCTATG
    79861 TCGTCTAGCA TTTCATACGC GGCTAAAATT GATCCATATT CACCTATTTC CTGTTCCTCA
    79921 AACGTATTGT AGCTGATTTC ATAATATCCT GGGTAAAGTT TAAATATTCT ACGTTTCCAC
    79981 ATTTCATCCA ATAAATGCTC TTCTACTTGC CATGCGAATG TGTTATATGT AAGGCCTAGC
    80041 GGCCTAATGA CTAATTCACT AACCTCACTA TGCTCAAAAT CCCACGTATC AATTTCTAAT
    80101 TTGAAATAGC TAGTTTTAGG CATGTTTAGA AATCTCCTTG AAAAGATATC CGTATGGGTC
    80161 TTCCTTAATA TCCAGAACGT GTGATATATT AATTTCAGTC CCAGAGGAAA GTACTAGGAA
    80221 ACGTGAAGAT ACACTTCGTA AGGCGTCACA GACTCTAATA TTACATCCGT AATTATATAC
    80281 AGTGACTTCC ACACGTTTCC CAATAAATGA CTTAATATTA CTTATGGTTG GTTTCTTCTT
    80341 TGGAGTCAGC TTTTTCATCA GGTTTTTCCG TCAAAAGTAA TTGGACAACA AGGATAGACC
    80401 TTAGGTTGGT CTCTTTATTC AACCGACTGA TTTCCAGGTT CACTTTTGTT CCAGCTTTTA
    80461 TCATAGTAAC AACATTCTTC AATTTGTACG CCTTAGGGGT AGGAATCCCA TTAATGGCTA
    80521 AAATAACATC GCCGACCTGT AGTTGAGATA CCTCTGCAGG ACTCCCAGCG AAAACTTCAG
    80581 ATATAGCAAT ACCTGACTTT TCTTTAACTC CAAAACTCTC GGCTAAATCC TTGGTTAGGT
    80641 CTTGAAGTGA GATCCCAATC CACCCTCTAC TAAATTTTCC CCGAGTAGCT AATTCTGGAA
    80701 TAATTGCCTT TATCACATGT GACGGGATGG CAAATCCTAT GTTTTGTGAG TAGTTTATAA
    80761 TTGCGTCGGT AACTCCAATC AACTCACCAT CTAGATTGAA TAACCCGCCT CCACTATTCC
    80821 CAGGATTAAT TGGGGTATCA GTCTGTATGT AATCCTCAAA CTGATTAATA CCAACATCAT
    80881 CTCGATTGAG AGCGCTAACA ATCCCTTTGG TTACTGTATC TTTCAAAGTA AATGGGTTTC
    80941 CTATTGCTAT CACCCACTGT CCGTCAACAA GCTTTTTAGA ATCTCCAATT TTAGTTTCTC
    81001 CGATCAACAT ACCCATTGTA GGATTTGGAT ATTCCACCTT CACTACGGCC AAATCTGTAG
    81061 CCTCATCAAT GCCTAGAACT TGTCCATCTA GGACTGTTCC ATTGATAAAT TCAACATTAA
    81121 CCCTTTTAAC ATGGTCTACC ACGTGCTGAT TAGTTAGGAT ATATCCCCTC TTATCATAAA
    81181 CAACTCCTGA TCCACTTCCT TGTTTTTCTC TGGGAGGTTC TTCCCCCTTT TTAAGGTCAG
    81241 CTGGTGATAT ATAAACAACA GTGGGTTTCG CAATTTTTAC TGCGTCAGAT ATTGCAAATT
    81301 CAAAATCTCT GGCATGTACC GGAAGCGATA GAAACATAAA CAGGATTAAA CTTATTTTAA
    81361 AAGCTCTCAT TTAACTCTCC TTACTTTAAT TGTGGAGAAC ACTGTCTAGC ATAACCAGAA
    81421 CTAGCGCAAT AGAGACACTG ATCAGTGTTC TTGTAAACAT AGGCCTTACG CCTTTCTTCT
    81481 CAAAAAAGCC ACCACCAACT TCAAATATCT CCACTAGTAT ATAAATGGTG AGTCCTGTGA
    81541 TTAGAAAAGT AATTATTTCC ATTTAACTCC AATAAAAAAG TTCCGGGGCG AACCGTCCAT
    81601 CAAGTTTTAA TTGATAGTTA GTATTGTTTG TGTGGGCAAA GCAATTACCC CGGAACCTAT
    81661 TGTTAAAGCC GTGAGTGGAT TGATACCACA ACGGGAAGGG AGGACTCCCC AGTATCAACC
    81721 CACCCACAGC AACTGTTACA TATTAAAATG ACCCGACCAT TCATCGCTCA CATCTCTGTA
    81781 GTTTATGCTT AAACGAGAAG TCTACTAGCT TCTGGACCCT CCTCAAGTAT TTTAAATTTC
    81841 TTGGATGCCC TGGAGCAATA TCACTGGGAT TGTATCTACC GGCATTATAC CCAGCCGTGC
    81901 CCTTACATAT ATTACCATCA TATCGGTCAA TCTGATATTT TAGATAAACA GCGGCTATTT
    81961 CCGCATTGAC TTCTGGTTTC ATTAAATCTT CGCCGGACAC TTCGTACCCC ATCATCTTAG
    82021 CAGTCCCAAC CTTGACCTGA CAAATTCCGT AGCTGGTGGA TCCACCATCA TGGTGTACCA
    82081 TAACATTATT TAATCCCGTC TCATTGGTAC AAATTGCCAG AAGGAGAGAC CCCGATATTC
    82141 CAATCTTTTT TGCTACTATC ATTATCATAG TGGTATAGTC CAAAATTCCT CCAATCTCCC
    82201 ATAGTCACTA ATTTAACACA ATTACAATTT CATGTTCAAG ATAATTTTGC ATCCTCCACT
    82261 TGTTCGATAT TTTCTATATG CTTCTCAATG TGTTTCTGTT CTATTTTAGG GCTAAATCTA
    82321 ACACTGTGGT CGGTGATTCC CTCTTTCTTC AATACGGATG CGAATCGTAA TGCGATGCGT
    82381 GATTTCAATT TAAAATGCTC TGGCGAGTGA CACCCAAAAG GAACAATATC AATATGTGCA
    82441 AGTTCATGAG CCAAAGTTTC TAAAATTGCC TCATATCTAG ATCTAAGGTG CTTGGTTTCA
    82501 TCTTTCTCCC AAATTCGTAT GGTGATTACC TTCTTTCTCT TACCCTCCCA TTTGGTAGTT
    82561 CTACCATCAC ACACTGGTTT TTTATCTAGC GCTACCCTAT ACCCTTTTAT ACTACAAATC
    82621 TTATCCAGGT TGACTACATT CTTAACTGCG TCAACATAAG GCTTTAACCA TAATACATTT
    82681 TTTGAATACT TAATTGCCAT TAATCACCTA CTAAAACAAG TTTAAGTCGA TGTTTTAAAA
    82741 CTTTTCTAAT TGCCTTACCT ATTATTAAAA ATTCATCATG ATTAAATAAA TTATTTTTTA
    82801 CTAAATTACA AATCCTACAA CAGACAACGC AATTTTCTTT TGTGTATCCT TTGGATGAAT
    82861 CTTTTCTATC TAAATTATAT GCCGGTCCGC AAGACACTCG ACTAGTGAAC TCAATCCATT
    82921 TGATGGAGGA ATTACAATAA TTACAGCGGT CAATTTTAGT AAATTCTAAA AATTCGTCAT
    82981 AAGTTAAAGA AACTTCCTGA TTTTTACGTT TAGCATTTAC CAAAATCTTA TTATAAATAA
    83041 CTCCATAAGG TTTCTTCTTT TTTAAACATG ATGTGCAAAA TCCAGTATGG ATATTAACTC
    83101 TCCCCGTATA AACTCTTAAT TGACTATTAC AGTGGGAATT TGCACATTTA AAAAGTAAAA
    83161 TAGTAGTTCT TTCTTTTATC AAAGCTATAA AATTTTCCAA CTTAAGGTCA CCTAAATAAT
    83221 CTAAAGTATA TCCGTACTTT TCCATCCATT TAAAAAGGGC GTCTGTACAT CTTATTTCTT
    83281 TAGCCATAGC AACTCCTCTG GTTAAAACAG TCTTAGCCCC ACATGGTAAT ATACTAGATT
    83341 TATCATAAAA TAGGTCTTAG AATTCTGTTC CCAGAAACCA ATATATGGTT TATTCCAGTG
    83401 AAATTTTACA CTCCTAGTCA GAATTACCAA TAAATTATAT GGCACTGGGC ATAGAGGAAA
    83461 AATTTTAAGA TACAGTGGTT TAACTAGTCC TTTGTTCATT CCATTTTCCT ATTTAAAAAG
    83521 GTGCCCTGAC CCGTTAGGGC CAGGGCCATG TCATTAGACT ATGGAGAATT AACTTACTAA
    83581 TACAACCGCT TCATCCCATG CTGTCTCTTT TACGTTCCGG CCATTCCCAA AGACGATTGA
    83641 GTCAATTCTT TTGGTCGGGT CATTCTTACT ACCCTTGACC ACTCGGGAAA AGTCGATATA
    83701 TTCTACAACT GCATTGTATG ACCCCCAGAG GGAACCTTTC ACACCGGGAA GTTCTGTTCC
    83761 TTTCCCGTAC TCCTCAAGCT GGTGGACCGT CTCTAGAACA TTCTTACCAC GTGAGGTCAA
    83821 TTGTCCGGCC TCATCAGTAA TGTTGAGACA TTTGGTATAA TAATCATTTC TTTCTCTGTA
    83881 GTTGAGTTTT TTCTGGAGCA TTAACCCGGA CATTTCCTGA AGCTTGTTGA AGAAGGTATT
    83941 CGACTCCATC AATAAGTTCC TCAAATTATT CAAATGTTCC TGGGTTTTTC CGGTATGTTT
    84001 GATTGAGTGA ATTGCGTCTT GCTGAAGTCC AGTCGCAATT GCCTGTTTCA GGGTATTCTG
    84061 ACAGACAACT CGAATGGGGG TAAAAAGGTG TTTTATTGAG TACATGCCAT CATGAGAGTT
    84121 GGTAGCTAGA AAATACTTTT CAATGATATC ATCCTTGCCA ACCCGGAGAA CATCCGGAAG
    84181 TTTAATCAAA ATCCAAATTC TTTCCCCATT CCCGAGGGCG CCAGCTGTGT GATAAACCGC
    84241 ACTTTCCCTT CCTACTAAGG AGTCCAGAAA GGCAAATGCC TCTGTGTTCT GATAGGGCTG
    84301 ATATTGATTT CCAACGACAC CCAATGCAAC TTGTGTGTCT TTCCTGACCA CCGCTTTTTT
    84361 CATGTCCACA TTTAATCCAG TTGCGGTAAC CAATGGGACT AGTTCGACTT CCCAATCAAG
    84421 GCCTGCTTTT ATGATGGCTT CTCGAGAAGT GATTTCTTTC TGACCAACAT AAGTTCCTAG
    84481 TTGGTGCCAG GGTGTTTCTC CTGCATACAT CATTGTATTT ATATTGTGTG ACATGTGTTC
    84541 CTCCCGGTTT GTTGTTTTTA TATTCTGTAT TTAATAATAT AGGAAGTGTT CCTAAAAGTC
    84601 AAGCTAATTA GTTTTGAAAA TTTCGTATAT TCTTAATCCA TTTAAAGGTG AGTAGAAAGC
    84661 AACTGATTCT TTGTCCTTTA CAATTGTCGC CTCAAATCCT GTTTTCCTGG CGTATGCAAC
    84721 AGCTCCTTCA AAGGTAGGAA ATTCCTGACT GGCAAAGTAC TGAAAATTGA TGTAGAACAC
    84781 TTTAAACATG ATCTACTCCT TCACCGGAAT GAGAAGAACT GACGGCTCGT TAATAAAGGC
    84841 GTTCTGTTTC TTCATGTGTT TTGAGAAATA ATCCTGGAGC TGTCTATCCT CAACCATGTC
    84901 TTTATGCATG AAATATTTGG CCTTATTGAT GAACTGGCGG GCTGTTTCAT GATGACCCAT
    84961 TTCTAACATG GTCTGGGAGT CACTCAAAAT CATCATAGCA TATTCGGTAT TTCCGAAACA
    85021 ATCCCATTTG CCAGCTTCTA TATTTTCAAT GGTTTCCCCA AACATCTTGA TTTCGTCTGC
    85081 CTTGGTCATC ATGTTATTTC CTCCCATTCA TATTATAGTT ATATAATAAT ATAATTAAGA
    85141 GGAAATGTCA AGCACAAAAT GCACTTAAAA TTAGATGAAA TTATTAAGGA TTTTAACGGT
    85201 ATTTCCCTTG GTATGACATA TCAGTATTGG ATCTTTCTGT GGGCACCTAG AATACCATGA
    85261 GTCAATGTAG TTAAGTATTG CAAAGACATA GTCTAGGCAT TGCTCCTCGT CCGGCTCTGC
    85321 CCAAATCCTA AATGCCATTC TTATTAGGGT ACTATAATCA TCAAAATTAT ATGGCACCAT
    85381 AATATGGAGG CGCTTCAAAT CAGATGGCAT ATCAGTGCCT AATACATCTG ATTTCTTTAC
    85441 ATTGATATGG GCTCTGTAAT GTCCCAACTC ATAATAGCCT AGTTCTGTTA AGTGGTTAAA
    85501 CGTCCATTTC CAAAATGAAT TTGTATGTTC ATTAAATGAA GACACAAATC CTGGTGATGT
    85561 GGGGAACGAA ATATTAACAT GTTTAGACGG CTGGGTGTGA CCACCCTCGT TAGGTTTAAG
    85621 TATTGGCGCC GGCAGAAACA TACCAACTCC GCCTGCGTAC TTAGATAAAT CTTCTATGAA
    85681 GTGGCCTGCA TAATGAGTAC AAAATTCTAT ATGGTCGTTA AGAATATCTA GTTTAACGGG
    85741 CCTGGTTCTT ATTTCCATAT TCAGTACTGC ATTATCTATA ATCATGTGCG GAAATGAACT
    85801 GTCGCCATAA AAAGACGGAA TATACGAGTC ATCTACCGAG ATATAAACAG AATAAGAATT
    85861 TTGATATTGG GAGTGACATG TCCAGACTAA AATCCACGGG TCTCCTCTAA CAAGCATCAC
    85921 TCGATTGGCC GGAGTGTAGA TCCAGTAATC CAAATTATCT TTCCTAATTA TTTGGACCGG
    85981 CTTATTTGGA TGGTCAATGA CGGTGAGTTG CGGCTCCCAT TCAATTCCTA TTAAAGCGTC
    86041 ATCTAGCATG TGCCACTCAA AAATTAAACA CGCTATAAAG AGCTAATGTT GTCATTTTCC
    86101 AATCAAAGGA TGAGTCGTAG GCGTTCTTAA AATGAAAACC TATCTTGTAG TTTGGTCTAG
    86161 TGTAATACAG TCCAACTTTG TAAAATAAAT CCCTATTATT AATTGCGTAC TGAACTGCAC
    86221 TTATTGTTAT AACTCGCTGT TCATGAAAAT ATCCGGCGTC AATATATGTT TTTATCACCT
    86281 CTGAAATGGG CAATTCCTTT CTTACATCAA ACTCGAAATC ATGAAAGTCA TTTCCCTTGA
    86341 AATCGTACCC ACCATCATAT ACATAAGTAG TTCTCAAACC ATAAATCAAT ACGCTACCCA
    86401 TGTGGGTAGT GAAAATCTTG GTAAAGTTAT TTAATTCGGT AGATTCCGGG CCGGAGTTGA
    86461 AATCAGAATT AATACTGATT CCATATGACA TTTCATGCAC ATACCCAAGT CTTGGAATAG
    86521 TGTGAATTGA GGCGGTTTTT AGAGTTATGA CTTGTTCTAC AATCTGGACT TTCTGATTGT
    86581 TCTCGTCCAG CGCACTTTCA AATCTTGTGG TAGAGATAAC TGACTCTTCC CCATAGGCAA
    86641 AACAGGGGAA GAGCGCAATT ATTATCAGAA GTTTTTTAAG CATATTTCCT TACACTGTCT
    86701 TTTTCTTTGC AACTATGGAA TCTGTATTCT TAATTGGTTG CAAAATCCTA GACACCCCAA
    86761 TATGAGCTTT CAAGATGGTG TCTGCGTCAA ACAGCTTGAG TCCTTCAATC TTAGTCACTT
    86821 CTCGAGTCAT GCGATTCCAC AACTCATAAA CGGTGGTGTC CAAAACTGCG GTGCGCTTCC
    86881 ATGACTTGGG GAGTTTGAAC AGATCAATAG AATAATCATC ATCTTCACGT TCCCCACCAA
    86941 ACCCCCACGG TAGTTCTGCC GGAAGTTCAT ACAGGTCTAA AGCTATTTTT CGTGATTCAT
    87001 CCAGATAATC TCTAAGATCT TTGCTCAGTA AAATCTGGGC CGTATTAGAT ATATGTTTCA
    87061 GGTCTAAAAC ATTGGCTTTC CTGGCCGAAA CAACGGCTAA TGAGCGGCGG ATTTTTTCAA
    87121 TTATGTCCAT TCTGTTTTCT TCAAATTTCT CAAACCCGTT GTCAAAGTCT GATAGTTTGG
    87181 ACTTTTCAAT GAATGTTTTG TCCAAAGAGA CCATTGACCT GTTTGAACAG AGGAGTCTCA
    87241 GAAGGTCAAT CCGCTGGGTG ACCTTATCCA TCAGGACATT GATAATGGCG GTGTAATTGA
    87301 CTCGGAATGA GTCATTCTGG AGCATTTCGA TATCTGTTTC AATTGGCTTT TTGTAAACGG
    87361 TAGTGATAAA CGGATGCTCA ATTCCACCAG TGAACTCGGA ATGCGTATCA AGAAACTCAT
    87421 TCACTTCAAC TGCAGAACAT CCCTTGGGAA TACCCACCGG GTCTACATCA TGTGACCTCA
    87481 GTGTACATAG CTCATCAGGG TGTCGTCTGG AAATTTCTTC CAGAACAACC TCTAGCAAAT
    87541 TCTTGTCTTT CAGGGCATTT AATACAGCCG GCTTCATCTG TAAATAACTA GCCACTGATC
    87601 TTATGCCCAA ATCACTCAAT TTTGGAACAA CTTGTCCTAT TTCCTTAATA GATACTTCCT
    87661 GATCCGTAAA CATTACACAC TCCCTGTTTA GTTCATAATT AGTAATATAC TGATTTATTC
    87721 TGGATTTGGC GGAATTATTT TTTCACCGGT TAGTTTTTGC ATGGCTTGGT TTAATAAGGC
    87781 TATCTGGTCT ACCATGCCCA TAAAGGCCTG GGAATGTAAT AGAGACGCCT TAGCTAGTGA
    87841 TTGTATGCCA TTATGCAACG AGGTCAATTC TAGGTTTATT TTATCAAGTT TATCATGCAG
    87901 AATTAGTACC TCGTTCATGG GATCGAACTT CATTTCCTTA GATTCTGTAC AAAATGGGCA
    87961 AGGCACGCCG TCAGGTATGC CTCTTCCGCA AATTCCACAT TGTCTAGTCA TAGAACCTTT
    88021 CCAGAGCTAG CTCTATAGCT CAATCAATAA ATCCTTTTTA AAATCCTTAT TTTCCTGACT
    88081 AGGGTACCCC TTGGGATTGC ATATAATCCT TGTTTCCCCA ATCTTGTAAT CAAAAGATTC
    88141 ATGTGCATGG CCATGAATCC AGTAAGTCGG TTGGTACACA TCAATAAATC CATCCAGATT
    88201 AGAGCAAAAA CCACCGGAAA TTGGAGAATC TTTGTATGCA GGGTGATTGC TCTTAAAGGA
    88261 TGGAGCATGG TGGGTTATTA TTATAGTTGG TCCGTCAAAT TTTTCTGATA ACTGTTGGTG
    88321 CATAAATCTC AAGGAGTTTT TATGTCTCCA TTCCCACTTA TCAACCGTGG CACCTTTGAT
    88381 CAGGAAAAAG TCATTCATCC CCTTTTGACA ATTTTCGCCA TGGTGGTTGT TACCCCGGCT
    88441 ACCCGGAGCC CAGAAATCAG TCCATAGGGT TGACCCAATA ATACGGATTG GTTTTTTGGC
    88501 CGAATAGGAC GGTCTGTGGA TTATGGTTGC CATGTCCTCC AAGAGATGAA TATTGGAGTC
    88561 CTTCAGATAA TCCTTATATG CCTTAACACT GTTATCCCAT GACCCATTAT AGAACTCATG
    88621 ATTTCCCAAA ACATAATAAA TTGGCATGGA TGATTTTAAC GCCCGCAATC GGCTTATAAA
    88681 ATGAGGCGTG GTGATATCCC CTGCCAAAAT TAAAGCGTCG GCTTGAGGGC TAATCAGCTC
    88741 TGGTACATGT GTGTAGGAAT AAAATTCGTC GTGGAGGTCT GAAAGAATTT GAAATTTCAC
    88801 TATTTTGTCC GAGTTAAGAA GGTTTTTAAA TCATCAGCAT CCCAGATGGT GACGCCTAAC
    88861 TCGAGTGCCT TTTGTTCCTT GCCTGACCCA CTTCCCTTTT CTTTCATAAC AAGGTGTGTG
    88921 GTTTTCTTGG AAACCGAACC ACCAATCATA GCGCCATTTT CTGTCAGGAT TGCTTCAAAC
    88981 TCTTTGGACC TAAATCCGGT GAATACTATA TTCATTCCTT CATATTTATT CGATACAGAA
    89041 ACCATTTTCT TCTCCTTTGC ATATGAAATT GGAAGGTTTT TAATGAACTC TCTGAATTTC
    89101 TTTACACCCT GCAAGTAATC TTTTGCTGAC TTTTCTGCGA AACCACCCAC TGCCAGAATT
    89161 TCATCAATGG TTGGATTTAC TTCATAAAGA TTTTCCAGAA GCACCAATTT CTTTGACCCA
    89221 AGAAGTTTGA AACATCCTGA GGCATGTTGC AGTTTCGACA AACTCACATT TCTCATCTTG
    89281 CTATGAATTG CATTGTAGGC AATTTCTGTT TTCCTGTCAC CAAAGCCTTC AAGTTTTCTG
    89341 AAATCCTTTT CTTTAAGATT GAGGATTTTT TCAACTGTGT CATACCCTGC ATTATAGAGC
    89401 TGAGTAAAAA TTCCTTCCCC AACATTTTCC ACTCCTAGAA TGTCGAAGAA AGAAATAATC
    89461 TTATTCAATC TCTTTGAATC ACAGTCATCA TTCATACAGA CTAATTCCAC TTTGTTATCA
    89521 TTCCACTCTA CCCCTTCTTT GCAAGATGGG CAATAAGGAG GTATTCTTAC CTCTCCTCTT
    89581 TTACTTACTG AAATAACAAA CGGAATGACC TGACCACTTC TCTTAATTAG AATTTTTGCT
    89641 CCTGCTCCAA TTCCCATGTC ATAAACAAAT TTTGCATTGA ACAAAGTCAC ATTCGTTACA
    89701 TTCGCACCAT CAAGATTAAC TTTCTTCACA TGCCCCACCG GTTTCAGATA TCCCTGTTTT
    89761 GACACATTCC ATTCGATTTC TTCAACCGTG GTTTCTTTGA CTTCCTCAAA ATTCCCCTTG
    89821 TATGCTCTTG CATATGCCGG ATTTCCATTG CGTTCCCGGC CAAGCTCATG TCTTTCTGAG
    89881 GGGTCATTGA CCTCAATGAT AATTCCATCC AACTGAAAAT CCTTTTTCCA TTCTTCAAAC
    89941 AGATCTTTTA AATAGGCCTC AGTGATAAAT TCGATTGTGT TAAGCATGTA AGGAACTTTA
    90001 ACCGAATTAA GTTTATTGCA AGTCTCCAAC TGGTATACCT TACTCATTAG GTCATAATTG
    90061 GTTCCATATC TCATGTAGAC ACAATCTTCC AATTCAGGCC CAGGAATATC TGAGTTGAGT
    90121 TGCCCAGAAA CCATATTGCG AGGATTGGCA TAAGTTTCAG AATATTTAGC CCATTTCTTA
    90181 ACTGGAAGAA TGGCCTCGCC AACCGTGATT AAATTAGGGG TAATTTTGGT CTGTTTAGAA
    90241 GGTGACAAAA CTTTCAAATG AGAGTCGCTT CGTTGTCCCA AAAGTCCATT TCCCCTAGTC
    90301 CACGCCTGTC TCGTATCTTC AATGACACAG AGTGACGCAC CATCATATTT AGGAGTAAGA
    90361 ACAAATTCCG TATTCTTTGG TAATTGTTTT ATTTGCATCC ATTTCTTCAA CTCATCAATA
    90421 GTTTTGACCT TGTTCATTGA AGCCATTTCA ATTGGGAGTT TTTCTTTTCT GGAATCTTTT
    90481 TCGTCTATGT GTCCGACTTG TAGAAGAAGT TCATCGTGGG GATTGATTTC GGTAAGTTCA
    90541 TCAACCAGCT GGTCATATTC AAAATCTGAT ATGAAAGGCT TGCCAGCCCG GTAGGCCTTA
    90601 TTTGCTTCAA TTATTTTATT CCTGAGTTCC TTAAGTTCCA TAATGCCTCC ATTCATATTA
    90661 TGATATTAGT ATATCATAAT GGATGGAAAA GTCAAGGTAA TTATTCATCA TATTTTAAAA
    90721 GAAATTCTGG ATTAATTACC TTGAAAGAAG ACCGTCCATT ATGGGTCAAA AAGCTCTGAT
    90781 CAATACGTTC TTCCAATAAT CTAATAACTA TACCCTCTGC CCACATTTCA GGTCTTAACT
    90841 TAGACCTAAT AGTGGCATAT TTCACAAGTT CCTGAATGTC CGTTCCCAAA GTGTAATCAT
    90901 TGGAAATAAA CGGAACAGTT TCTAGGTCAA GCTGTGCAAT CAATTCAACA AAATGTATGT
    90961 GTGAAAGATA TTTATGAGCC TCAATATCGA AGGCGTTATA AAAGTAAACC TTCTGCCCTT
    91021 TCAATTTATA TTTATTCCCT TGAACCCCTT CACCAATAAT TTCACCTTGG ATAGCGTAGC
    91081 TTCTTTTGTA CTCTTTCATT TTCTCTGGAA GGTTATTTGC CTTAGCGAAT TTCCAAAAAG
    91141 AGTTGTTTGA TTCTTCCTTG AAATCAATAG TTCTACCACA GGCTCCAAAC TCTCCTTCTT
    91201 TGCAATAAAA TGTAACGCTT AATCCATCCA ATTTTTCTGT AACGTAGCAT CTCTGTCCCT
    91261 CATATTTAGC TAAAAAACCT TGAAGGATTT GAACTCGTGT TTCATCTGTT TTTGGAACAA
    91321 AAGATGGAAA CATACCTTTT GCTATTCCCG ACAGCTCGGC AGGAATAGGT GGCTCATATT
    91381 TCTTAATACC CAAAATTTCG GTTAAGTCCA TCCCCTCAGA AGTAGTGACT CCGCTAGGTA
    91441 GAATATCCAA AGGCAAACAA AGTCCTTGGG AAACTTGTCC TCTTAGTCTA ATTGTTCTTA
    91501 ATCTAAAATT ATGCTTTCTC ATAAATTCAA ATTCAGGCTT TTCTGGAAGC AAAGAATCCG
    91561 GCTCAAAATA AACTACCAAA TCGCCTTCTT TGAAATTTCC TTTTTTAGAA ACCAACTGCC
    91621 ACCCAAGAAC AGTTAATTTT TCAATTTGGT CTGCGCCCGG AATGGGTTCA ACTTTCAAAA
    91681 CTTTCTGAAT AGATGCCAGC TGTCTCATGC AAGCTCCTTA TATTGGTTAG CGTCCGGTCT
    91741 TATTTTCTTC ATAATATACT TATCCAGTCC ATTATTTAAA AGAAATGGAA ACATGGCATA
    91801 AGGATGTTTC AAGTCATTAA CAGATTTACA ATACAAACCA ATTCGTTTTC TTCCATCTGG
    91861 GGTTAATTCT TTTGTAGGAA GTTTTTCAGC GTCGGCCACC ACTTCTTTCA AAACCGTAGA
    91921 ATACTGACAT TCCAGGGTAT CTATAATCTT TTCATATTCA GGCCTAAATT CTTCTGGTAA
    91981 TTGCATAACG TAAGTCTTAT TTACAACTCC TCCCTGCATG GACTCCCAAA ATGCTAGAGG
    92041 TGTCATGTGC ATTATGAGCT TATGAATCCT CATATACTCG TTACCTTTAA TTTTTACTCG
    92101 AAATCCATTA TCAAATCGTA TTACGAATCC TTCTTCATCT TTAGGTAATG TTTTCGATAA
    92161 TTCCATTGCC TGTTCTACAG TAAGATTATG ACGTTCTGCC ACCCTCATTT GTATAATAGA
    92221 ATTTTCTCCT AGGCTGGGAG CAAACAACGG CACTTCCATC CCAGAATCTC TATCGAATAT
    92281 GGCTAAAAGA ACCAATTCTT CGGTCCGTCC ATAATCAACC ACAATTCTAT TTTCAGGATA
    92341 AACAATTTCA GTTAAAAGCG TATAATTCGT GGGAACATTT TTAAAATTAT ATAATTTAAG
    92401 AAGTTTTGAG CCTTTTACTG CTTGGTCAGA ATAAAAGCTA CCCCTAGTTG CTATATGCCA
    92461 TTCTCCTTCA TAATGGTAAA CAATACCTAA GGAACCATCC ACTTTCTCTT GTATTGTGTA
    92521 TGGGAGAACT GGTAGATTAC AGAAAAGAGT TTCTTCCCTT TCACCCAAAT TAAAAAATTT
    92581 CTCAAATGGC TTGGCAATTA CTTTTCCGGT TAATTTCTCG ATAATAAATC CTCTGCATTG
    92641 GCGGGTCAAT TCATTCCAAA AACCATCATA TGCTGTCTTA TCTGTATAGT TATAAAGTTG
    92701 TAGATTTCCC TTTTCTGACC TTGAAATGTA TCCTTGGTCA ACAAAGGTGT TTAGTCTAAA
    92761 CCTTTCTATA TCACTCAAAA AACCCATTTT TATTTTCCTT TAAGCAATCA ATTTCAAAAC
    92821 CAGGTCTATC GATATATTCT TCCAGAAATT CCACATACAC ATCGCCATGG CACTGATGTG
    92881 GTCTACAATA ACACACTAAC ACCTTAAAAA GCAAGTTCTT TGCAACTAAT TCTTGGAGCT
    92941 CCTTATTAGC ATAAAAATAC TCTTTGAACT TGGGGATAGC ATGGCCTCTA GGGCACCCAT
    93001 CATCATCTTT AAAAGCTTCG GTTACTCGAA AGGGATTTCC ATATGGAGAA GGTCGTCCAA
    93061 TGAATACGTA GTCTGGGTTA TTTCTCCAAC CAATAGGAGC TTCCTTTATG TGGATAACTC
    93121 GAGTCAAAAT ATTAATCCCA GGGTCAAAAA CATAATAGTC ATGTGTAACG CTTGGTCAAA
    93181 TCCAATTACG ACAAAGAAGT AGTGAACTTC CTTCTTCTCC CAAAGTTTAG AAGTAGCCTT
    93241 AGAGGTAAAG AAGTCAACAA CCCAGTGGGC TAATCCATTT ATGAGTGCAA ATCTCCACCC
    93301 CAAAACAAAT AATGGCAAAG TATACACACA AATATGGATA GTCAACCACT TAAGTGATTT
    93361 ACTTTTATTC TGAGCCATTT TGTCAGACTG TAGAATAAAA TCACCCAAAA AATGTAACCA
    93421 TATCACTGAT AAAATTAGCC ACATATCATT TTCCTTTCTC TGATGGTAGT ACTGCAGTAA
    93481 TTGTAATACC ACACAAGCTA CATTTCAATT CATATTCAGA TAATTTATAT TGATAGAACT
    93541 TAGTATTTAC CGTCTCGAAT CCAACTTCCC TGATGAATTT CATTTCTGGA AACCCATACT
    93601 CATTTCTTTC AATCTCATGT TCACAATTTA AGTCTGTCAT TTCAATCCCA CCAATTTTTT
    93661 AAGTACTTGG TTAATAATTT TCCCAGATAT TCCAAATCCT GTTTCGCCAT GTAATCAGAA
    93721 TGTTTATATA ATAGTCTTCG TTCTTTAATT TCCTGCTCTT CTTGCTCTGG AGTCAGGGAG
    93781 TTTGGCCTCG TAAAGACAGC TCTTGTGAGA GTTAGATTAT CCGTAGGCTC CCATTTTATC
    93841 TTCATTTCGC CCCATTTCTT GTCATGAAAA TACAAACTAT TTATCAGATA ATCGTCTTTT
    93901 TCTATTCTAT CCAAAAGCAT TTCGCAAAGT CGTATTTGCC TAGCGTCTCT ATCGGCTCGT
    93961 AGGTGGTGGC CCTGTTCTAG ACATTTCCTA GTCCGCTCCA ACTTGTATTT AAGAACTAAA
    94021 CAGATATGAG ACCAATCCCA ATCGCCGTCG TATCGGAGGA CATTCCAGTA CCAATCCCAA
    94081 GTTAGTCGAA TGTCATACCA CAGTCTGTAC GACATAAAAT GCCATACATC TAACCAAAAT
    94141 TTTCTAAAAT GCCAATACCA ATTAGGTTCT CTCATTTTTC TTTTATAACC TCCGTATAGT
    94201 CCGCCGTTCC CCTATCCCAT CTAGGATTAA ATTCTGGTTG GTCAAATGTT TTTCTATACC
    94261 CTTCAGGCAA GAACTCTAAA AAGTCAGGCA CAATATGTAT ATTTGGGCTC ATCACAATCA
    94321 GGCATTTATC ACACCCCAGC TCACAATCAT ATGCTGTGTT ATACACAGTC TGGTAGTCTA
    94381 TTGTGTGGCC AGATTTCATT AATTCCTTCA GTTTCTTTTT AACGTCCTTC ACTTTAAATC
    94441 CGTTGCAACC ACTGACTAGC TTAACCTTGA CTTTCCCCTG TCTATCAACC ACTGACAATA
    94501 CGGCTTGAGT TCCCATTACA ACCTCCTAGT TTCATACTTG TTCTTATCGG TATAAAAAAT
    94561 AGTTTTTATA CCAGCTTCCC TAATTAGATC TTGACAATGA ATACATGGGA AACTTCTAGC
    94621 CAGAGTTCCG TCTTTTACCT GTCTAAAAAT ATACAAATCA CTGCCGGCTA AATCGGTTAA
    94681 TATGCCTGCA TTTAAAATAG CGTCCAATTC TGCATGGATT GTGCGGTTAA AATTAGTAGC
    94741 CTTGGGAGAA GTCTTTTTCT TGTTGAACCC AATTCCAAGA ATTTTGCCTT TTTTGACAAT
    94801 GACACACCCC AATTTACACC GATCATAATC TGATTTAGTA GCCAGCTTTT TAGCTAACTC
    94861 AAAAAACCTG ATCTTCATAC AAAATCTTCC CAAATATCGT ACGTATCTTT TTCCGCACCT
    94921 TCAAATACCC GGTCATAAAT CTTATCCACC TTCTCATACT GGATAGTAGT GAAGTCAGGA
    94981 TAATCCTTAA TAGTGGTTAA AAATATTATT TCTGCGTCTG ATAGCTCCGC ATCATAATCC
    95041 AGTAACTCGT TTATCATATC CCTAAGTTCT TGTTGCCGGC TCATTTCTCC CCCTTTACAT
    95101 ATTTACCATA AAATTCCACC ACTGCCTCTG CCATACATAT CTGCAATTTA GCTAGAAGGT
    95161 CTTCATCCTT AGTTTTAGGA AACTGCCTCC TAATTATTTT CATATATCTT TTGGATATCT
    95221 CCTTATCTGC CTTAGTAAAT TTAAGACTAC TCATTACCCC CTCCTTGTCC ACATGTGTTT
    95281 ATGAAACCCA AATACGCCAT AATTTATTGG CGCCTCTATA AAATCATCAT CTACCAACGG
    95341 TCGTTTTAAT CTTAATTCAA TGCAAAAAAG GCATATAAAC AATCTTCTAT AATTATGGTT
    95401 GTTAACCGCT TCCATCCATA TCTTAGGTTT AACTGTATAT GGATGATTAA CCCCGCCACA
    95461 ATCTCGGCAT TTAGTGTTAG CGTACGTGAA TTGGTCAATA AATTCCCTGG TAGTCATTTC
    95521 CCTATTTTCC CTCATACCAA AATTCTTCAA GCATTGATAT TTGTAAGTCA CTTATTTTAC
    95581 GATAATCTGG TGCAGTTGGT AAAGAGGAAT TTTCATATAC CCGGTCCAAA GTAGCTTGCA
    95641 GTTCATCAGC CATCTCAAAT ATTTCTGGTA GGGTAAATTT ACCTAATTTT ATGTCCCTGA
    95701 TCAAGTTATT TGAAGGAGAT GGTAAAGTTA ACGTATGTTC CTTCAACAGC TGGATACCAA
    95761 ATTTCAACAA TCTAATCATA TGACTAGCAA ATTTAGGTTC ATACCCAAGC TCTTTCATCC
    95821 TTTCCAATCT ATGCCCAGTT TTATTGTTAT CATCATGATA AATCATTTTC TGTCGCTGAG
    95881 AATAGGAATA ACCGGAAAAG GAGTGGTGAA GTTTCAAAGA CAGAAATAAT TCTCTATTGT
    95941 CCAAGAGCTT TTTGCCTAGA GGTTTCTGAA CTAACAGACA ATTTGCGTGG GCGAATAGAA
    96001 CTTCAAATAC ATTAGGGTTT CCATCAGATA TAAGATGGAT GAATTTAGGA AGGGAATAGA
    96061 CCGTATAGTC AATATCCGCT TTGGTATTTG CACGTTTTAC GTTGGATGGT TTTGTGCTGA
    96121 GAATGGCTTG GTCGAAACGA TAAGTGCCTA AGATGTAGTC TTTGTGAGGG ATACATACCC
    96181 CCATGAAATC TTCGTCCGAT TCCGGGGTGT TGGTTCCGTA CATTTGAGAA CCAGTGCGAA
    96241 ATTTCAAAAT TAAATTGTCA AGAGCCATCT GTGAGGGGTT CATTCCAATA TCATTCTTCC
    96301 AAATTTTAGC TCATGATAAC TCAAATAAAA TCAAAATGCA AGCTATTTTT ACTTCTCTAA
    96361 ATCCACATTA ATCATATCAG ACCTGGAGAG TAACTTATGA CGTAAACCTT GCACATATTC
    96421 CATATAATTT TGCAGAGTTA TTATATTTGC GTGAGGGCTT TGTAAGTCAT AATAAATTTG
    96481 TGCGAATGTT TGATCAGTTA AAATCCATTG ATTTAATACT GCTTGGTCTA TTTTTGCAAA
    96541 TGCTAAGGCG TCTGCAGTAT AGTCAGCCCC CTCCTTATTA ATTATTCGAG TGGCAAAAAC
    96601 TGTGATAAAA TCCGTTTTCT GTTTATTTTC TTCCATATAT TCCTATAGGT CGAATGGCGG
    96661 CTGTACAAAA GATAGGCCGG ACAAAATGTC GTCAACGTTA GCTGTATCAA CAGCGTCATA
    96721 TATATTATTC TTTATTTGAT CCCTGTACGT CAAGAGATTA CTTTTCCATG TCCTAACACT
    96781 TTCCAATTTA GTCAGCTCTG TCTGTTCTGA CTGATTTCTA TTGGTTTTAT TATTCAACTC
    96841 ATAATATCTA TCCAGATAAT TGACTTGTTT CCACTCTGGA AAATCACAAG TCTTGGTAAC
    96901 AAACCTATAT AACTGGTTCT TAACCATAGC ATAAGCGTTA TCTTTTTTAT CCGTCAATAG
    96961 GTCATTGGTC GATTTAACCA ACCAGGAACC ATTTACCGAC ATAAGTGGGT CTAAGAAATC
    97021 ACATAATAAA GGAGACCATG AAGGGTCACT TTGAGAAATA TGTTTAATTC CTATTGAATC
    97081 TATAAAATAT ATTCTTCGGC CACTGCATTT TATAATAGAT GACCCATTCC ACCGTAAAGA
    97141 GCTCAGGTCT TCTCCCAGTA ACGCATCTGG TATTATAAAA TCGGTTTTAG CGTTAGTATT
    97201 TCCTACTACT AAATCCTCTT GAACAAAAGC ATACATCATA TATATCTCCT TACGCTACCT
    97261 TGAATGCTTG CACCATAATA CGATATGACG CTACACCACC GGTTACGGCC ACTGTAAAAT
    97321 TACATGTAAT GTTTCCGCCA CCCCATACCA CTGTACGAGA CCCAAATAAC GGGGTATAAT
    97381 CAACCCCATC AGTATCTCCC TCGCTTGGCA CTGAGTCTAC CGACACACCA TTAATGAACA
    97441 ATGTGGCGGC GTCATCAATC GTATCCCAAA ATCTTGCCCA GGCTGATATA GAATATGTTC
    97501 CAGCCGATAG AGAAAATGTT ACTATATTTG TAGCCGCCTG CGCAAATACA ACGTTTGTTG
    97561 CGGCTAAAGA GTGTGAGTGC AACGAGTCAG CATTTCCACC GTCAACCAAT GCGTCTATGT
    97621 GAGTAGTGCT GGCTGTTCCG TCTAGGTGCC CCTTGACTAC TGAAAAAACT CCTGTTTGAA
    97681 TTTTAGACTG CGTGACAGCA TTATTAGCCA TTTTTGCGTT AGTGACACCA CTATCTGCTA
    97741 TCTTTGCGGT GGTAATTTGC TGATCTGTTA GGTCAATAGT CCTAATCTTT GGTCTAACAA
    97801 CAACGTCATC CACATACATT TTATGTGCCG ATCCATTGTT TATCCTAATA GCCGCCCATC
    97861 CAACATTAGG TCTATCTGAA TTTCCAAGCC CAGGGCTCCA TGTAATAGTT GTATTTGCTA
    97921 AAAACTCACA TTCTACTAAT GTCCAGAGAT TAGAAGAGGG AGCTGTGCCA CTAGCCACTG
    97981 TAACTGTCCC TACTTGGTCT AAAACTTTAT CCTTACCTCT AAACAATATC AGCTGAATGG
    98041 TGTACGCCTC ACTATTACTC TGCGTATTAA GTCTAGCTCT AACTGAATAA TCTGAGGTGG
    98101 AATCGAATGG AAAAAGTAAC GATGTGTCGT ATGTGGCCGG CCCTACAGCT ATTTCTAGGG
    98161 CTGTACTCCC ACTAGATGGA TTGTATGCAG TTAAAACAGC CTGAGTTCCT GTTTCCCAGC
    98221 CTTTTATTTT ACCACTTTCG GCAATCTGCA TATTGCCATT AGGAACAAGA TTTTCTTTTC
    98281 CATAGGCCTC AAAAATAGTA TTATGGATAT AATCATATCC GTCTGTACCA AATATCCGTA
    98341 AATCTGTGAC TGGATTTAGA GTGCCGCCAA TTGTAGCTCT AGGGTCTCCA TTATATGCAT
    98401 ATGCGTGAGT TCCATCATAA TAAACCGAAC ACAATACAAA CGCATTTGAG CCCGGAATAG
    98461 ATGTACCAAC TTGTAATGTG CCAACATAGT AATTCCATGG AGCTGAATTC TGTGTAAATG
    98521 GACCTCCAAT TGAAGGGCTA GGGTCAATAC TCACATAAAT ATAATTAACC TGGCTATTTG
    98581 TCAATGACCC GTACGCTATA TAGGACTTAG TAAGAGACTT CACCCTCTTA CCATTCATAA
    98641 ATAGATATTC TCCGCCGGCT ATCGACGCTA CAGCAACTCT GCCGAGTGAG TCATTGATAG
    98701 TACCTTCCAG CGATGTTGTA AATTTAGGAA CAATTCCTGA GCTAGTTAAT TCTCTCACAT
    98761 CATCCCAGTT GCTCAAATCT TGTATCGCCA TTGCGTGTGG ATTTGTTGTT GAAATAGTTC
    98821 CTCGGCCAAT CTCGGTCCTG TGATATTGGT CTACCATGGA AAATCCAGAC CTAAACATTG
    98881 TATTTAGTAA TGGGTCACCA CCAGGAAGGG TATGATATAT GTTATAAACC GGGCCTACAG
    98941 AATTTGTTAC CTCAATCTCG CCAAGAAATA CCGAGTTGTA ATGTGTGACT GTGTAACTCC
    99001 CAATTGTCAG GACTCCAGCC GGCCTTGTAA ATGACCCGAA CGTGGCAGTT ATTTCAGCGT
    99061 CGTTATTAAA TTTAGACTCT AGATATGGAG CTGTTATACT GGAAACGGTA ACACTGCCGT
    99121 TAGGATTACC TAAAAAAGAT CCTAATGTGG TTGCTTGGGC CTGTGTCATT TGAACCACTA
    99181 AAAATCCATC TATTCTATCG ACAAAATATG CGTTGCTACC ACCTTCATCA AATTTTTTAT
    99241 TTCTCTGTAA CTCAACATAT ACAAGATATA TATAGTATTT TGCCGGAGTA GTATTTGATA
    99301 TAGTCACAGG GAGCGAGCTA TCTATCCCGA TTCGTTCACC ACCAATATAT TGGGGATTTG
    99361 ATGTGGATGT AGGATCAAAT CTTGTATAAG CAACACCGCT ACCTATAGTA AACTGTGTGT
    99421 TGGTAACAGG ACTAGACCCC ACAAACCGTA AATCTGACGG CTCCTTGACT ATACCAAAGT
    99481 ATGTAACAGC ATTGAATCCG GAAGTATCAC ATCCAACCAT TGCGGAATAC ACACGCTCTT
    99541 TCAATGATTG AACTCTATAA CCTTCCGAAT TACGCAAGTC ATCTTCGCTG ACTAGCACTA
    99601 GATTATGAAA GTCTGTCCTC TTCATCTAAA TCTCCTAAGT AACTAACTTC TTTATATAAA
    99661 ACCCCGAAAA TTCAAAGGCG TTACGGTCAA CCAACCCGTT GACCACAAAT TTATATTTAA
    99721 AATAATTCTG TCCCGCGCCA AAAGATAGAT TTTGGTTTTG CACAACCTGT CCCCACTCAA
    99781 CATCATACAT AACAGATATT AAAGTATTGT AAGGAATGCT ACTAGTTAAT GTCCTTCTTA
    99841 TGGTGCCATT TCTATAATCC ATAACATAAT CAACATCTCT AATAAACGTA CTTGATGTGT
    99901 CTGGAATGGT TACAACCTCA CTATTTGTAG TGATATATTC AGTTAAAGGC ACTTCAGTGC
    99961 TAGTTGAAAA TCTAACATAG TTTGTAACGC CAGTCTGGTA GTTCCAACTA GGAACCGCCA
   100021 AGCTAGATGT AAATGACATG TACACTTTAA GATCTGTACC TGAATTTCCC CATTCTATAT
   100081 CGTCCCAACA TACAATCCCA TTTGACCCGA ATGTACTTAA TGGAGAAGCG GCGGATAAAC
   100141 TATGCCCAGA TTCGTAAACG GCCTGAACCT GTTTGCCTTC ATCATCAACT TTAAGAGATA
   100201 CGTCTTTAAC TCGCAATCTA TCAGATGGAA TAACCTCCAT ATTCTTATAA CTACCAGAAA
   100261 ACTTAGTGCT CTGATTCTCA GTGATATAAT CTGAGAAGAA TAGAAAAAGG AAGTTTGTAT
   100321 GTAAAGGTAT AACTTCTCTG ACATACTCCT CGATAGTATC AGTAGATACA TTAGTTATAA
   100381 AGAACGTATC GCTGTTGCTC GTATCAGAGG AAAATGGATT AGTTATAAAT CTAGTAGTGG
   100441 TGGAGTCTAT GGTAGCAGAT GATAAAATTT GTCGGCTCTT ACCTAAATTT CCCCCATTCT
   100501 TAAACACCAT GAATTGATTT TTATAAAAAT CAGATGTAGC ATTAAATCCA TCTATAACGG
   100561 TACTAACGCC ATAAAATGTG GTGGTGCTGT CCGTGGAAGT TACAATACCG GCATTATTCT
   100621 GGTACATGTG AATATCAAAC CTAACCCCAA AATTAGATGT AGTTGTAGAC AATGGGATTG
   100681 TATCAACTCC TAAGTATCTT GTACCTAAAA ACCATCCATA CGACTTGGCC AGTGATGTAA
   100741 TTCTGGGCGG AATGTGTGTA AACGCCTTTA CTACATAATA AAGTCCAGCG TATACTGACG
   100801 TATTCCTAAA ACCCAAAAAT AAATTCCAAA TTTTTCTTCT GTACTCCTCA TCTGCAGAAA
   100861 GAGTTGTCTG GCTGAATGGT ATTCCATACA CATCACTAAT TCTATTTTTT CTTATATTAA
   100921 GAATACTTTC GTCTTGCTGA GTATAGTCTA TCTCGAGTTC AGCCCTAGAG TGCGCCTCTT
   100981 TAGCAACCCC CTGGTACAGA CTGTAAGTGT TTGTATCTGG GTCAACATCC CAATATCCAT
   101041 TATCGAGAGA ATTTAAAATT CTTCGGAATG AAAAACAAGG GTAGCTCACA AGCCCAAAGC
   101101 TAACGGTTGG ACCTGTTGAA ATTGTTATCT TATAAATTCT ATTTGGTATA TCATACGGGA
   101161 TCTGAGTCAA CTGGTACGTC AATTCGGTAG TGGTGGTTAT TAAATTCCAC GTCACTCCTG
   101221 AATCCAGTGA GTCATAAATA GTATATGTTT TATTTAGACC TGGTGATGAA TCTTTCCAGT
   101281 AAAAATCCAC ATACTGTCTA CTTACTATAA CCTGAAATTC ATCCACCTCA TAAGGTGATA
   101341 ATTCTACTGA CAGCAGTACC CTAGTGGATA TATACTTACT CTTTATAGCC TGTAGAGTTG
   101401 CTGTAGTGTC TAAATACGTA GCCTTAGTGT AAACCAAAAA CGCCGTGGTA TCTAAGTATT
   101461 TAGATTTTGT AGCCCTTAGT GGACCCGTAG TTGTTTCTAC ATAAGAACTT AAATTCTGGG
   101521 CTAATGTAGT CGCGGTTTCT ATATACGACT GCGCCACCGG TGCCAAAACA AGCGTGGTAG
   101581 TGGTAATTAT ATAGTAAGAG GGAGACCCAC CATAAAGACC GAAGCCATAT GTTTGAGAAC
   101641 CATAAGCGTT ATTGAGTGGC ACAGACTACC TCGTCTTTAG TTGATTGACT TACCAGATGT
   101701 TGTAATTCTA TCTCCTGTTC CGGTAGAAGT CACCGTTACG AACACACCAT TCCCATAACC
   101761 AACCGAGTTA AGATAATTAT TAGTAACTGC GGCTCTCAAT GTCCAGTTAG TGCCATCTGG
   101821 TGAGGTCATA ATTCTAGGAA AAGTACCTGT AGCATCATCC GTTCCTACTG CAACAAATAA
   101881 CCCATGCCCG TAAGATACAG CTGTCCAGTT GTCTATATCC GTGGCCGCGT TTCTCAATGT
   101941 CCAGTTAGTG CCATCTGGTG AGGTCATAAC CTTATCAAAA TGAGTTGTAG GATCTCCTGA
   102001 AACTGAAACA AATTCTCCAT TACCATAAGC TACACTATTC CATCCCAATA ATGGTGTAGT
   102061 TTGGAATGAC CAAGTTGTAC CGTCTGGTGA AGCCATAACA TCTGTGGTTG TTCCACCATC
   102121 AGACACAGCA ACAAATACAG AATTATTATA AGCTACACTT TTCCACCCAT TCCCATCATT
   102181 AGGAGTAGTT CTTGTAGTCC AGTTAGTACC GTCTGGTGAT GTTATTGCAT CATTCACTGA
   102241 GCCAGATGCG GAAACAGCAA TAAATAAACC ACCACCATAA GTTACGCCTC TCCACCATCC
   102301 TGTAGTTGGA GTAGTTCTTA AAGTCCAAGT AACCCCATCT GGGGAAGTCA TGATATCAGT
   102361 AGTTGATCCA GTTCCAGCCA CATAGGCAAT TGCAACAAAT AGCCCATTGC CAAAAGTTAC
   102421 ACTCTGCCAA GCCTTTGCTG ATGCGGCGGT TTGTATTTTC CAGATTACCC CATCTGGGGA
   102481 AGTCATGACT CTGTGGGTGC CATCACTAGA TATAGCAACA AATACCCCAT TTCCATAAGC
   102541 AACGTCTTGC CAAGTATTAT CTTCTGCGTA TTTAGTTCTA GTTACCCATT CTATGCCTGG
   102601 AGAACCGCTG GCATCATTAG TTATAATACT GTCTGATTTA AACGGTGTTG ACATTATACT
   102661 ACTCCTTTAT CTAATTAAAG TTTCCAATTA ACGGTGCCGG TAGACGCCCC ATTGGAACTA
   102721 TTTAAGGTAA ACCCATTTAC AGTTTTGTTA GACCACCAGA AGTTTTCATT AGTATCCCAA
   102781 CTCAGAGTGA TCTTATAGGA AGTGTCTGGC TGTGGCGAGG CAAAAGTAAC TGTGGCAGTG
   102841 CTAGCTGAGG CAAAAGTAAC TGAGCCTGAT ATGGTAGAAC TACCAGATAC TGTATATATT
   102901 CTAGCCAAAA TCTGCGAGGC TGATAGAGAA ACACCAACAA TTATTGATGT GGATGGAGCC
   102961 ACTGATGTTT GTCTCCCAGC AGTTGTGTCA GATAAATAAT AGGTAGTGCC AGGAGTCATA
   103021 ACAGCCGTAG TATCCGCTCT TCCAAATAAA ATAACAGTTG GGTTAACGTC AGAATGTGAC
   103081 TTTATACCAA CTGGAGGTAA AGTTACACCA GCTTGTGCCG GCATGTACGC ATTTGATGTG
   103141 TCACTCCAAT AAACCCAATC CCCATCATTA ACAGAAGCAT GCACAATATT AGAACTATCA
   103201 GGCACCCTGG GCCTATGTGA ACCAGTGGAA TCATGGTCAT ATGAGAGCCA TGTATTAAGT
   103261 AAAGTGCCCC AAGTGAAAAA ATCTGAATTA TTAACCGGCA GTCTAGGTGC CATTTGCTAC
   103321 GCTCCTCTTC TAAAACAACT CTCTGGAATA GTCAACTGAT CTTTCTTAAC AACAGATCTG
   103381 TTAAATCCTT GTGCTGATAT TATAAAATCA CTGACATGTT CCCCTTTTAT TTCAGTTATT
   103441 CTATATCCAG TGTGCATATT CTCACCGCTG ACCACAGCTA TACCTAATTT AGCTATGCAA
   103501 ATAGAATTAA ATTTCTCAAA AACCAACTTA CTACCATTCA ATAAAATAAA AGTGGCTTGT
   103561 TTAATACCTT TATCTGGAAC ATTATCCCAA AAACCTGCTT GGGCCTCTGT TAATTCCGTT
   103621 CCATCAGTAA ATAAAAGTTT CCAGTTATCC ATAGACTCTC CTTAGTTTAG AAATTTTTAG
   103681 CCCAGATTTC TTGTGGAAAT ACGGCACCAG CAGATGGGAT TGTCTGACGA TAAGTAGCAT
   103741 CACCAGTAGC ACCCTTTCCT GTATCACATG GTCTAATTTG CGTAGTATCA CCTGATACTG
   103801 GAGATGCGCC GCCTGCATAT GGAACCAGAG GTGTCCATAC TGGAACTCCC TCCGTACCAC
   103861 TATTGCCGGA AAATGTAACT GTGGGTAGAG CCCCAGTATA TTGGTACACA CAGACTATAA
   103921 CTCCATCCAT TGTATCTAAA GTAGTCAGGT CACTCCAAAA TTTATAAGCT AAATTGAAAG
   103981 TGACTGCCCC GCCAACCCCA GGAATATTAG TTGAATCAGA GAGATAAATA CCATCTGTGG
   104041 AGCCATCAAG ATAATTGGGT GTGCCTTGAC CTGTATTTCC AGAGCCGGAT GGCCCTGATG
   104101 GAAACCAACC AGATGGAGAA CCTGAAAGTG CTGGGTATGC TGTAGTACCG GACTGTCCAG
   104161 AAACGGCGGC TATTAATGGA TGGTTACCAC TACCGGCGGT TCCTGCAAAT AATGTATTAT
   104221 TGTTTGTAGA CAGTGTGTAA TCATCATACG CCGTCAAAAT TGGCCTATCT GATAGTGCCT
   104281 GCGAAAATGA TATCTTAATT ACATTGTATG CCGTTGTATC TCCGCCTATC CCAACAGGTT
   104341 TAAATGGTGT AATGCCTGGC ATTTTATTCT CCTTCTAAAA CTTAATTTAT CGTTATCGAA
   104401 TATGGTCTTA AATATTGATC TTTTGGAACA GTCAACGTGT CATTTATCAT ATTAATTGTG
   104461 GTGCCCAAGT CGGGTACATA TGCAGAAATA AGATTTGGGT CAAAAATAAC ATAATCAACT
   104521 TCAGTTATCA CATAGTCTGT GAAAGTACCT AATTGAGCTA CTAATAAAAG GTCTGACATT
   104581 TCTAGTGATT GACCAAAGCT AAATGTGTCT AGATACTGTG TTATGGCGTT AGTTACTTTA
   104641 GCCCTAGCTA AAGTCGGGTC TGCGGTCGAA AAAAGTACCA CAGTAAGACT TAGCGTCAGA
   104701 TTAGCCACAA ATCCTGTCTT GATTAAAACA TTCGCACCAA CCACTTTATT CTGATCCTCA
   104761 TTCATGAAAT TTTGTAATGT CTGGACCTCT TTATTGTACG TATATGTAAT GTAAACCGTA
   104821 CTAGCAGTGT CAGGCTTAAT GCCAGATAGC CATACCATTT TATCCGCAGA TTGAATGGAC
   104881 GTTGCATATG CGCCAGTAGT GTCTTTTATG AATTGAAAAT CTGGACTTGG GTTGGGGTAT
   104941 GGTATGAACG CTCTAAGAAC ACCTAAAGCT GTGCCATCTA TAGCGTCTAT GCTCAATACC
   105001 GGTCTATTTA CGGGAGTGTA CCCAGGGTCG CCGGTATTAT ACACAAACGC CTCTGTCACC
   105061 TGTAATTCAT TGCCAGACAC CGTAGCTTCT GATAATAAAG TTAGAACGTC AACACCATCT
   105121 GTTCGTATGG CACCTTGATC AAATGGCCCT ATGGCATTAA CATCTAAAAC CTCATTAAAG
   105181 TTATCGGTTA TTAATTTACT ATACCCATAT AAGGTTCCCA CACTACTCGA GACAAAGGAC
   105241 TGTAAACATC TTTGTTGCAC AGAAACATCT GTCTCTTGGT CTGTTCCACC AAGGATTGGA
   105301 TTATCGTTAA CCACACCTTG AATGCCGGAC ACAGCTGAAA CCAGCTGATT AACAATCTGG
   105361 GCGTCTACGT TACTGCCTAT TCCTGGAGAT GCAGAAATAA CGTTGGCCTT TACTTGATAT
   105421 CTTAATGCGG TTGAGTCAAA ATAAATTGCC TTATTTGAAA GACTCATTCC TGCAGATTGT
   105481 GTAGTTAAAA AGGTAATTGG TGGTGTGACA TTATTTCCTC TAGTACTTAC AATGGTATTA
   105541 ATTGGTATAA AAATATCGGC GGAAAAGTCA GTGGCGTAGA AAGTCACCTG CCCTGTTGCA
   105601 TACGTGGCCG GCCTACGAGT CACGTTATAA TTCTTAGCTA TTAGGTCTAA ATCTTTTCCT
   105661 GTAGTTGTAG CCAAACTTTG ATTATTTTGA AGCGTCTGAA TAGTCTCAAA TAACACCCTA
   105721 ACTGTCTGCG CATTGGTCTG AAAAATAAGA TCATATATGT CAGTACCAGG CTGAATGTCG
   105781 GCTTGTGGAT TTTTAGCTTT AATAAAATTT GTGATTAGAG TTAAAATCTG GTTTACATTT
   105841 AATATAGCCA TAAATTATCC CGCCTGGGTA ACTTGTAAAG TTTGTTGGTT AAGATTTGTT
   105901 AGTGATAAGT ATATATTAAC TGACCGTGGG TCTCCTGGAT CGTACCAAGT TAAAATATTT
   105961 GTTATGCTAC GTAATACTTC TTCAGCTTGA TAAGAGACCC CTATTTTCCA GTAAAGGGTT
   106021 ACAGACTTGT ACTTTGGAAT TATTATAAAG TCGCCACTCA CTACAGCATT TAATGTATCT
   106081 GTGGTTGGGA TCGTAACTGC CTGGTATGAC CCTATAGAAC CGCTTACAGG CTTCCCACCA
   106141 ACATTTTTAG TTGTCACTAA ACTATAGTAA TATGTTTCGT TCGGATGGAG TCCTGAGTCG
   106201 AAATAAAAAT TATTTGCTAG TAAATATCTA TTTACCTTCA CCCAAGAAGA AGAAATATCG
   106261 GGTGTTTTAG TTCTGTAAAT ATCCCATCCT ACTATGGTTT TATCTATAAC GGAATTAGCG
   106321 GACTGCAACC GGCTGTACTC TGTCAGGCTA GTAACAATAT CTGATTTTAG AGAATATTCG
   106381 CTCTTTCCTG AAGTTACTGG ATTATTGACT TGAGTTCCAA TAACATTATC TGAGTATGTT
   106441 CCTTTAAGAA CCAAGATGTA CTTACGCACC TGATTAGCCA GCTTATCAAT TCCGATAACC
   106501 CTGGGGATTT GTCCTTGTGG AGATAAATTA ATATCGAATC TACTATTTAG AGTGGGAATT
   106561 ACATCGAAAT CAAATAACGA ATATCTCCCG TCTAACTTAG ATTTGCCTTT ACTTATTATC
   106621 ATTTTATCAC ACTTCTCATA ACGGTTAAAG TCTAATTTTA AGCAATCCTG CCCATGTCAC
   106681 CGGAAGGTCT TGTTACTGAC CCGATTAGTG GCGCGTCTAG GATCACCGTC ACATCATTTC
   106741 CTGAAATGCC AGTAACTACT CCAGTATTAT TTGTAGAATA AATTCTTACG TGGTTTCCAA
   106801 CTGATATAAT TTGTAAACTC AAGTCGTCCA TATATTGCAT GACGCTTGTT ATTTTATCCA
   106861 GTGCCTTCTG AAACTTTAGA TATTGTCCAT TTACATAATT GGAAGCAAAC CCATTCTGAG
   106921 CCACCTGATA TCCCAAATCC AGAGCTAGAG CTTTCTTCTG GTAGTATGAT AATAGAAGAT
   106981 TTCCCTGCAA TTCAGTCCCC TCCGTACATC CCTGTAATGT AGAAAATGGG ATTAAATTCA
   107041 TGGCCTGCTC TATAGGCCTT AAGACATTAT TTATTTGGTC AGCCGCAATT TTATAATACC
   107101 CAACCACAAC ATCATTCCGG CTAATCATTG CGGCCTGCTT AGTCAATTCA GCCTTAAGTA
   107161 AAGTCTGGCA CACATATAAT AGGTGCCTAA ACTGAGACCT TAATGGAGCA CTTAGTGCCA
   107221 TAATAAATGA TTTAAAGCAT GGTGATAGCG CAACTGCCAT TTAGGTCGCC TTTACGGTTA
   107281 AAGATGCAGT GGTGCCAATC CCAGGCACTA AAGGTACATT CGGAGGTCCA GAACCAGAGG
   107341 ATGAGTGTGT ATGTGCATTA AAAAATAAAG CTAGCAATGA CTCTAACACC ACATTATCTG
   107401 CCCCTCCATT CAGATTAATT AGCGCCCCAT TCAGATTAAT ATCTCCCGTT GTAGTGACTG
   107461 TCAAGTTTAA TAAATTCACA ATAGTCTGTA CCAGAGCGTC CACCTGAATA CCTTGCGATG
   107521 CAGTTGCTGA GATGTACAAA TGTAGATTTC CTTGACAGTC AATTTCCTCT GTCAATAAGG
   107581 GGGTCGCTCC AGTTGGATCA TAATAAACAG TCTTTTTTCT TAGTGGTAAA CTGCTCTGGG
   107641 AACTCAAAAT TTCTGTGTAC TGCAACCCAG ATGGATTATT GCCAATAACA CCTGTTCCCA
   107701 TAGTATCTTC TATTAGATTT ATACCTTGTG GATTATCAGC GGTTTGGCTC CCAGGCACCT
   107761 TAATTTCCAA TTTCTTTTCG TACATCTCAT TCCCACCAGG GGTATCGTAA ACAATAGATC
   107821 CTGGAGCTGA TATGGTACCT ATTTTCTGAA GTACTGCTTC CAAACTATCT AAATCCAATA
   107881 CACTTGTTAG ATCATATATT GTAACCACAT TTTTTCTTCT AACCCAACCA GACCTCTCGA
   107941 CCACACCATG TGCAATATCT TTCATACTGG AAGAACGGAT AATATAGGTT CCGGAACTTG
   108001 GGTCAATTTC TATCCCCTGT CCATGCCTGG CAGAAACTAA CTTAATAACC CCTGTCTGTA
   108061 GCATCATCAA CCTACCACCA ATTTTAGAGG TTGAATTAAT GATAATATCC CCGGGTTGCA
   108121 TAGAATAGTA TTGTCCAGCG TTAGGGTTAC TAGGATCTAA ATTTGACCCA TCTCTAATGT
   108181 ATTTCTGATA AAACCCTATT ACCATTGGCC TCATTCTATT ATCGAATATA ACTATGGCAA
   108241 TGTCATCTTT TTGTGGTAAT GATATATTAG ATGGGTCAGA CATTATGGGC ACAGAACTCA
   108301 ACTGTTCTAC CAATCCGAAT GGTAGTATGT CAACTGTATG CTCATCTGTA TTTACCGTCT
   108361 GCACCACTCC TAAGAAAAAA GACGGATATA CGTGGTTTGT TTCATCATGC ATTGTACTAA
   108421 CTCAGTTAAG TATTCGCTAT ATTAACATCT ATATTAAAGT TATTTCTTCT AAACGCCTCA
   108481 GCGACTTGTT TAAAATCTAA TAATTTAAAT ATATTAGATG GAATTAATGT CGCCTGTTGC
   108541 AGAGGTCTAC CAGCATAGCA ATCAATGGTA GTTGAAAAAT CACCCGGACC ATCAGCCGTT
   108601 CCCGCACTGT AAGAATGTGA AATACTTCTT ATGTGATAAA CCCAACCTCG TTCTTGAACA
   108661 TAAAATGGCC TATCAATGTC TATTTCAGGT CTCATTGGCA TAGTAGTGGA CATTCGTTCT
   108721 ATTTCCAGAT ATTTTCTCAT AAATAACGCC AATCCGACCG TCTTTATGGA GTCGGAATCT
   108781 TGAAAGGCGG CCGTTCTTAA AATATGCTCT CTGTACCCGT ATCTTTTCAT TCCATCCCAC
   108841 CAAGCCACAT TAGCTCTTTT GTAAGTGGGG TCTATTTGGC TTTGGATTGC ATTAGTAATC
   108901 CCAAAATCAC TCTCTCCCAC TACCTGTATA TTCGTACATA CCGCTTCTTC GTCGGTAGTA
   108961 TAGGTTTCAG AAACTGACTC ACCAGGTAAA AGCGTATATG TCCATGGGCT CTCCTCAGTT
   109021 CCGTCTGGAA AAGTCAGCGG GAAAATTGGA TTTAGAGAAA GATCAGAATT TGGGGTTGTG
   109081 TCCAAAATAT AATCAAACCT AGGTGGATGA AAATGTATAT TACCAGACGA ATCCAAATAT
   109141 GACATAAAAT ATGTCAGACC TGCTAACTCC TGTATTATAT CCAACCTGGA TTTAAGCTCG
   109201 TTTGTGAACA ATTGAAATGA ATTGAACGCT TTTGCATAAA TTGGATTTGT GTTTCCATCT
   109261 GAAAATGTAC TGGCCCCAGG AAGTACCTGT TTATCTCCCC AAAGTAGCGC GTAATTATCT
   109321 GTTATTCCGG GTAGTTGTTT AGGTAATCTA TATGTAGCTT GACCAACTGG TGTGGTGTAT
   109381 CTGTAATTAT CCGTTACAAC ATCTACCTCT GAGATATCGG ACTTAAACGC CTCAACTGAA
   109441 AGGGAGTCTG GTCTAGTCCA CATTTCTTTA AATGCGGCTA AGCTATATTT ATCGGTTGCA
   109501 TCTTTCCACT TTGTATCATT CACTAGTGGT ATTGCCACAT TGGCTACCTG TACGCTCGTC
   109561 TGTCCTTTCT GAAAAATAGA TGATGTTACC GGAACAGCGC CTTGCAACAC TGTAATATCT
   109621 GTATTAAATA TGGCCGGAGA TACATTTATT CGGCTAAATC CAAGTAGCTT TGATAGATCT
   109681 CGACAAGTCA AAGTTATCTT TCTGTCTACC GGATTATCAA TCTCAGAAAT ACCCTTTACA
   109741 GACCCCATAA AAATTCTATA ATATGTATTT GTATCAAATC TACCTTTAGC GTCTATTGTG
   109801 ACATAAAGGC CTTTTAAAAA TAATGACCTT CCAACCAAAT CACTAAATGT GGAATTACCC
   109861 CTATCCTGAA AAATCCACTG CTTTCTAAAG TTCTCTAGTA CTATGGTTGC TGTTCCAGAC
   109921 CCAAGCGTAT CTGAGATATT AGTCTTAAAA GACTGAAGGC TTCTATTAGC CTCCCTATTT
   109981 AAGTTTTCTT CTATATTTGA ATAATCATTT CCATCAAATA TATTATTTTG TCCAAAAAAG
   110041 TACCCCAATT GATCGTAGAA TGATTGTAAC ACATCGGCGT CAACTGGTTT TAATTGTAAC
   110101 TCCCTAGTAA TCTGTGATGA GTTTATACCC CTAATTTGAT AACTGGAGGA TACAGTTTCC
   110161 GCTAATAGAT TCCAGTAAAA TCTCACCATA ACAGACCCAA ATTCGGTCTG TTGAATATCA
   110221 CGCATCCGTG GGTTTACTTC TATATAACGC GGTGGGTCGT TTGGACCTGT ATCTGATAAA
   110281 GAGGTTCTGG AATTATGTAA ATCCATACTT ATCCGTCAAT GGTTGTAATA TTCTGAGTAG
   110341 ACGCCCCTGG AGTTGTAGAT GTGACTTGAA CACTCTTGGA GCCATCAAAT ATTATTTCGC
   110401 CGGTAGCTGT AATAGTCGCG GCTGGATTTT CCTTCCAATT TAGTACAGTA AAGTCCAGAT
   110461 TATAATACCA ATTCCATGGG TTTTTAGCAT CATCAGTATA ACCAAAACTT TCAAAGTACC
   110521 CTTCAAAAAT ATAGTCTCTA TAAAAAACTT GTATAAGTCC TTGAGAGGGG TCTTGATGAA
   110581 CTCTATACAG CGCCTCTAAC TCCTTCAGCT TTCTAAATCT TTCTGATAAA TATAAAATCT
   110641 GGGTATTAGT AAATTGCGTA TTTAGTGTCT GCAAAAGTGT TGTTCTGGGA GTTAATTGAC
   110701 TGCTAAATAG ATTAGAAGTT AAATTCTGTA ACTGATTCGA TAAATTTTGA ATAACAGCTC
   110761 TATTACCATC AATAGTCACA TATGTATAAG GCCCGCCAGT GTTTAATTCA AATTGTAACA
   110821 ATTCAATCTG TTTTGTCAGA TTACTTTGCT GAGTCTGTAG GGCGGCGGTT TGTGTAGCGC
   110881 CTTGAGAAGT AATTTCGGAT ATAGTTGGAT ATGCATATCC GGTTTGTCCC CTGTATGTGA
   110941 ATTTGACTGG ACTTTCACCC CAGAACAAGG TAACTAAACT TGTTTTTGTT CTCTGCATAT
   111001 TCAAAATCTT TTTCCAGAGT AGAGTTAATG TCTCTGGATT TATTATCAAC TCAACTGACT
   111061 TAGTTATATC AGATGGATTT TGAAATAGAA TTTGTTCGGT TTTAGGTGCG GAAGCTGGCA
   111121 TTATTACCTC TTATTATTGA GATTTTCCAA AAGGAAATTT AGGAGCATAT TCTGGACCCG
   111181 GAACTGGTGT AAATGTCACT GTGGCGTTGT AAGACCCCGG CCCCATACCC GGTTTAAATG
   111241 CCTTAGCTGG TGCAGTGGCT TCAACTTTAC GAAGTCCTCC ACCTTCTGGA ACTGGGCCTG
   111301 CCTCTTCAAT TGCTTTTTTC TCAGCTTCCA TCTTTGCCTG AACCTCTTTA CGTGCGGCTT
   111361 CTTCCTTCTC AAATCCACCG AATGACATTA TGTTAGCCAT TTTTATTGTA GCACCAGCGA
   111421 TCTTTGCTAA CCACCCTTTA ATACTATCTT CGCCGGTCGT AGTAGCAGAA ACCAAAGCCG
   111481 CAATATTCAT ACCTTGATTT TTATTGGCGT CTGTTTGTTC CTTTAATTTA TCTTGCTGTT
   111541 CTTTAGCTGT TTTGGTCAAT TCTTCTTGGA AATGTTTTGG ACCCTCACTC ATAGCTTTAG
   111601 TAAGAGCTTG TACTGTCTGG TCATCCAGAG ACATACCCAT ACCTTTAAAT GCCAAGATTA
   111661 TTTGTCCGGC CAGTTCTTGT TGCCCTCGTG GGCCTTTAAC ATCCTCGCCC GGCCTATAGC
   111721 CGGCTACCGT CATCATCTGG TTTAACATTC CCAATTGAGC CTCCTGTCTA CCCTGACCCA
   111781 ATGCGAATGC TCCTAGTTCT TGTTGGGCAG TCCCACCTTT CATACCAGGA GCGAATTGTT
   111841 GCATCATATA TGCCTGCATA CCCAGATTAC CTTGTCCAAT TTGTAATACA GCTGAGGTGG
   111901 CCTTAGACGC ACCTTCCCAA TCAATAGCGT CCTCTGAGGC GCCTTTCATC AATTTGGCCA
   111961 TTATTTCTAG TCTACCTGTA GCGTCACCAA AATTATACCC CATGGCGCGA GAGGCAATTT
   112021 CTAACCCCTG AGCTTTTTCT AAGAACTGCG CGGAACTAAT ATTAGTAATA CCCATCTCAG
   112081 TTCTAATTTT TTGAGCATGG TCGAACAGAT TTCCTAATGC AAATCCTGCC TTAGTTGAGT
   112141 CCATACCAAA TTTACTCATA TACTGACTCA TCATGTCAAT CTGTTTTTCA GGAGCTAAAC
   112201 TGGGCATTTC TTTATACCTA GCAAGTATGT CGTCCGTGGT TTTGTTGATT GACTCGTGGT
   112261 GTGTGCCAAT TTTAGCCAGG GCCACGTCCA ATTTCATAAC TTCATCCAGA GACATGTTAT
   112321 ATTTCATAGC TACAGAGCCA GCTTGTTCTG CAACATCTCC TGAAAGATCT CCCAATTTAC
   112381 CAACATTGGA ATTTATGTCT AGAATTTGTT TATTGACGTC TGACCAACCA CGCCTGAATG
   112441 GTTCTGTAAT CTCTCTCAAC ATCTCGAGTC CGCCGAAAAT ACCGCCCATA CCGGCCTTTA
   112501 ACCCGGCACC AGCTCCAGCT TCCCCTGTAG CTATTTTACC TATTTCAGAA AATCCAGATT
   112561 TGAACGAGTC GAATGCGCCT TTTCCACCAG TAAATAATTT AGCCAAATCT CCAGCCCCTA
   112621 GGCCTTTAGC TAATTTAGTC ATCTGTTCAA GCATTTCCGA AGTCTTACCA GCTTGTTCTA
[truncated: 130,298 more chars]
