# Supplementary material for: Clades of huge phages from across Earth’s ecosystems
Source: Nature. 2020 Feb 12;578(7795):425–31. doi: 10.1038/s41586-020-2007-4 (PMC7162821; doi:10.1038/s41586-020-2007-4)
Supplement: Supplementary file 6 — Genbank files for all genome. [file 41586_2020_2007_MOESM6_ESM.zip › genbank_genomes_SD-4/F21_PHAGE_CIR_34_7.gbk]

LOCUS       SRR1747052_scaffold_7_prodigal-single     208650 bp    DNA     linear   BCT NOV-13-2019
DEFINITION  SRR1747052_scaffold_7_prodigal-single, contig.
ACCESSION   SRR1747052_scaffold_7_prodigal-single
VERSION     SRR1747052_scaffold_7_prodigal-single.1  GI:
KEYWORDS    .
SOURCE      F21_PHAGE_CIR_34_7
  ORGANISM  F21_PHAGE_CIR_34_7
            .
COMMENT     Data sourced from ggkbase. For additional details see
            http://ggkbase.berkeley.edu/organisms/404923
FEATURES             Location/Qualifiers
     source          1..208650
                     /organism="F21_PHAGE_CIR_34_7"
                     /mol_type="genomic DNA"
     gene            <1..804
                     /locus_tag="SRR1747052_scaffold_7_prodigal-single_1"
     CDS             <1..804
                     /product="hypothetical protein"
                     /codon_start=1
                     /transl_table=11
                     /translation="KIMDEDGCKIGQRGLIKILKAHNIPIKTNSDYIKIYHCNEDKFS
                     EYDKFSCYWARLLAADGCVFSRHKNGEPTEFTIGLKDDYDTVKGLQNYLEYNGKIYEK
                     KSDYDDGITYTLTVNCKAVVDSLINNFNIVPRKTLIYNPPQNIPENLQKYFLLGYIDG
                     DGSLTYYSGIKNHVPEWKGFNLNITGTSEMIEFTRKVLNKPNIKAFQRRPERHKNNWT
                     LNIQGNEQLYNILSWIYDDKEINRICMQRKYNNWLILKSQIEEKRNNEK*"
     gene            1077..3167
                     /locus_tag="SRR1747052_scaffold_7_prodigal-single_2"
                     /gene="yorL"
     CDS             1077..3167
                     /gene="yorL"
                     /product="yorL; DNA polymerase, phage SPbeta (EC:2.7.7.7)"
                     /codon_start=1
                     /transl_table=11
                     /translation="MLDKLHTAIDLLIDANLIEDKGSYKANYDAYLHPDVLDYNNYEM
                     WNLLDKNQILDAFQFDSAMGQQVITKTQPRSMLELSTANSLMRLMAQDGAKEAPMDTY
                     RRYKNNIQLWYDEMSAHNLNTHEQEIMKKHLGSLYGVADTQESIMEMSMDSEISGFDV
                     VLANKLRKSVAKKKKDLIAAVHEKFYKKGTELGTSKALLDYVWDVQIKRQLGYSFSKN
                     HCMPYTAICLQCMNLVQKYGALYWNCACLIVNSGSTDDENVDNNSGVNYGRIAKAMGN
                     MINAGIKISLPDINRARFGFYPDKKNEEIIYGLRPIQGLGGKVAKAIIDNRPYSSVED
                     FYSKMQEFKNASKENKFGDTSMISLIKAGCFDNIEGKDRREIMADFIRLISSPIKSLK
                     MDNIEDLAKLNLLTDDQKKYELRLYRFRKYVYQKQFFYKQLGKSPNTAFYVLERKFAY
                     PFFEKYFLNDMTEGKDWDYADNGEVIVKRGSLDRVFGKLVADFKEKVLDDHKMLAAVN
                     ESKFKLIWNEKAIGSISKWEMDSMCYYYHPHELSVINKDKYSIVDFESLPENGPIAQK
                     YWYRGQEKSRFVLSRICGTVLDKNKNKNTVDFLTLTGVVTLKFYKGAFNFYDRQISKD
                     NGDGTKTVIEKSWFSRGNKLLITGYRRDSQFVPHKYSDSIFKHSVQMIKDINEDGSLQ
                     LISDRVEVDGSDEQ*"
                     /db_xref="bamb:BAPNAU_1660"
                     /db_xref="I2C5R4_BACAM"
                     /db_xref="UniRef100_U4PKL1"
                     /db_xref="2.7.7.7"
     gene            3265..5661
                     /locus_tag="SRR1747052_scaffold_7_prodigal-single_3"
     CDS             3265..5661
                     /product="RecD/TraA family helicase n=3 Tax=Clostridium
                     clostridioforme RepID=N9YLY2_9CLOT"
                     /codon_start=1
                     /transl_table=11
                     /translation="MWGIVIWQVCEIEKGEPVTNYMGEVTITGTYEDNIDPNLTYNIL
                     AKEVENEKYGIQYELVYYNEDIDFSQIKNQRAFLRAFMSEGQVEELYKVCPNPLEAIK
                     NHDVNALKQAKGIKDYIANCVIERFEKCKDMSQVYIELDKVGLSQVFIAKLIAQYKTP
                     QKIIDVVKQNPYQLIKDIAGVGFFTADRIALKSSFTVQDVRRIKAYITWFLESQGEDG
                     HSYVSAGELMGSLYEDLGGKNAIVKIIYDEETGEETNNIALAMKELQEDGIIIVDEGE
                     TKAGRRVYLTKYWRLEREIAYHLKRLLGAHNEFVIENFDEKIHKAEEKQRFKFTQEQI
                     DGIKLGLKEQVCVISGLAGSGKSSLVTGILAVLDDYNFAQCALSGKAAARLQEVTGQE
                     GFTIHRLLGYQSGSFSYTERNPLPYKIIILDEVSMVGGEIFLDLIKAIPTGSKLLMLG
                     DMGQLESIGLLNLAADMIGAKEIPTVELKEVHRQAAASGILTTAYDVRNQVQLYEETD
                     YEGIETRGELQDMILDIRVDRDKDRQDVVSYFEKYYNSPLVNQDVEKIQIIAPVKERG
                     DACVFNLNQDIQELLNPPRKNFKQKVLVSKKKDAAGNDRSFWIQENDKVMCIRNNYNV
                     YDENGVQASIFNGWTGLVKKIEKDSVTIKFDLSPVPVVLREKDVKDYIVLGYACTTHK
                     YQGSGCPVVIGVVDNSTPPMMLCTQQVYTMLTRAKKLCVLVAQTGALRRAINSNYVST
                     KRTFLKEFLAMPYEKLRAMHNNEIRAYEKEHREEIKEIRNNWKHHNVEQDIEEVWEDC
                     *"
                     /db_xref="UniRef100_N9YLY2"
                     /db_xref="C9L7Y0_BLAHA"
                     /db_xref="lmu:LBLM1_11185"
                     /db_xref="N9YLY2_9CLOT"
     gene            5752..6192
                     /locus_tag="SRR1747052_scaffold_7_prodigal-single_4"
     CDS             5752..6192
                     /product="hypothetical protein"
                     /codon_start=1
                     /transl_table=11
                     /translation="MNRAERRATVKKLTKNGVTKASAETFVKRMSDRTQNPVTTWEGE
                     KVKLDYNRISSYPDWPEMRKDYKDWITAHKDDVFTVEFDPLKKKAKSQNVNKIVQFVE
                     DTTTPKWLFFAGDLIPEPNQEKPKSDYEIHMADIDNIIAELRDK*"
     gene            6208..7173
                     /locus_tag="SRR1747052_scaffold_7_prodigal-single_5"
     CDS             6208..7173
                     /product="Uncharacterized protein n=1 Tax=Lachnospiraceae
                     bacterium 6_1_37FAA RepID=E9RTL4_9FIRM"
                     /codon_start=1
                     /transl_table=11
                     /translation="MIRLVLMIGIAGSGKSTIAKTLKETYNRVDGQQSIIVSSDAIRA
                     EILGSENDQTANDKVFVEVRKRINNNLSKRTVIVDATNINIKSRRSILEIGKKFPNAR
                     KIAMVMTTPLEQAKTQNQSRDRVVPDWVLEKQAKQFEVPFYEEGFDEINFVGWNYSAE
                     DFKIIPKEDWMTDNDVIFKLMENFDQKTRHHKYTLDKHCRLCAEKVKELKPNDDVLYR
                     AAIIHDVGKLFVGEPKDDGSGDYRYYGHHNYGTYCLLQNLDRIGFTEFDKILKVLFYV
                     NYHMLPFFVDTDKARKKWERIMGKENLDTLFLFNKCDRYATGRED*"
                     /db_xref="UniRef100_E9RTL4"
                     /db_xref="E9RTL4_9FIRM"
     gene            7176..8525
                     /locus_tag="SRR1747052_scaffold_7_prodigal-single_6"
     CDS             7176..8525
                     /product="aldehyde dehydrogenase n=1 Tax=Acetivibrio
                     cellulolyticus RepID=UPI0001E2DE02"
                     /codon_start=1
                     /transl_table=11
                     /translation="MKYNYQANFNWHPLYNYIMIVKREYMKGNADSEEYNFNDWLDYI
                     NFIYSDEDCEIKDKIIKSVLDVFKALDVTCYSHYALFKYKGYIELGDLGFGSNFFEIY
                     NGLYRECRSIVFDLKNDTIELASLSKFKNYNEDEDSWKADNIWKKYENASGNFYITNK
                     MDGSYQQYRYDAKEDEIIGSGSSALDKNESWRLSEGYSLLTDGHKRMFKDFPDWTFIF
                     EYISPKNPIVVKYTKEQEGLYLLAARNVNDGSEMTFTELKGKASWYSIKITENYADSL
                     SDVLAQTEKYTSDKKEGWVLDIIGVDGVHFRVKIKVSDYILMHKVLSQNISPNAVIEA
                     VQGNRYDDFVSKVPTAYKEIIENYKNNVMLYLKEFNFAVNYFYNKGKIECKNYLTDRK
                     EAMLWIDNNVPKFLKSRVINVYLGRENDFLVRKGFCYHYSDIEKTLEKLKKINVVGE*"
                     /db_xref="UniRef100_UPI0001E2DE02"
     gene            8623..9108
                     /locus_tag="SRR1747052_scaffold_7_prodigal-single_7"
     CDS             8623..9108
                     /product="Deoxyuridine 5'-triphosphate nucleotidohydrolase
                     {ECO:0000256|SAAS:SAAS00071038}; EC=3.6.1.23
                     {ECO:0000256|SAAS:SAAS00071036};;  TaxID=397291
                     species="Bacteria; Firmicutes; Clostridia; Clostridiales;
                     Lachnospiraceae.;" source="Lachnospiraceae bacterium A4.;""
                     /codon_start=1
                     /transl_table=11
                     /translation="MDKFAINVKIKRLSETAQLPTKAHDSDAAFDLYADIEDTYKPFG
                     SAESERGIKVMPGQTVKISSGVAMEIPEWYWGAVYARSGLATKQGLRPANCVGVIDSH
                     YRGPIIVAIHNDSNEVQIIRHGDRIAQFMLAPVIETSFEEVGELSDSDRGEGGFGSSG
                     K*"
                     /db_xref="R9JMY3_9FIRM"
                     /db_xref="bfi:CIY_20020"
                     /db_xref="UniRef100_UPI0003B3D5B9"
                     /db_xref="3.6.1.23"
     gene            9119..9544
                     /locus_tag="SRR1747052_scaffold_7_prodigal-single_8"
     CDS             9119..9544
                     /product="Putative uncharacterized protein n=1 Tax
                     =Lachnospiraceae bacterium 7_1_58FAA RepID=H1CAL8_9FIRM"
                     /codon_start=1
                     /transl_table=11
                     /translation="MLEFWKLALDNLEVAGVGFAIFAMAYVSNMSFSLYYNIKISQEM
                     FSKEKLLNSLFKILAFAGGTIFLILATSLIVPWASNNGLAIPVEYSEVISTIATLGVC
                     LSGALKYILEAFNKMKKILTVTNEAQTVALSAKEKNSNE*"
                     /db_xref="UniRef100_H1CAL8"
                     /db_xref="H1CAL8_9FIRM"
     gene            9537..10079
                     /locus_tag="SRR1747052_scaffold_7_prodigal-single_9"
     CDS             9537..10079
                     /product="Uncharacterized protein n=1 Tax=Firmicutes
                     bacterium CAG:272 RepID=R6TVM5_9FIRM"
                     /codon_start=1
                     /transl_table=11
                     /translation="MSEVNYRKLVIGDTETTGFKENRIVSLAILVYEDGKKIADKYIL
                     VNPKTKIEDSASKVNGITYDTIKDCPTFDKVWEEIKEYMTDSIWIFHNAKYDANKVIY
                     PELQRYGLEIPNHLLCCTLENAKSLIPKTEVPNYKLGTLLEHFGYKLENAHSADADTW
                     GCMKLYNQLVKLSDGNLIVK*"
                     /db_xref="UniRef100_R6TVM5"
                     /db_xref="zpr:ZPR_3233"
                     /db_xref="107383004"
                     /db_xref="R6TVM5_9FIRM"
     gene            10167..11342
                     /locus_tag="SRR1747052_scaffold_7_prodigal-single_10"
     CDS             10167..11342
                     /product="anaerobic ribonucleoside-triphosphate reductase 
                     (EC:1.17.4.2)"
                     /codon_start=1
                     /transl_table=11
                     /translation="MKSVEGGEVDEALATKIAQEIENIDKTLKVEEIQDLVEKKLMAS
                     KYKDAAKNYMNYRYLRTMARSQYKELMDSIAEKLSAKNVQNQNANVDEASFGGRMGEA
                     NDVVTRRYALEYIVSPKTKANHENNEIYIHDLNAYAVGSHNCLSVPFDHLLEKGFNTR
                     QTDVRPAQSINTAFQLVAVIFQLQSLQQFGGVSATHLDWTMVPYVRKSFKKHFEDGVK
                     YIEREDYWMDDNIIATEYPIDDIIYKKHEKAYNYAMDMTKRECYQAVEGMYHNLNTLQ
                     SRSGNQLPFTSINYGTCTLPEGRLVIKALLDTSIKGIGKLHKTSIFPCGIFQYMKGVN
                     DKPGTPNYDLYRLALKSTSLRLYPNYANVDWSGNAGYDINDPKTYFSTMGKCKLQLM*"
                     /db_xref="gym:GYMC10_1586"
                     /db_xref="UniRef100_S2YNZ3"
                     /db_xref="S2YNZ3_9FIRM"
                     /db_xref="1.17.4.2"
     gene            11713..12222
                     /locus_tag="SRR1747052_scaffold_7_prodigal-single_11"
     CDS             11713..12222
                     /product="Group I intron endonuclease {ECO:0000313|EMBL
                     :CRH81999.1};  TaxID=813 species="Bacteria; Chlamydiae;
                     Chlamydiales; Chlamydiaceae; Chlamydia/Chlamydophila
                     group; Chlamydia.;" source="Chlamydia trachomatis.;""
                     /codon_start=1
                     /transl_table=11
                     /translation="LYNKADGGEGGDTYKYKSEEEMEEIKEKIRQSKLGGKNPQARKV
                     KCKNVNTNEEYHFDSYEDCVKFFNETNHSFITKRCREQMKYLYKREWVFAYEEKDYII
                     DYYSKKKQNRKRHIKVLDLENNQEKEFDSYTEAKKYYDVDYRLTPKTPGKVGDSFIVH
                     KRFKITILN*"
                     /db_xref="A0A0E9FHP9_CHLTH"
     gene            12325..13347
                     /locus_tag="SRR1747052_scaffold_7_prodigal-single_12"
     CDS             12325..13347
                     /product="Ribonucleoside-triphosphate reductase class III
                     catalytic subunit {ECO:0000313|EMBL:EXG87696.1};
                     EC=1.17.4.2 {ECO:0000313|EMBL:EXG87696.1};;  TaxID=1304866
                     species="Bacteria; Firmicutes; Clostridia; Clostridiales;
                     Clostridiaceae; Clostridium.;" source="Clostridium sp.
                     ASBs410.;""
                     /codon_start=1
                     /transl_table=11
                     /translation="MVTLDKTCRTANGWDINGMGQQKDGRGNICPTTIIMPTLAMEAE
                     EMVDTFTEENQPDVVEMFMKILDQKIHEAKDSLIERFDWICSQSPDAAKFMYENGVMA
                     GYVPEEGIRSALKHGTLAIGQIGLAETLQILIGKDHTTKAGMELAKRIEQLFKDRCAE
                     FKQEYKLNFGVYYTPAENLCYTAMKKFKAKYGIIKNVSDKDFFTNSIHVPVWKDMSPF
                     KKIDIESQLTGYSSAGCITYVELDAGVKNNLDALETIVNYAMDKDIPYFAINVPNDTC
                     LKCGYTDEIGDFCPVCGATNIQRLRRVTGYLTGNYTTAFNKGKQQEVEMRIKHQRFNN
                     QVKDDC*"
                     /db_xref="A0A011B0C5_9CLOT"
                     /db_xref="ppo:PPM_4732"
                     /db_xref="UniRef100_S2YNZ3"
                     /db_xref="1.17.4.2"
     gene            13347..13895
                     /locus_tag="SRR1747052_scaffold_7_prodigal-single_13"
     CDS             13347..13895
                     /product="Anaerobic ribonucleoside-triphosphate
                     reductase-activating protein
                     {ECO:0000256|PIRNR:PIRNR000368}; EC=1.97.1.-
                     {ECO:0000256|PIRNR:PIRNR000368};;  TaxID=813
                     species="Bacteria; Chlamydiae; Chlamydiales;
                     Chlamydiaceae; Chlamydia/Chlamydophila group; Chlamydia.;"
                     source="Chlamydia trachomatis.;""
                     /codon_start=1
                     /transl_table=11
                     /translation="MRYCNIVEEDCANGEGFRTTLFVSGCNFHCKDCFNQDAQDFNYG
                     KEYTEKTEKYILEQLSKPHIKGLSLLGGDPLWQDMDGLRQLRQLVQKVRDLDKTVWIW
                     SGFTFENLREQGLRKLNTVEGLRLALVLDCDVFVDGQFEFDKKDLSLAWRGSRNQRVI
                     DVNKTIDNYLQNKENKVVLYCE*"
                     /db_xref="A0A0E9E0N9_CHLTH"
                     /db_xref="bpb:bpr_II422"
                     /db_xref="UniRef100_E0NKY4"
                     /db_xref="1.97.1.-"
                     /db_xref="1.97.1.4"
     gene            13888..14532
                     /locus_tag="SRR1747052_scaffold_7_prodigal-single_14"
     CDS             13888..14532
                     /product="Uncharacterized protein n=1 Tax=Lachnospiraceae
                     bacterium 3-1 RepID=R9IJ31_9FIRM"
                     /codon_start=1
                     /transl_table=11
                     /translation="VNDFVVRTKIRMKNYLWRKIFNYSILAGIMIGLAGIVNLSVDNK
                     FIGAFLFSFGLITILAQGLFLYTGKIGTINLSCEWFMLPVIVIGNFIGTNIVAWGTRC
                     TRFGEVLNQSAQVVVQNKLADNWFSILLLSVGCGIMMYLAVKGWMENSDSWLIVVLPV
                     MIFILSGFEHSIANMFYFAMAGEYSLKAFVYIGIMLVGNAIGSLAFKWTKEIKK*"
                     /db_xref="UniRef100_R9IJ31"
                     /db_xref="R9IJ31_9FIRM"
                     /db_xref="apal:BN85410810"
     gene            14690..15508
                     /locus_tag="SRR1747052_scaffold_7_prodigal-single_15"
     CDS             14690..15508
                     /product="Putative uncharacterized protein n=1 Tax
                     =Lachnospiraceae bacterium 7_1_58FAA RepID=H1CC27_9FIRM"
                     /codon_start=1
                     /transl_table=11
                     /translation="VDREEKIKERLKSDYQYLIELGYRPVGVFVYGAQNYQMDTATSD
                     IDTKAIVLPRFDDIVDSKDWVSKDYCRDEDGGKMDVKDIRLMFDSYKKQNINFLETLF
                     TKYRYIDRDYISVWEGMIEKNREKIARYNPRKSILSMYGNMKTKYKSMLHRAPHNEED
                     IDKYGYGLKDFHHIARLYDFINRYIDGAESYEDILIPKHRELLIGYKTTALPLAEAKE
                     LVETMITKTEARVNEKVEEWKDLPVDKEIEELFTRVQRMLIKESLMADLGGKPK*"
                     /db_xref="UniRef100_H1CC27"
                     /db_xref="H1CC27_9FIRM"
     gene            15644..17614
                     /locus_tag="SRR1747052_scaffold_7_prodigal-single_16"
     CDS             15644..17614
                     /product="DNA ligase {ECO:0000256|HAMAP-Rule:MF_01588}; EC
                     =6.5.1.2 {ECO:0000256|HAMAP-Rule:MF_01588};;
                     Polydeoxyribonucleotide synthase [NAD(+)]
                     {ECO:0000256|HAMAP-Rule:MF_01588};  TaxID=658656
                     species="Bacteria; Firmicutes; Clostridia; Clostridiales;
                     Lachnospiraceae.;" source="Lachnospiraceae bacterium
                     6_1_37FAA.;""
                     /codon_start=1
                     /transl_table=11
                     /translation="MVENYMRQLVNKLNHYRDQYYNNNISEVEDSEYDKLFDELKDLE
                     KSWNVVYPDSPTQTVGYQVQSKLKKVTHSHPMLSLAKSTDINEIEKFIGNQKVVFMLK
                     CDGLTCSIHYEDGKLISAETRGDGTVGEDITNNIKMVSNVPLTIPAKGSVTVDGEIIV
                     KWDVFNKMNEDSNNEDFSHPRNYASGSIRQLDTKITKDRQLSFIAWKLIEAPQFSNSF
                     RENLDYMEQLHFEVVPWTTEGDTSLEKLPEIFNWMYYDVAEEHKIPVDGLVVAYDDVA
                     YGVSLGATAHHLNSQFAWKREMENIETTLRDVEWNVGKSGMVAPTAVFDPVDLSGAVT
                     KKATLHNVSIIKSLKLGIGDKITVARMNEVIPKVTGNITQSDSLTIPTKCPCCGDNLE
                     HRVSDSGAETLWCVNSNCPEKMLSKFVQFVSKPAMNIDGLSEATLKRFIDAGYIVQLR
                     DIYHLSDFKREILKMDGFGEKSYEKLINSIEKSRNVKLENYLVALSIPNIGRSAAKTI
                     SKYFNGDYFKLADALERKFDFTQLDDFGDVMNQSLYDWWNDGCDDDDDFEFALVTEIH
                     FVIEEKKEVTQNDFISGKTFCVTGAFQTMKRSQLEQIITDRGGKLSGSVSKKTDYLLT
                     NEADSGSSKAKKAAELGTPIMSEKDFLGKVGL*"
                     /db_xref="E9RTQ4_9FIRM"
                     /db_xref="coo:CCU_06330"
                     /db_xref="UniRef100_E9RTQ4"
                     /db_xref="6.5.1.2"
     gene            17614..18036
                     /locus_tag="SRR1747052_scaffold_7_prodigal-single_17"
     CDS             17614..18036
                     /product="NH(3)-dependent NAD(+) synthetase {ECO:0000256
                     |RuleBase:RU003812, ECO:0000256|SAAS:SAAS00094448};
                     EC=6.3.1.5 {ECO:0000256|RuleBase:RU003812,
                     ECO:0000256|SAAS:SAAS00094492};;  TaxID=246199
                     species="Bacteria; Firmicutes; Clostridia; Clostridiales;
                     Ruminococcaceae; Ruminococcus.;" source="Ruminococcus
                     albus 8.;""
                     /codon_start=1
                     /transl_table=11
                     /translation="MVEIKNFVGNYEFLSNFFPAKIEYEGLIYLNAESAFQAQKEKTK
                     DLRKKYQNMNPIKAKELGETCDKRDGWEEIQDEIMYKIVKAKFSQQAPLRKKLLETED
                     WQLECNNEYGDIYWGTDNGHGLNKLGKILMQVREEFRS*"
                     /db_xref="E9SFX9_RUMAL"
                     /db_xref="UniRef100_R9JMK5"
                     /db_xref="mru:mru_1967"
                     /db_xref="R9JMK5_9FIRM"
                     /db_xref="6.3.1.5"
     gene            18033..18461
                     /locus_tag="SRR1747052_scaffold_7_prodigal-single_18"
     CDS             18033..18461
                     /product="hypothetical protein"
                     /codon_start=1
                     /transl_table=11
                     /translation="MNKQMADSIDHTKDGTCSRCGACCSCLLILSEGEIAKIKKYLKE
                     HPEVKMNDRNSALQNKFVDVCPFLNEENKCEIYPVRAQICSRFTCAHFKDPDYKPLDH
                     SYKKIVNMVETFMNKECPNAPDTKELNKMYQEKKRKAGIK*"
     gene            18469..18792
                     /locus_tag="SRR1747052_scaffold_7_prodigal-single_19"
     CDS             18469..18792
                     /product="hypothetical protein"
                     /codon_start=1
                     /transl_table=11
                     /translation="MKTVFVCDKCGQEFNSKITAYVHERQCIDGMDMKKAVFMCEEEF
                     NDPYGQVVCKHCDNHYLVYGCELDCEYSNVCRKANNYKCFNKQDKKLSKYYKDRKEQG
                     VRNGI*"
     gene            18782..19084
                     /locus_tag="SRR1747052_scaffold_7_prodigal-single_20"
     CDS             18782..19084
                     /product="hypothetical protein"
                     /codon_start=1
                     /transl_table=11
                     /translation="MESKRWTLYSFKNLAGSDEVGLTQYTLVSNINGKDVLVGVIIQV
                     TTDRIYFLGDPEIVNSDTFLNAMKDWDLRVDDSLRTDGSYTDEEDIENEEESDAEE*"
     gene            19207..19707
                     /locus_tag="SRR1747052_scaffold_7_prodigal-single_21"
     CDS             19207..19707
                     /product="Predicted phosphoesterase or phosphohydrolase n
                     =1 Tax=Firmicutes bacterium CAG:272 RepID=R6TYW3_9FIRM"
                     /codon_start=1
                     /transl_table=11
                     /translation="MKQALINNWNSVVTTADHVYHIGDFCWGKTPEWIEILKQLNGNI
                     HICSGNHDIGNSKELKKYIVDYFEYKEVKDGDFTVILSHYPMLFYKHDGSPNYVMICG
                     HLHNTNEWEQMKQMVAWGRKNYVQFPDNRFQIIPVEACKPYMLYTPRTLEYLLDCLDT
                     GKIYGI*"
                     /db_xref="UniRef100_R6TYW3"
                     /db_xref="R6TYW3_9FIRM"
                     /db_xref="osp:Odosp_1812"
     gene            19880..20536
                     /locus_tag="SRR1747052_scaffold_7_prodigal-single_22"
                     /gene="thyX"
     CDS             19880..20536
                     /gene="thyX"
                     /product="thyX; FAD-dependent thymidylate synthase (EC:2.1
                     .1.148)"
                     /codon_start=1
                     /transl_table=11
                     /translation="MSGSRCEYIKFEIEADRGTLEQMMRSEIGVRYNPEDKYYYMDLI
                     EAIPRVSPDEIVKNMQSFRYVDKNDFTYVTPHSIENNEKALALYQNCMSNIETTRKAI
                     RQILIDEDGLDAHKAVEDANFVLPRATNTKLSIGFTPEALIRFMWKRLCTRAQDQIRE
                     VAIEMKKLVTEINPDFAKELTPHCQYLMWCPEGAKCCGAYPTRKELKEIINERKNSNN
                     *"
                     /db_xref="dvl:Dvul_0990"
                     /db_xref="A0A0E0T3Z3_DESVR"
                     /db_xref="UniRef100_Q729U4"
                     /db_xref="2.1.1.148"
                     /db_xref="2.1.1.14"
     gene            20511..21065
                     /locus_tag="SRR1747052_scaffold_7_prodigal-single_23"
     CDS             20511..21065
                     /product="hypothetical protein n=1 Tax=Acetivibrio
                     cellulolyticus RepID=UPI0001E2F55B"
                     /codon_start=1
                     /transl_table=11
                     /translation="MSARIVIINGSGGSGKSTFVRLCREICDELKAKTVIELSTVDYV
                     KEVAQYCGWDGTKDEKSRAFLHDLKEALAKWNNSPNQTVFDQINSIMRIQRFAKNSDW
                     LFFVNIREPEAIKEFIEQNKEATGLPISTLLLVNSNVPVIQSNYADKNVELYKYDYIV
                     SNSSNIETLKCWAKDYLSRVLNFI*"
                     /db_xref="UniRef100_UPI0001E2F55B"
     gene            21169..21387
                     /locus_tag="SRR1747052_scaffold_7_prodigal-single_24"
     CDS             21169..21387
                     /product="hypothetical protein"
                     /codon_start=1
                     /transl_table=11
                     /translation="MDGCKVIVHDGEYDEYDQECEVKVFKDIAPHPFKKRKMIEYVKR
                     VVLFNEEFLFEYDQRGNCLNGEFQVFTK*"
     gene            21397..21660
                     /locus_tag="SRR1747052_scaffold_7_prodigal-single_25"
     CDS             21397..21660
                     /product="hypothetical protein"
                     /codon_start=1
                     /transl_table=11
                     /translation="MVVKINSYYYLGKKKIITNTWEVEEPNAKEIVLGGDYPNTFKKI
                     KEYLDDVHFISYYYNCYVNEGIYHVDFGSRTHFIEFYQLYGGN*"
     gene            21663..22139
                     /locus_tag="SRR1747052_scaffold_7_prodigal-single_26"
     CDS             21663..22139
                     /product="hypothetical protein"
                     /codon_start=1
                     /transl_table=11
                     /translation="MSWLNVFDKTWHNLPWFHPKNLKYLKSNFECAKQRIAKGWCYRD
                     WFNLDYWFETVFPELLEDFAKNHQGLPCKDYSKNPPELIHWSKCNFTEEEEEKYDAAY
                     RSYLLELAQHLRNAGVEWEDSELKDKYSYLEYNDYCQKELEKGLDMLKQCFFELWD*"
     gene            22143..23273
                     /locus_tag="SRR1747052_scaffold_7_prodigal-single_27"
     CDS             22143..23273
                     /product="Cysteine desulfurase IscS {ECO:0000256
                     |HAMAP-Rule:MF_00331}; EC=2.8.1.7
                     {ECO:0000256|HAMAP-Rule:MF_00331};;  TaxID=1434110
                     species="Archaea; Euryarchaeota; Methanomicrobia;
                     Methanosarcinales; Methanosarcinaceae; Methanosarcina.;"
                     source="Methanosarcina horonobensis HB-1 = JCM 15518.;""
                     /codon_start=1
                     /transl_table=11
                     /translation="MDKIYLDNAATNKVDDEIVDIIVEDLKENWGNASTPYDFGQHSR
                     LIIEESRKKIASCIGALPEEIYFTSGASESNAWAIHQKGKTLVSPYEHHDITDNPNTV
                     VVDDDWFIQAINMEDDIFSPIAEEAFESNFLVSHMLVQNETGEIFNLNKYADYAHRLR
                     MPFHSDMTQGLGNIKINMHDNYNCVDIATFGGHKVGAPKFCGFSYFNKEVFPASKIKP
                     LIYGSQEQGARGGTENIAFIHAMALAVDKHCYMIDAKQAHCKKLKLAFMEEMRKDFDA
                     DNYMIVSPANSLHSITCICFKNVEGEIIQSLLNEKGIYCGTGAACNSGDMNASAALTF
                     MRIPKDYIRGEIRLSYTLDNTVEEMIQTAKVLKNVYKDLTNF*"
                     /db_xref="A0A0E3SE60_9EURY"
                     /db_xref="max:MMALV_06820"
                     /db_xref="UniRef100_M9SAT8"
                     /db_xref="2.8.1.7"
     gene            23321..25219
                     /locus_tag="SRR1747052_scaffold_7_prodigal-single_28"
     CDS             23321..25219
                     /product="UvrD/REP helicase n=1 Tax=Clostridium sp. CAG
                     :306 RepID=R6PC32_9CLOT"
                     /codon_start=1
                     /transl_table=11
                     /translation="MDFTPSKYQQKILDCFTSTNENILVNALAGSGKSSTICLLTEHI
                     DKSSIYIAFNASVVDEFKKKIKNPKVKVMTMHSLAYSIMLYNVEQESQKDEKPKGFGR
                     QRSKKEVHLDNFKPYKILDEELTKRYGRYMDFSRRVFYKDQYVSLYNLCCLTMTDMSS
                     MTDVDRLIDDHTLFVSFGEEDFPKPSIREITETLKVLDTKSKQSFEVDGSISFTEMLY
                     ITYWKIKNKEWEVPYWAQYTNVMVDEGQDLSKLQLSFLPFIKRKTGRYVFVLDKNQAI
                     YGFAGGDTNAWSSIPHLFAPMKSFDLPVCYRCAKSHLRKVNKLFDIPIQPRDDAPEGF
                     VKNIDKEEIVNYAEPGDMIISRKNKWLADCILSLAKNGIPVYMEDKAMVDDIKKIITK
                     AKCTSIRGLKSHLEKAITSYYDKVKKLATKKAESIEDNEKKAEEVADATSKIDNINFL
                     NAILKSYIKAGNSLSTPTENFTKYVTNLLNVVPSPDCVRICSVHKAKGLEAENVFVLN
                     EGKIAYDFRQSKEQNVQEKNLSYISMTRAKNGLYLVKEPTKANTIKRGDSLNGSSYFL
                     PDLESSECGMKEAIVNETFRGENVWRSEATQKRHHILIVELLDVLLNVLFSPIQTGKQ
                     SGTLGKMD*"
                     /db_xref="UniRef100_R6PC32"
                     /db_xref="A0A0F9VCX6_9ZZZZ"
                     /db_xref="R6PC32_9CLOT"
     gene            25240..25422
                     /locus_tag="SRR1747052_scaffold_7_prodigal-single_29"
     CDS             25240..25422
                     /product="hypothetical protein"
                     /codon_start=1
                     /transl_table=11
                     /translation="MKCGYNGSPITSWNRICPWKEDKRNLLLEKKKQQKVEEKPFKKK
                     KNYKKKTNKIKTDKPN*"
     gene            25503..25967
                     /locus_tag="SRR1747052_scaffold_7_prodigal-single_30"
     CDS             25503..25967
                     /product="hypothetical protein"
                     /codon_start=1
                     /transl_table=11
                     /translation="MNDIVTPEITSELMFGIPTDFPRIVDSVSDSICSGFKDYCFSTK
                     QLKDIITICRNKKVTFLYQDVKDDLGNLSYYTLVPGKVKCGKEEVENIQCSYSELPKK
                     YKFIPNNSRSDKMIEASYKPNSHKYEINYFDKNGKAVWRKKEIQNFFEKKEN*"
     gene            25970..26221
                     /locus_tag="SRR1747052_scaffold_7_prodigal-single_31"
     CDS             25970..26221
                     /product="hypothetical protein"
                     /codon_start=1
                     /transl_table=11
                     /translation="MKDIFRWHPVVDEDGLENLPMQSDNYLVSTVYGENGKMQTNSYT
                     CYYDANSKTWEAIDNDCVVAWAPIPKPYNGSINLASIKF*"
     gene            26233..27087
                     /locus_tag="SRR1747052_scaffold_7_prodigal-single_32"
     CDS             26233..27087
                     /product="Putative uncharacterized protein n=1 Tax
                     =unidentified phage RepID=H7BUV8_9VIRU"
                     /codon_start=1
                     /transl_table=11
                     /translation="MSYDTLDDRMKNAYENRYRMYLPDRIPVIIRLDGKAFHSFTRGL
                     KKPFDALFIKTMQDTMEYLCSNIQGCKFGYVESDEISLCLWNWSRNESDAWFGNNLQK
                     MVSISASMAGVAFNRYWNKNVAEYLSAYESDVTEEEDKYRTTIKNKAEMLMPVFDSRA
                     FIIPAEEVHNYFVWRQNDCMRNSIQGLAQSLYSEREIHRINTSKLQNKMFSEKGVNWN
                     DYSVVERRGTCIYKVPTKVIGLNGEVVIRNKWTLDINMPILSKPESREFVTSKVFKNE
                     SIYESQKG*"
                     /db_xref="UniRef100_H7BUV8"
                     /db_xref="H7BUV8_9VIRU"
                     /db_xref="ppm:PPSC2_c3708"
     gene            27056..27466
                     /locus_tag="SRR1747052_scaffold_7_prodigal-single_33"
     CDS             27056..27466
                     /product="hypothetical protein"
                     /codon_start=1
                     /transl_table=11
                     /translation="MSLFTNPKRAKQLLDFSGLKTPNSPIFPTDIDGLIELWDKGYFI
                     IEIKYNGKEVPFGQRLALERMAVDFYKAGKVSLVVVADHYVADPEEMVPVADCIVRGL
                     YWGQEARWTKPDKNIVTVKNAQDRFIEICSRSKF*"
     gene            27467..27961
                     /locus_tag="SRR1747052_scaffold_7_prodigal-single_34"
     CDS             27467..27961
                     /product="Uncharacterized protein n=1 Tax=Clostridium sp.
                     CAG:678 RepID=R5L181_9CLOT"
                     /codon_start=1
                     /transl_table=11
                     /translation="MKFVVMSRRDAVQYSYVAHMETSVIISICDSYDLSPKFKKMESN
                     GIRAILHLSFDDVQLPSGASERYIWKKDEGLLLDTLDNSPYVVISEKDAKDIVSFVKK
                     WYDKVDIIIVHCNAGISRSSGICAAIMKAMTGDDSQIFESPKYMPNTTCYKVVLEEFM
                     KEKV*"
                     /db_xref="UniRef100_R5L181"
                     /db_xref="R5L181_9CLOT"
     gene            27964..28365
                     /locus_tag="SRR1747052_scaffold_7_prodigal-single_35"
     CDS             27964..28365
                     /product="hypothetical protein"
                     /codon_start=1
                     /transl_table=11
                     /translation="MFSFDNLTNAASSNFNICSGCLCATVCKWRDKAMQAEAEIKEKT
                     KVDRDATVDDVYKILDIKVTCKYKQSNPVTRLYNGDYGDIAVPCKVTGADQTHVNTIS
                     TPKPGEYTGSTIRNATGSVIKNPVSSDCYYK*"
     gene            28480..28563
                     /locus_tag="SRR1747052_scaffold_7_prodigal-single_trna_1"
     tRNA            28480..28563
                     /product="Leu"
     gene            28689..28761
                     /locus_tag="SRR1747052_scaffold_7_prodigal-single_trna_2"
     tRNA            28689..28761
                     /product="Pro"
     gene            28809..28955
                     /locus_tag="SRR1747052_scaffold_7_prodigal-single_36"
     CDS             28809..28955
                     /product="hypothetical protein"
                     /codon_start=1
                     /transl_table=11
                     /translation="MQTSEYLKKTGEELQSYLEFRRRGFKVKPKKGKGSFKRKEKYKE
                     KIDD*"
     gene            28948..29265
                     /locus_tag="SRR1747052_scaffold_7_prodigal-single_37"
     CDS             28948..29265
                     /product="hypothetical protein"
                     /codon_start=1
                     /transl_table=11
                     /translation="MTEPFEHDILEINLHRNSFQFSDSQWRSLCQGPFPPKIFVLMEN
                     QGFDKVVGAVVGITQTDNETNKIRLLLWPRFTSSLTSDLRITNLEFNDNNMLCTVYVG
                     VKS*"
     gene            29267..29680
                     /locus_tag="SRR1747052_scaffold_7_prodigal-single_38"
     CDS             29267..29680
                     /product="hypothetical protein"
                     /codon_start=1
                     /transl_table=11
                     /translation="MDRYKAMNVTKNEEIQFSKKVNNFRIEKKRLSSGLICWLFKNCI
                     LDEWITDNHCCYGEDKCCWQEVHSNWMSLIYHSDKVLQQKIYRIFQKKAKQHKRINCY
                     LTSYEWDNKKIINLIVPLQDKTFTKDIERLSFSVV*"
     gene            29902..29978
                     /locus_tag="SRR1747052_scaffold_7_prodigal-single_trna_3"
     tRNA            29902..29978
                     /product="Arg"
     gene            30060..30296
                     /locus_tag="SRR1747052_scaffold_7_prodigal-single_39"
     CDS             30060..30296
                     /product="hypothetical protein"
                     /codon_start=1
                     /transl_table=11
                     /translation="MTSRDMDIINDAYNICTDENKYFPDDCPPPGKLRNAVEIIADDF
                     NIDFPCGSVDYNFFCYKKFLLMYYDSFIRKYPET*"
     gene            30307..30579
                     /locus_tag="SRR1747052_scaffold_7_prodigal-single_40"
     CDS             30307..30579
                     /product="hypothetical protein"
                     /codon_start=1
                     /transl_table=11
                     /translation="MAVHLVHGDIFASPIEKKFFPFGLRFYNDEAQPFDKLYMKRVLK
                     EIRKSLSLGDKLAMPLYKGKAFKEGYLDIVKDVFGLCYEVYLYVDS*"
     gene            30981..31370
                     /locus_tag="SRR1747052_scaffold_7_prodigal-single_41"
     CDS             30981..31370
                     /product="Phage holin, LL-H family n=1 Tax=Flavonifractor
                     plautii ATCC 29863 RepID=G9YP36_9FIRM"
                     /codon_start=1
                     /transl_table=11
                     /translation="MTDITQIVTLVIALCVAIITAFLVPYLKKKYGQEKINDALNQVE
                     LIKNYAKIAVNAVEQMFPGQTEKRLQEATDYFNKQMEKLGITLDEDEVRKAIEAAVLE
                     LNKSLKDTNTQKNTTIDVKDGTTVQIG*"
                     /db_xref="UniRef100_G9YP36"
                     /db_xref="G9YP36_9FIRM"
     gene            31576..31652
                     /locus_tag="SRR1747052_scaffold_7_prodigal-single_trna_4"
     tRNA            31576..31652
                     /product="Pseudo"
     gene            31920..32231
                     /locus_tag="SRR1747052_scaffold_7_prodigal-single_42"
     CDS             31920..32231
                     /product="hypothetical protein"
                     /codon_start=1
                     /transl_table=11
                     /translation="MGWFNNWIDKHFEKQGYKLIRCDKYGARYTKYVKEYNYNSVIHI
                     LQKNSGNHLVQCYDENVITASVDNKTVFVNSVDGISTSLLLWIWLKYKWLSHKYDWKR
                     M*"
     gene            32239..32496
                     /locus_tag="SRR1747052_scaffold_7_prodigal-single_43"
     CDS             32239..32496
                     /product="hypothetical protein n=1 Tax=Bacillus sp. L1
                     (2012) RepID=UPI0003486413"
                     /codon_start=1
                     /transl_table=11
                     /translation="MIRKFVKKPIVVEAIQWTGKNEDEVMKFVGSHCCLVNKSNGKAL
                     IINTLEGDHYASVNDWIVKGVKGEFYPVKPDIMEQTYSEVD*"
                     /db_xref="UniRef100_UPI0003486413"
                     /db_xref="X0WYR3_9ZZZZ"
                     /db_xref="cbi:CLJ_B1819"
                     /db_xref="UPI0003486413"
     gene            32498..32737
                     /locus_tag="SRR1747052_scaffold_7_prodigal-single_44"
     CDS             32498..32737
                     /product="hypothetical protein"
                     /codon_start=1
                     /transl_table=11
                     /translation="MDVSNIKFSGEVKITCKLGVTSYEVWINKKLLINADSYAKALAF
                     LSDYLHMKAQDECSKHILETELMKQTCVPKIFLKK*"
     gene            33050..33126
                     /locus_tag="SRR1747052_scaffold_7_prodigal-single_trna_5"
     tRNA            33050..33126
                     /product="Glu"
     gene            33702..34046
                     /locus_tag="SRR1747052_scaffold_7_prodigal-single_45"
     CDS             33702..34046
                     /product="Putative uncharacterized protein n=1 Tax
                     =Lachnospiraceae bacterium 2_1_58FAA RepID=F7K085_9FIRM"
                     /codon_start=1
                     /transl_table=11
                     /translation="LFEKITNSSFHYSLNDKKGSSKNFCLDCGKNINLGSLRCQYCEN
                     KHKKEIFQKTLEETISRNDLKHKIRIQSFESIGKEFKVSGNTIKKWCKKYNLPYKKEE
                     INSIAEKDWINV*"
                     /db_xref="UniRef100_F7K085"
                     /db_xref="F7K085_9FIRM"
                     /db_xref="pmz:HMPREF0659_A7222"
     gene            34196..34843
                     /locus_tag="SRR1747052_scaffold_7_prodigal-single_46"
     CDS             34196..34843
                     /product="Uncharacterized protein n=1 Tax=Bacillus phage
                     vB_BanS-Tsamsa RepID=U5J9P1_9CAUD"
                     /codon_start=1
                     /transl_table=11
                     /translation="MIPYEDVTEEIIAKEAYKIYPYGSRVYHTASEISDYDYLVVLKP
                     DSTLLENDSNFYTFSDNSYHLYDYKNWVEGLKNGKINLLEAYFCSSGVNLIEPVDVSK
                     DLIRESISATASNSFVKCKKKLCVPEDYNPYIGRKSLWHSLRLFSFGIQLMEANCIYD
                     YTVANKWYDDVVNIDHPGTTEWVYLKEKYQPIYNKLHTEFKIAHNNHKEEFIHLI*"
                     /db_xref="UniRef100_U5J9P1"
                     /db_xref="U5J9P1_9CAUD"
     gene            34853..35095
                     /locus_tag="SRR1747052_scaffold_7_prodigal-single_47"
     CDS             34853..35095
                     /product="hypothetical protein"
                     /codon_start=1
                     /transl_table=11
                     /translation="MNLEMIEYFANIERRVNKLADQIEDLKSIMVETFRREGGSQICP
                     HRYEWVQSVTHDTTEIQTYVCQLCGKTFKKVVNKSE*"
     gene            35696..35780
                     /locus_tag="SRR1747052_scaffold_7_prodigal-single_trna_6"
     tRNA            35696..35780
                     /product="Leu"
     gene            36130..36206
                     /locus_tag="SRR1747052_scaffold_7_prodigal-single_trna_7"
     tRNA            36130..36206
                     /product="Asn"
     gene            36270..36348
                     /locus_tag="SRR1747052_scaffold_7_prodigal-single_trna_8"
     tRNA            36270..36348
                     /product="Thr"
     gene            36513..36599
                     /locus_tag="SRR1747052_scaffold_7_prodigal-single_trna_9"
     tRNA            36513..36599
                     /product="Leu"
     gene            37511..37605
                     /locus_tag="SRR1747052_scaffold_7_prodigal-single_trna_10"
     tRNA            37511..37605
                     /product="Ser"
     gene            37986..38084
                     /locus_tag="SRR1747052_scaffold_7_prodigal-single_trna_11"
     tRNA            37986..38084
                     /product="Pseudo"
     gene            38441..38674
                     /locus_tag="SRR1747052_scaffold_7_prodigal-single_48"
     CDS             38441..38674
                     /product="Uncharacterized protein n=1 Tax=Natrinema
                     pallidum DSM 3751 RepID=L9YXW5_9EURY"
                     /codon_start=1
                     /transl_table=11
                     /translation="LGCAKCGETRPYVLDFHHLDPSEKENTVSRLISNTSNIEKAKKE
                     MEKCVILCSNCHREFHYLNDLNPDFTLNDYLNS*"
                     /db_xref="UniRef100_L9YXW5"
                     /db_xref="A0A0F9JU34_9ZZZZ"
                     /db_xref="hxa:Halxa_1461"
                     /db_xref="L9YXW5_9EURY"
     gene            39642..39732
                     /locus_tag="SRR1747052_scaffold_7_prodigal-single_trna_12"
     tRNA            39642..39732
                     /product="Sup"
     gene            39908..40477
                     /locus_tag="SRR1747052_scaffold_7_prodigal-single_49"
     CDS             39908..40477
                     /product="Uncharacterized protein n=3 Tax=Bacillus
                     thuringiensis RepID=C3IV04_BACTU"
                     /codon_start=1
                     /transl_table=11
                     /translation="VEDRFKQHKYCYNNPNELGYKSHFYRTLRKYGFENFQFEPIEEC
                     LAEQLDDREIYWIAQFDTFKHRCNSTERGQYMAAKCLTEDELTELKNDLKENKLSFNE
                     MSHKFSVSNLFLSKINKGLLYFNENEKYPLRENKKYCSQCGAEIQNGSTLCWKCYSKE
                     QLKKNSNLSVEEATILLKESNRNFEEVGR*"
                     /db_xref="UniRef100_C3IV04"
                     /db_xref="btn:BTF1_31132"
                     /db_xref="A0A0B5QJ19_BACTU"
                     /db_xref="C3IV04_BACTU"
     gene            40828..41298
                     /locus_tag="SRR1747052_scaffold_7_prodigal-single_50"
     CDS             40828..41298
                     /product="hypothetical protein"
                     /codon_start=1
                     /transl_table=11
                     /translation="MSCNCESCSARREGRSTITYRTYASGGVVRAELADTTFDAASLI
                     CRLIEKADMKTIGLDGVYENVLLDSAYRGKARANMAEGDAFNEEIGKEMAKGRALEKY
                     HRAMDKKVCAALQDARRLVATIEHYCEKKSIDTSNVPGVEDIKRSHFTGHYTHK*"
     gene            41461..41667
                     /locus_tag="SRR1747052_scaffold_7_prodigal-single_51"
     CDS             41461..41667
                     /product="hypothetical protein"
                     /codon_start=1
                     /transl_table=11
                     /translation="MLRVWTTVVHDDFLSVDTLRKKAVENFNKEINFPVVSIHESWSR
                     GGSYLRLVVYYQDNSEYPRWKENK*"
     gene            41668..42156
                     /locus_tag="SRR1747052_scaffold_7_prodigal-single_52"
     CDS             41668..42156
                     /product="hypothetical protein"
                     /codon_start=1
                     /transl_table=11
                     /translation="MGMKMPEGVNPNIQSMQGGVVESFFASLLDSKTPLLEKYRAYDL
                     YNKGKEEELTRYEFEKKANFMSKIRWLAHVITDEYAVIEGINEEDKHIFKWMLKNPSL
                     KDHYIISNNVYWSFDEALFAVITYKYSEMEDTYLLMQSIGMKPNNYKMNIAKGYIKNE
                     KA*"
     gene            42143..42508
                     /locus_tag="SRR1747052_scaffold_7_prodigal-single_53"
     CDS             42143..42508
                     /product="ABC transporter ATPase n=1 Tax=Clostridium
                     botulinum RepID=UPI0002F50F54"
                     /codon_start=1
                     /transl_table=11
                     /translation="MRKLDTIQKRNNLNTVYAVDEPGIGNANHTYQVVVTNNEGHEIP
                     YAITFQNGPRKEKDSIHGLLDTDLLEIVRDRLIGFQSGNFACRENALALTALENCLLW
                     MNKRVEDRASRGVLGTNNK*"
                     /db_xref="UniRef100_UPI0002F50F54"
                     /db_xref="A0A0C3MAP0_CLOBO"
                     /db_xref="cbj:H04402_02609"
                     /db_xref="UPI0002F50F54"
     gene            42508..42939
                     /locus_tag="SRR1747052_scaffold_7_prodigal-single_54"
     CDS             42508..42939
                     /product="hypothetical protein"
                     /codon_start=1
                     /transl_table=11
                     /translation="MEQELFRVEDKTAENDNAPIPLCKFCSKPMIRLPKTEKVRAGYA
                     CSCEKFQSYILKDLEVQNCKKIIESVEHKIAIMEQEMFDLGREADYYKLVENAVLKNM
                     NSKNKTKKEKIVSFKEVKNNKDMVDETKSLTEKYYFYPYIT*"
     gene            42994..43302
                     /locus_tag="SRR1747052_scaffold_7_prodigal-single_55"
     CDS             42994..43302
                     /product="hypothetical protein"
                     /codon_start=1
                     /transl_table=11
                     /translation="MVLNFFYFFVSYVYVKKEFPHHIAWDIILGIAFAVWVLYCFTFG
                     VKWEMKHLEEKAKKIERQEDELLTSLEEQMGYLNTTLKEQKEEKENQKKTSTKSKKIF
                     *"
     gene            43713..43976
                     /locus_tag="SRR1747052_scaffold_7_prodigal-single_56"
     CDS             43713..43976
                     /product="hypothetical protein"
                     /codon_start=1
                     /transl_table=11
                     /translation="MEKKREKIRIRFYRTNGRKINREAKGQFVKEFNSIRELKTFISN
                     LRFSHSNIYCVNVCEDLTPSQYQAFFQNEMSDDKIKTALKHWR*"
     gene            44096..44500
                     /locus_tag="SRR1747052_scaffold_7_prodigal-single_57"
     CDS             44096..44500
                     /product="hypothetical protein"
                     /codon_start=1
                     /transl_table=11
                     /translation="MTDLDLGIIYSIKHLDEGKSCKERIKDFLHKYSGTPKEYNYSDT
                     QLYDILVGTVKSYMETAENPRLDIYNFFDSLKVTNPFLGIPEEQKLVREYVMNGIMGM
                     LDMAQVKCQDDKGDYQYINGFRDMRGDYSDVS*"
     gene            44490..44747
                     /locus_tag="SRR1747052_scaffold_7_prodigal-single_58"
     CDS             44490..44747
                     /product="hypothetical protein"
                     /codon_start=1
                     /transl_table=11
                     /translation="MYLKKDWAIFNLSIGYLYIKGSYNNFEVVYFTNNLVKDPIPFCI
                     YKGSLKQCEKFLDALWAEMKQNGSSGFIDADNLYYKHWLEE*"
     gene            44843..45109
                     /locus_tag="SRR1747052_scaffold_7_prodigal-single_59"
     CDS             44843..45109
                     /product="Uncharacterized protein n=1 Tax=Brevibacillus
                     laterosporus PE36 RepID=U4WR15_BRELA"
                     /codon_start=1
                     /transl_table=11
                     /translation="MDEHMKTFTITCTMKDRWVNDFMSLLKYMESCGRIGHSGLVGFF
                     ADGDGDFRPEFKTDIEWTKQNGYSPETINKGYAPKIPERIFDAG*"
                     /db_xref="UniRef100_U4WR15"
                     /db_xref="I6TK19_9CAUD"
                     /db_xref="U4WR15_BRELA"
     gene            45145..45366
                     /locus_tag="SRR1747052_scaffold_7_prodigal-single_60"
     CDS             45145..45366
                     /product="hypothetical protein"
                     /codon_start=1
                     /transl_table=11
                     /translation="MIKRFNPNEQTVDKTPFTPEEFAKKAKELWEEYQKNPIPRYGHL
                     TVDNFMWDVLYAAGYEERLEILDQIPMSY*"
     gene            45404..45643
                     /locus_tag="SRR1747052_scaffold_7_prodigal-single_61"
     CDS             45404..45643
                     /product="hypothetical protein"
                     /codon_start=1
                     /transl_table=11
                     /translation="MRQVRRNVFETNSSSSHAISFSRSGHNLDYTQLVPDNNGIIHCC
                     FDEFGWGYCGFEDTNSAKVKLNYLITQICETNDCP*"
     gene            45692..45979
                     /locus_tag="SRR1747052_scaffold_7_prodigal-single_62"
     CDS             45692..45979
                     /product="hypothetical protein"
                     /codon_start=1
                     /transl_table=11
                     /translation="METDDFKELEDDIVSTLKQNGVNAEKLVVEATQEGYVDHQSVTG
                     IKNILPADCSTYSDFIFDKGYNLLIENDNSWDEENFRIGNNSDAYIVKSLY*"
     gene            45997..46206
                     /locus_tag="SRR1747052_scaffold_7_prodigal-single_63"
     CDS             45997..46206
                     /product="hypothetical protein"
                     /codon_start=1
                     /transl_table=11
                     /translation="MDKGYMFKVKKKDEIGAPLWRVFQIMPMPTQFGSISFQLLGYNE
                     QQKVFDLIDAKDYEIVDEVAKSSLL*"
     gene            46319..46615
                     /locus_tag="SRR1747052_scaffold_7_prodigal-single_64"
     CDS             46319..46615
                     /product="hypothetical protein"
                     /codon_start=1
                     /transl_table=11
                     /translation="MTAKKTREVADTKNSVVETAFYKNIQKIIEEDASIGLYHSSITM
                     PSNLVGKPLVEIIKVLKAQNFKVEISVPLLSNEHILEIDWAKEYNNETSSLKYI*"
     gene            46587..47204
                     /locus_tag="SRR1747052_scaffold_7_prodigal-single_65"
     CDS             46587..47204
                     /product="hypothetical protein"
                     /codon_start=1
                     /transl_table=11
                     /translation="MRQVRLNTFETNSSSSHSFVITDFEGRYSQEEIMKHVCLWNDGK
                     AIMWSSGLEFGRSPFNFLNNFESKTRYAIASSNGRLVPQIVEVWKKYVPGFSHFEFDE
                     KYRIWDEEKQDYVDTDEDNPVYEYGYTDDYMIEGWLKKYNVSVEDFLTMKRYIIVCDG
                     DEYAVWDKVRDSGLMNKSHIIHDSYAEYEEEMRKKYEEERKNENH*"
     gene            47191..47598
                     /locus_tag="SRR1747052_scaffold_7_prodigal-single_66"
     CDS             47191..47598
                     /product="hypothetical protein"
                     /codon_start=1
                     /transl_table=11
                     /translation="MKIIKPHRYEINPSLSVLNLLDAGFKQGYWLASSEPDYVEDHWY
                     SKNYMLESKGEIEMTIAIDITRLSEWNDFDGIEVIDEDFGQPYQPFYEYREKRGKHLI
                     AGQFPFLERVYRTYDKEMDNLVEQGIFVRKVFA*"
     gene            47598..48488
                     /locus_tag="SRR1747052_scaffold_7_prodigal-single_67"
     CDS             47598..48488
                     /product="Bifunctional protein FolD n=1 Tax=Clostridium sp
                     . CAG:356 RepID=R6YP85_9CLOT"
                     /codon_start=1
                     /transl_table=11
                     /translation="MNFTHTPIILDGKKVANEIAEDLKKRCEILNKKGIIPKLVIFTN
                     DDDASKVYVRNKVKRCEEIGIKVITYPIKKFSDFENIQKGYDFSDVPYILQEPSNLTH
                     FQRDVFVDMFPSTDADGFSATNTGKLFKNEEKDGLTCFKACTPKGIITLLDYYNISIE
                     GKKTVIIGRSNIVGRPMAAMMLNRNATVSICHTKTPLNVFDEEISSADIIVSAAGKPN
                     MLSGYTSIFYERKFPNKVLIDVGMNRDENGKLCGDICKEAIEHCYAYTPVPGGVGPMT
                     VISLCENVIEFYENGKDAYL*"
                     /db_xref="UniRef100_R6YP85"
                     /db_xref="R6YP85_9CLOT"
                     /db_xref="nii:Nit79A3_1908"
     gene            48587..48817
                     /locus_tag="SRR1747052_scaffold_7_prodigal-single_68"
     CDS             48587..48817
                     /product="hypothetical protein"
                     /codon_start=1
                     /transl_table=11
                     /translation="LFVNYYEDYATEFKTKEELDQMEAEAEEKGDYFYRKDWKNGEEW
                     DEATDYLDHDSKIITTPGGKQLSIVCAYGRDG*"
     gene            48931..49119
                     /locus_tag="SRR1747052_scaffold_7_prodigal-single_69"
     CDS             48931..49119
                     /product="hypothetical protein"
                     /codon_start=1
                     /transl_table=11
                     /translation="MTKINEKVYCAYDTLNPPIDRTTGEEIHVCGYYGTVFCTNCSSR
                     YNGEKIKKYMEKNPRIEH*"
     gene            49176..50102
                     /locus_tag="SRR1747052_scaffold_7_prodigal-single_70"
     CDS             49176..50102
                     /product="Uncharacterized protein n=1 Tax=Eubacterium
                     plexicaudatum ASF492 RepID=N2A9X8_9FIRM"
                     /codon_start=1
                     /transl_table=11
                     /translation="MTNNWVKYQNGNYFVSLNTENGTKIRENDLDFFDAEFPESADVK
                     ITNRCSNGCSFCHENSTEDGKHSDALHSPVWDSFHPYSEVALGGGNLMEYPDLVPLLE
                     RLKTLKLIPNITVHQWDFEKNFGLIKKLSDEKLIYGLGVSLDKVTPDFIDKMKQFPNG
                     VIHVIAGIVTGVQMMALANNGLKILILGYKTVRRGNKLYHSNVGYAIDKRKTLLYNQL
                     ETILKENWFKVVSFDNLAIKQLKPQRLVSEDYWNTCFMGDDGLDNTMTSASMYIDLVE
                     NEFARNSCDVDHRFKIEDKTVTEMYQFLKNLH*"
                     /db_xref="UniRef100_N2A9X8"
                     /db_xref="N2A9X8_9FIRM"
     gene            50122..50307
                     /locus_tag="SRR1747052_scaffold_7_prodigal-single_71"
     CDS             50122..50307
                     /product="hypothetical protein"
                     /codon_start=1
                     /transl_table=11
                     /translation="MKSNIKFANSSDFTKKLKPNKCYAGSKATTKKGLGTYKKNKFTK
                     ERMDELEEEFYEDGEEY*"
     gene            50285..50500
                     /locus_tag="SRR1747052_scaffold_7_prodigal-single_72"
     CDS             50285..50500
                     /product="hypothetical protein"
                     /codon_start=1
                     /transl_table=11
                     /translation="MKMEKNIKVVFNNPSSLEINPLKDGYSNLKISFPVTNTDGEIEF
                     NIKKCILDVVENVITKESIITIKEIAI*"
     gene            50497..50910
                     /locus_tag="SRR1747052_scaffold_7_prodigal-single_73"
     CDS             50497..50910
                     /product="hypothetical protein"
                     /codon_start=1
                     /transl_table=11
                     /translation="MTFDERFNWVETSKGQKFYYNWMKKLCDKVGEKLNTKIHMMDNG
                     EYFVYIQPSEKMQNYLLKQNPTFDFSKVKVKIYFTVKTTIITQLKIIVKRYEKGLYDH
                     IPLITLYESIEEAIEKDIEKKVLHAEEYFFEHHPE*"
     gene            51053..51436
                     /locus_tag="SRR1747052_scaffold_7_prodigal-single_74"
     CDS             51053..51436
                     /product="Uncharacterized protein n=1 Tax=Blautia hansenii
                     DSM 20583 RepID=C9L7V5_BLAHA"
                     /codon_start=1
                     /transl_table=11
                     /translation="MYNKNTSKKNSNKAWAPRPEKPTKKSAPKSRQGKFVDQMKQTRK
                     KLYYEKIELPTMGSNLTLTENGAVAYKSSGSALVDINFKISAMREMEEGQIVALFRKA
                     YAENPRLAMRWLGFLMDIRGGKLVA*"
                     /db_xref="UniRef100_C9L7V5"
                     /db_xref="C9L7V5_BLAHA"
                     /db_xref="rto:RTO_04180"
     gene            51856..52398
                     /locus_tag="SRR1747052_scaffold_7_prodigal-single_75"
     CDS             51856..52398
                     /product="Putative uncharacterized protein n=1 Tax
                     =Bacillus phage 250 RepID=D2XPY2_9VIRU"
                     /codon_start=1
                     /transl_table=11
                     /translation="LDFYEILWIKKRDSLIPNGYNLSKGGNAFSYKGKDSISFGKIPW
                     NKGVPRSDDCKEKIKKSWTKERRKKYSEFFKRENNPMYGKHPKGISRYGQDNPFFRKH
                     HSEKTKEKIKEFSKQISKKIIRCDKDTGKELQSYESIREAADWISKNTIFQNPDHSFI
                     SRCAKGKHNYAYGYKWKFKE*"
                     /db_xref="UniRef100_D2XPY2"
                     /db_xref="D2XPY2_9CAUD"
                     /db_xref="D2XPY2_9VIRU"
     gene            52537..53832
                     /locus_tag="SRR1747052_scaffold_7_prodigal-single_76"
     CDS             52537..53832
                     /product="Uncharacterized protein n=1 Tax=Lachnospiraceae
                     bacterium A4 RepID=R9JQZ4_9FIRM"
                     /codon_start=1
                     /transl_table=11
                     /translation="MIILKDMMKNGGAKIVSQIIELIPEYGRWDMIYNFTSNPITSAT
                     IKNMLKNQVAQDKMNMKAGKPISLMGKWLASATSRSKETRKNGLWTVHALGMTEKQYR
                     KMLSAMRKHIDVVERKMSSNNWQSIDYEKGVASKANLIYNAAFLKHDETRRRAYLEGL
                     TRGEAKINASVTNPCEILNKYHRVSDWYSKPDAALEGMWKALPNLMEPNKSMLVVADG
                     SGSMLSRCAGNISCLDVANSLAIYCADRAKGAFANKYITFSMTPKFVEFGKDWSLQQK
                     IKEAERHNECANTNLEAVFDLILKTAISNHSPQSDLPENILIISDMAFDSMCSARASR
                     DAYGWLRNVKVTKSFIDEIKARFEAHGYICPNLVFWNVMGAGRTTTFPIIQDDRGMMV
                     SGFSVNTLKMVMSGKTDPLYVIMDTICKPRYTPFEKALA*"
                     /db_xref="UniRef100_R9JQZ4"
                     /db_xref="R9JQZ4_9FIRM"
                     /db_xref="rto:RTO_04180"
     gene            53944..54186
                     /locus_tag="SRR1747052_scaffold_7_prodigal-single_77"
     CDS             53944..54186
                     /product="hypothetical protein"
                     /codon_start=1
                     /transl_table=11
                     /translation="MGLNFFEKLTDAQLLVVYNQAQNMEKKNTKNVELKLQNPLFKKA
                     VDFYDRIVDTPNKVALDQLYCEAAKRWANDQMMKMN*"
     gene            54235..54465
                     /locus_tag="SRR1747052_scaffold_7_prodigal-single_78"
     CDS             54235..54465
                     /product="hypothetical protein"
                     /codon_start=1
                     /transl_table=11
                     /translation="MKVIKLPTNVVTTEETCKSCGAILELNPWDYKKETREHKGPFED
                     YWYTITRKWYVCPCCHAVNVVKTLIDGKESVL*"
     gene            54462..54680
                     /locus_tag="SRR1747052_scaffold_7_prodigal-single_79"
     CDS             54462..54680
                     /product="hypothetical protein"
                     /codon_start=1
                     /transl_table=11
                     /translation="VTVKEYNNFYIRCSNAINFIRNLRDIPKKFQTAAGVSTELSNFG
                     FDKNMEDLIVKALEMYQDDMKSEIELER*"
     gene            54684..55049
                     /locus_tag="SRR1747052_scaffold_7_prodigal-single_80"
     CDS             54684..55049
                     /product="hypothetical protein"
                     /codon_start=1
                     /transl_table=11
                     /translation="MSYDITYRVRCLENPNLWVDVGNIDANITWNVGGMIRASTGLEW
                     KNEEDNGLVKDIIPYIANGYAELEKHPEKYKKYESPNGWGTIDGCKRFFANCIREWTD
                     FCEGYDTKDFKDIVHFWIV*"
     gene            55068..55256
                     /locus_tag="SRR1747052_scaffold_7_prodigal-single_81"
     CDS             55068..55256
                     /product="hypothetical protein"
                     /codon_start=1
                     /transl_table=11
                     /translation="LNIKFLSFLELLMAIVVTLSGIACMYVGYHFVGIFDFIAAAFLA
                     WAVIYNMVKYGNKKSKKK*"
     gene            55259..55630
                     /locus_tag="SRR1747052_scaffold_7_prodigal-single_82"
     CDS             55259..55630
                     /product="hypothetical protein"
                     /codon_start=1
                     /transl_table=11
                     /translation="MNELKELTVRDLKDCINHVNEDDLNARVVITLDEPSVGSRKSTG
                     IIIAHMGFDWEAHQFRIEPKEKLSRNVFSRDTPKDIKKWQEGYFCPRCDGSLTKKEVK
                     GSRYCSHCGQRFSGLVHDYDK*"
     gene            55620..56018
                     /locus_tag="SRR1747052_scaffold_7_prodigal-single_83"
     CDS             55620..56018
                     /product="hypothetical protein"
                     /codon_start=1
                     /transl_table=11
                     /translation="MINEGYITNPKDLKGKTDCIYQFERDVNETLWYHYLQKKIRNGD
                     DIVETKCFIIRPYSWNEEKPELNNWHFLHKGSNFRIQWYKYPLRSPMVNWKITHEEFL
                     NILKDCWNFWERDHHGMSYYDCYKWWTRIK*"
                     /db_xref="jeo:JMA_43570"
                     /db_xref="A0A0B5B0I0_9BACL"
     gene            56036..56299
                     /locus_tag="SRR1747052_scaffold_7_prodigal-single_84"
     CDS             56036..56299
                     /product="hypothetical protein"
                     /codon_start=1
                     /transl_table=11
                     /translation="MSAVVIAALIFLGIFICFVVFVLGILLGYYACYSKAYEEAEADH
                     KELSEGQKKLIDVLKSQNIAYKKMFDESCDVAVDSVKDMDKEN*"
     gene            56302..56730
                     /locus_tag="SRR1747052_scaffold_7_prodigal-single_85"
     CDS             56302..56730
                     /product="Uncharacterized protein n=1 Tax=Collinsella
                     aerofaciens ATCC 25986 RepID=A4EAW8_9ACTN"
                     /codon_start=1
                     /transl_table=11
                     /translation="MNEKTNEMDNYSFNLKNFKEQFTNVKIGDVSDGYHTFNELYHHR
                     AVLFSIICNQNARYAWKSKLHADGTMYDNMFIVGMNLPIKGSLYPVTYHYDINPYWDM
                     FNVKELERAPTWDGHTPWDVVDRLERFSQEASKDSYLQIF*"
                     /db_xref="UniRef100_A4EAW8"
                     /db_xref="A4EAW8_9ACTN"
                     /db_xref="vir:X953_18860"
     gene            57595..58020
                     /locus_tag="SRR1747052_scaffold_7_prodigal-single_86"
     CDS             57595..58020
                     /product="Serine hydroxymethyltransferase {ECO:0000256
                     |HAMAP-Rule:MF_00051}; Short=SHMT
                     {ECO:0000256|HAMAP-Rule:MF_00051};; Short=Serine methylase
                     {ECO:0000256|HAMAP-Rule:MF_00051};; EC=2.1.2.1
                     {ECO:0000256|HAMAP-Rule:MF_00051};;  TaxID=1263011
                     species="Bacteria; Firmicutes; environmental samples.;"
                     source="Firmicutes bacterium CAG:238.;""
                     /codon_start=1
                     /transl_table=11
                     /translation="MNKTSHIWDILDKELKREKNTVELIASENYPSEEVLAAVGTHFA
                     LKYTEGYPSKESVEKFQKEFPDYVHTGNISRYYGGCEFFDNLELYCRYMWQKVFNVVG
                     LYHVNVQPHSGSSANMEVYASVLEPGDTILSMSLANGAC*"
                     /db_xref="R6DQ83_9FIRM"
                     /db_xref="UniRef100_R6DQ83"
                     /db_xref="cbv:U729_2937"
                     /db_xref="2.1.2.1"
     gene            58222..58770
                     /locus_tag="SRR1747052_scaffold_7_prodigal-single_87"
     CDS             58222..58770
                     /product="HNH endonuclease family protein n=1 Tax=Listeria
                     phage LP-037 RepID=S4UA90_9CAUD"
                     /codon_start=1
                     /transl_table=11
                     /translation="MEIKIPENLPYKEEWKNLLFKGFEHYQISNYGRVYNPNTNTYLR
                     AKDNGSGYLNITLKNHGEQKHIYVHREVARLFLPNFKEELQVNHIDKIKCHNYVSNLE
                     MVTDSENKLWSSDEYVSGHIDAQGRWIYVYDTKGNLVDSAFGIYKYCRDNGHDVSSVY
                     KVLSGKNSTHHGLVFSYFPPKD*"
                     /db_xref="UniRef100_S4UA90"
                     /db_xref="A0A059TA03_9CAUD"
                     /db_xref="lmu:LBLM1_02965"
                     /db_xref="S4UA90_9CAUD"
     gene            58797..59642
                     /locus_tag="SRR1747052_scaffold_7_prodigal-single_88"
     CDS             58797..59642
                     /product="Serine hydroxymethyltransferase n=1 Tax
                     =Oscillibacter sp. CAG:241 RepID=R6GL83_9FIRM"
                     /codon_start=1
                     /transl_table=11
                     /translation="LKDNRLLHLTHGSPVNFSGKLYNMVFYGTDKDGFIDYNDIYNKI
                     LEYKPKMVVVGASAYSRTIHYDQIRELIDKAGEKIGFTPYMFVDMAHVAGLIAGGVHP
                     SPFGYASFVSTTTQKSMRGNRGGIIFCKPELAKKVDSAVFPYAQGGSLMNEIAGKAVT
                     AEEALRPEFKIYAKMVVENAKAMCDEFIKMGYDVVTGGTDNHMFLLDFSKTHPNLTGK
                     MVQDELDKHGITLNKNSVPNEQRSPMQTSGVRIGTPAQTTLGYGPDDFIKVAHMIDEI
                     IKNMK*"
                     /db_xref="UniRef100_R6GL83"
                     /db_xref="R6GL83_9FIRM"
                     /db_xref="pca:Pcar_1442"
     gene            59736..60098
                     /locus_tag="SRR1747052_scaffold_7_prodigal-single_89"
     CDS             59736..60098
                     /product="hypothetical protein"
                     /codon_start=1
                     /transl_table=11
                     /translation="MNVFVIEGYIGKAIVMETLLHTYPMGDSSDNIGFALEDSSVDFF
                     NEVPLYHIGWDMIRNNTVPDLVMTICNIASAHKKTNIFIYTNYLRNSEILKNMIKAFK
                     VTGSPLHHVFIFCRPNFE*"
     gene            60126..60617
                     /locus_tag="SRR1747052_scaffold_7_prodigal-single_90"
     CDS             60126..60617
                     /product="hypothetical protein"
                     /codon_start=1
                     /transl_table=11
                     /translation="MATFEELDKRYNELTIERDNCVQELNNLKYKWYDAYIATDEVKN
                     KLGRCFKVKDEETYYKIIAPAPLKNGRTFVDVSETHWVCIVTNHTGIDNYCPESVADI
                     VPITVETRYIPFGSRYFKDEEITPAQFDDTMEGNIRKLKSFINMKIIGGKTNPKAEML
                     FHF*"
     gene            60645..61127
                     /locus_tag="SRR1747052_scaffold_7_prodigal-single_91"
     CDS             60645..61127
                     /product="hypothetical protein"
                     /codon_start=1
                     /transl_table=11
                     /translation="MSTILFVIGIYFLIGGTATITLYYDNPFVSEKDDIEGLYVALLW
                     PYYIIKCIDTMNHNVFFITTIEVVDSENKTFTWRTPGFRYSLEDAKAVVEENMYNIFE
                     YCYKYAVIEELSPHLYPERENVWWYKWDKEKEKYVPTERDTTIEILEEMFGKTIVEIG
                     *"
     gene            61132..61470
                     /locus_tag="SRR1747052_scaffold_7_prodigal-single_92"
     CDS             61132..61470
                     /product="hypothetical protein"
                     /codon_start=1
                     /transl_table=11
                     /translation="MNNFEKLEQDFTIGLINHVNAITINAYLHGIFGQTTDDEGIPLE
                     GLDNTRGTLESLRYFLSDCIGTDAWYVKKKTFIVTSKRYENYVETIDIPMIVSIDKNK
                     EPPDNIEIEI*"
     gene            61490..61774
                     /locus_tag="SRR1747052_scaffold_7_prodigal-single_93"
     CDS             61490..61774
                     /product="hypothetical protein"
                     /codon_start=1
                     /transl_table=11
                     /translation="MKDLWWRIKHFFEKLFNKGYTKEMKGVLDRTAFLIKKSQWSYKT
                     WAKMLDCDERKIRKIAHKKIILSYPTLGKIAKYSNVEMHWLLTGKGKEKT*"
     gene            61868..62236
                     /locus_tag="SRR1747052_scaffold_7_prodigal-single_94"
     CDS             61868..62236
                     /product="hypothetical protein"
                     /codon_start=1
                     /transl_table=11
                     /translation="MYVNNKHNAIGASRIRLTFHSKDRSMERLGIESDQQLRTMAASA
                     RNKGYNIDALTIRNYQQLGVSYEELVSVKRQFRTRTNSERIYLHKGFVWVFAGKDACV
                     LKTVIKLRIIPIKKEKVKEN*"
     gene            62239..62916
                     /locus_tag="SRR1747052_scaffold_7_prodigal-single_95"
     CDS             62239..62916
                     /product="Uncharacterized protein n=1 Tax=Clostridium sp.
                     CAG:352 RepID=R6S3C5_9CLOT"
                     /codon_start=1
                     /transl_table=11
                     /translation="VATSYVVKGYGKGYVAMNPWRYTQVSAEATSFSKIPSAVSFVRL
                     NLPKMFQEDKFCVVKRTSGAIVMTELAYDAKAVQKTSGNKVVDDVTVLKGKSKMYYKV
                     EQQFEDKKYSLKAFIDSMDDSGQLSIDLSQVDKELEDMKHYIEFSCLNAAEGYKAFKK
                     MQDLLLKRRTIKDKMNFAQVLDQRKIDKASLQAVLTYLENMGNRSYEVRVDTGLFSDL
                     TDITPNK*"
                     /db_xref="UniRef100_R6S3C5"
                     /db_xref="R6S3C5_9CLOT"
     gene            62987..63169
                     /locus_tag="SRR1747052_scaffold_7_prodigal-single_96"
     CDS             62987..63169
                     /product="hypothetical protein"
                     /codon_start=1
                     /transl_table=11
                     /translation="MTNTKTITYKTHKNYKTMMKILSVIITGLNLFEVYRSGSIWYAI
                     YTAILAVFSFYYSFKN*"
     gene            63177..63605
                     /locus_tag="SRR1747052_scaffold_7_prodigal-single_97"
     CDS             63177..63605
                     /product="hypothetical protein"
                     /codon_start=1
                     /transl_table=11
                     /translation="MDNFTDKINMNKIKNDTDEYVLDISKNFLDYMSWDDTKLNNKIT
                     VKEAMSMFCFMMANLMMTINTDFETNIACIGALGERIRNLEYNNMKNLYFTMGMMGHT
                     SWQKYYKEYSEEFDELNKNEKAGEDASVEVETDTESKEKK*"
     gene            63605..63961
                     /locus_tag="SRR1747052_scaffold_7_prodigal-single_98"
     CDS             63605..63961
                     /product="hypothetical protein"
                     /codon_start=1
                     /transl_table=11
                     /translation="MTEHKKNTRCPICGQNTYKELIYMGLFGVEEEYDECSHCGYYYS
                     FTYGNSIEEIGKYTIAWSYNTPFYPLHKRIGKLERIAKRNYKKYNKKTSDYTDRIGFY
                     YGKNKIEKTSAALYLI*"
     gene            63975..64490
                     /locus_tag="SRR1747052_scaffold_7_prodigal-single_99"
     CDS             63975..64490
                     /product="hypothetical protein"
                     /codon_start=1
                     /transl_table=11
                     /translation="VIQDFGTSIVKLERFTYPEDFDEDCRYACDFFNSVGLKTKYSCS
                     GHGVDEFFIMFDDSVDSHLIELFQMYAFDKNPLGQFVMWKRLVHEGDKTHYWNNWMYC
                     VNNGFRGLDIRAQKEIRNLTTSITKDTLLNKIDEYFNMILNKNIQRVEMDIEYFIKSM
                     QNHGFKFELDV*"
     gene            64575..65432
                     /locus_tag="SRR1747052_scaffold_7_prodigal-single_100"
     CDS             64575..65432
                     /product="hypothetical protein"
                     /codon_start=1
                     /transl_table=11
                     /translation="MPSFACENNLCAYWKWFDKKSKNKCGSPNKIVLGCDGCKNFKPG
                     VYYYINQVWKAMGKGNFIALNNLSYTKEVAIGCFLLTQIFPTVEVFTESHGIWEWLHF
                     CFKSDKDKTPLTNKEFPTDSFDAQKFLEYNEIAATIGLNNHFYKDFKKAEEIAKAEQK
                     KKEEVTLKYPPRYGWLSPTGEFVEGEFGEHEVLAGDIVNKKFEKDAFLLANRKRRDNG
                     EVVFNTIGDYLVDRGWVLIDNPLRYGEDKVTHNYRKPYTKAQREYLYDYFYNRGSKEY
                     AKIFLEENV*"
     gene            65432..65818
                     /locus_tag="SRR1747052_scaffold_7_prodigal-single_101"
     CDS             65432..65818
                     /product="hypothetical protein"
                     /codon_start=1
                     /transl_table=11
                     /translation="MNEVFYVLTTRGTDIYGNNRDFYLTQDDIGSAYFAPRFSDNVIR
                     FEEDSLHEVLAKPYTNKYMIYNLLSDLKYEAEEYKRKTGNSYWVTYEHIYLKKVVILN
                     EPVDSFHFENKTVVYDNAYLEVTENE*"
     gene            65811..66077
                     /locus_tag="SRR1747052_scaffold_7_prodigal-single_102"
     CDS             65811..66077
                     /product="hypothetical protein"
                     /codon_start=1
                     /transl_table=11
                     /translation="MNDNFDGKTNVIDYEIIGWHEKDCPEDMMGFKYIKDTRIYLCMC
                     KDTHGGTYYMVVDWDSVNHKWQIKTGLTVVRWTPIKKCKEIGYA*"
     gene            66070..66711
                     /locus_tag="SRR1747052_scaffold_7_prodigal-single_103"
     CDS             66070..66711
                     /product="Uncharacterized protein n=1 Tax=Anaerotruncus sp
                     . CAG:528 RepID=R5XVM9_9FIRM"
                     /codon_start=1
                     /transl_table=11
                     /translation="MLNTYNITLADTIPYMNSEDYKKRFIGEYWQTKIRYDKLHNMLV
                     KYEADKLDFEPSCSLELLREQAKYMGMYLNKLEVRASIEDIDLEQPFKVNSISTSATG
                     ALITDDTNQLSIDDYTLTTSTHTAGYVESSDTKWEYNEEDFTFEEMCKYFSKHQKVVH
                     KTFGVGTITGLWYDLDVENPSLTMDIEWDNGATVVLDSFKPNHKKILSELIVA*"
                     /db_xref="UniRef100_R5XVM9"
                     /db_xref="R5XVM9_9FIRM"
     gene            66791..67042
                     /locus_tag="SRR1747052_scaffold_7_prodigal-single_104"
     CDS             66791..67042
                     /product="hypothetical protein"
                     /codon_start=1
                     /transl_table=11
                     /translation="MLTNVLVTERDFKIHYPNENLDVSNEAIVKNGELKQFVNLSLSH
                     NESSETHFSYKYTKIHLKYNDAYMLGKWFVETSKKYMED*"
     gene            67044..67337
                     /locus_tag="SRR1747052_scaffold_7_prodigal-single_105"
     CDS             67044..67337
                     /product="hypothetical protein"
                     /codon_start=1
                     /transl_table=11
                     /translation="MRTKYYIGIPCIDKDNEDFFITDTTKPVVDGHGNVLTVDALTSI
                     EEDALTFTDLDSALEWCDTNLDDYATEVVENGIGAFNWENAVIIKNNNTIIPL*"
     gene            67370..67696
                     /locus_tag="SRR1747052_scaffold_7_prodigal-single_106"
     CDS             67370..67696
                     /product="hypothetical protein"
                     /codon_start=1
                     /transl_table=11
                     /translation="MNAKEIVVAIFLSIAVIAILTVIGLVICMITDRIDNIKIDKYMA
                     TCGFKKEIDHIYHLNDGEKYFYKFTRQYYDDKGNIAIQELKAENLYRLGYSEVKKKFI
                     FNQKEG*"
     gene            68049..69368
                     /locus_tag="SRR1747052_scaffold_7_prodigal-single_107"
     CDS             68049..69368
                     /product="Transposase, IS605 family n=1 Tax=Blautia
                     hansenii DSM 20583 RepID=C9L7M2_BLAHA"
                     /codon_start=1
                     /transl_table=11
                     /translation="MWYKIPNYTMKCRIYPNKSQQEIIDKILHGIRVAYNVTMYEMTT
                     NFKNTKEAKDKKENKVIHFPQFSSMVKKEWLDYLRTNYPAVKEVPAGCFSSSIYGIFS
                     CDAKKAWESLGKKPVEFYKPFFYSAKKPRTSYSYQETFSKVSFSDTNKNVLYITLNKL
                     GKVKIRGWNQKIRFDENYSKDFVSFVRESSGKTQFGITISKNNIGEYFVCFKLSNVYK
                     FINENDANKEDLGIDVGLKDIAICSNGDKYENKHFAKKEKRHKKILNRQCSRRWGWSN
                     EEFRKAYKENHDIVPSKRYDSAMLSMRKLDNKIAKKRDLYNHETTLHIVSSATSIAVE
                     SLNVKGMMTNHRLAYALSDAAMYDVLNKISYKATWYNRPLTAIGQFDPSSQRCNTCGY
                     QNPLVKKLSVREWDCPCCGSHHDRDINAAKNILWYAKQKLLETQTNS*"
                     /db_xref="UniRef100_C9L7M2"
                     /db_xref="C9L7M2_BLAHA"
                     /db_xref="mls:MSLAZ_0410"
     gene            69825..70190
                     /locus_tag="SRR1747052_scaffold_7_prodigal-single_108"
     CDS             69825..70190
                     /product="hypothetical protein"
                     /codon_start=1
                     /transl_table=11
                     /translation="MPRKASTDKPTNNLDAEFSAEKTENNTENNMVNPPYPANNSGYL
                     NNNKTTDVLNYYAISLGIGGYANLFHRDGGYLKISDIRQFHANFLSWLVANNIVNVND
                     DMVNYITAYLSTFNNNSVV*"
     gene            70413..70754
                     /locus_tag="SRR1747052_scaffold_7_prodigal-single_109"
     CDS             70413..70754
                     /product="Putative uncharacterized protein n=1 Tax
                     =Arthrospira platensis (strain NIES-39 / IAM M-135)
                     RepID=D4ZUF0_ARTPN"
                     /codon_start=1
                     /transl_table=11
                     /translation="VVNFTNGRQSLVEIKTDTYKTGNMFFETISNEEYQTKGCLMKTN
                     ADFLFYYFPNYQNGVLYIFKMKAFRKFVIDHLSHFRQRRVTNTTHTSIGYIVPLSYIE
                     NNFMEYKKYSV*"
                     /db_xref="UniRef100_D4ZUF0"
                     /db_xref="arp:NIES39_J03680"
                     /db_xref="88375552"
                     /db_xref="D4ZUF0_ARTPN"
     gene            70790..71065
                     /locus_tag="SRR1747052_scaffold_7_prodigal-single_110"
     CDS             70790..71065
                     /product="hypothetical protein"
                     /codon_start=1
                     /transl_table=11
                     /translation="LTYQIYLTTCFFLLCGLVIFNFVTFQITNAKIKKIFSTLSDIAW
                     CAIISFAIIESFQFIDVISGLGLWIVVGIIGYYMIKEKQSSHNLRNN*"
     gene            71116..71286
                     /locus_tag="SRR1747052_scaffold_7_prodigal-single_111"
     CDS             71116..71286
                     /product="hypothetical protein"
                     /codon_start=1
                     /transl_table=11
                     /translation="MLKWIERVRVNKENGHYAFIDRFYDTDTSVEYYCYGDNNLTVRV
                     NADGTPYLHTEI*"
     gene            71429..71992
                     /locus_tag="SRR1747052_scaffold_7_prodigal-single_112"
     CDS             71429..71992
                     /product="hypothetical protein"
                     /codon_start=1
                     /transl_table=11
                     /translation="MKVFIDGKKYIEASTQPIDHYTFNDILIANTIAFYDRFNQKYLG
                     RAKFKESFGKSFENFITQNGVIPLSDFDLSAELEQKIINAIKTYKTALKGQVHIYNKN
                     ISLVSVGNTNLKFNEIQPTFPIGVFNFYFIPSENFNSENFDNENNLDLNLSNCICNDF
                     RYSTNGNIEIDDIAVYHSKVPFVLSDA*"
     gene            72161..72475
                     /locus_tag="SRR1747052_scaffold_7_prodigal-single_113"
     CDS             72161..72475
                     /product="hypothetical protein"
                     /codon_start=1
                     /transl_table=11
                     /translation="MGFINDFKSAWEEGKQEARLEVIREFFAYIYGIKYKDAIITKDW
                     YPSQYEELFNDIMDFGNTVRLRERKELFLDFLEFVTDYMPHNRIDLNEADGYVKKIVE
                     RI*"
     gene            72475..72678
                     /locus_tag="SRR1747052_scaffold_7_prodigal-single_114"
     CDS             72475..72678
                     /product="hypothetical protein"
                     /codon_start=1
                     /transl_table=11
                     /translation="MEILIIIGLLCYFWPVILGSLIILNAIITSVYFWTVVGILVLWR
                     LIAYLCNKNNNNNENNEKSKKQG*"
     gene            72735..73013
                     /locus_tag="SRR1747052_scaffold_7_prodigal-single_115"
     CDS             72735..73013
                     /product="hypothetical protein"
                     /codon_start=1
                     /transl_table=11
                     /translation="MAEFFNEDELYRNIPVHECFEYINDNKGFVYLSSVWTSAGLLIP
                     IAHSDTPAYLRIPREECIKMVNDILHLDMVREICESLNKRNNTAIDKK*"
     gene            73154..73717
                     /locus_tag="SRR1747052_scaffold_7_prodigal-single_116"
     CDS             73154..73717
                     /product="hypothetical protein"
                     /codon_start=1
                     /transl_table=11
                     /translation="MKNIKSIIKKNSVPKKPCMFIPSRAFKNFSNNIDNNIDSIIENK
                     LEEFANNPNLDSDYYSDSYRVLKNNTSSHRKAFIVEYMFTYDEVMDGTSLSIYKAITE
                     KDTWSADSVEQAILYTYQNFGKSYNFNQKYGNKKNIKFSRVMDVYVQLHCSYIPESYS
                     NRDSTWNQQFREFYETALENNLNKEKE*"
     gene            73723..74118
                     /locus_tag="SRR1747052_scaffold_7_prodigal-single_117"
     CDS             73723..74118
                     /product="hypothetical protein"
                     /codon_start=1
                     /transl_table=11
                     /translation="MSPVKSKKFIPSKIKTDNKNTCYEPYLGCNNKPVFIVKIDYYFY
                     DISSNKSNKPEISLCCRRYNTVSIFVNVNTPKEAVDYALDDTNGMPNWEVTARDELIE
                     NGNYRPVQLFFFKIDSVLMKLDEKYWKDT*"
     gene            74946..75377
                     /locus_tag="SRR1747052_scaffold_7_prodigal-single_118"
     CDS             74946..75377
                     /product="hypothetical protein"
                     /codon_start=1
                     /transl_table=11
                     /translation="MDFNNFKQWCQNKGFIITLPSGYIQVMGLDGKSFEQFKGFFNLC
                     VLFFQEKTLDTDSNAELYKQRNAQIYKTLKRNWYDIGKEQRNKENYENFELKHLVDSV
                     AEKCTDPKYSNEDFEKVFNYLLTPDRSGIIPMDELLDSLEN*"
     gene            75772..76125
                     /locus_tag="SRR1747052_scaffold_7_prodigal-single_119"
     CDS             75772..76125
                     /product="hypothetical protein"
                     /codon_start=1
                     /transl_table=11
                     /translation="MYSSKKLNKIALTKQKSFPKLKCTKSPTHKVKNEALNTEKDVNS
                     LEVGKEYEIKRTELKESATSNNDLYLIVGSTDGLLFMNEEEINSHFDVSVLKSLGLKV
                     WDAPFFRIGMEISNN*"
     gene            complement(76468..76644)
                     /locus_tag="SRR1747052_scaffold_7_prodigal-single_120"
     CDS             complement(76468..76644)
                     /product="hypothetical protein"
                     /codon_start=1
                     /transl_table=11
                     /translation="MFTKDLLIIDENTYFPTTSDEVSKDIGEVKAKVFSNSKRRLTNT
                     LTVNKDFLKTVSEQ*"
     gene            complement(76672..77613)
                     /locus_tag="SRR1747052_scaffold_7_prodigal-single_121"
     CDS             complement(76672..77613)
                     /product="hypothetical protein"
                     /codon_start=1
                     /transl_table=11
                     /translation="LFKSDSIIYSICGLLNQYYQAQEKTQVLYITKAELAYSLGFFNE
                     AYYLARKDKTNYCYSVENKILNLRDNRYPFITEQKQYIRTWRQNNEEKKNQATPKTLD
                     LMDDFTSHYSSNYEYKIKSALEKLKQMGYILYTESYIGAFIDFDKYIPWGNIYVENGK
                     YYFDAPDGESVIIPYKDRELTVLEESKYLNISNQIFKEMGVSGLPEIYQSNRVKEYQK
                     KMCSELVADLGCFYVYSVYRITFSKCIQDNENKYKDELSDSFSTISLKKALRELNKTA
                     IDTNTKNKIARIQKELVPERYKLGESNTIKGLEILST*"
     gene            78368..79255
                     /locus_tag="SRR1747052_scaffold_7_prodigal-single_122"
     CDS             78368..79255
                     /product="hypothetical protein"
                     /codon_start=1
                     /transl_table=11
                     /translation="MKNQTNTTTEYRHTNLSTNKYYKRFLLKAVSLIAIPIMTVSTLP
                     NFALADDVNTNENVNYDNLIDTQTLSQTVQDVNSSSTHTISVNLSTITMENPYQSVNL
                     NDEDLIPEPTNDVTVYNIKAESVQYDSESNAETENSSQIEAETEPTSTYRYANLVSLT
                     NDERYLAYCIIAGEVGSCSYRDKLFVAEALYNGMVRCKLSGHKYSLSHVRSEYGYEGY
                     KDFNAFKQECINCGVNYYEDIIKAVNEVFDNFNMPSQDFVLFFHSGYSKWHQNASTIY
                     LVENTGAHKYYALKAVLEI*"
     gene            79613..79996
                     /locus_tag="SRR1747052_scaffold_7_prodigal-single_123"
     CDS             79613..79996
                     /product="hypothetical protein"
                     /codon_start=1
                     /transl_table=11
                     /translation="MPRGRPRKNPIPVVEESVMENPNEMVTVNESLADKTVENPQPSQ
                     KKKSPAIDPNQICMACGSIIPDTPNKIDLAMWLDAPPYKFNTKLNDKGRIILCHKCEK
                     HLIEALDKELKNMGCKQKFELEDED*"
     gene            80178..80498
                     /locus_tag="SRR1747052_scaffold_7_prodigal-single_124"
     CDS             80178..80498
                     /product="Uncharacterized protein n=1 Tax=Firmicutes
                     bacterium CAG:110 RepID=R5ER49_9FIRM"
                     /codon_start=1
                     /transl_table=11
                     /translation="MNENEKLNEMENEMELDTEINSEIENNETEDGNSKTMTPMKAIR
                     AKCLDCCGGQYSEVKLCPCINCPLYDFRLGKNPNRKPRNLSDEQREALRERARKAQAA
                     RKSN*"
                     /db_xref="UniRef100_R5ER49"
                     /db_xref="tbo:Thebr_0093"
                     /db_xref="33199122"
                     /db_xref="R5ER49_9FIRM"
     gene            complement(81096..81353)
                     /locus_tag="SRR1747052_scaffold_7_prodigal-single_125"
     CDS             complement(81096..81353)
                     /product="hypothetical protein"
                     /codon_start=1
                     /transl_table=11
                     /translation="MNFIIGYLIPFIVVFFGCPLVYTLLGIWFGIQLLGIWVLSDHPE
                     KSKEPEEKWDECPNLPYEVVQELWNERDPNIDYELKEDDFS*"
     gene            complement(81387..81545)
                     /locus_tag="SRR1747052_scaffold_7_prodigal-single_126"
     CDS             complement(81387..81545)
                     /product="hypothetical protein"
                     /codon_start=1
                     /transl_table=11
                     /translation="MVKITLTTGQEIIAQSIYFEGNLAIIDYDNAYSSSLIEDVQHIK
                     EEDCWKYM*"
     gene            complement(81565..81849)
                     /locus_tag="SRR1747052_scaffold_7_prodigal-single_127"
     CDS             complement(81565..81849)
                     /product="hypothetical protein"
                     /codon_start=1
                     /transl_table=11
                     /translation="MSKKLEKVHESDNELLTEVSNSLILEAVSHFNTTRSRLRDGDER
                     YFYKWDEVDAVLSQLKDPDSVSIQAEKDFDGSVFCYIMNFAVLKKETRIR*"
     gene            complement(82083..82790)
                     /locus_tag="SRR1747052_scaffold_7_prodigal-single_128"
     CDS             complement(82083..82790)
                     /product="Putative uncharacterized protein n=1 Tax
                     =Clostridium citroniae WAL-17108 RepID=G5HEQ0_9CLOT"
                     /codon_start=1
                     /transl_table=11
                     /translation="MSKKNAQKREFTMTREEYIEHLSMKSNEIHISCKNSKTGSCCND
                     LAFPTCTCRDDVPCKQSGKCYCLHGTQRMCSVLSAYYRNLRLYTNDPEDFWTQVRFII
                     KHRPLPLFRYMDCGEIPDYAFITGMVETAKMFPNIKFMSFTKKYEQMNKWLDDHDGKL
                     PDNLNILYSAWDKNWKVPNPYGLGVAYVDFKDSSLNPEFPEHYQTCPNQKDKTITCSM
                     CQKCWRKDLGAVVFKQH*"
                     /db_xref="UniRef100_G5HEQ0"
                     /db_xref="G5HEQ0_9FIRM"
                     /db_xref="G5HEQ0_9CLOT"
     gene            complement(82842..83159)
                     /locus_tag="SRR1747052_scaffold_7_prodigal-single_129"
     CDS             complement(82842..83159)
                     /product="hypothetical protein"
                     /codon_start=1
                     /transl_table=11
                     /translation="MAKYTTTNQTYFFQHDIDYEGVNYRIYAPLVNINSRFIVEYKVP
                     KVDILDESPSETVSILVQITNTHPYEYDIRNVYWRMRNHKSEKFVSKYRKILDNIVPL
                     IHQ*"
     gene            complement(83175..83750)
                     /locus_tag="SRR1747052_scaffold_7_prodigal-single_130"
     CDS             complement(83175..83750)
                     /product="hypothetical protein"
                     /codon_start=1
                     /transl_table=11
                     /translation="MTTLGTNAQVITSKNTSINSSKLPAVYNKINWEELWVEWVTQNG
                     GLNPIGIILDYGCGRYTQHIQDFVNSKGFYYIGYDPYWNDIDFNKEIEQISKINGGGL
                     AAVICSNVLNVIPWWTGVKQVSNLVHYIGYRAKHRYFITVYSGDNSHHGRETKKDCWQ
                     WNRPTESYLFACDDIIKKNVITYKECGNLLK*"
     gene            complement(83785..84069)
                     /locus_tag="SRR1747052_scaffold_7_prodigal-single_131"
     CDS             complement(83785..84069)
                     /product="hypothetical protein"
                     /codon_start=1
                     /transl_table=11
                     /translation="MKHITSTLFNSFDDYADSATQLHIYAFETQDEYEEAKEVSESHN
                     PEKETEYLAELGYHDDPIPCEPIPGLRYSSYGFTIVGDFLVVIETIILDV*"
     gene            complement(84088..84723)
                     /locus_tag="SRR1747052_scaffold_7_prodigal-single_132"
     CDS             complement(84088..84723)
                     /product="hypothetical protein"
                     /codon_start=1
                     /transl_table=11
                     /translation="MTYSAIVAFDYKNFCPSLSRTDTKTMTIQDIQKEVDEICVWFDR
                     MWPFDKSMVAKHIPVSWMKRSSKTVGRASRRRVGGVYKYYIEFSKEFLHATTPTGFHS
                     TILHECLHCIESGNRDGWSHTGLWKSRAIDITNRTPFDINRTVQQNEITPEYQKIMMA
                     KYKYNIVCECGWSCPRQRISDSVREIANGNLRKRYYCPKCGSKNLKVINLV*"
     gene            complement(84783..85082)
                     /locus_tag="SRR1747052_scaffold_7_prodigal-single_133"
     CDS             complement(84783..85082)
                     /product="hypothetical protein"
                     /codon_start=1
                     /transl_table=11
                     /translation="MKQYNKIGLSTVNGVTSAFIDTPIGRFIINAGPEEGYNEVFVSF
                     QRDPHNGIVEPEQDLFHCQEENGALKCHLWKNEMSEDCTDDYVLKAISRKDLKEE*"
     gene            complement(85734..86276)
                     /locus_tag="SRR1747052_scaffold_7_prodigal-single_134"
     CDS             complement(85734..86276)
                     /product="Uncharacterized protein n=1 Tax=Clostridium
                     innocuum 2959 RepID=N9VC09_CLOIN"
                     /codon_start=1
                     /transl_table=11
                     /translation="MSKKITNKHIVWSNYNLNLDDWMEGIKENLELNDIDCSDWDESR
                     FYEEMVETNDMYFDDECYNLNLPTEGRIIEIADVGLWNGRRMGYNLLNEHNVRACLNF
                     KKDCDYGEWWVDSHNNLRSRQDHHDSYHTILYREVKPEITSDQLDNFCWKLYNGKATS
                     KDITKYTRAIGKRVKDVYGW*"
                     /db_xref="UniRef100_N9VC09"
                     /db_xref="N9VC09_CLOIN"
                     /db_xref="ssw:SSGZ1_0498"
     gene            complement(86337..86516)
                     /locus_tag="SRR1747052_scaffold_7_prodigal-single_135"
     CDS             complement(86337..86516)
                     /product="hypothetical protein"
                     /codon_start=1
                     /transl_table=11
                     /translation="MYSEDYLCPECGGLLTEPNLYCEECQKEFEPWECANTLKAIMED
                     FREQKAIDRFRGLED*"
     gene            complement(86532..86870)
                     /locus_tag="SRR1747052_scaffold_7_prodigal-single_136"
     CDS             complement(86532..86870)
                     /product="hypothetical protein"
                     /codon_start=1
                     /transl_table=11
                     /translation="MKKKTIAEKRAILYREWLLATLANDECYYDSTLMMGVPDGDTQE
                     DVIRDLEGGWYDEDIDATIAVYERAKERYGEGGYYVNGNVFIDEDNALYEAGYGDIPK
                     RIYKKYSKWH*"
     gene            complement(86900..87202)
                     /locus_tag="SRR1747052_scaffold_7_prodigal-single_137"
     CDS             complement(86900..87202)
                     /product="hypothetical protein"
                     /codon_start=1
                     /transl_table=11
                     /translation="MYYVTYYEEYPIYEPAEGGYYYAGSRNVSVREFKSWRKARQFFN
                     KAARHFVEDFSYDNPHCMYGFPNSYAEVRSRYIGNDYGIVLTSKKPLEEHGWEPYC*"
     gene            complement(87235..87681)
                     /locus_tag="SRR1747052_scaffold_7_prodigal-single_138"
     CDS             complement(87235..87681)
                     /product="hypothetical protein"
                     /codon_start=1
                     /transl_table=11
                     /translation="MAKKNSKKYTHTKQDIENIVNQIRYRLDELDMSHDVAIYFSGKR
                     YRNIGHWDIENDRFNSQWVLEENLYPIDYCEYAPDNNIICISSEGELYDAMNYNFMYL
                     DERILPDKSLYTEMGTTWFYILCPSRDEWEDWETTRKPGDYRKITI*"
     gene            complement(87751..88320)
                     /locus_tag="SRR1747052_scaffold_7_prodigal-single_139"
     CDS             complement(87751..88320)
                     /product="hypothetical protein"
                     /codon_start=1
                     /transl_table=11
                     /translation="MTITNKYENMTVTVSCNEIEDTEMMKLIQKMKNTKTAREHTEEF
                     YLPRIKAIGTAKWETICNQLLNLCETTKEVGIQGRIETCLKADFCRDDNGERYSLCVS
                     YNPHSHVYILNYGHIGCIYGSATLNPNKEYYNSEWGEDKDGWLVKWDEYNLYAQFRKN
                     LMSEIERKIKTDEARIRSIQENYDEIAGK*"
     gene            complement(88403..89986)
                     /locus_tag="SRR1747052_scaffold_7_prodigal-single_140"
     CDS             complement(88403..89986)
                     /product="Uncharacterized protein n=1 Tax=Bacillus phage
                     vB_BceM-Bc431v3 RepID=M4HP54_9CAUD"
                     /codon_start=1
                     /transl_table=11
                     /translation="MSTNYIAEFYKTANHNYEDFFGAYVADEKMVKINKEIKSLNEQI
                     DLKKEKLSRLYTLRYNDKFTPVEGTFILSYEPDRGGAQGCQFDILSGFPIDENSVDGT
                     THITTVGRKVGEFTILAGYCLPLGSAIIRKYSYKISTNNSRCSFKMLYEYVAPIMDYS
                     APIVSDNGVHILRYDLTQSATEFIQKMYDLPDFKTPITFRDFCNKLENNKSTEIILRT
                     APEDCIKQLLDMRIDKAEPIYKILELPKAEYDSIVEQGYLSKFIKLKSKIKNNLKTTY
                     NKELELEDYFHYTNSEWIEILEKSHYWEEECRFNQVDTNGENPIYICLDGYMRQIWGC
                     TAVNFYKYYSFGKFMDYVCEEACNQGFQSLTGFIKELKDYLSMCETMDIKPTLYSSYL
                     KQTHDILSRNYKIRLTEEQEELFKKRYEDFKDYKTKDGNYIITHPSCAEDVKQEGYNL
                     NHCCASYINRIIQGTSKLVFLRYVKSIAKSLVTVEICDKAIVQARGASNRPISREEFT
                     AICEYAKRVELRVRVSPRD*"
                     /db_xref="UniRef100_M4HP54"
                     /db_xref="M4HP54_9CAUD"
                     /db_xref="lsp:Bsph_3779"
     gene            complement(90081..90491)
                     /locus_tag="SRR1747052_scaffold_7_prodigal-single_141"
     CDS             complement(90081..90491)
                     /product="hypothetical protein"
                     /codon_start=1
                     /transl_table=11
                     /translation="MKNTYKIINRSDLWNIVDFKCINDKVYCLLKSHLSEDNTPCVVV
                     DGSEVKMIQRKIGAVPEFQKEICETCDGLLFALNKNEIITNDEMEYIGNGGKEIVPVR
                     ECPHCGRNLYPSQIDGYDYQCFHCDEDFYDIEVK*"
     gene            complement(90569..91300)
                     /locus_tag="SRR1747052_scaffold_7_prodigal-single_142"
     CDS             complement(90569..91300)
                     /product="hypothetical protein"
                     /codon_start=1
                     /transl_table=11
                     /translation="MRKSVNSRNYIVSVYDSSIVGAENGVSLEEASRYIRNWEAWESC
                     FSKSTLEWILENISIGDICAIHYIPQENATPDSYWEKNYERECLDRHHHFEEYQGNTD
                     FHRTVYLPAVGYRVSYQYQNVGNLAKVYKEALIRDYPYLKDYKFESYVPQYNGGSNEI
                     YIKLTYKNDKKENITVSLYTPIEALKEKDAFKIFKRHWDYNNDYYRNQLEYKEKILGV
                     LKSREFHELREKVDGRLYNYTGELL*"
     gene            complement(91375..91632)
                     /locus_tag="SRR1747052_scaffold_7_prodigal-single_143"
     CDS             complement(91375..91632)
                     /product="hypothetical protein"
                     /codon_start=1
                     /transl_table=11
                     /translation="MSVQRIGNFNVNIYYDENLDDNGRPWNLVIVDKFTPTGTYVGEK
                     SFYFSPWALLIRSFYKDELQSLWEMPNNTKITGGRWVWETD*"
     gene            complement(91646..91852)
                     /locus_tag="SRR1747052_scaffold_7_prodigal-single_144"
     CDS             complement(91646..91852)
                     /product="hypothetical protein"
                     /codon_start=1
                     /transl_table=11
                     /translation="MIIHVTDIEWDVDKNDKPEEYLPTKVNLNYDAGSLDFRDPFNEY
                     LYDSICEDLENTYGYCVVNFAIDV*"
     gene            complement(91913..92404)
                     /locus_tag="SRR1747052_scaffold_7_prodigal-single_145"
     CDS             complement(91913..92404)
                     /product="hypothetical protein"
                     /codon_start=1
                     /transl_table=11
                     /translation="MNNAYANIKVATLKPGVFFKMSYVTEVTLSAAGRKAGVHVLKRV
                     IGTFRVGISYKNTKKAIARAEAKGLKMEDVTRLPWGQWKDDSCRIICHTNKMGQYKEY
                     IRVYDTPNKPKVQYYIGSTPVTKEQLRATGYIPESYFINSNDSGCYTICLDNIEYIGK
                     PVQ*"
     gene            complement(92475..92639)
                     /locus_tag="SRR1747052_scaffold_7_prodigal-single_146"
     CDS             complement(92475..92639)
                     /product="hypothetical protein"
                     /codon_start=1
                     /transl_table=11
                     /translation="MTNKILSFCLGEEDGTAIFCETREEFLQYINEKINEAEERGQEH
                     FDLTIEQTEF*"
     gene            complement(92677..92832)
                     /locus_tag="SRR1747052_scaffold_7_prodigal-single_147"
     CDS             complement(92677..92832)
                     /product="hypothetical protein"
                     /codon_start=1
                     /transl_table=11
                     /translation="MITIIQCKDKATFKVTNDVTFNEVTVMLDTPEQTNEMILNLLER
                     ICNGEDK*"
     gene            complement(92829..93167)
                     /locus_tag="SRR1747052_scaffold_7_prodigal-single_148"
     CDS             complement(92829..93167)
                     /product="hypothetical protein"
                     /codon_start=1
                     /transl_table=11
                     /translation="MNTIAYKPSINSNKEMMEKINPDSWKAIIEFDSLDEVLCLYHTF
                     DGAIDDHFKDARNKHIWALGAKTQEESLYYEDLADQQRKYGYKLMKIKNALEKTFHCS
                     EYYFEGGANK*"
     gene            complement(93224..93625)
                     /locus_tag="SRR1747052_scaffold_7_prodigal-single_149"
     CDS             complement(93224..93625)
                     /product="hypothetical protein"
                     /codon_start=1
                     /transl_table=11
                     /translation="VSTLTVLIIVFAILMAGVLYYEIDNPKILWSFSVIWALAFMIMV
                     LVFAGMKTPVTISETEVEPNVYFVYAEKVEEKEDVITFATVNLKDNQFYTWVNEYGYD
                     YPDVPYMLTMDSKGTKETSDDYITVVWIATP*"
     gene            complement(93705..93890)
                     /locus_tag="SRR1747052_scaffold_7_prodigal-single_150"
     CDS             complement(93705..93890)
                     /product="hypothetical protein"
                     /codon_start=1
                     /transl_table=11
                     /translation="MNMWMLKEENMNKQIKDLSFLATTELIRAQTRHVVSKRHGKFRY
                     ENNRKYKDKRKEVKNFY*"
     gene            complement(93871..96030)
                     /locus_tag="SRR1747052_scaffold_7_prodigal-single_151"
     CDS             complement(93871..96030)
                     /product="Uncharacterized protein n=1 Tax=Enterococcus
                     mundtii QU 25 RepID=V5XSU8_ENTMU"
                     /codon_start=1
                     /transl_table=11
                     /translation="MSTINFEKAINYIKSLPAIPDFALTPDIIIKWDKTKTTKTEWGK
                     KRVDKTPVFYYPKTGVVEILEKNPLLYKHNYLFDTEEDKRAPYLSNNKDSVTSAKAEI
                     FSYYGKYHKEIDALEIASIQMSGKRAKDGEKRVWEYANINNERYFLFRNGEAIKGFSY
                     LLKDGKYYDKTLRHWLQSDLHQNIHNKYFDGQALIFFGYKAQEEYSSRETFWIPFRVT
                     RWYEKIVERPIKKGSVKEILINTQELTEYSNEYLFSLFKGGNKGSICTAFKGGILIRY
                     FTNSISLSIPFYRENYRVFFSEKENFILKFSQGKWNPCSVNNCYIACSYKDIVGKEQF
                     ENVKRIKQVIDVATSDKFAKDNFIQNLIYILKYPIIEKVYKSGYPTIAKKINSNPVAC
                     LRDYFDTTPKKMGSVYQNLGINKFQLKVLEKHFENCTYLTHPVFPKIKFVKEIGGEDV
                     IHWDEKKSQKIFTFASMAGGWQGLALRTNYLNSPTYIEWGNLNSFYPTDEDKRRIRNL
                     INLQAKNPDTDCVRLFRDTIYLICNSVHEILPNMNPFEARTLRDLNWMHDQYVNIANA
                     KKFNRLTKDGRWDKLNEKRIKLYERIGDEFEIIVPKEPKDIINEGASLNHCVGGYLDS
                     VASGYKTILFLRKVSEPDKSFYTIEVNDKRVIQIHGNHNKWLGNNPEAIQFVIDWLAD
                     VKLHCDLKLLFNLGQGYSGSTNNLDYCNYKLNEYVDA*"
                     /db_xref="UniRef100_V5XSU8"
                     /db_xref="emu:EMQU_3038"
                     /db_xref="V5XSU8_ENTMU"
     gene            complement(96064..96240)
                     /locus_tag="SRR1747052_scaffold_7_prodigal-single_152"
     CDS             complement(96064..96240)
                     /product="hypothetical protein"
                     /codon_start=1
                     /transl_table=11
                     /translation="MITLNIPASSLAKAKAMIEGLKTTRPEMIHVVQSGKTWGVISYA
                     YHPIPSIEDVKEYL*"
     gene            complement(97099..97599)
                     /locus_tag="SRR1747052_scaffold_7_prodigal-single_153"
     CDS             complement(97099..97599)
                     /product="hypothetical protein"
                     /codon_start=1
                     /transl_table=11
                     /translation="MATINTKKNATLNRVQMLKDSNSNMEYLSIDGIRCGYMGSASEA
                     DREAGIRCIQKIVDNSNLTGYALIREVMAQVKFEADMNENQIQPDEQVRVEDEDCVIS
                     YQTKKIYDMVGKELADASDMGDNTPKEAIREILKLRALAKIHELNAEAEEGLNYEDDY
                     EDDEEE*"
     gene            complement(97710..97895)
                     /locus_tag="SRR1747052_scaffold_7_prodigal-single_154"
     CDS             complement(97710..97895)
                     /product="hypothetical protein"
                     /codon_start=1
                     /transl_table=11
                     /translation="MQKGYLESRINDLLGSAINEEMRHLKTSLEINPVMDVENQCNYI
                     GVLIALKKQAKDLIEKL*"
     gene            complement(98233..98850)
                     /locus_tag="SRR1747052_scaffold_7_prodigal-single_155"
     CDS             complement(98233..98850)
                     /product="hypothetical protein"
                     /codon_start=1
                     /transl_table=11
                     /translation="MSTIRNERRISEIETIDCKITNKFVSSPVSFNGPLTWKEIVRNQ
                     PEKEEVLRNWFNETGCWPNANSTPVFDVTEQIVYPGYSLDYPNIDKRGESVGTAVFVK
                     IKKAVLEKNPVDWDKYRVNKPFSHKNPENRFERSGYYLAAERLNGHIFVGCSDVDQMI
                     LVSALQSYKKAKEVKEIKEKQNKALDEVLIKLKALEDEIKEIQNK*"
     gene            complement(98956..99372)
                     /locus_tag="SRR1747052_scaffold_7_prodigal-single_156"
     CDS             complement(98956..99372)
                     /product="hypothetical protein"
                     /codon_start=1
                     /transl_table=11
                     /translation="MSINITSSSKSSISPIYTQPRDERGRFVSSDVTNLGSTPKEVKQ
                     FKSLYMEEIESTTPYIYNFVKDNGVVKTLIKDGDLNACLYLNKGTESYYLFFTSHNSF
                     GFHLSCGVLAEVLNNEDTVKLIAEYDIVYWDAIQKV*"
     gene            complement(99806..100009)
                     /locus_tag="SRR1747052_scaffold_7_prodigal-single_157"
     CDS             complement(99806..100009)
                     /product="hypothetical protein"
                     /codon_start=1
                     /transl_table=11
                     /translation="MYYKVINKYGKAITVKLKGIEKQTFKTQDFARLLCKRLNEDERK
                     PKWLVNGYNWKLCRPYLVDTNKF*"
     gene            complement(100010..100276)
                     /locus_tag="SRR1747052_scaffold_7_prodigal-single_158"
     CDS             complement(100010..100276)
                     /product="hypothetical protein"
                     /codon_start=1
                     /transl_table=11
                     /translation="MEQWEKDYLDIIAQDKANRRKAQEMEQESTSNFNWRKLFVILLQ
                     ILKDLSLLAIGNSLSNPEWVVVTWTFITLWLLLKLIQNKLKEVK*"
     gene            complement(100279..100602)
                     /locus_tag="SRR1747052_scaffold_7_prodigal-single_159"
     CDS             complement(100279..100602)
                     /product="hypothetical protein"
                     /codon_start=1
                     /transl_table=11
                     /translation="MKKQYTMRLSVPVEKTISKLEEAWSLRFANQVFSNFCTNVCKGR
                     FAGKCESCPVYQAYETAKQQIRDGVRTRPEYQDCKVSYGAYRHFDGRGHKTEVWRAPL
                     KKEVK*"
     gene            complement(101188..101421)
                     /locus_tag="SRR1747052_scaffold_7_prodigal-single_160"
     CDS             complement(101188..101421)
                     /product="hypothetical protein"
                     /codon_start=1
                     /transl_table=11
                     /translation="MKVYKQIVRSKRELLTELGFVTWRNRQEVTDLLTIIAKRVTPIR
                     FDNILHSIITSDMSPQEVVRYLTFVEIPLKEVS*"
     gene            complement(102383..102796)
                     /locus_tag="SRR1747052_scaffold_7_prodigal-single_161"
     CDS             complement(102383..102796)
                     /product="hypothetical protein"
                     /codon_start=1
                     /transl_table=11
                     /translation="MSVSYIVAAIILAIVFTSVVFVFIGKIEHKGRKINLAWLLMMLL
                     IATISILTMVLIYHSQNDLTVSDLQIAYNNGYKNGKAEAAHTFPSNEEVENWLSSTEE
                     VIISTHKDGSDPTIHIIDQNGEEWGLVADEITNNG*"
     gene            complement(103049..103282)
                     /locus_tag="SRR1747052_scaffold_7_prodigal-single_162"
     CDS             complement(103049..103282)
                     /product="hypothetical protein"
                     /codon_start=1
                     /transl_table=11
                     /translation="MASFFIVTLYIEKVLMIILIKNKGKVWYKITLRTVGRRKWIEWG
                     LERIGREVVSGVVEKSYGVGDEKIFLTFLNFKF*"
     gene            complement(103336..103848)
                     /locus_tag="SRR1747052_scaffold_7_prodigal-single_163"
     CDS             complement(103336..103848)
                     /product="hypothetical protein"
                     /codon_start=1
                     /transl_table=11
                     /translation="MRYEFDSKSFIYTSEMDEIKKYLESIIKGDKMTPCERWDLIYKY
                     WANLSEEEFNSYFDINLLPPEEPAYSFDELKEKFNKIKEEEKYCVDLGHEIRHLCCEM
                     AKAKKSTFYHTFVTNEGSSFCLGIMDDTSYPAYPHSYEQSLIKWDAIIRGVEGCLLQF
                     GCSPEEIETV*"
     gene            complement(104023..104610)
                     /locus_tag="SRR1747052_scaffold_7_prodigal-single_164"
     CDS             complement(104023..104610)
                     /product="hypothetical protein"
                     /codon_start=1
                     /transl_table=11
                     /translation="MNYGEKFNYGKIKDDFDCPNFNRYYPDTRGKENSFQKNRELKEE
                     NEKLKKYIDYLKEKNDTLKKGVKKQSIGNKENQRKAKAFDKLYKILFNKFSYHTNIQY
                     IYGVGKFSNVKYGQYFDNSMDMEKLTDKEVVKVINTFLEGINAEYRIEWFGYSGLNEP
                     DNGGSYVSIKVDEQAKKDVHDYNELDKSKTDLTNN*"
     gene            complement(104629..105069)
                     /locus_tag="SRR1747052_scaffold_7_prodigal-single_165"
     CDS             complement(104629..105069)
                     /product="hypothetical protein"
                     /codon_start=1
                     /transl_table=11
                     /translation="MAYNIVVDTTKDNTAKTSKKIIMATKAANRIKDKWAEQGFEISE
                     SCPYVGSIYQKTHYWSMLLTKWHRHPVFPEKIVGQDTINIIYNKISDLTFPKYTISAY
                     YHSKGSDTASTFHWNEYLLSLLNEQINCIDDAICILEHPDEMLA*"
     gene            complement(105111..105284)
                     /locus_tag="SRR1747052_scaffold_7_prodigal-single_166"
     CDS             complement(105111..105284)
                     /product="hypothetical protein"
                     /codon_start=1
                     /transl_table=11
                     /translation="VIKCQANYEKQKREEKERIEQAKKAYENMPQWKKEVLNNWTENL
                     KESCKQYWEDKEY*"
     gene            complement(105300..105542)
                     /locus_tag="SRR1747052_scaffold_7_prodigal-single_167"
     CDS             complement(105300..105542)
                     /product="hypothetical protein"
                     /codon_start=1
                     /transl_table=11
                     /translation="VEQYTKYDYTILNKGTLKDFKKKAQDFFEYNIEEYQPVCTTATD
                     SEDVAYGLENFEYKPEKTKEIFAKYNGLLDKYNALL*"
     gene            complement(105634..106005)
                     /locus_tag="SRR1747052_scaffold_7_prodigal-single_168"
     CDS             complement(105634..106005)
                     /product="hypothetical protein"
                     /codon_start=1
                     /transl_table=11
                     /translation="MNENNDNLKVFIINGSGGSGKDTFCKYIEQLATEKDRFYHVECI
                     YTSTPAKQWAKQMGWDGSKLPNDRRFLCNLKDMLDYWNNATYNCIKDYFNAYYTNQFY
                     HCYSKSIFFYSCKGRKRYYLD*"
     gene            complement(106002..106340)
                     /locus_tag="SRR1747052_scaffold_7_prodigal-single_169"
     CDS             complement(106002..106340)
                     /product="hypothetical protein"
                     /codon_start=1
                     /transl_table=11
                     /translation="MMNYLDFCNELFDKLTQDISQDYPNSSFLGFTNLINCNWTKGDG
                     FTLIFKISTLNNLIFKEHFEESFIYEKLFAPYVYGRNQPDWRAISYFISNTIKQDFLK
                     HLTKDWVFPL*"
     gene            complement(106368..106973)
                     /locus_tag="SRR1747052_scaffold_7_prodigal-single_170"
     CDS             complement(106368..106973)
                     /product="Uncharacterized protein n=1 Tax=Azospirillum
                     lipoferum (strain 4B) RepID=G7Z9E2_AZOL4"
                     /codon_start=1
                     /transl_table=11
                     /translation="MTCIVGFTDKKNNVTWMGGDSLGSNGYSQDLNLAGKVFHNDILT
                     NVVIGGTSTFRHLDLLKYSKNLFPEVDKYKLEKKEITIDHKYMVTSFIPNVITLFQTG
                     IVSETDKDRGGNFLIGINGNLFQVQPDYSVLETPECYDAVGCGALSAKGSLYATTKNN
                     PDFTPEQHILCALEAAEKAMCGVKRPFIVINSNGESKTIIN*"
                     /db_xref="UniRef100_G7Z9E2"
                     /db_xref="pgm:PGRAT_19360"
                     /db_xref="A0A089NKG2_9BACL"
                     /db_xref="G7Z9E2_AZOL4"
     gene            complement(106970..107647)
                     /locus_tag="SRR1747052_scaffold_7_prodigal-single_171"
     CDS             complement(106970..107647)
                     /product="hypothetical protein"
                     /codon_start=1
                     /transl_table=11
                     /translation="MMNKTNISVSILRKDIFKTKNQNIIQKKEQDIIDSLIILSNCIT
                     DNKNKVVSDGHIQIQNYEDYFDCGEMAYEDLSESLNQIRINLKSSYKNFTQNQLSIIA
                     MEGEGSFVKLTLKEYLTLMSFVYKDVKGKGYKIAELLNLYLLIKSNISKNISLKNKFG
                     NFYNKDCMYLDKIIKASTLSQVTVKKYLDALCYCNLIKKYKKEVKVYYILNSEFNKAS
                     KEKEENK*"
     gene            108466..108606
                     /locus_tag="SRR1747052_scaffold_7_prodigal-single_172"
     CDS             108466..108606
                     /product="hypothetical protein"
                     /codon_start=1
                     /transl_table=11
                     /translation="MKVFKENMDGFNFDKPTVYMDIDDVLLDSTNAVLDVIYKRYSIR
                     QE*"
     gene            108649..109158
                     /locus_tag="SRR1747052_scaffold_7_prodigal-single_173"
     CDS             108649..109158
                     /product="hypothetical protein"
                     /codon_start=1
                     /transl_table=11
                     /translation="MTKEQIEEIFESDDFWNAVQLNETLIKAFEEGLWDNFNWVFVTK
                     GTEQNLQKKFDYLNQQEFLQNHSNWSYYRLNLNESKSKVHMMGGIQIDDLYGNLVNTD
                     ADLKILLKNGRDTPFNTSKRETDNFENLYFADDMNHIVSILNWYSSLDEDDLNEILTT
                     MTTSIGDEF*"
     gene            109378..110937
                     /locus_tag="SRR1747052_scaffold_7_prodigal-single_174"
     CDS             109378..110937
                     /product="Uncharacterized protein n=1 Tax=Bacillus
                     licheniformis CG-B52 RepID=T5HLF0_BACLI"
                     /codon_start=1
                     /transl_table=11
                     /translation="MLKSIRDITGQVIDRDELETWYAERDRLKKKKKTSKDERNRIKE
                     LQHRIYMMMYIPQYITVTMDSVSEYEKLYKNGFYFNDRWFKRISCSASQARVSTVVFC
                     DCGSIEDKIEPPDSIRIQLRDRLDNGRDMFHPLAPSKYNAYFGLYSSATKQVTKPRFC
                     IIPDYSEVRPVDVDFVIEQPVDEDDIIEPRTIDVEFNMVDGSGLISPQMAEQWGKDLG
                     EDYTPCQFCIRCAFTKGAVNEFDFVEWCKELNNENYFIKDVYGNMVDLREIDVILTEG
                     MAKLWDSWESQESFESCCEKNGIIWGITKYAPKKDKEVNAVNYQFLQTLNLTDDMVKD
                     VCKETVKYIQGVSYEDIYYTLLFLMGENNTEESIEAFLRSSDNYWLKSLILNHNLLND
                     KYSKEKIRDFIVRKIELACLGKILVRGNFQCIVVDGYAFMQAVTGQKVTGLLKAGQFY
                     SQFWNNRNVNKVDCMRSPLTHFSEHYVVDLMNTEEMQKWYKYSYSGIIVNCHDAHTMR
                     FAGSDYDEIKR*"
                     /db_xref="UniRef100_T5HLF0"
                     /db_xref="A0A0F5KPZ5_9BACI"
                     /db_xref="bamy:V529_21230"
                     /db_xref="T5HLF0_BACLI"
     gene            111763..112752
                     /locus_tag="SRR1747052_scaffold_7_prodigal-single_175"
     CDS             111763..112752
                     /product="hypothetical protein n=1 Tax=Paenibacillus
                     polymyxa RepID=UPI0003116850"
                     /codon_start=1
                     /transl_table=11
                     /translation="MIPEFSEGSKERSVLESRVKAGCAAQSRQIDKTKIGENVKELAT
                     VCRQFQHIKEEDSEEIKEKKKFLNSILADKKPYFFRYKYRQTDKEYRDYIAQKNEDCH
                     QHFRITLNELLAMSESEMTQEQKDFKDYYNRFIPVITSKCVMNKICWYIESIDFNIKK
                     KIRSSEKFDYRTLQSENFIPNDKKLYEQVYELVTNTIKKWNSMKGTLAKDNNVKNPTK
                     SSESAFNRDNEYLALKMALEELCSNDETMSNYLVQLFYVDKTSLNKNILWELYGKQIY
                     ENIKSKTNVCYFPKKNPLGSMEFLYENYSIEKVDLNQVEEVEELEVKELVEVN*"
                     /db_xref="UniRef100_UPI0003116850"
                     /db_xref="T5HLF0_BACLI"
                     /db_xref="bamy:V529_21230"
                     /db_xref="UPI0003116850"
     gene            112756..113856
                     /locus_tag="SRR1747052_scaffold_7_prodigal-single_176"
     CDS             112756..113856
                     /product="hypothetical protein"
                     /codon_start=1
                     /transl_table=11
                     /translation="MIDIYDEEGYIQRVLEQGLSERWKRDASLLIKFYKTKYYSGEQP
                     ECTKKWVKETILKKCEEGVKGFNKITRKGEINALVDSVWKDWKIDKEHPEKSSKLRKV
                     KQIEFSKEVLDWFLGLEDSVILSPLEREKLQERHTMKISEHPIKFLRVKYLFTLFVWS
                     KIQENYLENYNVHYLKKFTQKFRRDGDLGQSFSFMYEKELMSDLGFIEVNRASGIKAV
                     FMDLPVFQIPVTDKNRILLGGDDLYNCGYWLKKQRNGYFICQNCGKEVANDKKPNGKG
                     GRPPKYCKECADLITNHKKDEEQLFCVDCGKPLQTNSIRKYNTCRCASCQSKIRMETE
                     RIRQEKMRKYAKLAENPNLDKPNENAGLKDTF*"
     gene            113937..114374
                     /locus_tag="SRR1747052_scaffold_7_prodigal-single_177"
     CDS             113937..114374
                     /product="hypothetical protein"
                     /codon_start=1
                     /transl_table=11
                     /translation="MIKISKSERDNLKRVGLLKDRKIGMNRQDANYTVANREHVGRDK
                     TIYVTEEPEIMLFLGHYEGMNLQKINAKQYKQLTDKGILTGENTQHWGTYVPAAVAFE
                     DATGGWRCKKVTKIMLELGLWSNSKSRRAAKKAEEDVSFVDGI*"
     gene            114578..114859
                     /locus_tag="SRR1747052_scaffold_7_prodigal-single_178"
     CDS             114578..114859
                     /product="DNA-binding protein HU (DNA-binding protein II)
                     n=6 Tax=Paenibacillus RepID=E0RM56_PAEP6"
                     /codon_start=1
                     /transl_table=11
                     /translation="MTKSEFISAIKATEACADMTKKDIEAVLSGVNDVITEVVASEGS
                     VKLGSIGTFSGYTRPAKTARSPRDGSTIQIPEKHGYPKFKFASNMKVCE*"
                     /db_xref="UniRef100_E0RM56"
                     /db_xref="ppq:PPSQR21_000470"
                     /db_xref="A0A0B0HU64_9BACL"
                     /db_xref="E0RM56_PAEP6"
     gene            114990..115844
                     /locus_tag="SRR1747052_scaffold_7_prodigal-single_179"
     CDS             114990..115844
                     /product="hypothetical protein"
                     /codon_start=1
                     /transl_table=11
                     /translation="MTRNQLVKSIVEETGYDKEMVANVLESFEYKVMDAIATEDSLQF
                     AFGKFWGETKDPYKITGFYSTFEKIRALEGWSQAKIGYPHFKFSKQALICLKIRPREY
                     FEQPENRYTSLARKFRKDLNIPEIAEYKDLPEEKIEELCKQADVEKHGEISSSRARFL
                     RRHNNWNKKRDAARDEINAKILIDEDLQKQRDNGVAEEDLVVRPIEEIKADKEKEWIA
                     INEQFKKDNADWLKRREESYKKHYYKVQEREAQKTAEREERFSQLRKENLGEDYLDEL
                     DDDYEDLN*"
     gene            115873..116061
                     /locus_tag="SRR1747052_scaffold_7_prodigal-single_180"
     CDS             115873..116061
                     /product="Uncharacterized protein n=1 Tax=Flavonifractor
                     plautii ATCC 29863 RepID=G9YP37_9FIRM"
                     /codon_start=1
                     /transl_table=11
                     /translation="LTEKQLREYVVNEFLKWEGYNKTNGGHTKIVNLYNSLSPLPSSY
                     KLKNTDAWCQATIGALAK*"
                     /db_xref="UniRef100_G9YP37"
                     /db_xref="G9YP37_9FIRM"
                     /db_xref="cls:CXIVA_07150"
     gene            116083..116685
                     /locus_tag="SRR1747052_scaffold_7_prodigal-single_181"
     CDS             116083..116685
                     /product="Uncharacterized protein n=1 Tax=Ruminococcus sp.
                     CAG:17 RepID=R5N4M4_9FIRM"
                     /codon_start=1
                     /transl_table=11
                     /translation="LPECSCNRAIALYQKAGCWKEDDSYVPSIGDLVYYDWQDSGVGD
                     NTGVADHVGMVVSVTGKTSFIVLEGNYSNSVKRRTMKINGKYIRGFALPDYKTAAKIY
                     KITTSTTTNTTTSTSTASKLKITGCTCYMPQLKKGHVDDAVKVLQTILNYLGYSCGTV
                     DGNFGSNTDSAVKKYQKAQGLTADGIVGKDTWKALAYGKK*"
                     /db_xref="UniRef100_R5N4M4"
                     /db_xref="R5N4M4_9FIRM"
                     /db_xref="det:DET1070"
     gene            116699..116896
                     /locus_tag="SRR1747052_scaffold_7_prodigal-single_182"
     CDS             116699..116896
                     /product="hypothetical protein"
                     /codon_start=1
                     /transl_table=11
                     /translation="MASRRPNITLTDVVVGLASLFRTTINANNRKIEDAINSLPDVVV
                     SKEQPTGQKAGDFWLQIIDDE*"
     gene            116984..117262
                     /locus_tag="SRR1747052_scaffold_7_prodigal-single_183"
     CDS             116984..117262
                     /product="hypothetical protein"
                     /codon_start=1
                     /transl_table=11
                     /translation="MAIQSNQRVKADIAKEKRKLNAIQRKMELQEKKEEFGEAWKRSL
                     KEEQKKALEDVIGDIDTPKIKDSIDYNAFFDPINFYKDENGKVRDFDY*"
     gene            117365..118633
                     /locus_tag="SRR1747052_scaffold_7_prodigal-single_184"
     CDS             117365..118633
                     /product="SPBc2 prophage-derived uncharacterized protein
                     yonG n=3 Tax=Bacillus amyloliquefaciens
                     RepID=U4PSY2_BACAM"
                     /codon_start=1
                     /transl_table=11
                     /translation="LQNQLAKEDNKKKNEPKIPNYLQKYYQNWVKYLHRFVPLYDKYV
                     CTCCGKPKVQDDYFLVYAETDMGRIAPDGKMYSHICKDCCKKLYEYLYYEKANKDGEE
                     AMKWLCSYLNIYFDDITYFKAKDVMDKNGKKNHIVEEYMSVVSRSATLKGKTFLESPN
                     IGSANAGSGGSSEKAKKIIASVDGSVSNDTESTWSKEDLNAKRLVLKMVGYDPFYYED
                     EDTRKILYKDLLGMLEQGMELDGMKVQGAIQIVLGFKNIRELSEKYKQKTMADAPVKE
                     LKEIADLKKKELDTITDFSKNNGFGERFAISKAKGENTFTGIMAKMNEMKYEDAILNM
                     YDIETSKSINQAAEASFAAIFSQLNMSEAEVYKTCQDQLKKLVEVQRENTTLKENLRL
                     AKREIAEMKLEKEKEAYEKENGSQEDWGGY*"
                     /db_xref="UniRef100_U4PSY2"
                     /db_xref="W7Z8R9_9BACL"
                     /db_xref="batr:TD68_07175"
                     /db_xref="U4PSY2_BACAM"
     gene            118634..118921
                     /locus_tag="SRR1747052_scaffold_7_prodigal-single_185"
     CDS             118634..118921
                     /product="hypothetical protein n=1 Tax=Lachnobacterium
                     bovis RepID=UPI0003B36360"
                     /codon_start=1
                     /transl_table=11
                     /translation="MKRLSHEEFVELMKDINNKIDFLSEYKGSHKKIHCKCKDCGKDW
                     WAMPVNLRRGTRCPFCFREKLYADRRLSQEEFEERLKKNYPTITALGEYKG*"
                     /db_xref="UniRef100_UPI0003B36360"
                     /db_xref="V2TNM2_ECOLX"
                     /db_xref="UPI0003B36360"
     gene            118970..119383
                     /locus_tag="SRR1747052_scaffold_7_prodigal-single_186"
     CDS             118970..119383
                     /product="Uncharacterized protein n=1 Tax=Clostridium
                     difficile Y401 RepID=T4H8X5_CLODI"
                     /codon_start=1
                     /transl_table=11
                     /translation="VWSGSILLGKTKELCPDCREDIRSTRLSPEEFSNRVKNINPDLE
                     VIGRFTTTREKVLMKCKKCGNEFEIRPNLLLSHHCGCPICAESKGERRITLFLEKNDV
                     KYFRQYKFENCKDKKCLPFDFYLPDYNICIEYDGS*"
                     /db_xref="UniRef100_T4H8X5"
                     /db_xref="M3I6K0_9STRE"
                     /db_xref="lmu:LBLM1_10840"
                     /db_xref="T4H8X5_CLODI"
     gene            119423..119566
                     /locus_tag="SRR1747052_scaffold_7_prodigal-single_187"
     CDS             119423..119566
                     /product="Uncharacterized protein n=1 Tax=Paenibacillus
                     polymyxa (strain SC2) RepID=E3EJZ7_PAEPS"
                     /codon_start=1
                     /transl_table=11
                     /translation="LEYTQKHDKIKTDFCKKENINLIRIPYYNYSKIEEILQEVLKVG
                     DAE*"
                     /db_xref="UniRef100_E3EJZ7"
                     /db_xref="ppm:PPSC2_p0627"
                     /db_xref="E3EJZ7_PAEPS"
     gene            119724..120101
                     /locus_tag="SRR1747052_scaffold_7_prodigal-single_188"
     CDS             119724..120101
                     /product="terminase n=1 Tax=Brevibacillus brevis RepID
                     =UPI00037B6B9D"
                     /codon_start=1
                     /transl_table=11
                     /translation="MQKYVLLSSWAPANVVWLMGRNSGKSFLASPFMMARALLLPNTN
                     TYIMAPSGGQAQETFQKMEDIAKGNIASLLGTSSVFLDECVRQNAAADPFTHPKSGYS
                     VSLYNGSTINTLNSVIKNIVGIR*"
                     /db_xref="UniRef100_UPI00037B6B9D"
                     /db_xref="bae:BATR1942_07900"
                     /db_xref="A0A080UDQ0_BACIU"
                     /db_xref="UPI00037B6B9D"
     gene            120178..121080
                     /locus_tag="SRR1747052_scaffold_7_prodigal-single_189"
     CDS             120178..121080
                     /product="Group I intron endonuclease n=1 Tax=Coprococcus
                     sp. HPP0074 RepID=S2YNY1_9FIRM"
                     /codon_start=1
                     /transl_table=11
                     /translation="LEENYIVYKHTCKDNGKVYIGLTGTSLLTRTGYNGEGYLHKKKN
                     GDWVQPQMARAILKHGWDNFDHEILFENLTKEEADKKEKELIAFYDSRNPEKGYNTRE
                     GGSNGSLSEEAKEKLRETMSGRYDGEKNPFYGKTHSEETKKIIREKNKIHSANRDISR
                     ENNPMWGRKLTPEEREKRKSMLGKHHSEETKKKMSEARKKWYKEHPDYKCPPRSVEYK
                     QKMKEAMTGRTMNEEWKKKIGESHAPYNCICVETGEVFPSMAEAGRLKGVNKASIQRV
                     LSGKQKTAGGFHWGKEIKQKDILE*"
                     /db_xref="UniRef100_S2YNY1"
                     /db_xref="S2YNY1_9FIRM"
                     /db_xref="efau:EFAU085_02467"
     gene            121432..122058
                     /locus_tag="SRR1747052_scaffold_7_prodigal-single_190"
     CDS             121432..122058
                     /product="Uncharacterized protein n=1 Tax=Blautia hansenii
                     DSM 20583 RepID=C9L7C9_BLAHA"
                     /codon_start=1
                     /transl_table=11
                     /translation="MPNKKLLLSSAEGIDSELYDQYKMAFQRMLLGDPNYFVCDISCE
                     FSLHPMMNGKPMKPLITQDEVDNAFATNPYKAEREYHNRFDRDGGEDVFVKRSVILKN
                     SFSYYPEYENDGTKKYILVFDPASKLDNSVVMIAELFRDESKGLMVKIVNCVNLIELL
                     PSGEKAIIQKPEQIEKVKQLLLDYNKGALDYDNIDLFSIDAGAGGYLP*"
                     /db_xref="UniRef100_C9L7C9"
                     /db_xref="C9L7C9_BLAHA"
                     /db_xref="fpa:FPR_22280"
     gene            122324..122989
                     /locus_tag="SRR1747052_scaffold_7_prodigal-single_191"
     CDS             122324..122989
                     /product="Uncharacterized protein n=1 Tax=Lachnospiraceae
                     bacterium A4 RepID=R9JLW7_9FIRM"
                     /codon_start=1
                     /transl_table=11
                     /translation="LGGFDIAAFLLNEWVDREGKRHLGLIDEEDPYMKLRMDDYPANI
                     NKLQLFNFKRDKVQAYERTQAAINQGLVMFPKSLNVRNEMEIEETASDGTVSLRYEKV
                     SFDEMNSLVQIDLAKEEIVAMQKQKRPNGTIVFELSPDAKQKNMHDDRVDCVAMICNR
                     LMELRAQEALTLEEKPHTAFKDMLDKQKAQGNRSNNTFGKAGGANPFASKYGSLGGPR
                     FGR*"
                     /db_xref="UniRef100_R9JLW7"
                     /db_xref="R9JLW7_9FIRM"
     gene            123036..123455
                     /locus_tag="SRR1747052_scaffold_7_prodigal-single_192"
     CDS             123036..123455
                     /product="hypothetical protein"
                     /codon_start=1
                     /transl_table=11
                     /translation="MFKIDGSKITLTRGDDAVIELSVFTPDNKPYQVQEGEKARFTVR
                     KNPLYNNSTPPLIEKDFAFATYTSKDGEDEDTEGNESKTSFGETESKTSFEIRINSID
                     TKFMECAQYLYDVQFCDLKNNLSTICSGKLELTYEVG*"
     gene            123502..123795
                     /locus_tag="SRR1747052_scaffold_7_prodigal-single_193"
     CDS             123502..123795
                     /product="hypothetical protein"
                     /codon_start=1
                     /transl_table=11
                     /translation="MIVRNYDNTTIITPTLNRGVLYGVLNCGVTEIPEKDLSLKDLKD
                     VSLGELENEDALMYNKDTEKWENTDLEKPVTENVDKYLKESSIDGGGVPGIGD*"
     gene            123883..124989
                     /locus_tag="SRR1747052_scaffold_7_prodigal-single_194"
     CDS             123883..124989
                     /product="Uncharacterized protein n=1 Tax=Bacteroides sp.
                     9_1_42FAA RepID=C3PVT4_9BACE"
                     /codon_start=1
                     /transl_table=11
                     /translation="MADINVLQTLIQFRRGTEEEWNLVKDTYIPRAGEPCTTIDTESG
                     NNHIKVGDGVNTWGKLKYIGEGDLQVVKIYGDSTESTETTVDGKTYATVEEAIEAVPD
                     GGTIKMSAGLGANETISADKKFVLDMNSAVIVDNEKNPINTTINGDLTLTGNGSVACN
                     KNGAPSVLNNGSMVIENGNYTHKDEKGDTYYAVLNHGKMTINDGLFNIDGNVSSLVVN
                     GYYDYNNKDSIKGYVEGVNQANPEMVINDGTFITNFLAVKNDDGAKLTINNGKFYGTI
                     KNSGVEMTINNGYFERKWNDLDNLIFCDKFNDTVNAAKTTINGGTFIGHITSNGEMIV
                     KGGKFDTKLLDAFIAEGYEQKLVDGWYVVSKKGE*"
                     /db_xref="UniRef100_C3PVT4"
                     /db_xref="C3PVT4_9BACE"
                     /db_xref="bdo:EL88_15700"
     gene            124993..125367
                     /locus_tag="SRR1747052_scaffold_7_prodigal-single_195"
     CDS             124993..125367
                     /product="hypothetical protein"
                     /codon_start=1
                     /transl_table=11
                     /translation="MSFNVAYSDKDKIKNSIAQGVISEESFIITNNENKDAEAYYYDE
                     KGNLKQLVKKTKFESELEARTWMAKYGNYEGETISVKDADGNWNSYNVGANGEMSQVP
                     NTDSITNLLDGLIIDGGRAPTA*"
     gene            125398..125916
                     /locus_tag="SRR1747052_scaffold_7_prodigal-single_196"
     CDS             125398..125916
                     /product="hypothetical protein"
                     /codon_start=1
                     /transl_table=11
                     /translation="MAKVINTVIKLRKDNEANYLKVGKTFVPADGEVCLVSTEMYGVR
                     QKIGDGKTSFETLPYLDENNNVVLIGYYFNEKFYTDSTYTKELMVGETHIYLDKNSNN
                     NMYVYENGKFRPINPIATETLAGIMKLYQTYGDNVDGTMSQKAITDGVNSIKLDLDGA
                     DSECLILDLPWD*"
     gene            125967..127646
                     /locus_tag="SRR1747052_scaffold_7_prodigal-single_197"
     CDS             125967..127646
                     /product="Streptococcal hemagglutinin n=2 Tax
                     =Streptococcus sanguinis RepID=F9E196_STRSA"
                     /codon_start=1
                     /transl_table=11
                     /translation="MADISKIKLANGTTVTIKDAQGRADMTTILDKHPLEALGAAAWK
                     AVAANISGEGLVDAATVKAYVDGQVGAIHSFDVVIDPNGTAAGPAVTASADTMYKIYL
                     VADDNASAGTYVEWITIRSGEVDAYTYAWEKIGSTKTDLTGYVSKETTIAGIALDKDI
                     TVAELQAALGLGAMAYADIAKGSTTLQTIDSITMKEVTVAGNATVTSKAAEATLTKAN
                     YTPAGQITGSAISGGSVKVTLKDSATKTEADLGTTTYTPAGTIAAKEGGSFSALKTAT
                     LGEVETGGVLVEGTVSAPAISLTSEEKTVATGLTGGKVAFFEEGTFTPAAIQTGFYTA
                     GQAATWTGAAYEAPSMGEASKAKFASEGVTAAIDPDDAECLTFTTAVTSDAVTAQGTF
                     SAGKVDFGTFNGGSATVIDTTKFFGGSKASDEFVANELQTAATDTVNNVSAAALANAP
                     VFTGKRYSVSTTADTALKEVAFTATNSATIVNKVEYVKPEIDTATFTGTDATLNFAGT
                     EVKGALVTGVSYDKADAAAAFSVAVTPETDVITKTAKTVEIEVSPVAKAGE*"
                     /db_xref="UniRef100_F9E196"
                     /db_xref="F9E196_STRSA"
                     /db_xref="sne:SPN23F_17820"
     gene            127687..127809
                     /locus_tag="SRR1747052_scaffold_7_prodigal-single_198"
     CDS             127687..127809
                     /product="hypothetical protein"
                     /codon_start=1
                     /transl_table=11
                     /translation="MDVSKIKLPDGSTYEIKDEYLRHTVMVLLGLEEPDERDKK*"
     gene            127870..128436
                     /locus_tag="SRR1747052_scaffold_7_prodigal-single_199"
     CDS             127870..128436
                     /product="Uncharacterized protein n=1 Tax=Lachnospiraceae
                     bacterium A4 RepID=R9JL55_9FIRM"
                     /codon_start=1
                     /transl_table=11
                     /translation="MTDKEVEVFLAARDSLKQMQSNLVLKEYINGNNPLKVYCPDCKQ
                     TFSTYMKVIKDNHGCCPCCKGGIVVKGFNTFGDLFPDLVKYFKNKEDAFSYSYGSGEK
                     IEVKCPNCGMEFKVILNHLSKRGFSCPMCSDKVSLPNRILRTFLKFISKQLNEYDFEK
                     EFDWSQGKVYDGYFVKNSKKYLVEMQGE*"
                     /db_xref="UniRef100_R9JL55"
                     /db_xref="R9JL55_9FIRM"
                     /db_xref="sxo:SXYL_01728"
     gene            128549..129010
                     /locus_tag="SRR1747052_scaffold_7_prodigal-single_200"
     CDS             128549..129010
                     /product="Uncharacterized protein n=2 Tax=Clostridium
                     difficile RepID=U3ZQ19_CLODI"
                     /codon_start=1
                     /transl_table=11
                     /translation="VIFSYIKNNIIDSKLGKLFSVNDEEWNIIFKEATSSLIVKVAEM
                     YNKGITSPTHIGKKLGIHRKTVRGYLEKAAQIKMINYEKKVNPTYKINVYDSFDNLLL
                     KESGLKECVRNLKNLSLQTHLETIKKYCDTRKLYKEYYFYSSDKDPHINHQ*"
                     /db_xref="UniRef100_U3ZQ19"
     gene            129158..129610
                     /locus_tag="SRR1747052_scaffold_7_prodigal-single_201"
     CDS             129158..129610
                     /product="Uncharacterized protein n=3 Tax=Enterococcus
                     RepID=R3UE98_ENTFL"
                     /codon_start=1
                     /transl_table=11
                     /translation="MADIKKIKLTDGKSYNVVDATAIHETDVATSKSAGIVKIGSGIT
                     VAADGTISVNATSPVTSVNGKTGTIVLTASDVGALPDSTVIPTVPDNIVKYTSIEEVE
                     ATTPLDADSLQGHSADYFATATSLTNVTGNVSTMQSDITTVKSSISSL*"
                     /db_xref="UniRef100_R3UE98"
                     /db_xref="ene:ENT_20120"
                     /db_xref="R3UXH7_ENTFL"
                     /db_xref="R3UE98_ENTFL"
     gene            129641..129769
                     /locus_tag="SRR1747052_scaffold_7_prodigal-single_202"
     CDS             129641..129769
                     /product="hypothetical protein"
                     /codon_start=1
                     /transl_table=11
                     /translation="MTGALVAQNNTNYTTKQVRNIFISTSDPNGGSSGDIWIKYTT*"
     gene            129779..130621
                     /locus_tag="SRR1747052_scaffold_7_prodigal-single_203"
     CDS             129779..130621
                     /product="Putative uncharacterized protein n=1 Tax
                     =Dehalococcoides ethenogenes (strain 195)
                     RepID=Q3Z7L2_DEHE1"
                     /codon_start=1
                     /transl_table=11
                     /translation="MRKFEVPYNFDMGLIDKLKETNFQKNISCVYLPCFYLDGDNSRK
                     NLIFEEKYPKTWEEYKGHLLKIKEISQPMVLFQEGTTFNVIKKYYNLGVRIFCLTDDE
                     LAKTIKTNYKDVQTVLSITRCIKDEELQNDDLSMYDKIVLPFRYCRAIQLFENLPKNK
                     KYILLVNSHCLYDCNRCKAHWHLKADSLDEFKQKEKRLTNGYCCNVYSEERAYIPPYD
                     LKYFDEYISEYKLVDRLEDTEIIIEYFINYNTDIHKIGKDRNWYELQINAPQMRFIGG
                     ENEY*"
                     /db_xref="UniRef100_Q3Z7L2"
                     /db_xref="det:DET1072"
                     /db_xref="Q3Z7L2_DEHM1"
                     /db_xref="Q3Z7L2_DEHE1"
     gene            130611..130715
                     /locus_tag="SRR1747052_scaffold_7_prodigal-single_204"
     CDS             130611..130715
                     /product="hypothetical protein"
                     /codon_start=1
                     /transl_table=11
                     /translation="MSIKTGDILNYSYTGAVQSVTLPKGQYKFECWGA*"
     gene            130986..131546
                     /locus_tag="SRR1747052_scaffold_7_prodigal-single_205"
     CDS             130986..131546
                     /product="Surface antigen BspA-like n=1 Tax=Clostridium sp
                     . CAG:609 RepID=R7P6Y5_9CLOT"
                     /codon_start=1
                     /transl_table=11
                     /translation="MYGGGTSGGTTTENFGTGGGGGTQTAGGSGGNSNSGSFGVGGQG
                     LSKSSGYGGAGGGGWYGGGGSYPDGSGDDDRGGGGGSGYVYTSSTASNYPSGCLLNST
                     YYLTNASTTAGNASMPSTSGSTETGHSGDGYVKITVIKAQSLNIPVNIGSSWKSGETV
                     SVNIGGTWKQVESTFVNIGGTWKELS*"
                     /db_xref="UniRef100_R7P6Y5"
                     /db_xref="R7P6Y5_9CLOT"
                     /db_xref="csr:Cspa_135p00460"
     gene            131563..131847
                     /locus_tag="SRR1747052_scaffold_7_prodigal-single_206"
     CDS             131563..131847
                     /product="hypothetical protein"
                     /codon_start=1
                     /transl_table=11
                     /translation="MAIKVTLTDSTTGEIVYPQTLIDSVQDLEGKFLKDLVLLLNNTK
                     KFTPTADYQPATKKYVDDAVSGGGSGVDIVVSKTQPTGQKAGDFWFQIVD*"
     gene            131909..132193
                     /locus_tag="SRR1747052_scaffold_7_prodigal-single_207"
     CDS             131909..132193
                     /product="hypothetical protein"
                     /codon_start=1
                     /transl_table=11
                     /translation="MTIKKEKVVFTAAGEREFHIPASASLIKLQVKSGSVTVEGKLTK
                     DSDYIKISGVKADLTKSTVAPVGITSFDVAGYYQVKLTYTGSDDVISVMM*"
     gene            132207..132794
                     /locus_tag="SRR1747052_scaffold_7_prodigal-single_208"
     CDS             132207..132794
                     /product="hypothetical protein"
                     /codon_start=1
                     /transl_table=11
                     /translation="MANEALTNIALLYSMAAIGGGGGGDTPTPRGSVSVTVGTVYTVG
                     PNEQAKVINIGDEQNVILDFYIPQGIAGQASQWYISDAIPGTLVEGAVDGDLILYTTG
                     GVYKVIDGKPVDQKLTIGGTNNSPYDYAVKAGFKGSEAKFQELWLASLNSGFTNTVLD
                     GGETDSQNHTVQNDAGLSNTTKYDILVSGENELDD*"
     gene            132837..133202
                     /locus_tag="SRR1747052_scaffold_7_prodigal-single_209"
     CDS             132837..133202
                     /product="hypothetical protein"
                     /codon_start=1
                     /transl_table=11
                     /translation="MYIISKEKNGSGAYSALQSWSSPNCPDTHWFYPDEFFSIFYPAD
                     KRFAGFVNIEVDESKKMVTKVTWNDEAYDKFAEEHPEPEPEPVEPEPSEEEDVNAMLI
                     DQEMRLTALEAAINTNSAT*"
     gene            133534..133908
                     /locus_tag="SRR1747052_scaffold_7_prodigal-single_210"
     CDS             133534..133908
                     /product="hypothetical protein"
                     /codon_start=1
                     /transl_table=11
                     /translation="MANFSDIILNGKKAGKTLEEINKELKAAGANFSLKSMDEAEKKA
                     KALKEQEEGFKRGDEPLMVDGKLAIMASDGKPIVLEGGANASVKTPTMARDISRAGKV
                     ITAGNWKLFYDENGYCKKKVRI*"
     gene            134007..134849
                     /locus_tag="SRR1747052_scaffold_7_prodigal-single_211"
     CDS             134007..134849
                     /product="Uncharacterized protein n=1 Tax=Oscillibacter sp
                     . 1-3 RepID=R9LVD6_9FIRM"
                     /codon_start=1
                     /transl_table=11
                     /translation="LEIYEKIPLSKIEKIQLYNNTKKKNIVQVKKETGADYAINGGIF
                     SFKTFKPFCNVKSDGVVLCSPGYSEYGYSFNNGPDIAYEVLPSKDKNYLGCVGMILNG
                     AKQSLHYNSDMGGTRQRSAIALDKNGNFIMYACNGSNNRTIEKLQSYGINQGWYSALC
                     LDGGGSTSFLTNSKKLVSEGANGRVVSNYILVFLKKSTSNSTVTETKDNPYKKPTRNI
                     RIWCTGNDVKWVQYALNREGYNCGNVDGIFGNGTKSAVINFQKAKKLDVDGIVGPKTR
                     ESLV*"
                     /db_xref="UniRef100_R9LVD6"
                     /db_xref="R9LVD6_9FIRM"
                     /db_xref="swo:Swol_0756"
     gene            134846..135154
                     /locus_tag="SRR1747052_scaffold_7_prodigal-single_212"
     CDS             134846..135154
                     /product="Uncharacterized protein n=1 Tax=Firmicutes
                     bacterium CAG:170 RepID=R6LKZ5_9FIRM"
                     /codon_start=1
                     /transl_table=11
                     /translation="MSNTRASKKVSASKKGLIVIFGSAILTTITIVVLTIQGTSDLTV
                     LGDVCTALWTAAGAYSAFYLWKAKTENKSKYAQAFINDMADKYGIENITPIVQSILED
                     *"
                     /db_xref="UniRef100_R6LKZ5"
                     /db_xref="R6LKZ5_9FIRM"
     gene            135731..135934
                     /locus_tag="SRR1747052_scaffold_7_prodigal-single_213"
     CDS             135731..135934
                     /product="hypothetical protein"
                     /codon_start=1
                     /transl_table=11
                     /translation="LGGSKYSFDADSFETITTKYVDTQFFGYVQSNNRNAYPDSGEQD
                     GYNYTYLGVPLSNAALLTISDKL*"
     gene            136436..137050
                     /locus_tag="SRR1747052_scaffold_7_prodigal-single_214"
     CDS             136436..137050
                     /product="hypothetical protein"
                     /codon_start=1
                     /transl_table=11
                     /translation="LKQSIDYDERESYATELKAKIPFYLLVQGVLYYVGEGCYCSASS
                     SGDNAINFERGTTSICGNPKNGAGVLKVSYSLKKEYGNDYQYLYSSEENTYPQNSIVD
                     GYMYYFLGIPFEKIPSGACVTYGTYWGTGDLRSETDPHVLTFTFNPILVILFFLSGDS
                     IFVQHFCYPLERGDKYNYYGSSQEYYSIVKWGKKKISWYENYET*"
     gene            137642..137980
                     /locus_tag="SRR1747052_scaffold_7_prodigal-single_215"
     CDS             137642..137980
                     /product="hypothetical protein"
                     /codon_start=1
                     /transl_table=11
                     /translation="MANKVVPQILNSSGVYDKLITAISSGGTGAENESAAMKNLINGL
                     TSTTPASNDLVPFQDVSSDGAGKTTLSALASALQSVRGYAKIQTGSYVGTGTYGASNP
                     CSLTFVNIHE*"
     gene            138359..139075
                     /locus_tag="SRR1747052_scaffold_7_prodigal-single_216"
     CDS             138359..139075
                     /product="Uncharacterized protein n=2 Tax=human gut
                     metagenome RepID=K1UI43_9ZZZZ"
                     /codon_start=1
                     /transl_table=11
                     /translation="MGRVIVVGAGRMTIPSIGILASDLAVGTVVKLMEGSTAVEYLVV
                     NQGIPSNSSLYDASCDGTWLLRKDCLAEQYWGSSLLFQNSVIETWLDNDFFNTFGTVE
                     QAAIKQVKIPYCTSAITGSVVSGVNGLIRKIFFLSAVEMGSNETEHPIDGSKLSYFEL
                     GTDTYANNKRIAYLDSNAVKYYTRSPYVSSTPGFIVYVSREGEITLGSLENNDQLSHR
                     PALILPSTAKFDETTMILKE*"
                     /db_xref="UniRef100_K1UI43"
                     /db_xref="K1UI43_9ZZZZ"
                     /db_xref="fpr:FP2_16970"
     gene            139080..139772
                     /locus_tag="SRR1747052_scaffold_7_prodigal-single_217"
     CDS             139080..139772
                     /product="Uncharacterized protein n=1 Tax=Firmicutes
                     bacterium CAG:124 RepID=R5IRZ6_9FIRM"
                     /codon_start=1
                     /transl_table=11
                     /translation="MGKVIMSGIVPTLTTPTVVSANFADNTWSQIIKACQTNKVPDTW
                     AVSDQKTMTIGGTDYAIDIIGKNHDTYSTGGTAPLTFQMHNCYGTTYAMNSSNTNAGG
                     WASCAMRTTHLPAILALMPSEVQAGIREVNKLTSAGSQSTTINTTADKLFLLSDVEVS
                     AYSTTSLSVRGEGTQYAYYQASGNKNKGINWWLRSPYKSNSTAFCRKNTLGNTTYSTS
                     NTEVGVSFAFCF*"
                     /db_xref="UniRef100_R5IRZ6"
                     /db_xref="R5IRZ6_9FIRM"
                     /db_xref="awo:Awo_c11420"
     gene            139790..140515
                     /locus_tag="SRR1747052_scaffold_7_prodigal-single_218"
     CDS             139790..140515
                     /product="Uncharacterized protein n=2 Tax=human gut
                     metagenome RepID=K1UI43_9ZZZZ"
                     /codon_start=1
                     /transl_table=11
                     /translation="MGYCIYLRKGETHTAPSSGILASDLAVGDIVKLTESGTSVEYIV
                     VNQGIPTGGESLYDSSCDGTWLLRKDCYSAMQYNSDYVINYASSNINTWLNGDFFNNL
                     GVTEQSVIKQAVIPYCPTMSTVSSGTSGLSTKCFILSQVEIGWGGYTYTNDDGAKLDY
                     FIAGATSDAYSKRVAYQNDTASTVMYWTRSPHKNKNNQVWIVDGTGNRGNTYPNQTTF
                     YVRPALILPSTAKFDKDTKILKG*"
                     /db_xref="UniRef100_K1UI43"
                     /db_xref="K1UI43_9ZZZZ"
     gene            complement(140615..140941)
                     /locus_tag="SRR1747052_scaffold_7_prodigal-single_219"
     CDS             complement(140615..140941)
                     /product="hypothetical protein"
                     /codon_start=1
                     /transl_table=11
                     /translation="MANNIKNIVSGYKLDTTKWRTQRSNSGYYDIVMSIAGLKSENIK
                     VACTMYKNSKNTYPLYLNTDDGVWYVNFGSRIETAGTYSESGIISSYGKWSENTSIYN
                     SIIVYL*"
     gene            complement(141675..142214)
                     /locus_tag="SRR1747052_scaffold_7_prodigal-single_220"
     CDS             complement(141675..142214)
                     /product="Uncharacterized protein {ECO:0000313|EMBL
                     :KGF52693.1};  TaxID=742738 species="Bacteria; Firmicutes;
                     Clostridia; Clostridiales; Flavonifractor.;"
                     source="Clostridium orbiscindens 1_3_50AFAA.;""
                     /codon_start=1
                     /transl_table=11
                     /translation="MTEQDLFANGTVVTLTSSSSSNAQIAQTLVNQAPCYVGTGYGQV
                     YKIPSGATFSSNYSSTLTLYMERADIIANKTGSPVATLVTSITTSETYTDWEYLQSTN
                     RNTYPDFGTSGEYEYQFLNIPFENSLSGCKIQTGSYVGTRTYGKDNPCSLTFNFIPKF
                     VWISLPYPSLYISDARMQG*"
                     /db_xref="A0A096B066_9FIRM"
     gene            complement(142320..142490)
                     /locus_tag="SRR1747052_scaffold_7_prodigal-single_221"
     CDS             complement(142320..142490)
                     /product="hypothetical protein"
                     /codon_start=1
                     /transl_table=11
                     /translation="MSQVLIQQNLGDAQGYQNILPTNITSEVANMFVNSGGAQYTNDV
                     LKYIGKYCMYWW*"
     gene            complement(142610..143326)
                     /locus_tag="SRR1747052_scaffold_7_prodigal-single_222"
     CDS             complement(142610..143326)
                     /product="Resolvase domain protein n=1 Tax=Treponema
                     succinifaciens (strain ATCC 33096 / DSM 2489 / 6091)
                     RepID=F2NV35_TRES6"
                     /codon_start=1
                     /transl_table=11
                     /translation="MNYGYIRVSTDKQTVENQRYEIAKFAKTKNIQINGWIEETISGT
                     KAPNKRKLGHLLKEVKSGDIIICSEISRLGRSLYMIMDILSLCMDKGVVIMTIKDNFV
                     LHDDIQTKVLAFAFSLSAEIERNLISQRTKEALEVKKAKGVKLGRPTGSLNHNTKLTP
                     HEDVIRTLIAQDNTYAEVARLFKVDRSTMKRFCAARGINRPFNSNKNSVIVKVADKAP
                     LDCNKELVIRTDNNNYLDTL*"
                     /db_xref="UniRef100_F2NV35"
                     /db_xref="tsu:Tresu_0311"
                     /db_xref="F2NV35_TRES6"
     gene            143563..143979
                     /locus_tag="SRR1747052_scaffold_7_prodigal-single_223"
     CDS             143563..143979
                     /product="hypothetical protein"
                     /codon_start=1
                     /transl_table=11
                     /translation="MIFKIVGNFDEVDFEKMLNKLNSVFEFIYCDESLFIALRKWTDH
                     DLMDKTIKTALKPAKFFVVKEINEFNLKKENPDIIKWCRDNFVELDKQRFEIEQQERL
                     KCTMTVLDECERILASRKKEALKKNREEEKNGRTKT*"
     gene            143960..144073
                     /locus_tag="SRR1747052_scaffold_7_prodigal-single_224"
     CDS             143960..144073
                     /product="hypothetical protein"
                     /codon_start=1
                     /transl_table=11
                     /translation="MAEQKRRGRPKKQVEEPIVQNEEKKMVTMSEYSDVEK*"
     gene            144104..145312
                     /locus_tag="SRR1747052_scaffold_7_prodigal-single_225"
     CDS             144104..145312
                     /product="Uncharacterized protein n=1 Tax=Flavonifractor
                     plautii ATCC 29863 RepID=G9YM78_9FIRM"
                     /codon_start=1
                     /transl_table=11
                     /translation="MVQQRWASVFKQYADTGYSNIVSAWNQAWSQLNNPFVQNYRIKQ
                     ANSKPRKIQQEELQQALSNPENSELSLQSLSMYLYYTNYVYNILIKLNRDTPLYKWYV
                     TPIDASEDDVKTDAFKKESKKVDQIIKKFKPSLTLRTITTQVSLEGKSSYLPRISYDK
                     DKINFFVLQKLNPDMVKLTSFGSKQQFGASFNMVIFLQPAYDVSQYPKFIQDAWEEML
                     STGVVTMDKKGKVKFNPRAKLPSGHVLESKNGSYMYWVPLPQDLCYTFYFDGSHANMF
                     PDFLGLFDDLSDLDNYKWLQASLLSKGVTSILTAEMPFAKDAKAGMDSTLVSVDTAMG
                     FQDLFTQNISGNIMPFFAPLQEFELHSLENQPESMDIIYDRTRDLIATSGNAALMSIT
                     DKPSIASVKA*"
                     /db_xref="UniRef100_G9YM78"
                     /db_xref="G9YM78_9FIRM"
     gene            145376..145840
                     /locus_tag="SRR1747052_scaffold_7_prodigal-single_226"
     CDS             145376..145840
                     /product="hypothetical protein"
                     /codon_start=1
                     /transl_table=11
                     /translation="MLENNFGLKYKWEVHLWGDIFNIREDIKVLREQVVSGLEGMMPK
                     LLSANDMSIEDYVASQNYLKAYDIKVIKVNDTEMTEKAQKQALDVAKVNKTTTTTTTS
                     SSETDIKNSVGRPKLGDSEIENDNTAASADAGTNVSDIKEFSNSFHQESLDV*"
     gene            145867..146091
                     /locus_tag="SRR1747052_scaffold_7_prodigal-single_227"
     CDS             145867..146091
                     /product="hypothetical protein"
                     /codon_start=1
                     /transl_table=11
                     /translation="MKIFKTITAYFGKHNNHCKCNHNPSDVNNTLQEVNRKMMTSPDQ
                     KFFVCKECHQGLKFIVNKDGDFVEESVPVD*"
     gene            146145..146399
                     /locus_tag="SRR1747052_scaffold_7_prodigal-single_228"
     CDS             146145..146399
                     /product="Uncharacterized protein n=1 Tax=Eubacterium sp.
                     CAG:581 RepID=R7NPX1_9FIRM"
                     /codon_start=1
                     /transl_table=11
                     /translation="LDSSIVIAIISFVGTCVGSISGILATAKLTNYRLSQLEQKVNAH
                     NNLITRTYELEKNMGIAFEQIKEEKADIEEIKRNIGNMSK*"
                     /db_xref="UniRef100_R7NPX1"
                     /db_xref="R7NPX1_9FIRM"
                     /db_xref="efd:EFD32_2413"
     gene            146417..146935
                     /locus_tag="SRR1747052_scaffold_7_prodigal-single_229"
     CDS             146417..146935
                     /product="hypothetical protein"
                     /codon_start=1
                     /transl_table=11
                     /translation="MVKNNFDKNVKETLNNLLTLFFQANSASDNMAYALDCELDCHSA
                     SNIFHKKFAHLFPGDSLADKLSEIMVNEGVRPIRGALSQNSADYENIVVLFEDAYDLM
                     NTVKQQILNTIELLDYNKDCKVFVIELEEMARYASVLLHQCDIWKSKAKTYFETGRVY
                     KFDIDFEEFTFI*"
     gene            146935..147276
                     /locus_tag="SRR1747052_scaffold_7_prodigal-single_230"
     CDS             146935..147276
                     /product="Uncharacterized protein n=1 Tax=Pelobacter
                     carbinolicus (strain DSM 2380 / Gra Bd 1)
                     RepID=Q0C6C0_PELCD"
                     /codon_start=1
                     /transl_table=11
                     /translation="MTTTNQNKDGFVYFITNGYNIKIGYTTNVKRRLKQLNTGSDQQL
                     FLLRYINGTKETEANLHRSFIKYRLRQNGEWFLPSSELLDYINTNNLIPNTFVEINEL
                     WDNRVMAFATT*"
                     /db_xref="UniRef100_Q0C6C0"
                     /db_xref="pca:Pcar_3404"
                     /db_xref="Q0C6C0_PELCD"
     gene            147374..149380
                     /locus_tag="SRR1747052_scaffold_7_prodigal-single_231"
     CDS             147374..149380
                     /product="PREDICTED: X-linked retinitis pigmentosa GTPase
                     regulator-like n=1 Tax=Pundamilia nyererei
                     RepID=UPI0003AFC615"
                     /codon_start=1
                     /transl_table=11
                     /translation="LKENKVLKFELSPQNLRIKNVLRNDFIAIDVYAISDVYPNRNNS
                     HFTANSLRDAIPTFYNKPALGAFNVSKNDFKGHEMELRWDNELQQDYFDFTNGRCEVP
                     LGVIRSEDLVEVIDLNGQTWVHFTCVLWAKYCYRQVKRLLKDQRKKISVEVEVLESHE
                     DENGIEVIDKFTFDGFSLLGEDVIEAIPNAHLTILDKVNDVFYQKQEKCLSFAYKGLN
                     NEDYDFALNENDIKDNNKDSFADDSGEIVDNEKKDEITMEHGEEESQKMTFMEKFELL
                     NKAVGEGNWVEDFDDTVVYFQTEDRTVYKAPYSVFEDAEGHMTANVNMDEKVPVVRSW
                     KEFSEEDNKETESVEENKEECSTDNQETESCENKEEESTENKEECSEENKECESEDAD
                     GCGECENEAVETECKFEEEYKEALEDEGDKKVESTEDCENCAEDKDKDADEEPKDEGE
                     KENESAEEDKENECNLSAEENKEEMSADATEVSTGEIHNDHGDEQGLTESAISGIDTG
                     LLDKHDEGSIQGKTYAVGDEQVTADELYVKFTAISTEFAALKEKYDALNTRVVAKQND
                     EFYTFACSLIDSEEDLSTENNVAIKAIFAESCKSSAYATVEAVQTAVDHSLADALYAQ
                     KKMSKAKKTEEFSVNINKSQSTSSEETLSDAQVLKNLNQKLRRI*"
                     /db_xref="UniRef100_UPI0003AFC615"
                     /db_xref="U6KJH8_9EIME"
                     /db_xref="mpe:MYPE6470"
                     /db_xref="UPI0003AFC615"
     gene            149400..149678
                     /locus_tag="SRR1747052_scaffold_7_prodigal-single_232"
     CDS             149400..149678
                     /product="hypothetical protein"
                     /codon_start=1
                     /transl_table=11
                     /translation="MQNFEKILMASEDIKSYLVSGVCENELFDGAVVKIGDLVDHEVY
                     KGLKDMNTRSIEAGYEAGKRYGIVDYVGVSEGEIAGVQYREGISATCC*"
     gene            150191..150445
                     /locus_tag="SRR1747052_scaffold_7_prodigal-single_233"
     CDS             150191..150445
                     /product="hypothetical protein"
                     /codon_start=1
                     /transl_table=11
                     /translation="METEEWPQVLIIIVLFICFLIKKRKEGKMILQESLEIIPTRKKV
                     KYYREKGYVVNGRTPIKVKIEDVSDGCKTKETRICDCCGE*"
     gene            151479..151697
                     /locus_tag="SRR1747052_scaffold_7_prodigal-single_234"
     CDS             151479..151697
                     /product="hypothetical protein"
                     /codon_start=1
                     /transl_table=11
                     /translation="VRIPQIGDEFFLGDGNFSAAPTAGSVYVPASDGRFEAGTEGNGF
                     AVKVEFETNKIVGQVNDSKKYFCTVLSI*"
     gene            151730..152419
                     /locus_tag="SRR1747052_scaffold_7_prodigal-single_235"
     CDS             151730..152419
                     /product="hypothetical protein n=1 Tax=Paenibacillus elgii
                     RepID=UPI000248CFEA"
                     /codon_start=1
                     /transl_table=11
                     /translation="MKQIFSYNKFNDEVADSLVETLVTLSQKSLEGKGNTADYQDANN
                     QFSESFMKFCVESAGMTWTGMDMIKNPMVYKKQSFLETFDTIMAGAITPVVPTVAAMG
                     YEQLYDVVQVGFGDSAKFEVDSNELFIVNSMAEGIARGGVQTASNTEYTIAAKREQVA
                     LYVDWYHVASLKQDFGKLVAKIGASFAAYIQARLAKVMASAITDASKHGIAGYIANGM
                     TDANWLNISNL*"
                     /db_xref="UniRef100_UPI000248CFEA"
     gene            152789..152950
                     /locus_tag="SRR1747052_scaffold_7_prodigal-single_236"
     CDS             152789..152950
                     /product="Uncharacterized protein n=1 Tax=Lachnospiraceae
                     bacterium 6_1_37FAA RepID=E9RTB3_9FIRM"
                     /codon_start=1
                     /transl_table=11
                     /translation="MILTEKLTIKWSPASKNHFEKIGYKFTKFGDEIVVNCEELPQNS
                     HKKVKVKCD*"
                     /db_xref="UniRef100_E9RTB3"
                     /db_xref="E9RTB3_9FIRM"
     gene            153056..153166
                     /locus_tag="SRR1747052_scaffold_7_prodigal-single_237"
     CDS             153056..153166
                     /product="hypothetical protein"
                     /codon_start=1
                     /transl_table=11
                     /translation="MLKEKTKKAQLTNLQRYRAKNPGEIKEFQEKMKKLA*"
     gene            153229..153540
                     /locus_tag="SRR1747052_scaffold_7_prodigal-single_238"
     CDS             153229..153540
                     /product="Uncharacterized protein n=1 Tax=Enterobacteria
                     phage vB_KleM-RaK2 RepID=H6X3J6_9CAUD"
                     /codon_start=1
                     /transl_table=11
                     /translation="MLEKYGVEKPLEVPEFLEKSKQTCQSHYGVDFSLQSKEVRQKIK
                     ETNLQRYGTEIPLKNEEIKKKSENTTFQHFGVTCSLSSEEVREKGKNTMIKLYGVENP
                     A*"
                     /db_xref="UniRef100_H6X3J6"
                     /db_xref="X1D2R6_9ZZZZ"
                     /db_xref="H6X3J6_9CAUD"
     gene            153954..154400
                     /locus_tag="SRR1747052_scaffold_7_prodigal-single_239"
     CDS             153954..154400
                     /product="hypothetical protein"
                     /codon_start=1
                     /transl_table=11
                     /translation="LLIPKITVTVARNLKLANAGAEVYALGTNIALADVLPNDAQQFR
                     YGEDSAIVKTGFLPEYKNVPLIELGNALVPNTINGTPEVVIPDDIIYMLPMGMNKPVK
                     CVFEGNSVSVERDPLYAADHAYGFTVDIRMGVDIVIGSKIGAIQLA*"
     gene            154495..155265
                     /locus_tag="SRR1747052_scaffold_7_prodigal-single_240"
     CDS             154495..155265
                     /product="hypothetical protein"
                     /codon_start=1
                     /transl_table=11
                     /translation="MAVNKNKNVEAVKTESTESSVTPMMDMQKFMEMFASLNETISSL
                     KSELDEQKKKNEELEKKYEAQGSASLEVAPVVSSAEDKTERLLEILGNKKSDKEVVIV
                     HNRELVGGLSTSIRLNGASIDFHTLGEQRVLSWQQFEECVSKYRKWFDKQIILLSSEY
                     EDVAERYNIPCVKRGDTHYVTKKDLETLYAKSERQLEDYLDGLTDEDKGFICSYWLGK
                     CYQKDEHYMNRSKIEMLNRYNGAFDNFLASMNFDSLKK*"
     gene            155288..155992
                     /locus_tag="SRR1747052_scaffold_7_prodigal-single_241"
     CDS             155288..155992
                     /product="hypothetical protein"
                     /codon_start=1
                     /transl_table=11
                     /translation="MGFLFSDIYTKAIALFDDPRITKAYETDRVQFSKIMYTYMQNAI
                     GMFNNPLSVSLRLSEYNEPKGTMQIFLGNGKDNEFSLDEEFEILSGSVYSYMERDIMV
                     QGSIDKNKHTVIFPDVLPEGKEYAVEQYYVGEFTDDFSNLTQGNVGTKQIVEYTKNIL
                     ARLLVRAWGEEERNMLLDLRNLMQDSDFKIMSNDKILKGKNEWVNQLDTEICNQTSKL
                     SWQIRFANGSRKIGRG*"
     gene            155994..156329
                     /locus_tag="SRR1747052_scaffold_7_prodigal-single_242"
     CDS             155994..156329
                     /product="hypothetical protein"
                     /codon_start=1
                     /transl_table=11
                     /translation="MENFNETFKVTLSSEEKIVCLEEIISRLKKILYVYDKSQEPNSN
                     YNYKVFCGGVAMYVSSSNVLFDGELVNVVINLNSILTNKLDKGQIKKLVFESINFTNY
                     LLKNYKEQK*"
     gene            156354..156458
                     /locus_tag="SRR1747052_scaffold_7_prodigal-single_243"
     CDS             156354..156458
                     /product="hypothetical protein"
                     /codon_start=1
                     /transl_table=11
                     /translation="MALIDTTNVTNSSILLKSRLDKNMSKNNHYLSDL*"
     gene            156546..157109
                     /locus_tag="SRR1747052_scaffold_7_prodigal-single_244"
     CDS             156546..157109
                     /product="hypothetical protein"
                     /codon_start=1
                     /transl_table=11
                     /translation="MPIYTPTEVVIRSVKGENGKDLRTDWAQLSFRNLKDEPPLGRRY
                     RFSLDFPDMSLMSEEDKYYDTSVWIDINSSPINPGCSCVVRRCNSSIAVLGSPTRKLD
                     DITEVRYEPVVIDSELKYMQLYYNQTLVVPQSELYLTLQMNYFSNCIKINDRVILGSV
                     DTNNKENNSLYKVKAIIKCASTKTFIR*"
     gene            157152..157370
                     /locus_tag="SRR1747052_scaffold_7_prodigal-single_245"
     CDS             157152..157370
                     /product="hypothetical protein"
                     /codon_start=1
                     /transl_table=11
                     /translation="LDKDSIAEEDDLVKRIPRQAPVYLIPEKINNDSNEYQIILDPSD
                     TKIILGDSRECKTYLSLKGNRIDTDFEY*"
     gene            157571..157693
                     /locus_tag="SRR1747052_scaffold_7_prodigal-single_246"
     CDS             157571..157693
                     /product="hypothetical protein"
                     /codon_start=1
                     /transl_table=11
                     /translation="MIDNSFAPSAYNRFVHLDEIEDRIIYYLLSPNKKTEAELE*"
     gene            157778..158227
                     /locus_tag="SRR1747052_scaffold_7_prodigal-single_247"
     CDS             157778..158227
                     /product="hypothetical protein"
                     /codon_start=1
                     /transl_table=11
                     /translation="LISNGSGSQTDKRIFRSPHFEDAWTAENTILKIYVDRIIPLDRY
                     KSIVNIGIDVITHNKCIDINVSDEENSCPIDNVNGIDVRITMKSRVTTLVKAILSLLN
                     GAKVQGIGTMEFTQTMSRLQYGQYGVWNNRNFEGLKLTMGCLVSGVS*"
     gene            158241..158525
                     /locus_tag="SRR1747052_scaffold_7_prodigal-single_248"
     CDS             158241..158525
                     /product="hypothetical protein"
                     /codon_start=1
                     /transl_table=11
                     /translation="MIISKELQEKITIYEQAYFGLDEPVPFVGGLKIYPVMTKDYYRF
                     YSNLSCLTMDKTVKKVKSEDEHGRVVYKDVANPEGISMSNMAYLINCMEN*"
     gene            158562..158693
                     /locus_tag="SRR1747052_scaffold_7_prodigal-single_249"
     CDS             158562..158693
                     /product="hypothetical protein"
                     /codon_start=1
                     /transl_table=11
                     /translation="MLELVLHEKNGLFCPECRHKIEQSEISAKFIQLQQSFTEDMNE*"
     gene            159784..160458
                     /locus_tag="SRR1747052_scaffold_7_prodigal-single_250"
     CDS             159784..160458
                     /product="hypothetical protein"
                     /codon_start=1
                     /transl_table=11
                     /translation="LFDGERLVASANTLIDSGITIGLSFEDVRAGIRNKLYGRYAHTS
                     TFDLKLTDAMFNLEYLAMNTGSDISLGGDVMIDEELTSATKKIKLTQTAVAISGSKVY
                     AYAKKSGTDNVYDKYEVAGDNSITVEEDGTYCIRYMYNNAVASRMIINANFIPKTLTL
                     ILEANLYSGGSCDIETSTLAGKVTIKVPRFMLNGSQELSLTASGVANTSIEGTACDDL
                     FLYNLI*"
     gene            161074..161193
                     /locus_tag="SRR1747052_scaffold_7_prodigal-single_251"
     CDS             161074..161193
                     /product="hypothetical protein"
                     /codon_start=1
                     /transl_table=11
                     /translation="MVLDNLIPIKLGALNIKYYRELGYQGKYGEQILVRSVHL*"
     gene            161605..161814
                     /locus_tag="SRR1747052_scaffold_7_prodigal-single_252"
     CDS             161605..161814
                     /product="Csr/MutH/archaeal HJR family nuclease n=1 Tax
                     =Marseillevirus RepID=D2XB09_9VIRU"
                     /codon_start=1
                     /transl_table=11
                     /translation="LDEKIRKKQINTCLEKYGAISSLGNKEIREKGKQTMLQKYGCDN
                     ARKSSLLQEKAAKTKTLNGSTPTSQ*"
                     /db_xref="UniRef100_D2XB09"
                     /db_xref="D2XB09_GBMV"
                     /db_xref="D2XB09_9VIRU"
     gene            161845..162012
                     /locus_tag="SRR1747052_scaffold_7_prodigal-single_253"
     CDS             161845..162012
                     /product="hypothetical protein"
                     /codon_start=1
                     /transl_table=11
                     /translation="MYSQDKVRLNYVVSSLSLDVALFLEKDIKIDIEYDGNYWHKDLQ
                     KDRRRDEFIKS*"
     gene            162244..162597
                     /locus_tag="SRR1747052_scaffold_7_prodigal-single_254"
     CDS             162244..162597
                     /product="hypothetical protein"
                     /codon_start=1
                     /transl_table=11
                     /translation="LASGCVGCSGDGVYAEIIQVMANRTLENGFSGIVVEDAVRTGVA
                     VGDKLELNVYACPIDAAPIKLSADQIEVTPSEHTTYANGIVTVGAGATGTETVKVKMK
                     GNEKFTATLNITISG*"
     gene            162600..162806
                     /locus_tag="SRR1747052_scaffold_7_prodigal-single_255"
     CDS             162600..162806
                     /product="hypothetical protein"
                     /codon_start=1
                     /transl_table=11
                     /translation="MFCQNADFNQYGRLICKVKRAGKETSQLCPYAKYCHQKMKWENS
                     PAMDKCPKKDVVLEESAEEIKEGK*"
     gene            163202..163621
                     /locus_tag="SRR1747052_scaffold_7_prodigal-single_256"
     CDS             163202..163621
                     /product="Uncharacterized protein n=2 Tax=Clostridium
                     kluyveri RepID=A5N2P7_CLOK5"
                     /codon_start=1
                     /transl_table=11
                     /translation="MNDLISTFFDDDFFGFGMPTRIRYSTEKTKDMMPAYWKRWTKKN
                     ADDKDEFVGYKCLVRTVGVASEDVNVTLEDNRIVVDGKTKVEDYTYSQHVELPISKDV
                     VSNVKSVEYKSKDGMTYIYLKVRTPEYKKIDVKRIEG*"
                     /db_xref="UniRef100_A5N2P7"
                     /db_xref="ckr:CKR_2997"
                     /db_xref="B9E6C3_CLOK1"
                     /db_xref="A5N2P7_CLOK5"
     gene            163749..165209
                     /locus_tag="SRR1747052_scaffold_7_prodigal-single_257"
     CDS             163749..165209
                     /product="Metallo-beta-lactamase family protein n=1 Tax
                     =Blautia hansenii DSM 20583 RepID=C9L7D5_BLAHA"
                     /codon_start=1
                     /transl_table=11
                     /translation="LSKSKDKIRVSFIGNNATSVAGSMTLITWGKPQRSILVEAGLVQ
                     GEKSLLGEYQANSANFKFKPKNLNYVFMSDNHGDHSLLFPLLVKRGFTGKAFVPSGFT
                     DVFKPMALDSANIMERNAYDLTRKTKKSYPPIYDNGDVYSAVQLLQECEFNKKIKIDD
                     EVTVEFIPAGHTLHSSSIILYIKNNNVIRKIAFTGDMGNIAMPRLFTNTFQPIQSANL
                     LVSETTYADSKRSANGKDREKDIEKIKSIVYDYVIDKPDGKILFPTFSFMRTQIILSI
                     LYDLFYPDEKFTTPIYVASPLACKICDVFDTHLEGEDAEKWKMIRGWSSVHFIKDFDT
                     LEATLNKHNKDGTSAIFLASSGFMVGGYSVYLAEKLLPSAKNLLAFCGYATPTSLAGK
                     IKQKKTKTITINGKVVPSRANVVNLQSFSSHIQHDELLKLLSGGYGQASYEKIALVHG
                     DFDGKVKFSEELRNEISKRNRTDKVIVVNKGTEILV*"
                     /db_xref="UniRef100_C9L7D5"
                     /db_xref="C9L7D5_BLAHA"
                     /db_xref="sli:Slin_5075"
     gene            165804..166388
                     /locus_tag="SRR1747052_scaffold_7_prodigal-single_258"
     CDS             165804..166388
                     /product="ATP-dependent Clp protease proteolytic subunit 
                     {ECO:0000313|EMBL:CRH80511.1}; EC=3.4.21.92
                     {ECO:0000313|EMBL:CRH80511.1};;  TaxID=813
                     species="Bacteria; Chlamydiae; Chlamydiales;
                     Chlamydiaceae; Chlamydia/Chlamydophila group; Chlamydia.;"
                     source="Chlamydia trachomatis.;""
                     /codon_start=1
                     /transl_table=11
                     /translation="MPTPSLLQYYLDRKERAVWIDKDIDDDLFNEIRLIIQYNREDEK
                     NKIPVEKRKPVRIYLNSYGGALDTCFAFLDIMKLSKTPIYTYNFNACMSAAALIFVNG
                     HKRFAMPKSTLLFHAGSASGMSGTYSQVVEQTENYKRLMSMLHDNILEHTSISKAYLT
                     KQLKKEWYLGIKEQQQYNCVDYVLEDMSQLIGEY*"
                     /db_xref="A0A0E9FCR8_CHLTH"
                     /db_xref="UniRef100_C9L7D4"
                     /db_xref="vir:X953_18895"
                     /db_xref="C9L7D4_BLAHA"
                     /db_xref="3.4.21.92"
     gene            166565..167713
                     /locus_tag="SRR1747052_scaffold_7_prodigal-single_259"
     CDS             166565..167713
                     /product="hypothetical protein n=1 Tax=Brevibacillus
                     brevis RepID=UPI00035EBD9C"
                     /codon_start=1
                     /transl_table=11
                     /translation="MRRSFGAYDEFASKGWIAEPKEIFKTQKETVCLNADGSKTSEKI
                     VALSKDEINDKESLLKAHGYDPVYYELVNAKSSIWQQGDGKGGTRNLYSSKITVKPTE
                     TGLDLEAVKKHFESFKSSPVSLKEKTNQPDGYLVINFADLHIGRSGYSEETGEDFNLD
                     VAEQMVRKIVKQFLQRYENRNFEKIVLCIGNDIMNSSATGWTSSGRHQQSNCASFREI
                     FDRTCEIIITVIDSFKEMAPVLVVHTEGNHDRDESYMLGRLLEAYYRLDANVEVDALP
                     TTRKYVRLGNNLIGFSHGSEEKDRIYTLMQLERPEDWAQCSTRIWLLGHLHHLMCKEN
                     AGVDVWTCPSPVAKDVWTAKNGYISNRRIAGFVFNRDSGLEEVHFVYV*"
                     /db_xref="UniRef100_UPI00035EBD9C"
                     /db_xref="A0A0C2R2X5_9BACL"
                     /db_xref="dge:Dgeo_3034"
                     /db_xref="UPI00035EBD9C"
     gene            168160..168312
                     /locus_tag="SRR1747052_scaffold_7_prodigal-single_260"
     CDS             168160..168312
                     /product="hypothetical protein"
                     /codon_start=1
                     /transl_table=11
                     /translation="MNKFKSYNPNYGYNKASQATGGSGDLSTFDFKNGKACITYEQLE
                     QIVLLL*"
     gene            168430..168786
                     /locus_tag="SRR1747052_scaffold_7_prodigal-single_261"
     CDS             168430..168786
                     /product="hypothetical protein"
                     /codon_start=1
                     /transl_table=11
                     /translation="LNLKEIPKRKSQKDYFEEHKEEIFQKVELGWSASKIAEFLGVNK
                     TWLCEFLKEYNKNKPRKTAVYIFNLSGNFLQKCETIVLATQWLKNHGVENIKDNNTFS
                     IASRKCVVSKYILSLD*"
     gene            168799..169056
                     /locus_tag="SRR1747052_scaffold_7_prodigal-single_262"
     CDS             168799..169056
                     /product="hypothetical protein"
                     /codon_start=1
                     /transl_table=11
                     /translation="MNRLEILAGQYLRPNGQRTSIVKYTEERIPEMVFERLKTASNYL
                     NVSMYKMQENLKNQKYYKRLNSLSDEEFYLVVEKQPVLVYD*"
     gene            169670..170212
                     /locus_tag="SRR1747052_scaffold_7_prodigal-single_263"
     CDS             169670..170212
                     /product="hypothetical protein"
                     /codon_start=1
                     /transl_table=11
                     /translation="MKNAGKKFEQLWKQSAEKQDLFILRLNDSDMSFNPNKELRSRFT
                     LKSPCDFIMFYSGHLFMLEMKSTHSKSISFQRELDDGGMIKLHQISSLSNAGLHDGVV
                     AGFVVNFRVENDDEPYSEDTYFWPIEAFNDYFVSNGRKSAKPIDIVQHGGIIVKQEQR
                     RKLYDYDVKKMLEDIIKEKQ*"
     gene            170333..170425
                     /locus_tag="SRR1747052_scaffold_7_prodigal-single_264"
     CDS             170333..170425
                     /product="hypothetical protein"
                     /codon_start=1
                     /transl_table=11
                     /translation="MKNEVKLLMEINPIVPEKNEKYLDYIQRIR*"
     gene            170426..170536
                     /locus_tag="SRR1747052_scaffold_7_prodigal-single_265"
     CDS             170426..170536
                     /product="hypothetical protein"
                     /codon_start=1
                     /transl_table=11
                     /translation="MREDRRYEFVYMERHHIVLRSKGGSNKKENLIWLLA*"
     gene            170810..171139
                     /locus_tag="SRR1747052_scaffold_7_prodigal-single_266"
     CDS             170810..171139
                     /product="hypothetical protein"
                     /codon_start=1
                     /transl_table=11
                     /translation="MPNVTAKRFHFLFKEDYTEEKKNFLLNKKSGVDVIKQEVVCVET
                     GMIFESITEAAKFVNRNESNIRAVLYGRIETCGKDENGKRYHWKYLDETKNGKLRKVK
                     NHGKLDV*"
     gene            171304..171441
                     /locus_tag="SRR1747052_scaffold_7_prodigal-single_267"
     CDS             171304..171441
                     /product="hypothetical protein"
                     /codon_start=1
                     /transl_table=11
                     /translation="MARHQPYNKIFDEEEYKLVNPENKDLLDDFMIECKATKKKPSTI
                     A*"
     gene            171466..171702
                     /locus_tag="SRR1747052_scaffold_7_prodigal-single_268"
     CDS             171466..171702
                     /product="Prophage LambdaBa02, site-specific recombinase,
                     phage integrase n=1 Tax=Bacillus cereus 95/8201
                     RepID=C2TBJ7_BACCE"
                     /codon_start=1
                     /transl_table=11
                     /translation="LLYIKNKLDNRSILDLNKRDFRNFTLYYSDELGVSAARVNRLMS
                     MVRTMLEYASNEQDYDYTINFASKVKGLPREEVR*"
                     /db_xref="UniRef100_C2TBJ7"
                     /db_xref="A0A011UZB5_RUMAL"
                     /db_xref="btg:BTB_c19700"
                     /db_xref="C2TBJ7_BACCE"
     gene            171982..172293
                     /locus_tag="SRR1747052_scaffold_7_prodigal-single_269"
     CDS             171982..172293
                     /product="Phage site-specific recombinase n=1 Tax=Bacillus
                     subtilis subsp. subtilis str. NCIB 3610
                     RepID=S5DVZ7_BACIU"
                     /codon_start=1
                     /transl_table=11
                     /translation="LFVNAEGKAASPGNIYEWVVNWRKIVEDFTGEEQNFNVHSFRHS
                     ALENYSNGTHQHLIDNNMPPIPIEKLRLIARHENISTTQGYLAPKDDKELEELFGISM
                     D*"
                     /db_xref="UniRef100_S5DVZ7"
                     /db_xref="bacy:QF06_20255"
                     /db_xref="S5DVZ7_BACIU"
     gene            172303..172506
                     /locus_tag="SRR1747052_scaffold_7_prodigal-single_270"
     CDS             172303..172506
                     /product="hypothetical protein"
                     /codon_start=1
                     /transl_table=11
                     /translation="MYYKCLACSNEQWIDEKDSDSDNVKVDYDELELKDGRKVRVSFL
                     HVYCPECGKEMVVGVSDGESESE*"
     gene            172567..173349
                     /locus_tag="SRR1747052_scaffold_7_prodigal-single_271"
     CDS             172567..173349
                     /product="hypothetical protein"
                     /codon_start=1
                     /transl_table=11
                     /translation="MDENVKDNKVVDFPVKENINSNNETEITNKNEKDSGNSIKEQIK
                     LAELVNVASRFVQGKVGVDELDELGNRMTIRNYIPILDKMRLIMAIIFKFNAEDVEMH
                     EIRIINMERELFFDVLLGGYALIDVNDPDLRTYQSYDLLYPLFANFILQYCKDDYNKI
                     AKMIEDSLNIYAMQDLDSLFNNVDYKALKESAKQHEELLKSFEKNKKLVADLRRIYET
                     ENPDGVKVLDAVSETIQREANEEAKQKLSNATATKKGKSKKN*"
     gene            173458..174021
                     /locus_tag="SRR1747052_scaffold_7_prodigal-single_272"
     CDS             173458..174021
                     /product="hypothetical protein"
                     /codon_start=1
                     /transl_table=11
                     /translation="MDTLSNVFSKALNDSLDKIKQDIQKQMPQKMATIKNEMYGYYRN
                     IIESVFKNVFDEYYGEYYDEESLFSSLTFINGKHIYPDVVYSTSKFKFLNKMQRIQQD
                     MGHSVSRDSTIDDYIDPDFQDSTTGLFEEQYFADDADAIYWEDVQVDPLQFWNLDLTK
                     NNNINTLALSPIEEVYKIALRRRQQEF*"
     gene            174098..174217
                     /locus_tag="SRR1747052_scaffold_7_prodigal-single_273"
     CDS             174098..174217
                     /product="hypothetical protein"
                     /codon_start=1
                     /transl_table=11
                     /translation="MAQNEYDVDIKLSLENSIDSLTSKLDKVDKKIEEKIASY*"
     gene            174416..174670
                     /locus_tag="SRR1747052_scaffold_7_prodigal-single_274"
     CDS             174416..174670
                     /product="hypothetical protein"
                     /codon_start=1
                     /transl_table=11
                     /translation="LVDNLPYINELLPILKEARIKTADLAKTVKLAKSEADKIKTVKT
                     VSKPKVVSEPKATPTTPPQTQKKRPVVVVPDDVSDKDSYK*"
     gene            174680..175393
                     /locus_tag="SRR1747052_scaffold_7_prodigal-single_275"
     CDS             174680..175393
                     /product="hypothetical protein"
                     /codon_start=1
                     /transl_table=11
                     /translation="LIEARKANNLKYGANKTLPAYDKTRKMIAESESRGHAKYTQEET
                     QQIFEMVMNEEELKKMVASKPRGGAIEKGKAYLTRNGYGTFLPKDSADIVPGGHYSQT
                     DGLMPNESIKVNAPKTWAKVSKLTGVDLGSKYGQVSMFQVDEYYSKLQEGVEQLKTQL
                     ETASAEQKPLIEAKLKKLNEAAGIIVSTITEAINNTSVEEIKNKAIANATIRDNGMFG
                     SDFDPDAPYAKTSPLMREI*"
     gene            175427..175648
                     /locus_tag="SRR1747052_scaffold_7_prodigal-single_276"
     CDS             175427..175648
                     /product="hypothetical protein"
                     /codon_start=1
                     /transl_table=11
                     /translation="MELTDNNKPMQRQYEPDVVRKEDLNEAKANSASTAEMETKAKET
                     MEYLSGQFWEDFSKALNVHGAEGATELVN*"
     gene            175817..177817
                     /locus_tag="SRR1747052_scaffold_7_prodigal-single_277"
     CDS             175817..177817
                     /product="Zinc knuckle domain-containing protein, putative
                     n=1 Tax=Eimeria brunetti RepID=U6LHE6_9EIME"
                     /codon_start=1
                     /transl_table=11
                     /translation="LEAQAEQFQQESAQAEQKMTSSIKSFIEAILKVVDFEYENAMDS
                     SSKVGLGKLKEKLEKNLGAFYNPDEKSIQQNYDESFNRAARLLTVGPMQVQNWQTYAD
                     KTGISFQQSVKRTTSAMEPDDKDEFLADVSESIKAYNRFKAVIKDDWSNLDDALNAAL
                     SADNKETREIIAQINSFKGDSQKWENWKSAFKQEMTPGGPSANVGGDTSQKVDKGMPL
                     PLDAASYGKLSPKARNIQGHGLGQAVLGTFGTTDIEEGIKRGEERLKQLEEFVDKADE
                     KYSKAQATIERIQQEYGTHVTDKGIIVDFDLPLWADENTPKKDIRKKTNVDINQYQKA
                     QEIVDNQPGGQQEIDYVKSLLAQLYDARDRRNLALSTQDAKTITVPEDLTGNSTTFLA
                     PTDKAQDERNQELSKQLGLLKKEEQQAKQTEQAVVEAENNKQKEVAQTTDEVEKQVET
                     VKQREEENGSVSNVSMEEAVSTVQEPVVEAQNNIPDHVNSLQESIDKEKEKLAVSKDL
                     TEQLIKESEAFKMVQESVLGEVEATNKAAEGETDWAKRVAEIKQELRDIAKALEEKKA
                     AEEKAKPKEEFKPEEEEFTNPFSDFTDEEIRNAGRVPLSSGEMMSYGSGKQENQLISK
                     YLAEYQKRLNLGKEVNAIAYKINELSKDGTRASEQELANLKE*"
                     /db_xref="UniRef100_U6LHE6"
                     /db_xref="U6LHE6_9EIME"
     gene            177860..177967
                     /locus_tag="SRR1747052_scaffold_7_prodigal-single_278"
     CDS             177860..177967
                     /product="hypothetical protein"
                     /codon_start=1
                     /transl_table=11
                     /translation="MEDNNLTKTVEQAGGQSQTRIGNVILSARGAETVK*"
     gene            178352..178783
                     /locus_tag="SRR1747052_scaffold_7_prodigal-single_279"
     CDS             178352..178783
                     /product="hypothetical protein"
                     /codon_start=1
                     /transl_table=11
                     /translation="LYSEQQAKLSRFKMQNAQSAGSNTVNTSSLITQYLKAQEQRGKL
                     EVERQRATLKGQNLSGTQAIENRAFVGSIDKQISQIDSKWNYDAAQKSLNGQALTEEE
                     INRLETERGRIIAQNNQQLSNMQSNLSNSKSFLEKMTDNFV*"
     gene            178811..179212
                     /locus_tag="SRR1747052_scaffold_7_prodigal-single_280"
     CDS             178811..179212
                     /product="Putative uncharacterized protein n=1 Tax
                     =Clostridium sp. 7_3_54FAA RepID=G5F7W3_9CLOT"
                     /codon_start=1
                     /transl_table=11
                     /translation="MSMFSFQGIERVFTNLVSRTSELDSKMVDLQIASGYSRDEIKRM
                     MQDFNKLGKEIGKTTTEIAEAANDWLRAGYEGAEASQLTQASMNLATLGMINSADATS
                     YLISVMKGWKMEANEIDDVVDKLTATDMAAA*"
                     /db_xref="UniRef100_G5F7W3"
                     /db_xref="G5F7W3_9CLOT"
                     /db_xref="rum:CK1_19750"
     gene            179613..180392
                     /locus_tag="SRR1747052_scaffold_7_prodigal-single_281"
     CDS             179613..180392
                     /product="Uncharacterized protein n=1 Tax=Lachnospiraceae
                     bacterium 6_1_37FAA RepID=E9RTB3_9FIRM"
                     /codon_start=1
                     /transl_table=11
                     /translation="MLLTKEVEVKITKANLEYFLAKGYSCNIKDKIMVNPFDLRNQSE
                     KEILYKCDCCGKEIKLHWCDYFKKRNREYSEAGDFCNDCAKKKRAEWFKINKEQEYKD
                     VYMKARNKAKETCLQKYGCENVMQNNKIKEKLKESIQKKYGVNNVMELPEIREKIAKT
                     LGTNQELESFVSENGKTYYKYKGISCSQNQLHLHELLGGELNGFVSYYPVDLLFSEDK
                     IYLEYNGTGHNLSVKMKKKTEEQQKQNENKRYFYLKNQGYK*"
                     /db_xref="UniRef100_E9RTB3"
                     /db_xref="E9RTB3_9FIRM"
     gene            180396..180572
                     /locus_tag="SRR1747052_scaffold_7_prodigal-single_282"
     CDS             180396..180572
                     /product="hypothetical protein"
                     /codon_start=1
                     /transl_table=11
                     /translation="LFVSLTKRKLPSDDIILSLVSQAKKYLNNNHNWIEFNLDENCIK
                     WKENSINYDFNSSI*"
     gene            181681..182196
                     /locus_tag="SRR1747052_scaffold_7_prodigal-single_283"
     CDS             181681..182196
                     /product="Uncharacterized protein n=1 Tax=Enterobacteria
                     phage vB_KleM-RaK2 RepID=H6X3J6_9CAUD"
                     /codon_start=1
                     /transl_table=11
                     /translation="LLKQDDKRPFCKDCASIKEKEVIKNKYGVESIFQLKEYQDKAKK
                     TCLEKYGEEYVARTKDFQEKRNKINLEKYRCISPLGNKEVIKKSKDTLKKNYGVDNPS
                     QSKEIQEKIRESFSKNGTQKISKQQQSLFDYLDGDEGFELNYPMSRFNIDVADIKNKI
                     AIEYNGGRHNL*"
                     /db_xref="UniRef100_H6X3J6"
                     /db_xref="H6X3J6_9CAUD"
     gene            182203..182487
                     /locus_tag="SRR1747052_scaffold_7_prodigal-single_284"
     CDS             182203..182487
                     /product="hypothetical protein"
                     /codon_start=1
                     /transl_table=11
                     /translation="MGTLTQSEFIQKETYRKKILYSNNWKIITVISPYRSFIPDKNSF
                     LSFKEACYNYFKKEDRHWVELYVEENNKVKTSVFEMSFEDFINKYLTVND*"
     gene            182815..184293
                     /locus_tag="SRR1747052_scaffold_7_prodigal-single_285"
     CDS             182815..184293
                     /product="Putative uncharacterized protein n=1 Tax
                     =Clostridium sp. 7_3_54FAA RepID=G5F7W3_9CLOT"
                     /codon_start=1
                     /transl_table=11
                     /translation="LAGTRQRENLITLFENFDLVQKYEQIAANSYGTAAQKMEAYTDS
                     MEAARTRMTASLEKWTLALDGSKALKVFYNAIADVSDNLVAWSTSIIAMMALTNTAGV
                     GTGIQNGLGKIWSVLANSQISSINRQEGFANYWGKGGISGVWSRIKENIEGDFLASQK
                     EVFSKSLNATIKNMDALSESAKSMLSDGMVPLQNSMLNLEAAQKAEIGASLRKSELSA
                     LEAQSILEGLPIDTRNNVVESLLGTVSEQEKNARLEAIKATNGNNEAEAKLRYASELL
                     ADERNNAARQQVGTNVARSSQLSAKKAAVSGVLTGGLTVGGTLLGNMVGESLGGGTGQ
                     AIGSLLGMGLGNSLAKQVAASIAALPKNATVMAALKAGFGGMFTGVGAIITPILIAAI
                     PIVIAGFVKKAKNKAKEEAANLAKEASETYTNTLNASAEAINFDKLVNGVDYLGRNVS
                     LTEEEYQKFLDSSNALAEAFPELVVRTDELGNKFVGPDGLSG*"
                     /db_xref="UniRef100_G5F7W3"
                     /db_xref="G5F7W3_9CLOT"
     gene            184369..185331
                     /locus_tag="SRR1747052_scaffold_7_prodigal-single_286"
     CDS             184369..185331
                     /product="hypothetical protein"
                     /codon_start=1
                     /transl_table=11
                     /translation="MRDVTGIFGIHLGQESGFSNVFDEQAKILGDANNTLNYKQSSVY
                     GVDTYGLNQEITLRESTLENIGKNKGTDSDEYKKAKKQLDQLKLDRDALFDDINSAKD
                     TLAEYTEQLISYANTAHGQAEFKGQFGGLEGQLNDMSDNGKNLVLSSVKLAVRDMEFT
                     DEEDYKNKVLSLTQEAADLLEQNPVIADIYYGVGEFKTLGEQQDAMEKMIPVLEEIFG
                     ADGYDDAEKAIIEHLGLKIVVDGDKTSIEVESLGETFAKGFETEIGDELTQQWDNYIG
                     TLTQDQYKKLNSLQKGGWINAGSVNNPDLINKMLGKDKYQTTDL*"
     gene            185368..185802
                     /locus_tag="SRR1747052_scaffold_7_prodigal-single_287"
     CDS             185368..185802
                     /product="hypothetical protein"
                     /codon_start=1
                     /transl_table=11
                     /translation="LGGWTGDQAYGVASRMTSVWQNALKANPDEDMSDFLMSKGSIAR
                     NFASYGQEFMELFDAQQKQLAEDIKDKSPDEINQAMDDFNNQIKLEAGLQEEINALSP
                     ITEAVAEQLFSNIDVEGYIDTWSELKDAFDSIKNIYDDLADA*"
     gene            185809..185964
                     /locus_tag="SRR1747052_scaffold_7_prodigal-single_288"
     CDS             185809..185964
                     /product="hypothetical protein"
                     /codon_start=1
                     /transl_table=11
                     /translation="MNSQGHLQVQTVLDLLDSDENYIQALYVENEQIKLKSNAEEIMN
                     EVKLRGV*"
     gene            186319..187140
                     /locus_tag="SRR1747052_scaffold_7_prodigal-single_289"
     CDS             186319..187140
                     /product="hypothetical protein"
                     /codon_start=1
                     /transl_table=11
                     /translation="MSDDEYEAQKNLLEGSLKSIAGDFTYNDKTGQFSYEMDNEGHYT
                     QGILGMKQHLEGIVTDIIDSGAKAGKTFGKVYDSLKGSSKDAKDSVNDLLKALDSLID
                     KEWEAMKVWDEDKQESTGYTAYFKRKRESLAKLAAVAYSKMESASTEEERADAEKDYI
                     EYQKQINNLDDEEIEDKYNILELQGASLDKLIEMQKVYIQTSDTEEENIERKKKLLEL
                     IHQQIELEREVSEWQRDNNQHFIDRLKGNAYSNPAYEVAMNNQIDAISKEIELTQ*"
     gene            187210..187830
                     /locus_tag="SRR1747052_scaffold_7_prodigal-single_290"
     CDS             187210..187830
                     /product="Viral A-type inclusion protein, putative n=1 Tax
                     =Trichomonas vaginalis RepID=A2F531_TRIVA"
                     /codon_start=1
                     /transl_table=11
                     /translation="LQLAYTGNSDYSSQLREEMTKYYDLVDNRAELTIQKMEDKADEL
                     NNRLELMEKEKPQEWFKIGDIDSYYTQRMDLLQKQVELYQDALKDTSDMTDEQIQNIV
                     DSLNEATISLKEAQIDNLKDQTDLQSKQYDAIVYRINLWKDEIQDAIDAIEKAYEDEI
                     KPIEDINDALERQGKLEDLLAAKKAREKEKERVFRQRIGWVFFVRP*"
                     /db_xref="UniRef100_A2F531"
                     /db_xref="A2F531_TRIVA"
     gene            188145..188645
                     /locus_tag="SRR1747052_scaffold_7_prodigal-single_291"
     CDS             188145..188645
                     /product="hypothetical protein"
                     /codon_start=1
                     /transl_table=11
                     /translation="LEKTKDAEVNALKELSKAWDLYLKELEWDYNEFERINNERILEE
                     LMNCESEEEVRKRITDDMKQFNKDALANYKEYDTIFQDNLLTPYRNNLIELQKLYEQA
                     SQLVNAMNGLWVNDNNYTTPDQLLANSASKNELNLKTDYSDLMLKAKDESTFWALANL
                     RNQKAE*"
     gene            188697..189641
                     /locus_tag="SRR1747052_scaffold_7_prodigal-single_292"
     CDS             188697..189641
                     /product="Phage tail tape measure protein, TP901 family,
                     core region id=2014122 bin=GWD2_Clostridiales_32_19
                     species=Lachnospiraceae bacterium 7_1_58FAA genus=unknown
                     taxon_order=Clostridiales taxon_class=Clostridia
                     phylum=Firmicutes tax=GWD2_Clostridiales_32_19
                     organism_group=Firmicute organism_desc=a85"
                     /codon_start=1
                     /transl_table=11
                     /translation="LYKEWQTNNAGLQKSSKLQKNILDTNNNFWNAYNQSDEALKRDN
                     LNVTDSYVNKLCGEWVEYNNQYQLALLDPMSENNGTLDYLREQMSNVYDQIAERMQLS
                     VNEIQTIGAQMVDAQNQVYTSLAESIQRTQELYQQSLATGKSYSLGGGVSIDASKGGS
                     GGWSEAEMNEGFNSSGSSSGGKSKSSTRLNIDKMRSDAEAARNAHGDGKIHVSDIGKY
                     SNGIENGPVTYTGLAMLHGTPNNPEFVLNSDQAYTLLRNMATTKLPEMQKVSGGESQS
                     TQYIVQGDIVLENTNNPAQFWDDVSKAMSNRHNVTKNR*"
                     /db_xref="gwd2_scaffold_493_14"
                     /db_xref="86372276"
     gene            190124..192370
                     /locus_tag="SRR1747052_scaffold_7_prodigal-single_293"
     CDS             190124..192370
                     /product="hypothetical protein"
                     /codon_start=1
                     /transl_table=11
                     /translation="LICSGFLVGSTTSVLWVPNNEAILYDMWVEIKGTNFMPLPDGNL
                     DNVVLPTDTNYKERHQIYWVDRELGWNKDYTKITLEEPFEYNYKNGTSIDIYQCSDQH
                     TLTSIYVDPNDDIERGNFIELYRNGTKICDKTKIIGWGETSGEIRFQEALKITDTTNK
                     FPQDGDTYKLYTYNALDKTYTEVTVEDNVLGGKPVVSTTIFANDNGIYFIQPNINIKT
                     DETNPPEILFENGARLALVKKTSDAVVPNKTTDITFDKLDNTQWVVKYGEKANDIAIN
                     ISPKTKYTVYTDFMDSMPNAIFYARRAPIMTIQYRGVSDLTTTNDFEDVTISKVTGWR
                     DIEFKTKWDSTTEVKYYQYFLYDEDGELVISSEELYNSELEWSFRGFESGIIETAPKT
                     YFVAVKIVDEYDKEFMTDQAQFNVYYPVEAGLVPLDVQYDCEEQGISVIAQAPVYVGS
                     TDRDGQASIDSSNLNGGVLNISADKIANYEYVLGANKVPINITNTFNFYTQFQITYDF
                     VKSIPDGGETTVLEVGHKSKDGTSIDVLSLRLGSGNSYYVDVDGTIKLNNNLLNLKWY
                     KNNVLQSWIIKTNDPTAFNVKDENPYADITTPSKLQYALIANDKIKLAKQGDLTSIPD
                     NADLDKIWCYQGDSAINLYGIDWIPNYVYKYNQTKQSWEYCTDVQFIFAESLTQLPDG
                     VNTYDNFGVDTESQLGDNNIGFGGNTTDDNETWFDSSSMVSDKNESAFNSKWFDLYLK
                     IDNEGEVE*"
     gene            192415..193446
                     /locus_tag="SRR1747052_scaffold_7_prodigal-single_294"
     CDS             192415..193446
                     /product="hypothetical protein"
                     /codon_start=1
                     /transl_table=11
                     /translation="MADNCYVFFNSNIRVNCLKIDKVIPVVAEGKDELTEIKKEAYGK
                     KAMTANTILWNDFSLTTDCSYFDPVGEVANATFSIYRKTPNQKYYDYICKIENGATQF
                     IDYNITTDNYYHYLASVEVPTSSGLEYKLYQNYTDETQTELDYLYVQWGDWTICDIED
                     STEDGIYFKSGDMWHLKYNMSEDMTNTMNTGVTMWETLGRYGKYSIGQKNFDSGTISC
                     LIGDIDYYNEYDIKNKFKTDTKTGKLYESDEQMKVFRQNLCGYNEKINKNSSYGRSVE
                     KEKAWKDFITNGKLKLLKDYKGNSWIVMVQANPTYQVDYKSNLMETMVSFEWQEAEDV
                     TKVAIVEIL*"
     gene            193461..193655
                     /locus_tag="SRR1747052_scaffold_7_prodigal-single_295"
     CDS             193461..193655
                     /product="hypothetical protein"
                     /codon_start=1
                     /transl_table=11
                     /translation="MEIFGDVLLEQQSNMSFSNLKKLIERPFVKPRFRLSVLTPYEAV
                     DYVIPEEDIIIGGINYTESY*"
     gene            193686..194267
                     /locus_tag="SRR1747052_scaffold_7_prodigal-single_296"
     CDS             193686..194267
                     /product="hypothetical protein"
                     /codon_start=1
                     /transl_table=11
                     /translation="LVNSTGKYTPNVNGIWVNTKFRFDVGLGYGNSEDGVIWFPKGIY
                     ILGDVDLTRSDSEKTVTLQLQDKYALFEGKTGTLDVAYEVQLDSDIIDAVKGVLNFTL
                     GNGYILDYKEPIFDPSFIGMKTQQTIRAEAGENYGTIIDALATQLSAEYYYNSVGNLC
                     FYPLNETVDDSVKPIIWTYPWLGRDLHNLSLNF*"
     gene            194280..194555
                     /locus_tag="SRR1747052_scaffold_7_prodigal-single_297"
     CDS             194280..194555
                     /product="hypothetical protein"
                     /codon_start=1
                     /transl_table=11
                     /translation="VNCVKVIGDNIDSNVYSAVVSNENPTSPICIQQIGRRMDFPDSN
                     ANVWSDDLAHDLAMYYLRKSSFVAVQFQCNVGFNPVLTVNNICEVED*"
     gene            194735..195430
                     /locus_tag="SRR1747052_scaffold_7_prodigal-single_298"
     CDS             194735..195430
                     /product="hypothetical protein"
                     /codon_start=1
                     /transl_table=11
                     /translation="MLERINSCVDDRSKKNVKIKSATVTKVNEDGTVNVSLPDDGGSG
                     FSRIQNQSVYELDVGDSVEIMLKEGSFSNCWVIAKHGGGSKRVNLVNSGTISVTSTGG
                     TSGGSSGGITVGGDMLKINYAPNSNDTVEKAFKDEDGNNIANTYMKKSGIVNDTNLDT
                     VLGSGNYFIGTGNTNVPTGCEGCMLFVGGASTSAFQCIFKYSDATILYRAYQAIGGWN
                     AWKVITATALATT*"
     gene            195554..195757
                     /locus_tag="SRR1747052_scaffold_7_prodigal-single_299"
     CDS             195554..195757
                     /product="hypothetical protein"
                     /codon_start=1
                     /transl_table=11
                     /translation="MVNNLKCDTCRFEEKCTARAKLKPFLEDAKVDLRVELTFEDCAD
                     YQVSADAEPGGEVDPEDDEVELH*"
     gene            195799..196767
                     /locus_tag="SRR1747052_scaffold_7_prodigal-single_300"
     CDS             195799..196767
                     /product="hypothetical protein"
                     /codon_start=1
                     /transl_table=11
                     /translation="MATTNTDQIRNLTNQVVYSGYLATLENVKNGTDKNGCDYLSFRG
                     TIQCGEDSTLTRQFKAYIKAQKRDGSDSENYARVNEWVKKAVPMTKDKENATMVRMVG
                     SLSANDYVASDGSLHETNIATMQFFNDFDEFACDLDIEGYIKSVTEEERGPDDDKKPT
                     GRMRMRLIGMDFYHNALDFKSIVIPKDLVDALEDNGYEPGRTAKMFLTWMVNSNEEPK
                     PKKKGFGQQRVTEGRSFVELVLTGGDMAYDEDDDKMCISNQMAKAMMTERSNRLKEIE
                     EAGYLGGSNNGAKSGSSSSSRSGFGSKGSSSKKMAPVIDNDSDIPF*"
     gene            196828..197844
                     /locus_tag="SRR1747052_scaffold_7_prodigal-single_301"
     CDS             196828..197844
                     /product="Phage protein n=6 Tax=Staphylococcus RepID
                     =D1GQC9_STAA0"
                     /codon_start=1
                     /transl_table=11
                     /translation="MAIDIFNIKPNVVTRDLSGKSFLIYGERKSGKTTNACKFPKPIL
                     LGFEKGYGFLDGIIAQPINSWKEALEVKKQLLKDAESAEKENRETIFKTVIVDTADIA
                     YDCCEKYIVDKEGVDYLDETEKMRGYRALSREYDKFFQEIVKAGYTLVCISHATTKQI
                     KENGEKYDKTIPTLPDRGFLVVSRLVDVCAYASYETDEQGNVHSMLTLRGNKHLEAGS
                     RSPYMSDVIPFTYEALRDDMARAIDMQKEHGATVVNEEVNLFKDNEDKSEKVSFEDLV
                     AEIGKHAKAMYAAEKTHDYKKIVAEYLGKGKNVKDCDESQTDMLLLILDDLKDYCAEN
                     DIAL*"
                     /db_xref="UniRef100_D1GQC9"
                     /db_xref="A0A094KV29_9MOLU"
                     /db_xref="sauz:SAZ172_2134"
                     /db_xref="D1GQC9_STAA0"
     gene            197926..198567
                     /locus_tag="SRR1747052_scaffold_7_prodigal-single_302"
     CDS             197926..198567
                     /product="hypothetical protein"
                     /codon_start=1
                     /transl_table=11
                     /translation="VAVKGEKIPRGHVKCCVCGKYVSKEEKITVSQRNYCQVCGKIAL
                     KDADDFKKVNTYLYENLGAKEWANMVLLNSYLKRLKDNYGLTNSQIYFTLMYMYEYED
                     PPAEPMEKETDIFLVIRHFQQAKQFWQEYKAIKVPGPDTLERILTAPPIEIVVNRSEI
                     IRKEEEDAKKRAKRNHREEIDGDDIIDDGIINSDFDYLEDKHDWGFYNKKWED*"
     gene            198646..200412
                     /locus_tag="SRR1747052_scaffold_7_prodigal-single_303"
     CDS             198646..200412
                     /product="Uncharacterized protein n=1 Tax=Bacillus
                     licheniformis CG-B52 RepID=T5HIG2_BACLI"
                     /codon_start=1
                     /transl_table=11
                     /translation="LLIGHKITKQDFVEAFHQTVFVAINNLFSQGAVKLDQYIINDYL
                     KNNFQSLYKIYTKNQGDEYVEKAKELATPENFNANYQELKKFSLLRRYLKAGIEVDEL
                     FDPTEEDPEVLDEQRYKFNQMSIDDILNYFRKKLSAITEEYSTKSGRDSIKAGSDEGR
                     KQKEEWKKTPAFGLSYASNYLTTVTRGIQPRKFVLGSAASGTGKTRITVANICHTFAP
                     KYWDSNVGEFVDNPNGTQNAALYIGTEMELVQEIEPILWAYMADVPQGHIMSGQYVGD
                     EEERVDEAIRILHDEGHIYLEYIPDYDLATLENVIEQHVLQHNVRHVFFDYIHITTDL
                     IGEYQANAKAKMQIREDQVLANLGLKLKELTRKYDISIDSWTQVSGDFKNSANQDQTI
                     IRGSKALADKIDTGYIVSMVNLQDLKKLEKIMKHKFLKWQPNRCITVYKNRGGEYTKC
                     KIWVYIEYSTMRVHDLFCTDEDYQILDMPQTFTRVREDQKVVFSTSKEELFGQMIEDT
                     VDITETALAEESSNAFEDTEEIEKKIAAELDKDKEKEDNSDEENEPFWEDPYNKKLEA
                     VVDPDDDEEEKASRTESEDFDF*"
                     /db_xref="UniRef100_T5HIG2"
                     /db_xref="T5HIG2_BACLI"
                     /db_xref="bsut:BSUB_02194"
     gene            200412..201596
                     /locus_tag="SRR1747052_scaffold_7_prodigal-single_304"
     CDS             200412..201596
                     /product="Phage protein n=6 Tax=Staphylococcus RepID
                     =D1GQC6_STAA0"
                     /codon_start=1
                     /transl_table=11
                     /translation="MIDKDTLLKLVTEDVVINIMQENGSPLYNTSVDGQTKQRCLWFR
                     TICHGGDSHKLCFFTESKDFYCYTNCGRMNFFEFIKRIRNAKNEEFYTKVICYVAQKV
                     GKTISRNRHGFTSEVSGTIREEVSEMDKQSEDIKRRALFGDARIKTNYNDKKSILRYF
                     DNNTFYKGWIDEGISIETMQKFGIEWYDYQKYIIIPHYDIDGNLVGIRRRSLKPEDVN
                     NKYMPLFIAGEDFGHSLGLNLYGLYENKENIKRLKKAVIVEGEKSVLKSDTYFGNKSC
                     AVATCGFNISDWQIRALEKLGVEKVYLGFDKDFDERYEDTYKQDKLLFENYKRYLERL
                     RMLSQRLASSFSVFLIKDSNNLLKLKDSPFDEGKEKCKILLKEALPVYTCDSNKMCRM
                     LR*"
                     /db_xref="UniRef100_D1GQC6"
                     /db_xref="sauz:SAZ172_2131"
                     /db_xref="A0A0E1AK76_STAAU"
                     /db_xref="D1GQC6_STAA0"
     gene            201603..201722
                     /locus_tag="SRR1747052_scaffold_7_prodigal-single_305"
     CDS             201603..201722
                     /product="hypothetical protein"
                     /codon_start=1
                     /transl_table=11
                     /translation="MEKLLWETKFNTKFDDEFDFLETILKSYGVEDIKTFLNP*"
     gene            201759..203012
                     /locus_tag="SRR1747052_scaffold_7_prodigal-single_306"
     CDS             201759..203012
                     /product="hypothetical protein n=1 Tax=Bacillus
                     licheniformis RepID=UPI00031D72EC"
                     /codon_start=1
                     /transl_table=11
                     /translation="MKEAVEIFHNNLDKPIIIKVDADSDGYTASSVLTGIIRHLKPNA
                     NIKYIFSYNKEHGLTYKDLSIYPKDEVGLIIIPDASMKCSDAIQIRRNYPDAPILVID
                     HHELETDYLDKETGLWVTPQEADELVKKDPNRVKVDCYTNYCTWVNDCDGQYPNSTLS
                     GVGVVRKFGEAYCEQYGLDDKWLDDYLDLISLGIIADSMDLREPETRWYVLAGLKEEN
                     FKNVFLNELHERMSDEIHFGRTITNVGWVLAPRINGVVRYGTEKEQEDLFRAMVGEQE
                     TVIYQPRRKKASDPKPEPEEHTLQWEMARVANNVKTRQDTQVRKFMEQIVKKIDEDNL
                     NKNSILFVDCTSLVDKKSVTGLVANKLTSKFCKPVVLLRETSKNEFGGSCRGYDKGPV
                     KNLMEFLSKAGVDVKGQFGLSHLYH*"
                     /db_xref="UniRef100_UPI00031D72EC"
                     /db_xref="T5HIH3_BACLI"
                     /db_xref="lba:Lebu_1315"
                     /db_xref="UPI00031D72EC"
     gene            203312..203434
                     /locus_tag="SRR1747052_scaffold_7_prodigal-single_307"
     CDS             203312..203434
                     /product="hypothetical protein"
                     /codon_start=1
                     /transl_table=11
                     /translation="MEKYYIRNLNTKVPNGYNVANGGEEPPIKRREDGTQAKLT*"
     gene            204024..204752
                     /locus_tag="SRR1747052_scaffold_7_prodigal-single_308"
     CDS             204024..204752
                     /product="Single-stranded-DNA-specific exonuclease RecJ n
                     =1 Tax=Clostridium bolteae 90B8 RepID=N9Z4R0_9CLOT"
                     /codon_start=1
                     /transl_table=11
                     /translation="MGVLERVRDSLCHWKQWIYTHSNAGGVFLKKDKLEEAIEKCNEM
                     LPLEDCRTIYQVDWTIPANEMQNNYVREVAENYRIWGNTVPTPTFAISNLRINASQIT
                     AYGDNKSFIRFQHNGVTYIKKYCPASDYDNMTLRDRKTFGVNKKNLKLNLICQFQLEV
                     WENKTYPEVKILNYDVIEDKDDDNFEFADSKVTNFKVDKADKVDKNIKSKLVKVDLED
                     EVDWNEIDKPKKKKAIIDDEDFVF*"
                     /db_xref="UniRef100_N9Z4R0"
                     /db_xref="A0A0C2SSI3_BACPU"
                     /db_xref="N9Z4R0_9CLOT"
     gene            204922..208278
                     /locus_tag="SRR1747052_scaffold_7_prodigal-single_309"
     CDS             204922..208278
                     /product="Probable DNA polymerase YorL n=5 Tax=root RepID
                     =YORL_BACSU"
                     /codon_start=1
                     /transl_table=11
                     /translation="MVFYKPVSKDRAKEMAKEIQFFSTHNHTEISNFRLRDCIIKIPD
                     LINRSIELGYSGVCCTDHEALSAHVRFIKRYKEIKENKEKYDKLKIDKTDEEIEKELE
                     KDDNKSIKKNLKYYKNFENFKIGLGNEIYLVDRPEEDGKISKFFHFILIAKDKKGYEQ
                     IRRISSDSAWKNWYRSGIMERVPTYKDELESIIGNEKGHIIAQSACFRQGALVTTING
                     QKAIESITDEDYVLNKYGQFEKVNFPTHRLYKGNGYEIKLTGVGDNIVCTESHKFLTI
                     TNNKVQYYSNNLSIDDLDWVEAKDLDVNYGSSKHQLLLPVSKQYSQNKKNIKKEEWDN
                     IALKKTKMSHRVTILPENVVITPEMMRFFGLFLGDGWINKLSAKVHRVGITFNEKEFD
                     YYYSFVKTLEKSLNIKWSINYRKDQHKYDISSQSSDFYNFMYYIFGECNAYNKKIPNR
                     IKNISPEYDRELLFGYLLADGYFRLRKAKKINVNHSKELKDFPEIGEWVSASVSKQLA
                     QDMFELATSLLIPCNITIAPERVDSKGTHHCESYYLRGSGKIMRGIEKMHFYSHEDVN
                     TLLLTAIDKKRFINIDNIWYKKMYIHSIKKINMNETVYCLNNESHSFVCNNVIVHNCL
                     GSELDNLILEYLNTNDKSVKQKIDAFIKWCIKIFGKENFYLEIQPCVIKQDKDGNNLP
                     HEQAMVNQFMFVLSDAYGLKVVCSTDSHYLTKNDAKIHEAYLKADDNEKSRNREVASF
                     YETTYLFSVDELIETLSYHLTEEQIKAALTNTQDIFNKIEIFDLYHSTIVPTDKKIPP
                     FKVRHIFKDWYDKYEYLKKYAESDDKQDQYLLYLVEQGFEKKKQWGESSYHFATYDEN
                     GNIIEEHDKIVTQEEKIARINEEFSSFWQISERLNQKLSAYYVLVRGLVHEVMWKVSF
                     VGVARGSAGGSYICYLSEITQINPLKYDLPFWRHSSPLRPELPDIDLDSEALKRPLIF
                     QNMHDYYGDENVLNTLTLKTEGTKSTILVCAKGFGINNDDAQHLADLVPFERGSNWSL
                     KDCFYGNEENGRTPVKEFINEVNKYEGLKDTLFKIEGLICGRSIHASASYIFDAGYIV
                     QNSKMRAPNGTTITAYNMEDSDYMGGLKVD*"
                     /db_xref="UniRef100_O31902"
                     /db_xref="A0A060AKJ6_9CAUD"
                     /db_xref="bsut:BSUB_02191"
                     /db_xref="YORL_BACSU"
ORIGIN      
        1 AAGATTATGG ATGAAGATGG ATGCAAAATT GGACAAAGAG GACTTATTAA AATATTAAAA
       61 GCTCATAACA TTCCCATAAA AACAAACTCA GATTACATAA AAATTTATCA TTGCAATGAA
      121 GATAAATTTT CTGAATATGA TAAATTTTCT TGTTATTGGG CTCGGTTGTT GGCGGCAGAT
      181 GGATGTGTAT TTTCTCGTCA TAAAAATGGC GAGCCAACAG AATTTACGAT AGGATTAAAA
      241 GATGATTATG ATACCGTAAA AGGATTGCAA AATTATCTTG AATATAATGG GAAAATATAT
      301 GAGAAAAAGA GTGATTATGA TGATGGTATT ACTTATACCT TAACTGTAAA TTGTAAAGCT
      361 GTTGTTGATT CATTAATTAA TAATTTTAAT ATTGTCCCAA GGAAAACATT AATTTATAAT
      421 CCACCACAAA ATATTCCAGA AAACTTGCAA AAATATTTTC TTTTGGGGTA TATTGATGGT
      481 GATGGAAGTT TAACATATTA TAGCGGAATT AAAAATCATG TGCCTGAATG GAAAGGTTTT
      541 AATTTAAATA TAACAGGAAC ATCAGAAATG ATTGAATTTA CGCGAAAAGT GCTAAACAAA
      601 CCAAATATTA AAGCTTTTCA AAGGAGACCA GAAAGGCATA AAAATAATTG GACACTTAAT
      661 ATTCAGGGCA ATGAGCAACT TTATAATATT CTCAGTTGGA TTTATGATGA TAAAGAAATT
      721 AATCGTATTT GTATGCAACG CAAATATAAT AATTGGTTAA TTCTTAAATC TCAAATTGAA
      781 GAAAAACGAA ATAATGAAAA ATAAACCAGT CCACTATAAA TCTCATAAAT TGCGGGGAAC
      841 TCCTAAGAGC CTTAATAACC AAGTTTATTT AGTGATAAAT AAATGGCGAA GAGTAACGGC
      901 TTCGGTATGG TAAAATCATT AAGGATTGGA CAATCAAACG CAGCGAAACC TGTTGAAACA
      961 TACAGGGACG TTCAACGACT ATAATTGAGA CACGAAAGTG ATTGTATAGT CTACTCCGAC
     1021 CTTTTAGGTG TTAAAGTATT GGGAAACCAA CGGTATAAAG GACTTTAACG ATTGAAATGC
     1081 TTGATAAATT GCATACTGCA ATAGATTTAC TTATTGATGC GAATTTAATT GAAGATAAGG
     1141 GAAGTTATAA AGCTAATTAT GACGCTTATC TTCATCCTGA TGTGCTTGAT TATAATAATT
     1201 ATGAAATGTG GAATTTGTTA GATAAAAACC AAATTCTTGA CGCATTTCAA TTTGATAGCG
     1261 CAATGGGACA ACAAGTTATT ACAAAAACTC AACCTCGTTC AATGTTAGAG CTTTCTACTG
     1321 CTAATAGTTT AATGAGACTA ATGGCACAAG ATGGCGCAAA AGAAGCCCCT ATGGACACTT
     1381 ATCGCCGTTA TAAAAACAAT ATTCAACTTT GGTATGATGA AATGTCTGCT CATAATTTAA
     1441 ATACTCATGA GCAAGAAATT ATGAAAAAAC ATTTAGGTTC TTTATATGGA GTAGCTGATA
     1501 CTCAGGAAAG TATAATGGAA ATGAGTATGG ATTCCGAGAT TAGCGGGTTT GATGTTGTTC
     1561 TTGCAAACAA GCTCAGAAAA TCGGTGGCGA AAAAAAAGAA AGACTTAATT GCGGCTGTTC
     1621 ATGAAAAATT CTATAAAAAA GGAACAGAAC TTGGTACTTC TAAAGCTTTA TTAGATTATG
     1681 TATGGGATGT GCAAATAAAA AGACAGTTAG GTTATTCTTT TTCTAAAAAC CATTGTATGC
     1741 CTTATACTGC TATTTGTCTT CAATGTATGA ATTTAGTACA AAAATATGGG GCGCTTTATT
     1801 GGAATTGTGC TTGTTTAATT GTTAACAGTG GTAGTACGGA TGATGAAAAT GTTGATAATA
     1861 ATAGTGGGGT TAACTATGGT AGAATAGCTA AAGCTATGGG AAATATGATT AACGCTGGAA
     1921 TTAAAATTTC TCTACCTGAT ATTAATAGAG CTCGTTTTGG TTTTTATCCA GATAAAAAAA
     1981 ACGAAGAAAT TATTTATGGG TTAAGACCAA TTCAAGGATT AGGAGGAAAA GTAGCTAAAG
     2041 CTATTATTGA TAATAGACCT TATTCATCTG TAGAAGATTT TTATTCTAAA ATGCAAGAAT
     2101 TTAAAAATGC TTCTAAAGAA AATAAATTCG GTGATACTTC CATGATTTCC CTTATTAAAG
     2161 CAGGGTGTTT TGATAATATT GAGGGTAAGG ATAGACGAGA AATTATGGCT GATTTTATCC
     2221 GTTTAATTTC CAGTCCTATC AAGTCTTTAA AGATGGATAA TATTGAAGAC CTTGCTAAAT
     2281 TGAATTTGCT TACAGATGAC CAGAAGAAAT ATGAATTGAG ACTTTATCGT TTTAGAAAAT
     2341 ATGTTTATCA AAAACAATTC TTTTACAAGC AATTAGGAAA GAGTCCTAAC ACCGCTTTTT
     2401 ATGTGCTGGA AAGAAAATTT GCTTATCCCT TCTTTGAGAA ATATTTTTTA AACGATATGA
     2461 CAGAGGGTAA AGATTGGGAC TACGCTGATA ACGGCGAAGT TATTGTAAAG CGTGGTAGTC
     2521 TTGATAGAGT TTTTGGTAAA CTGGTAGCAG ATTTTAAAGA AAAAGTTTTA GATGACCATA
     2581 AAATGTTAGC TGCGGTGAAT GAATCTAAAT TTAAATTGAT TTGGAATGAA AAAGCTATAG
     2641 GGAGCATTTC TAAGTGGGAA ATGGACTCTA TGTGTTATTA TTATCATCCC CACGAATTGT
     2701 CTGTGATAAA TAAAGATAAG TATAGTATTG TAGATTTCGA GTCTTTACCT GAAAATGGGC
     2761 CGATAGCTCA AAAATATTGG TATAGAGGGC AAGAAAAAAG TCGATTTGTA TTAAGTCGTA
     2821 TTTGTGGAAC TGTATTAGAT AAAAATAAAA ATAAAAATAC CGTTGATTTT CTTACTCTGA
     2881 CTGGAGTGGT GACTTTAAAA TTTTACAAGG GCGCTTTTAA TTTTTATGAT AGACAGATTT
     2941 CCAAGGATAA TGGCGATGGA ACTAAAACAG TCATTGAAAA ATCTTGGTTT TCCAGAGGTA
     3001 ATAAATTGTT AATTACTGGA TATAGAAGAG ATAGTCAATT TGTTCCACAT AAATATTCGG
     3061 ATAGTATTTT TAAACATTCG GTGCAGATGA TAAAGGACAT CAATGAGGAT GGTTCTTTAC
     3121 AACTGATTTC AGATAGAGTG GAGGTAGATG GTTCTGATGA ACAGTGATAA ACTGTAGAAC
     3181 GCAGAAGACG AAGTTTTTAT TAAAATCAAA GCCAATCATA TCAAGACCCT CTACCCCAAG
     3241 GGTGGTATTG GTGATGGTGG CCAAATGTGG GGCATTGTTA TTTGGCAAGT TTGTGAAATT
     3301 GAAAAAGGCG AACCAGTAAC AAATTATATG GGAGAAGTTA CCATTACTGG TACTTACGAA
     3361 GACAATATTG ACCCAAATCT GACTTATAAT ATTCTGGCAA AAGAAGTTGA AAATGAAAAA
     3421 TATGGTATTC AATATGAACT GGTCTATTAT AATGAAGATA TTGATTTCTC CCAAATAAAG
     3481 AATCAAAGAG CATTTCTTAG GGCGTTTATG AGTGAGGGAC AGGTTGAGGA ACTTTACAAG
     3541 GTCTGTCCCA ATCCTCTTGA AGCAATTAAA AATCATGATG TTAATGCTTT GAAACAAGCT
     3601 AAAGGCATTA AAGATTATAT TGCTAACTGT GTAATTGAAC GTTTTGAGAA ATGTAAGGAT
     3661 ATGTCTCAGG TTTATATTGA GTTAGATAAA GTTGGGTTAT CACAAGTTTT TATAGCTAAA
     3721 CTTATTGCTC AATACAAAAC GCCTCAGAAG ATAATTGATG TTGTAAAGCA AAATCCTTAT
     3781 CAGTTAATTA AAGATATAGC TGGTGTGGGA TTCTTTACAG CGGATAGAAT TGCTTTAAAG
     3841 AGTAGTTTTA CTGTTCAAGA TGTTCGCAGA ATTAAAGCTT ATATAACTTG GTTCTTAGAA
     3901 TCTCAAGGCG AAGATGGTCA TTCTTATGTT TCTGCGGGTG AACTTATGGG GTCTTTATAC
     3961 GAAGACCTTG GTGGTAAAAA CGCTATTGTA AAGATTATTT ACGATGAAGA AACAGGAGAA
     4021 GAAACAAATA ATATTGCATT AGCTATGAAA GAACTTCAAG AAGATGGTAT AATTATCGTT
     4081 GATGAAGGAG AAACAAAAGC TGGACGTAGA GTTTATTTAA CTAAATATTG GAGACTTGAG
     4141 AGAGAAATTG CATATCATTT GAAGCGTCTT TTAGGTGCTC ATAATGAATT TGTAATTGAA
     4201 AATTTCGATG AAAAGATACA TAAAGCAGAA GAAAAACAGC GGTTTAAATT TACTCAAGAA
     4261 CAGATTGATG GCATTAAACT TGGTTTAAAA GAACAAGTTT GCGTTATTTC TGGTTTAGCT
     4321 GGTTCTGGTA AATCTTCTCT TGTAACTGGT ATTTTGGCTG TGTTGGATGA TTATAATTTT
     4381 GCTCAATGTG CCTTGTCAGG GAAGGCTGCG GCAAGATTGC AAGAAGTAAC AGGCCAAGAA
     4441 GGGTTTACGA TTCACCGCTT GCTTGGTTAT CAATCTGGAA GTTTTAGTTA TACTGAACGA
     4501 AATCCTCTTC CTTATAAGAT TATTATTTTA GACGAGGTTA GTATGGTGGG AGGAGAAATT
     4561 TTCCTTGATT TAATTAAAGC TATTCCAACA GGTAGCAAAT TGCTTATGTT GGGTGATATG
     4621 GGCCAGCTCG AATCAATTGG GCTTTTAAAT CTTGCGGCAG ACATGATTGG AGCGAAAGAA
     4681 ATCCCAACTG TTGAACTTAA AGAAGTCCAC AGACAAGCAG CGGCCAGTGG CATTTTAACA
     4741 ACAGCTTATG ATGTTCGTAA TCAAGTTCAA CTTTATGAAG AAACTGATTA CGAGGGAATT
     4801 GAAACTCGTG GAGAGCTTCA AGATATGATT CTTGATATTC GAGTTGATAG AGATAAAGAT
     4861 AGACAAGATG TTGTAAGTTA TTTTGAAAAA TATTATAACA GTCCTTTAGT TAATCAAGAT
     4921 GTAGAGAAGA TACAAATTAT TGCACCCGTG AAAGAACGTG GTGATGCTTG TGTTTTCAAT
     4981 CTTAATCAAG ATATTCAAGA GTTACTTAAT CCTCCGAGAA AGAATTTTAA GCAAAAAGTG
     5041 TTAGTTTCTA AAAAGAAAGA TGCCGCAGGA AACGATAGGT CTTTCTGGAT TCAAGAAAAT
     5101 GACAAAGTAA TGTGTATTAG GAACAACTAT AATGTTTATG ATGAAAATGG TGTTCAAGCA
     5161 TCTATCTTTA ATGGTTGGAC TGGATTGGTA AAGAAAATTG AAAAAGATAG TGTAACTATT
     5221 AAATTTGATT TAAGTCCTGT TCCAGTTGTA TTGAGAGAGA AAGATGTTAA AGATTACATA
     5281 GTTCTTGGAT ATGCTTGTAC CACTCATAAA TATCAAGGTT CTGGTTGTCC CGTGGTAATT
     5341 GGGGTTGTTG ATAATAGCAC TCCTCCTATG ATGCTTTGTA CCCAACAGGT TTATACCATG
     5401 TTGACAAGAG CTAAAAAATT GTGTGTATTA GTTGCTCAAA CGGGAGCTTT AAGAAGAGCT
     5461 ATCAATTCTA ATTATGTTTC TACAAAGAGA ACGTTTTTAA AAGAATTCTT AGCTATGCCT
     5521 TACGAGAAGT TAAGAGCTAT GCACAATAAT GAAATTAGAG CGTATGAAAA AGAACATAGA
     5581 GAAGAAATCA AAGAAATTAG GAATAATTGG AAGCATCATA ACGTGGAACA AGATATTGAG
     5641 GAAGTATGGG AGGATTGTTA AGGGGGATAA TTTTTATTAA CCCCTTGACA AACCCCTTTC
     5701 CTTATGTTAC TATACAGTTA CAGTAAATTT AAAAAACATG GAGATATGTT TATGAATAGA
     5761 GCGGAACGTA GAGCAACAGT AAAGAAGCTG ACCAAGAACG GAGTAACAAA GGCTTCGGCT
     5821 GAGACTTTTG TTAAGCGCAT GAGTGATAGG ACACAGAATC CTGTCACGAC ATGGGAAGGT
     5881 GAAAAGGTAA AGTTGGATTA TAATAGGATT TCCTCTTATC CTGATTGGCC TGAGATGCGT
     5941 AAGGATTATA AAGATTGGAT AACGGCTCAT AAGGATGATG TTTTTACTGT TGAGTTTGAC
     6001 CCTCTTAAGA AAAAGGCTAA ATCTCAAAAT GTAAATAAAA TAGTTCAGTT TGTGGAGGAT
     6061 ACAACAACTC CCAAGTGGCT GTTTTTTGCG GGAGATTTGA TTCCTGAGCC GAATCAGGAA
     6121 AAGCCTAAGA GTGATTATGA AATCCACATG GCAGATATTG ATAATATTAT TGCTGAATTG
     6181 AGAGATAAGT AATAATAAAG GAGTAATATG ATTAGACTGG TTTTGATGAT TGGTATTGCT
     6241 GGTAGTGGTA AATCCACTAT TGCTAAGACT CTTAAAGAAA CTTATAATAG AGTAGATGGT
     6301 CAGCAGAGCA TTATTGTTTC TTCTGATGCT ATTCGTGCAG AAATTCTTGG TTCTGAAAAC
     6361 GACCAGACTG CAAATGATAA GGTTTTTGTT GAAGTACGCA AACGTATTAA TAACAATCTT
     6421 TCTAAGCGAA CTGTTATTGT GGATGCTACT AATATTAACA TCAAAAGCAG ACGCTCTATT
     6481 CTTGAGATTG GGAAAAAGTT TCCTAATGCA AGAAAGATTG CTATGGTCAT GACTACTCCT
     6541 TTGGAACAGG CTAAGACTCA GAACCAGTCC AGAGATAGAG TTGTTCCAGA TTGGGTTTTA
     6601 GAGAAGCAAG CAAAACAGTT TGAGGTTCCT TTTTATGAAG AAGGATTTGA CGAAATTAAT
     6661 TTTGTTGGAT GGAATTATTC CGCTGAAGAT TTTAAAATTA TTCCCAAAGA GGATTGGATG
     6721 ACTGATAATG ATGTTATCTT TAAGTTAATG GAAAATTTTG ACCAGAAAAC TCGTCATCAT
     6781 AAATATACTC TGGATAAACA TTGCCGTTTA TGTGCAGAAA AAGTAAAGGA ACTTAAGCCT
     6841 AATGATGATG TTCTCTATCG TGCGGCAATT ATTCATGATG TTGGTAAGTT GTTTGTTGGC
     6901 GAACCTAAAG ATGATGGGTC TGGGGATTAT CGTTATTACG GACATCATAA TTATGGCACT
     6961 TATTGTCTTT TGCAAAATCT TGACCGAATC GGTTTCACCG AGTTTGATAA AATTCTTAAA
     7021 GTTTTGTTTT ATGTAAACTA CCATATGCTT CCTTTTTTTG TCGATACCGA TAAGGCAAGA
     7081 AAGAAGTGGG AACGTATTAT GGGGAAAGAA AATCTGGACA CTTTGTTCTT GTTTAACAAG
     7141 TGTGATAGAT ATGCAACTGG AAGGGAAGAT TAATCATGAA GTATAATTAT CAGGCTAATT
     7201 TTAATTGGCA TCCTCTTTAT AATTATATTA TGATTGTAAA AAGAGAATAT ATGAAGGGAA
     7261 ATGCCGACTC TGAGGAGTAT AATTTTAATG ATTGGCTTGA TTACATTAAC TTCATTTATT
     7321 CTGACGAAGA TTGCGAAATT AAAGATAAGA TTATTAAGAG CGTTTTGGAT GTCTTTAAAG
     7381 CACTTGATGT AACTTGTTAT TCTCATTATG CCCTGTTTAA ATATAAGGGT TACATTGAAC
     7441 TTGGAGACCT TGGTTTCGGT TCTAACTTTT TTGAGATTTA CAATGGATTG TATCGAGAGT
     7501 GTAGAAGTAT TGTTTTCGAT TTGAAAAATG ATACTATTGA GTTGGCTTCT CTTTCTAAGT
     7561 TTAAGAATTA TAATGAAGAT GAAGATTCTT GGAAAGCTGA TAATATTTGG AAGAAATATG
     7621 AAAATGCGTC AGGTAATTTT TATATTACCA ACAAGATGGA TGGTAGTTAT CAACAGTATC
     7681 GTTACGATGC TAAAGAGGAC GAAATTATTG GGTCTGGTTC TTCCGCTCTT GATAAAAATG
     7741 AATCTTGGAG ATTGTCCGAG GGCTATTCTC TTTTGACCGA TGGACACAAG AGAATGTTTA
     7801 AAGATTTCCC TGATTGGACT TTTATCTTTG AATATATTTC TCCTAAGAAT CCCATTGTGG
     7861 TTAAGTATAC CAAGGAACAA GAGGGTCTAT ATCTTCTTGC GGCGAGAAAT GTAAACGATG
     7921 GTTCTGAAAT GACCTTTACT GAACTTAAAG GAAAAGCGTC TTGGTATTCT ATTAAGATTA
     7981 CTGAGAATTA TGCTGATTCT CTCTCTGATG TTCTTGCTCA AACTGAGAAG TATACTTCTG
     8041 ATAAAAAAGA AGGTTGGGTT CTTGATATTA TTGGTGTTGA TGGAGTTCAT TTTCGAGTAA
     8101 AAATCAAAGT CTCGGACTAT ATCTTAATGC ACAAAGTTCT TTCTCAAAAC ATTTCTCCCA
     8161 ATGCGGTAAT TGAAGCCGTT CAGGGAAACC GTTATGATGA TTTTGTAAGT AAGGTTCCAA
     8221 CTGCATACAA GGAAATTATT GAGAATTATA AGAATAATGT AATGCTTTAT TTAAAGGAGT
     8281 TTAATTTTGC GGTAAATTAT TTCTATAACA AGGGAAAGAT TGAATGTAAA AATTATCTAA
     8341 CCGATAGAAA AGAAGCTATG CTTTGGATTG ACAATAACGT ACCCAAGTTC CTGAAGTCAA
     8401 GGGTAATTAA TGTTTATCTG GGTAGAGAAA ATGATTTCTT GGTTAGAAAA GGCTTCTGCT
     8461 ATCATTATTC TGATATTGAA AAGACTTTAG AAAAGTTGAA GAAGATTAAT GTGGTGGGAG
     8521 AGTAATCTCT CACCATTTTC TATATAGATT TATAAGTATA AAAGTATAAA ATAATAAACA
     8581 AATAAAAGTT TAATTTTAAA GGATAAAAAA GGAGACATTT TTATGGATAA GTTTGCGATT
     8641 AACGTTAAGA TTAAGCGTCT ATCCGAAACC GCACAGCTCC CTACTAAGGC TCACGATTCC
     8701 GATGCTGCTT TTGACCTATA TGCTGATATT GAGGATACTT ATAAGCCTTT TGGTTCAGCA
     8761 GAAAGTGAGA GAGGAATTAA GGTTATGCCC GGACAGACAG TGAAGATTAG TTCTGGTGTA
     8821 GCTATGGAAA TCCCGGAATG GTATTGGGGT GCTGTTTATG CTCGTAGCGG CTTGGCTACT
     8881 AAACAGGGTC TGCGTCCTGC AAATTGTGTA GGAGTAATTG ATTCACATTA CCGTGGCCCT
     8941 ATCATTGTTG CTATTCATAA TGACAGTAAT GAAGTTCAGA TTATTCGTCA TGGAGATAGG
     9001 ATTGCTCAGT TTATGCTTGC TCCTGTAATC GAGACTTCTT TTGAAGAAGT AGGTGAATTG
     9061 AGCGACAGTG ACCGTGGTGA AGGTGGTTTT GGTTCTTCAG GAAAGTAAGG AGTAATATAT
     9121 GCTTGAATTT TGGAAATTGG CTTTGGATAA TTTAGAAGTT GCAGGAGTGG GGTTTGCAAT
     9181 TTTCGCTATG GCTTATGTTT CAAACATGAG TTTTTCGCTC TATTATAATA TTAAAATTAG
     9241 TCAGGAAATG TTTAGCAAGG AAAAGTTGCT TAATAGCTTG TTTAAGATTT TAGCTTTTGC
     9301 GGGTGGAACT ATTTTCCTGA TTTTGGCAAC TTCTCTTATT GTTCCATGGG CTTCTAATAA
     9361 TGGTTTGGCA ATTCCTGTTG AGTATAGTGA AGTTATTTCT ACTATTGCTA CTTTAGGAGT
     9421 TTGTCTTTCT GGCGCATTAA AATATATTTT AGAGGCTTTT AATAAGATGA AGAAAATCCT
     9481 TACTGTTACA AATGAAGCTC AGACTGTTGC TTTGTCAGCT AAGGAGAAAA ACAGCAATGA
     9541 GTGAAGTTAA TTATAGAAAA CTTGTTATTG GAGATACAGA AACAACTGGT TTTAAAGAAA
     9601 ATCGCATCGT AAGTTTAGCT ATACTTGTTT ATGAAGATGG TAAAAAAATT GCAGATAAAT
     9661 ACATTTTAGT AAATCCTAAA ACTAAGATAG AAGATTCTGC ATCAAAAGTA AATGGTATTA
     9721 CTTATGATAC GATAAAAGAT TGCCCAACTT TTGATAAAGT TTGGGAAGAA ATAAAAGAAT
     9781 ATATGACCGA TAGTATTTGG ATTTTTCATA ACGCTAAATA TGATGCTAAT AAAGTGATTT
     9841 ATCCAGAACT GCAAAGATAT GGATTAGAAA TTCCTAATCA TTTGCTTTGT TGTACTTTAG
     9901 AAAACGCTAA GAGTTTAATT CCTAAAACCG AAGTTCCCAA TTATAAATTA GGTACTTTGT
     9961 TGGAACATTT TGGATATAAA CTTGAGAACG CTCATAGCGC AGATGCCGAT ACTTGGGGTT
    10021 GTATGAAATT ATATAATCAA TTAGTAAAAC TTTCAGATGG AAACTTAATT GTAAAATAAA
    10081 AGGAGGAAGC TATGACAGTT ATTAAGCGTA ATGGTATTGA AGTTACTTTT GACAAATAGA
    10141 AGATTATTCG TGCCATCGAA AAGGCTATGA AGTCTGTTGA GGGTGGTGAA GTTGACGAAG
    10201 CTCTTGCGAC AAAAATTGCT CAGGAAATTG AAAATATCGA CAAAACTTTA AAGGTAGAAG
    10261 AAATTCAAGA CCTTGTTGAA AAAAAATTAA TGGCTTCCAA ATACAAAGAT GCGGCTAAGA
    10321 ACTATATGAA TTATAGGTAT CTTAGAACAA TGGCACGTTC TCAATATAAA GAATTGATGG
    10381 ACTCTATCGC TGAAAAACTT AGCGCTAAAA ATGTTCAAAA TCAGAACGCT AATGTCGATG
    10441 AAGCATCCTT TGGCGGTCGT ATGGGAGAAG CTAATGATGT GGTTACTCGT AGATATGCTC
    10501 TTGAGTACAT TGTTTCTCCT AAGACGAAAG CTAATCATGA GAACAACGAA ATTTATATTC
    10561 ATGACCTTAA TGCGTATGCA GTAGGGTCAC ATAACTGTTT AAGTGTTCCT TTTGACCATC
    10621 TTCTTGAAAA GGGTTTTAAT ACTCGTCAGA CAGATGTACG TCCTGCTCAG AGTATTAATA
    10681 CGGCATTTCA GTTGGTGGCG GTAATTTTCC AGTTGCAAAG CTTACAACAG TTTGGCGGAG
    10741 TTTCTGCTAC CCATTTGGAT TGGACGATGG TTCCTTATGT GCGTAAGTCG TTTAAGAAAC
    10801 ATTTTGAAGA TGGTGTAAAG TATATTGAGC GGGAAGATTA CTGGATGGAT GATAATATTA
    10861 TCGCCACTGA ATATCCCATT GATGATATTA TTTATAAGAA GCATGAAAAA GCATATAATT
    10921 ATGCTATGGA TATGACTAAG CGAGAATGTT ATCAAGCTGT TGAAGGTATG TATCACAACC
    10981 TCAATACTCT TCAGAGCCGC TCCGGGAACC AATTGCCTTT CACTTCTATT AATTACGGTA
    11041 CTTGCACACT TCCAGAGGGT AGGTTAGTAA TTAAAGCCTT GCTTGATACC TCTATCAAGG
    11101 GTATTGGTAA GCTTCATAAA ACTTCTATTT TCCCCTGTGG CATTTTCCAG TACATGAAGG
    11161 GTGTAAATGA TAAACCCGGT ACACCCAATT ATGATTTGTA TAGATTGGCT CTTAAGTCTA
    11221 CCAGTTTGAG ACTTTATCCC AATTATGCGA ATGTTGATTG GTCTGGTAAT GCTGGATATG
    11281 ATATTAATGA CCCGAAGACT TATTTTAGTA CCATGGGTAA GTGTAAACTA CAGCTCATGT
    11341 AAAATCTTTT GAACCGTGCT AACGGGTGTG GCGAAAGCTG CTAACGGTTA GGACTCTTTG
    11401 AGTTGAGACC GTGCTAAGAA TTAAGAATTG TTAAAGTTAT AAAAAGGAGG AAAAGTGTTT
    11461 CACATATATA AGATAACTAA CATAAAGAAT AATAAATTGT ATATAGGTAA AACTCAAAAT
    11521 CCTATTTAGG ACAGATGGAA AAGACATATT GAAGATGCAG TAAGTTTTAG ACTTAATACA
    11581 CATTTTGCAC GAGGAATTAG AAAATGGGGA AAAGATTCTT TTAAAGTAGA AGAAATAGAC
    11641 ACAGCAGAAA CCGTAGAAGA ATTAGACTAC AAAGAAAAAT ATTGGATTGC TTATTATAAA
    11701 GAAATAGCTG AATTGTATAA CAAAGCAGAT GGTGGTGAAG GTGGAGATAC TTATAAATAC
    11761 AAGTCAGAAG AAGAGATGGA AGAAATAAAA GAAAAAATAA GGCAATCAAA ATTAGGTGGA
    11821 AAAAATCCTC AAGCAAGAAA AGTAAAATGT AAAAATGTTA ATACAAACGA AGAATATCAT
    11881 TTTGATTCTT ATGAAGATTG TGTTAAATTT TTTAATGAAA CTAATCATTC GTTCATAACA
    11941 AAAAGATGTC GAGAGCAAAT GAAGTATCTT TATAAGCGGG AATGGGTGTT TGCTTATGAA
    12001 GAAAAAGATT ATATTATAGA TTATTATTCA AAGAAAAAGC AAAATAGAAA GCGTCATATA
    12061 AAAGTTTTGG ATTTGGAAAA CAATCAAGAA AAAGAGTTTG ATAGTTATAC TGAAGCTAAA
    12121 AAGTATTATG ATGTAGATTA TAGATTAACT CCAAAGACAC CGGGAAAAGT TGGAGATAGT
    12181 TTTATAGTTC ACAAAAGATT TAAAATAACA ATTCTTAATT AAAGTGTATC GACTAATCCC
    12241 GATGAGTGTA GGGATGTAGG AGAGGAGATA AGCACCTCTT CGAAGCGGAA GACTATCGAA
    12301 AGATAGAAGA TATAGTCAGT GCTAATGGTG ACATTAGATA AAACGTGTAG AACTGCTAAC
    12361 GGTTGGGATA TTAATGGCAT GGGCCAGCAG AAAGATGGAC GTGGAAACAT TTGTCCTACC
    12421 ACAATTATTA TGCCTACCTT GGCTATGGAA GCAGAAGAAA TGGTTGATAC TTTCACAGAA
    12481 GAAAATCAGC CAGATGTTGT GGAAATGTTT ATGAAGATTC TTGACCAGAA GATTCATGAA
    12541 GCGAAAGATT CTCTTATTGA GAGATTCGAT TGGATTTGCA GTCAATCTCC AGATGCCGCA
    12601 AAGTTCATGT ATGAGAATGG CGTGATGGCG GGTTATGTAC CTGAAGAGGG GATTCGCTCT
    12661 GCTTTGAAGC ATGGCACTTT AGCCATTGGT CAGATTGGTT TGGCGGAAAC CTTGCAGATT
    12721 CTTATTGGCA AAGACCATAC TACAAAAGCT GGTATGGAAT TAGCTAAGAG AATCGAACAG
    12781 TTGTTTAAAG ATAGATGTGC TGAATTTAAG CAAGAATATA AACTTAATTT TGGTGTATAT
    12841 TATACTCCCG CAGAAAATCT TTGCTATACT GCCATGAAAA AGTTTAAGGC AAAGTATGGT
    12901 ATAATCAAGA ATGTTTCTGA CAAGGATTTC TTTACTAATA GTATTCATGT CCCTGTTTGG
    12961 AAAGATATGA GTCCGTTTAA GAAAATTGAT ATTGAATCTC AACTCACTGG ATATTCCAGT
    13021 GCTGGTTGTA TTACTTATGT TGAGTTGGAT GCTGGTGTAA AGAATAATTT AGACGCTTTG
    13081 GAAACCATTG TTAATTATGC TATGGACAAG GATATACCTT ATTTTGCAAT TAACGTTCCT
    13141 AATGATACTT GTTTGAAATG TGGTTATACT GACGAAATTG GAGATTTTTG TCCTGTTTGT
    13201 GGAGCAACTA ATATTCAGCG CTTGCGTAGA GTTACCGGGT ATTTGACTGG TAATTATACA
    13261 ACCGCTTTTA ACAAAGGCAA ACAACAAGAG GTTGAGATGC GAATAAAGCA TCAAAGATTT
    13321 AACAATCAAG TAAAGGATGA TTGCTAATGC GTTATTGTAA TATAGTTGAA GAAGACTGCG
    13381 CTAATGGAGA AGGTTTTAGA ACAACCTTGT TTGTTAGTGG GTGTAATTTT CACTGTAAAG
    13441 ATTGCTTTAA TCAAGATGCA CAAGATTTTA ATTACGGAAA AGAGTATACT GAAAAAACAG
    13501 AAAAATATAT TCTTGAACAA TTAAGTAAAC CTCACATAAA GGGTCTTTCT CTCCTTGGGG
    13561 GAGACCCTTT GTGGCAAGAT ATGGATGGAT TAAGGCAATT AAGACAACTC GTACAAAAAG
    13621 TTCGCGATTT GGATAAAACA GTTTGGATTT GGTCTGGTTT TACTTTTGAA AATCTTCGAG
    13681 AACAAGGCTT AAGAAAGTTA AATACAGTCG AGGGGTTGAG GTTAGCTTTG GTTCTTGATT
    13741 GTGATGTTTT TGTTGATGGA CAGTTTGAGT TTGATAAAAA AGACCTTTCT CTTGCTTGGA
    13801 GAGGTAGTCG AAATCAAAGA GTAATTGATG TAAATAAAAC TATTGATAAT TATTTACAAA
    13861 ATAAAGAAAA TAAGGTTGTG CTTTATTGTG AATGATTTTG TTGTAAGAAC AAAAATAAGA
    13921 ATGAAAAATT ATCTTTGGAG AAAGATTTTT AATTATTCAA TTCTTGCTGG AATAATGATT
    13981 GGGTTAGCGG GAATTGTAAA TTTAAGTGTA GACAATAAAT TTATTGGGGC TTTTTTATTT
    14041 TCTTTTGGAT TGATTACAAT TCTTGCTCAG GGTTTGTTTC TTTATACCGG TAAAATTGGA
    14101 ACTATAAATC TTTCTTGTGA ATGGTTTATG TTGCCAGTTA TTGTTATAGG AAATTTTATT
    14161 GGGACTAATA TTGTAGCATG GGGAACAAGA TGTACCCGTT TTGGAGAAGT ATTGAATCAA
    14221 TCGGCACAAG TTGTGGTTCA AAACAAATTA GCTGATAATT GGTTTAGTAT TCTTCTTTTG
    14281 TCTGTTGGAT GTGGAATCAT GATGTATTTA GCTGTAAAAG GATGGATGGA AAATTCTGAT
    14341 TCTTGGCTAA TAGTTGTTTT ACCAGTTATG ATTTTTATCC TTTCTGGTTT TGAGCATTCA
    14401 ATAGCAAATA TGTTTTATTT TGCCATGGCT GGAGAGTATA GTTTAAAAGC GTTTGTTTAT
    14461 ATTGGCATTA TGCTTGTTGG TAATGCTATT GGAAGTTTGG CTTTTAAATG GACAAAAGAA
    14521 ATTAAAAAAT AATTAAAAAA TGATAAATAA ATTTAGGAGG GAGAAAATCT CTCTCCTAAA
    14581 TTTTCATAAA CTCTTGACAA GCGATACAGA AACTGATATA ATACAGGCAA GTAAGAGTGG
    14641 ATAGAAAGAA TTCTGTCCAT TGTTACATAT TTGTAAAGGA TGTGACAATG TGGATAGAGA
    14701 GGAAAAAATT AAAGAAAGAC TTAAATCTGA CTATCAATAT TTAATCGAGT TAGGGTATCG
    14761 ACCTGTTGGA GTATTTGTGT ATGGGGCTCA AAATTATCAA ATGGATACCG CAACAAGTGA
    14821 CATTGATACT AAAGCAATTG TTCTTCCTCG TTTTGATGAT ATTGTAGACT CAAAAGATTG
    14881 GGTTAGTAAG GATTATTGTC GAGATGAAGA TGGCGGAAAG ATGGATGTTA AAGATATTCG
    14941 TTTAATGTTT GATTCATATA AAAAGCAAAA TATTAACTTT CTGGAAACAT TATTTACCAA
    15001 ATATAGATAT ATTGACCGGG ATTATATTTC TGTTTGGGAG GGAATGATTG AAAAGAATCG
    15061 AGAGAAAATT GCTCGATATA ATCCAAGAAA ATCTATTCTT TCTATGTACG GCAATATGAA
    15121 AACAAAGTAC AAATCTATGC TTCATAGAGC TCCTCATAAT GAAGAAGATA TTGACAAGTA
    15181 TGGATATGGA TTGAAAGACT TTCATCATAT TGCAAGACTT TATGATTTCA TTAATAGGTA
    15241 TATTGATGGA GCAGAAAGTT ATGAAGATAT TCTTATTCCA AAGCACAGAG AGCTTCTGAT
    15301 TGGTTATAAG ACTACGGCTT TGCCTTTGGC TGAAGCAAAA GAATTAGTTG AGACAATGAT
    15361 TACTAAAACA GAAGCAAGAG TTAACGAAAA GGTTGAGGAA TGGAAAGACC TCCCTGTAGA
    15421 CAAAGAAATA GAAGAATTGT TTACAAGAGT TCAAAGGATG TTAATTAAAG AATCCCTGAT
    15481 GGCAGATTTG GGAGGCAAGC CAAAATAAAA GGTACATTTT ATTTGGTTAA ATTCCATCGC
    15541 TCACGGACAC TTTTGTATAA TTGTGTCTTC GAGTGGAAAA CAATCAATAA GTGCAGCTTA
    15601 TATCAAAAAT ATTAATATTA AAAAAATTAA TATCGAGGTT TTTATGGTAG AAAATTATAT
    15661 GCGACAACTT GTTAATAAGT TGAATCACTA TCGTGACCAA TATTATAATA ACAATATTTC
    15721 AGAAGTTGAA GATTCTGAAT ATGATAAGCT TTTTGATGAA TTAAAGGATT TAGAAAAAAG
    15781 TTGGAATGTT GTTTATCCTG ATTCGCCTAC CCAAACGGTT GGTTATCAGG TACAGAGCAA
    15841 ACTTAAAAAG GTTACTCATT CCCATCCCAT GTTGAGTTTG GCTAAGAGTA CAGATATTAA
    15901 TGAAATTGAA AAGTTTATTG GAAATCAAAA AGTTGTGTTC ATGTTGAAGT GCGATGGCTT
    15961 GACTTGTAGT ATTCATTATG AAGATGGTAA ATTAATTAGT GCAGAAACTC GTGGCGATGG
    16021 AACTGTTGGC GAGGATATTA CTAATAATAT TAAAATGGTT TCCAATGTAC CTTTAACTAT
    16081 TCCTGCTAAG GGCAGCGTTA CAGTTGATGG TGAAATTATT GTTAAATGGG ATGTATTTAA
    16141 CAAGATGAAT GAAGATTCTA ATAATGAGGA TTTTAGTCAC CCTCGTAATT ATGCGTCTGG
    16201 TTCTATTCGT CAGTTAGATA CTAAAATTAC AAAAGACCGT CAACTTAGTT TTATCGCTTG
    16261 GAAGTTGATT GAAGCCCCCC AATTTTCAAA CTCTTTTAGA GAAAATTTGG ACTATATGGA
    16321 ACAGTTACAT TTTGAAGTTG TTCCTTGGAC TACAGAAGGC GACACATCTC TTGAAAAGCT
    16381 TCCAGAAATT TTTAATTGGA TGTATTATGA TGTTGCAGAA GAACATAAAA TTCCTGTTGA
    16441 TGGTTTGGTA GTGGCTTACG ATGATGTTGC TTATGGTGTT TCTCTTGGAG CTACAGCCCA
    16501 TCATCTTAAT TCTCAATTTG CATGGAAGCG TGAAATGGAG AATATAGAAA CTACTTTGAG
    16561 AGATGTTGAG TGGAATGTCG GTAAAAGTGG AATGGTTGCT CCTACTGCTG TGTTTGACCC
    16621 TGTAGACCTT TCAGGAGCCG TTACTAAAAA GGCCACACTT CACAATGTTT CTATTATCAA
    16681 AAGTTTAAAG TTGGGAATTG GAGATAAGAT TACTGTTGCT CGTATGAACG AAGTTATTCC
    16741 TAAAGTTACT GGTAATATTA CTCAGAGTGA TTCTTTAACA ATTCCCACCA AATGTCCGTG
    16801 TTGTGGAGAC AACCTTGAGC ATCGTGTCTC CGACTCAGGG GCAGAAACTC TTTGGTGTGT
    16861 AAACTCCAAT TGTCCAGAAA AGATGCTTTC AAAATTTGTC CAGTTTGTTT CTAAGCCAGC
    16921 TATGAATATT GATGGTTTAA GTGAAGCTAC TTTGAAGCGT TTTATTGATG CTGGATATAT
    16981 CGTTCAACTT AGAGATATTT ACCACCTTTC TGATTTCAAG AGAGAAATTC TTAAGATGGA
    17041 TGGCTTTGGG GAAAAATCAT ATGAAAAGTT GATTAATTCT ATTGAAAAGT CACGAAATGT
    17101 AAAGCTTGAA AATTATCTTG TTGCGTTGAG TATTCCCAAT ATTGGAAGGT CTGCGGCTAA
    17161 GACAATCAGT AAATATTTTA ATGGAGATTA TTTTAAGTTA GCTGATGCTT TGGAACGTAA
    17221 ATTTGATTTT ACTCAACTTG ATGATTTTGG AGATGTTATG AATCAATCTT TGTATGATTG
    17281 GTGGAATGAC GGATGCGATG ATGATGACGA TTTTGAATTT GCTCTTGTAA CTGAAATTCA
    17341 CTTTGTTATC GAAGAAAAGA AAGAAGTTAC ACAGAATGAT TTTATTAGTG GTAAGACTTT
    17401 CTGTGTTACA GGAGCGTTCC AGACGATGAA GCGCTCACAG CTTGAGCAAA TTATTACAGA
    17461 CCGTGGCGGT AAGCTTTCTG GTTCTGTTTC TAAGAAAACT GATTACCTTT TGACAAATGA
    17521 AGCTGATAGT GGTTCCTCTA AAGCAAAGAA AGCTGCTGAA CTTGGGACTC CTATTATGAG
    17581 TGAAAAGGAC TTTTTGGGAA AGGTTGGATT ATAATGGTAG AGATTAAGAA TTTTGTAGGC
    17641 AACTATGAAT TTCTTTCCAA TTTCTTTCCG GCTAAGATTG AATATGAAGG GCTGATTTAT
    17701 CTTAATGCTG AGTCAGCCTT TCAAGCTCAG AAAGAAAAGA CTAAGGATTT GCGTAAGAAA
    17761 TATCAAAATA TGAACCCAAT AAAAGCTAAA GAGTTGGGGG AAACTTGTGA TAAACGTGAT
    17821 GGCTGGGAAG AAATTCAAGA TGAGATAATG TATAAAATTG TTAAGGCAAA ATTTTCTCAG
    17881 CAAGCTCCCT TGAGAAAAAA ATTACTTGAA ACAGAAGATT GGCAACTTGA ATGTAACAAT
    17941 GAATATGGAG ATATTTATTG GGGAACCGAT AACGGGCACG GATTGAATAA ACTTGGCAAG
    18001 ATTCTTATGC AAGTTAGGGA GGAGTTTCGC TCATGAATAA ACAAATGGCA GATAGTATTG
    18061 ACCATACCAA AGATGGAACT TGCAGTCGGT GTGGGGCTTG TTGTTCATGT TTGTTAATTC
    18121 TTAGTGAAGG CGAGATTGCT AAGATTAAGA AATATTTAAA GGAGCATCCT GAAGTAAAAA
    18181 TGAACGACCG AAATTCAGCT TTACAGAATA AATTTGTAGA TGTTTGTCCT TTTTTAAATG
    18241 AAGAAAACAA ATGTGAAATT TATCCTGTCA GAGCTCAAAT TTGTTCAAGG TTTACTTGTG
    18301 CTCATTTTAA AGACCCTGAT TATAAGCCTC TTGACCATAG CTATAAAAAG ATTGTAAATA
    18361 TGGTAGAAAC TTTTATGAAT AAAGAATGTC CTAATGCTCC TGATACAAAG GAATTAAATA
    18421 AGATGTATCA AGAGAAAAAG CGAAAAGCGG GAATTAAGTG AGGTTAAAAT GAAAACTGTT
    18481 TTTGTTTGTG ATAAGTGCGG TCAAGAATTT AATTCTAAAA TAACGGCTTA TGTTCATGAG
    18541 CGTCAGTGTA TTGATGGCAT GGACATGAAG AAGGCTGTTT TTATGTGTGA AGAAGAGTTT
    18601 AATGACCCCT ATGGACAGGT TGTTTGTAAA CATTGTGACA ATCATTATTT GGTCTATGGC
    18661 TGTGAGCTTG ATTGTGAATA TTCTAATGTT TGTAGAAAAG CTAACAACTA TAAATGTTTT
    18721 AACAAGCAAG ATAAAAAGCT TTCTAAGTAT TATAAAGACC GTAAAGAACA AGGAGTAAGA
    18781 AATGGAATCT AAAAGATGGA CACTTTATAG TTTTAAGAAT CTTGCTGGTT CTGATGAAGT
    18841 GGGTTTAACT CAATATACTC TTGTAAGCAA TATTAATGGC AAAGACGTTC TTGTAGGAGT
    18901 AATTATTCAA GTTACAACCG ATAGAATTTA TTTTTTGGGA GACCCAGAAA TTGTAAACAG
    18961 CGATACTTTC TTGAATGCCA TGAAAGATTG GGATTTAAGA GTTGATGATT CTCTTCGTAC
    19021 TGATGGTAGC TATACAGATG AAGAGGATAT TGAAAACGAA GAAGAAAGTG ATGCAGAGGA
    19081 ATAAAAGTTA ATTTTTATTT CCCAATGTAA TGGAGTGAAA TAATGAATTA TTATATTTCA
    19141 GATTTACACT TTGGTCATAA AAATATTCTT TAGTTTGACC AAAGACCATG GAACAATCTG
    19201 GATGATATGA AGCAAGCATT AATTAACAAT TGGAATTCTG TTGTTACTAC TGCTGACCAT
    19261 GTATATCATA TAGGTGATTT TTGTTGGGGT AAAACCCCTG AATGGATTGA GATTCTTAAA
    19321 CAACTTAATG GTAATATCCA TATTTGTAGT GGAAATCATG ATATTGGCAA TAGTAAAGAA
    19381 TTAAAAAAAT ATATTGTTGA TTATTTTGAA TACAAGGAAG TAAAGGATGG AGACTTTACC
    19441 GTTATTTTAT CTCATTATCC AATGCTTTTT TATAAACACG ATGGAAGTCC TAATTATGTT
    19501 ATGATTTGTG GACATTTGCA CAACACAAAT GAATGGGAGC AAATGAAGCA AATGGTAGCT
    19561 TGGGGACGAA AGAATTATGT ACAATTTCCT GATAATCGTT TTCAAATTAT TCCTGTAGAA
    19621 GCGTGTAAAC CATATATGCT TTACACCCCT CGAACGTTGG AATATTTATT GGATTGTTTA
    19681 GATACAGGAA AGATTTATGG AATTTAAAGG TTTGATTGGA AATATATAAA AGAGGAGAAT
    19741 AAAAATGAAA GTAACAATCT TAAATCCAGA GGTTCTTTAG AATCTATATA AAAATCATGG
    19801 AGAGTTTGCT TGCGAATGTT ATGCAACGCC AAAGAAGTTC GCAGAAAAGG TTGGCAAATC
    19861 TTGTGAAAAA GATGGGCATA TGAGCGGTTC TCGTTGTGAA TACATTAAGT TTGAAATTGA
    19921 AGCTGATAGA GGCACACTTG AACAGATGAT GCGTTCAGAA ATTGGCGTTC GATATAATCC
    19981 AGAAGATAAA TATTATTATA TGGATTTGAT TGAAGCTATT CCTCGTGTTA GCCCGGATGA
    20041 AATCGTAAAA AATATGCAAT CTTTTCGTTA TGTTGATAAA AACGATTTTA CTTATGTAAC
    20101 ACCTCATAGT ATTGAAAACA ATGAAAAAGC TTTAGCTTTG TATCAAAATT GCATGAGTAA
    20161 TATTGAAACA ACTCGAAAAG CAATTCGTCA AATTCTTATT GATGAAGATG GTTTAGATGC
    20221 TCATAAAGCG GTAGAGGATG CTAATTTTGT TTTGCCTCGT GCAACTAACA CAAAGCTTTC
    20281 AATTGGCTTC ACTCCCGAAG CGTTAATTCG TTTTATGTGG AAACGTCTTT GTACAAGAGC
    20341 TCAAGACCAG ATTCGAGAAG TTGCAATTGA AATGAAAAAA CTTGTAACAG AAATTAACCC
    20401 TGATTTTGCA AAAGAACTTA CTCCCCATTG TCAATATCTC ATGTGGTGCC CTGAAGGAGC
    20461 TAAGTGCTGT GGCGCTTATC CCACTCGAAA AGAGTTAAAG GAGATTATCA ATGAGCGCAA
    20521 GAATAGTAAT AATTAATGGT TCTGGTGGAA GTGGTAAATC TACTTTTGTT AGACTTTGTA
    20581 GAGAGATTTG CGATGAATTA AAAGCAAAAA CTGTAATTGA ACTTAGTACG GTTGATTATG
    20641 TAAAAGAAGT TGCTCAGTAT TGTGGATGGG ATGGAACTAA AGATGAAAAG AGTCGTGCTT
    20701 TTTTACATGA CCTCAAAGAA GCTTTAGCAA AATGGAACAA TTCTCCCAAT CAAACTGTAT
    20761 TTGACCAAAT TAATTCTATT ATGAGGATAC AGAGATTCGC TAAAAATTCT GATTGGCTGT
    20821 TTTTTGTGAA CATTAGAGAG CCAGAAGCTA TTAAAGAATT TATTGAGCAA AATAAAGAAG
    20881 CTACAGGATT GCCTATTTCC ACTTTGTTGC TTGTCAATTC TAATGTCCCT GTTATTCAAA
    20941 GCAATTACGC TGACAAGAAT GTTGAACTTT ACAAATACGA TTATATTGTA AGCAACAGTT
    21001 CTAATATTGA AACTTTAAAG TGTTGGGCAA AAGACTATCT TAGTCGAGTT CTAAATTTTA
    21061 TTTAAAAACT ATTGACAAAG GACTTTATCT ATGGTACACT CTCTATAGAT AAAGTCCTTT
    21121 ATTGTGAGGT GCGATATGCG TTAGCTGACA TATAAAGCTG TACAACTAAT GGATGGGTGT
    21181 AAAGTAATAG TACATGACGG TGAGTATGAT GAATACGACC AAGAGTGTGA AGTAAAAGTG
    21241 TTTAAAGATA TAGCACCCCA TCCTTTTAAG AAGAGAAAAA TGATAGAATA TGTTAAAAGA
    21301 GTCGTTTTAT TCAACGAAGA ATTTTTGTTT GAATATGACC AGCGAGGGAA TTGTCTCAAT
    21361 GGAGAGTTTC AAGTTTTTAC GAAATAAGGT ATAATTATGG TTGTTAAAAT TAATTCTTAT
    21421 TATTATCTCG GAAAAAAGAA GATTATTACA AATACTTGGG AAGTGGAAGA ACCAAATGCG
    21481 AAGGAAATTG TGCTGGGTGG AGATTACCCT AATACTTTTA AGAAAATTAA GGAATATTTA
    21541 GACGATGTTC ACTTCATTTC TTACTATTAT AATTGCTATG TCAACGAGGG AATTTATCAT
    21601 GTGGACTTTG GCAGTCGCAC TCATTTTATT GAGTTTTATC AACTTTATGG GGGTAATTAA
    21661 ATATGAGTTG GTTAAATGTA TTCGATAAAA CTTGGCATAA TCTTCCTTGG TTTCATCCAA
    21721 AGAATTTAAA ATATTTAAAG AGTAATTTTG AATGTGCTAA ACAAAGAATT GCTAAGGGTT
    21781 GGTGCTATCG AGATTGGTTT AATCTTGATT ATTGGTTTGA AACTGTTTTT CCTGAATTAC
    21841 TGGAAGATTT TGCTAAGAAC CATCAAGGTC TCCCCTGCAA GGATTATTCT AAAAATCCCC
    21901 CAGAATTAAT TCATTGGTCT AAATGTAACT TTACAGAGGA AGAAGAAGAG AAATATGATG
    21961 CGGCTTATAG GAGCTATTTG CTGGAACTTG CTCAACACCT TCGTAATGCT GGGGTAGAGT
    22021 GGGAAGATAG CGAATTGAAA GATAAATATT CGTACTTAGA ATATAACGAT TATTGTCAGA
    22081 AAGAACTTGA AAAGGGATTA GATATGTTAA AGCAATGCTT TTTTGAGTTG TGGGATTAAA
    22141 TTATGGATAA AATTTATTTG GATAATGCGG CAACCAATAA AGTTGACGAT GAAATCGTTG
    22201 ATATTATTGT AGAAGACCTT AAAGAAAATT GGGGTAATGC AAGTACGCCT TATGATTTTG
    22261 GTCAACATAG CCGTTTAATT ATTGAAGAAA GTCGAAAGAA AATTGCCAGT TGTATTGGTG
    22321 CTTTACCCGA AGAAATTTAT TTTACTTCTG GAGCAAGTGA AAGTAATGCT TGGGCTATTC
    22381 ATCAAAAGGG AAAGACATTG GTTTCTCCCT ATGAGCATCA CGATATTACA GATAATCCAA
    22441 ACACAGTGGT TGTAGATGAT GATTGGTTTA TTCAAGCTAT TAATATGGAA GATGATATTT
    22501 TTTCTCCTAT TGCAGAGGAA GCATTTGAAA GTAATTTTCT TGTATCTCAT ATGTTAGTTC
    22561 AAAATGAGAC AGGAGAAATT TTTAATCTTA ATAAATATGC CGATTATGCA CATCGTTTGC
    22621 GTATGCCTTT CCATTCTGAT ATGACACAAG GATTAGGTAA TATTAAAATT AATATGCACG
    22681 ATAATTATAA TTGTGTTGAT ATTGCTACAT TTGGCGGTCA TAAGGTAGGG GCTCCTAAGT
    22741 TTTGTGGTTT TTCTTATTTT AACAAAGAAG TTTTTCCAGC GTCAAAAATT AAGCCTTTAA
    22801 TTTATGGGTC TCAAGAGCAG GGGGCTCGTG GAGGAACTGA AAACATTGCT TTTATTCATG
    22861 CCATGGCTTT AGCTGTTGAT AAACATTGTT ATATGATTGA TGCTAAACAG GCGCATTGTA
    22921 AAAAGTTAAA ATTGGCGTTT ATGGAAGAAA TGCGAAAAGA TTTTGATGCT GATAATTATA
    22981 TGATTGTGTC TCCAGCTAAT AGTCTCCATT CTATTACTTG TATTTGTTTT AAGAATGTTG
    23041 AAGGAGAAAT TATTCAGTCC TTGCTCAATG AAAAGGGAAT TTATTGTGGG ACTGGTGCAG
    23101 CGTGTAATAG CGGTGATATG AACGCTTCTG CGGCATTAAC TTTTATGCGT ATTCCTAAAG
    23161 ATTATATTCG TGGAGAAATT CGTCTTTCTT ATACTTTAGA TAATACAGTT GAAGAAATGA
    23221 TTCAAACTGC CAAGGTTTTA AAAAATGTTT ATAAAGACTT GACAAATTTC TAATAGGATG
    23281 TTATACTACA AACATCAAAA TGAAAAGGGT GGTATAAATA ATGGATTTTA CTCCAAGTAA
    23341 GTATCAACAG AAAATCTTGG ATTGTTTTAC AAGTACAAAT GAAAATATTT TGGTGAACGC
    23401 TTTGGCGGGG TCTGGTAAAA GTTCTACAAT TTGTTTGCTC ACTGAGCATA TTGACAAATC
    23461 CAGTATTTAC ATTGCCTTTA ATGCAAGTGT TGTAGACGAG TTTAAGAAGA AGATTAAGAA
    23521 CCCCAAGGTT AAGGTTATGA CTATGCACTC TCTTGCTTAT TCAATTATGC TTTATAATGT
    23581 AGAGCAAGAA AGTCAGAAAG ATGAAAAGCC CAAGGGTTTT GGCAGACAGA GAAGTAAGAA
    23641 AGAAGTTCAT TTGGATAACT TTAAGCCTTA TAAGATTCTT GATGAAGAAT TGACCAAGCG
    23701 TTATGGTCGC TATATGGATT TTAGTCGCAG AGTGTTTTAT AAAGACCAGT ATGTATCTCT
    23761 TTATAATCTT TGTTGTCTTA CTATGACTGA TATGAGTTCT ATGACAGATG TTGATAGACT
    23821 TATTGATGAC CATACGTTGT TTGTTTCTTT TGGAGAAGAG GATTTTCCAA AGCCCTCTAT
    23881 CAGAGAAATT ACAGAGACTC TTAAAGTTCT TGACACCAAG AGTAAGCAAT CTTTTGAGGT
    23941 AGATGGAAGT ATTTCTTTTA CTGAAATGCT CTATATTACC TATTGGAAGA TTAAGAACAA
    24001 GGAATGGGAA GTTCCTTATT GGGCTCAGTA TACCAATGTA ATGGTGGACG AGGGACAGGA
    24061 TTTGTCTAAG TTGCAGTTGT CTTTCCTTCC TTTTATTAAA CGTAAAACTG GACGCTATGT
    24121 ATTTGTGCTT GATAAGAATC AGGCTATTTA TGGTTTTGCT GGTGGAGACA CAAACGCTTG
    24181 GAGTTCTATT CCTCATTTGT TTGCTCCCAT GAAATCTTTT GATTTGCCTG TTTGTTATCG
    24241 TTGTGCAAAG TCTCATTTGC GTAAGGTTAA TAAATTGTTT GATATTCCTA TTCAGCCGAG
    24301 AGATGATGCT CCAGAGGGTT TTGTTAAGAA CATTGATAAA GAAGAAATTG TTAATTATGC
    24361 GGAACCCGGT GATATGATTA TTTCTCGTAA AAACAAATGG CTTGCAGATT GTATTCTTTC
    24421 TCTTGCTAAG AATGGTATTC CTGTTTATAT GGAAGACAAG GCTATGGTTG ATGATATTAA
    24481 GAAGATTATC ACCAAAGCTA AATGTACTTC TATTCGTGGA TTAAAGTCTC ATTTGGAAAA
    24541 GGCTATTACT TCTTATTATG ATAAGGTAAA GAAGCTTGCT ACAAAGAAAG CTGAATCTAT
    24601 TGAAGATAAT GAAAAGAAAG CAGAAGAAGT TGCAGATGCC ACCAGTAAGA TTGATAATAT
    24661 CAATTTCTTA AACGCTATTC TTAAGAGCTA TATTAAGGCT GGCAATTCAC TTTCTACTCC
    24721 GACTGAAAAT TTCACAAAAT ATGTAACCAA CCTTTTGAAT GTAGTTCCTT CTCCTGATTG
    24781 CGTTCGTATT TGTAGCGTTC ATAAAGCTAA GGGGTTGGAA GCGGAGAATG TTTTTGTTTT
    24841 GAACGAGGGA AAGATTGCTT ATGATTTCCG TCAGAGTAAG GAACAAAATG TTCAGGAAAA
    24901 GAACCTTAGT TATATTTCCA TGACAAGAGC GAAGAACGGC CTTTATCTTG TTAAAGAGCC
    24961 TACAAAGGCG AACACGATTA AACGTGGAGA TTCTTTAAAT GGTTCTTCAT ATTTTCTTCC
    25021 TGATTTGGAA TCTTCCGAAT GTGGAATGAA AGAAGCTATT GTAAACGAGA CGTTTAGGGG
    25081 GGAGAATGTA TGGCGAAGCG AAGCAACTCA AAAAAGACAT CATATTCTAA TTGTGGAATT
    25141 ACTGGATGTT CTCCTCAATG TCCTTTTTTC CCCAATACAG ACGGGGAAAC AAAGTGGCAC
    25201 ATTGGGGAAG ATGGATTGAA GCATAGAGAT GAACCATTGA TGAAATGCGG ATACAATGGT
    25261 TCTCCTATAA CTTCTTGGAA TAGAATTTGT CCTTGGAAAG AGGATAAAAG GAATCTTTTA
    25321 TTGGAGAAAA AGAAGCAACA AAAAGTTGAA GAAAAGCCTT TTAAAAAGAA GAAAAATTAC
    25381 AAGAAAAAGA CTAATAAAAT CAAAACAGAT AAGCCGAATT AATAATCTAT TGACTTTTTA
    25441 ATTCTGTTTT GTTATACTTA CTATATCAAG ACAAGTTAAG TTGACAAATA GGAGATTTAT
    25501 ATATGAACGA TATTGTTACC CCTGAGATTA CTTCCGAACT GATGTTTGGT ATTCCTACTG
    25561 ATTTTCCTCG AATTGTTGAT TCCGTTTCCG ATTCTATTTG TAGCGGTTTT AAGGATTATT
    25621 GTTTCTCGAC AAAGCAGTTG AAGGATATTA TTACAATTTG TCGCAATAAA AAGGTAACAT
    25681 TTCTTTATCA GGATGTAAAG GATGACCTTG GTAATCTAAG TTATTATACA TTGGTTCCCG
    25741 GTAAGGTTAA GTGTGGTAAA GAGGAAGTTG AGAATATTCA GTGTTCATAT TCTGAGCTCC
    25801 CTAAGAAGTA CAAATTTATT CCGAATAATA GTCGTAGTGA TAAAATGATT GAAGCTTCTT
    25861 ATAAGCCTAA TAGTCACAAA TATGAAATCA ATTATTTTGA TAAGAATGGC AAGGCTGTTT
    25921 GGCGTAAGAA AGAAATTCAG AATTTCTTTG AAAAGAAGGA GAACTAAACA TGAAAGATAT
    25981 ATTCAGATGG CATCCTGTAG TAGACGAAGA TGGATTGGAA AATCTTCCCA TGCAGTCTGA
    26041 TAATTATCTC GTATCTACTG TTTATGGCGA GAATGGAAAG ATGCAGACGA ATTCTTATAC
    26101 TTGCTATTAT GATGCAAACA GTAAGACATG GGAAGCCATT GATAATGATT GTGTGGTTGC
    26161 TTGGGCTCCT ATTCCTAAGC CTTATAATGG AAGCATTAAT TTAGCAAGCA TTAAGTTTTA
    26221 AGGAGAGACA AAATGAGTTA CGATACACTT GATGATAGAA TGAAAAATGC CTATGAGAAT
    26281 AGGTATAGGA TGTATCTTCC TGACCGCATT CCTGTTATTA TTCGTTTGGA TGGTAAGGCG
    26341 TTTCATAGTT TTACCAGAGG TCTAAAGAAG CCTTTTGATG CGTTGTTTAT TAAGACGATG
    26401 CAAGATACGA TGGAATATCT TTGCTCTAAT ATTCAGGGTT GTAAGTTTGG TTATGTGGAA
    26461 TCTGATGAAA TTTCTCTTTG CTTGTGGAAT TGGAGTAGAA ATGAGTCTGA TGCTTGGTTT
    26521 GGTAACAACT TGCAGAAGAT GGTAAGCATT AGCGCTTCTA TGGCGGGAGT TGCTTTTAAC
    26581 AGGTATTGGA ATAAAAATGT GGCAGAGTAT CTTTCTGCTT ATGAATCTGA TGTTACTGAA
    26641 GAAGAAGATA AGTACCGCAC AACTATTAAG AACAAAGCAG AAATGTTGAT GCCAGTTTTT
    26701 GACTCTCGTG CATTTATTAT CCCTGCTGAG GAAGTTCACA ATTATTTTGT TTGGAGACAG
    26761 AATGATTGTA TGCGAAATTC TATTCAGGGT TTGGCTCAGT CTTTGTATTC TGAACGAGAG
    26821 ATTCATCGTA TTAACACTTC TAAGTTGCAG AATAAAATGT TTTCTGAAAA GGGGGTAAAT
    26881 TGGAATGATT ACTCTGTAGT TGAGCGTAGG GGTACTTGTA TCTATAAGGT TCCTACTAAG
    26941 GTAATTGGTT TGAATGGCGA AGTTGTAATT CGCAATAAGT GGACTCTGGA CATTAATATG
    27001 CCGATTTTGA GTAAACCCGA AAGCAGAGAG TTTGTAACGA GTAAGGTGTT TAAGAATGAG
    27061 TCTATTTACG AATCCCAAAA GGGCTAAACA ACTTCTTGAC TTTAGTGGCC TTAAAACTCC
    27121 CAATAGCCCT ATCTTTCCTA CTGATATAGA TGGATTGATA GAGCTTTGGG ATAAAGGCTA
    27181 TTTTATCATA GAAATTAAAT ATAATGGGAA AGAAGTTCCT TTTGGTCAAA GGTTAGCTCT
    27241 TGAGAGAATG GCTGTAGATT TTTATAAAGC TGGAAAAGTA TCTCTTGTAG TTGTGGCCGA
    27301 CCATTATGTA GCAGACCCGG AAGAAATGGT TCCTGTAGCA GATTGTATTG TTAGAGGGCT
    27361 GTATTGGGGA CAAGAAGCAC GCTGGACTAA ACCCGATAAG AATATCGTAA CAGTTAAAAA
    27421 CGCACAGGAT AGGTTTATTG AAATTTGTAG TAGGAGTAAG TTCTAAATGA AGTTTGTAGT
    27481 TATGAGCCGT AGGGATGCAG TACAGTATAG TTATGTAGCG CATATGGAGA CATCTGTAAT
    27541 CATCTCTATA TGTGATAGCT ACGATTTGTC TCCCAAATTT AAGAAAATGG AATCTAATGG
    27601 TATCAGGGCC ATTTTGCACC TGTCTTTTGA TGATGTCCAA TTGCCTTCTG GCGCAAGTGA
    27661 GCGTTATATT TGGAAGAAAG ATGAAGGACT ACTGCTTGAT ACCTTGGATA ATAGTCCTTA
    27721 TGTTGTAATT TCTGAAAAAG ATGCTAAAGA TATTGTATCT TTTGTAAAAA AGTGGTATGA
    27781 TAAAGTGGAC ATTATTATCG TACATTGTAA TGCTGGAATT AGTCGTTCCA GTGGAATCTG
    27841 TGCGGCTATT ATGAAAGCTA TGACAGGGGA TGATTCTCAG ATTTTTGAGA GTCCTAAATA
    27901 TATGCCTAAT ACAACCTGTT ACAAGGTGGT ATTAGAGGAA TTTATGAAAG AAAAGGTATA
    27961 ATTATGTTTA GTTTTGATAA TTTAACTAAT GCTGCTTCTT CTAATTTTAA TATTTGTTCG
    28021 GGGTGTTTGT GCGCTACTGT ATGCAAATGG CGTGATAAGG CTATGCAAGC AGAAGCAGAG
    28081 ATTAAGGAAA AGACTAAGGT TGACCGTGAC GCTACAGTAG ACGATGTTTA TAAGATTCTT
    28141 GATATTAAGG TGACTTGTAA GTACAAGCAG AGTAATCCTG TTACTCGTTT GTATAACGGG
    28201 GATTATGGAG ATATTGCCGT TCCTTGCAAA GTTACTGGGG CAGACCAGAC TCATGTAAAC
    28261 ACTATTTCCA CGCCTAAGCC CGGAGAGTAT ACTGGGTCTA CTATTAGAAA CGCCACGGGT
    28321 TCTGTAATTA AGAATCCTGT TAGTAGTGAT TGCTATTATA AGTAATCATC AAAAATTTTT
    28381 AAAAAGAAAT TTTATAAAAC CCTTGACAAA CTCGTATGAG TATGTTAAGA TATATGATGT
    28441 CAGGAGGGTT AAGAAATTAA TTCAAATGAC ATCAAATATG CGGCTGTAGA AGAACTGGTA
    28501 TATTCAGCAG ACTTAAAATC TGCCCCGTAA GGATTGTGGG TTCGAATCCC ATCAGCCGTA
    28561 CCAATTCAAA AGAATTAAAT ACTGCTGAAA TTAAAGGGTA GCCTTTGTAG ATTTGTGAAT
    28621 TCAATATTCA CGTTTGAGTT ACTGGCGTCT TTTTCGGGTA TACACGAAGC AGTAGCCAGC
    28681 TTTATATCGA GGATGTAGTG TAATGGGAAC ACGCCACATT TGGGTTGTGG AATAGCCGTT
    28741 CAAATCGGAC ATCTTCGACC ATCCTTACTT TTTAAAATCT GGTACAAGGT AAGAAAGGAG
    28801 TTCTTCAAAT GCAGACAAGC GAATATTTAA AGAAAACAGG AGAAGAACTC CAATCTTACC
    28861 TCGAATTTCG TAGACGAGGT TTTAAAGTGA AGCCTAAGAA GGGTAAAGGT TCTTTTAAGA
    28921 GAAAAGAAAA GTACAAGGAG AAGATAGATG ACTGAACCGT TTGAGCATGA TATTTTAGAA
    28981 ATCAACTTAC ACAGGAACAG TTTTCAATTT TCTGATAGCC AGTGGCGTTC CTTGTGCCAA
    29041 GGGCCATTTC CCCCAAAGAT ATTTGTTTTA ATGGAAAATC AAGGTTTTGA TAAAGTGGTG
    29101 GGAGCAGTAG TTGGTATCAC TCAAACCGAT AACGAGACAA ATAAAATCCG TCTTTTATTG
    29161 TGGCCCCGAT TTACCTCTTC CTTAACTTCT GATTTGCGTA TCACTAACCT TGAATTTAAC
    29221 GATAATAATA TGCTTTGTAC AGTTTATGTT GGAGTTAAAT CATAAAATGG ACAGATATAA
    29281 AGCTATGAAC GTTACTAAAA ATGAAGAAAT TCAATTTAGT AAGAAAGTTA ACAATTTTAG
    29341 AATTGAAAAA AAGAGATTAA GTTCAGGCTT AATTTGCTGG TTGTTTAAAA ATTGTATTTT
    29401 GGATGAATGG ATTACAGACA ATCATTGTTG CTATGGTGAA GATAAATGCT GTTGGCAAGA
    29461 GGTTCATTCT AATTGGATGT CTCTGATTTA TCATTCAGAT AAGGTTTTGC AACAAAAGAT
    29521 TTATAGAATC TTTCAGAAAA AAGCAAAACA ACATAAGAGA ATTAATTGCT ATCTTACTTC
    29581 TTATGAGTGG GATAACAAAA AAATCATTAA TTTAATTGTT CCTTTGCAGG ATAAAACTTT
    29641 TACAAAAGAC ATTGAAAGAC TAAGTTTTTC AGTCGTTTAA CATATTTTTC ACTTCCTTTC
    29701 TTTGATAGTG TTGGTTTAGT TGTATATTTA AATATGCTGG AAGCCCTCCA CAGATTATCT
    29761 TGTTTCTGCG GAAACCTATA ATCGGGTGTA GTAAGTCTTA TTTTGAAATC GGTTGCCCTG
    29821 AAGATTTCTA CCAAGCGACT TGTAATGATT AATTGGTAAT GTATTGCAAC GTACATCCTA
    29881 TTACAATCCC CAACACAATA TGTCTTTGTA GCTCAGATGG ATAGAGCGAT TCTCTCCTAA
    29941 AGAATAGGTC AACAGTTCGA ATCTGTTCAA GGACACCAAT TATTTTTTTA AATTTTTATT
    30001 AAACTATTGA CAAACCTTTG AGTTTGTGTT ATACTTAAAA CATCTTAAGG GAGAAAACAA
    30061 TGACCTCAAG AGATATGGAT ATTATAAACG ATGCTTACAA TATTTGCACA GATGAAAATA
    30121 AGTATTTCCC AGATGATTGT CCACCTCCGG GCAAACTGAG AAATGCTGTA GAAATTATTG
    30181 CAGATGATTT TAATATTGAT TTCCCTTGTG GGTCTGTCGA TTATAATTTC TTCTGTTATA
    30241 AAAAGTTTCT ATTGATGTAT TACGATTCTT TCATTAGGAA GTATCCTGAA ACTTAAGGAG
    30301 TTTATTATGG CTGTTCATTT GGTTCATGGA GATATTTTTG CAAGTCCCAT TGAAAAGAAA
    30361 TTCTTTCCTT TTGGTCTGAG ATTTTATAAT GATGAAGCAC AGCCCTTCGA CAAGCTTTAT
    30421 ATGAAGAGGG TTCTTAAAGA GATTCGTAAA TCTCTTAGCC TTGGAGATAA ATTGGCGATG
    30481 CCTTTGTATA AGGGTAAGGC TTTTAAAGAA GGTTATCTTG ATATTGTAAA AGATGTCTTT
    30541 GGACTTTGTT ACGAGGTATA TCTTTATGTA GATTCCTAAT TATTAATTGC TATAGACTCA
    30601 GTTGCCTATG CTTACGTTTG TCTGGTTCAG CTCATTACTT AACTGGTATC TCTGTAAGAA
    30661 GTGCAGTCGG GAGCTCACGA TGTTCTACGG ACGCTGGGTT TTATATATGT GGATATGATG
    30721 TAATGGTAAC ATGACAGCCT TCCTATAGTG TAGTTTAAAA GAAAAACCTT TGATGCAAGT
    30781 GCAAGACTGG CTACTATAAC CAAGCTGTTC TTGGGGGTTC GAATCCCCTT ATCCACTCCA
    30841 ATCTCTCCAG ATTCCTCGGA AAATGTGACA CCGAGGGCGG ACATTAAATC CGGCATGAGC
    30901 GGAATAGTTA CTCGCTCGTG GAGAATTTTA ATAAACTCTT GACAAACAAG AGAATCTATA
    30961 ATATAATAAA GGTGAAAGAT ATGACTGATA TTACTCAGAT TGTTACTCTT GTAATTGCTC
    31021 TTTGTGTAGC AATTATTACA GCTTTTCTTG TCCCTTATCT TAAGAAGAAG TATGGACAGG
    31081 AAAAGATTAA TGACGCTCTT AATCAGGTTG AGCTGATTAA GAACTATGCT AAGATTGCCG
    31141 TTAATGCAGT TGAGCAGATG TTCCCCGGTC AGACTGAGAA GCGTTTGCAG GAAGCTACTG
    31201 ATTATTTTAA TAAGCAGATG GAAAAGCTTG GTATTACGCT TGACGAAGAC GAAGTTCGTA
    31261 AGGCAATTGA GGCCGCTGTC CTTGAGTTGA ACAAGTCTCT CAAGGATACA AACACTCAGA
    31321 AGAATACTAC TATTGATGTT AAGGACGGAA CCACTGTTCA GATTGGTTAA GTCTTAATAT
    31381 ACCACAATGG ATGACTTAAG ATGCCATTTA AAATATTATC TAAGCGTGGC GGTTTAATAA
    31441 GGGAAATACG ATAGTCCGCC AAAACAGTAA GTTAAAAGCT TATTGTAACA GAACCATTGA
    31501 ATGAACGTTA AACTGCAAAA ATCCCTGTAC CCACACCTCG TTCGGGGGCG AGTTTAAACA
    31561 AGCCCCGCTT ATATGGGAGT ATAGTTCAAC TGGTTAGAAT AACGTCTTTA CACGGCGAAG
    31621 GCTTACAGGT TCGATTCCAG TTGTAGGGTC TAAAAGACAG AATGGTTAGA TATTTCTTGA
    31681 TGTCTTTTCA AAAAACAAGA AATCCGTTGT TTTACTCATC CGTGTACGTT AAGCCCTTAT
    31741 ACAATGAACA AGACTGATGA TGAAAATGAC CAAAGCAGTC TGGTGTAAAT CCTTTTTTAG
    31801 AAAGTGACCT CTCCCAGAAT GAACCGAGGG CAGATAAGTG CGAAGCTGGT CTGTCAGTAG
    31861 TCATTAGTTT TTGTTTTGTC TAAAATTAGA CTTAATAAAA ATAAAAGGTT GTTTTTATTA
    31921 TGGGTTGGTT TAATAATTGG ATTGATAAAC ATTTTGAGAA ACAAGGTTAT AAACTTATTC
    31981 GGTGTGACAA GTATGGTGCT CGTTATACAA AGTATGTTAA AGAATATAAT TATAATAGCG
    32041 TAATTCATAT CTTGCAGAAG AATAGCGGTA ATCATCTTGT TCAGTGTTAT GATGAAAATG
    32101 TTATTACCGC TTCTGTTGAT AATAAAACCG TGTTTGTAAA TTCTGTGGAT GGTATTTCAA
    32161 CCTCTCTTTT GTTATGGATT TGGTTGAAGT ACAAGTGGCT TTCTCATAAA TACGATTGGA
    32221 AAAGGATGTA GAATTATTAT GATTCGTAAA TTCGTTAAGA AGCCTATTGT TGTAGAAGCT
    32281 ATTCAGTGGA CTGGTAAGAA CGAAGATGAA GTAATGAAGT TTGTTGGTTC TCATTGCTGC
    32341 CTTGTTAATA AAAGTAATGG TAAAGCGCTT ATTATTAATA CTCTTGAGGG AGACCATTAT
    32401 GCTTCTGTAA ATGATTGGAT TGTTAAGGGC GTTAAGGGAG AATTTTATCC TGTAAAGCCA
    32461 GATATTATGG AACAGACTTA TTCTGAGGTT GATTAACATG GATGTTTCAA ATATCAAATT
    32521 TTCTGGAGAA GTAAAAATTA CTTGCAAATT GGGAGTAACA TCCTATGAAG TTTGGATTAA
    32581 TAAAAAGCTA TTAATCAATG CAGATAGTTA TGCTAAAGCA TTAGCTTTTT TATCTGATTA
    32641 TTTACACATG AAAGCTCAGG ATGAATGTTC GAAGCATATT TTAGAAACAG AGCTTATGAA
    32701 ACAAACCTGT GTCCCTAAAA TTTTTTTGAA AAAATAAAAA ATAAATTTTA TTAAACCCTT
    32761 GACAAATTGA AGTCAATATG GTATAATAAA TATAAAGTTG GTTAATCGGC AGTCATGAGA
    32821 TAGGTAAGAT AACTCATGAG GAAATGTGGT GCAACAGCTT TCTTACCAAA GTGCCTAATA
    32881 TGTTGCCAAA AGGCACCTTG CATCCAACTA TAAAATCAAA AGGTAGAGAG TATACTTTTT
    32941 TAACGGTTTT GGGTATACAT CTTATATGGT GCTGAAGACA AACTGGTTGC GTCACCCGGC
    33001 TTTCAATCGG GAGAGAGGTA GGGTTCAAGT CCCCCCAGCA TCACCATATG GTGTGTAAGA
    33061 CAAACTGGTT GAGTCGCAAG CCTCTCAAGC TTGAGAAGAT GGGTTCGAGT CCCTCACACA
    33121 CTACCATTTG TAGATTTGTC TAAAGTAATC ATTAAGCCCT AACAGCAATT TATTAGATGA
    33181 TATTGCCAAG CTCCTATGCG TGAGTTCGAA TCTCACTTAT TCTCCCTGAG AGTAATAGTC
    33241 AAGCGGTTTA AGACAGGAGA CTTTTAATCT AATGGGCTTA GTTTATAAAA CAAAAGAGGT
    33301 TTGATATGAA TAACAAAGCA ATTGGAACTA TTGGGGAATA GGCAGTAATT TTAGAATTTA
    33361 CTCGTATTGG AGTACAAGTT TATACACCTA TAGGAGACAA TTGTTCTGTT GATTTAGTTG
    33421 CTGAATTTAA TCGGAAACTA AATAAAATTC AAGTTAAGAC TTCTATTAAC AGCGAAGAAA
    33481 AGTCTTATTC TTGCCATTTA ACAAAAAATT TTCTTCATGT TAACAATGCT GGATGTGAAA
    33541 AATATACTTC AAAAGAAGTA GATTATTTTG CACTTTATAA TTTAAATCGT AAAATTCCTG
    33601 TTTTAATTCC TTTTTCGGAA GTTGAGAACC AAAAATATAT TACTATTAGA TTTGAAGAAA
    33661 AGGGAAGCAA TCAAAAGAAA GTCTTTAAAG AAGAAGATTA TTTGTTTGAA AAAATTACAA
    33721 ATTCTTCTTT TCATTATTCT TTGAACGATA AAAAAGGCTC TTCTAAGAAT TTTTGTTTAG
    33781 ATTGTGGGAA AAATATAAAT TTAGGAAGTT TGCGTTGCCA ATACTGTGAA AATAAGCATA
    33841 AGAAAGAAAT TTTTCAAAAG ACTTTAGAGG AAACTATATC AAGAAATGAT TTAAAACACA
    33901 AAATAAGAAT TCAATCTTTT GAATCCATAG GAAAAGAATT TAAGGTTTCT GGAAATACCA
    33961 TTAAAAAATG GTGTAAGAAA TACAATCTTC CTTACAAAAA AGAAGAGATA AATTCTATTG
    34021 CTGAAAAAGA TTGGATTAAT GTTTAAGCGC CTGTAGCCAA GTGGTAAGGC ACCGCACTTT
    34081 GTTGGATAGC ATTTGGGCCC CGACAAGTTC AAGACTTGTG TTCAGCACTA TAATGCGGGT
    34141 ATCGAGGGTT CGAGTCCCTC CAGACGCACC AATTTAATCA AAAAGGAGAT TTTATATGAT
    34201 TCCATATGAA GATGTAACAG AAGAAATTAT CGCTAAAGAA GCATATAAGA TTTATCCTTA
    34261 TGGAAGTCGT GTCTATCACA CAGCCAGCGA AATTTCAGAT TATGATTATT TGGTTGTGTT
    34321 GAAACCAGAT TCTACTTTGC TTGAAAACGA TTCTAATTTT TATACTTTTA GTGATAACAG
    34381 CTATCATCTT TATGATTATA AAAATTGGGT TGAAGGACTT AAGAATGGAA AAATTAATCT
    34441 TCTTGAAGCT TATTTCTGTT CAAGTGGAGT TAATCTAATT GAGCCTGTTG ATGTAAGTAA
    34501 AGATTTAATT AGAGAATCTA TTTCAGCCAC GGCTTCTAAT TCTTTCGTAA AGTGCAAAAA
    34561 GAAATTGTGT GTTCCTGAAG ATTATAATCC TTATATTGGA CGAAAATCTT TATGGCATAG
    34621 TTTGAGACTT TTTAGTTTTG GAATTCAGCT TATGGAAGCA AACTGTATTT ATGATTATAC
    34681 AGTAGCTAAT AAGTGGTATG ATGATGTGGT TAATATTGAC CATCCCGGAA CTACAGAATG
    34741 GGTGTATCTG AAAGAAAAGT ATCAGCCTAT TTATAATAAG TTGCATACTG AATTTAAGAT
    34801 TGCTCATAAT AATCATAAGG AAGAGTTTAT CCATTTGATT TGAGGTAATA TTATGAATTT
    34861 AGAGATGATT GAATATTTTG CAAATATAGA ACGTAGAGTT AATAAGTTAG CCGACCAGAT
    34921 TGAAGACCTT AAAAGCATTA TGGTGGAAAC TTTTCGTCGA GAGGGCGGCT CCCAAATTTG
    34981 CCCCCATAGA TATGAATGGG TTCAATCGGT AACGCATGAT ACTACGGAAA TTCAGACTTA
    35041 TGTTTGTCAA TTGTGTGGTA AAACTTTTAA AAAGGTTGTT AATAAGAGCG AATAAAAGAA
    35101 AAGTTTTATG CGGAAATTGC ATAAACAAAA ACTCGTTGGA AAAAGGTGAA AATTCTCACA
    35161 AAATTCCCTC GAAAAATGTG TAAAGAGTTT TTAATAAACC CTTGACAAAT GATTCTTCTT
    35221 GTGATATACT TAAGTCACAA TCAAGGAAAC GATATGGCTA ACGGCAGTTA AATAGACGGG
    35281 TCGGGGTTGA CAAAGAAAGG TCAACAGGTA GTACAGCGGT AGGTAACAAA TCCGTAAGTC
    35341 GAAATGAGTT GGGAAAACCA AATGATACGG CTTAGTCCCT CGTAAGAGGT TGAAGAGAGA
    35401 TTTTAGGTAA AGGATAACAA CCTTTAACTG CTCTTCGTAA TTGACCATGA AACCGGGTCA
    35461 TAGCTACCAC ATATTATTTT TAAGGTTTTT AAAAATTTTC TAAAAATATT TTTAATAAAC
    35521 CCTTGACAAA CACAAAATCT TGTGATATAA TTAATACACA ATCAAGAGAT TGATTGATGA
    35581 AAAGCATTGC ATTTAGTTTT TCATAAATTA CTCCTTTGTA ATATAAGCCC TGACAGCAAT
    35641 CTATATTAAA CATCTGGTAA TGGACTTGAT AAGTTTAAAA GGGCTTAGAT AATATGGCTG
    35701 AGTGGCGAAA TTGGCATACG CAGTTGCTTC AAGTACAACC CTCGAAAGAG ATGTGGGTTC
    35761 AAGTCCCACC TCAGCTACCA TGGACTTCGT GATAGTCCAA CATAAACATC ACGCCCCAAC
    35821 TCCCGGCCTT AAATCTCGGC GTAGCGCACA AGTTTATGGT GCTCGAATGG GAAGTCACTG
    35881 TTATAGGATG GGTTAGATGA TAGGGTGCTA ATAGTTCATC AAAGCCCAAT ATTAGAGAAG
    35941 ACAGTGCAAA GTCACAAGAC TTTGGGGTAA GCGTTGCGAA CTTACTCAAA CATTGCTTTT
    36001 CTTCTTCGGA AGATTTTAAC CAGTATCTAC GAGCAAACTG TACTGGCTCC TAACTACTTG
    36061 TGTAGAAGGA TGAAGGTGAT TGCTCTGCAA GTTAATGAGT TCTTGCAGAA GTGAAAAACT
    36121 CAATTATATG GGAGTGTAGC TCAGTTGGTC AGAGCATTCG ACTGTTAATC GAAGTGTCGG
    36181 GGATTCAAAT TTCTCCTCTC CCGCCAAGCC AAAAAGGCAG CACATTTTCA CATCGGTCTC
    36241 CACACGATGT TAAATAATGT GGAGAATATG GGATTATAGC TCAATCGGAA GAGTGCTTTG
    36301 GGCACGTGAC CAAAAAGGAT AAGAGTTCAA GTCTCTTTAA TCTCACCAGT GGGACATAGA
    36361 TTCCACTCCT TTCTTAAATA AGCGCTAACA GCAATTTTAC AAGCTAAAAA AGGGAACTGT
    36421 ATGTTGTAGG TTCAAGTCCT GCTCTCTCCA CCATGGAGAG ATAGCTTAAT TGGTAGAGCA
    36481 ACAGCATTTA TAAAATGCGC TTAGTTTTAT ATGCGGATAT GCTGGAATCG GTTTACAGGC
    36541 AGCGTTGAGG TCGCTGTGTT CGAAAGAACA TAAGAGTTCA AGTCTCTTTA TCCGCACCAT
    36601 TCCGAGCTCA AAACATCTGG CTCGGAGAAT CAAATCATAT AAGCTCTTAC AGCAATAATT
    36661 ACAAATATTT TAATGCTTTT ACTAAAATAC AAAAAAGAGC TTAGGATGCT TTGGGAAAGA
    36721 AAAAATATGG TGTGAAGAGT TTAAGCCATC GTAGAAAAGT TTTTTCTTTC CCTCTATATA
    36781 TGAGTTGTTT TGGTTCAATT TCAATTCAAC TCTCAAGAAG AGTAGTAGCA CTCTTTGTAC
    36841 AAAAAAAGCA CCGTATTAAC ACGAGTTCAC GATAGTTAAC TGGCCCTCGT CTGTGGGAAA
    36901 GCAGCAGTCT TAGGCTACTA CAAGCCGAAA GTTTTAAGGG CAGTTTCTTT AAAAAACGTG
    36961 CATAGAGTTT TTCTTGTTAT CTCTTTTTCA TCTTAAAATA AGACGTAACA GTATGACTTG
    37021 AAGCTATATG TCAAGCTCCT GAGACCAAAC AGAAAATCTT CCTGTAGTCA ATGGGAATGA
    37081 ATCCACTTGT CCCTTCAAAC TCTCTTTAAT AACAAGTGGG AGGAAGTATT TTAGAGCGGC
    37141 AAGCTCATGA GAGAATAGCG CTGTTCTCTC AACCCTTTGC AAAGGTTGCT GATGGGTTCC
    37201 TCAAATTGAT GTGAGGATTA AATGAATGGA GGGTTATAGT TCAGCCCAAC ATCAGCGTCA
    37261 AAAATTGAAT AAGGAGGTAA ATTATGTACG ATATTGATGA TATGATTTTC GGTACTGATA
    37321 GTTACCAGAG TGAGAGATAA ATCTTCTCTT ACTCACTAAG ATTTAATGTG GCTACTTATT
    37381 ATGTGAATGA TAAGTAAAGG TCTCAAGTCC TTAACACAGA GAGAATCATA TAGCTGGTGG
    37441 GCGGTAAGCA TCGCAGAGTG GCTCATACCC ATTCTTAACT TCGAGCGTTA CGAAGACGAG
    37501 CAACCAAAAT GGTAGCGTAC AGAAGCGGTC ATAACTGCCA TCACTTGAAA TGATGTGTGA
    37561 TAGCTTGTAC CTATCCCGTG GGTTCGAATC CTACCGCTAC CGCCATTAAC GTACATCATC
    37621 TCTAATCTCT CTCCTATCCC ACAGGAGAAT AAATAAAGTG GGAATTATAT GCTCTTGTAG
    37681 CTCAATTGGT AGAGCATCTG ATTTGGTAGA GTGACAGAAT GTATTGTCGT TGTTTGTGAG
    37741 TTCAAATCTC ACCTTTACCT CCGGTAATCA GAGGGTTGCA GGTTCAAGTC CTGTCGGGAG
    37801 CTCGGTATCA TGTAAGAGCC TTCTCGTGGC GATACTGTTT TAACTAATCT TACAAAATAA
    37861 AAGAGGATTT TTATTTGGTA ATTTGAAATA AAAATTCTAA AAGAAATTTC TAAAACTCTT
    37921 GACAAATGAA GTTGAGTATG ATATACTTAG TTCATAAAGT TGAGAAATAA ATAAATCTTT
    37981 GATATGCGAG AGTTAAGGAG CGGCCAACCT TACCACATTC CGAGTGTGGG TCAAATCCGC
    38041 CAATAGAGCG GTATTCGCGG GTTCGAATCC CGTCTCTCGC TCCAGAGAGA CATTTGTTTC
    38101 TCAATGATAG ACATGAAAAG TTTCTCCTTT CGTGTGTGTA CTTCGTAGTG GTAACAGTAC
    38161 GATAAATAAA ATAAGCCATG TCCTGTCGGT CTCAGAAATG AGTTGGATGT CCTCTGTGGA
    38221 GAATCGGGAT TCGGAGGCGA AGTACATATA ATAATTATAA GAGGTAAAAA TGGAAACAAA
    38281 AGTTTGCACA ATTTGTTAGA AAGAACTTCC AATAGAAGAT TTTAATTGGC GAGACAAGAA
    38341 AAAAGGAACT CGAAGAAGCG AATGTAAATA CTGTCATACA AAATATATGT AGGATAGAAT
    38401 TGCAAAGAAA AGAGAATATG CTTCATAGGT AAAAGAATAG TTGGGATGTG CAAAATGTGG
    38461 TGAAACCAGA CCTTATGTAT TGGACTTTCA TCATCTTGAC CCAAGCGAAA AAGAAAATAC
    38521 TGTTTCAAGG TTAATTTCAA ATACTTCTAA TATCGAAAAA GCTAAAAAAG AAATGGAAAA
    38581 ATGTGTGATT TTGTGTTCTA ATTGTCATAG AGAATTTCAT TATTTAAATG ACTTAAATCC
    38641 TGATTTTACT CTTAATGATT ATTTAAACTC TTAAAATATA CGGGTGTAGC CAAGCGGTAA
    38701 GGCAAGGGAC TTTCAAGAGG TCAGCTAAGA AAGCTACCAA AAGGAAATAT TGGTGCAAAT
    38761 CCAATACTCT TGACCAGACT CCCTGATGCG TAGGTTCAAA TCCTACCACC CGTGCCAGAT
    38821 TGCTTATGAT TTCCCTCATA TGCAATTCCT CTTTCTTTAG AGTAAGCCCT TACAGCAATT
    38881 TAAATGTACT TATCTGTTAA ATAAGAATAC AAACTGGGGC TTAGGTATTG AAATTACTAA
    38941 AGTTAATATG TGCGGTACTC AGGCGGAGAC AAGCTGACGG GTTGTGTTAA GTTAGGTTCG
    39001 AATCCTACAC CGTGCAATAC ATAAAACTAA CGTTAGTAAT TCCTTTCTTA AAATTAAACG
    39061 CTTACAGCAA CTATTAAAAA GTTATTTATA AATTGCTACA TAAAATACAT ATAAAGCGTT
    39121 TAGTAAACAG GTTTGGCTGA CCTTGAGAAG CTGATAGGTT TTATTTTGCT TTCTTTTTCC
    39181 TATCATTATA ACCAAAAAAT GAAGGTCTGC GGATAGGTGT CCCATCCGAC AAGAAAGAGG
    39241 ACACATAATT AACCTGAGTT TTAATAAAGA GATTTCTCAG ACTAAAAAAA TCTTTGTGAT
    39301 TATTGATAAG CGCACACAGC AATTTAAAAA GATATTTTTG CTTGAAGAAT TTATAAATGG
    39361 GTTATAAATA AAAAGATACT TTTATTGCGC TTAGTTTTTT AAATTGGTAT TGTGGCTTAA
    39421 CGGTTAAAGC ATCCGACTTA TCTGTGAGTA GTTTAAAAGT AAAACCAATA GATGCAAGTG
    39481 CAAGACTTGC TTTACAGACC AAATCGGAGG ATTGTAGGTT CGAATCCTAC CAGTACCACC
    39541 AATGCCGAAA GGTAATTAGT TTACACTCAT CAATAAACCC TTACAGCAAT TTATTTGATA
    39601 TTTAATACTT GAAAAATCAA AAACAGGGTT TAGTTACATC TCGTGGAGTG GTGTAACGGT
    39661 TAGCACAGCG GTCTCTAAAA CCGTATCCTT CTGAGGGAGT AAGATTGGGT TCGAATCCCA
    39721 ACTCCACAGC CAAACAAATA TAAAGAGGTA GCAAAGACGT AATTAATCTT TGAGATAACA
    39781 ATAAACTCTC GATATTGAGC TCTTTATATT TTTTATTTCT ATACGAGAGG TAGAAAAAAT
    39841 GATAGGAATT TATAAGGTTA CATATATACC TGAAAATAAA GTAATTTATG TTGGTTAGTC
    39901 TATTAATGTG GAAGATAGAT TTAAACAACA TAAATATTGT TATAATAATC CAAACGAACT
    39961 TGGATATAAA AGTCATTTTT ATAGAACATT AAGGAAATAT GGATTTGAAA ATTTTCAATT
    40021 TGAACCAATT GAAGAATGTT TAGCTGAACA ATTAGATGAT AGAGAAATTT ATTGGATTGC
    40081 TCAATTTGAT ACTTTTAAAC ATCGGTGTAA CAGCACTGAA CGGGGTCAAT ATATGGCAGC
    40141 TAAATGTTTA ACAGAGGATG AATTAACAGA ATTAAAAAAT GATTTAAAAG AAAATAAATT
    40201 AAGTTTTAAT GAAATGTCTC ATAAATTTAG TGTTTCAAAT CTATTTCTTT CTAAAATAAA
    40261 CAAAGGGCTT CTTTATTTTA ATGAAAACGA GAAATATCCA TTAAGAGAAA ACAAAAAATA
    40321 TTGTTCTCAA TGCGGAGCTG AAATACAAAA TGGGAGCACT TTATGTTGGA AATGCTATTC
    40381 TAAAGAGCAA TTAAAAAAGA ATTCTAATTT GTCTGTTGAA GAAGCGACAA TTCTTTTAAA
    40441 AGAAAGCAAT CGGAATTTTG AAGAAGTTGG CAGATAGGTT GGAGTAAATG GAAATGCGGT
    40501 TAGAAGGCGT TTAAAAGAAG CTGGTTTACC TTTTCATTCT TGTGATTATA GAAAGCCAAA
    40561 AGAAGAGAAA GAAAAAGGGT ATAATCCGCC ACCTAAAAGA TGTGCTAAAT TAGATGAAAA
    40621 CGGTAAATTT TTAGAAGTGT ATCCTTCTGT TAGAAACGCT GAAAAGATTT ATAATGCCCC
    40681 CGGTTGTATT TCAAGAGTGT GTAATAACAG AAGACCAGCT TATCATGGAT TTAAATGGAT
    40741 AATAATTAGC GAAGAAGAAT ATCAAAACTT CTTAGCTAAA TAATATAAAA ACCGACAAAA
    40801 ACAAAAAACA TTAAGGAGAA ATGTAAAATG AGTTGTAATT GTGAGAGTTG TTCCGCTCGG
    40861 CGTGAAGGTC GAAGCACTAT TACTTATCGG ACTTATGCTT CTGGTGGTGT AGTAAGGGCA
    40921 GAATTGGCTG ATACTACCTT TGATGCAGCT TCTCTGATTT GCCGACTGAT TGAGAAGGCA
    40981 GATATGAAGA CGATTGGCCT TGATGGCGTT TATGAAAACG TTCTTCTGGA TTCCGCTTAT
    41041 CGTGGTAAGG CTCGTGCTAA TATGGCTGAA GGTGATGCTT TCAACGAGGA AATCGGTAAG
    41101 GAAATGGCAA AGGGACGTGC TCTTGAGAAG TATCATCGTG CTATGGACAA GAAGGTTTGT
    41161 GCAGCACTTC AGGATGCTCG TAGGCTGGTT GCTACGATTG AGCATTACTG TGAGAAGAAG
    41221 AGCATTGATA CGAGTAATGT TCCCGGTGTA GAGGACATTA AGCGCAGTCA TTTCACTGGT
    41281 CATTATACTC ACAAGTAATA AAAATAGATA AATAAAATTT GAATTTTATA AAGGAGAACT
    41341 CTTTTGAGTT CTCCTTTTTT ATATGTTTTT AATAGTAAAA TAAGTAAAAT TGGAATAAAC
    41401 TATTGACATT TTAGAATTAA TATGGTATTC TTTGTATATA AAAATATAAG GGGTGGAAGT
    41461 ATGCTTCGAG TTTGGACTAC AGTAGTTCAC GATGATTTTT TGAGTGTAGA TACGTTGCGT
    41521 AAAAAAGCAG TTGAAAATTT CAACAAAGAA ATTAATTTCC CGGTTGTATC AATTCATGAA
    41581 AGTTGGTCAC GAGGGGGAAG TTATTTAAGG TTGGTCGTTT ATTATCAAGA TAATTCAGAA
    41641 TACCCAAGAT GGAAGGAGAA TAAATAAATG GGGATGAAAA TGCCAGAAGG GGTTAACCCC
    41701 AATATTCAAT CTATGCAAGG TGGAGTTGTA GAATCTTTCT TTGCAAGTTT GTTAGATAGT
    41761 AAGACACCTT TGCTTGAAAA GTACAGAGCT TATGACCTTT ATAATAAAGG CAAGGAAGAA
    41821 GAATTAACCA GATATGAATT TGAAAAGAAA GCAAATTTCA TGTCTAAAAT TCGTTGGTTA
    41881 GCTCATGTAA TTACAGATGA ATATGCGGTA ATTGAGGGAA TCAACGAAGA AGATAAGCAT
    41941 ATTTTTAAGT GGATGTTAAA AAATCCAAGT TTAAAAGACC ATTATATTAT TTCAAACAAT
    42001 GTTTATTGGT CTTTTGATGA AGCTCTGTTT GCTGTAATTA CATACAAATA TTCTGAAATG
    42061 GAAGATACTT ATTTGCTAAT GCAAAGTATT GGTATGAAGC CAAATAATTA TAAAATGAAT
    42121 ATTGCGAAAG GATATATTAA AAATGAGAAA GCTTGATACA ATTCAGAAGA GAAACAACCT
    42181 TAATACTGTG TATGCCGTAG ATGAACCCGG TATTGGTAAC GCAAATCATA CTTATCAGGT
    42241 TGTAGTAACT AATAACGAAG GGCATGAAAT TCCTTATGCT ATTACTTTCC AGAATGGCCC
    42301 TCGTAAGGAA AAGGATTCTA TTCATGGATT GCTTGATACA GACCTGTTGG AAATTGTGCG
    42361 TGACCGTTTG ATTGGATTCC AGTCTGGAAA TTTTGCTTGC CGTGAAAACG CTCTTGCTCT
    42421 TACAGCTTTG GAAAATTGCT TGCTCTGGAT GAACAAGAGA GTGGAGGACA GGGCTTCTCG
    42481 TGGAGTCCTT GGAACAAATA ATAAGTAATG GAACAAGAAC TTTTTCGAGT AGAGGATAAG
    42541 ACCGCAGAAA ATGATAACGC TCCAATTCCT CTTTGCAAAT TTTGTTCTAA ACCTATGATT
    42601 CGTTTACCCA AAACTGAAAA GGTAAGAGCT GGATACGCTT GTAGCTGTGA AAAGTTTCAA
    42661 TCGTATATTC TTAAAGACCT TGAAGTTCAA AACTGTAAAA AAATAATTGA AAGCGTAGAA
    42721 CATAAAATTG CTATTATGGA GCAAGAAATG TTTGACCTTG GAAGAGAAGC TGATTATTAT
    42781 AAATTAGTTG AAAATGCCGT TCTTAAAAAT ATGAATTCCA AAAATAAAAC CAAAAAAGAA
    42841 AAAATTGTTT CTTTTAAAGA GGTAAAAAAT AATAAAGACA TGGTGGATGA AACGAAATCT
    42901 TTAACTGAGA AGTATTATTT TTATCCATAT ATTACTTAAG GGGTGAGAGA TATTACAGAT
    42961 AATACTAATA GAATAATTCA TGGAATATTA GGAATGGTTC TTAATTTCTT TTACTTTTTT
    43021 GTAAGTTATG TATATGTAAA AAAAGAGTTT CCTCACCATA TTGCTTGGGA TATAATTTTA
    43081 GGAATTGCTT TTGCTGTATG GGTATTATAC TGTTTTACTT TTGGTGTAAA ATGGGAAATG
    43141 AAACATTTGG AAGAAAAAGC AAAGAAAATA GAGCGTCAAG AGGATGAATT GCTCACAAGT
    43201 CTTGAAGAAC AAATGGGATA CTTAAACACG ACTTTAAAAG AACAGAAAGA AGAAAAAGAA
    43261 AATCAGAAAA AGACATCTAC AAAGAGTAAA AAGATTTTTT AATAAACTCT TGACAAATGA
    43321 TTTCCTTTCT GTTATATTAT AATCATCGAA GGGAACAGTA AGTCCACTGT TTCAGGAACG
    43381 GAGTGAGTAG TCCTTAGTTG GTGCAGACAG CTACTTCGAC TATAATGAAT TCTGACGTTA
    43441 AACCTTTTAA TTCAATGTTA CTTACTGGGA GAATTAAAAG AGCGGTTTTC CAGACCGTAA
    43501 AGGAGTTTCG TCAACTCAGC TACTAAGCTT ATCATTAAAG GCACAGTCTG CTAAGTGCTT
    43561 TTAAGAGATA AGGCTTGCAA AAATTCCGAT GGTTTATAGA TGCAAATGGC CTTCGGGAAA
    43621 AATCTTGGCG GGTGCTTCGG CACAAATGGG CAAGGCAACT TCGGTTAGCG TTTGTCGAGT
    43681 AGGAAATTTT GCAATAAGAA AGGATTTTTA AAATGGAAAA GAAGAGAGAA AAAATTCGAA
    43741 TTCGCTTCTA TAGAACTAAC GGTAGAAAAA TCAATCGAGA AGCTAAGGGA CAATTTGTAA
    43801 AAGAGTTTAA TTCTATTAGA GAATTGAAAA CTTTTATTTC TAATCTTCGC TTTTCTCATT
    43861 CTAATATTTA TTGCGTTAAT GTTTGTGAAG ACTTAACTCC ATCTCAATAT CAAGCTTTTT
    43921 TTCAAAATGA AATGAGCGAT GATAAAATTA AAACCGCTCT TAAACATTGG AGATAGGAGC
    43981 CAAAACTTTC TTTTGATGAG TGGAAAAAGT TATCTCATGA TAGCTACAAA AAAATTGTAA
    44041 AAGAACAGAA AAAATGTATT AAAGAATGTA ATAAAAGAAA GTAAGGGAGT ATACTATGAC
    44101 AGATTTGGAT TTGGGTATTA TTTATTCCAT TAAACATCTG GATGAAGGAA AATCTTGTAA
    44161 AGAAAGAATT AAAGATTTCC TTCACAAATA TAGTGGCACT CCTAAAGAAT ATAATTATTC
    44221 TGATACCCAG CTTTATGATA TTTTGGTGGG GACTGTAAAA AGTTATATGG AAACGGCTGA
    44281 AAACCCACGT TTAGATATAT ATAATTTCTT TGATTCTCTT AAGGTAACAA ATCCATTTCT
    44341 TGGTATTCCT GAAGAGCAAA AACTTGTTCG AGAATATGTA ATGAATGGCA TTATGGGTAT
    44401 GTTAGATATG GCTCAAGTTA AGTGTCAAGA TGATAAGGGA GATTATCAAT ATATCAATGG
    44461 CTTTCGGGAT ATGAGAGGGG ATTACTCAGA TGTATCTTAA AAAAGATTGG GCTATTTTTA
    44521 ATTTATCTAT TGGCTATTTG TATATAAAGG GGAGTTATAA TAATTTTGAA GTTGTTTATT
    44581 TTACTAACAA TTTAGTAAAA GACCCTATAC CATTTTGCAT TTACAAAGGA AGCCTAAAAC
    44641 AATGTGAAAA ATTTTTGGAT GCTCTTTGGG CGGAGATGAA GCAAAATGGC TCGTCAGGTT
    44701 TTATTGATGC TGATAATCTA TATTATAAAC ATTGGTTGGA AGAATAAATT TAAGAATCTG
    44761 TCAAGAAAAT TTTAAAAACT CTTGACAGGT TCTTTTTTTT GTGGTATATT ATTATTACAA
    44821 ATATAAAAAA GGAGAAGTAG ACATGGATGA ACATATGAAG ACTTTTACTA TCACTTGCAC
    44881 CATGAAAGAC CGTTGGGTAA ATGATTTTAT GTCTTTGCTC AAATATATGG AATCTTGTGG
    44941 TAGAATTGGT CATTCTGGTC TTGTTGGCTT TTTCGCAGAT GGAGACGGAG ATTTCCGTCC
    45001 TGAATTTAAG ACAGATATTG AATGGACTAA ACAAAATGGG TACAGTCCCG AAACTATTAA
    45061 TAAGGGATAT GCGCCCAAAA TCCCAGAGAG GATTTTTGAT GCGGGTTAAG AGGTCAGCTT
    45121 AACCAGAATA GGAGTTCATT ATGGATGATA AAAAGATTTA ACCCAAATGA ACAAACGGTT
    45181 GATAAAACTC CGTTTACGCC AGAGGAATTT GCTAAAAAAG CTAAAGAGTT ATGGGAAGAG
    45241 TATCAAAAGA ATCCCATCCC TCGTTATGGG CATTTAACTG TTGATAATTT TATGTGGGAC
    45301 GTTTTATACG CCGCAGGATA TGAAGAGCGG TTAGAAATTT TAGACCAAAT TCCAATGTCT
    45361 TATTAAAAAT TTTAAATTTA AATAAAAAAG GAACTGTTGA CAAATGAGAC AGGTTCGAAG
    45421 GAATGTTTTT GAAACAAATA GTTCGTCTTC TCACGCAATC TCTTTTAGTC GTAGCGGTCA
    45481 TAATCTTGAC TATACTCAAC TTGTACCTGA TAATAACGGT ATAATTCATT GTTGTTTTGA
    45541 CGAGTTTGGC TGGGGATATT GTGGATTTGA AGACACAAAT TCTGCAAAAG TAAAGCTTAA
    45601 TTATCTGATT ACTCAGATTT GTGAAACTAA TGATTGCCCT TGACCTTGGT GCTGTAGAGG
    45661 TTATGAGCTT CAAGAAGCTG TTGATGCTGT AATGGAAACA GATGATTTCA AGGAGCTTGA
    45721 AGATGATATT GTTTCTACTC TGAAACAGAA TGGGGTTAAT GCTGAAAAAT TGGTTGTTGA
    45781 AGCAACTCAG GAAGGTTATG TAGACCATCA GAGCGTAACC GGAATTAAGA ATATTCTTCC
    45841 GGCTGACTGT AGTACATATT CCGATTTCAT TTTTGATAAA GGATATAATT TACTCATTGA
    45901 AAATGATAAT AGTTGGGACG AGGAAAATTT TAGAATAGGC AATAATTCTG ATGCTTATAT
    45961 TGTAAAAAGT CTATATTAAA AAGGAGAAAC AAAAAAATGG ATAAAGGTTA TATGTTTAAG
    46021 GTAAAGAAGA AGGATGAGAT TGGAGCTCCT CTGTGGCGTG TTTTTCAGAT TATGCCAATG
    46081 CCCACTCAGT TTGGTTCTAT CAGTTTCCAG TTACTTGGTT ACAATGAACA GCAGAAGGTA
    46141 TTTGACCTGA TTGATGCTAA GGATTACGAG ATTGTGGACG AAGTGGCAAA ATCTTCTCTT
    46201 CTTTAATAAA ACGGATTTTT TATTTCATTT AAATAAAATT TTATAAAACC ATTGACATTC
    46261 TCCTTTTGAT GTGTTATTAT TTTTTCACAA AGATAACCAT TGAAAGGAGT TTGTTTTTAT
    46321 GACTGCTAAA AAAACAAGAG AAGTAGCAGA CACAAAAAAT TCTGTTGTTG AAACAGCTTT
    46381 TTATAAAAAC ATTCAAAAAA TAATTGAAGA AGATGCTTCT ATTGGATTAT ATCATTCTTC
    46441 TATTACAATG CCAAGCAATT TGGTTGGCAA ACCTCTTGTA GAAATTATAA AAGTTTTAAA
    46501 AGCTCAAAAT TTTAAAGTTG AAATTTCTGT TCCGCTTTTA AGTAATGAAC ACATCTTAGA
    46561 AATTGATTGG GCAAAGGAGT ATAACAATGA GACAAGTTCG CTTAAATACA TTTGAAACCA
    46621 ATTCTTCTTC CAGTCACAGT TTTGTAATTA CAGATTTTGA GGGACGTTAT TCTCAGGAAG
    46681 AAATTATGAA GCACGTTTGC CTGTGGAACG ATGGCAAGGC TATCATGTGG TCTTCTGGTT
    46741 TGGAATTTGG TCGTTCTCCT TTTAATTTTT TGAATAACTT TGAAAGTAAG ACTCGATATG
    46801 CCATCGCTTC TTCTAATGGT AGACTTGTTC CTCAAATTGT TGAGGTTTGG AAGAAGTATG
    46861 TTCCGGGCTT TTCCCATTTT GAATTTGATG AAAAGTATCG TATTTGGGAT GAAGAAAAGC
    46921 AGGATTATGT GGATACCGAT GAAGATAATC CTGTTTATGA ATATGGTTAT ACCGATGATT
    46981 ATATGATTGA GGGTTGGCTT AAGAAGTATA ATGTTTCCGT TGAAGATTTC CTCACTATGA
    47041 AGCGTTATAT TATTGTTTGT GATGGAGATG AGTACGCCGT ATGGGACAAG GTTCGTGATA
    47101 GTGGTCTTAT GAATAAATCT CACATTATTC ACGATAGCTA TGCCGAATAC GAAGAAGAAA
    47161 TGCGTAAGAA ATATGAGGAG GAAAGAAAAA ATGAAAATCA TTAAACCCCA TCGTTATGAA
    47221 ATTAATCCTT CTCTTTCTGT GTTAAATTTG CTTGACGCAG GATTTAAACA GGGATATTGG
    47281 CTTGCTTCTT CTGAGCCCGA TTATGTAGAA GACCATTGGT ATTCTAAGAA TTATATGCTT
    47341 GAATCAAAAG GTGAAATTGA AATGACTATT GCCATTGATA TTACTCGTTT AAGCGAATGG
    47401 AATGATTTTG ATGGCATTGA AGTAATTGAT GAAGATTTTG GTCAGCCTTA TCAACCTTTC
    47461 TATGAATATA GAGAAAAACG TGGTAAACAT TTGATTGCTG GACAATTCCC GTTTTTGGAA
    47521 AGGGTTTATC GCACCTATGA TAAAGAAATG GATAATTTGG TTGAGCAAGG TATTTTTGTA
    47581 AGAAAGGTTT TTGCATAATG AATTTTACAC ACACTCCCAT TATTCTTGAT GGTAAAAAGG
    47641 TTGCTAATGA GATTGCAGAA GATTTAAAAA AGCGTTGTGA AATTCTTAAC AAGAAGGGGA
    47701 TTATTCCTAA GCTTGTTATT TTTACAAACG ATGATGATGC AAGCAAAGTT TATGTTCGCA
    47761 ATAAAGTTAA ACGTTGTGAA GAAATTGGTA TTAAAGTTAT CACTTATCCC ATTAAAAAGT
    47821 TTTCCGACTT TGAAAATATC CAAAAGGGAT ATGACTTCAG TGATGTTCCT TATATTTTGC
    47881 AGGAACCCTC TAACCTCACT CATTTTCAGA GAGATGTCTT TGTAGATATG TTTCCCTCTA
    47941 CTGATGCAGA TGGATTTAGT GCTACCAATA CGGGCAAGCT TTTTAAAAAT GAAGAAAAAG
    48001 ATGGATTAAC TTGTTTTAAA GCTTGTACTC CCAAGGGAAT TATTACTTTG CTTGATTATT
    48061 ATAATATTTC CATTGAGGGA AAGAAAACTG TAATTATTGG ACGTAGTAAT ATTGTAGGTA
    48121 GACCCATGGC TGCTATGATG CTTAATAGAA ATGCTACCGT TTCTATTTGT CATACTAAAA
    48181 CTCCTCTAAA TGTTTTTGAT GAAGAAATTT CTTCTGCGGA TATTATAGTA TCTGCGGCGG
    48241 GTAAGCCAAA TATGTTGTCT GGCTATACTT CTATTTTCTA TGAACGTAAA TTCCCCAATA
    48301 AGGTCTTGAT TGACGTGGGA ATGAATCGTG ACGAAAATGG GAAACTTTGT GGAGATATTT
    48361 GCAAAGAAGC TATTGAACAT TGTTATGCTT ATACTCCTGT CCCCGGTGGA GTTGGCCCTA
    48421 TGACTGTAAT TTCTCTTTGT GAAAATGTTA TTGAGTTTTA TGAAAATGGA AAAGACGCTT
    48481 ATCTATGAGA CAAATTAGAT TTGACACATT TGAAACCAAT TCTTCTTCAA GTCACAGTCT
    48541 TGTTATTGGT ACTCCTGAAT AGGTTGCAAG GTGGGAAGAT GGAGAATTGT TCGTAAATTA
    48601 TTACGAAGAT TACGCAACAG AATTTAAGAC CAAAGAAGAA CTTGACCAGA TGGAAGCTGA
    48661 AGCAGAAGAA AAGGGAGATT ATTTTTATAG AAAAGACTGG AAAAATGGTG AAGAATGGGA
    48721 CGAAGCTACA GACTATCTCG ACCATGATTC TAAAATCATT ACGACTCCCG GCGGAAAACA
    48781 ACTTTCGATT GTCTGTGCAT ACGGCCGAGA CGGTTAATTA TTAACAAGTT GTAAACAAGA
    48841 GGGTATTAGA GGATTTTCTT TAATATCCTC TTGACTTTTA CAAAAGAGCA TGATAATATA
    48901 TAGCTACAAT AAAACAAAGG AGTTGTATTT ATGACTAAGA TTAATGAAAA GGTATATTGT
    48961 GCTTATGATA CGCTGAATCC TCCTATTGAT AGGACAACTG GAGAAGAGAT TCATGTTTGC
    49021 GGTTATTATG GAACCGTATT TTGTACTAAT TGTTCGTCAC GATATAATGG CGAAAAGATT
    49081 AAGAAGTATA TGGAAAAGAA TCCCCGTATT GAACATTAAA GGAGAATAAA AAATGACTTT
    49141 TATTTGGTCA CTTTTTTGAT GACAAAGGAG TAAAAATGAC AAATAATTGG GTAAAATACC
    49201 AGAATGGCAA CTATTTTGTG AGCCTAAATA CCGAAAACGG TACAAAGATT CGTGAAAACG
    49261 ACCTTGATTT TTTCGATGCA GAGTTTCCTG AAAGTGCTGA TGTAAAAATC ACGAACAGGT
    49321 GTTCAAACGG TTGCTCCTTC TGTCATGAAA ATAGCACTGA GGATGGTAAG CATAGTGATG
    49381 CTCTTCATTC TCCTGTTTGG GATAGCTTCC ATCCTTATAG TGAGGTTGCA CTCGGAGGTG
    49441 GTAATCTCAT GGAATATCCT GACCTTGTTC CTCTGCTTGA ACGTCTTAAG ACTTTGAAAC
    49501 TTATTCCTAA CATTACTGTT CATCAATGGG ATTTTGAAAA GAATTTTGGC CTGATTAAAA
    49561 AACTTTCTGA CGAAAAGCTG ATTTATGGTC TTGGTGTTTC TCTCGATAAA GTTACTCCTG
    49621 ATTTTATTGA CAAGATGAAA CAATTCCCCA ATGGTGTTAT TCATGTTATC GCTGGTATTG
    49681 TTACTGGCGT ACAAATGATG GCGCTTGCTA ATAATGGTCT TAAAATTCTG ATTCTTGGAT
    49741 ATAAGACTGT TCGCCGTGGT AATAAACTCT ATCATTCCAA CGTTGGCTAT GCTATTGACA
    49801 AACGTAAAAC TTTGTTGTAT AATCAGCTTG AAACGATTCT TAAGGAAAAT TGGTTTAAGG
    49861 TTGTTAGTTT TGATAATCTT GCCATTAAGC AGTTGAAGCC ACAGCGTCTT GTTTCCGAAG
    49921 ATTACTGGAA TACTTGCTTC ATGGGCGATG ATGGGTTAGA TAACACAATG ACCTCTGCAA
    49981 GTATGTATAT TGACCTTGTG GAAAACGAGT TTGCTCGAAA TTCTTGTGAT GTTGACCATC
    50041 GTTTTAAGAT TGAAGATAAG ACTGTTACTG AAATGTATCA GTTTTTGAAG AATTTGCATT
    50101 AATAAGGAGT TATAAATACA AATGAAGTCC AACATTAAGT TTGCTAACAG TTCCGATTTT
    50161 ACTAAGAAGC TTAAGCCTAA CAAGTGTTAT GCTGGTAGTA AAGCTACCAC AAAGAAGGGA
    50221 TTAGGCACTT ATAAGAAGAA TAAGTTTACT AAGGAACGAA TGGACGAACT TGAAGAAGAG
    50281 TTTTATGAAG ATGGAGAAGA ATATTAAAGT AGTATTCAAT AATCCTTCTT CTTTAGAAAT
    50341 TAATCCACTT AAAGATGGAT ATAGCAACCT GAAAATTTCT TTTCCTGTTA CAAATACAGA
    50401 TGGAGAAATT GAATTTAACA TTAAGAAATG TATTCTTGAT GTTGTTGAAA ATGTAATTAC
    50461 AAAAGAAAGT ATAATTACAA TAAAAGAGAT TGCAATATGA CTTTTGATGA ACGCTTTAAT
    50521 TGGGTTGAAA CCAGTAAAGG TCAAAAGTTT TACTATAACT GGATGAAGAA ACTTTGTGAT
    50581 AAAGTTGGAG AAAAACTTAA TACAAAGATT CACATGATGG ATAATGGAGA GTATTTTGTA
    50641 TACATTCAGC CATCTGAAAA AATGCAGAAT TATTTGTTAA AGCAAAATCC AACTTTTGAT
    50701 TTCTCTAAAG TCAAGGTAAA GATTTACTTC ACTGTTAAGA CCACAATTAT TACACAGCTT
    50761 AAAATTATTG TAAAGAGATA CGAAAAAGGC TTGTATGACC ACATTCCTTT GATTACTCTT
    50821 TACGAAAGCA TTGAAGAAGC TATTGAAAAG GATATTGAAA AGAAAGTTCT TCATGCAGAG
    50881 GAATATTTCT TTGAGCATCA TCCAGAATAA ACTTTAAAAA AATAAAAGAA AACTTTTATT
    50941 AGCCCCTTGA CAAATTCCTA TAAGGGTGTT ATACTTATTA TTGTTAAAAA ACAAAATATT
    51001 TTATATATGC CTACACAGCA ACTTTTAAGA AAGGCATAGA AAGGAATTAA TTATGTATAA
    51061 CAAGAATACT TCTAAGAAGA ACTCTAACAA GGCTTGGGCT CCTCGTCCTG AGAAGCCCAC
    51121 CAAGAAGTCT GCACCTAAGT CTCGTCAGGG TAAGTTCGTT GACCAGATGA AGCAGACTCG
    51181 TAAGAAGCTG TATTATGAGA AGATTGAGCT TCCTACCATG GGCTCTAATC TGACTTTGAC
    51241 TGAGAATGGT GCTGTTGCAT ACAAGTCTTC TGGCTCCGCT CTGGTTGACA TCAACTTTAA
    51301 GATTTCCGCC ATGCGTGAAA TGGAAGAGGG ACAGATTGTT GCTCTGTTCC GCAAGGCTTA
    51361 TGCTGAGAAT CCTCGTCTGG CTATGCGTTG GCTTGGCTTT TTGATGGATA TTCGTGGTGG
    51421 TAAGCTCGTT GCCTGAGCCA CCTTTCACAG TAATGTGTCA AAAAAAATAA GGTGAACCTA
    51481 AGCAAAAAGG GTGTCACATT TTGTGGCTAA CGGTTCAGAA TCAGAAATGA TTTATGAGTA
    51541 AGGGAAGCTA AACCCTTTGG GGCAAGCTAA TACCGTGCCA AGTTTATTTT ATTCTTAATA
    51601 AAAGGGTGTA TAATGGAAAG AAAATTTTAT CCTAAGAATT AGGTTGGATT TGGTTGTATA
    51661 TATCGAATTA CTAATTTAAT TAATAATAAG ATTTATATCG GACAAACCGC TAATAAATAT
    51721 CCATCTAAAA GATGGGGGTG TCACAAACAC GAAGCAACAA GTGGAAATGA CAAGCCTCTT
    51781 TATAGAGCCA TGAGAAAATA TGGCATAGAA AATTTTGAAT TTAAAGTGAT GCTTGTTAAC
    51841 ATTCCTGTTG ATTAGTTGGA TTTTTATGAA ATTCTTTGGA TAAAAAAGAG AGATTCTCTT
    51901 ATTCCAAATG GATACAATTT AAGCAAAGGT GGAAACGCTT TTTCTTATAA AGGGAAAGAT
    51961 AGTATTTCTT TTGGTAAAAT CCCTTGGAAC AAAGGAGTTC CTCGCTCTGA TGATTGCAAA
    52021 GAAAAAATAA AAAAGTCTTG GACGAAAGAA AGAAGAAAAA AGTATTCGGA ATTCTTTAAG
    52081 CGGGAAAATA ACCCTATGTA TGGAAAACAT CCCAAAGGAA TTTCTCGTTA TGGACAGGAC
    52141 AATCCATTTT TTCGGAAACA CCATTCTGAA AAGACAAAAG AAAAGATAAA AGAATTTTCC
    52201 AAGCAAATTA GCAAAAAAAT TATCCGTTGT GATAAAGATA CTGGAAAAGA ATTGCAATCA
    52261 TATGAATCAA TTCGAGAAGC TGCTGATTGG ATTTCTAAAA ATACGATTTT TCAAAACCCC
    52321 GACCATAGTT TTATAAGCCG TTGTGCTAAA GGTAAACATA ATTATGCTTA TGGCTATAAA
    52381 TGGAAATTTA AAGAATAAAG TAAAAAGGTG TATCGACTAA TTATTAAAAC TGAGATTAGC
    52441 ACAGTTTGAA GTGCCTTACC CCTTTTTTAA GGGTGAAGAG ATAGTCAGCG GATTATAGAA
    52501 ATATAATCTT AAACGTTAGG TGAGCGCCGC TCTTCTATGA TTATCCTTAA GGATATGATG
    52561 AAGAACGGTG GAGCTAAGAT TGTATCTCAG ATTATCGAAC TCATTCCTGA GTATGGTCGT
    52621 TGGGATATGA TTTACAATTT CACTTCTAAT CCTATTACTT CTGCAACCAT TAAGAATATG
    52681 CTTAAGAATC AGGTCGCTCA GGACAAGATG AATATGAAGG CTGGTAAGCC TATTTCTTTG
    52741 ATGGGAAAAT GGTTGGCCTC AGCCACTTCT CGTAGCAAGG AGACTCGAAA GAATGGTCTG
    52801 TGGACTGTCC ACGCTCTTGG CATGACTGAG AAACAGTATC GTAAGATGCT GTCTGCTATG
    52861 CGTAAGCATA TTGACGTTGT TGAGCGTAAG ATGTCTTCTA ATAACTGGCA GTCTATTGAC
    52921 TATGAAAAAG GCGTAGCTTC TAAAGCAAAT CTTATTTATA ATGCAGCTTT CTTGAAGCAT
    52981 GACGAGACTC GCCGTAGAGC TTATCTGGAG GGTTTGACTC GTGGTGAAGC TAAGATTAAC
    53041 GCTTCTGTTA CTAATCCCTG TGAGATTCTG AACAAGTATC ATCGTGTATC TGATTGGTAC
    53101 TCTAAGCCCG ATGCTGCTCT TGAGGGTATG TGGAAGGCTC TTCCCAATCT GATGGAGCCC
    53161 AACAAGTCTA TGCTCGTTGT GGCTGATGGT TCTGGTTCTA TGTTGTCTCG TTGTGCGGGT
    53221 AACATTTCTT GTCTGGATGT TGCTAACTCT CTGGCAATCT ACTGTGCTGA CCGTGCTAAG
    53281 GGAGCTTTTG CTAATAAGTA TATTACTTTT AGCATGACTC CAAAGTTTGT TGAGTTTGGC
    53341 AAGGATTGGT CTCTCCAGCA GAAGATTAAG GAAGCAGAGC GTCATAATGA ATGTGCAAAC
    53401 ACCAATCTGG AAGCTGTGTT TGACCTGATT CTCAAGACTG CTATTAGCAA TCATTCCCCC
    53461 CAGAGTGATT TGCCTGAGAA TATCCTTATT ATTTCGGACA TGGCTTTTGA TTCTATGTGC
    53521 TCCGCAAGAG CAAGCAGAGA CGCTTATGGT TGGCTTAGAA ATGTGAAGGT GACTAAGAGT
    53581 TTCATTGACG AGATTAAGGC TCGTTTTGAA GCGCATGGCT ATATCTGCCC CAATCTGGTT
    53641 TTCTGGAACG TTATGGGGGC TGGTCGTACT ACTACCTTCC CGATTATTCA GGATGACCGT
    53701 GGCATGATGG TAAGCGGCTT CTCTGTAAAC ACTTTGAAAA TGGTTATGTC TGGTAAGACT
    53761 GACCCCCTGT ACGTTATCAT GGACACTATC TGCAAGCCTC GCTATACTCC TTTCGAAAAG
    53821 GCTCTGGCAT AACAAGATAA TAAAGAGAGG GAGAGAAATC TCCCTTTCTT TTTTATAAAA
    53881 CTCTTGACAA ACAATATATA AGTGTGATAT AGTAGTGATA CAAAATAAAG GAGAGGTTTA
    53941 GATATGGGAT TAAACTTTTT TGAAAAACTG ACAGATGCAC AACTTCTTGT AGTGTATAAT
    54001 CAAGCACAGA ATATGGAAAA GAAGAACACA AAGAATGTAG AATTGAAATT GCAGAATCCT
    54061 TTGTTTAAGA AGGCAGTAGA CTTCTATGAC CGTATTGTAG ACACTCCGAA CAAGGTTGCT
    54121 CTTGACCAGC TTTATTGTGA AGCGGCGAAG AGATGGGCGA ATGACCAGAT GATGAAGATG
    54181 AATTGAGGGT TTAAAATGAC CGTTTTATCT GTTACACAAA GGGGTATGTA AATAATGAAA
    54241 GTAATTAAGC TACCTACTAA TGTAGTTACA ACAGAAGAAA CTTGTAAATC TTGTGGGGCT
    54301 ATTCTTGAAC TGAATCCTTG GGATTACAAA AAGGAAACCC GTGAGCATAA AGGCCCTTTT
    54361 GAGGATTATT GGTACACCAT TACAAGAAAA TGGTATGTTT GTCCGTGTTG TCACGCAGTT
    54421 AATGTTGTGA AAACACTTAT TGATGGAAAG GAAAGTGTGT TGTGACTGTA AAAGAATATA
    54481 ATAATTTTTA TATTAGATGC AGTAATGCTA TCAATTTTAT TCGTAATTTG CGAGATATTC
    54541 CTAAGAAGTT TCAAACTGCG GCGGGAGTAT CTACCGAACT GAGCAATTTC GGTTTTGATA
    54601 AGAATATGGA AGATTTGATT GTAAAAGCTC TGGAAATGTA TCAGGATGAT ATGAAAAGCG
    54661 AAATTGAATT AGAGAGGTAA ACTATGAGCT ACGATATTAC TTATAGAGTT CGATGTCTTG
    54721 AAAATCCAAA CCTTTGGGTT GATGTTGGTA ACATTGATGC AAATATTACT TGGAATGTTG
    54781 GCGGTATGAT TCGTGCTTCT ACTGGCCTTG AGTGGAAGAA TGAAGAAGAT AATGGACTTG
    54841 TAAAAGACAT TATTCCATAT ATTGCAAATG GATATGCCGA ACTTGAAAAA CATCCTGAAA
    54901 AATATAAGAA ATATGAATCT CCTAATGGTT GGGGAACTAT TGATGGATGC AAACGATTTT
    54961 TTGCTAATTG TATTAGAGAA TGGACAGATT TTTGTGAAGG ATATGATACA AAAGATTTTA
    55021 AAGATATTGT CCATTTTTGG ATAGTTTAAA CAAGAAGGTG TAAATTTTTG AATATTAAGT
    55081 TTCTGAGTTT TCTTGAACTT TTGATGGCTA TTGTTGTTAC GCTTTCTGGT ATTGCGTGTA
    55141 TGTATGTCGG TTATCATTTT GTCGGAATTT TTGATTTTAT TGCAGCTGCT TTCTTGGCTT
    55201 GGGCTGTTAT TTATAATATG GTCAAATACG GCAATAAGAA AAGTAAAAAG AAGTAAATAT
    55261 GAATGAATTA AAAGAATTAA CAGTCAGAGA TTTAAAAGAT TGTATTAATC ATGTAAATGA
    55321 AGACGATTTA AATGCCCGTG TTGTTATTAC TTTAGATGAA CCCTCTGTAG GCAGTAGAAA
    55381 AAGCACTGGC ATCATTATAG CTCACATGGG TTTTGATTGG GAAGCTCACC AATTTAGAAT
    55441 TGAGCCAAAA GAAAAATTAT CTCGAAACGT TTTTTCTCGT GATACTCCAA AAGATATTAA
    55501 GAAATGGCAA GAGGGTTATT TCTGTCCTCG ATGTGATGGC TCTCTGACGA AGAAAGAAGT
    55561 AAAGGGAAGT CGCTATTGTA GCCATTGTGG GCAACGTTTT AGTGGCTTGG TTCATGATTA
    55621 TGATAAATGA GGGATATATT ACTAACCCAA AAGATTTAAA GGGAAAAACT GATTGTATTT
    55681 ATCAGTTTGA AAGAGATGTA AACGAAACTC TTTGGTATCA TTACCTTCAA AAGAAAATTA
    55741 GAAATGGGGA TGATATTGTT GAAACAAAAT GTTTCATTAT TCGTCCTTAT TCTTGGAATG
    55801 AAGAAAAGCC AGAGTTAAAT AATTGGCATT TCTTGCACAA AGGCTCAAAT TTTAGGATTC
    55861 AATGGTATAA ATATCCTTTG CGTTCTCCTA TGGTAAATTG GAAAATTACT CATGAAGAGT
    55921 TTTTAAATAT ATTAAAAGAT TGTTGGAATT TTTGGGAAAG AGACCACCAT GGCATGAGTT
    55981 ATTATGATTG TTACAAATGG TGGACTCGTA TTAAGTAAAA GAAAGGAGTA AAAATATGTC
    56041 AGCAGTTGTA ATTGCCGCCT TGATTTTTCT TGGCATTTTT ATTTGTTTTG TCGTTTTTGT
    56101 CCTTGGTATT TTACTTGGTT ATTACGCTTG TTATTCTAAG GCTTATGAAG AAGCTGAAGC
    56161 TGACCACAAG GAATTATCAG AGGGACAGAA GAAGTTGATT GACGTTCTTA AAAGCCAGAA
    56221 TATTGCTTAT AAGAAGATGT TTGATGAATC TTGTGATGTA GCAGTAGATA GCGTAAAGGA
    56281 CATGGACAAG GAGAATTAAT AATGAACGAA AAGACAAATG AAATGGACAA TTATTCTTTT
    56341 AATTTAAAGA ATTTTAAAGA ACAGTTTACC AATGTTAAAA TTGGAGATGT AAGTGATGGA
    56401 TACCACACTT TTAATGAACT TTATCATCAC AGAGCTGTTT TGTTTTCTAT CATTTGCAAT
    56461 CAGAACGCTC GTTATGCTTG GAAGTCTAAG CTTCATGCTG ATGGTACTAT GTACGATAAT
    56521 ATGTTTATTG TTGGCATGAA TCTTCCTATT AAAGGGTCTC TTTATCCTGT TACTTATCAT
    56581 TATGACATTA ATCCTTATTG GGATATGTTT AATGTAAAGG AGCTTGAGAG GGCTCCTACA
    56641 TGGGATGGAC ATACTCCTTG GGATGTAGTT GACCGCTTGG AAAGATTTTC ACAGGAAGCT
    56701 TCTAAGGATT CTTATTTGCA GATTTTTTAA AAATATTTTT TAAAAACTCT TGACAAACAA
    56761 AAGATATTGT GATAATATAA AGATGTTCCA AGAGGAACAC AATTCAAGTT TGGGGCTAAT
    56821 CGAGGTCATG TATAGACACA TGACAGCGAT GCAAATAAAT ATCAAGATTT ACAATTAAAT
    56881 ATTTAATCGG CTGAGATGCC ATTGGCTTTT ACATCCTGTT TGTTTCATAT GTACCTCCAA
    56941 GACATAATGT AACGCCTCCT AAGTTGTTAG TAGTGTATTT CCTTTCTGTT TTTAGTAAAA
    57001 GCCAGACCTC CAAGGAACAA GAACTTGGAG ATAATAACTC CGACAAGACC GCAGGAAGTC
    57061 AAGTTGGAGA GAGTCTTGGT AATTCTGTCT CGTAAGAATT ACAAAAACAA CCTAAGAGGT
    57121 TTTTGGGGAA TTTTCTCTTA GGCAGGAGGG TGGTGTCCTC CTGAGCTTAT ATTGGATGGA
    57181 TATAGCTGAT ATAGATATGG TTAGATGGTT TTGAACGTTT AACATCTAAG GGAGAGAGAC
    57241 GTGGTATACC TCTCTCCCAA CCACAAACAA AAGACCCTAA TTAATCTTGT TTTATTTAAA
    57301 GGTTGCAGTT TTAAATCAAG AAAAAAGATA CCAAAGAGAT AGAGTGGGAG ACAACACTCG
    57361 TACCTGTCTA CAGATTGGCT TGAAACGATA AACAGCCCTC TGGGTAACAG CGGATAAAGT
    57421 AGTGAAGAAG CTGATTAAAA TCTCTAAAAA ACAGCAAAAA CAAGGCTAAA AAGTTCGAAA
    57481 AAGTGCGAAA ATTAGTTAAA AGTTTTTAAG TAAAGGGTAG ATAAAAGTAG TTTTTTATTT
    57541 GGCTTCAAAG TTTAATCCTT TGAGGTCTAT TTTTATATAT AGCGAGGTTA TTTAATGAAT
    57601 AAAACAAGTC ATATTTGGGA TATTCTTGAT AAGGAACTTA AAAGAGAAAA GAATACAGTA
    57661 GAGCTTATCG CCAGTGAGAA TTATCCCTCT GAAGAAGTTC TTGCCGCTGT TGGTACTCAT
    57721 TTCGCTTTGA AATACACTGA GGGTTATCCC AGTAAAGAAT CGGTTGAAAA ATTCCAGAAA
    57781 GAATTTCCCG ATTATGTTCA CACAGGCAAT ATTTCTCGTT ACTATGGTGG TTGTGAATTT
    57841 TTTGACAATC TTGAGCTTTA TTGTCGCTAT ATGTGGCAAA AAGTTTTTAA CGTAGTTGGA
    57901 TTGTATCATG TAAATGTTCA GCCCCATAGT GGTTCATCTG CTAACATGGA AGTTTACGCT
    57961 TCTGTACTTG AACCCGGTGA TACTATTCTT AGCATGAGTT TAGCTAACGG AGCTTGTTAA
    58021 TAATGGGTTC CCTATACAGT AATGTATAGT AAAAAATTGC GAATATGCTG GAAACTCCTT
    58081 AGAGCTTTTA ATAGTAAACA TAATTGAAAA AGAAATGTTA TCTAAAAATT TAAAAGATTG
    58141 GACAATCAGC AGACACAGCC CTAAACTTTT TAGCAAGGGA AGGTCTCAGA GACTACCAAG
    58201 CACATCCTTT AGGAGAATAA AATGGAAATA AAGATACCCG AAAATTTACC TTATAAAGAA
    58261 GAGTGGAAAA ATCTTTTATT TAAAGGATTT GAACATTATC AAATTTCTAA TTACGGACGA
    58321 GTATATAATC CAAACACAAA CACTTATCTT CGAGCTAAAG ATAATGGCTC TGGTTACTTA
    58381 AATATAACTT TAAAAAATCA CGGAGAACAA AAACATATTT ACGTCCATCG TGAAGTCGCT
    58441 CGTTTATTTC TTCCTAATTT TAAAGAAGAA TTACAAGTAA ACCATATTGA TAAAATAAAA
    58501 TGTCATAATT ATGTTTCTAA TCTTGAAATG GTAACGGATT CTGAAAACAA ATTATGGTCA
    58561 AGCGATGAAT ATGTGTCTGG ACATATTGAT GCTCAAGGAC GATGGATTTA TGTTTATGAT
    58621 ACAAAAGGAA ATCTTGTAGA TTCAGCTTTT GGTATTTATA AATATTGTCG AGATAACGGG
    58681 CATGACGTTT CTTCTGTTTA TAAAGTATTA TCAGGGAAGA ATTCTACGCA TCATGGTTTA
    58741 GTGTTTTCTT ATTTCCCTCC AAAAGATTAA AGGATGAAGG TATAGTCCGG CTATTATTGA
    58801 AAGATAATAG ATTGTTGCAT TTAACACATG GAAGTCCCGT AAATTTCAGT GGAAAACTTT
    58861 ATAATATGGT TTTCTATGGT ACAGATAAAG ATGGATTTAT TGATTATAAT GACATCTATA
    58921 ATAAGATTCT TGAATATAAG CCTAAGATGG TAGTGGTGGG AGCTTCTGCT TATAGCCGTA
    58981 CTATTCATTA TGACCAAATT CGAGAGCTTA TTGATAAAGC GGGAGAAAAG ATTGGCTTTA
    59041 CTCCTTATAT GTTTGTTGAC ATGGCTCACG TTGCCGGGTT AATTGCTGGT GGAGTTCATC
    59101 CCTCTCCCTT TGGATATGCT TCATTTGTTT CCACTACAAC ACAAAAATCT ATGCGTGGAA
    59161 ATCGTGGGGG AATTATTTTC TGCAAACCTG AACTTGCAAA AAAGGTCGAT TCCGCAGTAT
    59221 TCCCTTATGC TCAAGGCGGC TCTCTTATGA ATGAAATTGC TGGTAAGGCA GTTACAGCAG
    59281 AAGAAGCCTT GCGTCCTGAA TTTAAGATTT ATGCAAAGAT GGTAGTAGAA AATGCGAAAG
    59341 CTATGTGTGA CGAGTTTATT AAGATGGGTT ATGATGTTGT AACAGGTGGA ACAGATAATC
    59401 ATATGTTCTT ATTAGATTTC TCTAAGACCC ATCCTAATTT GACTGGCAAG ATGGTACAGG
    59461 ATGAACTTGA CAAGCATGGT ATTACACTTA ATAAGAATTC TGTACCTAAC GAACAGCGCT
    59521 CTCCCATGCA GACCAGTGGG GTAAGAATTG GCACTCCAGC ACAAACCACT CTTGGATATG
    59581 GCCCTGATGA TTTCATTAAA GTTGCACACA TGATTGACGA AATCATCAAA AACATGAAGT
    59641 AATTTTTAAT AAACCCTTGA CAAAAGCCTT AATACCTGTT ATATTGTATA TAACAGATTA
    59701 GGGCTTTTGT TCTATTAATT AAAGGAATGT ATAACATGAA CGTATTTGTT ATTGAGGGCT
    59761 ATATTGGAAA AGCTATTGTA ATGGAAACTC TTTTGCATAC CTATCCGATG GGAGACAGCT
    59821 CCGATAATAT TGGTTTTGCT TTAGAAGATA GCTCTGTTGA CTTTTTCAAC GAAGTTCCAC
    59881 TTTATCATAT TGGATGGGAT ATGATTAGAA ATAATACTGT GCCAGACCTT GTAATGACAA
    59941 TTTGTAATAT TGCATCTGCT CATAAAAAGA CAAATATTTT TATTTATACT AATTATCTTA
    60001 GAAATAGTGA AATCCTTAAA AACATGATTA AAGCGTTTAA GGTAACTGGA AGTCCTCTTC
    60061 ATCATGTTTT TATTTTCTGT AGACCCAATT TTGAATAAAA GGACGTTTTT ATAAGGATTG
    60121 ATTAAATGGC TACTTTTGAA GAACTTGATA AACGTTACAA CGAGCTTACA ATTGAGCGAG
    60181 ATAATTGTGT TCAGGAACTC AACAACCTCA AGTATAAATG GTATGATGCG TATATTGCAA
    60241 CCGATGAAGT AAAAAATAAA CTTGGCAGAT GTTTTAAAGT AAAGGACGAG GAAACCTATT
    60301 ACAAAATTAT TGCTCCAGCT CCTCTTAAGA ATGGTAGGAC ATTTGTTGAT GTATCTGAAA
    60361 CCCATTGGGT TTGTATTGTT ACTAACCATA CAGGAATTGA TAATTATTGT CCAGAATCTG
    60421 TAGCAGATAT TGTTCCCATT ACAGTAGAAA CAAGATATAT TCCTTTTGGT TCAAGGTATT
    60481 TTAAGGATGA AGAAATTACT CCTGCTCAGT TTGATGATAC TATGGAAGGC AATATCAGAA
    60541 AGCTTAAGAG CTTTATCAAC ATGAAAATTA TTGGCGGGAA AACTAACCCC AAAGCAGAAA
    60601 TGCTTTTTCA TTTTTAATTA AGGAGAAAAT TAGAGGAAGT AACTATGAGC ACAATCCTTT
    60661 TTGTAATTGG TATTTATTTC CTTATTGGTG GAACTGCAAC AATTACTTTA TATTATGATA
    60721 ATCCTTTTGT GTCTGAAAAA GATGATATAG AAGGACTTTA TGTAGCTCTT TTGTGGCCTT
    60781 ATTATATTAT TAAGTGTATT GATACTATGA ATCATAATGT ATTTTTTATC ACTACTATTG
    60841 AAGTTGTAGA TAGTGAAAAT AAAACCTTTA CTTGGAGAAC TCCGGGTTTC CGCTATTCTT
    60901 TAGAAGATGC TAAAGCTGTA GTGGAAGAGA ATATGTATAA CATTTTTGAA TACTGCTATA
    60961 AATATGCCGT AATTGAAGAA CTTAGTCCTC ATTTATACCC TGAAAGAGAA AATGTTTGGT
    61021 GGTATAAATG GGATAAAGAA AAAGAAAAGT ATGTCCCTAC TGAGCGTGAT ACTACCATTG
    61081 AAATTTTAGA AGAAATGTTT GGTAAAACGA TTGTAGAAAT CGGGTGAAAC AATGAATAAT
    61141 TTTGAAAAGT TAGAACAAGA TTTTACAATT GGTCTTATTA ATCATGTAAA TGCAATTACA
    61201 ATTAACGCAT ATCTTCATGG TATCTTTGGA CAAACTACAG ATGATGAAGG AATTCCTCTT
    61261 GAGGGATTAG ATAATACAAG AGGTACTCTG GAATCTCTCA GGTATTTTCT TTCTGATTGT
    61321 ATTGGAACAG ATGCTTGGTA TGTAAAGAAA AAGACTTTTA TAGTAACAAG TAAAAGATAT
    61381 GAAAACTATG TAGAAACCAT TGACATTCCG ATGATTGTTT CTATTGACAA AAACAAAGAA
    61441 CCGCCCGATA ATATTGAAAT TGAAATTTAA TTTCGGAGGA TTTATATTGA TGAAAGACTT
    61501 GTGGTGGAGA ATTAAGCACT TCTTTGAGAA GTTGTTTAAT AAAGGCTACA CCAAAGAAAT
    61561 GAAAGGTGTC CTTGATAGAA CTGCATTTTT GATTAAGAAA TCCCAATGGA GCTATAAAAC
    61621 ATGGGCGAAA ATGCTTGATT GTGATGAAAG AAAAATCCGA AAGATTGCAC ATAAAAAGAT
    61681 TATTTTATCT TATCCCACTC TTGGAAAAAT AGCTAAATAT TCTAACGTTG AAATGCACTG
    61741 GCTTTTAACT GGTAAAGGTA AAGAGAAAAC TTAATAAACC ATTGACATCT CCTTTTGATT
    61801 ATGTTATTAT ACAGTTACAG TAATTGGTAG TAATTGTTAT AATACTTGAT TGAAGGGAGA
    61861 TGTTTTTATG TATGTAAACA ATAAGCACAA TGCAATCGGA GCAAGTCGTA TTCGTTTGAC
    61921 GTTCCATTCC AAAGATAGAA GCATGGAAAG ATTGGGGATT GAATCTGACC AACAGCTGAG
    61981 AACTATGGCA GCTTCTGCCA GAAATAAGGG TTATAATATT GATGCTCTCA CTATTCGCAA
    62041 TTATCAACAA CTTGGAGTTT CTTATGAGGA ACTGGTTAGT GTAAAGCGTC AATTTAGAAC
    62101 TCGCACCAAT TCTGAGAGAA TTTATCTTCA TAAAGGATTT GTATGGGTGT TTGCTGGAAA
    62161 AGATGCTTGC GTTCTTAAAA CTGTTATTAA GTTGAGAATC ATCCCAATTA AAAAAGAAAA
    62221 AGTAAAGGAG AATTAATTGT GGCAACTTCT TATGTTGTTA AAGGATATGG AAAAGGTTAT
    62281 GTTGCTATGA ATCCTTGGCG TTACACCCAA GTTTCTGCCG AGGCTACCTC TTTTTCTAAG
    62341 ATTCCTTCGG CTGTTTCTTT TGTTCGTCTT AATCTTCCAA AAATGTTTCA GGAAGATAAA
    62401 TTCTGTGTTG TTAAAAGAAC AAGTGGAGCT ATTGTTATGA CAGAACTTGC TTATGATGCT
    62461 AAAGCAGTTC AAAAGACTTC TGGTAATAAA GTCGTAGATG ATGTAACAGT ACTTAAAGGC
    62521 AAAAGCAAAA TGTATTATAA GGTGGAACAG CAATTTGAAG ATAAGAAGTA TTCTCTTAAA
    62581 GCTTTTATTG ATTCTATGGA TGATTCGGGA CAGCTTTCTA TTGATTTGTC TCAGGTAGAT
    62641 AAGGAGCTTG AAGACATGAA GCATTATATT GAATTTTCTT GTCTTAATGC GGCTGAGGGA
    62701 TACAAAGCTT TTAAAAAGAT GCAAGACCTT TTGCTTAAGC GCAGAACTAT TAAAGATAAA
    62761 ATGAATTTTG CTCAAGTTCT TGACCAGAGG AAGATTGATA AGGCTTCTCT ACAGGCGGTT
    62821 CTTACTTATT TAGAAAACAT GGGTAATAGA AGTTATGAGG TTCGAGTAGA TACTGGACTA
    62881 TTTAGCGATT TAACAGATAT TACTCCCAAC AAATAATTTA ATAACCTATT GACAAACTCC
    62941 CTTTATTGTG GTATATTTAA TATATCAAAT GAAGGGAGTT GTTTTTATGA CTAACACTAA
    63001 GACTATTACT TATAAAACCC ACAAGAATTA TAAGACTATG ATGAAAATTC TATCTGTAAT
    63061 TATTACGGGA CTGAATCTAT TTGAAGTTTA TCGCTCTGGT AGTATTTGGT ATGCCATTTA
    63121 CACCGCCATT CTCGCTGTTT TTTCTTTCTA TTATTCTTTT AAGAATTGAG GAGTTTATGG
    63181 ATAACTTTAC AGATAAAATT AATATGAATA AAATCAAGAA TGACACTGAT GAGTATGTCC
    63241 TCGACATTTC TAAAAATTTT CTTGATTATA TGAGTTGGGA CGATACCAAA CTTAACAATA
    63301 AAATCACCGT AAAAGAAGCC ATGTCAATGT TCTGCTTTAT GATGGCTAAT CTTATGATGA
    63361 CTATTAATAC CGATTTTGAA ACAAATATTG CCTGTATAGG TGCTTTAGGA GAACGTATTC
    63421 GAAATTTAGA ATATAACAAC ATGAAAAATC TGTATTTTAC TATGGGAATG ATGGGGCATA
    63481 CTTCTTGGCA AAAATATTAC AAAGAATATT CTGAGGAATT TGATGAACTT AACAAAAACG
    63541 AAAAAGCTGG CGAAGATGCT TCTGTCGAAG TTGAAACTGA CACAGAAAGT AAAGAAAAGA
    63601 AATAATGACA GAACACAAAA AGAATACTCG ATGCCCTATT TGTGGACAAA ACACCTATAA
    63661 AGAACTAATC TACATGGGGC TTTTTGGAGT TGAAGAAGAA TACGATGAAT GTTCTCATTG
    63721 TGGATATTAC TATTCTTTTA CTTATGGCAA TTCCATCGAA GAAATTGGAA AATATACAAT
    63781 AGCTTGGAGT TATAACACTC CTTTTTATCC TCTGCATAAA AGGATAGGCA AGTTAGAAAG
    63841 AATTGCAAAG CGAAATTACA AAAAGTACAA TAAAAAGACA TCAGATTATA CAGACCGCAT
    63901 TGGATTTTAC TATGGTAAAA ACAAAATAGA AAAAACCAGT GCTGCTCTAT ATTTAATTTA
    63961 AAGGAGAATA TACAGTGATT CAAGATTTTG GTACATCTAT CGTAAAGCTT GAACGCTTTA
    64021 CATATCCCGA AGATTTTGAT GAAGATTGTC GTTATGCTTG TGACTTTTTT AACTCCGTAG
    64081 GACTAAAAAC CAAATATAGC TGTAGTGGTC ACGGGGTTGA TGAATTTTTT ATCATGTTTG
    64141 ACGATAGTGT TGACAGCCAT TTAATTGAAC TTTTCCAAAT GTATGCTTTT GATAAAAATC
    64201 CTCTCGGTCA ATTCGTAATG TGGAAAAGAC TTGTCCACGA AGGAGATAAA ACTCATTATT
    64261 GGAACAATTG GATGTATTGT GTTAATAATG GCTTTAGAGG ACTTGACATT CGAGCACAAA
    64321 AGGAAATACG CAATCTTACT ACATCTATTA CTAAAGATAC CTTGTTAAAT AAAATTGACG
    64381 AATATTTTAA CATGATTCTC AATAAAAATA TTCAGCGGGT TGAAATGGAT ATTGAATATT
    64441 TTATTAAATC CATGCAAAAT CATGGATTCA AGTTTGAATT GGATGTTTAA AACAATTTTA
    64501 TAAATTTTCT AATATCCTCT TGACAACAAG GGGATATTAG TTTATAATTA GGGCACATGA
    64561 AGGGAGTGTG TACCATGCCG AGTTTTGCTT GTGAAAACAA CCTTTGCGCT TATTGGAAAT
    64621 GGTTTGATAA AAAATCTAAA AATAAGTGTG GAAGTCCTAA TAAGATTGTC CTCGGATGTG
    64681 ACGGGTGCAA GAACTTTAAA CCCGGTGTAT ATTATTATAT TAATCAGGTT TGGAAAGCTA
    64741 TGGGCAAGGG GAATTTTATT GCCCTTAACA ATCTTTCTTA TACTAAAGAA GTAGCCATTG
    64801 GTTGCTTTCT TTTAACTCAA ATATTTCCTA CTGTAGAGGT TTTCACTGAA TCTCATGGAA
    64861 TTTGGGAATG GTTGCATTTT TGTTTTAAAT CTGATAAAGA TAAAACTCCT TTGACCAACA
    64921 AAGAGTTTCC AACTGATAGC TTTGATGCTC AAAAGTTCCT TGAATACAAT GAAATTGCGG
    64981 CTACCATTGG TTTAAACAAT CATTTCTATA AAGATTTTAA GAAGGCAGAA GAGATTGCAA
    65041 AAGCAGAACA GAAGAAGAAA GAGGAAGTTA CTTTGAAGTA TCCTCCTCGT TATGGTTGGC
    65101 TGTCTCCTAC CGGAGAGTTC GTTGAAGGTG AATTTGGAGA GCATGAAGTC TTGGCTGGAG
    65161 ATATTGTTAA TAAGAAGTTT GAAAAGGACG CTTTCCTTTT AGCTAACAGA AAACGCCGTG
    65221 ACAATGGAGA AGTCGTTTTT AACACCATTG GAGATTATCT TGTTGACCGT GGGTGGGTAT
    65281 TGATTGACAA TCCTTTACGT TACGGAGAAG ATAAGGTAAC TCATAATTAT AGAAAGCCTT
    65341 ATACAAAGGC TCAAAGAGAA TATCTTTACG ATTATTTCTA TAATCGTGGT AGCAAAGAAT
    65401 ATGCAAAAAT ATTTTTGGAG GAAAATGTCT AATGAATGAA GTTTTTTATG TCCTGACAAC
    65461 TCGTGGTACA GATATTTATG GCAACAATAG AGATTTTTAT CTCACTCAGG ATGATATCGG
    65521 GTCTGCTTAT TTTGCGCCTC GATTTAGCGA TAATGTCATT CGTTTTGAAG AAGATAGTTT
    65581 GCATGAAGTT CTTGCAAAGC CGTATACTAA CAAGTATATG ATTTATAATC TTCTGTCCGA
    65641 TTTAAAGTAT GAAGCAGAAG AATATAAGCG AAAGACAGGC AATTCTTATT GGGTTACTTA
    65701 TGAACATATT TATCTTAAAA AGGTTGTAAT TCTCAACGAA CCTGTAGATT CTTTTCATTT
    65761 TGAAAACAAA ACGGTTGTAT ACGATAATGC TTATCTTGAG GTAACTGAAA ATGAATGACA
    65821 ACTTTGATGG AAAGACCAAC GTAATTGATT ATGAAATTAT TGGTTGGCAT GAAAAAGATT
    65881 GTCCCGAAGA TATGATGGGC TTTAAATATA TTAAAGACAC TCGTATCTAT TTGTGTATGT
    65941 GTAAAGATAC GCATGGCGGG ACTTATTATA TGGTAGTTGA TTGGGATTCT GTTAATCATA
    66001 AGTGGCAGAT TAAAACTGGT TTAACTGTGG TTAGATGGAC TCCCATTAAG AAATGTAAGG
    66061 AGATTGGATA TGCTTAATAC ATATAACATT ACACTTGCTG ATACTATTCC TTATATGAAT
    66121 AGTGAAGATT ATAAGAAGCG ATTTATTGGT GAATACTGGC AGACTAAGAT TCGTTATGAT
    66181 AAGCTTCATA ATATGTTGGT AAAATACGAA GCTGATAAAC TGGATTTTGA ACCCTCTTGT
    66241 TCTTTAGAGT TGCTTCGGGA ACAGGCAAAG TATATGGGGA TGTATCTTAA CAAGTTGGAA
    66301 GTTCGAGCTT CTATTGAAGA TATTGACCTT GAGCAACCTT TTAAGGTTAA TTCCATTTCT
    66361 ACTTCTGCAA CAGGTGCTTT AATTACGGAT GATACAAACC AGCTTTCTAT CGATGATTAC
    66421 ACTTTGACAA CTTCTACTCA TACCGCTGGC TATGTGGAAT CTTCTGATAC GAAATGGGAA
    66481 TATAATGAAG AGGACTTTAC TTTCGAAGAA ATGTGTAAAT ATTTTTCAAA ACACCAGAAA
    66541 GTGGTTCATA AAACTTTCGG GGTTGGCACA ATTACAGGTC TTTGGTACGA CCTTGATGTA
    66601 GAAAATCCCA GCTTAACCAT GGATATTGAA TGGGATAATG GAGCCACTGT TGTACTTGAT
    66661 TCTTTTAAAC CTAATCATAA GAAGATTTTG TCTGAATTGA TTGTAGCCTA ATATGAAATT
    66721 TAAATTTTTA GCCAAAACTG CACTCAGTAT TCTACTAATA TAAAAGAAAA TATGAGAGAG
    66781 TTTTTTGCCA ATGTTAACTA ATGTTTTAGT GACAGAAAGA GATTTTAAGA TTCATTATCC
    66841 AAATGAAAAT TTAGACGTGT CAAATGAAGC TATTGTAAAG AATGGAGAAC TTAAACAGTT
    66901 TGTTAATCTT TCACTATCTC ACAATGAAAG TTCTGAAACC CATTTTTCCT ACAAGTATAC
    66961 AAAGATTCAT CTAAAATATA ACGATGCGTA TATGCTTGGA AAGTGGTTTG TAGAAACAAG
    67021 CAAAAAATAC ATGGAGGATT AAAATGAGGA CTAAATATTA TATTGGCATA CCTTGTATTG
    67081 ATAAGGATAA TGAAGACTTC TTTATTACAG ATACTACAAA GCCTGTTGTT GATGGACATG
    67141 GAAATGTTCT TACAGTAGAC GCTCTAACTT CTATTGAAGA AGATGCTTTG ACTTTTACTG
    67201 ATTTGGATTC TGCATTGGAA TGGTGTGATA CTAATTTGGA CGATTATGCA ACAGAAGTCG
    67261 TTGAAAATGG TATCGGGGCT TTTAATTGGG AAAATGCTGT AATTATTAAG AATAATAACA
    67321 CTATTATTCC TCTGTAATAA CAAATAGTAT ATACAGGGAG TATAAATAGA TGAATGCAAA
    67381 AGAAATTGTT GTTGCTATTT TCCTTAGTAT TGCAGTAATA GCAATACTAA CTGTAATTGG
    67441 ACTCGTAATT TGTATGATTA CAGACCGTAT TGATAATATT AAGATTGATA AATATATGGC
    67501 AACTTGCGGC TTTAAGAAAG AAATTGACCA CATTTATCAT CTTAACGATG GCGAAAAATA
    67561 TTTCTATAAA TTTACCAGAC AGTACTACGA TGATAAGGGA AATATTGCAA TTCAAGAGCT
    67621 AAAAGCAGAA AATCTGTATA GATTGGGATA TAGTGAAGTA AAAAAGAAGT TTATTTTCAA
    67681 TCAAAAAGAG GGTTAAAAGA CATTCAAAGA TTTTATTTGG ATAATTTTTA CTTATCGAGA
    67741 CTGATTTGAT TACGCTCTGT ATAATTTTCT GTGGATAACT CTGTGGGAAA CTCATTTTTG
    67801 ATGATTTTTT AATACAGAAT GTAATCAAAA TGGCAAATAA AATTGCCATT TTATTTACCT
    67861 AAATTGGGTA CTTTTCCACA AATTATCCAC AGAGTTTTCC ACATTAGGGT GAAGTTTTGT
    67921 TACCAATTTG TTACTTTTTA AAATATTATA AAGTAACATT TGGAAATTCT TTTTAATTTT
    67981 TTTTATCCTA TTGACATTTT TATCTTCTTC TGCTATGATA GCTTTATCAA ACAGAAGGAG
    68041 ATTTTTATAT GTGGTATAAA ATCCCGAATT ACACTATGAA GTGTAGAATT TACCCAAATA
    68101 AGTCACAACA GGAAATCATT GATAAAATTC TTCACGGTAT TCGTGTGGCT TACAATGTTA
    68161 CCATGTATGA AATGACCACT AATTTTAAAA ACACTAAAGA AGCAAAAGAT AAAAAGGAAA
    68221 ATAAAGTTAT TCATTTCCCT CAGTTTTCTT CTATGGTAAA AAAAGAATGG CTTGATTATC
    68281 TTAGAACTAA TTATCCGGCT GTAAAAGAAG TCCCCGCTGG ATGCTTTAGC TCTTCTATTT
    68341 ATGGCATTTT TTCTTGCGAT GCCAAAAAGG CATGGGAATC TTTAGGTAAA AAACCTGTTG
    68401 AGTTTTATAA ACCTTTCTTC TATTCTGCTA AAAAACCTCG TACAAGTTAT TCTTACCAAG
    68461 AAACGTTTTC TAAAGTTTCT TTTTCTGATA CCAATAAAAA TGTTCTTTAT ATTACCCTTA
    68521 ATAAATTAGG AAAAGTAAAG ATTCGTGGAT GGAATCAGAA AATTAGATTC GATGAAAATT
    68581 ATTCTAAAGA CTTTGTTTCT TTTGTTAGGG AATCTTCTGG AAAAACTCAA TTCGGAATTA
    68641 CCATTAGTAA AAATAATATT GGAGAATATT TTGTTTGTTT TAAATTATCC AATGTTTATA
    68701 AGTTTATTAA TGAAAATGAT GCCAACAAAG AAGACCTTGG AATTGATGTT GGTTTAAAAG
    68761 ATATTGCTAT TTGCTCCAAT GGGGATAAAT ATGAAAATAA GCATTTTGCT AAAAAAGAAA
    68821 AGCGTCATAA GAAGATTTTA AATCGTCAAT GTTCTCGTAG ATGGGGCTGG TCTAACGAAG
    68881 AATTTAGAAA AGCTTACAAA GAAAATCATG ACATTGTTCC CAGCAAGCGA TATGATTCTG
    68941 CTATGTTGTC TATGAGAAAA CTTGACAATA AAATTGCTAA GAAACGAGAT TTATATAATC
    69001 ACGAAACCAC TTTGCATATT GTTTCTTCAG CAACTTCTAT CGCTGTAGAG TCTCTTAATG
    69061 TAAAGGGTAT GATGACCAAT CATAGATTGG CTTACGCTTT ATCTGATGCC GCCATGTACG
    69121 ATGTTCTAAA TAAGATTTCT TATAAAGCAA CATGGTACAA TAGACCTCTT ACAGCTATTG
    69181 GACAATTTGA CCCCAGTAGT CAACGTTGTA ATACCTGTGG GTATCAAAAT CCTCTTGTAA
    69241 AAAAACTTTC TGTAAGAGAA TGGGATTGCC CTTGTTGTGG TTCGCACCAC GATAGAGACA
    69301 TTAATGCCGC TAAAAATATC CTTTGGTATG CAAAACAGAA ACTTTTAGAA ACTCAAACAA
    69361 ACTCTTAAAA AATATTTAAT ATCACCTTGA CAATTAAATA TTTTAGTGTA TAATATATAT
    69421 TATCAAAAGG TTGGAGGTTC AACCCCGCCT TGGTGCGAAG TATAAGCTCA CAGAAATTCT
    69481 TTGGGAGGTT CGCACCAAAA GTAGCCTAAA TAACCCACAA AAAACCGTTA TAAATTTAAT
    69541 GGAGGGATTG ATTTAGGAAC CATACACTCT ATATATTGTG ACTGTTCCAC TATTATACAC
    69601 TATATGTCGC TGTCGCAACT CGTGCGTGTG CGTGGATTGA AATGAGGGTT TGCAGGGTTT
    69661 TAAATGTTAC AGCTCTCATG CGGAAGTGTA GATTGAAATA GAGATGGAAC AAGCACTATA
    69721 CGAGTGCATG GATTGAAAAT GGGATGGGGT TAATTATGCC AATCAATCAA ATGGCAAATA
    69781 TTAAATTACG AATTATAAAA ATATAAAGTA AAGGAGAAAT TACTATGCCT CGTAAGGCTT
    69841 CTACTGACAA GCCCACCAAC AATTTGGACG CTGAATTTAG TGCAGAAAAG ACGGAAAATA
    69901 ACACCGAAAA CAATATGGTT AATCCGCCTT ATCCCGCAAA TAACTCTGGC TATCTTAACA
    69961 ATAACAAGAC GACAGATGTC CTTAATTATT ACGCTATTAG CCTTGGTATC GGTGGTTACG
    70021 CTAACCTTTT CCATCGAGAT GGTGGCTATC TTAAGATTTC GGATATTCGT CAGTTCCATG
    70081 CTAACTTCCT TAGTTGGCTT GTGGCAAACA ATATTGTCAA CGTCAATGAT GATATGGTAA
    70141 ACTATATTAC TGCTTACCTG TCTACCTTTA ACAACAATTC GGTTGTTTAA TTATATAATA
    70201 GAAAGGGTGA CGCTAATATG GATGAACCGT AGTAGCAATT CATGAATAAT AATTAAATGA
    70261 GTAATAAAGT ATACGAATTT AACAGTTCTA ACAAAATCGG ACATTAGGGT GAACAATTTG
    70321 TAAAACAATG GATATTAGAA CTTCATCCTA ATGTCTCCTC TATAATTGAT GTTTCCGAAG
    70381 ATAAATCCTA TCAGAAACAA GACATTGACT TTGTGGTTAA TTTTACAAAT GGTAGACAGT
    70441 CATTGGTTGA AATCAAAACC GATACTTATA AAACTGGCAA TATGTTTTTC GAAACTATCA
    70501 GTAACGAAGA ATACCAGACT AAAGGTTGTC TAATGAAAAC CAATGCAGAC TTTCTTTTTT
    70561 ATTATTTTCC TAATTACCAG AACGGTGTGC TTTATATCTT TAAGATGAAA GCTTTTAGAA
    70621 AGTTCGTGAT AGACCACCTT TCTCACTTTA GGCAACGTAG AGTAACCAAC ACCACGCATA
    70681 CAAGCATAGG TTACATCGTT CCTTTATCAT ATATCGAAAA TAATTTTATG GAATATAAAA
    70741 AATATTCTGT TTAATATATT ATATCATTAG TCACTATAAG GAGTTTATTT TGACTTACCA
    70801 AATTTATCTT ACTACTTGTT TTTTCTTGTT GTGCGGATTA GTTATCTTTA ATTTTGTTAC
    70861 TTTTCAAATT ACTAACGCAA AAATCAAGAA AATTTTTTCA ACGCTTTCTG ATATTGCTTG
    70921 GTGTGCTATT ATATCGTTTG CAATTATAGA AAGTTTTCAA TTCATTGATG TTATTTCAGG
    70981 ATTAGGGCTT TGGATAGTGG TTGGAATCAT AGGATATTAT ATGATTAAAG AAAAGCAATC
    71041 TTCACATAAT TTAAGAAATA ATTAATTAAA AAATATTTAA ACTATTAATT AAATAACATA
    71101 AGGAGACTTT TAATAATGCT TAAGTGGATT GAACGTGTTC GTGTAAATAA GGAAAATGGT
    71161 CATTACGCTT TTATTGACCG TTTCTATGAT ACCGATACCT CTGTTGAGTA TTATTGCTAC
    71221 GGTGATAATA ACCTGACTGT ACGTGTCAAT GCTGATGGTA CACCTTATTT GCATACGGAA
    71281 ATTTAATTCA TTTTTAAAAA TTAAAAAGCT AAAAGAGTGG GAGAAATCTC ACTACTTTGA
    71341 TGTAATCGGT GGAGAAACAA GACATACCAG AAATATTATC GAAGAAATTG ATAAACGTGT
    71401 TTAATTAAAA AACATATAAG AGGTAAAAAT GAAAGTTTTT ATTGACGGAA AGAAATATAT
    71461 TGAGGCTTCA ACACAACCTA TTGACCATTA TACTTTTAAC GATATTTTAA TTGCAAATAC
    71521 TATTGCTTTT TATGACCGTT TTAATCAAAA ATATCTTGGT AGAGCTAAAT TTAAAGAATC
    71581 TTTTGGTAAG TCCTTTGAAA ACTTTATCAC TCAGAATGGC GTAATTCCTC TTTCTGATTT
    71641 TGACCTTAGC GCAGAATTGG AACAAAAAAT TATTAACGCT ATTAAAACCT ATAAGACCGC
    71701 CCTCAAGGGT CAAGTTCATA TTTATAACAA GAATATTTCT CTCGTATCTG TTGGGAATAC
    71761 TAATTTGAAA TTTAATGAGA TTCAACCCAC TTTCCCTATC GGCGTTTTTA ATTTTTATTT
    71821 TATTCCTTCT GAAAACTTTA ATTCTGAAAA TTTTGATAAT GAAAATAATT TGGATTTGAA
    71881 CCTGAGTAAT TGTATTTGCA ATGATTTTAG ATATTCTACA AATGGTAATA TTGAAATTGA
    71941 TGATATTGCT GTTTATCATT CTAAAGTCCC TTTTGTCTTG AGTGATGCTT AATATAATAA
    72001 AAACATAAAA AAAATAAAAA ATTTAATATC CTATTGACAT TCAGCCTTTC TTTTGTTATA
    72061 CTTTATGTGT AAGTAAAAGA AGGGCTTCTC TTATCGCTCT AAATATAAAT AAATATAAAC
    72121 AAAGAAAGAA CAAATATAAA CAAAGAAAGT AGGTGCCCAT ATGGGTTTTA TTAACGATTT
    72181 TAAGTCTGCT TGGGAAGAGG GTAAACAGGA AGCTCGTTTG GAAGTCATTC GTGAGTTCTT
    72241 TGCCTATATC TACGGTATTA AATATAAGGA CGCTATTATC ACTAAAGACT GGTATCCTTC
    72301 TCAATATGAG GAATTGTTCA ATGATATTAT GGATTTTGGT AATACCGTTC GTTTGCGTGA
    72361 GCGTAAAGAA CTATTTCTTG ATTTCCTTGA GTTTGTTACC GATTATATGC CACATAATAG
    72421 AATTGATTTA AATGAAGCCG ATGGCTACGT CAAGAAAATT GTTGAGCGTA TTTAATGGAA
    72481 ATTTTAATTA TTATCGGTTT ACTTTGTTAT TTTTGGCCTG TTATCCTCGG TAGCTTAATT
    72541 ATTCTTAACG CTATTATCAC GTCTGTATAT TTTTGGACGG TCGTAGGTAT TCTTGTATTA
    72601 TGGAGGTTAA TTGCTTATCT TTGCAATAAA AACAATAATA ACAATGAAAA TAATGAAAAG
    72661 AGTAAAAAGC AAGGGTAAAA AGCAGATGTT AAAATTAATT ACTGATGTTG CTATTTTAGT
    72721 AAAGGAGAAT AACAATGGCT GAATTTTTTA ACGAAGATGA ATTGTATAGA AATATTCCAG
    72781 TACATGAGTG TTTTGAATAT ATTAATGACA ATAAAGGTTT TGTATACCTT TCCTCTGTTT
    72841 GGACTTCTGC TGGCTTGCTT ATCCCTATCG CTCATTCTGA TACTCCTGCT TATTTGCGTA
    72901 TCCCTCGTGA GGAATGTATT AAGATGGTAA ATGATATTCT TCATCTTGAT ATGGTAAGAG
    72961 AAATTTGTGA GTCTTTGAAT AAGAGAAATA ATACTGCTAT TGATAAAAAG TAAGGAAAAT
    73021 GTGAATATGA ACAATAATGA ATTTTACGTT CTTTATCTTA AGAATAAAAA TATCAGTAGC
    73081 TAAGATTACT GTTAAATATA ATGTTTCTTT TTGCAATAAC GAGAATAATA ATGAAGATGG
    73141 AGATTAAATA TTAATGAAAA ATATTAAAAG TATTATTAAA AAGAATTCTG TCCCTAAGAA
    73201 GCCTTGTATG TTTATCCCCT CTCGTGCTTT TAAAAATTTT TCTAATAATA TTGATAACAA
    73261 TATTGATAGC ATCATTGAGA ATAAGTTGGA AGAGTTTGCT AATAATCCAA ATTTAGATTC
    73321 AGATTATTAT AGCGATTCTT ACCGAGTCCT AAAAAATAAT ACTTCTTCCC ATCGTAAGGC
    73381 TTTTATCGTT GAATATATGT TTACTTATGA TGAAGTTATG GATGGAACTT CTCTATCAAT
    73441 TTATAAAGCT ATTACAGAAA AAGATACTTG GTCTGCTGAT AGTGTTGAAC AGGCTATCCT
    73501 TTATACTTAT CAGAATTTTG GTAAATCTTA TAATTTTAAC CAAAAGTACG GTAATAAGAA
    73561 GAATATTAAA TTCTCTCGTG TTATGGATGT CTATGTACAA CTTCATTGTT CCTACATCCC
    73621 TGAATCTTAT TCTAATAGAG ATTCTACTTG GAATCAACAG TTTCGTGAGT TTTATGAAAC
    73681 GGCATTGGAG AACAATCTTA ATAAAGAAAA GGAGTAATTG TTATGTCACC TGTTAAAAGT
    73741 AAAAAGTTTA TCCCTTCTAA AATTAAAACT GATAATAAAA ATACTTGCTA TGAGCCTTAT
    73801 CTTGGTTGTA ATAACAAACC CGTTTTTATT GTAAAAATTG ATTATTATTT CTATGATATC
    73861 TCTTCTAATA AGTCTAATAA GCCTGAAATA TCTCTTTGCT GTAGACGCTA TAATACTGTT
    73921 TCTATCTTTG TTAATGTTAA CACTCCTAAA GAAGCTGTCG ATTACGCTTT AGATGATACC
    73981 AATGGTATGC CTAACTGGGA AGTTACTGCC AGAGATGAAT TGATTGAAAA TGGTAATTAT
    74041 AGACCTGTTC AGCTTTTCTT TTTTAAAATT GATAGCGTTC TTATGAAACT TGATGAGAAG
    74101 TATTGGAAAG ATACTTAATA AAAAGAAAGG ATATAAAGTT AAATGCTTTA TGAGTGGAGC
    74161 TTTTATCGGA GCTATCTTGA CTTTGTTCTT TTTCCTTTGG AGTTAAAAAG TTAATAGATT
    74221 ATAATATTAT GTTTCTATAT ATACTTCTCT CTTGTTACAG TGACACTAAA GGTTCTACTT
    74281 CGCTTTCGCT CGTACAACCT AAGTGTCACT ATTTTTAACT TATACAAATT TTAACTTGTA
    74341 CAAAGATAAT AAGATTATTA TTTTGTGCGA CTTTTCTTTG AGTGATACAA TACTTTTCTT
    74401 TTAATATTAT TATTAATATT TTTTCTTTTC CTTCCTTTAG TGATTACCTT TCCCTTGTGT
    74461 CATATTTTAT CTGTTTTCTT TGTGTTATTA TTAATTCTTT TTAAATTCAG CAACAGCAAG
    74521 AAGCTGCCGA ATTAAAATAT TATTATACAT TAATGTGATT ATACCATTCG TGTCTTCAAT
    74581 ATAGGTGACT GTAACATAAA TTGTTCGCTT ACGCTCCAAT TTATTAACAG TCACATCTAA
    74641 CTATACGCAC ACACAAATAT AAAATTTTTT TAAACCCTTG ACAATTAATA AGTTTTATTG
    74701 TATCCTGTCT ATGTAAAGAT ATATAAGCCA CCTATAAGAT AGCTCACTAC GCTTACGCTG
    74761 TGAGCTACGC AAAAGCTTGC GCTTATGCTA TCTTTCAGGT GTCTATTTTT TAAAACAGAT
    74821 TTGTATTGTT CATGCGAAGC TTTCTTCGCT TTGCTCGAAA CCTTCTTGAA CAATTAACAA
    74881 ATACTTTTTA AAAAATGCTA AATTTATAAG GCTTCATCTT ACGATGAAAA TATGGAGATT
    74941 TGAATATGGA TTTTAATAAC TTTAAACAGT GGTGTCAGAA TAAGGGTTTT ATTATTACTT
    75001 TGCCCTCTGG TTATATTCAG GTAATGGGTT TGGATGGGAA AAGCTTTGAA CAGTTTAAGG
    75061 GCTTCTTTAA TTTGTGTGTG TTGTTCTTTC AGGAAAAAAC ATTAGATACT GACAGTAACG
    75121 CTGAATTATA TAAACAAAGA AATGCTCAAA TTTATAAAAC CTTAAAAAGA AATTGGTATG
    75181 ACATTGGTAA GGAACAAAGA AACAAAGAAA ATTATGAGAA CTTTGAACTT AAACATTTAG
    75241 TTGATAGTGT TGCTGAAAAG TGTACTGACC CTAAATATTC AAACGAAGAT TTTGAAAAAG
    75301 TGTTTAATTA CCTTTTGACA CCTGATAGGA GTGGTATTAT TCCTATGGAT GAATTACTGG
    75361 ATAGCTTAGA AAATTAAAAA GTAGAGGGGA AAGTATTATT AATTAATTAT TTCAGGAGTT
    75421 GCTTTTAGTA TCTTTTGGAA ACTTAGTATA TAAAAGAAAT TAATAGACTC TTCATGAGAC
    75481 TGTTTTTGCT CCTTTTCTTA ATCTGGTCAC TTTTTAGGTA GTAAAGAGGG TAGAATTAAT
    75541 AAAAATTTCT CTTTTTAAGA TTTTTTTAAA AAATTTACAA AAAAGTTAAA AAAATAAAGC
    75601 CTATCTCTAA GCAAAGATAA GCGTAAATAA ACATTTGATT AAGTAAAAAT TTGAATTTAA
    75661 AAATCCGTTC TGATTAAATG GATGGAGTTC TTGAAGAAAC GGAGCGACAG CGAACGTTGA
    75721 TTCTTAGAAC TCCCCATAGA AAGTAAAATA TATTATAAGG CTGGTAAAAT TATGTATAGT
    75781 AGTAAAAAGT TAAATAAGAT TGCATTGACA AAGCAGAAGT CCTTTCCAAA GCTCAAGTGT
    75841 ACAAAGTCAC CCACGCACAA GGTAAAGAAT GAAGCTCTAA ACACAGAAAA GGATGTAAAC
    75901 TCTCTTGAAG TAGGAAAGGA ATATGAAATT AAGAGGACAG AGCTAAAGGA AAGCGCAACC
    75961 TCAAATAATG ACCTTTATTT GATTGTAGGT TCGACTGATG GATTGCTGTT TATGAATGAA
    76021 GAAGAAATCA ATTCTCATTT TGATGTAAGT GTGTTAAAGT CTTTAGGTTT AAAGGTATGG
    76081 GACGCACCAT TTTTTAGAAT AGGGATGGAA ATCAGCAACA ACTAACGTTG TTAATACAGA
    76141 TTAAAAATTT ACTCCTTTAA AACCCAGTAA AATACGGGAC GGGACATTTG ACCCATTTTT
    76201 GATAAAAACA AGAAGTCTCT TAAACCCAGT AAATATATAG CTTCCGTAAA AATATTTTCT
    76261 TATTTTTATC TTAAGAGTAA TAGTATATAC TCTTGAGATG ATTCTAAGAA TTTCTGAAAA
    76321 ATCAGAAGTC GATTAAAGCT ATATAAAATA AGGGTTTAAG AGACTTTTAA ATTTTAAAAA
    76381 TTTTAGGTAA AAAATGTCCC AAATGTCCCG GGCCTAAAAA TACGGCAAAA AGAGAGCGTA
    76441 TAAATCATTA CTTTCGAAGA GAGGAATTTA CTGTTCTGAG ACTGTTTTAA GAAAATCCTT
    76501 ATTAACAGTT AATGTATTGG TTAATCTACG TTTGCTATTA GAAAAGACTT TAGCTTTTAC
    76561 TTCTCCAATA TCTTTTGAAA CTTCGTCTGA TGTGGTTGGG AAATAAGTAT TTTCATCAAT
    76621 GATTAATAAA TCTTTTGTGA ACATTTTAAA GATAAATTCT TCATATTGTT GCTAAGTAGA
    76681 TAATATTTCC AAGCCTTTTA TGGTATTAGA TTCTCCCAAC TTGTAACGTT CAGGAACTAA
    76741 TTCTTTTTGA ATACGAGCAA TTTTATTTTT AGTATTAGTG TCAATAGCGG TTTTATTTAA
    76801 TTCTCGTAAA GCTTTTTTTA AAGAAATGGT GCTAAAAGAA TCAGATAATT CATCTTTATA
    76861 TTTATTCTCA TTATCTTGAA TACATTTAGA AAATGTTATG CGATAGACAG AATAAACATA
    76921 GAAACAGCCT AAGTCAGCAA CTAATTCAGA ACACATTTTC TTTTGATATT CTTTTACTCT
    76981 GTTGGATTGA TAAATTTCTG GAAGGCCAGA TACTCCCATT TCTTTAAAGA TTTGGTTAGA
    77041 GATGTTTAAA TATTTAGATT CTTCTAAAAC AGTAAGTTCC CTATCTTTAT ATGGAATTAT
    77101 AACAGATTCT CCATCGGGAG CATCGAAATA ATATTTACCA TTTTCGACAT AAATGTTACC
    77161 CCAAGGAATA TATTTGTCAA AATCAATAAA GGCACCGATA TAGGATTCTG TATAAAGGAT
    77221 ATAACCCATT TGCTTAAGCT TTTCTAAAGC TGATTTGATT TTGTATTCAT AATTAGAAGA
    77281 ATAATGAGAA GTAAAATCGT CCATCAAATC TAATGTTTTA GGAGTAGCTT GATTTTTCTT
    77341 TTCTTCATTA TTTTGTCTCC AAGTACGGAT ATATTGTTTT TGTTCTGTAA TAAAAGGATA
    77401 ACGATTATCT CTTAAATTAA GTATTTTGTT TTCTACAGAG TAACAATAAT TTGTTTTATC
    77461 TTTTCTTGCT AAATAATAAG CTTCATTAAA GAAACCTAAG CTATAAGCCA ATTCAGCTTT
    77521 GGTAATATAA AGAACTTGAG TTTTCTCTTG AGCTTGATAA TATTGATTAA GCAAGCCACA
    77581 AATAGAATAG ATAATAGAAT CAGATTTAAA CAATTTAATT AATGCCGAAA AATGTTGGTC
    77641 AAAGTTAAGA ATTTTAATAT TTTTAAAACT TCTTCCTTTT TTCTCAAATG AAAAGCAAGT
    77701 AGACCATCTT TCTATTTGTC TTTCTTTTGA AGAAGGAGTT TTCTAATAAT CTTCTTCAAG
    77761 AATATCACAC ATTTCTTTGT AATTTTTTAC TTCTCTAATT CCTTTAAGGT TACGCTAAAC
    77821 ACGCTCGTAA AGGTCGTTAT ATTTTTGAGC CATAAATTCC TCCTTTCATA ATATAATAGT
    77881 TAAGTCAGCA ACATCAACGA GGTTGCTGTT GAGTTAAGAG TACAGATTGT CAACTACATT
    77941 TTGTCTAAAT CCTAAGAAGC ATAAATACAA ATAAGCCCAC TACCTGAGCC TATTTCAATT
    78001 CTAATATGAT TATATCATAT TATTTTTCTT TTGTCAAGGG TTTTTACAAA AAATAATTTA
    78061 TTACAATTTT ACAACAAAAG TAACAAAGTA GTAACAAAAT ATTATCGAAA CGGTTACAAA
    78121 AGTTTTATAA AACCCTTGAC TTTTTCCATT TCTTGTGGTA TTATAATTAT GTTCCATTAA
    78181 GGAACCTAAG TTACATTGAA AGCCGTGTGT CAAAGCGCAC ATATTATTAT GTGTGTTAGG
    78241 TAGGGCACTA AGTATGTGTT CTTCCGAAAA TATGAGACAG AGTTATACTA AAACCTGAAT
    78301 CAGCGACAGC TCTTGGCGCT GTCGAATATA GGCTCATTAC TCTGTAGTAA AAAGATAGGA
    78361 GATACAAATG AAAAACCAAA CTAACACCAC AACTGAATAT AGACACACAA ACCTGAGCAC
    78421 AAACAAATAT TACAAGCGTT TTCTTCTCAA AGCCGTGAGC TTGATTGCTA TTCCTATTAT
    78481 GACCGTGAGT ACGCTCCCAA ATTTTGCGCT TGCGGATGAC GTGAATACAA ACGAAAACGT
    78541 GAACTATGAC AATCTAATCG ACACTCAAAC CTTGAGCCAG ACAGTACAGG ATGTTAATTC
    78601 TTCTTCAACT CACACCATCT CCGTTAACCT GAGCACAATC ACAATGGAGA ATCCTTATCA
    78661 GAGTGTAAAC CTGAATGATG AAGACCTTAT TCCTGAGCCT ACTAATGATG TAACAGTTTA
    78721 CAACATTAAA GCGGAAAGTG TTCAGTATGA TAGCGAATCT AACGCTGAAA CTGAGAATAG
    78781 TTCTCAAATT GAAGCTGAAA CAGAACCTAC TTCTACTTAC CGCTACGCTA ATCTGGTTTC
    78841 TCTTACAAAT GATGAACGAT ATTTAGCTTA CTGTATTATC GCAGGAGAAG TTGGGTCTTG
    78901 TTCTTACAGA GATAAGCTTT TTGTCGCAGA AGCCCTCTAT AATGGCATGG TTCGTTGCAA
    78961 ACTCTCTGGA CACAAATACT CACTTTCTCA TGTTCGTTCA GAATATGGTT ATGAAGGTTA
    79021 TAAAGATTTT AACGCCTTTA AGCAAGAATG TATCAATTGT GGCGTAAACT ACTACGAAGA
    79081 TATTATTAAA GCTGTTAATG AAGTTTTTGA TAATTTCAAT ATGCCTTCTC AAGATTTTGT
    79141 TCTATTCTTC CATTCTGGAT ATTCCAAATG GCATCAGAAC GCTTCTACAA TTTATCTTGT
    79201 TGAAAATACA GGCGCTCACA AGTATTATGC TTTGAAAGCT GTTCTTGAAA TTTAAATGAG
    79261 ATTAACTAAA ACAAAATTAT AACTGGAAAA CCTTTTGCGT AAACACTAAG TAAACTCGTG
    79321 ATGGATTTAA TTAAAACATA AGTAATAAAT TAATCACAAA ATAATAAAAC AAAAGTCCAC
    79381 AAAAATATAA AATAAATAAG AAATAAGTAT TAAAAAATAA ATATTAAGAA AATAAAAACA
    79441 AATAAACGCA AACAATATTT ATTCTTATTT ATCTTTTGCT TAAGTGTTGC GTATTCAGCA
    79501 TCGTCATCCC GATGACGCTG AACTACACAC AGCTTGAAAT GTAACTAAAA TAGATTGAAT
    79561 GAAAAATAAA AATCTGACTG AATGAATCAA ATTGAAAAGA GGTTGACATA ATATGCCAAG
    79621 AGGCAGACCC AGAAAGAACC CTATCCCTGT TGTTGAAGAA TCAGTGATGG AAAACCCAAA
    79681 TGAGATGGTC ACTGTAAATG AAAGCCTTGC TGATAAAACA GTAGAAAATC CCCAGCCCAG
    79741 TCAAAAGAAA AAATCTCCCG CAATTGACCC AAACCAAATT TGCATGGCTT GTGGTAGTAT
    79801 CATCCCAGAT ACCCCAAATA AAATTGATTT GGCTATGTGG TTGGATGCTC CGCCTTATAA
    79861 GTTTAATACA AAGCTAAACG ATAAAGGTAG AATTATTCTT TGTCATAAAT GTGAGAAACA
    79921 TTTGATTGAA GCTTTGGATA AAGAACTAAA AAATATGGGA TGTAAACAAA AGTTTGAATT
    79981 GGAAGATGAA GATTAAAACG AAAAGAATTA AAACAAAGAA AATCAGAAAG TTAACTCCTG
    80041 AGTATTATAC TTGGGAGCTT TTCTTTTAAT AATATTATTA AACTCTTGAC ATTCTAATCC
    80101 TAATCTGGTA TACTTATATC ATCAAAAGAC ATTCAAATAA TTCTTTAAAT AACATAAACA
    80161 AAAATGGAGG TTTTAAAATG AACGAAAACG AGAAGCTGAA CGAGATGGAA AACGAAATGG
    80221 AGCTGGACAC CGAAATTAAT TCTGAGATTG AGAACAATGA AACCGAAGAT GGAAACTCCA
    80281 AAACAATGAC TCCCATGAAA GCTATTCGTG CAAAATGTCT GGATTGCTGT GGTGGACAGT
    80341 ACTCTGAGGT TAAATTGTGC CCTTGCATTA ATTGCCCTCT ATATGATTTC AGACTTGGTA
    80401 AGAATCCTAA TCGCAAGCCG AGAAATCTAT CTGATGAACA GAGAGAAGCT TTGAGAGAAC
    80461 GTGCAAGAAA GGCTCAGGCG GCAAGAAAAA GTAACTAAAT TATTAGTTGA ATTATCAATT
    80521 GAATTATTGA ATTATCAATT GAATTATCAC CCATTTTTTT CTTGAGTTAT TATTAATCAG
    80581 ATTTCACGAA AGTTTACTGG TAAAAGTATA CTGGTAGATT GGTTGAAACG GAAATGATTA
    80641 ATGATAACTC AAGGATTTTT TATGAAGTTG TGGAAACTGT GAATTTTCTG TGAACTTTTT
    80701 GTTAGTTTCT TCTTAAAAAA TTATCGGTAA ACGTAGGTAG AAACGTAGTG GGGGATAGGA
    80761 AAAACTCTCC CTCGGAGAAA AAAGAATACA AGAGAGCGAA TCGAGCTGAA AGTGAGCGAG
    80821 TAGCGAACGG GGTCATAAAT TAACAAAACA TAGTATCCCC TCCGAACCCG GCGGACACAA
    80881 AAGACCCCTG CACTTCAGAG ACATCGAACA GATGTCGATG GTGATTATGC AAGGTTGAAA
    80941 ACACTGGCGT TTCGCGTTTT CAAAAAACCG TGGTTTATGC GTGTCGGCGG CGGAGAAAAA
    81001 TATCTCCCCT GTTTGAATAG AAATATTCCC CCGTTAATGG GAAAATATCT CTCGAACTAT
    81061 ACTAACCCAC CCACCCTACC TTAAATTAAA AAAAGTTAAC TAAAGTCATC TTCTTTCAAT
    81121 TCATAATCTA TATTGGGGTC ACGTTCATTC CACAATTCCT GAACGACCTC ATATGGAAGA
    81181 TTAGGACATT CATCCCATTT TTCTTCTGGT TCTTTAGATT TTTCTGGATG GTCAGAAAGA
    81241 ACCCAAATAC CCAAAAGTTG GATTCCGAAC CAAATACCCA AAAGAGTATA AACGAGCGGA
    81301 CACCCAAAAA AGACAACAAT GAACGGAATT AGATAACCGA TAATAAAATT CATTTAACTA
    81361 CCACCTTTCT AAATTTTTGT TTATGGTTAC ATATATTTCC AACAGTCTTC CTCTTTGATG
    81421 TGTTGAACAT CTTCGATAAG ACTGGAACTG TAGGCATTAT CGTAGTCGAT AATTGCAAGA
    81481 TTCCCCTCAA AATAGATAGA CTGAGCAATG ATTTCCTGAC CAGTTGTAAG AGTAATCTTT
    81541 ACCATAATTG TTCTCCTTTC TTATTTAACG AATACGAGTT TCTTTCTTAA GGACTGCGAA
    81601 GTTCATAATG TAACAAAACA CAGACCCATC GAAATCCTTT TCAGCCTGAA TGGAAACCGA
    81661 ATCAGGGTCT TTCAACTGAG AAAGGACGGC ATCTACTTCA TCCCATTTAT AAAAATACCG
    81721 TTCATCTCCA TCACGAAGAC GGGAACGAGT CGTGTTGAAA TGAGAGACAG CCTCAAGAAT
    81781 CAAGGAATTA GAAACCTCAG TCAGCAATTC GTTATCGGAC TCATGAACCT TTTCCAGCTT
    81841 TTTAGACATA ATAAAACTCC TTTCTAAATT AAGACCAAAG GCGGAGACGT GGGAAGAGAG
    81901 GTTTTACCCT CTCCTCCCGT TCGGCTTACT TCACGGATTT TCCAATTACC AAAAGGATAA
    81961 TGAAAACCAT GTTGAAGCAA AAGAGGTATC CTTCGAACGT CATCCACCAA CCACCTCCTT
    82021 TCATGACAAG CCTTGAATAT AATATATCAC TCCTTTCTGT ATCTGTCAAG GCTTATCGGT
    82081 GATTAATGCT GCTTAAAGAC AACAGCACCC AAATCCTTGC GCCAACATTT TTGGCACATG
    82141 GAACAGGTGA TAGTCTTATC TTTCTGATTG GGACAAGTCT GATAATGTTC AGGAAATTCA
    82201 GGATTCAAAG AACTGTCTTT GAAATCTACA TAAGCAACAC CGAGTCCATA GGGATTCGGT
    82261 ACTTTCCAAT TCTTATCCCA AGCAGAATAC AGGATGTTTA AATTGTCAGG AAGTTTGCCA
    82321 TCATGGTCAT CCAGCCACTT GTTCATCTGT TCGTACTTTT TAGTGAAAGA CATGAACTTA
    82381 ATATTAGGAA ACATTTTTGC AGTTTCAACC ATTCCAGTAA TAAAGGCATA GTCGGGAATT
    82441 TCACCACAAT CCATATATCT AAACAAAGGC AGAGGGCGAT GCTTAATAAT AAACCGCACT
    82501 TGAGTCCAGA AATCTTCCGG GTCATTAGTA TACAGGCGCA AATTACGATA ATAAGCAGAA
    82561 AGTACACTGC ACATCCTTTG AGTACCGTGG AGGCAATAAC ATTTTCCGCT CTGTTTGCAA
    82621 GGGACATCAT CTCTACAAGT ACAAGTAGGA AAAGCTAAAT CGTTGCAGCA AGAACCCGTT
    82681 TTAGAATTTT TACAAGAAAT GTGAATCTCA TTGGACTTCA TGGACAGATG CTCGATGTAT
    82741 TCCTCACGGG TCATGGTGAA TTCCCTCTTC TGAGCGTTCT TCTTAGACAT AATAGTTACT
    82801 TCCTTTCAAA TAAATATAGA CTGTGGATAG GGATGGATTA CTTACTGATG AATCAAGGGA
    82861 ACAATATTAT CAAGTATCTT GCGATACTTA GATACAAACT TTTCAGACTT GTGATTCCGC
    82921 ATCCGCCAAT ACACATTGCG AATATCATAT TCATAAGGGT GAGTATTGGT AATCTGAACC
    82981 AGAATGGAAA CTGTTTCGGA AGGGCTTTCG TCAAGGATGT CTACTTTAGG AACTTTGTAT
    83041 TCAACAATGA AACGAGAGTT GATATTAACT AAAGGAGCAT AAATTCTGTA ATTTACGCCC
    83101 TCATAATCAA TATCGTGCTG GAAGAAATAG GTCTGATTAG TAGTAGTATA TTTAGCCATA
    83161 ATTATTCTCC TTTCTTATTT CAACAGGTTG CCACACTCTT TATAGGTGAT AACATTTTTC
    83221 TTGATAATAT CATCACAGGC AAACAGATAG CTTTCAGTGG GACGATTCCA CTGCCAGCAA
    83281 TCCTTTTTGG TTTCTCTTCC ATGATGAGAA TTATCACCAG AATAAACCGT AATAAAATAC
    83341 CGATGCTTGG CACGATAACC AATGTAATGA ACCAGATTAG AAACCTGTTT CACCCCAGTC
    83401 CACCAAGGGA TAACATTCAA AACGTTAGAA CAGATAACTG CGGCAAGACC ACCTCCATTA
    83461 ATCTTAGAAA TCTGTTCGAT TTCTTTATTA AAGTCAATGT CGTTCCAGTA AGGGTCATAC
    83521 CCAATGTAAT AGAAGCCTTT AGAGTTAACA AAATCCTGAA TATGCTGAGT ATAACGACCA
    83581 CAGCCATAAT CCAGAATGAT ACCGATGGGA TTTAATCCTC CATTTTGAGT TACCCATTCC
    83641 ACCCAAAGTT CTTCCCAATT AATCTTGTTA TAGACAGCGG GAAGTTTGGA AGAATTGATA
    83701 GAAGTGTTCT TAGAGGTAAT CACCTGAGCG TTAGTTCCTA AAGTAGTCAT AATTAAATCT
    83761 CCTTTCATTT TAACAGATAT TTGTTTAAAC GTCAAGTATA ATGGTTTCGA TAACAACGAG
    83821 GAAATCTCCT ACGATAGTAA AACCATAGGA AGAATACCTC AAACCGGGAA TAGGTTCACA
    83881 AGGGATAGGG TCATCATGAT ACCCAAGTTC GGCAAGATAT TCGGTTTCCT TTTCGGGATT
    83941 GTGAGACTCA GACACCTCCT TTGCTTCTTC ATATTCATCC TGAGTTTCAA ACGCATAGAT
    84001 GTGAAGCTGA GTAGCACTGT CCGCATAATC ATCAAAAGAG TTGAACAAGG TAGAGGTAAT
    84061 GTGTTTCATA GTAAATCTCC TTTCAAATTA AACCAAGTTG ATGACCTTCA AATTTTTGGA
    84121 GCCGCATTTA GGACAATAAT AACGTTTACG AAGATTACCA TTAGCAATCT CTCTAACAGA
    84181 GTCACTTATT CTCTGTCTGG GACAACTCCA TCCACACTCA CAAACAATGT TATACTTGTA
    84241 TTTTGCCATC ATAATCTTTT GATATTCAGG AGTAATTTCA TTTTGCTGAA CCGTCCGATT
    84301 AATATCAAAA GGAGTGCGGT TAGTAATGTC AATCGCCCTG CTTTTCCAAA GACCCGTATG
    84361 ACTCCAACCA TCTCGATTCC CAGATTCAAT ACAATGGAGA CATTCATGGA GAATGGTGGA
    84421 ATGGAAACCT GTAGGAGTTG TAGCATGAAG GAATTCTTTA CTAAACTCAA TATAGTATTT
    84481 ATAAACTCCA CCGACTCTTC TCCGGGAAGC TCGTCCAACA GTTTTGCTGG AACGCTTCAT
    84541 CCAAGAAACA GGAATGTGTT TTGCAACCAT GGATTTATCA AAAGGCCACA TTCGGTCAAA
    84601 CCAGACGCAA ATTTCATCCA CCTCCTTCTG AATATCCTGA ATGGTCATAG TTTTGGTATC
    84661 AGTACGAGAC AGAGAGGGAC AAAAGTTCTT GTAATCGAAA GCAACAATCG CAGAGTAGGT
    84721 CATAACAAAA TCTCCTTAAA ATATTTATTT CCCGTATAGC CGATAGGACA GCTTGTTTTT
    84781 ATTTATTCTT CTTTCAAATC TTTTCTGGAA ATTGCCTTAA GCACATAATC ATCAGTGCAA
    84841 TCCTCGGACA TTTCATTTTT CCACAAATGG CATTTGAGGG CACCGTTTTC CTCCTGACAA
    84901 TGGAATAAAT CTTGTTCAGG CTCAACAATA CCATTATGAG GGTCACGCTG AAAAGAAACA
    84961 AACACTTCAT TATATCCCTC TTCAGGGCCA GCGTTAATGA TAAAACGACC AATAGGTGTA
    85021 TCAATGAAAG CGGAAGTAAC TCCATTAACG GTAGAAAGAC CAATCTTATT GTACTGCTTC
    85081 ATAATATAAA TCTCCTTTTA ATAAAAATAT TTTTAAAAAC TCTTGACAAT TAAGAATAAA
    85141 TACTGTTACG CTGAGGGAAG AGTGTTGTTA ACCTGAATCA TAATGCAAAT CTCCTTTAAA
    85201 ATAATTTTTA AAAAGTCTTG ACAACGAGAA ATAAAAGTGC TATACTACAG TCAAGAAGTA
    85261 AGAAGCCTAT ACTTCTTACA ACTTGAATTC AGAGAATGAG TGGAAATTCT CTCTGTAGTA
    85321 TATGTTTATG CTTGGGGAAA TTAGCGCATA AACAAGCTGT TAATTAAAAC AACTGCGTAA
    85381 AAAATTGAGA ACTAATAGTT CACATAGACA ATTTTCTACA TATAGGACAC CTCTTTTCTC
    85441 AAATGAGTTG TATCTATATA AACAGCTTAT AGGAGCTGGA ATTTCCTTTT TAAAAAGGAG
    85501 AGAGTCCTAC ACCTCTCTCC TTACAAAAGC CTTTAAGACC CATTATCTTT CAAAAAGGCT
    85561 TTTTAATAAA ACAACAACCT AATAGATGTT GAAGAAGTAG TTTATCTATT TGATTTTTGT
    85621 CATGGCTTTC ACCACCTTTC TTCCTTAGAC AAGGGGAATC TATATAAACA GTTTGTAGGA
    85681 ACTGGGAATT TTAAAGAGCG AGTAAGATTG TGGACTTACT CGCTCTTTTC TTTTTACCAC
    85741 CCATAGACAT CCTTAACACG TTTGCCAATG GCACGAGTGT ATTTAGTAAT GTCTTTCGAA
    85801 GTTGCTTTAC CGTTATACAG CTTCCAGCAG AAATTATCAA GCTGGTCGGA AGTGATTTCG
    85861 GGTTTAACCT CCCTATAAAG AATTGTATGA TAAGAATCAT GGTGGTCTTG ACGAGACCGA
    85921 AGATTGTTAT GAGAATCAAC CCACCACTCA CCGTAATCGC AATCTTTCTT AAAATTCAAG
    85981 CAAGCTCTGA CATTGTGCTC ATTAAGAAGG TTGTAACCCA TTCTACGCCC ATTCCAAAGG
    86041 CCGACATCAG CAATTTCAAT GATACGCCCC TCAGTGGGAA GATTGAGATT GTAACATTCA
    86101 TCATCAAAAT ACATATCATT GGTTTCTACC ATTTCCTCAT AAAACCGAGA TTCATCCCAA
    86161 TCGGAACAAT CAATGTCGTT GAGTTCAAGA TTTTCTTTAA TCCCCTCCAT CCAATCATCG
    86221 AGGTTCAGAT TGTAGTTGCT CCAAACGATG TGCTTGTTAG TAATTTTCTT AGACATAAAT
    86281 AATACTTCCT TTCTAAAAAC GAATGATAAA ATTGTTATTT TATAAGACTG GGGGGATTAA
    86341 TCCTCCAGCC CTCTAAACCT ATCAATTGCT TTCTGTTCAC GGAAATCTTC CATGATTGCC
    86401 TTAAGGGTGT TTGCACATTC CCAAGGTTCA AATTCTTTCT GACATTCCTC GCAATAGAGA
    86461 TTAGGTTCAG TCAGAAGTCC TCCACATTCA GGGCACAGAT AATCTTCGCT ATACATATTC
    86521 ATTCTCCTTT CTTAATGCCA CTTGCTATAT TTTTTATAAA TGCGCTTGGG AATATCACCG
    86581 TACCCAGCTT CATACAAAGC ATTGTCTTCA TCAATAAAGA CATTGCCGTT TACATAATAA
    86641 CCTCCTTCTC CATATCGCTC CTTTGCTCTT TCGTAAACAG CGATTGTTGC ATCAATGTCT
    86701 TCATCGTACC AACCCCCTTC CAAATCCCTA ATCACATCTT CCTGAGTATC CCCATCAGGA
    86761 ACTCCCATCA TGAGAGTGGA ATCGTAATAA CATTCATCAT TTGCTAAAGT AGCCAACAGC
    86821 CACTCACGAT ACAGGATGGC TCTCTTCTCA GCGATAGTCT TCTTCTTCAT AATTTGTTCC
    86881 TCCTTAAATT TAATTAGAAT TAGCAGTAGG GTTCCCAACC ATGCTCTTCA AGCGGTTTCT
    86941 TACTGGTTAG CACAATTCCA TAATCATTGC CGATATATCT GGAACGTACT TCAGCGTAAG
    87001 AATTAGGAAA GCCATACATA CAGTGCGGAT TATCATAGCT GAAATCTTCA ACGAAATGTC
    87061 TCGCTGCTTT GTTGAAAAAT TGTCTTGCTT TACGCCAAGA CTTGAACTCT CTCACTGAAA
    87121 CATTCCTGCT TCCAGCGTAA TAATAACCTC CTTCCGCTGG TTCGTAGATG GGATACTCCT
    87181 CGTAATAAGT TACATAATAC ATTATACTTC CTCCTTAAAA TTATTGGTTT ATATTTAAAT
    87241 GGTGATTTTG CGATAATCCC CGGGCTTACG AGTAGTTTCC CAATCCTCCC ATTCATCACG
    87301 AGAAGGACAA AGAATGTAGA ACCAAGTAGT ACCCATTTCA GTATACAGAG ATTTGTCGGG
    87361 AAGGATTCGT TCATCCAGAT ACATGAAGTT ATAATTCATA GCATCGTAGA GTTCACCTTC
    87421 AGAAGAAATG CAGATGATAT TGTTATCAGG AGCATATTCG CAATAATCAA TGGGATAAAG
    87481 ATTTTCTTCA AGAACCCACT GAGAATTAAA TCTATCATTC TCAATATCCC AGTGACCGAT
    87541 ATTTCTGTAA CGCTTACCAC TGAAATAAAT GGCAACATCG TGGCTCATAT CCAATTCGTC
    87601 CAAACGATAA CGAATCTGAT TGACAATGTT TTCAATATCC TGCTTGGTGT GCGTATACTT
    87661 CTTACTGTTC TTCTTAGCCA TAATTGTACT TCCTTTCTTG TTTTAAATCA ATTGTAAATA
    87721 GTTACAAATA TATAAAGAGA AAGCTGGGAA TTACTTCCCA GCAATCTCAT CATAGTTTTC
    87781 TTGGATGGAA CGAATTCGAG CTTCATCAGT TTTGATTTTG CGCTCGATTT CGCTCATCAG
    87841 ATTCTTACGA AACTGAGCAT AAAGATTGTA TTCGTCCCAT TTAACCAACC AACCATCTTT
    87901 GTCTTCGCCC CATTCAGAAT TGTAATATTC TTTATTTGGA TTCAAAGTTG CACTTCCATA
    87961 AATACAACCA ATATGTCCAT AATTAAGGAT ATAAACGTGA CTATGAGGAT TGTAACTGAC
    88021 ACAGAGACTA TAACGTTCAC CATTATCGTC TCTACAGAAA TCTGCCTTCA GACAAGTTTC
    88081 AATTCTTCCC TGAATGCCGA CTTCTTTTGT CGTTTCACAC AGATTAAGAA GCTGATTACA
    88141 AATAGTTTCC CATTTAGCCG TTCCAATAGC TTTGATACGA GGCAGATAAA ATTCCTCAGT
    88201 ATGTTCACGA GCAGTCTTTG TGTTTTTCAT TTTCTGAATA AGTTTCATCA TCTCAGTATC
    88261 TTCAATCTCA TTGCAGGAAA CGGTAACGGT CATGTTCTCA TACTTATTAG TGATGGTCAT
    88321 ATTCTACTCC TTTTCTCCCC GTATAGCCGA TAGGTCAGCT TTGTTGATTT GGTTAAAAAT
    88381 TAAATGAATT GGTTATGTTC AATCAGTCAC GAGGACTGAC ACGAACCCTG AGTTCTACTC
    88441 TCTTCGCATA CTCACAGATA GCAGTAAATT CCTCTCTGGA GATAGGACGA TTAGAAGCGC
    88501 CACGAGCCTG AACAATCGCC TTGTCGCAAA TCTCAACAGT TACAAGAGAT TTGGCAATGG
    88561 ATTTAACATA TCTCAAGAAC ACCAGTTTAC TTGTGCCTTG GATAATGCGG TTAATGTAGC
    88621 TGGCACAACA ATGATTGAGG TTATATCCTT CCTGCTTAAC ATCTTCGGCA CAAGAGGGAT
    88681 GGGTAATAAT ATAATTACCA TCCTTTGTCT TGTAATCTTT GAAGTCTTCA TAACGCTTCT
    88741 TGAAGAGCTC TTCCTGTTCT TCAGTTAATC TAATCTTATA GTTGCGAGAA AGAATATCAT
    88801 GAGTCTGCTT GAGATAACTA CTATAAAGAG TGGGCTTAAT ATCCATGGTT TCACACATGG
    88861 ACAAATAATC CTTAAGCTCC TTAATGAAAC CAGTAAGACT TTGGAAACCC TGATTGCAAG
    88921 CTTCTTCACA GACATAATCC ATGAACTTAC CAAAGCTGTA ATACTTATAA AAGTTTACAG
    88981 CAGTACAACC CCAAATCTGT CTCATGTAAC CGTCCAAACA AATATAAATG GGATTTTCAC
    89041 CATTCGTATC GACTTGATTG AAGCGACATT CTTCTTCCCA ATAATGAGAC TTTTCCAGAA
    89101 TCTCAATCCA TTCGGAATTA GTATAATGGA AATAGTCTTC CAGCTCCAAT TCTTTGTTAT
    89161 ACGTTGTCTT GAGATTGTTC TTGATTTTAC TTTTAAGTTT AATAAACTTG CTCAAGTATC
    89221 CCTGCTCGAC AATGGAATCA TATTCAGCTT TGGGTAATTC CAAAATTTTG TAAATGGGTT
    89281 CAGCTTTATC AATTCTCATA TCCAAAAGCT GTTTTATGCA ATCTTCAGGA GCCGTTCTCA
    89341 AGATGATTTC AGTGGATTTG TTATTTTCGA GCTTGTTACA AAAATCTCTA AAAGTAATAG
    89401 GAGTTTTAAA ATCAGGCAAA TCGTACATTT TCTGAATGAA TTCAGTGGCA CTTTGAGTCA
    89461 AATCATATCT TAGAATATGA ACTCCATTAT CAGATACGAT AGGAGCGCTG TAGTCCATGA
    89521 TAGGAGCTAC ATATTCGTAC AACATTTTGA AAGAACATCT GCTGTTATTG GTACTAATTT
    89581 TATAACTATA TTTACGAATG ATTGCAGAAC CAAGAGGAAG ACAATAACCA GCAAGAATAG
    89641 TAAATTCACC CACCTTTCTT CCAACGGTTG TAATGTGAGT AGTACCATCA ACGGAATTTT
    89701 CATCAATAGG AAAACCACTA AGAATGTCAA ACTGACAGCC TTGAGCGCCC CCACGGTCAG
    89761 GCTCATAAGA AAGGATAAAC GTTCCCTCAA CAGGAGTAAA TTTATCATTG TAACGCAAAG
    89821 TGTATAGACG AGAAAGCTTT TCTTTTTTCA GGTCAATCTG CTCGTTCAAA GATTTAATCT
    89881 CTTTGTTAAT TTTAACCATC TTTTCATCAG CAACATAAGC TCCAAAGAAA TCCTCATAAT
    89941 TGTGGTTAGC AGTTTTGTAG AACTCAGCGA TGTAGTTAGT AGACATAATT CAAATCTCCT
    90001 TTAATTTTTT ATGGTTTATT GAATGGATAA TGTGTAAATA GGGACTTTAT ATAAAGGGAC
    90061 AATTACTTAC CCTTTTTATT TTATTTGACC TCAATATCGT AGAAATCTTC ATCACAATGA
    90121 AAGCATTGGT AATCATATCC GTCAATCTGA GATGGATAAA GATTTCGTCC ACAATGAGGA
    90181 CATTCTCTTA CAGGAACAAT TTCTTTTCCT CCATTCCCAA TATATTCCAT TTCATCGTTT
    90241 GTAATAATTT CATTTTTGTT TAAAGCAAAA AGAAGTCCAT CACAAGTTTC ACAGATTTCT
    90301 TTTTGAAACT CTGGAACCGC TCCAATCTTA CGCTGAATCA TTTTCACCTC ACTTCCATCA
    90361 ACAACTACAC AAGGAGTATT ATCTTCAGAT AAATGAGACT TAAGAAGACA ATAAACCTTG
    90421 TCGTTGATAC ATTTAAAATC AACAATGTTC CATAAATCAC TGCGATTGAT AATCTTGTAG
    90481 GTATTTTTCA TTTTAAAATC CTCCTTAAGA TAAGCAATAA AACAACAATA GAAACTTTAT
    90541 ATAAAGGAGA GGTTTCCCTC CCCATAATTT AGAGAAGCTC ACCAGTGTAG TTGTAGAGTC
    90601 TTCCATCAAC CTTCTCTCGA AGTTCATGGA ATTCACGAGA TTTAAGAACC CCAAGAATTT
    90661 TCTCTTTGTA TTCAAGCTGA TTGCGATAAT AGTCATTGTT GTAATCCCAA TGACGTTTAA
    90721 AGATTTTAAA AGCATCCTTT TCCTTGAGAG CTTCAATAGG AGTATAAAGA GAAACTGTGA
    90781 TATTTTCCTT TTTATCGTTC TTGTAGGTGA GCTTAATATA AATTTCGTTT GAGCCCCCAT
    90841 TATACTGAGG AACATAAGAC TCAAACTTGT AATCCTTCAA ATAAGGATAA TCTCGAATAA
    90901 GTGCTTCTTT ATAAACTTTA GCAAGATTAC CTACATTTTG ATACTGATAG GAAACACGAT
    90961 AGCCCACAGC GGGAAGATAA ACGGTACGAT GAAAATCAGT GTTACCCTGA TATTCCTCAA
    91021 AGTGATGGTG TCTATCAAGG CACTCACGCT CGTAGTTCTT TTCCCAATAG CTATCAGGAG
    91081 TTGCATTTTC TTGGGGAATA TAGTGAATAG CACAAATATC TCCAATGGAG ATGTTTTCAA
    91141 GAATCCACTC AAGAGTAGAC TTAGAGAAAC AGCTTTCCCA AGCCTCCCAA TTACGAATGT
    91201 AACGAGAAGC TTCTTCTAAA CTAACACCAT TTTCAGCTCC GACAATAGAG GAATCATAAA
    91261 CAGAAACAAT ATAGTTACGA GAATTAACAG ACTTACGCAT AATAAATACT TCCTTTCTTA
    91321 AATACAAATA AGATTTGTAG GGATGATATA AATGGATAAA ATGCGAGTTT TATTTTAATC
    91381 TGTTTCCCAG ACCCATCTCC CTCCTGTAAT CTTAGTGTTG TTGGGCATTT CCCAAAGAGA
    91441 TTGCAATTCA TCTTTATAAA AGCTCCTTAT TAAAAGAGCC CAAGGAGAAA AGTAAAAGGA
    91501 CTTTTCCCCA ACATAAGTTC CGGTCGGGGT GAATTTATCA ACAATTACCA AATTCCACGG
    91561 TCTTCCATTA TCATCTAAGT TTTCATCGTA ATAAATATTT ACATTGAAAT TCCCAATTCT
    91621 TTGAACAGAC ATAATTAGAC TCCTTTCAAA CATCAATAGC AAAATTAACC ACACAATATC
    91681 CATAAGTGTT TTCCAAATCT TCACAAATGG AATCATATAG ATATTCATTG AATGGGTCTC
    91741 GAAAATCAAG GCTACCCGCA TCGTAATTAA GGTTAACCTT GGTGGGAAGA TATTCTTCGG
    91801 GTTTATCGTT TTTATCTACA TCCCATTCAA TATCTGTAAC ATGAATAATC ATAACTAAAC
    91861 CCCTTTCTTA AATGAGAGGG AGAGATATTT CACTCTCCCT CATTGTTGAT ACTTACTGAA
    91921 CAGGCTTACC GATATATTCA ATATTGTCAA GGCAAATAGT ATAACAACCA GAGTCGTTAC
    91981 TATTTATGAA ATAACTTTCA GGAATATATC CAGTTGCTCG AAGCTGTTCC TTAGTTACCG
    92041 GAGTTGAACC AATGTAATAC TGCACCTTGG GTTTATTGGG AGTATCGTAT ACACGAATAT
    92101 ATTCCTTGTA CTGTCCCATC TTGTTGGTGT GACAAATGAT TCTACAGCTA TCATCCTTCC
    92161 ACTGACCCCA AGGAAGACGA GTTACATCTT CCATCTTCAG TCCTTTAGCT TCCGCACGAG
    92221 CAATAGCTTT CTTGGTGTTC TTATAAGAGA TACCAACACG GAACGTTCCA ATAACTCTCT
    92281 TCAAAACATG AACGCCAGCT TTTCTCCCCG CAGCAGAGAG AGTAACCTCA GTAACATAGG
    92341 ACATCTTGAA AAAGACACCG GGCTTCAGAG TTGCGACCTT GATGTTGGCA TAAGCGTTAT
    92401 TCATAATGTT TCCTTTCTGC CCGTAAACCC GATAGCTCAG GATAATAAAT CAAATTATGA
    92461 TAAATGGGAT TATATTAGAA CTCAGTCTGT TCAATGGTCA AATCGAAATG TTCCTGACCA
    92521 CGTTCTTCAG CCTCATTAAT CTTTTCATTG ATATACTGAA GAAACTCTTC ACGAGTCTCG
    92581 CAGAAAATCG CCGTACCATC CTCCTCACCA AGGCAGAAGC TCAAAATCTT GTTAGTCATA
    92641 ATTCAAAATC CTTTCTTAAA TTACAAATGT TTGTAGTTAC TTATCTTCGC CATTACAAAT
    92701 ACGCTCAAGC AGATTGAGAA TCATTTCATT CGTCTGCTCA GGAGTATCAA GCATAACCGT
    92761 GACTTCATTA AAAGTAACAT CATTAGTTAC CTTAAATGTT GCTTTATCCT TGCATTGGAT
    92821 AATTGTAATC ATTTGTTTGC ACCTCCTTCA AAATAATATT CAGAACAATG GAAAGTTTTT
    92881 TCCAAAGCGT TCTTAATTTT CATGAGCTTG TAACCATATT TTCTCTGCTG GTCAGCGAGG
    92941 TCTTCATAAT ACAGAGATTC TTCTTGAGTT TTGGCACCCA GCGCCCAAAT ATGTTTGTTA
    93001 CGAGCATCTT TAAAATGGTC ATCAATTGCA CCATCAAAGG TATGATAAAG ACAAAGGACT
    93061 TCATCAAGAG AATCAAATTC AATGATAGCT TTCCAACTAT CGGGGTTAAT CTTTTCCATC
    93121 ATTTCTTTGT TGCTATTAAT AGAAGGCTTG TAAGCGATAG TGTTCATAGT TAAATTCCTT
    93181 TCTTAATCAA ATGTGTTGTT TATAGGTGTT ATGTGAAGGT GGATTACGGA GTCGCAATCC
    93241 ACACAACAGT AATGTAGTCA TCAGATGTTT CTTTAGTGCC TTTGCTATCC ATTGTAAGCA
    93301 TATAAGGAAC ATCAGGATAA TCATATCCGT ACTCGTTAAC CCAAGTATAG AACTGATTAT
    93361 CTTTCAGGTT TACTGTTGCA AATGTAATCA CATCTTCTTT CTCTTCGACT TTTTCTGCGT
    93421 ATACAAAATA CACGTTAGGT TCAACCTCTG TTTCAGAAAT GGTTACTGGG GTTTTCATTC
    93481 CTGCAAACAC AAGAACCATA ATCATAAAAG CTAAAGCCCA GATAACAGAG AAAGACCAAA
    93541 GAATCTTAGG ATTGTCAATC TCATAATAGA GAACGCCAGC CATAAGGATG GCAAATACAA
    93601 TAATGAGAAC AGTTAAAGTA GACACAATCT TTACTTCCTT TCAAGTTAAA TTAATTTCTT
    93661 TTGGCTACGC CAATATATCA TGAAAACAAC CGATTGTCAA GAGATTAATA AAAGTTTTTC
    93721 ACCTCCTTTC TCTTGTCTTT GTATTTACGA TTGTTTTCAT ACCTAAACTT ACCATGTCTT
    93781 TTTGACACGA CATGACGAGT TTGAGCTCGA ATAAGTTCTG TTGTTGCGAG AAAACTTAGG
    93841 TCTTTAATCT GTTTGTTCAT GTTTTCCTCC TTAAGCATCC ACATATTCAT TGAGCTTGTA
    93901 ATTACAATAA TCAAGATTGT TAGTGCTTCC ACTATAACCT TGACCAAGAT TAAACAACAA
    93961 TTTTAAATCA CAATGGAGTT TAACATCAGC AAGCCAATCA ATTACAAACT GAATAGCTTC
    94021 TGGATTATTG CCCAACCATT TATTGTGATT ACCATGAATC TGAATGACCC TTTTATCATT
    94081 TACTTCAATG GTATAAAAGG ATTTATCAGG CTCAGAAACT TTTCTTAAGA AAAGAATTGT
    94141 TTTATAGCCA GATGCTACAG AATCGAGATA ACCTCCAACA CAATGATTAA GAGAAGCACC
    94201 TTCATTTATG ATGTCTTTTG GCTCTTTGGG AACAATTATT TCAAATTCAT CACCAATCCT
    94261 TTCATAAAGC TTGATTCTTT TTTCATTAAG TTTGTCCCAC CTCCCATCTT TTGTTAATCT
    94321 GTTAAATTTC TTTGCATTAG CAATATTAAC ATATTGGTCG TGCATCCAGT TTAAGTCTCT
    94381 AAGTGTTCGA GCTTCAAATG GATTCATATT AGGCAAGATT TCGTGTACGC TATTACATAT
    94441 AAGATAAATA GTATCCCTAA AAAGCCGAAC ACAATCAGTG TCAGGATTTT TAGCTTGCAA
    94501 ATTAATTAAA TTGCGAATGC GACGCTTATC TTCATCAGTT GGGTAAAAAC TGTTTAAGTT
    94561 TCCCCATTCA ATATAAGTAG GAGAATTTAA ATAATTTGTT CTTAACGCTA ATCCTTGCCA
    94621 TCCTCCAGCC ATGCTTGCAA ACGTAAAGAT TTTTTGAGAC TTCTTTTCAT CCCAGTGAAT
    94681 TACATCTTCT CCCCCTATTT CTTTAACAAA TTTAATTTTT GGGAAAACGG GATGGGTAAG
    94741 ATAAGTACAG TTCTCAAAAT GCTTTTCAAG AACTTTAAGT TGGAATTTAT TGATGCCCAA
    94801 GTTTTGATAA ACAGACCCCA TTTTCTTTGG AGTAGTATCA AAATAATCTC TTAAACAAGC
    94861 TACTGGGTTG GAATTAATTT TCTTTGCAAT AGTAGGATAC CCAGATTTAT ATACTTTCTC
    94921 AATGATGGGA TATTTGAGAA TGTATATAAG ATTCTGAATA AAGTTATCTT TTGCAAATTT
    94981 GTCAGAAGTC GCCACATCTA TAACCTGTTT GATTCTTTTG ACATTTTCAA ACTGTTCTTT
    95041 TCCCACAATG TCTTTATAAG AACAAGCAAT GTAGCAATTG TTTACAGAAC AAGGATTCCA
    95101 TTTTCCTTGA GAAAATTTCA GAATAAAGTT TTCTTTTTCA CTAAAGAAAA CTCTATAATT
    95161 CTCACGATAG AAAGGGATAG AAAGAGAAAT GGAATTAGTA AAATATCGAA TCAAAATACC
    95221 TCCTTTAAAA GCGGTGCAAA TCGAACCTTT ATTGCCTCCT TTAAAAAGAC TAAACAAATA
    95281 TTCATTTGAA TATTCTGTTA ACTCTTGAGT ATTAATAAGG ATTTCTTTGA CGCTTCCTTT
    95341 TTTAATAGGT CGTTCCACAA TCTTTTCATA CCACCGAGTT ACTCTAAATG GAATCCAAAA
    95401 AGTCTCTCTG CTCGAATATT CTTCTTGAGC CTTATATCCA AAGAAGATTA GCGCTTGTCC
    95461 ATCAAAATAT TTGTTGTGAA TATTTTGATG GAGGTCAGAC TGCAGCCAAT GACGAAGAGT
    95521 TTTATCATAA TATTTCCCGT CTTTCAAAAG ATAAGAAAAA CCTTTAATAG CTTCTCCATT
    95581 TCTAAAAAGG AAATAACGCT CATTGTTAAT ATTAGCGTAT TCCCAAACAC GCTTTTCTCC
    95641 ATCTTTAGCT CTTTTACCAG ACATCTGAAT GGAAGCAATC TCAAGAGCAT CAATCTCTTT
    95701 GTGATATTTA CCATAATAGG AAAAGATTTC TGCTTTTGCA GAAGTCACGG AGTCTTTATT
    95761 ATTGGACAAA TAGGGTGCTC TTTTATCTTC TTCAGTATCA AATAAATAAT TGTGCTTATA
    95821 AAGTAGAGGA TTTTTTTCAA GAATTTCAAC AACACCGGTT TTGGGATAAT AAAAAACAGG
    95881 AGTTTTATCA ACTCTTTTTT TACCCCATTC TGTTTTGGTC GTCTTGGTTT TATCCCATTT
    95941 AATAATAATA TCGGGGGTAA GAGCAAAATC GGGAATTGCG GGAAGAGACT TGATATAGTT
    96001 GATAGCTTTC TCAAAGTTAA TGGTAGACAT AATACTGAAC TCCTTTCAAA TTAAAACAAG
    96061 TATTTACAGA TATTCTTTAA CATCCTCAAT TGAAGGAATA GGATGATAAG CATAGGAAAT
    96121 AACTCCCCAA GTTTTACCAG ATTGAACCAC ATGAATCATT TCAGGCCTTG TTGTCTTAAG
    96181 CCCCTCAATC ATAGCTTTCG CTTTTGCCAG TGAAGATGCG GGAATATTCA ACGTAATCAT
    96241 TACAAGACTT GCGAGTTTTC TGAGTGTTCA TAGCTGTACC TCCAAAAATA TTTTTATAAA
    96301 GTGTTGACAA ATGGTTTTGA GTGTGCTATA TTATAATCAA GTCAAGAGAG GAAATTCCGT
    96361 GTTCCTCCCT TGAACTCGAA ATTAACGTGA CGTGTTAATT ACGATTCTTG ATTACGAAAA
    96421 CAACAACAAT GTTGAATTCA TAGCTGACAA ATATGATTCT CTACATATTA GATACTCCTT
    96481 TCATTAAAAG ATGAAAACCG CAAAATGCAG TATCTATGTA AACAGCTCAC GGAAGGTGGA
    96541 ATCTTTTTGA AAACTCGATT AGATACATGA AGAACTAAAG AGAAATAAAT ACCGTGTACT
    96601 TCTCTTTAGC GCTCAACTAA TACTGGTAAT ATTAGTTGCG ATTTTTAATC ATGCGTATAA
    96661 CAATCACATT ATACTTATAA TCGACAAGGA TTATTTTCTA CATAATGTAG TCCTCCTTTC
    96721 ACAAGGAATC AAAACCAATT TAATGGTATC TATGTAAACA GTTCACGGTA AACTGGAGTT
    96781 TTATTAATGA GTGATATTAA AATAAATGTA AAAAGATAAG AATGTTACGC TTCTTATCTT
    96841 ACGCAATCTT AGGTCAATTA ATTGCGATTT TTAACAATGA ACACAACAGA GATGTTGAGT
    96901 TCATAGGAGA TAAATAATAT CTTCTACATA TACTCACTCC TTTCATAGTA ATGTATCTAT
    96961 AAACAGTCCG TAACAACTGG AGTTTTCAAA TTTAAAGTAA AGGGTAGGAG CTTGTGGACT
    97021 CCTACCCTTT ATCTTATTGC TTAGTTATCA CTAAAACGAA CTTTTGAACT ACTGTGCTCG
    97081 TATGAGGACA AGGGAGAATT ACTCCTCCTC ATCATCCTCA TAGTCATCTT CGTAATTAAG
    97141 CCCTTCCTCA GCCTCAGCGT TAAGCTCATG AATCTTAGCC AGAGCTCGAA GCTTGAGGAT
    97201 TTCCCGAATA GCTTCCTTGG GAGTATTATC CCCCATATCA GAAGCATCTG CCAACTCCTT
    97261 GCCAACCATG TCGTAAATCT TTTTAGTCTG GTAAGAAATT ACACAATCTT CATCTTCAAC
    97321 TCTCACCTGC TCGTCAGGCT GAATCTGATT CTCGTTCATA TCAGCCTCAA ACTTGACCTG
    97381 CGCCATCACT TCACGAATGA GAGCATATCC AGTCAGATTG CTGTTATCAA CAATCTTCTG
    97441 AATGCAACGG ATTCCAGCTT CACGGTCTGC TTCAGAGGCA GAACCCATGT AGCCACAGCG
    97501 AATTCCATCA ATAGAAAGAT ATTCCATGTT GGAGTTGCTG TCCTTGAGCA TCTGGACACG
    97561 GTTCAGGGTA GCGTTCTTCT TAGTGTTGAT AGTAGCCATA AATAACCTTT CTCTCGTGGG
    97621 TTTTAATGTC TTTTTCCTTG ACAAAATTAT TGAACCTTAA AGGCTCAGTG GGATGCAGGA
    97681 TGTGTTTCAA TCCTGCACCC GGTCAACCTT TAGAGCTTTT CAATCAGGTC TTTCGCCTGT
    97741 TTCTTGAGGG CAATCAAAAC ACCAATATAA TTACACTGAT TTTCAACATC CATAACAGGA
    97801 TTAATTTCAA GAGAGGTTTT AAGATGGCGC ATCTCTTCAT TGATAGCGCT TCCAAGGAGG
    97861 TCGTTGATAC GACTTTCAAG ATAACCTTTT TGCATAATTG TAACATCCTT TCTTTAATAC
    97921 GTCAAGGGTT TAATAAGAAT TACTATAATA TTTTATAAAC CTCTTGACAA ATTCAAATTT
    97981 ATTTGATATA ATACAATCAC CAAGAGAAGT TGACCTGTAA TCCTCTCTTG ATGATTGTAG
    98041 CCTCTTTTTA TTTGTTAATT TCTGTTGTAG AGGACTTTAA TAGCAAAGAC CTACTTTGCC
    98101 ATATCAACAT AAAGATATTT CTTCATTTGA TATACTCCTT TCTGTGAGTA GTTATGTAAA
    98161 CAGACTTTAC AGGAGTCTGG AATTTTTGAG AGAGAACCGT TGGGGACTTA CTTCGGTTTT
    98221 CTCTTTTGTT TTTTATTTGT TCTGGATTTC TTTGATTTCA TCTTCCAGTG CCTTGAGTTT
    98281 AATCAAGACT TCATCCAGAG CCTTATTTTG CTTTTCTTTA ATTTCTTTCA CCTCCTTTGC
    98341 TTTTTTATAG CTTTGAAGAG CTGAAACCAG AATCATCTGG TCAACGTCAG AGCATCCAAC
    98401 AAAGATATGT CCATTTAGCC TTTCTGCGGC AAGATAATAG CCGCTACGTT CAAATCTGTT
    98461 TTCAGGATTT TTATGGGAAA AAGGCTTGTT GACCCTATAT TTATCCCAAT CTACAGGATT
    98521 CTTTTCAAGA ACAGCTTTTT TAATTTTGAC AAAAACTGCC GTTCCAACAG ATTCCCCTCT
    98581 TTTATCGATA TTAGGATAAT CCAAGGAATA TCCCGGATAA ACAATCTGTT CAGTTACATC
    98641 GAAAACAGGA GTGGAATTTG CGTTAGGCCA ACATCCAGTT TCATTAAACC AATTTCTTAA
    98701 CACCTCCTCT TTTTCAGGTT GATTTCGAAC AATCTCTTTC CAAGTTAAGG GCCCATTAAA
    98761 GCTAACAGGA CTGGAAACAA ACTTGTTCGT GATTTTGCAA TCAATGGTCT CAATTTCGCT
    98821 GATTCTTCTT TCGTTACGGA TGGTAGACAT AATGTACCTC TTTCTCCCAC TGTGTGGGTA
    98881 TAAAATATTG GAGCTCTGAG AACTCCATGA TGCCCAAGGG ATGTTTCCAC CCCTTGAGCA
    98941 CGAGCAATCC TCAGATTACA CCTTTTGAAT TGCATCCCAA TAGACGATGT CATATTCAGC
    99001 AATCAGTTTT ACCGTGTCCT CGTTATTGAG AACTTCCGCC AAAACCCCAC AACTCAAATG
    99061 GAATCCAAAA GAGTTGTGAG ATGTAAAGAA CAGATAGTAG CTCTCTGTTC CTTTATTGAG
    99121 ATAGAGACAA GCGTTAAGGT CTCCATCTTT AATCAGAGTC TTTACAACCC CGTTATCTTT
    99181 AACGAAGTTG TAAATATACG GAGTGGTACT TTCAATCTCC TCCATATAAA GAGATTTAAA
    99241 CTGCTTTACC TCCTTGGGAG TAGAACCCAA ATTAGTGACA TCAGAAGAAA CAAAACGACC
    99301 ACGCTCATCA CGAGGCTGAG TATAGATAGG AGAAATGGAG GACTTAGAAG AAGAAGTGAT
    99361 GTTGATAGAC ATAATGTTTT CCTTTCTGAC TAAATAGCCG ACAAAAAATA TTTGTCCAAA
    99421 TTTATCAAAG AATTTACTAA AAACTCTTGA CAAACCTGAA TTACTGTGCT ATTATACAAT
    99481 CAAAGAGAAG CCCTACAACT TCTCAATGAT GTATGAGTTT CGTTTATAAT GAGCTGTTAA
    99541 TTTCTGTTAT AAACGATTCT TACAACTCTA AGGTTGTAAG CGTAGGAAAC ATGAAAGATT
    99601 CTCTACATTA ATTTCACCCC TTTCACAATT TAATATTGTT AGTATTAACT ATGTAGGTCG
    99661 TTAATACCCA ATCAAGTGTA AAATCATCCA TACTGACCAT GGATGTTGCA ACTTCTTCTA
    99721 CAGGTTGCAA TTAAATTAAA CACTCTATTG AGCCCTGAAT GTGTTTGCAA ATCGTGAGTA
    99781 CGTTCAGGGC TCTAACAATG CTTAATTAAA ATTTATTTGT ATCTACAAGG TAGGGTCGGC
    99841 ATAGTTTCCA ATTATACCCA TTGACCAACC ACTTAGGCTT TCGCTCGTCT TCATTCAAAC
    99901 GCTTGCAAAG AAGTCGAGCA AAATCTTGAG TTTTAAAGGT TTGCTTCTCA ATTCCTTTGA
    99961 GCTTTACGGT AATCGCTTTA CCGTATTTGT TAATGACTTT GTAGTACATT TACTTTACCT
   100021 CCTTTAATTT ATTCTGAATA AGCTTTAACA ACAGCCATAA GGTAATAAAC GTCCAAGTTA
   100081 CAACGACCCA TTCTGGATTG GATAAACTGT TGCCAATAGC TAACAAAGAC AGGTCTTTAA
   100141 GAATTTGCAA AAGAATCACA AAAAGCTTTC TCCAATTAAA ATTGGAAGTC GATTCCTGTT
   100201 CCATTTCTTG TGCTTTTCTT CTGTTTGCTT TATCTTGAGC TATAATGTCA AGGTAGTCTT
   100261 TTTCCCATTG TTCCATTTTC ACTTCACCTC CTTCTTCAGA GGTGCTCTCC ACACCTCAGT
   100321 TTTGTGCCCA CGCCCATCAA AGTGACGATA AGCACCGTAA GAAACCTTGC AATCCTGATA
   100381 TTCAGGACGA GTTCTAACTC CATCCCGAAT CTGCTGTTTA GCAGTTTCAT AAGCCTGATA
   100441 CACCGGGCAA GACTCACATT TGCCAGCAAA ACGCCCCTTA CAGACGTTAG TACAGAAATT
   100501 ACTGAAAACC TGATTTGCAA AACGCAAAGA CCAAGCCTCT TCTAACTTGG AAATGGTCTT
   100561 CTCAACAGGA ACGGACAATC TCATAGTGTA CTGCTTTTTC ATAATGCTGA ACTTCCTTTC
   100621 AAAATAAATT GTAATAAACA CTTGACAATT AATATCAAAT GTGCTAAGAT AACAGCGAAA
   100681 GGGAAGTTCT ACACCTTCCC AATCACATTT GTTATTGGTT TATGTTAAAC CATCAACTTG
   100741 CCGCTGAGGA TAACACCAAT AACATAAACG TTGAACTTTC GTTCAACTTG GAGTACCTTA
   100801 CGCATATTCA CCTCCATTTC ATTAATAAGT AATATACCGT ATTGTAGACT ACGATATATT
   100861 CAAGCAGAGA GCTTATCTCA GAAATAAGCG CTCTATCAAA GGCAGGAATC TTAATCGACT
   100921 CCTGCCTTTT AACAACGCTT ATGTTAAAAT TTAACTGAAT TTGAACGTTT CCCCGATAAC
   100981 TACCAAGTAA CGTTCATCTA ACTCCACTTT TGCAGAGTTA GTAAAACCTC TCAATTTCTT
   101041 GTATTGAAAA GCCATGTTCG TCAAGGCTTT CTTTTGCGGA TTTGGAGATG TCTTGGCTAC
   101101 CTCAGTAAAC AGCTTAATGT TGCCTACCGT TTCTCCAAAT CTCTTTACTG GGCCTTCATA
   101161 TTTGAAGACC AATAAGTATT TTCCTATTTA ACTCACCTCC TTCAGCGGTA TCTCAACGAA
   101221 TGTTAGATAC CTCACCACCT CCTGTGGAGA CATATCACTC GTTATAATTG AGTGAAGAAT
   101281 ATTGTCAAAG CGAATCGGTG TGACCCGCTT TGCAATGATT GTTAACAGGT CTGTTACTTC
   101341 TTGACGGTTT CGCCATGTGA CGAAACCAAG CTCTGTTAAG AGTTCTCTTT TAGAACGAAC
   101401 AATCTGTTTG TAAACCTTCA TAACTGTTCT CCTTTCTAAA GAACAAAAAG TTTTTATAAC
   101461 CCCTTGACAA ATACCATCAA GTGTGTTATA GTTTAGAAAA AGAAAGATAT AGTTGACCAA
   101521 TCCTATATCT TTCTTTAATA GGAAATTATT TATCCAAGTT TAACTTGGAA ATGTCAATTT
   101581 GGAAGAATTC AATCAGCTAA TCAACACTTA AATGTGTCAT AAACCAATTA AATTCATGCT
   101641 CCGAAGTAAT ACTCTACTTC AGAATCGACC GAATCAGCAT TTTATTGTTG ATGCTATCTT
   101701 GCATGAATTC CTCCTTTCTT ATAACTTGCT AACTGTACAT TAGCTTGTTA GTTATAATCC
   101761 TGATTGGTCA TTTCAGGATG CGAGAGATAA TTGGTTGTGG ACAGCTATCT CTCCATCTAT
   101821 ATAAACATTG TCTACAAGTG AAAATAGACA ATGGAATTTT TATGCTGAGG AAAGAAGACC
   101881 TGTATCCTCT TTCCTTTTTC CATCTTTATT TTACTTCGCT ATTAGTTCAG ACGATGGATA
   101941 ACGAAGGTTG CTACGAGACA AAGCTCGTAG TCAACAAACA GTATTTTCTT CATTATTTGT
   102001 TGACCTCCTG AAGATAATAC AAAATACAAC TTAATGCAGG TTAAGTTGTA TTATGGCAAT
   102061 TATAAGAGAG TTTCTATGTC TAACTACTTC TACTCTCTTA TAGACCATTT AAATCATTTA
   102121 TTATCAGTTA TGACGATAAA TGATAAAAAC AGCGACTACT GACCATTGGT AGTCTACATA
   102181 AAGAATCTTC TTCATTATGT AAAGCTCCTT TCGGAAGAAG ATTTGCCAAC AAAATGTCTT
   102241 TTGTTGGACT TAACAACATC TACTTAGTTA GATTTGTAGA TGTTAAAGAG ACCTCTTGGA
   102301 TGCTTGCACA TCTAAGAGGT CTTTTGGATA GCACCTGTTT AGAGGTACAG ATGCTTCAGG
   102361 AAACCTTTTG ATTACTTAGA GATTATCCAT TATTGGTAAT TTCATCTGCT ACTAATCCCC
   102421 ATTCTTCACC ATTTTGGTCA ATGATGTGGA TTGTAGGGTC ACTACCATCT TTGTGTGTAG
   102481 AGATGATAAC TTCTTCTGTT GAAGACAGCC AATTCTCTAC TTCTTCATTG GAGGGGAAAG
   102541 TGTGTGCTGC TTCTGCTTTA CCATTTTTAT AACCGTTGTT GTAGGCAATT TGGAGGTCAG
   102601 ATACGGTTAG GTCATTCTGA CTATGATAGA TAAGTACCAT GGTCAAAATG CTAATTGTAG
   102661 CAATAAGTAA CATCATAAGC AACCAAGCAA GATTAATCTT ACGTCCTTTG TGTTCAATTT
   102721 TTCCAATGAA CACAAAAACA ACAGAAGTAA AGACGATAGC GAGGATGATA GCTGCGACAA
   102781 TGTAAGAAAC GGACATAACC GATTCTCCTT TCTGGTTTTT ACGACTTTTC CTTGTCAATA
   102841 ATAATTATAA TTAAAGCTGA TTGATGATTG CTCACCAACC AGCTTAATTA TTTATATATA
   102901 AACACTTAAA TTACATTATC TTTATTCACT TTTATTTTAT TTTATATTAC ATGACATATA
   102961 TTTCGGTCGA GAAAATAAAA AATAAAAAAT AAAAAATAAA AAATAAAAAA TAAAAAATTA
   103021 AAAATTAAAA AATAAAAATT TTAAAATTTT AAAATTTAAA ATTTAAAAAA GTTAAAAAAA
   103081 TTTTTTCATC TCCAACTCCA TAACTCTTCT CCACCACACC ACTCACTACC TCTCTCCCAA
   103141 TTCTTTCTAA CCCCCACTCA ATCCATTTCC TCCTCCCCAC TGTTCTTAGT GTAATCTTAT
   103201 ACCAAACTTT ACCCTTATTT TTTATTAATA TTATCATTAA AACTTTTTCG ATATATAAAG
   103261 TCACAATAAA AAAGGAAGCC ATCTCTGATG ACTTCCTCTT ATTGTATTTA ATTATACTTG
   103321 CCCAGTTTCC TCAACTTACA CCGTTTCAAT TTCCTCTGGA CTACAGCCGA ATTGTAACAA
   103381 ACATCCCTCA ACCCCTCTAA TGATAGCATC CCACTTAATC AAACTTTGTT CGTAGCTGTG
   103441 TGGGTAGGCA GGATAAGATG TATCATCCAT AATACCGAGA CAAAAAGAGC TACCTTCATT
   103501 AGTAACAAAT GTATGATAAA AAGTAGACTT CTTTGCCTTT GCCATTTCGC AACAAAGATG
   103561 TCTAATTTCA TGCCCTAAAT CCACACAGTA CTTTTCTTCT TCTTTAATTT TATTAAATTT
   103621 TTCTTTCAAC TCATCAAAAG AATACGCTGG TTCTTCTGGA GGCAAAAGAT TTATATCAAA
   103681 ATAAGAGTTA AATTCTTCTT CAGACAAGTT TGCCCAATAC TTATAAATTA AATCCCATCT
   103741 TTCACAAGGA GTCATCTTAT CTCCTTTAAT AATAGATTCA AGATACTTTT TAATTTCATC
   103801 CATTTCCGAA GTATAAATAA AAGATTTACT ATCGAACTCA TATCTCATTT TAAACAGATA
   103861 CAAATCCTCT TTAAGTTGTC CAATTTCTTT TCTATAAAGT CACTTTTTAA AACTTATACT
   103921 AATTAACAAC CTTTCTATTT TCTAAGTTCA ATTCTATTTA AAGGAATATA GTTTAACATC
   103981 TTTTGTCTGT TTTTAAAAAT TAAAGAGGTC AAACATATTA ATTTAATTAT TTGTCAAATC
   104041 AGTTTTACTT TTGTCAAGCT CATTATAATC ATGAACATCT TTTTTAGCTT GTTCATCCAC
   104101 TTTAATAGAA ACATAAGAAC CCCCATTATC AGGTTCATTT AGTCCACTGT ATCCAAACCA
   104161 TTCGATGCGA TATTCAGCAT TAATACCTTC AAGGAAAGTA TTAATAACTT TTACAACTTC
   104221 TTTATCGGTA AGTTTTTCCA TATCCATGGA ATTATCAAAA TATTGACCAT ATTTAACATT
   104281 GCTAAATTTG CCAACTCCAT AAATATATTG AATATTTGTA TGATAAGAAA ACTTATTAAA
   104341 AAGAATTTTA TAAAGTTTGT CGAAAGCTTT TGCTTTTCTT TGATTTTCTT TATTTCCAAT
   104401 ACTTTGCTTT TTAACTCCTT TTTTTAAAGT ATCGTTTTTC TCTTTAAGAT AATCAATATA
   104461 TTTTTTAAGT TTCTCATTTT CTTCTTTTAA TTCCCTGTTT TTCTGAAAGG AATTTTCCTT
   104521 CCCACGTGTG TCGGGATAAT ATCTATTAAA ATTAGGACAA TCAAAATCAT CCTTTATTTT
   104581 GCCATAATTA AATTTTTCGC CGTAATTCAT TAAATACAAA CCTTTCTATT AAGCCAACAT
   104641 TTCATCGGGA TGTTCCAAAA TACAAATTGC ATCATCAATG CAGTTAATCT GTTCGTTTAA
   104701 AAGACTAAGA AGATATTCAT TCCAATGAAA AGTAGAAGCT GTATCTGAAC CTTTTGAATG
   104761 ATAATAAGCA GAAATTGTAT ATTTGGGAAA AGTGAGGTCA GAAATTTTAT TGTAAATAAT
   104821 ATTAATAGTA TCCTGTCCAA CAATCTTTTC AGGGAAAACA GGATGTCTAT GCCATTTTGT
   104881 TAATAGCATA CTCCAATAAT GAGTTTTTTG ATAGATAGAA CCCACGTAAG GGCAAGATTC
   104941 AGAAATCTCA AATCCTTGTT CAGCCCACTT ATCCTTAATT CGATTAGCAG CTTTTGTAGC
   105001 CATGATAATT TTCTTAGAAG TTTTAGCCGT ATTATCCTTA GTAGTATCAA CAACAATATT
   105061 GTAAGCCATT TATATTAACC TTTCTTTAAC TTTTTAATAT TCCAAATTTT TCAATACTCT
   105121 TTATCTTCCC AGTATTGTTT ACAAGACTCT TTCAAATTCT CAGTCCAATT ATTAAGAACT
   105181 TCTTTTTTCC ATTGTGGCAT ATTTTCATAA GCTTTTTTAG CTTGCTCAAT TCGTTCTTTT
   105241 TCTTCTCGCT TTTGCTTTTC GTAATTAGCT TGGCATTTAA TCACAAATTC ATTTTTCTCT
   105301 TAGAGTAAAG CGTTATATTT GTCAAGAAGA CCATTGTATT TAGCAAAAAT TTCTTTTGTT
   105361 TTTTCTGGTT TATACTCAAA ATTTTCTAAG CCATATGCAA CATCTTCTGA ATCTGTAGCA
   105421 GTAGTACAAA CAGGTTGATA CTCTTCAATA TTATATTCAA AAAAATCTTG TGCCTTCTTT
   105481 TTAAAATCTT TGAGAGTTCC TTTGTTTAAA ATAGTATAAT CATACTTGGT ATATTGTTCC
   105541 ACATTATCAT CTGCATGATT ACCTTTTTTA GTTGTATTTG GTCTTTTTAT TAAGATAGAT
   105601 TTACAAAAGA TTCCTTTATT ATAACAATAA CTTTTAATCC AAGTAATATC TTTTTCTTCC
   105661 CTTGCATGAA TAAAAAAAGA TTGATTTACT ATAACAATGA TAAAATTGAT TTGTATAATA
   105721 TGCGTTAAAA TAGTCTTTAA TACAATTATA AGTTGCATTA TTCCAATAAT CAAGCATATC
   105781 TTTTAAATTA CAAAGAAAAC GTCTATCATT TGGAAGTTTA CTCCCGTCCC AACCCATTTG
   105841 TTTAGCCCAT TGTTTAGCAG GGGTAGAAGT ATAAATACAT TCAACATGAT AGAATCTATC
   105901 TTTTTCAGTC GCTAACTGTT CAATGTACTT ACAAAAAGTA TCCTTGCCAG AACCACCAGA
   105961 GCCATTAATA ATAAATACTT TTAAATTATC GTTGTTTTCG TTCATAAAGG GAACACCCAG
   106021 TCTTTCGTTA AATGTTTAAG AAAATCTTGT TTTATTGTGT TTGAAATAAA ATAAGAAATT
   106081 GCTCTCCAAT CTGGTTGATT GCGACCATAA ACGTAAGGAG CAAACAATTT TTCATAAATA
   106141 AAAGATTCTT CAAAGTGTTC TTTAAAGATT AAATTGTTAA GAGTTGAAAT CTTAAAAATG
   106201 AGGGTAAATC CATCCCCTTT TGTCCAATTA CAATTAATTA AATTAGTAAA CCCTAAAAAA
   106261 GAGGAATTAG GATAGTCTTG ACTAATATCT TGAGTTAATT TATCAAAAAG CTCATTGCAA
   106321 AAATCTAAAT AATTCATCAT AGTTTATTAA TATTCAATCT ATATTTTTTA ATTTATAATT
   106381 GTTTTACTTT CTCCATTACT GTTGATAACA ATAAAAGGAC GTTTAACTCC GCACATTGCT
   106441 TTTTCAGCAG CTTCGAGAGC ACAAAGAATA TGCTGTTCTG GAGTAAAATC GGGATTGTTT
   106501 TTAGTAGTAG CATATAAACT ACCTTTAGCA GATAAAGCTC CACAACCAAC AGCATCATAG
   106561 CATTCTGGAG TCTCAAGAAC AGAATAATCA GGCTGTACTT GAAAAAGATT TCCATTGATT
   106621 CCAATAAGAA AATTCCCTCC TCTATCTTTA TCGGTTTCAG AAACAATTCC TGTTTGAAAA
   106681 AGAGTAATTA CATTAGGAAT AAAAGAAGTA ACCATATATT TATGGTCAAT AGTAATTTCT
   106741 TTCTTTTCAA GTTTATATTT ATCTACCTCT GGAAAGAGGT TTTTACTATA TTTCAACAAA
   106801 TCAAGATGTC TAAAAGTAGA AGTACCACCA ATAACAACAT TAGTAAGAAT ATCATTATGA
   106861 AAAACTTTCC CAGCCAAATT TAAATCTTGA GAATAGCCAT TGCTACCGAG GGAATCTCCA
   106921 CCCATCCAAG TAACATTGTT TTTCTTGTCG GTAAAACCTA CGATACAAGT CATTTATTTT
   106981 CTTCCTTTTC TTTTGATGCT TTATTAAATT CTGAATTTAA GATATAATAA ACTTTAACTT
   107041 CTTTTTTATA TTTTTTAATT AAATTACAAT AACATAAAGC ATCTAAATAT TTTTTTACGG
   107101 TAACTTGGGA TAGAGTAGAT GCTTTTATTA TTTTATCTAA ATACATACAA TCTTTATTAT
   107161 AAAAATTACC AAATTTATTT TTTAAAGAAA TGTTTTTTGA GATATTACTT TTTATCAAAA
   107221 GATACAAATT AAGTAATTCT GCAATTTTAT ATCCTTTTCC TTTAACATCT TTATAAACAA
   107281 AAGACATTAA AGTAAGATAT TCTTTAAGAG TTAATTTAAC AAAAGAACCT TCTCCCTCCA
   107341 TAGCAATAAT AGAAAGTTGA TTTTGAGTGA AATTTTTATA TGAAGATTTT AAATTAATTC
   107401 TTATTTGATT TAGAGACTCA GATAAATCTT CATACGCCAT TTCTCCACAA TCAAAATAAT
   107461 CTTCATAATT TTGAATTTGA ATATGTCCAT CTGATACAAC TTTATTTTTA TTATCAGTAA
   107521 TGCAATTAGA TAAAATTATT AAAGAATCTA TAATATCTTG TTCTTTTTTT TGAATTATAT
   107581 TTTGATTTTT AGTTTTAAAT ATATCTTTTC TTAAAATAGA AACAGAGATA TTAGTTTTAT
   107641 TCATCATATT TCTATTAATG ATAAGATAGG CATAAACTAA AGTTAAAGCA GAATTTTCTT
   107701 TTATACTTAA TTTTAAAAGA TTATTAGGAA TTTTTATAAA ATTCTAATCA TTATTGATAC
   107761 TTTCATTTAA ATTTGTAAGA AAATTAGCCA AAGGTATCTC ACCTCTTTTT ATTTTTTCGA
   107821 ATAAACTATA ACACAGATAA AAGATATTTG TCAATAGTTT TTATAAATTT CTTGTTGTGA
   107881 AAATAAACAA AAAAGAGCAA ATATATCGGA GGCACTTGTG CCGCAGATAA TGTCTTTCTA
   107941 TATATTATAT ATATTTATAT ATATTATCTT TCTATGTAGG TATAAAGGAC GGACGAAAAA
   108001 AGCTTGAAAT TCCATGGGGT CTGAGCTATT TTAAAGTGAG ATAAAAAGTA TATGATTGGT
   108061 GATAGAGTTT TTAAAATAAG GGTAGTATAA AAGGAGTAAA GTGTTTCTAC ATAATTTTCA
   108121 AAATATTGAT TTCACTGGGA GTTGAAAGTT CGTCCACAAA AAAATTAATA AAACTCTTGA
   108181 CAAAGAAGAA GTGGTATGCT ACAATAAAGC CAAGTTAAGA GATAGACAAA AACAACAAAA
   108241 ATAAAAACAA ATAATTGACA AAAAGGAGAG AAAAAGATAT GAATTAGACA AAACGAAGAA
   108301 CAAAATCAAG TCTTTATACA ATCAGGGATA AAGGCGAAAG AAGAACAAAA GACGAAAAGA
   108361 AGCATAAAAG AAATATTTTA TTTGGTTAGG AGATAATTTT GAGGGCTGTT TTTATTCGAT
   108421 GATTACAGGG TCGAAATTTT AACAATCTTC AAAGTTTTTT ATTTTATGAA AGTTTTTAAA
   108481 GAAAACATGG ATGGCTTTAA CTTTGATAAG CCTACTGTTT ATATGGATAT TGATGATGTC
   108541 CTACTTGATA GTACAAATGC TGTTCTTGAT GTTATTTACA AGCGTTATAG TATTCGTCAG
   108601 GAGTAGGCCA ACATTAAAGA TTGGCGCTTT AAAAGTGCTA AACGTGACAT GACCAAGGAA
   108661 CAGATAGAAG AAATTTTTGA ATCTGACGAT TTTTGGAATG CTGTTCAATT AAACGAAACT
   108721 CTTATTAAGG CTTTTGAAGA AGGTCTTTGG GACAATTTCA ACTGGGTCTT TGTTACTAAG
   108781 GGCACAGAAC AAAATCTTCA AAAGAAGTTT GATTATTTGA ATCAGCAAGA ATTCCTTCAA
   108841 AATCATTCTA ATTGGAGTTA TTATCGGCTT AATTTGAACG AATCTAAATC AAAGGTTCAT
   108901 ATGATGGGTG GAATTCAGAT TGATGATTTA TATGGCAATT TGGTAAACAC CGATGCAGAT
   108961 TTGAAGATTT TACTTAAGAA TGGCAGAGAT ACTCCGTTTA ATACATCTAA GAGAGAAACC
   109021 GATAATTTTG AGAATCTGTA TTTTGCTGAT GATATGAATC ATATTGTTTC AATTCTCAAT
   109081 TGGTATTCCA GTTTGGATGA AGATGATTTA AATGAAATTT TAACAACTAT GACAACCAGC
   109141 ATTGGTGACG AGTTTTAATA AATAAACTAT ATATAATTAT TGAACTTTGA CAAAAAAAGA
   109201 CGATATTAAA AATGTCGTTT TAAAAATACA TAATTAATAA AGGATGATAG CCGAGTGCGT
   109261 TTATTTTATA CTGTTAAGCT TTCAAGTTCT ATTATTAAAG ACAATGGATA TAAATTAAAC
   109321 CTAAGTTTTG AGGATTGTAT TCGAAGCAAT CTGATTGTTT CTTTGGCTGA TTCTTAGATG
   109381 CTTAAAAGCA TCAGAGATAT TACGGGTCAA GTAATCGACC GAGATGAACT TGAAACGTGG
   109441 TATGCTGAAA GAGATAGACT TAAAAAGAAG AAAAAAACAT CAAAAGATGA ACGAAATCGA
   109501 ATAAAAGAGC TTCAACATAG GATATATATG ATGATGTATA TTCCTCAATA TATTACCGTT
   109561 ACTATGGACA GTGTGAGCGA ATATGAGAAG CTTTATAAAA ACGGTTTCTA TTTTAACGAT
   109621 AGGTGGTTTA AGCGAATTTC TTGTTCTGCT TCTCAAGCAC GAGTAAGCAC AGTAGTATTT
   109681 TGTGATTGTG GAAGTATCGA AGATAAAATT GAACCGCCTG ATAGCATTCG TATTCAACTC
   109741 AGAGATAGAT TAGATAATGG ACGAGATATG TTTCATCCAT TAGCTCCAAG TAAGTATAAT
   109801 GCGTATTTTG GATTGTACTC CAGTGCTACC AAACAAGTAA CTAAGCCTCG TTTTTGTATT
   109861 ATCCCTGACT ATTCGGAGGT TAGACCTGTA GATGTTGATT TTGTAATTGA ACAGCCAGTT
   109921 GATGAAGATG ATATTATTGA GCCAAGAACC ATTGATGTTG AATTTAATAT GGTTGATGGT
   109981 TCTGGATTGA TTAGTCCTCA AATGGCTGAA CAATGGGGAA AAGACCTTGG AGAAGATTAT
   110041 ACTCCTTGTC AATTCTGTAT TCGTTGTGCT TTTACAAAAG GTGCTGTAAA TGAATTTGAT
   110101 TTTGTTGAGT GGTGTAAAGA GCTTAACAAT GAGAATTATT TTATTAAAGA TGTTTATGGT
   110161 AATATGGTAG ACCTTCGTGA GATTGATGTT ATTCTCACAG AAGGCATGGC AAAGCTTTGG
   110221 GATAGTTGGG AATCTCAAGA AAGTTTTGAA TCTTGTTGTG AGAAGAATGG TATTATTTGG
   110281 GGAATTACAA AATATGCTCC AAAGAAAGAC AAAGAAGTTA ATGCTGTAAA TTATCAGTTT
   110341 TTGCAGACGT TAAATTTAAC CGATGATATG GTTAAAGATG TTTGTAAAGA AACTGTAAAG
   110401 TATATTCAAG GCGTAAGTTA CGAAGATATT TATTATACTT TGTTATTCTT AATGGGAGAG
   110461 AATAATACGG AAGAAAGCAT TGAAGCGTTT TTGAGGTCAA GTGATAATTA TTGGCTTAAG
   110521 AGTTTAATTC TCAATCACAA TCTTTTAAAT GATAAATATT CTAAGGAAAA GATTCGTGAT
   110581 TTTATTGTTC GTAAAATTGA ATTGGCTTGT CTTGGAAAAA TTCTTGTAAG AGGAAATTTC
   110641 CAATGTATTG TAGTTGATGG TTATGCTTTT ATGCAAGCGG TTACAGGTCA AAAGGTAACT
   110701 GGGTTACTTA AGGCTGGTCA ATTCTATTCT CAATTTTGGA ACAATAGAAA TGTAAACAAA
   110761 GTTGATTGTA TGCGTAGTCC TCTTACTCAT TTTAGTGAAC ATTACGTTGT TGATTTGATG
   110821 AATACGGAGG AAATGCAAAA GTGGTATAAA TATAGTTATA GTGGAATCAT TGTGAATTGC
   110881 CATGATGCTC ATACAATGCG ATTCGCAGGT TCAGATTACG ATGAAATAAA GCGCTAATTC
   110941 GTTAGCGTGC TAAAGTGCAT TGTCGCCCAT GTTGGTAACA ATATGGTGAA GAATGTGGTG
   111001 AACCTATAAT ATATAGGGTG TGGAGTGAAA ACTCTGCTAA CAGGGAAAGC CTAAACAACA
   111061 AAAGTTGCAT GGTAACTCTG TGGTTTCTTT TTGGGACTCA AACGACTATC CCGCAGGGGA
   111121 GTACATTAAA GGTGAAACTC CTTTAACTTG GAAGTGCCAC ACATCCCAAT GGGATGATGA
   111181 TATAGTCTAC TCCGACTCTT AAATGAGTGT TAAAGTATTA GGAAACTAAC GGTATAAAGG
   111241 TTTGATATTT TATTTACCAC TGATAATCCA AATTTTGTAA ATGGACGTTA TCCAAATCAA
   111301 CGAGTAGTAA CTTATAATGC AAAGAAGCCT CATAAACAAG TGTTTCGTAA AGACGATGGA
   111361 ACTTTCGATA GAGAAGCTTT TGATAATAAA TTATTTTTGA CTGACACATT TAGTTTCGGC
   111421 ACTAAAATCG GACAGATTAG GTAAAAGTAG TCTGGCTATT CGGTAACGAA TAGAAAAATA
   111481 AATATGGTGA ACCTATAAAT ATAGGGTGTT ATCATTACGA TTAGGAATCG TAGGAAATGA
   111541 CGATTAGAAT GATAGCTAAC AGGGAAACCT AAACTTTAAG CATGGTAATC CTGTGGTAAG
   111601 CTCAAAAAGA GAAACTCAAA CGACTATCCC GGAAGGGAGT AGCTTTAAGG TGAAACTCCT
   111661 TATTGCGAAG TGCCATACCC CAAGAAGTTG GGAGAAGATA TAGTCTACGC TTTAAGAAAT
   111721 TAAAGATTAA CGTGTACAAA TACAGTTAGT ACGATAGTAG GAATGATTCC TGAATTTTCA
   111781 GAAGGGTCTA AAGAACGTTC GGTTCTTGAA AGTCGAGTAA AAGCTGGATG TGCTGCTCAG
   111841 AGCCGCCAGA TTGATAAAAC CAAAATAGGT GAAAATGTTA AGGAATTAGC TACAGTCTGT
   111901 AGGCAATTTC AACATATTAA AGAAGAAGAT TCTGAAGAAA TTAAAGAAAA GAAAAAGTTT
   111961 TTAAATTCTA TTCTTGCTGA TAAGAAACCA TATTTCTTCA GATATAAATA TAGACAAACA
   112021 GATAAAGAGT ACCGTGATTA TATTGCTCAG AAGAATGAAG ATTGTCACCA ACATTTTAGA
   112081 ATTACTCTTA ACGAATTGCT TGCAATGTCT GAGAGTGAAA TGACACAAGA ACAAAAAGAT
   112141 TTTAAAGATT ATTATAATCG TTTTATTCCT GTTATTACTT CTAAATGTGT TATGAATAAG
   112201 ATTTGTTGGT ATATCGAATC TATTGATTTC AACATCAAGA AGAAGATTCG TAGCTCTGAG
   112261 AAATTTGATT ATAGAACTCT TCAAAGTGAA AATTTTATTC CAAATGATAA GAAATTGTAT
   112321 GAACAGGTTT ATGAACTTGT TACAAATACA ATTAAAAAGT GGAACAGTAT GAAGGGGACT
   112381 CTTGCTAAAG ATAACAATGT AAAGAATCCC ACAAAGAGTT CTGAAAGCGC TTTTAATAGA
   112441 GATAATGAAT ATTTAGCTTT AAAGATGGCT CTTGAAGAAT TGTGTTCAAA CGATGAAACA
   112501 ATGAGCAATT ATTTGGTTCA GTTGTTTTAT GTTGATAAAA CATCTTTAAA CAAGAATATT
   112561 TTATGGGAAC TTTATGGCAA GCAAATTTAC GAGAACATTA AATCTAAGAC AAATGTTTGT
   112621 TATTTCCCAA AGAAAAATCC TCTTGGGTCA ATGGAATTTT TATATGAGAA TTATTCCATT
   112681 GAAAAGGTTG ATTTAAATCA AGTCGAAGAA GTAGAAGAAT TAGAAGTAAA AGAGTTAGTT
   112741 GAGGTTAACT AATAAATGAT TGATATTTAT GATGAAGAGG GTTATATTCA GAGAGTTCTT
   112801 GAGCAAGGGC TCTCTGAACG TTGGAAAAGA GATGCTTCGC TTTTAATTAA ATTTTATAAA
   112861 ACAAAGTATT ATAGTGGCGA ACAGCCTGAA TGCACAAAGA AATGGGTAAA AGAAACAATA
   112921 CTTAAAAAGT GTGAAGAAGG AGTAAAAGGT TTCAATAAAA TTACCAGAAA AGGTGAAATT
   112981 AATGCTCTTG TAGATTCAGT TTGGAAAGAT TGGAAGATTG ATAAAGAACA CCCAGAAAAA
   113041 TCTTCTAAAC TTAGAAAAGT AAAGCAAATT GAATTTTCAA AAGAAGTTCT TGATTGGTTT
   113101 CTTGGCCTTG AAGATAGTGT AATTCTCTCA CCATTGGAGA GAGAAAAACT TCAAGAAAGA
   113161 CATACGATGA AGATTTCTGA GCATCCCATT AAGTTTTTGA GAGTAAAGTA TTTATTTACT
   113221 TTGTTTGTAT GGTCTAAGAT TCAAGAGAAC TATCTTGAGA ATTATAATGT GCATTATCTC
   113281 AAGAAGTTTA CTCAGAAGTT TAGGAGAGAT GGAGATTTAG GCCAATCTTT TAGTTTCATG
   113341 TATGAAAAGG AATTAATGAG TGACCTTGGA TTTATAGAAG TAAATAGAGC CAGTGGAATC
   113401 AAAGCTGTAT TTATGGATTT GCCAGTATTT CAGATACCAG TAACAGATAA AAATAGAATT
   113461 TTATTGGGTG GCGATGACCT ATATAATTGC GGTTATTGGC TGAAAAAACA AAGAAATGGT
   113521 TATTTTATTT GTCAGAACTG CGGTAAAGAG GTTGCTAACG ATAAGAAGCC TAATGGTAAG
   113581 GGTGGCAGAC CTCCTAAGTA TTGTAAGGAA TGTGCTGATT TGATTACTAA TCATAAAAAA
   113641 GATGAAGAAC AACTTTTTTG TGTTGATTGC GGAAAGCCTT TACAAACAAA TAGTATTAGA
   113701 AAATACAACA CCTGTAGATG TGCTTCTTGT CAATCTAAAA TTAGAATGGA GACGGAGCGA
   113761 ATCCGTCAAG AAAAAATGCG AAAATACGCA AAATTAGCAG AAAACCCCAA CCTCGATAAA
   113821 CCCAATGAAA ATGCGGGTTT AAAAGACACT TTTTAAAATT TGGGATTTTT ATATAGTGGA
   113881 AGGAGAATAA GAAATCACTC CTTTCAAAAT ATAATTATGA ATAGGATGAT TTTTTAATGA
   113941 TTAAGATTTC TAAGAGTGAA AGAGATAACC TGAAGCGAGT GGGTCTTTTG AAAGACCGAA
   114001 AGATTGGCAT GAATCGTCAG GACGCTAATT ATACTGTTGC TAATCGTGAA CACGTTGGTC
   114061 GTGACAAGAC AATCTATGTT ACTGAAGAGC CTGAAATTAT GCTGTTCCTT GGTCATTATG
   114121 AGGGTATGAA TCTTCAGAAG ATTAACGCAA AGCAGTATAA GCAGTTGACT GATAAGGGTA
   114181 TTCTTACTGG TGAAAATACT CAGCATTGGG GTACTTATGT TCCTGCCGCA GTTGCGTTTG
   114241 AAGACGCTAC TGGCGGTTGG CGTTGTAAGA AGGTTACTAA GATTATGCTT GAGCTTGGTC
   114301 TTTGGTCTAA TAGCAAGTCT CGTAGAGCTG CTAAGAAGGC TGAGGAAGAT GTCTCTTTTG
   114361 TGGACGGAAT CTGATTGATT CAATATATAC AGTAAAATTT CTACGAAAAA TAAAAAAATA
   114421 AAAGAAATTT TACAAAAACC CTTGACAAAC AATTAAAAGT ATGATATACA TGAGATTGAA
   114481 GTTAAGGAAT TCCTAATGAA ATCCTGTACT TAACAGGTAA AACATTATTT ATAAAAATAA
   114541 ATTAAAAGAT TTAAAGGTTT TAAAGGAGAT TATTAATATG ACTAAGAGTG AATTTATTTC
   114601 TGCTATCAAG GCTACCGAGG CTTGCGCTGA CATGACCAAG AAGGATATTG AGGCTGTTCT
   114661 TTCTGGCGTA AATGATGTGA TTACTGAGGT TGTAGCTTCC GAGGGTTCGG TTAAGCTTGG
   114721 TTCTATTGGC ACTTTCTCTG GCTATACTCG CCCAGCAAAG ACTGCTCGTT CCCCTCGTGA
   114781 TGGTAGCACT ATCCAGATTC CTGAGAAGCA CGGCTATCCC AAGTTTAAGT TTGCTTCTAA
   114841 TATGAAGGTC TGTGAGTAAT TAAGACAAAT AAGAGGTAAG TAGGATACTG ACCTCATAAA
   114901 ATACAGAAAC CGTAACGGTG TTCGCCCCGG AGCTCGATGA AAGTCAGCTC CGGGTATTAT
   114961 ATTTAAATGT ATTTATATAT AGGTGATATA TGACTCGTAA TCAACTTGTT AAAAGTATTG
   115021 TTGAGGAAAC GGGCTATGAT AAAGAGATGG TTGCTAATGT GCTCGAAAGT TTTGAATATA
   115081 AAGTAATGGA TGCTATTGCT ACAGAAGATA GTTTACAATT CGCTTTTGGG AAATTTTGGG
   115141 GTGAAACTAA AGACCCATAT AAGATTACTG GATTTTATTC TACTTTTGAA AAGATTAGAG
   115201 CACTTGAGGG GTGGAGCCAA GCTAAAATAG GCTACCCTCA CTTTAAATTC TCCAAACAAG
   115261 CATTAATTTG TTTGAAAATT AGACCGAGAG AATACTTTGA GCAACCTGAG AACCGCTACA
   115321 CTTCTCTTGC AAGAAAGTTT AGAAAAGATT TGAATATTCC AGAAATTGCA GAATACAAAG
   115381 ATTTGCCTGA AGAAAAAATT GAAGAATTAT GTAAACAGGC AGATGTTGAA AAACATGGAG
   115441 AAATTAGTAG TTCAAGAGCT CGGTTCCTTC GTAGACATAA TAACTGGAAT AAAAAACGTG
   115501 ATGCCGCAAG AGACGAGATT AATGCAAAGA TTCTTATTGA TGAAGATTTG CAAAAACAAC
   115561 GTGATAATGG TGTGGCAGAA GAAGATTTAG TTGTTCGTCC AATCGAAGAA ATTAAAGCCG
   115621 ACAAAGAAAA AGAGTGGATT GCTATTAATG AGCAATTTAA GAAAGATAAC GCTGATTGGC
   115681 TTAAAAGAAG AGAGGAAAGT TATAAGAAAC ATTATTACAA AGTTCAAGAA CGTGAAGCTC
   115741 AAAAGACCGC TGAACGTGAA GAACGATTCT CTCAACTTAG AAAAGAAAAT CTTGGAGAAG
   115801 ATTATCTTGA TGAATTGGAT GATGACTACG AAGATTTAAA TTGATTTTAA TAAAGGTAAA
   115861 GAGGTGATAA AGTTGACAGA GAAACAATTA AGGGAATATG TTGTGAATGA ATTCCTTAAA
   115921 TGGGAAGGCT ATAATAAGAC AAACGGCGGT CACACCAAGA TTGTGAACCT GTACAACTCT
   115981 TTGTCTCCTT TGCCTTCTTC TTATAAATTG AAAAACACAG ATGCTTGGTG TCAAGCAACT
   116041 ATTGGAGCTT TAGCCAAGTA GTTAAATTTG GAGAAAACTT TATTGCCAGA ATGTAGTTGT
   116101 AATAGAGCTA TCGCACTGTA TCAAAAAGCT GGATGTTGGA AGGAAGATGA TTCTTATGTT
   116161 CCCTCTATTG GTGATTTGGT TTATTATGAT TGGCAAGATT CTGGTGTTGG AGATAATACA
   116221 GGTGTCGCAG ACCATGTTGG AATGGTTGTT TCTGTAACAG GCAAAACTTC TTTTATTGTT
   116281 CTTGAAGGGA ATTATTCTAA TTCCGTTAAG AGACGCACAA TGAAAATTAA TGGCAAATAT
   116341 ATTAGAGGAT TTGCTTTGCC TGATTATAAG ACTGCGGCTA AAATATATAA GATTACCACA
   116401 TCTACTACTA CAAATACTAC TACTTCAACC TCTACTGCAA GTAAATTGAA GATTACTGGT
   116461 TGTACTTGTT ATATGCCCCA ACTTAAAAAG GGTCATGTGG ATGATGCTGT GAAAGTGCTT
   116521 CAAACTATTC TTAATTATTT AGGATATAGT TGTGGAACTG TAGATGGAAA TTTTGGTTCT
   116581 AATACAGATT CTGCGGTTAA AAAGTATCAA AAAGCTCAAG GATTAACTGC TGATGGAATC
   116641 GTTGGGAAAG ATACTTGGAA AGCACTTGCG TATGGTAAAA AGTGAGGAGG TATAATCTAT
   116701 GGCAAGTAGA AGGCCAAATA TTACGCTAAC TGATGTTGTG GTAGGATTGG CAAGCCTCTT
   116761 CCGTACTACC ATTAATGCTA ACAACAGAAA AATAGAAGAT GCTATTAATA GTTTACCTGA
   116821 TGTTGTTGTT TCTAAAGAGC AACCTACGGG TCAAAAAGCT GGAGATTTCT GGCTTCAAAT
   116881 TATTGATGAC GAATAATAGC TTCTTTTATG TTTTAATATT TAATGGTTTA ATATTTTAAC
   116941 AAATTAAAGT TAGCAAAGGT TTTAAAGGTT TAAGAGGTGT AAAATGGCTA TCCAAAGTAA
   117001 TCAGAGGGTA AAGGCCGATA TTGCAAAAGA GAAACGAAAG CTTAACGCAA TTCAACGTAA
   117061 AATGGAATTA CAAGAAAAAA AAGAAGAATT CGGAGAAGCT TGGAAGCGTT CTTTAAAAGA
   117121 AGAACAGAAA AAAGCCCTTG AAGATGTTAT TGGTGACATT GATACTCCGA AGATTAAAGA
   117181 TTCCATTGAT TACAACGCCT TTTTTGACCC TATTAATTTT TATAAAGATG AAAACGGTAA
   117241 AGTAAGAGAT TTCGATTATT AGAAATATCT TGATGCCGAA GAAGCTTATC AATCTGGTAT
   117301 TGATGAATGT GATAGAAAAA TCGCTAACGA AGTTTCAGAT GAAAAGGCTT CTACTAAAAC
   117361 TAAATTGCAA AACCAACTTG CAAAGGAAGA TAACAAAAAG AAGAACGAAC CCAAGATTCC
   117421 TAATTATTTA CAAAAGTATT ATCAAAATTG GGTGAAATAT CTTCATCGTT TTGTTCCTTT
   117481 GTATGATAAA TATGTATGTA CTTGTTGCGG TAAACCAAAA GTTCAGGACG ATTATTTTTT
   117541 GGTTTATGCA GAAACCGATA TGGGTAGAAT CGCTCCTGAT GGTAAAATGT ATTCTCATAT
   117601 TTGCAAAGAT TGCTGTAAAA AACTTTATGA GTATCTTTAT TATGAGAAAG CAAATAAAGA
   117661 TGGTGAAGAA GCTATGAAAT GGCTTTGCAG CTATCTTAAT ATATACTTTG ACGATATTAC
   117721 TTATTTTAAA GCTAAAGATG TTATGGATAA GAACGGTAAA AAGAACCATA TTGTCGAAGA
   117781 ATATATGAGC GTTGTCAGTA GAAGCGCAAC CTTAAAAGGT AAGACTTTTT TAGAGTCTCC
   117841 TAATATCGGA AGCGCAAATG CTGGTTCTGG TGGTTCAAGC GAAAAAGCTA AGAAAATTAT
   117901 AGCGAGTGTT GATGGTAGTG TATCTAATGA CACTGAGAGC ACATGGTCAA AAGAAGACCT
   117961 TAATGCTAAA AGATTGGTGT TAAAGATGGT TGGGTATGAC CCGTTTTACT ACGAAGATGA
   118021 AGATACTCGT AAAATTCTTT ATAAAGATTT ACTCGGTATG CTTGAACAAG GTATGGAACT
   118081 TGATGGCATG AAGGTTCAGG GTGCTATTCA AATTGTTCTT GGTTTTAAAA ATATTCGTGA
   118141 ATTAAGCGAA AAATATAAAC AAAAGACAAT GGCAGACGCA CCTGTTAAGG AACTTAAAGA
   118201 AATTGCTGAT TTGAAGAAAA AAGAGCTTGA TACGATTACT GATTTTAGTA AAAACAATGG
   118261 TTTTGGTGAA CGTTTTGCTA TTAGTAAAGC TAAAGGTGAA AATACGTTTA CTGGAATTAT
   118321 GGCTAAAATG AACGAAATGA AATATGAAGA TGCTATTCTT AATATGTATG ATATTGAGAC
   118381 AAGTAAAAGT ATTAATCAGG CTGCTGAAGC AAGTTTTGCA GCAATTTTTA GTCAGCTTAA
   118441 TATGAGTGAA GCTGAAGTTT ATAAGACTTG CCAAGACCAA CTTAAAAAGC TCGTTGAAGT
   118501 GCAACGTGAA AATACTACTC TTAAAGAAAA TTTAAGGTTG GCAAAACGTG AAATCGCAGA
   118561 AATGAAGCTG GAAAAAGAAA AAGAAGCATA CGAAAAAGAA AACGGTTCTC AAGAAGATTG
   118621 GGGTGGTTAT TAAATGAAAA GGTTATCTCA TGAAGAATTT GTAGAACTAA TGAAAGATAT
   118681 AAATAACAAA ATTGATTTTT TATCTGAATA TAAAGGCTCC CATAAAAAAA TACATTGTAA
   118741 ATGTAAAGAT TGTGGGAAAG ATTGGTGGGC AATGCCAGTT AATTTAAGAA GAGGAACTCG
   118801 TTGTCCATTT TGTTTTAGAG AAAAATTGTA TGCTGATAGA AGATTATCTC AAGAAGAATT
   118861 CGAAGAGCGA TTAAAAAAGA ATTATCCCAC TATAACAGCT TTAGGAGAAT ATAAGGGGTA
   118921 GGATTCTTAT GTTTTATGCC GCTGTGAAAA ATGTTAGAAA GAATTTAATG TGTGGAGTGG
   118981 AAGTATTCTT TTAGGGAAAA CAAAAGAATT ATGCCCAGAT TGTAGAGAAG ATATTAGGTC
   119041 AACACGTTTG TCTCCAGAAG AATTTTCTAA TCGAGTAAAG AATATTAATC CCGATTTAGA
   119101 AGTAATTGGA CGATTTACAA CCACAAGAGA AAAAGTTTTG ATGAAATGTA AAAAATGTGG
   119161 AAATGAATTT GAAATTCGTC CTAATTTATT ATTAAGTCAT CATTGTGGAT GTCCAATTTG
   119221 TGCTGAATCA AAAGGAGAAA GAAGAATAAC ACTATTTTTA GAAAAAAACG ATGTCAAATA
   119281 TTTTAGACAA TATAAATTTG AAAACTGTAA AGATAAAAAG TGTTTGCCTT TTGATTTTTA
   119341 TTTGCCAGAT TATAATATTT GTATTGAATA TGATGGCTCT TAGCATTATA TTGTTTCTAA
   119401 TTATTTAGGT GGACAAAAGA AATTGGAGTA CACTCAAAAG CACGATAAAA TTAAAACTGA
   119461 TTTTTGCAAA AAAGAAAATA TTAATTTAAT AAGAATACCT TATTATAATT ATTCAAAAAT
   119521 AGAAGAGATT TTACAAGAAG TCTTAAAGGT AGGTGATGCT GAATAATGGG AGTCAATGTT
   119581 ATTTTTAAAG ACTTCTCTTA TTGAAGTAAG AGATTTTACC GAAAAGACTT GAGATTTTTG
   119641 AAAAATATAC CAAAATTATC CAGTGGGGTA GAGCAAACCC TACAAGGTTT ATTGAAGATT
   119701 TTTTTAAGAT TCAATTGACC GATATGCAAA AATATGTATT ATTAAGTAGT TGGGCTCCAG
   119761 CAAACGTGGT GTGGCTTATG GGCCGTAACA GTGGTAAGTC ATTTTTGGCC TCTCCTTTTA
   119821 TGATGGCAAG AGCTTTGTTG TTACCAAATA CTAATACATA TATTATGGCT CCGAGTGGTG
   119881 GACAGGCACA AGAGACCTTT CAAAAAATGG AAGATATTGC AAAAGGTAAT ATTGCTTCTT
   119941 TGCTTGGCAC AAGCTCGGTG TTTTTAGACG AATGTGTAAG ACAAAATGCA GCAGCAGACC
   120001 CGTTTACACA TCCTAAAAGT GGTTATTCTG TAAGTTTGTA TAATGGTAGC ACTATTAATA
   120061 CTTTAAATAG TGTCATTAAA AATATCGTAG GTATCAGGTA GAAAATCTGC CGTTCTAAAA
   120121 TGAAGCTAAT TTATATGGGC GTTTGGACTT AGAGCCGCCC AAAGAGGAGA TTTGTTTTTG
   120181 GAAGAAAATT ATATCGTTTA TAAGCATACT TGTAAAGATA ATGGAAAAGT ATATATAGGT
   120241 TTAACAGGAA CTTCATTATT AACAAGAACA GGTTATAATG GAGAAGGGTA TTTACATAAA
   120301 AAGAAAAATG GAGATTGGGT TCAACCACAA ATGGCTCGTG CTATATTAAA ACATGGTTGG
   120361 GATAATTTTG ACCATGAAAT TCTTTTTGAA AATTTAACTA AAGAAGAAGC TGATAAAAAA
   120421 GAAAAAGAAT TAATCGCTTT TTATGATTCA AGGAATCCAG AAAAAGGATA TAATACAAGA
   120481 GAGGGTGGCT CAAACGGGTC TTTAAGTGAA GAAGCAAAAG AAAAACTTAG AGAAACAATG
   120541 AGTGGACGTT ACGATGGCGA GAAAAACCCC TTTTATGGGA AGACCCATTC TGAAGAAACC
   120601 AAAAAAATTA TTCGGGAGAA AAACAAAATT CATTCGGCTA ATCGAGATAT TTCACGGGAA
   120661 AACAATCCAA TGTGGGGAAG AAAACTTACT CCTGAAGAAC GAGAAAAAAG AAAAAGTATG
   120721 CTTGGCAAGC ATCATTCAGA AGAAACAAAA AAGAAAATGA GTGAAGCAAG AAAAAAGTGG
   120781 TATAAAGAAC ACCCAGATTA TAAATGTCCA CCCAGAAGTG TAGAGTACAA ACAAAAAATG
   120841 AAAGAAGCTA TGACTGGAAG AACTATGAAT GAAGAGTGGA AGAAGAAAAT TGGAGAGAGT
   120901 CATGCTCCTT ATAATTGTAT TTGTGTTGAA ACAGGAGAGG TTTTCCCATC TATGGCTGAA
   120961 GCGGGAAGAT TAAAGGGAGT AAACAAAGCC TCTATACAAA GAGTCCTTAG TGGGAAACAA
   121021 AAGACCGCTG GTGGTTTCCA CTGGGGAAAA GAAATAAAAC AAAAAGACAT TTTAGAATGA
   121081 TTAGAGGGCA AAATCGGTGA AGCCTAAGTT GATTAAATAT GGTAATACCG AGTTAATCTA
   121141 TTAAATAGCG AAAGGTTGAT AGATAATGTA ACGCATAGAA ACTGAACAAA TATAATGTTT
   121201 CCACGAGTGT CCTCCACGTT ATCCAAATAC GTGAAAATGT ATGCTGAACT TATAAGAAAT
   121261 TATAAGAAGT AAAGACAAAA AACTTTACGA TAACACTTTG CGAATTTTTC AGTTTACGAT
   121321 GAGGCCGGAA AAATCGACAG GACGTTCTAC GCTCTTTCTC GACCTTTTAC GGCGCAAGAT
   121381 ACAAACTTTA TAACGGGTGA TGGGGTTAAC ACAGATATTT ATCCTTTGCA GATGCCAAAC
   121441 AAAAAATTGT TGTTAAGTTC TGCTGAGGGA ATTGATAGTG AATTATATGA CCAATATAAA
   121501 ATGGCCTTCC AAAGAATGCT TTTGGGAGAC CCTAATTATT TTGTATGTGA TATAAGTTGT
   121561 GAATTTTCGC TTCATCCCAT GATGAACGGT AAGCCTATGA AACCATTGAT TACTCAAGAT
   121621 GAAGTTGATA ACGCATTTGC AACTAATCCA TATAAAGCAG AGAGAGAATA CCACAACAGG
   121681 TTCGATAGAG ACGGTGGCGA AGATGTTTTC GTTAAGCGTT CGGTAATTTT GAAAAATAGC
   121741 TTTTCTTATT ATCCAGAATA TGAAAATGAC GGTACAAAGA AATATATCCT TGTTTTTGAC
   121801 CCGGCTTCGA AATTGGATAA TAGTGTTGTT ATGATAGCAG AACTCTTTAG AGATGAATCT
   121861 AAGGGGTTAA TGGTAAAAAT TGTTAATTGT GTAAACTTAA TTGAATTATT GCCAAGTGGT
   121921 GAAAAAGCCA TTATTCAAAA GCCAGAACAA ATAGAAAAGG TTAAGCAACT ATTGCTTGAT
   121981 TATAATAAAG GTGCGTTGGA TTATGATAAT ATCGACCTGT TTTCTATTGA TGCTGGTGCT
   122041 GGAGGTTATC TACCGTAGCT TCCCTATATA GTAATATATA GTAAAAAACA CATTGAATTG
   122101 CTGGAAAATC CTTAGAGCTT AATTAACTAC AGCACAATCT GAAAAGATAA TTGCGAATGT
   122161 TTAAAAATAA TTAAGATTGG ACAATCAGCA TCCAAGTTCC TGTAAAATGG AAAAGGTTCA
   122221 ACGACCATCC TTTATGGAGT AGGAGAAATC CGAAGTGGTG TGCCCCTTAT TACAGGGTGA
   122281 AGATATGGTC TAAACATTAT AGAGATATAA TGATAATAAT AAATTGGGCG GATTTGATAT
   122341 AGCAGCTTTC CTACTCAACG AATGGGTTGA TAGAGAAGGA AAGCGTCATT TAGGTTTAAT
   122401 TGATGAAGAA GACCCGTACA TGAAGCTTCG TATGGATGAC TATCCAGCGA ATATAAATAA
   122461 GCTTCAATTG TTTAACTTTA AACGTGATAA AGTTCAAGCT TATGAGAGAA CGCAAGCGGC
   122521 GATAAACCAA GGCTTAGTAA TGTTCCCAAA GAGTTTGAAT GTGCGAAACG AAATGGAGAT
   122581 TGAAGAAACC GCATCTGATG GAACGGTATC TTTAAGATAT GAAAAAGTTT CTTTTGATGA
   122641 AATGAATTCT CTTGTGCAGA TTGATTTAGC GAAGGAAGAG ATAGTAGCGA TGCAAAAGCA
   122701 AAAGCGTCCT AATGGAACGA TAGTTTTTGA ACTTTCTCCT GATGCCAAAC AAAAGAATAT
   122761 GCACGATGAC CGAGTGGACT GTGTTGCTAT GATATGTAAC AGGCTAATGG AGTTAAGGGC
   122821 GCAAGAAGCA TTAACCTTAG AAGAAAAGCC GCACACAGCG TTTAAAGATA TGTTAGACAA
   122881 GCAAAAAGCT CAAGGAAATA GAAGCAACAA TACATTTGGA AAAGCGGGAG GAGCAAATCC
   122941 TTTTGCAAGT AAATATGGTT CCTTGGGCGG CCCGAGATTT GGTAGATAAT ACCAATTTGA
   123001 TACTAATAAA ATAAATAGAA AGGAGGAGTA GATAAATGTT TAAGATAGAT GGTAGTAAGA
   123061 TAACATTAAC TCGTGGAGAT GATGCAGTTA TTGAGTTATC TGTGTTTACT CCTGACAACA
   123121 AGCCTTATCA AGTACAAGAA GGTGAAAAGG CGAGATTTAC GGTAAGAAAA AATCCATTAT
   123181 ATAATAATTC TACTCCTCCT TTAATCGAAA AAGATTTTGC TTTTGCGACT TATACTTCGA
   123241 AAGATGGGGA GGATGAAGAT ACTGAAGGTA ATGAAAGCAA GACCTCTTTC GGTGAAACCG
   123301 AAAGTAAAAC TTCTTTTGAA ATTAGAATAA ACTCTATAGA TACTAAATTC ATGGAATGTG
   123361 CCCAATATTT GTATGATGTG CAATTTTGTG ATTTAAAGAA CAATTTGAGT ACAATTTGTA
   123421 GTGGCAAACT TGAATTGACC TATGAGGTAG GATAATTAAA GCTCGAAAAT TTGAAAGGGT
   123481 TGAATTTATA GGAGGTTGGC TATGATTGTA AGAAATTATG ATAATACCAC TATAATTACG
   123541 CCTACTTTAA ATAGGGGTGT ATTGTATGGA GTATTGAATT GTGGTGTTAC AGAAATTCCC
   123601 GAAAAGGACT TAAGTTTAAA AGATTTAAAA GATGTAAGTC TTGGAGAACT TGAAAATGAA
   123661 GATGCTTTGA TGTATAATAA AGATACAGAG AAGTGGGAAA ATACTGATTT AGAGAAACCT
   123721 GTAACCGAAA ATGTTGATAA GTATTTAAAG GAATCTTCTA TTGATGGCGG CGGAGTTCCC
   123781 GGTATTGGGG ATTAAACTGT TTATTAATAG GAGATTTGTT TTAGATAAAT TTTTTTGCAA
   123841 AGAGATTTAA TTAATCTAAA CGGTAAGGAG GTGTTGAATA GAATGGCTGA TATTAATGTA
   123901 TTACAAACTT TAATTCAATT CCGCCGTGGT ACGGAGGAAG AGTGGAATTT AGTAAAAGAC
   123961 ACTTATATTC CTCGTGCTGG TGAGCCTTGT ACAACTATTG ACACTGAAAG TGGAAACAAT
   124021 CATATCAAAG TTGGTGATGG TGTCAATACT TGGGGTAAAC TTAAGTATAT TGGCGAAGGG
   124081 GATTTGCAAG TCGTAAAGAT TTATGGCGAT TCTACGGAAA GCACTGAAAC AACTGTAGAT
   124141 GGTAAAACGT ATGCTACAGT TGAAGAAGCA ATTGAAGCTG TTCCAGATGG TGGAACAATT
   124201 AAAATGTCTG CTGGTCTTGG GGCAAATGAA ACGATTAGCG CAGACAAAAA GTTTGTTCTT
   124261 GATATGAATA GCGCCGTTAT TGTTGATAAC GAAAAGAATC CTATTAATAC TACTATCAAT
   124321 GGTGATTTAA CTCTTACTGG TAACGGCAGC GTAGCTTGTA ATAAAAATGG TGCCCCGTCT
   124381 GTTTTAAATA ATGGTTCTAT GGTTATTGAA AATGGTAATT ATACTCACAA GGATGAAAAA
   124441 GGTGACACTT ATTATGCTGT TTTGAACCAT GGTAAGATGA CTATTAATGA CGGTCTATTT
   124501 AATATCGATG GTAATGTGAG CTCCTTGGTT GTTAATGGAT ACTATGATTA TAACAATAAG
   124561 GACTCTATTA AAGGCTATGT TGAGGGAGTG AATCAAGCTA ATCCAGAAAT GGTGATTAAT
   124621 GATGGTACTT TTATTACTAA TTTCTTAGCC GTTAAGAATG ATGATGGGGC TAAATTAACC
   124681 ATTAATAATG GTAAATTCTA TGGAACCATT AAGAATTCTG GCGTTGAAAT GACCATTAAT
   124741 AACGGTTATT TTGAGCGTAA GTGGAATGAT TTGGATAATT TAATTTTCTG CGATAAATTC
   124801 AATGATACTG TTAACGCAGC TAAGACTACT ATTAATGGAG GCACTTTTAT TGGACATATC
   124861 ACGAGCAATG GCGAAATGAT TGTTAAAGGC GGCAAATTTG ATACAAAATT ACTTGATGCA
   124921 TTTATTGCTG AAGGCTATGA GCAAAAACTT GTTGATGGCT GGTATGTAGT AAGCAAGAAA
   124981 GGAGAATGAT AAATGAGCTT TAATGTTGCT TATTCCGACA AGGATAAAAT TAAAAATAGT
   125041 ATAGCTCAAG GTGTCATCTC CGAGGAAAGC TTTATTATTA CAAATAATGA GAATAAAGAT
   125101 GCCGAAGCTT ATTACTATGA CGAAAAGGGC AATCTCAAGC AATTAGTGAA AAAGACGAAG
   125161 TTTGAGAGTG AACTTGAAGC GAGAACATGG ATGGCTAAAT ATGGTAATTA TGAAGGCGAA
   125221 ACCATTAGTG TAAAAGATGC TGATGGCAAC TGGAATAGTT ATAATGTTGG AGCTAATGGC
   125281 GAAATGAGTC AGGTTCCTAA CACTGATAGT ATCACTAATT TGCTTGATGG TTTAATTATT
   125341 GATGGTGGCA GAGCTCCAAC TGCCTAATAA TAAGGTAGGA AGGAGGAAAA CTGTTAAATG
   125401 GCTAAGGTAA TTAATACCGT AATTAAACTT AGAAAAGATA ATGAGGCAAA TTATTTAAAG
   125461 GTTGGAAAAA CTTTTGTCCC TGCCGATGGC GAAGTTTGTC TTGTTTCTAC TGAAATGTAT
   125521 GGGGTGCGTC AAAAGATTGG TGACGGAAAG ACCAGTTTTG AAACACTTCC ATATTTAGAT
   125581 GAAAACAACA ATGTTGTTTT GATTGGTTAT TATTTTAATG AAAAGTTTTA TACCGACAGT
   125641 ACCTATACTA AGGAATTAAT GGTTGGGGAG ACACATATTT ATTTAGATAA AAATTCCAAC
   125701 AATAATATGT ATGTGTACGA GAATGGAAAA TTCCGTCCGA TTAATCCAAT TGCCACTGAA
   125761 ACTTTAGCTG GTATTATGAA ATTGTATCAG ACTTATGGAG ACAATGTAGA TGGAACCATG
   125821 AGTCAGAAGG CAATTACAGA TGGTGTTAAC TCTATAAAAT TGGATTTAGA TGGAGCTGAT
   125881 TCTGAGTGCT TGATACTCGA TTTGCCTTGG GATTAATAAA GCACCATCTG GTGTAAAATT
   125941 TACTTGTAAA GGAGAATTGA ATTAATATGG CTGATATTTC TAAAATCAAG CTTGCAAATG
   126001 GTACAACTGT AACTATTAAG GACGCTCAGG GTCGTGCTGA TATGACTACT ATCCTTGACA
   126061 AGCATCCTCT TGAGGCTCTT GGTGCTGCTG CATGGAAGGC TGTTGCCGCT AATATTTCTG
   126121 GTGAGGGCCT TGTTGATGCC GCTACCGTTA AGGCTTATGT CGATGGTCAA GTTGGCGCTA
   126181 TTCACAGTTT TGACGTTGTA ATTGACCCTA ATGGTACAGC GGCTGGCCCC GCCGTTACTG
   126241 CTTCTGCCGA TACCATGTAT AAGATTTACT TGGTTGCTGA TGATAATGCT TCTGCGGGCA
   126301 CTTACGTTGA GTGGATTACT ATTCGTTCTG GTGAAGTCGA TGCTTATACC TACGCATGGG
   126361 AGAAGATTGG TTCTACTAAG ACTGACCTGA CTGGTTACGT CTCCAAGGAG ACCACTATCG
   126421 CTGGTATTGC TCTTGATAAG GATATTACTG TTGCCGAGCT TCAAGCTGCT CTTGGTCTTG
   126481 GCGCAATGGC TTATGCCGAT ATCGCTAAGG GTTCTACCAC TCTTCAGACT ATCGACTCCA
   126541 TCACTATGAA AGAAGTCACG GTTGCTGGTA ATGCTACTGT TACTTCTAAG GCTGCTGAGG
   126601 CTACTCTGAC CAAGGCTAAC TATACCCCTG CGGGACAAAT TACTGGTTCT GCTATTTCTG
   126661 GTGGTTCTGT CAAAGTTACT CTCAAGGATT CTGCCACCAA GACTGAAGCT GACCTTGGTA
   126721 CTACCACTTA TACTCCTGCT GGTACTATTG CCGCTAAGGA GGGTGGCTCT TTCTCCGCTC
   126781 TGAAGACTGC TACTCTTGGC GAGGTTGAGA CTGGTGGCGT TTTGGTTGAG GGTACTGTTA
   126841 GTGCTCCTGC GATTTCTCTC ACTTCTGAGG AGAAGACTGT TGCTACTGGC CTGACTGGTG
   126901 GTAAGGTTGC TTTCTTCGAA GAAGGCACTT TCACTCCCGC CGCCATCCAG ACTGGTTTCT
   126961 ATACTGCTGG TCAGGCCGCT ACTTGGACTG GCGCTGCTTA TGAGGCTCCC TCTATGGGCG
   127021 AGGCTTCTAA GGCTAAGTTT GCTTCCGAGG GCGTTACTGC TGCTATTGAC CCTGACGATG
   127081 CTGAGTGCTT AACCTTTACT ACCGCTGTTA CTTCTGACGC TGTTACTGCT CAGGGCACCT
   127141 TCAGTGCTGG TAAAGTTGAC TTTGGTACTT TCAATGGTGG TTCTGCTACT GTTATTGATA
   127201 CTACTAAGTT CTTTGGTGGT TCCAAGGCTT CTGATGAGTT CGTTGCTAAC GAGCTTCAGA
   127261 CTGCTGCTAC TGACACTGTA AATAATGTTT CTGCCGCTGC GCTGGCTAAT GCTCCTGTGT
   127321 TTACGGGTAA GCGTTATTCT GTTTCCACTA CCGCTGACAC CGCTCTTAAG GAAGTCGCAT
   127381 TCACTGCTAC CAATAGTGCT ACTATTGTTA ACAAGGTTGA GTATGTCAAG CCTGAGATTG
   127441 ATACCGCTAC TTTCACTGGC ACTGATGCTA CTCTTAACTT TGCTGGTACT GAGGTTAAAG
   127501 GCGCTCTCGT TACTGGTGTT AGCTACGACA AGGCTGATGC CGCTGCTGCC TTTAGTGTTG
   127561 CTGTCACTCC TGAGACTGAC GTTATCACTA AGACTGCCAA GACCGTTGAG ATTGAAGTCT
   127621 CTCCTGTCGC TAAGGCTGGT GAATAATTAG AAAATCCAAT CACAAACAGC TTAAAGGAAT
   127681 TAAGCTATGG ATGTTTCTAA GATAAAACTT CCAGATGGTT CCACCTATGA AATAAAAGAT
   127741 GAATATTTGC GTCATACGGT TATGGTGCTT TTAGGATTAG AAGAGCCTGA TGAAAGAGAT
   127801 AAAAAGTAAT TTTTATTTGG GTGGAGTTGA AATATACTCC ACCCATTTGA AAATGAAAGG
   127861 TGGGATTAAA TGACTGATAA AGAAGTTGAA GTATTTTTAG CGGCGAGAGA TTCTTTAAAG
   127921 CAAATGCAAT CTAATTTGGT TTTAAAAGAA TATATTAATG GTAACAATCC TTTAAAAGTG
   127981 TATTGTCCAG ATTGCAAACA AACTTTTTCA ACTTACATGA AAGTTATAAA AGACAATCAT
   128041 GGATGTTGTC CATGTTGTAA GGGCGGAATT GTTGTAAAAG GATTTAATAC TTTTGGAGAT
   128101 TTATTCCCAG ATTTGGTTAA ATATTTTAAA AATAAGGAAG ATGCTTTTTC TTATTCTTAT
   128161 GGAAGTGGAG AAAAGATTGA AGTAAAATGT CCTAATTGTG GTATGGAATT TAAGGTAATT
   128221 TTAAACCATT TGTCAAAACG AGGTTTTTCT TGTCCGATGT GTTCCGATAA GGTTTCTTTA
   128281 CCAAATAGGA TTTTAAGAAC TTTTTTAAAA TTTATTTCAA AGCAGTTAAA TGAATATGAT
   128341 TTTGAAAAGG AATTTGACTG GTCTCAAGGA AAAGTATATG ATGGATATTT TGTTAAGAAT
   128401 AGTAAAAAAT ATTTAGTTGA AATGCAAGGG GAATAGCATT ATCGAGACGC ATGGCACTCA
   128461 AAAGAAATAA CTCAAAGCAA TGATGAATTG AAAGCTAAAT TAGCTAAAGA AAACAAATTT
   128521 GAATTAATTG TTATAGATTG TAAAACAAGT GATTTTTTCT TATATCAAAA ATAATATAAT
   128581 AGATTCTAAG TTAGGAAAAC TTTTTTCTGT TAACGATGAA GAGTGGAACA TAATTTTTAA
   128641 AGAAGCGACA TCTTCTTTAA TTGTAAAAGT AGCAGAAATG TATAATAAAG GAATTACATC
   128701 TCCCACTCAT ATTGGAAAAA AATTGGGAAT TCATAGAAAA ACGGTTAGAG GCTATTTGGA
   128761 AAAGGCAGCT CAAATAAAAA TGATAAATTA TGAAAAGAAA GTAAATCCAA CATACAAAAT
   128821 AAATGTTTAT GATTCTTTTG ATAATTTGTT ATTAAAAGAA AGTGGTCTTA AAGAGTGCGT
   128881 TAGAAATCTT AAAAATTTAT CTTTACAAAC TCATTTAGAA ACAATTAAAA AATATTGTGA
   128941 TACACGGAAA TTATATAAGG AATATTATTT TTATTCATCG GATAAAGACC CTCATATAAA
   129001 TCATCAATAA CTCTCAAATT AATGATTTGT AAACTTTGAG AGGGTTTATA AACTTAGTTT
   129061 GTCAAAAGAG GACTTGAAAC ATAGTCCTCT TTTAATAATT TGGTTACGAA GCGCTGATAA
   129121 CCAAATTAGC AAAGACGAGA AGAAAAGGAG GTTAGCTATG GCAGATATAA AGAAGATTAA
   129181 ACTCACAGAT GGTAAATCTT ATAATGTGGT TGATGCAACT GCAATACATG AAACAGACGT
   129241 AGCTACTTCT AAATCCGCTG GTATTGTAAA GATTGGTTCT GGAATTACAG TTGCAGCTGA
   129301 TGGAACTATT AGTGTAAATG CGACATCTCC TGTGACAAGT GTTAATGGAA AAACTGGAAC
   129361 AATTGTACTT ACAGCCTCAG ACGTTGGAGC ATTACCAGAT AGCACAGTAA TTCCAACTGT
   129421 TCCAGATAAT ATTGTTAAAT ATACGTCAAT TGAAGAAGTT GAAGCAACTA CTCCTTTAGA
   129481 TGCGGATAGT CTTCAAGGTC ATTCTGCCGA CTATTTTGCT ACAGCAACAA GTTTAACAAA
   129541 TGTTACTGGA AATGTTTCTA CTATGCAAAG TGATATTACT ACTGTGAAAA GTAGTATTAG
   129601 TTCTTTATAG AACAGTAAAT TAAATGTTTC TGGTGGTACA ATGACAGGAG CTTTAGTAGC
   129661 TCAAAATAAT ACTAATTATA CAACAAAACA AGTTCGCAAT ATTTTTATTT CTACTTCTGA
   129721 CCCAAATGGA GGTTCATCCG GGGATATTTG GATAAAATAT ACCACTTAAG AAAAATAAAT
   129781 GAGAAAATTT GAAGTCCCTT ATAATTTTGA TATGGGATTG ATTGATAAAT TAAAAGAAAC
   129841 TAATTTTCAA AAAAATATTT CTTGTGTTTA TCTCCCTTGT TTTTATTTAG ATGGTGATAA
   129901 CTCAAGAAAA AACTTGATTT TTGAAGAAAA ATATCCAAAA ACTTGGGAAG AATATAAAGG
   129961 ACATCTGTTA AAAATCAAAG AGATTTCACA ACCAATGGTT TTATTTCAAG AAGGTACTAC
   130021 TTTTAATGTA ATAAAAAAAT ATTACAATTT AGGAGTAAGA ATTTTTTGTT TGACAGATGA
   130081 TGAATTAGCA AAGACAATTA AAACCAATTA TAAAGATGTG CAAACTGTTT TATCAATAAC
   130141 TCGTTGTATA AAAGACGAAG AATTGCAAAA CGATGATTTA TCAATGTATG ATAAAATAGT
   130201 CTTGCCATTT AGATATTGCA GAGCAATTCA GCTTTTTGAA AATTTACCAA AAAATAAAAA
   130261 ATATATTCTT TTGGTAAATT CTCATTGTCT TTATGATTGT AATCGTTGCA AGGCTCATTG
   130321 GCATTTAAAA GCTGATAGTT TAGATGAGTT TAAACAAAAA GAAAAAAGAT TAACTAATGG
   130381 ATATTGTTGT AATGTTTATT CGGAAGAAAG GGCTTATATT CCTCCTTACG ATTTAAAATA
   130441 TTTTGATGAA TATATTTCTG AATACAAATT AGTTGATAGA TTAGAAGATA CAGAAATAAT
   130501 TATTGAGTAT TTTATCAATT ACAATACGGA CATTCATAAA ATAGGAAAAG ATAGAAATTG
   130561 GTATGAATTA CAAATAAACG CTCCTCAAAT GCGTTTTATA GGAGGAGAAA ATGAGTATTA
   130621 AAACAGGAGA TATTTTAAAT TACAGTTATA CTGGTGCGGT ACAGAGCGTA ACTCTTCCTA
   130681 AAGGACAATA TAAATTTGAA TGTTGGGGAG CATAGGGTGG TTATCGTTCA AGTTCAAGCT
   130741 ATGGTGGTTT AGGAGGATAT TCTGTTGGCA CTATTACCTT ATCAAACAAG ACAAATGTTT
   130801 TCATTTATGT TGGTGGAGCT GGTAATACAG GTAAAACTTC TGGTGGCTTC AATGGAGGTG
   130861 GCAGTCGTGC GACCTACAAT GGTGGCGGTG GTGGCTCTGA TATTCGCATA GGACAAGATA
   130921 GTTTATATGC TCGTGTAATA GTTGCTGGTG GAGGCGGTTC AGATGGCGCA TCTAATAAAA
   130981 AAGGTATGTA TGGTGGAGGT ACATCTGGTG GCACTACCAC TGAAAACTTT GGCACTGGAG
   131041 GTGGAGGAGG AACACAAACA GCAGGAGGTT CTGGAGGTAA CAGCAATAGT GGGTCGTTTG
   131101 GTGTTGGAGG GCAAGGCTTG TCAAAGAGTT CTGGATATGG AGGCGCTGGT GGAGGAGGCT
   131161 GGTATGGTGG CGGAGGTTCG TATCCAGACG GTTCTGGAGA TGATGACAGA GGCGGCGGAG
   131221 GCGGTTCTGG TTATGTGTAT ACATCTTCCA CTGCTTCGAA TTATCCATCT GGATGTTTAT
   131281 TAAATTCTAC TTATTATTTA ACAAATGCTT CTACAACTGC TGGTAACGCA TCTATGCCAA
   131341 GTACATCCGG TTCAACGGAA ACAGGACATT CTGGAGATGG GTATGTAAAA ATAACTGTTA
   131401 TTAAAGCACA ATCTCTTAAT ATTCCTGTTA ATATTGGAAG TTCTTGGAAA AGTGGTGAAA
   131461 CGGTTTCTGT AAATATTGGG GGAACCTGGA AGCAAGTTGA AAGCACTTTT GTCAATATTG
   131521 GTGGAACATG GAAAGAATTA TCGTAAGAAA GGGTAATGAA CGATGGCTAT AAAAGTTACA
   131581 TTAACAGATA GCACGACTGG TGAAATTGTT TATCCTCAAA CTCTGATTGA TTCTGTTCAG
   131641 GATTTAGAGG GAAAATTTTT AAAAGATTTA GTGCTTCTTT TAAATAATAC AAAAAAATTT
   131701 ACTCCAACTG CCGATTATCA ACCAGCCACA AAAAAATATG TGGATGATGC AGTTAGTGGC
   131761 GGTGGAAGTG GAGTGGATAT TGTTGTATCT AAAACTCAAC CCACGGGACA AAAAGCAGGA
   131821 GATTTTTGGT TCCAGATTGT TGATTAATTG AATACACAAT TAAAGTAGAA TATATGATAG
   131881 AGTAATAACA GAAAGGAAAC GGCTTAATAT GACAATCAAG AAGGAAAAGG TAGTTTTCAC
   131941 TGCCGCTGGT GAAAGAGAAT TTCATATTCC AGCTTCCGCT TCTTTAATTA AGTTGCAAGT
   132001 CAAATCTGGA AGTGTTACTG TTGAGGGGAA GCTTACCAAA GACAGTGACT ATATCAAGAT
   132061 TTCTGGTGTA AAGGCCGATT TAACCAAATC AACCGTTGCT CCTGTTGGCA TTACTTCTTT
   132121 TGACGTAGCT GGATATTATC AAGTAAAATT AACGTATACT GGTTCTGATG ATGTTATCAG
   132181 CGTAATGATG TAAGGAGGGC TAAATTATGG CAAACGAAGC TCTTACTAAC ATTGCGCTGT
   132241 TATATAGTAT GGCAGCAATC GGTGGTGGTG GTGGAGGAGA TACTCCCACT CCACGGGGTT
   132301 CTGTTAGTGT AACAGTTGGT ACTGTATATA CTGTCGGGCC AAATGAACAA GCTAAAGTAA
   132361 TTAACATTGG AGATGAACAA AATGTTATTC TTGATTTTTA TATTCCTCAA GGAATTGCGG
   132421 GTCAAGCGTC TCAATGGTAT ATTTCTGATG CTATTCCCGG CACTTTGGTT GAAGGTGCTG
   132481 TGGATGGAGA TTTAATTCTT TATACAACAG GCGGGGTTTA TAAAGTTATA GATGGTAAAC
   132541 CTGTTGACCA AAAATTGACT ATTGGTGGAA CGAATAATTC TCCTTATGAT TATGCGGTAA
   132601 AAGCGGGTTT TAAAGGTAGT GAAGCTAAAT TTCAAGAATT GTGGCTGGCA TCTCTAAATT
   132661 CTGGTTTTAC TAATACTGTT TTGGACGGTG GAGAAACTGA TTCTCAAAAC CATACTGTTC
   132721 AGAATGATGC TGGTTTAAGT AACACGACTA AATATGATAT TTTGGTGAGT GGCGAAAACG
   132781 AACTGGATGA TTGATTTAAT AATTAATATA ATTAACTCTT AAGAGGTAAA TTGAATATGT
   132841 ATATTATTAG TAAAGAAAAG AATGGTAGTG GAGCTTATTC AGCTTTGCAA AGTTGGAGCT
   132901 CTCCTAACTG TCCTGATACT CATTGGTTTT ATCCCGATGA ATTTTTCAGT ATCTTTTATC
   132961 CCGCAGATAA GCGTTTTGCT GGTTTTGTTA ACATTGAAGT TGACGAATCT AAAAAGATGG
   133021 TTACTAAGGT AACATGGAAT GATGAAGCTT ATGACAAGTT TGCAGAGGAA CATCCTGAGC
   133081 CTGAGCCTGA GCCTGTAGAG CCGGAGCCTT CTGAAGAAGA GGACGTAAAT GCGATGCTTA
   133141 TTGACCAAGA GATGCGTTTA ACTGCTCTGG AAGCTGCTAT TAATACTAAT AGTGCGACTT
   133201 AATAGGAGGG ATAAATATGC TTTTTAGAAC TTTACGCAGG ATGATTGAAA GAAAATAGAC
   133261 TGAAGGTTTG GAAGAGAAGA TTGTATTCTT CCATGACAAT GGTAAATTAA CAGATGAAGA
   133321 GTATGATACT CTCATTGGTA TGCTTAAAGA TAAAGAAGCC GAATAAAAAA AGATTTTTAT
   133381 TTGGTGATTA GTAACATTTT AATTTGATAT TAACATTTAA AATGTTATTA AAACAAATAA
   133441 AATGTTACAA TTAAATTATA AAATAGTATT TAGGTGTTTA ATAAACACTT TTAATTTTAA
   133501 AGTGTGCGTA TCTGATACGC AGAGGAGATT ATTATGGCTA ATTTTAGTGA TATTATTTTG
   133561 AATGGTAAGA AGGCTGGCAA GACTCTGGAA GAGATTAACA AGGAGCTTAA GGCTGCTGGT
   133621 GCTAATTTCT CTTTGAAGAG TATGGATGAG GCTGAGAAGA AGGCTAAGGC TCTTAAGGAG
   133681 CAGGAGGAAG GTTTTAAGAG GGGCGATGAG CCTTTGATGG TTGATGGTAA ATTGGCTATT
   133741 ATGGCTTCCG ATGGAAAGCC AATTGTTTTA GAGGGGGGCG CTAATGCTTC TGTGAAGACT
   133801 CCTACCATGG CTCGTGATAT CTCTCGTGCT GGTAAGGTTA TTACTGCTGG TAATTGGAAA
   133861 CTTTTCTATG ACGAAAATGG GTATTGCAAG AAGAAGGTTC GTATCTAATA GATATAAATT
   133921 CAATTTCAAA AGATATTAAG TTTTAACATA AATGGAGGGC CCTTTTAGCC GAGGGCTCTC
   133981 CTCTAAAACA AAGTGAGGTG GAATAATTGG AAATTTACGA AAAGATTCCT CTCTCAAAGA
   134041 TTGAAAAAAT ACAATTATAT AATAATACAA AAAAGAAAAA TATTGTACAA GTAAAGAAAG
   134101 AAACTGGAGC TGATTATGCC ATTAATGGTG GTATTTTTAG TTTTAAGACT TTTAAGCCTT
   134161 TTTGTAATGT AAAAAGTGAT GGTGTGGTTT TGTGTTCTCC GGGCTATTCT GAATATGGAT
   134221 ATAGTTTTAA TAACGGCCCT GATATTGCTT ACGAGGTTCT TCCGTCAAAA GATAAAAACT
   134281 ATCTTGGATG TGTTGGAATG ATTCTCAATG GAGCAAAACA ATCTTTGCAT TACAATTCTG
   134341 ATATGGGTGG AACTCGTCAA AGAAGTGCGA TTGCTCTTGA CAAGAATGGT AATTTCATTA
   134401 TGTATGCTTG CAATGGTTCT AATAACAGGA CTATAGAAAA GTTGCAATCA TATGGAATTA
   134461 ATCAAGGTTG GTATTCTGCT TTATGCCTTG ATGGTGGCGG CTCCACGAGT TTCTTAACCA
   134521 ATTCTAAGAA GTTGGTATCA GAAGGAGCTA ATGGACGTGT TGTTTCTAAT TATATACTTG
   134581 TATTTTTGAA AAAATCAACC TCTAATTCTA CTGTAACCGA AACCAAGGAC AATCCTTATA
   134641 AGAAACCGAC ACGCAATATT CGAATTTGGT GTACTGGAAA TGATGTAAAG TGGGTTCAGT
   134701 ACGCATTGAA TCGTGAAGGT TACAATTGTG GTAATGTTGA TGGAATTTTC GGCAACGGCA
   134761 CTAAATCTGC CGTTATTAAC TTCCAAAAAG CGAAAAAATT GGATGTTGAT GGAATTGTAG
   134821 GGCCAAAGAC AAGGGAGTCG TTAGTATGAG TAATACGAGA GCTTCTAAGA AAGTCTCTGC
   134881 AAGTAAGAAG GGTTTAATTG TAATTTTTGG CTCTGCCATT TTAACGACAA TTACTATTGT
   134941 TGTGCTTACA ATTCAAGGCA CTTCTGATTT AACGGTATTG GGTGATGTTT GTACGGCGTT
   135001 GTGGACAGCC GCAGGAGCCT ATTCAGCATT TTATCTTTGG AAGGCTAAGA CTGAGAATAA
   135061 GAGTAAATAT GCCCAAGCCT TTATTAATGA TATGGCTGAT AAATATGGCA TTGAGAATAT
   135121 CACGCCAATT GTGCAGAGCA TTCTCGAAGA TTAATACTGG TGAGGGTAGT GAGAGAGCTA
   135181 TCCTCACTTT TCGAATAGTT CTTAATAGAA AATGTATAAA CTCTTTTTAT TAACTAAATA
   135241 AAAGGAGAGT TTTATGTCGA TTAATAAAGT ATTAATGCAA CAGCTACAAA GTAATGGAAG
   135301 TTATAATTAG ATTTATCCAC AAGTAGATGC GTATTCAAAG AGCGAAACTT TGACAAACGA
   135361 CACTTCACAG ATGTTTCGGC TAAATAACGG AACTCCTGAA TAGGTAATGT AGTATTTGGG
   135421 GAAATATGCT TAGTATTGGT GGAAAAAGGA AATTTTAGCC CATTATGACC CAGTTAGAGT
   135481 TTTAGGTAGT GGAAGTATTT ATACAACAAC AATAAGGTCA ACTAATACTG TATCAGTATA
   135541 TTATTCTGCT TCTCTTAATC AAAATGGTCA ATATTTTGTT TTAGATGGTA GCTCTTATGT
   135601 GTCTGTATCT TATAGGGGTT GGGTAGTAAA CCAAGAGATA TTGTAGGGGA AATATATTTC
   135661 ATTTAATTTT GGCGATAGAT TAACTCAAAT CTTTTATTTA CCTTCAAATG TAACCTTGGG
   135721 ATGGAATGAA TTGGGAGGAA GTAAATATTC TTTTGATGCA GATTCTTTTG AAACTATAAC
   135781 GACAAAATAT GTTGACACTC AGTTTTTTGG TTATGTTCAA AGCAACAATA GAAATGCCTA
   135841 TCCTGATTCG GGTGAACAAG ATGGATATAA TTACACATAT TTAGGTGTAC CTTTAAGTAA
   135901 TGCAGCTTTA TTAACTATTT CTGATAAATT GTAAAGTTTT TAACTGTGAA CAAATTTAGT
   135961 TTTTATTTGT TTAGATTTAA AAACTTTAAA ATGCAAGTAT TTACTTAAGT AGTAAATATT
   136021 TACTTTTTTA TAAAAAACTA ATTTTGTTAA AAGTAAAAAT TGAGAAAAAC AGTAAAATTC
   136081 AGTGATTGTT CTTGTATAGA ATAAAAACTA AATTTTATTA AGATATTTTC CCTTTTACGG
   136141 GAAGGAGAGA TATGTGAATG AGCAGAAAAT TGTGATTCAG TAGAACCTTG GTCGGACTCA
   136201 ACGGTATTAG ATTTTATTGC CAAAGGTTTA TCCAGATAAT ATAAATAGGT ATCTTTCTGA
   136261 TTATAGCAAA AATTGTTGGC TGAAAGTTTC TTATAGTGAA AGTAAGATTG AACAAAGAGA
   136321 AAGTTTTGTA GCGGGTGTTG AATTTTCAAC ACAAACCAAT TGTCAAATAT CATAGTCTGT
   136381 AAATATAAAT CAAGATACGG GAGAAATAAC TTTAAAATCT CCAGAAGATT TTGTTTTGAA
   136441 ACAAAGTATA GATTATGACG AAAGAGAATC TTACGCAACT GAGTTGAAAG CAAAAATTCC
   136501 GTTTTATTTA TTGGTTCAAG GTGTGCTTTA TTATGTAGGA GAAGGATGTT ATTGTAGCGC
   136561 ATCCAGCTCT GGAGACAACG CAATAAATTT TGAAAGAGGG ACTACTTCTA TTTGTGGCAA
   136621 TCCAAAGAAT GGAGCTGGCG TTTTAAAAGT GTCATATTCT TTGAAAAAAG AATATGGTAA
   136681 TGATTATCAA TATTTATATA GCTCAGAAGA AAACACATAT CCCCAAAATA GTATTGTTGA
   136741 TGGTTATATG TATTATTTTC TTGGAATACC CTTTGAAAAG ATACCATCTG GTGCTTGCGT
   136801 GACTTATGGT ACATATTGGG GGACTGGTGA TTTGCGGAGT GAAACAGACC CTCATGTTTT
   136861 GACTTTTACT TTTAATCCGA TTTTAGTTAT TCTTTTTTTC TTAAGCGGAG ATTCAATTTT
   136921 TGTTCAACAT TTTTGTTATC CGTTAGAAAG AGGAGATAAA TATAATTATT ACGGGTCGAG
   136981 CCAGGAATAT TATTCTATTG TAAAATGGGG AAAAAAGAAA ATTTCTTGGT ATGAAAATTA
   137041 TGAAACGTAG TTTAATCGTA ATGGAATTGA ATATAAATAT ATTGCAATTG GGTATTAAAA
   137101 GATTCGAATA AAAAATTTCT TCTATTTGGA TTCGTCCTCG AACGTTTGTT CAAAATTCGT
   137161 TTTTAAAATT AAATATTTAA TTAAGTATTT AACTGAAATT TCTTCGCATT TTTTGCATTG
   137221 TGCATTTTGA CGAAGATTTT TCTTTATTGG CAAACTTTTT GTTTGCTTCT TTTCGCTTAA
   137281 TATTAGCTGA CCTTATATCA CCTTTATGTC AGTCAGTTAT AAATATTTTT AGCGATGTTG
   137341 CTTTTGCAAC ACCAAATAGG GCAATTAAAT GAACGTTATT TAGCATTATG CAAACGTGCA
   137401 TTATTTTAAT AGTTTAATTT GTTAAATAAT CTTGATTTAA TTTTCTTAAA GTTATTTTTA
   137461 TTAAGCGTTA AAAAGGTAGC TGTAATCAAA AGACTACAGC TCTCTTTTTA GTTCTTAATG
   137521 ATTAGTTTTA ATATATAAAC TCTTAAGGAC TCCGCAAAAG CGGATGTATA AAAATAAAAT
   137581 ATAATGTGTA TATTTATTCA CGCATTTTTC GAAATAGAAC GTAAAAAAGG AGGGATGAAA
   137641 GATGGCTAAC AAAGTTGTTC CGCAGATACT AAACTCTTCT GGTGTCTACG ATAAGCTGAT
   137701 TACAGCCATT TCTTCTGGCG GGACAGGAGC AGAAAATGAG TCTGCCGCTA TGAAGAACCT
   137761 CATAAATGGA TTAACATCCA CTACTCCCGC ATCTAATGAT TTGGTTCCTT TCCAAGATGT
   137821 TTCTTCAGAC GGCGCAGGAA AAACTACTCT TTCTGCTCTT GCCTCTGCAC TCCAATCTGT
   137881 TCGGGGTTAT GCCAAAATCC AAACTGGTTC CTATGTGGGT ACAGGAACAT ATGGGGCATC
   137941 TAACCCGTGC AGTTTAACGT TCGTTAATAT CCATGAGTGA AAAAATAATT ATTTCTCAAC
   138001 TTACTTCTAA TGGTTATTAG GAGTTATATC CAAAGACCAT CGCAAGTCAA GTTGAGGATG
   138061 GTAGTACAAC TAAAGTATTC ACTGGTACGA TTACAACTAA CTGGACTGAG GATAACACTA
   138121 CAGGCGTTAA AACCCAAACT GTGAGTATTT CTGGCATTAC AGCTACCAAC ACAGCTATTG
   138181 TAGACCATGT TGGTATGGAC AGCGCATCGA CTGATTATGA TAGCTTTGTT TAGGCTGAGA
   138241 ACCAGTATTT GACTTGTATT ACTAACGGTT ATGCTGAAAC AGTTGCTAAC GGTATTAAAT
   138301 TTTATATCTT TGGTGATGCT AATACTGTAG CCATCCCCAT TATTGTGGAG GCGTTTTAAT
   138361 GGGCAGAGTT ATTGTAGTAG GAGCTGGGAG AATGACTATT CCCAGTATTG GTATCCTTGC
   138421 GTCTGATTTA GCCGTTGGCA CTGTGGTTAA ACTCATGGAG GGCAGCACAG CGGTTGAGTA
   138481 TCTGGTCGTG AATCAGGGGA TTCCCAGCAA CAGCAGTTTG TATGATGCGA GTTGTGATGG
   138541 AACGTGGTTG CTGAGGAAAG ATTGTTTAGC TGAACAGTAT TGGGGGTCTT CCCTTCTTTT
   138601 TCAAAATAGT GTAATTGAGA CATGGTTAGA TAATGATTTC TTTAATACTT TCGGTACTGT
   138661 TGAGCAAGCT GCAATTAAGC AAGTGAAAAT ACCTTATTGT ACAAGCGCAA TAACTGGGAG
   138721 TGTAGTCTCT GGGGTTAATG GACTCATACG CAAGATATTC TTTTTATCTG CTGTGGAAAT
   138781 GGGAAGCAAT GAAACAGAGC ATCCAATAGA CGGTTCAAAA TTATCGTATT TTGAGTTAGG
   138841 AACAGATACA TATGCGAACA ACAAAAGAAT TGCTTATTTA GATAGTAATG CAGTTAAATA
   138901 TTATACTCGT TCTCCTTATG TTTCATCAAC GCCAGGTTTT ATTGTTTATG TAAGTCGTGA
   138961 GGGGGAGATT ACTCTTGGAA GTCTTGAAAA CAATGACCAA TTAAGCCACC GCCCTGCCCT
   139021 AATCCTCCCC TCTACAGCTA AATTCGATGA AACTACTATG ATTTTAAAGG AGTGACACTA
   139081 TGGGCAAAGT AATTATGAGC GGTATTGTGC CGACGTTAAC CACGCCAACC GTCGTCTCAG
   139141 CCAATTTTGC CGACAATACT TGGTCACAAA TCATCAAAGC TTGTCAAACC AATAAAGTTC
   139201 CTGACACATG GGCCGTTAGT GACCAAAAGA CAATGACTAT CGGTGGGACA GACTATGCGA
   139261 TTGATATTAT TGGCAAAAAC CACGACACAT ATTCAACTGG GGGGACAGCA CCTCTGACGT
   139321 TCCAGATGCA TAATTGTTAT GGAACGACGT ATGCGATGAA TAGCTCGAAT ACCAACGCAG
   139381 GTGGGTGGGC AAGTTGCGCC ATGAGAACGA CCCATCTTCC GGCTATTTTG GCGTTGATGC
   139441 CGAGTGAAGT ACAGGCGGGA ATTAGAGAAG TGAATAAGTT GACATCTGCG GGTAGTCAAA
   139501 GTACTACGAT TAATACAACA GCGGACAAAT TGTTTTTATT GAGTGATGTT GAGGTTTCTG
   139561 CGTATAGTAC TACGTCTTTA TCCGTGCGTG GAGAAGGTAC GCAATACGCT TATTATCAAG
   139621 CAAGCGGTAA TAAAAACAAA GGAATAAATT GGTGGCTACG TTCGCCTTAT AAAAGTAATT
   139681 CTACTGCTTT TTGCCGTAAA AATACACTTG GAAATACTAC TTATAGTACT TCTAATACCG
   139741 AGGTAGGCGT ATCTTTCGCC TTCTGTTTCT AATCTTAAAG GAGTAAAACA TGGGATATTG
   139801 TATATATTTA CGCAAAGGAG AAACCCACAC AGCCCCATCG TCTGGTATTT TAGCCAGTGA
   139861 TTTGGCTGTA GGGGATATTG TTAAATTAAC TGAGAGTGGA ACCTCTGTAG AGTATATCGT
   139921 TGTGAATCAA GGCATACCTA CGGGGGGGGA GAGTCTGTAT GATAGTAGTT GTGATGGGAC
   139981 GTGGTTGTTG AGGAAGGATT GCTATAGTGC AATGCAATAT AATTCTGATT ACGTAATTAA
   140041 TTATGCTTCC AGCAATATTA ATACTTGGTT AAACGGAGAC TTTTTTAATA ATCTGGGGGT
   140101 AACTGAACAA TCGGTTATCA AACAAGCGGT CATCCCATAT TGCCCTACAA TGTCTACGGT
   140161 GAGTAGTGGG ACATCTGGGC TTAGTACGAA ATGTTTCATT TTAAGTCAAG TAGAAATTGG
   140221 TTGGGGTGGG TATACCTATA CAAATGATGA CGGAGCAAAG TTAGATTATT TTATTGCAGG
   140281 AGCAACTTCT GATGCTTATT CTAAACGAGT AGCTTATCAA AATGATACAG CCTCGACAGT
   140341 AATGTATTGG ACGCGTTCGC CTCATAAAAA TAAAAATAAC CAAGTCTGGA TTGTTGATGG
   140401 TACTGGTAAT AGAGGGAATA CATATCCGAA TCAAACGACT TTTTATGTTC GCCCCGCTCT
   140461 AATCCTTCCC TCCACTGCAA AGTTTGATAA AGATACAAAA ATTTTGAAAG GATGATTTAA
   140521 CTTTTATATT TTTATAAAAA TATTATATAT AGAGAAAATT TTTTGTTGTT AAATTAAATA
   140581 GTATTTTTAT AATTTATTTA TTCATTATTA AGTATCATAA GTATACTATA ATTGAATTAT
   140641 AGATTGATGT GTTTTCAGAC CATTTTCCAT AGCTGCTAAT TATACCACTC TCAGAGTATG
   140701 TTCCAGCAGT CTCTATTCTG CTTCCAAAAT TTACATACCA TACGCCATCG TCTGTATTTA
   140761 GATATAATGG ATAAGTATTT TTGGAGTTTT TATACATAGT ACAAGCGACT TTTATATTTT
   140821 CTGACTTAAG TCCAGCAATT GACATTACAA TATCGTAATA TCCACTATTG CTCCGCTGAG
   140881 TCCTCCATTT TGTAGTATCC AACTTGTATC CAGATACTAT ATTTTTTATA TTGTTAGCCA
   140941 TTGTATTAAA ACTGTCATTC TAACCAGTGC TAACTCCCAT GTCAGTAATT GCACTGGCAA
   141001 TTAAAAACTT TCCATTACTG ACAGATGTAA AACAAGAATC TATTGCATCT TGAACATTAG
   141061 TAGTTGAAAT TCCTGTTTGA CTGTTAGAAT AAGTTGTTAA AGAGGCTGAG TTTTGAGGTA
   141121 ATAATTAAGA ATATACTGAG CCATCAAATG ATTGGATTTT GATATTACTC AATTAGATGA
   141181 ACGATTAATC GTTCAACTTC AAGCCATATT TTATAATGAT TTCAAGAAGC GATGGATGGA
   141241 TGCCAAATAT TGTGGCTAAT AGTAGTGCCT ATGTATAGAA TATAGGAATT ATTGAAATAA
   141301 GAAATACAAC CCAATCATTA AACTCTGGAA CCAGAGGCTT GCAAGCAGGT TTTATTTATA
   141361 CATGGGGTGA TGATTTTTTT AATTATTATT ATAGTACCAG CTCAACAGGG AATATTTTAA
   141421 ATATGACAGG ACAAACTTAT TATTATATTT GTTTAGGTGG ATTTAACTTT TAAAATTTAT
   141481 CCTATTCCCA TATAAAAATA TTCAACAGAT GAAGCGTTAA AACTCCATGC TGGCAATATT
   141541 GTATCAGCAT CAGAATAGAT ATATTTACAA TACCAATTAA AAACATTATT GTTAATAGAA
   141601 CAAATCAGCA TAGGCTTCTC TCCCATAGAG CTATAACTAA TATAGGGGCT TACTTTTTCA
   141661 AAAAAATAAA AAAACTAACC CTGCATCCGG GCATCGGATA TGTATAACGA TGGATATGGT
   141721 AACGAAATCC AAACAAATTT AGGAATAAAG TTGAACGTTA ATGAGCACGG ATTATCTTTT
   141781 CCATAAGTCC GAGTTCCTAC ATAACTTCCC GTTTGAATTT TACAACCAGA TAAAGAATTT
   141841 TCAAAAGGAA TATTTAAAAA TTGATATTCA TATTCTCCAG ATGTTCCAAA ATCTGGATAG
   141901 GTATTTCTAT TTGTTGATTG AAGATATTCC CAATCCGTAT AAGTTTCAGA AGTAGTTATG
   141961 CTTGTAACAA GAGTTGCAAC GGGAGAGCCT GTTTTATTTG CTATAATATC AGCCCGTTCC
   142021 ATGTAAAGCG TTAAAGTACT TGAGTAATTA CTGGAAAAAG TAGCCCCAGA TGGAATCTTA
   142081 TAAACCTGTC CATATCCAGT TCCAACGTAG CAAGGGGCTT GATTAACTAA AGTTTGAGCT
   142141 ATTTGAGCGT TACTGGAAGA AGAACTGGTA AGAGTTACAA CAGTGCCATT AGCAAATAGG
   142201 TCTTGTTCTG TCATTGGTGT TTTTGAGTAT GCAATGGTAT TTCCTCCACT TCTGCCAATA
   142261 GCAGAACTAT CTGACAGGTT TTGCTCTGTT ATGTTTGTAG CAATTGTTTT CTTTCTCCTC
   142321 TACCACCAAT ACATACAATA TTTACCAATG TATTTTAAAA CATCGTTAGT ATATTGAGCG
   142381 CCTCCTGAAT TTACAAACAT ATTTGCGACT TCAGAAGTTA TATTGGTTGG TAAAATATTT
   142441 TGGTATCCTT GAGCATCTCC TAAGTTTTGT TGAATAAGGA CTTGAGACAT ATTTTTAAGC
   142501 GAACGTTTTC TTGAAACATT TTAAAAAGCA CCACCATATA AAAATGGTGA TGCTTTCAAA
   142561 AGTGTTTTAA TTAAAATACA AGAAATATAT GAATAAAACT ACATTTTTAT TATAAGGTGT
   142621 CAAGATAATT ATTGTTATCG GTTCTAATAA CGAGCTCTTT ATTGCAGTCT AAAGGGGCTT
   142681 TGTCTGCAAC TTTAACAATG ACAGAATTTT TGTTGCTGTT AAAAGGTCTA TTAATTCCCC
   142741 GTGCAGCACA AAAGCGCTTC ATTGTAGAAC GGTCTACTTT AAAGAGTCTG GCAACTTCTG
   142801 CGTAAGTGTT GTCTTGAGCA ATGAGAGTGC GAATTACATC TTCGTGAGGA GTAAGTTTTG
   142861 TGTTGTGATT TAAACTTCCG GTGGGTCTAC CAAGTTTAAC GCCTTTGGCT TTTTTAACCT
   142921 CAAGAGCTTC TTTGGTTCGC TGAGAAATAA GATTTCGCTC AATTTCAGCA GAAAGAGAAA
   142981 AGGCAAAAGC AAGAACTTTA GTTTGAATAT CGTCATGGAG AACAAAATTG TCTTTAATAG
   143041 TCATAATAAC AACTCCTTTA TCCATACAAA GAGAAAGGAT GTCCATAATC ATATAGAGAC
   143101 TTCTACCAAG ACGGGAAATT TCGGAACAAA TAATAATATC TCCAGATTTA ACTTCTTTTA
   143161 GGAGATGCCC AAGTTTGCGT TTATTGGGGG CTTTAGTACC AGAGATGGTT TCTTCAATCC
   143221 AGCCATTAAT TTGAATATTT TTGGTTTTAG CAAACTTTGC GATTTCATAA CGCTGATTTT
   143281 CGACAGTTTG TTTGTCAGTA GAGACTCGAA TGTAACCGTA ATTCATAATT AGTTTCTCCT
   143341 TTAAAATAAA ATTATCATTT TATTTTGACT TAAGCTTTTT CTTAACTTGT TTTTAATATA
   143401 GCAAATTGCA CAGTTTTTGT CAAGTTTTTA TTAGTTTGTT TACACAATGT TCACATAAAA
   143461 CTATGTGTGC TGTTCATATA AATGAGATAA TATGATTTTT AATACTGTTT TTCGTTTGTA
   143521 TTATAGAGTA CATATAAATT TAACTTATGG GAGATTTGCA CAATGATTTT TAAGATTGTG
   143581 GGAAATTTTG ATGAGGTTGA TTTCGAAAAA ATGCTGAATA AACTTAATTC CGTTTTTGAG
   143641 TTTATTTATT GCGATGAAAG TTTATTCATA GCATTGAGAA AATGGACTGA CCATGATTTG
   143701 ATGGATAAAA CAATAAAAAC AGCTTTAAAA CCAGCTAAGT TTTTTGTTGT TAAAGAAATA
   143761 AATGAATTTA ATCTGAAAAA AGAAAATCCA GATATTATAA AATGGTGCAG AGATAATTTT
   143821 GTTGAATTGG ATAAGCAAAG ATTTGAAATT GAACAACAAG AACGTTTGAA ATGCACTATG
   143881 ACAGTATTGG ATGAATGTGA GCGTATCTTA GCTTCTCGTA AAAAAGAGGC TTTAAAGAAA
   143941 AATAGAGAGG AGGAAAAGAA TGGCAGAACA AAAACGTAGA GGAAGACCAA AGAAACAAGT
   144001 TGAAGAACCT ATCGTTCAAA ATGAAGAAAA GAAAATGGTT ACAATGTCAG AATATTCTGA
   144061 TGTGGAAAAG TAGAAATATC ATGACACTTT GGTTTCGGAA TAGATGGTAC AGCAACGTTG
   144121 GGCTTCCGTT TTTAAACAAT ATGCAGATAC AGGTTATTCT AATATTGTTT CAGCATGGAA
   144181 TCAAGCTTGG TCTCAGTTAA ACAATCCTTT TGTTCAAAAT TATAGAATTA AACAGGCCAA
   144241 CTCCAAACCT CGTAAGATTC AGCAAGAAGA ACTGCAACAG GCTTTGTCTA ATCCTGAAAA
   144301 TTCTGAGTTG TCTTTACAGA GTCTTAGTAT GTATCTGTAT TATACTAATT ATGTTTACAA
   144361 CATTTTAATT AAACTTAATA GAGATACTCC TCTTTATAAA TGGTATGTTA CTCCGATTGA
   144421 TGCAAGTGAA GACGATGTTA AAACAGATGC TTTTAAAAAA GAAAGTAAAA AGGTTGACCA
   144481 AATCATAAAG AAATTCAAAC CGAGTTTAAC CTTACGAACA ATTACTACTC AGGTAAGTTT
   144541 AGAAGGGAAA AGTAGTTATT TACCTCGTAT CAGTTATGAC AAAGATAAAA TTAATTTCTT
   144601 TGTTTTGCAA AAGCTTAATC CAGATATGGT AAAACTTACC AGCTTTGGTA GTAAACAACA
   144661 GTTTGGGGCA AGTTTTAATA TGGTTATTTT CCTTCAACCA GCTTATGATG TTTCTCAATA
   144721 TCCTAAATTT ATTCAAGATG CTTGGGAGGA AATGTTATCT ACTGGTGTGG TTACAATGGA
   144781 TAAAAAGGGA AAAGTAAAAT TTAATCCTCG TGCCAAACTT CCTTCTGGAC ACGTTCTTGA
   144841 GAGTAAAAAT GGAAGCTATA TGTATTGGGT TCCACTTCCT CAAGATTTGT GTTATACTTT
   144901 TTATTTTGAT GGCAGTCATG CAAATATGTT TCCTGACTTT TTGGGATTGT TTGATGATTT
   144961 GTCTGATTTG GATAATTACA AATGGTTGCA AGCAAGTTTG TTAAGCAAAG GTGTAACCAG
   145021 TATTTTAACT GCTGAAATGC CCTTTGCGAA GGATGCCAAG GCCGGTATGG ATTCTACCTT
   145081 AGTTTCTGTT GATACAGCTA TGGGCTTCCA AGATTTGTTT ACTCAGAATA TTTCTGGAAA
   145141 TATTATGCCG TTTTTTGCTC CACTTCAAGA GTTTGAATTG CATAGTTTAG AGAACCAACC
   145201 GGAAAGCATG GATATTATCT ATGATAGGAC AAGAGATTTA ATTGCCACTT CTGGTAATGC
   145261 GGCTCTTATG AGTATTACAG ATAAACCTTC TATTGCTTCT GTTAAAGCAT AGCAATTAAT
   145321 TCAAGCGGCA AGGGTTGATT ACCTTACAAG ACAATATGAA AACTTTTTGA ATGAAATGCT
   145381 TGAAAATAAT TTTGGCTTAA AATACAAGTG GGAAGTTCAT CTTTGGGGTG ATATTTTTAA
   145441 CATTCGAGAA GATATTAAAG TTTTGAGAGA ACAAGTCGTA TCTGGTCTTG AAGGGATGAT
   145501 GCCTAAGCTT CTCTCAGCTA ATGATATGTC TATTGAAGAT TATGTCGCTT CTCAAAATTA
   145561 CTTGAAAGCA TATGATATAA AGGTTATTAA AGTAAATGAT ACTGAAATGA CTGAAAAAGC
   145621 ACAAAAACAA GCTTTAGATG TTGCTAAAGT CAACAAAACA ACTACAACTA CTACCACAAG
   145681 TTCTTCTGAA ACTGACATTA AAAATTCAGT TGGTAGACCT AAACTTGGTG ATAGTGAAAT
   145741 AGAGAATGAT AATACTGCGG CTTCTGCTGA TGCGGGAACA AATGTTTCAG ATATTAAAGA
   145801 GTTCTCAAAT TCTTTCCATC AAGAAAGTCT TGATGTTTAA TATATTTACT AAAAGGGTTT
   145861 AAAGGTATGA AAATTTTTAA AACTATTACA GCTTATTTTG GCAAACATAA CAATCATTGT
   145921 AAGTGTAATC ATAACCCTTC CGATGTAAAT AACACTCTTC AAGAGGTTAA TCGTAAAATG
   145981 ATGACCTCCC CCGACCAAAA ATTTTTTGTT TGTAAAGAGT GTCATCAAGG GTTAAAGTTC
   146041 ATTGTGAACA AGGATGGAGA CTTTGTTGAA GAATCTGTCC CAGTTGACTG ATTCTCAATT
   146101 TAAAGCTATC CCCTTTTATC ATTAAAGTAA AGGAGGTAGA GAATTTGGAT TCAAGTATTG
   146161 TTATTGCTAT TATTTCGTTT GTCGGAACCT GTGTTGGTTC CATTAGTGGA ATTTTAGCAA
   146221 CGGCTAAGTT AACTAATTAC AGACTTAGCC AACTGGAACA GAAAGTCAAC GCCCATAACA
   146281 ATTTGATTAC CCGTACTTAC GAGCTTGAAA AAAACATGGG TATTGCCTTC GAACAAATTA
   146341 AAGAAGAAAA AGCAGACATC GAAGAAATTA AAAGAAATAT AGGTAATATG TCTAAATAAT
   146401 AGACAAGGTG TTAATTATGG TTAAAAACAA TTTTGATAAA AATGTTAAAG AGACTTTAAA
   146461 CAATCTTTTA ACACTTTTCT TTCAAGCCAA TTCAGCTTCT GATAATATGG CTTATGCGCT
   146521 TGATTGTGAG TTGGATTGTC ACTCCGCTTC TAATATTTTT CATAAAAAGT TCGCTCATTT
   146581 ATTTCCCGGA GATAGTCTGG CGGATAAATT AAGTGAAATT ATGGTTAATG AAGGAGTTAG
   146641 ACCTATTCGT GGAGCTCTTT CTCAAAATTC TGCCGATTAT GAAAATATTG TTGTCTTATT
   146701 TGAAGATGCT TATGACCTTA TGAATACAGT TAAGCAACAG ATTCTTAATA CTATTGAGCT
   146761 TCTTGATTAT AATAAAGATT GCAAAGTTTT TGTAATTGAA TTAGAAGAAA TGGCTCGTTA
   146821 TGCCAGTGTG CTTTTGCATC AATGTGATAT TTGGAAATCT AAGGCAAAAA CATATTTTGA
   146881 AACTGGTCGA GTATATAAAT TCGATATTGA TTTTGAGGAG TTTACTTTTA TTTGATGACT
   146941 ACAACAAATC AAAATAAAGA TGGATTTGTA TATTTTATAA CCAATGGATA TAATATTAAA
   147001 ATTGGTTATA CTACAAATGT AAAACGTAGG TTAAAACAAT TAAATACTGG TTCAGACCAA
   147061 CAATTGTTTT TACTTCGGTA TATAAATGGG ACGAAAGAAA CAGAGGCAAA TTTACATCGT
   147121 TCCTTTATTA AATATAGATT AAGACAAAAT GGAGAATGGT TTTTACCATC TTCTGAGTTG
   147181 TTAGATTACA TCAATACAAA TAATCTTATC CCTAATACTT TTGTTGAAAT AAATGAACTT
   147241 TGGGATAATC GAGTTATGGC TTTTGCTACT ACTTAAGCTA CTGCTCAACT GAAATTCCTG
   147301 TGAATGGACT CCTGTGGCGG AAACGAACAA GACAGGTTGA TGTTCTATCA ATGAAGAAAG
   147361 GAGGAAGATA TTATTGAAAG AAAACAAAGT TCTTAAATTT GAACTTTCTC CTCAAAATTT
   147421 GCGTATTAAG AATGTACTTA GAAATGATTT TATCGCTATT GACGTATACG CTATTTCTGA
   147481 TGTGTATCCT AATAGAAATA ATAGTCATTT TACAGCCAAC TCTTTACGAG ACGCTATTCC
   147541 CACTTTTTAT AACAAACCAG CTTTGGGAGC CTTTAATGTT AGTAAAAATG ATTTTAAAGG
   147601 CCATGAAATG GAATTAAGAT GGGACAATGA ACTTCAACAA GATTATTTTG ATTTTACCAA
   147661 TGGACGCTGT GAAGTACCAT TGGGGGTTAT TAGAAGCGAA GATTTGGTCG AAGTAATTGA
   147721 TTTGAATGGA CAGACTTGGG TTCATTTTAC TTGCGTTTTA TGGGCTAAAT ATTGCTATCG
   147781 TCAAGTTAAA AGACTTCTTA AAGACCAAAG AAAAAAGATT TCTGTTGAAG TTGAAGTTCT
   147841 TGAAAGTCAT GAAGATGAAA ATGGTATAGA AGTTATTGAT AAATTTACTT TTGACGGTTT
   147901 CTCCTTGCTT GGTGAAGATG TGATTGAGGC CATTCCTAAT GCTCATTTAA CGATTCTTGA
   147961 TAAGGTTAAT GACGTTTTTT ACCAAAAGCA AGAAAAATGT TTGTCTTTTG CTTATAAAGG
   148021 ATTAAACAAC GAAGATTATG ATTTTGCTTT AAATGAAAAC GATATTAAAG ATAATAACAA
   148081 AGACTCTTTC GCTGATGATT CTGGTGAAAT TGTCGATAAT GAAAAAAAAG ATGAAATTAC
   148141 AATGGAACAT GGAGAGGAGG AGTCTCAAAA AATGACTTTT ATGGAAAAAT TTGAGCTTCT
   148201 CAACAAAGCC GTAGGTGAAG GCAACTGGGT TGAAGATTTT GACGATACAG TTGTGTATTT
   148261 TCAAACAGAA GATAGAACAG TTTATAAAGC TCCCTATTCT GTTTTTGAAG ACGCTGAGGG
   148321 ACATATGACG GCAAATGTCA ATATGGATGA AAAGGTTCCT GTTGTTCGTT CTTGGAAAGA
   148381 GTTTTCTGAG GAGGATAATA AGGAAACTGA ATCTGTTGAG GAGAATAAAG AAGAGTGCTC
   148441 TACGGATAAT CAGGAGACTG AATCCTGTGA AAATAAAGAG GAAGAGTCCA CTGAAAATAA
   148501 AGAAGAGTGC TCCGAGGAAA ATAAAGAGTG TGAGTCCGAA GATGCGGATG GTTGTGGTGA
   148561 ATGTGAAAAC GAAGCTGTTG AAACCGAATG CAAGTTTGAA GAGGAATACA AAGAAGCCCT
   148621 TGAAGATGAA GGTGATAAGA AGGTCGAATC TACCGAGGAT TGCGAAAATT GCGCCGAGGA
   148681 TAAAGACAAA GATGCTGATG AAGAGCCTAA AGATGAGGGT GAGAAAGAAA ACGAATCTGC
   148741 TGAAGAAGAC AAGGAAAATG AGTGTAATTT AAGTGCTGAG GAAAACAAAG AAGAGATGTC
   148801 TGCCGATGCT ACTGAAGTGT CTACTGGTGA AATTCATAAC GACCATGGTG ACGAACAGGG
   148861 TCTTACTGAG TCTGCCATAT CTGGTATTGA TACTGGGCTT TTGGACAAGC ACGATGAAGG
   148921 AAGTATTCAG GGTAAAACTT ACGCTGTTGG TGACGAACAA GTTACCGCCG ATGAATTGTA
   148981 CGTTAAGTTT ACTGCTATAT CCACTGAATT TGCTGCTCTC AAGGAAAAGT ACGATGCTTT
   149041 GAATACACGG GTTGTTGCAA AGCAAAACGA TGAGTTCTAT ACTTTTGCTT GTTCTTTGAT
   149101 TGATTCTGAG GAAGATTTGT CTACTGAAAA TAATGTAGCG ATTAAAGCTA TTTTTGCAGA
   149161 AAGTTGTAAG AGTAGTGCTT ACGCTACCGT CGAAGCTGTT CAGACTGCTG TTGACCATAG
   149221 TTTGGCTGAC GCTTTATATG CTCAAAAGAA AATGAGCAAA GCAAAGAAAA CTGAAGAGTT
   149281 TTCTGTAAAT ATTAACAAGT CTCAATCTAC TTCCAGTGAA GAGACTTTAA GTGACGCTCA
   149341 GGTTTTGAAA AATCTGAATC AAAAACTGAG AAGGATTTAA ATAGGAGGAT ATTAATATTA
   149401 TGCAAAATTT TGAAAAGATT TTGATGGCAA GCGAAGATAT TAAGTCTTAT CTTGTCTCTG
   149461 GTGTTTGTGA GAACGAACTG TTCGATGGCG CTGTTGTTAA GATTGGTGAC TTGGTTGACC
   149521 ATGAGGTTTA CAAGGGTCTG AAGGACATGA ATACTCGTTC TATCGAAGCT GGCTATGAGG
   149581 CTGGCAAGCG TTATGGTATC GTTGATTATG TTGGCGTTTC TGAGGGTGAG ATTGCGGGCG
   149641 TTCAGTATCG TGAGGGCATT AGTGCGACTT GTTGCTAATT TAAATAAACA AAGATTAGCG
   149701 TAGATTATTC TATAACTGTT AATTCGAAAA ATCAAATGAG AGAGTAACGA CTCAAAGGAT
   149761 TTTCCCTAAT CTCCGTGCAG CATTTTTTGT TGTAAGCACG GTAAAGTCGA TAGAATATTA
   149821 TCTAAGTTGA AAAATATGAT AATAGATATA TCGGGGGTCT ATAAAAGTAT ATGGTGAGAA
   149881 TGCAAAATTA CTGACGAACT TGCGAATGTA CGGGCCTAAA AACACCAAAA ATAGAAATAT
   149941 TTTTGCGTAT TATAATAATA CGGTAGTAGA GGATGAGTAA AAATTGATGC TATGAAAGTC
   150001 CTTATTCATC GAATCTGAAA AGAGGCGGGA TGTTTTGTTA CTACAGGCTT ATAGCAAGCA
   150061 CCTAAGTACC AATGTAAAAG ATAGAATTAA TGGAACAAGG AAAGATAGTA AACGTTAAGT
   150121 TTGAGGCGAA GAAAAATAAG CTCATTAATT ACTATTGAAA AGTAGAGGTC GAACCAAAGA
   150181 AGTTTCTGTA ATGGAAACGG AGGAATGGCC TCAAGTCTTA ATTATTATTG TTTTATTTAT
   150241 TTGTTTTTTA ATAAAAAAAA GAAAGGAGGG TAAAATGATT TTACAAGAGA GTTTAGAAAT
   150301 AATTCCAACA CGGAAAAAAG TTAAATATTA TAGAGAAAAA GGTTATGTTG TAAATGGTCG
   150361 AACTCCTATT AAAGTGAAAA TAGAAGACGT TTCAGACGGA TGCAAGACGA AAGAGACTCG
   150421 AATTTGTGAT TGTTGTGGTG AGTAGTTTAC TCGTACTTAT AGGGCTATTA TAGATAGTTT
   150481 TAATTGTTAT GGAAAAGATT TATGCTTAAA GTGCTTAAAA AAAGAAAAAT CAGCTAAAAC
   150541 AAAAGAAACC AATTTAAAAA AATATCGGGT AGAGTTTCCA ATGCAATCGT TAGAAATAAA
   150601 AGAAAAAGCC AAAGAGACAA CAATTGCTCA TTATGGTTGT GAATATAGTT TTTAGAATCC
   150661 AGAAATTCAA AAAAAAGTAA AAGAATCTTT AAAAGAAAAA TACGGAGTAG AAAATTGTCA
   150721 GCAAATTCCC GAAGTAAAGA ACAAATCAAT ACAAACCAAT TTAAAAAAAT ATGGTTCAGA
   150781 AAATGTTTTT TCTTCGGAAA TTATAAAAGA AAAGATAAAA GAAACCGTTT TAAAAAAATA
   150841 TGGATGTGAA AGTCCCACTC AATCTTTAGA AGTTAAAGAA AAAAGAAAAA AGACTTTTAA
   150901 TCAAAAATAT GGAGTGGATT ATCCTTTGTA GTATCCAGAT TTTTAGGAAA AGGTTCGAAA
   150961 AACCTTATAT GAAAATAATA CTACTCCTAC ATCTTCTTAG CAAAAAGAGC TTTTTGAGAT
   151021 TCTAAAGAAA CTGTATCCAA ATTGTCTTGT GGAATTAAAT TATCCTTTAA ATAAATTATC
   151081 TCTCGACATT CGTTTGTAGT TTCCTAATAG AACCTGTGTT GATGTTGAAT ACGATGGATG
   151141 GTATTGGCAC CAAGATAAGA AAAAAGATAG AGCGAGAGAT GAAGTGGTTA AGAAACAAGG
   151201 ATATAAAATT TTAAGGATAA AATCTGGAAC TTTGTTGCCC TCAGAAGAGT AGCTTAAACA
   151261 GAAAATAGAC AATTTGATAG TAGAAGATTA TTCTTATACT GATATTGTAT TACAAGATTT
   151321 TAAATAAAAA ACAAACAATA ATAATTAAGA TGGAACGCCG GATGAGGTGA AAGTCTCATG
   151381 TCCGGTGTGG GTCGGGGGAA AATCTGGAGA TAATTTCAAA GGATTACCTA TCGACATAAA
   151441 CTGCGGGTCT TCCCGTTCCC GCTGGTCGTG CTACTCGTGT GCGTATTCCT CAGATTGGTG
   151501 ATGAGTTCTT CCTTGGCGAT GGCAACTTCT CTGCCGCTCC TACCGCTGGC TCTGTGTATG
   151561 TCCCTGCTTC TGATGGTCGT TTCGAGGCTG GCACAGAGGG CAATGGTTTT GCCGTTAAGG
   151621 TCGAATTCGA GACTAACAAG ATTGTTGGTC AGGTCAACGA CAGCAAGAAG TATTTCTGCA
   151681 CTGTGCTGTC TATCTAATTG ATAACCAATA AAAGGAGGAT TTTAAAGTTA TGAAACAAAT
   151741 TTTTAGCTAC AACAAGTTCA ACGATGAAGT CGCTGATTCT CTCGTTGAAA CTTTGGTTAC
   151801 TTTGTCTCAG AAGAGCCTTG AAGGTAAGGG TAATACCGCT GATTATCAGG ATGCTAACAA
   151861 CCAGTTCTCT GAGTCTTTTA TGAAGTTCTG TGTTGAGTCC GCTGGTATGA CTTGGACTGG
   151921 CATGGATATG ATTAAGAATC CTATGGTCTA TAAGAAGCAG AGCTTCCTTG AGACTTTTGA
   151981 CACCATTATG GCTGGTGCTA TTACTCCCGT GGTTCCTACT GTTGCCGCTA TGGGTTATGA
   152041 GCAGCTTTAT GATGTCGTTC AGGTTGGTTT TGGCGATTCT GCTAAGTTTG AAGTGGACAG
   152101 CAATGAGTTG TTCATTGTGA ATAGCATGGC AGAGGGTATC GCTCGTGGCG GTGTCCAGAC
   152161 TGCTTCTAAT ACTGAGTACA CCATCGCTGC AAAGCGTGAA CAGGTTGCTC TGTATGTGGA
   152221 CTGGTATCAC GTTGCGTCAT TGAAACAAGA TTTCGGTAAA CTTGTTGCTA AGATTGGTGC
   152281 TTCTTTTGCC GCTTACATTC AGGCTCGTTT GGCTAAGGTT ATGGCTTCTG CTATCACCGA
   152341 TGCTTCTAAG CATGGCATTG CTGGTTATAT CGCTAACGGT ATGACTGATG CTAACTGGTT
   152401 AAATATAAGC AATTTATAAA TAGCTGGGGC GTATAGAAAT ATGCGTAAAA ATAATTCCAT
   152461 TTAATTGCTG GAATACCGTA AAGACAATTA AACCACAACG CAAGATTGAA ATAAATCTAA
   152521 TCGTGATGGT TACGAAAGTA GAAAAAATTA ATTGTATGGT GCAAGGTTAA ATCCTAAACA
   152581 CTGATAAAAA TTGGTAATCA GCAGCCAAGT CTCGAATAGA GAAAGGTTCA ACGACTATTC
   152641 CCAAAAGGGA AGTAGGAATA TAGTCATTAA AATATTCCGA AATGGTGGAC ATCCGAAAGG
   152701 ATGAAGATAT AGTCTTAGCT CATGTGAAAA TATGAGGGCT TTGCCGGGAA GAGAGTGACG
   152761 TCTCTATTTA ACAATCTTTT ATATACTTAT GATTTTAACT GAAAAACTTA CAATAAAATG
   152821 GTCTCCCGCT TCTAAAAATC ACTTTGAAAA AATAGGATAT AAATTTACAA AATTTGGCGA
   152881 TGAAATTGTG GTGAATTGTG AAGAATTACC GCAAAACAGC CATAAAAAAG TAAAAGTAAA
   152941 ATGTGATTAG TGCGGAAAAG AAAAAGAAAT AGAATATAGA TATTATATAA ACAACATCAC
   153001 AATAAATGGT AACAACTCTT ATTTGTGTCC TAAATGTATG GCGAATAGAG AAGATATGTT
   153061 AAAAGAAAAA ACTAAAAAAG CTCAACTTAC CAATTTGCAG AGATACCGGG CTAAAAATCC
   153121 GGGAGAAATA AAAGAATTTC AAGAAAAGAT GAAAAAACTT GCTTAGAGAA ATATGGGCAA
   153181 GAATATTATA TTCAATCTGA CGAGGGTAAA CAAAAAATAA AGAATACCAT GTTAGAAAAA
   153241 TACGGGGTTG AAAAGCCCTT AGAAGTACCA GAGTTTCTTG AGAAATCTAA ACAAACCTGC
   153301 CAGAGTCATT ATGGGGTTGA TTTTTCTTTA CAGTCAAAAG AAGTTCGTCA AAAAATAAAA
   153361 GAAACTAATT TACAACGATA TGGAACAGAA ATTCCATTAA AAAACGAAGA AATAAAGAAA
   153421 AAATCAGAAA ATACAACTTT TCAGCATTTT GGAGTGACTT GTTCATTATC TTCCGAGGAA
   153481 GTTCGAGAAA AAGGGAAAAA CACTATGATA AAGCTTTATG GTGTGGAAAA TCCAGCATAG
   153541 TCTCCAGAAA TTCAATCTAA AATAAGGAAA ACTTTTTTTA AATCTGGAAA AACAAGAACC
   153601 TCTAAGCAAC AATTACACGT ATTTAATGTT TTAAACAAAA AATATAAACA GGTTGATTTA
   153661 AATTATCCGT TGCGGAAATA TTCTTTAGAT TGTTTTTTTG TTGTTGACTC TGTAAAAATA
   153721 GATGTTGAAT ATGACGGGTG GTACTGGCAT CAATTTTTAA AGGAAGAGGA TAAGGTTAGA
   153781 GATTAGTTTG TAAATAACAA TGATATAAGA GTTGTACGAT TAAAAGGTGG AACAACAATT
   153841 CCATCAGAAG AAGAAATAAT AGAATTAATT GAAAAAGTTA TAAAAGAAAA TTTATGGTTT
   153901 ATTGAAAAAA CTTATCCCGA GTGGGAAGAA AATTTTAATA AAGGAGAAAA AGATTGTTAA
   153961 TCCCAAAAAT AACTGTAACA GTTGCTCGTA ATTTGAAGTT GGCAAATGCT GGTGCTGAGG
   154021 TTTATGCCCT TGGTACTAAT ATTGCTCTGG CTGATGTGCT TCCCAATGAC GCACAGCAGT
   154081 TCCGTTATGG CGAGGATTCT GCCATCGTTA AGACTGGATT CCTGCCTGAG TATAAGAACG
   154141 TTCCTCTGAT TGAGCTGGGC AACGCTCTTG TTCCTAACAC TATCAATGGC ACTCCCGAAG
   154201 TTGTCATTCC TGATGACATT ATTTATATGC TTCCCATGGG GATGAACAAG CCTGTTAAGT
   154261 GCGTGTTTGA GGGTAATTCT GTCTCTGTTG AGCGTGACCC TCTGTACGCT GCTGACCATG
   154321 CTTATGGCTT CACTGTTGAT ATTCGTATGG GTGTTGATAT TGTTATCGGT AGCAAGATTG
   154381 GTGCTATTCA GCTTGCTTAA TCTATAATTA AGATTAAAAA GGAAATTGGC ATTAATGATT
   154441 TTTCTTAATT AATTAAGATA TTAAGTTTAA AAGGTTTAAA AGGAGACATT AAAAATGGCT
   154501 GTAAATAAGA ATAAAAACGT TGAAGCTGTT AAGACAGAAT CAACCGAATC TTCTGTGACT
   154561 CCTATGATGG ATATGCAGAA GTTTATGGAA ATGTTCGCCT CTCTTAATGA AACTATTAGT
   154621 TCTCTTAAGT CAGAATTGGA TGAACAGAAG AAGAAAAACG AAGAATTAGA AAAGAAATAT
   154681 GAGGCACAGG GGTCAGCTTC TTTAGAGGTT GCTCCTGTGG TCTCTTCCGC TGAAGATAAG
   154741 ACCGAACGAC TTCTTGAGAT TCTTGGAAAT AAGAAGAGTG ATAAAGAAGT TGTTATTGTT
   154801 CATAATAGAG AATTGGTCGG CGGTTTGTCT ACATCAATTC GTTTGAATGG AGCCTCTATT
   154861 GATTTCCATA CTCTTGGCGA ACAGCGTGTC CTTAGTTGGC AACAGTTTGA AGAGTGTGTT
   154921 TCTAAATATC GTAAGTGGTT TGATAAGCAG ATTATTTTAC TTTCTTCTGA ATATGAAGAT
   154981 GTTGCAGAGC GTTATAATAT TCCTTGTGTT AAACGTGGTG ATACTCATTA TGTTACGAAG
   155041 AAAGACCTTG AAACTCTTTA TGCGAAGTCT GAACGTCAGC TTGAAGACTA TTTGGATGGC
   155101 TTAACTGATG AAGATAAGGG TTTCATCTGC TCTTATTGGC TTGGCAAGTG TTATCAAAAG
   155161 GATGAGCATT ATATGAATAG GTCTAAGATT GAAATGCTTA ACCGTTATAA TGGAGCTTTT
   155221 GATAATTTCT TGGCTTCAAT GAATTTTGAT TCTCTTAAGA AGTAAATATA AGAAAGGGGA
   155281 TTAAACAATG GGTTTCTTGT TTAGTGATAT TTACACGAAA GCAATAGCAT TGTTCGATGA
   155341 CCCTCGAATT ACGAAAGCAT ATGAAACAGA TAGGGTGCAA TTTTCAAAGA TAATGTACAC
   155401 CTATATGCAA AATGCAATTG GAATGTTTAA TAATCCCCTT AGCGTATCTT TGCGCTTGTC
   155461 CGAGTATAAC GAGCCAAAGG GAACGATGCA AATTTTCTTG GGAAATGGAA AAGATAATGA
   155521 GTTTTCTTTG GATGAAGAAT TTGAAATACT TTCAGGTTCG GTGTATAGTT ATATGGAACG
   155581 GGATATTATG GTACAGGGGT CTATAGACAA AAATAAACAT ACGGTAATTT TCCCGGATGT
   155641 TTTACCTGAA GGTAAAGAAT ACGCAGTAGA GCAATATTAT GTAGGAGAAT TTACAGATGA
   155701 TTTCTCTAAT CTAACCCAAG GAAATGTTGG AACAAAACAA ATTGTGGAAT ATACGAAAAA
   155761 TATTCTTGCG AGATTGTTGG TTAGAGCATG GGGTGAAGAA GAAAGAAATA TGCTTCTTGA
   155821 TTTAAGAAAT CTTATGCAAG ATAGTGACTT TAAAATTATG TCTAATGACA AAATCCTTAA
   155881 AGGTAAAAAT GAATGGGTAA ATCAACTTGA TACTGAAATT TGTAATCAAA CAAGTAAATT
   155941 ATCTTGGCAG ATTCGTTTTG CAAACGGGTC TCGAAAGATA GGAAGGGGAT AAGATGGAGA
   156001 ATTTTAATGA AACTTTTAAA GTTACCCTAT CCTCTGAAGA AAAAATTGTT TGTTTGGAAG
   156061 AAATTATTTC TCGATTGAAA AAGATTCTTT ATGTGTACGA TAAGTCACAA GAACCTAATT
   156121 CAAATTACAA CTATAAAGTA TTTTGTGGCG GTGTAGCCAT GTATGTTTCT TCAAGTAATG
   156181 TTCTTTTTGA TGGAGAACTT GTAAATGTTG TTATTAATCT TAACAGTATT TTAACAAACA
   156241 AACTTGATAA GGGACAAATT AAAAAGTTGG TATTTGAATC TATTAATTTT ACTAATTATC
   156301 TTCTAAAAAA TTACAAAGAG CAGAAATAAT TTTTTTGCGG AGGAGATAAT TAAATGGCTC
   156361 TAATTGATAC TACTAATGTA ACAAATAGTT CTATATTGTT AAAATCTCGT TTAGATAAAA
   156421 ATATGTCTAA AAACAATCAC TATCTTAGTG ACCTTTAGGC GAAACGAGAT TAGGATTGGG
   156481 AATTTAGATA TAATGTTGTT GGTATTGAAG AAGAAAGAGA AAAACAAACT GGCTATACTG
   156541 ATTTAATGCC AATTTATACG CCTACAGAAG TTGTTATACG TTCCGTTAAA GGAGAAAACG
   156601 GAAAAGATTT ACGGACAGAT TGGGCACAAC TTTCTTTTAG AAATCTAAAA GACGAACCTC
   156661 CTCTTGGTAG GAGATACCGT TTTAGTTTAG ATTTCCCCGA TATGTCTCTT ATGTCAGAAG
   156721 AGGATAAATA TTACGATACA AGTGTTTGGA TTGATATAAA TAGTTCTCCT ATTAATCCCG
   156781 GTTGTTCTTG TGTCGTTAGA AGATGTAACT CTTCTATAGC TGTTTTAGGG TCTCCGACTC
   156841 GGAAACTTGA TGATATAACA GAAGTAAGAT ATGAGCCTGT TGTGATTGAC AGTGAGTTGA
   156901 AATATATGCA ATTATATTAC AATCAAACTT TGGTCGTGCC GCAGTCAGAA TTATATCTTA
   156961 CTTTGCAAAT GAATTATTTT TCTAATTGTA TTAAAATTAA TGATAGAGTT ATCCTTGGTT
   157021 CGGTTGATAC AAACAATAAG GAAAATAATT CTTTATATAA AGTAAAAGCC ATTATAAAAT
   157081 GCGCTTCCAC AAAAACTTTT ATTAGATAGG GAGAATCTGG AATAGAAGAT ATTCCTTATG
   157141 TTGTTATTGC TTTGGATAAA GACAGTATTG CTGAAGAGGA TGATTTGGTG AAACGAATCC
   157201 CCAGACAAGC TCCTGTATAC TTGATACCAG AAAAGATTAA CAATGATAGT AATGAATATC
   157261 AAATTATTCT TGACCCTTCT GATACTAAAA TAATTCTTGG CGATAGTCGA GAATGTAAGA
   157321 CTTATTTAAG TCTTAAAGGA AACAGGATAG ATACTGATTT TGAGTATTAG ATTGTTTTAA
   157381 ATGGTATTAA AGAGGAAAAT TGGAAGAACT ATTATATTTT TACAAAACTT AGTGGAAACT
   157441 CTTTTGTTAT TAAAAATCTA AAAACGTGTA ATCGAGGAAC ATTGGATGTT ATTGCTTCTT
   157501 GTAAAGACCC TAATGACAAG AATGTTATTT TAAGCGAAAC GTTTAAATTT AAACTGGGAG
   157561 GGTTTTACTA ATGATTGATA ATAGTTTTGC TCCTTCTGCT TACAATAGAT TTGTTCATTT
   157621 GGACGAAATT GAAGATAGAA TTATTTACTA TCTTTTATCT CCAAATAAAA AGACTGAAGC
   157681 AGAATTGGAA TAGACGCATA TTATTTGGAA ATTATTGTAT TATAATGATT GTGATGCGTT
   157741 AAACAAGGAA CTTCCAACTT ATCAATAGAT TACTTCTTTG ATAAGTAATG GTAGTGGTTC
   157801 TCAAACCGAT AAACGTATTT TTAGAAGCCC TCATTTTGAA GATGCTTGGA CTGCGGAAAA
   157861 TACTATCCTT AAAATTTATG TCGATAGAAT TATTCCTTTA GATAGATATA AGTCTATTGT
   157921 TAATATTGGT ATAGATGTTA TCACTCATAA TAAATGTATT GATATTAATG TTTCAGATGA
   157981 AGAAAATTCT TGCCCCATTG ACAATGTTAA TGGGATTGAT GTAAGAATTA CTATGAAGAG
   158041 TAGGGTTACA ACTTTAGTAA AGGCAATTTT GTCTTTGCTG AATGGAGCTA AAGTGCAAGG
   158101 TATTGGTACA ATGGAATTTA CTCAAACAAT GAGTAGACTT CAATATGGTC AGTATGGCGT
   158161 TTGGAATAAT AGAAATTTTG AGGGTTTAAA ATTAACCATG GGTTGTTTAG TTAGTGGTGT
   158221 TTCTTAAGAG GTGATATTGA ATGATTATTT CAAAGGAACT TCAAGAGAAA ATTACTATTT
   158281 ATGAACAAGC GTATTTCGGT TTAGATGAGC CCGTTCCTTT TGTGGGTGGA TTAAAAATTT
   158341 ACCCTGTTAT GACGAAAGAT TATTATAGAT TTTATAGCAA TTTGAGTTGT TTAACTATGG
   158401 ATAAAACCGT TAAAAAGGTT AAATCTGAAG ATGAACATGG TCGAGTTGTT TATAAAGACG
   158461 TTGCTAATCC CGAAGGAATT AGTATGTCTA ATATGGCTTA TTTGATAAAC TGTATGGAGA
   158521 ATTAGGAATA TGGATAGGCT ATTACTGCAT AGGTTATCAA TATGTTAGAA CTTGTTCTCC
   158581 ATGAAAAAAA TGGTCTGTTT TGTCCAGAAT GTCGGCATAA AATTGAGCAA AGTGAAATTA
   158641 GCGCAAAATT TATTCAACTT CAACAATCTT TTACGGAAGA TATGAATGAA TAGGATAGAA
   158701 AGTTAGCTAA CTTACAATTT TTGCAAAACG TTAGTGTGTG TCCTGATTGT CAAAGTAAAA
   158761 TGAGAGAAGT GTTTAGTATC GTTAATACCA CACCTAAAAA GTTAAGTGTT TATAATACAT
   158821 AGCTCTCTCC TAAAGATTTT GATGAGTTGG TTGCGGTTGT AACTCATCAA AATATTTTGG
   158881 ATTATGATGG AGACAAATAT ATTGACCCAA ATCTTAAAAA AGACATGGAG TTAAAATAGC
   158941 GTTTGGAAAA TAAAAACTAT TCTTCTCCAA GTCTGGAAAA AATGTTGGTT TGCATTTCAA
   159001 TTAGTTCTCC TTACACAATG GAAGAATTAA AAGAAAATAT AACTTTGAGA AAACTTTCTC
   159061 TGATGTTGAA GACAATAGAC GCTAAGAATT ATTATTATGC TTAGATACAA GCTTCGATGT
   159121 CGGGATTTGT TGAGTTCAAG AAATCTCCTG AGCATTGGAT TTTTGGTGAA AATAAGAAAG
[truncated: 62,671 more chars]
