# Supplementary material for: Clades of huge phages from across Earth’s ecosystems
Source: Nature. 2020 Feb 12;578(7795):425–31. doi: 10.1038/s41586-020-2007-4 (PMC7162821; doi:10.1038/s41586-020-2007-4)
Supplement: Supplementary file 6 — Genbank files for all genome. [file 41586_2020_2007_MOESM6_ESM.zip › genbank_genomes_SD-4/LP_PHAGE_29_14.gbk]

LOCUS       LacPavin_0818_WC40_scaffold_15340_prodigal-single     261948 bp    DNA     linear   BCT NOV-13-2019
DEFINITION  LacPavin_0818_WC40_scaffold_15340_prodigal-single, contig.
ACCESSION   LacPavin_0818_WC40_scaffold_15340_prodigal-single
VERSION     LacPavin_0818_WC40_scaffold_15340_prodigal-single.1  GI:
KEYWORDS    .
SOURCE      LP_PHAGE_29_14
  ORGANISM  LP_PHAGE_29_14
            .
COMMENT     Data sourced from ggkbase. For additional details see
            http://ggkbase.berkeley.edu/organisms/404996
FEATURES             Location/Qualifiers
     source          1..261948
                     /organism="LP_PHAGE_29_14"
                     /mol_type="genomic DNA"
     gene            complement(133..498)
                     /locus_tag="LacPavin_0818_WC40_scaffold_15340_prodigal-sin
                     gle_1"
     CDS             complement(133..498)
                     /product="hypothetical protein n=1 Tax=Hymenobacter
                     norwichensis RepID=UPI0003B6B0BC"
                     /codon_start=1
                     /transl_table=11
                     /translation="MQLFIKKQIGKQLYNFVVEGENLEQLLLENNKLSFEDVHQCGIC
                     GSNDLHLNGRVAKTLKDPSKPTKGFDEYTYSEIKCKDCKASIVFGKTKEDPNVFFLRK
                     REENNYRVLDWQPYNQGGK*"
                     /db_xref="UniRef100_UPI0003B6B0BC"
                     /db_xref="hym:N008_18145"
                     /db_xref="A0A076HWF6_9BACT"
                     /db_xref="UPI0003B6B0BC"
     gene            complement(548..1828)
                     /locus_tag="LacPavin_0818_WC40_scaffold_15340_prodigal-sin
                     gle_2"
                     /gene="polA"
     CDS             complement(548..1828)
                     /gene="polA"
                     /product="polA; DNA polymerase I (EC:2.7.7.7)"
                     /codon_start=1
                     /transl_table=11
                     /translation="MAICSYDYFANKENISLEKERFVFSFLNKNILYLKSGQKIISVN
                     LESIYFATGEIKSFLTTLFKDKVIVFPNYKSAQKIFTAELLHNTVFLENFIRLKHDEI
                     DLGEFMSKNIKEENHFNILSELENIFNSLSKLNDIEKRCYKNLLIKDIATSILSNCYL
                     FLNVPYKNFEQKSNGLFAKKISYSNKRTLTGRITCTDKFNIQMMPKNDPIRKNIVSRF
                     NGGSLVNFDYSSFETILSMHLTKDEVFIKKYLEKDIHEETAKKIFNKDIVAKEERDFA
                     KKINHSIVYGAGKNAIVESLNSFSNPENIYNIIIELLKPILDSKGGLVSEFKNKKYIK
                     NYFGTFIFPQKEHAIYNNYIQSTAADIVAKKIIEIHSLLLKFNSKITTSIIDSIVVDI
                     YPGEEFLIQNIIQIMSKVDDFYLKISYEKIENLQ*"
                     /db_xref="abra:BN85306400"
                     /db_xref="UniRef100_U4KN58"
                     /db_xref="2.7.7.7"
     gene            complement(1867..6000)
                     /locus_tag="LacPavin_0818_WC40_scaffold_15340_prodigal-sin
                     gle_3"
     CDS             complement(1867..6000)
                     /product="Uncharacterized protein n=1 Tax=Prevotella sp.
                     CAG:1092 RepID=R5P9N0_9BACT"
                     /codon_start=1
                     /transl_table=11
                     /translation="MTRGLIEPQTSTGLSLNDVSNQRLYTLDVRLFTYSPINLGSSMT
                     PKEFTGINTLSVGYLKENIGFGITNIDISTNASLQPIIEITFKDLYGNTVFSRNESNE
                     ASGMYKDIFDWPPPKFDLVYKGYLGKPTRLMLNLKKTDIQYNSSDGSFTIKCSFVPNT
                     WGPFADIPALFLYAVKKLKTDEGVDANKITTFFDLIKIGKRVDAVRKSFSQQYSEIKD
                     KLGQVRGSLALAFKTGEMQVGTKIVGKIQSNGNNINGFNNITVYDYTGKDGFTDLKSL
                     KTSNVDSILLSDYFLSKTQVGDLSNFDGDLEKFLKLKKVTANTASDTAIFLETLIGAK
                     PDEVKEKQKLIDILNSKKAAIDKNSTLVDEVINAEAFAQNETQIAATTISQIFKSLAG
                     DTGYLLGRILKAGFLGYKNNQAERDKNKNLIGKFYPLIIKEKGEDNVINVQEIPEENP
                     TFQKTQNELNFIEEFIQAIAFGLGDAAALEEPLDTKGRRQLVRRLSNLEVLQANPYSP
                     TYNSIIENMVVRSGIYAYFTNSADANTPGDYFQRLSDNREEEEKAAKGEMENLTDALI
                     KEITQDDVTKLRDGLNYFKKAFNPDEGYFSKLVSSGATGTVLGTEFDSTFDVGNGVNK
                     SFKDVVNGVGLESKGIPPNFSSTTLIFNNNLPWFNFPFLTKYNYVLFSSSNDVEYIRN
                     VNSAPTDSEYKNSDEQDNSSSLLVTRTNEPPGLVIIDGYAKEGNTGGGRIKYLNKFIS
                     NGKVISYEDLKAEYENCLIESRPFDEKKCIVTASTVIDEKYGGYPLAYAIYTASEIVD
                     NGFTAWNLFGNYDDGAKLQRTFLYTLASELLIKLDKIQDEKQIQIATVGAKANEQKNS
                     IYVQMHHIFYQWCSLVFNYETENYSSPDNSQQLYNYNELPQKLESLYGAITTESSETV
                     ESGFQYLAPLIRYKNNDTPIDVENSIINLDSCYSIDANTTALNIIQNICNKNNFLFFP
                     MAGGNIFDVENMFTPQPITYIPKPGNRFVVLWAPTPEARPNDNNGNGLDFIQNKDSIQ
                     QAGFIVKFGSTDNALFKNVRVGTDSTKTTAESIVNLQRLVDKQVDNKQVTKDCSTIPV
                     LEGRSYTCEVDTLGNAQISPMQFFYIDNMPIFGGLYQIMEVSHTITPNNFETKFKGMK
                     TRYNAGKVGGIPPITLNTSRDLAQKHSITGGTPKNSFNISETTQKILSGLGIPTTGNP
                     PSQGYLTPGNLKLSENGFNLIKRSESSRKTVYDDKTSRSITSYSELIGFPTIGIGHLI
                     TESERGKYSIYLKGKQTMSDKEIQNLFLNDIKPREKVLNNLLKKAITQNMFDALMSLL
                     YNAGAGNGFFKRAIKYVNNEQYKDAANEIRLGPKTSKGIIFVGLVRRRNEESDLFLA*"
                     /db_xref="UniRef100_R5P9N0"
                     /db_xref="R5P9N0_9BACT"
                     /db_xref="mfa:Mfla_0965"
     gene            complement(5997..6308)
                     /locus_tag="LacPavin_0818_WC40_scaffold_15340_prodigal-sin
                     gle_4"
     CDS             complement(5997..6308)
                     /product="hypothetical protein"
                     /codon_start=1
                     /transl_table=11
                     /translation="MSFSRYRIFVVNGKVLSIPSIPIKNRENDRQIIYNYQRNRLDRI
                     AGDVYGDETYWWIIMMANPSYYLEYDIPNETVIRVPFPLDEVLYDFQKASLSKISNLN
                     L*"
     gene            complement(6361..10185)
                     /locus_tag="LacPavin_0818_WC40_scaffold_15340_prodigal-sin
                     gle_5"
     CDS             complement(6361..10185)
                     /product="Uncharacterized protein n=1 Tax=Plasmodium
                     falciparum (isolate 3D7) RepID=Q8IBF2_PLAF7"
                     /codon_start=1
                     /transl_table=11
                     /translation="LENFDNSFETFEEFEKRMALEGYYGDFSAQARKNLIAKNLPKVS
                     NVYDVLSVNVRKEMLAKNSNLIQSDLSTSSDLVRLNNIKNNIEKEIDLLESSKIFREN
                     NLGKKELIDTSTFLEDIAKNKRNELLAKNDNLKLNLDIYGGGAREQNLSKNSDIEINI
                     DTYDDAARGKNLSNNANINLNIDTYDDNARSSNLSRNSDSGIDIDTYDNSARGSNLSS
                     NIPIGINIDTYDDNARGSNLSSNSSIQINIDTYDDGARGSNLSSNSSIQINIDTYDDG
                     ARGSNLSNNSPIGIDIDTYDDSERASELSSNIPIGINIDTYDNSARGSNLSSNVPIGI
                     NIDTYDDNARGSNLSSNVSIGINIDTYDDDERASELSANVPIGINIDTYDDDERASEL
                     ASNVPIGINIDTYDDDERASELAANVPIGINIDTYDDTERANELAANVPIGINIDTYD
                     DIERANELAKNVPIGINIDTYDDDERASELASNVPSLFNIDTYDDIERSNELAKNVPI
                     GINIDTYDDIERANELAKNVPNGISIDTYDDDERASELAANVPSLFNIDTYDDVARSS
                     NISNNVPGFLNIDTYDNIARIANISNNIPSFIGISTYAPAARLFQIVRNVPSPFSIDR
                     FFNYYSNFETSAQAYEFNVNNKNYFIGDPKRAYTLTSSYLDYVKEFVNPNDGSAVKAI
                     PSENKGVSSINSGYKSFYNGESYLQQKTDYKDRLIKLRTQALDLNVLMRRYNLGRNYY
                     TNNTSDLVNNLINTQSELKNVQQVIDLVSKFENSSGWLQGVFDKQNEKTNDTPENSPY
                     YIDTLYTASGSALKQTYSAGTAGSMMTNDTSTDIISNSFLRDEQATNLKSDDSTNGQA
                     KKGVRKIINTIANSDITFGKNFKRNQKSFNVGLNKDGTPKVVYKRYTFADPSINNLGK
                     IPVLYFSIKNYSSETEILFPPYIKSYSDSAGADYTPHDFLGRPESVYTYSKSNRKGNI
                     SFIVLTDYAESVEIGSVIKNGKVTNLNETFNKNWTDSTTFKNGLPPIQEIEAEMLRLK
                     EKTADLTAQISKLQLNSNSNSSEETATIEKLSSEYEVTFSQLQEQGLILSTVVSISGK
                     YFQEDRKTIKMNADKVNIQTRLAAMKKELLFQPSYFSGSKVDFLNKMEFLMKLTRPAK
                     NNSGGGFAFTKPPISHINLGTWFNSDVIINSVSMDYNEAPWTLDGLNNYKVQPMWATV
                     TLDFTFIGSYGGGGTPVLSTDEGGFYSPKQGEDISSTVQIVQEKGQPASSTGGGGGSG
                     RMSLNENPNSLF*"
                     /db_xref="UniRef100_Q8IBF2"
                     /db_xref="W7JEH5_PLAFA"
                     /db_xref="sac:SACOL0050"
                     /db_xref="Q8IBF2_PLAF7"
     gene            complement(10221..10478)
                     /locus_tag="LacPavin_0818_WC40_scaffold_15340_prodigal-sin
                     gle_6"
     CDS             complement(10221..10478)
                     /product="hypothetical protein"
                     /codon_start=1
                     /transl_table=11
                     /translation="MAEGVEKLSAALSSISDDTLDKLKAIGESVGDAAALTAAVNALT
                     VVAGGGGKGGATQNFQIEVIVKNENGREIQRKILKDTDLIK*"
     gene            complement(10484..13120)
                     /locus_tag="LacPavin_0818_WC40_scaffold_15340_prodigal-sin
                     gle_7"
     CDS             complement(10484..13120)
                     /product="minor tail protein gp26-like n=1 Tax
                     =Fructobacillus fructosus RepID=UPI0002195C97"
                     /codon_start=1
                     /transl_table=11
                     /translation="LALFFCYYLLNMADQKNNLQEAIAYAKALERQKEILEGIEKGIG
                     DISQATLGLSMSDFFEEIEKSDEEMKSLRTQFNKLSKELKTEGEKFGNQLSSRIIAGA
                     DGLSGKLGKEIQKAIDTGAIDEEIGDAFKNASGNAEEMAKVYARYAFELEKTVGLSSK
                     MPDSVKKTASNYLKLQTATYQTKLELEQTNKHVFSMSKMFGNMAENMLKSFLPTIGDL
                     KSSVMEMDATLSKSQRGSGIAFKENGDAMRLLATRTNEFGVNMAEAAEFMGGLGDALN
                     TTDFNLLAKAADDTKAISLATGVSQQEVGKLTQNFMLAGKSSESVADFTRQAMKDSQK
                     FGLNTKKVIEDVSKNYTLFRKLGFQGGEESLKKMVITAQRLRMNVDEIFNVAQKARSI
                     EGAMEMAAELQLAGGSFAQIDPMQLLAAARKSPEELAKILGQMGKDIGKFDEKTGEVK
                     FDPVDADRLAMVAQATGMTVEALQNQITKGKQRIAKEGKGLFEGFTGGLDDETKDIID
                     QFSTIGKNGKIELSGAFEGMNVEDLRKMGQSEIKQKIDEYNKNKATMEEQAKKNQSFT
                     EALTNLKNSLVSVLSVFQPFINWLTILISKINSFSEKTKGFIAGFGLLLITFFGPAAA
                     IAKGFLMGQGFNTAVQGGSMFRALTSGIKGMFGFGKGVGGIIKNARVPGQGSGMFSGM
                     NATQILAVGKAAGAAAPGILALGAAIALVGVGIGAAAFGLSYLVDSFSKLTGPQAFGA
                     VAAIAVVMGGFVAIIYAMTPAIGLLAGTATIAAAPLIALGAAFLMIGAGIGIAAFGIS
                     YLVDSISKLGPLITSISNGINLSMTGFGNLIANLAPLAPSLLLLGPAFLLAAAGLAAF
                     TLAATAFGISSIVFGSAFEEKE*"
                     /db_xref="UniRef100_UPI0002195C97"
                     /db_xref="A0A0D1BCI6_STRSZ"
                     /db_xref="UPI0002195C97"
     gene            complement(13162..13746)
                     /locus_tag="LacPavin_0818_WC40_scaffold_15340_prodigal-sin
                     gle_8"
     CDS             complement(13162..13746)
                     /product="hypothetical protein"
                     /codon_start=1
                     /transl_table=11
                     /translation="MAKKKKRKSSKQEKQEEKKSFNLFDFIYYNFISYKEERSIFFSG
                     ICRGILYYFLFTPASNFLFSMDTTTTFSGLLCFALILIFAYIFFMQFGYAIIYTLGFH
                     AEYIDPSRIVERSGSSSGGSYGNINSSLEYGDAIMSQKNTFGKVEYLKENPHMILKKD
                     SENVKSALKYVDTMIGMKPAGESRAKELKKYYKD*"
     gene            complement(13816..14538)
                     /locus_tag="LacPavin_0818_WC40_scaffold_15340_prodigal-sin
                     gle_9"
     CDS             complement(13816..14538)
                     /product="hypothetical protein"
                     /codon_start=1
                     /transl_table=11
                     /translation="MSKILRTHIRQLIQELWSKNKVTLGSPTSKEFFRYQSAGLYGYR
                     NKYGKKDYRLMDLINIINKKDKSVANELKLYREKISNTPIFESSIIKELQKDLPSIYK
                     LVIFLKYFFTKNLPLSKENTFSEKEIDKIFKDDENNPKITNYIAKNKFANFTDLIKFV
                     DYIEEKKDVLNYTDDDSLSKVLKIIYKFSKKSGVTINAPSPSPTTTPQTTPSSASTQS
                     TSSSTTTSIGQQGVNYTYTSSK*"
     gene            complement(14566..15537)
                     /locus_tag="LacPavin_0818_WC40_scaffold_15340_prodigal-sin
                     gle_10"
     CDS             complement(14566..15537)
                     /product="hypothetical protein"
                     /codon_start=1
                     /transl_table=11
                     /translation="LKLIDKFGNFQFDILELPSKGIFYNIGRSFIYVKYLTAKEENIL
                     STPALSDTDQSLDIVIESVLFDDIKVDELLNVDRKAIILFLRSTSFGDSFDLEITCSN
                     CGTKNSQNFRFSMLEMRDVEINNKTEFSVNLKLKEDDDFYLIKFKPLTYGQEKEVNSK
                     GENHLITNTTIAQIFEIEYNHKISESEEQSFMKVIHEDKEYIKKFVTSLPLKKFQELR
                     KKMEKKLPGIIEELSCECPNCGNNDKIPFEVDDSLLKLEARYRTNFEEEIFLIQYYGK
                     GGFDKESLYNTSILSRRKTLERINNEIEKKNKAEEEAVNKAKSKKGR*"
     gene            complement(15543..16364)
                     /locus_tag="LacPavin_0818_WC40_scaffold_15340_prodigal-sin
                     gle_11"
     CDS             complement(15543..16364)
                     /product="Uncharacterized protein n=1 Tax=Prevotella sp.
                     CAG:1092 RepID=R5PAQ3_9BACT"
                     /codon_start=1
                     /transl_table=11
                     /translation="MEEKQVNIGGAQPMQKNVMSQMPQDEFIVPMDVVDLPSQGKLYP
                     NGQSTVKIKYLTAEDENILMSPELIRTGKVLDVLLENCVIVDGITTKEMLVGDRNKVL
                     IDLRINGYGNDYEVEMTDPETKLPFTAVVDLRKLKAKPLEITPDSQGEFSVNLPKFKV
                     SIKFRLLNGDDEDYLTKKSQVAQKKNKKGFAFANTLTERYLRQIMEVNGNRDKFYIQK
                     FISAMPISDSLFLREYISEIEPGIDLNYEFEAPSGATFEVDVPITPRLFYPNYKG*"
                     /db_xref="UniRef100_R5PAQ3"
                     /db_xref="87067293"
                     /db_xref="R5PAQ3_9BACT"
     gene            complement(16382..16753)
                     /locus_tag="LacPavin_0818_WC40_scaffold_15340_prodigal-sin
                     gle_12"
     CDS             complement(16382..16753)
                     /product="hypothetical protein"
                     /codon_start=1
                     /transl_table=11
                     /translation="MELKFTSTLFEPFMSHRFLIEFPGIEMPEFLFQKYKIYIENDKF
                     IFETSLYDTIQNQINPVDLLQVCKVKVHHLDPTGEKCGGYSFRIKGIYYETEGDYSKS
                     ELLTHKIKGIIEENTFNLIKK*"
     gene            16869..17246
                     /locus_tag="LacPavin_0818_WC40_scaffold_15340_prodigal-sin
                     gle_13"
     CDS             16869..17246
                     /product="hypothetical protein"
                     /codon_start=1
                     /transl_table=11
                     /translation="MINYILNTDIKKDIQKNILKYQSDLWNKANSMIQKQDFEHWLKT
                     KEWLQPSLDLMLEFNNLYFNYQLNKLLKNSDKIFARDYKKIQKSWLENYVKKFWILNE
                     KFKHDEKLNQYEFEIFFDYEKSF*"
     gene            complement(17302..17868)
                     /locus_tag="LacPavin_0818_WC40_scaffold_15340_prodigal-sin
                     gle_14"
     CDS             complement(17302..17868)
                     /product="hypothetical protein"
                     /codon_start=1
                     /transl_table=11
                     /translation="MKKITKLELKQIISEEVVRFKRIKSLEDKKKIIEEAIKKMEDGE
                     DLDEISWGGVKSALGFAGKKAGEAVGSATQKAGDAVSSATQKATSALDKAQVKFRTGL
                     STLDKGVKDFGAELSAAATKGDIEDLNIKINNLIASIVKMGEELNKKEIKLGLPPTKM
                     KSRLMSAANRIKTIIPGSNPVVAENKNK*"
     gene            complement(17887..18597)
                     /locus_tag="LacPavin_0818_WC40_scaffold_15340_prodigal-sin
                     gle_15"
     CDS             complement(17887..18597)
                     /product="hypothetical protein"
                     /codon_start=1
                     /transl_table=11
                     /translation="MAILSPNVLKSELKREIEMRYPLETYEVLELADLYGATEEAIIN
                     AVQEFEQEKSKEKDEDLAGYIKDVLHNMDLSVENPSPTFDEFYKKFEEMYGGYDDEFT
                     KDDIQKKFDEITSDKKQLKLFEIRSVVRKMIYEQVGSDSIYGTIQKAHHALKRFDMMA
                     PKEIITPGMVQGWSNIHQELVKELENATEENLSLLQKLEFIFNELVMEKGIIRKLDRD
                     AIPGYMKDAKKFLQNKNI*"
     gene            complement(18609..19061)
                     /locus_tag="LacPavin_0818_WC40_scaffold_15340_prodigal-sin
                     gle_16"
     CDS             complement(18609..19061)
                     /product="hypothetical protein n=1 Tax=Lysinibacillus
                     boronitolerans RepID=UPI00035CB6BF"
                     /codon_start=1
                     /transl_table=11
                     /translation="MTKKYRKLINKAKKQAYLNPLSIKQDLEKKAKKMSKKMTAPEKV
                     FQSILKKYKIDFQPQFILGSKIFDFHLKESNVLVEINGDYWHGNPEVYEQFSWYQIRV
                     QKKDLDKRNIAIGRGYNYLDVWEKDLNDDKKSVVDRMVEMGIIKNQTI*"
                     /db_xref="UniRef100_UPI00035CB6BF"
                     /db_xref="A0A0A3JJ99_9BACI"
                     /db_xref="jeo:JMA_21150"
                     /db_xref="UPI00035CB6BF"
     gene            complement(19058..19702)
                     /locus_tag="LacPavin_0818_WC40_scaffold_15340_prodigal-sin
                     gle_17"
     CDS             complement(19058..19702)
                     /product="hypothetical protein"
                     /codon_start=1
                     /transl_table=11
                     /translation="MNKKIQYEHPQIQEKIRKDIGYLNDFDSNSVVEDEKGCRWRYFY
                     ETPQKSYKVLCVVKRAPGNIWSLKLNVYWLKFSKEVTQGEGKDVEYMTIPCQGYKNFV
                     NQANLKLNNNLLLGTKMYDDDYNFDMDRQIIRLIIELIKKFPKMDALNFKYYDDLKKI
                     YHDVIHKSGDGVLKYVQEKYPTDMDKQFLILRLDSLNSVDNFHRMNKMKLNPSI*"
     gene            complement(19776..20081)
                     /locus_tag="LacPavin_0818_WC40_scaffold_15340_prodigal-sin
                     gle_18"
     CDS             complement(19776..20081)
                     /product="Thioredoxin n=1 Tax=Syntrophobacter fumaroxidans
                     (strain DSM 10017 / MPOB) RepID=A0LIZ3_SYNFM"
                     /codon_start=1
                     /transl_table=11
                     /translation="MENYTTEQVKKMIDSGKKVVVDFWAPWCAPCRAFIPVFEQVAED
                     GELSDVTFVKCNVDEDEKLPSKYGIRSIPTVILFEGGVVKSKNTGAMSKTQFEAFLS*"
                     /db_xref="UniRef100_A0LIZ3"
                     /db_xref="A0A078KWR0_9GAMM"
                     /db_xref="tmc:LMI_3138"
                     /db_xref="A0LIZ3_SYNFM"
     gene            complement(20111..20458)
                     /locus_tag="LacPavin_0818_WC40_scaffold_15340_prodigal-sin
                     gle_19"
     CDS             complement(20111..20458)
                     /product="Uncharacterized protein n=2 Tax=unclassified
                     Opitutaceae RepID=I6AYC5_9BACT"
                     /codon_start=1
                     /transl_table=11
                     /translation="MTYEIQGTIIKIFDKQVFGENFEKREFVIRTVEDYPQEIKIETI
                     QKTVVVLGEFAEGDEVTVKFNIKGKEYKGNYYNNLSAWKIQKMKDAPEEEPKKKKEKK
                     FKNPSKEDDDMPF*"
                     /db_xref="UniRef100_I6AYC5"
                     /db_xref="obt:OPIT5_04265"
                     /db_xref="I6AYC5_9BACT"
     gene            complement(20470..20790)
                     /locus_tag="LacPavin_0818_WC40_scaffold_15340_prodigal-sin
                     gle_20"
     CDS             complement(20470..20790)
                     /product="hypothetical protein"
                     /codon_start=1
                     /transl_table=11
                     /translation="MKTIKFDYVKKDGSESQRELFGAKIVRDVKNEVELLEDESAKYV
                     MGWELDETDLTEDQKQLYKDTVKDYFYEVAKLENYLRENNLDASRIKFKTFLKDGIKN
                     INVI*"
     gene            complement(20777..21250)
                     /locus_tag="LacPavin_0818_WC40_scaffold_15340_prodigal-sin
                     gle_21"
     CDS             complement(20777..21250)
                     /product="hypothetical protein"
                     /codon_start=1
                     /transl_table=11
                     /translation="MQLKLITAKGEFLIECEKNPSIENIYKNISYGSMQQKVLGGRRW
                     SDFEFICNTRIFENFQVVSEHKFIIIVYKDENCFFIDENFQIREEGVKPIWNELIGDF
                     REMSGITVNYTICFSCPSIYGCDSLDLEGLKNKKEIGNVLKKYLAKTRLKNYENN*"
     gene            complement(21390..21767)
                     /locus_tag="LacPavin_0818_WC40_scaffold_15340_prodigal-sin
                     gle_22"
     CDS             complement(21390..21767)
                     /product="hypothetical protein"
                     /codon_start=1
                     /transl_table=11
                     /translation="MEEKEKLFLELIDGFEWKFYLNQYPKSLFGFKDDVCLFEIYNEN
                     GLNQQKSIASYRFGFEQDFKNASFMFNHDMVWSVFESKFYMSYSETQSFMKNMVEKHF
                     KMRVVTTRLWGREIPNRWRNISK*"
     gene            complement(21769..24027)
                     /locus_tag="LacPavin_0818_WC40_scaffold_15340_prodigal-sin
                     gle_23"
     CDS             complement(21769..24027)
                     /product="DNA-directed DNA polymerase {ECO:0000256|SAAS
                     :SAAS00002518}; EC=2.7.7.7
                     {ECO:0000256|SAAS:SAAS00002518};;  TaxID=391592
                     species="Bacteria; Proteobacteria; Epsilonproteobacteria;
                     Nautiliales; Nautiliaceae; Caminibacter.;"
                     source="Caminibacter mediatlanticus TB-2.;""
                     /codon_start=1
                     /transl_table=11
                     /translation="MAKLKRKTVKNYSGNVYDLTVEKTSSYNIEGISVHNSAAGCLLS
                     WTLGIVDLDPIRFGLYFERFMNPERKSSPDIDVDFESGTDHLTNEFLYSKYGKERVFP
                     VITFYAFNEKGCIKDVTRALGQDAGFSSDVFATTKEMPDKWDCTLEEWVENYITDEFA
                     NQQVVDWLRSPKTQDIIKNTLKLQGNVRSLGKHAAGVIITPSPIWNYIPVNMVSGEMV
                     SGFQESGSGKDLSDLGILKIDRLNLTTLNIIKQTIQNAKETQGIDITDDVKFLDIENP
                     ELFYELKNGFNSGVFQFESDGITHLAKSIDVETFDEVVATTSLYRPGPMGVNAHNDYI
                     KNKFNPDKIEYVNDKLAPLLKNTKGVLIYQEQLMFIAKEIGGMTLGEGDNLRKVMDKA
                     SKIIGRASAGEELSEKEKNDKSYKEYLKLWEKFKGGAKGLGYQEDELMSIEAWLVKYL
                     GYSFNLSHASAYSYLTMQTLFLKKYYPIEFYCALLNNQKGGSDKDKHKKWLYSAIQGA
                     TSKGILVKKPNIKSKWGYTISPEGEILMGFSSINGVGEKAYAELIDKGFSNMTKEDFF
                     NTKWSKFNKSAFDGCLKAGVFDEWSESREELAYLREGTKAMTKKKKEEYEANKKDFAI
                     ITQKQKDKDFYEVCEIDFTVLGKLAYLQKEFKKIYGKEIKSVINFDNSNDWYYFYIEK
                     IEQLKTKKGNPYYSLKVGDGGSFKKMNMWDNHYNRWKHILSPGKFYVTKFVKREDFLN
                     FDENFEIREASL*"
                     /db_xref="A6DDY1_9PROT"
                     /db_xref="UniRef100_A6DDY1"
                     /db_xref="aae:aq_1008"
                     /db_xref="2.7.7.7"
     gene            complement(23990..24364)
                     /locus_tag="LacPavin_0818_WC40_scaffold_15340_prodigal-sin
                     gle_24"
     CDS             complement(23990..24364)
                     /product="hypothetical protein"
                     /codon_start=1
                     /transl_table=11
                     /translation="MYYDSSYELAFLLKLESERGGLKCIKRVDFYISYKDKNNKSSCY
                     YPDFTLDDKFLIEVKGRAPWIDLENLELKNLAGKSWCLKNNMRFRLVELEYFGYYWLR
                     KALKLHKEIKNGEIKKKNCKEL*"
     gene            complement(24460..26535)
                     /locus_tag="LacPavin_0818_WC40_scaffold_15340_prodigal-sin
                     gle_25"
     CDS             complement(24460..26535)
                     /product="DNA polymerase iii, alpha subunit (EC:2.7.7.7)"
                     /codon_start=1
                     /transl_table=11
                     /translation="MYIVFDTETIGLPKSWNAPLTDTDNWPRLVQIAWIIYDENGFEK
                     ERNNFIIKPEGFIIPEETIKIHRITNERAHSEGLDLKYVLEKFTQDLKENSYLVAHNI
                     SFDESIVGCEFFRKGIDNNLYNIKSVDTKELTVDFCKVEGNRGYKWPTLTELHNKLFN
                     KGFDDAHDALVDVEALAKCFFELKKLGHFGFHKKFEPVDYNSLVNIKPHDDGILYNNE
                     NFVNLGVHSYYSVFEAAGSAEDYCKIAKSYNHKAIGLSDFGSLSGAFNFYQKCKESSI
                     KPVFGADLFLNDNIGKMEERKFEGENFLVKIFVKDYEGFVNLNRLLFLSFDQGYYFRG
                     RITTEWLLEHNKGLFVTTTGLKNKINHFLSLGHENLAEEYLLKLYDIFKENLIADIQF
                     NKEYDQKIYNDFIIRMADKYNLRLIVTNNVLYARNEDAQLKDILFAIGAKKSVQEIAY
                     DKNRHYFYAKSEDIFEFNNDFGFNYPGWLIDRAIKETEKVAEECNFKFDTDTDKYPKY
                     EPTQDVIDYFNTSDTKEIIYKLSHAKLKQRLKQVQDRGVMKFTKEVYKQYEDRLNYEL
                     EVISDKGYLDYFLVLWELIRFCNDKNIAVGPGRGCFVPGSKVKMPDGFSAPIETIEIG
                     DCVLDAYGDIRVVLNTMCYNINEEIIELEFEDGRKINCTKDHEILTKNRGWVKAIDIN
                     EEDDVSEIK*"
                     /db_xref="mtt:Ftrac_3357"
                     /db_xref="E4TLQ2_MARTH"
                     /db_xref="UniRef100_UPI0003657E98"
                     /db_xref="2.7.7.7"
     gene            complement(26563..27105)
                     /locus_tag="LacPavin_0818_WC40_scaffold_15340_prodigal-sin
                     gle_26"
     CDS             complement(26563..27105)
                     /product="hypothetical protein"
                     /codon_start=1
                     /transl_table=11
                     /translation="MDEKEKLFLEFIDTFEWKCDVKRYKNSLFGFKNDICLFEIYNLY
                     GLNQQKIISSYRFDLEQGLENTYFWFNREKIWSVFEAKFDMKYNDIQSFTKGMVEKHF
                     KVKGVAIYKYRSAEDILVDKHFKVKGVKTTGVDSEEQQKVDKHFKVKGVTTQMFSVGW
                     GCEVAEHFKMIAINSHNLSV*"
     gene            complement(27111..27947)
                     /locus_tag="LacPavin_0818_WC40_scaffold_15340_prodigal-sin
                     gle_27"
     CDS             complement(27111..27947)
                     /product="3'-5' exonuclease family protein n=1 Tax
                     =Tetrahymena thermophila (strain SB210) RepID=Q241P8_TETTS"
                     /codon_start=1
                     /transl_table=11
                     /translation="MKNKGNYQTIPNDSYRYRIWTFLHPDGNFMFFHTERKMMSMLKN
                     NLIDIVDEEKKIAKLTFIPKGKGVDKNDIFMNTPKERKCVICGVENDLTRHHVIPRTF
                     RRHFPEKYKNSNAHDILFICGRHHEQYERKADILKIEYFEIYGIESIVPFQTKVMSKI
                     KMRLNFVYHLEHMLYKGNIHWAKLDYKLRNTLNIEQEIPLTLNQIEYLKAVYEEKIKY
                     AREFFKNEGSSKFLVDKILEEGSLESFVKTWRQHFIDNANPQHLPLGWSVNRRIYEKE
                     NL*"
                     /db_xref="UniRef100_Q241P8"
                     /db_xref="A0A078AP16_STYLE"
                     /db_xref="Q241P8_TETTS"
     gene            complement(27949..28308)
                     /locus_tag="LacPavin_0818_WC40_scaffold_15340_prodigal-sin
                     gle_28"
     CDS             complement(27949..28308)
                     /product="Uncharacterized protein n=1 Tax=Magnetospirillum
                     gryphiswaldense MSR-1 v2 RepID=V6EZQ5_9PROT"
                     /codon_start=1
                     /transl_table=11
                     /translation="MLLVKTYLGLSKINGIGIFAGEYIESGRNIYEKDDIFTLRFNEE
                     DYQIALEKNRDFVLKYFWKDGDFYFVSLDDDRFMNHSDSPNTIETRMNTIARVNINKG
                     DEITCNYNDFCELGTNW*"
                     /db_xref="UniRef100_V6EZQ5"
                     /db_xref="mgy:MGMSR_0488"
                     /db_xref="88699188"
                     /db_xref="V6EZQ5_9PROT"
     gene            complement(28451..28525)
                     /locus_tag="LacPavin_0818_WC40_scaffold_15340_prodigal-sin
                     gle_trna_7"
     tRNA            complement(28451..28525)
                     /product="Arg"
     gene            complement(28531..28608)
                     /locus_tag="LacPavin_0818_WC40_scaffold_15340_prodigal-sin
                     gle_trna_6"
     tRNA            complement(28531..28608)
                     /product="Leu"
     gene            complement(28612..28698)
                     /locus_tag="LacPavin_0818_WC40_scaffold_15340_prodigal-sin
                     gle_trna_5"
     tRNA            complement(28612..28698)
                     /product="Leu"
     gene            complement(28839..28923)
                     /locus_tag="LacPavin_0818_WC40_scaffold_15340_prodigal-sin
                     gle_trna_4"
     tRNA            complement(28839..28923)
                     /product="Pseudo"
     gene            complement(29007..29095)
                     /locus_tag="LacPavin_0818_WC40_scaffold_15340_prodigal-sin
                     gle_trna_3"
     tRNA            complement(29007..29095)
                     /product="Pro"
     gene            complement(29386..29553)
                     /locus_tag="LacPavin_0818_WC40_scaffold_15340_prodigal-sin
                     gle_29"
     CDS             complement(29386..29553)
                     /product="hypothetical protein"
                     /codon_start=1
                     /transl_table=11
                     /translation="MEKEDTVVFFHAGFKTTAKIIETNPKGYSINYLYKAIGEDKTIY
                     LVKKESLFKEN*"
     gene            complement(29555..29986)
                     /locus_tag="LacPavin_0818_WC40_scaffold_15340_prodigal-sin
                     gle_30"
     CDS             complement(29555..29986)
                     /product="hypothetical protein"
                     /codon_start=1
                     /transl_table=11
                     /translation="MNKIKKDELKTWTGLRVKDLKEFIEKNNVPDNALVMIERVEDKY
                     YEGIDVSGVGISPEGSKTNGWGVYLKEGESYYGCLNHNERIREGFYFNKEEFPNIEEG
                     SEMLEEYTKEQLEECKNQYHPAWSCVKYKDDDDLLFIDLHY*"
     gene            complement(29979..30224)
                     /locus_tag="LacPavin_0818_WC40_scaffold_15340_prodigal-sin
                     gle_31"
     CDS             complement(29979..30224)
                     /product="hypothetical protein"
                     /codon_start=1
                     /transl_table=11
                     /translation="MNPLDNLEKAKDWAKNRANTYGNGCSFCVCKWNEGYIVHNSKFV
                     KEHYKEFDFEEIFFCTDDYVLKQIIGLIKIHKIERDE*"
     gene            complement(30329..30727)
                     /locus_tag="LacPavin_0818_WC40_scaffold_15340_prodigal-sin
                     gle_32"
     CDS             complement(30329..30727)
                     /product="Uncharacterized protein (Fragment) n=1 Tax
                     =Galbibacter marinus RepID=K2PYZ7_9FLAO"
                     /codon_start=1
                     /transl_table=11
                     /translation="MAVKNMMKNHKLAQAFSDVSLGTFYTMLEYKANWNDKVIVKIDR
                     FFPSSKTCNVCNYINQDLTLKDREWTCKSCNTVHDRDFNASINIKKQGLKILSGSGIE
                     SDIKQKRSKALPLGESMTSEAHPIAYGVGG*"
                     /db_xref="UniRef100_K2PYZ7"
                     /db_xref="K2PYZ7_9FLAO"
                     /db_xref="dsl:Dacsa_2123"
     gene            complement(30718..31527)
                     /locus_tag="LacPavin_0818_WC40_scaffold_15340_prodigal-sin
                     gle_33"
     CDS             complement(30718..31527)
                     /product="UvrD/REP helicase n=1 Tax=Clostridium sp. CAG
                     :762 RepID=R5T343_9CLOT"
                     /codon_start=1
                     /transl_table=11
                     /translation="MSKNTDKWVGKKFDKLTVVSCEKPLPPKYYLYFNCLCDCGNTIV
                     INKDVIISKVKKGKNISCGCSHETRGISNKGKFRNKNAKTNIGEVYNKLTIIDVEHRN
                     NNRGYKMVCKCECGNTTKQAYADLVNNKVFSCGCYGKEQQSINGSNVGLNNSTKQCAK
                     YKWHYIKNGNKVNMRSGYEVMFAIILDKENIEWLYEPKCFKLSNGKRYTPDFYLPKEN
                     RYIDTKGRYKESSKSKIKEFETLGNKIDVVFIKEIEKRLDMSYYKFKKQWL*"
                     /db_xref="UniRef100_R5T343"
                     /db_xref="A0A0E1L246_CLOBO"
                     /db_xref="R5T343_9CLOT"
     gene            31678..31998
                     /locus_tag="LacPavin_0818_WC40_scaffold_15340_prodigal-sin
                     gle_34"
     CDS             31678..31998
                     /product="Transposase IS200-like protein n=1 Tax
                     =Bacteroides coprophilus CAG:333 RepID=R6S6P1_9BACE"
                     /codon_start=1
                     /transl_table=11
                     /translation="MLIGQLNDDIKQIFQSIADGSDFEIEVMETDKDHIHFLIRYIPR
                     LSISQMVRRLKQESTRQIWLLHPTTLRKQYWYKNMLWSDGYFVCSIGEASPDTIREYI
                     LSQG*"
                     /db_xref="UniRef100_R6S6P1"
                     /db_xref="A0A0E2ZIU7_9GAMM"
                     /db_xref="ccoi:YSU_08810"
                     /db_xref="R6S6P1_9BACE"
     gene            complement(32132..32362)
                     /locus_tag="LacPavin_0818_WC40_scaffold_15340_prodigal-sin
                     gle_35"
     CDS             complement(32132..32362)
                     /product="hypothetical protein"
                     /codon_start=1
                     /transl_table=11
                     /translation="MKQDNHNLEEQWLELKEFLKDYESMDNDLYSFLLSQNKRAAKRI
                     RKKLLNIHKMAWKLRKDILIQRKEIQSDYEDY*"
     gene            complement(32366..36598)
                     /locus_tag="LacPavin_0818_WC40_scaffold_15340_prodigal-sin
                     gle_36"
     CDS             complement(32366..36598)
                     /product="Portal vertex protein n=1 Tax=Prevotella sp. CAG
                     :1092 RepID=R5PBR0_9BACT"
                     /codon_start=1
                     /transl_table=11
                     /translation="MANQNGTVFSKLLNTLRRGRTGIGDDQQKKVLSNQPISAYGSVE
                     QKQQEFLDVQSSKIAYDLYTRSIYYDTDRLAAYNDFKAMDLSPEVSAALDILTDEVCL
                     EENTIIPLLNGKKIKIKDLFKENYKNFWVYSYDTDNNKIIPAKCEEVIYKGEKDVYEI
                     IFDDDSKIMATSDHKWLLKDKSQYVETKKLEFGQSIQPFYTKISSNSDRIFGYEMILE
                     KNKWEYTHRIVKNHICPNESGVVHHIDFVKKNNEPENLKVMDYFEHQKLHASLNSYRW
                     ENNLEFREKMIQIFKNNKENWKNNEWVEKVKKAFLEGQKKRWKNITKEERKLYGRRGS
                     LNGMFNNGHKLKGDKNGRYRNDVNREFSLEELLEARQNTKSFEEAAKYLNTTTMILRF
                     CDSYKSLNLQRWEDIDFLKIGLNKESLKKACLKHNGNNIIRAYGKICIENGWKKRKVT
                     SFLNKNGYKNFSDFVESINHSIKEVRYVGKKPVYDLVNVGEYNNFAVSTSDNSGVFTH
                     NCTRSEKGQILEIYSNNVRIKSVLKELFHNSLNINYNLMFWTREMLKFGDCFVKLETD
                     RQLGVFDCTALPVQEIHREEAYDGNLNSARFRWDLNNMYFEEWQVAHFRIATDGARLP
                     YGRSILEPARKIWKQLQLAEDAMLVYRLIRAPERRVYYIEVGNTDPKDIPQYIEKMKA
                     SIKKSSVVDPTTGQVNLKYNPLPVWKKTPIPLLDGRVITIEELAKEFEEGKENYVYSV
                     QDESCQVVPGKVIWCGKNYTAKTLTKVWLDDDTWVLTAPEHPFVLRDGSKKRADELNE
                     GDSLMPFYTKNEKLFKNHDSVKEYLQIYNPKSGKYEFVHRLVAKEISKSNENYNTIHH
                     KNFNKFNNEPINLEWVDFYEHKKMHKDIIIKWNKSEEKIKRVSKKNIERNSVKNMSWY
                     NLSELHKEHNKIRSESMVDLWKNEKRREHLKKTMTIQFNKKCFEIACEEIKKYTHFIN
                     AENFILSLKNTEFHIELDKENKNSKRDLNKVFHKTKLREMLRLNNIDSYNDFLQIYNP
                     LLLQLKKENYKKQRVEWNKKNIIQNKETGKFEYKNHKVSKVEFVETDGEDVYCMTVVG
                     LNGEHDRHNFACLSLTNDFTPKYGNGVFIKNTYEEDYFIPVRGEKSSKVETLQGAANL
                     NDIMDIEYLQNKLFAAIKVPKAYLNYAEKMEGGSTLAQADLRFARTVNRIQEMVLIEL
                     RRVANIHLFLLGFQDDMDNFDLKLTNPSTQQELLKLEVMKARLEVFKEMFSAEATSPT
                     SYTWAMENILGFSESEIKLILRQKKVEKKMFAEIEEAAENYGKIGLFKGIDEKFAKTG
                     EIEGGETPPAEGGETPEGGATLETPEATESPTGGGESEGIPTGETPEGGETLSENVLL
                     SENRKLFSKTKSLLDNLDRKFKDLEKDNNKEL*"
                     /db_xref="UniRef100_R5PBR0"
                     /db_xref="X1BHZ3_9ZZZZ"
                     /db_xref="syt:SYNGTI_1144"
                     /db_xref="R5PBR0_9BACT"
     gene            complement(36650..38356)
                     /locus_tag="LacPavin_0818_WC40_scaffold_15340_prodigal-sin
                     gle_37"
     CDS             complement(36650..38356)
                     /product="Uncharacterized protein (Fragment) n=1 Tax
                     =uncultured bacterium RepID=K2A359_9BACT"
                     /codon_start=1
                     /transl_table=11
                     /translation="MTQEQIIEYVKCVSDPIYYLNNYGSVFDLEKQQVGALSLYDFQI
                     PVIIDFEEHRNNIILKSRQQGLSTICAGYVAWKLIFGTDERILIVANDRKGAIRFADS
                     VKIFLDNTPEWLLPSERLVDNQQELKLSNGCQMKTTASSPQAGRGESLTLLILDETAF
                     IEHADSIWLGAGMALSVTGGKCIMISTPFGTGNLYHRTWVAADKKENDFNAIRVHWST
                     HPVLARGLEWRPDEFGVARPWSPWYETECKRFEYDNVKISQELDLSFEGSRNLVVDSS
                     IIERFRHKLINNIECYFDFNNPGNKFVDYETSFYVWKKPIENHNYIVGADVARGDGSD
                     YSTIQVIDAVTLEQVVEYQGKIVPDQFARIIQQISIAYNMAYVAVECNSFGLVTSLGL
                     KNELQYPSDKIFHSKSAVQLYNKSWKVNLKKDEDIPGWQTTSKTRPIIISTLQKYMRE
                     GEIIINSSRLLNEFQTFIYGAANKNSNEVKAQHAPGYHDDLIFSFGIALAIRDTEYQN
                     LYWSSDSLSAMIDGFSVETSSFNMNKSRVESLNPNLSNIENVKNKDDDSDLSWLLAPF
                     RG*"
                     /db_xref="UniRef100_K2A359"
                     /db_xref="A0A0F9M795_9ZZZZ"
                     /db_xref="vir:X953_18870"
                     /db_xref="K2A359_9BACT"
     gene            complement(38360..38662)
                     /locus_tag="LacPavin_0818_WC40_scaffold_15340_prodigal-sin
                     gle_38"
     CDS             complement(38360..38662)
                     /product="hypothetical protein"
                     /codon_start=1
                     /transl_table=11
                     /translation="MIYTTGQTINEVFLSVDFYNNPVVPATFDSYLLKDSVIYTGVTL
                     NFSLVDSASGLYQYDFVPIEYGNYQVYISNNEVSLLYVSNVFKVEPTLGSTIYVGL*"
     gene            complement(38690..39013)
                     /locus_tag="LacPavin_0818_WC40_scaffold_15340_prodigal-sin
                     gle_39"
     CDS             complement(38690..39013)
                     /product="Structural protein n=4 Tax=unclassified
                     Myoviridae RepID=H6BI49_9CAUD"
                     /codon_start=1
                     /transl_table=11
                     /translation="MPEFNGQRISNIGDPIYDKDGVNLRSLNQNFITKKGGIISGQLT
                     TASFSATTISANTISPGQLILSGNTVPTLSGDTGSLGEIRFDSDYIYMAVATNTWKRT
                     ALSGW*"
                     /db_xref="UniRef100_H6BI49"
                     /db_xref="M4T4Y6_9CAUD"
                     /db_xref="H6BI49_9CAUD"
     gene            complement(39085..41652)
                     /locus_tag="LacPavin_0818_WC40_scaffold_15340_prodigal-sin
                     gle_40"
     CDS             complement(39085..41652)
                     /product="Uncharacterized protein n=1 Tax=Fusarium
                     oxysporum (strain Fo5176) RepID=F9F326_FUSOF"
                     /codon_start=1
                     /transl_table=11
                     /translation="MAILKSIATGNFTSASTWGVVVGSVSAGSTNQLITTSVSASPAI
                     TLLANTLDGVMVQLGYRIASPTGTVTLELYNNTTTTIDRTVTINVSDLSSQSGGSTLT
                     YGGWVYFKFGSTIALNVAQSYAVRIKASVTNQLAFMRSGTAGDWNRGLVTTTTGAPAT
                     GDTCHIAGEFLSAGSSNSFTVTMDNTSTALQLSADGGSNALTINEKGTLSFGISSSTN
                     YYLKCAGNVRSYCGGTLKIGDVSNPLPSTSTATIEIVQTSSGQYGIEVGGTFTTYGAS
                     KTVSAKLNADASAGATSLTTNVSTGWKNGDIIGIAGTTRTNTELQKLTLSADASGTTL
                     TTNALTTAKGGNSTTGVQSDLINLTRNVKFLSQTFASYVYFPNVTQSISLYYTEFKGF
                     GTATANKYGISFYSDTITSDIRFCSFYDAQIVAANTGIYINQLTTGSINFQSNNFYNF
                     VSNGGGSYNINIQAVTSTSWTINNCIFIGGGGAFIFDVGGTLTNTIFANQSGNVNISE
                     IAQYGTFNNITAYGCNAYGLYFYRGYGTISNIKCWRNSSGGLAVGQIGAQGRSLTFDT
                     VTLFGNATANLQFPSNTQLNGTVIFKSLTSTAGTTLVCPVGMLIGSTPVDSVFVYNSS
                     FGSGHTSGDINYVGGYPNNINLANVSLNSTIKVSSSIQNTVKGYLQPVLTSINEGGVS
                     GTNFTYDNNCTTSRDTTIFNTASPSFRVTPNTSSYLIKTDHTPVKLAVKSGDTPIITV
                     AIRKSVVGDGTAYNGTQPRLILRPCIHAGITDYTVIATCVSANGVWETLSGTLPAPSM
                     DCVYEFYVDCDGTTGWINIDDWNTTYFKSTKGLDYWGLGAPYVEVDASRGLITSFFG*"
                     /db_xref="UniRef100_F9F326"
                     /db_xref="X0H8M4_FUSOX"
                     /db_xref="F9F326_FUSOF"
     gene            complement(41640..41882)
                     /locus_tag="LacPavin_0818_WC40_scaffold_15340_prodigal-sin
                     gle_41"
     CDS             complement(41640..41882)
                     /product="hypothetical protein"
                     /codon_start=1
                     /transl_table=11
                     /translation="MIIHFINPFQYGDKKQWDMCFIENEEQTLRQTVTFDVEDSDEVI
                     KVFGVTYFETQGYKDSENNPLNYTEIIIDKPDEWQS*"
     gene            complement(41879..42655)
                     /locus_tag="LacPavin_0818_WC40_scaffold_15340_prodigal-sin
                     gle_42"
     CDS             complement(41879..42655)
                     /product="Tax
                     =RIFOXYB1_FULL_OD1_Kaiserbacteria_46_14_curated"
                     /codon_start=1
                     /transl_table=11
                     /translation="MYFSSSSAGGSPSFYIELYKLSSGTLTLIASNSATPEGITNGTT
                     IDLYTTSLAVPSTTLLAADRLAIRVYVTHSSKTITLHTEDSHLCQVITTFSTGINALN
                     GLTEQVQSFSNDTNVTMVSSSSTHTITWAGTLADARIASATKWNTKTYTISIDGQGVV
                     ISTGSAGFGTAPLSGTITGWKILNGENLATGSIVIDIKRSGVSIIGAGNKPTLSTAIQ
                     NTANVSGWTSTTLTANDILEVNIDSATIITKCQLILIYTV*"
                     /db_xref="89677446"
     gene            complement(42712..44052)
                     /locus_tag="LacPavin_0818_WC40_scaffold_15340_prodigal-sin
                     gle_43"
     CDS             complement(42712..44052)
                     /product="Marine sediment metagenome DNA, contig:
                     S01H1_S19089 {ECO:0000313|EMBL:GAG15914.1}; Flags:
                     Fragment;;  TaxID=412755 species="unclassified sequences;
                     metagenomes; ecological metagenomes.;" source="marine
                     sediment metagenome.;""
                     /codon_start=1
                     /transl_table=11
                     /translation="MGNYFRPNAPFTGGTVSGDTYFLGNLSAGTYYSANTPLDVIIDN
                     IASKYSGVTGDFLSLSGGTVTGDTNFSGNLSGGTIFSGSTNLYEIFSTTGDTNNLQIE
                     IDSLSSSLSSYTQVSTFNSYTALTQSQLNTKANLSGATFTGQVNASSLSATTLSGETI
                     FSGSTDLSNIFATQTSVNNIQNSLSAYTTNIQFTGYTASTNSVLNNQQEQINHKLDYS
                     GGTVTGDTNFSGNLSGGTIFSGSTDLYNIFSTYDYYTTGSTFDNNTKLATFNRNDGQS
                     YQLNLSALSTVDTFVTGFTYDNVNKITIKQNQGQSDLSVNVDNLEITNLKVSGTSTLN
                     ELNASSLSATTLSGGTLFSGSTPLSIIIQNIASQYSGGTVTSVGLSMPSAFTVSNSPI
                     TSNGTIAVTGAGLVSQYVRGDGTLANFPTAGGGGSSLSYYLNGSVSQMATFSHS*"
                     /db_xref="X0VCP9_9ZZZZ"
                     /db_xref="gwf2_scaffold_10908_7"
                     /db_xref="cpi:Cpin_6628"
     gene            complement(44056..44424)
                     /locus_tag="LacPavin_0818_WC40_scaffold_15340_prodigal-sin
                     gle_44"
     CDS             complement(44056..44424)
                     /product="hypothetical protein"
                     /codon_start=1
                     /transl_table=11
                     /translation="MYSNNQVFYIKANDTLPSLQIMLMTKGNLDQPLPFNLSALTAST
                     FYMADDCGNVVIAGNNAQIIDRCKGVIQYNWNQLDTSNSGRYKGEFELYFSGGTGEMK
                     MTVPLFGQIDIEIFGDINNL*"
     gene            complement(44461..44877)
                     /locus_tag="LacPavin_0818_WC40_scaffold_15340_prodigal-sin
                     gle_45"
     CDS             complement(44461..44877)
                     /product="hypothetical protein"
                     /codon_start=1
                     /transl_table=11
                     /translation="LVPFFFYLYQMAYLNIFKSIYKITVGATYELITPTIISASTYDE
                     SGINLIEELNANLYSQGIYYVKIDADKYNADVIYQLHWTIQYTPSAPIKNIINYFRFK
                     LDAKFSNQVFIEVQETPILFQTMQQPIFVQILPQNS*"
     gene            complement(44912..45400)
                     /locus_tag="LacPavin_0818_WC40_scaffold_15340_prodigal-sin
                     gle_46"
     CDS             complement(44912..45400)
                     /product="Uncharacterized protein n=1 Tax=Prevotella sp.
                     CAG:1092 RepID=R5P9L3_9BACT"
                     /codon_start=1
                     /transl_table=11
                     /translation="MAIMYRTVPIEQEPKKKHRFELQFPTELGIESYLVQTSGKPKIT
                     IGSVEIPYMNTSTFVSGRYKWETIDIKFLDVIGPSSSQKVMEWVRLHAESATGRMGYA
                     VGYKKNLDLFALDPTGVAIERWQMLGCQIVSASFDDYDYSSDELAYASITIQPDRCIL
                     VA*"
                     /db_xref="UniRef100_R5P9L3"
                     /db_xref="R5P9L3_9BACT"
     gene            45515..47224
                     /locus_tag="LacPavin_0818_WC40_scaffold_15340_prodigal-sin
                     gle_47"
     CDS             45515..47224
                     /product="Hef n=1 Tax=Campylobacter phage vB_CcoM-IBB_35
                     RepID=H6SU53_9CAUD"
                     /codon_start=1
                     /transl_table=11
                     /translation="MGRKKINYTKKCITCENEFNPGKHKGTLNCSKECFKIYSEKTKE
                     SRMAATFKTIQEKYGVDHPSKISGFVDKSKKTKLEKYGDENYNNRKQAKETCEEKYGV
                     KNTMQLDENILKSKQTKLEKHGDENYNNRKKAKETCVEKYGVQHHMQNEESLNKMIET
                     NKKKYNINFTTLLPQYIENVKKANQEKYGADFFYSSDTYLEKTKEEKIKRLKKLLDEN
                     NLFFDENEYIKIRNKNEDSIKYIHYEITCKKCNNTFPSTLKNTAPICRNCYPIAVNSR
                     IELEFREFLSSKEINFLSNNKSLIKPFEIDIYLPNENLAFEINGNYFHSEIGGDKDKY
                     YHISKSKLCQDKGIKLIHIFEDEWLFKKDIIKSRVLNMLKKTNSKIYARNCEIKELNS
                     ETKSNFFIENHIQGNSIDKYRYGLFYKDELVSTMSFSNLRKSLGNKKEENTFELIRFA
                     NKNNSNVVGGFSKLLKHFIKEIKPNKIISYADVRWSGLDYENTVYSKNGFKFIDYTKP
                     NYFYIDKKNYLNRTHRFSLRKDVLLKMFPESNPQKSEWQIAMKNGFDRIWDCGTMKFE
                     LIL*"
                     /db_xref="UniRef100_H6SU53"
                     /db_xref="H6SU53_9CAUD"
                     /db_xref="scn:Solca_1931"
     gene            complement(47214..47546)
                     /locus_tag="LacPavin_0818_WC40_scaffold_15340_prodigal-sin
                     gle_48"
     CDS             complement(47214..47546)
                     /product="Uncharacterized protein {ECO:0000313|EMBL
                     :KKL95041.1};  TaxID=412755 species="unclassified
                     sequences; metagenomes; ecological metagenomes.;"
                     source="marine sediment metagenome.;""
                     /codon_start=1
                     /transl_table=11
                     /translation="MKIYLIRAQEIYLYKIGITKNVNRRIKQLQTGCPYKLELIESYE
                     PKVFVNKIEKMLHRSYSCYQINEDFSKLQGEWFDLPNEIVFDFLKTCQKNEENLFFLK
                     EQKNPFIK*"
                     /db_xref="A0A0F9GWM0_9ZZZZ"
     gene            complement(47569..48579)
                     /locus_tag="LacPavin_0818_WC40_scaffold_15340_prodigal-sin
                     gle_49"
     CDS             complement(47569..48579)
                     /product="Vsr/MutH/archaeal HJR family nuclease n=1 Tax
                     =Marseillevirus RepID=D2XAU6_9VIRU"
                     /codon_start=1
                     /transl_table=11
                     /translation="MKTCSRKCADELKKINSREERSCLYCKHKFSIRKKDSKQICSEE
                     CRKKWASLPENIESRIVASKEAVKEKFGVENVFQLENVKDKLKNTKLEKYGDENYNNP
                     EKMLETKDEKYGENWGKEWYKNMSNEMMKNFGVSHPLQSKIFLDKLNISNLKKYGVKW
                     NMQNKNVRENFNKSIKEKYGVDNISQLESIKEKKKDTSLKNFGVTHHLKDYDLFQKHL
                     IAQYKIKKYKDTNLYYQGSYEYYFLEKMESLNLLEEVSSGKSYEFYWDGGAHTYHTDF
                     FFRGENIEIKSGWTYNKNGQDIDLENFNKSKWKSVTDYGDKIKVLINKDAINSFIISL
                     QL*"
                     /db_xref="UniRef100_D2XAU6"
                     /db_xref="D2XAU6_GBMV"
                     /db_xref="D2XAU6_9VIRU"
     gene            complement(48741..51137)
                     /locus_tag="LacPavin_0818_WC40_scaffold_15340_prodigal-sin
                     gle_50"
     CDS             complement(48741..51137)
                     /product="Tail sheath monomer n=1 Tax=Prevotella sp. CAG
                     :1092 RepID=R5P9L1_9BACT"
                     /codon_start=1
                     /transl_table=11
                     /translation="MANIFLSPGVYTSEQDFSAYASRVGLTKLGLVGLTLKGPAFEAI
                     KISSTDQFATRFGGTSTRLQLPYVANSFLTQGNELTIVRILGNEGYTSSPAWVLTSSS
                     ADASLSGVPLCVIRSKKTSNYPNSSAFQFSTQNDLVLVPGSATSNALATFTISGISSS
                     LSANPVVVSLDETQASYITKIIGKNPIRQDAANEFGFYVEAIYPHFLRQYASLSKITG
                     ITGNFGFASAAPFTDYSGGYTNSITPWVVSNIIGNNVKRLFRIQTISDGDSSAQEVKI
                     SIANIDFANYVFDVVVRRFTDTDATANGTALEAFRGCSLDPTTVNYIGNLIGTTDEVY
                     PRKSSYITVDLVDGHPITVVPAGFEGYPLITANTGLTKTTGVIYKTGYTTVDSISKAY
                     LGLSELAYYKLQASYNQLYSQNISLSNSVKTLETDLFKFRGNSTTANTITSLGFHMEN
                     CSALSLSGSFISASATTMTGYTRAQAKFTLVPYGGFDGFNPYKTPEFTDAASNNDTQT
                     DYYNVIQLKAGIDVLGNPEAVDINLFALPGANYYDSTNTVRYALSMVEERADTLYIID
                     APQSTDALESQIVVNELADTGIDSNYAATYWPWVQILDQNLNKYVYIAPTAQVVQSIA
                     FTDNISYPWFAPAGFNRGLMNVVRAQKRLTKADRDTLYEQRVNPIATFTQQGVVIYGQ
                     KTLQQRQSALDRINVRRLLLQIRKVVAAASQTLLFEQNDVTLQDQFKSKVEPILLQIQ
                     NNRGLYGFRVIMDATNNTPETIDRNTLVGKIQLKPTRTAEYIDLTFQVLPTGANFSEF
                     *"
                     /db_xref="UniRef100_R5P9L1"
                     /db_xref="A0A0F9MLP2_9ZZZZ"
                     /db_xref="geb:GM18_2954"
                     /db_xref="R5P9L1_9BACT"
     gene            complement(51187..51900)
                     /locus_tag="LacPavin_0818_WC40_scaffold_15340_prodigal-sin
                     gle_51"
     CDS             complement(51187..51900)
                     /product="hypothetical protein"
                     /codon_start=1
                     /transl_table=11
                     /translation="MPTPQQNIEKLLDEFSKNTNYLPQKLLLEDIDQGVFNFLKSFDL
                     SLTIEDGTKKSVPVVFLTQEKWAEFQQNWKALRNENNEEIGYPFLTLRRTTVKKGTLP
                     QRYTIPNKKKFSFIKVPNFDGRLKGLDIYKVPQPTWIDCTYEFKFFTHYMQDVNSCYE
                     LLLNEIFSSGEGYVNINGYYIPILLQDPSEENNMNEIAADRRFSISFPLLVHAKLVNP
                     ADFEKVNSITKVSINITEK*"
     gene            52226..52642
                     /locus_tag="LacPavin_0818_WC40_scaffold_15340_prodigal-sin
                     gle_52"
     CDS             52226..52642
                     /product="Uncharacterized protein n=1 Tax=Flavobacterium
                     indicum (strain DSM 17447 / CIP 109464 / GPTSA100-9)
                     RepID=H8XVD3_FLAIG"
                     /codon_start=1
                     /transl_table=11
                     /translation="MLKNIPILSNIITFISNLINKKTDNIKDNYYKNLVKDYTIQDIS
                     YYSSKIPFLIFKHSERCIVSKTVIKDFMLFYKYNPDRFVYMVIDVLENRKLSNEIAEE
                     YKVIHQSPQILLIRDGKCLFNESHNNINFNHVDQNF*"
                     /db_xref="UniRef100_H8XVD3"
                     /db_xref="fin:KQS_05695"
                     /db_xref="H8XVD3_FLAIG"
     gene            complement(52662..53105)
                     /locus_tag="LacPavin_0818_WC40_scaffold_15340_prodigal-sin
                     gle_53"
     CDS             complement(52662..53105)
                     /product="hypothetical protein"
                     /codon_start=1
                     /transl_table=11
                     /translation="MKVIFLDHQGVMRLDKHPNPGKLAEFDSECVKSLNLLIKETDAE
                     IVVSSDWKYWVNLEQMGEFYLSQGILKKPIDYTPKTKKYIFNIINKQRSEEINCWLEN
                     KKYIKKWVSIDDLDMTIYLKNFILTEVCYGIKKDGIKDEIINFLI*"
     gene            complement(53086..54231)
                     /locus_tag="LacPavin_0818_WC40_scaffold_15340_prodigal-sin
                     gle_54"
     CDS             complement(53086..54231)
                     /product="Uncharacterized protein n=1 Tax=Firmicutes
                     bacterium CAG:460 RepID=R7IG81_9FIRM"
                     /codon_start=1
                     /transl_table=11
                     /translation="MSKRVKIINNSGTRFPKKPLPNQSNLNAFGFDATSGTYFSLPLE
                     IGAKNKEITQTNIGIQADALSILTNNVNVNYDNTADLSVTLLSAGDKTVTEIGAVWSL
                     SANPNVNDNNVVTIVPNSVTPGVPFNVHLTGLDAGQLTYTSAFVVATGITSGQIITEV
                     VYGGQLTFTPFFCLMEGTLITLSDFTKKKIEDITYDDELLVWNFDEGKFDKSKPLWIG
                     KPSTAYEYSLTRFSDGSELRAIVPHLGHRILNIQKGSFTYTMNEDSLVGETTTFNDRE
                     ENVTMISREKIKEKANFYNIISNGHINLFANGLITSCRLNNIYPISEMKFIKDNRKLR
                     TIENYGNISEEVFDGLKLAEQNIPIEELKNYIRSRKIGHFSYESNIS*"
                     /db_xref="UniRef100_R7IG81"
                     /db_xref="R7IG81_9FIRM"
     gene            complement(54258..54827)
                     /locus_tag="LacPavin_0818_WC40_scaffold_15340_prodigal-sin
                     gle_55"
     CDS             complement(54258..54827)
                     /product="hypothetical protein"
                     /codon_start=1
                     /transl_table=11
                     /translation="MEEENKPLNGGDKIPYLQGGQNTEINEKLDTVKKGIQTFFGDAE
                     ERFFQGAGREISEKILLESFVLYRVDLKKTRTHSLYGEAKFKKYLEPVEVFGLINVES
                     DSPEYTAGEGLIKKGFGKITAQVYLSHLEELNAQVRMGDFLYHKGNYYEITDDGSSNI
                     SNEYAYSGDRFFYIKIEGVRVTKDKFEGR*"
     gene            complement(54838..56037)
                     /locus_tag="LacPavin_0818_WC40_scaffold_15340_prodigal-sin
                     gle_56"
     CDS             complement(54838..56037)
                     /product="Tax
                     =RIFCSPHIGHO2_12_FULL_Alphaproteobacteria_63_12_curated"
                     /codon_start=1
                     /transl_table=11
                     /translation="MATTGYGGLCYDLCLTGMTSSDKYSLFNRIRLKLGAPIMGVELT
                     DDQIEVCICESIEYLSDFINQWTLENKMSQMLGLPNNIDFTLKYVSNNFNFERTFATA
                     FSEINEGAQNSIRPLKTAHISLTAGTQDYYIPEGRDITTIMWYTPNFINLFGLDPFSQ
                     GNIAYTEFGASFAGYSLYSVMPVFDTLLTAQSAQVRNKVRASEYSYRLTGGPDGKKRL
                     TLYPVPTATGDAGNVYPQVSGFRTPGTMFYNYYDMVGYGAGNDQLSGNTANPLGLGNT
                     GNTRGNGLVSGPSDAVLYNLTYTELNDWAKNWVKKYAQANAKELLGLGIRGKFSGNLP
                     IPGKELTLNSSELIEKGRADMEFFRTEIKERLEKLNYKAIAEMNTAIQDSVNKTLTYS
                     PMGLFIG*"
                     /db_xref="87935883"
     gene            complement(56049..56336)
                     /locus_tag="LacPavin_0818_WC40_scaffold_15340_prodigal-sin
                     gle_57"
     CDS             complement(56049..56336)
                     /product="hypothetical protein"
                     /codon_start=1
                     /transl_table=11
                     /translation="MAFPQYGTFQALTLTAGTYNAYVLGDGVSASTYNRFYCVSGGTL
                     TMTLIGGGAFTTAPMTPGQEFCALPQSLTVNSGTFVAFRAKHAWGTMRLTP*"
     gene            complement(56573..58213)
                     /locus_tag="LacPavin_0818_WC40_scaffold_15340_prodigal-sin
                     gle_58"
     CDS             complement(56573..58213)
                     /product="Putative uncharacterized protein n=1 Tax
                     =Synechococcus phage S-SM2 RepID=E3SJ02_9CAUD"
                     /codon_start=1
                     /transl_table=11
                     /translation="MSEIKIRKFIKEILLEEWTKKYKKSIDCSKPKGFSQKAHCAARK
                     KRQRGENTKSKSPFNEHVFDKLNLLNEITADDAYNKFYKNLFNKDNPNLDKRMYNKII
                     QLDPTFKKEQDKLGEYTKWLFRKDNIEELKKTKEEDLYKIKEDLELFNKAKIKNILPT
                     DKKDINKFNIDSLLDFVFNFNKDYEDLMSKTEKQKEIKKDVKKYELSNWTIIIPETEE
                     ASCYYGKGTKWCTAADYNNRFHQYASEGDLYILINKSDPSEKYQFHFESSQFMDVKDR
                     SIDLGEFFSDNSDIYDFFTKLKGDDLDFQICKNCLSSSNTDCFENFYSKNFTDAQKKE
                     LLREAFESNENSDSFYTVSTVLNYIDYPAIKDDFRQDFIWGIETSMRDKYDDENYNTI
                     MFIDHLGGFNEENIDDILSAVDLKDFGEVKKLFQIAQSFNSVKFLGNYLESEEIDINF
                     NLINTLEDLKSKFDYNDYEKTYESKLGKIKINKIPDFSKGLVNITFIKKNKNGTDSKP
                     ITGNVMYDNIANYLSTPMLNLKESIKKIIKNINNDILK*"
                     /db_xref="UniRef100_E3SJ02"
                     /db_xref="A0A087M2X6_9RHIZ"
                     /db_xref="E3SJ02_9CAUD"
     gene            complement(58378..60147)
                     /locus_tag="LacPavin_0818_WC40_scaffold_15340_prodigal-sin
                     gle_59"
     CDS             complement(58378..60147)
                     /product="Conserved hypothetical phage protein n=1 Tax
                     =Prevotella sp. CAG:1092 RepID=R5PF76_9BACT"
                     /codon_start=1
                     /transl_table=11
                     /translation="MAKKIELSKEKFEEIRIMYLLEKMTTKEISRKLGLSDTVICKNL
                     KKYGLYINTNDINKNGFKKGYLQKEIDKRKTFLLSKNFIFEEKKETENFIAICKITGE
                     QFKDYKNSSGALTNHLNKIFPGFIHPSNFIKREYKIKNGKYWHEQYFDLIPFNEEKKE
                     KLKCSYCDWDTNDLLNKSGCYTSHLKNEHKICEIKSHLEKNPSENFLFKTLIQNSIKK
                     DIILSNNKKSVECIICKEKFSKITEQHLKSKHGISLLEYKTKFSNNTMSEDYRDKMIK
                     SYNDNLKNFPKKFTSKAQNEIKEFILLNNINSELNNRKILDGIEVDIFCEEKKIGIEY
                     NGNIFHSEVFGKKDSKYHLNKTKLMNSKNYSLIHIFEDEWELKKNIVKSKLIQIFGKN
                     NLEKIYARKCEIKEINKSEKDVFLNKNHIQGADNSNIFLGAFFNNNLVAVMTFDNKRS
                     MSKKQNGDNSYELLRFATDINYRVIGIASKILNYFINEYKPDNIISFADRRWTLDKDN
                     NLYTKIGFKLTNILRPDYSYYNPKIDRLRRFHKFGFGKKSIKKKYPNIYSDEKTEWQM
                     MQEAGYDRIWDCGKFCYELDLIK*"
                     /db_xref="UniRef100_R5PF76"
                     /db_xref="R5PF76_9BACT"
                     /db_xref="scn:Solca_1931"
     gene            complement(60285..61880)
                     /locus_tag="LacPavin_0818_WC40_scaffold_15340_prodigal-sin
                     gle_60"
     CDS             complement(60285..61880)
                     /product="Gp23 major capsid protein (Fragment) n=1 Tax
                     =uncultured Myoviridae RepID=A8WEB3_9CAUD"
                     /codon_start=1
                     /transl_table=11
                     /translation="MSELLNSGQFGLTNLRTLAEQRQVIARNWEQSGLLEGLNKGQKS
                     NVAQLLENQASYLLNEVTLDASAGRFDTVAFPMVRRIFSRLLANEIVSVQPLALPSGL
                     LFYMDARVSTNKVAPYSIANGQAGPTFANASAYERFYDNNGFDASFGTGGTNVGTDFI
                     VVSCGTISTGTTGYAAGLVPLSLTLGSQFNISTAQSSASLGVSATTAYAYNGVQVIPV
                     GGAVPFYSQLQTYGQDQFANGNASIVLDIRPAGIYGLDLDDSKVGSFSANAFYKVYSN
                     LEASPQMSELTIRFSSVTVVTETRKMRAHWTPELAQDLEAYHSIDAEAELTALLSEEV
                     AAEIDREIIRDLITEAMFRARWDYAGLSNNTSFFGTQKDWNQTLVTRINEVSAQIHKA
                     TLRGGATWIVCSAEAGAIFDDLEYFHVDGSSAPESEKYNLGIEKIGSLGNRYTVFKDP
                     YLPSNIVLLGHKGNTFLEAGYIYAPYIPLQLTATIYDPNDFTPRKGIMTRYGKKMVNN
                     RFYGVIYLDNLNTYATVYTTPQG*"
                     /db_xref="UniRef100_A8WEB3"
                     /db_xref="X1DRZ9_9ZZZZ"
                     /db_xref="A8WEB3_9CAUD"
     gene            complement(61904..62992)
                     /locus_tag="LacPavin_0818_WC40_scaffold_15340_prodigal-sin
                     gle_61"
     CDS             complement(61904..62992)
                     /product="PREDICTED: trichohyalin-like, partial n=1 Tax
                     =Homo sapiens RepID=UPI000387CB04"
                     /codon_start=1
                     /transl_table=11
                     /translation="MMEQLLLKQMILQEELFEIVEDLKEDEQDIEKIKEVEDKINSLE
                     SKIDKILELVGGEKAEGEVEIVDDEETTEETPAAEEPETEENSAEEPTKKEAPKSEEE
                     ASEEEELVFEFDDVFDNEKNKDLQEIKSILKELEELELKEQEEEEFDMDFTEEELEEM
                     IKEYGDEHEVTVADALKSSDEEEIYEIEIDENEEEDVEEGMGISLTNRQGQNLKPNTP
                     HKKVRTGLDESIKAQYESKLDGLKQENESLKTALKEYKDSFVVLRKQINEVQTFNAKL
                     AYANKVFTKGGLTNEEKTRISEQFDVCKTAEEAKAFYNKLIKEGVSSVKTVVDKIKLP
                     KAANTSSSKGVIYESEETKRMKKLAGII*"
                     /db_xref="UniRef100_UPI000387CB04"
                     /db_xref="W4IN06_PLAFA"
                     /db_xref="hpyc:HPOKI112_01900"
                     /db_xref="UPI000387CB04"
     gene            complement(62940..63206)
                     /locus_tag="LacPavin_0818_WC40_scaffold_15340_prodigal-sin
                     gle_62"
     CDS             complement(62940..63206)
                     /product="hypothetical protein"
                     /codon_start=1
                     /transl_table=11
                     /translation="MDKSSLKRALLEAKEIENFATESAKKIIEKEFLPKIEDTVKQTL
                     MEMEEKEMEENSEVSLDAGSSVNVKVSNDGTITIKADDSTRRVI*"
     gene            complement(63284..65020)
                     /locus_tag="LacPavin_0818_WC40_scaffold_15340_prodigal-sin
                     gle_63"
     CDS             complement(63284..65020)
                     /product="NAD dependent epimerase/dehydratase family n=1
                     Tax=Coleofasciculus chthonoplastes PCC 7420
                     RepID=B4W0S3_9CYAN"
                     /codon_start=1
                     /transl_table=11
                     /translation="MSDNSKYIISEFYDFKADRNLIIEAEQANKPIKLKGVLQKADTQ
                     NKNGRVYPFDILKRESDNYMQSVKERRALGECVPAGTGIFTENGWKNIEDVEEFEKVF
                     TLNIKTNKLELQYVTDTIEKLYKDEMIHIYNESSLDIMVTKKHKIVLWDKKHNPYILT
                     AEELYEKIKNKDSKISKSYIKNSGEWIGEYQDFFNLPGTDIKIKSEDWAAFLGIYISE
                     GHCSGTKGGEKEKNVVCITQKKEKSKQEVKELLDKLPFKYILSNDRQFIINDKNLHNH
                     LFDLGNSYEKYIPKYAKNWSNDLLNILLTWMLIGDGKNRTVRGKVLREYYTTSIRLVD
                     DVSEIMLKLGNGASVSERAQKNRYITDEKEIENNGVLEIVKTKRLIKAENSKKLFTVH
                     EKTTNGIYLDKRYTKIEKINYNDFVYCVSTPNKTWLMKYNNKISWTHNCDHPESPIVS
                     LSNASHLVTNMWWEGETLMGEVELVETEAGNKLKGLLKSGVMLGISSRGVGSVKNVSG
                     RDVVQSDFELIAFDFVSSPSTPGAYMFKESRQWGMKKLEDVNYKFNNIDTSNNNYNSK
                     IIKLSNDNYWNL*"
                     /db_xref="UniRef100_B4W0S3"
                     /db_xref="hao:PCC7418_1924"
                     /db_xref="32923468"
                     /db_xref="B4W0S3_9CYAN"
     gene            complement(65048..65596)
                     /locus_tag="LacPavin_0818_WC40_scaffold_15340_prodigal-sin
                     gle_64"
     CDS             complement(65048..65596)
                     /product="hypothetical protein"
                     /codon_start=1
                     /transl_table=11
                     /translation="MQKEYSDKIIKKREKKKGFEFVLNNEECFLNNNIQFNFGSIDDK
                     KFPKSIYINSTFWFELKKEKIVEDFETDSSFNRYFRKSINDIFKKTILSKINENDLWI
                     NKDDSIFYFDIPNNIFYTDKKCFCSLELTLYTNNYKGGCAEFDFSPENNLCKSIFDII
                     YAISSSPFFNECLYYSIHKRKK*"
     gene            complement(65670..66479)
                     /locus_tag="LacPavin_0818_WC40_scaffold_15340_prodigal-sin
                     gle_65"
     CDS             complement(65670..66479)
                     /product="hypothetical protein"
                     /codon_start=1
                     /transl_table=11
                     /translation="MNYTLNFGAIKDSVFKFSAQKMLKEGKENDILKSFLSEIKNKPF
                     LKAQYFLYKNIEEGSFDKQNLAERYLNQNLNLVKNFNWYNILQEHKVLRKLYFPEQYL
                     VLGTIEKRDLYEAISTILESVTRPGFTNINKSEQAYDFVLNHLMTKKSLNESDNSKEK
                     EDMPNIFSWKYLTQKAVNNFNERYSHLNEGEQRLLKVLLQEEKEKKLYLEHLVKDTLE
                     LIQKSKEKEKGLDEVFEKFENKINSIIIKESKNIDEDIMNIEELKDSLENI*"
     gene            complement(66514..67761)
                     /locus_tag="LacPavin_0818_WC40_scaffold_15340_prodigal-sin
                     gle_66"
     CDS             complement(66514..67761)
                     /product="Uncharacterized protein n=1 Tax=Serratia sp.
                     M24T3 RepID=I0QLJ0_9ENTR"
                     /codon_start=1
                     /transl_table=11
                     /translation="MTKNKINILFIPSDMSGVGHFRSIWPAQQINKDFKEEFEIEINL
                     YPNYDDFEYFTKFDIIHFHRELGPYEKMPYFFKRLKNAGVKLIVDIDDYWMPPTTHPL
                     YFAVIKNKINEKIVGVLKEADYVTTTTDIFAEEIKMYNKNVFVIPNALDASHQMWNGV
                     DAKQTDKVRISWIGGSSHMRDLEIIKGEMNRLHNDTELKGKYQIVMCGFDTRGTSTQI
                     MPDGREVTRKILPQETIWNKFEEIFTDNYKICDEDYINYLKKYNKNEYTGKPVSELDY
                     LRRWTLPLTQYGKHYDYCDVCLAPLEENKFNEVKSELKMIESGFKKKVLISQDFGAHG
                     AIMKNEENGILIPTKDNNKGWYKAIKKVILDKDYRESLANNLNKFVLENYTLEVVTKK
                     RVEIYKNIYEKNRQPEMAEYVIS*"
                     /db_xref="UniRef100_I0QLJ0"
                     /db_xref="A0A0F9II27_9ZZZZ"
                     /db_xref="I0QLJ0_9ENTR"
     gene            complement(67748..68533)
                     /locus_tag="LacPavin_0818_WC40_scaffold_15340_prodigal-sin
                     gle_67"
     CDS             complement(67748..68533)
                     /product="Uncharacterized protein n=1 Tax=Methylophilales
                     bacterium HTCC2181 RepID=A0P7G5_9PROT"
                     /codon_start=1
                     /transl_table=11
                     /translation="MRLTQKETEEFISKHNVRFENNKWFGERICPDCGKQLLHYASIK
                     RHIIKNIRDAIKLKQLCSSCSTSGKKNPFFGKSHSVETKQKVSKSRIGKACGANNSMN
                     NPINRQKISDVLKEKYKNGELNFLKIIQRDKMIESHSMGKLKTCPVSKFELEIQSHLI
                     ENKINFEPQFKISSKPFDFFVKKYNLLVEFNGDYFHANLEKYEANYFNVKKKMFAWEL
                     WKQDEEKKKEAIDSGYNYLIIWEKDYKKNKSFFINKIVNYDKK*"
                     /db_xref="UniRef100_A0P7G5"
                     /db_xref="A0A0F9LPQ6_9ZZZZ"
                     /db_xref="A0P7G5_9PROT"
     gene            complement(68537..68842)
                     /locus_tag="LacPavin_0818_WC40_scaffold_15340_prodigal-sin
                     gle_68"
     CDS             complement(68537..68842)
                     /product="hypothetical protein"
                     /codon_start=1
                     /transl_table=11
                     /translation="MVKYCKIKNISTQPVNFVCAMPSSGSKGILLQPGECVITHDFGR
                     KTSTLGVQERRKLIQIEENFDNELYNFPLYENLKEVTIIDKINFLDAQKNAELYMKS*"
     gene            complement(68886..69341)
                     /locus_tag="LacPavin_0818_WC40_scaffold_15340_prodigal-sin
                     gle_69"
     CDS             complement(68886..69341)
                     /product="hypothetical protein"
                     /codon_start=1
                     /transl_table=11
                     /translation="MNLNEEKILRFKKLAGLINEDTVNFTASGGRSEKGTLGYFVEEY
                     LIELASKFVSKLDEQFKENNKILVLIKENSKIDKNNIFFNFKIKDSKSEFSINLVVNL
                     EDSARTKCIIMYQSTKTEFDLNSKQSLADLNIFINNSVEAILNLIKFKA*"
     gene            complement(69356..69970)
                     /locus_tag="LacPavin_0818_WC40_scaffold_15340_prodigal-sin
                     gle_70"
     CDS             complement(69356..69970)
                     /product="hypothetical protein"
                     /codon_start=1
                     /transl_table=11
                     /translation="VREKQFRNLINEQARRIILESEVGDVLDKELGNLMAQFSKELPK
                     AQKPTEQNQAEQNKNQIQNESGALLAVSVGLAVPAIIKLISNFGKKAAEKVGLIMGGK
                     SNLAKGSAEWFAELGETADHLHHLYLKPIEAVVKNVFQIKDEQNAHKIANVIFHAVVA
                     SMLYFSGVGAIKAMQSKEISLATLESALSAIKTGELTKFITSAV*"
     gene            complement(69996..70769)
                     /locus_tag="LacPavin_0818_WC40_scaffold_15340_prodigal-sin
                     gle_71"
     CDS             complement(69996..70769)
                     /product="Putative uncharacterized protein n=1 Tax
                     =Lodderomyces elongisporus (strain ATCC 11503 / CBS 2605 /
                     JCM 1781 / NBRC 1676 / NRRL YB-4239) RepID=A5DZV2_LODEL"
                     /codon_start=1
                     /transl_table=11
                     /translation="MADKIKTSEIEEIIKKKLKDSGLSDEIINDSVKQIKEKIMDKYN
                     SSKSEETTSNVEDKNVSIEIPAESPTAMEEPNPELIEKEVEQDVKEKDLEDKEKELRV
                     KEIELQHKEEELKYKPQLPEPLKEVGKESFFVFDENQISLGAEALSNCPFYLKGNPEM
                     KTSMHSTWINKALTRADLYIVEFKKIGELEFNPFEGTTKLIQFTTDTQVTETSPNTGF
                     EITKTVTGDNSVQETIANEDDAIDKIIRDXXXXXXXXXX*"
                     /db_xref="UniRef100_A5DZV2"
                     /db_xref="A5DZV2_LODEL"
     gene            70873..71727
                     /locus_tag="LacPavin_0818_WC40_scaffold_15340_prodigal-sin
                     gle_72"
     CDS             70873..71727
                     /product="PhoH family protein n=1 Tax=Prevotella sp. CAG
                     :604 RepID=R6ATL0_9BACT"
                     /codon_start=1
                     /transl_table=11
                     /translation="MAKNKKKYTQEEEKEVYNDIIENSTPRKNFLEQIRINVKCKSEN
                     QKKLIKSIQNKDITICSGPAGTGKTFLSCAEALLILKKDPKIKKIILVKSVTTLKDEE
                     LGFLKGTLQEKLEPVMYSFSGNFEKLLGNELFQIMKIEGLIEERPIAYVRGITIDNSI
                     VIIDEIQNISVDNLRTLLTRIGESSKYVLLGDEKQIDLKDKTKSSLKIAMDKFEKVED
                     FGIVRLGSEDVVRHRLINIIEQVFDEINEEQSLSLKNPKVKIEKTINGTNHVSLPGLL
                     LEEKKDSK*"
                     /db_xref="UniRef100_R6ATL0"
                     /db_xref="aoe:Clos_1246"
                     /db_xref="89636851"
                     /db_xref="R6ATL0_9BACT"
     gene            complement(72073..72285)
                     /locus_tag="LacPavin_0818_WC40_scaffold_15340_prodigal-sin
                     gle_73"
     CDS             complement(72073..72285)
                     /product="hypothetical protein"
                     /codon_start=1
                     /transl_table=11
                     /translation="MLLSKNKTCSCGEDCKCGGNCNCNSQVQTESSIQQKELLGSFDH
                     KIPVLETTKNNYKVVKDAPSKNMLLS*"
     gene            complement(72287..72850)
                     /locus_tag="LacPavin_0818_WC40_scaffold_15340_prodigal-sin
                     gle_74"
     CDS             complement(72287..72850)
                     /product="Uncharacterized protein n=1 Tax=Pelodiscus
                     sinensis RepID=K7GG41_PELSI"
                     /codon_start=1
                     /transl_table=11
                     /translation="MKITKSQLKTIILEEAAKVKKEILLREQLEEVQKELEEVMGGPH
                     GGGKKTFKSAKGDFVPSEFPGALVEKDSQEEDEEEMEETYSFEDEELEEMMKGMEEMS
                     HEEDEEMEEEGAEHKDEDEEFSEEELEEMFKQMEEEMEEGAKMEEEGAKMKEEMEETA
                     PAMEESKKYNLKESAEVLRMKKLAGLI*"
                     /db_xref="UniRef100_K7GG41"
                     /db_xref="A0A0A0LF92_CUCSA"
                     /db_xref="eol:Emtol_4114"
                     /db_xref="K7GG41_PELSI"
     gene            complement(72903..73334)
                     /locus_tag="LacPavin_0818_WC40_scaffold_15340_prodigal-sin
                     gle_75"
     CDS             complement(72903..73334)
                     /product="hypothetical protein"
                     /codon_start=1
                     /transl_table=11
                     /translation="MKKTQLKKEEVLQLIKEESYVLSRKKEIYGVVKQINEELEGLSK
                     LGLGKIGLQERTFPLGCYGFKDGDTGTGFLNPQNISYVAQLEKEMGEEPKAEETIIVA
                     EPVTDKPMVDVAEEKPMVDTEVKQQLIDMKEKIEVLLNSMK*"
     gene            complement(73363..74103)
                     /locus_tag="LacPavin_0818_WC40_scaffold_15340_prodigal-sin
                     gle_76"
     CDS             complement(73363..74103)
                     /product="hypothetical protein"
                     /codon_start=1
                     /transl_table=11
                     /translation="MSKINKSEIKQIISEEIERFKKIKSLKAKKTAILESIEELKEGK
                     KENWDEIQSLLDVTTKEDLFDMLWNWQDGHEQVKFLEHARNELGLSDNDDEEDDNDEE
                     DEEEMVSEDHKEETNYMFFSNLKQIHRMAEEVLAMDKSEVDSILTNGHAWAVDHIATS
                     KDDIEEVCNFLKNDLEEDSNLEDLDLEIDAESEEGLEEDKMTKPEKKKREEIVMALKD
                     KMSEFKKRYGKKAKDVMYATATKQAMDK*"
     gene            74177..74989
                     /locus_tag="LacPavin_0818_WC40_scaffold_15340_prodigal-sin
                     gle_77"
     CDS             74177..74989
                     /product="epsJ_1; putative glycosyltransferase EpsJ (EC:2
                     .4.-.-)"
                     /codon_start=1
                     /transl_table=11
                     /translation="MSISNKIKVIVPFYNPGDFLELCVNSVLTQNYDNFEVVFIDDSS
                     NDGAAGKYIPQQLPLKNDNGEAELDENGNQKYYNSHPILDKTKCKKTMYWRSNQYMGS
                     VTNIHQALINFCEEDSDIAFIINGHGYLSSKNVLKEINDIFENNKEIELVYGSEKGLK
                     DIKYDKEDFARGINKSEYKLSYPIAFKKNAYVDLLKKDPECSFSKDFFGNFLKYKFEV
                     VTMFPILNMLGEDKVFHNNKEFYFKDKDYYFDEDILFSEDCIKIYKEVYEKK*"
                     /db_xref="elb:VO54_03302"
                     /db_xref="UniRef100_R6HCK3"
                     /db_xref="R6HCK3_9CLOT"
                     /db_xref="2.4.-.-"
     gene            75008..75232
                     /locus_tag="LacPavin_0818_WC40_scaffold_15340_prodigal-sin
                     gle_78"
     CDS             75008..75232
                     /product="Uncharacterized protein n=1 Tax=Clostridium
                     clostridioforme 90A7 RepID=N9X7H5_9CLOT"
                     /codon_start=1
                     /transl_table=11
                     /translation="MSKESREKSVQTLLKKIPSVLQIDKEGNIINEFESIRDAARKKN
                     ISRSNIASVLKGLSKTAGGFIWETKKKSDA*"
                     /db_xref="UniRef100_N9X7H5"
                     /db_xref="sgc:A964_1202"
                     /db_xref="N9X7H5_9CLOT"
     gene            75225..75992
                     /locus_tag="LacPavin_0818_WC40_scaffold_15340_prodigal-sin
                     gle_79"
     CDS             75225..75992
                     /product="hypothetical protein n=1 Tax=Methylovulum
                     miyakonense RepID=UPI0003606EAB"
                     /codon_start=1
                     /transl_table=11
                     /translation="MLNNFKIIIPFYNAGKYIERCVLSVLTQKYEGNFHIIITNDCST
                     DSSEGEILKYIEENKEKITYIKNNNRKTALENIHNMIMNHCENEDIVVFVDGDDFLMN
                     KNVITYLNDFYNDSNNNNPWIVYGQFMFSTRGVGFASAYSHEEYKKVRFSPFKVSHIR
                     TIKAGLYHKIKEQDENFDCMKDKNGFFYKISYDVAIFFPLMDMCPFEKIKFNSKPLYV
                     YNFENPISDHVLDQKGQTNTHIEISKKKPFKKIESYK*"
                     /db_xref="UniRef100_UPI0003606EAB"
                     /db_xref="W4T676_9FLAO"
                     /db_xref="sht:KO02_01460"
                     /db_xref="UPI0003606EAB"
     gene            76065..76304
                     /locus_tag="LacPavin_0818_WC40_scaffold_15340_prodigal-sin
                     gle_80"
     CDS             76065..76304
                     /product="hypothetical protein"
                     /codon_start=1
                     /transl_table=11
                     /translation="MNTTLKATETSKKEVIADSIRNIIKDLNKALEKAYENGLIVNVE
                     STIENFEELEEMDEDEEVFIPHLTFSANIFEQIKY*"
     gene            76307..77116
                     /locus_tag="LacPavin_0818_WC40_scaffold_15340_prodigal-sin
                     gle_81"
     CDS             76307..77116
                     /product="Glycosyltransferase involved in cell wall
                     biogenesis-like protein n=1 Tax=Smithella sp. ME-1
                     RepID=V4FI25_9DELT"
                     /codon_start=1
                     /transl_table=11
                     /translation="MININSIIFSKDRASQLHLLLNSIYKNAPYLFNLNVLYTSSSQE
                     FEKGYDILKDMCKTNLWNVNFVKESNFKEDLINLIKSDYKYTTFFTDDDVLFGEIDYA
                     TIENSLSNEDVFCFSLRLGRNTTFCYTMSVPNQIVVSKEADNTVAWDWQKSWYDFGYP
                     LSVDGHVFRTKEITKLSKSLNFKSPNTYEGSLQIYETFPRHLMESYKHSKLVGNPVNI
                     VNDSHPNLNGQKYKFDIKDLNQKFTNGVLICLEDMDFSNIIGAHQEIEYKF*"
                     /db_xref="UniRef100_V4FI25"
                     /db_xref="V4FI25_9DELT"
                     /db_xref="cgc:Cyagr_2256"
     gene            77120..77863
                     /locus_tag="LacPavin_0818_WC40_scaffold_15340_prodigal-sin
                     gle_82"
     CDS             77120..77863
                     /product="Possible Glycosyl transferase n=1 Tax
                     =Prochlorococcus marinus (strain MIT 9515)
                     RepID=A2BUY9_PROM5"
                     /codon_start=1
                     /transl_table=11
                     /translation="MEDTFFSIIIDCCNQEEWIERCVGSCLGQKYSNFEIILLDALSD
                     DSTFKISKEYEKDFPNFKAFQNTKRLPQIANIVELTKKSKENSVCVTVDGDDWLKNSH
                     VLKKLNDVYKNEKVWMTYGSYEEFPYRSVKFHYHSYPDEVIDNNSFREYKWLASHLRT
                     YKRELFLKIDENDFKRLDGEWLDTAGDQAFMLPMLEMSGNKSAYIDEVLLIYNVANQK
                     RDGAVNEKRQVEMANYVRSLKKYNKLNCL*"
                     /db_xref="UniRef100_A2BUY9"
                     /db_xref="A0A0F9SYY0_9ZZZZ"
                     /db_xref="prc:EW14_0407"
                     /db_xref="A2BUY9_PROM5"
     gene            77912..78799
                     /locus_tag="LacPavin_0818_WC40_scaffold_15340_prodigal-sin
                     gle_83"
     CDS             77912..78799
                     /product="hypothetical protein"
                     /codon_start=1
                     /transl_table=11
                     /translation="VNNIIEKIKNNKIDYEKIKEDNSLICLFDNDDFFINVIIGCRGR
                     KEFLEPVVKSFDRAIKFYKTKKICFTIIEHNPFPEHLKFCKKNKINYIWTSGNIESQY
                     SRSFAYNFGIKYGNRAEYYLLHDLDILVKENFFEEIEKNLKEYKCLQTYGKKRVLYMS
                     AELTDKVLKEELDYNNFDEKTSGVSPPMFNGKPALGSKGGSLIIHRDLFYEIGGFDPE
                     IFWGYAAEDQFFWEKVSLISEIGFADNPSIDMFHMWHPPSFMSNPLLLEMENIWNVFK
                     SLTKEEKLEIIKLKKETYE*"
     gene            78792..79682
                     /locus_tag="LacPavin_0818_WC40_scaffold_15340_prodigal-sin
                     gle_84"
     CDS             78792..79682
                     /product="hypothetical protein"
                     /codon_start=1
                     /transl_table=11
                     /translation="MNKEDFFIFTEAYNCGLILKNALDTFHKYHDEKVHIFGTYKDFK
                     KLTKHKNNIFIELSEDDVLKKLYTQGHVGTAYIFAKIINGDYTDKNKIIHFDSDVIFR
                     DECVSLLHKSFNDGFDLIGSHRCYKNNLNGRTDLSEIKDVVQTYFFGFNKERISKYSF
                     DTLIQMCVGYFNPLQHPILDFFDPISFDIIKNGGVVKFLDYNLVGGMNEFGSKDNKYK
                     DVNNKMDFGDLLIHFAGVGSGMNFFNNKSFADKGYQDWAIKQYVLYHKIFYNEELSES
                     YDKDKFEIIQNFLKNEANIK*"
     gene            79663..80478
                     /locus_tag="LacPavin_0818_WC40_scaffold_15340_prodigal-sin
                     gle_85"
     CDS             79663..80478
                     /product="Putative uncharacterized protein n=1 Tax
                     =Rhodobacterales bacterium HTCC2255 RepID=Q0FG75_9RHOB
                     id=67877 bin=ACD48 species=Rhodobacterales bacterium
                     HTCC2255 genus=unknown taxon_order=Rhodobacterales
                     taxon_class=Alphaproteobacteria phylum=Proteobacteria
                     tax=ACD48 organism_group=OP11 (Microgenomates)
                     organism_desc=OP11"
                     /codon_start=1
                     /transl_table=11
                     /translation="MKQILNSKTCPEWPNIEIECDKPVELFIDSFYGFDVNKKTFKIL
                     YVKEAEAISNFKKQVIENYNLFDAVLTYDEEILQKCYNSYFMPFGTTWIHDYDFPEKK
                     FQISHLTGNKTQTEGHLLRQKIHYKQNKIKNNKDFYISSNGGVENFMNNKMLGEKKEP
                     LFNSQFHICIENSRQKNYFTEKIMDCFATKTIPIYWGCPNIADFFDLKGIFVVNNFED
                     MLNVCNSLNEQSYKKMIDNIEINFTKSQKFINIKKNLEELIKKIIKNNTNENL*"
                     /db_xref="ACD48_193_3"
                     /db_xref="K2B125_9BACT"
                     /db_xref="pga:PGA1_c24810"
                     /db_xref="Q0FG75_9RHOB"
     gene            80465..81124
                     /locus_tag="LacPavin_0818_WC40_scaffold_15340_prodigal-sin
                     gle_86"
     CDS             80465..81124
                     /product="hypothetical protein n=1 Tax=Spirosoma
                     spitsbergense RepID=UPI00036425BF"
                     /codon_start=1
                     /transl_table=11
                     /translation="MKIYETIIKEGDLCFDIGANCGSKSLEMLSYKTKIICVEPQIDP
                     FNELSRKFCNNKNVVLINKALSSKNGHAQIFISAANTLSSMSDDFIQTTSKLRFKGVE
                     WGQQQTVPTTTLDDLIEEYGTPRFCKIDVEGYESEVLKGLSSSIPCISIEFVPELKHK
                     TFDCIDIVKNISNCKFNYSEGESMIFSFDDWIDEKNMVDFLIKNNDFERSFGDLYIKM
                     F*"
                     /db_xref="UniRef100_UPI00036425BF"
                     /db_xref="srd:SD10_26230"
                     /db_xref="A0A0E4A2C5_9BACT"
                     /db_xref="UPI00036425BF"
     gene            81126..81818
                     /locus_tag="LacPavin_0818_WC40_scaffold_15340_prodigal-sin
                     gle_87"
     CDS             81126..81818
                     /product="hypothetical protein n=1 Tax=alpha
                     proteobacterium SCGC AAA076-C03 RepID=UPI00038160D3"
                     /codon_start=1
                     /transl_table=11
                     /translation="MLVSISIPCYEMNGDGVMFLDLNLKNIENQTFKNIEVVISDHSL
                     DDFIKNLCDSYVGKLNIVYIKNEIGRGSSSANMNNALKKCSGDIIKFMMQDEYLCNID
                     AIEKIKNVFQENESVNWLVNGCFFGAYPDLKKGAMLPCYSQDMIKAKNTIGSPSVVTI
                     KNKDIEFFNEDLIWVMDCEYYKRVYDKFGLPYVLNDYLIYVNQHKNQVTNLIMQEIKS
                     KEENCLIKKYTK*"
                     /db_xref="UniRef100_UPI00038160D3"
                     /db_xref="pgd:Gal_01691"
                     /db_xref="86846167"
                     /db_xref="UPI00038160D3"
     gene            81815..82402
                     /locus_tag="LacPavin_0818_WC40_scaffold_15340_prodigal-sin
                     gle_88"
     CDS             81815..82402
                     /product="Putative uncharacterized protein B091L id
                     =1947232 bin=GWD2_Desulfuromonadales_54_10 species=unknown
                     genus=unknown taxon_order=unknown taxon_class=unknown
                     phylum=unknown tax=GWD2_Desulfuromonadales_54_10
                     organism_group=Deltaproteobacteria"
                     /codon_start=1
                     /transl_table=11
                     /translation="MIEIEKIYQDKCQNKNDINEHLPTLKKYTEKCDVVIEMGVRSIV
                     STWAFLAGKPKKLISIDIVEPKNFLNHDPSGCNLDLVSFLAKKNDIDFEFVLGNTLEI
                     SIQECDFLFIDTLHNYEQLTKELELHACKVKKYIGFHDTESFKNIGELNNDQGIWKAI
                     EEFFLSNKEWVICEKFLNNNGLTIIQKINNESKND*"
                     /db_xref="gwd2_scaffold_354_6"
                     /db_xref="A0A0G1BVL5_9BACT"
     gene            82383..83147
                     /locus_tag="LacPavin_0818_WC40_scaffold_15340_prodigal-sin
                     gle_89"
     CDS             82383..83147
                     /product="Macrocin O-methyltransferase n=1 Tax=Bacillus sp
                     . GeD10 RepID=N1LSK8_9BACI"
                     /codon_start=1
                     /transl_table=11
                     /translation="MNQKTIEVLKRVIIGSISEEHKLKFLSNSLSEAEIDNISNSAIQ
                     DDRAYGKDWPTNAETMIGYQRLTNLEKCLVDVINNNIDGDVIETGVWKGGACILMKWI
                     INEMKSEKKVFVADSFDGLPAPDVIKYPKDAGDIHHTINVLKVSIDDVKNNFKKYNLL
                     DDNVLFLKGWFKDTLPNIDINQKFSIIRLDGDMYESTMDSLTNLYPKLVSGGYVIIDD
                     FCLKPCVDATMDFRKINNINEPILTVDFTGVYWKKI*"
                     /db_xref="UniRef100_N1LSK8"
                     /db_xref="btg:BTB_c12590"
                     /db_xref="85660695"
                     /db_xref="N1LSK8_9BACI"
     gene            83152..83844
                     /locus_tag="LacPavin_0818_WC40_scaffold_15340_prodigal-sin
                     gle_90"
     CDS             83152..83844
                     /product="NoeI n=1 Tax=Bradyrhizobium elkanii RepID
                     =I2AWI0_BRAEL"
                     /codon_start=1
                     /transl_table=11
                     /translation="MTLEDYLKNEPGIEKDLLKYFNANDEITIFDIGSCEGEDSIRYS
                     KTFPKSKIYSFEPLENNFEKLKNNLKNYNIENVTCFQEALSDKKGFTDFFVSSGHPEH
                     LPKTDKWNYGNKSSSLFEPKNHQPDWMNFDKKENIKTNTLLDFCKENSLEKIDFIHMD
                     VQGAELLVLKGAGDYINNISTIWLEVSLVEFYKNQPLKNDVVDFLIENNFYVVKDVCS
                     HMGGDVLLRKKN*"
                     /db_xref="UniRef100_I2AWI0"
                     /db_xref="I2AWI0_BRAEL"
                     /db_xref="sfh:SFHH103_04506"
     gene            83856..84812
                     /locus_tag="LacPavin_0818_WC40_scaffold_15340_prodigal-sin
                     gle_91"
     CDS             83856..84812
                     /product="fcl; GDP-L-fucose synthase (EC:1.1.1.271)"
                     /codon_start=1
                     /transl_table=11
                     /translation="MKTLITGSNGLLGSALKKELGEEYPKGNNFYHKNKKLGVSVGAV
                     DLTDSINTNSFINQLVSFGCDTIIHCAAKVGGVKANIENNKLFFEENYKINKNVLEAA
                     YEYKIPNLVSILSTCVFPDKEVSYPLTAEQIESGAPHSSNYGYSYAKRLLGYETAMYR
                     NLTGLNWISVIPTNVYGESDNFNLNDSHLIPGLIHKAYLAKRDNTNFIVWGDGTPLRQ
                     FVYSEDLAKLILWALESWKSDIPFMAVNPLEYSVKDIALIIAKHLDISEERIKFDVTK
                     PSGQFKKTASTDAPVDFKFTPIEDGIKKTIDWFISNYETARK*"
                     /db_xref="sgn:SGRA_3599"
                     /db_xref="UniRef100_B7G7K4"
                     /db_xref="A0A087UYK5_9ARAC"
                     /db_xref="B7G7K4_PHATC"
                     /db_xref="1.1.1.271"
                     /db_xref="1.1.1.27"
     gene            84754..85782
                     /locus_tag="LacPavin_0818_WC40_scaffold_15340_prodigal-sin
                     gle_92"
     CDS             84754..85782
                     /product="GDP-mannose 4,6-dehydratase {ECO:0000256
                     |HAMAP-Rule:MF_00955}; EC=4.2.1.47
                     {ECO:0000256|HAMAP-Rule:MF_00955};; GDP-D-mannose
                     dehydratase {ECO:0000256|HAMAP-Rule:MF_00955}; 
                     TaxID=694433 species="Bacteria; Bacteroidetes;
                     Sphingobacteriia; Sphingobacteriales; Saprospiraceae;
                     Saprospira.;" source="Saprospira grandis DSM 2844.;""
                     /codon_start=1
                     /transl_table=11
                     /translation="MGLKKQLIGLYQIMKQQENKKKALLTGANGQDSSYLAEFLLEKG
                     YEVYGTIRRNSVPESQTTRIEELHTKNLIKLHYADLTDPISIESVINEVQPDEIYHLA
                     AQSHVQISFDLPKYTLDVNAGGTLAILEAVRKFSTHSKVYHAATSEMFGNNYDTDFSQ
                     RETTPMTPVSPYGCSKLYAHTLCNNYRNSYNMFVCSGVLFNHESPRRGINFVTNKVVL
                     EAVKIKKGLSNKLSLGNLDAKRDWGHAKDYVAGMWLMLQQEKPEDFVLATGVSRSVKD
                     LVDYVFSKLELDPEKYVVCEEKYMRPEELHYLKGDASKAKEKLGWEITYTFESMIDEM
                     IDYWMNKM*"
                     /db_xref="J0XSL5_9SPHI"
                     /db_xref="sgn:SGRA_3600"
                     /db_xref="UniRef100_J0XSL5"
                     /db_xref="4.2.1.47"
     gene            85848..87410
                     /locus_tag="LacPavin_0818_WC40_scaffold_15340_prodigal-sin
                     gle_93"
     CDS             85848..87410
                     /product="A1-like protein n=2 Tax=Podoviridae RepID
                     =S0A028_9CAUD"
                     /codon_start=1
                     /transl_table=11
                     /translation="MNFKDITEKDKKQVKQIYSNKDLSWDDRMKSLTEYFGKSERTAR
                     KWLVALGIKQKADKELNVLTIAKTKKHNKEKKYFLITWAQNATPVNLSFFKNIKKYSE
                     FLNGEVLVIPGRYHNPTSVWTQNDESQEWWDENLLPFLSLNRHNLNKSISVLSDIKIQ
                     PTATNPLTSLECLTSNQSSIVGHPRVHLKSMPVMDANNPKIIMSTGGCTKPNFTDSKN
                     GAISSFHYTYGFVIIEIVDDELFYARQVTALEDGSFFDLYYGVKNEQVNKIKEIPALI
                     KGDIHYGNHDEKVLEKSFNKLVPKLKPKQVILHDVFDGYSVNHHEANNFIKQYHNELN
                     GTNSLKNEIDSLLKWLKSKKDLNLVVVFSNHDDFLNRFIINSDVRKNIKNALEYVEYT
                     KVLLENKAPNGLIPYIINKNIPEIKCLGRNDSYKIKDWELAIHGMDGFNGSRGSIQQY
                     RKLNTKTISAHAHSVGRFDGALQVGCNTKLRMGYNNGVSSWVHSDIIIHENGKAQHII
                     YAGKEKDFTTLF*"
                     /db_xref="UniRef100_S0A028"
                     /db_xref="S0A028_9CAUD"
                     /db_xref="msd:MYSTI_01906"
     gene            87510..88190
                     /locus_tag="LacPavin_0818_WC40_scaffold_15340_prodigal-sin
                     gle_94"
     CDS             87510..88190
                     /product="hypothetical protein"
                     /codon_start=1
                     /transl_table=11
                     /translation="MKKLGITINGVLRDFNYQFEKYYKKEFIKNDALVQMDDNFYAVE
                     EEETEDEFQKFSRLERELITLPIDTFDLMNHFKFDDKESFDKFLYQDYTFPIFGGAHS
                     IPRAFDFLLRIQEIGEVNKMFEVILISQEKSQAVTSTLHFLAKNGCRARNIKFIDNYS
                     DAWNFCDVVVSETPEVFESKPENKVSIKMNTLYNQWSESDYTFESLSELNDKDLLVKL
                     FDYKKLDK*"
     gene            88222..88443
                     /locus_tag="LacPavin_0818_WC40_scaffold_15340_prodigal-sin
                     gle_95"
     CDS             88222..88443
                     /product="hypothetical protein"
                     /codon_start=1
                     /transl_table=11
                     /translation="MSDKKTISGKKIVVYYVSFPTEINGSQVNIHGENTKSVLDEFKK
                     KYSSLSEYEDVIEIFLPTFSSTKIETIQF*"
     gene            88453..89652
                     /locus_tag="LacPavin_0818_WC40_scaffold_15340_prodigal-sin
                     gle_96"
     CDS             88453..89652
                     /product="Uncharacterized protein n=1 Tax=alpha
                     proteobacterium BAL199 RepID=A8TVB4_9PROT"
                     /codon_start=1
                     /transl_table=11
                     /translation="METTELEKTQTVSEEQKSNNQLIDEVIEKIATKNYKIYFYCPPL
                     NVPSGGIFVLLNYAKTLTKEGYNVKVIYEPREDRKASYDASQKARKAISIYEKFNPSW
                     AGDFVNELKVMPLGNGDVTFTDNTTEKTEVLNLGPEDFLFVPEGFPNIMEQTAQIPCK
                     KIVLCQSWYYILNGLRVGQTWKEYGIQDVVSVSDGITEYLNAIMPGLKIKELKQGIDR
                     DLFKFVSQVDKKPVIAYQPGRSQDAVLKTHNVIKTFYAFFPHYRWVRFVVLQNLSKKE
                     YAERLGESAFVLYADEIAGFGTLPLEAMASGTHVVGWTPLGSKEYINDNNGYWCTNGD
                     IFRLAEMIGLALDSYFSGTLEELNIQNVYEEMLKNYTKENEKETILNLQKQYENERIE
                     EFTKFKQ*"
                     /db_xref="UniRef100_A8TVB4"
                     /db_xref="A0A0F9K7H1_9ZZZZ"
                     /db_xref="mag:amb3633"
                     /db_xref="A8TVB4_9PROT"
     gene            89615..90559
                     /locus_tag="LacPavin_0818_WC40_scaffold_15340_prodigal-sin
                     gle_97"
     CDS             89615..90559
                     /product="hypothetical protein"
                     /codon_start=1
                     /transl_table=11
                     /translation="MKELKNLQSSNNKKLLVVLPVNKILEKNLNQAVYGLREQSYPTD
                     VLFLTNELTAEDELKLNSIIAESMIESPNQKEDGSFEMVQVKSSKNFSYAVEKTDSET
                     FSKLFNESFNYALKNSYSWFSVVEYLDTISKNWFNTFDVFSESKTNYDVFTPITKQSN
                     NGLFGGFLNEACWAEGVAEEAGVFDLNMLLRMNCINVTGTVYKTDSLKQYSEERDGLY
                     YPMKENLKVSCCYEFFLRFVYNDLKIFSIPRIGYEYNVVNNATKYDYFLSKVPTNLLN
                     IPKEEGGLTNEEYQFWLQAAKKEYFFDEQRNVEYKEKV*"
     gene            90573..91433
                     /locus_tag="LacPavin_0818_WC40_scaffold_15340_prodigal-sin
                     gle_98"
     CDS             90573..91433
                     /product="hypothetical protein"
                     /codon_start=1
                     /transl_table=11
                     /translation="MKKIKKLEELHFETEPEERKYLLSIVFEETDFGEDDFSISDLRE
                     MYNEIQKTQDLNEKYDKGSVYWSEEQEKAIVEYIHEVDFAKRNDIFQKKLYKSFKKLV
                     ENIIFTYKLYRTDLEAQDLQSDCLSFLVTKIEKFNTKSGTRAFAYFGTIAKHYLMGEK
                     KIIYKQTISSSGVEESHNDIVKNDEYVFNPHKESEQDKNITIFESIIDSLEEEMQNPK
                     IPDVDKKVAEAIIYIFKNHNMLDVYNRNLVYHLLKERTGLQGKEITYSLGRLKKFYKI
                     FKDEFVKRKN*"
     gene            91458..91775
                     /locus_tag="LacPavin_0818_WC40_scaffold_15340_prodigal-sin
                     gle_99"
     CDS             91458..91775
                     /product="hypothetical protein"
                     /codon_start=1
                     /transl_table=11
                     /translation="MAEINSKIDELIEKFIKNAEEERDLALERYRRQDMMIETAEDFV
                     VQGKNAVEFLKTAAQRSDAILDAIKVISTVSGQNGGGANAPVLNGDDLKKQIKDMVNK
                     EVK*"
     gene            91777..93186
                     /locus_tag="LacPavin_0818_WC40_scaffold_15340_prodigal-sin
                     gle_100"
     CDS             91777..93186
                     /product="hypothetical protein"
                     /codon_start=1
                     /transl_table=11
                     /translation="MSLPASTDIQLTPEQSKILGKLKAYSNYASFLPRLDLYLPKSKQ
                     IALFDFMKIIFSAIGNRNVFDALLNQFLNTIFNPNSNLLERKVLEAMASSFDKQSIIL
                     SGQKLSNGKYRYSADDGVNPSNKEFLAQEVLPYFTLSKDIILAEIMALIFGPSSNIKK
                     FNPTFTDAKAVEYASCGGSIYTISNLPNQGVGDIEYQKAQLQKQIQNGGIVFEISCQQ
                     VVIKLPENYTTTLFPGGLSTVPGTNSSSFNPDTTIRLLENFVQAEVARQNIPDNQSSA
                     SKSFRESFIEKLLNTITFSIMNQLKVVFDIIENKGIPVQVLNGPVANATANLISNAIT
                     GQVQKAINQTIKPVPRNELESFIKASPCDVYSIGIRSKSGENVDDAKNKFLAFATFLI
                     NAILGILLSILIKRLIKEIKSLLAKVIAKKAQDLAQRLAKKRLAIYEAYFNAGKAEIE
                     RKVKLANALKKLVEVIKSF*"
     gene            93188..93598
                     /locus_tag="LacPavin_0818_WC40_scaffold_15340_prodigal-sin
                     gle_101"
     CDS             93188..93598
                     /product="hypothetical protein"
                     /codon_start=1
                     /transl_table=11
                     /translation="MGLIPTDEKFNKAQELAELVDALFESQGIKIPIPNPFTIIASKI
                     RPGMNALATSASIKSRFKEVGLPEGTLEGGAANVMENYTDIMTEEIISMLQDDVRIDV
                     ALSPGAIQTQGGNAAGAVVGVNASPVANANGLMS*"
     gene            93603..93776
                     /locus_tag="LacPavin_0818_WC40_scaffold_15340_prodigal-sin
                     gle_102"
     CDS             93603..93776
                     /product="hypothetical protein"
                     /codon_start=1
                     /transl_table=11
                     /translation="MKDYEKKGNNELIKVLNDLSDEHEKLKQEVESILFLIDGLEKEY
                     LYVQDIIKKRIGK*"
     gene            93778..94881
                     /locus_tag="LacPavin_0818_WC40_scaffold_15340_prodigal-sin
                     gle_103"
     CDS             93778..94881
                     /product="hypothetical protein"
                     /codon_start=1
                     /transl_table=11
                     /translation="MGSNLFNKQLENLLNTTGQFSSVSKSPDIGGGSRIIYPAKVISI
                     ESENGMRRIRARILQVEADGLESPSKDKNVTDSELVTCVPLLPVYLQVMPRVGEMVIV
                     FLENFGEGSTNATRYYIGPFRSTYFNYDYEEFKNAIRIKDPKQTNVSVPNGAEDILPN
                     QNEVALNGKKGAGIILSENRVRINVAPFTNNTLNPNFETFGQVELNQIQDVKEYLNKQ
                     RIKGEQLPFQLPPAEQFTQINIRGNNINLIATGGNNKDISQQGDKVIFTLSSEKSQQT
                     KIKYDLEVINNDSIFKFGKEAESLHPMVFGDELIQLLSKIIIRLESHIHTPQKPALND
                     DAGLRQNLLQYTIDSQGNINRLGDLISKLNRVN*"
     gene            complement(94878..96752)
                     /locus_tag="LacPavin_0818_WC40_scaffold_15340_prodigal-sin
                     gle_104"
     CDS             complement(94878..96752)
                     /product="Conserved domain protein n=1 Tax=Prevotella sp.
                     CAG:1092 RepID=R5P9Q0_9BACT"
                     /codon_start=1
                     /transl_table=11
                     /translation="MGQINKQPDYLNRDFSSIRAELEQLLRIYYPEQFKDFNVVSPGM
                     AMVDLLAYTSDILSYYTDKRFNQLFIDGVDDIDGAFRLAKTLGFKPQGKNPALSLASV
                     SVTVPVFGDGPDPDYLPVMRPGVQLVGGGQIFETLYEIDFSSDYSDEYVKNRTIEPIF
                     DANQNIISYSITKYEKIIGGFTQIFSIVITDEIASTSFYQLNITNTNVLDIESVIVKS
                     GTNLVGNPTYSEFNDFNLKYFEVESLAQDKVFLDAGNSSGGIKEGAYVTVNKRFTKDF
                     NPNGSCMLTFGGGSFNNNAYQQYLNSIKVTGTQVSFDQFVDNSALGYKLPPNSTLYIK
                     YRVGGGTLSNVGTGVLTQINNVEMIVTGSDPALLQRVQSSVRGQNVTPALGGADVMSV
                     NALKQYIGANYAAQDRCVTLDDYISRAYQIPGKYGRPFRIHGEVNDNKIIMYILSLNA
                     DGKIALTSTNIIKNNLAAFISNYRMVNDFVEINDAFVINFGIDVSLLVNSSYNPSEVK
                     TQAILNLKDYFNINNWQINQRIYISKLVDLLVTIPGVINVIDIKFKNITGGNYSSISS
                     SQANGATLITPGSTVISRQMTPINNEILSSEKTMLELRYPDNDIAINTVLYTNNYNNS
                     *"
                     /db_xref="UniRef100_R5P9Q0"
                     /db_xref="R5P9Q0_9BACT"
     gene            complement(96757..97173)
                     /locus_tag="LacPavin_0818_WC40_scaffold_15340_prodigal-sin
                     gle_105"
     CDS             complement(96757..97173)
                     /product="Phage baseplate assembly protein W"
                     /codon_start=1
                     /transl_table=11
                     /translation="MITGINIKLPFEESEAGGIFNVNKTTGQALTDDLLCLMTTRRGN
                     RVMRNRIYSPIYDYINEPIDDITIENLSRDIEKKIQEFLPQIDVYETRITPYEDQNIL
                     EIKILFTVKSFYNIKQSLVLNIATQNNTITGNFTNA*"
                     /db_xref="bprs:CK3_02800"
     gene            97239..98675
                     /locus_tag="LacPavin_0818_WC40_scaffold_15340_prodigal-sin
                     gle_106"
     CDS             97239..98675
                     /product="hypothetical protein"
                     /codon_start=1
                     /transl_table=11
                     /translation="MSITRIYSKKSNTIASGKQYEAFNSGLNPATDLWYGRGDELNNF
                     FQYGTNSFSKFLIYFDLADLQSKIESNEVLSAATTYKLKLKNCISSDASLQDFVNQAQ
                     SLRTLVASSFDLICFPINKFWDEGRGYDLENNLYTRKSDGYIRVTGYSNFNYATKLTP
                     WNEPGIFVNPTASTPTYATQHFDIGDEDLDMDITDIVNDWLEGNYENNGLCVSYARPY
                     ELMSTDTRYVASFFTEKTNTAYKPFIEVVTNQVIQDDRVQFSNQKPNRLFLLTYSGNQ
                     SVNYFSASSVTIKNSAGTVLTTLSPQQLGKGVYYVDVYLPNVNPGNRLSDVWSGVTFV
                     PGYDKQDFVQYFDVKPNFYKSNSKSVNAYSLKVYGLDNNSIINYDGVTRIYIDSTVNF
                     TNNTPYVPYGLEYNLFMNVKDQIIPWSQCNYTLIDGCLTYFFDLDTSWLQSSQTYSIN
                     FRINELGTKRVVDEKIIFRVLKDPSLQS*"
     gene            98698..101778
                     /locus_tag="LacPavin_0818_WC40_scaffold_15340_prodigal-sin
                     gle_107"
     CDS             98698..101778
                     /product="hypothetical protein"
                     /codon_start=1
                     /transl_table=11
                     /translation="MVNKYSFLKTTSKIVTKVNLFLGLDVVPYINSFNNVEDFYLSYA
                     TIGGNGIINDFQPYYDSFLERQGNNNFVVTLKNGYITGYTIVQKLNRQLTNDEKNSFP
                     TKFIEKSNLNYSGGTIKFGVSFEDIPKDDMYINVSIEREIDFLDTLSIKNNLQGEWSK
                     ISSNTGVIFGKLMAIQKLKDENGDFIKIPLTNVPIIVLDKTKNVSSISLTDDNNARIP
                     LNMKQNSPRELYFDDFSYNFDTQILPSVNTKNTGEKYRYSTLTNENGEFLLTDVPVGV
                     QTVIFEVDLLKQGLSTEEVELNVSPFPKTNEISLTEAPHLIYREIPVNVLNSWGDTLN
                     VGYTRLNIDINVDLRKWTTYFLPPITLFKKEYNELLQQGYQPSLRVKVRDMANRSKDT
                     NALFPDTKIECVVIDDIKKRDFTKLLGWTNEFRQLRDSIIFFNLEYNAFKLPANIYDP
                     NGYKRNGDGEEKANYLGMPNQKGVWLSSYEMRVFTTQENSVYRDTGFVSKFTSRKGLK
                     FGIAQSNINKSFYYLNTNIQNPTGETQQGIGVYPFEKPWSDTYPTPYSIPKIPKVLNL
                     NKNYQNGIPYSLIVPRYLDGDLVGLFDVNTTNKEGYKYGGWGAQINFTDSIFANKFAQ
                     QVTTSKIYRYEINGSYAEEYSNGYTPNNNFGNIPSSQKSIVLNGEQYQRLEAGHAYFI
                     WTQGFPRIWNKSTHDEMLPSDFLSSYVENDAPKNVSVSNQIPYFTSYKKINSLFLNDT
                     LVASNLDSSSSIQGTTETAGYAYFYRIVDPDPNKLVPAGPPFIPKFVKINFDGQVYIQ
                     RGGRDLVVKLLRSGAETEEKYQFYEFFKAKQSTKDSLNLSIYNIGTVTVSINKPDGTS
                     VSIEPSKSASFNLFDIYNSGLELPTNDGYDSEKNTYSTINYEFSFDNVKFYWPNGNNT
                     YNIGSITKNGGGKSQEYFKPLVGISGDTKASGSIPQYYMTTNVSNVFARGPAGKFKPD
                     GLIVNCKVTADVNGAAFICSRNSFVNNYEFKAAKVSTDAQKGDDLSYHVIDVTG*"
     gene            101789..105130
                     /locus_tag="LacPavin_0818_WC40_scaffold_15340_prodigal-sin
                     gle_108"
     CDS             101789..105130
                     /product="hypothetical protein"
                     /codon_start=1
                     /transl_table=11
                     /translation="MQEKILLKSYDVQPFINQDEFISFELYSTVKNIKENFLNNNFDL
                     NLQYNLERNNSRKFFIYGKLYSKNVDVSRVNISFKTSNNDTLYSPDFKNNLIGNDKKS
                     IMVKPNQLTAEESISRNIFDKKVCSYFVQFEIKKDLSASTNNLITQITGDSFSVVGTP
                     FTSVTESYNPVNNVYQVPLVIYDDEGNFVPYGTDDTVFDENLNIVDENNDYPFLYDYH
                     FIRQDFDVVDENNIFFPFKTELKSDGTVVYDNSTQITDANNFPKFNLLMDYPSFFGLE
                     KAQLGAKKITGVKEGQYTLPFNLYNPTLFFQNSPWKGTPTTMAQWNVFGYAVKERLRN
                     IMATDKTYGVQPIYNTPQQFYDKINQYVLSFFKGCNLDIRNPNTITNDYFLRAFLNYN
                     VFKNKKSLNDTEISEFVDNLREGGGDYFDTIDVSFAVNEDRKLFEVDLTKTTFSQLNE
                     RIEIDILQKENLEVKFPSNLIVNIVAENKKPTVFFDTNYKSVEAFNQDIDVVVKLDKK
                     YVGINTLTLTLSAITEMSTAVSLDQAKAADINYVLTSQFYPDSTPLKHNYQIIQDTAQ
                     IKYGYDSATFKVRIYKSNNYFIPKELNLIIIKNTDELIINQAENILTIDINTSVITSW
                     TKYEFPGDDLVGIGIFKTNQSISNNSEIFKFQLQNSTINEFYKEKSFTSDLSYTIECV
                     NRGDATIYYDGEYGGGEKEVKPNEVVFSNDINEEFKFMEFILPANKNLISFTDKDKKT
                     RVKYINSKYEFRLKNISPAVPGSNSDSDTYNDVIIDAQELSSLSAALSNQSSEAWRTI
                     LRLNNFFQVGNVSKRIFSSNVYELIKPDLSIEQINQVEPGKGISKTLFGYPDFISNPF
                     QQASSLSNPAGLSSIAYLVRRNIYTLRTKVNNIYYPRPKFTDWSAIPTVIDTTKLNDN
                     NSPMGIIKDSTEMFGTVILNKSMNNNNGTNVEYRKFTNRVDLIGLAVPSQTTFNYFTP
                     ENGAESSILLRKYFNFEYRILRDSKQISSSGVPAVFFNTPRKVDYIRGGNIATKEDSA
                     LSIGRNGIGLIIFPMNLPSPNFDDSEWIAYIKQGNPDFNPLREVQFSPATQLNVNNFS
                     NNVDGTKLLPVYQTPLYRGSNQITF*"
     gene            105142..105849
                     /locus_tag="LacPavin_0818_WC40_scaffold_15340_prodigal-sin
                     gle_109"
     CDS             105142..105849
                     /product="hypothetical protein"
                     /codon_start=1
                     /transl_table=11
                     /translation="MEIQKKESFFLRKEGDKIVNENNTLGTLSNHDWYVDLILSKSMT
                     IDGYVQINRDNFIYEIERQNINPYFYELGFFQTIKQIEYNSSTLNYFYNLILTGNTSD
                     LSPELFNSIYNFYKDSIELKSIFYNIPIAPQPVNNMSAITVTEKLLQIKKVMEENQKN
                     FTLEQSGNTQNISIIKTIVVKAEGQYVFVDGSPVPLNIKLDIYKDGKVYVSEGIYKNY
                     QVYKTLDDTLESSINTP*"
     gene            105853..106839
                     /locus_tag="LacPavin_0818_WC40_scaffold_15340_prodigal-sin
                     gle_110"
     CDS             105853..106839
                     /product="hypothetical protein"
                     /codon_start=1
                     /transl_table=11
                     /translation="MEILLNKSFNTEEGITTTGSTLSYKNGYYLNSEIGRGDLTTEFN
                     VQEFVANTNNSDIIIGFLDYIKNNFNQNQLLEIKNNNLSLSNSVNAYYNTVYRNNVLA
                     PDLVIPNPKYSSDTVSYKVDVFNSQNEFSHVEKYGTKYIATADSYYIDLIIEENTQLI
                     NDPKKEIAKTRNSGLTQVKNVSYIENVYINNSPLTKRNVSLSNEPYFLLNGYVYPNLK
                     TSPFADFSASGIDFDVTSFGGKLVYEIDAEISGNVSFSEMIEPKGVVNILLGNDKTFT
                     FRTTNPNIQIEKVVVDGQIVDYDIYNNESKSVVGQYTFKTVNSNHKIIVFFI*"
     gene            106872..107750
                     /locus_tag="LacPavin_0818_WC40_scaffold_15340_prodigal-sin
                     gle_111"
     CDS             106872..107750
                     /product="hypothetical protein"
                     /codon_start=1
                     /transl_table=11
                     /translation="MSLGVFGSKKLADVTKDDVDVLYSYSPSKEQVGNLVLKPLFDNL
                     SPADFQKLFGADGIYRMRLPAAIFKDLGYYSVLVKPKTFETQILDCSFIVSAVANQVE
                     VSRRGIVIPNLKINGGNSLAGYQIEYFDANGQKIRNFFKIVTSSDLVSPATNTNTANP
                     GSKTYTLDPNGSFLFLTVTPDEGGSISTTQGTSIGRQGQTISISNTFFDPIMIDVEMV
                     DQNIKTLSYGIYGQSTRDLETGIYTIFDETGKIYKQYTLGQKKKLTSNGIVDFRQIRD
                     NVNLNLTFNDIINKNA*"
     gene            complement(107747..108217)
                     /locus_tag="LacPavin_0818_WC40_scaffold_15340_prodigal-sin
                     gle_112"
     CDS             complement(107747..108217)
                     /product="hypothetical protein"
                     /codon_start=1
                     /transl_table=11
                     /translation="MSFTREENEKKDTIVYSFTNEGVENRFCIKRETSQYGEISYIKN
                     TIIWGIIKNNRFTLKADSGNINLYQLRSILFEILDDFEKKSVSGVKLETYDIAFSQIE
                     ENHEIKCNFFYKGLFIKYGEDSVVLSKGDTITVFINKKNFLESAGIIAQSLERV*"
     gene            complement(108227..109522)
                     /locus_tag="LacPavin_0818_WC40_scaffold_15340_prodigal-sin
                     gle_113"
     CDS             complement(108227..109522)
                     /product="hypothetical protein"
                     /codon_start=1
                     /transl_table=11
                     /translation="MSFILSTDTTSTAINLINNRLTGGTFDNNQLFWNAFYPYIDNSL
                     TTNFLYGGNIVKRDILYPNNTASTVLSTFAGNFSTKNMIAGGGNKIKLGYSFYNTIFA
                     GTGNSVDFTLNTIFAGTENSFENNGDYYHTDGLEYLNSNPDVMSILSGSGNTMQGSYF
                     MPKNSVIAGGLNNKIFDKTNSSTYIENTGFNTILNGSSNLIDGVVGFSWIGNGLQNEI
                     TNTTQDLTTSNFIANGSGNTIEKTISGNYDYNTIIGGYSNTITNKNNSTIVGSNLTAL
                     SSDTTHVNRIFSDKTLSFNDYVYSAYTGAFFGNFNHKGKSVGIIKLNSIPISGIYPAA
                     IQISLENGYYDGQILYLIAIPTGNTSYDTLNVILDNSNVISKTQTTGYFPLGIYDYIT
                     INNITNNIIGSAEDYAGLAILTWVSSISKWIRADFRGGI*"
     gene            complement(109525..110652)
                     /locus_tag="LacPavin_0818_WC40_scaffold_15340_prodigal-sin
                     gle_114"
     CDS             complement(109525..110652)
                     /product="hypothetical protein"
                     /codon_start=1
                     /transl_table=11
                     /translation="MIQFIFPYDSIDEGRKKINSTFFSGYTPNGYWKSLNSGNTGFSL
                     EFTASTAGVSNNNTDTSNNSNNIIIGNSNEIIGDGGYNFLKGKSNLIKNSSFSYVDGE
                     LNRVSGITNSFVFGKNFTVSGATNSAFINIQNSTVSPEFEINYGTLFGGVGYNFFGQN
                     SLSKNNFLLGINSKSSYITGNTNYFTTLNGSFFNASGDVKHCVVTGVLNNIGYNYPIA
                     SNGSHENIYIFGSGITPSLSATSTTSLSGAYVNSICIENALRFNKKTATIQTLSKIAS
                     TNFDKNNLYQVTGRSSYNATAFSNTLDKIYHSSTTGSGLFFIVYFDDTYVGGTLSGSS
                     SSFIDNYGYNNRIDISTNLYSANNAFYGYSHNLQKYIKYKG*"
     gene            complement(110664..111854)
                     /locus_tag="LacPavin_0818_WC40_scaffold_15340_prodigal-sin
                     gle_115"
     CDS             complement(110664..111854)
                     /product="hypothetical protein"
                     /codon_start=1
                     /transl_table=11
                     /translation="MFQVSAYTISMFDPVETGRTKINYLFSGGTSPFAIWSGITENTR
                     HISVLKQDENNSNAITNLIGIKSAYTNYNLIFNGSNNTINQYKAQTNESGSYNLTNGL
                     NNSIEVEFGGNTSVGSGNTISSSSNSFIQGIKNQIAAVYGGIYATMLSSYNNYFAGAV
                     LSNAFSSSQSQILKSNILGISPSGNTIVGINNSMESNGSYLKNSFILNGKNNLIQSNN
                     TSSYDFGGIINGQNNSINITSSINNTYIFGSNITANSKDSSHFENLYVDETLLFRNIK
                     KYTINSVPTQNVTIDLEQSFHEIYNVNQPNVKIYIPDSTNDLQVLSICISGGTSPSPL
                     LTFYDSSFGSFPTNISCKPGSFNRYTSGGPNAGTAVAYFFIWTKEINKWVMFTSDTDN
                     GAFF*"
     gene            complement(111881..113470)
                     /locus_tag="LacPavin_0818_WC40_scaffold_15340_prodigal-sin
                     gle_116"
     CDS             complement(111881..113470)
                     /product="hypothetical protein"
                     /codon_start=1
                     /transl_table=11
                     /translation="MIENNKIIQKVMGDSETASQYVFENAIISPFSPLVTAYEYDVPT
                     FNPSGASFDYYGQNIHTISTNLNNKKIVRFNWFSGTDSLSGTNLWRQEIYRVPFGDYD
                     AFVQATGDTQTALLNTISNYLSTPLVILDITASTITVGSYYDYEIPTVVKPIDSFAEQ
                     LFLDKAQYFIDSKLVFNRKIDNTLGDFIYPTHFDGTTIVPPIDITNQYVSLDDGGLVQ
                     GITASTLGQFQQIISDGKPHVMTSGITSNIIGQTVNGAYFVYFIVPKLPNIDVLNGGP
                     SVFGVLDTFSPIFNFNTVDDGDYYRLQVSYDITDYSFTGNQRALFFIDKQPGNPEFIR
                     SYSTPLSPAEDFIYRIGNTKEIINIFGVKQNVTTWGRIESANTANDGNFNVSGYVYQT
                     YYSELDPVDPSLGGIPVISGATISFYVISNTSAIDLGADVPTVSSILGEVTQPLAGGV
                     GSTFTAMTDLYGYYEVPNVPGGYINVTLTSPNSYLGNPIFSSTSQTVNIFQDVGKNFN
                     LTIYWGNTGLTFMEFENYPFI*"
     gene            complement(113481..115940)
                     /locus_tag="LacPavin_0818_WC40_scaffold_15340_prodigal-sin
                     gle_117"
     CDS             complement(113481..115940)
                     /product="Marine sediment metagenome DNA, contig:
                     S01H1_L00351 {ECO:0000313|EMBL:GAF82310.1}; Flags:
                     Fragment;;  TaxID=412755 species="unclassified sequences;
                     metagenomes; ecological metagenomes.;" source="marine
                     sediment metagenome.;""
                     /codon_start=1
                     /transl_table=11
                     /translation="VATLINTANTISVAITPGEDKLRPNTSVRSIFTFGDYRLEEPVS
                     APIIDLNTYKYATSKVSTLDSLGYSAYNINRILQVQSNEINFDTAQPTSYAYFSSFYT
                     KIATAINTITATFPYAVFSEKFNIGNNITDISYDNFFNTTTLKIDETSLINQGQVLYK
                     SGDTNNVNLYYDYSRYAIQISGQSSIYTISEYNYDSLNQKLYFKVPGKLFTGNSTTEN
                     INIYIRPSEQRLAQFENTISQLEYQLLYVGKFYVPSSEPNKLVLSAYTWPKTIDGFNP
                     DSYGGYFDTFTETITNDAALIDDEKTNIFFRAIVPENLLELDSKTEIFKRLMYVYADE
                     FDKLKKFIDVITYAHSINYNRVESVPNVYLQRLSNLLGLKLTDSFSNVEFFRYIAGAA
                     DSSGLTYREYNLDLWAKILTNINYLYKRKGTRDSIMFMFKILGAPDCLIRFDEFVYKV
                     TNSVSTTNTDSVNSSISSAVGNDGYPNINANPNIFQAGGTGRGNGQDYIDFYEPAYTL
                     LRTVDNIKTYTGSSSITSTTVSTTRDTINSKEVDVFLDAAQLIECDVKNWYSLGYGFW
                     KWGSTGTCVSPYSAITFSSLTVPFEYVLDDATCSTLIPTNITAMTISEYVDYVYATFV
                     NPRNRKVVHFYDYTTSVYPNLKKIYMNYMLWGGGMESNRLVMKELEGLLEIIEKGFMT
                     LGNQFIPSTTIMNGPATVYRNTVFNRQKFVYKEGINDGSEFKKKLPPDFTPQIITNLL
                     TPKVNDIIKEDIITTQIEARVNDLLKLDILAEQIETLVIEPLVSSILNETVSIDVLQE
                     IKNELTLYGNPGTTPIVFPIQ*"
                     /db_xref="X0U1I8_9ZZZZ"
     gene            116202..117992
                     /locus_tag="LacPavin_0818_WC40_scaffold_15340_prodigal-sin
                     gle_118"
     CDS             116202..117992
                     /product="hypothetical protein"
                     /codon_start=1
                     /transl_table=11
                     /translation="LQAKFVSSARQFATASTENIGFFSGTSQNYYLDSTKLTGVDVLY
                     YSANTNGGKIVELSGITTPNIGDYVRIPWSSPYFEKDLGYLQPIEEFSGTALNSLFYR
                     ITSGTPTPNEYILDREIPNFNGVYTASSGKSTYVAFYPSAQIEDYYGSGTTVDPKLWN
                     FNIVRTSSTPGTTTGISGYTSYGSIEYNGTKQYLGFSAETPVIGILHYTNNFTGNTYA
                     EQLLEKTIEVEIPYIMWWNAGGNNGEGTIQGLKLYDVDGDTIADDLAGTTYRYLKDGV
                     ASTSRVVGRVYHKLKTMIITDQELLTSLSYKSNRNWTLPPIEAKLVGSPKFPLTNSQA
                     TGLCKSGYSYFVAYLTESSAYSPNVSYGFGNGLHCGYITKIDGNVDVNGNPQFLSLSF
                     PGNSFPYLRSSTNLSATTYSGTGWNANTVQVLVNEQQIEYAYQAGNVPADGWFRVSTG
                     VGNGIYTGDTTDLTIDPLKLAGYNFVISREDLTSGSTYTLSDIFTGKTDFNNKSGLTF
                     GDEVFFYGNVKCNILSTTYKTLITATASNSNFNDSINTSFDPLNNENTYITEIGILDG
                     NNNLVAVGKPTYPIKKNDGRYLVFQLELDF*"
     gene            118017..118754
                     /locus_tag="LacPavin_0818_WC40_scaffold_15340_prodigal-sin
                     gle_119"
     CDS             118017..118754
                     /product="hypothetical protein"
                     /codon_start=1
                     /transl_table=11
                     /translation="MGFLPSSTTVYAEAYLTELARQYLFGNSSKPRFTTRPDGTKLDR
                     FLVTQFSLGDPDVNYKLATNLSAGTVPDISGENESALKAAKGRDLTDLITPEDATFEN
                     EVDTLEYKTSIPDIRVDFSKPVASIPTIYTVQLLTFINGQNTQDGLYTVTPTNYGPNQ
                     ASNGELIIPLREATSSQNGYRMRVFFPTSGSDYNKITIQFEVGSYATGSIIETYSKTF
                     KPTTIGGQTSGNLFLSTGLNLQNITIN*"
     gene            118762..119205
                     /locus_tag="LacPavin_0818_WC40_scaffold_15340_prodigal-sin
                     gle_120"
     CDS             118762..119205
                     /product="hypothetical protein"
                     /codon_start=1
                     /transl_table=11
                     /translation="MATTKKVLNLNIAKRGVETGFLELVPTQYLGPAAQTSAATTTPN
                     VNAVLWDLVPSMTNDLKTAIIQFIDKDKSGKFVPILANLGRTKTITFEFQGSPSKVYK
                     FGELGLLNIILSYPPSAKATTGLSSTANLNVSAKTPGGPQLNTTI*"
     gene            119217..120386
                     /locus_tag="LacPavin_0818_WC40_scaffold_15340_prodigal-sin
                     gle_121"
     CDS             119217..120386
                     /product="hypothetical protein"
                     /codon_start=1
                     /transl_table=11
                     /translation="MPIDNKFLKKIDSLISIQQEKLVVREIEKKDLTYSLCDRTYDSG
                     DYGGNYFPSFNLPYNSSYFGTGCTLSKRYPELQQLNVDQIILIPIPSAYYSELIDGRT
                     IKLTIPQGTGFTPTTMSAITIYSSTYTGDEILKYESSPLVGNNVAFLFADAINKPYTG
                     KSRSDIGQEIDDSSQTTWGYGLEYQDRPSAVMYKEVQDFYNTDKRVGSYAVNVGSAYP
                     DGRAGYNYDVPIGFAALDEGFLIITHTAVTTNFPWISGLTQNDQKVTSLNIENLKNIY
                     FTGTTTNLEPLGPKAGSDVSYITFKDVNTAFRTTAVCLGLPREFYISNNPTWDRTRAV
                     VNLNEESGFISFESLYITELGLYNEENELIAVAKTSAPVEKDYTSVVTFNVNIDF*"
     gene            complement(120456..120929)
                     /locus_tag="LacPavin_0818_WC40_scaffold_15340_prodigal-sin
                     gle_122"
     CDS             complement(120456..120929)
                     /product="hypothetical protein"
                     /codon_start=1
                     /transl_table=11
                     /translation="MFDISNTELTNYITKFQSVSDVSGNDLPEFIYNIINRIYEKFKI
                     SKENMFLQAVDMGKGGKINPHYDASIDGYVNYKCNISVLSEDYDFFLDKEIIKIQETD
                     LYCFEASLYKHWTNEFNSRRVFLSFGFILKYEDLGRKINDPRVRLSKRIEKYFQK*"
     gene            complement(121062..121328)
                     /locus_tag="LacPavin_0818_WC40_scaffold_15340_prodigal-sin
                     gle_123"
     CDS             complement(121062..121328)
                     /product="hypothetical protein"
                     /codon_start=1
                     /transl_table=11
                     /translation="MRICILCEESKVLQAREKMKNDNILKIDLSPTGELPATHKLCVM
                     AVTEEKAKKLMDSAELTIIEAMGPKEFLEKHNLKKIGKYGIGNV*"
     gene            complement(121350..121925)
                     /locus_tag="LacPavin_0818_WC40_scaffold_15340_prodigal-sin
                     gle_124"
     CDS             complement(121350..121925)
                     /product="Uncharacterized protein {ECO:0000313|EMBL
                     :KKM15426.1};  TaxID=412755 species="unclassified
                     sequences; metagenomes; ecological metagenomes.;"
                     source="marine sediment metagenome.;""
                     /codon_start=1
                     /transl_table=11
                     /translation="MATTKYIVNNVTGQTINGESILPAYKVYTALLTQNGGDNIQSIS
                     SGILTIGVTYRITDDTSNPDFTNVGAPNNNLDTYFVATGTTPNSWGQAELQYNEGAPV
                     VTVLENTIGNIWFTYNETGRYNVNSSSLFITNKTVIITSSFFNSNDAANILFMNEVVE
                     NTDSLLPFRTFDGFPADSLLYNTPIEIRVYN*"
                     /db_xref="A0A0F9HJ55_9ZZZZ"
     gene            complement(121928..125029)
                     /locus_tag="LacPavin_0818_WC40_scaffold_15340_prodigal-sin
                     gle_125"
     CDS             complement(121928..125029)
                     /product="Transcription factor with AP2 domain(S),
                     putative id=2665077 bin=GWF2_Bacteroidetes_38_335
                     species=Epulopiscium sp. 'N.t. morphotype B'
                     genus=Epulopiscium taxon_order=Clostridiales
                     taxon_class=Clostridia phylum=Firmicutes
                     tax=GWF2_Bacteroidetes_38_335 organism_group=Bacteroidetes
                     organism_desc=a11"
                     /codon_start=1
                     /transl_table=11
                     /translation="MGSKINLINTSGKRFNKKTRINHSNLTADGTKLFIESQSVTEPV
                     GGGGIGGGGGFVEITYSDLVNSINGSNLTAGTFYKITNFRTCYDQPDFNSNGTAITTG
                     NYKQAAIEPIMVFATSANTISTTAYQPAYPNDRIQYDWTFSATEITQGVAYGRISERI
                     DAFNNRTDYDHRTILFKRYKLFTFRPNQPLNGTIQLFNNGIISGINTSFTTLTVGDVV
                     YIPSTSPSYYEIVSITGNTAMTVSGDTITAIGAGQQIFPTILETNGSDGYFSFKRTNV
                     KTNDFIEYTTFGDAISNEYVKNTYVGNFANNYQNVGYGFMLSNNVFLEGQYESNKFGD
                     YCYNNTFGTDNQNSIWGDYCYENVSTNDIDYNIIGHYFNNNLMNVNLTNNHIGNDFSS
                     NKLLAENSENFEDNIIGNDFTNNTIYSWFYSNEILNNFSNNIIGDFDDLTNFQFYGNI
                     IGTNFTDNTITDNFYKNEIGYGFYNNEISGETFTNRIGEQFENNTIYGAFYDNQIFNE
                     FKGNMTYQDFNANKVDWGFGSNQFSGSCGGNVFGPFTTNNDFLGLVFGNVIKGDFEGN
                     TIGAVFGTNNIGSGFYNNTIAQNFGNNEIGNFFTDNTIGEGFGFGGSSTQKNYIGDYF
                     YNNTVGEYFYNNRVGNYFLNNTLGDYFQWNVIDTGINLVDFTPNYGNITAFTYTTLGT
                     GTTDGVYTNLNGITNGHGVNATFNIEVSGNTVIGVSGNTSGKLYQTGNTITILGTQIG
                     GVTGVISGFTTNKLSVKIYKPADSTYEFPDNEIEMDYLIDNSPLFDTYYSPNIQGVSY
                     STKTGVNQNQYGMVIEGYIKIPSGNTYSFGLSSDDGSDAFINGVKVADWYGAHGDNGN
                     IPDGNQYPISLTAGTYPIKVRLQERNGQDIVSLLYSSNSGSTWNIIPDNWFPIGITGI
                     TGSYPNIVAQGTGSGENATFDVEVIDGLVDSVVLSNGGGSYSVGEILTILGSAFGGTE
                     DINITVDSVYSDGVIVTVTGIGPNPSVYEHYTCQIFERQGGSKRLSYYDSSDILTIKN
                     INE*"
                     /db_xref="gwf2_scaffold_105_111"
                     /db_xref="86527022"
     gene            complement(125093..126217)
                     /locus_tag="LacPavin_0818_WC40_scaffold_15340_prodigal-sin
                     gle_126"
     CDS             complement(125093..126217)
                     /product="Putative uncharacterized protein n=1 Tax
                     =Salpingoeca rosetta (strain ATCC 50818 / BSB-021)
                     RepID=F2U1L8_SALR5"
                     /codon_start=1
                     /transl_table=11
                     /translation="MKQKVNLYLYLYSKKEMGSKINLINTSGQRFSKKPGLNQTNLSS
                     DGSSLSIESTSFDGNVGDGGNIYQTLTNKINNSTTNPLVITYLLIGGNGTFNDSTTNT
                     ILNNFDAGIASFIEINLISLTTIGGSNSIQGNSSLTDISFPQLTTIGGSNSIQDNSSL
                     TDISFPQLTTIGGRNSIAGNSSLTDISQPQLTTIGGRNSIEGNSSLTDISQPQLTTIG
                     GDNFIKSNSSLTDISQPQLTSIGGDNFIGSNSSLTDISQPQLTSIGGRNSIEGNSSLT
                     DISQPQLTTIGGDNFIGSNSSLSSITVNLLGFTATTYNFTNNALSQTTVDDILIALDN
                     NGESNKTVDLNGGTNSSPTGGASNPNKLSLEGKGWTVNVN*"
                     /db_xref="UniRef100_F2U1L8"
                     /db_xref="dor:Desor_3179"
                     /db_xref="F2U1L8_SALR5"
     gene            126243..126779
                     /locus_tag="LacPavin_0818_WC40_scaffold_15340_prodigal-sin
                     gle_127"
     CDS             126243..126779
                     /product="hypothetical protein"
                     /codon_start=1
                     /transl_table=11
                     /translation="MILGLDISTSCIGISIFNEDGTLMSLNYVKLKGDGLFQKYDEFV
                     SFMKENEFHKFLIKEVAVEEPLKAFKGKFTNADTIQKLAQINAMISLWCYQTYELEPT
                     YYNVQTARKNAFPDLKLPQKETNKKLKVWEKVVEAEPQINWIYSKRTAQLVKENFDMS
                     DAYTVGKAHISALKKSKV*"
     gene            126817..127866
                     /locus_tag="LacPavin_0818_WC40_scaffold_15340_prodigal-sin
                     gle_128"
     CDS             126817..127866
                     /product="Uncharacterized protein {ECO:0000313|EMBL
                     :KKN17105.1};  TaxID=412755 species="unclassified
                     sequences; metagenomes; ecological metagenomes.;"
                     source="marine sediment metagenome.;""
                     /codon_start=1
                     /transl_table=11
                     /translation="MDFSNELILSFLEKVFDEPKKRFEDTIDFEYNCNSDSCRHDANK
                     FNLTYNIKKNIFNCWKCGHRGNLYKLLKKHGNKDDYELLSSIIQDLKHEAPIQKFNSE
                     KKTIEFPESFQFLDEAPDSFHKKNALKYLEERGIGLFEIKKYKLGFTTKGKYKFRIII
                     PSYDKNGKLNYFDGRAFYPNIKPTYLKPDAEIVKKSEIIFNENNISFNVPIFIVEGVF
                     DMFPIYNVVPLLGKRINIELLNKIIKHKTPVVICLDEDAIVDVVGIFYLLNSFGVDVY
                     WCPIKDDFGEIYEKQGKSGIVETLNKTKKIGLKTIMELKMFLSENKGEGLEISKEEFK
                     EEWDLIKKTSNINHG*"
                     /db_xref="A0A0F9NC82_9ZZZZ"
     gene            127859..128374
                     /locus_tag="LacPavin_0818_WC40_scaffold_15340_prodigal-sin
                     gle_129"
     CDS             127859..128374
                     /product="Tax
                     =RIFOXYC1_FULL_Bdellovibrionales_37_79_curated"
                     /codon_start=1
                     /transl_table=11
                     /translation="MDNKTIMPQERFKDYKDDKCWQAHIRDVNYEDDVKDVCEKINVS
                     REEIENVKVEDIEFIYIDKEEKESCKSVKEFIEKHEWLGKLPTRPTHRFAAYYKGYLA
                     GVIVMATPNAFSNLLGKENRHLEKLISRGACISWSPKNLGSALIMFSIRWMVKNTHYR
                     VFTAYSDVEAK*"
                     /db_xref="89847849"
     gene            128528..128785
                     /locus_tag="LacPavin_0818_WC40_scaffold_15340_prodigal-sin
                     gle_130"
     CDS             128528..128785
                     /product="hypothetical protein"
                     /codon_start=1
                     /transl_table=11
                     /translation="MGIEIQKEWFNGDGVGWNLMPEGIEKRIRDYSKYYQSTCESRAV
                     PPKHKYVYVLGKSKTDTKILRKKFEEINKEKIQSYPKQRGK*"
     gene            128848..132294
                     /locus_tag="LacPavin_0818_WC40_scaffold_15340_prodigal-sin
                     gle_131"
     CDS             128848..132294
                     /product="Putative hydrolase n=1 Tax=Hirudovirus strain
                     Sangsue RepID=V5L380_9VIRU"
                     /codon_start=1
                     /transl_table=11
                     /translation="MNSNLVVHLSDLHIRLNSRHEEYKEVFEKTIEKIKEIKPLGIVI
                     SGDIFHIKINMSPKSVSLAGWFLKELSKISPVFIIAGNHDLNEKIIVQGNTIEPLIEI
                     LENGFVLNKKNSNEKIKIYKKNDTFGIYFFKETSFYEFDNDLIFGAFSMIDNEKLHLN
                     EKELDKKYIALYHNPVYGCKMDNGMENKREDLTKISDFAGFDIVMLGDIHKYQTFKRK
                     HVLEEGGKVITKELESAAYPSSVLQQHFGEEINHGFLVWNLDTFTSERVFVPNNYGYC
                     KLRVKFNEDIESRLSDLYFSADKTKTKVLIEYQEKEENFSAEKERQIISKIKKEHGCE
                     SVTLDCEFIRENKETGEIEELNDTQIFEDFEDLLVNFMDENGFDLKEDVVQLSKDIDK
                     ELNATNRRVKTMDWYLNRLEVNNLFSFPDKPTIIDFDKLNGITGIFGSNYSGKSNVIR
                     ALVWTLYGKILGDGENYDAVNLYTKSGMAYGDLYITIDKNQYRIYREIKVTKSKKNDK
                     INCSFDVKFQCLENEEWKDMEKEVGATEKIQSKQLIEETLGTFDDFTKVCLQAQGGKN
                     DYLSLAQQPKNDLINKYLGLEIFRYRYELANNRFKEIKAIQKHLGDVEAIKTQISELE
                     EKVYNDNNILSKEKLEKNINQEEVNKLNLESLEISKNITPVKNVVNMSEEQIDERITL
                     LVSGLENKNQKIEDLKSWVELNLRKDVPVDNPREYDKGSLQQKINIKQSSFQNKKNDY
                     SNTDYWLKNNPKKEELDTTELETKRQSYIDAVRELKNKQEIAKGKSCPTCGSEVQKPD
                     PELEKQCVERITKGNEWVDSINKKIEEAKSIIKHNNYFDSQTNNLNSLKNDLTSLKQE
                     LESLKEKFELSDKINEIVSHNSEVDFKNKELQNLYSQVLNEERTVDDLKNKKQILIDN
                     KTILENNKFYEEQLANTKELVRNYQLNVYNIEKNIVDLTANIRVNSSNLEILKNKIES
                     IDRAERDYKKYSIYLQAVHRDGIPSHIIRKKIPIINSKINSIVGKIANFKVELSIKES
                     GDIKEYFYYNEDMSDKLSLSMGSGSQKFIASIAIRSALYFISNLTKPSFSVIDEGFDS
                     LDEEKKQSVVDVLEYLKSNYKNVLLITHLSQIKDIVENEIHISRYEFEEDGELKWHTC
                     LK*"
                     /db_xref="UniRef100_V5L380"
                     /db_xref="V5L380_9VIRU"
                     /db_xref="tye:THEYE_A0642"
     gene            132335..132520
                     /locus_tag="LacPavin_0818_WC40_scaffold_15340_prodigal-sin
                     gle_132"
     CDS             132335..132520
                     /product="hypothetical protein"
                     /codon_start=1
                     /transl_table=11
                     /translation="MIKTRERKKINEIKKEHILNFKLDIELKTKYKFFCEEKGYSVGK
                     RIRALIKADLNNKINFD*"
     gene            132521..133732
                     /locus_tag="LacPavin_0818_WC40_scaffold_15340_prodigal-sin
                     gle_133"
     CDS             132521..133732
                     /product="Zinc ribbon-containing protein n=1 Tax=Cannes 8
                     virus RepID=T2AWL0_9VIRU"
                     /codon_start=1
                     /transl_table=11
                     /translation="MLLDNEVKITPSGKGILYYKEKGYLVNGRNPIIVKIEHLQNQSS
                     VEVNVKCDVCELEKKTEFYLYIKNTKNKSEPYCCSRKCANQKIKNTCLIKYGVENPLK
                     NKHIKEKIKLTNIEKYGFEFPMQNKQIQEKTKKTNLERHGSKYTFQIDYVKDKIKKSN
                     LEMFGFENVSKNEQIKLKKIETCKKNNGTEHPSQNIEIKNRQIKIFNDKYGGNSPTCS
                     KEVIKKIQETNLKKYGGVSSMCSEDVKNKAKKTWLKKTKNEKHLINKKREDTFLTRYG
                     VKNPLQDFNIFEKQQKNAKRLKIHEQTGLKYQGKYEAHFLDYCFENKIKVEKAKSIKY
                     NFENKQKVYHPDFFLREKNLIIEIKSSYTYNKDLKKNIAKQNACIKKGFNFIFIIDKD
                     YKKFKIKSATE*"
                     /db_xref="UniRef100_T2AWL0"
                     /db_xref="T2AWL0_9VIRU"
     gene            complement(133748..134281)
                     /locus_tag="LacPavin_0818_WC40_scaffold_15340_prodigal-sin
                     gle_134"
     CDS             complement(133748..134281)
                     /product="hypothetical protein"
                     /codon_start=1
                     /transl_table=11
                     /translation="LQEVKTKNQKHLTKRKILTTEEYLIFKDIITDSFIFENKIIDNL
                     NFKKILDKFKNYSKKGLISIGILTSLLSLPGLSQAQKMELKKNSNIEFRDDKKKNYEL
                     NEKIAVWYYSSKEEADKAAQLQKDGKEEDAKKLSVGYLEIKNDQIVKQVGNTDTEYNF
                     IVSDTYFIEGGNFLLKN*"
     gene            complement(134220..134906)
                     /locus_tag="LacPavin_0818_WC40_scaffold_15340_prodigal-sin
                     gle_135"
     CDS             complement(134220..134906)
                     /product="hypothetical protein"
                     /codon_start=1
                     /transl_table=11
                     /translation="MEIIGINKLKKVIKNNPQFFFETDIFDNGKFQKIVDVNENGIVT
                     DKGEIEWEKINDRHSWAENGIPLAVNGVWKEKNIINFKLTDEERNKKPYDFHLEKQAD
                     LEDKFKDFEDSLQENKKTKNMKIKLSEIKQIIKEEFERYKKVQLLETKKKSIEKELQE
                     FLKEIEEEGVGEGIGVSLTNKKGMNAKPSSKHLKHEEEMEEGIGTSKMIARGQNKKPE
                     TSHKKKDINN*"
     gene            complement(134928..135509)
                     /locus_tag="LacPavin_0818_WC40_scaffold_15340_prodigal-sin
                     gle_136"
     CDS             complement(134928..135509)
                     /product="hypothetical protein"
                     /codon_start=1
                     /transl_table=11
                     /translation="MSFLSESYKNRIKSLAGIISEAGSTSEADRDIAFAKTNERVPYK
                     KDLMIYAIKNGLEIGLLFKTKNDKDTMPIAKYRTLQPLALGTNKKGNECVVGYHKIGQ
                     SESEARKTGRRSAEIKDEWRLFKTKNILSMWITGNKFDKSPAGFKGSSDSRMANIEIY
                     FKPLEAKRLQSKTVAEEKAKEEQKNKFLGRPKI*"
     gene            complement(135540..136025)
                     /locus_tag="LacPavin_0818_WC40_scaffold_15340_prodigal-sin
                     gle_137"
     CDS             complement(135540..136025)
                     /product="hypothetical protein"
                     /codon_start=1
                     /transl_table=11
                     /translation="MSKKEKITKKCKVSSREIMVYSVMLLWLIFAIFCLIYQPHDASG
                     KPLEKIKFTSMAVYFLSLTGFIGSYIYGVTVKPKENTSTIFVKGDSDKREIVVYVCML
                     LWALLGVYGILTNMVLDEIGAYFGALTPFVGAYILGETSRHSGAVQETVAQTEGVTVQ
                     K*"
     gene            136116..136415
                     /locus_tag="LacPavin_0818_WC40_scaffold_15340_prodigal-sin
                     gle_138"
     CDS             136116..136415
                     /product="hypothetical protein"
                     /codon_start=1
                     /transl_table=11
                     /translation="MHRIEEIKKNQIEFYDEIIQFLKNDIKEAKMELTNLKPKNKEIE
                     NLKENLQKKVNKFRLIPEIEKYFLTEKNTIPKFYVIWDSELKEAQIFKFIYEERT*"
     gene            136399..136656
                     /locus_tag="LacPavin_0818_WC40_scaffold_15340_prodigal-sin
                     gle_139"
     CDS             136399..136656
                     /product="hypothetical protein"
                     /codon_start=1
                     /transl_table=11
                     /translation="MKKERKNTRTILIDIEYKGNVNQFEEFYGDSVTYQEIEQESYIE
                     FKTMMFEQINSEIKLFDEILNNDIFKFTTDWKISNITLIKE*"
     gene            136660..137364
                     /locus_tag="LacPavin_0818_WC40_scaffold_15340_prodigal-sin
                     gle_140"
     CDS             136660..137364
                     /product="hypothetical protein"
                     /codon_start=1
                     /transl_table=11
                     /translation="MNEQRKQRFDQMGIPSPMNMDGVTTQVTKNKDMLLKLEQIKRGA
                     KRSDFKEIIQKTEGIKLDEKQPTKQQGSQQKGFQVKNHVQLEDFRPSGSNSEAIAVEK
                     MLYGETAIMRESNFSDDIYGAQPAVDYKAAIEERVGQKYPLKESNNPYLKNSVTAQQV
                     TLQEERIEKLVIEKATQVATEIAKKTVKQIIIEFAKSGKEILVESDRIKKAEVVAKDK
                     VKINGKLYKLIEIKSE*"
     gene            137374..137769
                     /locus_tag="LacPavin_0818_WC40_scaffold_15340_prodigal-sin
                     gle_141"
     CDS             137374..137769
                     /product="hypothetical protein"
                     /codon_start=1
                     /transl_table=11
                     /translation="MLKCVVSETFENNFPEFDITFVFENEFFNDTYLIESDVKSSNVF
                     KNIKYNIYKNDNFLGAIFLENYNMEEFMLKLLEIFDDYDFKRLYNKNIETTLLENYKN
                     FYQNFETKIIKKPATFLGEVYKMRKAAGI*"
     gene            137978..138778
                     /locus_tag="LacPavin_0818_WC40_scaffold_15340_prodigal-sin
                     gle_142"
     CDS             137978..138778
                     /product="hypothetical protein"
                     /codon_start=1
                     /transl_table=11
                     /translation="MKKTELLKFIEDEVSQIVKTEKSKPAAKKSEPAKPKELKEEDFD
                     EVMFKKINENKRIRKIIDKIIKENYDFAGEEKSFWDKKYYGDNLEKEENDLIEYEVPE
                     WSLSALINGDYSALSDEEENKLNKFIKQVSSKHGNANFMLGDIENKDNLGFKHKNDID
                     NLGSDVYVLYIKPSKLNESKEQHKVYHNTFSAACSEVIDFAKEKGYEVDEDDWFNKVS
                     VGSKKPSDGQTNRYSIELKKEGKLQKKMLHFQVYGMKGGKYELNAYIN*"
     gene            138790..139104
                     /locus_tag="LacPavin_0818_WC40_scaffold_15340_prodigal-sin
                     gle_143"
     CDS             138790..139104
                     /product="hypothetical protein"
                     /codon_start=1
                     /transl_table=11
                     /translation="MEKKLKLEDLKVLIKEALQTNEVKSKPVDAEEKISFDKEKLPNL
                     HQTLSLLKKYYVVYPNLDLETRKLTHTSKGEQLSKLLDKIQSLTKKALDIAEPIKTKP
                     KK*"
     gene            139104..139577
                     /locus_tag="LacPavin_0818_WC40_scaffold_15340_prodigal-sin
                     gle_144"
     CDS             139104..139577
                     /product="hypothetical protein"
                     /codon_start=1
                     /transl_table=11
                     /translation="MPEIVPVQKSEVKSWEERFKKDVYPFVKFMKSPLVNDEQKGSVD
                     SAEEESDVTMQLYSGESGIEATWFGKILLQDDNFIYWEFSLNRNPFIKSNIVLTEDTL
                     EILKNLFDYYLTWKTYWLQALSSKTTMVSEARGKNRNSQFIIENHSDRMRKLAGL*"
     gene            complement(139574..139915)
                     /locus_tag="LacPavin_0818_WC40_scaffold_15340_prodigal-sin
                     gle_145"
     CDS             complement(139574..139915)
                     /product="hypothetical protein"
                     /codon_start=1
                     /transl_table=11
                     /translation="MKTDFIKSIIKEILRETFVSSIELSALDINANITIIFQNNELKL
                     KKIEKNRFEVESIKVSDKIKDGDQLEFIDNKLEINKKEKCNIYRKNEIGKFLKIDMIH
                     EFAPIKSIDII*"
     gene            139940..140932
                     /locus_tag="LacPavin_0818_WC40_scaffold_15340_prodigal-sin
                     gle_146"
     CDS             139940..140932
                     /product="Uncharacterized protein n=2 Tax=Parabacteroides
                     RepID=N2AY44_9PORP"
                     /codon_start=1
                     /transl_table=11
                     /translation="MVYLEKIDKKEYKVKFGYDGRLISFFKALPKGQVRTVKETEIVN
                     GSPEEVWNRYINEQALIKLLIFLKDNFYKFGFINFNKEEFENLKNAFKERQERIREIV
                     SGKKKNLDFSGINFDFLKHQPFDYQKESVVFFDGTNGIGILGDEPGVGKAVSVKTLIS
                     TPFGWREIGKIKVGDLVFSHDGNSYPVTGFYPQGIQETYRITFNDGFSCDCNLEHLWL
                     VRDQNRRIKSSIKWTVKTLKELINYGLENKSNPKREASGRKPSLKWEIPITKPVEFSV
                     KNYFIHPYVLGVLLGDGSMCNGAAAISISDNQIQIKDNVSYFLTNDFKLTKRFN*"
                     /db_xref="UniRef100_N2AY44"
                     /db_xref="A0A069D553_9BACE"
                     /db_xref="hym:N008_08395"
                     /db_xref="N2AY44_9PORP"
     gene            140955..142784
                     /locus_tag="LacPavin_0818_WC40_scaffold_15340_prodigal-sin
                     gle_147"
     CDS             140955..142784
                     /product="hypothetical protein n=1 Tax=Poribacteria
                     bacterium WGA-3G RepID=UPI0003B58267"
                     /codon_start=1
                     /transl_table=11
                     /translation="MGSVEQRIDLLKGLMDTDGSCIGNRTHYYTSSKKLAEDVVELVQ
                     SLGGQAYFNQYKRKEKNIEYIVNVRVHFCPFSLDSKKQQWKPYVRNYPSRYIKSVEKI
                     GFSEHVCISVDSPEKTFLLEHYIVTHNTMSSMAYAAKNKLKTLVICPASLKLNWRNEV
                     EKFSNEKSFVFKYKPSKRKNITLSSKEESLFHIINYESLETYFKLNFSHTCKNNKCKN
                     KFVDHKKNHKTCPKCGLEKTISSRVTKNLSPYQDEYGVILNPEDYNLVICDEAHYLKN
                     SGSKRTKLVKKMFNEVPKKILLSGTAIKNRTEELFSLLNFIDPKEWDSFHSFGLRYCA
                     GYESNFGWDYKGASNLEELFQRISPYFLRRLKSDVLKDLPPKTFTVLPLALTEKQQKE
                     YEKIEKGVIEIVNELGEAEEVEDNGLFISSLVKLRQFTSKIKREESLEFLQNYVDSKQ
                     KIVVFCGFLETANFIYEHFKERAVIFTGENNMQEKQDAVDRFQNSDDYYIFVGTIGAA
                     GVGITLTSADTSLFIEEAWSPSDNIQAQDRIHRASQKSKNIRIIKFICEGTIDEYIEK
                     ILVQKESVITRVLDGKEIITKFERGDLSVFKELLYLYKNLEDA*"
                     /db_xref="UniRef100_UPI0003B58267"
                     /db_xref="A0A069D553_9BACE"
                     /db_xref="maq:Maqu_4285"
                     /db_xref="UPI0003B58267"
     gene            142777..143349
                     /locus_tag="LacPavin_0818_WC40_scaffold_15340_prodigal-sin
                     gle_148"
     CDS             142777..143349
                     /product="hypothetical protein"
                     /codon_start=1
                     /transl_table=11
                     /translation="MHKIIGTLTVSDNYNRDLFRIHLYEDCIKFDSKFAEGVSEINEL
                     TDRLSEITELWLDKKITSSEVLKDIVLVMEVYHEDLKKYYFSDEDLNGFGKYVDLVPI
                     DSLLMYPNEDATKYYKYLVKENVLTKIDKKSFEKNLKDESYMDLYLEIYNEIKDKNID
                     YYKYVLSKSFDFKTCSFILVDGKVIFGYVY*"
     gene            143424..143987
                     /locus_tag="LacPavin_0818_WC40_scaffold_15340_prodigal-sin
                     gle_149"
     CDS             143424..143987
                     /product="hypothetical protein"
                     /codon_start=1
                     /transl_table=11
                     /translation="MDKLFLDSLKNSTPILQDFKGYLDADDEIKPIAEEIRKYSNYLN
                     DLEIGRIKFLYSSKPKKNGEMYDIFNLFMRNEIDKTIDDSYDFVLTIYHEVWKQLDPE
                     RKVIALDKALCGIDYGTIENPKMKKKSPDVFEYKTNMNHYGAQNVMNTSEAISLACER
                     IIEQKKEEKKAKAEAKKNKNQGQPVLA*"
     gene            143989..144228
                     /locus_tag="LacPavin_0818_WC40_scaffold_15340_prodigal-sin
                     gle_150"
     CDS             143989..144228
                     /product="hypothetical protein"
                     /codon_start=1
                     /transl_table=11
                     /translation="MNLQLKASKSYWIAKRDEQFSFLDILLNKSVVSESAGNIQFQIN
                     EVVKDIAISIKAIEVLDNLLDSTSNNQTDAEKKNN*"
     gene            144234..144464
                     /locus_tag="LacPavin_0818_WC40_scaffold_15340_prodigal-sin
                     gle_151"
     CDS             144234..144464
                     /product="hypothetical protein"
                     /codon_start=1
                     /transl_table=11
                     /translation="MATIIFFKLIFFITIVFFSYIGYFAYTEYKGFSNSEENKNSSVF
                     EKLIIRTLVFLGSLSFLTIIFSYLYLLFYLNI*"
     gene            144471..144743
                     /locus_tag="LacPavin_0818_WC40_scaffold_15340_prodigal-sin
                     gle_152"
     CDS             144471..144743
                     /product="hypothetical protein"
                     /codon_start=1
                     /transl_table=11
                     /translation="MFDYLNAYWKFSKLRFYYKNLTSNLLFYLLSEKVYKDISYTRDE
                     HIFKPKPVKTKRFLGYKYKGKIYLDNPGFDDVEKEVWHFWKSKNYF*"
     gene            144805..146637
                     /locus_tag="LacPavin_0818_WC40_scaffold_15340_prodigal-sin
                     gle_153"
     CDS             144805..146637
                     /product="hypothetical protein"
                     /codon_start=1
                     /transl_table=11
                     /translation="MRDKQERAIGNDKFEKSISDKQAMFETIKELLISTTEDELKKQG
                     YKAADIVAGMYGTEDTYGTSPENEKFIIKVSGKTLPSIEKTIQLGGKRLTSAVKIIVA
                     NNRIKINYDSPENTGIKNMLVRKEISLSADLSKEKIKKELEKIFKEAAFFEVKYLQDA
                     KLGAEDGLQNYYNPNKPNLIITNDTMTIKEIFTNDSDSIEEGKKKSKKGDVEQHINKV
                     KEKNTIPLDGKKGKSLLFDKKTIKEIAKKVKENPEYKKVFQDTLKDFGADSFGDLKSK
                     GSKEVKKFFNTLDKKYVSKEEKKEGQVDEITTAGVGGVGGTAGSFGFLTPYFAKANGS
                     KKDKKKLKGPYTEYAEGDLYESENKNLTKKLEETPYFKNNSSKKPQIDKGWNIMAEGG
                     GDPYNIPVKIDTETHPMGMPFVKPNSKEEFEASMTGDPDKLKRIGIKKLDEAVNKVVK
                     KIENETEFDRIQRLRKKKFSNLFENEENGINKRYIITEKTTEEFEKERMKKLSGFQLY
                     ESIKSAENLNAVFDKEDSEEEEMITKECGIDANGYTEEPSVVEPTEPSVEDVVINEDF
                     VEVEKPGSMFGLKYKFKKSDFLNEGKKYILDLNSMVFVPKPSQK*"
     gene            146685..147131
                     /locus_tag="LacPavin_0818_WC40_scaffold_15340_prodigal-sin
                     gle_154"
     CDS             146685..147131
                     /product="hypothetical protein"
                     /codon_start=1
                     /transl_table=11
                     /translation="MKIKNITDKGIRPSKIDVVVNFKKLPKTFTLEPGQFIYVPGEFN
                     FLITQAMRVQKQRGLIDFTDENEQIEDGLVLESNTSEIALENKTETAVEPEIEKVIDI
                     FDLSLEDVQKEEEKKETIKREKGRPKGSYKLSSRKREAEEQKNKIK*"
     gene            147133..147405
                     /locus_tag="LacPavin_0818_WC40_scaffold_15340_prodigal-sin
                     gle_155"
     CDS             147133..147405
                     /product="hypothetical protein"
                     /codon_start=1
                     /transl_table=11
                     /translation="MTSRDFIIKEEDFHKKKKTIIQHKIRTMLKCYTVQDFNLLEDNQ
                     TFTFRQTFRVNSVQVAMKKIIEGRYEFNHFVDEFDNANKTKLTLIV*"
     gene            147519..148187
                     /locus_tag="LacPavin_0818_WC40_scaffold_15340_prodigal-sin
                     gle_156"
     CDS             147519..148187
                     /product="Uncharacterized protein n=1 Tax=Paenibacillus
                     alvei DSM 29 RepID=K4ZF04_PAEAL"
                     /codon_start=1
                     /transl_table=11
                     /translation="MEKNKKVEFLIGQFKISEDDAVKIYNFCQKAHADKYIVWVAKEF
                     KKNEKLLDNLQDAVYIFDWVIKKKINILNFDFEIAFEESKKWHEENFKITNKVKYVEK
                     NEEDVSIVYRCKDKKHYFKILTPQELEEEGQMMGNCIGGYGYKIKDGKSIIISLRDEN
                     DMPHVDIEIDSKTGESLQVRGKQNLDPVKKYKELIIEYVMYIMGDDIEIDNEIKDIIF
                     NGLK*"
                     /db_xref="UniRef100_K4ZF04"
                     /db_xref="A0A0F9I132_9ZZZZ"
                     /db_xref="K4ZF04_PAEAL"
     gene            148192..149235
                     /locus_tag="LacPavin_0818_WC40_scaffold_15340_prodigal-sin
                     gle_157"
     CDS             148192..149235
                     /product="Uncharacterized protein n=1 Tax=Brassica rapa
                     subsp. pekinensis RepID=M4CT40_BRARP"
                     /codon_start=1
                     /transl_table=11
                     /translation="MSIPKHIKEKIGKNLFLKTNHPISIIKDKIYEYFGDSYMKIENF
                     PVEVSTVKNFDDLCIALDHPSRSRSDTYYISKNVVLRTHMTAFFTTVLNNYKNGRYGQ
                     FQNFLFVGDVYRKDEIDSTHYPVFHQLDGVCFLDKDQDPILEIKKNIGGLIEFVFPDC
                     EYEFKDEFYPFNSKAFEVNVSYNGKLIEVLGCGVKKQEIVENFGVYNKQAWGFGLGLD
                     RLAMIFFDIPDIRYLWSEDERFISQFEKGKITHFKPFSKHPSVCKDISFFKTKEFNLN
                     EFYELCRGFGGDLIESIKLFDSFYSEKEGKESNSFRISYSSNERSLTNEEINEIHDSI
                     KQEVSKNTSLKLR*"
                     /db_xref="UniRef100_M4CT40"
                     /db_xref="A0A078BU45_BRANA"
                     /db_xref="eao:BD94_3017"
                     /db_xref="M4CT40_BRARP"
     gene            149237..149488
                     /locus_tag="LacPavin_0818_WC40_scaffold_15340_prodigal-sin
                     gle_158"
     CDS             149237..149488
                     /product="hypothetical protein"
                     /codon_start=1
                     /transl_table=11
                     /translation="MEKNKKEIDVDDLFRQTYNRIAKWHNEDATGDGLKLVTHLIIDS
                     VMDTVLTSFDVSYNLEINMNEELRNKVSEIKKNEPGFLT*"
     gene            complement(149491..149940)
                     /locus_tag="LacPavin_0818_WC40_scaffold_15340_prodigal-sin
                     gle_159"
     CDS             complement(149491..149940)
                     /product="hypothetical protein"
                     /codon_start=1
                     /transl_table=11
                     /translation="MLISLSTVSLIGQASIKSDNVKPYLTTNSVGDTVVNNLPISFIT
                     KANVAKQKYVDCKEDLDSCNNQVSRLNQRSILYKQDLIDAEKEKNILENQKKDLKDAL
                     ELSKKNTSTLETKLNKQIKIRNVLIPFITTSTIVSALMTTVYFVPKK*"
     gene            complement(149891..150268)
                     /locus_tag="LacPavin_0818_WC40_scaffold_15340_prodigal-sin
                     gle_160"
     CDS             complement(149891..150268)
                     /product="Viral A-type inclusion protein, putative n=1 Tax
                     =Trichomonas vaginalis RepID=A2EN31_TRIVA"
                     /codon_start=1
                     /transl_table=11
                     /translation="MKEIILTFLKKNKVTVLLVTTLIISVIMNIIFYSSSTVNFKKIE
                     ENKNKINELELKVKEGDGQLKEIKTQREERQKEIDSLSKIIDTYEQDKTKRKTKNDEK
                     IKKINNLYANQSLDSFINWTSVN*"
                     /db_xref="UniRef100_A2EN31"
                     /db_xref="A2EN31_TRIVA"
     gene            complement(150275..152164)
                     /locus_tag="LacPavin_0818_WC40_scaffold_15340_prodigal-sin
                     gle_161"
     CDS             complement(150275..152164)
                     /product="hypothetical protein"
                     /codon_start=1
                     /transl_table=11
                     /translation="MKDLRILIRENVENILKENDDLSIPKNSEMFYEINDNLMWVRVL
                     NGEFFNNIDCDGQNFGIGCQMTMAKELCGGKSGDETYQLLKKFKKNDVNCFKVLGAVT
                     FNVPGKFFIEFRQRGNQPPGSNSVEGISKEGMVDYFLDLFTNKLSDIDKFSDSTSLHI
                     PSGSDLSNDGSPRTGHGWSAKSLWYIMKNYPTKFSKYMNQVPGVFVNQISMIEKTLGD
                     DFLLMDKNVEDIFNENKYQFFNIIDRLLLIKKEEVLDFLKKLNFEELLKDPKILKSVE
                     DKLFLYIDFLSPQSIEYIIKKLNVREFTKSSISNFGTLCRKLSEKGGAYKKILFNFID
                     ENFLTIIDALGGKGFGLGKFMSILNSPKYKKHESSKLNKETGDYEYDEIINGENIKKS
                     IADDNLVFSNPERKKLLEKHKEEIKSFFNLPGQNSEIEFIRFLIPNLPEGNSKYVLEK
                     AKDDFINYYDKKFDDNKQDFPGKFLYNTLMNQLKFRLGEKEKKSYYNWEEIYPFNFKE
                     NFPFRDNKMIFPSDLNYNDRFDKKTLQSIVKYFYKKLKPQYGDYKINSETGSFSFVPK
                     PGKSEEIKKQFSDYLYLFAALSGFDEDSIKNWLTVLGNNKFPVVSPSPSVVAWAKNKK
                     FFEKQ*"
     gene            complement(152179..152580)
                     /locus_tag="LacPavin_0818_WC40_scaffold_15340_prodigal-sin
                     gle_162"
     CDS             complement(152179..152580)
                     /product="hypothetical protein"
                     /codon_start=1
                     /transl_table=11
                     /translation="MGKTIKYDKQGRIVLEKINPPGITYRYKYALNKRIVNITLDSDS
                     KLNRTLIHQEKIEDVFKTLLKKEFTDKFIINTTYDYQGRILKIERKNRKRNRSYVRRN
                     IIFKDKEPILWLEKTKKSQDFGFKIDFKEIF*"
     gene            152672..153460
                     /locus_tag="LacPavin_0818_WC40_scaffold_15340_prodigal-sin
                     gle_163"
     CDS             152672..153460
                     /product="hypothetical protein"
                     /codon_start=1
                     /transl_table=11
                     /translation="MEYLVKKVNFKNVPPRSLIKNYKLLSYIHNSNITTEKIISIIYY
                     NPDSINYIKIDNFKFKTQELIGLLVTHPDLMGFFDINYDELSFKQFLNLYSLNKYILE
                     KVDINKFKQQAEDVRYAIKNFSQKKHVIDIIDFSKTNIHEIREIIIWYGEEYIKKLNI
                     EKLKPLDWFEIIKKRKEIIKYCNLNIFKEGDGYLLAKLITIYGELDYLIEKDKESFGA
                     LAWETLILHNPDKYFKIADLSKLRDKNWTVITKQHPQLKAMYFY*"
     gene            complement(153677..154441)
                     /locus_tag="LacPavin_0818_WC40_scaffold_15340_prodigal-sin
                     gle_164"
     CDS             complement(153677..154441)
                     /product="Uncharacterized protein n=1 Tax=Pontibacter sp.
                     BAB1700 RepID=J0LKR8_9BACT"
                     /codon_start=1
                     /transl_table=11
                     /translation="MKTIGGFEYIDLPTLGIEKAKAKIDTGAGVCAIHSSMQDIVIKN
                     GQACLVYNIMSPNSIFTTNQFKTINITNSFGDTEKRYQVLVQIKISGELYNIDFTLTD
                     RHDMDCKVLIGKNLIDSGNFIVDIKKIPTLNESVTGKISCDNCNHEWEKNKHSVQPGL
                     CISCGFDNETGKFFTQKEITEDATSTALHGGGNYFGQMPSYPSYDRNQWKEFPSDEMG
                     IIARRILTQLVKDCNGNIEKALDQFAFSNPDLLKKL*"
                     /db_xref="UniRef100_J0LKR8"
                     /db_xref="mtt:Ftrac_2766"
                     /db_xref="J0LKR8_9BACT"
     gene            complement(154474..154929)
                     /locus_tag="LacPavin_0818_WC40_scaffold_15340_prodigal-sin
                     gle_165"
     CDS             complement(154474..154929)
                     /product="hypothetical protein"
                     /codon_start=1
                     /transl_table=11
                     /translation="MPEYYEDNMLGSKNNLRIKVSFKVDPNLKDFDIEKIYVMRDFIR
                     YCVSVLGIQGKVIINLRNDKDIHLQTLASYSYDPNGDEIYIRAGRRHIVDIMRSIAHE
                     LIHKKQQEQGQLNDESGKTGSPQENEANAGAGIIMRDYTQKNSFILNLI*"
     gene            complement(154941..155720)
                     /locus_tag="LacPavin_0818_WC40_scaffold_15340_prodigal-sin
                     gle_166"
     CDS             complement(154941..155720)
                     /product="Putative uncharacterized protein n=1 Tax
                     =Synechococcus phage S-CRM01 RepID=F5B3Z5_9CAUD"
                     /codon_start=1
                     /transl_table=11
                     /translation="MKGKKNKAENAALVYKRDFPLYEINIEDIKVDKKILHNKLNTKV
                     WENYVINPVIKERLLKIAYEFYNFLDLPIPLEDIILTGSLANFNYTQYSDFDVHLLVN
                     FQKINPDQQLVKEFFNAKNLIWGLKHDIKIEGFPVQLYVQDTNEKHHSKAIFSLKDNK
                     WLSKPTYEDFEVDTDVLKSKIKKVIDKIEALDKYKTHSDMIYIYAKDLKDQIMNMRQS
                     GLEKGGELSIENLAFKYLRNNGYIEKLKDAITSSFDKIYSI*"
                     /db_xref="UniRef100_F5B3Z5"
                     /db_xref="A0A0F9JXP6_9ZZZZ"
                     /db_xref="F5B3Z5_9CAUD"
     gene            complement(155701..155988)
                     /locus_tag="LacPavin_0818_WC40_scaffold_15340_prodigal-sin
                     gle_167"
     CDS             complement(155701..155988)
                     /product="hypothetical protein"
                     /codon_start=1
                     /transl_table=11
                     /translation="VITKQEFDKKENLDNLSDFSELILNIIDFYSFVNEGAIDEEGDG
                     WKNGTEYGNKGAIPKDLEKKVKELFLNKANYLIELEKNKISYLNEDERKKK*"
     gene            complement(156019..156618)
                     /locus_tag="LacPavin_0818_WC40_scaffold_15340_prodigal-sin
                     gle_168"
     CDS             complement(156019..156618)
                     /product="hypothetical protein"
                     /codon_start=1
                     /transl_table=11
                     /translation="MPSVNPGFISHELFHRHTWLLPENHDKWYYYIPRQDKNFQISYQ
                     KFNKSVDKELKELVGYLQSKNILTTPSCAGHFNKPSEYYKVYKLLREDEKKIKDEGMF
                     FFDYEKGKYYFVRDEEYRLPFQVDEFIVESLEYQKKGVVGMTSKDEKKLEKIKDLQHD
                     KFKKTIDGDVVIFTTKVESEKQKKSNWESFTDLIKSSFL*"
     gene            complement(156624..156950)
                     /locus_tag="LacPavin_0818_WC40_scaffold_15340_prodigal-sin
                     gle_169"
     CDS             complement(156624..156950)
                     /product="hypothetical protein"
                     /codon_start=1
                     /transl_table=11
                     /translation="MSENQNGWNEYSRLVLNELEKLNESIQNLQREMQDVKKELTELK
                     AKEDKVVELRSWKKDVDEVVSPTQLKEYIKDINDLKSFKTVAITVWAIVQFLTAVGIA
                     FSRYFK*"
     gene            complement(156952..157470)
                     /locus_tag="LacPavin_0818_WC40_scaffold_15340_prodigal-sin
                     gle_170"
     CDS             complement(156952..157470)
                     /product="hypothetical protein"
                     /codon_start=1
                     /transl_table=11
                     /translation="MTEGILKLRELTEKLTVKDKELLENEQMLRTMIENIPGSVNIWI
                     TDMELNMKCLTGENEDYKKISFKNKTIFDFLDKEKDFVLIQSHEDAIKGISSKFEHNL
                     GGIDYLFSIKPLEDKFGNVVGAIGTQFNISKYVSIKNKLNEIVKLLKKCEEFNNLNCE
                     DSEKIKQIIYSE*"
     gene            complement(157412..157546)
                     /locus_tag="LacPavin_0818_WC40_scaffold_15340_prodigal-sin
                     gle_171"
     CDS             complement(157412..157546)
                     /product="hypothetical protein"
                     /codon_start=1
                     /transl_table=11
                     /translation="MSFEPLHKKKFKKQKNVNIYSKQKLNDRRYSKIKRANRKTHCKR
                     *"
     gene            157588..157884
                     /locus_tag="LacPavin_0818_WC40_scaffold_15340_prodigal-sin
                     gle_172"
     CDS             157588..157884
                     /product="hypothetical protein"
                     /codon_start=1
                     /transl_table=11
                     /translation="MEIPKIDYEDGDSLENIFKQKRDIVYNRIFNSIKFGVKNKLKDV
                     VIFELGDTNTYLDLMKEDWENSLNNCVFYFTEIEEYEKCLECKNLIKKINKKCN*"
     gene            157875..158075
                     /locus_tag="LacPavin_0818_WC40_scaffold_15340_prodigal-sin
                     gle_173"
     CDS             157875..158075
                     /product="hypothetical protein"
                     /codon_start=1
                     /transl_table=11
                     /translation="MQLTPEEEYNLRKKIRGIVKTRLKDIKYSPDDENIYHPTKLHND
                     IVIGPGMSGGQNLSPTPSGNRI*"
     gene            complement(158072..158470)
                     /locus_tag="LacPavin_0818_WC40_scaffold_15340_prodigal-sin
                     gle_174"
     CDS             complement(158072..158470)
                     /product="cytidyltransferase n=1 Tax=Marinimicrobia RepID
                     =UPI0003B792B1"
                     /codon_start=1
                     /transl_table=11
                     /translation="MMNYIAKADKKTSTTDKQYAMYCGRWQPLHPGHQYIFQESLDIG
                     KNVLICIRDVKPDEKNPYTAEEVKVNIENHYAELIKEEKVKVMIIPDICSIDYGRGVG
                     YDIIEHVVPKEISDISATKIRQEMKEKGLL*"
                     /db_xref="UniRef100_UPI0003B792B1"
                     /db_xref="apm:HIMB5_00009060"
                     /db_xref="89059644"
                     /db_xref="UPI0003B792B1"
     gene            complement(158475..158927)
                     /locus_tag="LacPavin_0818_WC40_scaffold_15340_prodigal-sin
                     gle_175"
     CDS             complement(158475..158927)
                     /product="hypothetical protein n=1 Tax=Marinimicrobia
                     RepID=UPI00039B782C"
                     /codon_start=1
                     /transl_table=11
                     /translation="MKDYQIFWFTGQAGAGKTELAKKLYSHLIELNPDKKYVIVDGDD
                     IRDMFDNKDYSIEGRRKNVDFVQKLCMFLSKNNIVPIVCMVSPFLEQREELKKKLSVC
                     EVYVHCSEIRGREKFHVEYYEQPQDSFISTDTTGKSVEESFSTLLKKL*"
                     /db_xref="UniRef100_UPI00039B782C"
                     /db_xref="A0A0F9FU36_9ZZZZ"
                     /db_xref="nkr:NKOR_09705"
                     /db_xref="UPI00039B782C"
     gene            complement(158973..159632)
                     /locus_tag="LacPavin_0818_WC40_scaffold_15340_prodigal-sin
                     gle_176"
     CDS             complement(158973..159632)
                     /product="hypothetical protein"
                     /codon_start=1
                     /transl_table=11
                     /translation="MEQLRKIIREHVEDVLFEDYPSSFNFYEFNSIKSYNGKLKYANE
                     RLEKLGSGSARVVYKVDDEKVLKIAKNKKGIAQNSVEAEGWLQNYGIVAKIFESDNDD
                     FWIEMEWAKKISPKRFKEITGVDIKKLWDYLFYDKSNYRQKMGLTQEEIDYMNENEFV
                     VDLMSFIHDRDMVYPGDFGRISTYGEVMREGSPSIVLIDFGLSSSVYYDYYDKRQKNH
                     F*"
     gene            complement(159632..160390)
                     /locus_tag="LacPavin_0818_WC40_scaffold_15340_prodigal-sin
                     gle_177"
     CDS             complement(159632..160390)
                     /product="Putative uncharacterized protein n=2 Tax
                     =environmental samples RepID=D6PGJ2_9VIRU"
                     /codon_start=1
                     /transl_table=11
                     /translation="MENINEQNYDLKQFDHTFGLWRYTNSEIEYFSNVINLLMSRSDI
                     KKIFQDPITITSLIDELKDVVKPSDLWEALSSAYRKNIMPIKPANILFDKIRQKKGLT
                     MDYFEEELISESDRDKALSNKAKLSGVPKSILRQVFSRGSAAWKNSGHRPGVSQHQWA
                     MGRVNSFLTGAGGARKADADLWEKARKAKAKKKKHIKEELDILRLAIRNLIKESIGKK
                     ITCSECGWKWNTNESAKSDMYICHKCGHENNPSK*"
                     /db_xref="UniRef100_D6PGJ2"
                     /db_xref="D6PH38_9VIRU"
                     /db_xref="D6PGJ2_9VIRU"
     gene            complement(160396..160698)
                     /locus_tag="LacPavin_0818_WC40_scaffold_15340_prodigal-sin
                     gle_178"
     CDS             complement(160396..160698)
                     /product="hypothetical protein"
                     /codon_start=1
                     /transl_table=11
                     /translation="MISESLFREIIKEVLLDIFEGGRPKAGRTKSGKKVPGKYLTKNK
                     AAMKKEIERVSKLKSDDPSAYGKWEADYADKNKTKKYKTKKSKATIAFEKKFGKKK*"
     gene            complement(160706..161485)
                     /locus_tag="LacPavin_0818_WC40_scaffold_15340_prodigal-sin
                     gle_179"
     CDS             complement(160706..161485)
                     /product="hypothetical protein"
                     /codon_start=1
                     /transl_table=11
                     /translation="MKEKYLRAIIRENIKNIIEYQNLFLEQNSLTMSYTKNYIHGNIN
                     ESEYIKFLNTINESNFFEEIKIKALNSLLTFLKEAAKIGFKIFDKLKTLINWVWGKIK
                     SFKEKNPVLFKVIVITLLVMIILILSASTAHAQTNGSPIPENQINTAIGYIKDMQEHS
                     LIKNTNNMDINKAIAYLIKLRDAHGVTNPDDVKNFGEESLRLANGGIKAAEAYIKDAR
                     TEGQNSQVYNYCLYIMDKGSDFISYSIQKFGSSETVRLGIK*"
     gene            161646..162470
                     /locus_tag="LacPavin_0818_WC40_scaffold_15340_prodigal-sin
                     gle_180"
     CDS             161646..162470
                     /product="hypothetical protein"
                     /codon_start=1
                     /transl_table=11
                     /translation="MVTLTNSSLNKEGQAFISVGRNRLKQYDKNTVYLENGKEFELEL
                     FNEKTTKVLVKIKINGNYISTSGVVLKPGQRIFLERYLDEAKKFKFETYNVENSKEAV
                     EAIAKNGLVEIEFYDEYVSKPYIYTNGTTSIYNSGTGGNPITWEIHNSSIKCSYTSDS
                     TKLNTSSIDFMNLCDTGENLRSFAPQPNHFKKSVESTKSVETGRVEKGSASNQSFTYD
                     SSIYNCWTSNVVTWKIIPTSQKPYDAEELTKNYCVSCGKKLTKSTWRFCPGCGEKI*"
     gene            complement(162540..163472)
                     /locus_tag="LacPavin_0818_WC40_scaffold_15340_prodigal-sin
                     gle_181"
     CDS             complement(162540..163472)
                     /product="hypothetical protein"
                     /codon_start=1
                     /transl_table=11
                     /translation="MSNEIKNIRKIINTILKEDYRFEYKQTYKIPPHVSNVSKKAQEF
                     ISKNNLIKKHKEDIGKKVVTGERRATKIINGEELNYNEVRALRDLFVNLEQEYKNEKT
                     KGKTIENSAIIQIWELNGGNSAKNWTEGILSRHHGKSMKHKELRRGTGDRNRIGNSKN
                     LMKARLPKKPMSESEQINEADLWIKGGVIFIKGENLENGEKRLFATYINNLVNVDRIK
                     KDREEGKPGKMVTFGNNDVFRIMMVDGRLKAVGVMWNSKETMLKKLGMTGTSVVLNNK
                     KTPLHWESLAYTFIPMAVNILSPVLKQEKGIEWN*"
     gene            complement(163498..164910)
                     /locus_tag="LacPavin_0818_WC40_scaffold_15340_prodigal-sin
                     gle_182"
     CDS             complement(163498..164910)
                     /product="hypothetical protein"
                     /codon_start=1
                     /transl_table=11
                     /translation="MKVLSESYKTRIKELAGILSEAVLSIDDIYNNYYKNVNRKDFNQ
                     IVAADPTSVLENGIPKKMGNYSKWLLNLYVRKKLNLEDLYKATEYLELFSKNKNVLSK
                     DNNITDINKIKSLTDLFQIVSKLRTSPKPNVESVENEEDLLTNDYFVERGEATKKDLG
                     NWIVVIPKSLNASKFYGCTSEWCTLFPDRFEYYSKYGDLNIFINKSKINSNNSERRVQ
                     IHLESGQFMDMNDSPINKKEFFDENSEVFNYLYDKYKDKYSGPSDITREGDKIYIVTD
                     GWGDYAENFLTGRDISEEFIRDVLEGESFDYFNYSPSDFDASYYEDDINEENIKTIKE
                     KIKKLDSEVEIPENASGEDLVDLIKENGSLEEIEDAITISGVQAQESADADETYDKLT
                     KAIKNHYGFTEIKWVGDKLFCEISESDYKSIFFDDERGAKDALSNSDDDTMIDYSPPY
                     NGDIDKDYFNENLSDRLSGV*"
     gene            complement(164910..165629)
                     /locus_tag="LacPavin_0818_WC40_scaffold_15340_prodigal-sin
                     gle_183"
     CDS             complement(164910..165629)
                     /product="hypothetical protein"
                     /codon_start=1
                     /transl_table=11
                     /translation="MEIQSDFFQITTPVGSSDAKLFTKIVNRGIDSSLEGFTKSKFDT
                     KQTTDGRRLVLDFHKDELPILLRRLEEDGTEQALSWVEDIKQDSKESLSESKIVNKKT
                     LSKEFERFSKITNRVEERLSEGMFDATSGTQMTRGGSVPKPYVSRYNTQAGIKHYPGY
                     GKTVNTFIPGEEAQTYSGSANLTSAEALFIAIKRVIKSGAPVNDMSFYQEVNWNLNNM
                     GFDSAQPIDVKEALKKMLKDK*"
     gene            complement(165646..166080)
                     /locus_tag="LacPavin_0818_WC40_scaffold_15340_prodigal-sin
                     gle_184"
     CDS             complement(165646..166080)
                     /product="hypothetical protein"
                     /codon_start=1
                     /transl_table=11
                     /translation="MKINKKNKLQECDCQQQSNIGIDVSKIVDSQMLYKKYIKVKFEN
                     SAGKKLNLYVPKSIFTNWMSSSAQKGNALYNFTKQFLSNGGQINEIVNGFGDLIGDDD
                     IGNNSTNTMVGKSKFGTDKTIRQTIAKVKTYDANMGRGIITW*"
     gene            complement(166263..168314)
                     /locus_tag="LacPavin_0818_WC40_scaffold_15340_prodigal-sin
                     gle_185"
     CDS             complement(166263..168314)
                     /product="hypothetical protein"
                     /codon_start=1
                     /transl_table=11
                     /translation="MNKKEIKESFLFHYNENDTDRFFCPCGTNFTVKENIEEKEFVLN
                     TKKNNPYEQINVEDIIDKIDLKASCPNCKKQIKDFSSIGKKAEVNKRFYKNFSFQEST
                     SDISLSKSLIEGEYDAYFETFSIKETKVSLVFEKESRQIKLIHNDNSTDIDLDALFET
                     VSKFYSTEKEKETVKIVDNLVDIHIFIGRLANFIKDAKNIDFLSGLMEEINGTRQGIL
                     NDAIPTLTKVTCILLAIAKHESLSTVALTKNALFLFELLKDCELPKSNVLTDNKLTKP
                     VQIFSYLINFENKKIQKDIDKEKNEKQRIIHKSVKLLNGQEINFENDFKHATLNEKTI
                     VKKSADGTLVLEDSVENKQISPLIYKKIKTVKEYKKLIKYTKFIDYNYLVNLTKKYDI
                     EFLNELFFYLEFRGDLNTNKLNYFLNLYSDYKILNKEHDYNFKHYIGTFDDCLRMIYS
                     LKWDINKNLLQIKKCEELEKYHDWLIKHYNVTQQKESNVKYQTFVEKYKEIEKYDNKD
                     IKIKLVGTIESLMFWAKELNNCAASYATRVLNGQYLLAIVEYKTFKEDSEKDNLKNFL
                     MGFSVDKRGMLEFDQMKSTNNQRGSNKLKMIVMDYLREKDITFREVADLSLGFSSESF
                     GALNNIVAGLNNHVEAQLVPQIENDLAINETPAEMGGLNFAPSIQHDLDSHVRIGDKK
                     V*"
     gene            complement(168398..168811)
                     /locus_tag="LacPavin_0818_WC40_scaffold_15340_prodigal-sin
                     gle_186"
     CDS             complement(168398..168811)
                     /product="hypothetical protein"
                     /codon_start=1
                     /transl_table=11
                     /translation="MKLTNEYLKQLVLETLEQESTLVSVKPGSKTKTGQAKPSFKEKE
                     NNPKVSVSEPFVEKVKEGAVDKLDKEHDKKTKTFVTGGTKAPKKDQPKPEIKEKAPKQ
                     AEVKRIAKSEFELKESYTKKELAKFVYEEAKRLIK*"
     gene            168939..169457
                     /locus_tag="LacPavin_0818_WC40_scaffold_15340_prodigal-sin
                     gle_187"
     CDS             168939..169457
                     /product="hypothetical protein"
                     /codon_start=1
                     /transl_table=11
                     /translation="MPKFNFLSFIFILILSNNLFSQSKSDSTFFNYINLIRKSQKIQE
                     LKMDSSLNIISKEYAGFIMESFNNLEDKNLKKGMKKVFFETEEIYREISMKHLGFANE
                     NLIELHTFIASKKRSYSEEELCDLIMSSIVSDKNDIHDVLYGEHKKIGIYCICKKTFE
                     FNQVVVCIISYE*"
     gene            169503..169922
                     /locus_tag="LacPavin_0818_WC40_scaffold_15340_prodigal-sin
                     gle_188"
     CDS             169503..169922
                     /product="hypothetical protein"
                     /codon_start=1
                     /transl_table=11
                     /translation="MKKLIITAYVILSSCLMVQAQDAKFNENDFVKYINNIRKTEIVR
                     SSDSCAPCVNELFSVLEKKDMSNSVDILFHSTKANKKYGQVFVSISTEYEINLNQYFE
                     EIVRPVKNLILNEKNKHFLLFHKQISDRVIIVFKVVK*"
     gene            complement(169934..171055)
                     /locus_tag="LacPavin_0818_WC40_scaffold_15340_prodigal-sin
                     gle_189"
     CDS             complement(169934..171055)
                     /product="hypothetical protein"
                     /codon_start=1
                     /transl_table=11
                     /translation="MNKKLVSENYKQKMQRLSGIKETYKSDLDLLKESYFLTEQDVLN
                     EGIKDTALAVMTFLTTVTSVLGQNQSLQIKQDLLQTNIKDRKEMVDFKKNLEQKLGDK
                     TNTADYKKFAEKLNELEKLVGTTSRDEGTVKKYGSVSVREFNYTFDLKNPEDKERLSV
                     VLADAKSQKGTLVLNNDTLIKMMAVVQPNIKATMKEDIKINNQAFKTYNVYQADPEVV
                     KDIANKIKNQFAEFSSVSGYILVHGSASHVPTTAFGGSNEMLAQARSCSLATQIEQEL
                     GDKFAGKVKVESEVAGPEYANDKENTAKYAPFQFSDVIIDLIATKAKEEIPKEVEQEI
                     VVVKTLKANITASEKSYGITINPITSRGKSASTACPIKF*"
     gene            171136..171465
                     /locus_tag="LacPavin_0818_WC40_scaffold_15340_prodigal-sin
                     gle_190"
     CDS             171136..171465
                     /product="hypothetical protein"
                     /codon_start=1
                     /transl_table=11
                     /translation="MKLNKTALAKFVFQILNEEESRFKKKEKELWIKDAIEKTGSLKK
                     QLGFNKDEKINSSVVNKEINKLEKKDENKEKKGIQGLSNKDLALFKKLNLAKTLARLR
                     EKKKAKK*"
     gene            171465..172262
                     /locus_tag="LacPavin_0818_WC40_scaffold_15340_prodigal-sin
                     gle_191"
     CDS             171465..172262
                     /product="Putative uncharacterized protein n=1 Tax
                     =sediment metagenome RepID=D9PHH6_9ZZZZ"
                     /codon_start=1
                     /transl_table=11
                     /translation="MPILFNNSHYTKKFQETVDYLKKKKKVLFITTSNRYKEEKEKPK
                     STVLAYLLSKEIGEEKVTIIDASSLKIYNCEGNVSRVDGNQCGLKAALLKNQEKNPSG
                     YHRCWASYNNEDDELWKISKELFDSDAVVFFGSIRWGQMNAYYQKLIERLNWIENRHT
                     TLKEESIIKDIDAGIIITGQNWNGEDVMKTQKQVFKFYGFKVPNQLSWFWQYTSDELD
                     ETKESYIKSPKKFEEIFKIKILSLTKPIDKLRNLIREHLFLIKKSKN*"
                     /db_xref="UniRef100_D9PHH6"
                     /db_xref="D9PHH6_9ZZZZ"
                     /db_xref="mhu:Mhun_1849"
     gene            172332..174467
                     /locus_tag="LacPavin_0818_WC40_scaffold_15340_prodigal-sin
                     gle_192"
     CDS             172332..174467
                     /product="putative multifunctional tRNA nucleotidyl
                     transferase/2'3'-cyclic
                     phosphodiesterase/2'nucleotidase/phosphatase (EC:2.7.7.72)"
                     /codon_start=1
                     /transl_table=11
                     /translation="MEKEKNKISYSAVVLDAASKKRLLNLLSSMVPNGWDKIAHHMTI
                     CMGQLPKDLKNKIGEKIQLSVDGVGMSDKALAVRVLGFEIKNKIPHVTVAIDRKNGAK
                     PYDSNKIEKWIYFGGELYLTGIVEEIPYAVEEKNPKDLKEAVSISDIKDLPFKDDIKA
                     EGGKMFSVGGRVRDEFLGKESKDLDILITGIGFDKLEQILLKYGKVDLVGKSFGIIKF
                     KQNGSSEDIDIAIPRTERVISSGHKGFEVTADPNLPIEQDLMRRDFTINAIAKDIDGN
                     IIDPFNGLEDLKNKVIRAVSPVAFSEDPLRMLRSVQFASRFGFKIAPETEKMIKDNAS
                     DIKEISKERVLIEFDKIVNKGKSDVGIKILDETGLFKNIFGFDFKGDYSDFKKVKSMS
                     DFIYLCFSNQSVKASEFYKKNLRGEIAATKELEALEMIPLISGDPGDDRAIVMRMLSK
                     SPNVQNSGILNPYIKGLIVEMTTGVYPKSLSDLTIDGNDLMSMGFKGKEIGDKLSDIV
                     LNIFKDKLKNNKEDIMNFLQKGNDKEVIKESEERIITHIAVFDFDNTTIDSPTPEIGK
                     QTWKEKTGKDWEHKGWWGKIDSLSMEVFDLKPIGETLKGYNRVKNDPTVYKVLLTGRI
                     GKFENQVKKILNSHGIKFDEYLFNDKGNTLEFKIHELEELTKKFSNATIVECWDDREE
                     HFPFFERWGEIFESKNPGINKYIFHKIKV*"
                     /db_xref="jeo:JMA_41330"
                     /db_xref="UniRef100_K1YZW3"
                     /db_xref="88954465"
                     /db_xref="K1YZW3_9BACT"
                     /db_xref="2.7.7.72"
     gene            complement(174473..177148)
                     /locus_tag="LacPavin_0818_WC40_scaffold_15340_prodigal-sin
                     gle_193"
     CDS             complement(174473..177148)
                     /product="Putative uncharacterized protein id=3847482 bin
                     =GWF2_Lentisphaerae_57_35 species=Herpetosiphon
                     aurantiacus genus=Herpetosiphon
                     taxon_order=Herpetosiphonales taxon_class=Chloroflexi
                     phylum=Chloroflexi tax=GWF2_Lentisphaerae_57_35
                     organism_group=Lentisphaerae organism_desc=a459"
                     /codon_start=1
                     /transl_table=11
                     /translation="MYNFLNINPGDNPNEGRNKINYNFSLIHGGSFTGGTSGGTPAGN
                     TYEVQFNGGGVFSASTNFKFNPNDNTLVEGYNNSISGTSNYSSIIGGKDNYTYNSCES
                     TIIGGEYGHVLNNTITSGIFSGIHNIITNNSQASTIIGGAYNIVDDSISSSFVGSIVS
                     KIENSTIASIIGGCSSRICNSLDSNIIGGLGFNDYYPNIQHGVSGGTLIKGSCSSVIV
                     GGGYTKEFFSYPYTIRYNYPNRMYNSTSSAILVGHGNCVNDVKNSTIIGGTFAYALNS
                     DKVSLINSENVVVSGNSKNVTIIGSGTKEIPTVGFPGAITVENSNNILMTNTAPVRIF
                     NLYGDFFAPSVIKNVDGAILNGVLGSYIGGYTTGQTVALDLQFIQSANIYNSLNVHAK
                     NSTFFNVNNSNGVTGFFADNSYIINSSQNNLILHSNDNTINNSCGNSIINSYNSSLKD
                     SCVINQLGSIKGIITGSSYSSIINAGSNNTPTSGTPGFNKIYDSNGAMIIGGSETRSS
                     FLGGTVFYPNEIHYSDTSSVLFGLRNIISGSTSGVSAFNTIAQGTVNRIYDSLGSLIL
                     RGDDNEVKSSLLTALINSQSGYLNNAQCSSIINGRQNEINNTIQSIIIGSTHSCINNY
                     SYNSSIIGGGYNQLTGSSYSSIVGGKSNQLTNNSYFSSIIGGRSSQLTYNSCYSSIVG
                     GRYNQLTGSSFSSIVGGQNNQLTGNSTFSSIVGGRDNQLTNNSNYSSIVGGLNNRLTC
                     CSNNSSIVGGYCNQLTNNSNHSSIFGGRNNQLTNYSTYSSIVGGQNNQLTNYSNYSSI
                     VGGYCNQLTNNSTYSSIVGGSNNQLTCSLRSAIIGGTNLSLISENDTVLVPKLKVSNS
                     ISSLSGGTFYSGITGTYVVGLNTFTVVNGIITSLV*"
                     /db_xref="gwf2_scaffold_2476_23"
                     /db_xref="86619647"
     gene            complement(177183..178820)
                     /locus_tag="LacPavin_0818_WC40_scaffold_15340_prodigal-sin
                     gle_194"
     CDS             complement(177183..178820)
                     /product="hypothetical protein"
                     /codon_start=1
                     /transl_table=11
                     /translation="MPFFNSNNTNRNFFSAYTTISSASTFNSSIVCFNGGGVRWEFPD
                     GSSKTTGTTYYNIPGSGKRLIKAVVNRTKNIRTINISNSYLADNVTLFEGDDIIANQT
                     LASSINISSNANLTGLTLPNISNRLINSIDISSCNFSGQVDFSTINLSGFVGNSLTFL
                     TYNNNKLNSILLKDDFYTNPVNLIEIDGCSIGSGGFSSNAPVGKLNFNKTIDLSKFSA
                     LGGQLLLTTGLYPNGNSGITNVYFPPSVSGNNFSRIHLNGLPNYTGNSYNLDLTWAKN
                     KLGGYLIFNNLPLITGFTANSIVTNYTYQFDMSYCDLQGALDLTSFTRLNYLFYVNNN
                     TGLTAINFNSNMPGNSFSQFDISYTGIRSLDLSMYNNIGDYIMNFTFCPNLTGVTFPN
                     NLAVGSGSYLPYFYNCDFRDLDFSYTHLAHPYGTRLRCENNPNLTGVTFPYEGVSNSG
                     DNYNYMYFQNCNINKFNIQNLSGRNDNTLQVRLENNNMTAGIVNEILTKLDNTGWSGN
                     SLNIGGSNAAPDTTSGGFNGIAAKSSLTGKSWSITTS*"
     gene            complement(178832..180100)
                     /locus_tag="LacPavin_0818_WC40_scaffold_15340_prodigal-sin
                     gle_195"
     CDS             complement(178832..180100)
                     /product="PREDICTED: uncharacterized transmembrane protein
                     DDB_G0289901-like isoform X1 n=1 Tax=Aplysia californica
                     RepID=UPI000359A65B"
                     /codon_start=1
                     /transl_table=11
                     /translation="MSNLLVINPGDNPNEGRSKINYNFSIINGGISGSTNSEFTGGTV
                     SGDTNFLGNLSGTTLFSGSTNLGDLFSTHDYHVTGVTFNVGNYKLNINQNDGSSYLAD
                     LSILSTDMTVTGGTYDPNTGIGTFSNNSGGTFQVSGFLTGYTDHYVTGGTFSAGTLTL
                     DRQNGSLSVNIGNYLYLSGGTVTGNTNFSGNVSGGTYFSGSTPLTTIIQNIASQYSGG
                     TTTSGNFLPLSGGTVTGNTNFSGNVSGDTYFSGSTPLTTIIQNIASQYSGGTTTSGNF
                     LPLSGGTVTGNTVFTQGFTASTISATTYYGVKETGITPSIIFVSSPVSEYILDVSTSR
                     TAKINLSNGANLNLKLSGITSAATGNIWLLQGSAGNSTLTLTGASYTNYVVNGGAGQI
                     SLSNSANAIDIVSYITDGVNVYWSSGYNYT*"
                     /db_xref="UniRef100_UPI000359A65B"
                     /db_xref="85847084"
                     /db_xref="UPI000359A65B"
     gene            180167..180670
                     /locus_tag="LacPavin_0818_WC40_scaffold_15340_prodigal-sin
                     gle_196"
     CDS             180167..180670
                     /product="hypothetical protein"
                     /codon_start=1
                     /transl_table=11
                     /translation="MSENLFLRKKINNLIKEMFEQTEELQIPVFDKEKAKEVVFAFVN
                     DKIDKGSVKVEESSEMEVSDMVDANDSVKKGQAYKKENPIISFKYQGKEYSFLLEIEK
                     EYSYETESGNWDTPSNETFELIDISLTHDEIEIGNWEGDVVKLYPADLGKETFKKFEK
                     TLLKFID*"
     gene            complement(180685..181071)
                     /locus_tag="LacPavin_0818_WC40_scaffold_15340_prodigal-sin
                     gle_197"
     CDS             complement(180685..181071)
                     /product="hypothetical protein"
                     /codon_start=1
                     /transl_table=11
                     /translation="MKGIVKKNKDAELVVQYEKAFEKKELKINPKFKKKLEEGTEVNF
                     EEIKINPMGRKVDPMNYKQNQSSCIWVADINQTYQHKEENGQIYSEIETILIRWQLNP
                     TKTAGYITREIINVLEESKKKQKEKK*"
     gene            complement(181068..181319)
                     /locus_tag="LacPavin_0818_WC40_scaffold_15340_prodigal-sin
                     gle_198"
     CDS             complement(181068..181319)
                     /product="hypothetical protein"
                     /codon_start=1
                     /transl_table=11
                     /translation="MTKENVISIAIAMSFKLNYDQWEIEDKEWIRFVLSNDDLDEKNF
                     RLIWYKNDSIEENLERAANILFKSGKKAKIKQISEYISL*"
     gene            181469..182056
                     /locus_tag="LacPavin_0818_WC40_scaffold_15340_prodigal-sin
                     gle_199"
     CDS             181469..182056
                     /product="DNA/RNA non-specific endonuclease id=4581190 bin
                     =GWF2_Melioribacter_38_21 species=Chloroherpeton
                     thalassium genus=Chloroherpeton taxon_order=Chlorobiales
                     taxon_class=Chlorobia phylum=Chlorobi
                     tax=GWF2_Melioribacter_38_21 organism_group=Ignavibacteria"
                     /codon_start=1
                     /transl_table=11
                     /translation="MAQIKPDTLINNGVYKSYFSYKFKEPLYVSYILYNGGGDCSREG
                     FHFKNDTKITFMARDNDYDKSGYDKGHLVNSEDYAYDCKKDEATFRYYNCLPQTPNLN
                     RGVWKKWETGIRTESQTDSLLIICGGIFTSGKTIGDKVAVPDYCFKIVQSLKTKRILW
                     GLLFTNKEKDSTMEFKTIEGLEKFSQYQLKDLFSK*"
                     /db_xref="gwf2_scaffold_87_123"
                     /db_xref="cts:Ctha_1807"
                     /db_xref="89817195"
     gene            complement(182042..182473)
                     /locus_tag="LacPavin_0818_WC40_scaffold_15340_prodigal-sin
                     gle_200"
     CDS             complement(182042..182473)
                     /product="hypothetical protein"
                     /codon_start=1
                     /transl_table=11
                     /translation="MKYFILLTIFLLNSFSLKSQKNNWDFVYSKDRLQVLKDTMIVRG
                     TIEYIHGELDGDFHIHLRLDSVYNYMLNKVNIKKQNGCLVLEIICGKKSVFSICGGYT
                     NKIEIPHIGDYVEVVGSYVFDKIHGHMEIHPVFDMGLLFRK*"
     gene            182586..183611
                     /locus_tag="LacPavin_0818_WC40_scaffold_15340_prodigal-sin
                     gle_201"
     CDS             182586..183611
                     /product="hypothetical protein"
                     /codon_start=1
                     /transl_table=11
                     /translation="MGSKIRIINSSGTRFPKKPTPNQTNLTSDGNNVFIDSTTVDKKI
                     GGGGSVDGNLINTNNSSVAQSPYSTIIGGGNNYIYQAPQGSILGGCLNTISGNSECSV
                     NYNSIIGGCRNTIIDSDYSTVIGGLENCIIGYDGDYSIIAGGTRNLICYQSQHNAILA
                     GCYNKIKSDGWRDSYYSTILGGKTNTVCNSSYSSILGGAYGKIVSDAETADCSSIISG
                     NDNKIYNSNASSIIGGVSNSIEKNTQYSLILGGTNNNIYCSSKSAIIGGFSSQLSGSS
                     RSVIIGGFEMNLFDTSDTVLVPSLQINNTLSTMSGSTMTPGLTEELTITGVTKLKIVN
                     GLILGYE*"
     gene            complement(183618..183848)
                     /locus_tag="LacPavin_0818_WC40_scaffold_15340_prodigal-sin
                     gle_202"
     CDS             complement(183618..183848)
                     /product="hypothetical protein"
                     /codon_start=1
                     /transl_table=11
                     /translation="MSEIKLNKILGFNGILKDNLVIYGCRTFSVEDYENLYNILKKLD
                     IKAYTLGAGIVKFEELEEMMRIIKSSTSPSKD*"
     gene            complement(183862..184770)
                     /locus_tag="LacPavin_0818_WC40_scaffold_15340_prodigal-sin
                     gle_203"
     CDS             complement(183862..184770)
                     /product="Uncharacterized protein n=1 Tax=Microscilla
                     marina ATCC 23134 RepID=A1ZFZ5_9BACT"
                     /codon_start=1
                     /transl_table=11
                     /translation="MKKLLFIPYFILILFTLSLMSCCSSNKSVKADEFNNSDTTVVES
                     AVPASEENYKDVSEMASYEEDVNKNHIIIGKKAKNSFHATSSSHGNIRARDLNIGGSG
                     HFVNNGNGSSPISSNNSEINNKNDLGVIAYNIPDTMNVGVEYIVYLRISKKMSRNLTV
                     GFVGDTNKLVIREIRVGGTMEVKLIETNSSEESFKITTLSSGIQNIESDSSYTTWEWS
                     IRPIKGGIHKLKMIVVIKGGDFTKDIPVYEDEIYIQNSSIFIVKNFISKNWQWLGGSI
                     IIPLIIFFWKRREDKKGEKKKISKKQ*"
                     /db_xref="UniRef100_A1ZFZ5"
                     /db_xref="A1ZFZ5_9BACT"
     gene            complement(185589..185849)
                     /locus_tag="LacPavin_0818_WC40_scaffold_15340_prodigal-sin
                     gle_204"
     CDS             complement(185589..185849)
                     /product="hypothetical protein"
                     /codon_start=1
                     /transl_table=11
                     /translation="VLIEERIKLIVADEHTLGYIAPNSNDVGVLQASVLRGATSSCPL
                     SSLNPMPTYMFKKIRLANKQDFDNFRVCFNGYNNEKEYEYEK*"
     gene            186161..186505
                     /locus_tag="LacPavin_0818_WC40_scaffold_15340_prodigal-sin
                     gle_205"
     CDS             186161..186505
                     /product="hypothetical protein"
                     /codon_start=1
                     /transl_table=11
                     /translation="MTKTSNVENRPNKIAKGFTKHYEREEAKGKIRISNPKHLNYNEE
                     KSIIINKLIVRGTTDELRGYSLFYRKLIKKEHPIDKGYFKEVYVLSDMGKAKLARLKR
                     KKVRSKIETKVV*"
     gene            186536..186841
                     /locus_tag="LacPavin_0818_WC40_scaffold_15340_prodigal-sin
                     gle_206"
     CDS             186536..186841
                     /product="Uncharacterized protein n=1 Tax=Alistipes
                     putredinis DSM 17216 RepID=B0MZH9_9BACT"
                     /codon_start=1
                     /transl_table=11
                     /translation="MKKDDFKTDVVFRKYRVSGEIIALMPHDVVDFGGNVNSYMQVGQ
                     HGGADYIGVIAKTIPAKDTECADLKKEMEELGYDINPIKRINQEKYISSFMEIRNKK*"
                     /db_xref="UniRef100_B0MZH9"
                     /db_xref="A0A069DBW3_9BACE"
                     /db_xref="rbc:BN938_1819"
                     /db_xref="B0MZH9_9BACT"
     gene            187249..187872
                     /locus_tag="LacPavin_0818_WC40_scaffold_15340_prodigal-sin
                     gle_207"
     CDS             187249..187872
                     /product="hypothetical protein"
                     /codon_start=1
                     /transl_table=11
                     /translation="MKNQPISQIVAKLSNEKKARRTTLPQFIQHLIQLSQGNYTKGFL
                     IMASDHKMNKRGNELFGRVKKLSGWGFDVNADYSRKVNLQREREGLSMDFESLPTWAE
                     KVNDIIYRHKTETHKLYMSVFPSANFGTFVSYFVDGRPATESELRTIKEFTPEKSESS
                     RQGTTKTVQIRRPSLNNILLASLGGKRMFLFENYNELTKEINETATV*"
     gene            188161..188415
                     /locus_tag="LacPavin_0818_WC40_scaffold_15340_prodigal-sin
                     gle_208"
     CDS             188161..188415
                     /product="hypothetical protein"
                     /codon_start=1
                     /transl_table=11
                     /translation="MKTVTQQKARKSLISAIMTEHGIEQRLLEIAQEVQNKMENGIPA
                     PHRLEKEFQILSKELSSELNKKAEAEVVLGMDKSLNFTMN*"
     gene            188807..189013
                     /locus_tag="LacPavin_0818_WC40_scaffold_15340_prodigal-sin
                     gle_209"
     CDS             188807..189013
                     /product="hypothetical protein"
                     /codon_start=1
                     /transl_table=11
                     /translation="MDNIVRTQILVENLMYGMTVEYRGEILTVGKNDLSNGFMGYAFR
                     GDASSKNITLVQFKVPTNKGIILR*"
     gene            189083..189472
                     /locus_tag="LacPavin_0818_WC40_scaffold_15340_prodigal-sin
                     gle_210"
     CDS             189083..189472
                     /product="hypothetical protein"
                     /codon_start=1
                     /transl_table=11
                     /translation="MNTQQISQKIMQQLYAGGRNKVYSWGANAWSCGVMPKTNRSGRI
                     GLGGEPYLMFKVQGFLFKGMVRIILAWDDTYTVQLLKKEGVDLVVKDEMVNIYFDELT
                     DIIDRKVEHCGDEEKYKEQVKKATYNI*"
     gene            189789..190286
                     /locus_tag="LacPavin_0818_WC40_scaffold_15340_prodigal-sin
                     gle_211"
     CDS             189789..190286
                     /product="hypothetical protein"
                     /codon_start=1
                     /transl_table=11
                     /translation="MKNSIFFLILSFALSSCSKSSFFKTGTYEVKSFSYDYNINFDKG
                     GTITFKDNGSGELVLNTGFENKYERLGFTYHIKKDNITFDFDDVTINNYRVKNGGMSN
                     YMIREFGYTIQINDSTFAKPCNMNNISGTWNWNTPNYINYGSAKSDFGNSPTDIGASM
                     RLNMN*"
     gene            190367..190618
                     /locus_tag="LacPavin_0818_WC40_scaffold_15340_prodigal-sin
                     gle_212"
     CDS             190367..190618
                     /product="hypothetical protein"
                     /codon_start=1
                     /transl_table=11
                     /translation="MTAIIKKATKNMIQAILTQVSLSQRLIEIAQEVQEKMENGIPAP
                     HRLEMEFAQLSHEMNRSISRQAEAEQALGLSKNFKFVLN*"
     gene            191067..191585
                     /locus_tag="LacPavin_0818_WC40_scaffold_15340_prodigal-sin
                     gle_213"
     CDS             191067..191585
                     /product="hypothetical protein"
                     /codon_start=1
                     /transl_table=11
                     /translation="MKEFGFIRTEGNSFTLSYKGKIVKENIENYSIFPRKTDGLSILG
                     IEEITLNYPNLFIYDIIIENFFRYSENDFVNCLINLNKNEQFKYLGIEDLFTSKNNYV
                     SPREIDYLFFDSEYANKIILPILKYGYSNCVYAVFSKEIILNSKLKENMKNVKYKPMW
                     VNAYLEVIPDFV*"
     gene            191899..192213
                     /locus_tag="LacPavin_0818_WC40_scaffold_15340_prodigal-sin
                     gle_214"
     CDS             191899..192213
                     /product="hypothetical protein"
                     /codon_start=1
                     /transl_table=11
                     /translation="MATKKTILIALIAHYNKVIKGLPKVSDEDLVRYLCSNDVDMGIC
                     GCSLYRLGHVIYSRKWVKKYTRKGSDYWLKVPWQADDRKEIKSLLQGRVDIMKEILKT
                     CE*"
     gene            192291..192485
                     /locus_tag="LacPavin_0818_WC40_scaffold_15340_prodigal-sin
                     gle_215"
     CDS             192291..192485
                     /product="Uncharacterized protein n=1 Tax=Syntrophobotulus
                     glycolicus (strain DSM 8271 / FlGlyR) RepID=F0SV33_SYNGF"
                     /codon_start=1
                     /transl_table=11
                     /translation="MDMTLKGKRIRLTEDMNDPQPIKAGEEGTIKFTDGIGQIHVSWD
                     NGRSLAVIPNEDKFVFVIDN*"
                     /db_xref="UniRef100_F0SV33"
                     /db_xref="sgy:Sgly_0080"
                     /db_xref="F0SV33_SYNGF"
     gene            192550..192657
                     /locus_tag="LacPavin_0818_WC40_scaffold_15340_prodigal-sin
                     gle_216"
     CDS             192550..192657
                     /product="hypothetical protein"
                     /codon_start=1
                     /transl_table=11
                     /translation="MSKTKNKNGYFFTWETTEGEMMKSPTFTNRAEANL*"
     gene            193124..193378
                     /locus_tag="LacPavin_0818_WC40_scaffold_15340_prodigal-sin
                     gle_217"
     CDS             193124..193378
                     /product="hypothetical protein"
                     /codon_start=1
                     /transl_table=11
                     /translation="MKNLLIVKTIFFLVILAIIFSLNSCSSSSACYSISQGYGMPTPT
                     SRGTEVVWGGKFSKTPYYNKPKKQSHKRVRNPYVTKWYES*"
     gene            193432..193902
                     /locus_tag="LacPavin_0818_WC40_scaffold_15340_prodigal-sin
                     gle_218"
     CDS             193432..193902
                     /product="Putative uncharacterized protein n=1 Tax
                     =Isoptericola variabilis (strain 225) RepID=F6FUN6_ISOV2"
                     /codon_start=1
                     /transl_table=11
                     /translation="MDLNEAEKLAISLMKKHGLIEKGWRFEFDRAKRRLGVCRHYCRT
                     IGLSKGLTALNEVDRVRNTILHEIAHALVDSKHGHDLVWRRMAMSIGCDGRRCVSVGS
                     IKTVESKYIAICNNCGHKHKRHKITSRTKKTSCGKCLPTYDERYKLTWVLNPNN*"
                     /db_xref="UniRef100_F6FUN6"
                     /db_xref="iva:Isova_0500"
                     /db_xref="F6FUN6_ISOV2"
     gene            194209..194475
                     /locus_tag="LacPavin_0818_WC40_scaffold_15340_prodigal-sin
                     gle_219"
     CDS             194209..194475
                     /product="hypothetical protein"
                     /codon_start=1
                     /transl_table=11
                     /translation="MFALKAEMVILSHLSDAEEATLMGDTESCLQHIKFAKFVILKSE
                     GNLNMLFEESDLNTMWSNVFPKQNEKNAIRQMLKDIDKEMDKPC*"
     gene            194651..194791
                     /locus_tag="LacPavin_0818_WC40_scaffold_15340_prodigal-sin
                     gle_220"
     CDS             194651..194791
                     /product="hypothetical protein"
                     /codon_start=1
                     /transl_table=11
                     /translation="MKINKYRVQKAIMCFQSGIQNGRNIYWSFRLSLWWFSNGFEFEG
                     DN*"
     gene            194837..195193
                     /locus_tag="LacPavin_0818_WC40_scaffold_15340_prodigal-sin
                     gle_221"
     CDS             194837..195193
                     /product="hypothetical protein"
                     /codon_start=1
                     /transl_table=11
                     /translation="MKKLILSLSILSFSLCGFSQMAEDNSAYVPAKFEVNQSTDNQVQ
                     SYVEPMKDTVYCCQSKDKIISTENKSLNSQDFYKQEQQKQLEQTRSLYQRGGNYYADR
                     ALMYGFQVLTQTIYPF*"
     gene            195542..196312
                     /locus_tag="LacPavin_0818_WC40_scaffold_15340_prodigal-sin
                     gle_222"
     CDS             195542..196312
                     /product="hypothetical protein"
                     /codon_start=1
                     /transl_table=11
                     /translation="MNGYRILEERFLNVRNTSVAVRQTEPISNRVQAIIDFLIDKKIP
                     YHVDIFPLHEESKIELCNIVVNFNEAETDERIIFTAHHDVNNVKSLNILDNTASVVNL
                     LSLALNLKGLKLNKRCSIVFTDNEEFGGSGAEFLANKVKLGEYGNVLGIINSELTGCG
                     EIWVDKVGEGFISDKLNEIKTDINIHRTPFNDSFVFRRAGIKSICLGIMPTQEMQILQ
                     EHHSCRYWQYCHQDNDDMLNANENDMQEYVNQLKKFVL*"
     gene            196350..196667
                     /locus_tag="LacPavin_0818_WC40_scaffold_15340_prodigal-sin
                     gle_223"
     CDS             196350..196667
                     /product="hypothetical protein"
                     /codon_start=1
                     /transl_table=11
                     /translation="MAKNDTLLQELYEGKKYLRVKFSSSIYPFHVVLHGRDKTPDCYV
                     TSFQANLYFRTEKGCEREKYTSYKRMLNEVAKRANKVLGDNTVIKEVDIFDVTEQNYL
                     PLF*"
     gene            196987..197202
                     /locus_tag="LacPavin_0818_WC40_scaffold_15340_prodigal-sin
                     gle_224"
     CDS             196987..197202
                     /product="Putative uncharacterized protein n=1 Tax
                     =Gordonia otitidis NBRC 100426 RepID=H5TRT8_9ACTO"
                     /codon_start=1
                     /transl_table=11
                     /translation="MKIVSARITKMPQSFFDQMPQVFVTLENGREEFLFEYYPDEISF
                     STSEFIGLTMDEARHLKFVKDKKFLQS*"
                     /db_xref="UniRef100_H5TRT8"
                     /db_xref="H5TRT8_9ACTN"
                     /db_xref="H5TRT8_9ACTO"
     gene            197252..197503
                     /locus_tag="LacPavin_0818_WC40_scaffold_15340_prodigal-sin
                     gle_225"
     CDS             197252..197503
                     /product="hypothetical protein"
                     /codon_start=1
                     /transl_table=11
                     /translation="MIGRSANGFSNLTEFCTEQIGVAVLETLKQYGEISVRQISDTEI
                     FFVPKNGKHLQITNECDLLFLFSLDFNWHKKMCCYILKA*"
     gene            197532..197792
                     /locus_tag="LacPavin_0818_WC40_scaffold_15340_prodigal-sin
                     gle_226"
     CDS             197532..197792
                     /product="hypothetical protein"
                     /codon_start=1
                     /transl_table=11
                     /translation="MKMKKAIVSFPSKIGDNKEIFKSIEVERKIIQSKEQFNDYKKDF
                     PTHYPLTEPHFKRELREGNTIIINEKGGWCVEGEGIKIIKYL*"
     gene            198220..198855
                     /locus_tag="LacPavin_0818_WC40_scaffold_15340_prodigal-sin
                     gle_227"
     CDS             198220..198855
                     /product="hypothetical protein"
                     /codon_start=1
                     /transl_table=11
                     /translation="MKIVRKFSKCCHAKLHQQNDVFFCTNCISILDKSEIKIEMKPII
                     IASTIFIFLYMVLNSSFAYAPKIFTKGFYSSKDKTEQPTTYAIDYIQVKIIEGNKSNS
                     VSVAGAVGNMQIMPVSLDDWNEQNSNQQYSMNDMTNEAKNIKVGKWMLEKRIPEILNS
                     KKVPLTINHILIAYNWGCGNLVNWYNSGAIVARLPNETQQYICKYWAKAKI*"
     gene            198860..199027
                     /locus_tag="LacPavin_0818_WC40_scaffold_15340_prodigal-sin
                     gle_228"
     CDS             198860..199027
                     /product="hypothetical protein"
                     /codon_start=1
                     /transl_table=11
                     /translation="MCEKRKSNQIILLVSKLTENEEYKLLLSELKTKAHIEKEGEPTI
                     HLLSDDFAGAF*"
     gene            199087..199260
                     /locus_tag="LacPavin_0818_WC40_scaffold_15340_prodigal-sin
                     gle_229"
     CDS             199087..199260
                     /product="hypothetical protein"
                     /codon_start=1
                     /transl_table=11
                     /translation="MYFEFHIVKWNEAGNKLLEKITMTVQRQSLSNARTVVRRKYPAY
                     QGYFEELNSVCSK*"
     gene            199289..199543
                     /locus_tag="LacPavin_0818_WC40_scaffold_15340_prodigal-sin
                     gle_230"
     CDS             199289..199543
                     /product="hypothetical protein"
                     /codon_start=1
                     /transl_table=11
                     /translation="MEKIIERFEKITKKEKLDYNSFIFNLSFDSLENSIKLKLLKKLI
                     ESEDFEKTMVEMYFEELLLNIEFESIKKEISDIHLKKYRE*"
     gene            199618..199812
                     /locus_tag="LacPavin_0818_WC40_scaffold_15340_prodigal-sin
                     gle_231"
     CDS             199618..199812
                     /product="hypothetical protein"
                     /codon_start=1
                     /transl_table=11
                     /translation="MKNEKLIIQKKLDYVKTVRRIDRELAKESGEFHTWMPTNSIHKD
                     KKKDSNKKESRNYKYKGEKD*"
     gene            200104..200691
                     /locus_tag="LacPavin_0818_WC40_scaffold_15340_prodigal-sin
                     gle_232"
     CDS             200104..200691
                     /product="hypothetical protein"
                     /codon_start=1
                     /transl_table=11
                     /translation="MKTIKTDTHLLLVDETEEIKTSDWYLDLSVFKSDITINKGIYQM
                     VYPKWGKEGRGNCAKVIASYPKIEGDEMCMFDKAQEYAIGTKSPNREAHRQGFVEGYK
                     QAKSKMFSLNEVKGLLFQVGNAMRYKGVNYASYFNYKNVKEEVDKVLQSLTKPKEYEF
                     VPEMENDIRQTASLYPQPKILNNKIQGTWKEIPTF*"
     gene            200744..201274
                     /locus_tag="LacPavin_0818_WC40_scaffold_15340_prodigal-sin
                     gle_233"
     CDS             200744..201274
                     /product="Uncharacterized protein n=1 Tax
                     =Haliscomenobacter hydrossis (strain ATCC 27775 / DSM 1100
                     / LMG 10767 / O) RepID=F4KS57_HALH1"
                     /codon_start=1
                     /transl_table=11
                     /translation="MKKTIFILSLMAISFAGFSQKLVPFTTTIQEKFGLTKEDLKQVQ
                     FYVSEDIVLTKELLGKSNEVVSGKIKTFANKKIDEVFVKAKTPCLVVDTNSKGNLKVS
                     FSLSDEKTLTFGNTPNSTRFVLLAEKWEGHTGILNYGGEKYQVSGFGYDSSLCVKMKD
                     IRKVCKHKHRERGRKL*"
                     /db_xref="UniRef100_F4KS57"
                     /db_xref="A0A098S559_9SPHI"
                     /db_xref="hhy:Halhy_4461"
                     /db_xref="F4KS57_HALH1"
     gene            201574..201822
                     /locus_tag="LacPavin_0818_WC40_scaffold_15340_prodigal-sin
                     gle_234"
     CDS             201574..201822
                     /product="hypothetical protein"
                     /codon_start=1
                     /transl_table=11
                     /translation="MSAKNAKDAYRIVSTYLIKNAKNVSKASKVKTSQIKEIDKLVGD
                     KYSAAVDLLIDAFYDIEKYVSDNEPMEILYDKVETICE*"
     gene            201839..202102
                     /locus_tag="LacPavin_0818_WC40_scaffold_15340_prodigal-sin
                     gle_235"
     CDS             201839..202102
                     /product="hypothetical protein"
                     /codon_start=1
                     /transl_table=11
                     /translation="MNTVFKDGQKVTMKNTLLISGHDVLSLIKGNEYTMKTIKRNPAD
                     LFADYTGWMVVVGIMNDKGENYSLVHSPKELKIISKNIETICE*"
     gene            202155..202427
                     /locus_tag="LacPavin_0818_WC40_scaffold_15340_prodigal-sin
                     gle_236"
     CDS             202155..202427
                     /product="hypothetical protein"
                     /codon_start=1
                     /transl_table=11
                     /translation="MKKIIFLLLSITITISLLANKNSSELITKKTSLVKTEKYVYVHT
                     KDEYIIDKIEQKKTYKGMYMVDDEFVYYYKLDKYFYVKLLLQTALE*"
     gene            202462..202743
                     /locus_tag="LacPavin_0818_WC40_scaffold_15340_prodigal-sin
                     gle_237"
     CDS             202462..202743
                     /product="hypothetical protein"
                     /codon_start=1
                     /transl_table=11
                     /translation="MIKLKKSRIGGNGWQFYNIPNVKNIKIAISDCKTFTTVAGINSE
                     KTAWFCLGDRNDLKPKELNDFGLTSYRGTDEVERDNFIKRIVEAFRIAN*"
     gene            202805..203032
                     /locus_tag="LacPavin_0818_WC40_scaffold_15340_prodigal-sin
                     gle_238"
     CDS             202805..203032
                     /product="Uncharacterized protein n=4 Tax=Bacteroidales
                     RepID=I9B241_BACFG"
                     /codon_start=1
                     /transl_table=11
                     /translation="MVKINRDKHIWEGWTVGAFIDDLEPSFNQIINSQSWQKPFETKD
                     ELKKWCMDNQPYYKKYIPDVVNYFYSKMENL*"
                     /db_xref="UniRef100_I9B241"
                     /db_xref="A0A078RCY2_BACVU"
                     /db_xref="bvs:BARVI_10345"
                     /db_xref="I9B241_BACFG"
     gene            203075..203305
                     /locus_tag="LacPavin_0818_WC40_scaffold_15340_prodigal-sin
                     gle_239"
     CDS             203075..203305
                     /product="hypothetical protein"
                     /codon_start=1
                     /transl_table=11
                     /translation="VKNILGILLGVIIIYLEYQFACWLQGIVNALIPHNEYYGIIHLA
                     SLIAHFLFLGSLYVYIFLIGLGFLGVGFMSRD*"
     gene            203706..204326
                     /locus_tag="LacPavin_0818_WC40_scaffold_15340_prodigal-sin
                     gle_240"
     CDS             203706..204326
                     /product="hypothetical protein"
                     /codon_start=1
                     /transl_table=11
                     /translation="MKNTYDLGKHTDSEVKQLTRLEVEQAIADLFPKRNINMVNLGGT
                     DLKFEKLLIELGYELKGLSYELADTVEVAKKNTPKTVNVVRGDIMNHKCSGEENVIWL
                     DLMFSISQNVLQRICKFAIDNDFDRELVFAVTLARYSRQSSFLKIYGREKYNDFVTQE
                     FPSEIATYIENDKVKVASASVIEYSNNDVSSSSTKMVLYIFKIIKV*"
     gene            204383..204883
                     /locus_tag="LacPavin_0818_WC40_scaffold_15340_prodigal-sin
                     gle_241"
     CDS             204383..204883
                     /product="hypothetical protein"
                     /codon_start=1
                     /transl_table=11
                     /translation="MKKKAINEFKRNKTIALFYKHYSFGINQNQLAALAGVSERTVQR
                     YWNLNEDGTISFRLKEKSAQNSPQEKSSQSRSWDTRRKDILIKKYQNAKTTGVKASIA
                     RKFKTTYGIEIKSLIDEVKPTATNNKKLKFEQKPIQLTAPYHIQILQEEVKLLRERIE
                     KLESKK*"
     gene            205183..205386
                     /locus_tag="LacPavin_0818_WC40_scaffold_15340_prodigal-sin
                     gle_242"
     CDS             205183..205386
                     /product="hypothetical protein"
                     /codon_start=1
                     /transl_table=11
                     /translation="MSKKFNPNGFNLFRNGKFWMVILEGEDEVKAVKRIKEYVSVNNF
                     DLSEFQYNQFKEHTPFSERKIIT*"
     gene            205642..205875
                     /locus_tag="LacPavin_0818_WC40_scaffold_15340_prodigal-sin
                     gle_243"
     CDS             205642..205875
                     /product="hypothetical protein"
                     /codon_start=1
                     /transl_table=11
                     /translation="MNNGLTKEELIALTIELGKLETPMYIVYRKFNSGFSEATMFDFD
                     DEIIDVELNFGVDGERVYTEQYKIDRKTMKIID*"
     gene            205924..206154
                     /locus_tag="LacPavin_0818_WC40_scaffold_15340_prodigal-sin
                     gle_244"
     CDS             205924..206154
                     /product="hypothetical protein"
                     /codon_start=1
                     /transl_table=11
                     /translation="MAKEKWIGVEIPTNKGIYKICIGLNTENGHEVSFCNEDDIKLAK
                     KHNESPWITEGNVVVKKGHAFVFDKKHNLIKK*"
     gene            206192..206380
                     /locus_tag="LacPavin_0818_WC40_scaffold_15340_prodigal-sin
                     gle_245"
     CDS             206192..206380
                     /product="hypothetical protein"
                     /codon_start=1
                     /transl_table=11
                     /translation="MNGHELLERLKSLTKKQLDEEVRLLDKDKPDEENIWLYEVEISV
                     KGESGYEVGGEIRLIGSE*"
     gene            206950..207126
                     /locus_tag="LacPavin_0818_WC40_scaffold_15340_prodigal-sin
                     gle_246"
     CDS             206950..207126
                     /product="hypothetical protein"
                     /codon_start=1
                     /transl_table=11
                     /translation="MNKKQFALIVTMWVFLSTLTACLGMMPSTTEMFLKAFGVCFIFW
                     GCLFFLPALANFID*"
     gene            207166..207495
                     /locus_tag="LacPavin_0818_WC40_scaffold_15340_prodigal-sin
                     gle_247"
     CDS             207166..207495
                     /product="hypothetical protein"
                     /codon_start=1
                     /transl_table=11
                     /translation="MGQHIKLEPVKEPVIFNEVKKIGKGLYKSYKTILDFVIGRDFEK
                     FDFEGKKLMRLPNNYNLHEEDDSVFSVGEFTLQEDWQEDKWLTENTSLECHFDKRGNV
                     NAIYIVL*"
     gene            207553..208191
                     /locus_tag="LacPavin_0818_WC40_scaffold_15340_prodigal-sin
                     gle_248"
     CDS             207553..208191
                     /product="Uncharacterized protein n=3 Tax=Bacteroides
                     RepID=K1GCL4_BACFG"
                     /codon_start=1
                     /transl_table=11
                     /translation="MILTEEINQKFKERKIKKAVLKNGLKVRVFMAEGGYVCEFKKGS
                     SRRGYPINLDNVESFVETELSTEEEKEKATFKIINKFRKEALKATFTNDFIRECISLP
                     DTFEKWVEEGKKSPYEYGVTTGCKITGDLVSVETVAKRYWNGNALKQAVSDKKDFISG
                     RFGFQGYDGSVSFKNEENGDFRGYLSKEYKDCGNGYYYLLINDKYFIGYDVD*"
                     /db_xref="UniRef100_K1GCL4"
                     /db_xref="K1GD24_BACFG"
                     /db_xref="bsa:Bacsa_0421"
                     /db_xref="K1GCL4_BACFG"
     gene            208504..208929
                     /locus_tag="LacPavin_0818_WC40_scaffold_15340_prodigal-sin
                     gle_249"
     CDS             208504..208929
                     /product="hypothetical protein"
                     /codon_start=1
                     /transl_table=11
                     /translation="MENFEFDLSDIEINELLVGDKNNINIVSEVEKKVELKQTRVINR
                     VSDMTDVDKMLIERIIRFNPLRWGMIDDTNYEKVIEKVPNTKIIDLLKEYVGLSEVLS
                     YNLVTMHRYNLCTNPNFHVFQIKNRSTFTKSSCKHLFAK*"
     gene            208941..209165
                     /locus_tag="LacPavin_0818_WC40_scaffold_15340_prodigal-sin
                     gle_250"
     CDS             208941..209165
                     /product="hypothetical protein"
                     /codon_start=1
                     /transl_table=11
                     /translation="MKTITIHAHDKSENGTHSRSIQIDGRTKEQVEKAAADFFKNVPF
                     ERWYYDVECFDDLTEEESAILDELELTPDF*"
     gene            209207..209488
                     /locus_tag="LacPavin_0818_WC40_scaffold_15340_prodigal-sin
                     gle_251"
     CDS             209207..209488
                     /product="hypothetical protein"
                     /codon_start=1
                     /transl_table=11
                     /translation="MITEILATLGNIFEKKKTVYMVWFSDQDGRDLQYNHYNNETTAR
                     QMFNHLKTLPEYNWYLRLEKVDVIDLGDDGFEEVDSEVLESFYHPEYVD*"
     gene            209591..209815
                     /locus_tag="LacPavin_0818_WC40_scaffold_15340_prodigal-sin
                     gle_252"
     CDS             209591..209815
                     /product="hypothetical protein"
                     /codon_start=1
                     /transl_table=11
                     /translation="MQTVEITTSSPNSTNAVLAVRCINPKNTGLKTDKVYEVTESENF
                     KDCFILDVGWNWMLSKDMFELVGKALVMCR*"
     gene            209826..210026
                     /locus_tag="LacPavin_0818_WC40_scaffold_15340_prodigal-sin
                     gle_253"
     CDS             209826..210026
                     /product="hypothetical protein"
                     /codon_start=1
                     /transl_table=11
                     /translation="MIDFTKELDRFSNKSISFEINTKTNELEIDSEEYTKNGLSVDRH
                     TFNLSKDEAKKIVEYLSEWVST*"
     gene            210144..210281
                     /locus_tag="LacPavin_0818_WC40_scaffold_15340_prodigal-sin
                     gle_254"
     CDS             210144..210281
                     /product="hypothetical protein"
                     /codon_start=1
                     /transl_table=11
                     /translation="MYQEIIDKLVEKGFSEETASRLAEFINDAGWDTVRDALNEISDA
                     L*"
     gene            210323..210514
                     /locus_tag="LacPavin_0818_WC40_scaffold_15340_prodigal-sin
                     gle_255"
     CDS             210323..210514
                     /product="hypothetical protein"
                     /codon_start=1
                     /transl_table=11
                     /translation="MEKQIENILIKVDEGTIPVQQALSELLRLFSVSGSCNHEWIWVK
                     PNDDNDMRRKCKKCKVHDH*"
     gene            210715..210930
                     /locus_tag="LacPavin_0818_WC40_scaffold_15340_prodigal-sin
                     gle_256"
     CDS             210715..210930
                     /product="hypothetical protein"
                     /codon_start=1
                     /transl_table=11
                     /translation="VARAKYDVLSPDGFSIHPSDTYTSKKKARESAEEWVKRYESQGY
                     YSSARFGHIPLNEILDYCRLVNLNEKK*"
     gene            210972..211190
                     /locus_tag="LacPavin_0818_WC40_scaffold_15340_prodigal-sin
                     gle_257"
     CDS             210972..211190
                     /product="hypothetical protein"
                     /codon_start=1
                     /transl_table=11
                     /translation="MFTLQSNQYIPYKGKSLASGMPACATYYYLLNANQKVVDKNTLK
                     PYRGKQMDRYAIHSKEQAEALLEEANKK*"
     gene            211485..211814
                     /locus_tag="LacPavin_0818_WC40_scaffold_15340_prodigal-sin
                     gle_258"
     CDS             211485..211814
                     /product="hypothetical protein"
                     /codon_start=1
                     /transl_table=11
                     /translation="MATTKKSIIKKIKKIITEFGVFGIGEVEQGGETYSPCINSMGNL
                     ISLAEYFNNNDVEVNVYDSSSFSSDEISSYTVSYEDLPLSVLEEILELCEQYEVDQLK
                     TEKRISN*"
     gene            211866..212075
                     /locus_tag="LacPavin_0818_WC40_scaffold_15340_prodigal-sin
                     gle_259"
     CDS             211866..212075
                     /product="hypothetical protein"
                     /codon_start=1
                     /transl_table=11
                     /translation="MGGLLALAEYFNLDNVEIEVYDTTSFDDNSVHSYKENYEDLSTE
                     VLDDIRIICEFYEVDQLKTEKRISN*"
     gene            212122..212214
                     /locus_tag="LacPavin_0818_WC40_scaffold_15340_prodigal-sin
                     gle_260"
     CDS             212122..212214
                     /product="hypothetical protein"
                     /codon_start=1
                     /transl_table=11
                     /translation="MLERVKKITERITMSCLGVAQVVSFQTHDR*"
     gene            212204..212401
                     /locus_tag="LacPavin_0818_WC40_scaffold_15340_prodigal-sin
                     gle_261"
     CDS             212204..212401
                     /product="hypothetical protein"
                     /codon_start=1
                     /transl_table=11
                     /translation="MTDDEIVKTAYCAFESCVKHEIMENFKVDGIILFNPHVSFEELL
                     KVSHKEVSRAKKDGQKIVNNS*"
     gene            212441..212704
                     /locus_tag="LacPavin_0818_WC40_scaffold_15340_prodigal-sin
                     gle_262"
     CDS             212441..212704
                     /product="hypothetical protein"
                     /codon_start=1
                     /transl_table=11
                     /translation="MAELKTKHLVYMSDEMYTPIHYKGIIVQQPFFEGKGNHSVAQLE
                     ALCEKFQDYVHQQQVIKQNCMKHIVELKFGVEFPKNEDEVETI*"
     gene            212738..212917
                     /locus_tag="LacPavin_0818_WC40_scaffold_15340_prodigal-sin
                     gle_263"
     CDS             212738..212917
                     /product="hypothetical protein"
                     /codon_start=1
                     /transl_table=11
                     /translation="MYQVYNNEEGAIIFDGNESDFIDFVKKIVIEDGNNDYSVLGASD
                     AVEYIEDYCDNLILL*"
     gene            212928..213275
                     /locus_tag="LacPavin_0818_WC40_scaffold_15340_prodigal-sin
                     gle_264"
     CDS             212928..213275
                     /product="hypothetical protein"
                     /codon_start=1
                     /transl_table=11
                     /translation="MSKYQQLYPTDMGFDKIRQLKLNWENNFKELRRIDKEAQDNGTL
                     LYRYFSTPVADGRAFYQVTKLNKTSCVLTRCSGICPDEYEDNILGEQSTMPLKKVEEF
                     VNRQQAINRLFGG*"
     gene            213325..213903
                     /locus_tag="LacPavin_0818_WC40_scaffold_15340_prodigal-sin
                     gle_265"
     CDS             213325..213903
                     /product="Putative uncharacterized protein n=1 Tax
                     =Brevibacillus laterosporus GI-9 RepID=H0UA78_BRELA"
                     /codon_start=1
                     /transl_table=11
                     /translation="MVNRADNKTFEVTSGVLVASDPCYTVPTWCQGIITNVKKGTWLA
                     EVTKSDEGDWGNRVAVLRIEHINAKRTYITEQVDMDGGVDSGQFGFFDKDFYRNDEAA
                     KDLKQYDFGGDYDRSEEGEKWYRTCCNLTLNDESWGVLPQGVVSSSGFGDGSYPVFGE
                     KDENGEWVVFEVIFIDDESDNYDEEGDDEDEV*"
                     /db_xref="UniRef100_H0UA78"
                     /db_xref="blr:BRLA_c022020"
                     /db_xref="89253795"
                     /db_xref="H0UA78_BRELA"
     gene            213951..214214
                     /locus_tag="LacPavin_0818_WC40_scaffold_15340_prodigal-sin
                     gle_266"
     CDS             213951..214214
                     /product="hypothetical protein"
                     /codon_start=1
                     /transl_table=11
                     /translation="MKRAISIQLRDGFISVPVKDFSKEECTEAISKGLKIDRENIEYL
                     AGSLSGSIYGIKELYPKIAEDVECSDNRKYYHNVTVKYGNIVE*"
     gene            214536..214793
                     /locus_tag="LacPavin_0818_WC40_scaffold_15340_prodigal-sin
                     gle_267"
     CDS             214536..214793
                     /product="hypothetical protein"
                     /codon_start=1
                     /transl_table=11
                     /translation="MKQLLVLVSVDYDNARDVCDKLNKKVFKDTHSVREEFHSLLEFE
                     PEFGDVEEVLIYSVEDFVDGVNDQELDNLTSYFLNVVNVEN*"
     gene            214842..215108
                     /locus_tag="LacPavin_0818_WC40_scaffold_15340_prodigal-sin
                     gle_268"
     CDS             214842..215108
                     /product="hypothetical protein"
                     /codon_start=1
                     /transl_table=11
                     /translation="MKKTRKTKEILLRGEGANQHVLHGDFGIAESPKDFADLTIHKDS
                     VLKHEQPDGSFAEHQSLKVDKGGWVMGKQVEYNPFKGTISQVWD*"
     gene            215177..215599
                     /locus_tag="LacPavin_0818_WC40_scaffold_15340_prodigal-sin
                     gle_269"
     CDS             215177..215599
                     /product="Uncharacterized protein n=1 Tax=Sinorhizobium
                     phage phiM12 RepID=S5MBV5_9CAUD"
                     /codon_start=1
                     /transl_table=11
                     /translation="MANPLIHSKSSVKRWGGKVEDYIKIHEVIDSPKASMNNNASRLI
                     THNTWFAYHIIPMIFGYNIVNSDGRTVDTIDVAMLHIAEDFRMKFVPTLQDYLKHLVL
                     PAWIHNGVKDIENPEATENAKELLNKIEKEKHGTETSN*"
                     /db_xref="UniRef100_S5MBV5"
                     /db_xref="S5MBV5_9CAUD"
                     /db_xref="jeo:JMA_39280"
     gene            215577..216230
                     /locus_tag="LacPavin_0818_WC40_scaffold_15340_prodigal-sin
                     gle_270"
     CDS             215577..216230
                     /product="hypothetical protein"
                     /codon_start=1
                     /transl_table=11
                     /translation="MELKQAIKLWKELSIEKAVFEFSCGGDSMNDFSVSFEDTDGNSI
                     ENTELKNFFEEETFHHVSFYENSDGHYMGEAGTVDIELNEENDEPCFDYCKNAQAEYN
                     ENIETVIEIKFNEKQLNFINDNIININGGEGNGIVINYKRDFIMSDEDEKIAEKIEEI
                     IEKETTEFVPDTENEVQDWFVFTTNEDGGKIETLTTTKTGLKIVMSNSVTVYLDSDY*"
     gene            216285..216968
                     /locus_tag="LacPavin_0818_WC40_scaffold_15340_prodigal-sin
                     gle_271"
     CDS             216285..216968
                     /product="hypothetical protein"
                     /codon_start=1
                     /transl_table=11
                     /translation="MKLVIDNTVFPYDFGCRLLKLKHETCPFPQLADIWNDIVPFTFK
                     DIAKFENLEQRRVGILCLGLERLIKEVSPKLINKTTLKKSTVWVNEKGELVENKFNDT
                     YELYQVSGDYFNKGLETRSWQTMEDSYFVKCKDTSTSREYLIWVNANGVWRTNKEEKD
                     WTFELGKLNATQAIAWTIQTNVPKGNIEKIIRQGDCILIKPKGKYESLSTPRHLTEKE
                     YKTLLVAES*"
     gene            217346..217831
                     /locus_tag="LacPavin_0818_WC40_scaffold_15340_prodigal-sin
                     gle_272"
     CDS             217346..217831
                     /product="hypothetical protein"
                     /codon_start=1
                     /transl_table=11
                     /translation="MINTKQNFTKTTGSLQKSVKLVRTLLDENERLDWTTNVFRKSGR
                     IDHAKGEQKKFYWRYDGFYKILVVTYTDGREQPKEKEKPTYYVVWIEGLDAVSGEKVK
                     SISGGETEYTTRMTKALRVKPEDTGRIIDILRGMGVAGWALENCLYKVNYAPKNTLYK
                     P*"
     gene            217870..218097
                     /locus_tag="LacPavin_0818_WC40_scaffold_15340_prodigal-sin
                     gle_273"
     CDS             217870..218097
                     /product="hypothetical protein"
                     /codon_start=1
                     /transl_table=11
                     /translation="MKPINLNSQKGRNEYAKSDEEKSLHNKQYGHHSSALRAIRNQKK
                     KYGKVFVEEQRYAINQLDKDCFEILGSPIKK*"
     gene            218100..218339
                     /locus_tag="LacPavin_0818_WC40_scaffold_15340_prodigal-sin
                     gle_274"
     CDS             218100..218339
                     /product="hypothetical protein"
                     /codon_start=1
                     /transl_table=11
                     /translation="MDKVEKNGMKNEQIIEGNLAAIKDMSGFGGPNNWHLNVQTTNGN
                     WESVQWMGVRNIQVFFKTKLTVYNEEETKKYSVKN*"
     gene            218394..218609
                     /locus_tag="LacPavin_0818_WC40_scaffold_15340_prodigal-sin
                     gle_275"
     CDS             218394..218609
                     /product="hypothetical protein"
                     /codon_start=1
                     /transl_table=11
                     /translation="MAKFRKVELSISRANGYGQYYLTANYKGKQIKVHTTNSECFDWL
                     NDDSNKEKHLEAKQYAYRTIVNAYKKL*"
     gene            218611..218886
                     /locus_tag="LacPavin_0818_WC40_scaffold_15340_prodigal-sin
                     gle_276"
     CDS             218611..218886
                     /product="hypothetical protein"
                     /codon_start=1
                     /transl_table=11
                     /translation="MAKKIKVEEAAAYKEYPRLLVENPSCNGYNESKHIDINEEFRNS
                     FIEGAKWQEKRMYSEEEVQLILDKTLIEYSDIVLTDIPHWFKKFKKK*"
     gene            218944..219015
                     /locus_tag="LacPavin_0818_WC40_scaffold_15340_prodigal-sin
                     gle_trna_1"
     tRNA            218944..219015
                     /product="Met"
     gene            complement(219057..219755)
                     /locus_tag="LacPavin_0818_WC40_scaffold_15340_prodigal-sin
                     gle_277"
     CDS             complement(219057..219755)
                     /product="Uncharacterized protein n=1 Tax=Oscillatoria
                     nigro-viridis PCC 7112 RepID=K9VBC8_9CYAN"
                     /codon_start=1
                     /transl_table=11
                     /translation="MKPLFNKEEIEKLKWNELLPFECYNCKNTFYTNKKTYIFESNHP
                     ERGRVKFCSQSCNNELNNKNLQQKFKCKTCDKEFLKRKVEIKKTKSGNHFCSRSCAAK
                     YNNAHKTIGTKRSKLEIWLESKLKHLYSEQRILFNDVTTINSELDIYFPNLNLAFELN
                     GIFHYEPIYGQQKLDQTQNNDNRKFQACLEKGIELCIIDSSGQKYFKESTSQKYLDII
                     NNIINEKVNISHQK*"
                     /db_xref="UniRef100_K9VBC8"
                     /db_xref="X0RM61_9ZZZZ"
                     /db_xref="oni:Osc7112_0387"
                     /db_xref="K9VBC8_9CYAN"
     gene            220121..220198
                     /locus_tag="LacPavin_0818_WC40_scaffold_15340_prodigal-sin
                     gle_trna_2"
     tRNA            220121..220198
                     /product="Glu"
     gene            220261..220533
                     /locus_tag="LacPavin_0818_WC40_scaffold_15340_prodigal-sin
                     gle_278"
     CDS             220261..220533
                     /product="hypothetical protein"
                     /codon_start=1
                     /transl_table=11
                     /translation="MDSLITNEIVEKFLAGDREEISFENIHGEEIRVKQKNGRVFVYH
                     SDCAEDYMPMEQMICEFHLEPVEWMVVIKAAKLVMMAEVEKILKTK*"
     gene            220614..220859
                     /locus_tag="LacPavin_0818_WC40_scaffold_15340_prodigal-sin
                     gle_279"
     CDS             220614..220859
                     /product="hypothetical protein"
                     /codon_start=1
                     /transl_table=11
                     /translation="MARNRTFNKLQIQIDNLNLTNSQREGLSKIFNTLNRRYFQLELS
                     ARREGKRTSLTSYKGAQIAVKELTSTFNGKNVLLERA*"
     gene            221332..221514
                     /locus_tag="LacPavin_0818_WC40_scaffold_15340_prodigal-sin
                     gle_280"
     CDS             221332..221514
                     /product="hypothetical protein"
                     /codon_start=1
                     /transl_table=11
                     /translation="MIKVRNTVEDKIVFEGNEGEFIDFVKKIVIENEDYDFSVLGISD
                     AEEYIEDFCGNLIVEE*"
     gene            221520..221747
                     /locus_tag="LacPavin_0818_WC40_scaffold_15340_prodigal-sin
                     gle_281"
     CDS             221520..221747
                     /product="hypothetical protein"
                     /codon_start=1
                     /transl_table=11
                     /translation="MAKISKQDLERLSSNQRLFVEDMEREGFEIYYCYSGRGMFGENC
                     PAVKTDKVNLPTKANLFSDSLGYRTVFYARY*"
     gene            221757..222350
                     /locus_tag="LacPavin_0818_WC40_scaffold_15340_prodigal-sin
                     gle_282"
     CDS             221757..222350
                     /product="Uncharacterized protein n=1 Tax=Cellulophaga
                     phage phi17:2 RepID=R9ZWU3_9CAUD"
                     /codon_start=1
                     /transl_table=11
                     /translation="MTDNFEIISSLLNFPNPKSFYFMQVLKRRKENPELKSNSVVINN
                     YYLYDKADLQKLRERIVEDCTKNNARAYINVNTLDLEKIAMFTMQKTVDLVIKGDYKA
                     VKNAYASTCGSHHSEENKRWVIDIDTFDRTFIDNVRGEIEVLQAEIKNNNYKILAEVP
                     TKNGVHIITNPFNLKKFQDKNFGVDVHKNNPTILFIS*"
                     /db_xref="UniRef100_R9ZWU3"
                     /db_xref="R9ZWU3_9CAUD"
     gene            222395..222574
                     /locus_tag="LacPavin_0818_WC40_scaffold_15340_prodigal-sin
                     gle_283"
     CDS             222395..222574
                     /product="hypothetical protein"
                     /codon_start=1
                     /transl_table=11
                     /translation="MSRKITVELKVKLIINLEEGETVDEAIQEMDYDFSYSPDNAENR
                     IVDTEIFDYEVTDSK*"
     gene            222577..222783
                     /locus_tag="LacPavin_0818_WC40_scaffold_15340_prodigal-sin
                     gle_284"
     CDS             222577..222783
                     /product="hypothetical protein"
                     /codon_start=1
                     /transl_table=11
                     /translation="MAKKFYLKERHNPQFKNPYYVACGQLTKKDATAKEKSIYGENFM
                     IAYETEKEYNDAIENLKAIGRRVQ*"
     gene            223056..223610
                     /locus_tag="LacPavin_0818_WC40_scaffold_15340_prodigal-sin
                     gle_285"
     CDS             223056..223610
                     /product="hypothetical protein"
                     /codon_start=1
                     /transl_table=11
                     /translation="MKKQGQFQVDNFDKFHNGDLGSDLERVITTAESLYENDESLSIS
                     KDFEESFDYPFGICVEGTSYWYANEDERNEDCKLLVGLVADYCIFNYSVKDFKGKYNP
                     GDKILEIFHKEKLIHTESISDVEDCWLGLSIDDTNMDFNFYKYNEKENKFCLTMYPTN
                     QDSYGLWHTNSGIFSRIKVEIETK*"
     gene            223646..224083
                     /locus_tag="LacPavin_0818_WC40_scaffold_15340_prodigal-sin
                     gle_286"
     CDS             223646..224083
                     /product="hypothetical protein"
                     /codon_start=1
                     /transl_table=11
                     /translation="MIISYKLKKIAANFRSKFGKHFDIDKTKKEDLTESQHLTISIAE
                     SCIKNNDSQLYYNNKNGEIQICLENIFLTVTMTKGYYECDIVFSGDKNKTSDKIIFDA
                     GGIKYIYDKFYKEVERRMSKNIHTRDVVVDTHLNLILSILKEK*"
     gene            224097..224321
                     /locus_tag="LacPavin_0818_WC40_scaffold_15340_prodigal-sin
                     gle_287"
     CDS             224097..224321
                     /product="hypothetical protein"
                     /codon_start=1
                     /transl_table=11
                     /translation="MNIKLISIEKTEKNKCEHRVEFSLNDEPKTAVLIEPIKKEDEYK
                     IILDEEIKIGEIEEFVKKMITLTFKESKGE*"
     gene            complement(224455..224817)
                     /locus_tag="LacPavin_0818_WC40_scaffold_15340_prodigal-sin
                     gle_288"
     CDS             complement(224455..224817)
                     /product="Putative uncharacterized protein B291L n=1 Tax
                     =Paramecium bursaria Chlorella virus NY2A
                     RepID=A7IWG6_PBCVN"
                     /codon_start=1
                     /transl_table=11
                     /translation="MHSEMVIFLINFQQQLRGLHWQTKSFARHSAYGSTYEGLDDLID
                     EFTEVAMGKYGRVKFNKANIVIHDIETPELENLLGHVIDELNSFTLKLDETDTDLLNI
                     RDEILSLVNKLKYLLTLS*"
                     /db_xref="UniRef100_A7IWG6"
                     /db_xref="A7IWG6_PBCVN"
     gene            224899..225759
                     /locus_tag="LacPavin_0818_WC40_scaffold_15340_prodigal-sin
                     gle_289"
     CDS             224899..225759
                     /product="Uncharacterized protein n=1 Tax=Bacteroides
                     vulgatus dnLKV7 RepID=R9HCI8_BACVU"
                     /codon_start=1
                     /transl_table=11
                     /translation="MPNHVTNILSFSGDETQIEELLKKIKGEDFGDGTPNLIDFSKII
                     PFPKELEGTCSPTKIVTQEEFIEWARKLNDGELKEWEKESKPLTQEMSDNLKKKFGTD
                     NWYDWKCFNWGTKWGAYSIEQGEGNSIIFTTAWSTAYPVILELSKMFPEVTITLEYAD
                     EDFGYNCGLIEFTDGFSEEIEGASYELANRVLNQVYGENALECLTWQNEEDLGGDYVQ
                     FILKVMFEDFFEPDFSELKELPNAHLELILNHVKSLEREDLKNYENTLHEVLDNKITS
                     FTFPEGEIQQ*"
                     /db_xref="UniRef100_R9HCI8"
                     /db_xref="A0A081CRN8_9RHIZ"
                     /db_xref="doi:FH5T_01275"
                     /db_xref="R9HCI8_BACVU"
     gene            225967..226323
                     /locus_tag="LacPavin_0818_WC40_scaffold_15340_prodigal-sin
                     gle_290"
     CDS             225967..226323
                     /product="hypothetical protein"
                     /codon_start=1
                     /transl_table=11
                     /translation="MKKGDFIDLVTRYGSYFVSEKKKHHKVITEFINYVAAQQGVDYG
                     IHMDELEKHKKRDVLTVDVDVMILQSKRLTECQDVLATIYMNLGRHYPMVAGEIENLA
                     DKHGGELKRRIDMYKD*"
     gene            226461..226874
                     /locus_tag="LacPavin_0818_WC40_scaffold_15340_prodigal-sin
                     gle_291"
     CDS             226461..226874
                     /product="hypothetical protein"
                     /codon_start=1
                     /transl_table=11
                     /translation="MRTLIVGKPCSPSIKISDEVIEMKRVLITYGGGMGGANKSYYTK
                     EIKKEQAINGQWQIKTIDGKQINLMPNFVVEVEETKILKLVTDVTGQRNFSKKVCNKS
                     ILTEYFDLSGFDDYNIDIDYSSRDNKIIFKEEELE*"
     gene            226934..227083
                     /locus_tag="LacPavin_0818_WC40_scaffold_15340_prodigal-sin
                     gle_292"
     CDS             226934..227083
                     /product="hypothetical protein"
                     /codon_start=1
                     /transl_table=11
                     /translation="MAKPTLCKIRLHGITREILTGEFPSISAAKKWINDCWNRPYTIV
                     KLQTK*"
     gene            227086..227598
                     /locus_tag="LacPavin_0818_WC40_scaffold_15340_prodigal-sin
                     gle_293"
     CDS             227086..227598
                     /product="hypothetical protein n=1 Tax=Roseomonas sp. B5
                     RepID=UPI000314A699"
                     /codon_start=1
                     /transl_table=11
                     /translation="MEIELKNVKFYERMSEETNAFTADIFVNGKNVGYAKNDGRGGCT
                     DYHHNSAKDREIIDAAEKYCLTLPPINYSFGEIDMNLENKIDQLFEEWLKAKDENKLQ
                     KKLQKDMLKALCIKIDGGYETLMWKSWETIAQMVRVESGKKMLRDKIAQVRGEGKEIL
                     NTNIPQELYQ*"
                     /db_xref="UniRef100_UPI000314A699"
                     /db_xref="sphk:SKP52_14215"
                     /db_xref="32777764"
                     /db_xref="UPI000314A699"
     gene            227600..227842
                     /locus_tag="LacPavin_0818_WC40_scaffold_15340_prodigal-sin
                     gle_294"
     CDS             227600..227842
                     /product="hypothetical protein"
                     /codon_start=1
                     /transl_table=11
                     /translation="METKIKEIIERKKNGVDCTEDESAELKGFLKEFILLPQSGDVQL
                     IEEVQELFPLEYGESLDELENLSPDERREKIRKSYQ*"
     gene            227895..228269
                     /locus_tag="LacPavin_0818_WC40_scaffold_15340_prodigal-sin
                     gle_295"
     CDS             227895..228269
                     /product="hypothetical protein"
                     /codon_start=1
                     /transl_table=11
                     /translation="MAKNSDKEDVVNLFFKGKLTELFETHFQNLRNELIQEILYLIKG
                     QKANELSFNKPIFVHKINDQISENIDRVKANGDVTIGVNCDEDYESDLSEFDNDILLN
                     ILRELEEGRFEIFEENGEEEEI*"
     gene            228327..228809
                     /locus_tag="LacPavin_0818_WC40_scaffold_15340_prodigal-sin
                     gle_296"
     CDS             228327..228809
                     /product="Uncharacterized protein {ECO:0000313|EMBL
                     :KKN43908.1};  TaxID=412755 species="unclassified
                     sequences; metagenomes; ecological metagenomes.;"
                     source="marine sediment metagenome.;""
                     /codon_start=1
                     /transl_table=11
                     /translation="MGTRSLTTVIQTYKDNTGKKKNSKLVKMYRQFDGYPSGHGTELV
                     EFLEGSKVVNGLSMDDINSKRVFNGAGCLAAQMIAHFKTGAGGFYIEPITATDCGQEY
                     EYEIELDDESKEVTLRCFEVGYMSKNRQGKNVYVNKKRLLFDGKAEDFLEATKEKEEA
                     *"
                     /db_xref="A0A0F9TRA2_9ZZZZ"
     gene            228875..229738
                     /locus_tag="LacPavin_0818_WC40_scaffold_15340_prodigal-sin
                     gle_297"
     CDS             228875..229738
                     /product="Stage 0 sporulation protein j n=1 Tax=Nautilia
                     profundicola (strain ATCC BAA-1463 / DSM 18972 / AmH)
                     RepID=B9L7Y1_NAUPA"
                     /codon_start=1
                     /transl_table=11
                     /translation="MSKVNDEVTVLETKRKDLYEVDPRNVKLVEDYNIRKIDPDSDDI
                     QHLKASIKENGLQRPLMLKGNPDAAVDGKEYIAVDGHRRLTAINLLIEEGEDIRYVKA
                     EISKRMNDEQALLAMFTLNDGEPLNPIEKSEGVRRLIDVYGYTPAEVATKIAETQSTI
                     SNLVKLANMPKSVRNKIAQNVISASLVLQISRSIKDETKFAEKVEELTMGVEASVSNN
                     KGKNKKHAKVTAKAAKAFVGEKNTVKLLEETALSLEKDDVDNPSVDLLFKLVKALKKQ
                     PTVKTLKALFE*"
                     /db_xref="UniRef100_B9L7Y1"
                     /db_xref="nam:NAMH_0316"
                     /db_xref="B9L7Y1_NAUPA"
     gene            229991..230245
                     /locus_tag="LacPavin_0818_WC40_scaffold_15340_prodigal-sin
                     gle_298"
     CDS             229991..230245
                     /product="hypothetical protein"
                     /codon_start=1
                     /transl_table=11
                     /translation="MKTVEEIALDVESTASFDELINPIIFASLVAKKYAKQLLEEYTN
                     RIVENAKIEWRGSMVTSNVDKKSIISQLPKFLKELEKENS*"
     gene            230297..230551
                     /locus_tag="LacPavin_0818_WC40_scaffold_15340_prodigal-sin
                     gle_299"
     CDS             230297..230551
                     /product="hypothetical protein"
                     /codon_start=1
                     /transl_table=11
                     /translation="MNKKTIPTAEELAEEMLIKNKGAYSSFNRVGFSGKQLKEVAIAF
                     AKLHVEEAQKSYFEKIKQEGLVTEAGVAYLENAYPLTNIK*"
     gene            230557..230844
                     /locus_tag="LacPavin_0818_WC40_scaffold_15340_prodigal-sin
                     gle_300"
     CDS             230557..230844
                     /product="hypothetical protein"
                     /codon_start=1
                     /transl_table=11
                     /translation="MANNKTKFNVVSMTQIPESYLTKETLKALEGRESFSDADKDLDE
                     KIYTGDIFEAILCEESESGGSPFRIKDEATLAQLEELAREVSTEYVQITKI*"
     gene            230848..231147
                     /locus_tag="LacPavin_0818_WC40_scaffold_15340_prodigal-sin
                     gle_301"
     CDS             230848..231147
                     /product="hypothetical protein"
                     /codon_start=1
                     /transl_table=11
                     /translation="MPKKTKTGLTPAFEELRSLGYFAMQNFCCCQTCGWNAITDEQAK
                     KAVFYHGQDAEDLRKKGECYVSWDGNGEEIISVFNKHGIQTEWNGNKETRIKIVK*"
     gene            231352..232584
                     /locus_tag="LacPavin_0818_WC40_scaffold_15340_prodigal-sin
                     gle_302"
     CDS             231352..232584
                     /product="Uncharacterized protein n=1 Tax=Prevotella sp.
                     CAG:1092 RepID=R5P9S2_9BACT"
                     /codon_start=1
                     /transl_table=11
                     /translation="MLKAIKIRLYPNKTQENYISKLLGSYRFVYNQCLALKKNKYLDD
                     KSNLGLKELGFFFHNELTKNEEYTWLNEHNTKVLKQSIMNLMEAYKHFFINGNGFPKF
                     KSKHDNQQSCRFPYEAISKRNNYSTYKLTLTSDLKNIKFACSDKYVNYLVKHKDGIKS
                     ATLTKTKTGKYFLSILVDGDLTKELLKPINDIIGVDLGIKTFIVSSDGKSYDNLKLKR
                     NNEKKIAKLHRELSKKQKGSKNKDKARIKLARLYEKLNNKKQEYLHNVTNTLLNENQV
                     IAMEDLNIKGMMQNHHLAKSIQELSLYDFKSKLIYKANWYNRTVIEVGKFFASSKLCN
                     KCGYKNTELTLNDREWLCSNCGTNHDRDINASINIENEGRKILNNKIPTRCGELTPLD
                     TSGYAVVELGNRDLRSIT*"
                     /db_xref="UniRef100_R5P9S2"
                     /db_xref="R5P9S2_9BACT"
                     /db_xref="cbi:CLJ_0073"
     gene            232687..233136
                     /locus_tag="LacPavin_0818_WC40_scaffold_15340_prodigal-sin
                     gle_303"
     CDS             232687..233136
                     /product="hypothetical protein"
                     /codon_start=1
                     /transl_table=11
                     /translation="MPLPSHHGFSFKLTKFNLYLTLLNENWTHKTKGSGEFNIRLALG
                     SSEWVFTIDEHGNSNNTDRSLLNEKTSKGFLRAIERAGFTIETGQRMGYFSLLLKEKA
                     NFSATILPPEEENEKRKESVENPDYQKTFDDFLTELKKVFEYSSVIS*"
     gene            233216..233560
                     /locus_tag="LacPavin_0818_WC40_scaffold_15340_prodigal-sin
                     gle_304"
     CDS             233216..233560
                     /product="hypothetical protein"
                     /codon_start=1
                     /transl_table=11
                     /translation="MTRVIVDEDATYEQILDAAKSNFLDKINNNELMENLEEIVDDNE
                     CPCGTFHKDFIEKFYQPQINDEGTIVGHEDEEIFSFEVWASKEELLKQFPNCIVNVYT
                     FEDIENPTFVDL*"
     gene            233571..233855
                     /locus_tag="LacPavin_0818_WC40_scaffold_15340_prodigal-sin
                     gle_305"
     CDS             233571..233855
                     /product="hypothetical protein"
                     /codon_start=1
                     /transl_table=11
                     /translation="MEKKFEQEMEEDFIPRIKVMIEKEKAHQKNLNKEIERLQSTRYG
                     KIMNFILPSHNESIFEMAFIIHSFVKESERLQAHMESRIIEYRKCFLNKD*"
     gene            233880..234248
                     /locus_tag="LacPavin_0818_WC40_scaffold_15340_prodigal-sin
                     gle_306"
     CDS             233880..234248
                     /product="hypothetical protein"
                     /codon_start=1
                     /transl_table=11
                     /translation="MVYTIKELRDNIELEEDNPSFCTFDVLTDLEGENKWLSIPYDLY
                     FNWASQNNNSLSKYINKPEFKNNHDIISDLIELEFDFEESLLNYIEKFYTRSVFRKLP
                     TYDPDKFFGFMGEDDDDEIF*"
     gene            234259..234516
                     /locus_tag="LacPavin_0818_WC40_scaffold_15340_prodigal-sin
                     gle_307"
     CDS             234259..234516
                     /product="hypothetical protein"
                     /codon_start=1
                     /transl_table=11
                     /translation="MIDKVKRGAYLVKVANLEKKILELQKTMEENFVGYAMYLDLGIP
                     VNKEMTADSDKVGAELNIAITDFRYYSMLLNESEDFSYMMN*"
     gene            234550..234942
                     /locus_tag="LacPavin_0818_WC40_scaffold_15340_prodigal-sin
                     gle_308"
     CDS             234550..234942
                     /product="hypothetical protein"
                     /codon_start=1
                     /transl_table=11
                     /translation="MTINAIKIEEFLRLSLNKKNIFVSDARAKNEGEYEYAIFLTERN
                     YMDYVSNKCDSEDLIIWKTEKGKFCFSYIVEDPGVYMYKDGSGTPPSCDFTEYKENFN
                     SLLECIKKIAEFYFKDTVNQAIIDFNEK*"
     gene            235008..235286
                     /locus_tag="LacPavin_0818_WC40_scaffold_15340_prodigal-sin
                     gle_309"
     CDS             235008..235286
                     /product="hypothetical protein"
                     /codon_start=1
                     /transl_table=11
                     /translation="MTAKSITRKPRTVVKYTFKQLIEKRQADLEEVKTANESIQTLIS
                     LLSLTIEDEDSATVFNSSEYQRKIPILKGEDFEFVKSKIFFLIKKYYK*"
     gene            235339..235770
                     /locus_tag="LacPavin_0818_WC40_scaffold_15340_prodigal-sin
                     gle_310"
     CDS             235339..235770
                     /product="hypothetical protein"
                     /codon_start=1
                     /transl_table=11
                     /translation="MGHDISGFIKGQTSKEISYLKIGGFNTNKSFFFYDAIQSQDCNG
                     GIYGTGLVKTFTNEELKLSKRRLKYMLGENEDEIQKLVYESTSEIVPKISKTIEEFFG
                     IDMDSIAPQICEEERVMIGESINNFLDKLIETGGDVEIYFG*"
     gene            235807..236010
                     /locus_tag="LacPavin_0818_WC40_scaffold_15340_prodigal-sin
                     gle_311"
     CDS             235807..236010
                     /product="hypothetical protein"
                     /codon_start=1
                     /transl_table=11
                     /translation="MNKCNRCSGSGFYNSFECVKCLGKGKISKKDLTLYLIAKNPMKN
                     FSFKKPVVIDNHQHFGKPALKIE*"
     gene            236319..237095
                     /locus_tag="LacPavin_0818_WC40_scaffold_15340_prodigal-sin
                     gle_312"
     CDS             236319..237095
                     /product="Uncharacterized protein n=1 Tax=Mesorhizobium sp
                     . L2C089B000 RepID=V7H3N7_9RHIZ"
                     /codon_start=1
                     /transl_table=11
                     /translation="MKKPLLTSNNKKTIKGEKLGYMTYILYMSPFKANSKRINVCSHA
                     SKGCAESCLVGSGFGGMYTSVMQGRINRTEFFLRDRIGFLNQIKDEIEKIVKKHEGKA
                     IVTIRLNGTSDLSYENFKVFDGKNIFELFPNIQFYDYTKNWTRFDKQLPANYHLTFSR
                     SETNHDKAMEILNKGFNVAIVFDKLPKTYEGFEVINADENDLRFLDKKGVVCGLKYKM
                     MTGKGGAEKNKAAFENGFALKSFSPSPSKKVDERNFVNAA*"
                     /db_xref="UniRef100_V7H3N7"
                     /db_xref="A0A0F7LBD6_9VIRU"
                     /db_xref="V7H3N7_9RHIZ"
     gene            237143..237490
                     /locus_tag="LacPavin_0818_WC40_scaffold_15340_prodigal-sin
                     gle_313"
     CDS             237143..237490
                     /product="hypothetical protein"
                     /codon_start=1
                     /transl_table=11
                     /translation="MKKTEQELWDMVEKANWSSDHDYNRIQKEWKNLDKDTKRGLEKF
                     VDNKISYLAKQYGKDWLGNPGIDVSDDGWMDLTAEVVGRGKSFYESITVEKLQRMAIE
                     RDYEECFSYCLQD*"
     gene            237561..238217
                     /locus_tag="LacPavin_0818_WC40_scaffold_15340_prodigal-sin
                     gle_314"
     CDS             237561..238217
                     /product="Gp72 n=1 Tax=Mycobacterium phage Catera RepID
                     =Q19XJ0_9CAUD"
                     /codon_start=1
                     /transl_table=11
                     /translation="MGQYYKAVFLSEKNKPVNFVSSYDFGSGAKLMEHSWSKNNFVRF
                     VEKQLIDNPQKLVWAGDYADKENPETVTEKEIKLLADETSQYWNSAKLKEEGVNIYSL
                     CETIGKLTHDEEVKDKYSHNFSEKTIAPLNLKYFINYDKKEYVDKSKVPADKDGWKIH
                     PLPLLTCQENCCGRGGGDYHSEASKEFISRWAKDKVGVAFKKKDIPKDFKEIFPKFLE
                     *"
                     /db_xref="UniRef100_Q19XJ0"
                     /db_xref="Q19XJ0_9CAUD"
                     /db_xref="ral:Rumal_3553"
     gene            complement(238245..238526)
                     /locus_tag="LacPavin_0818_WC40_scaffold_15340_prodigal-sin
                     gle_315"
     CDS             complement(238245..238526)
                     /product="hypothetical protein"
                     /codon_start=1
                     /transl_table=11
                     /translation="LYKSIKHKKSKNGNSEYILGCSFEFFKNYLESIFEPWMNWDNYG
                     LYNGQPNYGWDIDHIIPLKTAKKEGEIIELNHYKNLQPLCSYINRDVKK*"
     gene            complement(238607..238858)
                     /locus_tag="LacPavin_0818_WC40_scaffold_15340_prodigal-sin
                     gle_316"
     CDS             complement(238607..238858)
                     /product="hypothetical protein n=1 Tax=Pelagibacter ubique
                     RepID=UPI0003B6979E"
                     /codon_start=1
                     /transl_table=11
                     /translation="MTKEEKKERRREIQKKYREKNKEKISEKNKEYRKNNKKRIAEKN
                     KEYKNKNKFRDKEKIAKHNKNYRGKNKEKIAIKKKTGIE*"
                     /db_xref="UniRef100_UPI0003B6979E"
                     /db_xref="X1DDB9_9ZZZZ"
                     /db_xref="lso:CKC_05910"
                     /db_xref="UPI0003B6979E"
     gene            238985..239434
                     /locus_tag="LacPavin_0818_WC40_scaffold_15340_prodigal-sin
                     gle_317"
     CDS             238985..239434
                     /product="hypothetical protein n=1 Tax=unclassified
                     Euryarchaeota (miscellaneous) RepID=UPI00037B88F5"
                     /codon_start=1
                     /transl_table=11
                     /translation="MGYDTNFTGAFQLNKPLTVKDFTFLKKLNETRRMARNVDESLYG
                     VEGEFYVDGGGFAGQDRESNIIDFNLKPKTQPSLWCKWVPNEDGTAIEWDGVEKFYSY
                     VEWIEYLIEKILAPRGYVLNGEVNWQGEENGDEGIICIVDNVVTTKL*"
                     /db_xref="UniRef100_UPI00037B88F5"
                     /db_xref="X0VAG6_9ZZZZ"
                     /db_xref="oni:Osc7112_2240"
                     /db_xref="UPI00037B88F5"
     gene            239438..239671
                     /locus_tag="LacPavin_0818_WC40_scaffold_15340_prodigal-sin
                     gle_318"
     CDS             239438..239671
                     /product="hypothetical protein"
                     /codon_start=1
                     /transl_table=11
                     /translation="MRKKDLEQSIDNGGDIALFIEERHFQDKGWTLDNTTKKYIQLNL
                     KGENNIYFRVIKNGVQQRGHGWIDGDGDIFQWG*"
     gene            239712..239909
                     /locus_tag="LacPavin_0818_WC40_scaffold_15340_prodigal-sin
                     gle_319"
     CDS             239712..239909
                     /product="hypothetical protein"
                     /codon_start=1
                     /transl_table=11
                     /translation="MKIKKTEEEFVTYMWILYPQDDQLDLRTAMLKAFNFLTGKYDHE
                     EKERLEISEQIRQTMIKNGYI*"
     gene            240006..240401
                     /locus_tag="LacPavin_0818_WC40_scaffold_15340_prodigal-sin
                     gle_320"
     CDS             240006..240401
                     /product="hypothetical protein"
                     /codon_start=1
                     /transl_table=11
                     /translation="MKKTKKELERTVEILERQRFLNVYTKFDRWLLSLGFRSANIKEG
                     MRHLNYHWGHYDKHINSLYSVENYLHDTLKLSIHFLRDRYEHKIMFVGEMGSCSETTT
                     IEQTKELILIEVRRLRDEQLSKLGALASF*"
     gene            240500..240739
                     /locus_tag="LacPavin_0818_WC40_scaffold_15340_prodigal-sin
                     gle_321"
     CDS             240500..240739
                     /product="hypothetical protein"
                     /codon_start=1
                     /transl_table=11
                     /translation="MENTKNEKQCDIHVVSGSLPRPKTIGELFELVYSGIECEVRREN
                     KEIVSMKIAELQILSKGKNFSVKNSNNDGYVIFYT*"
     gene            240941..241393
                     /locus_tag="LacPavin_0818_WC40_scaffold_15340_prodigal-sin
                     gle_322"
     CDS             240941..241393
                     /product="hypothetical protein"
                     /codon_start=1
                     /transl_table=11
                     /translation="MENEMKKLIDQVKNFGKTLNESVYTEDENYEMLGASISTIIGDS
                     ILKQGFNRISRKRGDKYFINEFKNGLDTHIITQVHFTGGKVQIFFKLQLEGKAKTNST
                     KSDIDRINAGYSALFSEIISNIKGKQENGEWKHLGIDFTVEYNIDKLQ*"
     gene            241627..241944
                     /locus_tag="LacPavin_0818_WC40_scaffold_15340_prodigal-sin
                     gle_323"
     CDS             241627..241944
                     /product="hypothetical protein"
                     /codon_start=1
                     /transl_table=11
                     /translation="MKTITLQLEMNFTDAVQYLLDGKCIGIKPKGNSNFIVKYKPRWM
                     NQTSPDYLLCWNRSVKEGKGDEGIRTDQYIETWQPVVIDANDLPDNIKQLFILENISG
                     LVS*"
     gene            242116..242328
                     /locus_tag="LacPavin_0818_WC40_scaffold_15340_prodigal-sin
                     gle_324"
     CDS             242116..242328
                     /product="hypothetical protein"
                     /codon_start=1
                     /transl_table=11
                     /translation="MKIIVERKQDERQTPIVTIDLKTCYYPYAIRNALELALELDGYD
                     ASTIKEVFNQMPDTKCEPLPDLERQS*"
     gene            242514..242792
                     /locus_tag="LacPavin_0818_WC40_scaffold_15340_prodigal-sin
                     gle_325"
     CDS             242514..242792
                     /product="Uncharacterized protein n=3 Tax=Parabacteroides
                     RepID=K5ZHA1_9PORP"
                     /codon_start=1
                     /transl_table=11
                     /translation="MSKKIFKYQLETTDAQLVEMPQGAEILCIQTQNETPCIWALIEP
                     NATVIKRAFEIFGTGHNVPESGNRKYIDTYQLMGGGLVFHCFELFGLS*"
                     /db_xref="UniRef100_K5ZHA1"
                     /db_xref="A0A016FPY8_BACFG"
                     /db_xref="rag:B739_1675"
                     /db_xref="K5ZHA1_9PORP"
     gene            243117..243455
                     /locus_tag="LacPavin_0818_WC40_scaffold_15340_prodigal-sin
                     gle_326"
     CDS             243117..243455
                     /product="hypothetical protein"
                     /codon_start=1
                     /transl_table=11
                     /translation="MKAEQLRVGNWVIGIEENDYYQITSSTITMLERGEGSHIRPVPI
                     SPTWLRQLRFENCINGWWSKDEMLNFKLNDNGNEIYLSGSDTNLANYPIDYVHELQNI
                     YYSIFGKELY*"
     gene            243495..243683
                     /locus_tag="LacPavin_0818_WC40_scaffold_15340_prodigal-sin
                     gle_327"
     CDS             243495..243683
                     /product="hypothetical protein"
                     /codon_start=1
                     /transl_table=11
                     /translation="MKEQMLKIAKDLEQGTITETEAQNLLLGLFGVSGRFYSDEEIRR
                     MKYLSFCQGLVDNDNGEE*"
     gene            243763..243984
                     /locus_tag="LacPavin_0818_WC40_scaffold_15340_prodigal-sin
                     gle_328"
     CDS             243763..243984
                     /product="hypothetical protein"
                     /codon_start=1
                     /transl_table=11
                     /translation="MEILFTKWMAYDGRVGITNDGEYYDLENNKKLVREVHCGAIYYR
                     AIASKKRYSWNKCNKTKQLKSVEIIKLPF*"
     gene            244072..244359
                     /locus_tag="LacPavin_0818_WC40_scaffold_15340_prodigal-sin
                     gle_329"
     CDS             244072..244359
                     /product="hypothetical protein"
                     /codon_start=1
                     /transl_table=11
                     /translation="MKKKLKEAQRIVNLIFKEYDKIDFKGEVSNNYHDNMRLQCECAS
                     EQLNEMEEYVNRKDEQEVNYIYEQLEKTLTYCKAVINLQEMENNLPPCIFG*"
     gene            244407..244502
                     /locus_tag="LacPavin_0818_WC40_scaffold_15340_prodigal-sin
                     gle_330"
     CDS             244407..244502
                     /product="hypothetical protein"
                     /codon_start=1
                     /transl_table=11
                     /translation="MSKKITFKNEQGKELKTNMSEDIMNRVSELI*"
     gene            244689..245030
                     /locus_tag="LacPavin_0818_WC40_scaffold_15340_prodigal-sin
                     gle_331"
     CDS             244689..245030
                     /product="hypothetical protein"
                     /codon_start=1
                     /transl_table=11
                     /translation="MTKSIIKNVEPIRGISRMEFYKKVKEAINADSYADVERFINETK
                     YKIEIEVDDDIIPHLRNCFTFSNKIEEDLLLENYFKKRNEKVQKAKIWFDTLTEEQKE
                     FALLMFTPAAG*"
     gene            245314..245517
                     /locus_tag="LacPavin_0818_WC40_scaffold_15340_prodigal-sin
                     gle_332"
     CDS             245314..245517
                     /product="hypothetical protein"
                     /codon_start=1
                     /transl_table=11
                     /translation="MKRKLIITKEFTILKGGIKLSPGFEVEKFSVSNDLFEDKVNYLI
                     KVNNAPLLIPGEYAEIVYKDNQK*"
     gene            245528..246067
                     /locus_tag="LacPavin_0818_WC40_scaffold_15340_prodigal-sin
                     gle_333"
     CDS             245528..246067
                     /product="DNA-directed RNA polymerase specialized sigma
                     subunit, sigma24 n=1 Tax=Owenweeksia hongkongensis
                     (strain DSM 17368 / JCM 12287 / NRRL B-23963)
                     RepID=G8R781_OWEHD"
                     /codon_start=1
                     /transl_table=11
                     /translation="VENKNNIIEEILNSRQKLFIFSLKLLNNNKQSAEDLTQDAIYKA
                     INSLDNLKNCDNIGGWLYTITRNIFINNYRKNKKKPTYYVGDSFESIFTISIADSYDS
                     VQDAESNIDFVMAQLNRVKPKYKECIELHMGGSKIKEIAHLLNIPSGTVKSRIFMGRK
                     ELKGKIKLVLENLDFEIRD*"
                     /db_xref="UniRef100_G8R781"
                     /db_xref="oho:Oweho_3540"
                     /db_xref="G8R781_OWEHD"
     gene            complement(246132..246791)
                     /locus_tag="LacPavin_0818_WC40_scaffold_15340_prodigal-sin
                     gle_334"
     CDS             complement(246132..246791)
                     /product="Sigma-24 ECF subfamily protein n=1 Tax
                     =uncultured bacterium 282 RepID=E3T638_9BACT"
                     /codon_start=1
                     /transl_table=11
                     /translation="MEKRKLNSASVRVDERNKKNVEAYLSGDKSAISRLYEDNYMFVK
                     SLMASKLVGKYDIADDLTQDVMIKMINNLSKFKNTENLFRSWLSSIVKSVFIDHVRKV
                     KKNLVFETLETSLNDGGENFSDGMENTIYNHSVDEYGSVENTFSALIKKERKDVLTRT
                     IDGLENVSYRRIMKKVLNGKSYIEIAEETGENIGTVKTIIFRVKKELSRNKELLDVVT
                     S*"
                     /db_xref="UniRef100_E3T638"
                     /db_xref="A0A067XSS5_9BACT"
                     /db_xref="tsa:AciPR4_3154"
                     /db_xref="E3T638_9BACT"
     gene            246969..247313
                     /locus_tag="LacPavin_0818_WC40_scaffold_15340_prodigal-sin
                     gle_335"
     CDS             246969..247313
                     /product="hypothetical protein"
                     /codon_start=1
                     /transl_table=11
                     /translation="MAKFNLTNFFSNTRDKFGTKNNPRAAQLKSGGAASKFGLFKTNA
                     NKLISENSNKIFKNYLVLSEVNTVNNLAGQTGSLGSWSAGNISAATYSSSTVMTNLTQ
                     PRYIKLGKSNQG*"
     gene            248399..248824
                     /locus_tag="LacPavin_0818_WC40_scaffold_15340_prodigal-sin
                     gle_336"
     CDS             248399..248824
                     /product="hypothetical protein"
                     /codon_start=1
                     /transl_table=11
                     /translation="MYDNSINLDLSLSYNRFFGNNIGIGYKNKEGNFFGQFIVYNLDI
                     EKIVNIGFSYNSDCIGILNRPILPDGGIMYYSVIDLRKEISEGEYRKELVKIRMGLIN
                     SPCPQIDFLEKRLPDNWEEILFPNGILRKVLEDDHSRDY*"
     gene            248845..249087
                     /locus_tag="LacPavin_0818_WC40_scaffold_15340_prodigal-sin
                     gle_337"
     CDS             248845..249087
                     /product="hypothetical protein"
                     /codon_start=1
                     /transl_table=11
                     /translation="MIFENKIEIDDEHLKVLLDYHNGYSLDDEYFNLTDKQDIEHEMY
                     WKNNLLEGGFYEHYPLSPSVLGSFILDQYLKTKKNP*"
     gene            249226..250335
                     /locus_tag="LacPavin_0818_WC40_scaffold_15340_prodigal-sin
                     gle_338"
     CDS             249226..250335
                     /product="hypothetical protein"
                     /codon_start=1
                     /transl_table=11
                     /translation="MEKYTVEELRNKDIQVEVNSAEEANRLAKENGYVGEWKPDWGYP
                     IYVNLTEKPCSEFITDNGNSRFCKSKTIQFNQINFKNMEKKLFTIQDLANGNVACEND
                     GTREEIEKVLKHTFPNDNDGIAGYAKFYEVHKKGEWKASSITTLPTQSVKDFLRQIEK
                     KIIGYKLAKEEYEASCQAMGKDFKKSYQIAVNSPFAVTFRKAGVLDLWFEPVYEESYK
                     VEDWIFVLNDDCSVYNVTKGFVGQIKEIKPSEKGSQYSSVFTYTNGSKSSDREGCLRL
                     ATQEEIKKAAKTIIKIHSSNKGDFEIEIEDGKAWYRPENKNLTKEFLEDILSYFKLRE
                     KLTLYQVSVETIKVGCYEGVRKEDVQKVYDLITKP*"
     gene            250404..250532
                     /locus_tag="LacPavin_0818_WC40_scaffold_15340_prodigal-sin
                     gle_339"
     CDS             250404..250532
                     /product="hypothetical protein"
                     /codon_start=1
                     /transl_table=11
                     /translation="MGIFCIKCKKLTRFYFIPNKIRDKDMCSYTSVWKCTICGHTT*"
     gene            250565..250813
                     /locus_tag="LacPavin_0818_WC40_scaffold_15340_prodigal-sin
                     gle_340"
     CDS             250565..250813
                     /product="hypothetical protein"
                     /codon_start=1
                     /transl_table=11
                     /translation="MNELELYKYINNNNIEWRRQDNDGVNDVLILPLIFQIDEFSKLV
                     KGYTGDGGIECRLMDGYFAFWMQDLCDYYGIDIEKLFC*"
     gene            250904..251263
                     /locus_tag="LacPavin_0818_WC40_scaffold_15340_prodigal-sin
                     gle_341"
     CDS             250904..251263
                     /product="hypothetical protein"
                     /codon_start=1
                     /transl_table=11
                     /translation="MSDMEKDNKYILCMEYYESGNIFYEAIIDINGHIQGEYISYHDI
                     DGVIENKTFCKDNKSIGIDNFYKKDGSINIISFRSMINLGERIDEHEYKKELAMIRLG
                     IIDVPEFGLFIKDYEGD*"
     gene            251250..251639
                     /locus_tag="LacPavin_0818_WC40_scaffold_15340_prodigal-sin
                     gle_342"
     CDS             251250..251639
                     /product="hypothetical protein"
                     /codon_start=1
                     /transl_table=11
                     /translation="MRVIKNKKAKIIYPIDRTKLRLDVTIDKTQNLCSWKCLRDEKDN
                     CWGEYIDFSLSTGNIIYKGFNINDLQVGMWTRYHKDGKIEENFFFSFLTPGLDIDECE
                     YKKELAMIRLGIIEVPALDILIKDYEK*"
     gene            251629..251988
                     /locus_tag="LacPavin_0818_WC40_scaffold_15340_prodigal-sin
                     gle_343"
     CDS             251629..251988
                     /product="hypothetical protein"
                     /codon_start=1
                     /transl_table=11
                     /translation="MKNNFFKEKGLKKVKYTYGTSVQGSYISFGDKNNTLYGQYFGYD
                     ECGNLTHKGFCFCNAWVGEFIFKDNYFYYSFLNPGETITKEEFNIDYKKYLAKYRLGL
                     NVPEGFLCTLIFLKDYE*"
     gene            251981..252334
                     /locus_tag="LacPavin_0818_WC40_scaffold_15340_prodigal-sin
                     gle_344"
     CDS             251981..252334
                     /product="hypothetical protein"
                     /codon_start=1
                     /transl_table=11
                     /translation="MNKQKILVNKEYVKTFGGSVIVKKYCYDCSSGYLLGEYISYYDN
                     GILKSYGFCREDFSIGLWKYYNFEGKLKNIIYYSLLNYELISDLEYKKQIALLRLGVI
                     ECPALDILIKDYEQG*"
     gene            252321..252674
                     /locus_tag="LacPavin_0818_WC40_scaffold_15340_prodigal-sin
                     gle_345"
     CDS             252321..252674
                     /product="hypothetical protein"
                     /codon_start=1
                     /transl_table=11
                     /translation="MSRDNLKLVKEFGKFLREDKYETIKIVDDNNFIQGELIAFKNGF
                     FWYRAFCKNNCFIGEVVDYNKVGEIESRNFYSLRNEGKKISENEYKKELVMLRLGLIE
                     IPQLSIYLKDFGYEE*"
     gene            252664..252759
                     /locus_tag="LacPavin_0818_WC40_scaffold_15340_prodigal-sin
                     gle_346"
     CDS             252664..252759
                     /product="hypothetical protein"
                     /codon_start=1
                     /transl_table=11
                     /translation="MRNDIKNIIYNEEYYGEIHNNSIMRAGFFNT*"
     gene            253122..253499
                     /locus_tag="LacPavin_0818_WC40_scaffold_15340_prodigal-sin
                     gle_347"
     CDS             253122..253499
                     /product="hypothetical protein"
                     /codon_start=1
                     /transl_table=11
                     /translation="MDEKEKLFLEFIDGFEWKYDLNKYPNSLFGFKGNVCLFQIYNSN
                     ELNQKKIIANYRFGLQQDLKNAIFWFNHEKIWSVFESKFDMKYNDIQSFMNGMVEEHF
                     KMRGVTTSSNSKKQKGWWKSISK*"
     gene            253710..254078
                     /locus_tag="LacPavin_0818_WC40_scaffold_15340_prodigal-sin
                     gle_348"
     CDS             253710..254078
                     /product="hypothetical protein"
                     /codon_start=1
                     /transl_table=11
                     /translation="MSDIEVIDLTDGHYDYDYSKWSKDVPKDSVRFFEHESDVFYYFF
                     KSKHDWKIVGDFFCYKENGDLAAKSFYKDGKLHGEVINFSDGIVTSICIWVDGMRDGE
                     YYEGFDVCKKYFGKKRINSL*"
     gene            254080..254457
                     /locus_tag="LacPavin_0818_WC40_scaffold_15340_prodigal-sin
                     gle_349"
     CDS             254080..254457
                     /product="hypothetical protein"
                     /codon_start=1
                     /transl_table=11
                     /translation="MEIERWKKINGGKPVSEDKKKGYWIGSCPKGCVNVYSEFVAQNF
                     SCHYRVNVFLYGYADKNGNLKGARISFYDNKQIAYKRGEGDNIGFAYDENGNFEGFVK
                     NNGTLLDKQEGMKIIAKKRLKNL*"
     gene            254454..254555
                     /locus_tag="LacPavin_0818_WC40_scaffold_15340_prodigal-sin
                     gle_350"
     CDS             254454..254555
                     /product="hypothetical protein"
                     /codon_start=1
                     /transl_table=11
                     /translation="MSEKELKVKEVRVDLIFDKNVGKCIKVVKFFLK*"
     gene            complement(254599..255621)
                     /locus_tag="LacPavin_0818_WC40_scaffold_15340_prodigal-sin
                     gle_351"
     CDS             complement(254599..255621)
                     /product="Uncharacterized protein n=1 Tax=Flavobacterium
                     indicum (strain DSM 17447 / CIP 109464 / GPTSA100-9)
                     RepID=H8XRA9_FLAIG"
                     /codon_start=1
                     /transl_table=11
                     /translation="MNSKKIKILYGVQTTGNGHISRSIEIINKLQETNKYEIEVLLSG
                     EQKDIKIPENIKVIHRFDGLKFNIKEKIGLINIIKNNNFIKFFKDIYHINMKKYDIIL
                     TDFEPITSWASIFKRKKIIGIGNHYKFLSKRFSTNMYYNLNKIICNIISPINKYIYFD
                     YFKSEKSCLPIIKKELINNKDKVEQQKKTILTYIHSIPWHQQLVEFSNLTDYNFIIYT
                     SDKNLPQQNIKIANFKIKQINPNSFNNDLLKSEMVICNAGFQLTSEAIFLGKKLYVIP
                     MKNQIEQIYNAEQLKNIGITSEKHIIKEKITEMMESEFFLEINFEQQFENKIMEKINE
                     LFLKTP*"
                     /db_xref="UniRef100_H8XRA9"
                     /db_xref="fin:KQS_12175"
                     /db_xref="H8XRA9_FLAIG"
     gene            complement(255643..256395)
                     /locus_tag="LacPavin_0818_WC40_scaffold_15340_prodigal-sin
                     gle_352"
     CDS             complement(255643..256395)
                     /product="phosphoesterase n=1 Tax=Flavobacterium rivuli
                     RepID=UPI000379182C"
                     /codon_start=1
                     /transl_table=11
                     /translation="MQKRNLEIVVISDVHLGTFGCHAEELNNYLKSINIKTLILNGDI
                     FDGYVFEKKYFDKNQLEFIRIILKIIKNNTKVYYLTGNHDDFLRDFDEINLENFIKDD
                     KLVLTINNETYWFFHGDVFDISVQGKIGKFLTKVGGKSYDFIIYLNRKINIFLKKINK
                     KPFSLSKKIKDNVKKAVKFINDFEKISCEHAIDNQYNYVINGHIHEPKIIKYSNQKGK
                     TIYMNSGDWIENLTSLEFDGKEWKIFKYNDNF*"
                     /db_xref="UniRef100_UPI000379182C"
                     /db_xref="A0A0A2M0Z4_9FLAO"
                     /db_xref="fpy:FPG101_02020"
                     /db_xref="UPI000379182C"
     gene            complement(256497..257957)
                     /locus_tag="LacPavin_0818_WC40_scaffold_15340_prodigal-sin
                     gle_353"
     CDS             complement(256497..257957)
                     /product="Uncharacterized protein n=1 Tax=Pedosphaera
                     parvula Ellin514 RepID=B9XJQ0_9BACT"
                     /codon_start=1
                     /transl_table=11
                     /translation="MGSKIKIINTSGVRTGGKNPQNNGINVSSQGTAIIIDSHSTPNA
                     LIKAGVAAGYDKQIQFNDYGVMGGSPGLTFDKDDGNFQFSLPYQSLTIKNSKSSAIIG
                     GGYLYGGESIYICANNIDNSNGAFILNGLGVNITDSNHSNSVGTGFSSINGGYNVYGN
                     IFGLNTIISGGFHVINNSLATGIFGGTYNSANQSRGFSIVGGAYNTSNYFVSNSTIFG
                     GCDNSLTSEIEASTIIGGGNNLMSGTVINSVIAGGQCNEFSSSICNSSIIGGQSNLIN
                     YFVTESVIGAAENSSIKNYSCNSTILGGGEHNVYNSNSTNILGGENNTIYKSTNSSIV
                     GGGNNELSNGYGTTILGGNNNLINDSFFSSILGGDFNISTSSEYSSIIGGSYNNQSNV
                     KDSALIGGINNIIEVGANISAIIGGSGNTITSGATSAIIGGINLTLENEENTVLVQNL
                     KVNSNTFVFLDLPNSDPGVAGQFWNSSGYLAISAGV*"
                     /db_xref="UniRef100_B9XJQ0"
                     /db_xref="B9XJQ0_PEDPL"
                     /db_xref="B9XJQ0_9BACT"
     gene            complement(257983..259449)
                     /locus_tag="LacPavin_0818_WC40_scaffold_15340_prodigal-sin
                     gle_354"
     CDS             complement(257983..259449)
                     /product="hypothetical protein"
                     /codon_start=1
                     /transl_table=11
                     /translation="MANNKFNIVNTSGSRLPKKRKPNNTDVSSNGDNLILNSSNLDNA
                     AITPGAGGNCALPGFTIGGNGEVQYIYDGDFCGAERFRFYKNNSKLNIKRSNSSDYLN
                     CSGKVSSIIGGGFMYGDTYDSAILGGGSNSIFGGGGENTIFISQVSTILNGYYNSIEL
                     STASSIIGGTNNHLHCKNFTSLLIGGDRNITCSQDSYSSVQHSAIIGGAYNNICSCGD
                     SVNFSTIVGGCGNYLFVAGGSNLMGGCDNILRNSGGSNIIGGGSNCLDDSDFSSIVGG
                     KENCVYNQSLNSSILGGYNNLLDYSFISSIVAGCGNSTYDSTRSIVVAGCENYISEFS
                     DSSALLGGRRNGICSNSDKSVIVASCNSYLHNNSFNSNIIGSKNAILETSLQSSVIGG
                     QSNILQFSYNSSVIGGDSNKINDSTESVIVGGYSNYITNSSRSVIIGGQGMTLNGEND
                     TVLVDRLFVDSTVISSNMQTSSGNSGTFWNDGGLVKIS*"
     gene            complement(259479..260939)
                     /locus_tag="LacPavin_0818_WC40_scaffold_15340_prodigal-sin
                     gle_355"
     CDS             complement(259479..260939)
                     /product="Putative uncharacterized protein id=3847482 bin
                     =GWF2_Lentisphaerae_57_35 species=Herpetosiphon
                     aurantiacus genus=Herpetosiphon
                     taxon_order=Herpetosiphonales taxon_class=Chloroflexi
                     phylum=Chloroflexi tax=GWF2_Lentisphaerae_57_35
                     organism_group=Lentisphaerae organism_desc=a459"
                     /codon_start=1
                     /transl_table=11
                     /translation="MGNKIRIIDASGQRIPKKTRLNQTDLSVGNNQILSTSQTQRYGE
                     YNTFFAPDNYRDINPKGNDYQIQFNEKGAFGTSNGIVFKPYYGTFIVGDENNDSDISN
                     NSQGAMIVGGGVSAFGNLTQAIQNNAHSSSIIGGIGYNNIDNSKSSMILGGCFNFIAD
                     SNKGATLINGIGVSIEDNSRSSSIINSINSNIRKNSCNSTIINGFYNCITSGSSNSII
                     AASVNSEMCYYNNYSSILGGDENKIKNGSCYSSIIGGLYNEICQNNCHSSIIGGKYNK
                     IYDNAGCSIIVGGKTNYIYNTDYSAIIGGEINYLFEGRYSAIIGGKNNYAYSYYSISL
                     DSYDTNIISSDCSAIIGTKFSDINNSDSSTILSAKYNGFYNSPCSVIIAGKNNCIING
                     SQGSSAIANTYATATGGSVNSSVIATQSGTVNNSSKSAVIGSNNLALINQDNAVYVTK
                     IKINGDIIAGSLPAIDPVIAGALYLDGTSVKISAGV*"
                     /db_xref="gwf2_scaffold_2476_23"
                     /db_xref="86619647"
     gene            261009..261452
                     /locus_tag="LacPavin_0818_WC40_scaffold_15340_prodigal-sin
                     gle_356"
     CDS             261009..261452
                     /product="hypothetical protein"
                     /codon_start=1
                     /transl_table=11
                     /translation="MVDLRKFIKTTIREYLNETYDGKFDDEYDFSKHNFNTGDCDIYA
                     ISLHRLYNYPLHAIRGKFLEEEWGGKREWDYEYCHIMVKLPNGNYMDSDGEQTKQEMI
                     SRAAFSEDVKKVEIVQITEEDAINMFSCEDQEKDIQRVIKFIKNK*"
     gene            complement(261475..261660)
                     /locus_tag="LacPavin_0818_WC40_scaffold_15340_prodigal-sin
                     gle_357"
     CDS             complement(261475..261660)
                     /product="hypothetical protein"
                     /codon_start=1
                     /transl_table=11
                     /translation="MEEKMYIKLYTNCSVCLGKGVVESASFRNTNVCPVCKGSGKKEC
                     LTTLDEFKKMLFDDKNQ*"
ORIGIN      
        1 GAGATGTAAA TGCAGGAAAA AATATTAAAA ATTTTGGGCT TAGGAACAAG CCCAGCATAT
       61 CAAAACGTGA GGCAATAGCC TGTGCGTGAT ATGTAGAAGC CTCACCCATC AGCTTTGCTG
      121 TGGGTGGGTC GTTCACTTTC CACCCTGATT ATATGGTTGC CAATCTAAAA CCCTATAATT
      181 ATTTTCTTCT CTTTTTCTCA AGAAAAATAC GTTAGGGTCT TCTTTTGTTT TACCGAAAAC
      241 AATAGATGCC TTGCAGTCTT TGCACTTAAT TTCAGAATAA GTGTATTCAT CAAAACCTTT
      301 TGTTGGCTTT GAAGGGTCTT TTAATGTTTT TGCAACTCTT CCATTTAAAT GTAAATCATT
      361 TGAACCGCAA ATGCCACACT GATGAACATC CTCAAATGAA AGTTTGTTGT TTTCTAATAA
      421 TAATTGTTCA AGATTTTCTC CTTCTACAAC AAAATTATAT AATTGTTTCC CTATTTGTTT
      481 TTTGATAAAT AATTGCATAC TTTTTTTATT TTAAACTTAA ACAAATTAAT GAAAAAGTCA
      541 AGCTTTTTCA TTGCAAATTT TCAATTTTTT CATAACTTAT TTTTAAATAA AAATCATCAA
      601 CCTTACTCAT TATTTGAATA ATATTTTGAA TTAAAAACTC TTCGCCTGGA TAAATATCGA
      661 CAACAATTGA ATCAATAATA GAAGTTGTTA TTTTTGAATT AAACTTTAAC AATAAACTAT
      721 GTATTTCTAT AATCTTTTTT GCCACTATGT CTGCCGCAGT TGATTGTATA TAATTGTTAT
      781 AAATAGCATG TTCTTTTTGG GGGAAAATAA AAGTTCCAAA ATAATTCTTA ATGTATTTTT
      841 TATTCTTAAA TTCAGATACA AGTCCTCCTT TACTGTCTAA AATAGGTTTT AATAATTCAA
      901 TTATGATATT ATATATATTT TCTGGATTTG AAAAAGAATT CAAAGATTCA ACGATAGCAT
      961 TCTTTCCAGC CCCATAAACA ATAGAATGGT TAATTTTTTT TGCAAAATCT CTTTCTTCTT
     1021 TTGCTACTAT ATCTTTATTG AATATTTTTT TTGCTGTTTC TTCGTGAATA TCTTTTTCCA
     1081 AATATTTTTT TATAAAAACT TCATCTTTTG TAAGATGCAT AGAAAGTATA GTCTCAAAAG
     1141 AAGAGTAATC AAAATTTACA AGACTGCCTC CATTAAACCT GCTAACAATA TTTTTTCTTA
     1201 TAGGGTCATT TTTAGGCATC ATTTGAATAT TAAACTTATC CGTGCAAGTT ATTCTGCCAG
     1261 TCAAAGTTCT TTTATTTGAA TAACTTATCT TTTTTGCAAA TAAACCATTT GATTTTTGTT
     1321 CAAAATTTTT ATAGGGAACA TTTAAGAATA AATAACAATT AGATAGTATA GATGTGGCTA
     1381 TATCTTTAAT TAAAAGATTT TTATAACATC TTTTTTCAAT ATCATTTAAT TTACTTAAAG
     1441 AATTAAAAAT ATTTTCAAGC TCAGATAGGA TATTAAAGTG ATTTTCCTCT TTTATATTTT
     1501 TGGACATAAA TTCCCCCAAA TCTATCTCAT CATGTTTTAA TCTGATAAAA TTTTCCAAGA
     1561 AAACAGTGTT GTGCAATAAT TCGGCAGTAA ATATTTTTTG TGCCGATTTA TAGTTTGGAA
     1621 AAACAATAAC CTTATCCTTA AACAAAGTTG TTAAAAAACT TTTTATTTCT CCCGTTGCAA
     1681 AATATATACT CTCCAAATTG ACAGAGATTA TTTTTTGACC AGATTTCAAA TATAGTATAT
     1741 TTTTATTTAA GAAAGAAAAC ACAAACCTTT CTTTTTCAAG AGAAATATTC TCTTTGTTTG
     1801 CGAAATAATC ATATGAACAT ATTGCCATTA ACCTTTTTTT TTGGCAAATA TAATAAAAAA
     1861 AACAGTTTAT GCCAAAAATA AATCAGATTC TTCGTTTCTT CTTCTAACTA ATCCAACAAA
     1921 TATTATACCT TTAGAGGTTT TAGGACCTAA CCTAATTTCA TTTGCTGCAT CTTTATACTG
     1981 TTCATTATTT ACATATTTTA TTGCTCTTTT AAAAAAACCA TTACCAGCCC CAGCATTATA
     2041 TAATAAACTC ATTAATGCAT CAAACATATT TTGAGTAATA GCTTTTTTTA ATAGATTGTT
     2101 TAAAACTTTT TCTCTTGGCT TTATATCATT TAAAAATAAA TTCTGAATTT CTTTATCAGA
     2161 CATAGTCTGT TTTCCTTTCA AATATATAGA ATATTTTCCT CTTTCACTTT CTGTAATTAG
     2221 ATGCCCAATT CCAATAGTTG GAAATCCAAT TAATTCAGAA TACGATGTTA TACTTCGTGA
     2281 TGTTTTATCA TCATAGACAG TTTTTCTAGA ACTCTCACTT CTTTTTATTA AATTAAATCC
     2341 ATTTTCACTT AATTTTAAAT TGCCAGGCGT TAAATATCCT TGCGATGGAG GGTTTCCTGT
     2401 TGTTGGTATT CCTAAACCAG ATAAAATTTT CTGAGTTGTT TCACTTATGT TGAATGAGTT
     2461 TTTAGGCGTT CCTCCAGTAA TACTATGCTT TTGAGCTAAA TCCCTTGAGG TGTTTAAAGT
     2521 AATTGGGGGG ATTCCACCAA CTTTACCAGC ATTATATCTT GTCTTCATTC CTTTAAACTT
     2581 TGTCTCAAAG TTATTTGGGG TTATTGTGTG ACTAACCTCC ATTATTTGAT ATAACCCACC
     2641 AAAAATTGGC ATATTGTCAA TATAAAAAAA TTGCATTGGT GATATTTGAG CGTTTCCCAA
     2701 AGTATCAACT TCACAAGTAT AACTTCTTCC TTCAAGGACT GGAATAGTAG AACAATCTTT
     2761 TGTTACTTGT TTATTATCAA CTTGTTTATC AACAAGTCTT TGTAAGTTAA CTATACTTTC
     2821 CGCTGTTGTT TTTGTACTAT CAGTTCCAAC TCTTACATTT TTAAACAAAG CATTATCTGT
     2881 TGAACCAAAT TTTACAATAA AACCAGCTTG TTGGATTGAA TCTTTATTTT GAATAAAATC
     2941 TAAACCATTT CCATTGTTAT CATTTGGTCT CGCTTCTGGA GTTGGAGCCC ACAAAACAAC
     3001 AAATCTATTA CCAGGTTTTG GAATATAAGT TATTGGTTGT GGAGTAAACA TGTTTTCAAC
     3061 ATCAAAAATA TTTCCACCAG CCATAGGGAA AAATAAAAAG TTGTTTTTAT TACAAATGTT
     3121 TTGTATTATA TTAAGAGCTG TTGTATTGGC ATCTATACTA TAACAAGAAT CTAAATTTAT
     3181 TATTGAGTTT TCTACATCTA TAGGCGTATC GTTATTCTTA TATCTAATTA AAGGAGCTAA
     3241 ATATTGAAAA CCACTTTCAA CCGTTTCGCT ACTTTCTGTT GTTATAGCAC CATATAAACT
     3301 TTCTAATTTT TGTGGCAATT CATTGTAATT ATATAACTGC TGAGAATTAT CTGGAGATGA
     3361 ATAGTTTTCT GTTTCATAAT TAAAAACTAA AGAACACCAT TGATAAAAAA TATGATGCAT
     3421 TTGAACATAT ATTGAATTTT TTTGCTCATT TGCTTTAGCA CCAACTGTAG CAATTTGTAT
     3481 TTGTTTTTCA TCTTGAATCT TATCAAGTTT AATTAGTAAC TCCGATGCTA ATGTATATAA
     3541 AAATGTTCGT TGCAATTTAG CTCCATCGTC ATAATTACCA AATAAATTCC AAGCTGTAAA
     3601 ACCGTTGTCT ACAATTTCAG AAGCTGTGTA TATTGCATAA GCTAATGGAT AACCACCATA
     3661 TTTTTCATCA ATTACTGTTG ACGCAGTAAC GATACATTTT TTTTCATCAA AAGGTCTTGA
     3721 TTCTATTAAA CAATTTTCAT ATTCTGCTTT TAAATCTTCA TAGGAAATAA CTTTCCCATT
     3781 ACTTATAAAT TTATTTAAAT ATTTTATTCT TCCACCACCA GTATTACCTT CCTTTGCATA
     3841 TCCATCTATT ATTACAAGAC CTGGTGGTTC ATTTGTTCTT GTAACAAGCA AAGAGGATGA
     3901 ATTGTCTTGT TCATCAGAGT TTTTATATTC AGAATCAGTT GGAGCACTGT TAACATTTCT
     3961 TATATATTCA ACATCATTAC TTGAACTAAA TAAAACATAA TTATACTTTG TTAAAAATGG
     4021 GAAATTAAAC CAAGGAAGAT TATTGTTAAA AATAAGTGTT GTTGATGAAA AATTTGGAGG
     4081 AATTCCTTTT GATTCTAAAC CAACCCCATT AACAACATCT TTAAAACTCT TATTAACTCC
     4141 ATTCCCGACA TCAAAAGTAC TATCAAATTC AGTTCCTAAA ACTGTTCCAG TAGCTCCAGA
     4201 AGAAACTAGT TTTGAAAAAT AACCTTCATC TGGATTAAAT GCTTTTTTAA AATAATTAAG
     4261 ACCATCTCTC AATTTTGTAA CATCATCTTG AGTTATTTCT TTTATTAAAG CATCGGTTAG
     4321 ATTTTCCATT TCTCCTTTTG CCGCTTTTTC TTCCTCTTCT CTATTATCAG AAAGTCTTTG
     4381 AAAGTAATCC CCAGGAGTAT TAGCATCTGC AGAATTTGTG AAATAAGCAT AAATACCAGA
     4441 CCTTACAACC ATATTTTCTA TTATAGAATT ATATGTTGGA GAATATGGGT TAGCTTGTAA
     4501 AACTTCAAGA TTAGAAAGTC TTCTAACCAA TTGTCTTCTT CCTTTTGTAT CTAAAGGCTC
     4561 TTCTAAAGCA GCTGCATCAC CTAAACCAAA TGCTATTGCT TGTATAAACT CTTCAATAAA
     4621 ATTTAATTCG TTTTGGGTTT TTTGAAAAGT GGGGTTTTCT TCTGGAATCT CTTGAACGTT
     4681 AATAACATTA TCCTCGCCTT TTTCTTTAAT AATTAATGGA TAAAATTTTC CTATTAAATT
     4741 TTTATTTTTA TCTCTTTCTG CTTGATTATT TTTATAACCA AGAAAACCAG CTTTTAATAT
     4801 TCTTCCAAGC AAATATCCTG TGTCACCAGC CAAAGATTTA AATATTTGGC TAATAGTAGT
     4861 TGCAGCTATT TGAGTTTCAT TTTGAGCAAA AGCTTCTGCG TTTATAACTT CATCAACAAG
     4921 AGTAGAATTT TTATCTATAG CAGCCTTCTT TGAATTTAAT ATATCTATTA ATTTTTGCTT
     4981 TTCTTTAACC TCATCAGGTT TTGCTCCTAT TAATGTCTCT AAAAATATCG CTGTATCACT
     5041 TGCAGTATTT GCGGTAACTT TTTTTAACTT TAAAAATTTT TCTAAATCAC CATCAAAATT
     5101 ACTTAAATCT CCAACTTGTG TTTTTGAAAG AAAATAATCT GATAAAAGAA TAGAATCAAC
     5161 ATTTGATGTT TTTAGACTTT TTAAATCTGT AAATCCATCT TTACCAGTAT AATCATAAAC
     5221 TGTTATATTA TTAAAACCAT TTATGTTATT TCCATTACTT TGTATTTTGC CCACTATTTT
     5281 AGTTCCAACT TGCATTTCAC CAGTTTTAAA TGCAAGAGCT AAAGAACCTC TTACTTGTCC
     5341 TAACTTGTCT TTTATTTCAG AATATTGCTG ACTAAAAGAT TTTCTTACAG CATCAACTCT
     5401 TTTTCCTATT TTTATTAAAT CAAAAAATGT TGTAATTTTA TTAGCATCAA CACCTTCATC
     5461 AGTTTTTAAT TTTTTTACTG CATAAAGAAA TAAAGCTGGA ATATCTGCAA AAGGCCCCCA
     5521 AGTATTCGGA ACGAAAGAAC ATTTTATTGT AAAAGAACCA TCAGAAGAAT TGTATTGAAT
     5581 GTCAGTCTTT TTTAAGTTTA ACATTAATCT TGTTGGCTTT CCTAAATATC CCTTATACAC
     5641 CAAATCAAAT TTTGGTGGTG GCCAATCAAA AATATCTTTG TACATTCCAC TTGCTTCATT
     5701 GCTTTCATTT CTTGAGAAAA CAGTGTTTCC ATACAAATCC TTAAAAGTAA TTTCTATAAT
     5761 TGGTTGCAAA GATGCGTTTG TTGAAATGTC TATATTTGTT ATACCGAAAC CTATATTTTC
     5821 TTTTAAATAA CCTACAGACA ATGTGTTTAT TCCAGTAAAT TCTTTTGGAG TCATTGAAGA
     5881 ACCTAAATTT ATTGGAGAAT AAGTAAACAA TCTAACATCT AAAGTATATA ATCTTTGATT
     5941 TGAAACATCA TTTAAAGATA AACCCGTAGA TGTTTGTGGT TCAATAAGTC CTCTTGTCAT
     6001 AAATTTAAAT TACTAATTTT GCTTAAAGAA GCTTTTTGAA AATCATATAA AACTTCATCC
     6061 AATGGAAATG GAACTCTAAT TACTGTTTCG TTTGGTATAT CATACTCCAA ATAATAACTT
     6121 GGATTTGCCA TCATAATAAT CCACCAATAA GTTTCATCAC CATAAACATC TCCAGCAATC
     6181 CTATCCAATC TATTTCTTTG ATAATTATAA ATAATTTGTC TATCATTCTC TCTATTTTTA
     6241 ATAGGAATGC TTGGAATAGA TAAAACTTTT CCATTTACAA CAAAAATTCT ATATCTGCTA
     6301 AACGACATGA TTATTAATTT AAACTATTTT TCACAAATAT AAATATTAAG CTAATTTTTT
     6361 TTAAAATAAT GAATTAGGAT TTTCATTTAA AGACATTCTA CCACTACCTC CACCACCTCC
     6421 AGTGCTTGAA GCAGGCTGAC CTTTCTCCTG AACAATTTGA ACAGTAGAAC TAATATCCTC
     6481 TCCTTGTTTA GGGCTATAAA AACCACCTTC ATCTGTAGAA AGAACTGGAG TTCCACCACC
     6541 ACCATAAGAA CCAATAAAAG TAAAATCGAG AGTAACTGTA GCCCACATAG GCTGAACTTT
     6601 ATAATTATTT AAACCATCTA AAGTCCAAGG TGCTTCATTG TAATCCATTG AAACGCTATT
     6661 TATAATTACG TCTGAATTAA ACCATGTTCC AAGATTTATA TGAGAAATTG GTGGTTTTGT
     6721 AAAAGCAAAT CCACCCCCAG AGTTATTTTT TGCAGGTCTT GTCAATTTCA TTAAAAATTC
     6781 CATTTTGTTT AAAAAATCAA CTTTAGAACC AGAAAAATAA GAAGGCTGAA ACAATAATTC
     6841 TTTTTTCATA GCAGCTAACC TTGTCTGTAT ATTTACCTTA TCAGCGTTCA TTTTTATTGT
     6901 TTTTCTATCT TCTTGAAAAT ATTTACCACT AATTGAAACA ACTGTTGACA AAATAAGTCC
     6961 CTGCTCTTGT AATTGAGAAA AAGTTACTTC ATATTCGCTA CTAAGTTTTT CTATTGTTGC
     7021 AGTTTCTTCT GAACTATTAG AGTTACTATT TAGTTGCAAT TTAGATATTT GAGCAGTTAA
     7081 ATCAGCAGTT TTTTCTTTCA ATCTTAACAT TTCCGCTTCT ATTTCTTGAA TTGGAGGCAA
     7141 ACCATTTTTA AAAGTTGTAG AATCAGTCCA ATTTTTATTA AATGTCTCAT TTAAGTTGGT
     7201 AACTTTACCA TTTTTTATTA CAGAGCCAAT CTCAACTGAT TCAGCATAAT CAGTCAAAAC
     7261 TATAAAAGAT ATATTTCCCT TTCTATTCGA TTTTGAATAT GTATAAACAG ATTCTGGTCT
     7321 ACCAAGAAAG TCATGTGGGG TGTAATCCGC ACCTGCACTA TCAGAATAAC TCTTTATATA
     7381 AGGCGGAAAC AATATCTCTG TTTCGCTTGA ATAGTTTTTT ATACTAAAAT ATAAAACTGG
     7441 AATTTTACCT AAATTATTAA TTGATGGGTC TGCAAATGTA TACCTTTTGT AAACAACTTT
     7501 TGGAGTACCA TCTTTGTTTA AACCAACGTT AAAAGATTTT TGATTTCTTT TAAAGTTTTT
     7561 ACCAAAAGTA ATATCAGAAT TTGCTATCGT GTTTATTATT TTTCTAACTC CTTTTTTAGC
     7621 CTGACCATTA GTTGAATCAT CAGATTTTAA ATTAGTAGCT TGTTCATCTC TTAAAAATGA
     7681 ATTTGAAATA ATATCAGTAG AAGTGTCGTT TGTCATCATG GAACCTGCAG TTCCAGCTGA
     7741 ATAAGTTTGC TTTAAAGCAC TTCCACTTGC TGTATATAAA GTATCTATAT AATAAGGCGA
     7801 ATTTTCTGGA GTATCATTTG TTTTTTCATT TTGTTTGTCA AAAACACCTT GTAACCAACC
     7861 AGAAGAATTT TCAAACTTAG AAACTAAATC AATAACCTGT TGAACATTTT TTAATTCACT
     7921 TTGAGTATTG ATTAAATTAT TTACTAAATC CGAAGTATTA TTTGTGTAAT AATTTCTTCC
     7981 AAGATTATAT CTCCTCATTA AAACATTCAA GTCTAAAGCC TGAGTTCTAA GTTTTATTAG
     8041 TCTATCTTTG TAATCTGTTT TTTGTTGCAA ATAAGATTCA CCATTATAAA AAGATTTATA
     8101 GCCACTGTTA ATGCTCGAAA CCCCTTTGTT TTCACTTGGT ATTGCCTTGA CCGCGCTTCC
     8161 ATCATTAGGA TTAACAAATT CTTTTACATA ATCCAAATAA CTACTTGTTA AAGTATAAGC
     8221 TCTTTTAGGG TCTCCAATAA AATAGTTTTT ATTATTAACA TTAAACTCAT AAGCCTGAGC
     8281 AGAGGTTTCA AAATTTGAAT AATAATTAAA AAATCTATCT ATACTAAAAG GACTTGGAAC
     8341 ATTTCTAACA ATTTGAAATA AACGAGCTGC TGGAGCATAA GTGCTTATAC CAATAAAAGA
     8401 AGGAATATTA TTTGATATGT TTGCTATTCT TGCAATATTA TCATACGTAT CAATATTTAA
     8461 AAACCCTGGA ACATTATTAG AAATATTTGA ACTTCTTGCA ACATCATCAT ATGTATCAAT
     8521 ATTAAATAAA GAAGGAACAT TAGCAGCAAG TTCACTTGCT CTTTCATCGT CATCGTATGT
     8581 ATCAATACTT ATACCGTTTG GAACATTTTT CGCTAATTCA TTGGCACGTT CTATATCATC
     8641 GTATGTGTCA ATGTTTATTC CTATTGGAAC ATTTTTTGCT AATTCGTTAG AACGCTCTAT
     8701 ATCATCATAT GTATCAATAT TAAATAAAGA AGGCACATTA GAAGCAAGCT CGCTTGCTCT
     8761 TTCATCGTCA TCGTATGTAT CAATGTTTAT ACCGATTGGC ACATTTTTTG CCAATTCATT
     8821 GGCACGTTCT ATATCATCGT ATGTGTCAAT GTTTATGCCA ATAGGTACAT TAGCCGCAAG
     8881 TTCATTAGCA CGCTCTGTAT CATCGTATGT GTCAATATTT ATACCAATAG GGACATTAGC
     8941 AGCAAGCTCA CTTGCTCTTT CATCATCATC GTATGTATCA ATGTTGATAC CGATTGGCAC
     9001 ATTAGAAGCA AGCTCGCTTG CTCTTTCATC GTCATCGTAT GTATCAATGT TTATACCAAT
     9061 AGGGACATTA GCCGAAAGTT CAGAAGCTCT TTCGTCATCA TCGTATGTAT CAATATTTAT
     9121 ACCAATAGAG ACATTAGATG AAAGGTTTGA ACCTCTTGCA TTATCATCAT AAGTATCAAT
     9181 ATTTATTCCA ATAGGAACAT TGCTTGAAAG ATTTGAACCT CTTGCGGAAT TATCATATGT
     9241 ATCAATGTTT ATTCCAATAG GAATATTAGA AGATAATTCA CTTGCTCTTT CAGAATCATC
     9301 ATACGTATCA ATATCAATTC CGATAGGTGA ATTATTAGAA AGATTTGAAC CTCTCGCTCC
     9361 ATCATCATAC GTATCAATAT TTATTTGAAT TGAAGAATTA CTTGAAAGGT TTGAACCTCT
     9421 CGCTCCATCA TCATACGTAT CAATATTTAT TTGAATTGAA GAATTACTTG AAAGGTTTGA
     9481 ACCTCTCGCA TTATCATCAT AAGTATCAAT GTTTATTCCA ATAGGAATAT TGCTTGAAAG
     9541 ATTTGAACCT CTTGCAGAAT TATCATATGT ATCAATATCT ATTCCAGAAT CGGAATTTCT
     9601 TGATAAATTA GAACTTCTTG CGTTATCATC ATACGTATCA ATGTTTAAAT TTATATTAGC
     9661 ATTGTTAGAC AAATTTTTTC CTCTTGCTGC ATCATCGTAT GTGTCGATAT TTATTTCAAT
     9721 ATCAGAATTT TTCGATAAAT TTTGTTCTCT TGCGCCACCA CCATATATGT CAAGATTTAA
     9781 CTTTAAATTA TCATTTTTTG CTAATAATTC ATTTCTTTTA TTTTTAGCAA TATCTTCTAA
     9841 AAAAGTAGAA GTGTCAATTA ATTCTTTTTT ACCTAAATTG TTTTCTCTGA AAATTTTAGA
     9901 ACTTTCTAAT AAATCTATTT CTTTTTCAAT GTTATTTTTT ATATTATTTA ATCTTACCAA
     9961 ATCAGAACTT GTACTTAAAT CTGACTGAAT TAAATTACTA TTCTTTGCCA ACATTTCCTT
    10021 TCTTACGTTA ACAGATAAAA CATCATAAAC ATTGGAAACT TTTGGTAAAT TTTTAGCAAT
    10081 AAGATTTTTT CTTGCTTGAG CAGAAAAATC CCCATAATAA CCTTCAAGAG CCATTCGTTT
    10141 TTCGAATTCT TCAAACGTCT CAAAACTATT GTCGAAATTT TCCAAAGTAT AATTTTTAAA
    10201 TAAATAGAGG GATTAAAAAA TTATTTAATC AAGTCTGTAT CTTTGAGGAT TTTTCTTTGT
    10261 ATTTCTCTTC CATTTTCGTT TTTCACTATA ACTTCTATTT GGAAATTCTG TGTAGCTCCG
    10321 CCCTTTCCAC CACCACCAGC CACAACAGTT AAAGCATTTA CCGCAGCAGT TAAAGCAGCA
    10381 GCATCACCAA CACTTTCACC AATAGCTTTT AATTTATCTA AAGTATCATC GGAAATAGAA
    10441 GAAAGTGCTG CTGATAATTT TTCAACCCCT TCAGCCATTG CATTTATTCC TTTTCCTCGA
    10501 ATGCGGAACC GAAAACTATT GATGAAATAC CAAAAGCAGT TGCTGCCAAA GTAAAAGCGG
    10561 CTAATCCAGC TGCTGCTAAT AAAAATGCAG GACCTAAAAG CAATAGACTC GGTGCTAAAG
    10621 GAGCAAGATT TGCAATTAAA TTGCCAAACC CAGTCATTGA TAAATTTATA CCATTAGAAA
    10681 TAGATGTTAT TAGAGGTCCT AATTTTGAAA TACTATCAAC TAAATAAGAA ATTCCAAAAG
    10741 CAGCTATACC AATTCCTGCT CCAATCATTA AAAATGCCGC TCCAAGAGCT ATTAGGGGAG
    10801 CTGCCGCTAT AGTTGCAGTT CCAGCTAAAA GTCCAATTGC AGGAGTCATT GCGTATATAA
    10861 TTGCAACAAA CCCACCCATT ACAACTGCAA TTGCTGCTAC AGCGCCAAAA GCTTGAGGAC
    10921 CTGTCAATTT TGAAAAACTA TCAACTAAAT AAGACAAGCC AAAAGCAGCA GCGCCTATAC
    10981 CAACACCAAC TAATGCTATT GCAGCACCTA AAGCAAGAAT ACCTGGAGCA GCAGCTCCAG
    11041 CTGCTTTTCC AACTGCAAGT ATTTGAGTTG CATTCATTCC TGAAAACATA CCGCTTCCTT
    11101 GCCCAGGAAC ACGCGCATTT TTTATTATTC CACCAACACC TTTACCAAAA CCAAACATTC
    11161 CTTTAATTCC AGATGTTAAA GCTCTAAACA TACTTCCTCC TTGAACAGCC GTGTTAAAAC
    11221 CTTGCCCCAT TAGAAATCCT TTTGCTATAG CAGCAGCTGG ACCAAAAAAT GTAATTAATA
    11281 ACAGACCAAA ACCAGCTATA AATCCTTTAG TTTTTTCAGA AAATGAGTTT ATTTTAGATA
    11341 TTAAAATAGT TAGCCAATTT ATAAAAGGTT GAAATACTGA TAATACACTA ACCAAAGAAT
    11401 TTTTTAAATT GGTCAAAGCC TCGGTGAAAG ATTGGTTTTT TTTAGCCTGC TCCTCCATTG
    11461 TAGCTTTATT TTTATTATAC TCGTCAATTT TTTGTTTTAT TTCAGATTGA CCCATTTTTC
    11521 TCAAATCTTC CACATTCATG CCTTCAAAAG CTCCAGAAAG TTCTATTTTT CCATTTTTTC
    11581 CTATTGTAGA AAATTGGTCT ATTATATCTT TTGTTTCATC GTCTAATCCT CCAGTAAAAC
    11641 CTTCAAAAAG ACCCTTTCCT TCTTTTGCTA TTCTCTGTTT TCCTTTTGTA ATTTGATTTT
    11701 GTAAAGCTTC AACCGTCATA CCAGTAGCTT GTGCGACCAT TGCTAATCTA TCAGCATCAA
    11761 CTGGGTCAAA TTTAACTTCC CCAGTTTTTT CATCAAATTT ACCAATATCC TTGCCCATTT
    11821 GACCAAGTAT TTTAGCAAGT TCTTCTGGAC TTTTTCTTGC AGCAGCTAAC AATTGCATCG
    11881 GGTCTATTTG AGCAAAACTA CCTCCAGCTA ATTGAAGTTC AGCAGCCATC TCCATTGCGC
    11941 CCTCTATACT TCTCGCTTTT TGAGCCACAT TAAATATCTC ATCAACATTC ATACGAAGTC
    12001 TTTGAGCTGT AATAACCATT TTTTTCAAAG ACTCTTCTCC ACCTTGAAAT CCAAGCTTTC
    12061 TAAATAAGGT ATAATTCTTA CTTACGTCTT CTATTACTTT TTTTGTATTC AAACCAAATT
    12121 TCTGAGAATC TTTCATTGCT TGCCTGGTAA AATCAGCAAC GCTTTCAGAG CTTTTTCCAG
    12181 CTAACATAAA ATTTTGAGTA AGTTTACCAA CTTCTTGTTG AGAAACACCT GTTGCAAGAG
    12241 ATATAGCCTT TGTATCATCA GCAGCTTTAG CCAATAAATT AAAATCTGTT GTATTTAAAG
    12301 CGTCTCCAAG ACCACCCATA AATTCAGCAG CTTCCGCCAT ATTTACACCA AATTCATTTG
    12361 TTCTTGTCGC TAACAATCTC ATTGCATCAC CATTCTCTTT GAAAGCAATA CCAGACCCTC
    12421 TTTGGCTTTT AGATAGAGTA GCATCCATTT CCATAACACT ACTCTTCAAA TCTCCAATTG
    12481 TTGGCAAAAA AGACTTTAAC ATATTTTCAG CCATATTTCC AAACATTTTA GACATTGAAA
    12541 AAACATGTTT ATTAGTCTGT TCTAATTCTA ATTTTGTTTG ATATGTTGCA GTTTGTAATT
    12601 TTAAATAATT AGAAGCAGTT TTTTTTACTG AGTCTGGCAT TTTTGATGAT AAACCAACTG
    12661 TTTTTTCCAA TTCAAAAGCA TATCTTGCAT ATACTTTTGC CATTTCTTCA GCATTGCCTG
    12721 ATGCATTTTT AAACGCATCT CCAATTTCTT CATCTATTGC GCCAGTATCT ATTGCTTTTT
    12781 GTATTTCTTT GCCCAATTTA CCACTTAGAC CATCTGCTCC AGCTATTATT CTGCTAGATA
    12841 ATTGGTTTCC AAATTTTTCT CCTTCTGTTT TTAATTCTTT AGATAATTTA TTAAATTGGG
    12901 TTCTTAAAGA TTTCATTTCT TCGTCAGACT TTTCTATTTC TTCAAAAAAA TCAGACATAC
    12961 TAAGACCAAG AGTTGCTTGT GATATATCCC CAATCCCCTT TTCAATACCC TCAAGTATTT
    13021 CCTTTTGTCT CTCTAAAGCT TTTGCATAAG CTATTGCTTC TTGTAAATTA TTTTTTTGGT
    13081 CAGCCATATT TAATAAATAA TAACAAAAAA AAAGAGCCAA TTAAATTGGC TCTTTTAAAT
    13141 TAAATATTTT TATTAAAAAA ATCAATCTTT GTAATATTTT TTTAATTCTT TGGCTCTCGA
    13201 TTCACCAGCT GGTTTCATTC CAATCATTGT GTCTACATAT TTCAAAGCAG ATTTTACATT
    13261 TTCAGAATCT TTTTTTAATA TCATATGAGG ATTTTCTTTT AAATACTCAA CTTTACCAAA
    13321 AGTATTTTTC TGACTCATAA TAGCATCTCC ATATTCAAGA GAAGAGTTTA TGTTACCATA
    13381 ACTTCCTCCA GAAGAAGAGC CACTTCTTTC TACTATTCTA CTTGGGTCTA TATACTCTGC
    13441 ATGAAATCCT AAAGTATAAA TAATGGCATA GCCAAATTGC ATAAAAAATA TATAAGCAAA
    13501 AATTAATATC AAAGCAAAAC ACAACAAACC ACTAAAAGTT GTTGTTGTAT CCATACTAAA
    13561 AAGAAAATTT GAAGCAGGAG TAAATAAAAA GTAATACAAT ATACCTCGAC AAATTCCACT
    13621 AAAAAATATA CTTCTTTCTT CTTTATATGA AATAAAGTTA TAGTAAATAA AATCAAACAA
    13681 ATTAAAAGAT TTTTTTTCTT CTTGTTTTTC TTGTTTACTA CTTTTCCTCT TTTTTTTCTT
    13741 TGCCATATTC TTTTTCTATA TAAACGACAT TTTTTTAAAA AAGTTTCTTT AAAATATCAA
    13801 TTTATTGATT TTCATTTACT TAGATGAAGT ATATGTATAA TTTACTCCTT GTTGTCCAAT
    13861 AGAAGTTGTC GTAGATGATG ATGTAGATTG TGTAGAAGCA GAAGAAGGTG TTGTTTGTGG
    13921 TGTAGTTGTA GGCGAAGGCG ATGGTGCGTT TATTGTAACG CCAGATTTTT TAGAAAATTT
    13981 ATAAATAATT TTTAAAACTT TTGATAGAGA ATCATCATCT GTATAATTTA AAACATCTTT
    14041 CTTTTCTTCA ATGTAATCTA CGAATTTAAT TAAATCTGTA AAATTTGCAA ATTTATTTTT
    14101 TGCAATATAA TTTGTTATTT TGGGATTGTT TTCATCATCT TTAAATATTT TATCAATTTC
    14161 TTTTTCAGAA AATGTGTTTT CTTTACTAAG AGGTAAATTT TTAGTAAAAA AATATTTTAA
    14221 AAAAATAACT AACTTATAAA TGCTTGGCAA ATCTTTTTGT AATTCTTTAA TTATTGATGA
    14281 CTCAAAAATA GGCGTGTTAG ATATTTTCTC TCTATATAAT TTCAATTCAT TAGCAACAGA
    14341 TTTATCTTTT TTATTAATTA TATTAATTAA ATCCATTAAC CTATAATCTT TTTTCCCGTA
    14401 TTTATTACGG TATCCATACA ATCCAGCGCT TTGGTATCTA AAAAACTCTT TACTTGTTGG
    14461 ACTTCCCAAA GTTACTTTAT TTTTACTCCA AAGCTCTTGT ATTAATTGTC TAATATGAGT
    14521 TCTTAAGATT TTGCTCATTT TTTTAATATA AATAGAAAGA AAATATTATC TTCCTTTTTT
    14581 AGATTTTGCC TTATTAACAG CTTCTTCCTC CGCCTTATTT TTTTTCTCTA TCTCATTATT
    14641 GATTCTTTCG AGAGTTTTCC TTCTGCTAAG AATACTTGTA TTATATAAAG ATTCTTTGTC
    14701 AAATCCGCCC TTTCCATAGT ATTGAATCAG AAATATTTCT TCCTCAAAAT TTGTTCTATA
    14761 TCTTGCTTCA AGCTTTAATA AAGAATCGTC AACTTCAAAT GGAATCTTAT CATTGTTTCC
    14821 ACAATTTGGA CATTCACAAC TTAATTCTTC AATAATTCCA GGAAGTTTTT TTTCCATTTT
    14881 TTTTCTAAGC TCTTGGAATT TTTTTAAAGG AAGTGATGTC ACAAACTTTT TTATATACTC
    14941 TTTATCTTCA TGAATAACTT TCATAAAACT TTGCTCTTCC GATTCACTAA TTTTATGATT
    15001 ATATTCTATT TCAAATATTT GAGCAATTGT AGTATTTGTT ATTAAATGAT TTTCGCCTTT
    15061 AGAATTTACT TCTTTTTCTT GACCATAAGT TAAAGGTTTA AATTTTATCA AATAAAAATC
    15121 ATCATCTTCT TTAAGTTTTA AATTAACTGA AAACTCAGTT TTGTTATTGA TTTCCACATC
    15181 TCTCATTTCT AACATAGAAA ACCTAAAATT TTGACTATTT TTTGTTCCAC AATTTGAACA
    15241 AGTAATTTCT AAATCAAAAC TATCACCAAA AGATGTAGAA CGTAAAAATA ATATAATCGC
    15301 TTTTCTATCA ACGTTTAATA ATTCATCAAC TTTTATATCA TCAAACAATA CAGATTCTAT
    15361 TACAATATCT AAAGATTGGT CTGTGTCAGA CAATGCAGGA GTAGACAATA TATTTTCTTC
    15421 TTTAGCTGTT AAATATTTAA CATAGATAAA ACTTCTCCCT ATATTATAGA AAATGCCCTT
    15481 TGAGGGCAAT TCTAAAATAT CAAACTGAAA GTTTCCAAAT TTGTCTATTA ATTTCAATAT
    15541 TTTTAACCTT TATAGTTAGG ATAGAACAGT CTTGGAGTAA TTGGAACATC TACTTCAAAA
    15601 GTTGCTCCAG AAGGTGCTTC AAACTCGTAG TTTAAATCAA TTCCTGGCTC AATTTCACTA
    15661 ATATATTCTC TTAAAAATAA ACTATCGGAT ATAGGCATTG CGGAAATAAA TTTTTGAATA
    15721 TAAAATTTAT CTCTATTACC ATTAACTTCC ATAATCTGCC TTAAATATCT TTCTGTTAAA
    15781 GTATTTGCAA AAGCAAAACC CTTTTTATTT TTCTTTTGAG CAACTTGTGA TTTTTTTGTC
    15841 AAATAATCTT CATCATCACC ATTTAAAAGT CTGAATTTAA TAGAAACCTT AAATTTTGGC
    15901 AAGTTTACAG AAAATTCTCC TTGAGAGTCT GGGGTTATTT CAAGAGGTTT AGCTTTTAAC
    15961 TTTCTCAAGT CAACAACTGC AGTAAAAGGT AATTTAGTTT CTGGGTCTGT CATTTCAACT
    16021 TCATAATCGT TTCCATAGCC GTTTATTCTT AAATCAATAA GAACCTTGTT TCTATCACCA
    16081 ACCAACATTT CTTTTGTTGT TATTCCGTCT ACTATTACAC AATTCTCCAA TAAAACATCA
    16141 AGAACTTTTC CCGTTCTAAT AAGTTCTGGG CTCATCAAAA TATTTTCATC TTCTGCAGTT
    16201 AAATATTTAA TTTTTACTGT AGATTGTCCA TTTGGATATA ATTTCCCCTG TGATGGCAAA
    16261 TCAACTACAT CCATAGGAAC AATAAATTCA TCCTGAGGCA TTTGCGACAT TACATTTTTT
    16321 TGCATTGGCT GCGCACCACC AATATTTACT TGTTTTTCTT CCATGTTTTT TATTTTTTAT
    16381 TTTATTTTTT TATCAAATTA AAAGTGTTCT CTTCTATTAT TCCTTTTATT TTGTGTGTTA
    16441 ACAATTCACT TTTTGAATAA TCCCCCTCCG TTTCATAATA AATTCCTTTT ATTCTAAAAG
    16501 AATATCCTCC ACATTTTTCT CCAGTTGGGT CTAAATGGTG AACTTTAACC TTGCAAACCT
    16561 GTAACAAATC AACAGGATTT ATTTGATTTT GAATAGTATC ATAAAGACTT GTTTCAAATA
    16621 TGAACTTATC GTTTTCTATA TAAATTTTAT ATTTTTGAAA CAAAAATTCT GGCATTTCAA
    16681 TTCCAGGAAA TTCAATTAAA AAACGATGAG ACATAAAAGG CTCAAAAAGA GTTGATGTGA
    16741 ATTTTAATTC CATGTTTATT TTTTTTATAA ATTAGGCTTT TTTAAAAAAA AGTCAATCTT
    16801 GGATAAGTAT AAGCAAAAAA AAATTCTAAT ATTGAAACAA AAAAGTGGAT TTTATCGTTA
    16861 AAACAAATAT GATTAATTAT ATTTTAAACA CGGACATAAA AAAAGATATT CAGAAAAATA
    16921 TTCTCAAATA TCAGTCTGAT TTATGGAATA AAGCCAATTC AATGATACAA AAACAAGATT
    16981 TTGAACATTG GCTTAAAACA AAAGAGTGGC TACAACCATC TCTTGATTTG ATGTTAGAAT
    17041 TTAACAATCT TTATTTTAAC TATCAACTTA ACAAACTGTT AAAAAACTCA GATAAAATTT
    17101 TTGCAAGAGA TTATAAAAAA ATACAAAAAT CCTGGTTAGA AAATTATGTT AAAAAATTTT
    17161 GGATTTTAAA TGAAAAATTT AAACATGACG AGAAATTAAA TCAATATGAG TTTGAAATAT
    17221 TCTTTGATTA TGAAAAATCT TTTTAAAATA AAAAAGCCAG AAAAAATTCT GGCTTCTTTT
    17281 TTAAACCCAT TCCGAACTGG ATTATTTATT TTTGTTTTCA GCAACAACTG GATTAGAACC
    17341 TGGAATTATT GTTTTTATTC TATTTGCAGC AGACATTAAT CTGCTTTTCA TTTTAGTTGG
    17401 AGGCAATCCC AACTTTATTT CTTTTTTATT TAATTCTTCG CCCATTTTTA CTATGCTGGC
    17461 AATTAAATTA TTTATTTTTA TATTTAAATC TTCAATATCA CCCTTTGTAG CTGCTGCACT
    17521 TAATTCTGCC CCAAAATCTT TTACACCCTT ATCTAAAGTA GATAAACCAG TTCTAAATTT
    17581 AACTTGAGCT TTGTCTAAAG CAGAGGTTGC TTTTTGTGTT GCAGAACTTA CCGCATCACC
    17641 AGCTTTTTGC GTTGCAGAAC CGACTGCTTC TCCTGCTTTT TTGCCAGCAA AACCCAAAGC
    17701 GCTTTTAACA CCACCCCAAG ATATTTCATC AAGGTCTTCA CCATCTTCCA TTTTTTTAAT
    17761 TGCTTCTTCA ATAATTTTCT TTTTATCTTC CAAAGATTTA ATTCTCTTAA ATCTTACAAC
    17821 TTCCTCTGAA ATAATTTGCT TTAATTCTAA TTTTGTTATC TTTTTCATGT TTTTTTATTT
    17881 AAATAGTTAA ATATTTTTAT TTTGCAAAAA TTTTTTTGCA TCTTTCATAT ATCCAGGAAT
    17941 TGCATCTCTG TCTAATTTTC TTATAATTCC TTTTTCCATC ACCAACTCAT TGAAAATGAA
    18001 TTCCAATTTC TGAAGTAATG ATAAATTTTC TTCCGTAGCG TTTTCAAGCT CTTTAACAAG
    18061 CTCTTGATGA ATATTAGACC AACCTTGAAC CATTCCTGGA GTTATAATTT CTTTTGGAGC
    18121 CATCATATCA AATCTTTTTA GAGCGTGATG AGCTTTTTGT ATTGTGCCAT AAATAGAGTC
    18181 TGAGCCAACT TGCTCATAAA TCATTTTTCT AACAACACTT CTTATTTCAA ATAATTTCAA
    18241 TTGTTTTTTG TCAGATGTTA TTTCATCAAA TTTTTTCTGT ATATCATCCT TTGTAAATTC
    18301 ATCATCATAA CCACCATACA TTTCTTCAAA TTTTTTATAA AATTCATCAA AAGTTGGAGA
    18361 AGGATTTTCT ACAGATAAAT CCATATTGTG CAAAACATCT TTTATGTAAC CAGCTAAATC
    18421 TTCGTCTTTT TCTTTAGATT TTTCCTGTTC AAACTCTTGA ACAGCATTAA TAATAGCTTC
    18481 TTCGGTTGCG CCATAAAGGT CTGCAAGTTC TAAAACTTCA TATGTTTCAA GAGGATACCT
    18541 CATTTCTATT TCTCTCTTCA ATTCACTTTT TAAAACATTT GGTGATAAAA TTGCCATTCT
    18601 TTTTATATTT AAATAGTTTG ATTTTTTATG ATTCCCATTT CAACCATCCT ATCAACAACA
    18661 CTTTTTTTAT CGTCATTTAA ATCTTTTTCC CAAACATCTA AATAGTTATA CCCTCTTCCG
    18721 ATAGCAATAT TCCTTTTGTC CAAATCTTTT TTTTGCACTC TTATTTGATA CCAACTAAAT
    18781 TGTTCATAAA CCTCTGGGTT TCCATGCCAA TAATCTCCGT TTATTTCAAC AAGAACATTT
    18841 GATTCTTTTA AGTGAAAGTC AAATATTTTA CTTCCAAGAA TAAATTGAGG CTGAAAATCA
    18901 ATTTTATATT TTTTCAAAAT AGATTGAAAA ACTTTTTCTG GAGCAGTCAT TTTTTTTGAC
    18961 ATTTTTTTTG CTTTTTTCTC CAAGTCTTGT TTAATACTCA AAGGATTAAG ATATGCTTGT
    19021 TTTTTGGCTT TATTAATCAG TTTTCTGTAT TTTTTTGTCA TATAGAAGGG TTTAATTTCA
    19081 TCTTGTTCAT TCTGTGAAAA TTGTCAACAG AATTCAAAGA GTCAAGTCTT AAAATTAAAA
    19141 ATTGTTTGTC CATATCAGTT GGATATTTTT CTTGCACATA CTTTAAAACT CCATCTCCTG
    19201 ATTTATGTAT TACATCATGA TATATTTTTT TCAAATCATC ATAATATTTA AAATTCAAAG
    19261 CGTCCATTTT TGGAAACTTT TTTATAAGTT CGATAATCAG TCTTATAATT TGTCTATCCA
    19321 TATCAAAATT ATAATCATCA TCATACATTT TTGTTCCAAG GAGTAAATTA TTGTTTAATT
    19381 TTAAATTAGC TTGATTTACA AAGTTTTTAT ATCCCTGACA AGGAATAGTC ATATACTCAA
    19441 CATCTTTCCC CTCCCCCTGA GTGACTTCTT TGCTAAATTT CAACCAATAA ACATTTAATT
    19501 TAAGAGACCA AATATTTCCA GGAGCTCTTT TTACAACACA TAAAACTTTA TAGCTTTTTT
    19561 GAGGAGTTTC ATAAAAATAT CTCCAGCGAC ACCCTTTTTC ATCTTCAACA ACAGAATTAC
    19621 TGTCAAAATC ATTTAGATAA CCAATATCTT TTCTAATTTT CTCCTGAATT TGAGGATGTT
    19681 CATATTGAAT CTTTTTATTC ATACAACAAT AAATAGTTCA TAAAATAAAA AAACCACTCT
    19741 TTTGAGTGGT TTTGACTTGG AACTAATAAG ATTATTTATG ACAAAAATGC TTCAAACTGA
    19801 GTTTTAGACA TTGCGCCAGT ATTTTTTGAT TTTACCACAC CACCTTCAAA CAAAATTACT
    19861 GTAGGTATGC TTCTAATTCC ATATTTTGAA GGAAGTTTTT CATCTTCATC TACATTGCAT
    19921 TTAACAAAAG TTACATCAGA TAATTCTCCA TCTTCTGCAA CTTGCTCAAA TACTGGAATA
    19981 AATGCTCGGC AAGGTGCGCA CCACGGAGCC CAAAAATCTA CCACCACCTT CTTTCCTGAA
    20041 TCAATCATTT TTTTTACTTG TTCTGTTGTA TAATTTTCCA TATTTTTAAT TTGTTTATTT
    20101 TAAATAGTAA TCAAAAAGGC ATATCATCAT CTTCTTTAGA AGGATTTTTA AATTTCTTTT
    20161 CTTTTTTCTT TTTCGGCTCT TCTTCTGGAG CGTCTTTCAT TTTTTGAATC TTCCAAGCAC
    20221 TTAAATTATT GTAATAATTG CCTTTATATT CTTTTCCTTT GATATTAAAC TTAACAGTTA
    20281 CCTCATCACC CTCCGCAAAC TCACCTAAAA CAACTACAGT CTTTTGAATT GTTTCTATTT
    20341 TAATTTCTTG AGGATAATCC TCTACTGTTC TAATAACAAA CTCTCTTTTT TCAAAATTTT
    20401 CACCGAAAAC TTGTTTGTCA AAAATTTTAA TAATTGTTCC TTGAATTTCG TAAGTCATAT
    20461 TTTATTTTTT TAAATTACAT TAATATTTTT TATTCCATCT TTAAGAAAAG TTTTAAACTT
    20521 AATCCTTGAA GCGTCAAGAT TATTTTCTCT TAAATAATTT TCTAATTTTG CAACTTCGTA
    20581 AAAATAATCT TTAACAGTAT CTTTGTAAAG CTGTTTCTGG TCTTCTGTTA AATCAGTTTC
    20641 ATCCAGCTCC CAACCCATAA CATACTTTGC ACTTTCATCT TCTAAAAGCT CTACTTCATT
    20701 TTTAACATCT CTTACTATCT TCGCACCAAA TAATTCTCTT TGAGATTCTG AACCGTCTTT
    20761 TTTAACGTAG TCAAATTTAA TTGTTTTCAT AATTTTTTAA TCTTGTTTTT GCTAAATATT
    20821 TTTTTAATAC ATTCCCTATT TCTTTTTTGT TTTTTAAACC TTCCAAATCC AAAGAATCAC
    20881 AACCATAAAT GCTTGGACAT GAAAAACAAA TTGTATAATT AACAGTAATT CCCGACATTT
    20941 CTCTAAAATC TCCTATCAAT TCATTCCAAA TTGGCTTAAC ACCTTCTTCT CTTATTTGAA
    21001 AATTTTCATC TATAAAAAAA CAATTTTCAT CTTTATAAAC AATAATAATG AATTTATGTT
    21061 CGCTAACAAC TTGAAAATTT TCAAAAATTC TTGTATTACA AATAAATTCA AAATCTGACC
    21121 ACCTACGACC ACCTAAAACT TTTTGCTGCA TGCTTCCATA AGAAATATTT TTATAAATAT
    21181 TTTCTATCGA AGGATTTTTT TCACACTCGA TTAAAAACTC ACCCTTTGCT GTTATTAATT
    21241 TTAATTGCAT AAATTTGTTT TATTTTGAAA TGTTTTTCCA CCTAATAGAA GCATGACCCA
    21301 GCATCTCTTG CCCTGTAACA ACCTTCATTT TGAAATGTTT CTCCACCTAT TCTCCAGCGT
    21361 CAGCCATGAT TGACTAGTTG TGACTCCCCT CATTTTGAAA TGTTTCTCCA CCTGTTTGGT
    21421 ATTTCCCTAC CCCACAATCT TGTTGTAACC ACCCTCATTT TGAAATGTTT TTCCACCATA
    21481 TTCTTCATAA AAGATTGAGT TTCACTATAA CTCATATAAA ATTTCGATTC AAAAACTGAC
    21541 CAAACCATAT CATGATTAAA CATAAAGCTG GCATTTTTAA AATCCTGTTC AAAACCGAAT
    21601 CTATAACTTG CAATACTTTT TTGTTGATTT AAGCCGTTTT CATTATATAT TTCAAACAAA
    21661 CAAACATCAT CTTTAAAACC AAATAATGAT TTAGGATATT GATTTAAATA AAATTTCCAC
    21721 TCAAAACCAT CAATCAACTC CAAAAACAAT TTTTCTTTTT CTTCCATATT ATAAACTTGC
    21781 CTCTCTTATT TCAAAATTTT CATCAAAATT TAAAAAATCT TCTCTCTTAA CAAACTTTGT
    21841 TACATAAAAC TTTCCAGGAC TTAATATGTG CTTCCATCTA TTATAATGAT TATCCCACAT
    21901 GTTCATTTTT TTAAACGAGC CACCATCTCC AACTTTGAGA GAGTAATAAG GATTTCCTTT
    21961 TTTTGTTTTT AACTGTTCTA TTTTCTCTAT ATAGAAATAA TACCAATCAT TAGAATTATC
    22021 AAAATTAATA ACAGACTTTA TTTCTTTGCC ATATATTTTT TTAAACTCCT TTTGTAGATA
    22081 TGCAAGCTTG CCCAAAACAG TAAAATCTAT TTCACAAACC TCGTAAAAGT CTTTATCTTT
    22141 TTGTTTTTGG GTTATTATAG CAAAATCTTT TTTATTTGCT TCATACTCCT CTTTTTTCTT
    22201 CTTCGTCATA GCTTTTGTCC CCTCTCTTAA ATATGCCAAT TCTTCTCTTG ATTCTGACCA
    22261 TTCATCAAAA ACACCAGCTT TTAGACAACC ATCAAAAGCA GATTTATTAA ACTTAGACCA
    22321 TTTTGTATTA AAAAAATCTT CCTTTGTCAT ATTAGAAAAT CCTTTGTCAA TAAGTTCTGC
    22381 ATAAGCCTTT TCACCAACTC CATTAATAGA AGAAAAACCC ATCAATATTT CTCCTTCTGG
    22441 AGAAATTGTA TAACCCCATT TAGATTTTAT ATTTGGCTTT TTAACCAAAA TACCTTTACT
    22501 TGTGGCTCCT TGTATCGCAG AATACAACCA TTTTTTATGC TTATCTTTAT CGCTACCGCC
    22561 TTTTTGATTA TTTAATAATG CACAATAAAA TTCTATCGGA TAATATTTCT TCAAAAAAAG
    22621 AGTTTGCATT GTAAGATAAG AATATGCAGA AGCGTGGCTT AAATTGAACG AGTATCCCAA
    22681 ATATTTAACA AGCCAAGCCT CTATTGACAT TAATTCATCT TCTTGATACC CCAAACCTTT
    22741 TGCTCCACCC TTAAACTTTT CCCAAAGCTT TAAATATTCT TTATAACTTT TATCGTTTTT
    22801 TTCTTTCTCA CTTAACTCTT CGCCAGCACT TGCCCTTCCA ATTATTTTAG AAGCCTTATC
    22861 CATTACCTTT CTTAAATTAT CCCCTTCTCC TAAAGTCATT CCACCAATCT CTTTAGCAAT
    22921 AAACATTAAC TGTTCCTGAT AAATCAATAC ACCCTTTGTA TTTTTGAGGA GGGGTGCAAG
    22981 TTTATCATTT ACATATTCTA TTTTGTCTGG ATTGAATTTG TTTTTTATGT AATCATTATG
    23041 AGCATTAACA CCCATAGGTC CTGGTCTGTA TAATGAAGTT GTCGCAACTA CTTCATCAAA
    23101 AGTTTCCACA TCAATGCTTT TTGCAAGATG TGTAATACCA TCAGATTCGA ACTGGAAAAC
    23161 GCCAGAATTA AAACCATTCT TTAATTCATA AAACAATTCT GGGTTTTCTA TATCAAGAAA
    23221 CTTAACATCG TCTGTTATAT CTATTCCTTG CGTTTCTTTT GCATTTTGTA TAGTTTGTTT
    23281 AATAATGTTT AACGTTGTTA AATTAAGCCT ATCAATTTTT AATATTCCCA GGTCGGACAA
    23341 ATCTTTGCCA GAGCCTGATT CTTGAAAACC AGAAACCATC TCTCCACTAA CCATATTTAC
    23401 AGGAATATAG TTCCATATTG GAGAAGGTGT AATAATAACA CCTGCAGCAT GTTTTCCAAG
    23461 ACTTCTAACA TTACCTTGTA ACTTTAAAGT ATTTTTTATT ATGTCTTGAG TTTTTGGAGA
    23521 CCTTAACCAA TCAACAACTT GTTGATTTGC AAACTCATCT GTTATATAAT TTTCAACCCA
    23581 CTCTTCTAAT GTGCAATCCC ATTTATCAGG CATCTCTTTA GTAGTGGCAA AAACATCTGA
    23641 AGAAAATCCA GCGTCTTGAC CAAGAGCTCT TGTAACATCT TTAATACAAC CTTTTTCATT
    23701 AAATGCATAA AATGTAATAA CTGGAAAAAC ACGCTCTTTT CCATATTTAG AATATAGAAA
    23761 TTCGTTTGTT AAATGGTCTG TTCCTGACTC AAAATCTACA TCAATGTCGG GTGAAGATTT
    23821 TCTCTCTGGA TTCATAAATC TTTCAAAATA TAAACCAAAT CTAATTGGGT CTAAATCAAC
    23881 AATACCAAGC GTCCAAGAAA GTAAACATCC TGCCGCAGAG TTATGTACAG ATATTCCTTC
    23941 TATATTATAC GAACTTGTTT TTTCAACAGT TAAATCATAA ACATTTCCAC TATAATTCTT
    24001 TACAGTTTTT CTTTTTAATT TCGCCATTTT TTATTTCTTT ATGTAATTTT AAAGCTTTTC
    24061 TTAACCAATA ATAACCAAAA TATTCTAATT CAACTAATCT GAATCTCATA TTATTTTTTA
    24121 GACACCATGA TTTCCCAGCC AAATTCTTTA ATTCTAAATT TTCTAAATCT ATCCAAGGAG
    24181 CCCTTCCTTT AACCTCTATT AAAAACTTAT CATCCAATGT AAAATCTGGA TAATAACAAC
    24241 TTGATTTATT ATTTTTATCT TTATAAGATA TATAAAAATC AACTCTTTTT ATACATTTTA
    24301 AACCACCTCT TTCACTTTCT AATTTTAGCA AAAATGCAAG TTCGTAACTA CTATCATAAT
    24361 ACATTTCTTT ATAATAACCT GTAACATATT TTCTTTTTGA ATTTTGAATA ACTTTTTTTG
    24421 CATATTCTGG ATTTTTCCAC TTTTCTTTTG CTATTTTTTC TATTTTATTT CAGACACATC
    24481 ATCTTCTTCA TTTATATCAA TTGCTTTAAC CCACCCTCTA TTTTTTGTTA GTATTTCGTG
    24541 GTCTTTAGTG CAATTTATTT TTCTACCATC TTCAAATTCA AGTTCAATAA TTTCTTCATT
    24601 AATATTATAA CACATAGTAT TTAAAACAAC TCTTATATCG CCATATGCAT CTAAAACACA
    24661 ATCTCCAATC TCTATAGTTT CTATTGGCGC AGAAAAACCA TCAGGCATTT TAACTTTACT
    24721 TCCTGGAACA AAACAACCTC TACCAGGGCC CACAGCAATA TTCTTATCAT TACAAAATCT
    24781 TATTAATTCC CAAAGAACCA AGAAGTAATC CAAATAACCT TTGTCTGAAA TTACTTCTAA
    24841 CTCATAATTT AACCTATCTT CATATTGCTT ATAAACTTCT TTTGTAAATT TCATTACACC
    24901 TCTATCCTGA ACCTGTTTTA ATCTTTGTTT TAACTTTGCG TGAGAAAGCT TATATATTAT
    24961 TTCTTTAGTA TCTGAAGTAT TAAAATAATC AATAACATCT TGAGTGGGCT CATACTTTGG
    25021 ATATTTGTCT GTATCAGTAT CAAATTTAAA ATTACACTCT TCTGCTACTT TTTCAGTTTC
    25081 TTTTATCGCT CTATCAATAA GCCATCCTGG ATAATTAAAA CCAAAGTCAT TATTGAATTC
    25141 AAATATGTCT TCTGATTTTG CATAGAAATA ATGTCTGTTT TTATCATAAG CTATCTCTTG
    25201 AACAGATTTT TTTGCGCCAA TTGCAAAAAG AATATCTTTT AGTTGAGCAT CTTCATTTCT
    25261 TGCATATAAA ACATTATTTG TTACAATTAA ACGAAGATTA TATTTATCAG CCATTCTTAT
    25321 AATGAAATCA TTATAAATTT TCTGGTCATA TTCTTTATTA AATTGAATAT CTGCTATTAG
    25381 ATTTTCTTTA AAAATATCAT ACAACTTCAA AAGATATTCT TCTGCAAGAT TCTCATGACC
    25441 AAGAGAAAGA AAGTGGTTTA TTTTGTTTTT TAAGCCAGTT GTAGTCACAA ATAAACCTTT
    25501 GTTGTGTTCC AGTAACCACT CGGTTGTAAT CCTTCCTCTA AAGTAATATC CTTGGTCAAA
    25561 TGACAAAAAC AAAAGTCTAT TAAGATTAAC AAACCCCTCA TAATCTTTTA CAAAAATTTT
    25621 AACCAGGAAA TTTTCACCTT CAAACTTTCT TTCTTCCATC TTCCCAATAT TATCATTCAA
    25681 GAACAAGTCT GCGCCAAAAA CTGGTTTTAT AGAAGATTCT TTACATTTTT GATAAAAGTT
    25741 AAATGCGCCA GAAAGACTGC CAAAATCAGA TAAACCTATA GCTTTATGAT TGTAAGACTT
    25801 TGCTATTTTA CAATAATCTT CTGCAGAACC CGCTGCTTCA AAAACAGAAT AGTAAGAATG
    25861 AACTCCAAGA TTTACAAAGT TTTCATTGTT ATATAAAATT CCATCATCAT GAGGCTTTAT
    25921 GTTTACAAGA GAATTATAAT CAACTGGTTC AAATTTTTTA TGAAAACCAA AATGACCCAA
    25981 TTTTTTTAAT TCAAAAAAAC ATTTCGCCAA AGCTTCAACA TCTACCAACG CATCGTGAGC
    26041 ATCATCAAAA CCTTTGTTAA ATAATTTATT ATGAAGCTCT GTTAATGTAG GCCATTTATA
    26101 ACCTCTATTT CCTTCAACCT TACAAAAATC TACCGTTAAT TCTTTTGTAT CAACAGACTT
    26161 TATATTGTAT AAGTTATTAT CAATTCCCTT CCTAAAAAAC TCACAACCAA CAATGCTTTC
    26221 GTCAAAACTA ATGTTGTGAG CAACCAAATA AGAATTCTCT TTTAAATCTT GAGTAAATTT
    26281 CTCAAGCACA TATTTTAAAT CAAGACCTTC TGAGTGGGCT CTTTCATTGG TTATTCTGTG
    26341 AATCTTAATT GTTTCTTCTG GTATAATAAA ACCTTCTGGT TTAATTATAA AATTATTTCT
    26401 TTCTTTCTCA AATCCATTTT CATCGTAAAT TATCCAAGCA ATTTGAACTA AACGAGGCCA
    26461 ATTATCTGTG TCTGTAAGGG GAGCGTTCCA ACTCTTTGGA AGACCAATTG TTTCCGTATC
    26521 AAAAACTATA TACATATTAT TTTTTTAATT AATTTAAATT TTTTAAACTG AAAGATTGTG
    26581 TGAGTTAATA GCAATCATTT TGAAATGCTC CGCCACCTCA CACCCCCATC CTACTGAAAA
    26641 CATTTGAGTT GTAACACCCT TCACTTTGAA ATGTTTATCC ACCTTCTGTT GCTCTTCTGA
    26701 GTCCACACCT GTCGTTTTAA CACCCTTCAC TTTGAAATGT TTGTCCACCA AAATATCTTC
    26761 CGCTGAACGA TATTTGTAGA TTGCAACACC CTTCACTTTG AAATGTTTCT CTACCATACC
    26821 CTTCGTAAAA CTTTGAATAT CGTTATATTT CATATCAAAT TTTGCTTCAA AAACCGACCA
    26881 AATTTTTTCA CGATTAAACC AAAAATAAGT ATTTTCCAAA CCCTGTTCAA GGTCAAATCT
    26941 ATAACTTGAA ATGATTTTTT GCTGATTTAA ACCATATAAA TTATATATTT CAAACAAACA
    27001 AATATCATTT TTAAATCCAA ACAATGAATT TTTATATCTT TTAACATCAC ATTTCCACTC
    27061 AAAAGTATCA ATAAACTCCA AGAATAATTT TTCTTTCTCG TCCATATTTT TTATAAATTT
    27121 TCCTTTTCAT AAATACGCCT ATTAACACTC CAACCTAAAG GCAAATGCTG CGGGTTTGCG
    27181 TTATCAATAA AATGCTGTCT CCATGTTTTT ACAAAACTTT CCAAAGAGCC TTCTTCTAAA
    27241 ATTTTATCAA CAAGAAACTT AGACGAACCC TCATTTTTAA AAAACTCTCT TGCATATTTA
    27301 ATCTTTTCTT CATATACAGC CTTTAAATAT TCTATCTGAT TTAAAGTTAA AGGTATCTCC
    27361 TGCTCTATAT TAAGAGTGTT TCTAAGTTTA TAATCAAGTT TAGCCCAATG TATATTTCCT
    27421 TTATATAACA TATGCTCTAA ATGATAAACA AAGTTTAATC TCATTTTTAT TTTAGACATA
    27481 ACTTTAGTTT GAAATGGAAC AATTGATTCT ATGCCATATA TTTCAAAATA TTCAATTTTT
    27541 AAAATATCAG CCTTTCTTTC ATATTGTTCA TGATGCCGCC CGCAAATAAA AAGAATATCG
    27601 TGGGCATTTG AATTTTTATA TTTTTCTGGA AAGTGCCTTC TAAAAGTCCT TGGAATTACA
    27661 TGGTGTCTTG TTAAATCATT TTCAACACCA CAAATAACAC ACTTTCTTTC TTTTGGTGTG
    27721 TTCATAAAAA TATCATTTTT ATCAACACCT TTACCTTTTG GAATAAAAGT TAATTTAGCA
    27781 ATCTTTTTTT CTTCATCAAC AATGTCTATT AAATTATTCT TTAACATAGA CATCATTTTT
    27841 CTCTCTGTAT GGAAAAACAT AAAATTTCCA TCGGGATGTA AAAATGTCCA TATTCTATAC
    27901 CTATAAGAAT CGTTTGGTAT TGTTTGATAA TTTCCCTTAT TTTTCATATT ACCAGTTCGT
    27961 TCCTAATTCA CAAAAATCAT TATAATTACA AGTAATCTCA TCTCCTTTAT TAATATTTAC
    28021 TCTTGCTATA GTATTCATTC TTGTTTCAAT AGTATTTGGG CTATCTGAAT GATTCATAAA
    28081 TCTATCATCA TCTAATGAAA CAAAATAAAA ATCCCCATCC TTCCAAAAAT ACTTTAACAC
    28141 AAAATCTCTA TTTTTTTCTA AAGCAATTTG ATAATCTTCT TCATTAAACC TTAAGGTGAA
    28201 AATATCATCT TTTTCATAAA TATTTCTACC AGATTCAATA TACTCACCAG CAAAAATACC
    28261 AATACCATTA ATTTTACTTA AACCCAAATA AGTTTTTACC AAGAGCATAA ACATTTTTTG
    28321 AGCAAAAATA AAGAATATTT CTGAAACAAA GAAATAAAAA TGTGAAAAAA TGGATTTTTT
    28381 TTATTTTTAC AACCATTTTT TTCAAAATTT AAACGAAATA TTCGCAAATT TGTTTCACAT
    28441 TCATTTGTTT TTGTAGTTCC TGAGAGATTC AAACTCCCGC CTCAGAGTCC GTAACTCTGC
    28501 GCTCTATTCA CTAAACTAAG GAACCATTTT TTGTATCGAA GGTGGGACTC GAACCCACAA
    28561 AAACCTTGTT TCTAAAACAA GTGCGTATAG CCATTCCGCC ACTTCGACAT GTTGTGCGCC
    28621 TGGAGGGACT CGAACCCCCA CCTCCTTTCA GAGACCACAT CCTTGGTGTG GCGTGTCTAC
    28681 CAATTCCACC ACAAGCGCAT TTTAATAGGG TGCTATATCG GTTCTGCCCC GATTTCTCAG
    28741 TCTCCACAGG ACTGCGCTTC ACTATAAAGC TTATAACACC ATGTTTCTCC GCATTTTTGC
    28801 GAAAAATAAT TAAATTAATA TCCGCATATA GCGAATAAAG GAGGAAAGCA GTGGACTCGA
    28861 ACCTACACGT AGTTTAACTA CCGCTGCTTC AAAGGCAGCT CCCATGCCAT TAGGGGATTC
    28921 TCCAATTTTC AAAGAACAGT TGTTGAATAT TAGTCACTTT TCAAGTGTGC AGCAGTTACC
    28981 TCGTGCAGGT TTTCAACCAA ACTACCTATA AGTGGTGGGG TTCGAACCCA CGATGGACGC
    29041 TTAGTCTCCC TCTCGGTTCC AAACCGAGCG CTCTGCCAAT CTGAGCTACA CCTATGTTTA
    29101 AAAAACAAAA AACCTCACAA CTTTTGATTG TGAGGTTTCT CTGTTATATT TTTATTCTTA
    29161 TGTTGTTACT TTTTCATGAT AACTTCCTTA ACATATGAAC AAAACAGTTC TATCTCACTT
    29221 TCGAGTTGTT GACTCGGTGA TTGATGGAGC TGTGAGCGTA GCGATATGTT ATTAAAAGTT
    29281 TTCATGTCTT TATAAATCTA AATAGTTTAA AATTTTATTT TTTCCCTTTG TTTTATTTCT
    29341 ATAACGTAAA TAAAATAAAA AGGTTTCAAA AAGTCAAATA TTTTTTTAAT TTTCTTTAAA
    29401 CAAAGACTCT TTTTTTACCA AATATATAGT TTTATCTTCT CCAATTGCTT TATATAAATA
    29461 ATTGATAGAA TATCCTTTAG GATTTGTTTC TATGATTTTT GCAGTAGTCT TAAACCCTGC
    29521 ATGAAAAAAA ACAACAGTAT CTTCTTTTTC CATGTTAATA ATGTAAATCT ATAAATAATA
    29581 AATCATCATC GTCTTTATAT TTTACACAAG ACCAGGCTGG ATGATATTGA TTCTTACACT
    29641 CTTCTAACTG TTCTTTTGTA TATTCTTCTA ACATTTCAGA ACCTTCTTCT ATATTTGGGA
    29701 ACTCTTCTTT GTTGAAATAG AATCCCTCTC TTATTCTTTC ATTATGATTT AAACAACCAT
    29761 AATAGCTTTC GCCCTCTTTT AAATAAACAC CCCACCCATT AGTTTTACTG CCTTCTGGTG
    29821 AAATGCCCAC TCCAGAAACA TCTATTCCTT CATAATACTT ATCTTCAACT CTTTCTATCA
    29881 TAACAAGAGC ATTGTCTGGA ACATTATTTT TTTCAATAAA TTCTTTTAAA TCTTTAACTC
    29941 TTAATCCTGT CCAGGTTTTC AATTCATCTT TTTTTATTTT ATTCATCACG TTCTATTTTA
    30001 TGTATTTTTA TCAATCCTAT AATTTGTTTA AGCACATAAT CATCGGTGCA AAAAAAAATT
    30061 TCTTCAAAAT CAAATTCTTT GTAATGCTCT TTAACAAATT TTGAATTATG AACTATATAA
    30121 CCTTCATTCC ATTTACAAAC ACAAAATGAG CAACCATTAC CGTAGGTATT TGCTCGATTT
    30181 TTCGCCCAAT CTTTAGCCTT TTCTAAATTA TCTAAAGGAT TCATTTGGGC GAATATAACT
    30241 ATTTTTTTTA AATTTTAAAA AAACTAAAAA GAATTCACAA ATTCTTTCCA AACTAATTTT
    30301 GATTTGTTGT TATCGCAATC TAAGTGAACT ACCCACCCAC GCCATAGGCG ATGGGATGGG
    30361 CTTCGGAGGT CATAGACTCA CCTAATGGTA ACGCCTTACT CCGTTTTTGT TTTATATCCG
    30421 ACTCAATTCC TGAACCAGAT AGTATTTTTA AACCTTGTTT TTTAATATTT ATGCTTGCAT
    30481 TAAAGTCTCT GTCGTGTACA GTATTACAAC TTTTGCAAGT CCATTCTCTA TCTTTTAGAG
    30541 TTAAGTCTTG GTTGATGTAA TTACAAACAT TACAAGTTTT GCTACTTGGA AAGAATCTGT
    30601 CAATCTTAAC GATTACTTTG TCATTCCAAT TAGCCTTATA TTCAAGCATA GTGTAAAAAG
    30661 TACCCAACGA AACATCAGAA AATGCTTGTG CTAATTTATG ATTCTTCATC ATATTTTTCA
    30721 CAGCCATTGT TTTTTAAATT TATAATAAGA CATATCTAAT CTTTTTTCTA TTTCTTTAAT
    30781 AAAAACAACA TCAATTTTAT TACCAAGCGT TTCAAATTCC TTAATTTTTG ATTTAGAACT
    30841 TTCCTTATAT CTACCTTTGG TATCAATATA TCTATTTTCT TTAGGTAAAT AAAAGTCAGG
    30901 TGTATATCTT TTACCATTAG ATAGTTTAAA ACATTTTGGT TCATACAACC ACTCAATATT
    30961 TTCTTTATCC AAAATTATGG CAAACATTAC CTCATAACCA GACCGCATAT TAACTTTATT
    31021 ACCATTTTTA ATATAATGCC ATTTATATTT AGCACATTGT TTAGTTGAAT TATTCAAACC
    31081 AACATTACTA CCATTGATAC TTTGTTGTTC TTTTCCATAA CAACCACAAC TAAAAACTTT
    31141 ATTGTTTACT AAATCAGCGT ATGCTTGTTT AGTTGTGTTA CCACACTCAC ATTTACATAC
    31201 CATTTTATAA CCACGATTAT TGTTTCTATG TTCCACATCA ATAATAGTAA GTTTATTATA
    31261 TACTTCCCCA ATATTAGTTT TAGCGTTTTT ATTTCTAAAC TTACCTTTGT TTGAGATTCC
    31321 TCTTGTTTCG TGTGAACATC CACAAGATAT GTTTTTACCC TTTTTAACCT TTGAAATAAT
    31381 AACATCTTTG TTAATAACTA TTGTGTTTCC ACAATCACAT AAGCAATTAA AGTAAAGATA
    31441 ATATTTAGGT GGTAATGGTT TTTCACAACT AACTACAGTT AATTTATCAA ATTTTTTACC
    31501 CACCCACTTA TCTGTATTTT TACTCATATA TTATAAATAG TCTATTTTTA TACAAAGTTA
    31561 CATATAAAAT AGTGGTTTTA CAAATTATTT CCCAAAAAAT CTAATTACAT CACAACAAAT
    31621 CGGTCTAAAC ATTACCTCAA ATATCATTTA ATCTTTGTTT GTAAGTATCG TAAGCCAATG
    31681 TTAATTGGTC AGTTAAATGA TGATATTAAG CAAATCTTTC AATCTATTGC AGATGGTTCT
    31741 GATTTTGAAA TTGAGGTTAT GGAAACAGAC AAAGACCACA TTCATTTCTT AATTCGTTAC
    31801 ATTCCTCGTT TGTCTATATC TCAAATGGTT CGTAGGCTTA AACAAGAATC CACTCGTCAA
    31861 ATTTGGTTAT TACATCCAAC TACACTTCGT AAACAATACT GGTACAAAAA TATGCTTTGG
    31921 TCAGATGGTT ATTTTGTTTG CTCAATCGGT GAGGCTTCTC CTGATACCAT TCGTGAGTAT
    31981 ATTCTTTCAC AAGGTTAATT CACTATCTTT GTCGCTTACA TCCCATCCAC GTAAAAACGA
    32041 TGGATGGGTT TTACGCTCCC TTTTATAAAT AGTTTTTTAA TTTAAAAACC ATATTAAATC
    32101 AAAATTATTT TTTTTCAAGT ATTAATGTCA ATTAATAATC TTCGTAATCT GATTGAATTT
    32161 CTTTTCTTTG AATAAGAATA TCTTTTCTTA GTTTCCAAGC CATCTTATGG ATGTTCAATA
    32221 ATTTTTTTCT TATTCTTTTT GCAGCTCTTT TATTTTGACT CAATAAAAAA GAATACAAAT
    32281 CATTATCCAT GCTTTCATAA TCTTTTAAAA ACTCTTTTAG TTCAAGCCAT TGCTCTTCAA
    32341 GATTATGATT GTCTTGTTTC ATAAATTATA ATTCTTTATT GTTATCTTTT TCTAAATCTT
    32401 TAAATTTTCT ATCAAGATTA TCTAATAAAG ATTTTGTTTT TGAAAATAAT TTTCTATTTT
    32461 CTGAAAGTAA AACGTTTTCT GAGAGCGTTT CTCCACCTTC TGGAGTTTCT CCTGTTGGTA
    32521 TTCCTTCTGA TTCCCCCCCT CCAGTTGGAC TTTCTGTAGC TTCTGGTGTT TCTAGAGTAG
    32581 CGCCACCTTC AGGAGTTTCA CCCCCTTCTG CTGGAGGAGT TTCACCCCCT TCTATTTCAC
    32641 CAGTTTTGGC AAATTTTTCA TCAATACCTT TAAACAAACC TATCTTTCCA TAGTTTTCAG
    32701 CAGCCTCTTC AATTTCGGCA AACATTTTCT TTTCAACTTT TTTCTGTCTA AGAATAAGTT
    32761 TAATCTCTGA TTCTGAAAAA CCAAGAATAT TTTCCATAGC CCAAGTATAT GAAGTTGGAG
    32821 ATGTTGCTTC TGCAGAAAAC ATTTCTTTGA ACACTTCAAG TCTTGCTTTC ATCACTTCCA
    32881 ACTTCAAAAG CTCTTGTTGA GTTGATGGAT TAGTAAGTTT TAAATCGAAA TTATCCATGT
    32941 CATCCTGAAA ACCTAATAAA AATAAGTGAA TATTTGCTAC TCTTCTTAAT TCTATTAATA
    33001 CCATTTCCTG GATTCTATTA ACTGTTCTTG CGAATCTCAA ATCAGCTTGA GCCAATGTAG
    33061 AACCACCTTC CATTTTTTCA GCATAGTTCA AATACGCTTT AGGAACCTTT ATAGCCGCAA
    33121 AAAGTTTATT TTGAAGGTAT TCTATATCCA TTATATCATT AAGGTTCGCA GCGCCTTGTA
    33181 ATGTCTCTAC TTTAGAACTT TTTTCGCCTC TAACTGGGAT AAAATAATCT TCTTCGTACG
    33241 TGTTTTTTAT GAAAACTCCA TTTCCATATT TTGGAGTAAA GTCGTTTGTT AAAGACAAAC
    33301 ACGCAAAATT ATGTCTATCA TGTTCTCCAT TCAAACCAAC AACAGTCATA CAGTAAACAT
    33361 CTTCCCCATC TGTTTCTACA AATTCTACTT TAGAAACTTT ATGATTTTTG TATTCAAATT
    33421 TACCAGTTTC TTTATTTTGA ATAATATTTT TTTTATTCCA TTCTACTCTT TGTTTTTTAT
    33481 AATTTTCTTT TTTTAACTGA AGCAATAATG GATTGTATAT TTGTAAGAAA TCATTATATG
    33541 AATCAATATT ATTTAATCTT AGCATTTCTC TTAATTTAGT TTTATGAAAA ACTTTATTTA
    33601 AGTCTCTTTT ACTATTTTTA TTTTCTTTGT CCAGTTCAAT ATGAAATTCT GTATTTTTTA
    33661 AAGATAAAAT AAAATTTTCT GCATTTATAA AATGTGTATA TTTTTTAATT TCTTCACAAG
    33721 CAATTTCAAA ACATTTTTTA TTAAATTGAA TTGTCATTGT TTTTTTTAAA TGTTCCCTTC
    33781 TTTTTTCATT TTTCCACAAA TCAACCATTG ATTCACTTCT AATTTTATTA TGTTCTTTAT
    33841 GAAGCTCTGA TAAATTATAC CAACTCATGT TTTTAACTGA ATTTCTTTCT ATATTTTTTT
    33901 TAGAAACTCT TTTTATTTTT TCTTCACTTT TATTCCATTT TATTATAATA TCTTTATGCA
    33961 TTTTTTTATG CTCATAAAAA TCTACCCACT CTAAATTTAT TGGCTCATTA TTAAATTTGT
    34021 TAAAATTTTT GTGGTGAATT GTATTATAAT TTTCATTAGA TTTAGATATT TCTTTGGCTA
    34081 CCAATCTATG AACAAATTCA TATTTTCCGC TTTTTGGATT ATAAATTTGC AAATATTCTT
    34141 TTACAGAATC GTGGTTTTTA AACAGTTTTT CATTTTTTGT ATAAAATGGC ATTAAAGAAT
    34201 CTCCCTCATT TAATTCATCT GCTCTTTTCT TAGAACCATC TCTTAAAACA AAGGGGTGTT
    34261 CTGGAGCTGT TAAAACCCAA GTGTCATCAT CTAACCAAAC TTTTGTTAAT GTTTTTGCTG
    34321 TATAATTTTT CCCACACCAA ATAACTTTTC CTGGAACTAC TTGACAACTT TCATCTTGAA
    34381 CTGAATAGAC ATAATTTTCC TTTCCTTCTT CAAACTCTTT AGCTAATTCT TCTATTGTAA
    34441 TAACTCTTCC ATCTAACAAT GGTATTGGCG TTTTTTTCCA AACTGGCAAA GGATTATATT
    34501 TTAAATTTAC TTGACCAGTT GTTGGGTCTA CAACAGAGCT TTTCTTAATC GAAGCCTTCA
    34561 TTTTCTCAAT ATATTGAGGA ATATCTTTTG GGTCTGTATT ACCAACTTCA ATATAATATA
    34621 CTCTTCTTTC TGGAGCACGA ATCAAACGAT AAACCAACAT AGCATCTTCT GCTAATTGTA
    34681 ACTGTTTCCA AATTTTTCTT GCTGGTTCGA GAATTGAGCG ACCATAAGGT AATCTTGCTC
    34741 CGTCTGTAGC AATTCTAAAG TGAGCAACCT GCCATTCTTC AAAATACATA TTATTCAAAT
    34801 CCCATCTAAA TCTTGCCGAA TTAAGATTTC CGTCATAAGC TTCTTCTCTG TGTATTTCCT
    34861 GAACTGGTAA TGCAGTACAA TCGAAAACAC CTAATTGTCT ATCTGTTTCT AACTTTACAA
    34921 AACAATCTCC GAACTTTAAC ATTTCTCTTG TCCAAAACAT TAAATTGTAA TTAATATTTA
    34981 ATGAATTGTG GAACAATTCT TTAAGAACGC TTTTAATTCT GACGTTGTTA GAATATATTT
    35041 CTAATATCTG CCCCTTTTCA CTTCTTGTGC AATTATGAGT AAAAACCCCG CTATTGTCAG
    35101 ATGTTGATAC GGCAAAATTA TTATATTCTC CAACATTAAC CAAGTCATAT ACAGGTTTTT
    35161 TACCAACATA TCTTACTTCT TTTATACTAT GATTTATAGA CTCAACAAAA TCAGAGAAAT
    35221 TTTTATAACC ATTTTTATTT AAAAAAGATG TCACTTTTCT TTTTTTCCAA CCGTTTTCAA
    35281 TACAAATTTT TCCATATGCT CTTATTATAT TATTTCCATT ATGTTTTAAA CAGGCTTTTT
    35341 TTAGACTTTC TTTGTTTAAT CCAATTTTTA AAAAATCTAT ATCTTCCCAT CTTTGTAAAT
    35401 TTAAGCTTTT ATACGAATCA CAAAATCTTA AAATCATAGT AGTAGTATTT AAATATTTTG
    35461 CCGCTTCTTC AAAACTTTTC GTATTTTGCC TTGCCTCTAA AAGCTCTTCT AAAGAAAACT
    35521 CTCTGTTAAC ATCATTTCTG TATCTTCCAT TCTTATCTCC TTTTAATTTA TGTCCATTAT
    35581 TAAACATTCC GTTTAAAGAG CCTCTTCTAC CATACAATTT TCTCTCTTCT TTGGTTATAT
    35641 TTTTCCATCT TTTTTTCTGA CCTTCTAAAA ATGCTTTTTT CACTTTTTCC ACCCACTCAT
    35701 TATTTTTCCA ATTTTCTTTA TTATTTTTAA AAATTTGTAT CATTTTTTCT CTAAACTCTA
    35761 AATTATTTTC CCATCTATAA GAATTTAAAG AGGCGTGTAA TTTTTGATGT TCAAAATAAT
    35821 CCATTACTTT TAAATTTTCT GGCTCATTAT TTTTTTTAAC AAAATCAATA TGATGAACAA
    35881 CCCCACTTTC ATTTGGACAT ATATGATTTT TAACAATTCT ATGTGTATAT TCCCACTTAT
    35941 TCTTTTCTAA AATCATTTCA TATCCAAAAA TTCTGTCTGA ATTACTTGAA ATTTTTGTAT
    36001 AAAAAGGCTG TATTGATTGA CCAAATTCTA ATTTTTTTGT TTCAACATAT TGACTTTTAT
    36061 CTTTTAACAA CCATTTATGG TCAGACGTTG CCATTATTTT AGAGTCATCA TCAAAAATTA
    36121 TTTCATATAC ATCTTTTTCT CCTTTATAAA TAACTTCTTC GCATTTTGCT GGAATTATTT
    36181 TGTTATTATC TGTGTCATAC GAATAAACCC AAAAGTTTTT ATAATTTTCT TTAAACAAAT
    36241 CTTTTATTTT GATTTTTTTT CCATTTAATA ATGGTATAAT AGTATTTTCT TCAAGACATA
    36301 CCTCATCCGT TAAAATATCA AGTGCTGCTG AAACTTCTGG CGATAAATCC ATTGCCTTAA
    36361 AATCATTGTA TGCAGCCAGT CTATCTGTAT CATAGTATAT AGAGCGGGTA TATAAATCAT
    36421 ATGCAATTTT GGAAGATTGA ACATCAAGAA ATTCTTGTTG TTTTTGTTCT ACAGAACCAT
    36481 AAGCACTTAT TGGTTGGTTA GATAAAACCT TTTTTTGTTG GTCATCACCA ATTCCAGTTC
    36541 TTCCTCTTCT TAAAGTATTT AACAGTTTTG AAAAAACTGT CCCATTTTGA TTTGCCATGT
    36601 TGTATAATTA TAATTGTTTA ATATAATAAA TAGTTTACAA TTTGTCAAAC TATCCTCTGA
    36661 AAGGAGCTAA AAGCCAAGAT AAATCACTAT CATCATCTTT GTTTTTAACG TTTTCAATAT
    36721 TGCTTAAATT AGGGTTTAGG CTTTCAACTC TTGATTTATT CATGTTAAAA CTTGATGTTT
    36781 CTACGCTGAA ACCATCTATC ATTGCACTTA AAGAATCTGA GCTCCAATAT AAGTTCTGAT
    36841 ACTCAGTATC TCGTATGGCT AAAGCAATTC CAAATGAAAA AATTAAGTCA TCATGATAAC
    36901 CAGGAGCATG TTGAGCTTTT ACTTCATTTG AATTTTTATT TGCAGCTCCA TAAATAAAAG
    36961 TCTGAAATTC ATTTAATAAT CGTGAAGAAT TGATTATTAT CTCACCTTCT CTCATATATT
    37021 TTTGTAAAGT TGAAATAATA ATAGGTCTTG TTTTTGATGT TGTTTGCCAA CCAGGTATAT
    37081 CTTCATCTTT TTTAAGGTTA ACCTTCCAAG ATTTATTATA TAACTGAACT GCACTTTTTG
    37141 AGTGAAAAAT CTTATCAGAT GGGTACTGTA ATTCATTTTT TAAACCAAGA GATGTTACAA
    37201 GACCAAAAGA ATTACATTCA ACTGCAACAT AAGCCATATT ATATGCAATA GATATTTGTT
    37261 GTATGATTCT TGCAAATTGG TCTGGCACAA TTTTTCCTTG ATATTCAACT ACCTGTTCTA
    37321 AAGTCACAGC ATCAATAACT TGAATAGTCG AATAATCAGA ACCATCACCT CTCGCAACAT
    37381 CAGCTCCAAC TATATAGTTA TGATTTTCTA TTGGCTTTTT CCAAACATAA AAAGATGTTT
    37441 CATAATCAAC AAACTTATTT CCAGGATTGT TAAAATCAAA ATAACATTCA ATGTTATTTA
    37501 TAAGTTTATG CCTAAATCTT TCTATTATTG AACTGTCAAC AACAAGGTTG CGAGAACCTT
    37561 CAAACGATAA ATCAAGCTCT TGTGATATTT TTACATTATC ATATTCAAAT CGCTTGCACT
    37621 CTGTCTCATA CCAAGGACTC CAAGGTCTTG CAACACCAAA CTCATCTGGT CTCCACTCTA
    37681 AACCTCTTGC TAATACAGGG TGTGTTGACC AATGAACTCT TATTGCATTA AAATCATTTT
    37741 CTTTTTTATC TGCCGCAACC CATGTTCTGT GATATAAATT TCCCGTTCCA AACGGAGTAG
    37801 AAATCATTAT ACACTTACCT CCAGTTACAG AAAGAGCCAT ACCAGCACCC AACCAAATGC
    37861 TATCAGCATG TTCAATGAAA GCTGTCTCGT CAAGAATAAG AAGAGTTAAA GATTCACCAC
    37921 GACCTGCCTG TGGACTTGAA GCAGTAGTTT TCATCTGACA ACCATTTGAT AGTTTTAATT
    37981 CTTGTTGGTT ATCTACCAAT CTTTCCGAAG GAAGAAGCCA TTCTGGAGTG TTATCTAAAA
    38041 ATATTTTCAC AGAATCTGCA AACCGTATAG CACCTTTTCT ATCGTTGGCA ACGATTAATA
    38101 TTCTTTCATC CGTCCCAAAT ATTAGTTTCC ACGCTACGTA GCCAGCACAA ATTGTGCTTA
    38161 GTCCCTGCTG TCTACTCTTT AAAATAATAT TGTTTCTATG TTCTTCAAAA TCTATAATAA
    38221 CTGGTATTTG AAAATCATAT AAACTTAATG CTCCAACTTG TTGTTTTTCT AAATCAAAAA
    38281 CAGAGCCGTA ATTATTTAAA TAGTAAATTG GGTCTGAAAC ACATTTTACA TATTCTATTA
    38341 TTTGTTCTTG CGTCATAAAT TATAATCCTA CATATATAGT TGAACCAAGA GTTGGCTCGA
    38401 CCTTAAAAAC ATTTGATACA TATAACAAAC TAACTTCATT ATTACTAATA TAAACCTGAT
    38461 AATTTCCATA TTCTATTGGA ACAAAATCAT ATTGATATAA TCCCGATGCA GAGTCAACAA
    38521 GACTAAAATT TAAAGTAACT CCAGTATATA TAACACTGTC TTTCAATAAA TAAGAATCAA
    38581 ACGTTGCTGG AACAACTGGA TTATTGTAAA AATCGACAGA TAGAAACACT TCATTTATTG
    38641 TCTGCCCTGT AGTATAAATC ATTTCTTTTG ATATAAATAT GTTAAAATTT TACCAACCGC
    38701 TAAGAGCAGT TCTTTTCCAC GTATTTGTAG CCACCGCCAT ATATATATAA TCTGAATCAA
    38761 ATCTTATTTC TCCCAAACTT CCAGTATCAC CAGAAAGAGT CGGAACAGTG TTTCCAGATA
    38821 AAATTAATTG ACCAGGGCTA ATTGTATTTG CAGAAATTGT TGTTGCTGAA AAAGATGCGG
    38881 TTGTCAATTG TCCAGATATA ATACCTCCCT TTTTTGTAAT AAAATTTTGA TTTAAACTTC
    38941 TTAAATTAAC CCCATCTTTG TCGTAAATCG GGTCTCCAAT ATTTGAAATT CTTTGTCCAT
    39001 TAAATTCTGG CATAAATTTA TTTATAAATA TTCTGATTAA TTTTATTTAA AACGCCTTGA
    39061 TAATTCTAAA ATCTATTTTC ACCACTATCC GAAAAAAGAG GTAATTAATC CTCTACTCGC
    39121 ATCAACTTCA ACATATGGTG CACCTAAACC CCAATAATCT AATCCTTTAG TTGATTTAAA
    39181 ATAGGTAGTA TTCCAATCAT CTATGTTTAT CCATCCAGTA GTGCCATCAC AATCTACATA
    39241 AAACTCATAT ACGCAGTCCA TACTTGGTGC AGGTAAAGTT CCACTTAATG TTTCCCAAAC
    39301 TCCATTAGCA GATACGCAGG TAGCAATTAC AGTATAGTCA GTAATACCAG CGTGAATACA
    39361 AGGTCTAAGG ATTAATCTTG GTTGAGTACC ATTATAAGCA GTTCCATCAC CAACTACTGA
    39421 TTTACGAATA GCTACTGTTA TTATAGGTGT ATCCCCACTT TTTACAGCTA ATTTAACTGG
    39481 CGTGTGGTCT GTTTTAATAA GGTAAGATGA AGTATTTGGA GTTACTCTAA AGGAAGGACT
    39541 TGCTGTATTG AATATAGTTG TATCTCTACT GGTGGTGCAG TTATTGTCGT AGGTGAAATT
    39601 AGTACCACTT ACACCTCCTT CATTAATAGA GGTAAGAACA GGCTGTAAAT AACCTTTAAC
    39661 AGTATTTTGG ATACTAGAGC TTACTTTGAT AGTTGAATTT AAAGAAACAT TAGCCAAATT
    39721 AATATTATTA GGATAACCAC CAACATAATT TATATCGCCT GATGTATGTC CACTCCCAAA
    39781 AGAAGAATTA TAAACAAAAA CAGAATCTAC TGGCGTACTT CCTATTAGCA TTCCTACTGG
    39841 ACAAACTAAA GTAGTGCCTG CTGTTGAAGT CAATGATTTA AAAATAACAG TGCCGTTTAA
    39901 TTGTGTATTG CTTGGGAACT GCAAGTTAGC TGTGGCATTA CCAAATAAAG TAACGGTATC
    39961 AAATGTTAAT GACCTTCCTT GCGCCCCTAT TTGCCCTACT GCTAATCCTC CCGATGAATT
    40021 TCTCCAGCAT TTAATATTAG AAATAGTGCC ATATCCACGA TAAAAGTAAA GTCCATAAGC
    40081 ATTACATCCA TAAGCTGTTA TATTATTAAA AGTCCCATAT TGTGCAATCT CACTAATATT
    40141 AACATTACCA GATTGATTTG CAAAGATGGT ATTGGTTAAA GTCCCACCTA CATCAAAGAT
    40201 AAAAGCACCA CCCCCGCCTA TGAAAATACA GTTATTAATA GTCCAAGATG TAGATGTTAC
    40261 TGCTTGAATA TTGATGTTAT AAGAACCACC CCCGTTTGAT ACAAAATTAT AAAAGTTATT
    40321 AGATTGAAAA TTAATAGAGC CAGTAGTAAG TTGATTGATA TAGATACCCG TATTTGCTGC
    40381 CACTATTTGT GCATCGTAGA AAGAGCAAAA ACGTATATCA GAAGTAATAG TATCAGAATA
    40441 AAAGGAAATC CCATACTTGT TAGCAGTAGC TGTTCCGAAT CCTTTAAACT CTGTATAGTA
    40501 AAGAGAAATA GATTGCGTTA CATTCGGGAA ATAAACATAA GAAGCAAATG TTTGAGAAAG
    40561 GAATTTGACA TTTCTTGTCA AGTTAATTAA ATCAGATTGA ACTCCAGTAG TTGAATTACC
    40621 ACCTTTAGCA GTAGTGAGTG CATTGGTAGT TAATGTAGTT CCACTAGCAT CTGCACTTAA
    40681 AGTGAGCTTT TGAAGTTCCG TATTAGTTCT TGTTGTCCCT GCTATGCCTA TTATATCTCC
    40741 ATTTTTCCAA CCTGTACTTA CATTAGTAGT AAGGGAAGTA GCACCAGCAC TTGCATCTGC
    40801 ATTTAATTTA GCTGATACAG TTTTACTAGC ACCATAAGTA GTAAAAGTTC CACCTACTTC
    40861 TATTCCATAT TGACCACTGG ATGTCTGTAC TATTTCAATA GTAGCTGTAC TTGTGGATGG
    40921 TAATGGATTA GAAACATCCC CTATTTTTAA AGTACCACCA CAATAAGAAC GTACATTACC
    40981 TGCGCATTTT AAATAGTAGT TGGTTGAAGA AGATATACCA AAAGAAAGTG TACCTTTTTC
    41041 ATTTATAGTA AGTGCATTGC TCCCTCCATC GGCTGAAAGC TGTAAGGCTG TAGAAGTATT
    41101 ATCCATAGTT ACTGTAAACG AATTACTGCT CCCTGCTGAT AAAAATTCTC CTGCGATATG
    41161 ACAAGTATCA CCCGTTGCAG GTGCGCCAGT TGTTGTTGTA ACTAATCCTC TATTCCAATC
    41221 CCCTGCTGTG CCACTTCGCA TAAAGGCTAA TTGATTGGTT ACACTTGCTT TTATTCTAAC
    41281 TGCATAAGAT TGAGCCACAT TTAAGGCAAT AGTTGAACCA AATTTAAAGT AAACCCAACC
    41341 TCCATAAGTT AAAGTAGAAC CACCGCTTTG ACTTGATAAA TCACTAACAT TTATAGTTAC
    41401 TGTTCTATCA ATAGTAGTGG TAGTATTATT GTACAATTCG AGTGTAACTG TACCCGTTGG
    41461 AGATGCAATT CTATAACCAA GTTGCACCAT AACTCCGTCT AATGTATTAG CCAATAATGT
    41521 TATTGCTGGA CTTGCAGAAA CGGAAGTAGT GATAAGCTGA TTCGTAGAGC CTGCTGATAC
    41581 GCTCCCTACC ACAACTCCCC AAGTAGATGC AGAAGTGAAG TTCCCCGTTG CTATTGATTT
    41641 TAGGATTGCC ATTCGTCAGG TTTATCAATT ATTATTTCTG TGTAGTTAAG CGGATTATTT
    41701 TCTGAATCTT TATAACCTTG CGTTTCAAAG TAAGTTACCC CAAATACTTT TATAACTTCA
    41761 TCTGAATCTT CTACATCAAA AGTTACTGTC TGTCTTAGTG TTTGCTCTTC ATTTTCTATG
    41821 AAACACATAT CCCATTGCTT CTTATCGCCA TATTGAAAGG GATTTATAAA GTGTATAATC
    41881 ATACTGTATA TATAAGAATT AATTGGCACT TTGTAATAAT TGTAGCACTA TCTATGTTTA
    41941 CTTCTAAAAT ATCATTGGCG GTTAAAGTAG TAGAAGTCCA TCCGCTAACA TTTGCTGTAT
    42001 TTTGAATTGC AGTAGATAGT GTAGGCTTAT TTCCTGCTCC GATTATAGAA ACACCGCTAC
    42061 GCTTTATATC AATCACTATT GACCCTGTTG CTAAATTCTC CCCATTAAGA ATTTTCCATC
    42121 CCGTTATAGT TCCTGATAAT GGAGCAGTTC CGAAACCTGC TGAACCAGTA GAAATAACCA
    42181 CACCTTGTCC GTCTATCGAT ATAGTATATG TTTTGGTATT CCATTTTGTA GCACTTGCTA
    42241 TTCTCGCATC TGCCAAAGTA CCCGCCCAAG TAATTGTGTG GGTAGAACTA GAAGATACCA
    42301 TTGTAACATT GGTATCATTA GAAAATGATT GTACTTGTTC AGTCAATCCA TTTAAAGCAT
    42361 TTATTCCAGT GGAAAAAGTT GTTATTACTT GGCAAAGATG ACTATCTTCG GTATGAAGTG
    42421 TTATAGTTTT ACTACTATGA GTTACATATA CTCTAATAGC TAGTCTATCA GCAGCAAGTA
    42481 AAGTAGTGCT AGGTACTGCT AATGATGTTG TATATAAATC AATCGTAGTG CCGTTAGTTA
    42541 TACCTTCGGG AGTTGCTGAA TTAGATGCTA TTAATGTTAA AGTACCACTA CTTAACTTAT
    42601 ATAATTCTAT GTAAAACGAA GGCGAACCAC CTGCACTTGA TGAACTAAAA TACATCTCAA
    42661 AGTTCCAATT TCCTGCTGGT ATCAATAATT GATTAGGAAC GCCCGCATCT GTTATGAATG
    42721 ACTGAATGTA GCCATTTGAC TTACTGAGCC ATTAAGATAA TAGCTTAATG ATGAACCTCC
    42781 ACCCCCTGCT GTTGGAAAGT TAGCAAGCGT ACCATCGCCC CTAACGTATT GACTAACTAA
    42841 ACCTGCACCC GTAACTGCAA TAGTGCCATT TGAAGTAATA GGACTATTTG AAACAGTAAA
    42901 CGCACTTGGC ATAGATAAAC CTACCGAAGT AACTGTACCG CCAGAATATT GACTTGCAAT
    42961 ATTTTGAATA ATTATTGACA ATGGAGTTGA ACCTGAAAAC AATGTTCCAC CACTCAAAGT
    43021 CGTTGCGCTT AAAGAAGATG CATTTAGTTC ATTTAATGTT GAAGTTCCAC TTACTTTTAA
    43081 ATTGGTTATT TCTAAATTAT CAACATTAAC TGACAAATCT GATTGACCTT GATTTTGTTT
    43141 TATTGTTATC TTGTTTACAT TATCATAAGT AAAACCAGTA ACAAAGGTAT CTACTGTGCT
    43201 TAAAGCACTA AGATTTAATT GATACGATTG TCCATCATTC CTATTAAAAG TTGCTAATTT
    43261 TGTATTATTG TCAAAAGTTG AACCTGTCGT ATAATAATCA TAAGTTGAAA ATATGTTATA
    43321 TAAATCTGTG CTTCCTGAAA ATATCGTTCC ACCAGATAAG TTTCCTGAGA AATTTGTATC
    43381 TCCAGTAACA GTTCCGCCAG AATAATCAAG TTTATGGTTT ATTTGTTCTT GTTGATTATT
    43441 TAGCACGCTA TTTGTTGAAG CTGTATATCC AGTAAATTGA ATATTTGTAG TATATGCAGA
    43501 TAATGAATTT TGAATATTGT TTACACTTGT TTGTGTTGCA AATATATTGC TTAAATCTGT
    43561 ACTACCTGAA AATATCGTTT CCCCACTTAA AGTCGTTGCA CTCAGAGAAG ATGCATTTAC
    43621 TTGTCCAGTA AACGTTGCAC CACTTAAATT TGCTTTTGTG TTTAACTGAG ATTGAGTTAA
    43681 TGCTGTATAA CTATTAAAAG TGGATACTTG TGTATAAGAA CTCAAACTTG AAGACAAGCT
    43741 ATCTATTTCT ATTTGTAAGT TATTTGTATC TCCAGTTGTA GAAAATATTT CATAAAGATT
    43801 AGTTGAACCA GAAAATATTG TTCCACCAGA TAAGTTTCCT GAGAAATTTG TATCTCCTGT
    43861 TACAGTTCCG CCACTTAAAG ATAAAAAATC CCCTGTCACA CCAGAATATT TAGACGCAAT
    43921 ATTATCAATT ATTACATCTA ATGGAGTGTT TGCAGAATAG TATGTACCAG CAGATAAATT
    43981 TCCTAAGAAA TATGTATCTC CGCTTACAGT TCCCCCAGTA AAAGGTGCGT TTGGTCTAAA
    44041 ATAATTCCCC ATTCCTTATA AGTTATTTAT ATCTCCAAAA ATTTCAATAT CAATTTGTCC
    44101 AAAAAGAGGA ACTGTCATTT TCATTTCCCC CGTCCCTCCT GAAAAATAAA GCTCAAACTC
    44161 CCCCTTATAT CTTCCTGAAT TAGAAGTGTC TAATTGATTC CAATTATATT GTATAACACC
    44221 TTTACATCTA TCTATTATTT GTGCATTATT TCCTGCAATA ACTACATTAC CACAATCATC
    44281 AGCCATATAA AAGGTTGATG CGGTTAAAGC CGACAAATTA AATGGAAGTG GTTGGTCAAG
    44341 ATTTCCTTTT GTCATTAACA TAATTTGTAG AGAGGGCAAA GTGTCATTTG CTTTTATGTA
    44401 AAATACTTGA TTATTGCTAT ACATTATACT TTTTAGATAA ATAGCTCTTA AAATTAAAAA
    44461 CTATGAATTT TGAGGAAGTA TTTGCACAAA AATAGGTTGT TGCATTGTTT GAAATAAAAT
    44521 AGGAGTTTCT TGAACTTCTA TAAAAACCTG ATTTGAAAAT TTTGCATCAA GTTTAAACCT
    44581 AAAATAATTT ATTATATTTT TTATTGGCGC AGAAGGTGTG TATTGTATTG TCCAATGCAA
    44641 TTGATATATC ACGTCTGCAT TATATTTATC AGCATCAATT TTTACATAAT ATATCCCCTG
    44701 GCTATACAAA TTTGCATTTA ATTCTTCTAT TAAATTAATT CCACTTTCAT CATAAGTAGA
    44761 CGCAGAGATT ATAGTTGGAG TAATTAATTC GTATGTTGCT CCAACGGTTA TCTTGTATAT
    44821 AGATTTGAAA ATATTAAGGT ATGCCATTTG ATATAAATAG AAAAAAAAAG GAACCAATAG
    44881 GCTCCTTTAT TATTTTAATT ATTTGTAAAA ATTAAGCTAC TAATATACAA CGGTCAGGCT
    44941 GTATTGTGAT AGATGCATAA GCCAACTCAT CTGAGCTATA ATCGTAATCA TCAAAAGATG
    45001 CACTAACAAT CTGACAACCT AACATCTGCC ATCTTTCAAT TGCAACTCCA GTTGGGTCAA
    45061 GAGCAAATAA ATCAAGGTTT TTCTTATAAC CTACTGCATA ACCCATTCTA CCAGTTGCAC
    45121 TTTCAGCGTG AAGACGAACC CATTCCATAA CTTTTTGTGA AGAAGAAGGT CCTATAACAT
    45181 CAAGGAATTT TATATCTATA GTTTCCCATT TATATCTACC AGATACAAAT GTGCTGGTAT
    45241 TCATATATGG AATTTCTACC GAGCCTATTG TAATTTTTGG TTTACCTGAT GTTTGAACTA
    45301 GATAAGATTC AATACCTAAT TCAGTTGGAA ATTGCAACTC AAACCTGTGT TTTTTCTTTG
    45361 GTTCCTGTTC AATAGGAACT GTTCTGTACA TTATTGCCAT AATTATTCTT TTTAATTTAA
    45421 ATAAGGTCAA AAAAAAATAA TATGTATTTT TTTTTATTTT TCAATAAAAA AACTATATTT
    45481 GCTGAATATT TATAAGAAAA CAACTATTTA CATCATGGGA AGAAAAAAAA TCAATTATAC
    45541 AAAAAAATGC ATCACTTGCG AAAATGAATT TAATCCTGGG AAACACAAAG GCACATTAAA
    45601 CTGCTCAAAA GAATGTTTTA AAATTTATAG TGAAAAAACA AAAGAATCAA GAATGGCAGC
    45661 CACTTTTAAA ACCATTCAAG AAAAATATGG AGTAGACCAT CCATCTAAAA TAAGCGGATT
    45721 TGTTGACAAA TCAAAGAAAA CAAAATTAGA AAAATATGGA GATGAAAATT ATAACAATAG
    45781 AAAACAAGCT AAAGAAACTT GTGAGGAAAA ATATGGAGTA AAAAACACTA TGCAATTAGA
    45841 TGAAAACATA TTAAAATCTA AACAAACAAA ATTAGAAAAA CATGGAGATG AAAATTATAA
    45901 CAATAGAAAA AAAGCTAAAG AAACTTGTGT AGAAAAATAT GGAGTTCAAC ATCATATGCA
    45961 AAATGAAGAA TCATTAAATA AAATGATTGA AACAAATAAA AAAAAATACA ATATAAACTT
    46021 TACAACACTT CTTCCTCAAT ATATAGAAAA CGTCAAAAAA GCAAATCAAG AAAAATATGG
    46081 GGCAGATTTT TTTTATTCTT CAGATACATA CTTAGAAAAA ACAAAAGAGG AAAAAATTAA
    46141 AAGATTAAAA AAATTATTAG ATGAAAACAA TTTGTTTTTT GATGAAAATG AATATATAAA
    46201 AATTAGAAAC AAAAATGAGG ATTCTATAAA ATATATACAC TATGAAATAA CTTGTAAAAA
    46261 ATGTAATAAT ACTTTTCCAT CCACTTTAAA AAATACAGCT CCAATATGTA GAAACTGTTA
    46321 TCCAATTGCA GTTAATTCAA GAATAGAATT AGAATTCAGA GAATTTTTAA GCTCAAAAGA
    46381 AATTAATTTT TTATCAAACA ACAAATCTTT GATAAAACCG TTTGAAATTG ATATATATTT
    46441 ACCAAATGAA AATTTAGCTT TTGAGATTAA TGGCAACTAC TTTCACTCAG AAATTGGGGG
    46501 TGATAAAGAT AAATATTACC ATATTTCAAA GTCAAAACTT TGCCAAGATA AAGGGATAAA
    46561 ATTAATTCAT ATTTTTGAGG ATGAGTGGTT GTTTAAAAAA GATATAATTA AAAGCAGGGT
    46621 TTTAAACATG CTTAAAAAAA CAAACAGTAA AATATATGCA AGAAATTGTG AAATAAAAGA
    46681 ATTAAACAGT GAAACAAAAA GTAATTTTTT TATTGAAAAC CATATACAAG GAAATTCAAT
    46741 AGATAAATAT AGATATGGAT TATTTTACAA AGATGAGTTA GTCTCAACAA TGTCTTTTTC
    46801 TAATTTAAGA AAATCACTCG GCAATAAAAA AGAAGAAAAT ACTTTTGAAT TGATAAGATT
    46861 TGCTAATAAA AATAATTCTA ATGTGGTTGG TGGTTTTTCT AAACTTCTAA AACACTTCAT
    46921 AAAAGAAATA AAACCAAATA AAATAATTTC ATACGCTGAT GTTAGATGGA GCGGATTAGA
    46981 TTACGAAAAT ACGGTTTATT CAAAAAATGG ATTTAAATTT ATTGATTACA CAAAACCAAA
    47041 TTATTTCTAC ATTGACAAAA AAAACTATCT AAATAGAACT CATAGGTTCT CTTTAAGAAA
    47101 AGATGTTTTA TTAAAAATGT TTCCAGAATC AAACCCTCAG AAAAGTGAGT GGCAAATTGC
    47161 AATGAAAAAT GGATTTGATA GAATTTGGGA TTGTGGAACT ATGAAGTTTG AACTTATTTT
    47221 ATAAAAGGAT TTTTTTGCTC TTTTAAGAAA AAAAGATTTT CTTCATTTTT CTGACAAGTT
    47281 TTTAAAAAGT CAAAAACTAT TTCATTAGGA AGGTCAAACC ACTCCCCCTG CAATTTTGAA
    47341 AAATCTTCAT TTATTTGATA ACAAGAATAA CTCCTATGGA GCATCTTTTC TATTTTGTTT
    47401 ACAAAAACTT TTGGCTCGTA AGATTCTATA AGTTCCAATT TATAAGGACA CCCAGTTTGA
    47461 AGCTGTTTTA TTCTTCTATT GACATTTTTT GTTATACCTA TCTTGTATAA ATAAATTTCC
    47521 TGGGCTCTAA TTAAGTAAAT CTTCATCTAC CTAATTAAAT AAAAAAAACT ATAATTGTAA
    47581 ACTAATAATA AAACTGTTTA TAGCATCTTT GTTTATTAAA ACTTTTATTT TGTCTCCATA
    47641 ATCAGTAACA GATTTCCACT TACTTTTATT GAAGTTTTCT AAATCAATGT CTTGTCCATT
    47701 TTTATTGTAA GTCCAGCCAG ACTTAATTTC TATGTTCTCA CCTCTAAAAA AGAAATCTGT
    47761 ATGATAAGTA TGCGCTCCGC CATCCCAATA GAATTCATAA CTTTTACCGC TGGAAACTTC
    47821 TTCTAATAAA TTTAAACTTT CCATTTTTTC TAAAAAATAA TATTCGTAAG AGCCTTGATA
    47881 ATACAAATTA GTATCTTTAT ATTTTTTTAT TTTATATTGA GCGATTAAGT GCTTTTGAAA
    47941 CAAATCATAA TCCTTTAAAT GATGAGTAAC TCCGAAATTT TTTAAAGAAG TATCTTTCTT
    48001 TTTTTCTTTT ATTGATTCTA ATTGAGAGAT ATTATCCACA CCATATTTTT CTTTTATTGA
    48061 TTTATTAAAA TTTTCTCTAA CATTTTTATT CTGCATATTC CATTTTACGC CATATTTTTT
    48121 TAAATTAGAA ATATTTAACT TATCTAAAAA TATTTTAGAT TGTAGGGGAT GCGATACTCC
    48181 AAAATTTTTC ATCATTTCGT TGGACATGTT TTTATACCAT TCTTTTCCCC AATTTTCACC
    48241 ATATTTTTCA TCTTTTGTTT CTAACATTTT TTCTGGATTA TTATAATTTT CATCTCCATA
    48301 TTTTTCTAAC TTTGTGTTTT TTAATTTATC TTTAACGTTT TCTAATTGAA AAACATTTTC
    48361 TACGCCAAAT TTTTCTTTTA CCGCTTCTTT TGAAGCAACA ATTCTACTTT CAATGTTTTC
    48421 GGGAAGAGAA GCCCATTTTT TTCTACACTC TTCTGAACAA ATCTGCTTTG AATCTTTTTT
    48481 TCTGATTGAA AATTTATGCT TACAATATAA ACAACTCCTT TCTTCTCTTG AGTTTATTTT
    48541 TTTTAATTCA TCAGCACACT TTCTTGAGCA CGTTTTCATA TGCTTTTTTG GATTTTCTTT
    48601 TTTACAAAAA AGACAAAATT CTTTAGTTTT ATTTTCCATA CTTAATCTAT TGGTGTTTAA
    48661 TTTAAATATA GCGAAAATAA ACAAAAAAGG CGTAAAAGAT TGATTTTTAC GCCTTTTTTA
    48721 ATTGTTAAAA TTTGTTAAAA TTAAAATTCG CTAAAATTTG CCCCCGTTGG AAGGACTTGG
    48781 AAGGTTAAGT CTATATATTC AGCAGTTCTT GTAGGCTTTA ATTGGATTTT ACCAACTAAA
    48841 GTATTTCTAT CAATTGTTTC AGGCGTGTTA TTTGTAGCAT CCATGATAAC TCTGAAGCCA
    48901 TACAAACCTC TATTGTTTTG AATTTGTAAT AAGATTGGTT CAACTTTAGA TTTGAATTGG
    48961 TCTTGTAATG TTACATCATT TTGTTCGAAC AATAATGTTT GAGAAGCTGC AGCTACCACT
    49021 TTACGGATTT GTAATAACAA TCTTCTTACG TTAATTCTAT CAAGAGCAGA TTGTCTTTGT
    49081 TGTAAAGTCT TTTGACCATA TATAACAACA CCTTGTTGAG TGAATGTTGC AATAGGATTT
    49141 ACTCTTTGTT CATAAAGAGT ATCTCTATCA GCTTTTGTTA ATCTCTTTTG AGCTCTAACA
    49201 ACATTCATCA AACCTCTATT GAAACCAGCT GGTGCGAACC AAGGATAAGA AATATTATCT
    49261 GTAAAAGCTA TTGATTGAAC AACTTGAGCA GTTGGAGCTA TATAAACATA TTTATTTAAG
    49321 TTCTGGTCAA GAATTTGAAC CCAAGGCCAG TATGTTGCTG CATAGTTACT GTCTATTCCA
    49381 GTATCAGCCA ATTCATTAAC AACAATTTGA GATTCAAGAG CATCTGTAGA TTGTGGAGCA
    49441 TCTATTATGT AAAGTGTGTC AGCTCTTTCT TCAACCATTG ATAAAGCATA TCTTACAGTG
    49501 TTTGTGCTAT CATAATAGTT TGCGCCAGGC AAAGCAAATA AGTTAATATC AACAGCTTCA
    49561 GGATTTCCAA GCACATCAAT ACCAGCTTTT AACTGAATAA CGTTATAGTA ATCAGTTTGA
    49621 GTATCATTGT TAGATGCAGC ATCTGTAAAT TCAGGAGTTT TGTAAGGATT GAAACCATCA
    49681 AAACCACCAT AAGGAACAAG AGTAAACTTA GCTTGTGCTC TTGTATATCC AGTCATTGTT
    49741 GTTGCGCTTG CAGATATAAA ACTTCCAGAT AAAGAAAGCG CAGAACAGTT TTCCATGTGG
    49801 AAACCAAGAG AAGTTATAGT ATTTGCTGTA GTAGAATTTC CTCTAAATTT AAACAAGTCA
    49861 GTTTCTAATG TCTTAACAGA ATTAGAAAGA CTAATATTTT GAGAATATAA TTGATTGTAA
    49921 GATGCTTGTA ATTTGTAATA TGCTAATTCA GATAAACCTA AATAAGCCTT AGATATAGAG
    49981 TCAACAGTTG TGTAACCCGT TTTATATATA ACACCAGTTG TTTTTGTTAA ACCTGTATTT
    50041 GCAGTAATTA AAGGATAACC TTCAAAACCA GCAGGGACAA CTGTTATTGG ATGTCCATCA
    50101 ACCAAATCAA CAGTAATATA ACTTGATTTT CTTGGATACA CTTCATCAGT AGTTCCAATT
    50161 AAATTGCCAA TATAATTAAC AGTTGTTGGG TCAAGACTAC AACCACGGAA AGCTTCTAAA
    50221 GCAGTTCCAT TAGCTGTTGC GTCTGTATCT GTAAATCTTC TTACAACAAC ATCGAAAACA
    50281 TAATTTGCAA AATCTATATT TGCAATAGAT ATTTTTACTT CTTGCGCAGA AGAATCTCCA
    50341 TCAGAAATAG TTTGGATTCT GAATAATCTC TTAACGTTGT TACCAATAAT GTTTGATACA
    50401 ACCCAAGGAG TTATAGAATT TGTGTATCCT CCAGAATAAT CAGTAAAAGG AGCTGCAGAT
    50461 GCAAAACCAA AATTACCAGT TATACCAGTT ATTTTTGATA AAGAAGCATA TTGTCTTAAA
    50521 AAGTGAGGGT AAATTGCTTC AACATAGAAG CCAAATTCGT TAGCCGCATC TTGTCTAATA
    50581 GGGTTTTTAC CAATTATTTT TGTAATATAA CTTGCTTGAG TTTCATCTAA AGAAACAACA
    50641 ACAGGGTTTG CAGATAAAGA AGAACTTATA CCAGATATAG TAAATGTTGC CAATGCATTA
    50701 GAAGTTGCAC TTCCAGGAAC CAAAACTAAA TCATTTTGAG TACTAAATTG GAATGCGGAA
    50761 GAATTTGGAT AATTAGAAGT TTTTTTACTT CTAATTACAC ACAATGGAAC ACCACTTAAA
    50821 GAAGCGTCAG CAGAGGATGA TGTCAATACC CAAGCTGGAG AGCTTGTATA TCCTTCATTG
    50881 CCTAATATTC TAACAATTGT TAATTCATTT CCTTGAGTTA AAAATGAGTT AGCAACATAT
    50941 GGCAATTGAA GCCTTGTGCT GGTTCCACCA AATCTTGTTG CGAATTGGTC TGTTGAGCTA
    51001 ATTTTTATTG CTTCAAAAGC AGGTCCTTTG AGGGTTAATC CTACAAGACC CAGCTTTGTT
    51061 AAACCAACTC TTGATGCATA AGCCGAAAAG TCTTGTTCGC TTGTATAAAC GCCTGGTGAT
    51121 AAGAAAATAT TTGCCATCTT TGTTTTAAAT TTTTATTTTA AATAAATATC AAAAAAAAAA
    51181 CTAAAATCAT TTTTCAGTTA TATTAATTGA TACTTTTGTT ATTGAATTCA CTTTTTCAAA
    51241 GTCTGCTGGG TTTACCAGCT TTGCATGAAC AAGCAGTGGA AAGCTTATAG AAAACCTTCT
    51301 ATCTGCAGCT ATTTCGTTCA TATTATTTTC TTCTGAAGGG TCTTGCAATA ATATCGGAAT
    51361 ATAGTATCCA TTTATATTTA CATATCCCTC TCCAGAAGAG AAAATTTCAT TTAATAAAAG
    51421 TTCGTAACAA GAGTTAACAT CTTGCATATA GTGAGTAAAA AATTTAAACT CATAAGTGCA
    51481 ATCAATCCAT GTAGGCTGAG GAACCTTATA AATATCTAAA CCTTTAAGTC TGCCATCAAA
    51541 ATTAGGAACT TTTATAAATG AAAACTTCTT TTTGTTAGGT ATTGTATATC TTTGTGGTAA
    51601 AGTTCCTTTC TTAACAGTAG TTCTTCTAAG CGTTAAAAAA GGATAACCAA TTTCTTCGTT
    51661 GTTTTCGTTT CTTAGGGCTT TCCAGTTTTG TTGAAATTCT GCCCATTTTT CTTGTGTTAA
    51721 AAAAACAACA GGAACAGATT TTTTAGTTCC ATCTTCTATG GTTAAGCTTA AATCAAAACT
    51781 TTTAAGAAAA TTAAAAACTC CTTGGTCAAT ATCTTCTAAA AGTAATTTTT GAGGAAGATA
    51841 ATTGGTATTT TTTGAAAACT CATCTAATAA TTTTTCAATA TTTTGTTGTG GAGTAGGCAT
    51901 GTTCCTTTTT TAATAAATAA TAATAATTTT TTAAAAAAAC TTGACTTAAG CATATTTTTT
    51961 ATTTATATTC GCTGTAATTA GCTTTTTTTT TGGTCAGAGA ACAGTTTTGG GGGGTTCTGC
    52021 CTGATTGGTT TATTTTACAC TAAGAATGAT TTTTTATATA CTAAAAATTG TTTTGGGGGG
    52081 AGGGGGGGGT TTTGAGGTTT GTTTTCCCTA AGAATAATTT AATAATAAAT AATAATAAAA
    52141 TATAATGTGT TAAAAAAATT AATTATATTA AGTAATATTA TTATTTTTAT ATTTAATTTA
    52201 ACAATAAATA ATAATAAAAT ATAATATGTT AAAAAATATC CCTATATTAA GCAATATTAT
    52261 TACTTTTATA TCTAATTTAA TAAATAAAAA AACAGATAAT ATAAAAGATA ATTATTACAA
    52321 AAATCTAGTT AAAGATTATA CCATACAAGA TATTTCTTAC TATAGTTCTA AAATACCATT
    52381 TCTAATATTT AAACATAGTG AAAGATGTAT AGTAAGCAAA ACTGTAATAA AAGATTTTAT
    52441 GTTATTTTAT AAATATAATC CAGATAGATT TGTTTATATG GTAATTGATG TTTTAGAAAA
    52501 TAGAAAGCTT TCAAATGAAA TTGCTGAAGA ATATAAAGTA ATTCATCAAT CCCCTCAGAT
    52561 ATTATTAATT AGAGATGGAA AATGTTTGTT TAATGAATCT CATAACAACA TTAATTTTAA
    52621 CCATGTTGAC CAAAATTTTT AATAAAAAAT GATGTTTATT TTTATATTAA AAAATTTATT
    52681 ATTTCATCTT TAATTCCATC TTTTTTAATT CCATAACAAA CTTCAGTTAA AATAAAATTT
    52741 TTCAAATATA TTGTCATATC TAAATCATCA ATAGATACCC ATTTTTTTAT ATATTTTTTA
    52801 TTTTCTAACC AACAATTTAT TTCTTCAGAG CGTTGCTTAT TAATTATATT AAAAATGTAT
    52861 TTTTTTGTTT TAGGAGTGTA ATCAATTGGT TTTTTTAGAA TTCCTTGAGA TAAATAAAAT
    52921 TCACCCATCT GTTCTAAATT AACCCAATAT TTCCAATCTG ATGATACAAC AATTTCTGCA
    52981 TCTGTTTCTT TAATTAATAA ATTTAAAGAT TTAACGCATT CGGAGTCGAA TTCAGCTAAT
    53041 TTGCCTGGGT TTGGATGTTT ATCAAGGCGC ATTACGCCTT GGTGGTCAAG AAATATTACT
    53101 TTCATAAGAA AAATGTCCAA TCTTACGTGA GCGTATATAA TTTTTTAGTT CTTCAATTGG
    53161 AATATTTTGT TCCGCCAATT TTAACCCATC AAATACCTCT TCAGAAATAT TTCCATAATT
    53221 TTCTATTGTT CTCAATTTTC TATTATCCTT AATGAATTTC ATTTCAGAAA TAGGGTAAAT
    53281 ATTATTCAAT CTACAAGAAG TAATTAATCC GTTTGCGAAT AAGTTAATGT GACCATTAGA
    53341 AATTATATTA TAAAAATTAG CTTTTTCTTT TATTTTTTCT CTACTAATCA TTGTAACGTT
    53401 TTCTTCTCTA TCATTAAAAG TGGTTGTTTC GCCAACTAAA GAGTCTTCAT TCATAGTGTA
    53461 TGTAAATGAG CCTTTTTGAA TATTCAAAAT ACGATGTCCG AGATGCGGAA CTATTGCTCT
    53521 GAGTTCAGAG CCATCACTAA ATCTTGTTAA AGAATATTCG TAAGCTGTAG ATGGTTTTCC
    53581 TATCCATAAT GGTTTAGATT TGTCAAACTT GCCTTCGTCA AAATTCCAAA CAAGAAGTTC
    53641 ATCATCATAT GTAATATCTT CAATTTTCTT TTTAGTGAAA TCAGATAACG TAATTAAAGT
    53701 TCCTTCCATA AGGCAAAAGA AAGGTGTAAA TGTTAATTGC CCCCCATAAA CAACCTCTGT
    53761 TATAATTTGA CCAGATGTTA TTCCAGTAGC TACAACAAAT GCGCTTGTAT AAGTTAATTG
    53821 TCCTGCGTCC AAACCTGTTA AATGCACATT AAATGGAACG CCTGGTGTAA CGCTATTTGG
    53881 AACTATTGTA ACCACATTGT TATCGTTTAC GTTTGGATTT GCAGATAAAC TCCAAACAGC
    53941 ACCAATTTCA GTTACTGTTT TATCTCCCGC GCTTAAAAGA GTGACTGAAA GGTCTGCTGT
    54001 GTTATCATAG TTAACATTCA CATTATTAGT TAATATACTT AAAGCATCAG CTTGAATCCC
    54061 TATATTTGTC TGAGTTATTT CTTTATTTTT TGCTCCAATT TCGAGTGGTA AAGAAAAATA
    54121 AGTTCCGCTC GTTGCGTCAA ATCCAAACGC ATTTAAATTA GATTGATTAG GTAATGGTTT
    54181 TTTTGGGAAA CGTGTTCCAG AATTATTTAT TATTTTCACT CTCTTTGACA TATATTTTTT
    54241 AGATAAATAG TTTAAATTTA TCTGCCTTCA AACTTATCCT TAGTAACTCT CACACCTTCT
    54301 ATTTTGATAT AGAAAAATCT ATCTCCGCTA TAAGCATATT CATTGCTTAT ATTTGAAGAG
    54361 CCATCATCTG TTATTTCATA ATAATTTCCT TTATGATAAA GGAAGTCACC CATTCTAACT
    54421 TGAGCGTTTA ATTCTTCTAA ATGAGATAGA TATACTTGTG CGGTAATTTT ACCAAATCCT
    54481 TTTTTAATCA AACCCTCTCC TGCAGTATAT TCTGGAGAAT CTGATTCAAC ATTTATAAGA
    54541 CCAAAAACTT CAACTGGTTC TAAATATTTC TTAAACTTAG CTTCTCCATA TAAAGAATGA
    54601 GTTCTTGTTT TTTTCAAATC AACTCTATAT AAAACAAAAC TTTCTAATAA AATCTTTTCA
    54661 GAAATTTCTC TACCAGCACC TTGAAAAAAC CTTTCTTCTG CATCTCCAAA AAAAGTTTGT
    54721 ATACCTTTTT TTACAGTATC TAATTTTTCA TTTATTTCAG TATTTTGCCC ACCTTGTAAA
    54781 TAAGGTATTT TATCTCCTCC ATTAAGTGGT TTATTTTCTT CTTCCATTGA TTAAATTTTA
    54841 ACCTATGAAT AGTCCCATTG GAGAATATGT CAAAGTTTTG TTTACACTAT CTTGTATTGC
    54901 AGTATTCATT TCAGCTATTG CTTTATAATT TAGCTTTTCC AACCTTTCTT TAATTTCTGT
    54961 TCTAAAAAAT TCCATATCAG CCCTTCCCTT TTCTATTAAT TCTGAAGAGT TTAATGTTAA
    55021 TTCTTTTCCA GGTATTGGAA GGTTTCCAGA AAATTTTCCT CTAATACCTA ATCCAAGCAA
    55081 TTCTTTTGCG TTAGCTTGAG CATATTTTTT AACCCAGTTT TTAGCCCAGT CATTGAGCTC
    55141 TGTATATGTT AAGTTATATA AAACAGCGTC TGAAGGTCCT GAAACTAATC CATTCCCTCT
    55201 AGTGTTTCCC GTATTTCCAA GCCCAAGAGG GTTTGCTGTA TTTCCACTTA ATTGGTCATT
    55261 TCCAGCTCCA TATCCAACCA TATCATAATA GTTATAAAAC ATTGTTCCAG GCGTTCTAAA
    55321 ACCTGAAACT TGAGGATATA CATTACCAGC ATCTCCTGTT GCGGTTGGAA CAGGATAGAG
    55381 AGTTAATCTT TTCTTCCCAT CAGGACCTCC CGTTAATCTA TAACTATATT CTGAAGCTCT
    55441 TACCTTATTT CTAACTTGAG CTGATTGAGC TGTTAAAAGA GTATCAAATA CTGGCATTAC
    55501 TGAATAAAGT GAATATCCAG CAAAAGAAGC ACCAAACTCT GTATAAGCAA TGTTTCCTTG
    55561 TGAGAAAGGG TCAAGACCAA ATAAGTTAAT AAAATTTGGT GTATACCACA TAATTGTGGT
    55621 AATATCACGA CCTTCGGGTA TATAATAGTC TTGTGTGCCT GCTGTTAAGC TAATATGGGC
    55681 TGTTTTAAGC GGTCTAATAC TATTTTGAGC TCCTTCATTG ATTTCACTAA AAGCAGTGGC
    55741 AAAAGTCCTC TCAAAATTAA AATTATTAGA TACATATTTT AATGTAAAAT CAATGTTGTT
    55801 TGGCAAACCA AGCATTTGTG ACATTTTATT CTCTAAAGTC CACTGATTTA TGAAATCAGA
    55861 TAAATACTCT ATTGATTCAC AAATACAAAC CTCTATCTGG TCATCTGTAA GTTCTACTCC
    55921 CATTATAGGA GCGCCAAGTT TTAACCTAAT TCTGTTAAAT AATGAATACT TATCTGAAGA
    55981 AGTCATCCCA GTTAAACATA AATCATAACA TAATCCACCA TATCCTGTTG TAGCCATCTA
    56041 TAAAATAATT AAGGGGTTAA TCTCATTGTT CCCCAAGCAT GTTTTGCTCT AAATGCAACA
    56101 AAAGTTCCAC TGTTAACAGT TAAACTTTGT GGCAATGCAC AAAACTCTTG ACCTGGAGTC
    56161 ATTGGAGCGG TTGTAAAAGC CCCCCCTCCT ATAAGAGTCA TTGTTAAAGT TCCTCCAGAA
    56221 ACACAATAGA ATCTATTGTA TGTTGATGCA GAAACACCAT CACCTAAAAC ATATGCGTTA
    56281 TAAGTTCCTG CGGTTAAAGT TAATGCCTGA AAAGTGCCGT ATTGTGGAAA TGCCATATTT
    56341 TTTTTCTATA AATAGCACTG AATTTTTTTA TTTTAAATGA TGGGGGGAAT TGTTTGTATA
    56401 ATATTCGAGG TGAACTACCC ACCCACAGAA AAGCTTATGG GTGAAGCTTC TACATATCAC
    56461 ACACAGGCTA TTACCTCACG TTTTGATATG CTGGGCTTGT TCCTAAACCC AATTTTTTTT
    56521 ATATTTTTTT GTCCAATTTT CTAATAAAAT TTCTCTTATA AATTTTCTAA TTTTATTTTA
    56581 ATATGTCATT ATTAATATTT TTTATGATTT TTTTTATGGA TTCTTTTAAA TTAAGCATCG
    56641 GAGTTGATAG ATAATTGGCT ATGTTGTCAT ACATTACATT TCCAGTTATT GGTTTGCTAT
    56701 CTGTTCCGTT TTTATTTTTT TTGATAAATG TTATGTTTAC CAGACCTTTA CTAAAATCAG
    56761 GTATTTTATT TATTTTTATT TTTCCTAATT TTGATTCATA TGTTTTTTCG TAATCATTAT
    56821 AATCAAATTT AGATTTCAAA TCTTCTAAAG TATTAATTAA ATTAAAATTT ATATCTATTT
    56881 CTTCTGATTC CAAGTAATTT CCTAAAAATT TAACTGAATT AAATGATTGA GCAATTTGAA
    56941 ATAATTTTTT CACCTCACCA AAATCTTTTA AATCAACAGC GCTCAATATA TCATCAATAT
    57001 TTTCTTCATT AAATCCTCCT AAATGGTCAA TAAACATAAT AGTATTATAA TTTTCATCAT
    57061 CATATTTATC TCTCATACTT GTTTCAATCC CCCAAATAAA ATCTTGTCTA AAATCATCTT
    57121 TAATAGCTGG ATAATCAATA TAGTTTAGTA CTGTAGAAAC GGTATAAAAC GAATCAGAAT
    57181 TTTCATTGGA TTCAAATGCT TCTCTAAGCA ACTCTTTTTT TTGTGCATCA GTAAAGTTTT
    57241 TTGAATAAAA ATTTTCAAAA CAATCTGTAT TACTACTAGA TAAACAATTT TTGCATATTT
    57301 GAAAATCTAA ATCATCACCT TTTAATTTAG TAAAAAAATC ATAAATATCA CTATTATCAG
    57361 AAAAAAATTC ACCCAAATCT ATAGACCTAT CTTTAACATC CATAAATTGA GAAGATTCAA
    57421 AATGGAATTG GTATTTTTCT GATGGGTCAC TTTTATTAAT TAAAATATAT AAATCACCTT
    57481 CTGATGCATA TTGGTGAAAT CTATTATTGT AATCAGCAGC TGTACACCAT TTTGTTCCTT
    57541 TCCCATAATA ACATGAAGCT TCTTCAGTTT CTGGAATAAT AATTGTCCAA TTGCTTAGTT
    57601 CATATTTTTT AACATCTTTT TTTATTTCTT TTTGCTTTTC TGTTTTTGAC ATTAAATCTT
    57661 CATAATCTTT ATTAAAATTA AAAACAAAAT CTAAAAGACT ATCAATATTG AATTTATTTA
    57721 TATCTTTTTT ATCGGTTGGT AATATATTTT TTATTTTTGC CTTATTAAAT AACTCTAAAT
    57781 CTTCTTTTAT TTTATAAAGG TCTTCCTCTT TTGTTTTTTT TAATTCCTCA ATATTATCTT
    57841 TCCTAAATAA CCATTTTGTA TATTCACCTA ATTTATCTTG TTCTTTTTTA AATGTAGGGT
    57901 CAAGTTGTAT AATTTTATTA TACATTCTTT TGTCTAAATT AGGATTATCT TTATTAAACA
    57961 AATTTTTATA AAATTTATTA TAAGCATCAT CAGCAGTTAT TTCATTTAAT AAATTTAATT
    58021 TGTCAAAAAC ATGTTCATTA AAAGGGGATT TTGATTTCGT ATTTTCTCCT CTTTGTCTTT
    58081 TTTTTCTTGC TGCGCAATGA GCTTTTTGAC TAAAACCTTT TGGTTTAGAA CAATCAATAC
    58141 TTTTTTTATA TTTTTTTGTC CACTCTTCTA ATAAAATTTC TTTTATAAAT TTTCTAATTT
    58201 TTATCTCGGA CATTTGATTG TTTTAAATAA ATATATAGAA AATTTTATAT TATTTGTCTT
    58261 AATGGGGAAT CAATTACGGC ATAAAATAAG AATGATAATA GAAAATTTAC AGTAAGCATG
    58321 TGAAGTATAT TTTAAAAAAG TGAAATTATC TCGCAAATCA AGAAAAATAA TAAGAAATTA
    58381 TTTAATTAAA TCTAATTCAT AACAAAATTT TCCACAATCC CATATCCTAT CATATCCAGC
    58441 TTCTTGCATC ATTTGCCACT CTGTTTTTTC ATCAGAATAT ATGTTTGGAT ATTTTTTCTT
    58501 TATTGATTTT TTTCCAAAAC CAAATTTGTG AAATCTTCTA AGTCTATCAA TTTTTGGATT
    58561 ATAGTATGAA TAATCTGGTC GTAAAATATT TGTTAATTTA AACCCAATTT TTGTATATAA
    58621 ATTATTGTCT TTGTCTAAAG TCCACCTTCT GTCGGCAAAA CTTATAATAT TATCTGGCTT
    58681 ATATTCATTT ATAAAATAAT TGAGTATTTT ACTTGCTATT CCTATAACTC TATAATTTAT
    58741 ATCAGTTGCA AACCTTAACA ATTCATATGA ATTATCACCA TTTTGTTTTT TTGACATAGA
    58801 ACGTTTATTG TCAAAAGTCA TTACAGCAAC AAGATTGTTG TTAAAAAAAG CTCCTAAAAA
    58861 AATATTGCTG TTATCAGCGC CTTGAATGTG ATTTTTATTT AAAAAAACAT CCTTTTCTGA
    58921 TTTATTTATT TCTTTTATTT CACACTTTCT TGCATAAATT TTTTCTAAAT TATTTTTTCC
    58981 AAAAATCTGA ATTAATTTGC TTTTTACAAT ATTTTTTTTT AATTCCCATT CATCTTCAAA
    59041 AATATGAATA AGTGAATAAT TTTTGGAATT CATTAATTTT GTTTTGTTTA AATGGTATTT
    59101 TGAATCTTTT TTTCCAAATA CCTCCGAGTG AAAAATATTT CCATTATATT CTATTCCTAT
    59161 TTTTTTTTCT TCACAAAAAA TATCTACTTC TATTCCGTCT AATATTTTTC TATTATTTAA
    59221 TTCAGAATTT ATATTATTTA ATAAAATGAA TTCTTTTATT TCATTTTGTG CTTTAGATGT
    59281 GAATTTTTTT GGAAAATTTT TTAAATTATC ATTATATGAT TTTATCATTT TATCTCTGTA
    59341 ATCCTCGCTC ATAGTATTAT TAGAAAATTT TGTTTTGTAT TCTAACAATG AAATTCCATG
    59401 TTTACTTTTT AGATGTTGTT CTGTAATTTT TGAAAATTTT TCTTTACAAA TGATACATTC
    59461 TACAGACTTT TTATTATTCG ATAAAATTAT ATCTTTCTTA ATTGAATTTT GTATTAATGT
    59521 TTTAAATAAA AAATTTTCAG ATGGATTTTT TTCTAAATGA CTTTTTATTT CGCATATTTT
    59581 ATGTTCATTT TTTAAGTGAC TTGTGTAACA TCCGCTTTTA TTAAGTAAAT CATTTGTGTC
    59641 CCAATCACAA TAAGAACATT TTAATTTTTC TTTTTTTTCT TCATTAAAAG GAATTAAATC
    59701 AAAATATTGT TCATGCCAAT ACTTTCCATT TTTAATTTTG TATTCTCTTT TTATAAAATT
    59761 GCTTGGATGA ATAAACCCAG GAAAAATTTT ATTTAAATGA TTTGTTAATG CTCCAGATGA
    59821 ATTTTTATAA TCTTTAAATT GTTCTCCAGT TATTTTGCAT ATAGCTATAA AATTTTCGGT
    59881 TTCTTTTTTT TCTTCAAATA TAAAATTTTT AGATAATAAA AATGTCTTTC TTTTATCTAT
    59941 TTCTTTTTGC AAATATCCTT TTTTAAAACC ATTTTTATTT ATATCATTGG TATTTATATA
    60001 TAAACCGTAT TTTTTTAAAT TTTTGCAAAT AACAGTATCG GATAATCCAA GTTTTCTTGA
    60061 AATTTCTTTT GTTGTCATTT TTTCTAATAA ATACATTATT CTTATTTCTT CGAATTTTTC
    60121 TTTTGATAAC TCTATTTTTT TTGCCATTTT ATTTTTTTAT GCAAATATAA TATAAATATC
    60181 ATGAAATAAA AAACGGAATG AAGTCATTTG AAAATTTTAA CAAAAAAAAG GGAACTAATT
    60241 TCTTAGTTCC CTTTAATTTT TTGACTGATT ACTTATCAGT TTAATTACCC TTGTGGAGTA
    60301 GTGTAAACTG TAGCGTAAGT GTTAAGGTTG TCAAGGTAGA TTACACCGTA GAAACGGTTG
    60361 TTAACCATCT TTTTACCATA ACGTGTCATT ATTCCTTTAC GAGGTGTGAA ATCATTCGGG
    60421 TCATAGATTG TTGCAGTCAA CTGAAGAGGA ATATATGGAG CATATATGTA ACCTGCTTCA
    60481 AGGAAAGTGT TTCCTTTGTG ACCTAACAAT ACGATGTTAG AAGGTAAGTA AGGGTCTTTG
    60541 AAAACAGTGT ATCTGTTTCC AAGAGAACCG ATTTTCTCGA TACCTAAGTT GTATTTCTCA
    60601 GACTCAGGAG CAGAAGAACC ATCTACGTGG AAATATTCAA GGTCATCAAA TATTGCACCA
    60661 GCTTCAGCAG AACATACAAT CCAAGTTGCA CCACCACGAA GAGTAGCTTT ATGGATTTGA
    60721 GCAGAAACTT CGTTGATACG AGTTACTAAA GTTTGGTTCC AGTCTTTTTG AGTTCCGAAG
    60781 AATGAAGTGT TGTTAGAAAG ACCAGCATAA TCCCAACGAG CACGGAACAT AGCTTCTGTG
    60841 ATAAGGTCGC GAATGATTTC ACGGTCAATT TCTGCAGCAA CTTCCTCAGA CAATAAAGCT
    60901 GTTAATTCAG CTTCAGCGTC AATTGAGTGG TATGCTTCTA AGTCTTGAGC TAATTCTGGA
    60961 GTCCAGTGAG CTCTCATCTT ACGAGTTTCA GTAACAACTG TTACAGAAGA GAAACGAATA
    61021 GTTAACTCGC TCATTTGCGG AGACGCTTCT AAGTTGCTGT AAACTTTGTA GAATGCATTA
    61081 GCAGAGAAAC TTCCAACTTT TGAATCATCA AGGTCTAAAC CGTAGATACC AGCAGGGCGA
    61141 ATATCAAGAA CGATGCTTGC ATTTCCGTTA GCAAATTGGT CTTGACCATA TGTTTGCAAT
    61201 TGAGAATAGA AAGGAACCGC TCCACCCACA GGAATAACTT GAACACCATT GTATGCATAA
    61261 GCTGTAGTAG CTGATACACC TAAAGATGCA GAAGATTGTG CGGTGCTAAT GTTGAATTGA
    61321 GAACCTAAAG TTAAAGACAA AGGAACTAAA CCTGCAGCAT AACCAGTTGT ACCAGTAGAA
    61381 ATAGTTCCAC AAGAAACAAC AATAAAGTCA GTACCAACAT TTGTTCCACC AGTTCCGAAA
    61441 GATGCATCAA AACCGTTGTT GTCATAAAAT CTTTCATAAG CAGATGCGTT AGCGAAAGTA
    61501 GGACCAGCTT GACCGTTAGC TATACTATAA GGAGCTACTT TGTTAGTAGA TACTCTTGCA
    61561 TCCATATAGA ACAAAAGTCC TGAAGGAAGT GCTAATGGTT GAACAGAAAC TATTTCGTTA
    61621 GCTAATAAGC GTGAGAAAAT ACGTCTAACC ATTGGGAATG CTACTGTATC GAAACGACCA
    61681 GCAGAAGCAT CCAAGGTTAC TTCATTTAAT AAATACGATG CTTGGTTTTC AAGCAATTGG
    61741 GCAACGTTAG ATTTTTGGCC TTTATTTAAG CCTTCCAAAA GTCCAGACTG TTCCCAGTTA
    61801 CGTGCAATTA CTTGGCGTTG TTCAGCAAGA GTACGTAGGT TGGTAAGACC AAATTGACCA
    61861 CTGTTTAATA ATTCACTCAT TTTTTATTTT TTTTAGAGTT TTTTTAGATT ATACCAGCAA
    61921 GTTTCTTCAT TCTTTTGGTT TCTTCACTTT CGTAAATTAC ACCTTTTGAG CTTGAAGTAT
    61981 TTGCTGCTTT AGGCAATTTA ATTTTGTCTA CTACAGTTTT AACACTTGAC ACGCCTTCTT
    62041 TAATAAGTTT GTTGTAAAAA GCTTTTGCCT CTTCAGCTGT TTTACAAACA TCAAACTGTT
    62101 CAGAAATACG AGTTTTCTCC TCATTTGTTA AACCACCTTT AGTAAACACT TTGTTTGCAT
    62161 ACGCTAACTT TGCATTAAAA GTTTGAACTT CGTTAATCTG CTTTCTAAGA ACAACAAAAG
    62221 AATCTTTGTA TTCTTTTAGA GCAGTTTTTA AACTTTCGTT TTCTTGTTTA AGCCCGTCTA
    62281 ATTTAGACTC ATATTGAGCT TTGATTGATT CGTCCAATCC TGTTCTTACT TTTTTATGGG
    62341 GAGTGTTAGG TTTTAAATTT TGTCCTTGAC GATTTGTTAG AGATATTCCC ATACCTTCTT
    62401 CCACATCTTC TTCTTCGTTT TCATCAATTT CTATTTCATA GATTTCTTCT TCATCACTTG
    62461 ATTTAAGAGC ATCTGCAACA GTCACTTCAT GCTCATCGCC ATATTCTTTA ATCATTTCTT
    62521 CTAACTCTTC TTCTGTGAAA TCCATATCAA ATTCTTCTTC TTCTTGTTCT TTAAGTTCCA
    62581 ACTCTTCAAG CTCTTTAAGT ATAGATTTTA TTTCTTGTAA ATCTTTATTT TTTTCGTTAT
    62641 CAAAAACATC GTCAAACTCG AAAACTAACT CTTCTTCTTC AGAAGCTTCT TCTTCTGATT
    62701 TTGGAGCTTC TTTTTTAGTA GGTTCTTCAG CAGAATTCTC CTCCGTTTCT GGCTCTTCTG
    62761 CAGCTGGAGT TTCTTCAGTA GTTTCTTCGT CATCAACGAT TTCTACTTCA CCTTCTGCTT
    62821 TTTCACCACC AACAAGCTCA AGAATTTTAT CAATTTTGCT TTCAAGAGAG TTGATTTTAT
    62881 CTTCAACTTC TTTTATTTTT TCAATATCTT GTTCGTCTTC TTTTAAATCT TCAACTATTT
    62941 CAAATAACTC TTCTTGTAGA ATCATCTGCT TTAATAGTAA TTGTTCCATC ATTAGAAACT
    63001 TTTACATTTA CAGAAGAGCC TGCATCCAAG CTAACCTCAG AATTTTCTTC CATTTCTTTT
    63061 TCTTCCATTT CCATTAAAGT TTGTTTAACA GTGTCTTCGA TTTTCGGAAG AAACTCTTTT
    63121 TCAATTATTT TTTTAGCACT CTCTGTAGCA AAATTTTCAA TTTCTTTTGC TTCAAGTAAT
    63181 GCTCTTTTAA GAGAAGATTT ATCCATAAAA AGTTATATAT TTTCTATTAA ATAGTTAAAA
    63241 AAAAATTATT TTCCAAAATA TTTACTTTAT AATGCAAAAA AAATTATAAA TTCCAATAAT
    63301 TATCGTTAGA TAATTTTATG ATTTTACTGT TATAATTGTT GTTACTTGTA TCTATGTTGT
    63361 TAAACTTATA ATTAACATCT TCTAATTTTT TCATGCCCCA CTGACGAGAT TCTTTGAACA
    63421 TATATGCGCC TGGAGTAGAA GGAGATGAAA CAAAATCAAA AGCAATTAAT TCAAAATCAC
    63481 TTTGAACAAC ATCTCTTCCA GAAACATTTT TCACTGAACC AACACCTCTA CTTGAAATGC
    63541 CAAGCATGAC ACCACTTTTT AAAAGACCTT TTAATTTATT TCCAGCTTCA GTTTCTACTA
    63601 ATTCAACTTC TCCCATTAAT GTTTCTCCTT CCCACCACAT ATTTGTAACT AAGTGAGAAG
    63661 CGTTAGATAA AGAAACTATA GGGCTCTCTG GATGGTCACA ATTGTGTGTC CAAGAAATTT
    63721 TATTATTATA TTTCATTAAC CAAGTTTTAT TTGGAGTAGA AACACAATAA ACAAAATCAT
    63781 TATAATTAAT TTTTTCAATT TTTGTATATC TTTTATCTAA ATATATACCA TTGGTTGTTT
    63841 TTTCATGAAC AGTAAATAAT TTTTTTGAAT TTTCTGCCTT TATTAATCTT TTTGTTTTAA
    63901 CTATTTCTAA AACACCATTA TTTTCAATTT CTTTTTCGTC AGTTATATAT CTGTTCTTTT
    63961 GAGCTCTTTC AGATACAGAT GCTCCATTTC CAAGTTTCAA CATAATTTCT GATACATCAT
    64021 CAACAAGTCT AATTGAAGTA GTATAATACT CTCTTAAAAC TTTCCCTCTT ACTGTTCTGT
    64081 TTTTACCATC TCCTATTAAC ATCCAAGTTA ATAAAATATT TAATAAATCA TTAGACCAAT
    64141 TTTTTGCATA TTTTGGTATA TATTTCTCAT ATGAATTTCC TAAATCAAAA AGATGATTGT
    64201 GTAAATTTTT GTCATTAATA ATAAATTGTC TATCATTAGA CAATATATAT TTAAAAGGAA
    64261 GTTTATCAAG CAATTCTTTT ACTTCTTGTT TGCTTTTTTC TTTTTTTTGA GTTATACAAA
    64321 CAACATTTTT TTCTTTTTCT CCACCTTTTG TTCCAGAGCA ATGCCCTTCT GATATATAAA
    64381 TTCCTAAAAA AGCAGCCCAG TCTTCTGATT TAATTTTTAT ATCTGTTCCT GGTAAATTAA
    64441 AAAAATCTTG GTATTCACCA ATCCATTCAC CAGAATTTTT TATGTAAGAT TTAGAAATTT
    64501 TTGAATCTTT ATTTTTAATT TTTTCATATA ATTCTTCTGC CGTTAGAATA TATGGATTAT
    64561 GTTTTTTGTC CCACAAAACA ATTTTATGTT TTTTTGTGAC CATAATATCT AAACTTGATT
    64621 CATTATAAAT ATGAATCATT TCATCTTTAT ATAATTTTTC TATAGTATCA GTAACATATT
    64681 GAAGTTCTAA TTTATTTGTC TTTATATTCA ATGTGAATAC TTTCTCAAAT TCTTCTACAT
    64741 CTTCAATATT TTTCCAACCA TTTTCTGTAA AAATACCAGT CCCAGCAGGA ACACATTCAC
    64801 CTAAAGCTCT TCTTTCTTTA ACTGATTGCA TATAATTATC AGATTCCCTT TTTAAAATAT
    64861 CAAAAGGGTA AACTCTACCA TTTTTATTTT GGGTATCAGC TTTTTGCAGA ACTCCTTTTA
    64921 GCTTAATAGG TTTGTTAGCT TGTTCTGCTT CAATTATTAA ATTTCTATCT GCTTTAAAAT
    64981 CATAAAATTC AGATATAATG TATTTTGAAT TATCGCTCAT TTTTTTTCTC TATAAATAGA
    65041 GAAAAATTTA TTTTTTTCTT TTATGTATGC TGTAATATAA ACATTCATTA AAAAATGGAG
    65101 AAGAAGATAT TGCATAAATA ATATCAAATA TAGATTTACA CAAATTATTT TCTGGACTAA
    65161 AATCAAATTC TGCACAGCCC CCTTTATAAT TATTTGTATA TAAAGTCAAT TCAAGAGAAC
    65221 AAAAACATTT TTTGTCGGTA TAAAATATAT TATTTGGAAT GTCAAAATAA AATATACTAT
    65281 CATCTTTATT AATCCATAAA TCATTTTCAT TAATTTTTGA TAATATTGTT TTTTTAAAAA
    65341 TATCATTTAT TGATTTTCTA AAGTATCTGT TAAAAGAAGA GTCGGTTTCA AAATCTTCTA
    65401 CAATTTTTTC TTTTTTCAAT TCAAACCAAA AAGTTGAGTT AATATATATT GATTTTGGAA
    65461 ATTTTTTATC ATCAATAGAG CCAAAGTTGA ACTGAATATT ATTATTCAAA AAGCATTCTT
    65521 CATTGTTTAA AACGAATTCA AAACCCTTTT TCTTTTCTCT TTTCTTTATT ATTTTATCGG
    65581 AATATTCTTT CTGCATTTTT AATATTAAAA ATAATGCATA AAATCAATTA TGTCAATAAC
    65641 AAAAAACCCA CTCGAAAGTG GGTTTTAAAT TATATATTTT CTAAGCTATC TTTTAGCTCT
    65701 TCTATATTCA TTATGTCCTC GTCTATATTT TTGCTTTCTT TTATAATTAT AGAGTTTATT
    65761 TTATTCTCAA ATTTTTCAAA AACCTCATCA AGACCTTTTT CTTTTTCCTT GCTTTTTTGT
    65821 ATTAATTCTA ATGTATCTTT AACTAAGTGT TCAAGGTATA GCTTTTTTTC TTTTTCTTCT
    65881 TGAAGTAAAA CTTTTAAAAG TCTTTGTTCG CCTTCATTTA AATGAGAATA TCTTTCATTA
    65941 AAATTATTAA CAGCTTTTTG TGTTAAGTAT TTCCAGGAGA ATATGTTTGG CATATCTTCT
    66001 TTTTCTTTTG AATTATCAGA CTCATTCAAA GATTTTTTTG TCATTAAATG GTTTAAAACA
    66061 AAATCATAAG CCTGCTCCGA TTTATTTATG TTGGTAAATC CTGGTCTTGT AACGCTCTCT
    66121 AAAATAGTTG ATATAGCTTC ATAAAGGTCT CTTTTTTCAA TAGTTCCAAG AACAAGATAT
    66181 TGTTCTGGAA AATATAATTT TCTTAAAACC TTGTGTTCTT GTAAAATATT ATACCAATTA
    66241 AAGTTTTTAA CCAAATTTAA GTTTTGGTTT AAATATCTTT CCGCTAAATT TTGTTTGTCA
    66301 AAAGAGCCTT CTTCAATGTT TTTGTATAAG AAATACTGAG CCTTTAAAAA AGGCTTATTC
    66361 TTAATTTCTG AGAGAAATGA TTTAAGAATA TCATTCTCTT TTCCTTCTTT CAACATTTTT
    66421 TGTGCAGAAA ATTTAAAAAC AGAGTCTTTA ATTGCACCAA AGTTAAGAGT ATAATTCATA
    66481 ATTTTTATGA TAAATATGTA AAAAAATATT GTTTTATGAA ATTACATACT CAGCCATCTC
    66541 TGGTTGGCGA TTTTTTTCGT AAATATTTTT ATAAATTTCA ACTCTTTTTT TTGTAACAAC
    66601 TTCTAAAGTA TAGTTTTCTA AAACAAATTT GTTTAAGTTA TTTGCTAAAG ATTCACGATA
    66661 ATCTTTATCT AAGATTACTT TTTTTATTGC TTTATACCAC CCTTTATTGT TGTCTTTGGT
    66721 TGGAATTAAT ATACCATTTT CTTCATTTTT CATTATAGCC CCATGAGCTC CAAAATCTTG
    66781 AGATATAAGA ACTTTTTTCT TAAATCCAGA CTCAATCATT TTTAACTCAC TTTTTACTTC
    66841 GTTAAACTTA TTTTCTTCAA GCGGTGCTAA ACAAACATCG CAATAATCAT AATGCTTTCC
    66901 ATATTGAGTT AAAGGCAAAG TCCATCTTCT TAAATAATCT AATTCAGAAA CTGGTTTTCC
    66961 AGTATATTCA TTTTTATTAT ATTTTTTGAG ATAATTGATA TAGTCTTCAT CACAGATTTT
    67021 ATAATTGTCA GTGAAAATTT CCTCAAATTT GTTCCAAATT GTTTCTTGTG GTAATATTTT
    67081 TCTTGTCACC TCTCGACCAT CTGGCATAAT TTGAGTTGAC GTTCCTCTTG TGTCAAACCC
    67141 ACACATAACG ATTTGATACT TTCCTTTTAA TTCAGTATCA TTATGAAGTC TATTCATTTC
    67201 ACCTTTTATA ATTTCCAAAT CTCTCATGTG AGAACTTCCG CCAATCCAAG AAATTCTAAC
    67261 CTTATCGGTT TGTTTTGCAT CAACCCCATT CCACATTTGA TGAGAAGCGT CAAGAGCATT
    67321 TGGTATAACA AAAACATTTT TGTTATACAT TTTAATTTCC TCTGCAAATA TATCTGTCGT
    67381 TGTTGTTACA TAATCTGCCT CCTTAAGAAC TCCAACAATT TTTTCGTTTA TCTTGTTTTT
    67441 AATAACTGCA AAATAAAGCG GATGTGTTGT TGGCGGCATC CAATAGTCAT CTATATCAAC
    67501 TATTAATTTA ACCCCTGCAT TTTTTAACCT TTTAAAGAAA TATGGCATTT TTTCATAAGG
    67561 ACCTAATTCT CTATGAAAGT GTATAATATC AAACTTTGTA AAATATTCAA AGTCATCGTA
    67621 ATTTGGATAT AAATTTATTT CTATTTCAAA CTCTTCTTTA AAATCTTTGT TGATTTGTTG
    67681 AGCAGGCCAA ATGGACCTGA AATGTCCAAC TCCGCTCATG TCGCTTGGAA TAAAGAGAAT
    67741 GTTTATTTTA TTTTTTGTCA TAATTTACAA TTTTATTAAT GAAAAATGAT TTATTTTTTT
    67801 TGTAGTCTTT TTCCCAAATT ATTAAATAGT TATACCCACT ATCAATTGCT TCTTTCTTTT
    67861 TTTCTTCATC TTGTTTCCAT AATTCCCAAG CAAACATTTT CTTTTTAACA TTAAAATAAT
    67921 TTGCTTCATA TTTTTCTAGA TTTGCATGAA AATAATCACC ATTAAATTCA ACCAATAAAT
    67981 TATATTTTTT TACAAAAAAG TCAAATGGTT TTGAGCTTAT TTTAAATTGA GGTTCAAAAT
    68041 TTATTTTATT TTCTATTAAA TGTGATTGAA TTTCCAATTC AAACTTAGAA ACTGGACATG
    68101 TTTTTAATTT TCCCATAGAA TGAGATTCAA TCATTTTATC TCTTTGTATT ATTTTAAGAA
    68161 AATTTAATTC ACCATTTTTA TATTTTTCTT TTAAAACATC ACTTATTTTT TGTCTATTTA
    68221 TAGGGTTATT CATAGAATTA TTAGCGCCAC AAGCTTTACC AATTCTTGAT TTGCTAACTT
    68281 TTTGTTTCGT TTCTACAGAA TGAGATTTTC CAAAAAATGG ATTTTTTTTT CCAGATGTAC
    68341 TACAACTTGA ACAAAGTTGT TTTAATTTTA TTGCGTCTCT TATATTTTTT ATAATATGTC
    68401 TTTTTATAGA AGCATAATGT AGCAACTGTT TACCACAATC TGGGCAAATT CTTTCACCAA
    68461 ACCATTTATT ATTTTCAAAT CTAACATTAT GTTTTGATAT GAATTCTTCT GTTTCTTTTT
    68521 GTGTTAATCG CATTGATTAT GATTTCATAT ACAACTCTGC ATTTTTTTGT GCATCTAAGA
    68581 AGTTTATTTT ATCAATAATA GTTACTTCTT TTAGGTTTTC GTAAAGAGGG AAATTATATA
    68641 ATTCATTATC GAAATTTTCT TCAATTTGAA TTAATTTTCT TCTTTCTTGA ACACCTAAGG
    68701 TGGAAGTTTT TCTGCCAAAA TCATGAGTTA TAACACATTC TCCAGGTTGT AATAATATAC
    68761 CTTTAGAGCC TGAACTCGGC ATTGCACAAA CAAAATTTAC AGGTTGTGTA GAAATGTTTT
    68821 TAATTTTACA ATATTTTACC ATATTTTTTT ATTTTAATTT AGTGAAATAA AACTGAAAGT
    68881 CAATATTAAG CCTTAAATTT TATAAGATTT AATATTGCTT CCACGGAATT ATTTATAAAA
    68941 ATGTTTAAAT CAGCCAGTGA TTGTTTAGAG TTCAAGTCGA ATTCTGTTTT TGTTGATTGA
    69001 TACATTATAA TACACTTTGT TCTTGCTGAA TCTTCAAGAT TTACAACAAG ATTAATTGAA
    69061 AATTCAGATT TACTGTCTTT TATTTTAAAG TTGAAAAAAA TATTGTTTTT GTCAATTTTA
    69121 GAATTTTCTT TTATTAAGAC TAATATTTTA TTATTTTCTT TAAATTGTTC ATCTAATTTA
    69181 GAAACGAATT TTGAAGCAAG TTCAATTAAG TATTCTTCTA CAAAATATCC CAAAGTACCT
    69241 TTTTCACTTC TTCCTCCAGA AGCAGTAAAA TTAACCGTGT CTTCATTAAT AAGACCAGCC
    69301 AATTTTTTAA ACCTTAATAT TTTTTCTTCA TTTAAATTCA TTATTATTGT GTATTTTAAA
    69361 CAGCGCTTGT TATAAATTTA GTCAACTCTC CTGTTTTTAT GGCTGATAAT GCTGATTCTA
    69421 ATGTTGCCAA ACTTATTTCT TTTGATTGCA TTGCTTTTAT TGCACCAACA CCAGAAAAAT
    69481 AAAGCATTGA GGCAACAACT GCATGAAATA TAACATTTGC AATTTTGTGA GCATTTTGTT
    69541 CATCTTTGAT TTGAAAGACA TTTTTAACAA CAGCCTCTAT TGGTTTTAAA TATAGATGAT
    69601 GTAAATGGTC TGCTGTTTCG CCAAGTTCTG CAAACCACTC AGCTGAACCT TTGGCTAAAT
    69661 TAGATTTTCC ACCCATTATT AAACCAACTT TCTCTGCGGC TTTTTTTCCA AAATTTGAAA
    69721 TCAGTTTTAT AATCGCTGGA ACTGCCAATC CAACACTTAC AGCTAATAAA GCCCCTGATT
    69781 CGTTTTGAAT TTGATTTTTA TTTTGTTCAG CTTGATTTTG CTCTGTTGGT TTTTGAGCTT
    69841 TAGGTAATTC TTTTGAAAAT TGAGCCATTA AGTTTCCAAG TTCTTTGTCA AGAACATCTC
    69901 CAACTTCAGA TTCAAGAATT ATCCTTCTTG CTTGTTCGTT TATTAGGTTT CTAAATTGTT
    69961 TTTCTCTCAC GGTTTTATAT TTTTAAGCAT TTTTTCTATC NNNNNNNNNN NNNNNNNNNN
    70021 NNNNNNNTAT CTCTAATAAT TTTATCAATA GCATCATCTT CGTTTGCAAT AGTTTCTTGA
    70081 ACTGAATTAT CTCCTGTTAC TGTTTTTGTA ATTTCAAAAC CAGTATTTGG AGAAGTTTCA
    70141 GTAACTTGTG TATCGGTAGT GAATTGAATA AGTTTTGTAG TTCCTTCAAA AGGATTAAAC
    70201 TCTAACTCTC CTATTTTTTT GAATTCTACT ATATATAAAT CTGCTCTTGT TAAAGCTTTA
    70261 TTAATCCATG TTGAGTGCAT AGAAGTTTTC ATTTCTGGAT TGCCTTTTAA ATAAAAAGGA
    70321 CAATTGCTAA GCGCTTCGGC TCCAAGACTA ATTTGATTTT CATCAAAAAC AAAGAAAGAT
    70381 TCTTTACCCA CTTCTTTTAA TGGTTCGGGT AATTGAGGTT TATATTTTAG CTCTTCTTCT
    70441 TTATGTTGTA ATTCTATTTC TTTAACTCTA AGCTCTTTTT CTTTATCTTC TAAGTCTTTC
    70501 TCTTTAACAT CTTGCTCTAC TTCTTTTTCA ATAAGTTCTG GATTTGGTTC TTCCATGGCA
    70561 GTAGGGCTTT CAGCGGGAAT TTCAATGCTT ACATTTTTAT CTTCTACGTT AGAAGTTGTT
    70621 TCTTCGCTTT TAGAAGAATT ATATTTATCC ATTATTTTTT CCTTAATTTG TTTAACTGAA
    70681 TCGTTTATGA TTTCATCGGA TAAACCTGAA TCTTTTAATT TCTTTTTAAT TATTTCTTCT
    70741 ATTTCAGATG TTTTTATCTT GTCAGCCATT TTTTTATTTA TAAATATGTA ACAAAAAAAG
    70801 AAGTTCTTTG GAGTAGTAAA TAGTTGAATG TTTTTTAAAT TCCTTTTTTG TATTTATAAT
    70861 AAAAAACTTT TAATGGCTAA AAACAAAAAA AAATACACGC AAGAAGAAGA AAAAGAAGTT
    70921 TATAACGACA TAATAGAAAA TTCCACACCA AGAAAAAATT TCTTAGAGCA AATAAGAATA
    70981 AATGTTAAAT GTAAATCTGA AAATCAAAAA AAATTAATAA AATCAATACA AAATAAAGAC
    71041 ATAACCATTT GTAGTGGTCC TGCAGGAACA GGCAAAACTT TTTTAAGTTG TGCTGAGGCG
    71101 TTGTTGATTC TAAAAAAAGA CCCAAAAATA AAAAAGATTA TACTTGTTAA ATCAGTTACC
    71161 ACTTTAAAAG ACGAAGAGCT TGGTTTTTTA AAAGGAACGT TGCAAGAAAA ACTTGAGCCA
    71221 GTAATGTATT CTTTTAGTGG GAACTTTGAA AAACTTCTTG GGAACGAATT GTTTCAAATA
    71281 ATGAAAATTG AAGGGTTGAT TGAAGAAAGA CCAATCGCTT ATGTTAGAGG TATAACAATA
    71341 GATAATTCTA TAGTAATTAT TGATGAAATT CAAAACATAT CAGTTGATAA TTTAAGAACT
    71401 TTGTTGACAA GAATTGGAGA AAGCTCTAAG TATGTTTTGT TAGGAGATGA AAAACAAATA
    71461 GACTTGAAAG ATAAAACTAA AAGCTCTCTT AAAATAGCTA TGGATAAATT TGAAAAAGTT
    71521 GAAGATTTTG GTATCGTTAG ATTGGGAAGT GAAGATGTTG TTAGACATAG GCTTATCAAT
    71581 ATTATAGAAC AAGTTTTTGA TGAAATAAAT GAAGAGCAGT CTTTAAGTTT AAAAAATCCT
    71641 AAAGTAAAAA TTGAAAAAAC AATTAATGGA ACTAATCATG TTTCTTTACC AGGTCTGCTG
    71701 TTAGAAGAAA AGAAAGATAG CAAATAAAAG ATGATGCGAA TCCGTATTTA ATAAATTCCA
    71761 AATTATCTGG AAGCATATAT AGTATTAATC CGCTCCAGAA GCCGAAACAA GTTGGGCATT
    71821 GAAATAGTGT TGTGTATTTT TCAGCCCAAT CTCTAAAAGG TTTAACTATT TTAGATTTTG
    71881 TTACTATTGT AGTAAAACCT ATTGTTGCTA ATAAAAAAAT AATAATTTCA ATCATTTTTA
    71941 AAATAAAAAA AGCCAAGAAC TTTATTCCTG GCTTATTTTT TTGAGTTTAT AATAGTTAAT
    72001 AACGGCAAAG CCGACAACCA TTTTGACAAT GTGCAACAGC AGGAATCATC CATCTAAATA
    72061 AAATCACTTT TATCATGACA ATAACATGTT TTTAGATGGC GCATCTTTAA CCACTTTATA
    72121 ATTGTTCTTT GTTGTTTCAA GAACTGGTAT TTTGTGGTCA AAAGAACCCA ATAACTCTTT
    72181 CTGTTGAATG CTTGATTCAG TTTGAACTTG AGAATTACAA TTGCAGTTTC CACCACATTT
    72241 ACAATCCTCT CCGCAGCTAC ATGTTTTATT TTTGCTTAAT AACATATTAA ATTAATCCAG
    72301 CTAATTTTTT CATTCTAAGA ACTTCAGCAC TTTCTTTTAA GTTGTATTTC TTACTTTCTT
    72361 CCATTGCGGG AGCAGTTTCT TCCATTTCTT CTTTCATTTT AGCGCCTTCT TCTTCCATCT
    72421 TAGCACCTTC TTCCATTTCT TCTTCCATTT GCTTAAACAT TTCCTCTAAT TCTTCTTCAG
    72481 AAAATTCTTC ATCTTCATCT TTGTGTTCAG CGCCTTCTTC TTCCATTTCT TCATCTTCTT
    72541 CGTGAGACAT TTCTTCCATT CCTTTCATCA TTTCTTCCAA CTCTTCGTCT TCAAAAGAAT
    72601 ATGTTTCTTC CATTTCCTCT TCGTCTTCTT CTTGAGAATC TTTTTCTACA AGAGCCCCTG
    72661 GAAATTCACT AGGAACGAAA TCGCCTTTAG CAGATTTAAA GGTTTTTTTG CCGCCACCGT
    72721 GTGGTCCACC CATTACTTCT TCAAGTTCTT TTTGAACTTC TTCTAGCTGT TCTCTCAATA
    72781 AAATTTCTTT TTTTACCTTT GCAGCCTCTT CAAGGATAAT TGTTTTAAGT TGTGATTTTG
    72841 TAATTTTCAT GTTGCTTATT TTTTAATTTA AATAGTTTAA TTTTTTTTAT TTTCCAAAAA
    72901 AATTATTTCA TAGAGTTCAG GAGAACTTCA ATTTTCTCTT TCATGTCTAT TAATTGTTGT
    72961 TTTACTTCTG TGTCAACCAT AGGTTTTTCC TCTGCTACAT CAACCATAGG CTTATCTGTT
    73021 ACAGGCTCTG CAACTATTAT AGTTTCTTCA GCTTTAGGCT CTTCACCCAT TTCTTTTTCT
    73081 AACTGAGCTA CATAAGAAAT ATTTTGAGGG TTTAAAAATC CAGTTCCAGT ATCCCCGTCT
    73141 TTAAAACCAT AACATCCAAG AGGAAAAGTT CTTTCTTGAA GACCAATTTT ACCAAGACCT
    73201 AATTTGCTTA GACCTTCAAG TTCTTCATTA ATTTGTTTTA CAACGCCATA AATTTCTTTC
    73261 TTTCTTGAAA GAACATATGA TTCTTCTTTT ATTAATTGTA AAACTTCTTC TTTTTTAAGT
    73321 TGTGTTTTTT TCATATTTTT TAATTATAAA TAGTTTAAAT TTTTATTTAT CCATAGCCTG
    73381 TTTAGTAGCC GTGGCATACA TTACGTCTTT AGCTTTTTTT CCATATCTTT TTTTAAATTC
    73441 AGACATTTTA TCTTTAAGAG CCATAACTAT TTCTTCTCTT TTTTTCTTTT CAGGTTTTGT
    73501 CATTTTATCT TCTTCAAGAC CTTCTTCGCT TTCCGCATCT ATTTCCAAAT CTAAATCTTC
    73561 CAAGTTTGAA TCTTCTTCTA AATCATTTTT TAAAAAATTA CAAACCTCTT CTATATCATC
    73621 TTTAGAAGTT GCTATGTGGT CAACAGCCCA AGCATGACCA TTTGTAAGAA TTGAATCTAC
    73681 TTCAGATTTA TCCATAGCGA GAACTTCTTC TGCCATTCTA TGTATTTGTT TCAAATTAGA
    73741 AAAAAACATA TAGTTTGTTT CCTCTTTGTG GTCTTCAGAA ACCATTTCTT CCTCATCTTC
    73801 TTCGTCATTA TCATCTTCTT CGTCATCATT GTCTGACAAA CCAAGCTCAT TTCTTGCATG
    73861 CTCTAAAAAT TTTACTTGTT CGTGTCCATC TTGCCAATTC CATAACATGT CAAACAAATC
    73921 TTCTTTAGTT GTAACGTCTA ATAAACTTTG TATCTCATCC CAATTTTCTT TTTTCCCTTC
    73981 TTTTAATTCT TCGATAGACT CTAATATTGC AGTTTTTTTT GCTTTAAGCG ATTTTATCTT
    74041 TTTAAATCTT TCTATTTCCT CAGAAATTAT TTGTTTGATT TCAGATTTAT TGATTTTCGA
    74101 CATATTTTTT AAATTAAATA GATAAAAATT TTGATTTTTC TTTTTTTTTG AATTATATTA
    74161 GCGGTAAAAA CAAAAAATGT CAATTTCAAA TAAAATAAAA GTTATTGTCC CATTTTATAA
    74221 TCCTGGAGAT TTTTTAGAAC TTTGTGTTAA TTCAGTTCTA ACTCAAAATT ATGATAATTT
    74281 TGAAGTTGTT TTTATAGACG ATTCAAGTAA TGATGGAGCC GCTGGTAAAT ATATTCCTCA
    74341 ACAATTACCA CTAAAAAATG ATAATGGGGA AGCTGAATTG GATGAAAATG GAAATCAAAA
    74401 ATATTATAAT TCTCACCCTA TATTAGATAA AACAAAGTGT AAAAAAACAA TGTATTGGAG
    74461 GAGTAATCAG TATATGGGAA GTGTAACAAA CATTCACCAG GCTTTAATTA ATTTTTGCGA
    74521 AGAAGATAGT GATATTGCTT TTATAATTAA CGGGCACGGC TACTTATCAA GTAAAAATGT
    74581 TTTAAAAGAA ATAAACGATA TATTTGAAAA TAATAAAGAA ATAGAACTTG TTTATGGTTC
    74641 TGAAAAAGGC CTTAAAGATA TAAAATACGA CAAAGAAGAT TTTGCAAGAG GTATAAACAA
    74701 GTCTGAATAT AAATTGTCAT ACCCAATAGC ATTTAAAAAG AATGCTTATG TTGATTTGTT
    74761 GAAGAAAGAC CCAGAGTGTA GTTTTTCTAA AGACTTTTTT GGTAATTTTT TAAAATATAA
    74821 GTTTGAAGTT GTTACTATGT TTCCAATTCT AAACATGTTG GGGGAAGATA AAGTTTTTCA
    74881 TAATAACAAA GAATTTTACT TTAAAGACAA AGATTATTAT TTTGATGAGG ATATTTTGTT
    74941 CTCAGAAGAT TGTATTAAAA TATATAAAGA AGTTTATGAA AAAAAATAAA AAGGTAAAAA
    75001 TATTAAAATG AGCAAAGAAT CGAGGGAAAA ATCGGTTCAG ACACTATTAA AAAAAATACC
    75061 ATCGGTTTTA CAAATAGATA AAGAAGGCAA TATTATTAAT GAATTTGAGT CTATAAGAGA
    75121 TGCTGCAAGA AAAAAAAATA TATCAAGAAG CAATATTGCT TCAGTTCTTA AAGGCTTGTC
    75181 AAAAACTGCG GGTGGGTTTA TATGGGAAAC AAAAAAGAAA AGTGATGCTT AATAATTTTA
    75241 AAATAATAAT ACCTTTTTAT AATGCGGGGA AATATATTGA AAGATGTGTT TTAAGCGTTT
    75301 TAACTCAAAA ATATGAGGGT AATTTTCATA TTATAATTAC AAATGACTGT TCTACTGATA
    75361 GTTCAGAGGG GGAGATTTTA AAATACATAG AAGAAAATAA AGAAAAAATA ACATATATAA
    75421 AAAACAATAA TAGAAAAACA GCGTTGGAAA ATATTCATAA TATGATTATG AACCACTGCG
    75481 AAAATGAAGA TATTGTTGTT TTTGTTGATG GGGACGATTT TTTGATGAAT AAAAATGTAA
    75541 TAACTTATTT GAATGATTTT TATAATGATT CAAATAATAA TAACCCCTGG ATTGTTTATG
    75601 GTCAATTTAT GTTTTCAACT AGAGGAGTTG GTTTCGCTTC TGCTTACTCG CATGAAGAAT
    75661 ATAAAAAAGT AAGATTTTCT CCTTTTAAAG TTAGTCATAT TAGAACTATT AAAGCAGGAC
    75721 TATATCATAA AATAAAAGAA CAAGACGAAA ATTTTGACTG CATGAAAGAT AAAAATGGTT
    75781 TTTTTTATAA AATCTCTTAT GATGTCGCAA TTTTTTTTCC TTTAATGGAC ATGTGTCCTT
    75841 TTGAAAAAAT AAAATTTAAC TCAAAACCAT TATACGTTTA TAATTTTGAA AACCCAATTT
    75901 CTGACCATGT ATTAGACCAA AAAGGTCAGA CAAATACACA TATAGAAATA TCAAAAAAGA
    75961 AACCTTTTAA AAAAATTGAA AGTTATAAAT GATTGATTTT CAAATTGTTA AAATTAAATG
    76021 TTCCACATGG AACTATAAAA TTTAAAAAAT AAAAACAAAT AAAAATGAAT ACAACTTTAA
    76081 AAGCAACAGA AACAAGTAAA AAGGAAGTTA TTGCTGACTC AATTAGAAAT ATAATAAAAG
    76141 ATTTAAACAA AGCGCTAGAA AAGGCTTATG AAAATGGATT AATTGTTAAT GTTGAGTCTA
    76201 CAATTGAAAA TTTTGAAGAG TTAGAAGAAA TGGATGAAGA TGAAGAAGTT TTTATTCCAC
    76261 ATTTAACATT TTCAGCAAAT ATATTTGAAC AAATAAAATA TTGATTATGA TTAATATAAA
    76321 CAGTATAATA TTTAGTAAAG ATAGAGCATC ACAATTACAT CTACTTCTGA ATTCAATTTA
    76381 TAAGAACGCT CCATATCTGT TTAATTTGAA TGTTTTATAC ACTTCTTCAA GCCAAGAGTT
    76441 TGAAAAAGGA TATGATATTT TAAAAGATAT GTGTAAGACA AATCTTTGGA ATGTTAATTT
    76501 CGTAAAAGAA TCTAATTTTA AGGAAGATTT GATAAATTTA ATTAAAAGCG ATTACAAATA
    76561 CACTACATTT TTTACAGACG ATGATGTTTT ATTTGGAGAA ATTGATTATG CAACAATAGA
    76621 AAATTCGCTT TCAAACGAAG ATGTATTCTG TTTTAGCCTT AGATTAGGTC GTAATACTAC
    76681 TTTTTGCTAT ACTATGAGTG TTCCTAATCA AATTGTTGTT TCTAAAGAAG CTGACAATAC
    76741 TGTAGCTTGG GATTGGCAAA AATCATGGTA TGATTTTGGA TACCCACTTT CTGTTGACGG
    76801 GCATGTTTTT AGAACTAAAG AAATTACTAA GTTAAGCAAG TCTTTAAACT TTAAATCCCC
    76861 TAATACATAT GAAGGCTCTT TGCAAATATA TGAAACTTTT CCAAGACACT TAATGGAGTC
    76921 ATATAAACAT AGTAAGCTTG TTGGAAATCC AGTAAATATA GTCAATGATA GTCACCCCAA
    76981 TTTAAATGGT CAAAAATACA AATTTGATAT AAAAGATTTA AATCAAAAAT TTACGAATGG
    77041 GGTTCTTATT TGTTTAGAAG ATATGGATTT CTCAAATATA ATTGGCGCAC ATCAAGAAAT
    77101 TGAATATAAA TTTTAAAATA TGGAAGATAC TTTTTTTTCA ATAATAATAG ATTGTTGCAA
    77161 TCAAGAAGAA TGGATTGAAA GATGCGTTGG AAGTTGTTTA GGTCAGAAAT ATAGTAATTT
    77221 TGAGATTATT TTACTTGATG CGTTATCTGA CGATTCAACG TTTAAAATAT CAAAAGAGTA
    77281 TGAAAAAGAT TTTCCAAACT TTAAAGCTTT TCAAAATACC AAAAGATTAC CACAAATAGC
    77341 AAATATTGTT GAATTAACAA AAAAATCTAA AGAAAATTCT GTTTGTGTTA CTGTTGATGG
    77401 TGACGATTGG TTAAAAAATA GTCATGTTTT AAAAAAATTA AACGATGTCT ATAAAAATGA
    77461 AAAAGTTTGG ATGACTTACG GTAGTTATGA AGAGTTTCCA TACCGCTCCG TTAAATTTCA
    77521 CTATCATTCT TATCCAGATG AAGTTATTGA CAATAATTCG TTTAGAGAGT ATAAATGGCT
    77581 CGCGTCTCAT TTAAGAACTT ACAAGAGAGA ATTGTTTTTG AAGATAGATG AAAATGATTT
    77641 TAAAAGACTA GACGGTGAGT GGTTAGACAC TGCGGGAGAC CAGGCTTTTA TGTTGCCAAT
    77701 GTTAGAAATG TCTGGTAATA AAAGTGCATA TATTGATGAA GTTTTGTTAA TTTATAATGT
    77761 TGCAAATCAA AAAAGAGATG GGGCTGTTAA TGAAAAAAGA CAAGTGGAGA TGGCTAATTA
    77821 TGTTCGCTCT TTGAAAAAAT ATAACAAATT AAATTGTTTG TAATAGTTGT TTAAAGTGGA
    77881 TTAACAGCAA GTGCTTTTAA AAAATATTTA AGTGAATAAT ATAATTGAAA AAATAAAAAA
    77941 TAATAAAATA GATTATGAAA AAATTAAAGA AGACAACTCT TTAATATGTC TTTTTGACAA
    78001 TGATGATTTT TTCATTAATG TTATCATAGG GTGCAGAGGT AGAAAAGAGT TTTTGGAGCC
    78061 TGTGGTAAAA AGTTTTGATA GAGCCATAAA GTTTTATAAA ACAAAAAAGA TTTGTTTTAC
    78121 AATAATTGAG CACAACCCTT TCCCTGAGCA TTTAAAATTT TGCAAAAAAA ATAAGATTAA
    78181 TTACATATGG ACTTCAGGAA ATATAGAAAG TCAATATAGT AGAAGTTTTG CTTATAATTT
    78241 TGGTATTAAA TATGGAAATA GAGCTGAATA TTATCTTTTG CATGATTTAG ATATTCTTGT
    78301 AAAAGAAAAT TTTTTTGAAG AAATAGAAAA AAACTTAAAA GAGTATAAGT GTCTTCAAAC
    78361 ATATGGGAAA AAAAGAGTTT TATACATGTC TGCAGAATTA ACCGATAAAG TTTTAAAAGA
    78421 AGAGTTAGAT TATAATAATT TTGATGAAAA AACAAGTGGT GTTAGTCCTC CAATGTTTAA
    78481 TGGAAAACCA GCTCTTGGCT CTAAAGGAGG TTCTTTAATT ATACATAGAG ATTTGTTTTA
    78541 TGAAATTGGA GGGTTCGACC CTGAAATTTT TTGGGGATAT GCAGCTGAAG ACCAATTTTT
    78601 TTGGGAAAAA GTCTCTTTGA TTTCAGAAAT TGGGTTTGCA GATAATCCAT CTATAGATAT
    78661 GTTTCATATG TGGCATCCCC CTTCTTTTAT GTCAAATCCT TTATTGTTGG AAATGGAAAA
    78721 TATTTGGAAT GTTTTTAAGA GTTTAACAAA AGAAGAGAAA TTGGAAATTA TAAAATTAAA
    78781 AAAAGAAACG TATGAATAAA GAAGATTTTT TTATATTCAC AGAAGCTTAT AATTGTGGAT
    78841 TAATTTTAAA AAATGCACTA GACACGTTTC ATAAATATCA TGATGAAAAG GTTCACATAT
    78901 TTGGAACTTA TAAAGATTTT AAAAAACTAA CAAAACATAA AAATAACATT TTTATAGAAT
    78961 TGAGTGAAGA TGATGTTTTA AAAAAATTGT ATACTCAAGG ACATGTTGGA ACTGCTTATA
    79021 TTTTTGCTAA AATAATAAAT GGTGATTATA CTGATAAAAA TAAAATAATT CACTTTGATA
    79081 GTGATGTAAT TTTTAGAGAC GAGTGTGTTT CTTTATTACA CAAGTCTTTT AATGATGGTT
    79141 TTGACTTAAT TGGTTCTCAT AGATGCTACA AAAACAATTT AAATGGTAGA ACAGATTTAT
    79201 CAGAAATCAA AGATGTCGTT CAAACTTATT TTTTTGGTTT TAATAAAGAA AGAATAAGTA
    79261 AATATAGTTT TGATACTTTA ATTCAAATGT GTGTTGGATA TTTTAATCCT CTTCAACATC
    79321 CTATTTTAGA TTTTTTTGAC CCAATATCTT TTGATATAAT AAAAAATGGA GGAGTTGTTA
    79381 AATTTTTAGA TTATAATTTA GTTGGTGGTA TGAATGAATT TGGAAGTAAA GATAATAAAT
    79441 ATAAAGATGT AAATAATAAA ATGGATTTTG GAGACTTATT AATACATTTT GCTGGAGTTG
    79501 GTTCTGGTAT GAATTTTTTT AATAATAAAA GTTTTGCAGA TAAAGGTTAT CAAGATTGGG
    79561 CTATAAAACA GTACGTATTA TATCATAAAA TTTTTTACAA TGAAGAATTA AGTGAAAGTT
    79621 ATGATAAAGA CAAATTTGAA ATAATACAAA ATTTCTTAAA AAATGAAGCA AATATTAAAT
    79681 AGCAAAACTT GTCCTGAATG GCCAAACATA GAAATAGAAT GTGACAAGCC TGTAGAATTA
    79741 TTTATTGATA GTTTTTATGG TTTTGACGTA AACAAAAAAA CTTTTAAAAT ATTATATGTA
    79801 AAAGAAGCTG AGGCTATTAG CAATTTTAAA AAACAAGTAA TTGAAAATTA TAATCTTTTT
    79861 GATGCCGTTT TAACTTATGA TGAAGAGATA TTGCAAAAAT GTTATAACTC TTATTTTATG
    79921 CCCTTTGGAA CAACTTGGAT TCATGATTAT GACTTCCCAG AAAAAAAATT TCAAATTTCT
    79981 CATCTAACTG GTAATAAGAC ACAAACAGAA GGTCATTTGT TACGCCAAAA AATACACTAT
    80041 AAACAAAATA AGATAAAAAA TAATAAAGAT TTTTATATAA GTAGTAATGG TGGAGTGGAA
    80101 AATTTCATGA ACAATAAAAT GTTGGGTGAA AAAAAAGAGC CTTTATTTAA CTCTCAGTTT
    80161 CATATATGTA TAGAAAATTC AAGACAGAAA AATTATTTTA CAGAAAAAAT AATGGATTGT
    80221 TTTGCAACTA AAACAATTCC GATTTATTGG GGTTGTCCAA ATATTGCTGA TTTTTTTGAT
    80281 TTAAAAGGTA TTTTTGTTGT AAACAATTTT GAAGACATGT TGAATGTTTG TAATTCTTTA
    80341 AATGAGCAAT CTTATAAAAA AATGATTGAC AACATAGAAA TTAACTTTAC AAAAAGTCAA
    80401 AAGTTTATTA ATATTAAAAA AAATCTTGAA GAGTTAATAA AAAAAATAAT AAAAAATAAT
    80461 ACCAATGAAA ATCTATGAAA CAATAATAAA AGAAGGTGAT TTGTGTTTTG ATATTGGGGC
    80521 AAACTGTGGT AGTAAATCTT TAGAAATGCT TTCATATAAA ACAAAAATTA TATGTGTAGA
    80581 ACCACAAATA GACCCCTTTA ATGAGCTTTC AAGAAAATTT TGCAACAATA AAAATGTTGT
    80641 ATTAATAAAT AAAGCTTTAA GCTCCAAAAA TGGACATGCA CAAATTTTTA TAAGTGCTGC
    80701 AAATACACTA AGTTCAATGT CTGATGATTT TATACAAACA ACATCTAAAT TAAGATTTAA
    80761 GGGAGTAGAA TGGGGACAAC AACAAACAGT TCCAACAACA ACTTTAGATG ATTTGATAGA
    80821 AGAATATGGA ACTCCAAGGT TTTGTAAAAT TGATGTTGAG GGTTATGAAT CTGAAGTTTT
    80881 AAAAGGGCTT TCGTCATCAA TACCGTGCAT TAGTATAGAA TTTGTTCCAG AACTAAAACA
    80941 TAAAACATTT GATTGTATTG ATATTGTTAA AAATATAAGC AATTGCAAGT TCAATTATTC
    81001 TGAAGGCGAG AGCATGATTT TTTCTTTTGA TGATTGGATT GATGAAAAAA ATATGGTCGA
    81061 TTTTTTAATA AAAAATAATG ATTTCGAAAG GTCTTTTGGT GATTTATATA TAAAAATGTT
    81121 TTAAAATGTT GGTTTCTATT TCTATTCCTT GTTATGAAAT GAATGGTGAT GGGGTTATGT
    81181 TTTTAGATTT AAATTTGAAA AATATAGAAA ATCAAACTTT TAAAAACATA GAAGTTGTAA
    81241 TTTCTGACCA TAGTTTAGAT GATTTTATAA AAAATCTTTG TGATTCATAT GTTGGTAAAT
    81301 TAAACATAGT TTATATAAAA AATGAAATTG GTAGAGGCAG TTCATCTGCT AATATGAATA
    81361 ATGCATTAAA AAAATGTTCT GGAGATATAA TAAAATTTAT GATGCAGGAT GAATATTTGT
    81421 GCAATATAGA TGCTATTGAA AAAATAAAAA ATGTTTTTCA AGAAAACGAA TCTGTTAATT
    81481 GGCTTGTAAA TGGATGTTTT TTTGGAGCTT ATCCAGATTT GAAAAAAGGC GCAATGTTAC
    81541 CGTGCTATAG TCAAGATATG ATAAAAGCAA AAAACACTAT TGGGAGTCCA AGCGTTGTTA
    81601 CTATAAAAAA TAAAGATATA GAATTTTTTA ATGAAGATTT GATATGGGTT ATGGATTGTG
    81661 AATATTATAA AAGAGTTTAT GACAAATTTG GTTTACCATA TGTTTTGAAC GATTATTTAA
    81721 TTTATGTAAA TCAGCATAAA AATCAAGTAA CAAACTTAAT TATGCAAGAA ATAAAAAGTA
    81781 AAGAAGAGAA TTGTTTAATA AAAAAATATA CAAAATGATA GAAATAGAAA AAATTTACCA
    81841 AGACAAATGT CAAAATAAAA ATGACATAAA CGAACATTTG CCTACTTTAA AAAAATACAC
    81901 AGAAAAATGT GATGTTGTTA TTGAAATGGG GGTTAGAAGT ATTGTTTCAA CGTGGGCTTT
    81961 TTTAGCTGGA AAACCAAAAA AATTAATTTC AATAGATATT GTAGAGCCAA AAAATTTTCT
    82021 AAATCACGAC CCAAGCGGGT GTAATTTAGA TTTAGTAAGT TTTCTTGCTA AAAAAAATGA
    82081 CATAGATTTT GAATTTGTTT TAGGAAACAC GTTAGAAATT AGTATCCAGG AATGCGATTT
    82141 TTTATTTATA GACACTCTTC ATAATTATGA ACAATTAACA AAAGAATTAG AATTACATGC
    82201 TTGTAAAGTA AAAAAATATA TAGGATTTCA CGACACAGAA TCTTTTAAAA ATATTGGCGA
    82261 ATTAAATAAT GACCAAGGGA TTTGGAAAGC AATTGAAGAA TTTTTTCTCT CTAACAAAGA
    82321 ATGGGTTATA TGTGAAAAAT TTTTAAACAA TAACGGATTA ACTATAATAC AAAAAATAAA
    82381 CAATGAATCA AAAAACGATT GAAGTATTAA AAAGAGTAAT AATAGGCTCA ATTAGCGAAG
    82441 AACATAAACT CAAATTCCTT TCAAATTCCT TATCTGAAGC CGAAATTGAT AACATATCAA
    82501 ATTCTGCAAT TCAAGATGAT AGAGCTTATG GTAAAGATTG GCCTACAAAT GCTGAAACAA
    82561 TGATTGGCTA TCAAAGATTA ACAAATTTAG AAAAGTGTCT TGTAGATGTT ATAAATAATA
    82621 ATATAGATGG AGACGTTATA GAAACTGGCG TTTGGAAAGG AGGCGCTTGT ATATTAATGA
    82681 AATGGATTAT AAACGAAATG AAATCAGAAA AAAAAGTTTT TGTCGCAGAT TCTTTTGATG
    82741 GATTGCCAGC TCCAGATGTT ATAAAATATC CAAAAGATGC TGGGGATATT CATCATACAA
    82801 TTAATGTTTT AAAAGTTTCT ATTGATGATG TTAAAAATAA TTTCAAAAAA TATAATTTAT
    82861 TAGATGATAA CGTTTTGTTT TTAAAAGGAT GGTTTAAAGA CACTTTGCCA AACATAGACA
    82921 TTAATCAAAA ATTTAGCATA ATCAGGCTTG ATGGGGATAT GTATGAATCA ACCATGGATT
    82981 CTTTGACAAA TTTATACCCA AAACTCGTAT CTGGTGGATA TGTAATAATA GATGATTTTT
    83041 GTTTGAAACC TTGCGTAGAC GCAACTATGG ATTTTAGAAA AATTAATAAT ATTAACGAAC
    83101 CAATATTAAC CGTAGATTTT ACTGGGGTTT ATTGGAAAAA AATATAAAAA TATGACCTTA
    83161 GAAGATTATT TAAAAAACGA GCCTGGCATC GAAAAAGATT TGTTGAAATA TTTTAATGCA
    83221 AACGATGAAA TAACTATTTT TGATATAGGC TCTTGTGAAG GTGAAGACTC TATAAGATAT
    83281 TCTAAAACAT TTCCAAAATC AAAAATATAT TCGTTTGAAC CTTTGGAAAA CAATTTTGAA
    83341 AAATTAAAAA ATAATTTGAA AAATTATAAT ATAGAAAATG TTACTTGTTT CCAAGAAGCT
    83401 TTATCAGATA AAAAGGGGTT TACTGATTTT TTTGTTTCAA GTGGGCATCC AGAACATCTT
    83461 CCAAAAACAG ATAAATGGAA TTATGGCAAT AAATCAAGTT CTTTATTTGA GCCTAAAAAC
    83521 CACCAACCTG ATTGGATGAA TTTTGATAAG AAAGAAAATA TAAAAACAAA TACTTTATTA
    83581 GATTTTTGCA AAGAAAACAG TTTGGAGAAA ATTGATTTTA TTCATATGGA TGTTCAAGGA
    83641 GCAGAGCTTT TAGTTTTAAA AGGCGCTGGG GATTATATAA ATAATATTTC TACAATTTGG
    83701 CTTGAAGTTT CTCTTGTTGA ATTTTATAAA AATCAACCAT TAAAAAATGA TGTGGTTGAT
    83761 TTTTTAATAG AAAACAATTT CTATGTTGTA AAAGATGTTT GTAGTCATAT GGGTGGTGAT
    83821 GTTCTTTTAA GAAAAAAAAA TTAATTTTTT AATAAATGAA AACACTAATA ACTGGCTCAA
    83881 ATGGACTTCT AGGTTCTGCT TTAAAAAAAG AATTGGGGGA AGAATATCCA AAAGGGAATA
    83941 ATTTTTATCA CAAAAACAAA AAATTAGGAG TGTCTGTTGG TGCTGTAGAT TTAACCGATT
    84001 CAATTAATAC AAATTCGTTT ATAAATCAGT TAGTTAGTTT TGGTTGCGAC ACAATAATAC
    84061 ACTGTGCTGC AAAAGTCGGT GGTGTTAAGG CTAACATAGA AAACAATAAA TTGTTTTTTG
    84121 AAGAAAATTA TAAAATAAAC AAAAACGTTC TTGAAGCTGC TTATGAATAT AAGATTCCAA
    84181 ATTTAGTATC TATTCTTTCC ACTTGTGTTT TTCCCGACAA AGAAGTTTCT TATCCTCTTA
    84241 CAGCAGAGCA AATAGAAAGT GGCGCTCCAC ACTCATCAAA TTATGGTTAC TCATATGCAA
    84301 AAAGATTGCT TGGGTATGAA ACTGCAATGT ATAGAAATTT AACTGGATTA AATTGGATTT
    84361 CTGTAATACC AACAAACGTT TATGGTGAAA GCGATAACTT TAATTTAAAC GATTCTCATT
    84421 TAATACCAGG ATTAATTCAT AAAGCATATC TTGCAAAAAG AGATAATACT AATTTTATTG
    84481 TTTGGGGAGA CGGAACCCCG CTTAGACAAT TTGTTTATTC TGAAGACCTT GCAAAATTAA
    84541 TTCTGTGGGC TTTAGAGAGT TGGAAAAGTG ATATTCCATT TATGGCTGTA AACCCATTAG
    84601 AATATTCTGT GAAAGATATA GCTTTGATTA TAGCAAAACA TCTTGACATA TCAGAAGAAA
    84661 GAATTAAGTT TGATGTAACA AAACCATCTG GGCAATTTAA AAAAACTGCC AGCACAGACG
    84721 CTCCAGTAGA TTTTAAATTT ACTCCAATAG AAGATGGGAT TAAAAAAACA ATTGATTGGT
    84781 TTATATCAAA TTATGAAACA GCAAGAAAAT AAGAAAAAAG CTCTTTTGAC TGGTGCAAAT
    84841 GGTCAGGACT CAAGTTATCT CGCAGAATTT TTATTAGAAA AAGGTTATGA GGTTTATGGA
    84901 ACAATTAGAA GAAATTCCGT GCCTGAATCT CAAACAACAA GAATCGAAGA ATTACATACA
    84961 AAAAATTTAA TAAAGCTTCA TTATGCAGAT TTAACAGACC CAATTAGTAT AGAGTCTGTG
    85021 ATTAATGAAG TTCAACCAGA CGAAATATAT CATCTTGCAG CTCAATCACA TGTTCAAATA
    85081 TCTTTTGACC TTCCAAAATA TACACTTGAT GTAAACGCTG GAGGAACTTT GGCTATACTT
    85141 GAGGCGGTTA GAAAGTTTTC GACTCATTCT AAAGTGTATC ATGCTGCAAC ATCTGAAATG
    85201 TTTGGTAATA ATTACGATAC TGATTTTTCT CAAAGAGAAA CAACCCCAAT GACTCCTGTA
    85261 AGTCCTTATG GTTGTTCAAA GTTGTATGCA CACACTCTTT GTAATAATTA TAGAAATTCT
    85321 TATAATATGT TCGTTTGTTC GGGGGTTTTA TTCAACCATG AGAGTCCGAG AAGAGGAATT
    85381 AATTTTGTTA CTAACAAAGT GGTTTTAGAA GCTGTAAAAA TAAAAAAAGG ATTGTCAAAC
    85441 AAACTCTCTC TTGGTAATTT AGACGCTAAA AGAGATTGGG GTCACGCCAA AGACTATGTT
    85501 GCTGGCATGT GGTTGATGCT TCAACAAGAA AAACCAGAAG ATTTTGTTTT AGCAACTGGT
    85561 GTTTCAAGAA GTGTAAAAGA CTTGGTGGAT TATGTATTTT CAAAATTAGA ATTAGACCCA
    85621 GAAAAATATG TAGTTTGTGA AGAAAAGTAT ATGAGACCAG AAGAACTTCA CTATTTAAAA
    85681 GGAGATGCTT CTAAAGCTAA AGAAAAATTG GGGTGGGAAA TAACTTATAC TTTTGAATCT
    85741 ATGATTGATG AAATGATAGA TTATTGGATG AATAAGATGT AGTTAGTTCT TTTTTTTTAT
    85801 TCTTTTTTTC ATTATATTTG CTCAAATTTA AAAAAATCAA TACGCACATG AATTTTAAAG
    85861 ACATTACCGA GAAAGACAAA AAACAAGTAA AGCAAATTTA TTCTAATAAA GATTTATCGT
    85921 GGGATGACAG AATGAAAAGT CTCACAGAAT ATTTCGGCAA ATCTGAAAGA ACAGCAAGAA
    85981 AATGGTTGGT TGCTCTTGGT ATTAAACAAA AAGCAGACAA AGAGCTGAAC GTTCTTACGA
    86041 TAGCAAAAAC AAAAAAGCAT AATAAAGAAA AAAAATACTT TTTAATAACT TGGGCTCAAA
    86101 ACGCCACCCC TGTAAATTTA AGTTTCTTTA AAAATATAAA GAAATATAGT GAGTTTTTAA
    86161 ATGGAGAAGT TTTGGTTATA CCTGGAAGGT ATCACAATCC GACAAGTGTT TGGACTCAAA
    86221 ATGATGAGTC TCAAGAGTGG TGGGATGAAA ACTTGTTGCC ATTTTTGTCT TTAAATAGGC
    86281 ATAATTTAAA TAAGTCAATT TCTGTCCTAT CTGATATTAA AATACAGCCA ACGGCAACGA
    86341 ACCCATTAAC TTCTCTTGAA TGTTTAACTT CTAATCAATC ATCTATTGTT GGTCATCCAA
    86401 GAGTTCATTT GAAATCTATG CCTGTAATGG ATGCAAATAA TCCAAAAATA ATAATGTCTA
    86461 CGGGTGGGTG TACAAAACCT AATTTTACAG ATAGTAAAAA TGGAGCTATT TCTTCTTTTC
    86521 ATTATACATA TGGGTTCGTT ATTATTGAAA TAGTTGATGA TGAATTATTT TATGCCAGAC
    86581 AAGTTACAGC ACTTGAAGAT GGCTCTTTTT TTGATTTATA TTATGGTGTA AAAAATGAAC
    86641 AAGTTAACAA AATAAAAGAA ATACCAGCTT TAATAAAGGG CGATATACAT TATGGAAATC
    86701 ATGATGAAAA AGTTTTGGAA AAATCTTTTA ATAAATTAGT TCCGAAATTA AAACCAAAAC
    86761 AAGTTATTTT ACATGATGTG TTTGATGGAT ATTCCGTAAA TCATCATGAA GCAAATAATT
    86821 TTATAAAACA ATATCATAAT GAATTAAACG GAACAAATTC GTTAAAAAAC GAAATAGATA
    86881 GTTTATTAAA ATGGTTAAAA AGTAAAAAAG ATTTAAACCT TGTTGTTGTT TTCTCTAACC
    86941 ACGATGATTT TTTAAATAGA TTTATTATAA ACTCAGATGT TAGAAAAAAT ATTAAAAATG
    87001 CTTTGGAGTA TGTGGAATAT ACTAAAGTTT TATTGGAAAA CAAAGCTCCA AACGGTTTAA
    87061 TTCCTTATAT TATAAATAAA AATATTCCAG AAATAAAATG TCTTGGGAGA AATGATAGTT
    87121 ATAAAATAAA AGACTGGGAA CTCGCTATAC ATGGAATGGA CGGATTCAAT GGTTCAAGAG
    87181 GTTCTATACA ACAATATAGA AAATTAAATA CAAAAACAAT ATCCGCACAT GCCCATTCTG
    87241 TAGGTAGATT TGATGGTGCT TTACAGGTTG GTTGTAATAC AAAATTGAGA ATGGGTTACA
    87301 ATAACGGTGT TTCAAGTTGG GTTCATTCTG ATATAATAAT ACATGAAAAC GGAAAAGCTC
    87361 AACATATTAT ATATGCTGGA AAGGAAAAAG ATTTCACAAC TTTGTTTTAA ACATTAATTC
    87421 TAATTTTTTA TTTATATTTT CGCTGTATTT TTTTTAAATA CTTGACTTTT TTCTAAATTT
    87481 TCATATTATA GTTTATATAA AATTATATTA TGAAAAAATT AGGAATTACA ATAAACGGTG
    87541 TTTTACGAGA TTTTAATTAT CAATTTGAAA AATATTACAA AAAAGAGTTT ATAAAAAATG
    87601 ATGCTCTTGT TCAAATGGAT GATAACTTCT ATGCAGTAGA AGAAGAAGAA ACTGAAGATG
    87661 AGTTTCAAAA ATTTTCCAGA TTGGAAAGAG AGCTTATAAC TTTGCCAATT GATACTTTTG
    87721 ATTTAATGAA CCATTTTAAG TTTGATGACA AAGAATCTTT CGATAAGTTT TTATATCAAG
    87781 ACTATACTTT CCCTATATTT GGTGGTGCTC ACTCAATTCC AAGAGCTTTT GACTTTCTTT
    87841 TAAGAATACA AGAGATTGGA GAGGTGAATA AAATGTTTGA AGTTATTTTA ATTTCCCAAG
    87901 AAAAATCTCA AGCTGTAACT TCTACATTAC ACTTTCTTGC AAAAAATGGT TGTAGAGCAA
    87961 GAAATATAAA ATTTATTGAT AACTATAGCG ATGCTTGGAA CTTTTGTGAT GTAGTTGTTT
    88021 CTGAAACACC AGAGGTTTTT GAGTCAAAGC CAGAAAATAA AGTTTCAATA AAAATGAATA
    88081 CTCTTTATAA TCAGTGGTCA GAGAGCGATT ATACATTTGA ATCTTTATCT GAATTAAACG
    88141 ACAAAGATTT GTTGGTTAAA TTATTTGATT ACAAAAAACT TGACAAATAA ACATTTTTAG
    88201 TATAGTTTAA ATAAAAAAAA TATGAGCGAT AAAAAAACAA TATCAGGAAA AAAAATAGTT
    88261 GTGTATTACG TAAGCTTTCC TACGGAAATT AATGGTTCAC AAGTAAATAT TCACGGGGAA
    88321 AATACAAAAT CTGTTCTTGA TGAATTTAAG AAAAAATATT CTTCACTTTC AGAATATGAA
    88381 GATGTTATCG AGATTTTCTT ACCAACTTTT TCAAGTACAA AAATAGAAAC AATTCAATTT
    88441 TAAAAAAAAT AAATGGAAAC AACAGAATTA GAAAAAACAC AAACAGTTTC GGAAGAACAA
    88501 AAAAGTAACA ATCAATTAAT TGATGAAGTT ATTGAAAAAA TTGCAACAAA AAATTACAAA
    88561 ATTTATTTTT ACTGCCCGCC TTTAAATGTT CCGAGCGGGG GTATTTTTGT TCTCTTAAAT
    88621 TATGCTAAGA CTTTAACAAA AGAAGGTTAT AATGTTAAAG TAATTTACGA ACCAAGAGAA
    88681 GATAGAAAAG CCTCTTATGA TGCCTCTCAA AAAGCAAGAA AGGCAATTTC AATCTATGAA
    88741 AAATTTAACC CTTCTTGGGC TGGAGATTTT GTTAATGAGC TAAAAGTTAT GCCGCTTGGA
    88801 AATGGGGATG TAACTTTTAC CGACAATACA ACAGAAAAAA CAGAGGTTTT AAATTTAGGT
    88861 CCTGAAGACT TTTTGTTTGT TCCAGAAGGT TTCCCAAATA TAATGGAGCA AACGGCTCAA
    88921 ATTCCTTGCA AAAAGATTGT TCTTTGTCAA AGCTGGTATT ATATACTTAA TGGTTTAAGA
    88981 GTTGGTCAAA CCTGGAAAGA ATACGGAATA CAAGATGTCG TATCTGTTTC TGATGGAATC
    89041 ACAGAATACT TAAATGCTAT TATGCCTGGA TTAAAAATAA AAGAGTTGAA ACAAGGAATT
    89101 GACCGAGATT TATTCAAGTT TGTTAGTCAG GTTGATAAAA AGCCAGTCAT TGCTTATCAG
    89161 CCTGGAAGAA GCCAAGATGC TGTTTTAAAA ACTCATAATG TAATTAAAAC TTTTTATGCT
    89221 TTTTTTCCTC ACTATAGATG GGTAAGATTT GTAGTGTTGC AAAATCTTTC TAAAAAAGAA
    89281 TACGCTGAAA GATTAGGAGA ATCTGCATTT GTTCTTTATG CTGATGAAAT TGCTGGTTTT
    89341 GGAACGCTTC CTTTGGAAGC CATGGCTTCT GGAACTCACG TAGTAGGATG GACTCCACTT
    89401 GGAAGCAAAG AGTATATCAA TGATAACAAT GGGTACTGGT GTACTAATGG CGATATTTTT
    89461 AGACTCGCTG AAATGATTGG TTTGGCTTTA GATTCATATT TTTCTGGAAC ATTAGAAGAA
    89521 TTAAATATTC AGAATGTTTA CGAAGAAATG CTTAAAAATT ACACTAAAGA AAACGAGAAA
    89581 GAAACTATTT TAAACTTACA AAAACAATAC GAAAATGAAA GAATTGAAGA ATTTACAAAG
    89641 TTCAAACAAT AAAAAGTTAT TGGTAGTATT ACCAGTTAAC AAGATTTTAG AAAAAAATTT
    89701 AAATCAGGCT GTTTATGGCT TAAGAGAACA GTCTTATCCA ACAGATGTTC TTTTTTTGAC
    89761 TAATGAATTG ACAGCAGAAG ATGAATTAAA ACTAAATTCA ATAATTGCAG AATCCATGAT
    89821 TGAATCACCA AATCAAAAAG AGGATGGTTC TTTTGAAATG GTTCAAGTGA AATCATCTAA
    89881 AAATTTTAGT TATGCAGTGG AAAAAACAGA CAGTGAAACA TTCTCTAAAC TATTTAATGA
    89941 ATCTTTTAAT TATGCTTTGA AAAATAGTTA TTCGTGGTTT AGTGTAGTTG AATATCTTGA
    90001 TACTATTAGT AAAAACTGGT TTAACACATT TGATGTATTT TCTGAGTCCA AGACAAATTA
    90061 TGATGTTTTT ACTCCAATAA CCAAGCAGTC AAACAATGGT TTGTTTGGTG GTTTTTTAAA
    90121 TGAAGCGTGT TGGGCTGAAG GAGTTGCTGA AGAGGCGGGT GTTTTTGATT TAAACATGCT
    90181 TTTAAGAATG AATTGTATTA ATGTTACTGG AACTGTATAT AAAACAGATT CTTTAAAGCA
    90241 ATATTCAGAA GAGAGGGATG GTTTATATTA TCCAATGAAA GAAAATTTAA AAGTTAGTTG
    90301 TTGTTATGAA TTCTTTTTAA GGTTTGTATA TAATGACTTA AAGATTTTTT CTATACCAAG
    90361 AATTGGATAT GAATATAATG TAGTAAACAA TGCAACAAAA TATGATTATT TTCTTTCAAA
    90421 AGTTCCAACC AATCTTTTAA ACATACCTAA AGAAGAAGGT GGGTTAACAA ATGAAGAATA
    90481 CCAATTCTGG TTACAAGCAG CAAAAAAAGA GTATTTCTTT GATGAACAGA GAAATGTTGA
    90541 GTATAAAGAA AAGGTCTAAC ATCATTTTTT TAATGAAAAA AATAAAAAAA CTTGAAGAAT
    90601 TACATTTTGA AACCGAACCT GAAGAAAGAA AATACCTTTT AAGCATAGTT TTTGAAGAAA
    90661 CGGATTTTGG AGAAGATGAT TTTTCAATAA GTGATTTGAG GGAAATGTAC AATGAAATAC
    90721 AAAAAACTCA AGACTTAAAT GAAAAATATG ACAAAGGTTC TGTTTATTGG TCTGAAGAGC
    90781 AAGAAAAAGC TATAGTAGAA TATATACATG AGGTTGATTT TGCGAAAAGA AATGATATTT
    90841 TTCAAAAAAA ATTATATAAA TCTTTTAAAA AATTAGTAGA AAATATAATA TTTACATACA
    90901 AACTATATAG AACGGACTTA GAAGCACAAG ACTTGCAGTC TGACTGTCTT TCGTTCTTAG
    90961 TAACCAAAAT AGAAAAGTTT AACACAAAAT CTGGAACGAG AGCTTTTGCT TACTTTGGGA
    91021 CAATTGCTAA GCACTATCTC ATGGGGGAAA AGAAAATTAT TTATAAGCAA ACCATATCCT
    91081 CCTCTGGTGT AGAAGAAAGT CATAATGATA TAGTAAAAAA CGATGAATAT GTTTTTAATC
    91141 CGCATAAAGA AAGCGAGCAA GATAAAAACA TTACTATTTT TGAATCTATT ATAGATTCTT
    91201 TGGAAGAAGA AATGCAAAAT CCAAAAATTC CAGACGTAGA CAAAAAAGTC GCTGAAGCAA
    91261 TTATATACAT ATTTAAAAAT CATAACATGC TTGATGTATA TAACAGAAAT CTTGTTTATC
    91321 ATCTATTAAA AGAAAGGACT GGTCTTCAAG GCAAAGAAAT AACTTATTCT CTTGGTAGAC
    91381 TGAAAAAGTT TTATAAAATT TTTAAAGACG AGTTTGTTAA GCGAAAAAAT TAATACGTCA
    91441 TATTTATCTA AAAAATTATG GCAGAAATTA ATAGTAAAAT TGATGAGCTT ATTGAAAAAT
    91501 TTATCAAAAA TGCAGAAGAA GAAAGAGACC TGGCTTTAGA AAGATATAGG AGACAGGACA
    91561 TGATGATTGA AACTGCTGAA GATTTTGTTG TTCAAGGTAA AAATGCGGTA GAATTCTTAA
    91621 AAACAGCCGC ACAAAGGTCT GATGCTATTT TAGATGCAAT CAAAGTTATA AGCACTGTTT
    91681 CTGGACAAAA TGGTGGTGGC GCAAATGCTC CAGTATTAAA TGGCGATGAT TTGAAAAAAC
    91741 AAATCAAAGA CATGGTAAAC AAAGAAGTAA AATAAAATGT CTTTACCAGC ATCAACAGAC
    91801 ATACAATTAA CACCAGAACA ATCAAAGATT TTAGGTAAAT TAAAAGCATA TTCAAATTAC
    91861 GCTTCTTTTT TGCCAAGATT AGATTTGTAT TTGCCGAAAA GCAAACAAAT TGCTCTCTTT
    91921 GATTTTATGA AAATAATATT CTCTGCTATT GGGAATAGAA ATGTTTTTGA TGCTTTATTA
    91981 AATCAATTTT TAAACACGAT ATTTAATCCG AATTCTAACT TATTAGAAAG AAAAGTTTTA
    92041 GAAGCAATGG CTTCTTCGTT TGACAAACAA AGTATAATTT TAAGTGGTCA AAAACTCAGC
    92101 AATGGAAAAT ATAGATATTC TGCAGATGAT GGGGTAAATC CAAGTAATAA AGAATTTTTA
    92161 GCGCAAGAAG TTTTGCCTTA TTTTACTTTA TCTAAAGATA TAATATTAGC AGAGATTATG
    92221 GCTTTGATTT TTGGACCATC ATCTAACATA AAAAAATTTA ATCCAACTTT TACAGATGCA
    92281 AAAGCCGTTG AATATGCTTC TTGTGGTGGA AGCATCTATA CTATTTCAAA CTTGCCAAAT
    92341 CAAGGCGTTG GAGATATTGA ATATCAAAAA GCTCAACTGC AGAAACAAAT ACAAAATGGT
    92401 GGGATAGTTT TTGAAATATC ATGTCAGCAA GTTGTAATAA AGTTGCCAGA AAATTACACT
    92461 ACAACACTAT TCCCTGGAGG TTTAAGCACG GTTCCTGGAA CCAATAGCTC TTCTTTTAAT
    92521 CCAGATACAA CAATACGACT TTTAGAAAAT TTTGTTCAAG CAGAAGTTGC AAGACAAAAC
    92581 ATTCCAGATA ATCAGTCAAG TGCAAGTAAA AGTTTTAGAG AAAGTTTTAT AGAAAAGCTA
    92641 TTAAATACTA TAACTTTTTC TATAATGAAT CAATTAAAAG TAGTTTTTGA TATAATTGAA
    92701 AATAAAGGTA TTCCAGTACA AGTTTTAAAT GGTCCTGTAG CAAACGCAAC AGCAAATTTA
    92761 ATTTCTAATG CTATAACAGG ACAGGTTCAA AAAGCAATAA ATCAAACAAT AAAACCAGTT
    92821 CCAAGAAACG AATTGGAAAG TTTTATAAAG GCAAGTCCGT GCGATGTATA TTCAATAGGA
    92881 ATAAGAAGTA AAAGTGGAGA AAATGTTGAT GATGCTAAAA ATAAATTCTT GGCTTTTGCA
    92941 ACATTTTTAA TAAATGCAAT TTTAGGTATT TTATTATCAA TTTTAATTAA AAGATTGATT
    93001 AAAGAAATAA AATCATTACT CGCTAAAGTA ATTGCAAAAA AAGCGCAGGA TTTAGCGCAA
    93061 AGATTGGCAA AAAAACGACT TGCTATATAT GAAGCTTATT TCAATGCTGG AAAGGCTGAA
    93121 ATAGAAAGAA AAGTTAAATT AGCTAATGCT TTGAAAAAAT TAGTTGAAGT TATAAAAAGT
    93181 TTTTAATATG GGACTAATAC CTACAGATGA AAAATTTAAT AAAGCTCAAG AGCTTGCAGA
    93241 ATTGGTTGAT GCTTTGTTTG AAAGCCAGGG GATAAAAATT CCTATTCCAA ATCCATTTAC
    93301 AATTATAGCA AGTAAGATAA GACCTGGAAT GAATGCACTT GCAACTTCTG CTTCTATAAA
    93361 ATCAAGATTT AAGGAGGTTG GTTTGCCTGA GGGGACATTA GAAGGTGGTG CTGCAAATGT
    93421 AATGGAAAAT TACACAGATA TTATGACTGA AGAAATTATT TCAATGCTTC AAGACGATGT
    93481 AAGAATTGAC GTTGCCTTAA GTCCTGGAGC TATTCAAACT CAAGGTGGGA ATGCAGCAGG
    93541 AGCTGTTGTT GGGGTGAATG CTTCACCTGT AGCAAATGCA AATGGATTAA TGTCTTAACG
    93601 ATATGAAAGA TTACGAAAAA AAAGGAAATA ATGAATTGAT AAAAGTTCTA AATGATTTAT
    93661 CTGATGAACA TGAAAAACTT AAACAAGAAG TTGAAAGTAT TTTGTTTTTA ATAGATGGTT
    93721 TAGAAAAGGA ATATTTATAT GTTCAAGATA TAATTAAAAA AAGAATAGGG AAATAAAATG
    93781 GGAAGCAATT TATTTAATAA ACAATTAGAA AACCTACTTA ATACTACGGG ACAATTCTCC
    93841 TCTGTTAGTA AGTCTCCAGA TATTGGAGGT GGTAGTAGAA TTATTTATCC AGCCAAAGTT
    93901 ATTTCTATTG AAAGCGAAAA TGGAATGAGA AGAATAAGAG CGAGAATTCT TCAAGTAGAA
    93961 GCGGATGGTT TGGAAAGTCC AAGTAAGGAT AAAAACGTTA CAGACAGTGA GCTTGTAACT
    94021 TGTGTTCCAT TATTGCCAGT TTATTTACAA GTTATGCCAA GAGTAGGTGA AATGGTTATA
    94081 GTTTTTCTTG AGAATTTTGG AGAGGGGAGT ACAAATGCCA CAAGATATTA TATAGGTCCT
    94141 TTTCGCTCAA CTTATTTCAA TTATGATTAT GAAGAGTTTA AAAATGCAAT TAGAATAAAA
    94201 GACCCAAAAC AAACAAATGT TTCCGTTCCT AATGGTGCGG AGGATATTTT GCCTAATCAA
    94261 AATGAGGTTG CTTTAAATGG TAAAAAGGGG GCTGGAATAA TTTTGTCTGA AAATAGGGTT
    94321 AGAATAAATG TTGCTCCATT TACAAACAAC ACTCTTAACC CAAATTTTGA AACTTTTGGT
    94381 CAAGTAGAAT TAAATCAAAT ACAAGATGTT AAAGAATATT TGAATAAACA AAGAATAAAA
    94441 GGTGAGCAAC TTCCATTTCA ACTGCCACCC GCAGAACAAT TTACTCAAAT AAACATAAGA
    94501 GGTAATAACA TAAATCTTAT AGCAACTGGT GGAAATAATA AAGATATTTC ACAGCAAGGA
    94561 GATAAAGTTA TTTTTACCCT TTCAAGTGAA AAATCTCAGC AAACTAAAAT AAAATATGAC
    94621 TTGGAAGTAA TTAACAATGA TAGCATTTTT AAGTTTGGAA AAGAAGCTGA GTCTTTGCAC
    94681 CCAATGGTTT TTGGGGATGA ACTAATTCAG TTGCTTTCTA AAATAATTAT ACGTCTTGAA
    94741 AGTCACATAC ATACACCTCA AAAACCAGCT TTAAATGATG ATGCTGGTCT CAGACAAAAT
    94801 TTATTGCAAT ACACAATAGA TTCTCAAGGA AATATTAATA GACTTGGAGA TTTGATTTCT
    94861 AAATTAAACA GAGTAAATTA AGAGTTGTTA TAATTATTTG TATAAAGAAC CGTGTTGATA
    94921 GCAATATCAT TGTCTGGGTA TCTTAATTCT AACATTGTTT TTTCACTTGA TAAAATTTCG
    94981 TTGTTAATAG GTGTCATTTG TCTCGATATA ACAGTGCTAC CAGGAGTTAT TAATGTTGCT
    95041 CCATTTGCTT GACTACTTGA AATAGATGAG TAATTTCCAC CAGTTATGTT TTTAAATTTT
    95101 ATATCTATTA CGTTTATCAC TCCAGGTATT GTAACAAGCA AATCTACAAG CTTAGAAATA
    95161 TAAATTCTTT GATTTATTTG CCAATTATTA ATATTAAAAT AATCTTTTAA ATTTAATATA
    95221 GCTTGAGTTT TAACTTCTGA AGGATTATAT GATGAATTAA CCAATAAACT AACGTCTATG
    95281 CCAAAATTTA TAACAAAAGC ATCGTTTATT TCTACAAAAT CATTTACCAT TCTATAGTTG
    95341 CTTATAAAAG CAGCTAAATT ATTTTTTATT ATATTAGTAG AAGTTAATGC TATTTTACCA
    95401 TCTGCATTTA ATGATAAAAT ATACATGATT ATTTTATTGT CATTTACTTC TCCATGGATT
    95461 CTAAAAGGTC TTCCATATTT ACCTGGGATT TGGTAGGCTC TGGAGATATA ATCATCTAAT
    95521 GTAACACATC TATCTTGAGC AGCATAATTT GCTCCAATAT ATTGCTTTAA AGCATTAACA
    95581 GACATAACAT CTGCGCCTCC TAAAGCTGGA GTAACATTTT GTCCTCTTAC GCTTGATTGA
    95641 ACTCTTTGTA ATAATGCAGG GTCACTCCCC GTAACAATCA TTTCTACATT GTTTATTTGT
    95701 GTCAACACTC CAGTTCCAAC ATTTGAAAGG GTTCCACCAC CAACTCTATA TTTGATATAT
    95761 AGAGTAGAAT TTGGTGGCAA TTTATACCCT AAAGCTGAAT TGTCTACAAA TTGGTCAAAA
    95821 GAAACTTGTG TTCCAGTAAC CTTTATAGAA TTCAAATATT GTTGGTAAGC ATTGTTATTA
    95881 AAACTCCCCC CTCCAAATGT TAACATACAA GAACCATTTG GGTTAAAGTC TTTAGTAAAT
    95941 CTTTTATTTA CGGTAACATA AGCACCTTCT TTTATTCCAC CTGAGCTATT TCCAGCGTCT
    96001 AAAAAAACTT TATCTTGAGC TAAAGATTCT ACTTCAAAAT ATTTTAGGTT AAAATCATTA
    96061 AACTCTGAAT ATGTTGGGTT TCCAACTAAA TTTGTTCCAG ATTTAACTAT AACAGATTCA
    96121 ATGTCAAGAA CATTTGTGTT TGTTATGTTT AGCTGATAAA AAGATGTTGA AGCTATTTCA
    96181 TCTGTTATTA CAATAGAAAA TATTTGCGTG AATCCACCTA TTATTTTTTC ATATTTTGTA
    96241 ATAGAATAAC TAATAATATT TTGATTAGCA TCAAAAATTG GCTCTATTGT TCTGTTTTTA
    96301 ACATATTCAT CAGAATAATC AGAAGAAAAA TCAATTTCAT ATAATGTTTC AAAAATTTGA
    96361 CCACCCCCAA CTAATTGAAC TCCAGGTCTC ATAACTGGTA AATAATCAGG GTCAGGTCCA
    96421 TCTCCAAAAA CTGGAACAGT AACTGATACT GAAGCTAAGC TTAGTGCTGG ATTTTTCCCT
    96481 TGTGGTTTGA ATCCGAGTGT TTTGGCAAGT CTAAAGGCTC CATCTATATC ATCAACCCCA
    96541 TCTATAAAAA GCTGGTTAAA CCTTTTATCT GTATAATATG ATAAAATATC AGAAGTGTAG
    96601 GCTAATAAAT CAACCATAGC CATTCCAGGG CTAACAACAT TAAAATCCTT GAATTGTTCA
    96661 GGATAATAAA TTCTTAAAAG TTGTTCTAAT TCTGCTCTTA TCGAGGAGAA ATCTCTATTT
    96721 AGATAATCAG GTTGTTTATT AATTTGTCCC ATTTAATTAA GCGTTTGTAA AATTGCCAGT
    96781 TATTGTGTTA TTTTGTGTTG CGATGTTCAA AACCAAAGAT TGTTTAATAT TGTAAAAACT
    96841 CTTTACAGTA AATAAAATTT TTATTTCTAA TATATTTTGG TCTTCATAAG GAGTTATTCT
    96901 CGTCTCATAT ACGTCTATTT GAGGCAAAAA TTCTTGAATT TTTTTCTCTA TATCTCTCGA
    96961 TAAGTTTTCT ATAGTTATAT CATCTATTGG CTCATTTATA TAATCGTATA TAGGAGAATA
    97021 AATTCTGTTT CTCATCACCC TATTACCTCT CCTTGTAGTC ATTAAACATA GGAGGTCATC
    97081 TGTAAGAGCT TGTCCAGTGG TCTTATTAAC GTTAAAAATC CCACCAGCTT CCGACTCTTC
    97141 AAATGGTAAT TTTATATTTA TTCCAGTAAT CATATATTAT AAATATAGAC CAAAAAATAT
    97201 ATAAAGAAAA TTTGCGGGAC TATTTAATTT AAAAAAGTAT GTCAATTACG AGAATATATA
    97261 GCAAAAAGTC AAATACGATA GCTTCTGGAA AACAATATGA AGCATTTAAT TCTGGTTTAA
    97321 ATCCAGCTAC AGATTTATGG TATGGAAGGG GAGATGAGTT AAATAACTTT TTTCAATATG
    97381 GAACTAACAG TTTTAGTAAA TTTTTGATTT ATTTTGATTT AGCAGATTTG CAGTCAAAAA
    97441 TAGAAAGCAA TGAAGTTTTA AGCGCTGCAA CAACTTACAA ATTAAAATTA AAAAATTGCA
    97501 TTTCTTCAGA CGCTTCTTTG CAGGATTTTG TAAACCAAGC TCAATCCCTT AGAACCTTAG
    97561 TTGCATCAAG TTTCGATTTA ATATGTTTTC CTATAAATAA ATTTTGGGAT GAGGGAAGGG
    97621 GTTATGACTT AGAAAATAAT TTATATACAA GAAAATCTGA TGGCTATATA AGAGTTACTG
    97681 GATATTCTAA CTTTAATTAT GCAACAAAAC TAACTCCTTG GAATGAGCCT GGTATTTTTG
    97741 TAAACCCTAC AGCTTCAACT CCAACATATG CCACACAACA TTTTGATATT GGAGACGAAG
    97801 ATTTAGATAT GGATATAACA GATATAGTGA ATGATTGGTT AGAAGGAAAT TATGAAAATA
    97861 ATGGTCTATG TGTTTCTTAT GCAAGACCTT ATGAGTTAAT GTCAACAGAT ACAAGATACG
    97921 TTGCTTCTTT TTTTACAGAA AAAACAAATA CGGCATATAA ACCTTTTATA GAAGTGGTCA
    97981 CTAATCAAGT CATTCAAGAC GACAGAGTTC AATTTAGCAA TCAAAAACCA AATAGATTAT
    98041 TTCTTTTAAC TTATAGTGGA AACCAATCAG TAAATTACTT TTCTGCAAGT TCTGTAACAA
    98101 TAAAAAATTC TGCTGGAACA GTTTTGACTA CGTTGTCTCC CCAACAATTG GGAAAGGGAG
    98161 TTTATTATGT AGATGTTTAT TTACCAAACG TAAATCCAGG AAATAGACTT TCTGATGTTT
    98221 GGAGTGGAGT AACTTTTGTT CCAGGTTATG ATAAACAAGA TTTTGTTCAA TATTTTGATG
    98281 TAAAACCAAA TTTTTATAAA AGTAATTCAA AAAGCGTAAA CGCTTATTCT TTAAAAGTAT
    98341 ATGGTTTAGA CAATAATTCT ATAATAAACT ATGATGGTGT TACAAGAATT TATATAGATT
    98401 CAACAGTTAA TTTTACAAAT AACACCCCTT ATGTTCCTTA TGGATTAGAA TATAATCTTT
    98461 TTATGAATGT AAAAGACCAG ATTATACCTT GGAGTCAATG TAATTATACA TTAATTGATG
    98521 GATGTCTTAC TTATTTTTTT GATTTAGATA CTTCTTGGCT TCAATCAAGT CAGACATATT
    98581 CTATTAATTT TAGAATAAAT GAATTGGGAA CAAAAAGAGT TGTTGATGAG AAGATTATTT
    98641 TCAGAGTTTT GAAAGACCCT TCTTTACAAT CTTAAAAAAA ATACTTTTTT TGTCAATATG
    98701 GTAAACAAAT ACAGCTTTTT AAAAACTACA TCTAAAATAG TTACAAAAGT AAATCTATTC
    98761 TTAGGACTTG ATGTTGTTCC TTACATAAAT AGTTTTAATA ATGTTGAAGA TTTTTATTTA
    98821 TCATATGCCA CAATTGGAGG AAATGGTATA ATTAATGATT TTCAACCATA TTATGATTCT
    98881 TTTTTAGAAA GACAAGGTAA TAATAATTTT GTTGTAACTT TGAAAAATGG ATATATAACT
    98941 GGATATACAA TTGTTCAAAA ATTAAATAGA CAATTAACAA ATGATGAGAA AAATTCGTTC
    99001 CCAACAAAAT TTATAGAGAA AAGTAACTTA AATTATAGCG GAGGAACTAT TAAATTTGGA
    99061 GTTAGTTTTG AAGATATTCC TAAAGACGAT ATGTATATAA ATGTCTCTAT TGAAAGAGAG
    99121 ATAGATTTTC TTGACACTTT GTCAATAAAA AATAATCTTC AAGGGGAATG GTCTAAAATA
    99181 TCTTCCAATA CTGGAGTTAT CTTTGGAAAG TTAATGGCTA TTCAAAAACT AAAAGATGAA
    99241 AATGGTGATT TTATTAAAAT ACCTTTAACT AATGTTCCAA TAATAGTGTT AGATAAAACA
    99301 AAAAATGTAT CTTCAATAAG TTTGACTGAT GATAATAATG CAAGGATTCC ATTAAATATG
    99361 AAACAAAACT CTCCAAGAGA ATTGTATTTT GATGATTTTT CTTATAATTT TGATACTCAA
    99421 ATATTACCTT CGGTCAATAC AAAAAACACT GGAGAAAAAT ATAGATATTC TACTCTCACA
    99481 AATGAAAATG GTGAGTTTTT ATTAACCGAT GTTCCAGTTG GCGTTCAAAC AGTTATTTTT
    99541 GAAGTTGATT TGTTGAAACA GGGCTTGTCA ACTGAAGAAG TAGAATTAAA TGTTTCCCCC
    99601 TTCCCTAAAA CAAATGAAAT ATCTCTGACT GAAGCACCGC ATTTAATTTA CAGAGAAATA
    99661 CCAGTAAATG TTTTGAATTC GTGGGGTGAT ACTCTAAATG TTGGATATAC AAGGCTTAAT
    99721 ATTGATATTA ACGTTGATTT GAGAAAGTGG ACAACTTATT TTTTACCTCC TATTACTTTG
    99781 TTTAAAAAGG AATATAACGA ATTGTTGCAA CAAGGTTATC AACCAAGCTT GAGAGTAAAG
    99841 GTAAGAGATA TGGCAAATAG GAGTAAAGAT ACTAATGCTT TATTCCCAGA CACTAAAATA
    99901 GAATGTGTTG TTATAGATGA TATAAAAAAA AGAGATTTTA CTAAATTGCT TGGTTGGACT
    99961 AATGAATTTA GACAATTAAG AGATTCTATA ATTTTTTTTA ATTTGGAATA TAACGCATTT
   100021 AAGCTTCCAG CTAATATTTA TGACCCAAAT GGTTATAAAA GAAATGGTGA TGGAGAAGAA
   100081 AAAGCAAATT ATTTGGGAAT GCCAAACCAA AAAGGAGTCT GGCTTTCTTC ATATGAGATG
   100141 AGGGTTTTTA CCACGCAAGA AAATTCTGTT TATAGAGATA CTGGATTTGT ATCTAAATTT
   100201 ACAAGCAGAA AAGGTCTAAA ATTTGGCATC GCGCAAAGTA ATATAAACAA AAGTTTTTAT
   100261 TATTTGAATA CAAATATACA AAATCCAACT GGTGAAACCC AACAAGGTAT TGGTGTTTAT
   100321 CCTTTTGAAA AACCATGGTC AGACACATAC CCAACACCTT ATTCTATTCC AAAAATTCCA
   100381 AAAGTATTAA ATTTAAACAA GAATTATCAG AATGGGATTC CATATAGTCT TATTGTTCCA
   100441 AGATATTTAG ATGGAGATTT GGTTGGTCTT TTTGATGTAA ACACAACAAA TAAAGAGGGG
   100501 TATAAATATG GAGGTTGGGG GGCTCAAATA AACTTTACAG ATTCAATTTT TGCAAATAAA
   100561 TTTGCTCAAC AGGTAACAAC ATCAAAAATA TATAGGTATG AGATAAATGG CTCATATGCG
   100621 GAGGAATATT CTAATGGATA TACTCCAAAT AATAATTTTG GAAATATACC AAGTTCTCAA
   100681 AAAAGCATAG TTTTAAACGG TGAGCAGTAT CAAAGATTAG AGGCAGGACA TGCTTATTTT
   100741 ATTTGGACTC AAGGTTTCCC AAGAATATGG AACAAATCAA CTCATGATGA GATGTTACCA
   100801 AGCGATTTTT TAAGCTCTTA TGTAGAAAAT GATGCGCCAA AAAACGTATC TGTTTCTAAT
   100861 CAAATTCCTT ATTTTACAAG TTATAAAAAG ATTAATAGCC TATTTTTAAA TGATACTTTA
   100921 GTTGCAAGTA ATTTAGATAG CTCATCTTCT ATACAAGGAA CTACAGAAAC GGCAGGTTAT
   100981 GCTTATTTTT ATAGAATTGT TGACCCAGAC CCAAACAAAC TTGTTCCAGC TGGTCCTCCA
   101041 TTTATACCAA AGTTTGTAAA AATAAATTTT GATGGTCAAG TTTATATTCA AAGAGGTGGT
   101101 AGGGATTTAG TTGTAAAATT ACTTAGAAGT GGAGCGGAAA CCGAAGAAAA ATATCAGTTT
   101161 TATGAATTTT TTAAAGCCAA ACAATCTACA AAAGATTCTC TAAATTTATC AATTTATAAC
   101221 ATCGGAACTG TTACAGTATC AATAAATAAG CCAGATGGAA CTTCTGTATC AATAGAACCA
   101281 AGTAAATCAG CATCATTTAA TTTATTTGAT ATATATAATA GTGGATTAGA GCTTCCAACA
   101341 AATGATGGTT ACGACTCTGA AAAAAATACT TATAGCACAA TTAATTATGA ATTTTCTTTT
   101401 GATAATGTTA AATTTTATTG GCCTAATGGA AATAACACAT ATAACATAGG AAGTATAACA
   101461 AAAAATGGTG GTGGTAAGAG CCAAGAATAT TTTAAACCTT TAGTTGGTAT AAGTGGGGAT
   101521 ACAAAAGCAA GTGGAAGCAT ACCTCAGTAT TACATGACAA CAAATGTTAG CAATGTTTTT
   101581 GCTAGAGGAC CTGCTGGTAA ATTTAAACCA GACGGATTAA TAGTTAACTG TAAAGTTACG
   101641 GCAGATGTTA ATGGGGCGGC TTTTATATGT TCAAGAAATT CTTTTGTAAA TAACTATGAG
   101701 TTTAAAGCAG CAAAAGTTTC TACAGATGCT CAAAAGGGAG ATGATTTAAG TTATCATGTA
   101761 ATAGATGTAA CTGGATAAAA ATAAAAAAAT GCAAGAAAAA ATATTATTAA AATCATACGA
   101821 TGTTCAACCT TTTATTAATC AGGATGAATT TATAAGTTTT GAACTTTATT CTACTGTTAA
   101881 AAATATAAAA GAAAATTTTT TAAATAATAA TTTTGATTTA AACCTACAAT ACAATTTAGA
   101941 AAGAAATAAT TCAAGAAAGT TTTTTATTTA CGGCAAGCTT TATTCCAAAA ATGTTGATGT
   102001 TAGCAGAGTA AATATTTCTT TTAAAACATC AAATAATGAC ACTTTATATT CTCCAGATTT
   102061 TAAAAATAAT TTGATTGGTA ATGACAAGAA ATCAATAATG GTTAAACCAA ATCAATTAAC
   102121 CGCAGAAGAG TCTATATCAA GAAACATATT TGATAAAAAA GTTTGTTCTT ATTTTGTTCA
   102181 GTTTGAAATT AAAAAAGATT TAAGCGCAAG CACAAACAAT TTAATAACTC AAATAACTGG
   102241 AGATTCATTT TCTGTTGTAG GAACCCCTTT TACTTCAGTT ACTGAATCAT ATAACCCCGT
   102301 AAATAACGTC TACCAAGTTC CTTTAGTAAT TTATGATGAT GAGGGAAACT TTGTTCCTTA
   102361 TGGAACAGAC GATACTGTTT TTGATGAAAA TTTAAATATT GTTGATGAAA ATAATGATTA
   102421 TCCTTTTTTA TATGATTATC ATTTTATAAG ACAAGATTTT GATGTTGTTG ATGAGAATAA
   102481 CATATTTTTC CCTTTTAAGA CTGAGTTAAA ATCAGACGGG ACAGTTGTTT ATGATAATTC
   102541 AACTCAAATA ACAGATGCGA ATAATTTCCC AAAATTCAAT CTTTTAATGG ATTACCCTTC
   102601 TTTTTTTGGT CTTGAAAAAG CACAATTAGG AGCTAAAAAA ATAACTGGAG TTAAAGAAGG
   102661 TCAATACACT CTTCCTTTTA ATTTATATAA CCCAACTTTA TTTTTTCAAA ATTCTCCTTG
   102721 GAAAGGAACG CCTACAACAA TGGCTCAGTG GAATGTTTTT GGATACGCTG TAAAGGAAAG
   102781 ACTTAGAAAT ATAATGGCAA CAGATAAAAC ATATGGGGTT CAGCCTATAT ATAATACTCC
   102841 ACAACAGTTT TATGATAAAA TAAATCAATA TGTTTTAAGT TTTTTTAAAG GTTGCAATCT
   102901 TGACATTAGA AACCCAAATA CAATTACAAA CGATTATTTT TTAAGAGCTT TTTTAAATTA
   102961 TAATGTTTTT AAAAATAAAA AATCCTTAAA TGATACAGAA ATATCTGAGT TTGTTGACAA
   103021 TTTAAGAGAG GGCGGTGGAG ATTATTTTGA CACTATAGAT GTTAGTTTTG CTGTAAATGA
   103081 AGATAGAAAA TTATTTGAAG TTGATTTAAC AAAAACAACA TTTTCTCAAT TAAACGAAAG
   103141 AATTGAGATA GATATATTAC AGAAAGAAAA TTTAGAGGTT AAGTTTCCAA GCAATTTAAT
   103201 TGTCAATATT GTGGCAGAAA ATAAAAAACC AACAGTTTTT TTTGACACTA ACTACAAATC
   103261 TGTAGAAGCT TTTAATCAAG ATATTGATGT TGTTGTAAAA TTGGACAAAA AATATGTTGG
   103321 CATAAACACT TTAACTTTAA CGCTTTCCGC AATTACTGAA ATGTCAACTG CTGTTAGTTT
   103381 AGACCAGGCA AAAGCCGCAG ATATAAACTA TGTTTTAACA AGTCAGTTTT ATCCAGATAG
   103441 CACGCCTTTA AAACATAATT ATCAAATAAT ACAAGATACT GCTCAAATAA AATACGGATA
   103501 TGATTCTGCT ACTTTTAAAG TTAGAATTTA CAAATCCAAT AATTATTTTA TTCCAAAAGA
   103561 ATTAAACTTA ATAATAATAA AAAACACTGA TGAGTTAATA ATAAATCAGG CTGAAAATAT
   103621 ATTAACAATA GACATTAATA CAAGCGTTAT AACCTCTTGG ACTAAATATG AATTCCCAGG
   103681 GGATGACTTA GTTGGAATAG GAATTTTTAA AACAAATCAA AGTATTTCAA ACAACTCAGA
   103741 AATATTTAAG TTTCAATTGC AAAATTCTAC CATAAATGAA TTTTATAAAG AAAAAAGTTT
   103801 CACCTCTGAT TTATCATATA CTATTGAGTG TGTTAATAGA GGTGATGCAA CTATTTACTA
   103861 TGATGGTGAA TATGGTGGTG GTGAAAAAGA AGTAAAACCA AACGAAGTAG TTTTTTCAAA
   103921 CGATATTAAT GAAGAGTTTA AATTTATGGA ATTTATATTG CCTGCTAATA AAAACTTGAT
   103981 TTCTTTTACA GATAAAGATA AAAAAACAAG AGTAAAATAT ATTAATTCAA AGTATGAATT
   104041 TAGATTAAAA AATATTAGTC CTGCCGTTCC TGGCTCAAAC AGCGATTCTG ACACATATAA
   104101 TGATGTGATA ATAGATGCTC AAGAATTATC TTCTTTAAGT GCTGCTTTAT CAAATCAATC
   104161 TTCAGAAGCT TGGAGAACGA TTTTGAGATT AAACAATTTC TTTCAGGTTG GAAATGTATC
   104221 AAAAAGAATA TTTAGTTCTA ACGTATATGA ACTAATAAAG CCAGACCTAA GCATAGAACA
   104281 AATAAATCAA GTTGAACCAG GCAAAGGCAT TTCAAAGACA TTGTTTGGAT ACCCAGATTT
   104341 TATTTCTAAC CCTTTCCAAC AAGCAAGTAG TTTGTCGAAT CCTGCTGGGT TGTCTTCAAT
   104401 TGCTTATCTT GTTAGAAGAA ATATTTACAC TCTAAGAACA AAAGTAAATA ACATTTATTA
   104461 TCCAAGACCA AAATTTACAG ATTGGAGCGC TATTCCAACA GTTATAGACA CAACCAAATT
   104521 AAATGATAAT AATTCTCCCA TGGGAATCAT TAAAGATTCT ACAGAAATGT TTGGAACAGT
   104581 TATTTTAAAT AAATCAATGA ATAATAATAA TGGAACAAAT GTAGAATATA GAAAATTTAC
   104641 CAATAGAGTA GATTTAATTG GTCTTGCGGT TCCGTCACAA ACAACATTCA ACTATTTTAC
   104701 ACCAGAAAAT GGTGCGGAAT CATCTATCCT TTTAAGAAAA TACTTTAATT TTGAATATAG
   104761 AATATTAAGA GACTCAAAAC AAATTTCATC TTCTGGGGTT CCTGCAGTTT TTTTTAATAC
   104821 TCCAAGAAAA GTTGATTATA TTAGAGGGGG AAATATTGCG ACAAAAGAAG ATTCTGCTTT
   104881 ATCAATAGGA AGAAATGGAA TAGGATTAAT TATATTTCCT ATGAATTTGC CAAGTCCAAA
   104941 TTTTGATGAT TCGGAATGGA TAGCTTATAT AAAACAAGGA AATCCAGATT TTAACCCTTT
   105001 AAGAGAGGTT CAGTTTTCCC CAGCAACTCA ATTAAATGTG AATAATTTCT CTAATAATGT
   105061 TGATGGAACT AAGTTGTTGC CTGTATATCA AACACCTCTT TACAGAGGTT CTAATCAAAT
   105121 TACTTTCTAA TATTTATCAA TATGGAAATT CAAAAGAAAG AAAGTTTTTT TTTAAGAAAA
   105181 GAGGGTGATA AAATTGTAAA TGAAAATAAT ACTTTAGGCA CTCTAAGTAA CCATGATTGG
   105241 TATGTTGATT TGATTTTATC AAAATCAATG ACTATTGACG GATATGTTCA AATAAACAGA
   105301 GACAATTTTA TATATGAAAT TGAAAGACAG AATATAAACC CATACTTTTA TGAACTTGGA
   105361 TTTTTTCAAA CCATTAAACA AATTGAATAT AATTCAAGTA CTTTAAATTA TTTTTACAAC
   105421 CTAATATTAA CTGGAAATAC ATCAGATTTA AGCCCAGAAT TATTTAATTC AATTTATAAT
   105481 TTTTATAAAG ATTCAATAGA GTTAAAATCT ATTTTTTATA ATATTCCAAT TGCTCCACAA
   105541 CCAGTAAATA ATATGTCTGC TATTACTGTT ACAGAAAAAC TTTTGCAAAT TAAAAAGGTT
   105601 ATGGAAGAAA ATCAAAAAAA TTTTACTTTA GAACAGTCTG GAAACACACA AAATATTTCT
   105661 ATAATAAAAA CAATTGTTGT TAAAGCTGAA GGTCAATATG TTTTTGTTGA TGGTTCACCA
   105721 GTTCCTTTGA ATATAAAATT AGATATTTAT AAAGATGGAA AGGTATATGT TTCAGAAGGT
   105781 ATTTATAAAA ACTATCAAGT ATACAAAACT CTTGACGACA CTTTAGAATC ATCTATTAAC
   105841 ACTCCTTAAA AAATGGAAAT TTTATTAAAT AAAAGCTTTA ACACAGAAGA AGGTATAACT
   105901 ACGACTGGCT CAACATTGAG CTATAAAAAT GGCTATTATC TGAACTCGGA AATAGGAAGG
   105961 GGGGATTTAA CTACCGAATT TAATGTTCAG GAATTTGTTG CTAATACAAA TAACTCAGAT
   106021 ATAATTATTG GTTTTTTAGA TTATATTAAA AATAATTTTA ATCAAAATCA ATTATTAGAG
   106081 ATAAAAAACA ATAATTTATC ACTATCAAAC TCTGTCAACG CTTATTATAA TACAGTTTAT
   106141 AGAAATAATG TTTTAGCTCC AGATTTGGTA ATACCAAACC CTAAATATTC ATCTGATACA
   106201 GTTTCTTATA AGGTAGATGT TTTTAATTCT CAAAATGAAT TTTCACATGT GGAAAAATAT
   106261 GGAACTAAAT ATATTGCAAC TGCAGATAGC TACTACATTG ATTTGATTAT AGAAGAAAAC
   106321 ACTCAACTTA TTAATGACCC AAAAAAAGAA ATTGCTAAGA CAAGAAATAG TGGGTTAACT
   106381 CAAGTCAAAA ACGTTTCTTA TATAGAGAAT GTTTATATTA ACAATTCACC ATTAACAAAA
   106441 AGAAATGTTT CTCTTTCAAA TGAGCCATAT TTTTTATTAA ATGGATACGT ATATCCAAAC
   106501 TTAAAAACAT CTCCATTTGC TGATTTTTCT GCAAGCGGAA TAGATTTTGA TGTAACAAGT
   106561 TTTGGTGGAA AATTGGTTTA TGAAATTGAT GCTGAAATAT CTGGAAATGT CTCCTTTTCT
   106621 GAAATGATAG AACCAAAAGG GGTGGTAAAT ATATTGCTTG GAAACGACAA AACATTTACT
   106681 TTTAGAACAA CAAACCCCAA TATACAAATC GAAAAAGTTG TTGTTGATGG TCAAATTGTG
   106741 GACTATGATA TATATAATAA CGAATCAAAA TCCGTTGTTG GTCAATATAC TTTCAAAACA
   106801 GTTAATTCAA ATCATAAAAT AATTGTTTTT TTCATTTGAT TTTTAATTTT TTATATTTAT
   106861 ATTAAAAAAG TATGAGTTTA GGAGTATTTG GTTCAAAAAA ACTTGCCGAT GTTACAAAAG
   106921 ATGATGTTGA TGTACTATAT TCATATAGCC CATCGAAAGA ACAGGTTGGT AATCTTGTTT
   106981 TGAAACCTCT TTTTGATAAT TTAAGTCCAG CTGATTTTCA AAAATTATTT GGAGCTGATG
   107041 GTATTTATAG AATGAGGTTG CCAGCAGCTA TTTTTAAAGA CTTGGGTTAT TATTCAGTTT
   107101 TAGTTAAACC AAAAACTTTT GAAACTCAAA TATTAGATTG TTCATTTATT GTCTCTGCAG
   107161 TCGCTAATCA AGTTGAAGTT TCCAGGAGAG GTATTGTAAT ACCAAATTTA AAAATTAATG
   107221 GTGGTAATAG TCTTGCTGGC TATCAAATAG AATATTTTGA TGCTAATGGG CAAAAAATAA
   107281 GAAATTTTTT CAAAATTGTT ACAAGTAGTG ACCTTGTAAG CCCAGCCACA AACACAAATA
   107341 CAGCAAATCC TGGCTCAAAA ACATACACGC TTGACCCAAA TGGCTCATTT TTATTCCTTA
   107401 CTGTTACTCC AGATGAGGGG GGGAGTATTT CTACAACTCA AGGAACAAGT ATAGGAAGAC
   107461 AAGGACAAAC TATATCTATA TCAAATACAT TTTTTGACCC AATTATGATT GACGTTGAAA
   107521 TGGTTGACCA AAATATTAAG ACTTTATCTT ATGGTATTTA TGGTCAAAGC ACCCGCGATT
   107581 TGGAAACTGG AATATATACC ATATTTGATG AAACGGGAAA AATTTATAAG CAATATACAT
   107641 TAGGTCAAAA GAAAAAATTA ACTTCTAATG GTATTGTTGA TTTTAGACAA ATAAGAGATA
   107701 ATGTAAATCT CAACCTTACT TTTAACGACA TTATTAACAA GAATGCTTAA ACTCTTTCTA
   107761 ATGATTGAGC TATAATTCCT GCTGATTCCA AAAAGTTTTT TTTATTTATA AAAACTGTTA
   107821 TAGTATCTCC TTTGCTTAAT ACAACACTAT CCTCTCCATA TTTTATAAAT AAACCTTTAT
   107881 AAAAAAAATT ACATTTTATT TCATGATTTT CTTCAATTTG AGAAAAAGCT ATGTCGTATG
   107941 TCTCTAATTT AACTCCTGAA ACAGATTTTT TTTCAAAATC ATCTAAAATT TCAAAAAGAA
   108001 TACTTCTTAA TTGATAAAGA TTTATGTTTC CAGAGTCTGC TTTTAAAGTA AATCTATTAT
   108061 TTTTTATAAT CCCCCAAATT ATGGTGTTTT TTATATAGCT TATTTCACCA TATTGACTCG
   108121 TTTCTCTTTT TATACAAAAG CGATTTTCAA CTCCTTCATT TGTAAATGAA TAAACTATTG
   108181 TGTCTTTTTT TTCGTTTTCT TCTCTTGTAA ATGACATATA TTATTTTTAA ATTCCCCCTC
   108241 TAAAATCAGC TCTAATCCAT TTTGAAATGG AAGAAACCCA TGTTAAAATA GCAAGACCAG
   108301 CATAATCTTC AGCAGAGCCT ATAATGTTGT TTGTTATATT ATTTATTGTT ATATAATCAT
   108361 ATATGCCAAG TGGGAAATAT CCAGTTGTTT GAGTTTTTGA AATCACGTTA GAATTGTCTA
   108421 ATATCACATT TAATGTATCA TAACTTGTAT TTCCTGTTGG AATTGCTATT AAATATAATA
   108481 TTTGACCATC ATAGTATCCA TTTTCTAAAG AAATTTGAAT GGCTGCAGGA TAAATACCTG
[truncated: 194,323 more chars]
