# Supplementary material for: Clades of huge phages from across Earth’s ecosystems
Source: Nature. 2020 Feb 12;578(7795):425–31. doi: 10.1038/s41586-020-2007-4 (PMC7162821; doi:10.1038/s41586-020-2007-4)
Supplement: Supplementary file 6 — Genbank files for all genome. [file 41586_2020_2007_MOESM6_ESM.zip › genbank_genomes_SD-4/PIG_PHAGE_COMPLETE_CIR-CU-CL_37_51.gbk]

LOCUS       pig_ID_3489_F71_scaffold_0_curated_closed_complete_prodigal-single     247421 bp    DNA     linear   BCT NOV-13-2019
DEFINITION  pig_ID_3489_F71_scaffold_0_curated_closed_complete_prodigal-single,
            contig.
ACCESSION   pig_ID_3489_F71_scaffold_0_curated_closed_complete_prodigal-single
VERSION     pig_ID_3489_F71_scaffold_0_curated_closed_complete_prodigal-single.1  GI:
KEYWORDS    .
SOURCE      PIG_PHAGE_COMPLETE_CIR-CU-CL_37_51
  ORGANISM  PIG_PHAGE_COMPLETE_CIR-CU-CL_37_51
            .
COMMENT     Data sourced from ggkbase. For additional details see
            http://ggkbase.berkeley.edu/organisms/405208
FEATURES             Location/Qualifiers
     source          1..247421
                     /organism="PIG_PHAGE_COMPLETE_CIR-CU-CL_37_51"
                     /mol_type="genomic DNA"
     gene            complement(22..357)
                     /locus_tag="pig_ID_3489_F71_scaffold_0_curated_closed_comp
                     lete_prodigal-single_1"
     CDS             complement(22..357)
                     /product="hypothetical protein"
                     /codon_start=1
                     /transl_table=11
                     /translation="MNNPIMKLKLAEPYDTNVNKGLKYANKDEALKKFMLIDKGCAYA
                     HPFLYNIDDSIVGIITGLDLSTKTATVESLSRDNISDNAVIYFDFIANIGDDNLIYID
                     KVVKAFINT*"
     gene            complement(350..880)
                     /locus_tag="pig_ID_3489_F71_scaffold_0_curated_closed_comp
                     lete_prodigal-single_2"
     CDS             complement(350..880)
                     /product="hypothetical protein"
                     /codon_start=1
                     /transl_table=11
                     /translation="MALRKKIISIAAFICDAAIIYNIVKHGLCKETSYKSLVILCIFG
                     LVWCFAHIVEIVNSKFEKSSESEESGLETITKHATDMMGEDEDDVSFITIPLMSNVTN
                     NAISVTFINIKYIRLVDNTIYVVDDDNNVVMVYKDVLNAFSDKDKETLEGLRVSIDEL
                     NNVPNVGTSEGDDGDE*"
     gene            complement(896..3301)
                     /locus_tag="pig_ID_3489_F71_scaffold_0_curated_closed_comp
                     lete_prodigal-single_3"
                     /gene="gyrA"
     CDS             complement(896..3301)
                     /gene="gyrA"
                     /product="gyrA; DNA gyrase subunit A (EC:5.99.1.3)"
                     /codon_start=1
                     /transl_table=11
                     /translation="MGKKTKPTTPEEGHDIIHQVPINEQFKKDFGCYTYFVALQRICP
                     DYRDGLLNSHRAIISAASLFTHAETKFVKSAAIVGDVMKYLHPHGDMSIYGTMTRLGT
                     YYNCRYPLIDKTGCFGTIDGDQAASHRYTEARLSEFARLVLTDDLKPYSDDVAVDWID
                     NYSKDVKIPEYLPAKLPLLLLKGMDNIGVGDKISVPSHNLCEVVDACITLMHNPNANI
                     VLIPDLPLPCDIVDTDWKKISKTGIGKFTARAIVNIEPYHGPKKSYAGRQTLRVLSLP
                     PQVRLGAILERVADLVKERKIVQIEDYESDSIDDEHGELTVDLSFILSEGADPNYVKM
                     LLYKHTDLQKSYGINLQVKKDNQRVRCGYKDYLMMFINYRRVHHARLMYNQITELKTR
                     DEKLSSFVELIDSGKFDQIQQFIRTQKEDVDLVEIVVNKFKVNPVQAHYAVSSTMAKQ
                     SKFARDKMVEEVKANEAKAEELLNIVRNPALIDAKIIDEMTKLKEKLGDARRCRVVKK
                     GANGPSGRFLVCVSDSNKIKIQGLTEPLTCSKGDNIRTVIDMDVSSALLVFTDNGRCY
                     RIPGEKIPFSPAGTSGEDVRVINKNVGGNIVFITSEEIMNEAIERKDFLISLSKSGFI
                     KKVSLDDFSNVPVSGTIFSKIDQGDKIIDVCFTRPDMRVIVYNNDKALCLGMEDISWV
                     KRNSRGSCSMKSEFVEGMTPILPNMTDLLVVTSKGLINRISPITIKSGRAKAGSSVIK
                     LKAGDSIHSIIAVEPGHVIRAFCTNEIIDIPVESIKIGSTVSSGVKCIKQSSGDILKV
                     TVI*"
                     /db_xref="mbv:MBOVPG45_0244"
                     /db_xref="UniRef100_E4PZG3"
                     /db_xref="A0A0G1LE88_9BACT"
                     /db_xref="E4PZG3_MYCBG"
                     /db_xref="5.99.1.3"
     gene            complement(3436..4059)
                     /locus_tag="pig_ID_3489_F71_scaffold_0_curated_closed_comp
                     lete_prodigal-single_4"
     CDS             complement(3436..4059)
                     /product="hypothetical protein"
                     /codon_start=1
                     /transl_table=11
                     /translation="MSLLYFFVHKYIAGNCNVIESAYFDKIVGLKYYIYFNGGFNIMN
                     NYRKEAQELKEAESKMMAASTEQQKPVKKHTAKPKRQRYKTAIKSITFDYHSSSRNEF
                     DASSALNLLSIASFDVLSIPVTMNASLCGKEYNKPINIGYINGYETTLEGEFFYVTIN
                     EEYIDTVKKLEESSGLFMNIRILVDRDNVATKLLTFEIKPIALSSEQ*"
     gene            complement(4077..6488)
                     /locus_tag="pig_ID_3489_F71_scaffold_0_curated_closed_comp
                     lete_prodigal-single_5"
     CDS             complement(4077..6488)
                     /product="DNA gyrase subunit B {ECO:0000255|HAMAP-Rule
                     :MF_01898}; EC=5.99.1.3
                     {ECO:0000255|HAMAP-Rule:MF_01898};;  TaxID=224324
                     species="Bacteria; Aquificae; Aquificales; Aquificaceae;
                     Aquifex.;" source="Aquifex aeolicus (strain VF5).;""
                     /codon_start=1
                     /transl_table=11
                     /translation="MSNEAQKSMSAYADMIEVINSDCEKVRRTPDVFIGQLGSKAVLA
                     MAREVVQNSFDIIRKSMLPNSPIFIQDSEVIISYDERTYEFQVTDHGSGIPFGKLDSI
                     FSQTHSGSSYHKMDGDFGAGKNGCGAAVTNFLSEYFSVETYVSGLGGHVIKYDHGFVS
                     EPEHEIPKKDCKIIQGTVTTWKPDITAIGDFSDITWQTIFDLMSRIVPLASIGTKLVV
                     KITDKESKDYKFVLENKKGMFQLLDMLTTKPMLNPIRIQKQGSSVNPIKKNIDGTPFN
                     DSLGIDALITYDAGDMSDMKIMAFANTSPSIDGTHMTGVVEGICKFFKDYMNNIYLAN
                     AKTKLEIIDKDIRTGLVVVIAAGHTSASYNAQNKEILDNKDMKPFAKKSVMEALDEWS
                     KSNPNDMNKLCKYFKEIGTLRLKQDSEKQKIAKNYETSALSGGFPTKYVKPNGTKHLE
                     LFLVEGNSALGTVKTAIDKRYQGIYPLRGKSINNAMKYSRAVMMNNEEVQAIVKILGI
                     EPANPAKGIPCGDPAKCRFEKIIFLADADYDGYHINTLLLLFFIIYYPRLIEAGMVYR
                     CVPPLYGAKVDSKMVYFPDEISYIKHVQNTFCHKNEILSEDKKPMSAKELTGLLYRTR
                     HFVDKFCSAANNMGVHPLLLECILQNRMLPMNKFKAAMKKFERFIEVDTFAGKPYIHG
                     AYNFSIYNVFMDDYFCQMTSEVVSTVDNEPSHLILNGKTVSLLEFCMAFKDFSPEVKR
                     FKGLGENNPADLKDTAIRPTGNRTLIQYTMEDADRQIQEIRDIESNTLLFLQNLPEEC
                     KGDFE*"
                     /db_xref="GYRB_AQUAE"
                     /db_xref="UniRef100_O67137"
                     /db_xref="aae:aq_1026"
                     /db_xref="5.99.1.3"
     gene            complement(6571..7689)
                     /locus_tag="pig_ID_3489_F71_scaffold_0_curated_closed_comp
                     lete_prodigal-single_6"
     CDS             complement(6571..7689)
                     /product="hypothetical protein"
                     /codon_start=1
                     /transl_table=11
                     /translation="MSKKTENVKVTTEATAVNKEENVMAAENETIMGNGYGYNYYGQP
                     QAPAANPYAGYQGTPYTTADMSAVYGQPQPAYGANPYGAPYAQPQWAYKPGVNTKAPN
                     YLSKEDVSLVKKNKNEETWVVSDEEDVQARCLHKAIDGPNAGNVDGHEIPNGVPGAWH
                     CDTCELDWIITDCSQSEFDSILNFVFNVINTDKAKITNCPKSVVDGVLKAIPLLGLMS
                     KFHRMAAKDFSQTEQARQASFTQAQQFGFGFPGAYGFAQPNFAQPGFAYQAPNAQPVN
                     PYAAPATNPYAAPQYQQPVNPYAAPAANPYAQVTPQYQQPANPYAGTGAGASSPLIGA
                     QPTTPVAPAVPTAATAPNPYAPTNTVTPDVTKTTNQTI*"
     gene            complement(7844..8485)
                     /locus_tag="pig_ID_3489_F71_scaffold_0_curated_closed_comp
                     lete_prodigal-single_7"
     CDS             complement(7844..8485)
                     /product="hypothetical protein"
                     /codon_start=1
                     /transl_table=11
                     /translation="MTKSEVVRLRNVLKCGAPVPTTPEELKKIQENRCVKIIFDGFTI
                     DEASSFVMWDDANECIYAVIIGNGTNGGGIIQSAQPYSNKNWKTGGICGENFQVLVAK
                     YEQIFGMISPAVQEDVEDILKYFASTLSGANKTSFEQAADFFLERHVKPLRDIRTYTD
                     SPIQKSPYPYVEPKYDEATGKWLNPDGSPAKLRPNGEPYPNPKSFFTDESTQR*"
     gene            complement(8472..8573)
                     /locus_tag="pig_ID_3489_F71_scaffold_0_curated_closed_comp
                     lete_prodigal-single_8"
     CDS             complement(8472..8573)
                     /product="hypothetical protein"
                     /codon_start=1
                     /transl_table=11
                     /translation="MSNFNLMESHCGFHYFFTPKHLDNKGGDSYDQK*"
     gene            complement(8570..9433)
                     /locus_tag="pig_ID_3489_F71_scaffold_0_curated_closed_comp
                     lete_prodigal-single_9"
     CDS             complement(8570..9433)
                     /product="hypothetical protein"
                     /codon_start=1
                     /transl_table=11
                     /translation="MGYNWIDDTMNRNRRSGARWLHDIGQEEVQKGFFQVLRDLETGH
                     FDYNKHAFIFFEDIFMNESYAAARYKSQELAYKLTALSSAIAADKGDVDEYIQAEYSS
                     MEYDAYILNTYRNAVDVYRYNMDANAFIVAIDNISTLGKRKKLIRDKIELDIKPTNVT
                     WCQYKNMTPNCVDRFLRGIIRGKTPVSETYDVIRNNPMMLMLAINQSARKLKLYTMLD
                     TGLKMYLDANIGEPYALSLYPSIKRSQTAYSILHDGLVNLSGINIADPMFRGNLTALK
                     STLMKDYNGAI*"
     gene            complement(9446..9955)
                     /locus_tag="pig_ID_3489_F71_scaffold_0_curated_closed_comp
                     lete_prodigal-single_10"
     CDS             complement(9446..9955)
                     /product="hypothetical protein"
                     /codon_start=1
                     /transl_table=11
                     /translation="MRPFGRNQEETLMKRLEREAKAKRQLTEEETEYIVFMVNEYVSE
                     YEFPEDRIVWDVRHTKGGERLNTIIVEFISELYYDETTIGFKEIKRFIDDSYMLKRRP
                     DGSFIKMSMTSYAKDNLSQVSTTEGDLLWDVLMDVYTNAESEDTVPVDDIEEPDIRDC
                     RDVTSDWYK*"
     gene            complement(10036..11241)
                     /locus_tag="pig_ID_3489_F71_scaffold_0_curated_closed_comp
                     lete_prodigal-single_11"
     CDS             complement(10036..11241)
                     /product="hypothetical protein"
                     /codon_start=1
                     /transl_table=11
                     /translation="MPLNPGQLSVYNEALDWYKNSNKQIYEFSGGPGRGKTYVLNAIL
                     ESLQLSPYEVAPMTYTGAAAINMRRKGMFTAKTSHSWLYKCVEVPLMKNGKVVMNYKF
                     NRPVMTRKFVPTVLDDNIKLCVVDEGASVPKSVANDIIKQGRKILVTGDIDQLPPVGE
                     PRGFMYDENIPRLTENMRQYGCFNGIEYLSQRALKGLPLHVGYYGNAVVIPKSVFLSN
                     MDLYMANMDVVICNSNATRDYFTHYCRGKRGFDGYKFPRYKEPVICKENIWDVELDGI
                     NMVNGLRGIVMNNPDISGFNYTERTFTINFKPDGMTQYFPDVKADYNYINMDYNIRKE
                     YKQYESKYKKGVLFEYGYAITSYSAQGSEYNNVLYIQEPLHGNLDTTFDYVAITRARN
                     FCVVVLSDG*"
     gene            complement(11232..11717)
                     /locus_tag="pig_ID_3489_F71_scaffold_0_curated_closed_comp
                     lete_prodigal-single_12"
     CDS             complement(11232..11717)
                     /product="hypothetical protein"
                     /codon_start=1
                     /transl_table=11
                     /translation="MKKSEVMTENMREMADRLAYLFMVNGGYAIRNGFIYNTSDGKPL
                     EYKGRMICYPADIFDGNNDVIPFDVTKSSRLLEWMFAEFCKKMYYEGIVISRSSLLRV
                     GNGSAVTFVMDDGNTQGQYTTPTSKNDAIAYTYAMCYINDVEPSDVDAINNNWESFSC
                     R*"
     gene            11794..12123
                     /locus_tag="pig_ID_3489_F71_scaffold_0_curated_closed_comp
                     lete_prodigal-single_13"
     CDS             11794..12123
                     /product="hypothetical protein"
                     /codon_start=1
                     /transl_table=11
                     /translation="MITVDSCKYMQEAIFSEKITLPNGEIQYRFSIPTLLPFADKCTG
                     VTVSKSSLVNKNSDAIILSNNYIEDCNTITLPYNVDRFGEPKPGDAFVVCFLGGDPTR
                     CTILERR*"
     gene            12128..12565
                     /locus_tag="pig_ID_3489_F71_scaffold_0_curated_closed_comp
                     lete_prodigal-single_14"
     CDS             12128..12565
                     /product="hypothetical protein"
                     /codon_start=1
                     /transl_table=11
                     /translation="VIKPHKTATLEEFVESKTSSFTSYQAFSLVEIINDKTSVPIEFP
                     AYSVLNDYFDEIKALTVDIELSDAEYLKYRYRPKLLAFDLYANTELGFLILMINDIFS
                     IRDFNLRKLKLISKTSLSTLLTNIKSAESKFIENYNTAARGDN*"
     gene            complement(12599..14989)
                     /locus_tag="pig_ID_3489_F71_scaffold_0_curated_closed_comp
                     lete_prodigal-single_15"
     CDS             complement(12599..14989)
                     /product="hypothetical protein"
                     /codon_start=1
                     /transl_table=11
                     /translation="MSLNNMKAKNGVYSANTHDLNQWYADMQTQGESSNKLKDSEKPK
                     FYTDVNFLKRLRDVVLSFDKSIQPKDFENIGKLFLSVNNDNLTRSGDKTYAVLSNFII
                     HVAHSRWKHSPTTIEELRNHVLAEDNIDIFSDIWKEVVNSRSRVDKNDIISYCNAIAE
                     EVMTLESDKIISAMKVYISDYGTANNCSEFRRTTFDKIIECCDELKRIKESSTVNREE
                     EPVFFLNDRSRRQHSVANTVNQTLAPGATLVTPSREFNMLISGCDDQYATTSGFDLGK
                     TYLLGAPTGGGKSLTLIQLCEWIRRCNSEAARRITEVEGKKPIIAYITQENTVLETLG
                     RFGRMFFPKSANGAPFNMKEFCKVAANSGRNPIDAMMGKFDEYLSMVPSDIEFTIIPK
                     SAGSISTEYFKQLYDELDNMGYRLIVLAHDYIKTIKSKDSSIHEPRFLYEAISEEMKV
                     FAKDKNVCLISAFQLNRKYAGRKNDAAKNKMLKDAAGTQQQAVRAFTPDPNKNLARQL
                     SMDDVAESAALTHSADVVVMLCRENDIWTDDTGYTHRQMFVGYKNIKCRDGVSDRVCY
                     FRYRSDGMSIYDDTEDAPHEIGRGRYVWMDEYRPDCCLDFLSGTSFNNGGPTVNQTPH
                     ECYEELVAKGELPKPEEKISQGGIDEFLKADLNETKNHETRNTNWNMEPSIAQNMIAP
                     ETKKGGSFFSVDRGNAINDKRVEPKLEPINPFRDARKKRAYKENSRKFNEFLNSPTPE
                     VSVSPFSHSKEIRLEVPNIPVAANSYPVYTGMPVYTPSQSEPELAVPKVRLKFNHK*"
     gene            complement(15042..16184)
                     /locus_tag="pig_ID_3489_F71_scaffold_0_curated_closed_comp
                     lete_prodigal-single_16"
     CDS             complement(15042..16184)
                     /product="hypothetical protein"
                     /codon_start=1
                     /transl_table=11
                     /translation="MISINISDLHFGKFNPKLQFDILMEQCYNKVKDIQFDFFVISGD
                     LFDHKMYSENEAIMYATIFVENVHNLCKSKGAKLILLKGTQSHDSDQLRLFYHTLQNN
                     MDSFAIVEHIGFVEHKGYRILCIPEEHGLPVEEYENALFNSGFYDMAVFHGLLKNSCY
                     GTEIPTIDSQGPPIFDISHFYMCRGPIIGGHIHVTNCLQRHMYYTGSPYRWCFGEEQS
                     KGFIVMCMNDYTRQYLVHFQAIESFRYDTVNLDGYLEGIKDPKFLIEHIKSLMESGID
                     YIRVEFTQNSDTIPIIKDYFKNNSHVHFKTDDIAYYTAVQEVQQSNDKFKEHGYLLDN
                     SLTPEDKLARYINQKEGLVIGSEMYLTGKDILEILSEYEVTKTPTI*"
     gene            complement(16268..16954)
                     /locus_tag="pig_ID_3489_F71_scaffold_0_curated_closed_comp
                     lete_prodigal-single_17"
     CDS             complement(16268..16954)
                     /product="Uncharacterized protein {ECO:0000313|EMBL
                     :EXG78341.1};  TaxID=866499 species="Bacteria;
                     Synergistetes; Synergistia; Synergistales; Synergistaceae;
                     Cloacibacillus.;" source="Cloacibacillus evryensis DSM
                     19522.;""
                     /codon_start=1
                     /transl_table=11
                     /translation="MRTPTIMELMGVEPKYDFSGQNTYPGSTVPRVTSILSFIDSEGL
                     IDWANYMGRKGLDNRKILESAANTGTIAHESIENYLRNGIEPRNPAKAFMSFRKWYNE
                     RKLNYKMEVLGQEERLCCEWFTGTYDLLLKMNDKVFLVDFKTSNHVHYKYCLQLAAYR
                     YMLKLNKGIDIDGCIILQLNKTSVKYTEYGLDFSNPDDLNYINMCEKAFLELAMLYHQ
                     IHFVKELYPW*"
                     /db_xref="A0A011A8K6_9BACT"
     gene            17065..19098
                     /locus_tag="pig_ID_3489_F71_scaffold_0_curated_closed_comp
                     lete_prodigal-single_18"
     CDS             17065..19098
                     /product="hypothetical protein"
                     /codon_start=1
                     /transl_table=11
                     /translation="MKLNINGNIIPLKIDEEIIDGGIKRETETISVPQYNPNCGMSEA
                     EYYKRCFDEFDKDQQNTMGNMYSSVNHTRTPDERYILPEDDLPEYQDESWKYDVDDCV
                     SEDEVHINPNEEKSEMSEKLTSQNQNMTNMSYWDHKREEAQRLSEEAWHHQQVANGTM
                     LEQIASSLNGRVDDLGKIIDTAATANTNEQLKRVFNRNRKTNNGVSISPEFEIKNGKI
                     VRKFTPTFTIRTDGNKYRSAFAYFANTPFDPRYEQFKELFIKEEMAYVNSMKTFYRYS
                     HTKPVNVSDEDWEIEIDQAVNPYTEYGPDAPKMEEPEDFMNKPWCTPTKLKAKVRLKI
                     TKPDGRVEYSDPYVYEEEFVLNGKFVEEDTAYKRRINHIINYDVHAAYLKNYNEFAAK
                     KKAILDKKCPGWDTASAGEWSVLDIMNFWDVAVNKPYEKCQRYREKQKLPVCPDFEAY
                     TRNIGLEMMHNLQTNNTEGDIVIRKMGLKPGMDLYDECISKKEKEAKWVSEVFNSDGS
                     MNMDVIREKYPFWDAMVEAHELAIKYGNTKHSTIAKCGANIDLPLSVEASLSDDVKTE
                     LGLMAEAPDYEFMKEYAKKNGKTIAEAFVLKDSPFRDCFDKDGNLKEGGFGSKHRVYP
                     SAKKKDKDELDATKYPCDTRDITEIPEEARKFYTYDPIFKIWENRKAIENLYK*"
     gene            19110..20705
                     /locus_tag="pig_ID_3489_F71_scaffold_0_curated_closed_comp
                     lete_prodigal-single_19"
     CDS             19110..20705
                     /product="hypothetical protein"
                     /codon_start=1
                     /transl_table=11
                     /translation="MQINSQRVENVEDNLPQTSYMKEWFNSLKSKYPLSTYVPVYLQE
                     HIRGLYQNIDFKMLPIAEQKAEIKRLFAQHGLRFLASGTNRFTFTCDYDPNVVIKMAY
                     NPGGKINGEAEMFWQDKIAPYVTKTFEVSEDGLFSVHERIFPLEKSEQLLEVSYQHLI
                     LLVSLFEKGYILGDVGTHTFRNLGIRPGFGLVILDYPTVYPVRKGDLRCRCGGRIFYD
                     AGFNKLECKVCRRAFQPSQLSASHIRTYRDLAKSLTNNTNNSEYAGGIDMKFRLNISR
                     NGEIIESHEYDTRRYKETPRVVVKDNQIVGAREAQLGDTAPTVKLVFSEGAKAPLSKS
                     PLAGTKKDPVNKKRKPKLTTVDYSNSEKLGFDVIPSTNYKKAEEPVEEVEVEDVIENA
                     DMDEDVASVIKHLEDDADDLGVTDDDTAVEPQSSTPDYSGLKALYGEDIANEILNIVK
                     DEAESKPEEPVAEEPRKKPVRRRTKPVEKTEAFDVTPDEEAYPKKKTTSRKKKAESSD
                     EDESKPKPKRQRKSKAKTEEVSE*"
     gene            20705..21256
                     /locus_tag="pig_ID_3489_F71_scaffold_0_curated_closed_comp
                     lete_prodigal-single_20"
     CDS             20705..21256
                     /product="hypothetical protein"
                     /codon_start=1
                     /transl_table=11
                     /translation="MKGMFYSSQYKPDVYNPNQVWVFMDDEYDGRFSNATSGAVLLPS
                     VATVVQSQDMNNPAVFKACYGDDLRRPSARQFLISIIAGVILNDKEVVFCPGTSPTEL
                     FLNDFLGYLQWTYGIVIGGETGVPFSINQAFYDAISNEAMAFGIKLTPYDIHNSLYGN
                     VPISPFKRGGIRNDNILKEEFPF*"
     gene            21222..21788
                     /locus_tag="pig_ID_3489_F71_scaffold_0_curated_closed_comp
                     lete_prodigal-single_21"
     CDS             21222..21788
                     /product="hypothetical protein"
                     /codon_start=1
                     /transl_table=11
                     /translation="MIIFLKRSFRSDIFDDYVTMNMSAPMDGAGYDIRCLDPTWALGI
                     KKMQELCYYNGEDNVEFDNWYRQYIETNPQLMTALAFIFNQLFNNKTVIIFVGSQPYD
                     DMITESFIKYLTTVYGLSPLFIENYYADVEEEVELIDLDAFDDFSEYGIEVAKSIVDT
                     YCPNLGVMCSPQEVESYGLRDIEYESLY*"
     gene            21772..22566
                     /locus_tag="pig_ID_3489_F71_scaffold_0_curated_closed_comp
                     lete_prodigal-single_22"
     CDS             21772..22566
                     /product="hypothetical protein"
                     /codon_start=1
                     /transl_table=11
                     /translation="MSRYIKPLWAKDSYTIHQTYVLTSCYEYDIKKANISILLNLGLI
                     SPELYREFYDMPDKATREIKIGLMLRDNPEMNKALSNGFKEYRRQLFEANDILPEEVI
                     AIKKDAIFVTRPLKYTKFGYVHFINKGEYSMFYRLNNLEIWYGENDINGSYIQIKGIK
                     DSLLNTYECAFINLLMMVFKPMSRGYADVALSELKKVTDMYLSGKMPISVYREMNSGF
                     MYRIKNSKYRSYHMNQEDVQFIDNSYNLMLLGFLKQTLVNMYLGGG*"
     gene            22710..23006
                     /locus_tag="pig_ID_3489_F71_scaffold_0_curated_closed_comp
                     lete_prodigal-single_23"
     CDS             22710..23006
                     /product="hypothetical protein"
                     /codon_start=1
                     /transl_table=11
                     /translation="MKTLFVSDRGLRRINTNLLSGNIEFKKLTKSEVINSITKRVELF
                     PDKIMHDALEDLRECGNIEFIKRLSPAYLCVGDVVYVAKIETGNQISYFKLTIT*"
     gene            23114..27220
                     /locus_tag="pig_ID_3489_F71_scaffold_0_curated_closed_comp
                     lete_prodigal-single_24"
     CDS             23114..27220
                     /product="hypothetical protein"
                     /codon_start=1
                     /transl_table=11
                     /translation="MNSLLVRNMDLIHSRTSEGVHVLKFDTSYPVKVSGYIIKTFKAT
                     DDYKAGDSFKLVLDKTQSVVIPEEKIYGFREQFSKEDYFKKDDCVMAIIEANSSSLGG
                     SIRICNLSPVSNTANEGIYITYKCNGINDTEKLQEIINLIYNATDTIEVNNVPVTISN
                     RDITIEIVGRIGLGKPTVFESDVDRERRIAYINVCPTNKDPYFNIRLNFAKAAFRDNP
                     YGDIVLYANPEDTEKGIPGYRAFLFNIANTTSHPKLFVDSLRFENYLLSYLFCENEYL
                     DTSNYTSIRTAYIETNDMRYTDSSRMRYDLEYPMPCIADNYSSVAKIVFNDLSVMDIT
                     NSREHLIINSGVCEINNINVHYGTPDNSKYLWGHIVSTMDSLFVNAPKTFNSNNGKLF
                     VNGDYNIDELNVRHVITDTTADYGQDFGYIFDTISLADIPQGTTPTLTFRNSVFNCNV
                     HNVILNIGGVVTVKNSEIDYKGYKNCNENSIIMSYGGSVNISVNEVNIDSDEWGISSI
                     YLFPIRNSLETGAQYTAPNLKSNSNRFMVKKGLNTIFKKITIPDGNTNVAAEDLMLDV
                     VKATCYIYNIHSYMSGDINRSNRYNSVSLITITDCDYSCTYTSTISSPISKYSNTQDQ
                     LIGSLYETGYIVGVLYGVVILYSRGNPIIKIQNCTTGMNGLSDGSIFSNCPTMGIICV
                     STLTGTLSISDSDIKTCTSTVVNITNRQEDILRLMTQNLLNNPELLNSYPLEVFDLDN
                     NGVINTADLLVSGIIQATQYSLDMNIDNSVIANGFEFAGADDDSEFIKAVSPSNQESI
                     RNTIKNNIAIFPGVYTVKNRKCRLTNTRFECSDVILNPVANNSDIVINNCDFYSCTLL
                     GYEIQNSLVKKTGGSNSEYTWSSFCGGKNLNQVDFSSDTKLKIDSCRFHPQHHPVPKI
                     FAQISISTVINSYRAIEIGENSMGSSDRAVPVRDKLRLKYPDSFAYNIKAHSNDSYYD
                     EADKTSLSMYNIPNVTIDGCDFESIYRAVNYVWTFSANYDNVKSATAKKITSGENQGD
                     YEYESMISTRGRFVMRNNFVRSVMDKSSGMNGTITVNGRGVDSEFYANTFLSAAKRCM
                     SCILIRTNSIEFCDSYDIEDLSPNSIIAHDNVFNNITYGLSADMDMDIYTKNYNREYD
                     SPYDYVSPGDTNVPNSSDMVACEALSCGINMYGPNISVDIRNNKFLKTRGTPGKITSD
                     STYYYIDEEDITNKIECKDHNTITNVLLPEIKAKTGLMSGRSMNFGLFGPGSGSCYSY
                     KFWNTAVIRGTIKDNLMGAMSGDMLINITTRGLYHITEGFRNDEDDDVFENTESDIVV
                     NSPTTETKRCGFDVDLKCSGNYIQPLFPSINQLSNGYRFDPDKKRFYK*"
     gene            27298..35730
                     /locus_tag="pig_ID_3489_F71_scaffold_0_curated_closed_comp
                     lete_prodigal-single_25"
     CDS             27298..35730
                     /product="Uncharacterized protein {ECO:0000313|EMBL
                     :ETK02483.1};  TaxID=1411148 species="Bacteria;
                     Bacteroidetes; Bacteroidia; Bacteroidales;
                     Porphyromonadaceae; Tannerella.;" source="Tannerella sp.
                     oral taxon BU063 isolate Cell 2.;""
                     /codon_start=1
                     /transl_table=11
                     /translation="MPRFKFDIGLEAMTMTETTVTNGVHNLKIGNYIPLKYPNENGTI
                     TTGMINKIFVANNAFEEGESYSLFGKVFTVTNPKILIGKGDYIKANFDFSDNTIRLIN
                     MSRTEFAPTDIVTEENYDYINLAALTGPAEIFNLPVKIMHDSDVTVDVTVSAMVRKGT
                     LTLKMYIDEISTTEPVEVVDYSCNANTNDENKKVSVTMSHSLYHRNKLEEFNVRVTAE
                     FTPIDYEYIHPYLDKKTPILIHKESSEYWKTNSHKTELSMSTMSIFGKMIELNLPVYQ
                     NRPDDSLKGDDATSDDPSYLYDFDVYYKKINNDTEIELFRIINADTTFTKMYKVFLPD
                     EIDGIPITKFHSGLFIDMHIKHIRIPKYLKSTGDGISLDSPNPNSSNPIKNLHEKYPE
                     SERGLMTVDFGENTNDIDMGVLFKQFFSHWDNSFPASISMETIKPYTIGINPPYVLQA
                     TDVYTSRTYNYDSSGSGYPKHEYYVATNSNRGVRTDIGLLYTSATYSNDYDYTRYNNN
                     IDYNAVTPQKYSYSYYAHITLLESLIEYILMGKTSITLEPGNRDFVEIDDVCKEIPSV
                     YKNFDVSGESILEWLDTYFSGSIYFSIPDTTKYIQAYAFNYLSFAEQGYFCEKLIRDD
                     MYSFSIRNHKFFYDYKSMTVIPCGPGGLTNGLGKNIRVVDKNAFNNCYIFQDLHIPNT
                     ARYINLSGTCLYKENNYNRHYNQDSNTVIDTENFEDSSFEIPMKNNTNSSIVGLFNIY
                     TGHTGWRSNVPYKNPNVQDYTRNGQDEDGLIYDSMYNGKFIGSYYDVTYYSLFALADN
                     FLSNNSHTSLLTIDAPVKNELDTEDEVYSYVDITYWTQVSRDTLIKVNVPTYYNLIRQ
                     KHNYNPTGAWYKGVYEWNASYDKYYYKSQNIGPYSDYTYPQFYLDDVGDTTKSFDVPV
                     TLLEPLTIPSHTTLRIGTLIADDLVFEDETSTLELYKKFGQNSYSTQYFLDRSYIKLA
                     KYRGKVYNSLESATTKNTDANEIDLLWNLNSRHGFESFFYNEDRRHTPFLNGIQPYNG
                     NNNLIPKAEQYGTTEPLFLANDGEKGIHYSFAGNVFADVLVYPRTIDLGNIDSELSAG
                     YFYDDNVFDPSSFNKSTFNDEFTRFYASIGGEDSSEPFTTATSLPNAYGTTGFPLYLH
                     GCTYLPELPNSVFPPCRYHWNGQHTIHMVAKVVGWHSLLDMQQGYGTLLDPGENTTYY
                     ASGWWNGNFTVSEDKSNKNFHRDWDTDNEMSDEDCIRRMGVYDSGSYPNDYPNNYWMR
                     QTERYSIDTQNLYFGQGTEIIRKNAVGIYPSLFRRYEENYATIFIPPSMKTIEEDAII
                     ASNYVLYVPEGCTVGPLYCTDATIRRLIRTRDYKSHDAKYAEAVEIKYYAVANDMESH
                     YTYETEASGDSVKITGFTDSPETAPEQRKSIGSYLMPSEYNNLPITKINPIFYDNEDV
                     RHVVGEIFPSANLVEIPDNYAKDCIHLMKTSIPSGVTRIGNNAFEHCLKMYNLDVLST
                     NITYIGDYAFAYCGSHNLADSYENLDNLTYGTNGEFKHSLYNHTSSLVMRDRTAPNCA
                     VNKLDISKCEYIGSYAFFNSNMIKGVVNLPENSSYDTIKEGTFRYCSGITKVVIPPNV
                     KTIEAHAFENMTDLEEIVIPSTVENAELSFFGCIRLKKLIVEPSVNPDAIRNISDNGF
                     WHCMSIDKNKFDISGINGRIGEKAFYHFSFDVEELDFYCSELGEYVIALSDIKKITFH
                     KNCKFGTLQILFIGQSIGLYGTNSRDIYNISLKDVYADEGVTLTINCDKNFLGWYNNF
                     PTDQCVGINKFTNAAGSSICCCFQDITDILLSDTSPTNAKYSSYNSNNNGGNRLGFSC
                     ETPTPMCTTPRYSSQNDSLCSEYPTFSIIPIVIPDEYWRTEFELISESQYTSSSSYDI
                     CGIELPFVNRIQTGLFYGGGRSKLMYAKKSVYDKRITKKIVPFDKLMPFGIVIEYDSN
                     GVMSGYSIDDYCRTFNKIKDGGNDISDIKLPALSQHEFDGTFLTGVSLSDTVTSIPAY
                     CFNETLLSEESIQSILDSNNITEFGDHCFSMNESGLGIAYPYFEDKKGTPFVSKEVDM
                     CRFKYLFLLKKNKDGEICDKTGKRWELIYNVIEKHNVDKIELPPEEELFCTKYLDKDT
                     GNLEYKDMTEEEQEADRARAIKGWRSVQNYIYKTIHSFPAIYMSNREFKNEESLILND
                     MMLDIYRNGEASEYYDNFIVIKRRDFSLPKILDFSNVSVDKFKYTEQTNYNYYNGHHF
                     FGQFDLESVIIPDTWDKLPPSFFENCSKLHFDIPTSIKTFSNNCLNNTDIYGDYTFKN
                     ASFKGSMTPSNYSGNEMGTMTFIDCTNLPSGINQGTFLIKSETSNSFNIIYSCDVNYT
                     FGEEITDLTATSTSSRKVDIVIPDTITKITSPNNGFTSLDNIEVDLGEAQFDESDADN
                     NYCLFTSDSWGRMWSWRMGNGSSSTNTCEVKKITCNSEYIPRFFCTRNDLIESIVLGD
                     KVKYIDAGFLCGCNVSTKYGAVFDRLTFSLPENIEAICSDSFISRTKIDNVDLSNLPH
                     VALTSDDLHNRVYTDTNEDVLSTDTTRGVCECAVNLTLPTSPDVYFPQGAFALTNYST
                     DSRMNEFTGARMKTVNFNGAERLPNYAFYEQTVLESVTASKDFYLGTESDVAADRNHR
                     CFFNCKSLTSFPFNHLKGRIGYNEFNGCEVLETPDDNCTFSGITALNAYGEYSDTDTT
                     NTVNNYSGAFKNCIAITKLTFDDTCTFTFVGADFAYGCTALREVRLPKTCMRICSGAF
                     DECTVLGSIIAPEGIVVETNGIFLNTTIHHYNVETGEMID*"
                     /db_xref="W2C5Y9_9PORP"
     gene            35795..36553
                     /locus_tag="pig_ID_3489_F71_scaffold_0_curated_closed_comp
                     lete_prodigal-single_26"
     CDS             35795..36553
                     /product="hypothetical protein"
                     /codon_start=1
                     /transl_table=11
                     /translation="MAIRRTRIGELKYSFDENTRTHNLTSNYAPYSKYGIMSFFCPTE
                     SYKEGDAIKINGTSYVPYTNDGNQLGDNYFVGEGTPFPLEENDKCIIEIITEPDSGSV
                     FLNKLIVDKLNVIEYDSTDTDSIHITTEYAKIHELEFVSAPSFNAAQCVAKAEITVKN
                     TEGKETFMTFKFIYDDVDLTMYPQGSFRKSDESHTFEFFIPLDIESSGLHKLEIYTKV
                     NDSEVEFDLLKNNVKAILRGINIYVKEEGYDATP*"
     gene            36540..44243
                     /locus_tag="pig_ID_3489_F71_scaffold_0_curated_closed_comp
                     lete_prodigal-single_27"
     CDS             36540..44243
                     /product="hypothetical protein"
                     /codon_start=1
                     /transl_table=11
                     /translation="MQHLKHTKTDRVHNLEFSGKFNPMNSNFIVETEFQATALYEVGD
                     TFTVNGTKFNATLNPNVYGLFMVNDMVHCVVDFYRKNLVIVNTHKAKFDALWVFNPKN
                     PNITESSATGNAMKDGSSEVIASLFFGYGDEGQSQLHNVEVGYSFSTRNLWANDNAAD
                     AVENPDKASYPEITVKIMFGDGASKGYPESTIHHTITRRCEMISNVVTFNNMPSGDST
                     VKISVTGAVIQNSFTCYVQAPNMSTKKEVPIIYYKVPGKEDEAYMIGWNDFEVKDMVV
                     PAVIPRTTYKCIGYLDRNTIASTSSSVCYSSLVSDEDREILNAYSSYITQYMFDYSNQ
                     YYKALNRVTWGPNIKFALINGSSYRYVNNNDYSGSMATYFDFSKCKSISWISHGSNYS
                     YPVNPVYDTVYDSETGLNLVDLSINADEEDGLIWGDDDMYYNGIFINNDKMTTNAAMS
                     RRNNTYTYGGIDSTRLIKFSISKCPFACISCYLFYYNALKEVNCDADYFIIGTSDSTR
                     YTSSSGFAYSVSTIKNPLSSDYSVRDCMSDYNLYYSRFENYTSSAYLNFPSIPTNDKK
                     YTSSGNWTELTEDQRINVNLNFKTMVFTYYMYFYTNFSNSYYMYWNNINLNLSGGLLE
                     VQYLWLPEEVSKVFFFYNMKSKLYNKSTYNNDANYDINCYTMYGLQNSNYISETYSSS
                     YNSVYLNSNSYSNSPNSQTSNRLRFKAKYIYTPCWDINPYYYTFTFWGNWGMPEGEDY
                     YAFDIEEDMVASSLGNYISTSYSGNFNPVSGKVNSKNSSYSMYEWTSAGCVEPESGWT
                     KVRVGGILSLFDKSNYACKGLYNAVYSTNYREKFQPVFELNEIGSLSGSALAMYPYQI
                     DCRRLKLILDGTISYNKIHKDAVIAQAALHGQSFAESSNVLDLREVGYVGNHAFGMTI
                     GIDEIIYPDEGSPIESMASTWFEGIISSSYRDEIRAEMEKDYTEANFYQFRANNGMLY
                     NMYTNCGTYTNYLMTKSYATGSDYIRAFKFLDHIDLSKPFKFNCRRITNVPILWNEYR
                     PISLVEDRDSFNNMRQFLYGEKYYTSKSTNFPHEGDPVYKFSTSSIGGSSTYTSPIRS
                     TEFENPEFEYADFTRRMVRIMHDSDIIPNSGWKVNGKSIECVTDMYLTSLYNDIYVGT
                     YNTPVNNLNAFYNSGSFSSGASRAMHSFTYAAVLKQIIDVSLGKKAPEDVVFPKVEIG
                     PDVEFIGAYFLCGFPVYFDPANPDDFEWKTIDLSHVKAVGDYPFAFTFFTDKSDPNKR
                     FFYGDNGIGLAYSDENISAIDEFNGYSPIQTVILSEDIAYIPNGLDAIPNIVIPETNP
                     NFCFENGYIYNADKTVLLKSSLTVDEIKAFTDDAEEITIPDTVTTICCWNSVLKYDRR
                     IRHMTFHGTKLDLVDRSSDVYDSTTQIHPDYMSTTFEFPPNLESIELPGQTNIPLKAL
                     PHYPEGLIIHLYNSTTSSSKYYTPSGCTCGEIFTTASVPTAYANVGNTYYSNSVVTRY
                     SKSSYWHHYNTFTKTVQPELSTLATPSVSKLQMVYSNPVNDDPLIDNIVINVPNDVYY
                     LTTPNHVDQLCIQSGRAANMPLFTRIKFDNLVNLSNSNYSMADSDETDIKHLIMYNGA
                     KNVLFRVPPTRTGDYTITAGCRVFPGAFYGCTLDNLTIAGTVSGKEGVSYRYPSYNTE
                     TDGVLGYYGTYSTASSAFEYQLEYTNPKPLDLYWPFAGLTVENLHVGLPYYNAGVCAM
                     HTWAYNFYRYSNQAKYNHIGWDMGYNEFVDTLYKQVKSSNVLPADWDKKSYSRIKNLY
                     IEAQSPFMPSITKIEYSLKLFRNPDCEDATILHFPEGTRIQKLGKEAIGRYQLADPDV
                     LLECKEMGVNATKGTIGIPEYTYDEYDGYNIASGNQFIIKKSDSTLTFKNSTFDEIVL
                     TDDSVNNDIVVEGCEISDFKNLSNQSSITVDKLYQFIKITSEEEFRRIVFSSGYGDSI
                     PDGLFCVDSDLDKPGTYVPSVGYDWVYDSEAGGYVNTKRSYAIFLRITSFADNSELIT
                     FLEGFKSIGSDNYFLLKHKESELLTLSISSDVTSFNGKIWAVSLDWYDGYDENGYIKI
                     KNLPEPTTFYPSETNTKVAMNDYTYVSTILIAFCDRGDRSWISVPTEHHASISYAASR
                     GGTPSNSITIKSKNNPALDYIKQMYLNTGITLDLNNATIDLYNTTTYGLTGACDEISI
                     NVYRTSSIYLTRCTGTKVRLNSQISALFLYNQRDIYYTSSRERIKELDAYFDENSITD
                     PIDKMLMTSNYIDNRGFLSGLEISDICEELDIFGFGSYDIIGMEELRIDSVAKVYWCS
                     NLYQGIGLSPSVVCKKVTIHNICLERPSRWVSSNQKFGRFMFRESAVEEVDISLCESS
                     KIWAETNWNILKTLYTSSTTNATLGYSNDASPFYEAFCYAGAIKRVNLNNITKIFPSM
                     FYYIKFYSAATADGYISELEEIATDEPITSIGTKAFYYAQVKTRNASELFTRGTGSVV
                     DIQEYAFRESNMHMTDFSSCTYIGNYAFYRDTFPENEDGEVILDLPVIESIGSYAFNE
                     TNLTKVRVKAGCTYGSYAFPEDCLVLETY*"
     gene            44333..44545
                     /locus_tag="pig_ID_3489_F71_scaffold_0_curated_closed_comp
                     lete_prodigal-single_28"
     CDS             44333..44545
                     /product="hypothetical protein"
                     /codon_start=1
                     /transl_table=11
                     /translation="MGDSNEKFVIIHKNGDSNGDVKHVINMNLIRTIEQYDDTMSVLI
                     LDMDETVCLNIKETEELKSQLEISIY*"
     gene            44566..44835
                     /locus_tag="pig_ID_3489_F71_scaffold_0_curated_closed_comp
                     lete_prodigal-single_29"
     CDS             44566..44835
                     /product="hypothetical protein"
                     /codon_start=1
                     /transl_table=11
                     /translation="MEESKCTLVGNLLICNGRTQNGFNIPQDGDEIIINLNEIKAMYA
                     HQSPIDGRLETVVAVERDMSIIVYASINEIAAALNAAKDMMPPSM*"
     gene            45007..45243
                     /locus_tag="pig_ID_3489_F71_scaffold_0_curated_closed_comp
                     lete_prodigal-single_30"
     CDS             45007..45243
                     /product="hypothetical protein"
                     /codon_start=1
                     /transl_table=11
                     /translation="MTNYFNNNDGSVSVNYGRKSIIVPAEVWNQIKEHVNFLSWGELS
                     ALVAHATRGVDVYSSNSNKNNTNPNADRNWGRRR*"
     gene            45401..47602
                     /locus_tag="pig_ID_3489_F71_scaffold_0_curated_closed_comp
                     lete_prodigal-single_31"
     CDS             45401..47602
                     /product="hypothetical protein"
                     /codon_start=1
                     /transl_table=11
                     /translation="MQNVLLNYEFYGPFEELARTGTMTIYPKELNSNNIDSYREGLMN
                     IFKDGIETDFVKQARVRLQWDNNIGCNLSLHDTFYNLVMWKMITDLDQKVEPYNIFYS
                     KSVSADTIKDYIDENIVSKYVDKVDVLRLNRVIYDSYKHLMDIDIFAKYLGNTFDLWD
                     FVELVKKHPRVNEMFNKDYDVSIENAQDFWEKMTDEFLRIIDEESLAVLGRDHCCANA
                     KRARSGLSPRQFKELSLNIGTKPDGRGSIYPHIINSSFIDKGLDSLESMFVETASAGR
                     YAQIISKGNVATSGAFARILGLNNMDTFLNEDPEFVCNTKNFVKFTIPDASSKDAKKI
                     FKMLIGRFYRESENGVDKLIHKYDMNRLLGKTIYLRDPMTCESKARGYGICYKCYGRL
                     AYTTRYINIGKIAAEILSALLTQRLLSAKHLLAAKPIKIVFGEMFAEFFNNEELIISL
                     NPEVLGRHAFIKINVDDIESSVSEDDVENEDEASLNMNEFISEFILEVDGVEYSMHSD
                     NYDSLFITPEFTRVLNRVKTVYEDDKSIKSVPIADVSGIPIFQLPLVNNELVKSLNEI
                     KHIINLTKVTSNLTKDEILQRFIETIVQGGLNIHSSHASVILSNLIRDKNDILDTPDW
                     TVPNQSEYQILPLSSALSNHPSITISLMYQGISRALISPITYKKNKPSRMDMYFMEQP
                     QVFLKDDNDSYVERTTGDGPRRPFRFSSDARRKEREYAMNKRAEREHVDLD*"
     gene            47690..49237
                     /locus_tag="pig_ID_3489_F71_scaffold_0_curated_closed_comp
                     lete_prodigal-single_32"
     CDS             47690..49237
                     /product="G121 protein n=1 Tax=Yersinia phage phiR1-37
                     RepID=G4KK60_9CAUD"
                     /codon_start=1
                     /transl_table=11
                     /translation="LYKIEVNYSHIKVNDYTQGDCPKLESYFRMWNASYHRSEYHHIK
                     FDVENRALYLPRGMDIIVIERLLNCKAHYNDKPSPYAINSTIGMKFPPRDAKQSETIK
                     FLAGAQEYRNYKNYSQYLVALSPGVGKTYVSTAYMALSGLKTMVISYNLSVQWKERIL
                     QYTNIRPQEIYNIQGSPSIMSLLRKSPEELNSKYKVYLATHDTLKSLMSKSPTALDEL
                     FSHLGIGLKIFDEAHKQFENICMIDYATNTYKTIYLTATPVRNDTKENEIYMTYFKNV
                     PKISLFDESDKHVKYLAMKYSSEPTLKDMDMCMTKHGFNRKSYSNYVVTKPAFYKMLY
                     CILDMCRKMPGKKLIYIASNDAILTVYKWINSDPRLWYLRGNVGIYTSINKNKQADLD
                     KEIILTTSGSAGEGLDVPGLICGINLADPTRSEPLNRQRFERVRARGYFIDVIDEGFG
                     TLMRYYYENQKIYANFAVSTQQISYKKDKLDCVEKQINKDNPIPSDVIFGKCRAHIKR
                     QKEFGTS*"
                     /db_xref="UniRef100_G4KK60"
                     /db_xref="G4KK60_9CAUD"
     gene            49387..50676
                     /locus_tag="pig_ID_3489_F71_scaffold_0_curated_closed_comp
                     lete_prodigal-single_33"
     CDS             49387..50676
                     /product="hypothetical protein"
                     /codon_start=1
                     /transl_table=11
                     /translation="MMTINELRKSLEENDGRKAIESLISKLGTKDKDGNVRLELESFN
                     RAELVKRFGLTNQDEWAAEAEAEADRKKGVSDDEIANRVENGYYLKKYITDIVMKAVT
                     KTFEFKEDAFVEKCTIEMDKDNVISFNGEVVSANPVDETVAEETKEEAVVMANSAPVQ
                     HDASCTCGCNSNKTLKEKIEFVNKKSNKFDAIKDKVDNLTPEQINNVVYGPQLTMDMV
                     TKIAAPIPEGFYSQNIGVLSYAKQYFLKLDELCCQYSGRLSNEVQYLMDQLNMAFAAM
                     TSGAVPMGSVPSYNFAEIVAQQQAQKAYDATKAQQAAAANTAQPQPTNPVPVKTAPQV
                     GLPGVGDAFISSKGKKHNPADIVKAMEAARKNINAEVSAVQNPQVPVTPISPVYPYGI
                     AGARCPFPQPAQPQQQLPQLPLMANSMPVFMQGMGGI*"
     gene            50745..51230
                     /locus_tag="pig_ID_3489_F71_scaffold_0_curated_closed_comp
                     lete_prodigal-single_34"
     CDS             50745..51230
                     /product="hypothetical protein"
                     /codon_start=1
                     /transl_table=11
                     /translation="MNPMFVSYNSYNRPQPTPIRTGVNGFMSVLSDITGDDNTPPQQA
                     QAQQTNLADTPEAREFFMNSLGFDSSMVYDGDIQEDYNHMIGIIKAPTPQFTTPYPTP
                     PYGAQPTPYGGYPPVNPYPYLTQGQIMDAAASAAVMLQTPAPSSYPCLPGEIDNNEPP
                     F*"
     gene            51466..52548
                     /locus_tag="pig_ID_3489_F71_scaffold_0_curated_closed_comp
                     lete_prodigal-single_35"
     CDS             51466..52548
                     /product="hypothetical protein"
                     /codon_start=1
                     /transl_table=11
                     /translation="MVSQADEKMTVITRVTDTVLDIKDDNFKSKFKIMIRVILVDSKD
                     DGTPMMDIVSTSNWSTFGNRCKTGMMSRRMDYEMRIVFNGQSYNDGTVIDEGDLEAIS
                     RFIERVDETLNRQIPGTEYKRAMNVGEFVSIYNTLSASDKIKMGNLFGLSFSKDHRIM
                     GVHGDLDMCLGIEYTTDSSGKIERPGFIKGPILEFSSFAYLLSRIAIDDYTKKINPYQ
                     PSAGMISRNLITITLAPHFDGSIQSVNMARNYFPSLTDSGVSLNTYEYRALHAFCSRF
                     EPVSYVSNIKNTFIYSHKTIPYMYAIKHPFESAYATSQERKVKRYQERRERTMSPEEI
                     EASLVEPPKKTTPPNNNISSIFNALK*"
     gene            52591..52941
                     /locus_tag="pig_ID_3489_F71_scaffold_0_curated_closed_comp
                     lete_prodigal-single_36"
     CDS             52591..52941
                     /product="hypothetical protein"
                     /codon_start=1
                     /transl_table=11
                     /translation="MTNTHYAFFDNYALGVTPTNKILIQMFIKLLNDRGYKLKRTDIH
                     IPDRSRHCHPNNALYERHKVILEISNHDSALLYLLNRYGLTSNSVRLGNLRLVLSFPV
                     CTERLNHLLVNEMK*"
     gene            complement(52984..54234)
                     /locus_tag="pig_ID_3489_F71_scaffold_0_curated_closed_comp
                     lete_prodigal-single_37"
     CDS             complement(52984..54234)
                     /product="hypothetical protein"
                     /codon_start=1
                     /transl_table=11
                     /translation="MAKYLHYNFSAWLEVIDDMITEYNRHCKISNKTLIALKREVNKF
                     FTNSECIGLLFTENDSLFFGMCVHPELSPGFIRNVIENRDENLRIDKYRIEIDSKIFS
                     SILDITKEEILAMMLHEIGHIVNDTTICEEMKDAVNVYAAKNHISVKLPEGDKELSLT
                     VEILRYGFNASIRKMKSMFCIYKNGEVLADHFVYEYGYLDALQSIFKKVTKNGLNVNN
                     TVPNKLVALTWSMRLITDIAFKRNTAVHTLMDAYRITQSKLEKISIKAAMDKLKTYST
                     NDDVNIVNIYEYYNLCTDIDPIDEQEIIEESKEAEKKKERRKREAILKGIEPFEEDYY
                     EFVMEARSLVNKNDALYVLRQVNHHISVLEDVIQSVELKQSERDKYLKLLEQYRELRF
                     DLAHNSKFKYDFTGSVITISYPEL*"
     gene            complement(54320..56311)
                     /locus_tag="pig_ID_3489_F71_scaffold_0_curated_closed_comp
                     lete_prodigal-single_38"
     CDS             complement(54320..56311)
                     /product="hypothetical protein"
                     /codon_start=1
                     /transl_table=11
                     /translation="MAIYKEVKRQQITPTGDRMYGVTKDWLNTLSAIRKTTKIDAVAS
                     PAVALCEGAIQNDIQAYYKRYAFNADDPAFNPKFGGNPEKMQEIEEEMNLYYENDRKA
                     MCEAQAINGFNPTMTFTPPLHKDILMNCVWHQGIIPRLVTNTPDIPVEREVLLLVDPT
                     TGEKFDMFQEQYKISQAMNNCRPIRRIACAFPENNTTDFLGSLFGVSNDLKFGGKVRE
                     HLDTNAHISGLIASIMVQPGESYTCLDEAGSYRQYMTDNSCTIEEAIAAVNAAAAAAG
                     GNAADIEANFVTKVADSVTKVDYAIIPVRMITYPIIGDSNRTGFNHEVEINIANATGD
                     GSETAKVLVSGIYRDDRLQVMTNDSRIKGLIFTCRQAASTGTLPSPRGEWIRKTHMER
                     IPEATHVQATVSPEEMKDVSVLYNVNQVTKHMSFFSKIMENNRDDVAKEFLDESFEKM
                     PWRHQMSHVFNFIPEYQFVDDHIEWARKAFLPDLDTYATQMLNIYNDGNVIVNVVGRS
                     DIIRKLTPTNYTWSTPSSVGPFQLDFVKTVQTSDNRTYQFISSDKMRDQNNLIVILTP
                     KNSERFMYRIYDYQTYVSNELRSPENVYLPAITAFDRWGIFEYMPVQARINCINVMGH
                     SAANYNDNMAQVGGYDTFTQRTRGLNDWGVINPTGASVH*"
     gene            complement(56464..57378)
                     /locus_tag="pig_ID_3489_F71_scaffold_0_curated_closed_comp
                     lete_prodigal-single_39"
     CDS             complement(56464..57378)
                     /product="Shell matrix protein n=1 Tax=Isognomon perna
                     RepID=G9MBX0_9BIVA"
                     /codon_start=1
                     /transl_table=11
                     /translation="MIIGGPLGWYPKHVPVNEADDETEAQTTPPAEEEDDAAEDYTAG
                     TDDAEAPDDDETADYTDGADNTGDDDGETPTTEIPDTDGGNEDQQIDVNVNVNNDGGG
                     DGEDEDGGADYTAGTDDADAGGEDGGDETTDGGDATDDGGEEGMGDDGAEDSRESLFN
                     DLNAIEDQLFGDLTDEQKKLKHNELKRLFNELYRSTDKTINKINLIPKTDANVQVIKL
                     AAKILVELKEMIHFNITKSYYTRTFFENDVLYKQCLAQFNAVTNLLIEIAPDVSDKTE
                     SDAKDLDDKLDDLDDDDNVTITPSNMTV*"
                     /db_xref="UniRef100_G9MBX0"
                     /db_xref="G9MBX0_9BIVA"
                     /db_xref="hje:HacjB3_13465"
     gene            complement(57380..60469)
                     /locus_tag="pig_ID_3489_F71_scaffold_0_curated_closed_comp
                     lete_prodigal-single_40"
     CDS             complement(57380..60469)
                     /product="hypothetical protein"
                     /codon_start=1
                     /transl_table=11
                     /translation="MNITYNDIMHRKSELALDRPSNAPDGIYYMYENVLNKQYSFQDA
                     RTVIRNWRALSEDTNIAAGRVLDIFEAATIHDDSIANIEFLANLICEEVLNKVRDAAQ
                     VQLGMNIKNGNRKRSLRKIHTVVGAANLPNAYKNPTQEKVKEERKRQGYTGKPYGGLK
                     KIEKDTDEAKTKKDETVEECYNRMLEKAIAIEQCDRILSNNESLNKRFDFDRAIRESD
                     DIQETVYQLCEYIDTYNAPFKVRFNTALENIAYSLHKNGVNIANEELIPMITGYYGMH
                     EFITENKFDDMVYILSEAKLFTPEETAYTLSIIIDDEDKVSKPNSIYEAIDIICEAKK
                     PIDPNKELSKFKLKPNKDAASFKSLLERIYANDSTSIAENMDNIFDILRYGIIVGSFA
                     INPVLAIVTLITDYCLKTKYGRSGLQKSIKKYDKEIMRVNRQIKKCDDDAKKEALKKY
                     RDKLFECRSLMTDKLDKLYTRKENEKRSEKDDSYKLYDDGSDDDFDFDFDFSFDEAAT
                     FIAAFESIVESIYWDDANISDIICEKITKTNDVEDYSVISEFVELNYDILDVDKIIRT
                     MESVNETNISNHSYYLVPELAYNIAKLKKLDMNDIKFKGVYEVYENTKYKYQSIDEMI
                     TFCRDFSPLTEGKEKLDIKNDIKNTKDAVKKNTISARNKLSITLNNLRRDMDKLSDKD
                     RALSKNIDMAVERIKANFDRALSSYNREAVIKGSILPSASTCIKAAIITGAAWAVNPA
                     IAVIGLLGVIGLAKSSQKKERQLIIDDIDIELAMCEKYLRAADEKGDMEASRNIMKTQ
                     RELQRQKNRLKYNMQMQFHEKTPNLPAVGTSEALNYAKNLDIIEEKVLTDMTIDKVAG
                     DAEEIAKDATNYVKNKAKSEINAGAVKDKKLINKKLSRQEMLDNPKLLKKYIEEEEDD
                     PILSLNKVVDVVCWLFDASSFIQTHVFDALKNALKNLAKSTINIADPRVKVAYKRTRK
                     TCEKYIKQITKEIAKEDNPVKKRQLIQQRKQLQECLLEVDNHLTDDDIANIKDDKEG*"
     gene            complement(60511..61842)
                     /locus_tag="pig_ID_3489_F71_scaffold_0_curated_closed_comp
                     lete_prodigal-single_41"
     CDS             complement(60511..61842)
                     /product="Uncharacterised protein {ECO:0000313|EMBL
                     :CRH82687.1};  TaxID=813 species="Bacteria; Chlamydiae;
                     Chlamydiales; Chlamydiaceae; Chlamydia/Chlamydophila
                     group; Chlamydia.;" source="Chlamydia trachomatis.;""
                     /codon_start=1
                     /transl_table=11
                     /translation="MGGEFRIIDPHKYDAKNQVYMLNTELITASLMSSYSLCTEFVRD
                     WFLEKFPSNFFSFIHVDGANVLKESILDRNVILNHVQANKAALVITPTIDEEFNRDGC
                     DQFYGLGLMLRRRPLEAAFWSDFKNNRHISIEMQQISMQFDIKATVHTRMQQLELLEY
                     MKRAFNIKYTETRYVDQDFLLPRKLMYCIAEDEKIPIAPNGDILDPMKLLYYMNKNSK
                     LPILYKTRSSTGQPEFFCRFPETVIHLNKANINKDDGTRYNHLSDMFNVTFSIAVEIG
                     APAFFEYHSATPERIFPEALSMENIDVFLVNKIPLFRIPDINDRGWSVYVKDVDGLIE
                     EDLTKPMTAEFKGYFAGELLELAETHLSKGISPALFMDLRIFNNHGEVAGTIDWETFT
                     FTSNEPVKNSVNTIVLYMDMAYVNSQRISKFNMQYNFNRQGNSKLSDTRYS*"
                     /db_xref="A0A0E9FIZ5_CHLTH"
     gene            complement(61911..62174)
                     /locus_tag="pig_ID_3489_F71_scaffold_0_curated_closed_comp
                     lete_prodigal-single_42"
     CDS             complement(61911..62174)
                     /product="hypothetical protein"
                     /codon_start=1
                     /transl_table=11
                     /translation="MQNLSNLLPIGTIARFIDPGDFEIEVRITGYIHMPGLSFYVLVC
                     TEEEHEDLNVNTDPNYCNGAEKFYDLLPTPDYEQLSVVCTPRS*"
     gene            complement(62220..63140)
                     /locus_tag="pig_ID_3489_F71_scaffold_0_curated_closed_comp
                     lete_prodigal-single_43"
     CDS             complement(62220..63140)
                     /product="hypothetical protein"
                     /codon_start=1
                     /transl_table=11
                     /translation="MNNETETKCGLSLNYDALSSGLGVPKQPEPEVVNPPVKRRGRPP
                     KKMEETTGMEIQENTSANSNLFSVNTPYMDSYKETMTQCDYIASQADTLVKELKVQLD
                     TIKNNKLLKNKYMHINDCASAINSLLSTELQCVREKNKTVADCHNFEMKRAQAQKAAA
                     AAVPDNKYIADLYQAYINMPTAQQIPNNPLNMTSAHAVNNPAYQFNPIMDDTADFANF
                     HNNITPEQNRMILGDNPNIETVVCFNEATDEKYFMVIDNITNQPVPNYPLPDPMMLQG
                     ADINKMTMTVSNSNFGEQWRLILVTPGVAY*"
     gene            63350..65395
                     /locus_tag="pig_ID_3489_F71_scaffold_0_curated_closed_comp
                     lete_prodigal-single_44"
     CDS             63350..65395
                     /product="DNA polymerase {ECO:0000256|RuleBase:RU000442};
                     EC=2.7.7.7 {ECO:0000256|RuleBase:RU000442};; 
                     TaxID=573174 species="Viruses; dsDNA viruses, no RNA
                     stage; unclassified dsDNA phages.;" source="Vibrio phage
                     henriette 12B8.;""
                     /codon_start=1
                     /transl_table=11
                     /translation="MKNIISGYEQGADITIMNTIYHEGKFENGKYISPKIDLIYKDNT
                     TGKKGVEQIDNPMYEYYLLNDNEYHVDYSRDFIEEELVHPVMCDYSKLKYDIAEKTGN
                     LEWYKRNKNTGNSSANSKIHYHPDVFMSDMNLSDHYRYQFDQNYKNDVCDITKMYFDI
                     EVDSINIEGDFPKLGEAPVNAISCIMNHTVFSFIVRDPDNPLAVEFEEKIKKDAGSME
                     RKFVKFIQDYVGGNRPSVYQKRLKALDLEELHIKFLFFDTEMQAISAFFGCVNKFKPD
                     FVLAWNMGFDTPTLIERIKMNGYKPEDICCHPDFKKNRVAHYEIVYSQKDPDSYAERG
                     DYCNISGYSNWVCQLIQFASKRKSQHAIENFKIDYIGQLICGVPKLDYSHICKSIKDL
                     PRADFETFILYNIIDTIVQKCIEERVNDINYLFANSIKFNTRYSKAHRQSVFLANYKI
                     KLFKSLGYIAGNNVNKDNEKIKYPGGFVANLNLISPYAMDKLNGVPIRLFRNLVDFDY
                     KSLYPSIWRQWNMAKNTMIGQMHILEDARHGNKYGVSDYNRDIAFAQDIHAGNWVEFG
                     YRWFNLADVETMASDVETYFTDRIPRGTLNAINEDTGLILPFSGTRAKKKQREEGKLI
                     RPFRYRHRDKYDGEWGYADIKSYKPYSLDIPMEELYDVASNKIFEERPDVIEMNRIA*"
                     /db_xref="M4M9T5_9VIRU"
                     /db_xref="UniRef100_M4M9T5"
                     /db_xref="2.7.7.7"
     gene            65409..66098
                     /locus_tag="pig_ID_3489_F71_scaffold_0_curated_closed_comp
                     lete_prodigal-single_45"
     CDS             65409..66098
                     /product="hypothetical protein"
                     /codon_start=1
                     /transl_table=11
                     /translation="MTTQEMMNHITALKNVIRVSKCRVEDYIFTTSEPNVFYVVNPEK
                     SLIKRIAFNNGLNGLWLPNMYHVVGAVSTYGDVVLDSDPNMEFPYPKHMIMPYESYNR
                     FIFDGEYVNIYKLCTEAINSLSGKLSQTPILDTTDMMNDTYYDYVYNTLFKMGTGRGD
                     IIKTRTGVPITIYKGLVPYTSKDRVELWIHPVSDVEFITNYRVVKMKLTKNAPTLDLF
                     LRSLNFYNAHE*"
     gene            66168..68495
                     /locus_tag="pig_ID_3489_F71_scaffold_0_curated_closed_comp
                     lete_prodigal-single_46"
     CDS             66168..68495
                     /product="hypothetical protein"
                     /codon_start=1
                     /transl_table=11
                     /translation="MPSAKERRQQAKAKAQFKKHNKAINAIASFLMSNGDKIKKTVTY
                     SDPKDEKDLNYVNSNMDDILDRLLDGVNTDVGGAYGLSPTSSLMNRFSLNGTSDDELI
                     QLQKDLNGLMSFSANDPNLLSGMSAGDIIEHDRRIDTVLHYCPKLAEALDAKADCVLS
                     ADHFDRSFINIVSESAAQKEEVFNTQCDEIKKLYNFEEEADKWYRDAAKYGEQYVYRV
                     PYDRAVSRLLKSKQNSDSITRIDVNSSGAVCEGVSVMTFDDDAKEYLENFGEITIEIN
                     KSGLVVDAVEECQAIHESAIMNESLSVFSEDAEYEGRAAGSYKRKYDVTMPSDIDMKG
                     FNKAIHGDRKLDITSDGLISSKSGSSKSSPEITVPGTVMKVLPRQNVFPRYINGTCLG
                     YTYVEILNDDVVDAKALSVRNFKTIVDPVNVMNKQATRPDVKKESPDEAAIKFMAKRL
                     AELIDANFVNNNQDISQDIYNILKYNDDLTSKKRIRVTFIPPQDMEHIFFKQDPVTHR
                     GVSDIEDSIIPATLYSAMYITNAIWNLTRAQDKRVYYVKQTVDTNTAQVMMNTIEQIK
                     KGNMGIRQIESIQHILNISGRFNDYLIPTSPSGEEPLRMEILQGQQVELQSELMQVLL
                     ESAVTPTGVPLEYIDQRRSVEFATQLTMSNNKFLMDTYKRQSKYQKQLTRTFTVLHNN
                     QYNDRVSLKVKLPPPMFLNITNINQVMMNISDMTSKLVELLGVGYNEEILPYVNKKLT
                     IMYLGSYLDLDEIERIMKEAEHEWIIENGDNQAEE*"
     gene            complement(68572..69582)
                     /locus_tag="pig_ID_3489_F71_scaffold_0_curated_closed_comp
                     lete_prodigal-single_47"
     CDS             complement(68572..69582)
                     /product="hypothetical protein"
                     /codon_start=1
                     /transl_table=11
                     /translation="MFENLRSPRSIVNYNLMKGVTDWTNLKQFDYYEKGYPFLIVVDY
                     PKWIREAYKYESAQVRDIIDTYLHVLEYEFTGLDGIENLTTSTAEISNGIRSISYINK
                     VEQASSTFTMEFRDRAGMPLTKFHRYYLTGQRDPDTTAKTYHGLIDKLGYDVVQPGLD
                     KEVFTFLYFTTDPTFSRVEAAHLLVCCQPTSAELSLSEHKKGEIEVPTIQLSFTGLCL
                     QNDAIDAKAAAALSIMRNTNNNTASRLLVNSSRFEYSELSKMRADDTDNSYTLTSKGS
                     NIGAASDGFHKNTVESMAKNGGESSISATDTSGQELKLSTVASTVQAVAGAIGNIGAI
                     GD*"
     gene            complement(69603..72545)
                     /locus_tag="pig_ID_3489_F71_scaffold_0_curated_closed_comp
                     lete_prodigal-single_48"
     CDS             complement(69603..72545)
                     /product="hypothetical protein"
                     /codon_start=1
                     /transl_table=11
                     /translation="MYPGTKFVLEDTSNVAPVINQNTSDNRPLYFAMFTSNRGPEKFT
                     ELEGSEWATTYLQNNTPNFTKHGQPLLQAALCINAGARMFSKRIVADNAKLGSATLCM
                     GVSEKEYEVVSYTKATAETDGAKKVVSTTHVVDEATEVDIAKLGSLAVVEGDKVKSFL
                     SYKKQATDTGIEIVSRTKSRPTNPATQVLDTDERLSVTGLVADKSVGAVVYPYETYKV
                     SETIPDGEDGWVQGIPDSVILADGTKTAERADIDGSWYKKDVTMLISKSIADDNSIPV
                     DEETALTVESSIRTVAPSGCVFVDDAKASVTAILDGLTSDEKASIQTYVDEINGLVEG
                     DYVANETIFYKTTEDAVGAKTVVSTTHALLPNEINIADIRGIVVVEGDYVVSTTGIEK
                     SIVIRPMLFSLKNTDLFYSGVTTDKENLYQYAKKDIRDMVLSNETYTKSIEEGGIILT
                     NGDNESSTGRKEYRLYTDPAASIANGILYPIATIYDVGRGVSDKLIQIEPNYSISKST
                     GSMTYTLNVIDATNSSKLESWTITIDAAARTTTLKSTDIQTVISGNSLLIDAECYFDS
                     YEMLMSKLAEFGIPSTVFSNYDILNKRAISGKSMGKPKYTGTDGEEYILATPASASNP
                     NGYAIEAYDYDYTVYALLKNGENGDLDCMAANPALFYRGMHEALTGVFSKDIYNLDLY
                     AFDCIFDANYDSAQVKLDIQNLAIYRGDCTAFMDMGTEVGSLQQCKDMMAWDGTAAGK
                     AELETSPKYCYKHDKSVYVTSVFYDQKNPYDGRQIQVTATMGLATRMVSHYIGGFNRP
                     FAGQIFNVTFPEAIRGTVNYLPKIYPNGAFTVEDIANTYPSDSSVITNEKQELEDIKV
                     NYASYYNDVLTMDTLYTTYAKDSELSYVNNVLTVQKIMKAIRNILPSTTRYGFMDGDS
                     LIEYKGDIQNKVIDKYAQYFASLKFEYFEDKDYVKNKIFYGGLVVQFKPFSQSEIIKV
                     TVVNNDAL*"
     gene            complement(72631..73398)
                     /locus_tag="pig_ID_3489_F71_scaffold_0_curated_closed_comp
                     lete_prodigal-single_49"
     CDS             complement(72631..73398)
                     /product="hypothetical protein"
                     /codon_start=1
                     /transl_table=11
                     /translation="MGIPKFVKQDGDVLTYNGDGEFIFFIPEKWFDTNIAQIHGDLIN
                     LIGILDYTIADENGKFGKLKHFYFPSAFVTRPHAMEKRKGIVLTANTPPLDYRLLKYK
                     KGSEIICSTKVPILADNIEEVYRMFLNGNMTITQTFPYDKLQDVFMDSVQLGGSSYEN
                     TMQLLGVVIAGIARCPDDKTKPFRCGDISNKFNYKVVPVDKIAKYTSPQTAITSQNWD
                     EACMAMVKLSANDKIDSISPIEKLLMENFDISSNADK*"
     gene            complement(73484..74962)
                     /locus_tag="pig_ID_3489_F71_scaffold_0_curated_closed_comp
                     lete_prodigal-single_50"
     CDS             complement(73484..74962)
                     /product="hypothetical protein"
                     /codon_start=1
                     /transl_table=11
                     /translation="MNITEITTAVRTAEQEISTETITVDNSLVSTVAKTLVGDECLDC
                     IRKETFVTAKGKNKIVNVNKIEENGAETVVVTGNSCLNPIRNAWTVPDVSKLKGVFQD
                     NDEAISCSLNKEKSSDGNTTTVKISRHDSSPILRTIMPRMFGYDITPDAADIDLTGTM
                     VYDGKTGETNIECSSEISIKSGKLSTNMNVIVNDACEVFPKEIKTLYEKVSGESGTSN
                     ITINFSEIGNIDIVKYVDGEESCKSTATITPSLTDKGEIGVQTDISNTWSNGDVSNET
                     IVFFRDSINTVFAYRNVETSETYTIVMNDGCVFLLEDEFVTGPSKYPKRFPFNCRSII
                     DVDETYQSEFNFDYTVTNVNFNSPSLDISKMYNYIAFGREYIKFMRMGCVENMGTRAK
                     MCTYTPFIVGNIDLFSTKEFADKYARVFRLCGFISNHWIMRYTATHETKKTYDAFMSS
                     AMNEWQNNVSQYILETICGESTAKNIKNNMECIMNNLGIVLD*"
     gene            complement(75028..75534)
                     /locus_tag="pig_ID_3489_F71_scaffold_0_curated_closed_comp
                     lete_prodigal-single_51"
     CDS             complement(75028..75534)
                     /product="hypothetical protein"
                     /codon_start=1
                     /transl_table=11
                     /translation="MHAALGIITSEPFKNSQDLYDSVLHRLYSLSESRGIIDSHFIGY
                     NPYISESCSDLVCMDYIDPNNDWGYGDKFKSFGVPVTYLDDVVTMVNMKNMAHLSDEQ
                     LFELRPHTLLECLNYEPWVIIENNRVMWSRNGHSYKTIKTIYPFWKERLRHHINARNC
                     FTVMDYHF*"
     gene            complement(75552..76118)
                     /locus_tag="pig_ID_3489_F71_scaffold_0_curated_closed_comp
                     lete_prodigal-single_52"
     CDS             complement(75552..76118)
                     /product="hypothetical protein"
                     /codon_start=1
                     /transl_table=11
                     /translation="MNHNCKLTPEIIYGRKFDADPDPESVSMALSINRKSAMGFGLFL
                     SNQPIILDDDDVRILDILHENTIDPTAIVQSIVLYRNPDNGEYLLMMNPHTSIRVDSN
                     CELDGYSIKNRDLKFLNSYDFELLVLETPSKSAAFNGKQVHVISNPMPFEPVMPISKI
                     YDPFWLNRVSSIISNNEFLYVTPFGFSI*"
     gene            complement(76203..76622)
                     /locus_tag="pig_ID_3489_F71_scaffold_0_curated_closed_comp
                     lete_prodigal-single_53"
     CDS             complement(76203..76622)
                     /product="hypothetical protein"
                     /codon_start=1
                     /transl_table=11
                     /translation="MAVTFMNSTSYCGIVPTIKITVYDTRPENGGMLSKSVKLDPNKL
                     YDVVYYDDSLGAITTFTGKPRSAMLRADLMSSSLADLLSLGLPNVIEQVVFDYSKEND
                     AHVLLCKVSNIRDIAEHVEEVPETPVEPIEPTDPSEP*"
     gene            complement(76628..77854)
                     /locus_tag="pig_ID_3489_F71_scaffold_0_curated_closed_comp
                     lete_prodigal-single_54"
     CDS             complement(76628..77854)
                     /product="hypothetical protein"
                     /codon_start=1
                     /transl_table=11
                     /translation="MNEQFTVTETTETAWKDTSESVEVVIPNDTNLESNEDATSFVMS
                     EEGNSTTDTFQKLSEEDRIRINAETYDAMVTGEEIAEFTADTNISSSEILNEIEKTYG
                     VKLDVSDVLNLIEIKDRLTSKSPGQIVNAYAEMPRGIQGIIKSTYAEIYPDIDEKSPE
                     SIPVLNYLAREFILNLYSSTEMGQFIAEYTEAMSDIQNRTGSENIMTDARYDACYDKI
                     KDAYENECPKLQAEYDELKDSNPEEAEKIKGKIERISRAYTDFEDAISYSRIIQKITE
                     RPSILNRAYKDAKYYTKTCMDFDSKFCCEDSNVKIRTLEAVFRSLTMNSFIPEDAAKT
                     ICNLIWMEVYDKDIHNVSDKWYVYYLVDIACMLHRTSGFGTVSEKTTAAFREIVRRIN
                     VLKDEKEIRKGKKKRR*"
     gene            complement(77858..78658)
                     /locus_tag="pig_ID_3489_F71_scaffold_0_curated_closed_comp
                     lete_prodigal-single_55"
     CDS             complement(77858..78658)
                     /product="hypothetical protein"
                     /codon_start=1
                     /transl_table=11
                     /translation="MTDNTQYGDIFTLRSDANMNEILQHLSSDYVLDCMNFEIETFKD
                     APFSVSREPSNIVKAFETEFKTYYQQYPTDAANISANRTEIYYYIIDTFKNCFGLDIN
                     VSDNPDYNYILALHLYDLLIVHMNRYILEFFGKYIINNIDDLCMALDLVSIGKGNVDS
                     SLTKLYNNPKVAYVIAYTYAIVSYMASFDITLHDIIDSASIDAETKNLLNTNIVDDGS
                     FFKTYIGSRINDAVYVSELISSLRIYIAKNCQIRQPSIDDYIKRKQEV*"
     gene            78870..79223
                     /locus_tag="pig_ID_3489_F71_scaffold_0_curated_closed_comp
                     lete_prodigal-single_56"
     CDS             78870..79223
                     /product="hypothetical protein"
                     /codon_start=1
                     /transl_table=11
                     /translation="MKTILNLSNDLRIQNMACLYHAITNVYDGDIPVDVYVSYDGNIS
                     ISPSRSYGDVIDQRIILVRDVHGEHTDTFSLYIYDDDYDEPINDEKNSFYELSLLEAC
                     SLILDVKDYFDSSIA*"
     gene            79400..80158
                     /locus_tag="pig_ID_3489_F71_scaffold_0_curated_closed_comp
                     lete_prodigal-single_57"
     CDS             79400..80158
                     /product="hypothetical protein"
                     /codon_start=1
                     /transl_table=11
                     /translation="MTKIHFIKDNKDHLVEINNIGMKNIPISKDLTLMSNDTCMYKGK
                     VYNWVINMVSRTFGIDSILVIDEDAGILHTERVSNQFPFYFILDDKSWKYLPVYEYYG
                     GVTESDIYKDMGLSESSSIRDFKTRGRQITYLLNSLAKDRESVITENGEIYTEYGGMI
                     VRHGRKHRKFVFDDTGCCSVFVPNFDSRIAIVKDRKSNRIIFKEGNDVLISEKARVLG
                     GDILKASRVSVLDLEDKTASTMISKIIDRECKGD*"
     gene            80502..81716
                     /locus_tag="pig_ID_3489_F71_scaffold_0_curated_closed_comp
                     lete_prodigal-single_58"
     CDS             80502..81716
                     /product="hypothetical protein"
                     /codon_start=1
                     /transl_table=11
                     /translation="MNEVFKYKTVMTFINHKSELTEIPMDNLSFFVIDKDYENTNMPV
                     ITMSVNLDRKLKDEMIQNMDESMISFQVYKYNEVETDDVGTCILSHLFIYIIDGDVSY
                     SQDIEYTENTNEEQVLNPTTIYLLKKDLVNNNRQLINCVNRAKWVGDKKIPITMTDLI
                     MRITNYVKPLLLEPLENNKSFDEIVIPPISSISDYLEYLNDNISTFYSTGYRYFLDYD
                     TTYIMSKSGKYVDHKNQRFSSIIFDISELNSLESADQGSSYYENNRLYHIPVNVTFTK
                     FRKNIITKHIATNVACIGSSGEVISKPLNNASKLNTEKYKIINHNTSNSGICDAISND
                     LINNELIVDIVKNDLDASLFTINKEYHINHTIEHEDYNGRYLICSAKQIFVKQDSQFI
                     MNTALRFKKISP*"
     gene            complement(81755..83245)
                     /locus_tag="pig_ID_3489_F71_scaffold_0_curated_closed_comp
                     lete_prodigal-single_59"
     CDS             complement(81755..83245)
                     /product="hypothetical protein"
                     /codon_start=1
                     /transl_table=11
                     /translation="MISAFDTMDYTSIVTECSYKYEVMRLENDMREFMQECVVLSEGV
                     DVLNRVNAIHEAAADKKNSFWQKFKTFFTKIWFKFIERVDALLKKDSNYLQKYKNIIL
                     GKKMIDAKYTIPDYAEAIKRIEDKNNLIFPDISFIEKLETQVRADYHGDGQSAGNTKQ
                     NTDNKDKWRADIQNFITNNKIKPAGDESFAEACKKYYGGGEAVATESSKLNISDMYNF
                     CISKDTLIKNIRTQNDAFQKWMNTAEQQYNSSYKKLTSELDNNKQLDKNSNNATIEKA
                     KKDAEKILGTNNAANNGTKAANESTVLGSFYSVVYESTMLVTEAGVERETTGKATSDN
                     GSASTVVRSSTAATNGATGVKDMNSVNKGRDEVNKDMSNKTDAVKKGEGVQAQAKNTA
                     NDNYAKAKADNVDIKNVTNEWTGLVSQYVKIVTETSATVFGAICTAAEKIGRDYMSII
                     RQHVNDYLGGVNKSDDDAGEVKSNNTNADYSGAQNVTGGGNTPGLG*"
     gene            complement(83264..85264)
                     /locus_tag="pig_ID_3489_F71_scaffold_0_curated_closed_comp
                     lete_prodigal-single_60"
     CDS             complement(83264..85264)
                     /product="Inversin n=1 Tax=Crassostrea gigas RepID
                     =K1QL36_CRAGI"
                     /codon_start=1
                     /transl_table=11
                     /translation="MGLFSTSNITCNERPSVGRNFRDTINESASPINRFTEKAETRSF
                     DEIFYEADIAIREASNSMNKLWYKSVLESDTVESAIINEANIFSKIVEVIKNIFERVK
                     KALSAVAKKVREFFAKIFKKKDKEGTENTKSDGKETRGTSKESTPTSSSEETTEKVTK
                     AVDDVEKLEKEKKELEKELEKAKKEEESKKKEEDDKKKEEENKKKEDEKKAESDKDEL
                     KKKAESDKNSDSIDTKNIDTSSLDKPKNKPKANNDMDSISVPDTSKLEKLESIKKKME
                     EKNKAIENKKKEIESISSSNDGYPKIEDFDGDYARFKQAIIDYDNAKDKAVKDALDTA
                     EKGVVKGTEDNNATTKAVEERLKELMGKYDEAAEVIINNYNKLNNAPKIFPYFDLFTA
                     SQHTLGHGAGYHGTVMIRDICRILSSHYNTTNPGSAVAMASSYIGNDGELKKSSLIFK
                     DEKLDRTVLSKSLTTKTTLDETDKNCIIAGCLKEIKSNTWFIMPLDYVDTSKNIQAKL
                     SLENFYKGASVNDGLVGTPSEQQFNHFPISEVKTFLENIKLCKTSSNYKDFGLLSSIN
                     DALSTLDTGESVMIQRSYELSNSINNMKLEEVDKNFMFTSVIPTLQKTVCSIASFCAQ
                     VINEVYSTRLKVCTEAYNAGNRMYDEILRLCVKYEVLNSNKK*"
                     /db_xref="UniRef100_K1QL36"
                     /db_xref="A0A0B2UK37_9MICR"
                     /db_xref="fma:FMG_1523"
                     /db_xref="K1QL36_CRAGI"
     gene            complement(85337..86332)
                     /locus_tag="pig_ID_3489_F71_scaffold_0_curated_closed_comp
                     lete_prodigal-single_61"
     CDS             complement(85337..86332)
                     /product="hypothetical protein"
                     /codon_start=1
                     /transl_table=11
                     /translation="MDVDMRAFLAESLGYDSYALNESSNTSGKDNRKFSDKLNDILAP
                     IIRKMRELFERFKTKFASIINKILTKLGLNPVKDLKTFKEALYSGSLPEESMPVVEKL
                     VYSFELVDNFRIIDKVADMYRKAMDDIKLCYDNKDIADLLSDYPYTTLSGVNSSTRYE
                     FSWENIDNWGEMMRKVMTPISEECSAKWLYLKETIYSPDVFDEILRRGKSEYINSINS
                     KVSSIKANINDIIDDGKNELKSLIKNDKELEKVTLERVSKLASTIPPVMLAVTNGIMG
                     AAAESCRRAVILANAINKLNRDNGYGDIVDISDEKDEVVVVSSSKSSASFSKLMR*"
     gene            complement(86411..87094)
                     /locus_tag="pig_ID_3489_F71_scaffold_0_curated_closed_comp
                     lete_prodigal-single_62"
     CDS             complement(86411..87094)
                     /product="hypothetical protein"
                     /codon_start=1
                     /transl_table=11
                     /translation="VEKKDFPIINGVVDMYENAVNRIKKYTEMCPSLYKRDIMDNLLN
                     SENLLRDAKGFSFSWGNIDNWEEMMTKAMSPVAIRSVGIGYALSSIFTPDDSIYCIDN
                     LEEVLSLGSSGYSMKINTKVASIMTNINNILDNAKDELKLLLRKDEELENSVMVFDKF
                     SKLASTIPSVVAAVTNGIMGAASEVCRRAVILANMINKINRANGYGDVINIDKESNDS
                     SASFSKLMR*"
     gene            complement(87496..88953)
                     /locus_tag="pig_ID_3489_F71_scaffold_0_curated_closed_comp
                     lete_prodigal-single_63"
     CDS             complement(87496..88953)
                     /product="hypothetical protein"
                     /codon_start=1
                     /transl_table=11
                     /translation="MGIYNRNGMIASLNESTRGFGPVEVCETFRVGDDLGWSCAKVCA
                     SIEEASNEWMREIGMEELEHATVFGEELIYEAEDASAKKNKNKFMAFIASIKNAVMKF
                     FKTIRDKIASFFAKFKKKKDTTKDSGSGEMTSDEAFLRASAVRQAEMIKAADNTLKWK
                     AAEEIKDTVVPVFHKCVIDAENYSDMVNTNMVKEMVDEFFDDVDMLIDIIDTEVEKAA
                     NKAEDEEILKIQTAPKGGEKEKQAGIDMIKASANWEKAKFKASKLSNDDVNDAANNPT
                     FQAKYKVFKERWIDDSSKVRKAVAATFLGSKEVSGSGATLNYLLGNKNSYSEAFKSIL
                     TNDGKTEKIGNIIDNSSPSIWTLEQLSSAQEAIEKGVDKNLSTTMDGLQKQFDEILKK
                     FDDKSSRMSETNIIASTKQHVSMLTKTYLDSAAAFTDSALNYLTQVKTIWNRYISAYE
                     KLKKAAEAKKNSNNGSESTAKNEGYNFFGAFESIR*"
     gene            complement(89025..90254)
                     /locus_tag="pig_ID_3489_F71_scaffold_0_curated_closed_comp
                     lete_prodigal-single_64"
     CDS             complement(89025..90254)
                     /product="hypothetical protein"
                     /codon_start=1
                     /transl_table=11
                     /translation="MIYGNNRAVALEAANIEADMSYGVDSCGRMLMEAKQNDFALFTG
                     IITNDIECCLTEDAAVVQAIEEASVKGIWDSIVSIFEKLIAKIKGLFQTFMAKLSANA
                     KDTQKLYKKYNGTIRYKDLTGFKMKARQFNADAYSKVSDFKGDELSVMVSKAGDVSGE
                     GSETKIIDAVKGNFPEVIVSACDEKLSNMDEAFDKTCFAEEKEMTFTGSEVADSDWIG
                     GLLNTTAADAIKNLKKANAEVEKALAKQLAEAKKRQKYANAAIKKGPIEDGEHKGMYA
                     DSKTNDMLNKNMTGDGPERAKTTYGTKEDFEKASKDAGNAVSVMSKYQTVLIAYNSAR
                     LDTIKKAITQAKKIFAGAAAYKASKKEEKKAEETAKEEGFVLNNVDYSVLYEMYGEES
                     YLEAAFMAEAEVNACFS*"
     gene            complement(90349..91956)
                     /locus_tag="pig_ID_3489_F71_scaffold_0_curated_closed_comp
                     lete_prodigal-single_65"
     CDS             complement(90349..91956)
                     /product="hypothetical protein"
                     /codon_start=1
                     /transl_table=11
                     /translation="MIINNSTGEQIVTEASKRPIIDIDYGIRMYMPSQIIKQFEKITD
                     PEAKKRATKYVRDVYEDWLDDDKKLSEKMKNTLMYCKKSFKDYITAVSMSFTRTGREI
                     SKDHAAAWNNSDINPVRLDSDPEKVFYRMVSDWRRLVGTAETDMDAPVGTYAGNKADK
                     LDKVVAPKGTIGPETYKRLKNERKFKINEEAYHELDLSSIERSQDFNEFIYENFDLED
                     QTTRMVLFAMNEAEQDRVMLSMTSRLYDSIIDKVDDIDFGEIPSTRGDITKLSNYNKL
                     KECMSLMKDMLKHFKEADKPVDILVEAISNIESRTNLWKRCYNLDIEFGMIIYNTIVL
                     AIIESTSYILSMCVDFLKSPTSDSFEIVVDRGKLNKSKNHMLFESLEKFNSSCRKGQL
                     DKAVEGCVKANVKNFSGGVGLTIISVLAIIIAIIPIIKELVFLFYYTRVKASDYFEAQ
                     SNLLEINAYNLEAGDRIRTGEDAKKIAEKQMAVAARFRKISNAIAVDAKTAESKASTA
                     LVNDRKKKAVVDDVVDVAPDAMTSALF*"
     gene            complement(91970..93292)
                     /locus_tag="pig_ID_3489_F71_scaffold_0_curated_closed_comp
                     lete_prodigal-single_66"
     CDS             complement(91970..93292)
                     /product="hypothetical protein"
                     /codon_start=1
                     /transl_table=11
                     /translation="MKNYEAIHESIIKDILDIGNDIKDIKDSGWKITTGDPSRYIKSI
                     SSSTKDLILTFPLLVSSDISMETATMIMKAQERKCATMIQMLIASQNFEVATSGGVLS
                     YISQFHNNMKPMDMYLSDYLDMMDSAVRHAGALSEDTADVVLNNNTVLYEMELELANS
                     LASSVLADDINRQSLRRFFVENTGIGQAVLEADEDDIMTNRNPIGSSCSKTSFEAYGK
                     MMLPAEIKKANELMPTMMAVAFNQVDGEGKFNEQRTAVIGVKCKLYPVEYSDITNHVT
                     GKIKDSNWLINLIRATTSEISFMKDFVLAIDKAKLDAKSYSSQKGTSNKMWKVLERRA
                     FKSKAKRLMRKPNDCTAITTLVLSKNVVDYMNKTDQVNVMRTNTARTLMESFNLMSIV
                     IVDEGMEVAHFLYDTGEDSFESISFNGLERESNDGSYRKVVNLLSKKM*"
     gene            complement(93394..94197)
                     /locus_tag="pig_ID_3489_F71_scaffold_0_curated_closed_comp
                     lete_prodigal-single_67"
     CDS             complement(93394..94197)
                     /product="hypothetical protein"
                     /codon_start=1
                     /transl_table=11
                     /translation="MQNRICDSNGICDGRIGNCGKAAKDAVIIKKNIRNYPVYIRTLV
                     DVYKDYRRKFGYASDYFYSAYANKAILWNNDIPKVFDDMIIAANGGSIRTLFMCDREV
                     FMERRQKYGLSVDEEDVFYKHLSIEPPDEDAIRAEIMARNKRLVGMCNSPICGDCLSL
                     LNPGCYISDAPGEFRKIKITISDERDIRSSIEYALKAELSERPQYRHNLNMPYIWGYI
                     EHPEYINDNPVLKGVESESTNMRTKIMADGDGFTCEQSSENRRLRKSKP*"
     gene            complement(94178..94444)
                     /locus_tag="pig_ID_3489_F71_scaffold_0_curated_closed_comp
                     lete_prodigal-single_68"
     CDS             complement(94178..94444)
                     /product="hypothetical protein"
                     /codon_start=1
                     /transl_table=11
                     /translation="MLGKIGSFVSDVLNKARMFDELDKLENEKNFIHPSVYKKKREFI
                     ILKYKCGGDAEKALEMMTNIEVDKKMAETIDKGNGDDNNAEQNM*"
     gene            complement(94486..94704)
                     /locus_tag="pig_ID_3489_F71_scaffold_0_curated_closed_comp
                     lete_prodigal-single_69"
     CDS             complement(94486..94704)
                     /product="hypothetical protein"
                     /codon_start=1
                     /transl_table=11
                     /translation="MHIELNKGKIKVKGNLSGIIPGTKQTNVKVNMNVDLHNVKEAEV
                     SIDTSPKPELKIIFEESRRKRLERYNKN*"
     gene            94806..95876
                     /locus_tag="pig_ID_3489_F71_scaffold_0_curated_closed_comp
                     lete_prodigal-single_70"
     CDS             94806..95876
                     /product="hypothetical protein"
                     /codon_start=1
                     /transl_table=11
                     /translation="MGYIDDLISFEHSSGENNIVGPRSLEQISSGLTGINSIERGTGA
                     YSDFSRFEEVAMKNSNLFTSRELNENRFSKFSRTNILDIWDSSGVRVYNFFTKPDLHI
                     FDKNGVLNPVLEESSDFFPDAVETHRKSLECLQQTYVTPNNAYNYLLSNYVSNNIDFP
                     GITSEVTMGNQNLYGINTFYQDCSKVQEYGFDFTVEFTDTAFLDTYKFFKAYQEYKNL
                     QYEVDILPVKPSYLFNSNRYKSFSVYKIITDEVGQIKFWGKHTGIEPTSCPTDTIDSM
                     DNSGDIRFTVNFKAFHSITEKPWILNEINLLSQRAGFNGDIIPDYDKSISAASKEWAA
                     VPIIVESTKLGRKVYLLKWGRI*"
     gene            95877..99026
                     /locus_tag="pig_ID_3489_F71_scaffold_0_curated_closed_comp
                     lete_prodigal-single_71"
     CDS             95877..99026
                     /product="hypothetical protein"
                     /codon_start=1
                     /transl_table=11
                     /translation="MSEQKISSDIFDITNFVNSLKSKYIPVDNEETLYTSTFGYIGEL
                     ASNLLQNTIIATSEYSNEAISTRAKFDRNVIIHAMSLGIDKVNAVPATMKVSLCIPES
                     CVVNNLGNRKSDDRKANEFVLDRTIPFNIEGVEFHLDYDIVITRINNKELSSKTIYTA
                     KYDRSQDNPISNIQDEILPSVGVFKYNNNDNLLVIFTELRQVMYNEVEEVVSTENDIL
                     NKTMGFTFDNQMAYFDVAIYEGNSSTPTKILTPIYDGLYKDNITDYCYYSYVNSNNIR
                     IRFDRNVYRPSINTKIIVRIYTTLGTDGNFKYSEDVKFILPSTANFEYASSYVIFKQR
                     GEGSVDGIDRATTKELQNIIPREQLSRGFMTTTTDLRNYFNSLATENNIVYPFRKEDS
                     FLGRKYYAFCLMKDDMDNVLPTNTIPIKVPTVISEEEASSGKSVFIDSGTPIVLLGGS
                     KGVTFKERCEMLLEGLDSTMISSIDNSSKIKEHNVILKIKDTNHYYLGKAYECTGNSE
                     TGRFRLISVLDIDTVNNATEDGILDKISGKEPIMYKECEVLKAIDTFVYTCPYTLEIK
                     GETVGSAAANCRYYMDSINENRFLSFDYVNTESDIQFIASNIRIKRASFMSELRYDYI
                     LDMNLIPNIGMSERVGIHNIQAVAVYKDSEGNVLGYSIGYIFGKDETSYKCRFRFQAA
                     KIDGSTFTSDGKIKINEVYSPNIIDGDEIIKMTRYMPENVSVEIYTLYKYANNSPTTV
                     GILNANDKKDISAAVLNTVSPEFSFPEWIKPEELDKCHYMKNPEDSSEVIIQTTNWWY
                     DENRDKVSAVGDDMKYMIKDMVVTNKYTIKDGINLFYNYSDKVESHVSHTATGEMIVQ
                     RVPVVKYLYLNSEERVDFFLTELRKDMNYVNTVLDHISSGPKLETLFTIDCKLFNTYG
                     PSNMYNTITRDGRISSSHIHCVNLGLNFRTQLYSDADKAIIEQIKSDIKIYIENIKEM
                     ADIHIPNLITQITKSYGEYFTYFEFTGFDYEDESTDANYQHIITDADMENLTTVPEFL
                     NISFNDITGEPDINITLIS*"
     gene            99040..100128
                     /locus_tag="pig_ID_3489_F71_scaffold_0_curated_closed_comp
                     lete_prodigal-single_72"
     CDS             99040..100128
                     /product="hypothetical protein"
                     /codon_start=1
                     /transl_table=11
                     /translation="MDYTNPNEDMYRYRAYEAERLAAEEARRRAIEEAAELHEREEIR
                     MTRNDSVVTEAMLAKELANFKGELYKSLVAECLTTLGSCVIKCLNENESFDYTRDSAI
                     IGQLFTSWVNEQSVHELDRKMNKTNILSTFNCACTNTTNAVCEKASCKIENGCTDKED
                     IFRIEDEDKKNFYDELDAVNADELIYTIRDRVADANQEFLDDYVKDKIEIKGIMKDTN
                     DIINTLKDTSTSVPSSGDDSSTDPNDPFAVNNPPEEPAYTGPAASPEEVEEGYVSRAT
                     SRIHSIMNKKTCPLFESMVIGLSKSAYSNKVLNEEFVTEGTHLDTDGIRNRAGVMYTF
                     LECLNTSKLQNMTTEYLEEALKDINNIQ*"
     gene            complement(100174..100503)
                     /locus_tag="pig_ID_3489_F71_scaffold_0_curated_closed_comp
                     lete_prodigal-single_73"
     CDS             complement(100174..100503)
                     /product="hypothetical protein"
                     /codon_start=1
                     /transl_table=11
                     /translation="MKTNTEESVIVSNRIALRNSILNECKDIFCRELSLNLTKKTNST
                     YSVLITNSEAYAKISVRNTGNKSLTSNDIYDAMISTISSACPTILPSVGLFDLVLYDE
                     DGFVIYV*"
     gene            complement(100523..100906)
                     /locus_tag="pig_ID_3489_F71_scaffold_0_curated_closed_comp
                     lete_prodigal-single_74"
     CDS             complement(100523..100906)
                     /product="hypothetical protein"
                     /codon_start=1
                     /transl_table=11
                     /translation="MSHESITKENCIEYMYNHKDCLLKELERVFKHETGGVRVHAAAA
                     MINTHNKHSTGTNEYLAIHITNPAFWGGYGLSSVYKIANVIFDMFGIGIDNTYDNMLK
                     RTVLNDKDGLTYIIAKEDIVEIFKN*"
     gene            complement(100919..101623)
                     /locus_tag="pig_ID_3489_F71_scaffold_0_curated_closed_comp
                     lete_prodigal-single_75"
     CDS             complement(100919..101623)
                     /product="Holliday junction resolvase n=1 Tax=Enterococcus
                     faecium E1636 RepID=D4RD23_ENTFC"
                     /codon_start=1
                     /transl_table=11
                     /translation="MYVEKEYMAKYGHIPRDDIERLNWMCDQYKLRPKDYENIISYRD
                     AMLSLLRYYDYNVILYENPEGAKRPRFRFISKKNVANSARNGFIHVYSPDAAAGNKRM
                     RMLVTYDDFYKLDHLITTPCIVEFNAFIQTPKNYNTYQTFLSEIGLIRPIVKPDWDNI
                     GKKYSDMYNANVWIDDALTVSGVVNKYYSILPRIEIKLRFLNCIYTHQQHKMITGRKD
                     FPEGLDMKYFDKGILV*"
                     /db_xref="UniRef100_D4RD23"
                     /db_xref="D4RD23_ENTFC"
                     /db_xref="mps:MPTP_1432"
     gene            complement(101626..102165)
                     /locus_tag="pig_ID_3489_F71_scaffold_0_curated_closed_comp
                     lete_prodigal-single_76"
     CDS             complement(101626..102165)
                     /product="hypothetical protein"
                     /codon_start=1
                     /transl_table=11
                     /translation="MNRLSLEYKDRLCLECGLMFNDSKKTLFKRSKINFKKCPYCKSK
                     RNIDIRKAEEIAPMIFRLAKTRISIVGYIANIDHDNGKYNIKILTNSYSKEISDVFSS
                     HGDKMKYFSFHPLTNDRIEEDDRYVLEANFTFESDFHKNGTHFASFEYERKRAEMILE
                     FEALCWFIDEAIVNSIDWR*"
     gene            complement(102248..104314)
                     /locus_tag="pig_ID_3489_F71_scaffold_0_curated_closed_comp
                     lete_prodigal-single_77"
     CDS             complement(102248..104314)
                     /product="G085 protein n=1 Tax=Yersinia phage phiR1-37
                     RepID=G4KK24_9CAUD"
                     /codon_start=1
                     /transl_table=11
                     /translation="MGSASDMVKKARSYLGKNYVHFCETMAGKGAGFDWCASFISTLA
                     IETDNVGAIPKSTSCTSQMNWFKSNGRWVSKGNKPKIGYIQYYDWDNSGDADHVGLVV
                     SVSGDSVTTIEGNVGNGGWASTTVKSVTYKINMGNISGWGSPAYGTTGTLDNGFIGPL
                     TAEQAGIDVTAQGLLTESDYGYTPDFDVYASLESDSQKYSVNTLREIDKISALRGIIG
                     IPPQFLSTTDLRMGYKSKDYFSDERLGTDYVKSIASKMPLVYISPCEPVFLPKLTGSD
                     RKKGLTKYIQALSMDKDESNVALESLLEDYSGKIYSVQYAYEKYFNYINPACRAMAMF
                     LELESPKYSSVLGGMSPYSYNWGYNYVNFEEMDSGSNAMLGGNTESLKFSDKLSNMQE
                     IAYHRGSIPFYVNTETQVSREFSNRTTESSLASSINAMSDQARELQYVLGLTSSQVGL
                     NFDKLKSELSGDLTSLTSFVNSLPIGGNLFSTILGGINTMVAGGRLIFPELWSDSESS
                     ESYTINTKLIAPDPDDFSIWLYVLCPLIHIWGLVSPRQADYNGYNAPFLVKAFCKGLF
                     NIDMGIITNCSITLGKENTWNKSGLPTVVEVSMTIQNLYNKLAMTDMTNMKYGMMNNI
                     AEMDFLANLCGINYNVPDSVRYVKMFAQLNYQSQIKDKVSNIPIKFNNWLDNKLLNFS
                     NAFQGM*"
                     /db_xref="UniRef100_G4KK24"
                     /db_xref="G4KK24_9CAUD"
                     /db_xref="cct:CC1_02290"
     gene            complement(104387..117154)
                     /locus_tag="pig_ID_3489_F71_scaffold_0_curated_closed_comp
                     lete_prodigal-single_78"
     CDS             complement(104387..117154)
                     /product="cell wall binding protein n=1 Tax=Leucobacter
                     chromiiresistens RepID=UPI000262A219"
                     /codon_start=1
                     /transl_table=11
                     /translation="MVKITQYAKNVAKSTKYAFINATSDNYSNVRNFKETNSELFREV
                     YGSLRDYKSTAKRIATKFKESPVYEISSMAIKNTLADIKTGDFYNQARMDSYDEQYGG
                     DMFKNIGDFEISSLGFDPDTVDSLEFTDGDVLISRTIAKTNKVSANAIASAVVQSNAN
                     NAEVLKESTSMLYMQNIEIAKQTNANISTVGENMVKGFKDVAAIQNTIADNSLKFYND
                     TTNILGVMNKNLELIAAMTQPKPEEYTKKRKSTNRINDVAFGGIPDIKVYVEQIKKNL
                     DTAIGDTVGISLSTIKSMDKMMGEGSSAIKMMLANPMQLVMEDAIKKIVPETLNTAMK
                     NFDETLGNIFPAFIGRMNTLSRKDSFSGGSGLTRFIGKLLKLDTEPEKTVNLKVEKGP
                     ISWDSVSKKYLEEVIPYYLRKMTAALTGEKEMVFDTESGKWKSLSSIRGEFADNIASR
                     PRVAFSDFTSEMKKAMQNVVFDSYDDKVAFDDDYKRFMKYIYDNGDIDLKGKRGREIG
                     LKNDMSLDIIRKAIETVNPAVVMNLVNKIQQNKAYVSRMYKNIEGGSVLYKLASEGID
                     LERKPTKEKEAKVKIDNHINDTDTANYKGFNITKLTDKYNKTIYDYLNIINSNIEFIK
                     NEGLITYPQGGGVLGGAPTETTSSSGTNVPEGYRERASASNGTFKRKETAESKLARIR
                     EEDESYYDSRVERYRRRPDNKVFVELWDDDSLADVARNMRRTYDSEMESQRRRMNSTR
                     DASQKTLIQDIFNQPSDQEYRDRFSELTNFKDKWAMAETMGEKAYLVKEQLKSWIDTP
                     SAIMERAIMTADKHIFDLFYRTSTEMVDDDGKPIAGFMDLLKYKTTKMFIDVKDNFQN
                     IFGDAKDKLKNKFKDSPLGKWLDDFKQKLVGDEGSPFKMFTSALKDQFSGIKDSYKEA
                     FQRASEALGIPEIRAELKAKQEQKSDEDKAKNISIESIVEGIMFANAQGEENIKKLIS
                     DTQYGHEVKSTGLRGADKRVFDEAYKKAKMSETAKSEYENLKRIANDDSFDEETRNAA
                     AEKVKTIESRLMEVDGYDFDSARKSVEDKIKNSVVNKKTKESELKIQQNLERGLNSNG
                     NVIEYANEEERQKATIDAAKKAQELKKAIEDENKAIESYKSEAKRIKERQAAIIDEMN
                     DNEAVANLIASMAENPFEQLFNAVDKQREAFKAELEKAENDLKFFRERYTEINKEALE
                     IQAELDNESLMMSPEELASKTAIQEELIKRANDMRDKEKEAKMRRDDAQAGFDAQPDA
                     QVGAFKDALKNYKINSTVAKNIMRERRKKADAIREKLNDGKLRTPEQIEELKENLRKF
                     ELRMRSQEFLDSLNPKAKEFFTAFIQNDNQLAEFINSDNSNMDDTTREKLTQLYANKD
                     SFDVDEYDQIMEQARLKRVEIMPTLARGGVNRSSKPIDSIMSAGEIIHHKNGTASVVT
                     SGPSIHRIMPGDSVINPADEKTIAKQYKQEKMFKKSLATNAKANNMLSPAKIADAFKD
                     NIGFEGLAKGAIGAGTGLLLSGNPLLGALGAISTQIIKSNQTINEALFGSVIEYDENG
                     NPIKRDVNGLIKPYISKSLPSMKNGALLGSVLGLVTPLGPIGGMLAGAGLGFFKNTQY
                     AQDVLFGEGNLLSPENRNKIKRALPNMGIGAAAGALALGGPLGLIGGALVGGAGGLLT
                     TTEKFKDAMFGEADANGKRDGGVVGALKHELLFPLKNFGLDLLDHVKETLKEDFFSPI
                     KEAMTPITEELKYIFTFIPNKIADTFKDVVAHPIAAMVRDYIGEPLKKIGKSITKKIT
                     DVMLLPFKAVGKVVSGIGNTLRNRQIKKGRANYLTAAERNAERQKHKLSFMVGDKYKE
                     LDANLEAMSANSSTEDLTTMKNALLYNLQGERGLNEELRKTTASIDKKVADKFRVRKG
                     NAGNAIMKAIKDEDYSKAFDLIKTTKSASGELLTKEESDNLIAELQSLIEQRDSIKNK
                     QDTYKLTDDELTETAEKLGIKNFAKKSRKEKKHLMAALQAEINSKEAANIKYGTTEEA
                     AKVAGGLKDQTVLESNTVVSDAVEAINQMVFQLELNNELLQYQSGSADNAENIASARK
                     ARIDQQVADGVMSEATANKMKETIDKTVARHNQIKTKRKSKLEHANDAGYYEQEDERF
                     REKYIQGLYKFPAYNEDNLNEELTPVLFDLSNKDRARMLLDMAKKHWYIDKDAIAKFS
                     ELTDAEAEKIYNVCRFKWSGNKCYYIDSDLMDTIISLSKREAAKLGDVINEGTAYILK
                     KWKYYPKELKDYLSTIRKKSKYNEFKRHVSMSESNNGIVRKMGRGVRLVQQNLMSDAS
                     RATGRKKRILDAITDDENIEKAKAVISGTVNAPKTVFKLTRKAQNAVADKVSTDRLYE
                     ARQANLINKMTEIGMFRDESYLSPTAIKSLTNDQLEQLISSYEHNVNGFEGNTDYDNR
                     RDKAIEDANASTLERARAKARRKKRRARQLRTNAYAEDGLEPIENESEKNESEEKEAP
                     KKGSKEEAEKTAEKKSFFDSIKGIKTKLGSLVETFSDKAAEKVEDSKSFIGKIIRGMG
                     KVWFGVKVAAGIPIAVGFMSKYIVPFVKDKFLPWLIGTKNSSGEYEGGIASGIANSFK
                     RVMVETVIPKTKEALFTAGGWMSDMWKTGADVIINDVLPPAVDLLMEKLPDIMIGALT
                     AAWEVIKTGAKAATTKLGFGKSGDEKANSSITSAARSATHTAGNELSEYKIGSDIYKE
                     EDNKRGTAANIALSAITGPIGESKKGVAINNANAELYKQYKGVGTEFLEQNYADVMAN
                     NMAFQSVRDKDVQETSANGYGSKSLLRTMGRSFVNSAAGIGRGGRVAAKVGAKTMGAM
                     SHIPVLGKVFKVGQGVFKTIDAPAALGEKLWAAANPAKAEARANGGIGKKIKGIFSKK
                     EAEAAKEVAETAAKEAAEEVVEEAAEKGVKETLEAGAKAAAKGDASKKGKLITKISGF
                     IKEVLEKLFGNSKIVKKLSPLAKKIGMSKKALAGKLKSVGKEIAERVCKKLGMESVET
                     LVKVASKATVVLAIVFAVADFIAGWDNARNILSIVDAEVSPFERLFAGLTNVVSGLVA
                     GIIPASTIVNILIGILDFLGNDYAENLKKRQEEAKEAVDLYNAENGTDFETIEDFNRA
                     INPTMAQKVKSWVKDKASKAINGVKNLFNKKKSNDENAEEIATNAYANQGLDVFNPDA
                     FSNSIDEAIQESMADLSTNARANDKLSPIKTAKNILINPINDFIGQFYGDSESIDAQL
                     SRYKSMNSSINSRINSGKINVTDKKYWDISTGGDNTFVASLYRLSEFIRRAINSPLAI
                     IQDAVNSVFEQEVDGVSSMSTSGSSNASVSGTNTSSYVSVTSNVNKSKSESSKPKSKI
                     ASFFSNLFKKKSGKATVKNTEFKNLKHKYAIAPKPMSDETASYIKSQYSGDGRGEDGH
                     LYQRDYLDRFNISGDSNTQSIADSGCGPVVASTVLQERGMKYDVRDAAKAALPYKEKD
                     AGTYPEYFADYLGKKGIRTSNVNSRAELRRRLKSGESVILMGQSGSGKTPFGSTNPHY
                     VLATGMKNNDIIIQDPEDTRANAIYNANDTIKDSIYAISTGKGKSGKLSSLGGRKRRS
                     SGMGTLTANQENNLYNMLHELIILGEVGENVNYASVSPDDNGGMTFGAIGYHLSRAQE
                     VLRSIAKRIPDADDKAFVTDIANKATNTSGISQGEATKLSEILVKYDKISREEQDAYA
                     FKMYKDTNMKHPMKLFNEGYLKNPLSVLIPANIYNTGIHTGWADNWKPTKSGTDEIDE
                     VAQRLITNSYWSSGTYSEGWKNRIRQSAEIVKGLDINNYTSGQILGNGFKSSASVSSD
                     GSINADGSSAADNTFISKLAAYVKKAMKTMYGGVYDALFGGADAVDAATTGSNGASLG
                     ADDYLGDRVDANGADAWFLQTLEGSSVSSGYRTPDRSDHAGIDYAAAEGTKIFSPVDG
                     CVEFSGWNTGGYGNLVIVKDTHGYYHIFGHQSQLPTVKVGEEVVRGSFIGLVGNTGHS
                     FGNHLHYQVNKPTDMWHADVDPNKYDYSEYIANAKAKSTVPSDFVGPILPNQTRGEVS
                     GTGAKLVKAAMANVYPNQSNNNSKKSKASAKTKNNSYSTRNTAARTITEKDIDRAINS
                     VNPYESGSSSSKSCGESRYMPGARSGQNKSNVGGDNTAVMNEMLLAIVKLLGNVVTNT
                     DKLNEVVALLTKITAGNVLQLQGSANKCSGNGGCNTKSGSGKSADDVMKELTKAFTSL
                     SNRDIGSRGLAALNQSLQSMNSNEIIDAVYKIARQ*"
                     /db_xref="UniRef100_UPI000262A219"
                     /db_xref="W7UCZ2_RUMFL"
                     /db_xref="cle:Clole_1580"
                     /db_xref="UPI000262A219"
     gene            complement(117263..117589)
                     /locus_tag="pig_ID_3489_F71_scaffold_0_curated_closed_comp
                     lete_prodigal-single_79"
     CDS             complement(117263..117589)
                     /product="hypothetical protein"
                     /codon_start=1
                     /transl_table=11
                     /translation="MTFEEKYKEAVSKCPEIAKYYDGEIIYIPSRSLGLHNQVVSCIN
                     TNTSDIELVINGERTGEIIHLNANHESEEFSTNDLESKGITGLIPDSTYKIIAFGANV
                     QIKYLG*"
     gene            complement(117586..118038)
                     /locus_tag="pig_ID_3489_F71_scaffold_0_curated_closed_comp
                     lete_prodigal-single_80"
     CDS             complement(117586..118038)
                     /product="hypothetical protein"
                     /codon_start=1
                     /transl_table=11
                     /translation="MLDKDLVIVIMIIFVAFVFVSLYALVQIIREVNEIKLILNNHKV
                     ILNKCVDEISWIPFPENIPSYRGWYSCTIRYGTDQNQTYVMDLFWDDELNEWRDNRRI
                     DVFNTYSVYNLKNELLHDDYYCKREDVIAFKPLPDVYIPPVNNKGESL*"
     gene            complement(118054..118602)
                     /locus_tag="pig_ID_3489_F71_scaffold_0_curated_closed_comp
                     lete_prodigal-single_81"
     CDS             complement(118054..118602)
                     /product="hypothetical protein"
                     /codon_start=1
                     /transl_table=11
                     /translation="MIIIGFPGIGKSTVSKTNDKYIDLESSCFDKDANKLWYKDYCKT
                     AIDLSNQGYVVFVSSHDKVRNYFISNKVERVYSIFPHISLKDEWIKRLTNRYNDTRKA
                     KDDRALEYIINNYDSATKAMYDESQYNDTRGSYCFVSKIIKNINYDIKDVVNSLVSED
                     FGYTLQNIESKLSIGSFDVTIR*"
     gene            complement(118667..119167)
                     /locus_tag="pig_ID_3489_F71_scaffold_0_curated_closed_comp
                     lete_prodigal-single_82"
     CDS             complement(118667..119167)
                     /product="hypothetical protein"
                     /codon_start=1
                     /transl_table=11
                     /translation="MEKNVKTVIDEIKASGSSKASQKDEVALMRAMLNDPTFACTNVD
                     SKGNPVVFNPCETWKGVCSAVVSESTGMTKTEAEGLVANYNVGNTTASQMIDISKNFI
                     NTAISTGRKVNLPSREDSKCTLYQEAKPEVSAKAPKTGETITIPAFTKVKAQSTCPSW
                     IKNKNK*"
     gene            complement(119174..119320)
                     /locus_tag="pig_ID_3489_F71_scaffold_0_curated_closed_comp
                     lete_prodigal-single_83"
     CDS             complement(119174..119320)
                     /product="hypothetical protein"
                     /codon_start=1
                     /transl_table=11
                     /translation="MEYNKETFIEELIKMSKEELNQIIAKNGKSKLVRPFGNSSKINK
                     IKRR*"
     gene            complement(119448..121319)
                     /locus_tag="pig_ID_3489_F71_scaffold_0_curated_closed_comp
                     lete_prodigal-single_84"
     CDS             complement(119448..121319)
                     /product="Whole genome shotgun assembly, reference
                     scaffold set, scaffold scaffold_278 n=1 Tax=Oikopleura
                     dioica RepID=E4XXT3_OIKDI"
                     /codon_start=1
                     /transl_table=11
                     /translation="MKKLFTAVAAALIIAATSSTTVSATRTLNEDLTTKESALEYFNT
                     LRAEAGLSPVTKSEMPIEEKLYEDNKEYIIKWKYDYSDSYGVADINTDGKVDLTDLSE
                     LKLYLVKAKEMIVSDYYDLFGCYDVNSDGRVNVMDFMTLKRDIVHMNVNSYNSRYIKP
                     ILDRTLSNYNIALACPVSWTKEFVKDLSPIDPHYTEATTPAPEVTTVSTTSVTSAPVT
                     TAHVTTVPTTVATTTVNTTEATTTTVAETTTVTTTTEVTTTTEKPYAADYKVTDYKGD
                     DAIKYLRDNICKEGAEYLMMVPLKDATVVDPNENPDEDDFWSTRYSLKSVKQISSNGS
                     EDVFSLFRIKFGAMNDCFDKDSIEFSAQYREKYLNNVYSSFDHADYTVDRNSGKISHA
                     LFYDNWKVNSEIDVDYNMCQQILEYVNNPYMVKGTYLFNLNYNRGSRLEKVYYNSFGE
                     MSIVDAYEVPMAVQEGLLVPQMVAQLKGALMNDELTITDNGFNDGLYSFEFEVDYNES
                     TGFSKLKNSGFNPAVSKLKYEVFFEPVEYGYKFNRIEVTNPLRTRFSMFSGAEPDKCY
                     NGSDVTMYDIYWNMGNIPYVITALNFTETDAVNETSILLDNPLDRYWVDCNNMYQYK*"
                     /db_xref="UniRef100_E4XXT3"
                     /db_xref="E4XXT3_OIKDI"
                     /db_xref="mmi:MMAR_0617"
     gene            complement(121550..121885)
                     /locus_tag="pig_ID_3489_F71_scaffold_0_curated_closed_comp
                     lete_prodigal-single_85"
     CDS             complement(121550..121885)
                     /product="hypothetical protein"
                     /codon_start=1
                     /transl_table=11
                     /translation="MKIIFTNLVIPCTSKGFINVEISELDICLGETSVRIKETLSKEE
                     EEVVNMGVRAAAVGSIVRMFKTATPEVRDRLDFELDLVTNYYSSRYRNPADSDILMLL
                     GDVIAELKK*"
     gene            complement(122061..122384)
                     /locus_tag="pig_ID_3489_F71_scaffold_0_curated_closed_comp
                     lete_prodigal-single_86"
     CDS             complement(122061..122384)
                     /product="hypothetical protein"
                     /codon_start=1
                     /transl_table=11
                     /translation="MKVIFTNLAVANYTRFFDVKPGSFMFEESNICTIKVSTEPNSVS
                     ANETISNAIGNITKAIKEASAPEAERLKVELEIVMDYYKSNKEMSAFLKQILEKIEPK
                     EEDWD*"
     gene            complement(122544..123236)
                     /locus_tag="pig_ID_3489_F71_scaffold_0_curated_closed_comp
                     lete_prodigal-single_87"
     CDS             complement(122544..123236)
                     /product="hypothetical protein"
                     /codon_start=1
                     /transl_table=11
                     /translation="MKENILKKYKIDKVVKGPADIIVNVKSKKGIEPNTITYNQIKTD
                     GIVITRYNSDDDTIYSKVIGASVTIVDNNIDTVSSGICLGSRLNRRTMYSEKWVTEKD
                     IERISKHCHNGDINSFMVDDEEIEIDDKSYALMSNHKYEEFDIINKMGNINILKSDGQ
                     IYRMYEANKYYVRNASYVIRGVDRGTVPNFGNGYIAIYVDFDRATAATVKGIKDDFYM
                     MTYELNHRYIMR*"
     gene            complement(123279..123926)
                     /locus_tag="pig_ID_3489_F71_scaffold_0_curated_closed_comp
                     lete_prodigal-single_88"
     CDS             complement(123279..123926)
                     /product="hypothetical protein"
                     /codon_start=1
                     /transl_table=11
                     /translation="MKENILKKYAMTLIKGSPNITITGGPGISIKTDGILIDRVKDSN
                     VDSKVIGANVTIVEEFNDGKVTLRKVYANKHITESDIEKITSRCGFGNIDSVIFKPLP
                     NVKEPSKLLNNFGYIITVSNIDNLVFGGNDKIKTDGHIYEMGGLYVRNASYVITGDIR
                     FFGCDVERIDPRRHINVYIDFDKADNATAKNLMDDFYMMFHELNKLAKEMSYSSL*"
     gene            complement(124117..124440)
                     /locus_tag="pig_ID_3489_F71_scaffold_0_curated_closed_comp
                     lete_prodigal-single_89"
     CDS             complement(124117..124440)
                     /product="hypothetical protein"
                     /codon_start=1
                     /transl_table=11
                     /translation="MEIIFTSLSTSKTAKFTNVKPSGFIFEEEIGTMKVISAPGTNSH
                     ASNGTIEDAIGTIAGAINEAPTSERHRLLLELEIVMKYFEANKDITDFLEKVLIKVGE
                     VDDWD*"
     gene            124627..125454
                     /locus_tag="pig_ID_3489_F71_scaffold_0_curated_closed_comp
                     lete_prodigal-single_90"
     CDS             124627..125454
                     /product="hypothetical protein"
                     /codon_start=1
                     /transl_table=11
                     /translation="MKSHVSGYIITENSIKSESSVIGDKNDRLFARGYLQDLDVVNRN
                     TRIYTKEEMDPDLYSDRIQKELIPTGNMKGEANHPLDKSLARQQVVDIDRSAVVYHKI
                     WREGNLILGEYCGTNNSLGDYFNKDLASGYKPSFSLRALGSIETEGGKSYVRNIRIIT
                     YDWVILPSHKIAYTQKIIDNPSATTESSMPDELRTENASIIQENTIPIMDASALSFIK
                     AESANIKSVLENFDVAYSTAQLINEGSSVALTDPLGTTFVVNVEEYIKRQYMDDLLR*"
     gene            complement(125501..126148)
                     /locus_tag="pig_ID_3489_F71_scaffold_0_curated_closed_comp
                     lete_prodigal-single_91"
     CDS             complement(125501..126148)
                     /product="hypothetical protein"
                     /codon_start=1
                     /transl_table=11
                     /translation="MSNYTCILYTRKEVVHLYNEYFKSENMDISRCTFTYPDSPQFLK
                     DMYISVVRVVQPLLEKYYGRTINGNIFYIEDRKRNYSYVSYETRNIYYNVCSYSIEFF
                     GTVAERIMNHMNMGNGSIVTNTLIIDNVVHEMVHLIIDTDASKYSTDNGYKEIIENAV
                     KLNTLAFIKRFKSVLEQYFGYIDIDMLTDIRDQYKWNNVCMALGYVLVYPFAQKY*"
     gene            126170..126940
                     /locus_tag="pig_ID_3489_F71_scaffold_0_curated_closed_comp
                     lete_prodigal-single_92"
     CDS             126170..126940
                     /product="hypothetical protein"
                     /codon_start=1
                     /transl_table=11
                     /translation="MNRMSDLLNKIERRLGFLVCKLPENIDKTHWAEDVIATDTIPAF
                     SRNFPHQITVYLNRDTPRDRDGYYLISEKMTQGANIIGLKDISWIKMSRNSIYNASYG
                     FPSVFNDVTGNTDYTFDDVAMAQCTADLYSTFQTAIIPDFQYPNRIKFTMTGRNDYQI
                     PYDNCPIDLFVEHPLNLMTISPTMMRWFEDLATADVASYLYQNLKYYDGLETMFINVD
                     LKLDELRDWANKRDDIINYLEENRVSAANKNQPMIWTI*"
     gene            complement(126981..129209)
                     /locus_tag="pig_ID_3489_F71_scaffold_0_curated_closed_comp
                     lete_prodigal-single_93"
     CDS             complement(126981..129209)
                     /product="hypothetical protein"
                     /codon_start=1
                     /transl_table=11
                     /translation="MSRIVEQTVGNIAICNSPAMIKYKQEMLPGLHRLFPGLSKDDLL
                     EAIDYSILNRFQDKKAELDNSYTHQTQATTAFKLVNYVLDRKPIYTASGTLYQHHGAV
                     PNPFYELIDSFIVNRDGYKKKMKSYPKGSSDFAKYNLFQLIEKVCANAMYGASGLETS
                     VFYSYYMANGITAQGRSLISSAIMMVEEFLSNNVKFESFNEINKFINDVCSEKRCFDD
                     SVVLDEDIDIDDCLVKLVGTCGFNYIPTFGHIKLLRRMLGQLSQQDINRLYYRNNLYS
                     FCDNEHVLNVLKDIMSRFSSVYMDPNEIPDEVREQMDYLYDLLHEYVYHPYIIQDATV
                     RSRTMIRDVSILTDTDSTFVSLEGWYRYLDSRIKGMDIPLRHIITDEVTEEKEEDPFP
                     EVHFDPTKCGEYFNENLGFDYDADEIIERECIVNPEKIGPERGVKISIVNIMSNIVYR
                     IQKEYMRMYCDIFNTVDGDFNKTNKKLDSDCIIILKNEFALKKSLIKTTSKTYATIQE
                     RQEECLVPEDACLDIKGMIVTKSIISERTKNKVKAILYNDVLNVDKLNMFRIIEKLSI
                     VEKEIYNSLRAGDTYYYKPARIKSMRGYQKELPYTFRSAYVYENVRRRTDPAIDLTER
                     NTIILVNTVINESTVDKIKDDFPEVYENILKYFDSLTETYKKTHPNKVDANGNIPKSA
                     FKPEINYIGIPVDSSVPEWCIPFIDYTQIINDNMKAFPSDDIGLKRQERDTVNFTNIV
                     SF*"
     gene            129348..129854
                     /locus_tag="pig_ID_3489_F71_scaffold_0_curated_closed_comp
                     lete_prodigal-single_94"
     CDS             129348..129854
                     /product="hypothetical protein"
                     /codon_start=1
                     /transl_table=11
                     /translation="MGIYTEAQSLYSRGFDDDDMNLGTEPELTNEEFEAVKNKVYECM
                     MSEALNKMSDEARSAVLESEEFEIIAEAKKFKKKTIVKLNAKDDLARREAQAAIIIAG
                     ERNDPLYDKLALNRVQEKKLLKMIHSKYKNQARKAAKEAQRDYVKDVNRSKVMSTKDL
                     QATRRVAE*"
     gene            130248..130889
                     /locus_tag="pig_ID_3489_F71_scaffold_0_curated_closed_comp
                     lete_prodigal-single_95"
     CDS             130248..130889
                     /product="hypothetical protein"
                     /codon_start=1
                     /transl_table=11
                     /translation="MNTGNKKIIAIEGLDGVGKTTYFNELKKDPQYERALFIHFPTED
                     SEAYRLRKMPDYEVSEEELQVLMLENIIKKTIEFLEDNTHEVMICDRFLFSNFVYSMN
                     KSLSEFNTIAKNMWESETRRYDYHYLNKIVEYRRIHCPEYIRLARIFDRTDRDNNENE
                     QYQSKLKQRYDEVMSDPNTYGYFNMSRDVIVALDNVYSLDSVYTMKELNDDDE*"
     gene            130947..132617
                     /locus_tag="pig_ID_3489_F71_scaffold_0_curated_closed_comp
                     lete_prodigal-single_96"
     CDS             130947..132617
                     /product="hypothetical protein"
                     /codon_start=1
                     /transl_table=11
                     /translation="MNKDFEIVFDKEAQQKRMFHCTRGGVIRNKTIAEIAPNKFIPCI
                     ADDTIFARVEYKLNKMGFNLTSYSIPNLATDLQVLEVTGTNNPMAVVKAVAKAGMKAD
                     NIISIITENERNVVYPEGRTIVMLDNKLSNENMFGITFQLDEYIDKKTELLLSDILEK
                     ALDNLSGDEWNTFILPNTFGISKPFYANKALFESEDEFYDAINDSVKNLENVIDKIYE
                     MLKVISNSVKKIDNVIDKLDEMLETSESNNSSTALTDVNIGFCFHDLENTIEQDIPLT
                     PFTVSDKFAIETEWDGTVKDIIPKTIYPIICGEPDNEHVTADILNSAMPLNRDASNIR
                     TIDSKIAEIINNIRKSDSDDIDRKVEIILGGQDGTKYMTNRVFANNMYKAKVTITADI
                     NTNDGVKPTHNAVKMCANPKSKNPKLRAFRAVNRLYIDIDTDEFFPCGLTYLSFMHLA
                     YDINKIIWDNICNPDPSSVVYLCDSNGGDVEINTEMYNYVITHSLLVLNHDLTKSNQF
                     EINTKIHAINKRPDSMHVPIVIPFEFKTTIVFEDYMHDDLDGDGCETV*"
     gene            132712..133455
                     /locus_tag="pig_ID_3489_F71_scaffold_0_curated_closed_comp
                     lete_prodigal-single_97"
     CDS             132712..133455
                     /product="hypothetical protein"
                     /codon_start=1
                     /transl_table=11
                     /translation="MTDNIIKLRENSVPDIESINYGGNPTIVSPNAEHWISLRQTRET
                     LGDIDTYISFIKSAVSLFRSSKVYKAYKAHLIDLGLDKCQYLSNLPTASPDDKKSPVT
                     IEMNHCILTIFDVALIICEHTLNTYGSIATPELVMLLEEEHRDHRVPLVMMCKTVHQA
                     YHSDPMFYVHPNLVFGKWWEFLQKYNTGITPDIAAKILFYINKSEEETSSTDNGLLQI
                     ANQIQDWGCKNGGYINLDYSYNAGIEQYT*"
     gene            133397..133816
                     /locus_tag="pig_ID_3489_F71_scaffold_0_curated_closed_comp
                     lete_prodigal-single_98"
     CDS             133397..133816
                     /product="hypothetical protein"
                     /codon_start=1
                     /transl_table=11
                     /translation="MVDILILTIVIMLASSSILSWYLAVNHVRLQRDRYELDKYDLNI
                     NTDIKLGQLDEFITTTLDEYIYQNIPANSYINQIECKKLIRECVDIISSRMTQPLRDQ
                     LSIFYNEEALDAIIVEKVLVYVKNFVNVQNASTVKTK*"
     gene            133825..136236
                     /locus_tag="pig_ID_3489_F71_scaffold_0_curated_closed_comp
                     lete_prodigal-single_99"
     CDS             133825..136236
                     /product="G234 protein n=1 Tax=Yersinia phage phiR1-37
                     RepID=G4KKH2_9CAUD"
                     /codon_start=1
                     /transl_table=11
                     /translation="MYEPKMIYSDNPYIDAVVYYTKYLIVHSIIKDEEEADSRETIDS
                     IRDGGIYINNLRLGRLRPDQDIDIINEPKYYYANSNWSHYIELNSYYRTLAGYPPIPT
                     MEQIIDYNANYKDLKGGRIYHIDISEYKEQVQNTTGIYDDVYKYPTYLHEVSNEKILR
                     ELENMGVIENAKNEHYGDPNYEYLNYIGVDKSIPIEISRQASKFQMIHVPPIPEEDYN
                     DIRQKFEILYEKNRLYVMSAVYSEAMAFGNKYYDKFIIILLKVMTMMDMISDVFDYLI
                     HKDIFDSRTIRYLFESYGVDYYSEIPTKYQIAMLKNMNTLLKYKSTNKNIVDICNLFG
                     FDNITVFKYYLLKERKSEEIVIESDKDGNKYINNEKTYDLKFLKVPLNDNYFNYLDSA
                     SSRLSYETITVPDKFWVGIHDDLGVSDSDAVRHQRKLDILNKDFSCELTKYLSIDSTE
                     DVAKMSADICYFYNMIFDEKRELFTVSIPKLHPTPIPIGDVFAYIISLGYTYNDIVDD
                     IITVDFEKNMYIHGFNFNSDVDILLKDYYKNNPSAIMNEDLSGFEEEIKSFATVEGDT
                     INSYEEFERIFVNNRNLHDLLKERMDSTDDYSTYKAYKKMYDSLMTTKFSAEYFGIHY
                     QYNAEKKEYERVYLDGEPIIETYYDYLENKGYANMIRSLNKYIDMTNAEKKQQAITAE
                     FEEIIDALEAVFKNEHFANIYNIIPTRSANFLISCLTKVISFFKSYKTQIVTMSTIYT
                     IDDSDNGYGMLEDVDVKFSLNLIQQMNPVEYTFITFKESFDESMEPFEKVYIKNLPSE
                     EVNYG*"
                     /db_xref="UniRef100_G4KKH2"
                     /db_xref="G4KKH2_9CAUD"
     gene            136229..137266
                     /locus_tag="pig_ID_3489_F71_scaffold_0_curated_closed_comp
                     lete_prodigal-single_100"
     CDS             136229..137266
                     /product="hypothetical protein"
                     /codon_start=1
                     /transl_table=11
                     /translation="MDNIIIKDESSFVENTSKSINHTYNGPIQKTVVTVHEVLPNGKK
                     IFRERGSNKIILSGAEYHAHKDFNFGTGICFDEGQLNSEKLYPHHEKLPSYDTVLSNL
                     DRTMCIPADATPIHPEYPELDRKIYLFAIGIDGCGLENSRKIAVRKDHWISPTGPMPT
                     IDTPEGDDTIDSCLVPFRFIQTAFSDDGMPIDALDADEANIYFGCHKVTVENTDYAAY
                     YFKTFDAAPQLHMRYSDGFSLNDVDVSAAKYGSIYALPAFRGNNVEAECVVELSLTVS
                     SNDAKEWFNAIGKTSDTKVNTISLCSAVPYQKDGKIYFKDICPVTKYNMSNKSLSDAN
                     SGLQISYLLYY*"
     gene            complement(137749..138978)
                     /locus_tag="pig_ID_3489_F71_scaffold_0_curated_closed_comp
                     lete_prodigal-single_101"
     CDS             complement(137749..138978)
                     /product="DNA-directed RNA-polymerase beta-subunit n=1 Tax
                     =Yersinia phage phiR1-37 RepID=G4KKG9_9CAUD"
                     /codon_start=1
                     /transl_table=11
                     /translation="MAKRKSRVITPAEQEELLNLTPYECCKMSVFMNLFASFDGEPPR
                     FNCYDIMTIPAGRFGPEGKKNKNDVITTVGRFIFNRAFIEEKLIDVCGYVQFDLTKKG
                     IGKIQEQIAYAVNEDKIPIDVEIEFLQKEQKFQAYCSVIAVSVTPEMFNATEPINKEK
                     AKLIKKYKKEIEAGDAKVADLIEKELLAFAKEYFKDDPGMDYYDCGVGSWDNNFKNMY
                     IMKGAVKDPISGKYNILTSNYMDGVSKEEYSMMANSLAAGPYSRARKTMTGGYNEKRY
                     VLAFQNLVLGPKDSDCGVKDTIEVTLKGKYLEQMMYSYIVEGDKLIRLDSTTKSKYEG
                     KTVRMRFCSLCKGVGPNKAFCNKCIGDYFYMIGMSAVGIGSAQIQSKIKNIAMKAFHD
                     GTLKYTDIDLDKAFPDE*"
                     /db_xref="UniRef100_G4KKG9"
                     /db_xref="G4KKG9_9CAUD"
     gene            139131..139649
                     /locus_tag="pig_ID_3489_F71_scaffold_0_curated_closed_comp
                     lete_prodigal-single_102"
     CDS             139131..139649
                     /product="hypothetical protein"
                     /codon_start=1
                     /transl_table=11
                     /translation="MQLKINGEPVRNIETASDKNNESRTTTGVLHENRNVECGSNKKP
                     KTANPVLHRKGTIIVNDLTLVVTKENDEAPLIRIEVEMAQLDDGTVPVIEFDEPIVLT
                     KTDLRKSVLTSVIHKKMIEMYPEKFYPDAEVIINNYATVIRKDVRTFEEFKDDSLYTL
                     QYTFMLDTGIDD*"
     gene            139663..141282
                     /locus_tag="pig_ID_3489_F71_scaffold_0_curated_closed_comp
                     lete_prodigal-single_103"
     CDS             139663..141282
                     /product="hypothetical protein"
                     /codon_start=1
                     /transl_table=11
                     /translation="MSQKITEQDLMDYRTNFRFEYPNDPNYDTHVYLERINLDEERVR
                     DMNSGKGMIISHRQKLKGDVEKNPNSIFSPQFFGKNLGDISNPLESDYKCQCGYVSGH
                     LFNGTICPKCRTKVRKVEAAFDKYGWIVLHNYYLIHPNLYRALESFLGAKVLNDICMP
                     TIDLDKNGMTLVKEKMIKAVKKSGKKKLIKETKASQENPFSGIGMIEFYNRFDEIMSY
                     YYAKSSKQKKELYNSIMADRDKVFTHSVPVYSLQLRPYEISDNKFALEGANKYFNMMA
                     THAIFINKQDTAYQNNKKLKSHLLYKMQSCWNEIYCLTERRLSGKKGDIRECMSYRSN
                     FSVRNIMTPAIDLEMDEIRLPYAACVELLRLQIIAILKKSYNYSYSQAYYEWYKAKLV
                     PNERMKSLMMDIIKDSKYGGLPILFNRNPTIAYGSILFMKVVGINDHFACSVNNLILP
                     LIAGDYDGDTINIYYLMNHDIIMRSMINLDPINAMVLSKNDGMFNNDVNLPTEALITL
                     NSFRRLSPSYTKEEEENINFLKSLRPKEEYA*"
     gene            141406..141753
                     /locus_tag="pig_ID_3489_F71_scaffold_0_curated_closed_comp
                     lete_prodigal-single_104"
     CDS             141406..141753
                     /product="hypothetical protein"
                     /codon_start=1
                     /transl_table=11
                     /translation="MINFSKTSKIQLAKNAGILSKIIPISRQVLEEDNTADAIKEQVD
                     SAKKFLSMFMSICGDSINLESKYIRKAITDSVVMRVVFVKSLKAKDGKVVYENPDTKI
                     CVDDVYDRILKCC*"
     gene            141822..142265
                     /locus_tag="pig_ID_3489_F71_scaffold_0_curated_closed_comp
                     lete_prodigal-single_105"
     CDS             141822..142265
                     /product="hypothetical protein"
                     /codon_start=1
                     /transl_table=11
                     /translation="MMTVNFYRSFFNNSKILELIEENRQTVCDKPETNAQVLTRLNIL
                     STYFKFNDALEDNPISMIKSQLQIVGKFFDDYDIKPKNMILDNSLVVKAVILAQYTEP
                     INSSLINSSKGDPYMYTIMCTFARLFNDRFARVNHPSLNIAEEYF*"
     gene            142333..142440
                     /locus_tag="pig_ID_3489_F71_scaffold_0_curated_closed_comp
                     lete_prodigal-single_106"
     CDS             142333..142440
                     /product="hypothetical protein"
                     /codon_start=1
                     /transl_table=11
                     /translation="MKKSLIRIFRHYRAFLKILVNKATAGLRRSTEECE*"
     gene            142611..143051
                     /locus_tag="pig_ID_3489_F71_scaffold_0_curated_closed_comp
                     lete_prodigal-single_107"
     CDS             142611..143051
                     /product="hypothetical protein"
                     /codon_start=1
                     /transl_table=11
                     /translation="MITELFYNDETEVTINHNGVVLRAYDEVRNGYNFKIIADIAIVN
                     DSNGLHVYGSSDGEEVLYTNINELVGFTDKAIKIHIIDEEVNTYRLPEGETVISPRIT
                     ESGDFVFWALVLYKPNPVLYVRLDAFDEISYDNITSVLSKLHFL*"
     gene            143219..143698
                     /locus_tag="pig_ID_3489_F71_scaffold_0_curated_closed_comp
                     lete_prodigal-single_108"
     CDS             143219..143698
                     /product="hypothetical protein"
                     /codon_start=1
                     /transl_table=11
                     /translation="MVKEISISTDDVIILTNGIVLKRYDKINDCYDFKIIADVAIIQY
                     NNGIIRAYGDFHNMEGVDLNSNVNTIENPHNPFMDIPILIVVKNPIIMDKNDSKFDAD
                     VVYISDGLDDKGNLKGSYALSTKTKSGYPYSYLYVDWDSFNEESYREVKNIVSRNPS*"
     gene            143846..144199
                     /locus_tag="pig_ID_3489_F71_scaffold_0_curated_closed_comp
                     lete_prodigal-single_109"
     CDS             143846..144199
                     /product="hypothetical protein"
                     /codon_start=1
                     /transl_table=11
                     /translation="MITKNVKKNIFRKLAEAGKGVLAKYVRLTDDVIAYGNFIVIVTT
                     EGYEAFVKKGDQYVPVSFHCEHSSGYAHEIWEGETYHIIKREVNYEDADEIVLWENLW
                     NMPHIGHYAFDPECI*"
     gene            144338..144721
                     /locus_tag="pig_ID_3489_F71_scaffold_0_curated_closed_comp
                     lete_prodigal-single_110"
     CDS             144338..144721
                     /product="hypothetical protein"
                     /codon_start=1
                     /transl_table=11
                     /translation="MTNSSIRKIVENTRARMTDRRPGKLSDYNIMCTLGLLSDKFPAY
                     DTSYIGLIKNQVRAYNHWFRKTIRFGIIPSCIKEESMVGEAVYSAYQIIRNETGNDEA
                     SPSDDLVMMEYARIYNKFKRIQEEF*"
     gene            144721..145164
                     /locus_tag="pig_ID_3489_F71_scaffold_0_curated_closed_comp
                     lete_prodigal-single_111"
     CDS             144721..145164
                     /product="hypothetical protein"
                     /codon_start=1
                     /transl_table=11
                     /translation="MLTNEIIKSMEVFKGLSTEGIKEKMLECRALSKRFPTKGVLPME
                     LIENQLHDVYLYIELTILSVKGILIEDGCEDDNKALMSDKNTIMHGMKIIMSNKFNEN
                     YSLTIHSVCEAYIEANESDKCDLIIPTYEECLKVYESKFMKLQWK*"
     gene            145375..145725
                     /locus_tag="pig_ID_3489_F71_scaffold_0_curated_closed_comp
                     lete_prodigal-single_112"
     CDS             145375..145725
                     /product="hypothetical protein"
                     /codon_start=1
                     /transl_table=11
                     /translation="MKYEVVERIEAIAKNSPSVINSLMEKGVFSKKLTRHENSLEYFY
                     GEDWFHAMIFQIEIARQFVETSVKMEKGIPDIGDDSLVCLAVYNAAKAAESGIPTKHN
                     CIQEFYRLMIADVD*"
     gene            complement(145816..146760)
                     /locus_tag="pig_ID_3489_F71_scaffold_0_curated_closed_comp
                     lete_prodigal-single_113"
     CDS             complement(145816..146760)
                     /product="Membrane-bound lytic murein transglycosylase D n
                     =1 Tax=Photobacterium damselae subsp. damselae CIP 102761
                     RepID=D0YWE6_LISDA"
                     /codon_start=1
                     /transl_table=11
                     /translation="MESKSSKILAKVISIVMLLFMCGLPIVAATVAMTKGHTETTSEM
                     PVMDITESTMEAMRNPWKVTTQKRIAVTTIVDTTTSTTMTNTSVTTVPVTTEEVTVAP
                     VTDIVKEEEIPVIAAPVQNEEPSAPEPPQEVYEEPVNNVVQEEPTPQPPPSEEPTPVP
                     PDNSSSTDEEWYYPQLYVYGNLADYFSYDNQKTLKGLCDSYGVDYELMLAVIAHESGY
                     QQYAQSSCGAIGYCQVMPITITQFNWDTGIYYDSYYDPYANMHVGVHTMKACLNKFGN
                     MYDACAAYNIGLYGHTAGNYNSYASTIVSDRDAILALK*"
                     /db_xref="UniRef100_D0YWE6"
                     /db_xref="H0UPP6_9BACT"
                     /db_xref="geb:GM18_0339"
                     /db_xref="D0YWE6_LISDA"
     gene            complement(147015..147857)
                     /locus_tag="pig_ID_3489_F71_scaffold_0_curated_closed_comp
                     lete_prodigal-single_114"
     CDS             complement(147015..147857)
                     /product="hypothetical protein"
                     /codon_start=1
                     /transl_table=11
                     /translation="MKTLSTEVSANDIGSFAEIIEKYGAGVLAIAVLAVLFIFIIKYL
                     VKSNEKLLDTFTSELKKEIKENVPVIPEPQRELFSKEELKEFVIEIVRDEVKMLTEEK
                     SVSVLDNHIKISSNIKPCLERAKTDFNADRVAAYVFHNGMHSSHGLPFYKYTCLSEVI
                     RRDKGITQVINEQKALPLTMIDDNIAIMLNREGWFVICDADKESDKYPLVIGQMGRNL
                     LKSAIGVSIYSVDGDILGFVMVEFKKSKTKEELEGIVCRVKDRCDSLTTVFDFRRNKE
                     NILG*"
     gene            complement(147878..151228)
                     /locus_tag="pig_ID_3489_F71_scaffold_0_curated_closed_comp
                     lete_prodigal-single_115"
     CDS             complement(147878..151228)
                     /product="hypothetical protein"
                     /codon_start=1
                     /transl_table=11
                     /translation="MEITPYEERVSQLRGLTDTTNRKLESALIPYFEDGVIRLVKAYP
                     FEDDMRSASKNNTYRVETITWMTDRVRSIIDETITLTGKKGETISDISVKTGVEIDEL
                     LALNSSIDIDTDIYGIIIDTGLTTSLNNMVRLGLIKAFIVFIDGHYVPMSHISIKSDI
                     YNDYMIIDYNCFENKACVTDRNRVWVYTYAHATESSDGATLLMSFDCNGCITSSPEEI
                     KYSLYSKDAGTFVSSLFVDPKTNKGTYGHMFNERIDLPYMNKVKPENVFVFQNGVLIR
                     NAEVTCHNYNIINVRYPEFAPDSRAVVIYKKSVLYTEDNALRVNHAVHKEIAPLFEDF
                     LDDVENSVQRFIDEIYMLDAEKYGLHFIPIRINNVEEGSTPADEIIWYDNKETKKVLY
                     HLISEIFEKDAKNIKDIITGIVDDAYGDNPDKASNYDEWTLRKNLPEMFLHSENENPK
                     YYDDFRTLDESFDFFFYDRKSMHTNMLEAIAYIANYDSDKLESVLPRYEVSAITDGKG
                     LRYFVKDGVLKMGRYNWSRRENFVMLFKNGELLPTYSELEYTPLDFIVPIDEFDDDDK
                     FEIVYFLMCNNRVMPVVCNDSIVTSEFWFDKSEVELWDDRTPDGAYSVSGQNQVYRVP
                     FAIQPPLIRHHGKAPEPVPTPSGGGVDMRNGPVYHFDDSDIGYDTFVYITNDKGYDAV
                     VSRINTFVPATKYPDINGLLLDLADNAKNNSFLYGELSLRLHLDDTINIQTYSSYETM
                     PNVSGFEIGDSIKFTGESVDTFVQNSYYEVQLVNGVKTWVLTNPPTSTVSPIRKLMDS
                     IEQYALLEPSDEPDSGEVTDPDEPPIEEPGTGGGIGTGSGESGSEEEYDWWLVPDKEM
                     YKLYVTPEDLLFYENDTVWITSRRQFRYQKITVTSEYDTSYTLNNTFRYCTNTSKYMV
                     FVNHRCLPRSYVVVVPRVNNPVGKITFYPNINLRSGDIIEVFYVPDEMTNDFKEEVMK
                     RTETTNSGYIKINKINTMTGISRNSAMVFVNGRKIRYDEVLDISSGIVKVINPFPSEK
                     SMTLSLEVYRYLYSAHSYTLSQYAPSKLEELIPNKPSKMDDLFDSYTEPCGNEPEVFL
                     NRFTKDSVKNRILQDFITGDEDAWIAEF*"
     gene            complement(151228..152169)
                     /locus_tag="pig_ID_3489_F71_scaffold_0_curated_closed_comp
                     lete_prodigal-single_116"
     CDS             complement(151228..152169)
                     /product="hypothetical protein"
                     /codon_start=1
                     /transl_table=11
                     /translation="MGKSYSASYLYAKHGDYEKKLLEAVLKSDRIDANSDEFDDVIYE
                     FKHSQLSPYMIKILQSKNVVLITSLNLLPTQFNVFTAKDIKTDNKIKTFIDVSRIVYK
                     SPESGKYVCKQINELVAMLISAIEFMAFTLVPHKILTYNIQNSSMEVFANMFTHIVDY
                     LHKISLDRNTVARCKLMCCMYFAENLIDSEYDKVKFYARKFTGVSEREEDIIKMYVDK
                     RNDVNPFLNIRTFVDFVADVLKIPTLTVDAIVEKWLFIYGTKTVFALEYWPALVTMIT
                     DAYVGCFINNQKTIEKVCGSNMVTLAKAIIDVGGSFV*"
     gene            complement(152193..153947)
                     /locus_tag="pig_ID_3489_F71_scaffold_0_curated_closed_comp
                     lete_prodigal-single_117"
     CDS             complement(152193..153947)
                     /product="hypothetical protein"
                     /codon_start=1
                     /transl_table=11
                     /translation="MERFRGQILDVDKFVKVNDCQCISNPVVFQSAGKPTPDGLLSDK
                     IFGITHGERYGIYGYIDLGGEFLNPLCYKRLVRLNGKIKGIIHGIQNYSITESGELVE
                     DMAGGTGIKWLKKNFDKIVWSRSTSDIAIESMAFIKLVNDQKLLWMSKMPVIPPGYRD
                     VVTTSKGVGIGELNQLYQSLIMATNQYKQAADFGLTLMDVSAGRIQDLIVSIFDWFGN
                     GTTIGREKTSKNLPGKTGLIRRGILAKTTDFCCRSVITAANNKAEDLDDMMCDMYHAT
                     IPLAIAITCFKPFIIFWLRRFFEKEFAGRHNYDIVINDTETGEKINVSVPIKDYQMAF
                     SDAELESQIDRFVKGRYNRLIPIKIPVERTEWHKVLVDKFGKERASKAANKPIYMMLH
                     GTKVPSEVKLKDWNDMSPDERIQMEITQRKLTWADLFYMAAVEMAEDKCVVITRFPMD
                     SYFNQFPQMVRVITTTKTRPMVVDGKYYRWYPIITDDMIGKNTSSTFVDTISISNPTI
                     GTAGGDFDGDTVTCKPVYSIEANNELKQFLHSKGCYHALDGAPAKKLNKEGIICLYSL
                     TNCPDEEWDNKLNKMEFA*"
     gene            complement(154008..154322)
                     /locus_tag="pig_ID_3489_F71_scaffold_0_curated_closed_comp
                     lete_prodigal-single_118"
     CDS             complement(154008..154322)
                     /product="hypothetical protein"
                     /codon_start=1
                     /transl_table=11
                     /translation="MNLMTFGRRLSLCNIEFHEYLHRYIAETLVLYKLLGDLTPSNIG
                     VNIIDNGVEYIILESIPAIEERVALLLAVPVVNVYGKNILVRINKSDDVYVINMVNAD
                     LV*"
     gene            complement(154516..156252)
                     /locus_tag="pig_ID_3489_F71_scaffold_0_curated_closed_comp
                     lete_prodigal-single_119"
     CDS             complement(154516..156252)
                     /product="PREDICTED: myb-binding protein 1A-like
                     protein-like n=1 Tax=Musca domestica RepID=UPI0003C36234"
                     /codon_start=1
                     /transl_table=11
                     /translation="MKLEDLKNENTPTPLGEGDLVDAMPDGGLGGVYSESEMSQKTIL
                     PTDAGKEALPTDNPFVAEAMDTMDVALTGLAVECAQIAEIGANARENGEEITINSAIL
                     ETNPNSEAERAKRKSEFVPGAVSNDNTPANESVAEANTVTTETSSQPEPVLHDVKDDD
                     DEEDTEAEDEWRPGAAASDVPKLAIDKDDFSDIDDDDDDDNSEDDEPDEDYSEEDFEK
                     RRKDFVDKCKKALAVIPKDDIIDISKMSISSKHMPASKAPSYTMIPSTTESHALLATG
                     KKITMTSLDSTEIAQFNPEVLRQLEAISRKGYTNPKARKAAYSISMFTYFIGIVELIY
                     NHIVSPKPSTYKEWAKTIYWADIDDLIFAAHKATYGKVGNILTYECDGEKCNEVWVDD
                     KPVESMIAFDSTDEKWEQRYKDIMSLTGDATLPHESKMIQVSSNYIFEIELPTIETFM
                     MISSLDIDFAMKYIDLISIFQYVKNVFYIDRANNQLVPVKFKEYPEDLKKTTKLKMKN
                     LSEIITSSLTSDQIQTLLSATDELDRPADAMHYIYPESECPKCKKKIAAVEAEAASIL
                     FSRYQLVDIVNS*"
                     /db_xref="UniRef100_UPI0003C36234"
                     /db_xref="W4WYM5_ATTCE"
                     /db_xref="UPI0003C36234"
     gene            complement(156271..156645)
                     /locus_tag="pig_ID_3489_F71_scaffold_0_curated_closed_comp
                     lete_prodigal-single_120"
     CDS             complement(156271..156645)
                     /product="hypothetical protein"
                     /codon_start=1
                     /transl_table=11
                     /translation="MNEYLLDVDKRQQPKVFTKYEGDRINVFRLIMLEPGTFPTHPTL
                     GVGLVSRWRFRDVDTIKSSLASTIEAQLKDFMPQLIDPQVTVTIVNNNNKNIINISVR
                     VNGELTYTFKVDEETRHTLASL*"
     gene            156786..158219
                     /locus_tag="pig_ID_3489_F71_scaffold_0_curated_closed_comp
                     lete_prodigal-single_121"
     CDS             156786..158219
                     /product="hypothetical protein"
                     /codon_start=1
                     /transl_table=11
                     /translation="VGRKYKCIYCQKGYERPDLISHIERKHSDMVPQNYPVERLVFDI
                     CNNKEIGNGHGVCNICKGPTDWDNKSGRYKVYCSDKCRKEMRDRAVKNMIKVHGKATM
                     LNDIEHQEKMLASRKISGKYKFTDGGVCVYTGSYEKKLLEFMDKVLNVSSGDLIAPGP
                     VIEYDFNGEKKQYITDFFYVPYNLIIEVKDGGSNPNKVIDQSVVRQKTHAKEEAIMKL
                     GKYNYLRLTNNNFVQLLDIFIDLKEQSFEGDSNSPVYHINEYCANTPPMGFGGTPYEA
                     RCTTPLFITHYRDENTFTDRYYLSNDIISDNVIQHDLDTETLKKTPISKCKGKGTVFK
                     YVGDDAADILSEVYSAVKNKTTVNSTYIPSLLTKSKILTPDQLYCSPVLEEVKFISNA
                     ARRNMETFLFECNYIRSGYKTPAIFSVLSPELYDKKNSILESYDNMRILQDINGYFAI
                     NDITGNRTKSVKNFDELTKETLDSIYV*"
     gene            158235..158765
                     /locus_tag="pig_ID_3489_F71_scaffold_0_curated_closed_comp
                     lete_prodigal-single_122"
     CDS             158235..158765
                     /product="hypothetical protein"
                     /codon_start=1
                     /transl_table=11
                     /translation="MNLFRFDVSDILRKSCEADCVSSSVWSGDVTQDFVDTISGFDTI
                     SEKCCKESFRYEPEIVPIFAQDISGIEEEYEYYVELDNVAKLAESKECKIHEAFFMMQ
                     NYVASQLGESAAEKTYLVVSGIDEAREIVKEAECAKGSLLEDSKLQSIMETTEILKDL
                     YNRGVQIKIRDSKSED*"
     gene            complement(159100..159726)
                     /locus_tag="pig_ID_3489_F71_scaffold_0_curated_closed_comp
                     lete_prodigal-single_123"
     CDS             complement(159100..159726)
                     /product="hypothetical protein"
                     /codon_start=1
                     /transl_table=11
                     /translation="MDNINNIFLRDNVIKICDIRPCGCNIPLSTVHVSGYKNILARLT
                     ISDIRKLLASGIRVCEYTKRDEKNNLDGLQVINTNNFNRVVSMEHVRLLKSINRGYID
                     IANSIFAGTVTPAPENKKEDKKEDAIIPEAETAAPEKEEPSVSEMETVKEVAEEPVTV
                     EASENTEVGTSEASETPSIEESEDAPSADTQTHQNSSNKQRRRKNNKH*"
     gene            complement(159741..160172)
                     /locus_tag="pig_ID_3489_F71_scaffold_0_curated_closed_comp
                     lete_prodigal-single_124"
     CDS             complement(159741..160172)
                     /product="hypothetical protein"
                     /codon_start=1
                     /transl_table=11
                     /translation="MREFATTDDTDIAQNIEELSTIPSFESFVNAVCNEERELTNSDP
                     VVGLSGSNVDAAISFGAQTSDSDELDSEDFDDFEDSDLDDCVGCIDDECEDDYEELSV
                     PAKIDGDGLSPMDRINMWDDAELELDYYDDDNGGSPDEDFY*"
     gene            complement(160150..160440)
                     /locus_tag="pig_ID_3489_F71_scaffold_0_curated_closed_comp
                     lete_prodigal-single_125"
     CDS             complement(160150..160440)
                     /product="hypothetical protein"
                     /codon_start=1
                     /transl_table=11
                     /translation="MNEEVERILEEDIIEDTLDATLEDYETTMATVDAEIEEAEDIVY
                     GFTKPKTDSNDIFGIHESDDNSSSSSRLDTIIESLKVMKYKGGIAYERVCYN*"
     gene            complement(160464..161696)
                     /locus_tag="pig_ID_3489_F71_scaffold_0_curated_closed_comp
                     lete_prodigal-single_126"
     CDS             complement(160464..161696)
                     /product="hypothetical protein"
                     /codon_start=1
                     /transl_table=11
                     /translation="VAKFVKSNYSETINGLMSDANDRMVMNAHYMFNNLKPVQCTFYN
                     IDKDASTYDQAVWNEASVIGPVSPFKYNKIKNATLYGSDLRAIISMDYNENGLEAAPI
                     EFELVVIPNTFVPYHNSFIIFDQLTKIEKTKDYLFIVDEVSPDTFENGSNCYKIRCHL
                     YATTATERNHLENQVVRTYVMTIDNAGTDMKCVLTEEDYDIVSNFDTVIENLKKYYQS
                     MFWNDSVQTFTYCLPNGLFYDPYLIEFIIRNRLFDTSNKGYIYVHHELPMPATFAIDY
                     MDSVYRAIENRDLSRFTDRFAYGVLIDNINTLFATVPEKYFAVVYDKPAMFGLFQPLP
                     GIMTKAAQDNELFILQEPASMYNIITTWFNTGKIPPNTLDILDNIKFERTKEFFYYIP
                     ICIFVIEQYIESIVRKTS*"
     gene            complement(161717..162766)
                     /locus_tag="pig_ID_3489_F71_scaffold_0_curated_closed_comp
                     lete_prodigal-single_127"
     CDS             complement(161717..162766)
                     /product="Uncharacterized protein n=2 Tax=human gut
                     metagenome RepID=K1S282_9ZZZZ"
                     /codon_start=1
                     /transl_table=11
                     /translation="MNKMEFRDFLLNTLPEARLASGGSQLVCLCPLCGDTSGHCYVGP
                     FDEEDTPIMYNCFKCNPNTQDRSGFVNQAFMNRYNAWLPDEFNNRSKGTAVRKKRISG
                     RTVFNIEHKYLTESEETAKKLSYINWRLGLNLSFADTIRLKLILNISDLLNGNQIYEY
                     TRSLSDMHLLDHYFMGAIGVNNNMLSMRNMYLDVFEKKGVKTGLLAKKYINYVVNPNM
                     EADKFYVIPTAIDTLQPVNIHVCEGFFDALGIYYNLYDARATNSLFVAGFGKSYEECV
                     TYFLTRTPILNVNVHLYPDADVPDYALKKSINSIKPCVDSIYIHRNVYEDMNGKQKDF
                     GVPKNLIRDSCTKIF*"
                     /db_xref="UniRef100_K1S282"
                     /db_xref="K1RK55_9ZZZZ"
                     /db_xref="K1S282_9ZZZZ"
     gene            complement(162774..163013)
                     /locus_tag="pig_ID_3489_F71_scaffold_0_curated_closed_comp
                     lete_prodigal-single_128"
     CDS             complement(162774..163013)
                     /product="hypothetical protein"
                     /codon_start=1
                     /transl_table=11
                     /translation="MNNISDSLKEIRLSKQLTKTEVSEITGLSTRIISNIENNKHCSF
                     EDVATYCEALGYILDLKKKKKPTIIIIDANGEVKE*"
     gene            complement(163018..163401)
                     /locus_tag="pig_ID_3489_F71_scaffold_0_curated_closed_comp
                     lete_prodigal-single_129"
     CDS             complement(163018..163401)
                     /product="hypothetical protein"
                     /codon_start=1
                     /transl_table=11
                     /translation="MRSRIERHYLLVIHPLCISDEFIEGHNGKSVRVVDKVSYSKTQI
                     RKSLWNNYITIVEYDFSNMDSIDSVDKFIIDNADLCVMPNIYASKALLDSLIFNNVYF
                     HFTDIKNKFDVETFNLLKDSIGGNQ*"
     gene            complement(163513..163800)
                     /locus_tag="pig_ID_3489_F71_scaffold_0_curated_closed_comp
                     lete_prodigal-single_130"
     CDS             complement(163513..163800)
                     /product="hypothetical protein"
                     /codon_start=1
                     /transl_table=11
                     /translation="MDYTKDNKRERCYDFYNKLDKISEVLDMDLYFASNFRYHVINKK
                     DHMVHPLWRLTNKLDELPNEKVQDILIKDSPRFNESDFKAIHPFDNYNSTL*"
     gene            complement(163936..164247)
                     /locus_tag="pig_ID_3489_F71_scaffold_0_curated_closed_comp
                     lete_prodigal-single_131"
     CDS             complement(163936..164247)
                     /product="hypothetical protein"
                     /codon_start=1
                     /transl_table=11
                     /translation="MFLNKCISFVCAIEEVNDKVAIFSEVLRRMTASSWEVAPATVTP
                     VAITSSVDGNITTSKVMVSIAYAWNWEFPMPQNFEAFFGKSKKAERNEYIEKMCSSWG
                     E*"
     gene            complement(164439..164732)
                     /locus_tag="pig_ID_3489_F71_scaffold_0_curated_closed_comp
                     lete_prodigal-single_132"
     CDS             complement(164439..164732)
                     /product="hypothetical protein"
                     /codon_start=1
                     /transl_table=11
                     /translation="MTHVMVFKTHLSNISSKVAIFGSVLKTFAENRTDAHIDSIDVKP
                     LNECEDTLTLVTISYTWNNPYPIPDRFDLYFGSSENAEYRRLSYTERMKSWGK*"
     gene            complement(164795..166351)
                     /locus_tag="pig_ID_3489_F71_scaffold_0_curated_closed_comp
                     lete_prodigal-single_133"
     CDS             complement(164795..166351)
                     /product="hypothetical protein"
                     /codon_start=1
                     /transl_table=11
                     /translation="MNNYCDGNNLPTLADLRRIQHRIDDWLPNPREGDIIFNYNKDVI
                     LVPVSLTLRCTPNQDLDSFSLKQKKRYLDGIKEKICQYANYFEKYYDTDKELVFVYSQ
                     MKSNMDLIMREQYTEDMFRADIKRYFLTAVPNRDTILSKVRRLTHDQFVCQLNKYVST
                     NDALCYNPEHVSIMMEMSFLMDIIIPLVAHYTYVMKIMDYSDFFSTIIQMILDTHPEV
                     DIHSKIQETVMTLVTSLSKNDKKLWDTCQIRGIDVITNTCSTVNTILQSSFPKYTFNE
                     NPLNYNIAVIKNSIGHNITEISYEYDFIVHDSSRRDGEDMSSPMDRFEMQREKTDMAL
                     MVQNSVNCQYTMENIYRKYRRPSVDEVNFWIKELTIGGQQLQTKDGFQRRLILNLWNE
                     EFGDTASIRDIDARFYVSLIILAKERLLASNLKIFPYIISGRVNKLAAKSFICKKESA
                     IIEQMEEYKAVQRKYMSPKVMSNIIENIATLLSSEFIIIEQSERNGWKVPNEPATLIA
                     KEYLQYVLMC*"
     gene            complement(166422..167216)
                     /locus_tag="pig_ID_3489_F71_scaffold_0_curated_closed_comp
                     lete_prodigal-single_134"
     CDS             complement(166422..167216)
                     /product="hypothetical protein"
                     /codon_start=1
                     /transl_table=11
                     /translation="MNIEEYINDPSVAPQTNRDTKTMYMNKLNEIILRENKMPDVAVY
                     VNKDEYWFYVSVPDAKVHGIYYDVVLQFKPKSTAQLENKTIKAYDVKFFANDPGFIFY
                     FAYVFNKESMIISSLKHKLNTLALTKAPEKTNPELNIRYCKTIYFAYLIIEKLNLYDK
                     EYINMRRPGKLNLAMLSAKIKSDTHIRAKIDTNRKIKRVGKKINKTLSQAPTTIKKTI
                     DNIVKSASISKTANVSKVSKSSSRSKTARTIGSTKTQRTVGKTRKH*"
     gene            complement(167314..169086)
                     /locus_tag="pig_ID_3489_F71_scaffold_0_curated_closed_comp
                     lete_prodigal-single_135"
     CDS             complement(167314..169086)
                     /product="molecular chaperone GroEL n=1 Tax=Salisaeta
                     longa RepID=UPI0003B5DA46"
                     /codon_start=1
                     /transl_table=11
                     /translation="MKRTNIVGPQILRKVQLETLEELAKALKRTFGPNGSNTNLYKPN
                     MFPIFTKDGLRTVREIKFDGEIENSIKANIDTQCQQQAKIVGDATTSIVLLSYYVFRE
                     LDKVYPADKAYDRQSIMNTFTSIIDQLCEKIKNNAQDANLDLIREICNISTNNKEDLV
                     DLIMAQYDKYGLDALIEVVASCNSKTEVYDFDGMMLFEGFKSGVYVNSEDNKCVINNP
                     EIYFFDDPIDTPEMAKTFDIIFDHNIAEPIMCMQAKQAGSVPNKKWNTTYVPTVVICP
                     HFSKDYSTSLKQIEEMMAQCPYDNKPPFLLITNITQVDRPAFDDMCTMTGGTHIGKFL
                     DPNNKKYAETVGKALTKANFKEFAGKADMVEANFTSTKVYGPAAMFNEDGSYSNTYLN
                     KLNELEAKWKEMSKDGAPITDTFNYKKRIDGLKGKMVQISYGGISAQDRDMDIDALDD
                     AVLNARSATQCGVGYGANFEALRAIKELRDKTKDDGSDFNKILSVLDTAYHELGAALY
                     ITTVNGDEDKAKEIVNQSLKANTPLNIRTKDFDGKVVSSIETDICILKTISRILMLMF
                     TSNQFILSDINFGSYPEEPEGSTV*"
                     /db_xref="UniRef100_UPI0003B5DA46"
                     /db_xref="pcu:pc0030"
                     /db_xref="85804982"
                     /db_xref="UPI0003B5DA46"
     gene            complement(169149..170000)
                     /locus_tag="pig_ID_3489_F71_scaffold_0_curated_closed_comp
                     lete_prodigal-single_136"
     CDS             complement(169149..170000)
                     /product="hypothetical protein"
                     /codon_start=1
                     /transl_table=11
                     /translation="MNLTIELSDRQKKAFLLHNHEVGISESEAHKFMEYKKIFIDFEC
                     LFDIDVAIAFELCFKYNKLNIFKWGNDNIPDVGYMRSILRNKGTNPIKCMVKNPEDPE
                     IDELWADIKKDEDFYANVLKNATSYPTGLYRLFNKILEDTDAVATIGFTFDNDKFNEI
                     AKRNLSIKSEYSDRINTMNVPISDLAYSLTERKFSIWYLSDIAKLNKSLDKDFLDIDI
                     YGVNVFVPQYPYNVITDDNGESFVKVDANSLALILSGGNGIGFYNPYAQDDFLSTSNP
                     NSPIINS*"
     gene            complement(170016..170375)
                     /locus_tag="pig_ID_3489_F71_scaffold_0_curated_closed_comp
                     lete_prodigal-single_137"
     CDS             complement(170016..170375)
                     /product="hypothetical protein"
                     /codon_start=1
                     /transl_table=11
                     /translation="MNSIKQALTSLAKINVDKDTAQTETAKPLVLSEMKDIKIESTTL
                     EDSYGTSYYYRIYFKSEDDQIHHTYIDESLFNLLLNAYEWMEIDKNEHTTTDPDNGYV
                     SKEIKSIMIAVVSNNKD*"
     gene            complement(170500..170739)
                     /locus_tag="pig_ID_3489_F71_scaffold_0_curated_closed_comp
                     lete_prodigal-single_138"
     CDS             complement(170500..170739)
                     /product="hypothetical protein"
                     /codon_start=1
                     /transl_table=11
                     /translation="MRNLKTIKRMFPAAMAIMFTLINPPESTIGYIIVFCTALIVFWL
                     FDSPEKESIDKIDRNGINIDVPIEFDKTTGIDLKK*"
     gene            complement(170756..171535)
                     /locus_tag="pig_ID_3489_F71_scaffold_0_curated_closed_comp
                     lete_prodigal-single_139"
     CDS             complement(170756..171535)
                     /product="hypothetical protein"
                     /codon_start=1
                     /transl_table=11
                     /translation="MKIIREYNKYVTPEKNKIVKNPLWWIKIRKGITSIGTGIVGSRL
                     LALLLHIIATPIGVSMWFARNFKNAISVDIRNRKNNARPIFASAPYALALALITAGSI
                     KLYTMNPRMYVNEFVDSAKTKIAEKVIEKTVPVVPTTRTKSFGKDDVTNTVENVKDTV
                     KDNVIWIGENLVTNPVVTTAEPEPEVEVSEEEIVEEVIEEPASTIEEPEDIGPAPIDP
                     QVNETLNDIKERAEAEASGEAVEKNPEGATETPDVRRSFVQ*"
     gene            complement(171561..172937)
                     /locus_tag="pig_ID_3489_F71_scaffold_0_curated_closed_comp
                     lete_prodigal-single_140"
     CDS             complement(171561..172937)
                     /product="hypothetical protein"
                     /codon_start=1
                     /transl_table=11
                     /translation="MNSLEEIKSVISALSERVNELEESKTNIVRLDDFLELQRENAVI
                     LEKLLTDDISDNENQHSEKMLSLALKKVYECLIPKPEVTPDFIIPQNEIDAVNKRIDD
                     IKSILNGEYKYPDSEFDDESTDTDTFPLIVDTDEFSTIYIGEIKTYMTRIYEHLDSTE
                     FWRVVVGTPVHAKINMLLRRLKALLNVEDLGIFDDSKRDKALRYVKAISPSITSAYDI
                     AESPVLWELESISNYICQAFDEASKWRYNKTSYNYKPEESAGETEASTIQLQFTTGKF
                     LNDAIDAMADAALATMRAINSDKECASSENDDNTEDSPESGVDGTPNVNDTENIQTME
                     KEDPSEETSEIEAEGNKIGLILESESNNSTSQNEASSDVDWDEVATCLFGYVNSAKRW
                     INNDSVGDTGQIQIVNHMGNLLSTKSTDISGSYPIFANTINQLAIDAKKPVKLPATIE
                     EFADSIKS*"
     gene            complement(172959..174626)
                     /locus_tag="pig_ID_3489_F71_scaffold_0_curated_closed_comp
                     lete_prodigal-single_141"
     CDS             complement(172959..174626)
                     /product="Peptidase M23 family n=1 Tax=Faecalibacterium sp
                     . CAG:82 RepID=R6R1R0_9FIRM"
                     /codon_start=1
                     /transl_table=11
                     /translation="MTKKVVSILIASATATGISVPVVKDFMSTESCLDGILAENPYVL
                     DLDEFYYGENGVSKDDNTPISIQSISFVADVNTSELPEYKAFMSKGILYYEDKTNTQV
                     RRAFCDCVPVDSADYSIVAGKECVRTEYVVGTKDEPLNMYIDDSNELRIEWTWCTAKS
                     LKMYDLKFVDTEGRTWKIQDGEFYSIEITEQEIDESESSATVSSDGSLILPFKSDFEI
                     TSTYDEYRGDGTYHKGVDICSYGDLTVYATIGGTVEFADWEDPYNTGVGFGQYVKIVG
                     DDNLWHYYGHLSEIYVAEGDRVEAGTALGYEGTTGSSTGNHLHYEIRDNGTAIDCSEK
                     LGIPNDYTIVYVEDESESEIEEPDVEITDDFEIKALSFNRYFESSSLKANAMNLDDNG
                     ACSLGAIQFRASLAKELVKAIKDANPDGYNEIASKYTYLYDRYLVNSWENFTIKSGSD
                     NYKFFTELLIQPWAVDAQWEFTLNYIRTMLDDAKECGITKEDNLLMFTRCYINAGPNS
                     DSTDYLRENPNATVDEMYDNITITSKDKVFDTLKSKDFPMVSKEDLM*"
                     /db_xref="UniRef100_R6R1R0"
                     /db_xref="R6R1R0_9FIRM"
                     /db_xref="rch:RUM_07610"
     gene            complement(174770..175351)
                     /locus_tag="pig_ID_3489_F71_scaffold_0_curated_closed_comp
                     lete_prodigal-single_142"
     CDS             complement(174770..175351)
                     /product="DUTP diphosphatase {ECO:0000313|EMBL:EDY33944.1}
                     ; EC=3.6.1.23 {ECO:0000313|EMBL:EDY33944.1};; 
                     TaxID=471875 species="Bacteria; Firmicutes; Clostridia;
                     Clostridiales; Ruminococcaceae; Ruminococcus.;"
                     source="Ruminococcus lactaris ATCC 29176.;""
                     /codon_start=1
                     /transl_table=11
                     /translation="MTSVGRFEKVSLSVYAKARRKMNPDISDSQIRNEYDDIKLPTRA
                     TAGSAGYDFSIPYAVKSSDIKNGVVSLPTGVRWVSYPIVSNCSGEPRLFELSLHMRSS
                     TASKLGFSLVNGTGIIDADYHMADNEGNIIIKLMPNNVLDTPARAESSDDIIINAGEK
                     IVQGIFSEVFIVDENPSQFVATRIGGFGSTGKF*"
                     /db_xref="B5CLE3_9FIRM"
                     /db_xref="rum:CK1_18870"
                     /db_xref="UniRef100_B5CLE3"
                     /db_xref="3.6.1.23"
     gene            complement(175348..175968)
                     /locus_tag="pig_ID_3489_F71_scaffold_0_curated_closed_comp
                     lete_prodigal-single_143"
     CDS             complement(175348..175968)
                     /product="hypothetical protein"
                     /codon_start=1
                     /transl_table=11
                     /translation="MVHIDIIDENVGINPEYLDTILYLQADEEICNDIDWTQVDIVNL
                     VESALCEAIMVWIYANKPESIVGNASMYPNGYRDMNEEILRWEESKWYALNHISSEVQ
                     VIADSIIAKALSEDGKTDCEYGWWDIVNVLVMTSSLNSMDSPIIQLYHGLIKIRDTVN
                     NPSYCVSGIMSAFVSELTNLLADSGYFDSGVKRIKLSEINVGGYNV*"
     gene            complement(176077..176910)
                     /locus_tag="pig_ID_3489_F71_scaffold_0_curated_closed_comp
                     lete_prodigal-single_144"
     CDS             complement(176077..176910)
                     /product="hypothetical protein"
                     /codon_start=1
                     /transl_table=11
                     /translation="MAFGNFNNSNSNNGDKEYRPSVFSALPFSNPNASVGNGSRLSIS
                     YWKGMMKVHVQPKTGSDGNFTKYDDKNGNYAFLTPAKAKALADGISKLRDGKLEAVAV
                     LTTNDTKIVNITTANKVGGTSSNYVLYVGNCDTSGITDASIYEFSSDFHNIVENFDMN
                     TNSFERKTLGSEFELDMFQSNLVQFADATNNAIAASVVDAMYFSSNKHTYETLNAIAS
                     KMGLSTGGKAVKSNGSFFSNNSGNTSSNNDSERASSRPQEVDSVDSFLNDVLGDEEVP
                     F*"
     gene            177022..179217
                     /locus_tag="pig_ID_3489_F71_scaffold_0_curated_closed_comp
                     lete_prodigal-single_145"
     CDS             177022..179217
                     /product="PHIKZ025 n=2 Tax=Viruses RepID=Q8SDD7_BPDPK"
                     /codon_start=1
                     /transl_table=11
                     /translation="MIQLQTQVINPQYAQYAEWTADYSTQNKSFLTMHFYLKEKGISN
                     NNFMLMIFDKGLIGVDPFDPNLSPEYKARILREIQRNFWYFIREIIRMTSAGGAPVRF
                     NLDRANMAMAYLLQYSINVYEEIPRQCGKTLFVAAWYLWLYNFRTRSSNIIFLNKKME
                     TTKENLDRLKTLRDGLPEYLRMSTVFDTQGKPLKSANTVEYIKHPINKNMIKCLPSAT
                     SEGNAANLLRGKSLSGLWVDEAGFIPHLRTILINGMPALRTSMDQCAANGAPHGIIYT
                     STPGSLKDADAAYFNTLREAMTPFQEAWYNLSPYELLDLIKSNPNSSFVYVKFDYKQL
                     GKSEQWFKDNCKEMGYDYAGIRREILLMWESASDNCPFSKEQLDVVQQYTRNPIKTML
                     IFNKYPVNFYKEFKSQFELYNRHFVVGCDVAAGTQRDSSTMVVLDARTSELILEFNCN
                     YISTIEFAKVIIEVVTKWLPMDKCLVTVERNGVGHGVLSRLINSPIKRCLYYEIKEKV
                     VEERGDAGRMKKCTEMVKSYGLYNVNEVRYDLMDLLSNRIENYPHLITSKTILEEIRG
                     LERKKGDRIEHSSVSHDDTVFGYLIALYPLYYGKKVAERWGLEPARFKTLDPEGDDYM
                     LDSDETATEKFCIAKKLATDTLIENNEELAKSIEFLQGSNVVFYEDFWEQQRAADEEN
                     LRKVLATPTGRAAYMNTYHISEECMNAQYGELNNTAIPDSVFSSFYEDD*"
                     /db_xref="UniRef100_Q8SDD7"
                     /db_xref="A0A0A8JB30_9CAUD"
                     /db_xref="Q8SDD7_BPDPK"
     gene            complement(179262..180410)
                     /locus_tag="pig_ID_3489_F71_scaffold_0_curated_closed_comp
                     lete_prodigal-single_146"
     CDS             complement(179262..180410)
                     /product="hypothetical protein"
                     /codon_start=1
                     /transl_table=11
                     /translation="MNPSQSVRSMKNIIYGFYTCKTDIPRLLFEGFKGTPMAEANNCN
                     VYIDINSILNEVLKYPTSTEHHYEFAISILNMVAHYRSVLRGHPYNMNPMFYLVYSDL
                     KNQMSAKCKTASGHNTKPIYWNELSRIENTPSVFSIIFESIKLLKMVCEYIPNVKFLS
                     AAKSVFHAEPYLIIYNNIKRFESEHIPNIIISKDAFTFQIPVYTESIVLRPKKTFKNG
                     QVFDTSYVVNRSNAIFHAIKPKEEVPHTSSIWTLAAYPPTLWPLVVSLVCLPNDRSTK
                     YGMTLYDATNIISSNMAQHKLSTQITYTGLQYLYYPKRGKFRPNDFKNIISENFRCDV
                     NLLYSMYQNTPESTDITWNVYKSDMDGLKYLNDNIFCESFVDFMSIIN*"
     gene            complement(180432..180848)
                     /locus_tag="pig_ID_3489_F71_scaffold_0_curated_closed_comp
                     lete_prodigal-single_147"
     CDS             complement(180432..180848)
                     /product="hypothetical protein"
                     /codon_start=1
                     /transl_table=11
                     /translation="MGFNRNNGGEIKYKIGKVDEILEEKGNQFTALREESFDDGEKYY
                     TAIRRFYTDNDGKENMGKGVTFLTPEGPAAAAVAIIKSGFGTTTEYLETLKTREDFDA
                     SLNEVLGEDDPRYDPNIKSPVIYDASDFIDDDDEEE*"
     gene            complement(180862..181434)
                     /locus_tag="pig_ID_3489_F71_scaffold_0_curated_closed_comp
                     lete_prodigal-single_148"
     CDS             complement(180862..181434)
                     /product="hypothetical protein"
                     /codon_start=1
                     /transl_table=11
                     /translation="MKLVTLQRSGLGNIMHLQADNYRNFNTREEHNKYNNNVNLTAAY
                     DRIAKLLHYEEFPIFCLQEGCQGNAYGVNVTENSCLIGLDVPDHMVMRHKYYSWTDYI
                     YFLEESNRENDDDYNYLLSLENKIITNTDIIEPDDPVQCMIPYIKCEWVKWVSHSKEV
                     IKDYLENYDENTNLVKDFQTAYNIPEFKFY*"
     gene            complement(181537..182712)
                     /locus_tag="pig_ID_3489_F71_scaffold_0_curated_closed_comp
                     lete_prodigal-single_149"
     CDS             complement(181537..182712)
                     /product="hypothetical protein"
                     /codon_start=1
                     /transl_table=11
                     /translation="MMNFNNNFGAFGGYNANGYGTPVMGATNPYSGQAAFDTAYANAV
                     ISGIPAVQEEPKEKPEDIAKILEGINPNALKSIKKEIKKFKLGLGFESDDDEKKKKSN
                     KKADEKAASDEKDKDVDKVELDIEKNDRSLVPIHTVIGYLKSYELEKLAAGVFSQIFE
                     DWAGCRVHSVNLPDNKSLVCMELQFMLKPNDAAKGKIKSVCPASEELDVDVKNSGNEA
                     TERLIKSFKSQRAMSQQKADIKLNKATRQVLTPFVSKNVYVVGPDGKPTPDWSKLETA
                     NASVGAYNGGNNITVGQQILTVKIDPVIFAAKMLTLLDEADTDKYCYSMKYAAPIIPQ
                     VQNYNFWDVMRFGDTQPFLIEFRQTNVREHANVMKLIGYGRFAPFSNGPMYNAGNMI*"
     gene            complement(182872..183894)
                     /locus_tag="pig_ID_3489_F71_scaffold_0_curated_closed_comp
                     lete_prodigal-single_150"
     CDS             complement(182872..183894)
                     /product="hypothetical protein"
                     /codon_start=1
                     /transl_table=11
                     /translation="MKTKFGEVYYAVSDEQPEDKEKFNIEVFRSITLPSPFYDATTIC
                     FKDMECDRYGYIEDGDIYKSNLTGLIPHYTLKLTYIGYHNGHRGYKLTMTKIEDNKDM
                     FSPTLILDAIDENYFEQEIPSGTDIIEAKLYAWESFNTIHKLLLNTPLREDIKKAHRC
                     PVSKSIMRVATSVFKEYGVNADESLYSEKRAITKKILKRYFPESRMEPAVPCKLVDII
                     DLILEAINVDLDVKILPNTKINPVTSGLYRKGTNPFIRYYDDIQMYESNAIKIAYGIK
                     YDLSINIKNVNQEHILIRNSSRSDIWIIPYVTTNKKKYMLDYETDEETRDIVDFLNAS
                     IGVKKQ*"
     gene            complement(183997..184401)
                     /locus_tag="pig_ID_3489_F71_scaffold_0_curated_closed_comp
                     lete_prodigal-single_151"
     CDS             complement(183997..184401)
                     /product="hypothetical protein"
                     /codon_start=1
                     /transl_table=11
                     /translation="MNKTVSNKNYYLGIINYKIVAIADDIGKERILRDCGIGYGITFN
                     PGYPRGITDYSMILSEHDFHHARQRFKKFIDLSNKLKYDIDSSYADSLDLESINEAYT
                     KIKRIISNEMKDDYHVLLRYSCIEYKSCIECK*"
     gene            complement(184512..186113)
                     /locus_tag="pig_ID_3489_F71_scaffold_0_curated_closed_comp
                     lete_prodigal-single_152"
     CDS             complement(184512..186113)
                     /product="Protein containing ABC transporter-like domain
                     protein (Fragment) n=1 Tax=human gut metagenome
                     RepID=K1U0E9_9ZZZZ"
                     /codon_start=1
                     /transl_table=11
                     /translation="MKHFEIALHKSTKFTRMVSKMPFRLHVGVVIVDKAVESILATLS
                     TILLSKIIVSLNPDSGYDMKLLIIAACLISIIDWAWSGMGHVMTNMMGKRFSDILHNK
                     YIGKLYHCKLNKINSGSAMSHIDSLCSNYTSILVNCLILPCSLVPAVMVIVKLLAGGM
                     GLNILVPILGMVASVAICIFGNKIRYPESKKANAKVVGALVDGIINAKTIRYFHKEDF
                     AVNALVKAQKEAMPLNGRLLRRYTFLSVDSIFMIPVLLSVFMIPESCRLELGTMLLVS
                     ISSLSSVISFMSNIFDMMADAKDDRDALAFLDDIDDRKEKSILKDGLKISKLAFGFRK
                     SDGGFTEFKADGIHIKPDERYVITGKSGEGKSTLANVIAGSIPAMRGSFDPVKTFYCY
                     QESELLDISLRRNITFDNPNISDDEILELLDKLGLSDWVHYELENGLDTVVGERGAKV
                     SSGQKQRINIIRTILKMREQDYDTLIILDEPTSNLDDATEKLAVELFDKECHNTLLVI
                     THRPEISRICSHHIKVKNHVFTQID*"
                     /db_xref="UniRef100_K1U0E9"
                     /db_xref="K1U0E9_9ZZZZ"
                     /db_xref="rho:RHOM_12040"
     gene            186527..186901
                     /locus_tag="pig_ID_3489_F71_scaffold_0_curated_closed_comp
                     lete_prodigal-single_153"
     CDS             186527..186901
                     /product="hypothetical protein"
                     /codon_start=1
                     /transl_table=11
                     /translation="MFNNSKSGTTQYAGYDKRFTQPERNFIEGKLLDAGKANVISIGA
                     ADTAIIQAVGEGSFVLQGRLTNASPWVNIPMLEKGSLAKVGATGTGDTIYEADVRYLS
                     DIRVDPDATDVNTVIVKLEHFD*"
     gene            186924..187904
                     /locus_tag="pig_ID_3489_F71_scaffold_0_curated_closed_comp
                     lete_prodigal-single_154"
     CDS             186924..187904
                     /product="hypothetical protein"
                     /codon_start=1
                     /transl_table=11
                     /translation="MGLIHSKLLRDLQIKAANAEPSEGGSAGGGASSSNGGGTLGRPI
                     TTDIAIGHIPTGTTLGADVTFAQFVRMATVAYSAPGITLALADGAQTSFESNSGVVNV
                     LVTVTQGRDDIKSVAIMAGDEVKVNVKGWVAGEPKEVAVPVNSTCTLSAVVQDNSGTP
                     GGKVTATTTIPVKFVQPAFYIGLDCFGTSSTGWDIDQYGGNDEYWFELEDRKLANLTT
                     DRLLGLKCLTTKSKPTAKDITGGDTPIFYDFAEAENYTEDFAVGVTVLVVIPKAIGEL
                     KMVSASSGLCDTTNFEFAEVEIDGILYNCYRAHAVAGPTGWMDKYKVVLK*"
     gene            187924..189507
                     /locus_tag="pig_ID_3489_F71_scaffold_0_curated_closed_comp
                     lete_prodigal-single_155"
     CDS             187924..189507
                     /product="Uncharacterized protein n=1 Tax=Marvinbryantia
                     formatexigens DSM 14469 RepID=C6LG73_9FIRM"
                     /codon_start=1
                     /transl_table=11
                     /translation="MATSLSDGFVLPSGKYNFTRDAVATIAEFANPMLAFKYPDMYEV
                     FCLEDGCKYRIDKIRNEKLPDLGYWRKVEGGSGSGGSSPLPENVTEACTEMPEASEEY
                     ANKIIQYVGPTTGSVVEGYFYKCKETPGTLVDVPLYQVIGSFEYEIGDPAEAKSLTLV
                     TKSATPVANDVVYMLSVSDENVASITSVAKVIKVNEAKEESGAVTYDIESTMEITENS
                     SEEDMLINGAITKSGVTISELEYSYAEGVVHVQEPGPSTYEWKAIPVGAGSGSGEGGS
                     GGEGGSPSVPAEGCTYSIGADEQLNININNISRITKSQAQGGITFADFMNMLNYAASS
                     VSLSTSAKKIYETKVDSIASITFSIGKTNKSFPITELYLYQGSTKISENIVDETTFTY
                     TPETPITNSTSFVLKGVTSEPKDVSSSSISLSFYAPFYYGVSDKATLEEADIKALTKL
                     IEGKGNKTFKFTGSAVYSVIAYPKSYGKFTSILDPNGFENLSAFKEPVVVTVNEIEYY
                     VYVYSTVSTYDNTAFSCKF*"
                     /db_xref="UniRef100_C6LG73"
                     /db_xref="C6LG73_9FIRM"
     gene            189559..190545
                     /locus_tag="pig_ID_3489_F71_scaffold_0_curated_closed_comp
                     lete_prodigal-single_156"
     CDS             189559..190545
                     /product="hypothetical protein"
                     /codon_start=1
                     /transl_table=11
                     /translation="MGIKLNASFDVMSPVPLDSRTVLTKAEMLSIDDTCMPPIYYAVC
                     SEDGTMYIYNKSNDVDAETGKFRPISTGGSGGGTGEPVDMSNIYSKTEVDELIKTNTD
                     SIAKLDERVQSVESAISEPPVYSENKNKVSLDTTIDKVVNKKGDSIESAMLSLSITKG
                     IPVISKIALYVNNVLIKDDFEINLEEGISTYTVDYTHTEAITADTTFEFRVYDSLEIN
                     YASIDVIFVEPSYFGAVESVDTETIDVPATLTETLLKDKSFNWENITESNKIFCYAYP
                     ASLGDITSIKDENSFNMLYFFNKASVMIGETSYNLYYSSSTASLENGRLIFD*"
     gene            190565..192001
                     /locus_tag="pig_ID_3489_F71_scaffold_0_curated_closed_comp
                     lete_prodigal-single_157"
     CDS             190565..192001
                     /product="Uncharacterised protein {ECO:0000313|EMBL
                     :CRH65996.1};  TaxID=813 species="Bacteria; Chlamydiae;
                     Chlamydiales; Chlamydiaceae; Chlamydia/Chlamydophila
                     group; Chlamydia.;" source="Chlamydia trachomatis.;""
                     /codon_start=1
                     /transl_table=11
                     /translation="MQIMANFTSSMVQYLDARQKWASLAELQANTDILMPNGFIAYCE
                     AENDWYKLTATDVRDPATYSWAKFVSSVELTDDTAIAKLGASSFAEAIAALAADDYAV
                     IEKAVTPEDTFATTYKLKVKDATAPEGYKYIGDPINIPKDMVVQSATLETCAEDNVPV
                     AGFVTGDRYIDLLIANSNDTHLYINVKDLVNDDASKITYAYLANPEVPESKVTVQLNA
                     ILDTLRLATANLTPEGRISSDYVDYDETDTVTTAIDKLKSGLAAAQATIKNLVSGEAV
                     KPEFVVTPSNKNFLNVTSTQLDNLTFGVAASSISLVEGDITVELYKGSDMIDTKTITQ
                     ETTTVVLSGGSITSDTTFKIVCSYKFEGDVESRTEEVSVSYKYVDYSYYGILEPAANF
                     EDSIGTLSTVVKTSAGYTYKGITLKNKKVCYAFPTSLGAVSNIKDGNNFDVTDAFNKT
                     QVELTGVAYTVFVSKETMTLNNGTLIFS*"
                     /db_xref="A0A0E9E602_CHLTH"
     gene            192080..193309
                     /locus_tag="pig_ID_3489_F71_scaffold_0_curated_closed_comp
                     lete_prodigal-single_158"
     CDS             192080..193309
                     /product="Tail Collar domain-containing protein id
                     =24420739 bin=RBG_19FT_COMBO_Aminicenantes_65_30
                     species=Pseudomonas tolaasii genus=Pseudomonas
                     taxon_order=Pseudomonadales
                     taxon_class=Gammaproteobacteria phylum=Proteobacteria
                     tax=RBG_19FT_COMBO_Aminicenantes_65_30 organism_group=OP8
                     (Aminicenantes) organism_desc=Curation Candidate"
                     /codon_start=1
                     /transl_table=11
                     /translation="MQIMNNFRSSMPKFLDERQRWASYEALVANDSIIMPDGFNVYCE
                     LEQTWYQLSTTDSSDISTYTWTEVGGASGPSIVTLSAAEWGALVEKDPNTYYIVSDLG
                     KMYHGTTEVFQNNATYSNAVIGTIVPYAGTTAPYGYLMCDGSEVSRTQYYQLFNVIGT
                     TYGEGDGSTTFNVPDLRESVPVGVGTNTTNTITAHDEYTLGQFKDDQVQGHAHSYTYD
                     NVTTVLASGAGVDKATPTVLSKTSTTPDIISFEENGTPRVGTSTHGKQLGVNYIIKAF
                     HANEGTDIDNDSIVVLESKVDGIYIEESGIFAVEQDILESVPVGYKAIGIIGIEVSDS
                     DVYINSYSIIDFKSKWRVILTNSTATAKTISVTVNLMLQKDTIPSTAAESGKVTLRLR
                     TFAPESKALGDIWLTTV*"
                     /db_xref="rbg_19ft_combo_scaffold_1922_6"
                     /db_xref="csr:Cspa_135p00650"
                     /db_xref="M1M1X5_9CLOT"
     gene            193325..194506
                     /locus_tag="pig_ID_3489_F71_scaffold_0_curated_closed_comp
                     lete_prodigal-single_159"
     CDS             193325..194506
                     /product="hypothetical protein n=1 Tax=Smaragdicoccus
                     niigatensis RepID=UPI000382F297"
                     /codon_start=1
                     /transl_table=11
                     /translation="MKLQQLSTKFNVITNSATLESKSIALYDDYTKFVDFGMNDNKSY
                     ISICVDDAGTVGYIYASTTLWTNTAGEPTKCHAFDYMGGNGVVMHAYTKIPNEIDELI
                     ETFTNTSDTTSLEPFNLIDNIEDFPYGAMIYLVSSKGNNGTDGSAGGYGSTSYDSSAK
                     AQRYYSGGGGAGGSSGAPGKGVLVKLELAEFLSDGTPDFDNAVSTGTIRHEGEGGAAG
                     GGGGGGAGWYKAYAYGSTSHNAAGGPGSGGTKGYANVSSRTNKIRIPRNVAVKCSSFL
                     GHTGPRGNSGDKGGSGGPSFTVYDGYERTYGGSGGAGGSYGDISGGAGAGGYYWMGGN
                     GGTGASVDSPTTKTTVDTEINGKPVYTVTHTDSSNFTAANNLASTGGMALTRIIPIYD
                     E*"
                     /db_xref="UniRef100_UPI000382F297"
                     /db_xref="mcv:BN43_30119"
                     /db_xref="W4HSX1_MYCGS"
                     /db_xref="UPI000382F297"
     gene            194523..196823
                     /locus_tag="pig_ID_3489_F71_scaffold_0_curated_closed_comp
                     lete_prodigal-single_160"
     CDS             194523..196823
                     /product="Glycosyltransferase, group 2 family protein {ECO
                     :0000313|EMBL:EES62657.1}; EC=2.4.-.-
                     {ECO:0000313|EMBL:EES62657.1};;  TaxID=469618
                     species="Bacteria; Fusobacteria; Fusobacteriales;
                     Fusobacteriaceae; Fusobacterium.;" source="Fusobacterium
                     varium ATCC 27725.;""
                     /codon_start=1
                     /transl_table=11
                     /translation="MKYYNKIYKDGLYAGVASIKRKGFNYTEIPVKPICSTDNEIAKF
                     NFETNQWEYNFTKMVENIDSPFYVVDYMPSNLYTGIIRPQCGDLVLEKSEDISVLIPC
                     YNKAKFILDAVNSCINQTMKPTHIIVLLMDDDSIAMKDELESLDSIVTCIISERLNAC
                     ASRTALVNEYCPTEWFVLLDGDDMLKENFIEELYKEESSVSFSKVQKVEYSGELGSYK
                     NELEFINEYNGHPFGCIAGNLTSLMSKQVFNEIGLDESLCNGGEDFDFVLRLFAQKKY
                     KVSQSHRTCYYYRYAGGISFKPEFYESHFEAVKKNLEFLHEEFVAIKGYDEFESEFYN
                     KPTLETFASGTSVGFDTLLETKEEIIKVKLNNSRLKEPLATYSKNQFVYKGNNDVVIN
                     DFDYINKTFDVLFLEELTKDVIFNDNIEMIINKDILLEIEDKAAYEKLIYLLDNYACF
                     VQKSPVNVEDDETLESKVRDINDKTGIFDKEIHLLDVEKKGYGVNDDITVEINFALHH
                     GCNLNCPYCCQGANNKYNKCTDEEIYENFDKALTYFENNLDKAKISPRILGGEPTIWS
                     DELITKIMDRLKDYRTVGLFTNNTNKDSLWYKYDKIHTISHITDWKEHPEKLQMDNTN
                     RNQTSVIVITHDDVDDLDQTLSTINYQKQILLQLCNNSPDPSLNITKDDASKLNAIVE
                     KYELPPIPTYTCNYGTLEFDCELMLGKICCTSQYTSTIEKLVEIVNGRKICTKPTCDG
                     CILTYLFDTDLSEEETSSEETAENNN*"
                     /db_xref="C6JNQ9_FUSVA"
                     /db_xref="UniRef100_C6JNQ9"
                     /db_xref="2.4.-.-"
     gene            196927..197181
                     /locus_tag="pig_ID_3489_F71_scaffold_0_curated_closed_comp
                     lete_prodigal-single_161"
     CDS             196927..197181
                     /product="hypothetical protein"
                     /codon_start=1
                     /transl_table=11
                     /translation="MNTQKNESGLWTPAEPAKAPWEIKPYKFGIMIDKIGEGQWSFGI
                     NFSRDDKELYLYINFYKWSIVIGKLNTYDLCCYNEEKRGG*"
     gene            197836..198369
                     /locus_tag="pig_ID_3489_F71_scaffold_0_curated_closed_comp
                     lete_prodigal-single_162"
     CDS             197836..198369
                     /product="hypothetical protein"
                     /codon_start=1
                     /transl_table=11
                     /translation="MKFDGKTTDADKIIFLDVDGVLNSQSYYIEWMRRHRVGVDYDNS
                     EKEIDELCVKNLKEIVDKTGAAIVLSSTWRNMRDVYKLAIHLNKTLAKYGLHISDKTP
                     WLHGNRPEEIKLWLDDYIFKGNEVKSFVILDDDFSIDAYKKYGLENNVVKTSFYEENG
                     GLREEHVKQAISILERK*"
     gene            198374..198934
                     /locus_tag="pig_ID_3489_F71_scaffold_0_curated_closed_comp
                     lete_prodigal-single_163"
     CDS             198374..198934
                     /product="hypothetical protein"
                     /codon_start=1
                     /transl_table=11
                     /translation="MNKKKIEILRNISETVELWKKYNEAYRVAKYFDCPKYNLKVTAW
                     NHYDHKYETVEVPLRGGIDWIEHFEKTIKELESKLDSLGSTLNDDKDKEQDDKDKKQL
                     DLFDKLTKISALVNENDFTDFIKEADSVYIRDEKDDDGEAVFTIIISSSIMCKSKALF
                     FKDKQSRDTIYQDLLEIQSAIGRWRK*"
     gene            198947..199174
                     /locus_tag="pig_ID_3489_F71_scaffold_0_curated_closed_comp
                     lete_prodigal-single_164"
     CDS             198947..199174
                     /product="hypothetical protein"
                     /codon_start=1
                     /transl_table=11
                     /translation="MILFNDVLINLTMIAAIRKAEAKDPTLEKRYGIILLTGAGQILT
                     EFMYSTPEERDAEFDILINMVKETDIYKSVT*"
     gene            199189..199701
                     /locus_tag="pig_ID_3489_F71_scaffold_0_curated_closed_comp
                     lete_prodigal-single_165"
     CDS             199189..199701
                     /product="hypothetical protein"
                     /codon_start=1
                     /transl_table=11
                     /translation="MGQLRPLYQYAEFKSSSFLHIVDLAKGPNPDAIFCMLDNRYLNG
                     FINNVEVLGAYMIDNRDNSEFEAMCDRIDKLINEESREVTNVSNVNEYDDIIILGKSD
                     DLYHIFWADHDEYVESNYHRAMYGRISKCHFKSDEDALESLRKWVDDIQGDGKSKYIP
                     DKFFKGVIVL*"
     gene            199698..200168
                     /locus_tag="pig_ID_3489_F71_scaffold_0_curated_closed_comp
                     lete_prodigal-single_166"
     CDS             199698..200168
                     /product="hypothetical protein"
                     /codon_start=1
                     /transl_table=11
                     /translation="MKKIIVDGKSRNKTYTFKCPNKNCGCIFKADMNDYWYLDGSNKE
                     SDTVTNTVASQCPSCCDVVIKDITRCDKRSIVKKKPKFTSKSSMDIISFIGLLFNATI
                     MPACIYIYDISSSSNSSNFNVEYAMCCLGLTILCLYNVIGFGILCIMAIDSTLE*"
     gene            200185..200418
                     /locus_tag="pig_ID_3489_F71_scaffold_0_curated_closed_comp
                     lete_prodigal-single_167"
     CDS             200185..200418
                     /product="hypothetical protein"
                     /codon_start=1
                     /transl_table=11
                     /translation="MILKSKKKAELERRIINRNIINPMLFIDIMCYKKHYANKEERNL
                     IRECERAFFVVIMSGLALLTVLIAGIMEIAQYV*"
     gene            200553..201581
                     /locus_tag="pig_ID_3489_F71_scaffold_0_curated_closed_comp
                     lete_prodigal-single_168"
     CDS             200553..201581
                     /product="N-acetylmuramoyl-L-alanine amidase (EC:3.5.1.28)"
                     /codon_start=1
                     /transl_table=11
                     /translation="MGNKTTLIEKARSYIGNNWSHFCNAFGIGCTAWCAAFASVVGRE
                     SGNGDIIPWSISCNAQIQWFKDHGCWLGVTTDIREGDYIYYDWDRIAEAKPADHVGIV
                     ESVNGDTVVVIEGNKGDAANSVTKVGRRTISRSYSYIFGIARPKYSDSASSTPAQNTD
                     TPMLNKNDRGEAVTKLQRLLIAAGYSCGYCGADGIYGDDTYVAVCAFQKAAGLTADGI
                     VGPLTWGKLSAKSESKPSTPEKTPTPEKTEKPVTPVKPEATEIKLPVSFGTIKNGSKG
                     MEVKTLQIMLTVFGYDVGNCGIDGDFGSGTENAVKAYQNKHKLTVDGIVGVSTWNSLM
                     ELWKTIVG*"
                     /db_xref="bmd:BMD_1035"
                     /db_xref="UniRef100_R7CGH0"
                     /db_xref="R7CGH0_9FIRM"
                     /db_xref="3.5.1.28"
     gene            201642..202526
                     /locus_tag="pig_ID_3489_F71_scaffold_0_curated_closed_comp
                     lete_prodigal-single_169"
     CDS             201642..202526
                     /product="hypothetical protein"
                     /codon_start=1
                     /transl_table=11
                     /translation="MDICLESFNPYAINEEEVINEGTNIFAKALEVLSKIWHKILDTI
                     TGFLNKFKKKSKNTTVDQFKKTCADKNITEVNCAVIDNLGKMFKSHDSLTEWISLVGE
                     GLDIVSKYLSIPGGDGKHVGRVNDLIDYTSNWYNYFLNYTSTKGFSIKTSPEEMVEIM
                     RTAMITSHKYSEPDKYVNKNILDWNGTGYSLDQIFDDDGMFKLRTTITKHLSMIDGLK
                     NKLNSTKVLSPDDEKSANAIKNMQRALNVVLETNRAAGSIINSYLLSIVNIRRKTFDI
                     IENSKSEDKVSECFAYIR*"
     gene            202536..202754
                     /locus_tag="pig_ID_3489_F71_scaffold_0_curated_closed_comp
                     lete_prodigal-single_170"
     CDS             202536..202754
                     /product="hypothetical protein"
                     /codon_start=1
                     /transl_table=11
                     /translation="MDICLESFNPYNTDTDVINEGVNIFSKALEALSKIWHKILNAIK
                     SIIDKFKKKSKNEPESENYDPKKDVKNT*"
     gene            202808..203437
                     /locus_tag="pig_ID_3489_F71_scaffold_0_curated_closed_comp
                     lete_prodigal-single_171"
     CDS             202808..203437
                     /product="hypothetical protein"
                     /codon_start=1
                     /transl_table=11
                     /translation="MFKSFDDLIDYIELLGSGLDIVSKFYSTSVFSSETLSSLESEVS
                     SYLADVAKSSKIELNPSNPSMWGVLVSKAMRDSDKDDDTEKNILEDHFGYNLTEIYNN
                     EYHKFEDVAYDNASKADDLSKMVRNKSNMSSSNLNSDKRQRERLEKLQYAMKGIIDIN
                     TSAGVDLLIYIASINQVSVALTSAVLTIRRSEIDSLLKPKNESCFAYVR*"
     gene            203447..204112
                     /locus_tag="pig_ID_3489_F71_scaffold_0_curated_closed_comp
                     lete_prodigal-single_172"
     CDS             203447..204112
                     /product="hypothetical protein"
                     /codon_start=1
                     /transl_table=11
                     /translation="MDINLNSFSVVNEIKYTEFILDPSKPEFYDEDKFDKNLKRLEKD
                     LNLEIKSDKYYEDALALIKLAVSIIQIGVAFNVGLWGRLITFIVGNVAKSLLRVGTDN
                     LEYKQAKLINNDTKYSPEDHANMLMQEMSKAYDNIDNNTKMSPSDKKKAKDILEKNMD
                     KLRTMFEDKESEFISNRTPGLKGINRALSNNKQAFELGRKAIKNHKSSKKKVNENFSY
                     LMK*"
     gene            204126..204323
                     /locus_tag="pig_ID_3489_F71_scaffold_0_curated_closed_comp
                     lete_prodigal-single_173"
     CDS             204126..204323
                     /product="Uncharacterized protein n=1 Tax=Oscillibacter sp
                     . CAG:155 RepID=R6UT75_9FIRM"
                     /codon_start=1
                     /transl_table=11
                     /translation="MKNRISKLLEVKSLITIATTAAFVYLSITNEIKPEQFLTIFTTI
                     IAFYFGTQATKDNSNKSDKSE*"
                     /db_xref="UniRef100_R6UT75"
                     /db_xref="R6UT75_9FIRM"
                     /db_xref="rus:RBI_II00522"
     gene            complement(204390..204587)
                     /locus_tag="pig_ID_3489_F71_scaffold_0_curated_closed_comp
                     lete_prodigal-single_174"
     CDS             complement(204390..204587)
                     /product="hypothetical protein"
                     /codon_start=1
                     /transl_table=11
                     /translation="MKTLCKVIKYNPITIIMLISAILVFGIRISIMSVLATVTMLTIA
                     RIMDLDIRDMYKKYPNTDKSE*"
     gene            complement(204606..205175)
                     /locus_tag="pig_ID_3489_F71_scaffold_0_curated_closed_comp
                     lete_prodigal-single_175"
     CDS             complement(204606..205175)
                     /product="hypothetical protein"
                     /codon_start=1
                     /transl_table=11
                     /translation="MFIPFPYYSSSSNCKTIVLNGIGYRNETYCGSGVRNLSEIVEYE
                     RFELGNTDIDYFCSKYVLSNNTRYWYDEIISGCRLNVLDIVGFVSKIMSIPEERLGAI
                     WVTSSPYNIPNTYCDKWEQDAISNMTFNEYLNLEDYFTKVKFNPFHKHMVISDLGNEG
                     ILVAYDLASPVEEIIPHKMLDVNYDEHFC*"
     gene            complement(205271..205831)
                     /locus_tag="pig_ID_3489_F71_scaffold_0_curated_closed_comp
                     lete_prodigal-single_176"
     CDS             complement(205271..205831)
                     /product="hypothetical protein"
                     /codon_start=1
                     /transl_table=11
                     /translation="MKENAVILSKDSAIFENLGMENVMPSKTVSGPNGPAIRVLRHID
                     GNDELILCESSGTSGIISRIKKSDVEEEGFVLTVTRTITNHDSIDKHIRVVEMFSKVL
                     GNDKDSLQDFEDDEIVKITRELITNDEPISTSTLTYNVSPTGIMKLATKEVIKWSYPE
                     LPKEVEETKDGDNVETVTAEVVGVEK*"
     gene            complement(205864..206310)
                     /locus_tag="pig_ID_3489_F71_scaffold_0_curated_closed_comp
                     lete_prodigal-single_177"
     CDS             complement(205864..206310)
                     /product="Uncharacterized protein n=2 Tax=Bacillus phage
                     BCP78 RepID=J9PQN3_9CAUD"
                     /codon_start=1
                     /transl_table=11
                     /translation="MNLFTTKTDAGNYDIKQAATSLGLDPGEISDGFHTFNSLYYQRM
                     ALFAVIVNTYSHLAWKSWNHADGEKCFGGGWFVVGINTKYGQYTYHYEEKYWDMFNCK
                     ILPTAPEWDGHTDKDVYRLFSIVPKSKEANAGSGLFGTDADNVKIV*"
                     /db_xref="UniRef100_J9PQN3"
                     /db_xref="G9J1S7_9CAUD"
                     /db_xref="vir:X953_18860"
                     /db_xref="J9PQN3_9CAUD"
     gene            complement(206320..206997)
                     /locus_tag="pig_ID_3489_F71_scaffold_0_curated_closed_comp
                     lete_prodigal-single_178"
     CDS             complement(206320..206997)
                     /product="hypothetical protein"
                     /codon_start=1
                     /transl_table=11
                     /translation="MNENKRGRINKGEPVSKVISVDKTPIGITFDKHRYERYIEKLIR
                     FDFICPLSSSDRTAGLNFYGMIAYVDGDIFAAVSNYLKIDGLKYVDIKPKSNINDNGW
                     QITTFKPAIPINIRWSRIESQIQVRPGLSEMLTIPQLAALMVQFIVDEISYKTEDFVV
                     FDERTDTYTINLPHSFRKNIMKKYDIFYPDKSLFQSSTKYIVKGLNHSKELDPDSNWK
                     IVIKSKK*"
     gene            207121..207960
                     /locus_tag="pig_ID_3489_F71_scaffold_0_curated_closed_comp
                     lete_prodigal-single_179"
     CDS             207121..207960
                     /product="G282 protein n=1 Tax=Yersinia phage phiR1-37
                     RepID=G4KKM0_9CAUD"
                     /codon_start=1
                     /transl_table=11
                     /translation="MRNPDLENLNAIENQQVVVNIPEDLPRFDVEPYNLLDDKEFNAY
                     IKDLKKFVRNSFEYKTLLIPFLRNYMGMDHCSYLTNLTNESKNKIKIEIHHDPLDLET
                     ICRVVFRKRAHLGESISIPAVAYEVLWCHFSLLVGLIPLSETVHELVHNGNIFINPNK
                     VYGFYKQFINRYFDYFEAEELEVLDKIADKANQPEQDYSTLLQTNFVEVNMNEGLNSV
                     SAIHQVKQNATKQLTAKEGLKSISVNKPRVRPFSEPYEQRMRHPKFEEYWDNKLKNEK
                     EMI*"
                     /db_xref="UniRef100_G4KKM0"
                     /db_xref="G4KKM0_9CAUD"
     gene            207962..210055
                     /locus_tag="pig_ID_3489_F71_scaffold_0_curated_closed_comp
                     lete_prodigal-single_180"
     CDS             207962..210055
                     /product="hypothetical protein"
                     /codon_start=1
                     /transl_table=11
                     /translation="MTLNERAWNDIKNGVNPYSKSTVFHISFDEKLAGKTLTPRIPNW
                     IARLKKDGVNLDDMMKDTHRIENYDIPRVCFSPSVEGCISAIINNPEEVIGKQLYVYI
                     PEKPLSEYKTKANRDITKDRDVFDSHLTKEMWILEPVKLKFYGTIVVDTISLRAKEYY
                     VTGKNRSKDEKDKIGKLDFKWHWVMHPSITKYGKSVMESNSEELSLTGFESRFYNEDT
                     EQKIDTELKPHHGFTMEEPFSIAEEAFNEYMKSIEVANPVLENTAFFTPIELNNLHVG
                     VEEEFEYSPTPDKTTLESGLLISSWRENYINGFYTGISENFQADWNNTMRKLYSDFDI
                     IKESGDVEKINARKQTILNLGWNPEIDFNEKNQIFGKNRLFNAASNFQDINVEYQRIY
                     EKQSDEGTNSILDERFAPVYIVVTKNDNDNKCSIMVDYTDSYLMNLNCVCPQTSCAEL
                     TDNDNVDVFMTLVSLTTLDKIRRNIENEISMPQVFFYSNPFMQCSYIMKSLTHNNAAN
                     HMTNQRKIFHIYSGPISSYSPEAAHKATRYAIRMHEDEIDVIESRAFNEALEIDKDGN
                     MLIYRAKSRVLDYGSEINKCAKLCKIYTSSSDIEGLKYEVAKAYYINLLIEEDMSNLP
                     KDTPDVERNKLINNRRTCWNIFTQNMKYITKQDSEFNFVEYYNKSIFAGAISITNSTF
                     KYTIQAMINMLKAKF*"
     gene            complement(210110..210298)
                     /locus_tag="pig_ID_3489_F71_scaffold_0_curated_closed_comp
                     lete_prodigal-single_181"
     CDS             complement(210110..210298)
                     /product="hypothetical protein"
                     /codon_start=1
                     /transl_table=11
                     /translation="MVTEINKELAAIKLMDDSLKAVEHQFDAGNLSSEEFVRAKALVI
                     SDTIGCELEVAMMMATCL*"
     gene            complement(210464..211216)
                     /locus_tag="pig_ID_3489_F71_scaffold_0_curated_closed_comp
                     lete_prodigal-single_182"
     CDS             complement(210464..211216)
                     /product="hypothetical protein"
                     /codon_start=1
                     /transl_table=11
                     /translation="MKYYHLTKETEVDSILKNGLKPLIGENSESVGEIEERVYLTDYD
                     SVKYWARLLNRNVLLEVDMDKEIQFSYQYGDAVSTYNEFYVYSSIEPSRIHQIEMPEL
                     PDDEVNMSILLNYSYTLTSLCNEIISYYVDKSTVCTVFNDEDELIEEVTHVINAMKYI
                     TKPKSSKTINELRNRIRSCHTKLCISWDTMHIDNPDYPDICGLGLRRCDIISVIEPDK
                     KSISVRKQLTKLIRTLYEDCFDIECLDILLIA*"
     gene            complement(211271..212431)
                     /locus_tag="pig_ID_3489_F71_scaffold_0_curated_closed_comp
                     lete_prodigal-single_183"
     CDS             complement(211271..212431)
                     /product="hypothetical protein"
                     /codon_start=1
                     /transl_table=11
                     /translation="MYRRTNDAVTFTEIDGGFVKDYRSEKFGISAIINTRVMYTVINC
                     CKAIPYDGENMIMAAIIRQNFDSDFTEKIVPILVNKILNLEPHFKSIQMPEPVKTELG
                     TEYCIELAKCMATAIMLHVAVTNKAFGAIDELNNKLEPLSCMSASFSNGAFDNFPITL
                     NGLRCMEMAYVLTESDYCPVRIPISEKSARVLKSTGQTLLKKYVEGMEDGSIEFTDEY
                     IVDIINDFSIILHIFRELPLMIKEFDVRYVWLDDINRRCLEQEILPTDIDDTEAYKML
                     YSNISKFNIGGDFSDILKQISSFAGYDDDEDDGDVEESEDQENSDDEENEMLDIEEFK
                     RHNRSHKIDAKDITKTLNKIFDNLTSIFGNLASESEDEEDDDSEDSDEDDVN*"
     gene            complement(212544..213203)
                     /locus_tag="pig_ID_3489_F71_scaffold_0_curated_closed_comp
                     lete_prodigal-single_184"
     CDS             complement(212544..213203)
                     /product="hypothetical protein"
                     /codon_start=1
                     /transl_table=11
                     /translation="MFLNDYIWNPFNMVYEKATPITVVTPIPIRQLGANEAAIILDAK
                     QKRGIFAPSNSAEQYILTSIKQEMVFDKGETFLNIRIGRRGLHCTPKPERNVNVKEST
                     LRLIMSIIRGLDNDKNLELKKSNLVMSDNYDVNKATLFTEYVSPIASTLTPEQLFLVL
                     FLSAVLTKILDNSVDDERILEMREPVYQVANCSGIVISHADSVIDAIRILIIELYNTS
                     Y*"
     gene            complement(213169..213522)
                     /locus_tag="pig_ID_3489_F71_scaffold_0_curated_closed_comp
                     lete_prodigal-single_185"
     CDS             complement(213169..213522)
                     /product="hypothetical protein"
                     /codon_start=1
                     /transl_table=11
                     /translation="MESYNVMISRFDAKLFISGERKTLYVKIKLHINRSEKYYPTSVV
                     IEDDAIVSKLKDWMSLHSASIYYGVMTMHKIDKDEDPITHIRKCVGLEIYGDDDLLYN
                     KEDLYVLKRLHLESI*"
     gene            complement(213544..213921)
                     /locus_tag="pig_ID_3489_F71_scaffold_0_curated_closed_comp
                     lete_prodigal-single_186"
     CDS             complement(213544..213921)
                     /product="hypothetical protein"
                     /codon_start=1
                     /transl_table=11
                     /translation="MEEVGIPFMGKEKTIDGKSIINLLRDINYGDLRNLPRFTFKQSP
                     KFSYGNTEVDVYTLSTSEGFLKYITTVKSGENPDPVAYISDMHLSLFNTKQYAEMKGV
                     DKHYVGEPIYSHIMQMIATYAEK*"
     gene            complement(213959..214486)
                     /locus_tag="pig_ID_3489_F71_scaffold_0_curated_closed_comp
                     lete_prodigal-single_187"
     CDS             complement(213959..214486)
                     /product="hypothetical protein"
                     /codon_start=1
                     /transl_table=11
                     /translation="MTQNVINTIINKFGPCCLMQGPCLLVWKRNREDIGLLIDTIANK
                     FVLVNKGANSNYAFNSELYNLFQGYIYQPKNSMNTVFEFEYQHSKHDSYINNGSRLSA
                     LRNIVFTLNGRGIDVFLTFKEDKRKVYYKYNNNTFWNPERKHYYSLNQKYDEHAVTGR
                     YSRINDHDAIFERAY*"
     gene            complement(214489..215010)
                     /locus_tag="pig_ID_3489_F71_scaffold_0_curated_closed_comp
                     lete_prodigal-single_188"
     CDS             complement(214489..215010)
                     /product="hypothetical protein"
                     /codon_start=1
                     /transl_table=11
                     /translation="MSNKPNKKEKPEYLGDMKVSIICLAMCGLVIGCRIVPSIVNAIS
                     SLKPSSTKVVLDISSSNSNNVSETAAVTTVPETTTTTEETTTTPATTTEVISTTVTTS
                     YKVHILVTGKSDNEYTIYDVVSLQTFEDDNIEIIGYNEYRKIGKTKYYRFKTSTGDVI
                     TATQDSCYLVVEE*"
     gene            complement(215080..216408)
                     /locus_tag="pig_ID_3489_F71_scaffold_0_curated_closed_comp
                     lete_prodigal-single_189"
     CDS             complement(215080..216408)
                     /product="FAD-dependent thymidylate synthase n=1 Tax
                     =actinobacterium SCGC AAA015-M09 RepID=UPI00037D0518"
                     /codon_start=1
                     /transl_table=11
                     /translation="MNLKNIFQKKKKIEPVTTSTSDVEVVFYNDAVTLVERCCRCCTN
                     STPAKEYDKKVEYISKRIKTHHESILEHSNVVLKILKERLTAKDYEDVIDNIRYVNVV
                     KDSRYIYMAASVRGWKEFIRHANMENPLPKKILDALALCIPSSLMIDMVENNLFGIDE
                     YTFPERVDDFRYESEFTNDDENEFSSYLNEIGSVSCKSETRKVSACINFDTLTMNDIN
                     YTAWKFGANAEDDKCEAVVSDINMYDFLKLGTVTICFENMSRAATHQVVRHRNAITQE
                     SMRYVNYSDATFYIPENLKSVNIDVSGKGVWTASSVCKFLQGFYDAAVKSGIPKEDAR
                     GLLPNATECGQLYMTFTWYNFIKFLQLRMDKAAQKEIREFACAAYDIVKNDFDNMLMP
                     FGVTIDDAIDHIDDWFNDDELPIYTFQDIDEKVDAEEADTDDETRGIIEN*"
                     /db_xref="UniRef100_UPI00037D0518"
                     /db_xref="F2Y0N9_9PHYC"
                     /db_xref="UPI00037D0518"
     gene            complement(216435..216761)
                     /locus_tag="pig_ID_3489_F71_scaffold_0_curated_closed_comp
                     lete_prodigal-single_190"
     CDS             complement(216435..216761)
                     /product="Uncharacterized protein n=2 Tax=Clostridium
                     colicanis 209318 RepID=N9XPN9_9CLOT"
                     /codon_start=1
                     /transl_table=11
                     /translation="MKKIFVSQPLRGLNAEDSKIVREAACKMAIIKIANKYGEKIEDL
                     EIIDSFFKDYNPDKGCIPLKYLSKSIELLADADYAYFGKGWEDARGCKIEHACAEEYG
                     IKTAEY*"
                     /db_xref="UniRef100_N9XPN9"
                     /db_xref="N9XPN9_9CLOT"
                     /db_xref="cbk:CLL_A1915"
     gene            complement(216815..217411)
                     /locus_tag="pig_ID_3489_F71_scaffold_0_curated_closed_comp
                     lete_prodigal-single_191"
     CDS             complement(216815..217411)
                     /product="Anaerobic ribonucleoside-triphosphate
                     reductase-activating protein
                     {ECO:0000256|PIRNR:PIRNR000368}; EC=1.97.1.-
                     {ECO:0000256|PIRNR:PIRNR000368};;  TaxID=1262823
                     species="Bacteria; Firmicutes; Clostridia; Clostridiales;
                     Clostridiaceae; Clostridium; environmental samples.;"
                     source="Clostridium sp. CAG:575.;""
                     /codon_start=1
                     /transl_table=11
                     /translation="MNYMSIMEQDIVNAPGIHTVIWVSGCPHRCPGCFNSNAWDFNAG
                     KEFTESVKQYILNNVGEDICDGLVVLGGEPLADNNKEDVTNLILECKRRYPTKNIWVY
                     TGYTYEELLERNDITINTCLNHIDVLVDGRFEKDKASHALKYKGSSNQRIINMVKTIN
                     SDNVVIFDIDSEAVVRENTTMLSLLLSHIKHMFGKKRR*"
                     /db_xref="R6H380_9CLOT"
                     /db_xref="rto:RTO_26320"
                     /db_xref="UniRef100_R6H380"
                     /db_xref="1.97.1.-"
                     /db_xref="1.97.1.4"
     gene            complement(217515..218567)
                     /locus_tag="pig_ID_3489_F71_scaffold_0_curated_closed_comp
                     lete_prodigal-single_192"
     CDS             complement(217515..218567)
                     /product="hypothetical protein"
                     /codon_start=1
                     /transl_table=11
                     /translation="MNNKSCNLIINNMSDYMMKFNVNTGVLETNIPHTIADFMDKFDE
                     RMKKEPDCTVELERIDTINSTILKYTVKYDDENTVDYIAVHFIVTLKDNSCQKQCWKI
                     ELDRVVTGDVNQSMYTVFERNNNPAIMDSCTNFNYINDDGTESTAVCIKMKTSSDGTR
                     TVKVYDRNNLFVAQLVFDKWVRPILSRCKYTKNPDRLDDEYKHDYESCVDLIKTEIIN
                     SYISDPELEEEVYLLKEKMIDSNIMEWDVVTDSEAILLPRSMIMSNTTYDKYDSALDV
                     LNEWHNTATKIGNTKIADNVAAISESLRSYMVTTENYGKDSMIYLRMRITDSGPIVKT
                     YDLVTRRQVNIINTPE*"
     gene            complement(218582..219010)
                     /locus_tag="pig_ID_3489_F71_scaffold_0_curated_closed_comp
                     lete_prodigal-single_193"
     CDS             complement(218582..219010)
                     /product="hypothetical protein"
                     /codon_start=1
                     /transl_table=11
                     /translation="MMEFNFKKTGFKFSGECMYMYTDNDDTFAKRVKRLLDKMPRNSL
                     FEAYINPSIYVNKEYNDTRLVHMTFNRDIDSIDVYVFDNTEDDGSDTHHRKQMILHML
                     YKNKSNDTAVSVWIPLKSSNKHMEDEITNYIKMLKKCLVD*"
     gene            complement(218997..219353)
                     /locus_tag="pig_ID_3489_F71_scaffold_0_curated_closed_comp
                     lete_prodigal-single_194"
     CDS             complement(218997..219353)
                     /product="Uncharacterized protein n=1 Tax=Clostridium
                     pasteurianum BC1 RepID=R4KAD6_CLOPA"
                     /codon_start=1
                     /transl_table=11
                     /translation="MKNARRLPVGTVVSHFKRDEKLRKQPSNAGIGLYKIIGYGRGAN
                     DSTNTPVVFYVSLYDDADAGISFGDGFYRNEDEFYSLTDRDKYPDKEKYPQEYRFEEF
                     KYQGEEERRRSYYDGI*"
                     /db_xref="UniRef100_R4KAD6"
                     /db_xref="cpas:Clopa_2638"
                     /db_xref="R4KAD6_CLOPA"
     gene            complement(219470..224197)
                     /locus_tag="pig_ID_3489_F71_scaffold_0_curated_closed_comp
                     lete_prodigal-single_195"
     CDS             complement(219470..224197)
                     /product="Putative RNA-polymerase beta-subunit n=1 Tax
                     =Yersinia phage phiR1-37 RepID=G4KK38_9CAUD"
                     /codon_start=1
                     /transl_table=11
                     /translation="MITSSELKPLKMYSKNTKFLAPVIKEDTKRGSAIFLLTPSIEST
                     KKMLTLPYMVNKNMIQSYYVEKGIHYIMSADKTPIEEAALSSKERNDLPNGCFGIPEL
                     RKYPLNDEDHVRQAIQKFNYVDPEHEKELAKNINKAIKRFGISGLNVGDDNRFRKYLT
                     PIEEVEEEVLYEQDVFEDYFTPEYRCNMHGIVNNEECIYIANDTVNEALSEYDAKIKK
                     IIYADRIRNVQTIRSMYNILKTDIPKIKYTYYTIDKYKGRNLFIDTSFYNNIFINNNT
                     FKLDKGVDLYLEFMTRLIDDSRLTKYKKKTVLIPIEDWKLDPDIDELDYKASINPISV
                     IYRCLKRGNIELLKQCFKSYDVIFCGEMGYFRVDFSTIDRKNLAKFSTLIHTILSKQP
                     VNDEEKPIGDSKDAIAAIIYTNIKDNTGISFSRKFTGDVDDLRDSDMYDNDIDDDEDY
                     EDEDEESEEVEQSKTALKNVIDKAIDSASTVDDVEFDEYDSELVASLINDIASETGTR
                     GPNISASRASRISTLDKQFVENGVANGVKVSELLKDASETKTNEKLEETELPIESINE
                     DWKHLKFMNFEKSYNLDADIVAILRFFSTRTYPVSVLSMNVEDTSNSENYIHTWTVQF
                     EDSNGTRFTMKFDVPKFINGTRFMRLRGNDKTINGQLMNIPVIKTGQNTCQITSNYNK
                     IFIEPYGRASGKTNVVCDRLMKALLKNTDKKIKIEVGDNSKLASKYELPIDYVDLGGE
                     FSKIILPNTTIYFNQDELYEKYGDKIEKALGKNRDGATHAIGFPIGVRNVNGKEEIII
                     SFIDKYAFVSNHILDIIVDEVPSFKDVYDSCSPSVKYQYSKCSILNTEIPLVVVASYS
                     VGLSTVLNKGFSNKNDFRIDDSPNARYDKNKEDVIRFKDGSIIYRISYQSSMLLNGLK
                     ECNTEDYSIKDMDNRAMWTDFLDIFGGRIKADGLDNFYDLMVDPITQRVCGVYGIPDN
                     YIDQLLYANTLLSDTKFNKHTDINGNRFRTNELVAAYTFHCLAKAYSDYSIRMKKTGS
                     GIMSMKQSAIIDAILADNTTSDLSTNSDLSYVETANTVSFKGLSGLNCDRSYGIDKRA
                     YDDSMLNVLAMSTGFAGNVGVNRNTTIDMGVESSRGYINSNNSGKNNMSVTNTLSISE
                     ALMPMSSTRDDPFRLAMSFIQNSKHGIASAVGDPCLVTTGADDALPYLAPDVFNYKAK
                     ADGKILEINERFMILQYKDGTTEVIELHPKTYKNSDGGFYLSIKLNPIPNIRAGMKFK
                     ANTVLAYDPRSYSPEVGYDNNPTASRGVLGKVAFEMTDEGYEDSGLTSEFCSKALSRK
                     VTVKIECPLDKGCSVYNMVKVGQHVEEGENLLVYQNAYDDEDVNTLLRKLTDDAEEIS
                     ELGKHPKKAKVTGDIVDIQIYRTCELDDLSPTLKKIVSDYEKEIEKDKKFLKQYDPEK
                     AQIIRANYKLDSTGKLKNIKDGVLIEFYLEFITDFGAGDKLVVNGGNKCVTSSNIEPG
                     KEAYSSFRPNEPIDLLTSINSNNARMITSNLIIGLCNKAMVELDRQVKAIMGHHVETD
                     IHEYLHPEMVNEETRKTFKNRKK*"
                     /db_xref="UniRef100_G4KK38"
                     /db_xref="G4KK38_9CAUD"
                     /db_xref="pdi:BDI_3315"
     gene            224315..224557
                     /locus_tag="pig_ID_3489_F71_scaffold_0_curated_closed_comp
                     lete_prodigal-single_196"
     CDS             224315..224557
                     /product="hypothetical protein"
                     /codon_start=1
                     /transl_table=11
                     /translation="MENFKPDFNSPSAIEREVRLKRECQEVNPSDNEIEAEEISRLNF
                     MQATYDNAYASPFGGGKGSRSRRLAWVDYWTANGGH*"
     gene            complement(224604..227084)
                     /locus_tag="pig_ID_3489_F71_scaffold_0_curated_closed_comp
                     lete_prodigal-single_197"
     CDS             complement(224604..227084)
                     /product="Anaerobic ribonucleoside-triphosphate reductase
                     n=1 Tax=Lachnospiraceae bacterium 7_1_58FAA
                     RepID=H1CC45_9FIRM"
                     /codon_start=1
                     /transl_table=11
                     /translation="MGIYSKNNFANTSDTNAKMRDEDEVKRKLKDIFTFSDKYVIKRD
                     GTIVPFNSIKIIDAINKARKSVGIDIENDPDNKAYKKMIDNIIEELTDIYIELDMNQS
                     ALEIPLEKIQDIVNNHIWVDYNSTVGREYATYRYRRELERSGNIITKYKKRVETEGIE
                     NSNANVDEASFSGREKEAASDVSKYIALNTDVLSKEVAQAHKDMLIYQHDCEKAPFGE
                     HNCLFPRFDKVLANGFTTRNGDIRQPKSVSSALQQMAVIIQCQSQVQFGGAGALHIDR
                     DLAPYVKMSFAKHFKKAVRRVYSNGVLNKAKYNKYKKELAEVKELSICDSYWLSKFPK
                     AIKYAMEDLNEEGRQGAEAFYHNLNTLESRPGSQVPFSSINLGKDTSPEGRLVNKWIF
                     EASIDGIGNHHATSIFPISIFSWKQGVNANPGDPNYDLKKLAIESLSKRIYPNFANCD
                     WSQAHEDPTDPDTDFGTMGCRTLVGYDKNGCGYKRNGRGNNVPCTVILPQVAMKFLNK
                     YGKSFFDAIINGEDTRIMDADMRMNHISKCREIEDAFMKYFDSVLALTEKALMERFST
                     IAKQSPKAGPFMYKNETIVDADKCEKTVYNAVKHNTMAFGYIGIAEMCEILFGTNHVH
                     DDHVAEFALNIVKHINEYAADASDRHNLNFSCYATPAEGLCFNAMKALKSQYGEAGGI
                     FSRSFLTNSHHVPVWEAVSILDKLRIEAPFTKYATGGCITYIEVDSTFVKNTEAIEKI
                     IDYAFKKLDIPYLAINFPIDTCTGCGFTGEIEDSCPECGCTERISLRRVTGYLSRDYR
                     QFNDGKKEEVESRYTHSILANLDDLDEI*"
                     /db_xref="UniRef100_H1CC45"
                     /db_xref="H1CC45_9FIRM"
                     /db_xref="paen:P40081_02755"
     gene            complement(227135..229993)
                     /locus_tag="pig_ID_3489_F71_scaffold_0_curated_closed_comp
                     lete_prodigal-single_198"
     CDS             complement(227135..229993)
                     /product="G061 protein n=1 Tax=Yersinia phage phiR1-37
                     RepID=G4KK00_9CAUD"
                     /codon_start=1
                     /transl_table=11
                     /translation="MICLYIHLLNYGGIYNGMGLTEINIDFTKCKHKVILIKGDNGSG
                     KSTIIESISPLPEENGYFAPGLPAAKDIGYLDELTGIRYDISYRHDVKSDGTRATAKG
                     YIKKTFPDGNVQDLNPTGNITPCKEMIFTEFELDPNFIALTKMNTTDKGLVAKTPSER
                     KKYVTSILSATQVYNEMYKVISKKASLFKDTIKRITTKIDSIGNQEKIAIEYQNVCGK
                     IDVLNKQMESLNKAIARAESTMNMIDSSGDVSTRYSEINTRLDEITTHKVALNRSIPK
                     GEKPLSEIESEIDVRKQLLVDMSATYTTNSVMIESLMKDQEYNSMELQEKIVKLNSCS
                     DGATIEEIKDALIGINRNISEVESELRSININPNTTLTSADYSIVFDVFARIHALLFD
                     TYEEDVIRFILNRLEIGHNKDKFELIPDYGDYIDHLCNMSEGMLRVDDGYRALPTLDE
                     FNFINQTVSKSYLPPESSLAEKEMIYKDYLNLVKTAKIIDNRPHNCESTQCPFIKNAL
                     QASKKLESYDFTEKDFENDMQSYRASEAMINLMKRCNSIREPLSRELFNIFNVILANR
                     QAFQDISNVLEAKDMTTGYGFVEMLIGIKNGNIRYEECNIYRAFNGINNLFDTRESYL
                     KQKKIYENQLADLTAKNQLIEVISDDIDKLHSKISEIIAKIEANSNSNKTIETQTAQI
                     NSELEKLESIKTIYMSIKELEDEEDRLIKEKRQIEAQAVKYNEASKILQEANQHKCSV
                     ASQLSNLDSHKSELNYNLRLIDQYRAELDAISNQYKRVELVKYYTTPTSAGIQTVFAA
                     MYMNDIVIQSNRILSNLFGGTLTIMPFEINDTEFRIPIAVQNGIPHDDVKSLSAGETS
                     LISMIISFSLVNKSSSKLNILTADELDSVLDPSYRRQFIDTLYAVMDVVGSNQSILIS
                     HNSEMNLSDCDIILLKNNNAYGSNISGNVIWSYYNQGM*"
                     /db_xref="UniRef100_G4KK00"
                     /db_xref="G4KK00_9CAUD"
     gene            complement(230025..230285)
                     /locus_tag="pig_ID_3489_F71_scaffold_0_curated_closed_comp
                     lete_prodigal-single_199"
     CDS             complement(230025..230285)
                     /product="hypothetical protein"
                     /codon_start=1
                     /transl_table=11
                     /translation="MIRPFTKRDKTNLTCPKCGSNPLLFKDIYNTTHGIETIDQIPIM
                     CMICKECHISYKIQWIDGKPYPLLDQNIEDYLRAELKHHTHI*"
     gene            complement(230377..231423)
                     /locus_tag="pig_ID_3489_F71_scaffold_0_curated_closed_comp
                     lete_prodigal-single_200"
     CDS             complement(230377..231423)
                     /product="hypothetical protein"
                     /codon_start=1
                     /transl_table=11
                     /translation="MKYKKRSYLDFKNLDRLTDTLANLLENISMAIDDKKPVRTKFNP
                     EEFDKIEYLDPIKNMMMPIWTYEDMSFGGMSDLKAETKMVYNRCNRGDFHVFVNVSNR
                     ENLDYPYHNYREYLTSQISHYTHYTDPSVMMWYFEHATDEQADNLNRFISHAKEAIEF
                     FKEKLNEAEDESNYGKAYIVDSLNLTVTELTKDRAKEELALICYDYLEKEFQKRGVDK
                     FIDYIEVPMITYTDGAHIRIYPKKDIDKLNTLIDFGNNMNIKDFSDNGYLKYIPVLYG
                     NKPFPNTKEVNTNIFKGYVPLATKTEDGILDAYLYLGLDDSEIIEELNATISEDRINI
                     EDIKAHPTIFHIFK*"
     gene            complement(231547..231954)
                     /locus_tag="pig_ID_3489_F71_scaffold_0_curated_closed_comp
                     lete_prodigal-single_201"
     CDS             complement(231547..231954)
                     /product="hypothetical protein"
                     /codon_start=1
                     /transl_table=11
                     /translation="MVKPFGNMIRTMLLGVKFYCPWCYSSKIASTKEYKDKGIDGRPI
                     YVFQYGNPTTIEDEHGNVLVDMTSVNITVSESDTVPIPVGEVIPMPCPNCKAEYYMYS
                     RKPGEVLTARYPAEFHNILINERLRMNSTNVSI*"
     gene            complement(231966..232199)
                     /locus_tag="pig_ID_3489_F71_scaffold_0_curated_closed_comp
                     lete_prodigal-single_202"
     CDS             complement(231966..232199)
                     /product="hypothetical protein"
                     /codon_start=1
                     /transl_table=11
                     /translation="MDISERKFVFSRSQLEDKKKFAANMHKTYTPGSVIVNGKPRPFT
                     EMLNASRSSNYPDSQIVIVGSIRNIHFEPEKTE*"
     gene            complement(232216..233982)
                     /locus_tag="pig_ID_3489_F71_scaffold_0_curated_closed_comp
                     lete_prodigal-single_203"
     CDS             complement(232216..233982)
                     /product="hypothetical protein"
                     /codon_start=1
                     /transl_table=11
                     /translation="MLSEKLYHEIIDSSIEPYTEQLFQRSDAKTIAFIEQVIKSCERD
                     KFFTIKVESFRVIDSVAEINDTLRYIEDVAGNKRVSINKYDYINLKASEIIMLEVNYY
                     LELNGQSERCSVYIDIPRIVDKYYIKVEGVVYSAMFQIVDGSTYNNSGAKGNGKKNPV
                     VQFKSIFRPYINYRFRDTLHTINDGQIQITDYESAIINDKQRVMTPLYFICKFGWSGA
                     QTYLGLDGLNLLGRPDNRSSHYCFMINDGCYLSCPKLYYDNNPVLQSFIYTTIKYTET
                     EEYPFAAIQDLRFWLSKLVYPYKSTPTKLPPNYSLDAEAHKGAVILDTFEHLYDSVTR
                     DVIHLPMEDKCDIYAILRWIMYEFKALRLKSNTDITTKRLRFEEYIAAIYANALASSL
                     ITRTSQLKGLTLKKLKQAVNIRHDWIINNIKSENLIAYNDAVNDNDILYGMKYTYKGI
                     SGIGTKKSSAVPVEYRMVYPSQMGIVDIDSSSNSDPGMTGTMCPYVHINPDGTFTDFV
                     EPNSWREANMAIMSEYQSKSNLIRLAFNHNRNVVHHPESINMMDNIQTAKDTLNMTGA
                     ASSGTLEGYPLEASGTIQVYYA*"
     gene            complement(233993..234646)
                     /locus_tag="pig_ID_3489_F71_scaffold_0_curated_closed_comp
                     lete_prodigal-single_204"
     CDS             complement(233993..234646)
                     /product="hypothetical protein"
                     /codon_start=1
                     /transl_table=11
                     /translation="MYGTSMSMYAKFNNKAYAVVTPEEYFSIVNAGGLSCYNDSKTMI
                     LLNGYLYPIRHSEPNYDAPKHGCYCFIPERPGIVRWITNDESYRQFELVNLNSPSCIE
                     DLIHGLNRVNQIRKDALTPDTEEDIFKTEIHYEDTPIMVGLKRFIMNKAVDLNKYSDR
                     FGANFTNDVRILNKNDITIKKFLNFVQNLDGTCELVINNSSQDVANPINEEIRVKLI*"
     gene            complement(234724..235518)
                     /locus_tag="pig_ID_3489_F71_scaffold_0_curated_closed_comp
                     lete_prodigal-single_205"
     CDS             complement(234724..235518)
                     /product="hypothetical protein"
                     /codon_start=1
                     /transl_table=11
                     /translation="MGMTIVNNMKESALGSTMIKAFASPDYFQEKISTNGQGLEIKLD
                     ECYAIVASLFNAIAVTLGSIKDENKRMWLKFSDNAGGFIAAFYVEFDKTDENWTMGCT
                     FDETALEKVDAKTIVNHTDPGKFFGSVKSPFFHASYLRGVGADSTEFDGQIILTTMLS
                     IKNYLETSATDDGFVFKVITEIPDDFVDGPLRAMHPDNYKEDPTASLVEDLGEFTCKV
                     TKTGPQITFLPGEDITPFIKDDTAVSVMIDSMNALGLDATEDTPAA*"
     gene            complement(235666..237960)
                     /locus_tag="pig_ID_3489_F71_scaffold_0_curated_closed_comp
                     lete_prodigal-single_206"
     CDS             complement(235666..237960)
                     /product="DNA ligase {ECO:0000256|HAMAP-Rule:MF_01588, ECO
                     :0000256|RuleBase:RU000618}; EC=6.5.1.2
                     {ECO:0000256|HAMAP-Rule:MF_01588,
                     ECO:0000256|RuleBase:RU000618};; Polydeoxyribonucleotide
                     synthase [NAD(+)] {ECO:0000256|HAMAP-Rule:MF_01588}; 
                     TaxID=891968 species="Bacteria; Synergistetes;
                     Synergistia; Synergistales; Synergistaceae;
                     Anaerobaculum.;" source="Anaerobaculum mobile (strain ATCC
                     BAA-54 / DSM 13181 / NGA).;""
                     /codon_start=1
                     /transl_table=11
                     /translation="MTNFEAVYQQLMSGDLSVITPEVIKDINDATVAIITTPPAARSN
                     LMYHDTEQIILISNCLYNNTDGNLLPLEDETYDKLQIIYKNAFPNSYKIGAPPVSFGE
                     TNENIKEVKMLQRPFGRLEMHRKDMMFQDVLLQPIMYRIGTEIDAPSLDSQRRRNVAH
                     LHPMLAGTLDKCTWVTVEDARRFNPDLIQDDSVNIFERDFLYKNSQYLSSMFGMVIML
                     KYDGIAIEAECTDEVISARTRGDTSSDKTTDVSAIFKGYKFPNARGLKFDKPIGIQFE
                     AIIDKRNLAEVNRILGKNYVNGRSAISGIIGRLDAPRFREFITLVPVEAEIEGTKDVR
                     LEFLNKFYSTIPCMYQYVCGTYETVLYTVRRFYSEASAMRSYLPFMYDGIVCEFTDPH
                     VVNMLGRKNSVNQYQMAIKFQALSKYTRFLGYTFSIGQNGVIYPILHYNPVTLMGTIH
                     QKTTGHSYARFMELGLRPGDIIEITYRNDVIPYASKPNIPDNAYNPNEPIPFPTTCPV
                     CGAPIEITHKGSAICPNMACIGRTLARTTAMVSKLGIKDISEERIKALGFTSFTEMMN
                     IDANKCYEVLGEVGNQFIDQINKLMSDPIDDYVIVGALGFTGLAQKSWQSILSVMSLE
                     ELLALNDMELFSRLKPVSGIGDATINTIKDERRIFANDLLFICNMPNVKRTTGHTQTY
                     DKRIVMTGLRDDDGKIAQAIHYFNPNVELTDGSVTKKTNLVLIPYDGFDNGPNATSKC
                     KTAKKYGIPRVALGTFMNNIKLYI*"
                     /db_xref="I4BXU7_ANAMD"
                     /db_xref="UniRef100_I4BXU7"
                     /db_xref="amo:Anamo_1503"
                     /db_xref="6.5.1.2"
     gene            complement(238013..240364)
                     /locus_tag="pig_ID_3489_F71_scaffold_0_curated_closed_comp
                     lete_prodigal-single_207"
     CDS             complement(238013..240364)
                     /product="Uncharacterized protein n=1 Tax=uncultured
                     bacterium RepID=K2CAA2_9BACT"
                     /codon_start=1
                     /transl_table=11
                     /translation="MYTREELIQKLAEVNERIGGNRTKVLARCLPQPFTTSNSAYRKL
                     MFAIHEEHALCIINPERPYVATGHENKFGEKSSSYVVSNSNLTVAAKIQKYPNIPNHH
                     YWLITTNYQNKEIGVIERVSYKHTTESFGFLYNNEFLDNLVPEYDSETLSQISGQVLQ
                     DEWNRIMETNVGIEDGDAQCRAEDMAETASLNASSIYKGEVIKKSTSFDSANNYRNGV
                     NLLVAYLDENQLTEDPVEMSYSASLKFCTAEIKPIEIVVNDNDILINLHGNNEVYKPL
                     PDVGETIQGNQLYCLRRENKEDALYTQSIKNLSKPMMSDETSPIEGMVVDIDVYCNNP
                     TGLESHYNQQLKYYSDNANRYCEELVSTVDALLQRHPDWHMNHELETLYYEFKRRLEG
                     VQFISSDKPFNNIVVKIVVVEHSHIKTGDKVSNRYGGKGVVAKIVVKPDEEMPIINGR
                     HVDLLWRSSTGINRENAGQYKENCLNGISYQILNHAREKYYENGNVDDVMNEYLRFLS
                     LTNPVQASKTRDKFYEYYTAEERLMFIDEILSQECIHVVLDPIYQNLTLNDFDKIMQE
                     FPYVHPLKLTVPMEDCRGNIRWIETDRTIGVGFEYIYMLKQKAVEKYSESSFSSVNIR
                     GDNSKDGNKLYRHLYKRTPIRVGHMENGSLDHIGIRAVITQAMLYGTSPTGRLNMAEI
                     LTGDPFNIDIKLTDVDRNRKAEIVATDLKGGMGLRLVIYKKPKVRYKLKKRALPFAVD
                     NAESPEMGRKRQHSMMLKRLAREEANNKQNLITPFTKARQKRS*"
                     /db_xref="UniRef100_K2CAA2"
     gene            complement(240464..241783)
                     /locus_tag="pig_ID_3489_F71_scaffold_0_curated_closed_comp
                     lete_prodigal-single_208"
     CDS             complement(240464..241783)
                     /product="hypothetical protein"
                     /codon_start=1
                     /transl_table=11
                     /translation="MMTLAESFRELVSTDKTLKKDIRLCDEATFDVQYPTGFICIDYG
                     IGQQILVDSPEKNLKYKYDAIGIVDGSINMAVARSGGGKTTMFTQMSGNIIRNFPTSS
                     VFIDSVEGGITHRRLETLLNMTPQETHRRAHVRQNVTQEAFFKKIKVLHDWKLTHKEE
                     LEYKCDELDSMGNPIYKLEPTVYILDSLAVLAPEKLHEEDDLSGQMATTASAKQLARI
                     FRMLIVLCKEANIILFVINHITDDVQIGMVHKQSDNIYLKQGEKTPGGKTPFYLSNMV
                     FRLDDNTKLKESEGLGIHGNLVDVSMIKSRTSGANTIKIGTLVLDPIRGFNPILSLFV
                     NLKDAGFVEGAGAFLYIKGHPEIKFAQKNFEKKMIENPEFVDIVMSAAVEHYSKQLSV
                     RSFKGLTFDELGFYAKLREKLTSPNYNFEDIEDDNAIEECLLSDDEA*"
     gene            complement(241894..243231)
                     /locus_tag="pig_ID_3489_F71_scaffold_0_curated_closed_comp
                     lete_prodigal-single_209"
     CDS             complement(241894..243231)
                     /product="hypothetical protein"
                     /codon_start=1
                     /transl_table=11
                     /translation="MNYFIIGIGGCGNKIVSQGVEAGIISKSKYLLMNSTDKDIPAGY
                     KAIVFSENKDYGCAKNRAASKSLIINWLQNGGADELADIIDDTVDCAIIVNSTEGGTG
                     SGAADIICKYLSDDLDIPSVINIPVFGFSESSAGCSNSLKYLKDISENISVLPVSNQK
                     AQKTFDNVGVNTFKTESQVNKNVLEQIKAIIGQDIKPSEQNIDDADHLDIIGNPGLMF
                     ITTIDLTDIRDIKTFNNAIIESIAHSISFDIDPTLATNSVKMGIYLNITDARLDYIGN
                     DFSVLKKRLFGDYVPSSFIHKQYHEEYGEFARIIVSGLDIPISEAEKLKAAIDTAGTF
                     SGNSSSSFYDQIQDVVIDETENTRKRKTRSGGSFLDSLSTDESDKEAEHVLSMRGGRS
                     RRRGSNSGSTSATTSSPVTTSTTAQAPATTSRTTDNGSPLVGRKVVVSEKPNK*"
     gene            complement(243304..243432)
                     /locus_tag="pig_ID_3489_F71_scaffold_0_curated_closed_comp
                     lete_prodigal-single_210"
     CDS             complement(243304..243432)
                     /product="hypothetical protein"
                     /codon_start=1
                     /transl_table=11
                     /translation="MPEIGVITEQAMPFDPDGKFTFRPVNESSKKEEDDKEKEENK*"
     gene            complement(243503..244225)
                     /locus_tag="pig_ID_3489_F71_scaffold_0_curated_closed_comp
                     lete_prodigal-single_211"
     CDS             complement(243503..244225)
                     /product="hypothetical protein"
                     /codon_start=1
                     /transl_table=11
                     /translation="MTPERRKAEELIIKTFDAIDPTGANTKFWKEKFASMDDSEFKKF
                     TERTLPFRLQTAPFKYEPTTKNVIDAYKVLDIPLLEDVYQPYLYEENGRAVTCKKALI
                     AYVNLVPMKQMLAKKNSWALDNSMRESKTGRLTSHDKAGLVSDREVECFLLFDQYKCL
                     DLFAHEMADDMEAKAQMLTQINSTGMYTQEEVTRENQNQISKNTVGAYLLGSCLYTNL
                     INKDYMTPWTLSQKERKVERET*"
     gene            244615..245811
                     /locus_tag="pig_ID_3489_F71_scaffold_0_curated_closed_comp
                     lete_prodigal-single_212"
     CDS             244615..245811
                     /product="hypothetical protein"
                     /codon_start=1
                     /transl_table=11
                     /translation="MNKNTSAIDTNLYPKVVSSLMKNMGKYNAMISRFMAIRADAMYD
                     TFPSSRIPYGTRDVMDLYDALGLTEQEIMQAISDAYFFQIRDFNPRAAKNAVTCLCCC
                     IIRYFYNKNDKKNLDLAMIYLAFSGNFYPSIHFSSFKVVEPKQYRHVVNYVVNEYMDG
                     KYDIKAKGSLFGAINQTCSKCIETYGERLLKKKVMMDEDYVYFIQQLHTRIKSFMHNC
                     AEAYYECYNKKLYMTYTSDNISEDAEKFRIAESDLSRAELLTQKTMSMLASHDVDYKT
                     AKRSSNDRVKTDEIMDFMSKTIKDKDNIPKLQELIRLKLILYIKDSGKPTIDDTIGFV
                     TYSITPSPNTVDKDKIREKELLTEILLNNADSYRKRSQNAKVEILYRQALNTYIALSI
                     VDAFKK*"
     gene            245824..247395
                     /locus_tag="pig_ID_3489_F71_scaffold_0_curated_closed_comp
                     lete_prodigal-single_213"
     CDS             245824..247395
                     /product="hypothetical protein"
                     /codon_start=1
                     /transl_table=11
                     /translation="MDVNIQSFNKSVSPICERYYGETKDITEFINILGEYRHKYWTDN
                     TLDFAHWFKFQGAESDPLLLKLIDKMKYIWGFTELSLLIVPSMDGNAMTFTCDHKIDR
                     NIGKSNKNKDHPIEYTINGPKYKKEYQMSCIVIIFTAIIFNKRYTDREVAAFIVHEIG
                     HNFQSVIMDNTPAVLFASKMEIGLSYLEYLITSSKTPTQALQDILMAMIKNNALLSNA
                     FGKLVAELQETGITDANKDSLSTSEKNTLKQYNAIIMSSFSLYMHYEGFKLTYAKYRN
                     MFKKLIGGEYIDMLKWELKSTLDEIWRDIFPVGYKHEEIADSFATDLGLGPEIASGLE
                     KFWDEGLMSDPFNLHPILRNIKDLIMIPFRLINSTTDEHPREAARIENALQELLTDYK
                     YGYFDPSQKKKIEADIAELRRIKKLHMTMQTAEARASVKGDVVGKRHHQSNVSYVNAI
                     VNAVLLGAKGGIRNLIIKLNPTITGFQSAAKSKEKAYQKAKARGDVIESLDVNNMSKS
                     DVMHLSALNSFGEIK*"
ORIGIN      
        1 TTCCTCGTGG GGGAATTTTT GTCAAGTATT AATAAAAGCC TTTACTACCT TATCTATATA
       61 AATAAGGTTA TCATCGCCTA TGTTTGCTAT GAAGTCGAAA TATATAACAG CATTATCTGA
      121 TATATTGTCT CTTGATAACG ATTCGACTGT AGCAGTTTTA GTGCTTAAAT CCAAACCTGT
      181 AATAATTCCG ACGATTGAAT CATCGATATT ATACAGAAAT GGGTGTGCAT ACGCACACCC
      241 TTTATCAATA AGCATGAACT TTTTCAGGGC TTCGTCTTTG TTAGCATATT TAAGCCCTTT
      301 ATTCACGTTC GTATCATAGG GTTCTGCAAG CTTCAGTTTC ATAATAGGAT TATTCATCGC
      361 CGTCATCACC TTCACTTGTG CCTACATTTG GTACATTATT GAGCTCGTCG ATACTGACTC
      421 TAAGGCCCTC TAAAGTTTCC TTATCTTTAT CTGAGAACGC ATTAAGCACG TCTTTATAGA
      481 CCATGACGAC ATTATTATCA TCATCAACGA CGTATATGGT GTTGTCCACC AATCTTATGT
      541 ATTTTATATT GATAAAAGTT ACAGATATTG CATTATTAGT GACGTTACTC ATTAACGGAA
      601 TAGTGATAAA AGACACATCA TCTTCGTCTT CACCCATCAT ATCAGTAGCG TGTTTAGTAA
      661 TAGTTTCCAA TCCTGATTCT TCTGATTCAG AAGATTTCTC GAATTTACTA TTTACAATCT
      721 CTACTATATG AGCAAAGCAC CATACAAGTC CAAATATGCA GAGTATGACC AGAGACTTAT
      781 AACTGGTCTC TTTACAAAGA CCATGTTTTA CAATATTGTA TATTATTGCG GCATCGCATA
      841 TGAATGCCGC AATGGATATT ATCTTTTTTC TAAGTGCCAT ATAAACCCCT CCAAATTAGA
      901 TTACAGTCAC TTTGAGGATA TCTCCAGACG ACTGCTTTAT GCATTTGACT CCTGAAGATA
      961 CTGTAGAGCC AATCTTTATG GATTCTACAG GAATATCGAT TATCTCATTA GTGCAAAATG
     1021 CCCTGATTAC ATGACCAGGT TCTACTGCAA TAATAGAATG AATCGAATCT CCTGCCTTGA
     1081 GCTTTATAAC CGAAGAACCG GCTTTAGCTC TGCCAGATTT GATAGTTATA GGAGAAATCC
     1141 TATTAATTAA GCCCTTACTT GTTACCACAA GTAAGTCTGT CATATTAGGA AGAATAGGTG
     1201 TCATTCCCTC GACAAACTCA CTCTTCATAG AGCATGAGCC TCTTGAGTTT CTCTTTACCC
     1261 AAGATATATC TTCCATTCCA AGACATAATG CCTTGTCATT ATTGTACACG ATTACTCTCA
     1321 TATCAGGACG AGTAAAGCAT ACATCGATAA TCTTGTCTCC CTGGTCTATC TTTGAGAAGA
     1381 TAGTTCCAGA CACAGGAACG TTGCTAAAAT CGTCAAGAGA TACTTTCTTA ATAAATCCGC
     1441 TCTTTGAAAG CGAGATAAGG AAGTCTTTTC TTTCGATAGC TTCGTTCATA ATTTCTTCTG
     1501 AAGTTATGAA GACTATATTT CCTCCGACAT TCTTATTAAT TACTCTGACA TCTTCGCCAG
     1561 ATGTACCTGC CGGAGAGAAC GGAATCTTTT CTCCAGGAAT ACGGTAGCAT CTTCCATTAT
     1621 CGGTGAATAC CAACAGTGCT GAAGATACGT CCATATCTAT TACAGTTCTT ATATTATCTC
     1681 CCTTTGAACA AGTGAGAGGT TCTGTAAGAC CCTGTATCTT GATTTTGTTA CTGTCCGATA
     1741 CACAGACAAG GAATCTACCT GATGGACCAT TAGCTCCTTT CTTAACTACT CTACATCTTC
     1801 TAGCATCACC CAACTTCTCT TTCAGCTTAG TCATCTCATC AATGATTTTA GCATCTATAA
     1861 GTGCAGGGTT CCTAACGATA TTAAGTAACT CTTCAGCTTT AGCTTCATTA GCTTTAACTT
     1921 CTTCAACCAT CTTATCTCTA GCAAACTTTG ACTGTTTTGC CATTGTTGAA GATACAGCAT
     1981 AATGTGCTTG AACCGGATTT ACTTTGAATT TGTTTACAAC AATTTCTACT AAGTCCACAT
     2041 CTTCTTTCTG TGTTCTTATA AACTGTTGTA TCTGGTCAAA CTTACCTGAA TCAATAAGCT
     2101 CGACGAATGA TGAGAGTTTT TCATCTCGTG TCTTTAATTC CGTAATCTGG TTATACATAA
     2161 GACGTGCATG ATGTACTCTT CTGTAGTTAA TGAACATCAT GAGATAGTCT TTGTATCCAC
     2221 ATCTTACTCT CTGATTGTCT TTCTTAACCT GCAGATTAAT ACCATACGAC TTCTGTAAGT
     2281 CAGTGTGTTT ATACAGGAGC ATCTTAACGT AGTTAGGGTC AGCTCCCTCA GACAAAATGA
     2341 ACGACAGGTC AACTGTTAAT TCACCGTGTT CATCATCGAT ACTGTCTGAT TCATAGTCTT
     2401 CGATTTGGAC TATTTTTCTT TCCTTAACCA AATCGGCAAC TCTTTCGAGT ATAGCTCCGA
     2461 GCCTTACCTG AGGTGGAAGA GAAAGTACCC TTAAAGTCTG ACGACCTGCG TAAGACTTTT
     2521 TAGGACCATG GTATGGTTCT ATATTCACTA TAGCTCTCGC AGTGAATTTA CCAATACCTG
     2581 TCTTTGAAAT CTTCTTCCAA TCTGTATCTA CTATATCACA TGGTAGAGGC AGGTCTGGAA
     2641 TTAGAACGAT ATTTGCGTTA GGATTATGCA TCAAAGTGAT GCACGCATCC ACAACTTCGC
     2701 ATAAGTTATG CGACGGCACT GATATCTTGT CACCTACGCC TATGTTGTCC ATTCCTTTTA
     2761 ATAAAAGTAA TGGTAACTTC GCCGGTAGGT ATTCTGGTAT CTTTACATCC TTTGAATAGT
     2821 TGTCTATCCA GTCGACTGCG ACGTCATCTG AATATGGCTT TAAATCGTCC GTAAGGACTA
     2881 ATCTTGCAAA TTCGGACAGA CGAGCTTCGG TATAACGATG AGAAGCTGCT TGGTCTCCAT
     2941 CGATTGTACC AAAACATCCC GTCTTGTCTA TAAGCGGATA CCTACAGTTA TAATAGGTTC
     3001 CAAGACGGGT CATAGTACCA TATATACTCA TGTCACCATG AGGATGTAAG TACTTCATTA
     3061 CGTCACCCAC AATAGCAGCA GACTTTACAA ACTTAGTTTC TGCATGAGTG AAAAGAGATG
     3121 CCGCACTTAT AATAGCTCGG TGAGAATTAA GAAGCCCATC TCTATAGTCT GGACAAATTC
     3181 TCTGAAGAGC TACAAAGTAC GTGTAGCATC CAAAATCCTT TTTAAACTGC TCGTTTATAG
     3241 GGACCTGATG TATAATATCG TGTCCCTCTT CTGGTGTAGT TGGTTTGGTT TTCTTACCCA
     3301 TATATTTAAC CTCCTAATTA TATTGATAAC AAGTGTTTAC TAACTTGTTT CTACTCTCAT
     3361 AATATATAAC TAAAAAGAAA GTCGAAAATA ATCCCAGGAG TCATTAAGAC TCCTGGGATA
     3421 GCTGCAGCAT AGTTATTACT GTTCCGATGA GAGAGCAATT GGCTTGATTT CAAATGTGAG
     3481 CAGTTTTGTT GCGACATTGT CACGGTCAAC AAGAATTCTG ATATTCATGA AAAGACCTGA
     3541 AGATTCTTCG AGCTTCTTAA CAGTATCGAT GTATTCTTCA TTGATTGTAA CGTAGAAGAA
     3601 TTCGCCTTCG AGTGTTGTTT CGTAGCCGTT TATGTAGCCG ATGTTGATAG GCTTGTTGTA
     3661 TTCCTTACCG CATAATGATG CATTCATAGT AACCGGAATA CTGAGTACGT CGAATGATGC
     3721 AATTGAGAGC AGGTTGAGTG CTGAAGATGC ATCAAATTCG TTTCTGCTGC TTGAATGATA
     3781 ATCAAATGTA ATTGACTTGA TAGCTGTCTT ATAACGCTGA CGCTTCGGCT TAGCGGTGTG
     3841 CTTCTTAACC GGCTTCTGCT GTTCTGTTGA TGCTGCCATC ATCTTTGATT CTGCTTCTTT
     3901 AAGTTCCTGA GCTTCTTTTC TGTAATTGTT CATAATATTG AACCCTCCAT TAAAATAAAT
     3961 ATAGTATTTT AAACCAACAA TTTTGTCAAA ATATGCTGAT TCAATTACAT TACAGTTACC
     4021 TGCTATGTAT TTATGTACAA AAAAATATAG GAGAGACATT TGTCTCTCCT ATTATATTAT
     4081 TCGAAGTCAC CTTTACACTC TTCCGGAAGA TTCTGTAAGA AAAGGAGAGT GTTTGATTCG
     4141 ATATCTCTTA TCTCCTGAAT CTGTCTGTCA GCGTCTTCCA TTGTATACTG AATTAAGGTT
     4201 CTGTTTCCTG TAGGACGTAT AGCCGTATCT TTGAGGTCTG CAGGATTGTT TTCGCCTAAT
     4261 CCTTTAAATC TCTTTACTTC TGGTGAGAAG TCTTTAAACG CCATACAGAA CTCGAGTAAC
     4321 GAAACCGTTT TCCCGTTGAG TATGAGATGA CTTGGTTCAT TGTCTACTGT TGACACTACT
     4381 TCGGAAGTCA TCTGGCAGAA ATAGTCATCC ATAAACACAT TATAAATGCT GAAGTTATAA
     4441 GCTCCGTGAA TATATGGCTT ACCTGCAAAG GTATCCACTT CGATGAATCT TTCAAACTTC
     4501 TTCATAGCCG CTTTAAACTT GTTCATCGGA AGCATTCTGT TCTGGAGAAT ACATTCGAGT
     4561 AATAATGGGT GTACACCCAT ATTATTAGCA GCACTGCAGA ATTTGTCAAC AAAATGACGA
     4621 GTTCTATAAA GAAGTCCAGT GAGCTCTTTA GCTGACATAG GCTTCTTATC TTCAGATAAT
     4681 ATCTCATTCT TATGACAGAA TGTATTCTGT ACATGTTTGA TGTATGATAT TTCGTCAGGG
     4741 AAGTATACCA TCTTACTGTC AACCTTAGCC CCATAGAGCG GTGGCACACA TCTGTATACC
     4801 ATTCCTGCTT CTATAAGCCT TGGGTAATAT ATGATAAAGA ATAATAAGAG AAGAGTATTT
     4861 ATATGATATC CATCATAATC GGCATCGGCT AAGAATATAA TCTTCTCGAA TCTACATTTA
     4921 GCAGGGTCTC CACACGGAAT TCCCTTTGCC GGATTAGCAG GTTCAATACC GAGTATCTTC
     4981 ACAATAGCCT GAACTTCTTC GTTGTTCATC ATTACTGCTC GACTATACTT CATGGCATTA
     5041 TTGATTGATT TTCCTCTAAG AGGATATATG CCCTGATATC TTTTATCGAT AGCAGTCTTT
     5101 ACAGTACCAA GAGCTGAGTT TCCTTCAACA AGGAATAACT CTAAGTGCTT AGTACCGTTA
     5161 GGCTTCACAT ACTTTGTAGG AAATCCCCCA GACAATGCTG AAGTTTCATA GTTCTTAGCA
     5221 ATCTTCTGCT TTTCAGAATC CTGCTTCAAA CGCAGAGTAC CGATTTCCTT GAAGTACTTA
     5281 CAGAGCTTGT TCATATCGTT AGGATTTGAC TTGCTCCATT CATCGAGAGC TTCCATAACA
     5341 GACTTCTTAG CAAATGGCTT CATGTCTTTG TTATCGAGAA TCTCTTTATT CTGTGCATTA
     5401 TAACTTGCAC TAGTATGTCC TGCCGCTATA ACAACTACAA GACCTGTTCT TATATCCTTG
     5461 TCAATGATTT CGAGCTTTGT CTTAGCATTA GCAAGGTATA TATTGTTCAT ATAGTCTTTG
     5521 AAGAACTTAC AGATGCCTTC GACTACACCT GTCATATGAG TACCATCAAT ACTCGGCGAA
     5581 GTGTTTGCGA ATGCCATTAT CTTCATATCG GACATATCTC CGGCATCATA CGTAATTAAC
     5641 GCGTCTATAC CAAGAGAGTC ATTGAACGGG GTACCGTCAA TATTCTTCTT TATAGGGTTC
     5701 ACCGATGAAC CCTGCTTCTG AATACGGATA GGATTCAGCA TCGGTTTTGT TGTCAGCATA
     5761 TCAAGTAACT GAAACATTCC CTTTTTGTTT TCGAGTACAA ACTTATAGTC CTTAGACTCT
     5821 TTATCTGTAA TCTTAACAAC AAGTTTTGTT CCAATAGATG CTAACGGAAC TATTCTTGAC
     5881 ATAAGGTCAA AAATCGTTTG CCAGGTTATA TCTGAGAAAT CTCCGATAGC TGTAATATCA
     5941 GGTTTCCATG TAGTCACAGT TCCCTGAATT ATTTTACAGT CTTTCTTAGG AATCTCATGT
     6001 TCTGGTTCGG ATACAAATCC ATGGTCATAT TTTATTACAT GACCACCAAG ACCTGATACG
     6061 TAGGTTTCAA CCGAAAAGTA TTCAGATAAG AAGTTGGTTA CTGCTGCACC ACAACCGTTC
     6121 TTACCTGCAC CAAAGTCGCC GTCCATCTTA TGATAAGATG AACCTGAATG AGTCTGTGAA
     6181 AATATGGAAT CCAACTTACC AAATGGTATA CCTGAACCAT GGTCAGTTAC TTGGAATTCA
     6241 TAAGTCCTTT CATCATATGA TATTATTACC TCTGAGTCCT GAATGAATAT CGGACTATTC
     6301 GGCAACATAG ATTTTCTTAT AATATCGAAA GAGTTCTGTA CAACTTCTCT CGCCATAGCC
     6361 AGAACAGCTT TAGAACCTAA TTGTCCTATA AATACGTCTG GTGTACGTCT GACTTTTTCA
     6421 CAGTCAGAAT TGATTACTTC TATCATGTCT GCATATGCAG ACATTGACTT CTGTGCTTCA
     6481 TTACTCATTT TTACTTAAAC CTCCAAAATT TGCTATGTGA GTATAAAAAA TATGGGGATG
     6541 CTATTAAGCA TCCCCATAAA GGAGAGTTTA TCAGATAGTC TGATTTGTTG TCTTTGTCAC
     6601 ATCAGGTGTG ACTGTGTTTG TTGGTGCGTA CGGATTTGGT GCCGTAGCCG CTGTTGGAAC
     6661 TGCAGGAGCA ACTGGTGTTG TTGGCTGAGC ACCGATAAGC GGTGAAGACG CACCTGCACC
     6721 TGTTCCGGCA TATGGGTTTG CAGGCTGCTG ATACTGAGGT GTTACCTGAG CATACGGATT
     6781 AGCAGCAGGA GCCGCATATG GATTTACAGG CTGCTGATAC TGTGGAGCAG CATAAGGATT
     6841 TGTAGCAGGA GCCGCATATG GATTTACAGG CTGAGCGTTT GGAGCCTGAT ATGCAAATCC
     6901 TGGCTGTGCG AAATTAGGCT GAGCAAATCC ATAAGCTCCA GGGAATCCGA AGCCGAACTG
     6961 CTGTGCCTGT GTGAATGAGG CCTGACGAGC CTGTTCTGTC TGGCTAAAGT CCTTAGCAGC
     7021 CATCCTATGG AACTTAGACA TGAGTCCAAG AAGCGGGATA GCTTTAAGTA CGCCGTCTAC
     7081 GACAGACTTA GGACAATTTG TAATCTTTGC CTTGTCTGTA TTAATAACAT TGAAGACAAA
     7141 GTTAAGAATG CTGTCGAACT CTGACTGACT GCAGTCAGTG ATTATCCAGT CAAGTTCGCA
     7201 AGTATCACAG TGCCATGCAC CTGGAACCCC ATTAGGGATT TCATGACCAT CGACGTTGCC
     7261 GGCATTAGGT CCATCTATTG CCTTATGAAG ACATCTAGCC TGTACGTCTT CTTCGTCGGA
     7321 TACTACCCAT GTCTCTTCGT TCTTATTCTT CTTAACAAGA GACACATCCT CTTTTGAGAG
     7381 GTAGTTTGGT GCCTTTGTAT TGACACCCGG CTTGTAAGCC CACTGTGGCT GTGCATATGG
     7441 AGCACCATAA GGATTTGCTC CATAAGCCGG CTGAGGCTGT CCGTAAACTG CAGACATGTC
     7501 TGCAGTCGTA TATGGAGTTC CCTGGTAACC TGCATAAGGA TTTGCTGCAG GTGCCTGAGG
     7561 CTGACCGTAG TAATTGTAGC CGTAGCCATT TCCCATGATT GTTTCGTTTT CTGCTGCCAT
     7621 AACATTTTCC TCCTTGTTAA CTGCTGTAGC TTCTGTTGTT ACCTTTACGT TTTCTGTTTT
     7681 CTTGCTCATA ATTGAGACCC TCCAATAAAA TTATTTTTTT TGATAAACAT GATATATCAT
     7741 TCTCATGTCT ACCCTAATAT TATATAACTG AGATTTTAGA CCATGAATTC AAAATCGACA
     7801 TTTTTATTAT GTAGACATAC AGGTCATTTT ACTCAGCGAT ATATTACCTT TGAGTTGATT
     7861 CGTCTGTAAA GAATGATTTA GGATTTGGAT ACGGCTCACC ATTTGGACGG AGCTTAGCAG
     7921 GGCTTCCATC TGGATTAAGC CACTTTCCTG TAGCCTCGTC ATACTTAGGC TCTACGTATG
     7981 GATAAGGACT CTTCTGAATT GGTGAATCCG TGTATGTACG AATATCACGT AATGGCTTAA
     8041 CATGTCTTTC AAGGAAGAAG TCAGCCGCCT GTTCGAACGA CGTCTTATTA GCTCCTGAAA
     8101 GAGTGCTAGC AAAATACTTA AGAATATCTT CAACGTCTTC CTGAACGGCA GGAGAAATCA
     8161 TTCCGAATAT CTGTTCATAC TTAGCAACAA GTACCTGGAA GTTTTCACCG CATATTCCGC
     8221 CAGTCTTCCA ATTCTTGTTA CTGTATGGCT GAGCGGACTG AATAATGCCT CCACCATTGG
     8281 TTCCATTACC AATGATTACA GCATATATAC ACTCATTAGC ATCATCCCAC ATTACGAACG
     8341 ATGAAGCTTC ATCGATAGTG AAGCCATCGA ATATGATTTT AACACATCTA TTTTCCTGAA
     8401 TCTTTTTGAG CTCTTCAGGT GTGGTAGGTA CAGGAGCTCC ACATTTCAGT ACATTGCGTA
     8461 ATCTTACAAC CTCACTTTTG GTCATAGCTA TCGCCTCCTT TGTTATCTAA ATGTTTAGGT
     8521 GTGAAAAAAT AATGGAATCC ACAATGGGAT TCCATTAAAT TAAAGTTACT CATATCGCTC
     8581 CGTTGTAATC TTTCATCAGA GTAGACTTTA ATGCTGTCAA ATTACCTCTG AACATAGGGT
     8641 CGGCGATATT AATTCCGGAC AGATTAACAA GTCCGTCATG CAATATGCTG TATGCAGTCT
     8701 GACTGCGTTT TATAGACGGA TATAAGCTCA ATGCATATGG CTCGCCTATA TTCGCATCCA
     8761 GATACATCTT TAAACCTGTG TCTAGCATTG TGTACAGCTT GAGTTTTCTC GCACTCTGAT
     8821 TGATTGCAAG CATCAGCATC ATAGGATTGT TGCGAATTAC ATCATATGTT TCCGACACTG
     8881 GAGTCTTTCC TCTTATGATT CCTCTAAGGA ATCTGTCCAC GCAATTTGGA GTCATATTCT
     8941 TATACTGACA CCAAGTCACG TTTGTCGGCT TAATATCAAG CTCAATCTTG TCTCTGATGA
     9001 GCTTCTTTCT TTTGCCCAAC GTGGATATAT TGTCTATAGC TACTATAAAT GCATTCGCAT
     9061 CCATATTGTA GCGATAAACA TCGACCGCGT TTCTATACGT ATTGAGAATA TACGCATCAT
     9121 ATTCCATAGA AGAATACTCT GCCTGTATAT ATTCATCTAC GTCACCTTTA TCAGCCGCTA
     9181 TAGCAGAACT TAAAGCCGTA AGTTTATAAG CTAATTCCTG ACTTTTGTAT CTTGCCGCTG
     9241 CATATGATTC GTTCATGAAA ATATCTTCGA AGAAGATAAA TGCATGTTTG TTGTAGTCGA
     9301 AATGACCCGT TTCAAGGTCT CTTAAAACCT GAAAGAATCC TTTCTGTACT TCTTCCTGAC
     9361 CGATATCATG GAGCCATCTA GCTCCACTTC TTCGGTTACG GTTCATTGTG TCGTCTATCC
     9421 AATTATAGCC CATTTGAATT CCTCCTTATT TGTACCAATC ACTAGTCACG TCTCTGCAAT
     9481 CTCTGATATC CGGTTCTTCG ATATCATCGA CAGGCACAGT GTCTTCGCTT TCGGCGTTTG
     9541 TATATACGTC CATAAGGACG TCCCACAATA AATCTCCCTC TGTTGTTGAC ACTTGTGAGA
     9601 GGTTGTCTTT TGCATAAGAT GTCATAGACA TCTTTATAAA CGAACCATCT GGTCTACGTT
     9661 TCAGCATATA GCTGTCATCG ATGAATCGTT TAATCTCTTT AAAACCGATT GTGGTCTCAT
     9721 CATAGTATAA TTCACTTATA AATTCTACTA TGATTGTATT TAATCGTTCT CCCCCTTTAG
     9781 TGTGTCTTAC ATCCCACACT ATCCTGTCTT CAGGGAATTC GTATTCAGAT ACATATTCGT
     9841 TTACCATGAA TACGATATAT TCAGTTTCTT CTTCTGTTAA CTGTCTTTTT GCTTTAGCTT
     9901 CTCTTTCGAG TCGCTTCATT AAAGTTTCTT CCTGGTTTCT ACCAAAAGGT CTCATTTTTA
     9961 AAATCCTCCT TAAATCTGAT TTTGTTTCAT CCTCATAATA TATAAGTATA AAACAAGTTG
    10021 ATTGTCTGAT GAGATTTAAC CATCAGACAA TACAACTACA CAGAAGTTCC TGGCTCTGGT
    10081 TATAGCTACA TAGTCAAATG TAGTATCCAG ATTACCATGT AGAGGTTCCT GAATATACAA
    10141 TACATTGTTA TATTCTGAAC CCTGAGCTGA GTATGAAGTT ATAGCATATC CATACTCAAA
    10201 CAGAACTCCC TTTTTATACT TAGACTCATA CTGCTTGTAT TCTTTCCTAA TATTGTAGTC
    10261 CATATTGATG TAATTGTAAT CAGCTTTCAC ATCAGGAAAG TATTGTGTCA TTCCGTCTGG
    10321 TTTGAAATTG ATGGTGAAAG TTCTTTCGGT ATAATTGAAA CCAGAGATAT CAGGGTTGTT
    10381 CATAACTATA CCTCGTAATC CGTTAACCAT ATTGATACCG TCTAATTCAA CGTCCCATAT
    10441 GTTTTCTTTA CAGATTACCG GTTCTTTATA TCTTGGGAAC TTATATCCGT CAAATCCTCG
    10501 TTTACCACGA CAATAATGAG TGAAGTAATC TCGGGTAGCA TTACTATTAC ATATTACGAC
    10561 ATCCATATTA GCCATATATA AATCCATATT ACTCAAGAAT ACGGACTTAG GAATAACCAC
    10621 AGCATTACCG TAGTAACCTA CGTGCAGTGG TAATCCCTTG AGTGCTCGTT GAGATAGATA
    10681 CTCTATCCCG TTAAAACACC CATATTGTCT CATATTCTCT GTTAATCTTG GAATGTTTTC
    10741 GTCATACATG AATCCTCGAG GCTCACCTAC AGGCGGTAAC TGGTCTATAT CACCAGTAAC
    10801 CAGTATCTTT CTTCCCTGTT TGATAATATC GTTTGCTACT GATTTTGGAA CAGATGCACC
    10861 CTCATCCACA ACACATAGCT TTATATTATC ATCAAGGACT GTAGGTACAA ATTTTCGTGT
    10921 CATAACAGGT CGATTGAATT TATAATTCAT AACAACCTTA CCATTCTTCA TCAATGGTAC
    10981 TTCTACACAC TTATATAGCC ATGAGTGTGA AGTCTTAGCG GTAAACATAC CTTTTCGTCT
    11041 CATATTGATA GCCGCCGCTC CAGTATATGT CATAGGAGCT ACTTCATATG GAGATAACTG
    11101 AAGACTTTCG AGTATGGCAT TAAGTACATA GGTCTTCCCT CGACCAGGAC CACCAGAAAA
    11161 CTCGTATATC TGTTTATTCG AGTTTTTATA CCAGTCAAGG GCTTCGTTAT AAACACTAAG
    11221 TTGACCTGGG TTTAACGGCA TGAGAAGCTC TCCCAGTTAT TATTAATAGC ATCGACGTCT
    11281 GATGGTTCCA CGTCATTTAT ATAGCACATA GCATATGTAT ATGCTATAGC ATCATTCTTT
    11341 GATGTTGGGG TAGTATACTG TCCTTGAGTA TTGCCGTCAT CCATTACAAA TGTAACAGCA
    11401 GAGCCATTTC CTACTCTAAG AAGAGAAGAC CTCGATATAA CAATACCCTC ATAGTACATC
    11461 TTTTTACAGA ATTCCGCAAA CATCCATTCA AGAAGCCTTG ATGATTTAGT TACATCGAAT
    11521 GGTATTACGT CATTATTTCC GTCAAATATG TCAGCAGGAT AGCAAATCAT TCTTCCTTTA
    11581 TATTCAAGTG GCTTACCGTC TGATGTGTTG TAGATGAATC CGTTTCTTAT AGCATATCCA
    11641 CCATTTACCA TGAACAAATA GGCTAAACGG TCAGCCATTT CCCTCATATT TTCTGTCATA
    11701 ACTTCTGATT TTTTCATTAT AATTGACCTC TTTCTGCCAT ATGGCTAAAT TTTAACTTTA
    11761 TATTAATTAT ACCTAAGAAA GGCGTGTGAT TACATGATAA CAGTAGACTC ATGCAAATAT
    11821 ATGCAGGAAG CTATATTCTC AGAAAAGATT ACTCTTCCTA ATGGAGAAAT TCAGTACAGA
    11881 TTCTCCATAC CTACACTATT ACCATTTGCT GATAAATGCA CTGGTGTAAC AGTTTCTAAG
    11941 TCTTCATTGG TAAACAAAAA CTCCGATGCC ATTATACTCA GCAATAACTA TATTGAAGAT
    12001 TGCAATACAA TCACTTTGCC ATACAATGTA GACAGATTTG GAGAGCCTAA ACCTGGAGAT
    12061 GCATTCGTTG TTTGCTTCTT AGGCGGAGAC CCTACTAGAT GTACTATATT AGAAAGGAGA
    12121 TGATATCGTG ATTAAACCTC ACAAAACAGC CACTCTGGAA GAATTCGTAG AGTCTAAAAC
    12181 GTCGTCCTTT ACGTCTTATC AAGCATTTAG TCTTGTTGAG ATTATCAATG ATAAAACATC
    12241 AGTCCCAATA GAGTTTCCTG CATACAGTGT GCTCAATGAT TACTTTGATG AAATCAAAGC
    12301 TCTCACTGTC GACATAGAGC TGTCTGATGC GGAATACCTT AAGTATCGTT ATCGTCCTAA
    12361 GTTATTAGCT TTTGATTTGT ATGCCAATAC AGAATTAGGA TTCCTTATAC TTATGATAAA
    12421 CGATATATTT TCTATAAGGG ACTTTAATCT TAGGAAACTC AAACTGATAT CTAAGACTTC
    12481 ACTATCTACA TTACTAACAA ATATCAAATC AGCGGAATCG AAGTTCATAG AGAACTACAA
    12541 CACAGCCGCT AGAGGTGATA ACTAATCCAT TCGCCACGCC GTAATGGTGT GGCGGATTTT
    12601 ATTTGTGATT AAACTTCAGT CTTACCTTTG GAACAGCAAG TTCAGGCTCA GACTGAGATG
    12661 GTGTATATAC CGGCATTCCC GTATATACTG GATAAGAATT TGCTGCTACA GGAATATTAG
    12721 GTACCTCTAA TCTAATTTCC TTAGAATGAG AGAATGGAGA CACACTAACT TCAGGAGTTG
    12781 GTGAGTTTAA GAATTCATTG AACTTACGAG AGTTCTCTTT ATAAGCTCTC TTCTTTCTCG
    12841 CATCTCTAAA TGGATTAATA GGTTCCAGCT TAGGTTCAAC ACGCTTATCG TTAATGGCAT
    12901 TGCCTCTGTC TACACTGAAG AAGCTTCCGC CTTTCTTCGT CTCTGGAGCT ATCATATTCT
    12961 GTGCAATCGA TGGCTCCATA TTCCAATTAG TGTTTCTTGT TTCATGATTC TTAGTTTCAT
    13021 TAAGGTCTGC CTTTAAGAAC TCGTCAATTC CGCCCTGAGA TATCTTCTCT TCAGGCTTTG
    13081 GAAGTTCTCC TTTTGCTACA AGTTCTTCGT AACACTCATG AGGTGTCTGA TTTACTGTAG
    13141 GTCCACCATT ATTAAAACTT GTACCAGACA AGAAGTCTAA ACAACAATCT GGACGATACT
    13201 CATCCATCCA TACATATCTA CCTCTTCCGA TTTCATGTGG TGCGTCTTCT GTATCATCAT
    13261 ATATCGACAT ACCATCAGAA CGATATCTGA AATAGCATAC TCTATCCGAT ACACCATCTC
    13321 TACATTTGAT ATTCTTATAT CCGACAAACA TTTGTCTATG CGTATATCCG GTATCATCTG
    13381 TCCATATGTC ATTTTCTCTA CAAAGCATTA CTACAACGTC TGCAGAATGT GTAAGAGCCG
    13441 CTGATTCAGC AACGTCATCC ATAGATAACT GTCTTGCGAG ATTCTTATTA GGGTCTGGAG
    13501 TGAATGCTCT GACTGCCTGC TGTTGTGTAC CTGCCGCATC TTTCAGCATC TTATTCTTAG
    13561 CCGCATCGTT CTTTCTTCCT GCATACTTAC GGTTTAACTG GAATGCTGAT ATTAAGCATA
    13621 CATTCTTATC CTTAGCAAAC ACTTTCATCT CCTCAGAGAT TGCTTCGTAT AAGAAACGTG
    13681 GCTCATGGAT TGATGAATCT TTAGACTTAA TTGTCTTGAT ATAGTCATGA GCAAGAACAA
    13741 TCAGTCTATA ACCCATATTA TCAAGCTCAT CATATAATTG CTTGAAATAT TCTGTAGATA
    13801 TAGAGCCTGC AGACTTAGGT ATTATAGTGA ATTCGATATC TGACGGAACC ATTGATAAGT
    13861 ACTCATCGAA TTTACCCATC ATTGCATCTA TAGGATTTCT GCCAGAGTTA GCGGCTACTT
    13921 TACAGAATTC TTTCATATTG AATGGTGCAC CGTTAGCACT CTTAGGGAAG AACATACGTC
    13981 CGAATCTTCC AAGAGTTTCA AGTACAGTGT TTTCCTGAGT GATATACGCT ATAATAGGCT
    14041 TCTTACCCTC TACTTCAGTT ATACGTCTAG CGGCTTCACT ATTACATCTA CGAATCCACT
    14101 CACATAACTG AATGAGCGTA AGAGATTTAC CACCACCTGT TGGAGCACCA AGCAGGTACG
    14161 TTTTACCAAG GTCGAAACCT GAAGTTGTAG CATATTGGTC ATCGCATCCG CTGATGAGCA
    14221 TATTAAATTC TCTTGATGGA GTTACAAGTG TAGCACCTGG AGCAAGTGTC TGATTTACCG
    14281 TATTTGCCAC GCTATGCTGA CGTCTACTTC TATCATTAAG AAAGAACACA GGTTCTTCTT
    14341 CTCTGTTTAC AGTTGAACTC TCTTTTATCC TTTTGAGTTC ATCACAACAC TCGATAATTT
    14401 TATCAAATGT AGTTCTTCTA AACTCACTAC AGTTATTAGC TGTACCGTAG TCTGATATGT
    14461 ATACTTTCAT AGCACTTATT ATTTTATCAG ACTCAAGAGT CATAACTTCT TCAGCTATAG
    14521 CATTACAGTA TGAAATGATG TCATTCTTGT CTACTCTACT TCTGGAATTA ACTACTTCTT
    14581 TCCATATATC AGAGAAGATA TCTATATTGT CTTCAGCTAA TACATGGTTA CGAAGCTCTT
    14641 CTATAGTAGT AGGGCTGTGT TTCCATCGTG AATGAGCTAC ATGAATGATG AAGTTGGATA
    14701 GAACAGCATA CGTTTTATCT CCGCTTCGTG TAAGGTTGTC GTTATTAACC GACAGGAATA
    14761 ATTTTCCGAT ATTTTCGAAG TCTTTCGGCT GTATACTCTT ATCAAATGAA AGCACTACGT
    14821 CTCTTAAACG CTTTAAGAAG TTTACGTCTG TATAGAACTT AGGCTTTTCT GAATCTTTTA
    14881 GTTTATTTGA AGACTCCCCC TGTGTCTGCA TATCTGCATA CCACTGGTTA AGGTCGTGTG
    14941 TATTTGCTGA ATATACTCCA TTCTTTGCTT TCATATTATT TAAACTCATT GTGAATACCT
    15001 CCAAAAATTA GAACGAGTAT ACAGCGATAC ACGTTCAAGT ATTAGATTGT TGGTGTTTTA
    15061 GTAACTTCAT ATTCAGAAAG TATTTCCAGG ATATCTTTAC CTGTAAGATA CATTTCAGAA
    15121 CCTATTACCA AACCCTCTTT TTGATTTATA TATCTCGCTA ACTTATCTTC TGGTGTAAGC
    15181 GAATTATCCA GAAGATAGCC ATGCTCTTTG AATTTATCAT TTGACTGTTG CACTTCCTGA
    15241 ACTGCCGTAT AATATGCGAT GTCATCCGTC TTGAAGTGAA CATGAGAATT GTTCTTAAAG
    15301 TAATCCTTAA TGATAGGAAT CGTATCGCTA TTCTGAGTAA ATTCTACCCT TATATAATCG
    15361 ATACCAGATT CCATTAAGGA TTTTATGTGT TCTATTAAGA ACTTAGGGTC TTTAATTCCC
    15421 TCAAGATAAC CATCCAGATT TACAGTGTCG TATCTGAATG ATTCTATCGC TTGAAAATGA
    15481 ACTAAGTATT GTCGTGTATA GTCATTCATA CACATTACGA TGAATCCCTT AGACTGTTCT
    15541 TCTCCGAAAC ACCACCGATA TGGCGAACCG GTATAATACA TATGACGTTG TAAACAATTC
    15601 GTCACATGAA TATGTCCACC AATAATAGGA CCTCGGCACA TATAAAAATG ACTTATATCA
    15661 AATATTGGTG GACCTTGGGA ATCAATAGTA GGGATTTCGG TTCCATAACA AGAGTTTTTG
    15721 AGAAGCCCGT GAAATACAGC CATATCATAA AACCCACTAT TGAATAAAGC ATTCTCATAT
    15781 TCTTCAACAG GCAATCCGTG CTCTTCTGGA ATACAGAGTA TTCTATATCC TTTATGCTCT
    15841 ACGAATCCTA TATGCTCCAC TATAGCAAAG CTATCCATAT TATTCTGTAA CGTGTGATAG
    15901 AATAGCCTTA ACTGGTCTGA GTCATGAGAT TGGGTGCCTT TTAACAGTAT AAGCTTAGCA
    15961 CCCTTACTTT TACAGAGATT ATGTACATTC TCGACAAATA TCGTTGCGTA CATTATAGCT
    16021 TCATTCTCTG AATACATCTT ATGGTCGAAC AAATCACCGG ATATAACAAA GAAGTCGAAC
    16081 TGTATATCTT TTACCTTATT ATAGCATTGC TCCATTAATA TATCAAACTG TAACTTCGGA
    16141 TTGAACTTAC CGAAGTGTAA ATCAGATATA TTTATACTTA TCATATAAAT TCCTCCCATA
    16201 AACAATAAAA ATCCTCAGAA CCGCTACAGC TCTGAGGGAG TAACTATTTC AATTCATTAC
    16261 AACCATGTTA CCATGGGTAT AACTCTTTAA CAAAGTGTAT CTGATGATAC AACATTGCTA
    16321 ACTCCAGAAA GGCTTTCTCA CACATATTGA TGTAATTTAA GTCATCCGGA TTAGAGAAAT
    16381 CCAGACCGTA CTCTGTGTAC TTTACCGATG TCTTATTTAG CTGTAGTATT ATACATCCGT
    16441 CTATATCTAT ACCCTTATTC AGTTTAAGCA TATATCTATA GGCGGCTAAT TGAAGACAGT
    16501 ATTTGTAATG TACATGATTA GACGTTTTGA AGTCTACAAG GAATACTTTG TCATTCATTT
    16561 TCAACAACAA GTCATAAGTC CCTGTAAACC ATTCGCAACA TAGCCTTTCT TCCTGTCCAA
    16621 GCACTTCCAT CTTGTAGTTT AACTTTCTCT CATTATACCA TTTTCTAAAT GACATGAATG
    16681 CTTTAGCCGG ATTTCTTGGT TCTATACCAT TTCTTAAATA GTTCTCTATA GATTCATGAG
    16741 CTATAGTACC GGTATTGGCA GCAGATTCAA GAATCTTCCT ATTATCTAAT CCCTTTCTTC
    16801 CCATATAATT AGCCCAGTCT ATTAGACCCT CGCTATCTAT AAAGGATAAA ATCGATGTAA
    16861 CCCGTGGGAC TGTTGAACCC GGATACGTAT TCTGTCCAGA AAAATCGTAT TTAGGCTCTA
    16921 CGCCCATTAG CTCCATTATA GTAGGTGTAC GCATTTGCAA AACCTCCAAT TGAATATCAA
    16981 GTTATATATT ATGTCTGTAG AAACATTAGA CTGTAAGCCT GATACAGTTT GATTACATAA
    17041 AGGTTAAGAA AGGAATGATT TTTAATGAAA TTAAATATCA ACGGGAATAT AATTCCGTTA
    17101 AAGATAGACG AAGAGATAAT CGATGGTGGA ATAAAGAGAG AAACAGAAAC AATCTCTGTT
    17161 CCACAGTACA ATCCGAATTG CGGAATGAGC GAAGCAGAAT ATTATAAGAG ATGCTTCGAC
    17221 GAGTTCGATA AAGACCAGCA GAATACTATG GGTAATATGT ATTCTTCTGT AAATCATACT
    17281 CGTACTCCGG ATGAGAGATA TATACTTCCG GAAGACGATT TACCGGAATA CCAGGACGAG
    17341 TCCTGGAAGT ACGATGTTGA CGACTGTGTG TCGGAAGATG AAGTACACAT AAATCCAAAT
    17401 GAGGAGAAGT CTGAAATGAG CGAAAAGCTA ACGTCTCAGA ACCAGAATAT GACAAATATG
    17461 TCATACTGGG ACCATAAAAG AGAAGAAGCT CAGAGGTTAT CAGAAGAAGC TTGGCACCAT
    17521 CAGCAGGTTG CTAACGGTAC TATGCTTGAA CAGATAGCTT CAAGCCTCAA CGGTAGAGTC
    17581 GATGACTTAG GTAAGATAAT CGACACTGCT GCTACAGCGA ATACTAATGA ACAGCTCAAG
    17641 AGAGTGTTCA ATAGAAATCG TAAGACGAAT AATGGAGTAT CCATATCTCC AGAGTTCGAA
    17701 ATAAAGAACG GTAAGATAGT CCGTAAGTTC ACACCGACAT TCACAATAAG AACTGACGGA
    17761 AACAAGTATC GTTCAGCATT TGCATACTTT GCAAATACGC CATTCGACCC AAGATATGAA
    17821 CAGTTCAAAG AGCTGTTTAT TAAGGAAGAA ATGGCTTATG TTAACAGTAT GAAGACATTC
    17881 TATAGATACT CTCATACTAA GCCGGTAAAT GTATCGGATG AAGACTGGGA GATAGAAATA
    17941 GACCAAGCTG TTAACCCATA TACTGAATAT GGACCTGATG CTCCAAAGAT GGAAGAACCT
    18001 GAAGACTTTA TGAATAAGCC TTGGTGTACT CCTACAAAGC TCAAAGCGAA AGTACGACTC
    18061 AAGATAACCA AGCCTGATGG TAGAGTCGAA TACTCTGACC CATATGTATA TGAAGAAGAG
    18121 TTCGTTTTGA ACGGTAAATT CGTTGAAGAA GATACAGCGT ATAAGCGTAG AATAAACCAC
    18181 ATAATCAACT ACGATGTACA TGCAGCATAT CTTAAGAACT ACAACGAGTT TGCAGCAAAA
    18241 AAGAAAGCTA TCCTGGATAA GAAGTGCCCT GGTTGGGATA CAGCTTCAGC AGGAGAGTGG
    18301 TCGGTATTAG ATATCATGAA CTTCTGGGAT GTGGCTGTAA ATAAGCCATA TGAGAAATGT
    18361 CAGAGGTATC GTGAAAAGCA GAAGCTTCCT GTTTGCCCTG ACTTTGAGGC ATACACAAGA
    18421 AATATAGGTC TCGAAATGAT GCACAATCTT CAGACAAATA ATACTGAAGG TGATATCGTA
    18481 ATCCGTAAAA TGGGTCTCAA ACCTGGTATG GATTTATACG ATGAATGCAT CTCTAAGAAA
    18541 GAAAAAGAAG CAAAATGGGT TTCAGAAGTA TTCAATTCCG ATGGAAGTAT GAATATGGAT
    18601 GTAATCAGAG AAAAATATCC ATTTTGGGAT GCCATGGTTG AAGCTCACGA GTTAGCTATC
    18661 AAGTATGGTA ACACAAAGCA TTCGACCATA GCAAAATGTG GTGCGAATAT TGACTTACCG
    18721 CTTTCAGTAG AAGCGTCCCT TTCAGATGAC GTAAAGACAG AGCTCGGTCT CATGGCAGAA
    18781 GCTCCGGACT ACGAATTTAT GAAAGAGTAT GCTAAGAAGA ATGGTAAGAC GATAGCAGAA
    18841 GCATTCGTGC TTAAGGATTC ACCTTTTAGA GATTGTTTCG ATAAGGATGG TAATCTTAAA
    18901 GAGGGTGGAT TTGGAAGTAA GCACAGAGTA TACCCATCAG CAAAGAAGAA AGATAAGGAT
    18961 GAACTCGATG CTACAAAATA TCCTTGTGAT ACAAGAGACA TTACAGAGAT ACCAGAAGAA
    19021 GCAAGAAAGT TCTACACCTA TGACCCTATC TTCAAGATAT GGGAGAATAG AAAGGCTATC
    19081 GAAAATTTAT ATAAGTAGGA GTGAAATCTA TGCAAATAAA TTCTCAGAGG GTAGAGAATG
    19141 TCGAAGACAA TCTACCTCAG ACAAGTTATA TGAAAGAGTG GTTTAACTCA CTTAAGAGTA
    19201 AGTACCCTCT TTCAACATAT GTACCGGTAT ATCTTCAGGA GCATATACGA GGACTATATC
    19261 AGAATATAGA CTTCAAGATG CTTCCGATAG CTGAGCAGAA AGCTGAAATA AAGAGACTCT
    19321 TTGCTCAGCA CGGTCTAAGA TTCTTAGCGT CAGGAACAAA TAGATTTACC TTTACTTGTG
    19381 ACTACGACCC AAATGTAGTT ATCAAGATGG CATACAATCC TGGCGGCAAG ATAAATGGAG
    19441 AAGCAGAAAT GTTTTGGCAG GATAAGATTG CACCTTATGT AACCAAGACG TTCGAAGTTT
    19501 CTGAAGATGG GTTATTCTCT GTTCATGAGA GAATATTCCC ATTAGAGAAA AGCGAACAGC
    19561 TATTAGAGGT GTCATATCAG CATTTGATAC TTCTAGTATC TCTGTTTGAA AAGGGATACA
    19621 TTCTGGGAGA TGTAGGAACT CACACATTCC GAAACTTAGG AATAAGACCA GGATTTGGAT
    19681 TAGTTATTCT CGACTATCCA ACAGTATATC CTGTCCGTAA AGGCGATTTA CGATGTCGTT
    19741 GTGGCGGACG AATTTTCTAT GATGCGGGCT TTAATAAGCT CGAATGTAAA GTATGTAGAC
    19801 GAGCATTTCA GCCGTCGCAG CTTTCAGCAT CACATATACG AACGTATAGA GACTTAGCAA
    19861 AGTCTCTTAC AAATAATACA AACAATTCAG AATATGCAGG AGGAATCGAT ATGAAATTCA
    19921 GACTCAATAT AAGCAGAAAC GGTGAGATAA TCGAATCACA CGAATATGAC ACACGCCGTT
    19981 ACAAGGAAAC ACCTAGAGTG GTTGTAAAAG ACAACCAGAT TGTTGGAGCA AGAGAGGCTC
    20041 AGCTTGGAGA TACTGCACCA ACAGTTAAGC TCGTATTCTC TGAGGGTGCT AAAGCTCCTC
    20101 TTAGCAAGAG TCCGCTTGCA GGAACAAAGA AAGACCCTGT AAACAAGAAA AGAAAGCCAA
    20161 AGCTCACAAC CGTCGATTAC AGCAATAGTG AGAAGCTTGG CTTCGATGTA ATCCCGTCTA
    20221 CAAACTACAA GAAGGCAGAA GAACCTGTAG AAGAAGTAGA AGTAGAGGAT GTAATCGAGA
    20281 ATGCTGATAT GGATGAAGAT GTAGCATCTG TAATCAAGCA TCTCGAGGAT GACGCTGATG
    20341 ATTTAGGCGT AACCGACGAC GATACAGCAG TTGAACCTCA GTCATCAACA CCTGACTATT
    20401 CAGGACTCAA GGCTCTCTAT GGCGAAGATA TTGCTAACGA AATCCTTAAT ATAGTTAAGG
    20461 ACGAGGCAGA ATCAAAGCCA GAAGAGCCGG TAGCTGAAGA ACCTAGAAAG AAACCAGTAA
    20521 GACGTCGCAC AAAGCCTGTT GAAAAGACAG AAGCTTTTGA TGTGACACCA GACGAGGAAG
    20581 CTTATCCTAA GAAGAAAACA ACTTCAAGGA AGAAGAAAGC AGAATCATCT GATGAAGACG
    20641 AATCTAAGCC AAAGCCAAAG AGACAGAGAA AGTCAAAGGC TAAGACAGAG GAGGTTTCTG
    20701 AATAATGAAA GGGATGTTCT ACAGCTCTCA GTATAAGCCA GACGTGTATA ACCCAAACCA
    20761 GGTTTGGGTT TTCATGGATG ACGAATACGA TGGAAGATTC AGCAATGCTA CAAGCGGTGC
    20821 GGTATTGCTT CCGTCAGTTG CTACGGTTGT TCAGTCTCAG GACATGAACA ACCCTGCAGT
    20881 ATTTAAAGCT TGCTATGGTG ACGACTTACG TCGTCCTTCA GCAAGACAGT TCCTCATAAG
    20941 CATAATAGCC GGGGTTATTC TCAATGATAA AGAAGTAGTA TTCTGTCCTG GAACAAGTCC
    21001 GACAGAGTTG TTCTTAAATG ACTTCCTTGG TTATCTGCAG TGGACATATG GCATCGTTAT
    21061 AGGTGGTGAA ACAGGAGTTC CGTTTAGCAT CAACCAGGCG TTCTATGATG CTATATCAAA
    21121 TGAGGCTATG GCGTTTGGAA TAAAGCTGAC TCCGTACGAT ATCCATAACT CTCTATATGG
    21181 GAACGTACCT ATAAGCCCAT TCAAAAGAGG AGGAATACGC AATGATAATA TTCTTAAAGA
    21241 GGAGTTTCCG TTCTGATATC TTTGATGATT ATGTCACTAT GAATATGTCT GCACCAATGG
    21301 ATGGTGCAGG CTATGATATA AGATGCTTAG ACCCTACATG GGCACTCGGT ATCAAGAAGA
    21361 TGCAGGAACT CTGTTATTAT AACGGAGAGG ACAATGTCGA ATTTGATAAC TGGTACAGAC
    21421 AGTATATCGA AACCAATCCT CAGTTGATGA CAGCCTTGGC TTTCATCTTC AATCAGCTAT
    21481 TCAACAACAA GACTGTAATT ATATTCGTAG GCTCACAACC ATATGATGAT ATGATTACTG
    21541 AATCATTTAT CAAATATCTT ACAACAGTAT ATGGTCTCAG TCCATTGTTT ATAGAGAACT
    21601 ACTATGCTGA TGTGGAAGAG GAGGTTGAAC TTATTGACTT AGATGCATTC GACGACTTCA
    21661 GTGAGTATGG TATTGAAGTC GCTAAATCTA TAGTTGATAC CTACTGTCCT AATCTTGGTG
    21721 TAATGTGCTC ACCTCAAGAA GTGGAATCGT ATGGTCTGAG GGATATTGAA TATGAGTCGT
    21781 TATATTAAAC CATTATGGGC TAAAGACTCG TATACCATAC ATCAGACGTA TGTGCTCACA
    21841 TCTTGTTATG AGTACGATAT AAAGAAAGCA AACATCTCAA TTTTGTTGAA TCTCGGATTA
    21901 ATCAGTCCTG AATTATATAG AGAATTTTAC GATATGCCAG ATAAGGCTAC TCGTGAAATA
    21961 AAAATAGGTC TGATGCTTCG AGATAATCCA GAAATGAATA AAGCTCTGTC TAACGGGTTT
    22021 AAAGAATACC GGAGGCAGTT GTTTGAAGCA AATGACATCT TGCCTGAAGA AGTCATTGCT
    22081 ATAAAGAAAG ATGCCATATT TGTAACCAGA CCTCTCAAGT ATACTAAGTT TGGATATGTA
    22141 CACTTCATTA ATAAAGGAGA GTACTCGATG TTCTATAGAC TTAATAATCT TGAGATATGG
    22201 TATGGTGAGA ATGATATTAA TGGCTCGTAT ATACAAATAA AAGGAATCAA AGACTCCTTG
    22261 CTGAACACGT ACGAATGTGC GTTTATCAAT CTACTCATGA TGGTGTTTAA GCCTATGAGC
    22321 AGAGGATATG CTGATGTCGC ATTATCTGAA CTAAAGAAAG TGACAGATAT GTATTTAAGT
    22381 GGCAAGATGC CTATATCAGT GTATCGAGAG ATGAATAGCG GATTCATGTA CAGAATAAAA
    22441 AATAGCAAGT ACAGGAGCTA TCATATGAAT CAAGAAGATG TGCAATTCAT TGACAATTCA
    22501 TATAATTTGA TGCTTCTTGG GTTCCTTAAA CAGACATTAG TAAATATGTA TTTAGGAGGA
    22561 GGGTGAATAT TCACCCTCCT TATTTTTTTT TAATACGAAT CTTAGTTATA TAATATTAAG
    22621 GTGTAAAGGA CATAAGTTTG TCCTTAATAC TATAATTTCT ATTAAACAAC ATCACACATC
    22681 AACCTGATTC TCAGGAGAAA GGAGGTAATA TGAAAACGTT ATTTGTAAGC GATAGAGGTC
    22741 TTCGAAGAAT TAACACTAAT CTTCTTTCAG GAAATATCGA ATTTAAAAAG TTGACTAAAA
    22801 GCGAGGTAAT CAATAGCATT ACTAAAAGAG TCGAACTCTT TCCTGATAAA ATAATGCATG
    22861 ATGCGTTAGA AGACTTACGA GAATGCGGAA ATATCGAATT TATCAAAAGA CTATCACCGG
    22921 CGTATCTTTG TGTTGGTGAT GTAGTGTATG TAGCTAAGAT TGAAACCGGA AATCAGATTT
    22981 CGTATTTCAA GCTTACTATT ACATAATTAT ATGACCTTGA ATAATAGGGA GACTCAAAAG
    23041 AGTCTCCCTC TTTATTCCGG TCATTATTTC TTCTAATCTC AACATCAAAG TAATTAATTG
    23101 GAGGTGTTAG CCTATGAATT CACTACTTGT GAGGAATATG GACTTAATTC ATTCCCGTAC
    23161 ATCAGAGGGT GTTCATGTTC TTAAATTTGA TACATCATAT CCGGTAAAAG TTTCCGGATA
    23221 TATTATAAAA ACCTTTAAAG CTACAGACGA TTATAAAGCT GGAGATTCGT TCAAACTTGT
    23281 TCTCGATAAA ACCCAGTCTG TCGTAATTCC GGAAGAAAAG ATTTACGGAT TCAGAGAGCA
    23341 GTTTAGTAAG GAAGACTATT TCAAAAAGGA TGATTGCGTA ATGGCAATCA TAGAAGCGAA
    23401 CAGCTCTAGT CTTGGCGGAA GTATACGTAT ATGTAATTTA TCTCCGGTAA GCAATACTGC
    23461 TAATGAAGGT ATATACATTA CATACAAATG TAACGGAATT AATGATACAG AAAAACTCCA
    23521 GGAAATCATC AATCTTATAT ACAATGCTAC TGATACCATT GAAGTAAACA ATGTTCCGGT
    23581 GACTATATCT AATCGAGATA TCACTATCGA GATTGTTGGT CGTATTGGAT TAGGCAAACC
    23641 TACGGTGTTC GAATCTGATG TAGATAGAGA ACGTCGTATA GCGTATATCA ATGTATGTCC
    23701 TACAAACAAA GACCCATACT TCAATATACG TCTCAACTTT GCAAAGGCAG CTTTTAGAGA
    23761 TAATCCTTAC GGAGATATCG TTCTATATGC TAATCCGGAA GATACCGAAA AGGGAATCCC
    23821 TGGATACAGA GCATTCCTAT TCAATATTGC AAATACAACA TCGCATCCTA AGCTCTTCGT
    23881 AGACAGTCTC AGATTTGAAA ACTATCTCCT CAGCTACCTG TTCTGTGAGA ATGAATATCT
    23941 GGATACTTCT AATTACACTT CTATAAGAAC TGCATATATT GAAACAAATG ATATGAGGTA
    24001 TACCGATTCA AGTAGAATGC GGTATGACTT AGAATATCCG ATGCCATGCA TTGCTGACAA
    24061 CTATTCGAGT GTAGCTAAGA TAGTATTCAA TGATTTATCT GTAATGGATA TCACTAATTC
    24121 AAGAGAACAC CTCATTATAA ACTCTGGAGT ATGTGAAATA AACAATATCA ACGTACATTA
    24181 TGGAACTCCA GATAATTCTA AATATCTGTG GGGTCATATA GTATCCACCA TGGATTCTCT
    24241 GTTCGTTAAC GCTCCAAAAA CGTTCAATTC CAATAATGGT AAATTGTTCG TGAATGGAGA
    24301 TTATAATATA GATGAACTCA ATGTTCGTCA CGTTATTACC GATACAACGG CAGATTACGG
    24361 TCAGGATTTC GGATATATAT TCGATACTAT ATCTCTTGCA GATATTCCTC AGGGAACTAC
    24421 ACCTACGCTT ACATTCAGAA ATTCAGTGTT CAACTGTAAT GTACACAATG TTATTCTTAA
    24481 TATTGGCGGT GTCGTTACTG TAAAGAATTC TGAGATTGAT TATAAGGGAT ATAAGAATTG
    24541 TAATGAGAAC TCTATAATTA TGTCATACGG CGGAAGCGTT AATATATCGG TAAATGAGGT
    24601 TAACATCGAT TCAGATGAAT GGGGTATAAG CTCAATATAC CTATTCCCTA TACGAAATTC
    24661 TCTCGAAACA GGTGCTCAGT ATACTGCTCC TAACCTTAAG TCTAACAGTA ATAGATTCAT
    24721 GGTAAAGAAG GGTCTGAACA CAATATTCAA AAAGATTACT ATTCCTGATG GTAATACGAA
    24781 TGTGGCTGCT GAAGACCTTA TGCTTGACGT CGTAAAAGCT ACATGCTATA TATACAATAT
    24841 TCATTCATAC ATGAGCGGTG ATATTAATCG TTCTAATAGA TACAACTCTG TAAGCCTTAT
    24901 AACTATAACA GATTGTGACT ATTCATGCAC ATACACATCT ACCATAAGTA GTCCTATTTC
    24961 CAAATATTCG AACACTCAAG ACCAATTGAT TGGTTCGTTA TACGAAACAG GATACATTGT
    25021 CGGAGTTCTG TATGGCGTAG TCATCCTGTA TAGTCGAGGT AATCCTATTA TAAAAATTCA
    25081 GAATTGTACT ACGGGTATGA ACGGATTAAG CGACGGAAGC ATATTCTCGA ACTGTCCTAC
    25141 TATGGGTATC ATATGTGTTT CTACACTTAC AGGAACCCTT TCTATATCTG ACTCAGATAT
    25201 TAAGACATGT ACATCGACTG TTGTAAATAT AACCAACCGT CAGGAAGATA TATTACGTCT
    25261 TATGACTCAG AATCTTCTCA ATAATCCTGA ACTGCTTAAC AGCTATCCAT TAGAGGTATT
    25321 CGACCTCGAT AATAATGGAG TAATCAATAC TGCAGACTTA CTCGTTTCAG GAATTATACA
    25381 GGCAACTCAG TATTCTCTTG ATATGAATAT AGATAACTCT GTAATCGCTA ATGGGTTTGA
    25441 ATTTGCAGGT GCCGATGATG ATTCGGAATT CATAAAAGCG GTGTCACCTA GCAACCAGGA
    25501 ATCTATACGA AATACGATTA AAAACAATAT AGCGATATTC CCTGGTGTAT ATACTGTAAA
    25561 GAATAGGAAA TGCCGTCTTA CTAATACCAG ATTTGAGTGT TCTGATGTAA TACTTAATCC
    25621 GGTTGCAAAT AATTCGGATA TAGTCATCAA TAACTGTGAC TTCTATTCAT GTACATTATT
    25681 AGGATACGAA ATCCAGAACT CTCTGGTTAA GAAAACAGGA GGTTCTAATT CAGAATACAC
    25741 TTGGTCATCA TTCTGTGGCG GTAAAAACCT TAATCAGGTT GACTTCTCAA GCGATACTAA
    25801 GTTGAAAATA GATTCCTGTA GATTCCATCC ACAGCATCAT CCTGTCCCTA AGATATTTGC
    25861 ACAAATAAGC ATATCGACAG TAATTAACTC ATACCGAGCT ATTGAGATAG GCGAAAACAG
    25921 TATGGGGTCT AGCGACAGAG CAGTTCCTGT GAGAGATAAG CTAAGATTGA AATATCCGGA
    25981 TTCGTTTGCT TACAATATTA AGGCACACTC AAATGATTCA TACTATGATG AAGCTGATAA
    26041 GACATCGCTC AGTATGTACA ATATACCTAA CGTAACCATA GACGGTTGTG ATTTCGAATC
    26101 TATATATCGT GCTGTTAACT ATGTATGGAC ATTCTCTGCT AACTATGACA ATGTAAAGTC
    26161 AGCTACAGCT AAAAAAATCA CTAGCGGAGA AAACCAGGGA GATTATGAGT ACGAGAGTAT
    26221 GATTTCAACT CGTGGCAGAT TTGTAATGAG AAACAACTTT GTTCGTTCTG TAATGGATAA
    26281 ATCTAGTGGA ATGAACGGAA CCATTACAGT TAATGGAAGA GGCGTAGATT CCGAATTCTA
    26341 TGCTAACACA TTCCTGTCTG CTGCTAAGAG ATGTATGTCT TGTATTCTTA TAAGAACGAA
    26401 CAGCATAGAG TTCTGTGATA GTTACGACAT TGAAGACTTA TCTCCAAATT CTATCATAGC
    26461 TCATGACAAT GTCTTTAACA ATATAACTTA TGGACTTTCT GCTGATATGG ATATGGATAT
    26521 ATACACAAAG AACTATAACA GAGAATATGA TAGTCCATAT GACTACGTAT CTCCAGGAGA
    26581 TACAAATGTA CCTAATTCGT CTGATATGGT AGCATGTGAA GCACTTAGCT GCGGAATCAA
    26641 TATGTATGGA CCTAATATTA GTGTCGATAT CAGGAACAAC AAATTCCTTA AAACAAGAGG
    26701 AACTCCTGGT AAGATAACAA GCGATTCTAC ATATTACTAT ATAGATGAAG AAGATATCAC
    26761 TAACAAAATT GAATGTAAAG ACCACAATAC TATAACAAAC GTATTACTTC CTGAAATAAA
    26821 GGCAAAAACT GGTCTTATGT CTGGAAGAAG TATGAACTTT GGTCTCTTTG GACCTGGTTC
    26881 TGGAAGCTGC TATAGCTATA AATTCTGGAA TACGGCTGTT ATAAGGGGTA CAATAAAAGA
    26941 CAACCTTATG GGTGCTATGT CTGGAGATAT GCTCATAAAT ATAACAACAA GAGGCCTATA
    27001 TCATATAACT GAAGGGTTTA GAAACGATGA AGATGATGAT GTTTTTGAAA ACACAGAATC
    27061 TGATATTGTT GTAAACTCTC CAACAACCGA AACTAAGAGA TGCGGATTTG ATGTAGACCT
    27121 GAAGTGTTCA GGAAACTACA TACAGCCTCT ATTCCCTAGC ATTAACCAAT TGTCGAACGG
    27181 ATATCGTTTT GACCCTGATA AAAAGAGATT TTACAAATAA AAGTATGGAG CAGTCAAACG
    27241 ACTGCTCCAT TATTTTTTCC ATGGTAAACT TTTATATAAT AAAATGGAGG TGTTATTATG
    27301 CCTAGATTTA AATTTGATAT CGGATTAGAA GCTATGACCA TGACCGAAAC AACGGTAACA
    27361 AATGGTGTTC ATAACTTAAA AATCGGCAAC TATATACCAC TAAAGTATCC AAATGAAAAT
    27421 GGTACAATAA CCACTGGTAT GATAAACAAA ATATTTGTTG CAAATAATGC ATTTGAGGAG
    27481 GGAGAATCTT ATTCTCTCTT CGGAAAAGTG TTCACTGTAA CAAATCCTAA GATTCTTATA
    27541 GGTAAAGGAG ATTATATAAA GGCTAACTTT GACTTCTCTG ATAATACTAT TCGTCTTATA
    27601 AATATGAGTA GAACAGAGTT TGCTCCTACT GATATTGTAA CTGAAGAGAA TTATGACTAT
    27661 ATAAATCTTG CTGCGTTAAC TGGACCTGCA GAGATTTTTA ATTTACCTGT AAAGATAATG
    27721 CACGATAGTG ATGTAACTGT CGATGTAACT GTATCGGCTA TGGTGAGAAA AGGAACTCTT
    27781 ACTCTTAAGA TGTATATAGA TGAGATTTCT ACAACAGAAC CTGTAGAAGT TGTGGATTAT
    27841 TCTTGTAACG CTAATACAAA CGACGAAAAC AAAAAAGTTT CCGTTACAAT GTCCCATTCT
    27901 CTATATCATA GAAACAAACT CGAAGAGTTT AACGTAAGAG TTACCGCTGA GTTTACTCCC
    27961 ATCGATTACG AGTATATTCA CCCGTATCTT GATAAGAAGA CTCCGATACT AATTCATAAA
    28021 GAAAGCTCAG AATACTGGAA GACTAATAGT CATAAAACTG AACTGTCTAT GAGTACGATG
    28081 TCGATATTTG GTAAGATGAT AGAGTTGAAT CTTCCAGTAT ATCAAAATAG ACCCGATGAT
    28141 TCTTTAAAAG GAGACGATGC AACTTCAGAT GACCCGTCGT ACTTATATGA TTTCGATGTT
    28201 TATTATAAAA AGATAAACAA TGACACCGAA ATTGAATTAT TCCGTATTAT AAACGCAGAT
    28261 ACTACATTTA CTAAAATGTA TAAAGTATTC TTACCTGATG AAATCGACGG TATTCCTATA
    28321 ACAAAATTCC ATTCAGGTCT TTTTATCGAT ATGCATATAA AGCATATACG AATTCCTAAA
    28381 TATCTCAAAT CAACTGGAGA TGGGATTTCG CTCGATTCCC CAAATCCAAA TTCCTCAAAT
    28441 CCAATTAAAA ATTTGCACGA AAAATATCCA GAATCAGAAC GCGGATTGAT GACAGTAGAT
    28501 TTTGGAGAAA ATACAAATGA TATAGATATG GGGGTTCTGT TTAAACAGTT TTTCTCACAT
    28561 TGGGACAATT CTTTCCCTGC TTCGATTTCT ATGGAAACTA TAAAACCATA TACTATAGGA
    28621 ATAAATCCGC CATATGTTTT GCAGGCTACT GATGTTTACA CTTCTAGAAC CTATAATTAC
    28681 GATTCTAGCG GCTCGGGATA TCCGAAGCAT GAATACTATG TTGCTACTAA TAGTAATCGC
    28741 GGGGTAAGAA CGGATATAGG ACTGTTATAT ACATCAGCAA CTTATTCTAA TGATTATGAT
    28801 TATACACGAT ATAATAATAA TATAGACTAC AATGCTGTAA CTCCGCAAAA ATATAGTTAT
    28861 TCATATTATG CTCATATTAC TCTTTTAGAA TCGCTAATAG AGTACATACT TATGGGTAAA
    28921 ACATCTATCA CCCTTGAACC TGGAAATAGG GATTTCGTAG AAATCGATGA TGTGTGTAAA
    28981 GAAATACCTA GTGTATATAA GAATTTTGAT GTGAGTGGAG AAAGCATATT AGAGTGGCTA
    29041 GATACATATT TTTCCGGCTC TATATATTTT TCAATACCAG ATACTACTAA GTATATACAA
    29101 GCATATGCCT TCAACTATCT GTCATTTGCT GAACAGGGGT ATTTTTGTGA AAAATTGATA
    29161 CGTGACGATA TGTACTCTTT CTCAATTCGT AATCATAAAT TCTTTTACGA TTACAAATCC
    29221 ATGACAGTTA TACCTTGTGG CCCTGGAGGA CTTACAAATG GTCTAGGTAA AAACATAAGG
    29281 GTTGTCGATA AGAATGCGTT TAATAATTGC TACATATTCC AAGACTTGCA TATTCCTAAT
    29341 ACTGCAAGAT ATATAAACTT AAGCGGCACT TGTTTATATA AAGAAAACAA TTATAACAGA
    29401 CATTACAATC AAGATTCCAA TACTGTTATA GATACTGAAA ATTTCGAGGA TTCCTCATTC
    29461 GAAATACCAA TGAAAAACAA TACTAATTCG TCAATAGTAG GACTATTTAA TATATATACT
    29521 GGACATACCG GTTGGCGAAG CAACGTCCCA TATAAAAATC CAAATGTTCA AGATTATACA
    29581 CGAAATGGGC AAGACGAAGA TGGATTAATC TATGACAGTA TGTATAATGG AAAATTTATT
    29641 GGTAGTTACT ACGATGTAAC ATATTATTCG TTATTTGCGT TAGCTGATAA TTTCCTATCC
    29701 AATAATTCAC ACACATCATT GTTAACAATA GATGCTCCGG TTAAAAATGA GTTAGATACA
    29761 GAAGACGAGG TTTATTCGTA TGTAGATATA ACTTATTGGA CACAAGTTAG CCGAGACACT
    29821 CTAATAAAAG TAAACGTACC TACATACTAC AATTTGATTC GGCAAAAGCA TAATTACAAT
    29881 CCGACTGGTG CATGGTATAA AGGCGTATAC GAATGGAACG CGTCTTACGA CAAATATTAT
    29941 TATAAATCTC AGAATATAGG TCCGTATTCT GATTATACAT ATCCTCAGTT TTATTTAGAC
    30001 GATGTGGGAG ATACAACTAA ATCATTCGAT GTTCCTGTTA CTTTATTAGA GCCATTGACT
    30061 ATCCCTTCTC ATACTACGCT TAGAATCGGT ACTTTAATAG CTGATGACTT AGTATTTGAA
    30121 GACGAGACTT CTACTCTTGA ATTGTATAAA AAATTTGGAC AGAATTCATA TTCTACTCAA
    30181 TATTTTCTTG ATAGGTCATA TATAAAACTC GCTAAATATA GAGGTAAAGT TTATAATAGT
    30241 CTTGAGTCGG CTACTACTAA GAATACCGAC GCTAACGAAA TAGACCTATT ATGGAATCTA
    30301 AATTCACGTC ATGGATTTGA GTCTTTTTTC TACAATGAAG ATAGAAGACA TACACCTTTT
    30361 TTAAACGGAA TACAGCCATA TAATGGAAAC AATAATTTAA TACCTAAAGC TGAGCAGTAT
    30421 GGTACTACAG AACCGCTATT TCTTGCTAAT GATGGTGAAA AGGGAATCCA TTATTCGTTT
    30481 GCAGGAAATG TATTTGCTGA TGTTTTAGTG TATCCTAGAA CTATAGATTT AGGCAATATA
    30541 GATTCAGAGT TATCTGCCGG ATATTTTTAC GATGATAATG TATTTGACCC GTCATCGTTT
    30601 AATAAGTCGA CATTCAATGA TGAATTCACG AGGTTTTACG CGTCGATTGG AGGAGAAGAT
    30661 TCGAGTGAAC CTTTCACAAC AGCAACATCT CTTCCTAACG CATATGGAAC TACTGGATTT
    30721 CCGTTATATT TACACGGATG TACATACCTA CCGGAATTGC CTAATTCGGT ATTTCCGCCA
    30781 TGTAGATATC ACTGGAATGG TCAGCATACT ATACATATGG TAGCAAAAGT TGTAGGATGG
    30841 CATTCGCTTC TAGATATGCA ACAAGGATAT GGTACCCTTT TAGACCCTGG TGAAAATACG
    30901 ACTTATTATG CTAGCGGTTG GTGGAATGGC AATTTTACGG TTAGCGAAGA TAAAAGTAAT
    30961 AAAAACTTTC ACAGAGACTG GGATACTGAT AACGAAATGA GTGATGAAGA TTGTATTAGA
    31021 CGAATGGGAG TTTACGATTC TGGTTCATAT CCTAATGATT ACCCAAACAA TTATTGGATG
    31081 AGGCAAACTG AAAGGTATTC TATAGACACT CAGAATTTAT ATTTCGGACA AGGCACCGAA
    31141 ATTATAAGAA AGAATGCTGT AGGAATTTAT CCAAGTTTAT TCAGACGATA CGAAGAGAAT
    31201 TACGCTACTA TATTCATTCC TCCATCAATG AAAACTATAG AAGAAGATGC GATTATAGCA
    31261 TCTAACTATG TTTTATACGT TCCAGAAGGA TGTACGGTAG GACCATTGTA TTGTACAGAT
    31321 GCTACAATCC GCAGACTTAT ACGTACCAGA GATTATAAAT CTCACGATGC TAAATATGCC
    31381 GAAGCTGTAG AGATAAAGTA CTATGCTGTA GCTAATGATA TGGAATCTCA TTATACATAT
    31441 GAAACCGAAG CTTCTGGAGA TTCGGTAAAA ATCACTGGAT TTACAGATTC ACCAGAAACC
    31501 GCTCCTGAAC AGAGGAAATC TATAGGCTCA TATTTAATGC CTAGCGAATA CAATAATCTT
    31561 CCTATAACTA AAATTAACCC TATATTCTAC GATAATGAAG ACGTTAGACA TGTTGTTGGC
    31621 GAAATATTCC CATCAGCAAA TCTTGTCGAA ATTCCTGATA ATTATGCTAA AGATTGTATT
    31681 CATCTTATGA AAACAAGCAT ACCTTCGGGA GTAACTAGAA TAGGTAATAA TGCTTTTGAG
    31741 CATTGCTTAA AGATGTATAA TCTCGACGTA CTCTCTACCA ATATTACTTA TATCGGAGAT
    31801 TATGCTTTTG CGTATTGTGG CTCACACAAT CTTGCAGATT CTTACGAAAA TTTAGATAAT
    31861 CTTACATATG GAACTAATGG TGAATTTAAG CATAGCTTAT ATAATCACAC ATCATCACTA
    31921 GTTATGAGAG ACAGAACAGC TCCAAACTGT GCTGTAAATA AATTAGATAT ATCTAAATGT
    31981 GAATATATCG GAAGCTATGC GTTCTTCAAT TCAAACATGA TTAAAGGCGT AGTAAATCTT
    32041 CCTGAAAATT CATCATACGA TACTATTAAA GAAGGTACAT TTAGATACTG TTCTGGTATA
    32101 ACAAAAGTGG TTATTCCTCC AAATGTAAAG ACTATCGAAG CTCATGCGTT TGAAAACATG
    32161 ACGGATTTGG AAGAGATAGT TATTCCATCT ACTGTAGAAA ATGCAGAATT GAGCTTCTTT
    32221 GGTTGCATTA GATTAAAGAA GCTTATAGTA GAGCCATCTG TAAATCCAGA TGCTATTAGG
    32281 AATATTTCTG ATAATGGATT CTGGCATTGT ATGAGCATAG ATAAAAATAA ATTCGACATA
    32341 AGCGGCATCA ATGGACGTAT AGGTGAAAAA GCTTTTTATC ATTTTTCATT TGATGTCGAA
    32401 GAACTAGATT TTTATTGCAG CGAATTAGGA GAATATGTTA TAGCATTATC AGATATAAAG
    32461 AAAATCACAT TCCATAAAAA TTGTAAATTC GGAACTCTTC AGATTTTATT TATAGGACAG
    32521 TCTATTGGAC TCTATGGAAC CAATAGTCGA GATATTTACA ATATATCATT AAAAGATGTT
    32581 TACGCTGATG AGGGAGTTAC ATTGACTATA AATTGTGATA AGAATTTCTT AGGATGGTAT
    32641 AATAATTTCC CTACCGACCA ATGTGTTGGT ATAAATAAAT TTACCAATGC GGCAGGCTCT
    32701 TCAATCTGTT GTTGTTTCCA AGATATAACA GATATCTTAC TTTCGGATAC TTCGCCTACA
    32761 AATGCTAAAT ATAGTAGTTA TAATAGTAAT AATAATGGTG GTAATCGTTT GGGGTTTTCA
    32821 TGTGAAACTC CAACACCAAT GTGCACAACA CCGAGATATA GTAGCCAAAA TGACAGTTTG
    32881 TGTTCTGAGT ATCCTACCTT CTCTATAATT CCAATAGTTA TTCCGGACGA ATATTGGCGT
    32941 ACAGAATTTG AGCTTATTTC TGAGTCCCAA TATACATCAT CATCGTCTTA TGACATATGT
    33001 GGGATTGAGC TTCCTTTTGT TAATAGGATT CAGACAGGAT TATTCTATGG CGGTGGCAGG
    33061 TCCAAACTAA TGTATGCCAA AAAATCGGTA TATGATAAAC GTATAACGAA AAAAATAGTT
    33121 CCTTTCGATA AGCTTATGCC TTTTGGAATC GTTATTGAAT ACGATTCAAA TGGTGTAATG
    33181 AGCGGATATT CGATTGACGA TTATTGCAGA ACATTTAACA AAATCAAAGA TGGTGGTAAC
    33241 GATATATCCG ATATTAAACT TCCAGCTCTA TCTCAACATG AATTCGATGG TACATTCCTT
    33301 ACGGGAGTTA GCTTATCAGA TACCGTAACC AGTATTCCGG CATACTGTTT TAACGAAACC
    33361 CTTTTATCAG AAGAATCCAT ACAATCTATC CTCGATTCTA ATAATATAAC TGAATTTGGC
    33421 GACCATTGTT TCTCGATGAA TGAAAGTGGT CTTGGCATTG CATATCCTTA TTTTGAAGAT
    33481 AAGAAAGGTA CACCTTTTGT TAGTAAGGAA GTTGATATGT GTAGATTTAA GTATCTATTT
    33541 TTATTAAAAA AGAATAAGGA TGGAGAAATA TGTGATAAAA CTGGAAAACG TTGGGAATTA
    33601 ATTTATAATG TAATAGAGAA ACACAATGTT GACAAAATAG AATTGCCGCC AGAAGAAGAA
    33661 CTGTTTTGTA CTAAATACCT AGATAAAGAT ACAGGTAATT TGGAGTATAA AGACATGACG
    33721 GAAGAAGAAC AGGAAGCTGA TAGGGCTAGG GCTATTAAAG GATGGAGAAG TGTTCAAAAT
    33781 TATATATATA AGACCATACA TTCTTTTCCT GCAATATATA TGTCAAATCG AGAATTTAAA
    33841 AACGAAGAAT CACTTATTCT AAATGATATG ATGTTAGATA TATACAGAAA CGGGGAAGCT
    33901 AGTGAGTATT ATGACAATTT CATTGTTATA AAGAGAAGAG ACTTCAGTCT GCCTAAAATT
    33961 TTAGATTTTT CTAACGTAAG TGTAGATAAA TTTAAATATA CGGAACAAAC CAATTACAAT
    34021 TACTATAACG GACACCATTT CTTCGGTCAA TTCGACTTGG AATCCGTAAT TATTCCTGAT
    34081 ACTTGGGATA AACTTCCGCC TAGCTTTTTC GAGAATTGTT CCAAACTTCA TTTCGATATA
    34141 CCTACATCTA TTAAAACATT CAGCAATAAT TGTCTCAATA ATACTGATAT ATATGGAGAT
    34201 TATACTTTTA AAAATGCATC ATTTAAAGGG TCTATGACTC CATCTAACTA TTCTGGAAAT
    34261 GAGATGGGGA CTATGACATT CATAGACTGT ACAAATCTTC CATCCGGAAT AAATCAGGGT
    34321 ACGTTTTTGA TTAAGTCAGA GACTTCAAAT TCTTTTAATA TTATATACTC ATGCGATGTA
    34381 AACTATACAT TTGGTGAAGA GATTACTGAT TTAACAGCTA CATCGACATC AAGTCGAAAA
    34441 GTAGATATAG TTATTCCGGA TACTATAACT AAAATCACAT CTCCGAATAA TGGGTTTACG
    34501 AGTTTGGATA ATATAGAAGT AGATTTAGGT GAAGCTCAAT TCGACGAAAG CGATGCCGAT
    34561 AATAACTACT GCTTATTTAC ATCTGACTCA TGGGGAAGAA TGTGGTCATG GCGAATGGGT
    34621 AACGGTAGTA GTTCTACTAA TACATGTGAA GTAAAGAAAA TTACATGTAA TTCAGAATAT
    34681 ATTCCTAGAT TCTTCTGCAC CAGAAATGAC TTAATCGAAT CTATAGTATT AGGAGATAAA
    34741 GTTAAGTATA TAGATGCAGG ATTCTTATGC GGATGCAACG TTTCTACCAA ATATGGAGCC
    34801 GTATTCGACA GGCTTACTTT CTCTCTTCCG GAAAATATCG AAGCTATATG TTCAGATTCG
    34861 TTTATTTCTA GAACCAAAAT AGACAACGTA GACCTGTCTA ACCTTCCTCA TGTAGCATTA
    34921 ACATCTGATG ACTTACATAA TCGGGTATAT ACTGACACTA ATGAGGATGT ATTATCGACA
    34981 GATACGACTA GAGGTGTGTG TGAATGTGCT GTTAATTTAA CACTGCCTAC ATCGCCAGAT
    35041 GTGTACTTCC CACAAGGAGC TTTCGCACTC ACAAATTATA GTACAGATAG TCGTATGAAC
    35101 GAATTTACTG GTGCTAGAAT GAAAACTGTT AATTTCAATG GGGCTGAAAG ATTGCCTAAC
    35161 TATGCATTCT ATGAACAAAC GGTTCTTGAA AGCGTTACTG CTAGTAAAGA TTTCTATCTT
    35221 GGAACCGAGT CGGACGTCGC TGCAGACAGA AACCATAGGT GCTTCTTTAA TTGCAAATCA
    35281 CTCACTTCAT TCCCATTCAA TCATTTGAAA GGTAGAATTG GATATAACGA ATTCAATGGG
    35341 TGCGAAGTTC TTGAAACGCC TGACGATAAC TGTACATTTT CTGGTATAAC TGCACTTAAT
    35401 GCATACGGAG AGTACAGCGA TACTGATACA ACAAATACAG TTAATAACTA CTCAGGTGCA
    35461 TTTAAGAACT GTATAGCTAT AACCAAACTT ACATTTGATG ATACTTGTAC TTTCACATTC
    35521 GTTGGAGCTG ATTTCGCATA TGGTTGTACC GCTCTTAGAG AAGTAAGACT CCCTAAGACT
    35581 TGTATGAGAA TATGCTCAGG TGCTTTTGAT GAATGTACAG TACTCGGTTC AATAATTGCT
    35641 CCAGAAGGAA TCGTCGTAGA AACTAACGGA ATATTCTTAA ACACAACTAT ACATCACTAC
    35701 AATGTAGAAA CTGGAGAAAT GATTGATTAA ACAAATTTAT TCGGGTAGAC CAAATCGGTC
    35761 TACCCGAACA TTTTTATAAT TGGAGGTGTT GTTTATGGCA ATACGCAGAA CAAGAATAGG
    35821 TGAATTGAAG TATTCTTTCG ATGAGAATAC TAGAACTCAC AACTTAACGA GCAACTATGC
    35881 TCCATATTCC AAATATGGAA TCATGAGTTT CTTTTGTCCT ACGGAATCTT ATAAAGAAGG
    35941 GGACGCTATA AAAATAAATG GTACATCTTA TGTACCATAT ACAAACGATG GAAACCAGTT
    36001 AGGAGATAAC TATTTCGTTG GAGAAGGTAC TCCGTTTCCT CTTGAAGAGA ATGATAAGTG
    36061 TATAATTGAA ATTATAACGG AACCAGATTC TGGTTCTGTT TTTCTTAACA AACTTATTGT
    36121 AGATAAGCTT AATGTAATCG AATACGATTC GACAGACACA GATAGTATCC ATATAACTAC
    36181 AGAGTATGCT AAGATTCATG AACTGGAGTT CGTATCAGCT CCATCGTTTA ATGCAGCTCA
    36241 GTGTGTTGCT AAGGCTGAAA TAACTGTAAA GAATACTGAG GGGAAAGAAA CCTTTATGAC
    36301 GTTTAAATTT ATATATGATG ATGTGGATTT AACCATGTAT CCTCAGGGTT CTTTTAGAAA
    36361 GAGTGATGAA AGTCATACTT TTGAATTCTT TATCCCATTA GACATAGAGT CTAGCGGATT
    36421 ACATAAACTC GAAATATATA CTAAAGTAAA CGATTCAGAA GTAGAATTCG ATTTACTTAA
    36481 AAATAATGTG AAAGCCATTC TTAGAGGAAT TAATATATAT GTGAAAGAGG AGGGATACGA
    36541 TGCAACACCT TAAACATACA AAAACAGATA GAGTGCATAA CCTCGAATTC TCTGGGAAAT
    36601 TCAATCCTAT GAATTCTAAC TTCATTGTAG AGACCGAGTT TCAGGCTACG GCTTTATATG
    36661 AAGTAGGTGA TACATTTACT GTTAATGGAA CTAAGTTTAA CGCAACACTA AATCCTAATG
    36721 TTTACGGATT ATTTATGGTG AATGATATGG TTCATTGTGT TGTCGATTTC TACAGAAAGA
    36781 ATCTTGTCAT CGTTAATACT CATAAAGCAA AATTCGATGC ATTATGGGTA TTCAATCCTA
    36841 AAAATCCGAA TATCACCGAA AGCTCTGCTA CAGGTAATGC TATGAAAGAT GGTTCGTCTG
    36901 AAGTCATTGC CTCTTTATTT TTTGGATATG GAGATGAAGG ACAAAGTCAG CTACATAATG
    36961 TAGAAGTAGG ATATTCTTTT TCTACAAGAA ATTTATGGGC TAATGATAAT GCTGCTGATG
    37021 CAGTTGAGAA TCCTGACAAG GCATCTTACC CTGAAATAAC AGTAAAAATT ATGTTTGGTG
    37081 ATGGTGCGAG TAAAGGTTAT CCAGAATCAA CTATTCATCA TACTATAACT CGTAGATGTG
    37141 AGATGATTTC TAATGTTGTC ACATTTAATA ACATGCCGTC TGGTGACTCT ACTGTAAAGA
    37201 TTTCAGTAAC AGGAGCAGTA ATACAGAACT CATTTACATG CTACGTTCAG GCTCCTAATA
    37261 TGAGTACTAA AAAAGAAGTT CCTATTATAT ATTACAAGGT ACCAGGTAAA GAGGACGAAG
    37321 CTTATATGAT TGGATGGAAT GACTTTGAAG TTAAAGATAT GGTTGTACCT GCGGTTATTC
    37381 CTAGAACCAC ATATAAGTGT ATAGGATACT TAGACCGAAA TACTATTGCA TCTACTAGTA
    37441 GCAGCGTATG TTATTCATCA CTTGTTTCCG ATGAAGATAG AGAAATACTT AATGCATATT
    37501 CATCATATAT AACGCAGTAT ATGTTTGATT ATTCAAATCA GTATTATAAA GCACTAAATC
    37561 GTGTTACATG GGGTCCAAAT ATTAAATTCG CTTTGATAAA CGGGTCTTCA TATCGATATG
    37621 TGAATAATAA CGATTATTCC GGGTCCATGG CAACGTATTT TGACTTTTCA AAATGTAAAT
    37681 CTATATCATG GATTTCGCAT GGTTCGAATT ATTCATATCC AGTAAATCCT GTATATGATA
    37741 CAGTTTATGA TAGTGAAACC GGGCTAAATT TAGTAGACTT ATCTATCAAC GCAGATGAAG
    37801 AAGACGGTCT TATCTGGGGA GATGATGATA TGTACTATAA CGGAATATTT ATCAATAATG
    37861 ATAAAATGAC AACTAATGCT GCAATGTCGA GACGAAATAA CACATATACA TATGGTGGAA
    37921 TAGACTCGAC TAGATTAATT AAGTTCTCGA TTTCTAAATG TCCGTTTGCA TGCATATCAT
    37981 GTTACCTGTT TTATTATAAT GCATTAAAAG AGGTTAATTG TGATGCCGAC TATTTTATAA
    38041 TTGGCACTTC GGATTCTACC AGGTATACAT CAAGCAGCGG ATTTGCTTAT TCGGTAAGTA
    38101 CAATAAAGAA TCCCCTAAGT TCGGATTATA GTGTAAGAGA CTGCATGTCT GATTATAACC
    38161 TTTACTATTC ACGATTTGAA AATTATACGA GCAGTGCATA TCTAAACTTC CCGTCGATAC
    38221 CTACAAATGA TAAAAAGTAC ACTTCTAGCG GGAATTGGAC TGAACTAACA GAAGACCAGA
    38281 GAATCAATGT GAATCTCAAT TTCAAAACCA TGGTGTTTAC TTATTACATG TATTTCTATA
    38341 CAAATTTCAG TAATTCATAC TACATGTATT GGAATAATAT AAATCTCAAT TTGAGCGGCG
    38401 GATTATTAGA AGTACAATAC TTATGGCTTC CGGAAGAAGT ATCTAAAGTA TTCTTCTTCT
    38461 ACAATATGAA AAGTAAACTA TACAACAAGT CTACATATAA TAATGATGCT AATTACGACA
    38521 TAAATTGTTA CACAATGTAT GGATTACAAA ATAGCAACTA CATATCTGAA ACCTATAGTA
    38581 GCAGTTACAA CAGTGTGTAT CTAAATAGTA ATTCATATAG CAATTCACCA AACTCCCAAA
    38641 CATCCAATAG ACTTAGATTT AAAGCTAAGT ATATTTATAC GCCTTGTTGG GATATTAATC
    38701 CTTACTACTA TACATTCACA TTCTGGGGAA ATTGGGGAAT GCCTGAAGGC GAGGATTACT
    38761 ATGCGTTCGA CATAGAAGAA GATATGGTAG CATCATCATT GGGTAACTAT ATTTCCACCA
    38821 GTTATTCTGG TAACTTCAAT CCGGTTTCAG GAAAGGTAAA TTCTAAAAAT AGTAGCTATT
    38881 CTATGTATGA ATGGACATCA GCTGGATGTG TTGAACCCGA AAGCGGTTGG ACTAAGGTTA
    38941 GAGTTGGCGG AATTCTTTCT TTGTTTGATA AATCTAACTA CGCATGTAAA GGACTATATA
    39001 ATGCAGTATA TAGTACAAAT TATAGAGAGA AATTCCAACC AGTATTTGAA TTAAACGAGA
    39061 TAGGTTCATT AAGCGGTTCA GCTCTTGCTA TGTATCCATA TCAGATAGAT TGCAGACGAT
    39121 TGAAGCTTAT ACTCGATGGT ACTATTTCAT ATAATAAGAT ACACAAAGAT GCAGTTATAG
    39181 CTCAAGCAGC ATTACATGGA CAGTCATTTG CGGAATCTTC TAATGTTCTT GACCTTAGAG
    39241 AAGTCGGATA TGTCGGAAAC CATGCATTTG GTATGACTAT CGGAATAGAC GAGATTATAT
    39301 ATCCAGACGA AGGGTCCCCA ATAGAATCGA TGGCATCTAC ATGGTTTGAG GGTATTATAA
    39361 GCTCTTCATA TAGAGATGAA ATACGTGCCG AAATGGAGAA AGATTATACT GAAGCAAACT
    39421 TCTACCAGTT CAGAGCAAAC AACGGAATGC TCTATAACAT GTATACAAAT TGTGGAACGT
    39481 ATACTAATTA TCTGATGACT AAGAGCTATG CAACCGGTTC AGACTATATA AGAGCCTTTA
    39541 AATTCCTTGA CCATATAGAC TTAAGTAAAC CGTTCAAGTT CAACTGTAGA CGAATAACCA
    39601 ATGTTCCGAT ATTATGGAAT GAATATAGAC CTATAAGTCT CGTAGAAGAC AGAGACTCTT
    39661 TCAATAATAT GAGGCAGTTC TTATATGGAG AAAAATATTA TACAAGTAAA TCAACAAATT
    39721 TTCCTCATGA AGGAGACCCG GTATACAAAT TTAGTACTAG TAGTATAGGC GGCAGTAGTA
    39781 CTTATACATC GCCTATACGT TCAACAGAAT TCGAGAATCC AGAGTTTGAA TATGCAGACT
    39841 TCACAAGACG AATGGTTAGA ATAATGCATG ACTCTGATAT AATTCCTAAT AGTGGATGGA
    39901 AGGTTAACGG TAAAAGTATC GAATGTGTTA CAGACATGTA TCTCACATCG TTATATAATG
    39961 ATATCTATGT AGGCACATAT AATACTCCGG TAAATAATCT AAACGCTTTC TACAATTCAG
    40021 GAAGCTTTTC TAGTGGAGCT AGTAGAGCGA TGCATTCATT TACGTATGCT GCAGTTCTTA
    40081 AGCAAATAAT AGATGTAAGT CTTGGTAAAA AAGCTCCGGA AGATGTAGTA TTTCCTAAAG
    40141 TAGAGATAGG ACCTGATGTA GAATTCATAG GTGCTTATTT CCTTTGTGGA TTTCCGGTAT
    40201 ACTTCGACCC TGCAAATCCT GACGATTTTG AGTGGAAGAC AATTGATTTA AGTCATGTAA
    40261 AAGCAGTAGG AGACTACCCT TTCGCATTCA CATTCTTTAC AGATAAGAGT GACCCTAATA
    40321 AGAGATTCTT CTATGGTGAT AACGGTATAG GTCTCGCATA TAGCGATGAA AATATATCAG
    40381 CAATAGACGA ATTTAACGGG TATTCTCCAA TTCAGACTGT TATACTTAGT GAAGATATAG
    40441 CATATATTCC TAACGGATTA GATGCTATTC CTAATATAGT CATTCCTGAA ACGAATCCTA
    40501 ACTTCTGCTT CGAAAATGGC TATATTTATA ATGCTGATAA GACTGTACTG CTAAAGTCTT
    40561 CTCTTACTGT AGATGAAATA AAAGCTTTCA CCGACGATGC TGAAGAGATA ACTATACCGG
    40621 ATACGGTAAC TACAATATGC TGTTGGAATT CTGTTCTTAA GTATGACAGA CGTATTAGAC
    40681 ATATGACATT CCATGGAACT AAACTAGATT TAGTCGACAG GTCTTCAGAC GTGTATGATA
    40741 GTACAACACA GATTCATCCC GATTACATGT CGACAACATT CGAATTTCCT CCAAATCTTG
    40801 AATCTATCGA GCTTCCAGGT CAAACTAATA TACCATTAAA AGCTTTACCT CATTATCCAG
    40861 AAGGATTAAT TATTCATCTG TATAATTCGA CTACATCATC ATCAAAATAC TATACGCCAT
    40921 CTGGATGTAC TTGTGGTGAA ATATTTACTA CAGCATCAGT GCCTACCGCA TATGCAAATG
    40981 TAGGAAATAC TTATTATTCC AATAGCGTTG TTACTAGATA CAGTAAATCA AGTTATTGGC
    41041 ATCATTATAA TACGTTTACT AAAACTGTAC AACCGGAATT AAGCACCTTA GCCACACCTT
    41101 CAGTATCAAA ACTCCAGATG GTGTACTCTA ACCCTGTTAA TGATGACCCG CTCATAGATA
    41161 ATATAGTAAT CAATGTACCT AACGATGTAT ACTATTTAAC TACACCTAAC CACGTTGACC
    41221 AGTTATGTAT ACAGAGTGGT AGAGCAGCTA ATATGCCTCT GTTTACCAGA ATTAAGTTTG
    41281 ATAATCTGGT AAATCTCAGT AATAGTAACT ATTCTATGGC TGATTCAGAC GAAACTGACA
    41341 TAAAGCACTT GATAATGTAT AATGGAGCTA AGAATGTACT GTTCAGAGTT CCGCCTACAC
    41401 GAACAGGAGA CTATACGATT ACGGCAGGAT GTAGAGTATT TCCTGGAGCA TTCTACGGAT
    41461 GTACTCTCGA TAACTTAACA ATCGCAGGCA CAGTTTCAGG TAAAGAGGGT GTATCGTATA
    41521 GATATCCATC ATATAATACT GAAACTGATG GAGTATTAGG CTATTATGGT ACATACAGTA
    41581 CAGCATCGAG TGCTTTCGAA TATCAATTAG AATACACAAA TCCTAAGCCT CTTGATTTGT
    41641 ACTGGCCTTT TGCTGGTCTT ACTGTTGAAA ATCTTCATGT AGGACTCCCA TATTATAATG
    41701 CAGGCGTGTG TGCTATGCAT ACATGGGCAT ACAACTTCTA TCGTTACTCG AACCAAGCAA
    41761 AATATAATCA TATAGGATGG GATATGGGTT ATAACGAATT CGTTGATACT TTGTATAAAC
    41821 AGGTAAAATC ATCGAACGTT CTCCCTGCCG ATTGGGATAA GAAATCATAT AGTAGGATAA
    41881 AGAATCTCTA TATAGAGGCT CAGTCTCCAT TTATGCCTAG TATAACTAAA ATCGAGTACT
    41941 CTCTTAAACT ATTTCGTAAT CCTGATTGCG AAGACGCTAC TATACTCCAC TTCCCTGAAG
    42001 GAACTAGAAT TCAGAAACTT GGTAAAGAAG CTATAGGAAG ATATCAGCTT GCAGACCCAG
    42061 ACGTTTTACT TGAATGTAAA GAGATGGGCG TTAATGCAAC TAAAGGTACC ATAGGTATTC
    42121 CTGAATATAC ATATGATGAG TATGACGGCT ACAATATAGC ATCAGGAAAT CAATTTATAA
    42181 TCAAGAAGTC GGATTCTACA TTAACGTTTA AGAACTCCAC ATTCGACGAA ATCGTTTTAA
    42241 CCGACGATTC GGTTAATAAT GATATAGTCG TAGAAGGATG TGAGATATCT GATTTTAAGA
    42301 ATTTAAGCAA TCAGTCTTCT ATAACCGTAG ATAAATTATA TCAATTTATT AAGATAACGT
    42361 CAGAAGAAGA GTTTAGACGT ATTGTCTTCA GTTCAGGATA TGGTGATTCG ATTCCAGACG
    42421 GACTATTCTG TGTTGACAGC GACTTGGATA AACCGGGAAC ATATGTCCCT AGTGTTGGAT
    42481 ACGATTGGGT ATATGATTCT GAAGCTGGAG GTTATGTGAA TACAAAGAGG AGTTATGCTA
    42541 TCTTCTTAAG AATAACATCG TTTGCTGATA ATTCAGAGCT GATTACATTT CTTGAAGGAT
    42601 TTAAGTCTAT AGGTTCTGAC AACTATTTCT TACTAAAGCA TAAAGAATCC GAGCTTCTTA
    42661 CTCTATCAAT ATCTTCAGAT GTAACTAGCT TTAATGGTAA AATTTGGGCA GTTAGTCTAG
    42721 ACTGGTATGA CGGATATGAT GAAAACGGAT ATATCAAGAT AAAGAATCTG CCTGAACCTA
    42781 CTACATTCTA TCCGTCAGAA ACTAATACAA AGGTAGCGAT GAACGACTAT ACATATGTAT
    42841 CCACAATATT GATTGCTTTT TGTGATAGAG GAGACAGAAG CTGGATATCT GTTCCAACTG
    42901 AACATCATGC TTCGATAAGT TATGCTGCAT CTAGGGGCGG GACACCAAGT AACAGTATTA
    42961 CGATAAAATC TAAAAACAAT CCGGCATTAG ACTATATCAA ACAAATGTAT CTCAATACGG
    43021 GTATAACGCT TGATTTGAAC AATGCTACTA TTGACCTTTA TAACACAACG ACATATGGTT
    43081 TAACCGGAGC ATGTGACGAG ATTTCAATCA ATGTATATCG AACATCCTCT ATATATTTGA
    43141 CCAGATGCAC TGGAACTAAG GTTCGCCTAA ATTCTCAAAT ATCTGCTTTA TTCTTATACA
    43201 ACCAAAGAGA TATATATTAC ACATCATCAA GAGAAAGAAT TAAAGAATTA GATGCTTACT
    43261 TTGATGAAAA TAGCATTACT GACCCAATTG ATAAAATGCT GATGACAAGT AATTATATCG
    43321 ATAATCGAGG ATTCTTGTCT GGATTAGAAA TCTCTGACAT ATGTGAAGAA TTAGACATAT
    43381 TCGGATTCGG TTCATATGAT ATTATCGGTA TGGAAGAACT AAGAATTGAT TCTGTTGCTA
    43441 AAGTATACTG GTGTAGCAAC CTTTATCAAG GGATAGGTCT AAGTCCGTCT GTTGTATGTA
    43501 AGAAGGTTAC TATTCACAAT ATATGCTTAG AACGTCCTAG TCGATGGGTT AGCAGTAATC
    43561 AGAAATTCGG AAGGTTCATG TTCAGAGAAT CTGCTGTAGA AGAAGTAGAT ATCTCCCTTT
    43621 GTGAATCATC TAAGATATGG GCTGAAACTA ACTGGAATAT TTTGAAGACT TTATATACAT
    43681 CGAGTACAAC AAATGCTACA TTAGGATATA GTAATGATGC TTCACCATTC TATGAAGCAT
    43741 TCTGCTATGC AGGAGCGATA AAGCGTGTCA ATCTCAATAA TATAACCAAA ATATTCCCTT
    43801 CCATGTTCTA CTACATTAAA TTTTATAGTG CAGCAACTGC TGACGGATAT ATTTCTGAAT
    43861 TAGAAGAAAT CGCAACAGAC GAGCCTATTA CAAGTATAGG TACTAAAGCT TTCTACTATG
    43921 CTCAAGTTAA AACACGAAAT GCATCAGAGC TGTTTACTCG TGGAACCGGA AGTGTTGTAG
    43981 ATATTCAAGA ATATGCATTC AGAGAGTCGA ATATGCATAT GACAGACTTC TCTAGTTGTA
    44041 CATACATAGG AAACTACGCA TTCTATCGAG ATACGTTCCC AGAGAATGAA GATGGTGAAG
    44101 TTATACTCGA TTTACCAGTT ATTGAAAGTA TAGGCTCTTA TGCGTTCAAT GAGACAAATC
    44161 TTACAAAAGT TAGAGTTAAA GCCGGATGTA CTTATGGTTC ATATGCATTC CCTGAAGATT
    44221 GTCTTGTTCT TGAAACTTAC TAATATCACA CTATAATTTA TACAGGATAG GTCTCTATCC
    44281 TGTATAAATT TAACTATTCT GTAACTATTT ACTAAATAAG GAGTGTGATT GAATGGGAGA
    44341 TTCAAATGAA AAATTCGTTA TAATACATAA GAATGGTGAT TCTAATGGGG ATGTGAAGCA
    44401 CGTTATAAAC ATGAACCTCA TTCGTACGAT AGAACAATAC GACGACACAA TGTCTGTACT
    44461 TATTCTCGAT ATGGATGAGA CTGTATGTTT AAATATCAAA GAGACTGAAG AGTTGAAATC
    44521 TCAACTCGAA ATCTCTATTT ACTAAAATTA TGTAGGAGGT CTATTATGGA AGAAAGCAAA
    44581 TGCACATTAG TAGGTAATCT GCTTATATGT AACGGAAGAA CACAGAATGG ATTTAACATC
    44641 CCTCAGGATG GTGATGAAAT AATCATAAAC CTTAACGAGA TTAAGGCTAT GTATGCACAT
    44701 CAGTCACCGA TAGACGGTCG CTTAGAAACA GTGGTTGCTG TAGAAAGAGA TATGTCTATT
    44761 ATTGTATATG CATCGATAAA CGAAATAGCA GCAGCATTAA ACGCCGCTAA AGATATGATG
    44821 CCTCCGAGTA TGTAAAAATG TCCCAGATGG TGTAATGCCA TCTGGGGTAT ATTTTGACAA
    44881 ACTCTTACTT TTTACTTACA TATTATTATA GTGATAAGGA AATAAATTAT CGCATCCCTT
    44941 ATCAATAAAA AATAAATAAC AATAGCCTAT GATGCGAGGG CGTTGAAGTC TAAGGAGGAC
    45001 ATTATTATGA CAAATTATTT CAACAACAAC GATGGCAGTG TTTCAGTAAA TTACGGACGC
    45061 AAGTCCATTA TCGTTCCTGC AGAAGTATGG AACCAGATTA AGGAGCATGT TAACTTCTTG
    45121 AGCTGGGGTG AGCTTTCAGC TCTTGTAGCA CATGCTACAA GAGGCGTAGA TGTCTACTCA
    45181 TCAAACAGCA ACAAGAATAA TACAAACCCA AATGCCGATA GGAATTGGGG ACGCCGTAGA
    45241 TAATTCGTAC ATAAAAAATA AAGGAGACTC AAATGAGCCT CAGCTCTATG AGTCTCCTTT
    45301 ATTTTTTTTC TAATATTAAA TAAACTTATA TATTATGAAA TAGAAAGGAG GATTTAGAAT
    45361 CCGTTATAAA CACAAGACAT ATTAATGGGA GGAATACCTG ATGCAGAATG TTTTATTAAA
    45421 TTATGAATTC TATGGTCCGT TTGAAGAATT AGCTCGTACA GGAACTATGA CGATTTATCC
    45481 TAAGGAGCTC AACTCAAACA ACATCGATTC CTATAGAGAG GGATTGATGA ATATCTTTAA
    45541 GGACGGAATC GAAACCGATT TCGTCAAGCA AGCAAGAGTC AGATTACAAT GGGATAACAA
    45601 TATCGGGTGT AATCTGAGTC TTCACGATAC TTTCTACAAT CTGGTTATGT GGAAAATGAT
    45661 TACAGACCTT GACCAGAAAG TAGAACCGTA CAATATATTC TACTCAAAGT CCGTATCCGC
    45721 CGATACAATA AAGGACTATA TTGACGAGAA TATAGTATCT AAGTATGTCG ATAAGGTAGA
    45781 CGTATTAAGA CTCAATAGAG TCATATACGA CAGCTATAAG CACCTTATGG ATATCGATAT
    45841 CTTTGCCAAG TATTTAGGTA ACACATTTGA TTTATGGGAC TTCGTTGAAC TCGTTAAGAA
    45901 GCACCCAAGA GTAAACGAGA TGTTTAATAA GGACTACGAC GTAAGCATCG AGAATGCTCA
    45961 GGACTTTTGG GAGAAAATGA CTGACGAGTT CTTAAGAATA ATCGACGAAG AATCGTTAGC
    46021 AGTTCTTGGT CGTGACCATT GTTGTGCTAA TGCGAAAAGA GCACGTTCAG GACTTTCTCC
    46081 AAGACAGTTC AAAGAGTTGT CTTTGAATAT AGGAACGAAG CCTGATGGAA GAGGCTCAAT
    46141 ATATCCGCAC ATCATAAACA GCAGTTTTAT CGATAAAGGT CTGGATTCTC TTGAATCTAT
    46201 GTTTGTCGAA ACAGCTTCAG CAGGTAGATA TGCACAGATA ATATCAAAGG GTAACGTTGC
    46261 CACATCTGGT GCGTTTGCTC GAATATTGGG TCTTAATAAT ATGGACACAT TCCTAAACGA
    46321 AGACCCTGAA TTCGTATGTA ATACGAAGAA CTTCGTTAAG TTCACGATTC CGGATGCATC
    46381 ATCAAAAGAT GCTAAGAAAA TCTTTAAGAT GCTGATAGGA AGATTTTATC GTGAAAGCGA
    46441 GAACGGAGTT GATAAGCTTA TTCACAAGTA TGATATGAAT AGATTGCTCG GAAAGACAAT
    46501 CTATCTTCGT GACCCGATGA CTTGTGAATC AAAAGCCAGA GGATACGGAA TCTGCTATAA
    46561 GTGTTATGGT AGACTTGCGT ATACTACAAG ATACATCAAT ATCGGTAAGA TAGCTGCAGA
    46621 AATACTGTCT GCTCTCTTAA CACAGAGACT GCTTTCAGCT AAACATTTGC TTGCTGCTAA
    46681 ACCGATAAAG ATAGTGTTCG GAGAGATGTT TGCTGAATTC TTCAATAATG AAGAACTCAT
    46741 CATATCGCTC AATCCGGAAG TATTGGGTAG GCACGCATTC ATTAAAATCA ACGTAGACGA
    46801 TATAGAATCA TCTGTATCTG AAGACGACGT TGAAAATGAA GATGAAGCTT CACTCAATAT
    46861 GAATGAATTC ATCTCAGAGT TTATTCTTGA GGTTGATGGT GTAGAGTATT CTATGCATAG
    46921 CGATAATTAC GACTCGCTAT TCATAACTCC GGAATTTACC AGAGTTTTAA ACAGGGTTAA
    46981 GACTGTATAT GAAGATGACA AATCAATAAA GTCTGTACCT ATAGCAGATG TAAGCGGAAT
    47041 TCCTATCTTC CAGTTACCGC TTGTTAACAA CGAACTGGTT AAGTCTCTTA ACGAGATAAA
    47101 GCACATTATT AATCTCACTA AGGTTACAAG TAACCTCACA AAAGACGAGA TACTTCAGAG
    47161 GTTTATAGAA ACAATTGTAC AAGGTGGTCT TAACATTCAC TCATCTCATG CGTCTGTAAT
    47221 CCTGAGTAAT CTCATAAGAG ATAAGAACGA CATTCTGGAC ACTCCAGATT GGACAGTTCC
    47281 GAATCAGTCT GAGTATCAGA TACTTCCGCT CAGCTCAGCT CTAAGCAATC ATCCGTCAAT
    47341 TACAATATCC CTGATGTATC AGGGTATTTC GAGAGCTCTT ATCTCGCCAA TCACATATAA
    47401 AAAGAATAAG CCATCTCGTA TGGATATGTA CTTTATGGAA CAGCCTCAGG TATTCCTTAA
    47461 AGACGATAAT GATTCATATG TGGAACGAAC TACTGGAGAT GGTCCGAGAA GACCATTCAG
    47521 ATTCAGTAGT GATGCTAGGC GTAAAGAAAG AGAGTATGCT ATGAATAAGC GTGCTGAACG
    47581 TGAACACGTT GATTTAGACT AGTCCGTTAG AGGGCACTCA TATGAGTGCC CTTTATTTTT
    47641 TATCATTTCC TCAACTTTCG GATAAATTAT AGAAAGGGTG ATATATAAAT TGTATAAGAT
    47701 TGAAGTGAAC TACTCCCATA TAAAAGTGAA CGATTATACA CAGGGAGATT GCCCTAAACT
    47761 TGAGTCGTAT TTCCGTATGT GGAATGCATC ATACCATAGG TCGGAATACC ATCACATCAA
    47821 GTTTGATGTA GAAAACAGAG CACTGTATCT TCCAAGAGGT ATGGATATAA TTGTTATTGA
    47881 AAGACTGCTT AACTGCAAAG CTCATTACAA TGACAAACCA AGCCCGTATG CTATAAACTC
    47941 TACAATTGGA ATGAAGTTTC CTCCGAGAGA TGCTAAACAG TCAGAGACTA TCAAGTTCTT
    48001 AGCAGGTGCT CAGGAATATC GAAACTATAA GAACTACAGT CAGTATCTCG TAGCGTTATC
    48061 TCCAGGCGTT GGTAAGACGT ATGTATCTAC TGCATATATG GCGTTATCGG GATTGAAGAC
    48121 TATGGTTATA TCATATAACC TTTCAGTCCA GTGGAAAGAG CGTATATTGC AATATACCAA
    48181 TATAAGACCT CAGGAAATAT ATAATATACA GGGTTCACCT AGTATTATGA GTCTTCTTAG
    48241 AAAGAGTCCT GAAGAGCTTA ATTCTAAATA TAAAGTATAT CTTGCTACTC ACGATACTCT
    48301 CAAGTCTCTT ATGAGTAAGA GTCCTACAGC CCTCGATGAG TTATTTTCTC ATCTTGGTAT
    48361 TGGTCTTAAG ATATTCGATG AAGCTCATAA ACAGTTTGAG AATATATGTA TGATTGACTA
    48421 CGCAACTAAT ACGTATAAGA CTATATATCT TACAGCTACT CCGGTTCGTA ATGATACTAA
    48481 AGAGAATGAG ATATATATGA CATATTTCAA GAATGTCCCT AAGATATCAT TGTTCGATGA
    48541 GTCTGACAAG CACGTTAAGT ATCTTGCAAT GAAGTATTCA TCCGAGCCTA CATTGAAAGA
    48601 TATGGATATG TGTATGACCA AGCATGGCTT TAATCGTAAA TCATATTCTA ATTATGTGGT
    48661 TACTAAACCT GCATTTTACA AAATGCTTTA TTGTATTCTT GATATGTGTC GTAAGATGCC
    48721 TGGTAAGAAG CTGATATACA TAGCGTCTAA TGATGCTATT TTAACCGTAT ATAAATGGAT
    48781 TAATTCTGAC CCGAGATTAT GGTATCTAAG AGGTAATGTA GGTATATACA CATCTATAAA
    48841 TAAGAACAAA CAGGCAGACT TAGATAAGGA GATTATCCTC ACAACCTCTG GTTCTGCCGG
    48901 TGAGGGACTT GACGTTCCTG GTCTTATATG TGGTATTAAT CTTGCTGACC CTACTCGTTC
    48961 AGAGCCGCTT AATCGTCAGC GATTCGAACG TGTACGTGCA AGAGGATACT TCATAGATGT
    49021 AATAGATGAG GGTTTCGGTA CTCTTATGCG TTACTATTAT GAAAACCAAA AGATATATGC
    49081 TAACTTCGCA GTATCTACTC AACAGATAAG TTATAAGAAA GACAAATTAG ATTGCGTCGA
    49141 GAAGCAGATA AATAAGGATA ACCCTATACC GAGCGACGTT ATATTCGGTA AATGTCGAGC
    49201 TCATATCAAA AGACAGAAAG AATTCGGAAC GAGTTAATAC TCGTTCCGTA TTATTTTGAA
    49261 TTCGATAATG TGAAATATAG TTATATATTA TTTGGGTAGT AAGATGTAAT CTTATATTTA
    49321 TACGTACGTA ATTAAAATCA AATCGGTTCA ATAGAACCAT ATTAATGAAA TGAAAGGAAG
    49381 ATTGTTATGA TGACAATTAA CGAACTCAGA AAAAGCCTCG AAGAAAATGA TGGTAGAAAG
    49441 GCTATCGAAA GCCTCATCTC AAAACTCGGA ACAAAAGATA AAGATGGAAA CGTCAGACTC
    49501 GAACTCGAGT CATTCAACCG TGCCGAACTC GTAAAGAGAT TTGGCTTAAC CAATCAGGAC
    49561 GAGTGGGCAG CCGAAGCTGA AGCAGAAGCT GACAGAAAGA AAGGTGTCAG CGATGACGAA
    49621 ATCGCTAACC GTGTTGAAAA CGGTTACTAC CTTAAGAAGT ATATAACTGA TATAGTTATG
    49681 AAAGCTGTAA CAAAAACATT TGAATTCAAA GAAGATGCTT TTGTAGAAAA GTGTACCATC
    49741 GAAATGGATA AAGACAATGT TATCAGTTTC AATGGTGAAG TAGTATCAGC TAATCCTGTT
    49801 GACGAAACAG TTGCTGAAGA AACAAAGGAG GAAGCTGTAG TGATGGCGAA CTCAGCTCCG
    49861 GTTCAGCACG ATGCAAGCTG TACATGCGGA TGTAACAGCA ATAAGACCTT AAAGGAGAAA
    49921 ATCGAATTTG TAAACAAGAA GTCAAACAAG TTCGATGCTA TCAAGGATAA GGTCGACAAC
    49981 CTTACACCAG AACAAATCAA CAATGTGGTA TACGGACCAC AGCTGACAAT GGATATGGTT
    50041 ACTAAGATTG CAGCACCTAT TCCTGAAGGA TTCTATTCTC AGAATATAGG TGTTCTTTCA
    50101 TATGCAAAAC AGTACTTCCT GAAGCTCGAT GAACTCTGCT GTCAGTATTC AGGAAGGCTT
    50161 TCAAACGAAG TTCAGTACCT TATGGACCAG CTCAACATGG CATTCGCTGC TATGACATCT
    50221 GGTGCGGTAC CGATGGGTTC AGTTCCATCA TATAACTTCG CTGAAATCGT AGCTCAGCAG
    50281 CAGGCTCAGA AAGCCTATGA TGCTACTAAG GCTCAGCAGG CTGCAGCGGC AAACACTGCT
    50341 CAGCCTCAGC CTACAAACCC TGTGCCAGTT AAGACTGCTC CACAGGTTGG ACTTCCTGGC
    50401 GTAGGAGATG CGTTTATCTC TTCAAAAGGA AAGAAACACA ATCCTGCAGA CATAGTTAAA
    50461 GCTATGGAAG CTGCAAGAAA GAATATAAAC GCTGAAGTTT CGGCTGTACA GAATCCTCAG
    50521 GTTCCTGTAA CACCGATAAG TCCTGTTTAT CCATATGGTA TAGCAGGTGC TAGATGTCCA
    50581 TTCCCACAGC CGGCACAGCC TCAGCAGCAG CTTCCTCAGC TGCCATTAAT GGCTAATTCA
    50641 ATGCCTGTAT TTATGCAGGG AATGGGCGGA ATCTAATAAC AATCGAATCT CGGCAAGGAT
    50701 AAGTAGTCCT TGCCGAATAT TATTATACTT AAAGGAGAAT AAACATGAAC CCAATGTTCG
    50761 TATCTTATAA CTCATATAAC AGACCACAGC CAACACCAAT AAGAACTGGA GTTAACGGAT
    50821 TTATGTCCGT GCTCTCAGAT ATAACTGGCG ATGATAACAC ACCACCTCAG CAGGCTCAGG
    50881 CTCAGCAGAC TAATCTTGCA GATACGCCTG AAGCAAGGGA GTTCTTTATG AACTCCCTCG
    50941 GATTTGATTC GAGTATGGTT TATGATGGAG ATATTCAGGA GGATTACAAT CATATGATTG
    51001 GAATTATCAA AGCTCCAACT CCGCAGTTCA CCACACCATA TCCGACTCCT CCATACGGAG
    51061 CACAACCAAC ACCATACGGT GGATATCCAC CGGTTAATCC ATATCCATAT CTGACGCAGG
    51121 GGCAGATTAT GGATGCTGCC GCATCTGCAG CGGTAATGTT ACAAACCCCT GCACCGTCGT
    51181 CATATCCCTG CCTTCCGGGA GAGATTGACA ACAACGAACC ACCATTCTAA ATAAATGAAT
    51241 AATACTGAGG ATAGTAGAAA GACAGAGCGT GAAAGTCTTT CCCCGAATCT TCAGTCACTT
    51301 ATCTATTTAT TCAGAACCTT GTAGGACGCT TTCCAACCTA CATTGTATAA GAGGAAATGT
    51361 ATTCAATTAG AATATAGATG CGAGGATTCA GGCTCCTCGC ATCGCTTTAT TTTTTTTCAC
    51421 TTTAGTCGAA ACTTAGCAGT AAATTATTTA GAGAGGAGAG TATAAATGGT ATCACAGGCA
    51481 GATGAGAAAA TGACCGTAAT AACCAGAGTA ACAGATACTG TTCTTGATAT AAAAGATGAT
    51541 AATTTCAAAT CTAAGTTTAA GATTATGATT CGTGTAATCC TCGTCGATAG CAAAGACGAT
    51601 GGAACTCCGA TGATGGATAT TGTTTCTACA AGTAATTGGA GTACATTTGG TAATCGTTGT
    51661 AAGACAGGAA TGATGTCTAG ACGAATGGAT TACGAAATGC GTATAGTGTT TAATGGACAA
    51721 AGTTATAATG ATGGAACTGT TATAGATGAG GGCGACCTCG AAGCTATAAG TCGATTCATA
    51781 GAAAGAGTAG ATGAGACTCT CAATAGACAA ATTCCTGGAA CAGAGTATAA GAGAGCTATG
    51841 AATGTAGGAG AATTTGTTTC AATATATAAT ACATTGAGTG CTTCGGATAA GATTAAGATG
    51901 GGTAACTTAT TCGGATTAAG TTTTAGTAAA GACCATAGAA TAATGGGTGT TCACGGTGAT
    51961 TTAGATATGT GTCTTGGAAT AGAATATACT ACTGATTCTT CTGGTAAGAT AGAAAGACCT
    52021 GGATTTATAA AAGGTCCAAT TCTTGAATTT TCATCATTCG CATATTTATT ATCACGTATA
    52081 GCAATAGATG ATTATACTAA GAAGATAAAT CCATACCAAC CATCGGCAGG AATGATTTCG
    52141 AGGAATTTAA TCACTATAAC CTTAGCACCC CATTTCGACG GCTCTATCCA GTCAGTAAAT
    52201 ATGGCTCGTA ACTACTTCCC ATCATTAACA GATTCTGGTG TTTCTTTAAA TACATATGAA
    52261 TATAGAGCAC TACACGCATT CTGTAGTAGA TTCGAACCAG TATCGTATGT ATCCAATATA
    52321 AAGAATACAT TTATATATTC ACATAAAACT ATCCCATACA TGTATGCTAT CAAGCATCCA
    52381 TTTGAATCTG CATATGCGAC ATCTCAGGAA CGCAAGGTAA AGCGTTATCA GGAGAGAAGA
    52441 GAAAGAACGA TGAGTCCTGA AGAGATAGAA GCATCTTTAG TAGAACCACC TAAGAAGACA
    52501 ACTCCACCTA ATAACAATAT AAGCAGTATA TTTAACGCTC TTAAGTAATC ACAATCACTC
    52561 CAACTATACA GTAATGAAAG GAGTGATATT ATGACCAATA CCCATTACGC ATTCTTTGAT
    52621 AATTATGCTT TGGGAGTAAC TCCCACTAAT AAGATACTGA TTCAGATGTT TATTAAGCTT
    52681 CTTAATGATA GAGGATATAA ACTCAAACGA ACCGATATCC ATATACCTGA CCGTTCTAGA
    52741 CATTGTCATC CAAACAATGC TTTATATGAA CGTCATAAGG TTATATTAGA GATAAGTAAC
    52801 CATGATAGTG CGTTATTATA TTTACTAAAT CGATACGGAC TAACGTCGAA CAGTGTTCGA
    52861 CTCGGAAACT TAAGACTCGT TCTTAGTTTC CCGGTCTGTA CCGAACGTCT GAATCATTTG
    52921 CTTGTAAATG AAATGAAATA AACAATCCCC ATACCCTATT CGGGTATGGG GAATATTTAT
    52981 GCCTTATAAT TCTGGGTAAG ATATAGTGAT TACGCTTCCT GTGAAGTCAT ATTTGAATTT
    53041 AGAGTTATGA GCTAAGTCGA ATCTGAGCTC TCTGTACTGC TCAAGAAGCT TGAGGTACTT
    53101 ATCACGTTCA GACTGCTTGA GTTCTACAGA CTGGATAACG TCTTCTAAGA CTGATATGTG
    53161 ATGATTAACC TGTCTGAGTA CATAGAGTGC ATCGTTCTTA TTAACAAGAC TTCTTGCTTC
    53221 CATAACGAAC TCATAGTAAT CTTCCTCAAA AGGTTCTATT CCTTTGAGAA TGGCTTCTCT
    53281 CTTACGTCTT TCTTTCTTCT TCTCAGCTTC CTTAGACTCT TCGATAATTT CCTGTTCATC
    53341 GATAGGGTCT ATATCTGTAC ATAAATTGTA ATATTCATAT ATATTTACAA TATTAACGTC
    53401 ATCGTTGGTT GAATATGTTT TGAGTTTATC CATAGCAGCC TTTATTGAAA TCTTTTCGAG
    53461 TTTACTCTGA GTTATTCTAT ACGCATCCAT CAGGGTATGT ACAGCAGTAT TTCTTTTAAA
    53521 TGCAATATCA GTTATGAGTC GCATAGACCA AGTAAGGGCT ACTAGTTTGT TAGGAACTGT
    53581 ATTGTTTACA TTAAGACCGT TCTTAGTTAC CTTTTTGAAT ATGGACTGTA AGGCATCGAG
    53641 ATATCCGTAT TCATACACAA AATGGTCAGC AAGAACTTCT CCATTTTTAT ATATGCAAAA
    53701 CATTGATTTC ATTTTTCTAA TGCTTGCATT GAATCCGTAT CTGAGAATTT CGACGGTAAG
    53761 ACTAAGCTCT TTATCTCCCT CTGGAAGCTT GACAGAGATG TGGTTTTTAG CAGCATAGAC
    53821 ATTTACAGCG TCTTTCATTT CTTCACATAT AGTGGTGTCA TTTACGATAT GACCGATTTC
    53881 ATGAAGCATC ATCGCCAGAA TCTCTTCCTT TGTAATATCC AGAATAGATG AGAATATCTT
    53941 AGAGTCTATC TCTATACGAT ACTTATCGAT ACGGAGATTT TCGTCACGAT TTTCAATTAC
    54001 ATTCCTAATA AATCCAGGAG AGAGTTCAGG ATGTACGCAC ATTCCGAAGA ACAGAGAATC
    54061 GTTTTCGGTA AATAATAATC CTATACATTC TGAATTTGTA AAGAACTTAT TTACTTCTCT
    54121 CTTTAGAGCG ATGAGAGTCT TATTTGAAAT CTTGCAATGT CTGTTGTATT CCGTTATCAT
    54181 ATCGTCTATA ACTTCAAGCC ATGCACTAAA GTTATAATGT AGATATTTAG CCATTTTAAA
    54241 GCCTCCTTAT GAAAAACTTA AAAAAGGCGT GTATGGCACT AAGCCATACA CAACCTTTAT
    54301 AAGACGAATC GTCAAATCAT TAGTGAACTG AAGCACCTGT TGGGTTGATA ACGCCCCAGT
    54361 CATTGAGACC ACGTGTTCTC TGTGTGAATG TGTCATAGCC GCCAACCTGA GCCATATTGT
    54421 CATTGTAGTT AGCTGCAGAG TGACCCATAA CGTTAATGCA GTTGATTCTT GCCTGAACTG
    54481 GCATGTATTC GAAGATTCCC CATCTGTCGA ATGCTGTGAT AGCCGGCAGG TATACGTTTT
    54541 CAGGGCTGCG GAGTTCGTTG CTTACGTATG TCTGGTAGTC GTAAATTCTG TACATGAATC
    54601 TCTCGCTGTT CTTTGGTGTA AGAATAACGA TGAGGTTGTT CTGGTCTCTC ATCTTATCGC
    54661 TTGAGATGAA CTGGTATGTT CTGTTATCAG ATGTCTGTAC TGTCTTTACG AAGTCGAGCT
    54721 GGAATGGTCC TACGCTTGAT GGTGTTGACC ATGTGTAGTT TGTAGGTGTC AGCTTTCTGA
    54781 TGATGTCACT TCTACCAACA ACGTTTACGA TAACGTTTCC GTCGTTGTAG ATGTTGAGCA
    54841 TCTGTGTTGC GTATGTATCG AGGTCCGGCA GGAATGCTTT TCTTGCCCAT TCGATATGGT
    54901 CGTCAACGAA CTGGTATTCA GGAATGAAGT TGAATACGTG GCTCATCTGA TGTCTCCATG
    54961 GCATCTTTTC GAATGACTCG TCAAGGAATT CCTTAGCAAC ATCGTCACGG TTGTTTTCCA
    55021 TAATCTTTGA GAAGAAGCTC ATGTGCTTTG TAACCTGGTT AACGTTGTAA AGAACAGATA
    55081 CGTCCTTCAT TTCTTCAGGT GATACTGTAG CCTGTACATG AGTAGCTTCA GGAATTCTTT
    55141 CCATGTGAGT CTTACGAATC CATTCGCCTC TTGGTGAAGG GAGTGTACCA GTTGAAGCTG
    55201 CCTGACGGCA TGTGAATATG AGACCCTTAA TTCTTGAGTC GTTTGTCATA ACCTGAAGTC
    55261 TGTCGTCTCT GTAGATACCT GAAACGAGAA CCTTAGCAGT TTCTGAGCCA TCGCCTGTAG
    55321 CATTGGCAAT ATTGATTTCA ACTTCGTGGT TGAAGCCTGT TCTGTTAGAA TCTCCGATAA
    55381 TAGGATATGT AATCATACGA ACCGGAATAA TTGCGTAATC AACCTTTGTA ACACTGTCAG
    55441 CAACCTTTGT TACGAAGTTA GCTTCGATAT CTGCAGCATT ACCACCGGCT GCAGCAGCAG
    55501 CAGCGTTTAC AGCAGCAATA GCTTCTTCAA TTGTGCAGCT GTTATCTGTC ATGTACTGAC
    55561 GGTATGAACC TGCTTCATCA AGACATGTAT AGCTTTCGCC AGGCTGTACC ATGATTGAAG
    55621 CGATGAGACC TGAAATATGT GCGTTTGTAT CAAGGTGTTC ACGAACCTTA CCGCCGAACT
    55681 TGAGGTCATT TGATACGCCG AAGAGTGAGC CGAGGAAGTC TGTTGTATTA TTTTCAGGGA
    55741 AAGCACAAGC AATACGTCTG ATAGGACGGC AGTTGTTCAT AGCCTGAGAA ATCTTGTACT
    55801 GTTCCTGGAA CATATCGAAC TTTTCGCCTG TTGTAGGGTC AACGAGGAGA AGAACTTCTC
    55861 TTTCAACCGG AATGTCAGGT GTGTTTGTTA CGAGTCTTGG GATGATACCC TGATGCCATA
    55921 CGCAGTTCAT AAGGATGTCC TTATGGAGCG GCGGTGTGAA TGTCATTGTA GGGTTGAAGC
    55981 CGTTGATAGC CTGTGCTTCG CACATAGCCT TACGGTCATT CTCATAGTAG AGATTCATTT
    56041 CTTCTTCGAT TTCCTGCATC TTTTCAGGAT TACCGCCGAA CTTAGGGTTG AAAGCCGGGT
    56101 CATCAGCATT GAATGCGTAT CTCTTGTAAT ATGCCTGAAT ATCGTTCTGG ATTGCTCCTT
    56161 CACAAAGAGC TACTGCCGGA CTTGCAACAG CGTCAATCTT TGTTGTTTTA CGTATAGCTG
    56221 AAAGAGTATT GAGCCAATCT TTGGTTACTC CATACATTCT GTCGCCAGTA GGTGTAATCT
    56281 GCTGGCGTTT CACTTCTTTA TAGATAGCCA TATTGAAATC CTCCTTTGAT AGATTTAAAA
    56341 TAATAGATTT TATAAAATGT ACTATTTCAT ACACAACGGC TTATAAATAA GCCATTTATT
    56401 AAATATGTTT CTAAATTATA TGGAATTTTG TGTTAAAAAT AATATTTTCA GAAACATATA
    56461 TTTTTATACT GTCATATTTG AAGGTGTTAT TGTGACATTA TCGTCATCAT CCAAATCGTC
    56521 AAGCTTATCG TCTAAGTCTT TAGCATCCGA TTCAGTTTTG TCTGATACAT CTGGTGCTAT
    56581 CTCGATAAGG AGATTGGTTA CGGCGTTGAA CTGTGCAAGA CACTGCTTAT AAAGAACGTC
    56641 GTTCTCAAAG AATGTTCTTG TATAGTAAGA CTTAGTTATA TTGAAGTGAA TCATCTCTTT
    56701 AAGCTCAACG AGAATCTTAG CTGCAAGTTT GATTACCTGA ACGTTTGCGT CAGTCTTAGG
    56761 AATAAGATTT ATCTTATTGA TAGTCTTATC TGTAGACCTA TACAGCTCAT TGAATAACCT
    56821 CTTAAGCTCA TTATGCTTGA GTTTCTTCTG TTCATCAGTG AGGTCACCAA ATAACTGGTC
    56881 TTCTATAGCA TTGAGGTCGT TGAAAAGAGA TTCTCTAGAG TCTTCTGCTC CGTCGTCACC
    56941 CATGCCTTCT TCGCCGCCAT CATCAGTCGC ATCACCACCG TCGGTTGTTT CGTCTCCGCC
    57001 GTCTTCTCCT CCAGCATCTG CATCGTCGGT TCCGGCAGTA TAATCTGCTC CGCCGTCTTC
    57061 GTCTTCACCG TCACCACCAC CATCATTATT GACGTTTACA TTAACGTCTA TCTGCTGGTC
    57121 TTCATTTCCT CCATCAGTAT CAGGTATTTC GGTTGTAGGT GTTTCTCCGT CGTCGTCCCC
    57181 TGTATTATCT GCACCATCGG TGTAATCAGC AGTTTCATCA TCATCCGGAG CTTCGGCATC
    57241 ATCAGTACCT GCAGTATAGT CTTCAGCAGC GTCGTCTTCT TCCTCAGCAG GAGGTGTAGT
    57301 CTGAGCCTCG GTTTCATCAT CGGCTTCATT GACTGGAACG TGCTTTGGAT ACCATCCTAA
    57361 TGGTCCTCCT ATTATCATAT TATCCCTCCT TGTCGTCTTT TATATTAGCA ATATCATCAT
    57421 CAGTAAGGTG ATTATCTACT TCTAAAAGAC ATTCCTGAAG TTGCTTCCTC TGTTGAATTA
    57481 ACTGGCGTTT CTTAACAGGA TTGTCTTCTT TAGCAATCTC TTTTGTAATC TGCTTTATAT
    57541 ACTTTTCACA AGTTTTTCTG GTACGCTTAT AAGCAACCTT TACTCTTGGG TCAGCTATAT
    57601 TGATAGTTGA TTTAGCAAGA TTCTTAAGAG CGTTTTTTAG AGCATCGAAT ACATGGGTCT
    57661 GAATGAAGCT AGAAGCGTCG AATAACCAAC ACACTACGTC AACAACCTTA TTTAGCGAAA
    57721 GAATCGGGTC GTCTTCTTCT TCCTCGATAT ACTTCTTAAG AAGTTTAGGA TTATCGAGCA
    57781 TTTCCTGACG GGAAAGTTTT TTATTGATTA ACTTCTTATC TTTAACTGCT CCCGCATTGA
    57841 TTTCCGACTT AGCTTTATTT TTTACATAGT TGGTAGCGTC TTTAGCTATT TCTTCAGCAT
    57901 CTCCTGCAAC CTTATCGATA GTCATATCAG TTAATACTTT CTCTTCAATG ATATCGAGAT
    57961 TCTTAGCATA ATTAAGGGCT TCACTTGTAC CAACAGCCGG AAGATTTGGT GTCTTTTCAT
    58021 GGAATTGCAT CTGCATATTA TACTTAAGAC GATTCTTTTG TCTCTGTAAT TCACGCTGAG
    58081 TTTTCATGAT ATTTCGGCTA GCTTCCATGT CTCCCTTTTC GTCAGCCGCT CTAAGATACT
    58141 TCTCACACAT AGCCAATTCA ATGTCTATGT CATCTATGAT AAGCTGACGT TCTTTCTTTT
    58201 GTGAAGACTT AGCTAATCCA ATTACACCAA GTAATCCTAT TACTGCAATT GCCGGATTAA
    58261 CAGCCCATGC TGCTCCCGTA ATTATAGCAG CTTTGATACA AGTTGAAGCC GAAGGAAGGA
    58321 TACTTCCTTT AATAACCGCT TCTCTATTAT AAGAACTTAA AGCGCGGTCG AAGTTAGCTT
    58381 TTATTCTTTC TACAGCCATG TCTATATTCT TAGAGAGTGC ACGGTCTTTA TCAGATAGTT
    58441 TATCCATATC TCTCCTTAAG TTATTGAGAG TTATAGAAAG CTTGTTTCGT GCGGATATAG
    58501 TATTCTTCTT TACCGCATCT TTTGTATTTT TGATATCATT CTTAATATCG AGTTTCTCTT
    58561 TACCCTCGGT TAAAGGAGAG AAATCCCTAC AGAATGTAAT CATTTCATCA ATCGATTGAT
    58621 ACTTATATTT AGTGTTTTCA TATACCTCAT ATACACCTTT AAACTTGATA TCATTCATAT
    58681 CAAGTTTCTT AAGTTTTGCA ATATTATATG CTAATTCAGG TACAAGATAA TAAGAGTGAT
    58741 TAGAAATATT TGTCTCATTA ACACTCTCCA TTGTTCGTAT AATCTTGTCT ACATCCAATA
    58801 TGTCGTAGTT AAGTTCTACG AATTCCGATA TAACTGAATA GTCTTCAACA TCGTTTGTCT
    58861 TGGTTATCTT TTCACAAATG ATGTCTGAAA TATTAGCGTC ATCCCAGTAT ATTGATTCAA
    58921 CAATTGATTC GAATGCAGCT ATGAATGTAG CAGCTTCGTC GAATGAGAAG TCAAAATCGA
    58981 AATCGAAATC ATCGTCGCTA CCGTCGTCAT ACAGTTTGTA TGAATCGTCC TTTTCTGAAC
    59041 GCTTCTCATT TTCTTTACGA GTATAGAGCT TATCCAGTTT ATCAGTCATG AGACTTCTAC
    59101 ACTCAAAGAG TTTATCTCGA TACTTCTTGA GTGCTTCCTT TTTAGCATCA TCATCACACT
    59161 TCTTAATTTG TCGGTTTACT CTCATTATTT CCTTGTCATA TTTCTTTATG GACTTTTGGA
    59221 GACCGCTACG ACCATACTTT GTTTTAAGAC AATAGTCTGT AATCAGAGTT ACTATCGCTA
    59281 GCACCGGATT AATCGCAAAT GAACCCACGA TAATTCCATA TCTCAGAATG TCAAATATAT
    59341 TATCCATATT CTCAGCTATA GAAGTTGAAT CGTTTGCATA TATTCTTTCA AGTAACGATT
    59401 TGAAAGACGC CGCGTCTTTA TTTGGTTTTA GCTTGAACTT GCTTAATTCT TTATTCGGGT
    59461 CTATAGGTTT CTTAGCCTCA CATATAATAT CGATAGCTTC GTATATCGAA TTTGGCTTAG
    59521 AGACCTTATC CTCATCGTCA ATAATGATAG AAAGAGTATA GGCTGTTTCT TCCGGTGTAA
    59581 ACAATTTGGC TTCAGACAAA ATATAAACCA TGTCGTCAAA TTTATTTTCG GTAATGAATT
    59641 CATGCATTCC ATAATATCCG GTAATCATAG GAATCAGTTC TTCATTAGCA ATATTAACAC
    59701 CGTTCTTATG AAGAGAATAA GCAATATTTT CAAGAGCGGT ATTAAAACGG ACTTTAAACG
    59761 GAGCATTGTA TGTATCAATA TATTCACAAA GCTGATATAC AGTTTCCTGT ATATCATCGG
    59821 ATTCTCTGAT AGCTCTGTCG AAATCAAATC TCTTATTAAG AGATTCATTA TTAGAAAGAA
    59881 TTCTGTCACA CTGCTCTATA GCGATAGCCT TTTCAAGCAT TCTGTTATAG CATTCTTCTA
    59941 CGGTTTCATC TTTTTTGGTC TTAGCTTCAT CCGTATCCTT TTCGATTTTT TTAAGACCAC
    60001 CATACGGCTT ACCAGTATAA CCCTGACGTT TTCTCTCTTC TTTTACCTTT TCTTGGGTAG
    60061 GATTCTTATA TGCATTGGGT AAGTTAGCAG CTCCGACAAC AGTATGTATT TTTCTCAAGC
    60121 TTCTTTTACG ATTACCATTT TTTATATTCA TTCCTAACTG AACCTGAGCG GCATCTCTTA
    60181 CTTTGTTAAG AACTTCTTCG CATATAAGAT TAGCAAGAAA TTCTATATTA GCAATGCTGT
    60241 CATCATGAAT GGTAGCAGCC TCGAATATAT CGAGCACTCT TCCTGCCGCT ATATTGGTAT
    60301 CTTCGCTTAA CGCTCTCCAA TTCCTAATTA CTGTTCTCGC ATCCTGAAAC GAATACTGTT
    60361 TATTGAGTAC ATTTTCATAC ATATAGTATA TACCATCCGG AGCATTGGAT GGTCTATCTA
    60421 ATGCTAATTC CGATTTACGA TGCATAATAT CATTGTAAGT TATATTCATG ACCATATACC
    60481 TCCCATCACG CAGTTATTCG TATGTTGACG TTACGAATAC CTAGTGTCCG ATAATTTACT
    60541 ATTGCCTTGC CTATTGAAAT TATACTGCAT ATTGAATTTT GAAATTCTCT GAGAGTTTAC
    60601 ATAAGCCATA TCCATGTACA ATACGATAGT ATTGACAGAA TTCTTTACTG GTTCATTAGA
    60661 TGTAAACGTA AACGTTTCCC AATCTATGGT TCCTGCAACT TCTCCATGGT TATTGAAGAT
    60721 TCGTAAATCC ATGAATAATG CTGGTGATAT TCCTTTTGAC AGATGGGTTT CCGCAAGTTC
    60781 CAATAGTTCT CCTGCAAAGT ATCCTTTGAA TTCAGCAGTC ATCGGTTTAG TTAAATCCTC
    60841 TTCTATAAGA CCATCAACGT CTTTAACATA AACAGACCAT CCTCTGTCAT TAATATCCGG
    60901 AATTCTAAAC AGCGGTATCT TGTTAACAAG GAATACATCG ATATTTTCCA TACTGAGAGC
    60961 TTCAGGGAAT ATGCGTTCAG GAGTTGCTGA ATGGTATTCG AAGAATGCAG GAGCTCCTAT
    61021 TTCGACAGCA ATGGAGAATG TAACGTTAAA CATATCGCTC AGATGATTGT ACCTCGTACC
    61081 ATCATCTTTG TTTATATTAG CCTTGTTAAG ATGTATAACA GTCTCAGGAA ACCTACAGAA
    61141 GAATTCTGGC TGACCTGTAG AGCTTCTTGT CTTATATAGA ATAGGGAGTT TTGAATTCTT
    61201 ATTCATATAA TATAAAAGCT TCATAGGGTC CAATATATCT CCATTAGGAG CTATCGGAAT
    61261 CTTCTCATCT TCAGCAATGC AATACATTAG TTTCCTAGGA AGTAAGAAGT CCTGGTCTAC
    61321 ATATCTGGTT TCAGTATACT TTATATTGAA TGCTCGCTTC ATATATTCAA GTAATTCGAG
    61381 CTGTTGCATT CGTGTATGAA CAGTCGCTTT GATATCGAAC TGCATTGATA TCTGTTGCAT
    61441 TTCGATTGAT ATGTGTCGAT TGTTCTTAAA GTCTGACCAG AATGCTGCTT CAAGAGGTCT
    61501 CCTTCTTAGC ATAAGTCCAA GACCGTAAAA TTGGTCACAT CCGTCTCTGT TGAACTCTTC
    61561 ATCTATCGTC GGAGTAATAA CCAATGCAGC TTTATTAGCC TGAACATGAT TGAGTATCAC
    61621 GTTTCTGTCT AATATAGATT CTTTGAGCAC GTTGGCTCCA TCAACGTGTA TAAATGAAAA
    61681 GAAGTTACTA GGAAACTTTT CCAAAAACCA ATCTCTTACA AATTCCGTAC ATAACGAATA
    61741 TGATGACATC AATGATGCAG TAATCAATTC CGTATTCAGC ATATATACCT GATTCTTAGC
    61801 ATCATATTTA TGCGGGTCGA TTATTCTGAA TTCTCCACCC ATAGTCTCAC CTCTTTCTTA
    61861 CAAAAAAAAA TAAAGGGGTC TTTTACAAGA CCCCTTGGTG AGGCTAAACG TTACGACCTC
    61921 GGTGTGCATA CTACGCTGAG CTGTTCGTAG TCCGGTGTAG GTAATAAGTC ATAGAACTTT
    61981 TCAGCTCCGT TACAGTAGTT AGGGTCTGTA TTCACGTTTA GGTCCTCATG TTCTTCTTCG
    62041 GTACATACTA GCACGTAAAA TGATAATCCA GGCATATGGA TATATCCTGT AATACGTACT
    62101 TCGATTTCAA AATCACCTGG GTCGATGAAC CTTGCTATGG TTCCTATTGG TAGTAAATTG
    62161 CTTAAATTCT GCATATATAC ACTTCCTTTC ATGGAAATAA TATATAATTC AATTGCAGAT
    62221 TAGTAAGCTA CTCCAGGTGT TACGAGTATG AGTCTCCACT GTTCTCCGAA GTTTGAATTC
    62281 GATACAGTCA TTGTCATCTT ATTGATATCT GCTCCCTGTA ACATCATAGG GTCTGGGAGC
    62341 GGATAGTTTG GAACCGGCTG ATTTGTAATA TTATCGATTA CCATGAAATA CTTTTCATCA
    62401 GTAGCTTCAT TGAAGCATAC TACAGTTTCG ATATTAGGAT TATCTCCTAA AATCATACGG
    62461 TTCTGTTCTG GAGTGATATT GTTATGGAAG TTAGCAAAAT CTGCTGTATC ATCCATTATC
    62521 GGATTAAACT GATAAGCCGG ATTGTTTACG GCATGGGCTG ATGTCATGTT GAGCGGATTA
    62581 TTAGGAATCT GCTGAGCTGT AGGCATATTG ATATAAGCCT GATAGAGGTC AGCAATGTAC
    62641 TTGTTATCCG GCACCGCAGC CGCTGCAGCT TTCTGAGCCT GAGCACGTTT CATTTCGAAG
    62701 TTATGACAGT CAGCAACTGT CTTATTCTTT TCACGAACAC ACTGAAGCTC TGTAGAGAGG
    62761 AGTGAATTGA TAGCACTTGC ACAATCATTG ATATGCATGT ACTTATTTTT AAGAAGCTTA
    62821 TTGTTCTTAA TAGTGTCGAG CTGAACCTTA AGCTCTTTTA CAAGAGTATC AGCCTGAGAT
    62881 GCGATATAAT CACACTGAGT CATGGTTTCT TTATATGAAT CCATGTATGG CGTGTTTACC
    62941 GAAAAGAGAT TGCTGTTTGC AGAAGTGTTC TCCTGAATTT CCATTCCGGT CGTCTCTTCC
    63001 ATTTTCTTAG GAGGACGTCC TCTTCTCTTA ACCGGCGGAT TAACTACTTC TGGTTCAGGC
    63061 TGTTTTGGCA CTCCAAGACC GCTTGAAAGT GCATCGTAGT TTAAAGATAA ACCACATTTA
    63121 GTTTCTGTTT CGTTATTCAT TATGAATTAC CTCCTTTATA ATCGTTATCG TAATGTTTCC
    63181 GTCATCAACA TTATAATGAG ACATAATCGT CTCAATATCG TGTTTCTGTT TTCTGTTCAT
    63241 CAACTCCTCT CTCCCAGTAC CATCGACTCG TGGTACTGGG AATTATTTTG ATTTTTACCA
    63301 AATCTAAAAC TTTGTAGTAA CTTTTATATT CCAGAAAGGG GAAATACATA TGAAAAATAT
    63361 TATATCAGGT TATGAGCAGG GTGCTGACAT AACTATTATG AATACAATAT ACCATGAGGG
    63421 TAAATTTGAA AATGGTAAGT ATATAAGTCC TAAGATTGAC TTAATATATA AGGACAATAC
    63481 TACAGGAAAA AAGGGTGTTG AGCAAATCGA CAACCCTATG TATGAATACT ATCTTCTCAA
    63541 CGATAACGAA TACCATGTCG ATTATTCCAG AGACTTTATA GAAGAGGAAT TAGTACATCC
    63601 GGTAATGTGT GACTACTCGA AACTCAAATA TGACATAGCT GAAAAGACTG GTAATCTCGA
    63661 GTGGTATAAG AGAAACAAGA ACACGGGTAA TTCTTCAGCT AATTCAAAAA TCCACTATCA
    63721 TCCTGATGTG TTTATGTCAG ATATGAACTT ATCTGACCAC TACAGATATC AGTTTGACCA
    63781 GAATTATAAG AACGATGTGT GTGACATCAC TAAGATGTAT TTCGATATCG AAGTTGATTC
    63841 GATAAATATC GAGGGTGACT TCCCTAAACT TGGAGAAGCT CCAGTGAATG CTATATCATG
    63901 TATAATGAAT CATACAGTAT TCTCATTCAT TGTGAGAGAC CCAGATAATC CGTTAGCAGT
    63961 AGAGTTTGAA GAGAAGATAA AGAAAGATGC CGGCTCTATG GAGCGTAAAT TCGTTAAGTT
    64021 TATCCAGGAC TACGTTGGCG GTAACAGACC ATCTGTATAT CAGAAGAGGT TAAAAGCGTT
    64081 AGACTTAGAG GAGCTTCATA TCAAATTCTT ATTCTTTGAT ACAGAGATGC AGGCTATATC
    64141 GGCATTCTTT GGATGTGTAA ACAAGTTCAA GCCAGACTTC GTTCTTGCGT GGAACATGGG
    64201 ATTCGATACT CCGACTCTCA TAGAAAGAAT TAAAATGAAC GGATATAAGC CTGAAGATAT
    64261 ATGCTGTCAT CCGGACTTTA AGAAGAACCG AGTAGCACAC TATGAAATAG TGTATTCTCA
    64321 GAAAGACCCT GATTCTTATG CTGAACGTGG AGACTACTGT AATATATCTG GTTATTCTAA
    64381 CTGGGTTTGT CAGCTTATAC AGTTTGCCTC TAAGAGAAAA TCTCAACACG CTATAGAGAA
    64441 CTTCAAGATT GACTACATCG GTCAGTTAAT ATGTGGAGTT CCTAAGCTTG ACTATTCTCA
    64501 TATATGTAAA TCAATCAAAG ACTTACCAAG AGCAGACTTT GAGACGTTTA TTCTGTACAA
    64561 TATTATCGAT ACGATAGTAC AGAAATGTAT AGAGGAGAGG GTTAACGATA TAAACTACTT
    64621 ATTCGCCAAC TCAATCAAAT TTAATACAAG ATACTCTAAA GCCCATCGTC AGTCAGTATT
    64681 TCTTGCTAAC TACAAAATCA AGTTATTCAA GTCACTTGGT TACATAGCAG GAAATAATGT
    64741 AAACAAAGAT AATGAGAAGA TTAAGTATCC AGGCGGATTT GTAGCTAATC TTAATCTCAT
    64801 ATCACCATAT GCAATGGATA AACTAAATGG AGTTCCTATT AGATTATTTA GAAATCTTGT
    64861 AGACTTTGAC TATAAATCTC TTTATCCATC GATTTGGCGT CAGTGGAATA TGGCTAAGAA
    64921 TACTATGATT GGACAGATGC ATATTCTTGA AGATGCAAGA CATGGAAATA AATATGGCGT
    64981 AAGCGATTAT AACAGAGACA TTGCATTTGC TCAGGATATT CATGCAGGTA ACTGGGTTGA
    65041 ATTTGGTTAT AGATGGTTTA ATCTCGCTGA CGTTGAAACT ATGGCTTCGG ATGTGGAGAC
    65101 ATACTTTACA GATAGGATAC CTCGTGGTAC TCTTAATGCA ATCAATGAAG ATACAGGTCT
    65161 CATTCTTCCA TTCAGCGGAA CAAGAGCTAA GAAGAAACAG AGAGAAGAGG GTAAACTTAT
    65221 ACGTCCATTC AGATATCGTC ATAGAGATAA GTATGATGGT GAATGGGGTT ATGCGGATAT
    65281 TAAGTCGTAT AAACCATACA GCTTAGATAT ACCTATGGAA GAACTATATG ACGTCGCTTC
    65341 TAATAAAATA TTCGAAGAAC GTCCGGATGT AATTGAAATG AATAGAATAG CTTAATTTGG
    65401 AGGATATTAT GACTACCCAG GAAATGATGA ATCACATCAC AGCTTTGAAG AATGTTATTC
    65461 GTGTTAGTAA ATGCAGGGTT GAAGACTATA TATTCACCAC ATCAGAACCT AATGTGTTCT
    65521 ATGTGGTGAA TCCCGAAAAG TCTCTTATAA AGAGAATCGC ATTTAATAAC GGTTTAAATG
    65581 GATTGTGGCT TCCGAATATG TATCACGTTG TAGGAGCTGT ATCTACGTAT GGGGATGTAG
    65641 TTTTAGATAG TGACCCTAAT ATGGAATTTC CATATCCTAA ACATATGATA ATGCCATATG
    65701 AATCATATAA TAGATTTATA TTTGATGGTG AATATGTTAA TATATACAAA TTATGTACAG
    65761 AAGCTATTAA TTCTTTAAGC GGGAAGTTAT CTCAAACTCC TATATTGGAT ACAACGGATA
    65821 TGATGAATGA CACATATTAT GATTATGTAT ACAATACTCT ATTTAAAATG GGTACTGGAC
    65881 GTGGAGATAT CATAAAGACA CGTACCGGTG TTCCTATAAC AATATATAAG GGATTGGTTC
    65941 CTTATACTTC TAAAGATAGA GTAGAATTAT GGATACATCC AGTGTCAGAT GTCGAATTCA
    66001 TAACTAACTA TAGAGTAGTT AAGATGAAAT TAACAAAGAA TGCACCAACA CTTGATTTGT
    66061 TTCTGAGGAG TTTGAATTTT TATAATGCTC ATGAGTGAGG ATAATATCCT CACTCAAAAT
    66121 CGTGCATACG AAAACATTTA GATAATTTAA AGATAGGAGG TAATGCTATG CCAAGTGCTA
    66181 AAGAACGTCG CCAACAGGCT AAAGCAAAGG CTCAATTCAA GAAACACAAT AAAGCTATAA
    66241 ACGCTATAGC GTCTTTCTTG ATGAGTAATG GTGATAAGAT AAAGAAAACA GTTACATATT
    66301 CTGACCCTAA AGACGAAAAA GATTTAAACT ATGTAAATTC TAATATGGAC GATATATTAG
    66361 ATAGACTGCT CGACGGTGTA AATACCGATG TAGGCGGAGC TTATGGTTTA TCTCCAACGT
    66421 CATCATTGAT GAATAGGTTC TCCCTTAATG GTACTTCTGA TGATGAGCTT ATTCAGCTTC
    66481 AGAAAGATTT GAACGGGTTG ATGTCTTTCT CGGCTAACGA CCCTAATCTG CTATCGGGAA
    66541 TGAGTGCAGG TGATATTATA GAGCATGATA GAAGAATCGA TACGGTTCTT CACTATTGTC
    66601 CTAAATTAGC TGAAGCGTTA GATGCTAAAG CAGACTGTGT TCTTTCAGCT GACCATTTTG
    66661 ACAGGTCATT TATCAATATT GTGTCTGAAT CTGCCGCTCA GAAAGAAGAA GTCTTTAATA
    66721 CCCAATGTGA TGAAATAAAG AAGCTATATA ACTTTGAAGA AGAAGCCGAT AAATGGTACA
    66781 GAGATGCTGC AAAATACGGT GAACAGTATG TATATCGTGT ACCATACGAC AGAGCAGTAT
    66841 CGAGGCTGCT TAAGAGTAAA CAGAATTCTG ATTCTATAAC CCGCATAGAC GTAAATAGTA
    66901 GTGGAGCTGT CTGTGAGGGT GTTTCGGTAA TGACATTCGA TGATGATGCA AAAGAGTATC
    66961 TCGAAAATTT CGGTGAAATT ACTATAGAAA TCAATAAGTC AGGATTGGTT GTAGATGCTG
    67021 TCGAGGAGTG TCAGGCTATT CATGAGTCGG CTATTATGAA CGAAAGCTTA TCAGTATTCA
    67081 GTGAAGATGC TGAGTATGAG GGAAGAGCTG CAGGTAGTTA TAAGAGAAAA TACGATGTAA
    67141 CTATGCCTAG TGATATCGAT ATGAAAGGAT TTAATAAAGC TATTCATGGT GATAGAAAAC
    67201 TCGATATAAC TTCTGACGGT CTTATTAGTA GTAAGAGCGG TTCTTCAAAA TCATCTCCCG
    67261 AAATCACGGT TCCTGGTACT GTTATGAAGG TACTACCTCG TCAAAATGTG TTCCCACGAT
    67321 ATATCAATGG AACTTGTCTT GGATATACTT ATGTCGAGAT TTTAAACGAT GATGTCGTTG
    67381 ATGCTAAGGC ATTGAGTGTA AGAAACTTCA AAACTATAGT AGACCCTGTG AATGTCATGA
    67441 ATAAACAGGC TACTCGTCCA GACGTTAAGA AAGAATCTCC GGACGAAGCT GCTATAAAAT
    67501 TTATGGCTAA ACGTCTTGCT GAGCTCATAG ATGCTAATTT CGTTAACAAC AATCAGGATA
    67561 TCTCTCAGGA TATATATAAT ATCCTTAAGT ATAATGACGA CCTTACATCT AAAAAGAGAA
    67621 TACGTGTTAC ATTCATTCCA CCTCAGGATA TGGAACATAT ATTCTTTAAA CAAGACCCTG
    67681 TAACCCACAG AGGAGTTTCT GATATTGAAG ATTCTATAAT TCCTGCTACA TTATATTCAG
    67741 CAATGTATAT AACCAATGCT ATATGGAATC TTACCCGTGC TCAGGATAAG AGAGTATATT
    67801 ATGTAAAACA GACTGTTGAT ACTAATACAG CTCAGGTTAT GATGAATACA ATCGAGCAGA
    67861 TTAAGAAAGG TAATATGGGT ATTCGTCAGA TAGAGAGTAT TCAGCATATT CTTAATATAT
    67921 CAGGACGTTT TAATGACTAT CTTATTCCTA CATCTCCATC AGGAGAAGAG CCTCTTCGTA
    67981 TGGAAATTCT TCAGGGACAG CAGGTAGAAC TTCAGTCAGA ATTGATGCAG GTTCTTCTTG
    68041 AGTCTGCTGT AACTCCTACA GGAGTTCCGT TGGAGTATAT AGACCAACGT AGAAGTGTTG
    68101 AATTTGCAAC TCAGCTTACA ATGTCCAATA ACAAGTTTCT TATGGATACT TATAAGCGTC
    68161 AATCAAAATA TCAGAAACAG CTTACAAGGA CATTCACTGT ATTACATAAC AACCAGTACA
    68221 ACGATAGAGT TTCCCTTAAA GTTAAACTTC CTCCACCGAT GTTCTTGAAT ATTACAAATA
    68281 TTAATCAGGT TATGATGAAT ATCTCTGATA TGACATCTAA ACTTGTGGAG CTCCTTGGTG
    68341 TTGGTTATAA TGAAGAAATT CTTCCATATG TAAACAAGAA GTTAACAATC ATGTATCTTG
    68401 GGTCTTACTT AGACTTAGAT GAAATCGAAC GTATAATGAA AGAAGCAGAA CACGAATGGA
    68461 TTATCGAAAA TGGAGATAAT CAGGCTGAAG AATGACATAG ACAAAATAAT TCCCCATACC
    68521 CGAATAGGGT ATGGGGAATA TTTTACCGTT TGATTATTTA TTGTATTCGG ATTAGTCACC
    68581 GATAGCACCG ATGTTACCGA TTGCCCCGGC AACTGCCTGT ACTGTACTAG CAACTGTAGA
    68641 GAGCTTAAGC TCCTGACCGC TTGTATCAGT TGCAGAGATA GATGATTCGC CACCGTTCTT
    68701 AGCCATAGAC TCAACAGTGT TCTTGTGGAA TCCATCTGAA GCAGCACCGA TATTTGAACC
    68761 CTTTGATGTG AGTGTGTAGC TGTTGTCTGT ATCATCTGCA CGCATCTTAG AGAGTTCGCT
    68821 GTATTCGAAT CTTGAGCTGT TAACGAGGAG TCTTGATGCT GTGTTGTTGT TTGTATTTCT
    68881 CATGATTGAG AGAGCAGCAG CAGCTTTAGC ATCAATAGCA TCGTTCTGGA GACAAAGTCC
    68941 AGTAAATGAC AGCTGGATTG TAGGAACTTC GATTTCACCC TTCTTATGTT CGCTTAAACT
    69001 AAGTTCTGCA CTTGTCGGCT GACAGCATAC GAGAAGATGG GCAGCTTCAA CTCTTGAGAA
    69061 TGTAGGGTCT GTCGTGAAGT AAAGGAATGT GAATACTTCC TTATCAAGAC CTGGCTGAAC
    69121 GACGTCGTAT CCAAGCTTAT CGATAAGACC GTGATATGTC TTGGCAGTTG TATCAGGGTC
    69181 TCTCTGTCCT GTAAGATAGT AACGATGGAA CTTGGTAAGA GGCATACCAG CTCTGTCTCT
    69241 GAATTCCATA GTGAAAGTAG AGCTTGCCTG TTCAACCTTG TTGATGTATG AGATTGAACG
    69301 GATACCGTTA CTGATTTCGG CTGTACTCGT TGTAAGGTTT TCGATACCAT CGAGTCCAGT
    69361 GAACTCGTAT TCGAGAACGT GGAGGTATGT ATCAATGATA TCTCTTACCT GAGCTGACTC
    69421 GTACTTGTAA GCTTCTCTTA TCCACTTTGG ATAGTCTACA ACTATGAGAA AAGGATAACC
    69481 TTTCTCATAG TAGTCGAACT GTTTTAAGTT AGTCCAGTCG GTAACACCCT TCATGAGGTT
    69541 GTAGTTAACG ATGGAACGTG GGCTTCTAAG ATTTTCAAAC ATAGGTTAAT CTCTCCTTTC
    69601 TATTAGAGTG CGTCGTTATT AACGACTGTA ACCTTGATAA TTTCAGACTG GCTGAATGGT
    69661 TTGAACTGTA CAACAAGACC GCCGTAGAAA ATCTTGTTCT TTACATAGTC CTTATCTTCG
    69721 AAGTATTCGA ACTTAAGGGA TGCGAAGTAC TGAGCGTACT TGTCGATAAC CTTGTTCTGA
    69781 ATGTCTCCCT TATACTCGAT AAGAGAATCT CCATCCATGA ATCCGTATCT TGTTGTTGAT
    69841 GGAAGGATGT TACGGATAGC CTTCATAATC TTCTGTACTG TAAGTACATT GTTTACATAA
    69901 GACAGCTCGC TGTCCTTTGC ATATGTAGTA TAGAGAGTGT CCATTGTGAG TACATCATTG
    69961 TAGTATGAAG CATAGTTAAC CTTGATATCC TCAAGCTCCT GCTTTTCATT TGTGATAACA
    70021 GAGCTGTCTG AAGGATATGT GTTAGCAATA TCTTCAACTG TGAATGCTCC GTTAGGATAA
    70081 ATCTTAGGCA GATAGTTAAC TGTTCCACGG ATAGCTTCAG GGAATGTAAC GTTGAATATC
    70141 TGACCTGCAA ATGGTCTGTT GAAGCCGCCG ATATAGTGTG AAACCATTCG TGTAGCAAGA
    70201 CCCATTGTAG CTGTAACCTG AATCTGACGT CCGTCATAAG GGTTCTTCTG GTCATAGAAT
    70261 ACCGATGTTA CATAGACGCT CTTGTCATGC TTATAGCAGT ACTTAGGTGA AGTTTCAAGT
    70321 TCAGCCTTTC CTGCAGCAGT ACCATCCCAA GCCATCATAT CCTTACACTG CTGAAGTGAG
    70381 CCCACTTCTG TACCCATATC CATAAATGCT GTACAGTCAC CACGGTAGAT AGCAAGATTC
    70441 TGAATATCAA GCTTAACCTG TGCTGAATCG TAGTTAGCAT CGAAGATGCA GTCGAAAGCG
    70501 TAGAGGTCAA GGTTGTAGAT ATCCTTTGAG AATACGCCTG TAAGAGCTTC GTGCATTCCA
    70561 CGGTAGAAGA GAGCCGGATT AGCTGCCATG CAATCAAGGT CGCCGTTTTC GCCGTTCTTG
    70621 AGTAATGCAT ATACTGTATA GTCGTAATCG TATGCTTCAA TAGCATATCC GTTAGGATTT
    70681 GATGCTGATG CCGGAGTTGC AAGGATATAT TCTTCGCCAT CAGTACCTGT ATACTTAGGC
    70741 TTACCCATTG ACTTACCGGA GATAGCTCTC TTATTAAGAA TGTCGTAATT TGAGAATACT
    70801 GTTGATGGGA TACCGAATTC AGCGAGCTTG CTCATGAGCA TCTCATATGA ATCGAAGTAG
    70861 CATTCAGCAT CGATAAGCAG TGAGTTACCA GAAATTACAG TCTGAATGTC TGTAGACTTG
    70921 AGAGTTGTTG TTCTGGCAGC TGCATCGATA GTAATCGTCC AGCTTTCAAG CTTGCTTGAG
    70981 TTTGTAGCAT CGATTACGTT GAGAGTGTAT GTCATAGAAC CTGTTGATTT AGAGATTGAG
    71041 TAGTTAGGTT CAATCTGAAT CAGCTTATCG GATACACCAC GACCTACATC GTAGATTGTA
    71101 GCGATAGGAT AAAGGATACC GTTTGCAATT GATGCAGCCG GGTCAGTATA GAGTCTGTAC
    71161 TCTTTACGTC CTGTTGATGA TTCGTTGTCG CCGTTTGTAA GGATGATACC GCCTTCTTCT
    71221 ATAGACTTCG TATATGTTTC GTTTGAAAGA ACCATATCTC TGATATCTTT CTTAGCATAC
    71281 TGATAGAGGT TTTCCTTATC AGTTGTTACG CCGGAATAGA AGAGGTCTGT GTTCTTAAGG
    71341 CTGAAGAGCA TAGGTCTGAT GACAATTGAC TTTTCAATGC CTGTTGTAGA AACAACGTAG
    71401 TCACCTTCAA CAACAACAAT ACCTCTGATG TCAGCGATAT TGATTTCGTT TGGAAGAAGA
    71461 GCGTGAGTTG TTGAAACAAC AGTCTTAGCA CCTACCGCAT CTTCTGTTGT CTTGTAGAAG
    71521 ATTGTTTCGT TTGCTACATA GTCGCCTTCA ACGAGTCCGT TGATTTCGTC GACATATGTC
    71581 TGAATTGATG CCTTTTCGTC AGATGTAAGT CCATCTAATA TAGCTGTAAC AGAAGCCTTA
    71641 GCATCATCAA CGAATACGCA GCCGCTCGGA GCAACAGTTC TTATAGATGA TTCTACAGTG
    71701 AGAGCTGTTT CTTCGTCAAC CGGAATACTG TTGTCATCAG CGATTGACTT GCTGATAAGC
    71761 ATTGTTACGT CTTTCTTATA CCATGAGCCG TCAATGTCTG CTCTTTCAGC AGTCTTTGTA
    71821 CCATCGGCTA AGATAACTGA GTCAGGAATT CCCTGAACCC AACCGTCTTC TCCATCCGGA
    71881 ATAGTTTCTG AAACCTTATA TGTCTCATAA GGATATACAA CAGCTCCGAC ACTCTTGTCA
    71941 GCTACAAGTC CTGTAACTGA GAGTCTTTCG TCGGTATCGA GAACCTGTGT AGCAGGGTTT
    72001 GTAGGACGAG ATTTTGTTCT TGAAACAATC TCGATTCCAG TATCCGTAGC CTGCTTCTTG
    72061 TAAGAAAGGA ATGACTTAAC CTTATCGCCT TCAACTACTG CAAGTGAGCC GAGCTTAGCG
    72121 ATATCAACTT CAGTAGCTTC GTCTACAACG TGAGTTGTTG AAACTACTTT CTTAGCTCCG
    72181 TCTGTTTCAG CAGTAGCTTT TGTATATGAA ACGACTTCAT ATTCTTTCTC GCTAACACCC
    72241 ATGCAGAGAG TTGCAGAACC GAGCTTAGCG TTATCAGCAA CGATACGCTT ACTGAACATT
    72301 CTTGCACCTG CATTTATACA GAGTGCTGCC TGAAGTAATG GCTGTCCGTG TTTTGTAAAG
    72361 TTTGGAGTAT TATTCTGAAG GTATGTTGTA GCCCATTCGC TGCCTTCGAG TTCTGTAAAC
    72421 TTTTCTGGTC CACGGTTTGA TGTAAACATA GCGAAGTATA GTGGTCTGTT ATCCGAAGTA
    72481 TTCTGGTTAA TGACAGGAGC CACATTACTT GTGTCCTCAA GGACAAATTT AGTACCTGGA
    72541 TACATATCGT TTCCTCCTTT TTTATCAATT ATGATTTTAA AAAATATTTT TTAAAATAAT
    72601 AACCAACATT CGATGGTTAT CTCTATGTTC CTATTTATCA GCGTTGGAGC TGATGTCGAA
    72661 GTTCTCCATA AGGAGCTTTT CTATAGGAGA AATGCTGTCT ATCTTATCAT TAGCAGACAG
    72721 TTTAACCATA GCCATACAAG CCTCATCCCA GTTCTGGGAA GTGATAGCCG TCTGAGGTGA
    72781 TGTATACTTG GCGATTTTAT CTACAGGTAC TACTTTGTAA TTAAATTTAT TACTTATATC
    72841 ACCACATCTA AACGGCTTAG TCTTATCGTC AGGACATCTT GCTATACCTG CAATAACAAC
    72901 TCCGAGCAAC TGCATTGTAT TTTCGTATGA CGAACCACCA AGTTGAACGG AGTCCATAAA
    72961 GACGTCCTGT AGTTTATCGT ATGGGAATGT CTGTGTGATG GTCATATTAC CATTCAGAAA
    73021 CATTCGATAA ACTTCTTCAA TATTATCGGC TAAGATAGGC ACCTTAGTCG AACAGATTAT
    73081 TTCGGAACCT TTCTTATACT TAAGAAGTCT GTAGTCGAGA GGAGGAGTAT TCGCTGTAAG
    73141 CACTATTCCT TTTCTCTTTT CCATAGCATG AGGTCTCGTA ACAAATGCGG ATGGAAAATA
    73201 AAAATGCTTA AGCTTTCCGA ATTTCCCATT CTCATCGGCT ATAGTATAGT CCAAAATTCC
    73261 TATAAGATTT ATAAGGTCAC CATGAATCTG GGCTATATTT GTATCAAACC ATTTTTCTGG
    73321 TATGAAGAAT ATGAATTCTC CATCTCCATT ATAGGTCAAT ACATCTCCAT CTTGTTTCAC
    73381 GAATTTAGGA ATTCCCATTA TATCACCCTC CTTTATATAA AAGTTTAAGA AAAAAAATAA
    73441 ACGGGGTAAG GCATTTAGCC TTACCCCTAA TATAATCGTT TATTTAATCG AGAACAATGC
    73501 CTAAATTGTT CATAATACAT TCCATATTAT TCTTGATATT CTTAGCAGTA GACTCGCCGC
    73561 ATATAGTTTC AAGAATATAC TGACTTACAT TATTCTGCCA TTCATTCATA GCGGATGACA
    73621 TGAATGCATC ATAAGTCTTT TTCGTCTCAT GTGTGGCAGT GTATCTCATA ATCCAGTGAT
    73681 TTGAAATGAA TCCGCAGAGT CTGAATACTC TAGCGTACTT ATCTGCAAAT TCTTTTGTTG
    73741 AAAACAGGTC TATATTTCCA ACGATGAATG GAGTATATGT ACACATTTTT GCTCTTGTAC
    73801 CCATATTTTC TACACATCCC ATTCTCATAA ACTTTATATA CTCTCTTCCG AAAGCTATAT
    73861 AGTTATACAT CTTAGAGATG TCGAGACTTG GGCTATTGAA ATTTACGTTG GTTACAGTGT
    73921 AATCGAAGTT GAACTCTGAC TGGTAAGTCT CGTCTACATC TATTATAGAC CGGCAATTAA
    73981 ATGGGAAACG TTTAGGATAT TTGCTAGGAC CGGTAACGAA TTCATCTTCT AACAGGAATA
    74041 CACATCCGTC GTTCATGACA ATCGTGTATG TCTCAGAAGT TTCTACATTA CGATATGCGA
    74101 ACACAGTGTT TATGGAATCT CTAAAGAAGA CTATTGTCTC ATTAGATACG TCTCCATTAC
    74161 TCCATGTATT AGAAATGTCA GTTTGTACAC CGATTTCGCC TTTATCTGTA AGAGATGGAG
    74221 TTATTGTAGC TGTTGATTTA CAGCTTTCTT CTCCATCTAC GTATTTCACG ATATCGATGT
    74281 TGCCAATCTC ACTAAAATTG ATAGTTATGT TTGATGTACC TGATTCTCCA GACACTTTTT
    74341 CATAAAGTGT CTTGATTTCT TTTGGGAATA CTTCGCAGGC ATCATTTACT ATTACATTCA
    74401 TATTAGTAGA GAGCTTACCG GATTTGATGC TTATTTCAGA TGAACACTCT ATATTTGTTT
    74461 CCCCTGTCTT GCCATCATAG ACCATAGTTC CGGTTAAGTC TATATCAGCT GCGTCTGGTG
    74521 TGATATCATA TCCGAACATA CGTGGCATAA TAGTTCTCAG TATCGGAGAA CTATCATGTC
    74581 TTGATATTTT TACGGTAGTT GTATTACCGT CACTGCTCTT TTCTTTATTT AGAGAGCAAG
    74641 AGATTGCTTC ATCGTTATCC TGAAAAACTC CTTTGAGTTT TGATACGTCA GGAACAGTCC
    74701 ATGCGTTTCT GATTGGATTA AGGCAGGAGT TTCCTGTTAC TACAACAGTT TCTGCCCCAT
    74761 TCTCCTCAAT CTTATTTACA TTGACTATTT TGTTCTTTCC TTTTGCAGTT ACAAATGTTT
    74821 CTTTACGGAT GCAGTCTAAG CATTCATCTC CTACTAAAGT TTTTGCGACT GTTGACACAA
    74881 GAGAGTTGTC AACTGTTATA GTTTCTGTTG ATATTTCCTG TTCTGCTGTT CTTACAGCTG
    74941 TTGTGATTTC TGTGATGTTC ATATAAATTC CTCCTGGTAT ATTAAGTATA TATGTATATC
    75001 AGCTTCATTG AAGCCGATAT ATTTCGATTA GAAATGGTAA TCCATTACTG TAAAACAGTT
    75061 TCTGGCGTTT ATATGATGCC TTAAACGCTC TTTCCAAAAT GGATATATTG TTTTAATTGT
    75121 TTTATATGAA TGTCCGTTAC GACTCCACAT AACCCTGTTG TTTTCTATTA TAACCCATGG
    75181 TTCATAGTTA AGACATTCTA ATAAGGTATG AGGTCGAAGT TCGAATAACT GCTCATCGCT
    75241 AAGATGAGCC ATATTTTTCA TATTTACCAT AGTAACGACA TCATCGAGAT AAGTGACCGG
    75301 AACTCCAAAA GATTTAAATT TGTCACCATA TCCCCAGTCA TTATTAGGGT CAATATAATC
    75361 CATGCAAACT AAATCTGAGC AACTTTCACT TATATAAGGA TTATACCCTA TGAAATGTGA
    75421 ATCAATAATT CCTCTAGATT CAGATAGAGA GTAAAGTCGA TGTAATACGC TATCATATAA
    75481 ATCTTGTGAG TTTTTAAAAG GCTCTGAAGT GATTATTCCC AATGCAGCGT GCATTTAGCA
    75541 TCTTCCTTTC TTTAAATACT AAACCCGAAT GGTGTGACGT ATAGGAACTC ATTATTAGAA
    75601 ATGATTGACG ATACACGATT TAACCAAAAC GGGTCATAGA TTTTACTTAT AGGCATGACA
    75661 GGTTCAAATG GCATTGGGTT ACTTATTACA TGAACCTGTT TACCATTAAA CGCTGCCGAT
    75721 TTGGACGGGG TTTCGAGTAC TAATAACTCG AAATCGTATG AATTTAAGAA CTTCAAATCT
    75781 CTATTCTTTA TAGAATATCC ATCGAGTTCA CAATTAGAAT CCACCCTTAT TGATGTGTGT
    75841 GGATTCATCA TTAGCAGGTA TTCTCCGTTA TCTGGATTCC GATAGAGTAC TATTGATTGT
    75901 ACAATAGCGG TCGGGTCTAT CGTGTTTTCA TGGAGAATAT CTAGTATTCT TACATCGTCA
    75961 TCATCCAAAA TTATTGGCTG ATTACTGAGG AATAATCCGA ATCCCATAGC ACTCTTTCGA
    76021 TTAATCGAAA GAGCCATACT AACAGATTCG GGGTCTGGGT CTGCATCAAA TTTTCTACCG
    76081 TATATTATTT CGGGTGTCAA TTTGCAATTA TGATTCATAT CGAATCACTC CTTTCGATAA
    76141 TATAATATAT AAGTGTGATT AATATTAAAA AAGGGAGTAC CAATTAAGGT ACTCCCTCTT
    76201 TGTTAAGGTT CACTAGGGTC TGTAGGCTCA ATAGGTTCTA CTGGTGTTTC CGGTACTTCT
    76261 TCGACGTGTT CAGCAATGTC TCTGATATTC GAAACCTTGC AGAGTAAGAC ATGTGCGTCG
    76321 TTCTCCTTAG AGTAGTCGAA TACAACCTGT TCGATAACGT TTGGAAGCCC GAGAGAGAGT
    76381 AAATCTGCAA GGGAGCTTGA CATGAGGTCA GCTCTGAGCA TTGCAGACCT AGGCTTTCCT
    76441 GTGAATGTGG TTATTGCACC TAATGAGTCG TCATAATATA CGACATCATA TAACTTATTT
    76501 GGGTCGAGTT TAACACTCTT TGAAAGCATT CCACCATTTT CAGGTCTGGT ATCGTATACT
    76561 GTAATCTTAA TTGTCGGAAC GATTCCACAA TAAGATGTAG AATTCATAAA TGTAACAGCC
    76621 ATTTATATTA CCTCCTCTTT TTCTTTCCTT TACGGATTTC CTTTTCGTCC TTAAGGACAT
    76681 TGATGCGTCT TACGATTTCT CTGAAAGCTG CTGTTGTCTT TTCAGATACA GTGCCGAATC
    76741 CAGAAGTTCT GTGAAGCATA CATGCAATAT CTACAAGATA ATATACATAC CATTTATCAC
    76801 TCACATTATG TATATCCTTA TCATACACTT CCATCCAGAT AAGGTTACAT ATAGTCTTAG
    76861 CAGCATCTTC AGGAATGAAT GAATTCATAG TCAGACTACG AAATACAGCT TCAAGTGTTC
    76921 TTATCTTGAC ATTTGAATCC TCGCAGCAGA ATTTTGAATC AAAATCCATA CAAGTCTTTG
    76981 TATAGTATTT TGCGTCCTTA TATGCACGGT TAAGGATTGA CGGTCTTTCC GTAATTTTCT
    77041 GAATGATTCT TGAATAGCTG ATGGCGTCTT CAAAATCAGT ATAAGCTCTA CTGATTCTTT
    77101 CAATCTTACC CTTAATCTTT TCTGCTTCTT CCGGGTTAGA ATCTTTGAGT TCGTCATATT
    77161 CAGCCTGAAG CTTAGGACAT TCATTTTCAT AAGCATCCTT AATTTTATCA TAGCAAGCAT
    77221 CGTATCTTGC ATCAGTCATG ATATTTTCTG AGCCTGTACG ATTCTGGATA TCGCTCATTG
    77281 CTTCTGTATA TTCAGCAATA AACTGACCCA TTTCTGTACT GCTGTAAAGA TTGAGAATGA
    77341 ATTCTCTTGC GAGATAGTTG AGAACTGGAA TGGATTCCGG AGACTTCTCA TCAATATCTG
    77401 GATATATTTC CGCATATGTA GATTTTATGA TGCCCTGAAT ACCTCTAGGC ATTTCAGCAT
    77461 ATGCGTTAAC AATCTGTCCT GGTGATTTGG AAGTGAGTCT GTCTTTGATT TCGATAAGAT
    77521 TGAGTACGTC TGATACGTCG AGTTTTACCC CGTATGTCTT TTCAATCTCA TTGAGGATTT
    77581 CTGAAGATGA GATATTTGTA TCAGCAGTGA ATTCGGCGAT TTCCTCACCG GTAACCATTG
    77641 CGTCGTAAGT TTCAGCATTG ATTCTTATTC TGTCTTCTTC CGATAATTTC TGGAATGTGT
    77701 CTGTAGTTGA GTTGCCTTCT TCAGACATAA CGAATGATGT AGCATCTTCA TTAGATTCGA
    77761 GGTTTGTATC GTTCGGAATA ACGACTTCAA CCGATTCTGA CGTATCCTTC CAAGCTGTTT
    77821 CCGTTGTTTC TGTTACTGTA AACTGTTCAT TCATAGTTTA TACCTCCTGT TTACGTTTTA
    77881 TATAATCATC GATAGATGGC TGACGTATCT GGCAGTTTTT AGCGATGTAT ATTCTGAGCG
    77941 ATGATATAAG CTCAGATACA TATACAGCGT CGTTTATTCT TGAACCGATA TATGTCTTGA
    78001 AGAATGAGCC GTCATCGACA ATATTCGTAT TTAATAAGTT TTTAGTCTCA GCATCAATAG
    78061 AAGCTGAATC AATGATATCG TGTAATGTGA TATCAAATGA TGCCATGTAA GATACTATGG
    78121 CATATGTATA TGCTATCACA TATGCTACTT TAGGATTGTT GTAGAGTTTA GTAAGGGAAG
    78181 AGTCTACATT ACCCTTTCCT ATAGAAACAA GGTCGAGAGC CATACAGAGG TCGTCGATAT
    78241 TGTTTATTAT GTATTTCCCA AAGAATTCAA GTATGTACCT ATTCATATGT ACGATAAGTA
    78301 AGTCGTACAA ATGGAGTGCA AGAATATAGT TATAATCCGG ATTGTCTGAT ACGTTTATAT
    78361 CCAATCCGAA ACAGTTTTTG AACGTGTCAA TGATATAATA ATATATCTCC GTTCTATTAG
    78421 CCGATATATT AGCCGCATCT GTAGGATACT GCTGATAGTA TGTTTTGAAT TCTGTTTCAA
    78481 AAGCTTTTAC TATATTAGAT GGTTCTCTTG ATACTGAAAA CGGAGCGTCT TTAAACGTTT
    78541 CGATTTCAAA GTTCATACAA TCAAGCACAT AATCGCTTGA TAAGTGCTGT AATATTTCAT
    78601 TCATATTAGC ATCGCTACGG AGAGTAAAGA TATCTCCGTA CTGAGTATTG TCTGTCATAT
    78661 GGTGTTCCTC CTTTAAGATT TTATATGTTA TATTCGGTAC ATATTTACAA TAAGGTTGTT
    78721 TAGAATTCAT AAAAGTACAG ATATGGAAAA CTTACGATTT TCACTTACAT ATTATTATAG
    78781 TGATAAGGAA AATAAATATC GCATCCCTTA TCAATAAAAA TATGAATAAG CCTATGATGC
    78841 GAGGGCATGG TCTGTAAGGA GGACTAAATA TGAAAACAAT ATTGAACTTA AGCAACGATT
    78901 TGAGGATACA GAATATGGCG TGTTTATACC ACGCCATAAC GAACGTATAT GACGGAGACA
    78961 TCCCTGTGGA TGTCTACGTA AGCTATGACG GGAATATTTC GATATCTCCG TCAAGGTCTT
    79021 ACGGAGACGT TATAGATCAG AGGATTATAT TAGTTAGAGA TGTACACGGA GAGCATACAG
    79081 ATACGTTCTC ACTGTACATC TATGATGATG ATTATGACGA GCCCATAAAT GATGAAAAAA
    79141 ATAGCTTCTA TGAACTTAGC TTGTTAGAAG CTTGTAGTTT AATACTGGAT GTCAAAGATT
    79201 ACTTTGACTC CAGTATAGCA TAGTATAGTT GGACGGAGCA TATGCTCCGT CCCAAATTAA
    79261 TAAGTAATCA TTTTTTTTCT AAATGTATTT TCACTTGTAT ATTATTTAGG CGATAAGGAA
    79321 ACATATATCG AATCACTTAT CAATAAAATA ATAAACAAGC CTATGATGCG AGGGCACGAA
    79381 GTTCAAAGGA GGAACTTATA TGACAAAAAT ACATTTTATA AAGGATAATA AGGACCACTT
    79441 AGTGGAAATC AATAATATAG GTATGAAGAA TATACCTATA TCAAAAGATT TAACCCTGAT
    79501 GTCAAACGAT ACTTGCATGT ATAAAGGCAA GGTATATAAT TGGGTCATTA ATATGGTATC
    79561 AAGAACGTTT GGTATCGATT CAATCCTTGT CATCGATGAG GATGCGGGGA TATTGCATAC
    79621 AGAAAGAGTG AGTAATCAAT TTCCATTTTA TTTCATATTA GATGATAAAT CATGGAAATA
    79681 TTTACCAGTA TACGAATATT ATGGCGGAGT AACAGAATCT GATATCTATA AAGATATGGG
    79741 ATTAAGTGAA TCATCATCCA TAAGAGACTT TAAGACTAGA GGTAGACAGA TAACGTATTT
    79801 GTTAAACTCG TTAGCTAAAG ACCGTGAATC CGTTATAACA GAAAACGGAG AAATTTATAC
    79861 CGAGTATGGC GGAATGATTG TACGCCATGG AAGAAAACAT AGAAAGTTTG TATTTGACGA
    79921 TACAGGCTGC TGCTCTGTGT TTGTACCAAA CTTCGATTCA CGTATAGCAA TAGTCAAAGA
    79981 CAGAAAGTCT AATCGAATAA TATTCAAAGA GGGTAATGAT GTCCTAATCA GTGAAAAGGC
    80041 TCGTGTTCTA GGAGGCGATA TACTGAAAGC TTCTAGAGTA TCAGTTTTGG ATTTAGAAGA
    80101 CAAAACCGCC TCAACTATGA TTAGCAAAAT CATAGATAGG GAGTGTAAGG GAGATTAATC
    80161 TCCCTTACTT TCCTTTTCTA TTTTTTTTCT TCAAAAGTAT TTTCCAACAG TCCAACCAAC
    80221 ATTGACGTAA TTTTAAAGAA ATTACGCACT ACTACAAGTA GTGTTTGAGT GAAACCCAAG
    80281 TGTAACTCAA ACACTACGCA GTAGTTAATC AATGTATAGA TATATCTCCC TATCCAGATA
    80341 ATATCCCTAG TCCATTTGGA CTAGGGATAT TAATTTGTCG TGTTTTTTTA TCCGTATTCT
    80401 TGTTTCGCTA CGCTTGAGCT TCGCTACACA AGAATACTAC ATTATGTCGT TATCAGGCAA
    80461 AGCGAAACAT TTGAGTAATT TATACAGAGA GGAGTATATG TATGAACGAA GTATTCAAAT
    80521 ATAAAACTGT AATGACTTTT ATAAATCATA AGTCAGAACT TACAGAGATA CCTATGGATA
    80581 ATCTTTCTTT TTTTGTTATA GACAAAGACT ATGAGAATAC CAATATGCCT GTCATAACCA
    80641 TGTCTGTTAA TCTTGATAGA AAGCTCAAAG ATGAAATGAT TCAAAATATG GATGAGAGTA
    80701 TGATATCATT TCAGGTATAT AAATATAATG AAGTAGAAAC AGACGATGTA GGTACCTGTA
    80761 TACTTAGCCA TCTATTCATA TATATAATAG ATGGAGATGT ATCTTATTCG CAAGATATAG
    80821 AATATACAGA AAATACCAAT GAAGAACAAG TCTTAAATCC TACTACAATA TATCTTCTTA
    80881 AGAAAGACCT GGTAAACAAT AACAGACAAC TAATCAATTG TGTAAACCGA GCTAAATGGG
    80941 TAGGAGATAA AAAGATACCT ATAACTATGA CAGACTTAAT AATGAGGATA ACTAATTACG
    81001 TTAAACCTCT TCTGTTAGAA CCGCTAGAGA ATAATAAATC ATTCGATGAA ATCGTTATAC
    81061 CTCCGATAAG CTCTATATCT GATTACTTGG AGTATCTTAA CGACAATATA TCTACATTCT
    81121 ATTCTACAGG ATACAGATAC TTTTTAGACT ATGATACCAC GTATATAATG TCTAAATCTG
    81181 GTAAGTATGT AGACCATAAG AACCAAAGAT TCTCTTCTAT AATATTTGAC ATATCCGAAC
    81241 TCAATTCGTT AGAATCTGCA GACCAAGGTT CGTCATATTA TGAAAATAAT CGTTTATATC
    81301 ACATACCCGT TAACGTTACA TTCACTAAGT TCAGAAAAAA CATTATAACG AAACACATTG
    81361 CTACCAACGT AGCGTGTATC GGTAGTTCAG GAGAAGTAAT TTCAAAGCCA TTGAATAATG
    81421 CTTCTAAATT AAACACTGAA AAGTACAAAA TTATCAATCA TAACACATCT AATTCAGGTA
    81481 TATGCGATGC TATATCAAAC GACCTTATTA ATAATGAATT GATAGTAGAC ATAGTAAAGA
    81541 ATGACTTAGA CGCATCTTTA TTCACAATCA ACAAAGAATA TCACATTAAT CATACTATAG
    81601 AACACGAAGA TTATAATGGA AGATATTTGA TATGTAGTGC TAAACAGATA TTTGTTAAAC
    81661 AAGACAGTCA GTTCATAATG AATACAGCTT TAAGATTCAA AAAAATATCC CCGTAGGCAA
    81721 TAAGCCTACG GGGTAATTTT GTGTTGATTA TTTATTATCC AAGACCAGGA GTGTTACCGC
    81781 CGCCTGTTAC GTTCTGAGCA CCAGAATAGT CTGCATTTGT GTTGTTAGAT TTAACTTCAC
    81841 CTGCATCGTC ATCAGACTTA TTAACTCCAC CAAGATAGTC ATTTACATGC TGACGAATGA
    81901 TAGACATATA ATCTCTACCA ATCTTTTCAG CGGCAGTACA TATTGCTCCA AATACTGTAG
    81961 CAGAAGTCTC TGTAACGATT TTTACGTACT GAGATACGAG TCCTGTCCAC TCATTTGTGA
    82021 CATTTTTGAT ATCTACATTA TCAGCTTTAG CTTTAGCGTA GTTATCATTC GCTGTATTCT
    82081 TAGCCTGAGC CTGTACTCCT TCACCTTTTT TAACAGCATC AGTTTTATTA CTCATATCTT
    82141 TATTTACTTC ATCTCGTCCT TTATTTACAG AATTCATGTC CTTTACACCT GTAGCTCCAT
    82201 TAGTAGCAGC AGTGCTCGAA CGAACAACTG TAGACGCCGA ACCGTTATCT GATGTAGCTT
    82261 TACCTGTAGT TTCTCTTTCT ACTCCAGCTT CAGTAACGAG CATTGTTGAC TCATATACTA
    82321 CTGAATAGAA AGAACCGAGT ACTGTAGATT CATTGGCTGC TTTTGTTCCA TTATTTGCAG
    82381 CATTATTTGT ACCAAGAATT TTTTCAGCAT CCTTCTTAGC CTTTTCTATA GTAGCATTGT
    82441 TTGAATTTTT ATCAAGCTGC TTATTGTTAT CGAGTTCAGA TGTTAGCTTC TTGTATGATG
    82501 AATTATACTG CTGTTCTGCA GTATTCATCC ACTTCTGAAA TGCGTCGTTC TGAGTCCTGA
    82561 TGTTCTTTAT AAGTGTATCC TTAGAGATAC AGAAGTTGTA CATATCAGAG ATATTAAGCT
    82621 TTGAAGATTC TGTAGCTACA GCTTCTCCAC CACCGTAATA CTTCTTACAA GCTTCAGCAA
    82681 AAGACTCATC ACCTGCAGGT TTGATTTTGT TGTTTGTGAT GAAATTCTGG ATATCTGCTC
    82741 TCCACTTATC TTTGTTGTCA GTATTCTGTT TAGTGTTTCC GGCAGACTGA CCGTCTCCAT
    82801 GATAATCAGC CCTTACCTGA GTTTCAAGCT TCTCTATAAA GGAGATATCA GGGAAGATGA
    82861 GATTGTTCTT ATCTTCGATT CTCTTGATAG CTTCGGCGTA GTCAGGAATA GTATACTTAG
    82921 CGTCTATCAT CTTCTTACCA AGAATGATAT TCTTATACTT CTGGAGATAG TTTGAGTCTT
    82981 TCTTGAGAAG AGCGTCAACC CTTTCGATAA ACTTAAACCA TATTTTTGTG AAGAATGTCT
    83041 TGAACTTCTG CCAGAAAGAG TTCTTCTTAT CCGCTGCAGC TTCATGGATG GCGTTTACCC
    83101 TGTTGAGCAC ATCAACACCT TCAGATAAAA CCACACATTC CTGCATGAAC TCTCTCATAT
    83161 CGTTTTCAAG TCTCATAACT TCGTATTTGT AAGAGCACTC TGTAACGATT GAAGTGTAGT
    83221 CCATAGTATC AAAAGCACTT ATCATTATAC CACCATCCTT TCTTTATTTC TTATTACTAT
    83281 TAAGAACTTC ATATTTTACA CAAAGTCTAA GTATTTCATC ATACATCCTG TTTCCTGCAT
    83341 TGTATGCTTC TGTACATACT TTAAGTCTTG TTGAGTATAC TTCGTTGATA ACTTGTGCAC
    83401 AAAAACTTGC TATGCTGCAT ACAGTCTTCT GAAGAGTAGG AATAACCGAT GTAAACATAA
    83461 AGTTCTTATC AACTTCTTCA AGTTTCATAT TATTTATCGA ATTTGATAAT TCATAAGACC
    83521 TCTGTATCAT AACACTCTCA CCAGTATCGA GAGTGCTCAA TGCATCATTG ATACTCGATA
    83581 ATAATCCGAA ATCCTTATAG TTACTACTAG TTTTACACAA TTTAATATTC TCTAAGAAAG
    83641 TTTTAACCTC GCTAATCGGG AAATGATTAA ACTGCTGCTC AGACGGAGTA CCAACTAGAC
    83701 CATCGTTAAC CGAAGCTCCT TTATAGAAGT TCTCAAGAGA CAGTTTAGCC TGAATGTTTT
    83761 TGGAAGTATC GACATAGTCT AATGGCATAA TAAACCATGT GTTGGATTTA ATCTCTTTTA
    83821 AACAACCAGC AATTATACAG TTCTTATCAG TCTCATCTAG CGTAGTTTTT GTCGTCAGAG
    83881 ATTTGCTTAG AACTGTTCTA TCTAGTTTTT CATCTTTAAA TATAAGACTA GATTTTTTAA
    83941 GTTCTCCGTC ATTACCAATA TATGATGAAG CCATAGCTAC TGCAGAACCT GGATTAGTTG
    84001 TATTATAATG ACTAGACAAA ATTCGACATA TGTCTCTTAT CATCACAGTA CCATGATAAC
    84061 CTGCACCATG ACCCAATGTA TGCTGAGATG CGGTAAATAG GTCGAAATAT GGGAATATCT
    84121 TAGGAGCATT ATTCAACTTA TTATAATTAT TGATTATCAC TTCAGCAGCT TCGTCGTATT
    84181 TTCCCATGAG TTCTTTGAGC CTTTCTTCGA CAGCTTTTGT AGTAGCATTG TTATCTTCGG
    84241 TTCCTTTAAC AACTCCCTTT TCAGCAGTAT CGAGAGCGTC TTTTACGGCT TTATCCTTAG
    84301 CATTGTCATA ATCAATGATT GCCTGCTTAA ACCTAGCATA ATCTCCGTCA AAATCTTCGA
    84361 TTTTAGGATA GCCATCGTTA GAACTTGATA TAGACTCAAT TTCTTTCTTT TTATTTTCGA
    84421 TAGCTTTATT CTTTTCTTCC ATCTTCTTTT TGATAGATTC TAATTTTTCC AATTTCGAGG
    84481 TATCCGGAAC AGAAATCGAA TCCATATCGT TGTTAGCTTT AGGTTTATTC TTAGGCTTAT
    84541 CGAGCGAAGA CGTATCTATA TTCTTAGTGT CAATAGAATC GCTGTTTTTG TCTGATTCGG
    84601 CTTTCTTCTT AAGCTCATCC TTATCAGATT CTGCCTTCTT TTCATCTTCT TTCTTTTTGT
    84661 TCTCTTCTTC TTTCTTTTTA TCGTCTTCCT CTTTCTTTTT GCTTTCTTCT TCTTTCTTCG
    84721 CTTTCTCGAG TTCCTTTTCG AGTTCCTTTT TTTCTTTTTC GAGTTTCTCC ACATCATCTA
    84781 CAGCCTTGGT AACCTTCTCT GTAGTTTCTT CAGAACTAGA TGTAGGGGTA GACTCTTTAC
    84841 TCGTACCTCG AGTTTCTTTA CCATCAGACT TGGTATTTTC CGTGCCTTCT TTATCTTTCT
    84901 TTTTGAAGAT TTTAGCAAAG AACTCTCTGA CCTTTTTAGC CACGGCACTG AGAGCTTTTT
    84961 TAACTCTTTC GAAAATATTC TTAATTACTT CTACTATCTT TGAAAAGATA TTAGCTTCGT
    85021 TAATGATAGC AGATTCAACA GTATCGCTTT CAAGAACACT CTTGTACCAT AACTTATTCA
    85081 TCGAATTTGA TGCTTCTCTT ATAGCAATAT CTGCCTCATA GAATATCTCA TCAAATGAAC
    85141 GAGTTTCTGC TTTTTCGGTA AATCTGTTGA TTGGAGACGC TGATTCATTA ATAGTGTCTC
    85201 TGAAGTTACG TCCAACGGAT GGACGTTCAT TGCAAGTAAT ATTACTTGTA GAAAATAAAC
    85261 CCATTATGAA TTACCTCCTT TAAATAACCC ATCAGAATCT AGATTCTGAT GGGTGTTTGT
    85321 TTCGTTATCA TAAAGTTTAA CGCATAAGCT TACTAAACGA TGCAGAAGAC TTAGAAGATG
    85381 ATACAACTAC TACTTCGTCT TTTTCATCTG AGATATCAAC TATGTCTCCG TACCCATTGT
    85441 CTCTATTAAG CTTGTTGATT GCATTAGCTA AAATAACAGC TCTGCGACAA CTCTCTGCTG
    85501 CGGCACCCAT AATACCATTT GTTACCGCTA GCATCACTGG CGGTATAGTC GATGCAAGCT
    85561 TAGATACTCT TTCTAAAGTG ACTTTTTCCA GCTCTTTGTC ATTTTTTATT AATGACTTGA
    85621 GTTCATTTTT ACCGTCATCG ATAATGTCGT TTATATTAGC CTTAATAGAT GAAACCTTGC
    85681 TATTTATCGA ATTGATATAT TCAGACTTTC CACGACGTAA AATCTCATCA AAGACATCTG
    85741 GAGAATATAT TGTTTCTTTA AGATAAAGCC ATTTAGCACT ACATTCTTCA GATATAGGGG
    85801 TCATAACCTT TCTCATCATT TCTCCCCAAT TATCGATATT TTCCCAACTA AATTCATATC
    85861 TTGTCGAAGA ATTTACACCA GATAACGTTG TGTATGGATA GTCGGACAGC AAGTCGGCTA
    85921 TATCTTTATT GTCGTAACAA AGCTTAATAT CATCCATAGC TTTTCTATAC ATATCAGCCA
    85981 CTTTATCTAT TATTCGAAAA TTATCTACTA GTTCAAAAGA ATACACTAAC TTTTCTACCA
    86041 CCGGCATACT TTCTTCAGGC AAGCTTCCCG AATATAAAGC TTCTTTAAAC GTTTTTAAAT
    86101 CTTTAACAGG ATTCAGACCT AGTTTAGTAA GAATCTTATT AATGATACTT GCGAATTTAG
    86161 TCTTGAATCT TTCGAATAAT TCTCGCATCT TTCTGATAAT TGGAGCAAGA ATATCGTTAA
    86221 GTTTGTCTGA GAATTTCCTA TTATCCTTAC CTGATGTATT AGATGATTCA TTTAATGCAT
    86281 ATGAATCGTA TCCTAACGAT TCAGCCAAGA AAGCCCTCAT ATCTACATCC ATAATCTTAC
    86341 CTCCTTTAAA GAACCCATCA GAATCTAGAT TCTGATGGGC GTTTATTCGT TGTCATCGTT
    86401 ATCATAAAGT TTAACGCATA AGTTTACTAA ACGATGCAGA AGAGTCGTTA GACTCTTTAT
    86461 CAATATTAAT TACATCTCCA TACCCATTAG CTCTATTAAT CTTATTAATC ATATTAGCTA
    86521 AAATAACCGC TCTGCGACAA ACTTCAGATG CAGCACCCAT AATACCATTT GTTACTGCCG
    86581 CCACTACTGA TGGTATAGTT GACGCAAGCT TAGAGAATTT ATCAAAAACC ATAACAGAAT
    86641 TTTCAAGTTC TTCGTCTTTT CTTAGCAATA ACTTTAACTC ATCTTTGGCG TTATCCAGAA
    86701 TATTGTTTAT GTTTGTCATA ATAGATGCGA CTTTGGTATT TATTTTCATA CTATATCCGG
    86761 AACTACCAAG ACTCAGGACT TCTTCCAAAT TATCTATACA ATATATTGAA TCGTCTGGTG
    86821 TAAAGATTGA AGATAATGCA TATCCAATTC CTACACTTCT AATTGCTACC GGCGACATAG
    86881 CTTTCGTCAT CATTTCTTCC CAATTATCGA TATTTCCCCA GGAGAACGAG AATCCTTTAG
    86941 CGTCACGTAA AAGATTCTCG CTGTTCAATA AATTGTCCAT AATATCTCTT TTGTAAAGAG
    87001 ACGGACACAT CTCAGTGTAC TTTTTAATGC GATTTACAGC GTTTTCATAC ATATCAACCA
    87061 CACCGTTTAT TATTGGGAAA TCCTTTTTTT CCACAAAATC GTTATACTCA TAAATTTCTA
    87121 CCGCAGGCAA ATTATATTTT GCTGCATTGT GTTTTAACTC GAGAAAACCT TCTTTAAACG
    87181 TTTTTAAATC TTTAGCAGTA TTCAGACCTA GTTTAGAAAG AATTTTATTA ATGATGGCTT
    87241 TAAACTTAGC CTTGAATCTT TCGAATAAAT CTTTCAGCTT CTTGATAATT GAAGTGATGA
    87301 TATCGTTAAG TTTGTCTGAG AATTTCCTAT TATCCGATTT ATTAGATGAT TCGTTTAAAG
    87361 AGTGCGAGCA TCCTAACGAT TCAGCTAGAA AACTCTCATA TCTACATCCA TAATCTTACC
    87421 TCCTTGACAA ACGACTAAAT AATCTCACCA GTGCGACAGA GCACACTGGT GAGATTAATC
    87481 GATATTATTG ATTCATTATC TGATTGATTC GAAAGCTCCG AAGAAGTTGT AACCTTCGTT
    87541 CTTAGCAGTT GATTCAGAGC CATTATTTGA ATTCTTCTTA GCTTCCGCAG CCTTCTTAAG
    87601 CTTTTCGTAT GCAGAGATAT ATCTGTTCCA GATAGTCTTC ACCTGTGTGA GATAATTAAG
    87661 AGCTGAGTCT GTAAATGCGG CTGCAGAATC AAGATATGTC TTAGTTAACA TAGAAACATG
    87721 CTGCTTAGTA GATGCGATAA TGTTTGTCTC AGACATTCTT GATGACTTGT CATCAAACTT
    87781 CTTAAGAATC TCGTCAAACT GCTTCTGAAG TCCGTCCATT GTAGTAGATA AATTCTTATC
    87841 TACGCCTTTT TCGATAGCTT CCTGAGCACT AGACAGCTGC TCAAGAGTCC AAATTGATGG
    87901 TGATGAATTA TCGATGATAT TTCCGATTTT TTCAGTTTTA CCGTCATTAG TAAGAATACT
    87961 CTTAAACGCT TCAGAATATG AGTTTTTGTT TCCTAAAAGA TAGTTTAAGG TAGCACCAGA
    88021 ACCAGAGACT TCCTTTGAGC CAAGGAATGT TGCAGCAACG GCTTTTCTTA CTTTTGATGA
    88081 GTCGTCAATC CATCTTTCTT TAAATACCTT ATACTTAGCC TGGAATGTAG GATTATTGGC
    88141 TGCATCATTT ACGTCGTCAT TAGACAGTTT ACTAGCCTTA AATTTCGCTT TCTCCCAGTT
    88201 TGCTGAAGCT TTAATCATAT CAATTCCAGC CTGTTTTTCT TTTTCGCCAC CTTTTGGAGC
    88261 TGTCTGTATC TTCAGGATTT CTTCGTCTTC GGCTTTATTG GCCGCCTTTT CAACTTCTGT
    88321 GTCGATGATA TCGATAAGCA TATCGACATC GTCAAAGAAC TCATCCACCA TTTCCTTTAC
    88381 CATATTTGTG TTCACCATAT CAGAATAGTT TTCTGCATCG ATTACACACT TATGGAACAC
    88441 AGGAACCACT GTGTCTTTTA TTTCTTCAGC AGCTTTCCAC TTTAATGTAT TATCAGCAGC
    88501 CTTAATCATT TCCGCCTGTC TTACAGCCGA TGCTCTGAGG AAAGCTTCGT CACTTGTCAT
    88561 TTCACCGCTG CCGCTATCTT TTGTTGTATC CTTTTTCTTC TTAAACTTAG CAAAGAATGA
    88621 AGCAATCTTA TCTCTTATTG TTTTGAAGAA TTTCATTACA GCGTTCTTAA TGCTTGCAAT
    88681 GAAAGCCATG AACTTATTTT TATTCTTCTT AGCAGAAGCG TCTTCTGCTT CATAAATGAG
    88741 TTCTTCACCG AATACTGTAG CATGTTCAAG CTCTTCCATT CCGATTTCTC TCATCCATTC
    88801 ATTTGAAGCC TCTTCAATGC TTGCACATAC CTTAGCACAT GACCAACCGA GGTCATCACC
    88861 GACTCTGAAA GTTTCGCATA CTTCAACAGG TCCGAAACCT CTTGTGCTTT CATTAAGAGA
    88921 AGCAATCATA CCATTTCTGT TATAAATACC CATAATAAGT TCCTCCTTAT ATGAATTAAT
    88981 ATATAAACGT AGCAGACTTT TCGTCTGCTA CGTTGTTTTG ACGATTAACT AAAGCAAGCA
    89041 TTAACTTCAG CTTCAGCCAT GAATGCAGCT TCGAGATATG ACTCTTCGCC ATACATCTCA
    89101 TAGAGAACCG AATAGTCAAC GTTGTTTAAT ACGAATCCTT CTTCCTTAGC TGTTTCTTCA
    89161 GCCTTCTTTT CTTCCTTCTT AGAAGCCTTG TAAGCTGCAG CACCGGCGAA TATCTTCTTA
    89221 GCCTGTGTGA TAGCCTTCTT GATTGTATCG AGTCTTGCAG AATTGTAAGC GATGAGAACA
    89281 GTCTGATACT TGCTCATTAC TGAAACTGCA TTACCTGCAT CCTTAGAAGC CTTTTCGAAG
    89341 TCTTCCTTTG TGCCGTATGT AGTCTTAGCT CTTTCAGGAC CGTCTCCTGT CATGTTCTTA
    89401 TTGAGCATAT CGTTTGTCTT TGAATCAGCA TACATACCTT TATGCTCGCC GTCTTCGATA
    89461 GGACCCTTCT TAATAGCAGC GTTTGCATAC TTCTGTCTCT TCTTTGCTTC AGCAAGCTGC
    89521 TTAGCGAGAG CCTTTTCAAC TTCAGCGTTA GCCTTCTTAA GATTCTTGAT AGCATCAGCT
    89581 GCAGTTGTAT TGAGAAGTCC GCCAATCCAA TCAGAATCAG CAACTTCAGA GCCGGTGAAT
    89641 GTCATTTCCT TTTCTTCAGC AAAGCAAGTC TTGTCGAAAG CCTCGTCCAT ATTTGAGAGC
    89701 TTTTCATCAC AAGCACTTAC GATAACTTCA GGGAAGTTAC CCTTAACAGC ATCGATAATC
    89761 TTTGTTTCGC TACCTTCGCC TGAAACGTCT CCAGCCTTTG AAACCATTAC TGAAAGTTCA
    89821 TCACCCTTGA AGTCTGAAAC CTTTGAATAT GCGTCAGCAT TGAACTGTCT TGCCTTCATC
    89881 TTGAATCCGG TGAGGTCCTT ATAACGAATT GTTCCGTTGT ACTTCTTATA GAGCTTCTGA
    89941 GTATCCTTTG CGTTAGCAGA AAGCTTAGCC ATGAAAGTCT GGAAGAGACC CTTAATCTTA
    90001 GCGATGAGCT TTTCGAATAT GCTTACAATA GAATCCCAGA TACCCTTTAC AGAAGCTTCT
    90061 TCGATAGCCT GAACTACAGC AGCATCTTCA GTGAGGCAGC ATTCGATATC ATTTGTGATT
    90121 ATACCAGTAA ATAATGCAAA GTCATTCTGC TTTGCTTCCA TCAACATACG TCCACAGCTA
    90181 TCAACGCCGT AAGACATATC AGCTTCGATG TTAGCGGCTT CAAGAGCCAC AGCTCTATTA
    90241 TTTCCATAAA TCATAGTTAA ATCCTCCTTT TTGATTTATA TATATTTCAT TTCGAAATGT
    90301 AATATACCCA GAAAATCCTG GATTATTTCT ATGTTCTTGA AACAGACGTT AAAATAGTGC
    90361 TGAAGTCATT GCATCTGGGG CTACATCGAC CACATCATCG ACTACAGCTT TCTTTTTACG
    90421 GTCATTAACC AGTGCTGTCG AAGCTTTAGA TTCTGCCGTC TTAGCATCTA CCGCTATAGC
    90481 ATTCGAAATC TTTCTGAATC TAGCAGCAAC AGCCATCTGC TTCTCAGCAA TCTTCTTAGC
    90541 GTCTTCACCG GTACGAATTC TATCTCCTGC TTCGAGATTA TACGCATTGA TTTCGAGGAG
    90601 GTTACTCTGA GCCTCAAAGT AATCAGATGC TTTTACTCTT GTATAGTAGA AGAGGAATAC
    90661 GAGTTCCTTT ATAATCGGAA TGATTGCGAT TATAATTGCA AGAACAGAGA TAATTGTGAG
    90721 ACCCACACCA CCAGAGAAGT TCTTCACATT AGCCTTTACA CATCCTTCAA CAGCCTTATC
    90781 AAGCTGTCCT TTACGACAAG AGCTATTGAA TTTCTCAAGT GATTCAAAGA GCATATGGTT
    90841 CTTACTCTTA TTGAGCTTAC CTCTGTCAAC AACGATTTCG AAAGAATCTG ATGTAGGACT
    90901 CTTGAGGAAG TCAACGCACA TTGAGAGTAT GTAAGATGTA GACTCGATAA TAGCCAGTAC
    90961 GATTGTGTTG TATATAATCA TACCGAATTC GATATCGAGA TTATAGCATC TCTTCCACAA
    91021 ATTTGTTCTT GATTCGATAT TGCTGATAGC TTCGACCAGT ATATCAACCG GCTTATCAGC
    91081 TTCCTTAAAA TGCTTCAGCA TATCCTTCAT AAGACTCATA CATTCTTTAA GCTTGTTATA
    91141 GTTTGAAAGC TTTGTGATGT CTCCTCTTGT GGAAGGAATT TCGCCGAAAT CGATGTCATC
    91201 AACCTTGTCG ATGATTGAAT CGTAAAGTCT CGATGTCATT GAGAGCATAA CTCTGTCCTG
    91261 TTCAGCCTCA TTCATAGCAA ACAGAACCAT TCTTGTTGTC TGGTCTTCAA GGTCAAAGTT
    91321 TTCATAAATA AACTCATTGA AGTCCTGAGA ACGCTCGATA CTAGAAAGGT CGAGTTCATG
    91381 ATATGCTTCT TCATTGATTT TGAACTTTCT CTCATTCTTT AATCTCTTGT AAGTTTCAGG
    91441 ACCGATTGTA CCCTTAGGAG CTACAACTTT ATCAAGCTTA TCCGCCTTAT TGCCGGCATA
    91501 TGTACCAACA GGAGCGTCCA TATCAGTTTC AGCAGTTCCA ACAAGTCTTC TCCAATCACT
    91561 TACCATTCTA TAGAATACCT TTTCAGGGTC ACTATCAAGA CGAACAGGAT TTATATCGCT
    91621 ATTGTTCCAA GCAGCAGCAT GGTCTTTACT AATCTCTCTT CCTGTTCTTG TGAATGACAT
    91681 AGACACTGCT GTGATGTAGT CCTTAAACGA TTTCTTACAA TACATCAGTG TATTCTTCAT
    91741 CTTTTCTGAC AGCTTCTTGT CATCATCGAG CCAGTCTTCG TATACGTCCC TTACATACTT
    91801 AGTAGCTCTC TTTTTAGCCT CAGGGTCTGT AATTTTTTCA AATTGCTTGA TGATTTGACT
    91861 TGGCATATAC ATACGGATAC CATAATCTAT ATCAATTATA GGTCTCTTGG AAGCTTCTGT
    91921 AACAATCTGT TCACCGGTAG AATTGTTAAT AATCATATTT TCACCTCCAT TACATTTTCT
    91981 TAGAAAGCAG ATTAACTACT TTTCTGTATG AACCATCATT AGATTCTCTT TCAAGACCGT
    92041 TGAATGAGAT GGATTCGAAG CTATCTTCTC CAGTATCATA GAGAAAATGT GCGACTTCCA
    92101 TACCCTCATC GACAATTACG ATAGACATAA GATTGAAAGA TTCCATGAGA GTTCTCGCAG
    92161 TGTTAGTTCT CATAACGTTA ACCTGGTCTG TCTTGTTCAT GTAATCGACA ACGTTCTTTG
    92221 AAAGAACCAG AGTCGTGATA GCTGTGCAGT CATTAGGCTT TCTCATAAGA CGTTTTGCTT
    92281 TTGATTTGAA AGCTCTGCGT TCAAGAACTT TCCACATCTT GTTTGAAGTT CCCTTTTGAG
    92341 ATGAATATGA CTTAGCATCA AGCTTAGCCT TATCTATAGC AAGAACAAAG TCCTTCATAA
    92401 AAGATATTTC TGATGTAGTA GCTCTGATGA GATTGATAAG CCAGTTGCTG TCCTTAATCT
    92461 TTCCGGTTAC ATGATTTGTG ATATCCGAAT ATTCTACCGG ATAGAGCTTA CACTTAACGC
    92521 CGATAACTGC AGTACGCTGT TCATTAAACT TTCCTTCGCC GTCAACCTGA TTGAAAGCAA
    92581 CTGCCATCAT TGTAGGCATA AGTTCATTTG CTTTCTTAAT TTCTGCAGGA AGCATCATCT
    92641 TTCCATATGC TTCAAAAGAA GTCTTAGAAC AGCTACTTCC GATAGGATTT CTGTTAGTCA
    92701 TAATATCATC CTCATCAGCT TCAAGAACAG CCTGACCAAT ACCGGTGTTC TCAACAAAGA
    92761 AACGTCTTAA AGACTGGCGA TTAATATCGT CAGCCAGAAC AGATGAGGCA AGTGAATTAG
    92821 CAAGCTCCAG TTCCATTTCA TACAATACAG TGTTATTGTT AAGAACCACA TCAGCTGTGT
    92881 CTTCCGATAA AGCTCCGGCA TGTCTTACTG CAGAATCCAT CATATCGAGA TAGTCTGAAA
    92941 GATACATATC CATCGGTTTC ATATTATTAT GAAACTGAGA AATGTATGAG AGAACGCCGC
    93001 CAGACGTAGC TACTTCGAAG TTCTGAGAAG CAATCAGCAT CTGAATCATA GTAGCACACT
    93061 TTCTTTCCTG AGCTTTCATA ATCATTGTAG CTGTTTCCAT TGATATGTCT GAAGAAACGA
    93121 GCAAAGGAAA CGTAAGAATT AAGTCCTTAG TTGATGAAGA AATCGACTTG ATATATCTCG
    93181 AAGGGTCTCC AGTCGTAATC TTCCAACCTG AGTCCTTAAT ATCTTTGATA TCGTTTCCAA
    93241 TATCCAGAAT GTCTTTGATT ATAGACTCAT GGATAGCTTC ATAATTTTTC ATAGACTATT
    93301 ACCTCCTTTA TAATCATTAT ACATATGTTT TCCGAAAAAA AATAAAGAGC TGAATTAACG
    93361 GCTCTTTATT TAAAGAATTA TCTACACCTT TATTCAAGGT TTTGACTTAC GTAAGCGTCG
    93421 ATTTTCGCTG CTCTGTTCGC AAGTAAATCC GTCTCCGTCA GCCATAATTT TAGTCCTCAT
    93481 ATTAGTAGAC TCAGACTCTA CGCCTTTCAA AACTGGATTA TCATTAATGT ATTCAGGATG
    93541 CTCAATATAT CCCCATATAT AAGGCATGTT AAGGTTATGT CTATATTGAG GTCTTTCTGA
    93601 TAACTCAGCT TTTAGAGCAT ATTCAATCGA TGAACGTATG TCACGCTCAT CAGATATGGT
    93661 TATCTTTATC TTTCGGAATT CTCCCGGAGC GTCACTTATA TAACAACCAG GATTTAGGAG
    93721 AGATAAGCAA TCTCCACATA TCGGAGAATT ACACATCCCC ACTAGTCTCT TATTCCTAGC
    93781 CATTATTTCA GCTCTGATAG CGTCTTCGTC AGGAGGCTCT ATAGACAGAT GCTTATAGAA
    93841 TACATCTTCC TCGTCTACAG ACAGCCCGTA CTTCTGACGT CTTTCCATAA AGACTTCTCT
    93901 GTCACACATG AACAGAGTTC TTATACTACC TCCATTAGCC GCAATAATCA TATCATCAAA
    93961 TACTTTAGGA ATATCATTAT TCCAAAGTAT TGCTTTGTTC GCATATGCTG AATAGAAGTA
    94021 GTCTGAAGCA TATCCGAATT TCCGTCTATA ATCTTTATAG ACATCTACCA GAGTTCTGAT
    94081 ATACACCGGA TAGTTGCGTA TGTTTTTCTT TATAATTACA GCATCCTTAG CTGCTTTTCC
    94141 GCAATTGCCA ATTCTGCCAT CACATATTCC GTTACTATCA CATATTCTGT TCTGCATTGT
    94201 TATCGTCTCC ATTTCCTTTA TCAATTGTTT CCGCCATCTT CTTATCGACC TCAATATTGG
    94261 TCATCATTTC AAGTGCTTTT TCAGCATCGC CACCGCACTT ATATTTGAGA ATTATGAATT
    94321 CTCTCTTTTT CTTATAAACC GATGGATGAA TGAAATTCTT TTCATTCTCC AGTTTATCAA
    94381 GCTCGTCAAA CATACGAGCT TTGTTCAGGA CATCAGATAC AAAACTTCCA ATTTTACCAA
    94441 GCATATTATT CCTTCCTTTC AGGTATTAGA ACCAACTAGT GTGGTTTAAT TCTTATTATA
    94501 CCTTTCTAAC CTCTTTCTTC TAGACTCCTC AAATATTATT TTGAGTTCTG GTTTCGGAGA
    94561 TGTATCGATA GACACCTCCG CTTCTTTAAC GTTGTGTAAA TCGACGTTCA TGTTCACCTT
    94621 AACGTTGGTC TGCTTTGTTC CCGGAATTAT TCCGGAAAGG TTTCCTTTTA CCTTTATTTT
    94681 GCCTTTATTC AATTCAATAT GCATATTGAA TTCCTCCTTT CGTTTCTATA ATATATAAGT
    94741 GTATTTAACA TTACATATTA GCGGTTAAGG CGAACATTTT CTTAATAAGA GGGAGGTAGG
    94801 TTATTATGGG TTATATAGAT GATTTGATAT CGTTTGAACA CTCATCAGGT GAAAATAATA
    94861 TAGTAGGACC AAGGTCATTA GAGCAGATTT CTAGTGGATT AACAGGCATT AACTCTATTG
    94921 AACGAGGAAC AGGAGCTTAT TCGGATTTTT CTAGATTTGA AGAAGTAGCT ATGAAGAATA
    94981 GTAACTTATT CACTTCTAGA GAGTTAAATG AAAATAGATT CTCTAAGTTT TCAAGAACTA
    95041 ATATACTGGA CATATGGGAC TCGAGCGGTG TTCGAGTTTA TAATTTCTTT ACTAAACCGG
    95101 ATTTACATAT ATTCGATAAG AATGGCGTAC TAAATCCAGT ATTAGAAGAG TCATCTGATT
    95161 TCTTTCCAGA TGCTGTTGAA ACTCATAGGA AATCATTAGA ATGCTTACAG CAAACCTATG
    95221 TTACTCCGAA CAATGCTTAC AACTACCTAC TTTCAAACTA TGTGTCTAAC AATATAGATT
    95281 TTCCAGGAAT AACTTCAGAA GTCACTATGG GTAATCAAAA CCTGTACGGA ATAAATACAT
    95341 TCTATCAGGA TTGCTCCAAA GTTCAAGAGT ATGGATTCGA TTTTACTGTC GAATTCACCG
    95401 ATACAGCTTT TCTTGATACA TATAAATTCT TTAAAGCGTA TCAGGAATAT AAGAATCTTC
    95461 AGTATGAAGT AGATATTCTT CCAGTAAAGC CTTCGTATCT GTTTAATAGT AACAGATACA
    95521 AAAGTTTTTC TGTCTACAAG ATAATTACAG ATGAGGTTGG TCAAATCAAA TTCTGGGGTA
    95581 AACACACCGG AATAGAGCCG ACTTCGTGTC CTACTGATAC AATAGATTCA ATGGATAACT
    95641 CAGGAGATAT AAGATTCACA GTTAACTTCA AAGCATTTCA TTCTATAACG GAGAAACCTT
    95701 GGATATTGAA CGAAATCAAT CTGCTATCTC AAAGAGCAGG ATTCAATGGT GACATCATTC
    95761 CTGATTATGA CAAATCTATT AGTGCGGCAT CTAAAGAATG GGCTGCGGTT CCTATAATAG
    95821 TTGAATCAAC TAAATTGGGA CGTAAAGTAT ATTTATTGAA ATGGGGGCGT ATATAAATGA
    95881 GTGAACAGAA AATATCATCG GACATTTTCG ATATAACCAA TTTTGTTAAC AGTTTAAAGA
    95941 GTAAATACAT TCCTGTAGAC AATGAAGAAA CGCTATACAC ATCTACGTTT GGATACATTG
    96001 GCGAATTAGC ATCCAACCTT CTTCAGAATA CTATCATAGC TACATCAGAA TACTCAAACG
    96061 AAGCTATTTC AACGAGAGCT AAATTTGACC GTAATGTAAT CATTCATGCT ATGAGTCTTG
    96121 GCATCGACAA GGTTAATGCG GTTCCAGCAA CAATGAAAGT TTCTTTATGT ATACCTGAAT
    96181 CTTGCGTTGT TAATAATCTT GGAAACCGAA AATCCGATGA CCGAAAAGCA AATGAATTCG
    96241 TACTTGATAG AACTATCCCT TTTAATATAG AGGGAGTAGA GTTTCATCTT GATTACGATA
    96301 TCGTAATAAC CAGAATAAAC AATAAGGAAT TATCGAGTAA GACGATATAC ACTGCAAAAT
    96361 ATGACAGAAG TCAGGATAAT CCTATATCCA ATATACAGGA TGAAATTCTC CCATCTGTCG
    96421 GAGTATTTAA GTATAATAAC AATGACAATC TTCTGGTTAT ATTTACAGAA TTACGTCAGG
    96481 TTATGTATAA CGAGGTTGAA GAAGTAGTAT CTACTGAAAA CGATATTCTT AATAAGACAA
    96541 TGGGATTCAC ATTCGATAAT CAGATGGCTT ACTTCGATGT AGCTATTTAT GAGGGCAACT
    96601 CATCAACACC TACAAAGATA CTTACTCCTA TATATGATGG GCTATATAAG GATAATATAA
    96661 CAGACTACTG CTATTACAGC TATGTGAATT CCAACAATAT TCGAATCAGA TTCGACAGAA
    96721 ATGTATATAG ACCTTCTATA AATACAAAGA TTATTGTAAG GATATATACT ACATTGGGAA
    96781 CAGACGGTAA CTTCAAATAT TCAGAAGATG TGAAGTTCAT TCTTCCATCT ACAGCTAATT
    96841 TTGAATACGC TTCATCATAC GTGATATTCA AACAGAGAGG CGAAGGTTCT GTAGATGGAA
    96901 TCGATAGAGC TACTACCAAA GAACTCCAGA ATATTATACC TAGAGAACAG CTCTCTAGAG
    96961 GATTCATGAC AACCACTACA GATTTAAGAA ACTACTTCAA CTCTCTCGCT ACCGAAAATA
    97021 ACATCGTGTA TCCATTCAGA AAAGAAGACT CATTCTTAGG TAGAAAGTAC TACGCTTTCT
    97081 GTCTTATGAA AGATGATATG GACAACGTAC TTCCTACCAA TACAATACCT ATAAAGGTAC
    97141 CAACTGTAAT ATCTGAAGAG GAAGCATCAT CTGGTAAATC TGTATTTATC GATTCTGGTA
    97201 CTCCTATTGT GCTTCTTGGC GGTTCTAAGG GTGTTACATT CAAAGAAAGA TGTGAAATGC
    97261 TTTTGGAAGG TCTCGATTCT ACTATGATTA GTAGTATTGA CAATAGTTCT AAAATCAAAG
    97321 AGCATAATGT AATACTTAAA ATCAAGGATA CTAATCATTA CTATCTTGGC AAAGCATATG
    97381 AATGTACAGG AAATTCCGAA ACTGGTAGAT TCCGTTTAAT CAGTGTACTA GATATAGACA
    97441 CTGTAAATAA TGCTACAGAA GATGGTATTC TTGATAAGAT TTCGGGTAAA GAACCGATTA
    97501 TGTATAAAGA GTGCGAAGTA CTTAAAGCTA TCGATACATT TGTATATACT TGTCCGTATA
    97561 CATTAGAAAT AAAGGGAGAA ACCGTAGGTT CTGCAGCAGC AAACTGCCGA TACTATATGG
    97621 ATTCTATAAA TGAGAATAGA TTCCTTTCTT TCGATTATGT AAATACTGAA TCTGACATTC
    97681 AGTTCATAGC GTCAAATATA AGAATAAAGA GAGCTTCATT CATGTCAGAA TTGAGATACG
    97741 ATTATATTCT CGATATGAAC CTTATTCCTA ATATAGGAAT GAGTGAAAGA GTAGGCATAC
    97801 ACAATATTCA GGCTGTAGCT GTATATAAGG ATTCAGAAGG AAATGTACTC GGATATTCTA
    97861 TAGGATACAT ATTTGGAAAA GACGAGACAT CATATAAATG CAGATTCAGA TTCCAGGCTG
    97921 CTAAGATTGA CGGTTCTACA TTTACATCTG ACGGTAAGAT TAAGATTAAC GAAGTTTATA
    97981 GTCCTAATAT TATAGACGGT GATGAAATAA TCAAGATGAC TAGATACATG CCTGAGAATG
    98041 TATCTGTAGA GATATATACT CTATATAAGT ATGCAAATAA TAGTCCTACC ACAGTTGGTA
    98101 TACTTAATGC TAACGATAAG AAAGACATAT CTGCAGCAGT GCTCAATACA GTATCTCCGG
    98161 AATTCTCTTT CCCTGAATGG ATTAAACCAG AAGAACTGGA TAAGTGTCAT TATATGAAGA
    98221 ATCCAGAAGA CAGTTCCGAA GTTATAATTC AGACTACTAA CTGGTGGTAT GATGAAAACA
    98281 GAGACAAAGT CAGTGCTGTT GGTGATGATA TGAAATATAT GATTAAGGAT ATGGTTGTTA
    98341 CAAACAAGTA TACCATTAAA GATGGAATCA ATCTCTTCTA CAATTATTCA GATAAGGTTG
    98401 AATCTCATGT TAGTCATACT GCAACGGGTG AAATGATTGT TCAGAGAGTT CCTGTTGTTA
    98461 AGTATCTCTA CCTGAATAGT GAAGAGCGGG TTGACTTCTT CTTAACTGAA CTCAGAAAAG
    98521 ATATGAACTA TGTAAACACA GTTTTAGACC ACATAAGCAG CGGTCCTAAA CTGGAGACGC
    98581 TGTTTACCAT AGACTGTAAG TTGTTTAATA CATATGGACC ATCTAATATG TATAATACAA
    98641 TTACAAGAGA TGGTAGAATA TCTTCTTCTC ATATTCACTG CGTTAACCTC GGTCTTAATT
    98701 TCAGAACTCA GCTATATTCT GATGCTGATA AGGCTATCAT AGAGCAGATT AAATCAGATA
    98761 TCAAGATATA CATCGAGAAT ATCAAAGAAA TGGCTGATAT ACATATTCCA AATCTGATTA
    98821 CTCAGATTAC AAAGTCGTAT GGTGAATACT TCACATACTT CGAATTCACT GGATTTGATT
    98881 ATGAAGATGA ATCAACCGAT GCTAACTATC AGCATATCAT AACAGATGCA GATATGGAGA
    98941 ACCTTACAAC GGTTCCAGAG TTCCTGAACA TATCATTTAA CGATATCACA GGAGAGCCTG
    99001 ACATAAACAT TACATTAATT AGCTAAAGGA GGTAATTCTA TGGACTATAC AAACCCTAAT
    99061 GAAGATATGT ACCGTTACAG AGCATATGAA GCTGAAAGAC TTGCTGCGGA AGAAGCTCGT
    99121 AGACGAGCTA TAGAAGAAGC TGCTGAATTA CATGAGCGTG AAGAAATAAG AATGACTAGA
    99181 AACGACTCAG TCGTAACTGA AGCGATGTTA GCCAAAGAGC TGGCAAACTT CAAAGGTGAG
    99241 TTATATAAGT CACTTGTAGC GGAGTGTCTT ACTACACTTG GTTCATGTGT AATCAAGTGT
    99301 CTTAATGAAA ATGAATCTTT TGACTACACA AGAGATTCAG CAATTATTGG ACAGCTCTTT
    99361 ACATCATGGG TAAATGAGCA GTCTGTTCAC GAACTTGACA GAAAGATGAA CAAGACAAAC
    99421 ATCTTATCTA CATTCAACTG TGCTTGCACA AACACAACAA ATGCTGTATG TGAAAAAGCT
    99481 AGTTGCAAAA TCGAAAATGG TTGTACTGAT AAAGAAGATA TATTCAGAAT CGAAGACGAG
    99541 GATAAGAAGA ACTTCTATGA TGAGCTCGAC GCTGTCAACG CTGATGAGCT TATCTACACA
    99601 ATCAGAGACA GAGTTGCTGA CGCTAATCAG GAATTCCTCG ATGACTATGT GAAAGATAAG
    99661 ATTGAAATAA AGGGAATAAT GAAAGATACA AACGACATCA TCAATACCCT TAAAGACACA
    99721 TCTACATCAG TTCCTTCATC CGGAGACGAT TCATCAACAG ACCCTAACGA CCCATTCGCA
    99781 GTAAACAATC CTCCAGAAGA GCCTGCGTAT ACAGGTCCTG CTGCTAGCCC TGAAGAGGTA
    99841 GAAGAGGGTT ACGTTTCAAG AGCTACATCA AGAATTCATT CTATTATGAA TAAGAAAACT
    99901 TGTCCGCTCT TCGAATCAAT GGTAATTGGA TTATCTAAAT CCGCATATTC AAATAAGGTT
    99961 CTCAACGAAG AATTCGTTAC AGAGGGAACT CATCTTGATA CCGATGGAAT CAGAAACAGA
   100021 GCCGGAGTAA TGTATACATT TCTTGAATGT CTTAACACAT CTAAGCTTCA GAACATGACT
   100081 ACGGAATATC TCGAAGAAGC TCTTAAAGAT ATAAACAATA TTCAGTAACA AAAGAATTCC
   100141 CCATACCCTA TTCGGGTATG GGGAATATTT TTGTTACACA TAAATAACAA ATCCGTCCTC
   100201 GTCGTACAAT ACGAGGTCAA ATAATCCGAC CGATGGCAAT ATAGTCGGAC ATGCTGATGA
   100261 TATCGTGCTT ATCATAGCAT CATATATATC GTTAGACGTT AAACTCTTGT TACCTGTATT
   100321 TCTTACAGAT ATCTTAGCAT AAGCTTCGCT ATTTGTAATT AACACAGAAT ACGTAGAGTT
   100381 AGTCTTTTTA GTCAGATTAA GAGATAGCTC CCTACAAAAG ATATCTTTAC ATTCATTGAG
   100441 AATAGAATTT CTCAATGCGA TTCGGTTAGA AACAATAACC GACTCTTCAG TATTGGTTTT
   100501 CATCACGTTT CCTCCTAATT GGTTAGTTTT TAAATATCTC TACAATATCT TCCTTAGCGA
   100561 TTATGTATGT TAGTCCATCC TTGTCGTTAA GCACTGTTCG TTTAAGCATA TTATCGTATG
   100621 TATTATCGAT ACCTATTCCG AACATATCGA AAATAACATT CGCAATTTTA TAAACGGAAG
   100681 ATAATCCGTA TCCACCCCAG AATGCCGGGT TAGTGATGTG TATAGCTAAG TACTCGTTTG
   100741 TACCGGTTGA ATGCTTATTG TGAGTATTAA TCATTGCAGC AGCCGCATGA ACTCTGACTC
   100801 CTCCGGTTTC ATGTTTAAAA ACTCTTTCGA GTTCTTTCAA TAAACAATCT TTGTGATTGT
   100861 ACATGTATTC GATACAGTTT TCTTTTGTTA TTGATTCGTG TGACATAATA ATTACCTCCT
   100921 AAACTAAGAT TCCCTTATCA AAGTACTTCA TATCAAGACC CTCTGGGAAA TCTTTTCTTC
   100981 CTGTTATCAT TTTGTGTTGC TGATGTGTGT ATATACAGTT AAGAAATCTC AACTTAATCT
   101041 CTATTCTCGG TAATATAGAG TAGTATTTGT TAACTACACC GGATACCGTA AGAGCATCAT
   101101 CTATCCACAC ATTTGCGTTA TACATATCAG AATACTTCTT TCCAATGTTA TCCCAGTCTG
   101161 GTTTAACAAT TGGACGTATT AATCCTATCT CAGATAGAAA TGTCTGGTAT GTATTATAAT
   101221 TTTTTGGGGT TTGAATGAAT GCATTGAATT CCACAATGCA TGGCGTTGTT ATCAAATGGT
   101281 CGAGTTTGTA GAAGTCATCA TATGTAACAA GCATTCTCAT TCGTTTGTTT CCTGCTGCTG
   101341 CATCTGGAGA ATATACATGG ATAAATCCAT TTCTTGCAGA ATTAGCAACG TTCTTTTTGC
   101401 TTATAAACCT GAATCTTGGT CTCTTAGCAC CTTCAGGATT CTCGTATAGT ATTACATTGT
   101461 AATCATAATA CCTAAGTAAT GAAAGCATAG CATCTCGATA TGATATTATA TTTTCGTAAT
   101521 CCTTAGGTCT AAGTTTGTAT TGGTCACACA TCCAATTCAA CCGTTCGATG TCATCTCTTG
   101581 GTATGTGCCC ATACTTCGCC ATATATTCTT TCTCTACATA CATTACTACC TCCAATCTAT
   101641 GCTGTTCACG ATAGCTTCAT CGATAAACCA ACACAACGCT TCAAATTCCA AAATCATTTC
   101701 AGCACGTTTA CGTTCATATT CAAACGATGC GAAATGAGTT CCATTCTTAT GAAAATCCGA
   101761 TTCAAATGTA AAATTAGCCT CAAGTACATA TCGGTCATCT TCTTCAATAC GGTCGTTAGT
   101821 TAATGGATGA AATGAAAAAT ATTTCATCTT ATCGCCATGA GATGAGAATA CGTCACTAAT
   101881 TTCCTTAGAA TACGAATTAG TAAGAATCTT TATGTTATAT TTACCATTAT CATGGTCTAT
   101941 ATTAGCTATA TATCCTACTA TAGATATTCG TGTTTTAGCT AAACGAAAAA TCATCGGTGC
   102001 TATCTCTTCT GCTTTACGAA TATCTATATT TCGTTTAGAC TTACAGTACG GACATTTCTT
   102061 AAAATTAATC TTAGAACGTT TAAAGAGAGT TTTCTTGCTA TCATTAAACA TAAGACCACA
   102121 CTCTAAACAT AGTCTATCTT TATATTCTAA AGACAGTCTA TTCATATTAT TCCCTCCTTA
   102181 TATAAATACA AAAGAAACAC GTAATGGATA TATTCCATTA CGTGTTTGTT GAGTTTTTCG
   102241 TATCTATTTA CATTCCCTGG AATGCATTAC TGAAATTAAG CAGCTTGTTA TCCAACCAGT
   102301 TATTGAACTT AATTGGAATA TTCGAAACTT TATCTTTTAT CTGTGACTGA TAGTTTAACT
   102361 GAGCAAACAT CTTGACATAC CTAACAGAAT CAGGTACATT GTAGTTAATT CCGCAGAGAT
   102421 TAGCTAAGAA GTCCATCTCA GCAATATTAT TCATCATTCC GTATTTCATA TTAGTCATAT
   102481 CAGTCATAGC GAGCTTATTA TATAGATTCT GAATAGTCAT AGACACTTCT ACAACTGTAG
   102541 GAAGTCCTGA TTTATTCCAT GTATTTTCCT TACCAAGAGT AATACTACAG TTAGTGATGA
   102601 TTCCCATATC TATATTGAAC AGACCTTTAC AAAATGCTTT TACGAGGAAC GGAGCATTGT
   102661 ATCCGTTATA GTCTGCTTGT CTTGGAGATA CAAGTCCCCA TATATGAATA AGAGGACAGA
   102721 GTACATATAA CCATATAGAG AAGTCATCAG GGTCTGGAGC TATAAGCTTG GTGTTTATAG
   102781 TATACGATTC TGAAGATTCT GAATCGCTCC ATAACTCAGG AAATATGAGC CTACCTCCGG
   102841 CAACCATTGT GTTTATTCCT CCCAATATTG TAGAGAATAA GTTTCCACCT ATAGGAAGGC
   102901 TATTTACAAA TGATGTAAGA CTAGTTAAAT CCCCACTCAA TTCACTCTTA AGCTTATCGA
   102961 AATTAAGCCC TACCTGAGAC GAAGTGAGTC CAAGCACATA CTGTAGTTCT CTCGCCTGGT
   103021 CAGACATTGC ATTTATGCTA GATGCTAACG AAGACTCTGT AGTTCTATTA GAAAACTCTC
   103081 TCGACACTTG GGTTTCGGTA TTTACATAGA AAGGTATAGA GCCTCTATGA TATGCTATTT
   103141 CTTGCATATT TGATAATTTA TCAGAGAATT TTAGCGATTC GGTGTTTCCA CCAAGCATAG
   103201 CATTAGAGCC AGAATCCATC TCTTCAAAAT TCACATAGTT ATAGCCCCAG TTATATGAAT
   103261 ATGGACTCAT ACCACCCAAT ACTGACGAGT ATTTAGGAGA TTCGAGCTCT AAAAACATCG
   103321 CCATAGCTCT GCAAGCCGGG TTTATATAAT TGAAATACTT TTCGTATGCG TACTGAACCG
   103381 AATAGATTTT TCCAGAATAA TCTTCTAAAA GACTCTCGAG AGCTACATTA CTCTCATCTT
   103441 TATCCATACT GAGAGCCTGA ATATATTTAG TAAGACCCTT CTTTCTATCT GAACCTGTAA
   103501 GTTTAGGTAG GAATACTGGT TCGCATGGAC TAATATATAC TAATGGCATT TTAGATGCTA
   103561 TAGATTTTAC ATAGTCAGTT CCAAGCCTCT CATCGGAAAA ATAATCTTTA GATTTATATC
   103621 CCATTCTTAA ATCTGTCGTG GATAAAAACT GAGGTGGGAT TCCTATAATT CCTCTCAATG
   103681 CAGATATCTT ATCTATTTCT CTAAGAGTAT TGACAGAATA TTTCTGACTA TCTGATTCGA
   103741 GAGAGGCATA TACATCGAAA TCTGGAGTGT AACCATAATC AGATTCTGTA AGCAGTCCTT
   103801 GGGCGGTTAC ATCTATACCA GCTTGTTCTG CAGTGAGCGG ACCTATAAAT CCATTATCAA
   103861 GTGTTCCAGT TGTTCCATAT GCAGGACTAC CCCATCCTGA AATATTCCCC ATATTTATTT
   103921 TGTAGGTTAC AGATTTAACA GTTGTGCTAG CCCAACCACC ATTACCTACA TTACCTTCAA
   103981 TAGTAGTTAC AGAATCACCA GATACAGAAA CAACCAGACC TACATGGTCT GCGTCTCCAG
   104041 AATTGTCCCA ATCATAATAT TGAATATATC CTATTTTAGG TTTATTTCCC TTGCTAACCC
   104101 AACGTCCGTT GGACTTAAAC CAGTTCATTT GAGATGTACA TGATGTAGAC TTAGGAATAG
   104161 CTCCTACGTT ATCAGTCTCA ATTGCGAGAG TAGATATAAA AGAAGCACAC CAGTCGAAAC
   104221 CGGCTCCTTT ACCTGCCATT GTTTCACAAA AGTGCACATA GTTTTTTCCT AAATAGCTTC
   104281 TAGCTTTTTT AACCATATCA CTTGCTGAAC CCATTACATT ACCTCCCATC TTTAATTTAC
   104341 TCAGATGTTT AAAATAATGG GGTAGTCTAG CGACTACCCC AATTTTTTAT TGTCTTGCTA
   104401 TTTTGTATAC TGCATCAATG ATTTCGTTAG AATTCATCGA CTGAAGACTC TGATTTAGTG
   104461 CAGCAAGTCC TCTTGAACCG ATATCTCTGT TGCTTAATGA CGTAAACGCT TTTGTAAGCT
   104521 CTTTCATCAC GTCATCAGCA GATTTACCCG AACCAGATTT TGTATTGCAA CCTCCATTAC
   104581 CAGAGCATTT ATTAGCTGAG CCTTGGAGCT GTAACACATT ACCTGCAGTT ATCTTAGTTA
   104641 AAAGAGCCAC AACTTCGTTG AGTTTATCGG TATTTGTTAC AACGTTTCCA AGAAGCTTTA
   104701 CAATTGCCAA CAGCATTTCA TTCATGACAG CAGTGTTATC ACCACCGACA TTGCTCTTGT
   104761 TCTGACCTGA ACGAGCACCA GGCATATAGC GACTTTCACC ACAAGACTTA GAAGACGAGC
   104821 TTCCAGATTC ATATGGGTTA ACAGAATTGA TAGCTCTGTC TATATCCTTT TCAGTTATAG
   104881 TTCGAGCTGC CGTATTTCTT GTAGAATATG AGTTATTCTT AGTCTTAGCT GATGCTTTAG
   104941 ATTTCTTAGA ATTGTTATTA GACTGATTAG GATATACATT AGCCATAGCA GCTTTAACGA
   105001 GTTTAGCACC TGTACCCGAA ACTTCTCCTC TTGTCTGGTT AGGAAGAATA GGACCTACGA
   105061 AGTCTGATGG TACTGTGCTC TTAGCTTTAG CGTTAGCTAT ATATTCAGAA TAGTCATACT
   105121 TATTAGGGTC TACGTCGGCG TGCCACATAT CTGTAGGCTT GTTAACCTGA TAGTGTAAAT
   105181 GGTTTCCGAA TGAATGACCA GTATTTCCTA CTAATCCTAT AAAGCTACCT CTAACAACTT
   105241 CTTCACCTAC TTTAACAGTT GGGAGCTGGC TCTGATGACC GAATATGTGA TAATAACCGT
   105301 GAGTATCTTT TACAATAACA AGGTTACCAT AACCACCAGT ATTCCAACCA GAGAATTCTA
   105361 CACAACCATC TACAGGTGAG AAAATCTTTG TTCCTTCTGC AGCGGCATAG TCGATACCTG
   105421 CATGGTCAGA CCTATCAGGT GTTCTATATC CTGAGGATAC AGATGAGCCT TCTAATGTCT
   105481 GTAAGAACCA AGCATCAGCA CCATTAGCGT CTACTCTATC TCCAAGATAA TCGTCTGCAC
   105541 CAAGAGAAGC TCCATTAGAA CCTGTTGTAG CAGCGTCAAC AGCATCTGCT CCTCCGAAGA
   105601 GAGCATCGTA TACTCCGCCG TACATTGTTT TCATAGCTTT CTTTACATAT GCAGCTAATT
   105661 TAGAGATAAA TGTATTATCT GCAGCCGATG AACCATCTGC GTTTATTGAG CCATCCGACG
   105721 AAACGCTTGC TGAAGATTTG AATCCGTTAC CAAGAATCTG ACCTGAAGTA TAATTGTTTA
   105781 TATCCAAGCC CTTTACGATT TCAGCAGATT GACGAATTCT ATTCTTCCAA CCCTCTGAAT
   105841 ATGTACCAGA TGACCAATAA GAGTTAGTTA TAAGTCTCTG AGCAACTTCA TCGATTTCAT
   105901 CTGTTCCACT CTTTGTTGGC TTCCAGTTAT CAGCCCATCC AGTATGAATA CCAGTGTTGT
   105961 AGATATTAGC CGGAATAAGA ACAGACAGAG GATTCTTTAG ATATCCTTCA TTGAATAATT
   106021 TCATAGGATG TTTCATATTA GTATCTTTAT ACATCTTGAA TGCATACGCA TCCTGCTCTT
   106081 CTCTCGATAT CTTATCATAC TTAACAAGAA TTTCTGAAAG TTTAGTAGCC TCACCCTGAG
   106141 AAATACCACT AGTGTTAGTA GCTTTATTAG CGATATCTGT AACAAAAGCC TTATCGTCAG
   106201 CATCCGGTAT TCTTTTAGCG ATACTTCTAA GTACCTCTTG TGCTCTACTA AGATGGTATC
   106261 CGATAGCTCC GAATGTCATA CCGCCATTAT CATCAGGTGA TACACTCGCA TAGTTTACGT
   106321 TTTCACCGAC TTCTCCAAGT ATGATAAGTT CATGAAGCAT ATTATAAAGA TTGTTTTCCT
   106381 GGTTAGCTGT CAGGGTTCCC ATACCGGAAC TACGACGTTT TCTACCGCCG AGAGATGACA
   106441 GTTTACCTGA TTTACCCTTA CCTGTGCTTA TAGCATAGAT AGAGTCTTTT ATTGTATCGT
   106501 TTGCGTTATA TATAGCGTTT GCCCTTGTAT CTTCTGGGTC TTGAATTATA ATGTCATTGT
   106561 TCTTCATACC TGTTGCTAAT ACGTAGTGTG GATTAGTGCT TCCAAAAGGA GTCTTTCCTG
   106621 AACCTGACTG TCCCATGAGA ATTACAGATT CACCACTTTT AAGTCTACGT CTCAACTCTG
   106681 CACGAGAATT TACGTTGCTA GTACGTATAC CCTTCTTACC AAGATAATCC GCAAAGTACT
   106741 CTGGATAAGT TCCTGCATCT TTCTCTTTGT AAGGAAGAGC AGCTTTAGCA GCATCTCTGA
   106801 CATCATATTT CATACCTCTT TCCTGAAGTA CTGTAGAAGC TACTACTGGA CCACATCCGC
   106861 TATCCGCTAT AGACTGAGTA TTGCTATCTC CAGAGATATT AAATCTATCG AGATAATCTC
   106921 TCTGATAAAG ATGTCCGTCT TCTCCTCTAC CATCTCCAGA ATACTGACTC TTGATATAGC
   106981 TTGCAGTTTC ATCAGACATT GGTTTTGGAG CTATTGCGTA TTTATGCTTG AGATTTTTAA
   107041 ACTCTGTGTT CTTTACAGTA GCTTTACCAG ATTTCTTCTT AAAGAGATTT GAGAAGAATG
   107101 AAGCTATCTT ACTCTTAGGT TTAGAACTTT CAGACTTTGA CTTATTGACA TTAGAAGTTA
   107161 CCGATACATA ACTTGAAGTA TTTGTACCGG ATACTGATGC ATTGCTAGAG CCTGATGTGC
   107221 TCATTGATGA TACTCCATCT ACTTCTTGTT CAAATACCGA GTTAACAGCA TCCTGGATTA
   107281 TTGCTAATGG AGAATTAATA GCTCTTCTAA TGAATTCGCT TAAACGATAT AGACTTGCTA
   107341 CAAACGTATT ATCTCCACCA GTACTAATAT CCCAGTACTT TTTATCTGTT ACATTTATCT
   107401 TACCAGAATT AATTCTGGAA TTAATCGATG AATTCATGCT CTTATATCTT GATAACTGAG
   107461 CGTCTATTGA TTCTGAATCG CCATAGAATT GACCGATAAA GTCATTTATA GGATTAATCA
   107521 ATATATTCTT AGCAGTCTTA ATAGGAGATA ACTTATCATT TGCTCTAGCA TTAGTAGACA
   107581 AGTCAGCCAT ACTTTCCTGA ATAGCTTCAT CGATAGAATT ACTAAAAGCG TCAGGATTAA
   107641 ATACATCTAG CCCCTGATTA GCATAGGCGT TTGTAGCTAT CTCTTCAGCA TTTTCATCAT
   107701 TGGATTTCTT TTTATTAAAT AGATTCTTGA CTCCATTTAT TGCTTTAGAT GCCTTATCTT
   107761 TTACCCAAGA CTTAACCTTT TGAGCCATTG TTGGATTAAT AGCTCTATTA AAATCTTCGA
   107821 TAGTTTCAAA GTCTGTTCCG TTTTCAGCAT TATATAGGTC TACGGCTTCT TTAGCTTCTT
   107881 CCTGACGTTT CTTCAGATTT TCAGCATAGT CGTTACCTAA AAAGTCAAGA ATTCCAATAA
   107941 GGATATTTAC AATTGTGCTT GCAGGAATAA TGCCTGCTAC AAGTCCCGAT ACTACGTTTG
   108001 TTAAACCAGC AAATAATCTT TCAAATGGAG ACACTTCTGC ATCGACTATA GAAAGAATAT
   108061 TTCTAGCGTT ATCCCAACCC GCAATAAAGT CTGCTACTGC AAATACAATC GCTAAGACAA
   108121 CTGTTGCTTT GCTTGCTACC TTAACAAGAG TTTCAACAGA CTCCATTCCA AGTTTCTTGC
   108181 AAACTCTTTC TGCTATTTCT TTTCCGACAG ATTTGAGTTT TCCTGCTAAT GCTTTCTTAC
   108241 TCATTCCTAT CTTTTTAGCA AGAGGAGATA ATTTCTTAAC TATCTTGCTA TTACCAAACA
   108301 GCTTTTCAAG GACTTCTTTA ATAAATCCAG ATATCTTTGT TATGAGTTTT CCTTTCTTAG
   108361 AAGCATCTCC CTTAGCTGCA GCCTTAGCTC CTGCTTCGAG GGTTTCTTTT ACTCCTTTTT
   108421 CTGCTGCTTC TTCGACTACT TCTTCTGCAG CTTCTTTTGC TGCAGTTTCG GCAACCTCTT
   108481 TAGCAGCTTC TGCTTCTTTT TTACTAAAGA TACCTTTAAT TTTCTTACCG ATTCCTCCGT
   108541 TAGCCCTAGC TTCAGCCTTT GCAGGATTAG CCGCTGCCCA GAGTTTTTCG CCTAGTGCTG
   108601 CAGGTGCATC GATAGTCTTA AACACTCCCT GTCCAACTTT GAATACTTTA CCGAGAACCG
   108661 GAATGTGACT CATAGCTCCC ATAGTCTTTG CACCGACCTT AGCAGCTACT CTTCCACCTC
   108721 TGCCAATTCC CGCAGCACTG TTTACAAATG AACGTCCCAT AGTCCGAAGT AATGACTTAC
   108781 TACCGTAGCC ATTAGCACTT GTTTCCTGAA CGTCTTTGTC TCTAACGCTT TGGAACGCCA
   108841 TATTATTAGC CATCACATCA GCGTAGTTCT GTTCAAGGAA TTCAGTTCCT ACACCTTTGT
   108901 ACTGCTTATA TAATTCAGCA TTTGCATTAT TTATAGCTAC GCCTTTCTTA CTTTCACCAA
   108961 TAGGTCCAGT TATAGCAGAC AGAGCTATAT TTGCTGCAGT TCCTCGTTTA TTGTCTTCTT
   109021 CTTTATATAT ATCGGAACCA ATTTTATATT CACTTAGTTC GTTTCCGGCT GTATGAGTAG
   109081 CACTTCTTGC AGCAGAAGTT ATAGATGAAT TAGCTTTTTC ATCTCCGCTC TTCCCAAATC
   109141 CTAATTTGGT TGTAGCAGCC TTAGCACCAG TCTTAATGAC TTCCCAAGCC GCTGTAAGTG
   109201 CACCAATCAT AATATCAGGA AGTTTTTCCA TTAATAGGTC TACAGCAGGA GGTAATACAT
   109261 CGTTTATAAT TACATCAGCT CCTGTTTTCC ACATATCAGA CATCCATCCG CCGGCAGTAA
   109321 ATAATGCTTC CTTAGTCTTA GGTATAACAG TTTCAACCAT TACCCTTTTG AATGAGTTAG
   109381 CAATGCCAGA AGCTATACCA CCTTCATATT CACCTGAACT ATTCTTTGTT CCGATAAGCC
   109441 ATGGTAAGAA TTTATCCTTT ACGAATGGTA CTATATATTT AGACATAAAG CCAACTGCAA
   109501 TCGGAATACC GGCAGCAACT TTAACACCAA ACCACACTTT ACCCATTCCT CTTATTATCT
   109561 TACCGATAAA CGACTTAGAA TCTTCTACCT TTTCAGCAGC TTTATCTGAG AAAGTTTCGA
   109621 CTAAAGAACC AAGCTTTGTT TTAATTCCCT TTATAGAATC GAAGAATGAC TTCTTTTCAG
   109681 CAGTCTTCTC TGCTTCTTCT TTAGAACCCT TTTTCGGAGC TTCCTTCTCC TCAGATTCAT
   109741 TTTTCTCAGA TTCATTCTCG ATAGGCTCAA GTCCGTCTTC TGCATAAGCA TTAGTACGTA
   109801 ATTGTCTAGC ACGACGCTTT TTACGTCTAG CTTTAGCTCT AGCTCTTTCT AATGTAGAAG
   109861 CATTAGCGTC TTCGATAGCT TTATCTCTAC GATTGTCGTA GTCTGTATTT CCTTCAAATC
   109921 CGTTCACATT ATGCTCGTAT GAAGAAATGA GCTGTTCAAG CTGGTCATTT GTAAGTGACT
   109981 TAATCGCTGT TGGAGATAAA TATGATTCAT CTCTAAACAT TCCAATTTCT GTCATCTTAT
   110041 TTATAAGATT AGCCTGTCTA GCTTCGTAAA GTCTATCTGT AGACACTTTA TCAGCAACAG
   110101 CGTTTTGAGC TTTTCTTGTA AGCTTAAACA CCGTTTTAGG AGCATTAACT GTACCTGATA
   110161 TTACAGCTTT AGCCTTTTCG ATATTCTCAT CATCCGTAAT CGCATCGAGA ATTCTCTTTT
   110221 TCCTACCTGT AGCCCTAGAA GCATCAGACA TGAGGTTTTG CTGAACTAAA CGAACACCTC
   110281 TACCCATCTT TCTAACGATT CCATTATTGC TTTCAGACAT TGATACGTGT CTCTTAAACT
   110341 CGTTATACTT AGATTTTTTA CGAATTGTAG ATAAGTAGTC TTTAAGTTCC TTAGGATAGT
   110401 ATTTCCACTT TTTAAGAATA TAAGCAGTTC CTTCATTGAT GACATCTCCG AGTTTAGCAG
   110461 CTTCTCTCTT TGAAAGCGAA ATAATAGTAT CCATTAAATC TGAATCGATA TAATAGCATT
   110521 TATTTCCGCT CCATTTGAAA CGGCAAACGT TATAAATCTT TTCAGCTTCA GCATCAGTTA
   110581 ATTCTGAGAA TTTAGCGATA GCGTCTTTAT CGATGTACCA ATGCTTCTTT GCCATATCTA
   110641 AGAGCATACG TGCTCTATCT TTATTCGATA AGTCAAATAA TACAGGAGTT AACTCTTCGT
   110701 TTAAGTTATC TTCATTATAT GCAGGGAATT TATATAATCC TTGGATATAC TTCTCCCTGA
   110761 ATCTCTCATC CTCCTGCTCA TAATATCCGG CATCGTTTGC ATGTTCGAGT TTAGATTTAC
   110821 GCTTAGTTTT TATCTGATTA TGTCTGGCAA CAGTCTTGTC AATTGTTTCT TTCATTTTAT
   110881 TAGCTGTAGC TTCAGACATT ACTCCATCTG CAACTTGCTG GTCTATTCTT GCTTTTCTAG
   110941 CCGAAGCTAT ATTCTCGGCA TTATCAGCAG AGCCAGACTG ATACTGGAGT AACTCATTAT
   111001 TCAATTCGAG CTGAAATACC ATCTGATTGA TAGCTTCTAC AGCATCAGAT ACAACAGTAT
   111061 TGCTTTCAAG AACCGTTTGG TCTTTAAGTC CTCCGGCTAC TTTAGCAGCT TCTTCTGTTG
   111121 TGCCATATTT TATATTTGCA GCTTCTTTAG AATTAATTTC AGCCTGAAGA GCTGCCATGA
   111181 GGTGCTTTTT CTCTTTACGG CTCTTTTTAG CGAAATTCTT AATTCCAAGC TTTTCTGCAG
   111241 TTTCTGTTAA TTCATCGTCT GTAAGCTTAT AAGTGTCCTG TTTGTTTTTA ATCGAATCTC
   111301 TCTGTTCAAT TAAAGACTGT AATTCAGCGA TAAGATTATC AGATTCTTCC TTTGTGAGTA
   111361 ATTCTCCACT AGCAGACTTA GTAGTTTTAA TCAGGTCAAA TGCTTTACTA TAATCCTCAT
   111421 CTTTGATAGC TTTCATGATT GCATTTCCAG CATTGCCTTT TCTAACTCTA AATTTATCAG
   111481 CAACTTTCTT GTCAATCGAA GCTGTAGTCT TTCTAAGTTC TTCATTAAGA CCTCTTTCAC
   111541 CCTGTAAATT ATACAATAAT GCATTCTTCA TAGTGGTTAA GTCTTCAGTA GAAGAATTTG
   111601 CAGACATAGC TTCAAGATTA GCATCTAATT CTTTATACTT ATCACCAACC ATGAAGCTTA
   111661 ATTTATGCTT CTGCCTTTCA GCATTTCTTT CGGCAGCTGT AAGATAATTT GCTCTTCCTT
   111721 TCTTAATCTG CCTATTTCTT AATGTGTTTC CTATTCCTGA AACTACTTTA CCGACAGCTT
   111781 TAAAAGGTAA CAGCATCACG TCTGTTATCT TCTTCGTAAT AGATTTACCA ATTTTCTTAA
   111841 GAGGCTCACC TATATAATCT CTAACCATCG CAGCTATAGG ATGTGCTACC ACATCTTTAA
   111901 AAGTATCTGC AATTTTATTA GGAATAAATG TGAATATGTA TTTGAGTTCT TCAGTTATTG
   111961 GAGTCATAGC TTCTTTAATA GGACTAAAGA AGTCTTCTTT AAGAGTTTCT TTTACGTGGT
   112021 CGAGTAAATC TAAGCCGAAG TTTTTAAGAG GGAATAACAA TTCATGTTTA AGAGCTCCAA
   112081 CAACTCCTCC ATCACGTTTA CCATTAGCAT CAGCTTCTCC AAACATAGCG TCTTTAAACT
   112141 TTTCTGTCGT AGTAAGAAGA CCGCCTGCTC CACCTACTAA TGCACCACCT ATAAGTCCAA
   112201 GAGGTCCACC TAATGCTAAT GCACCGGCAG CGGCTCCTAT TCCCATATTA GGAAGAGCTC
   112261 TCTTAATTTT ATTTCGGTTT TCTGGAGATA GCAGATTACC TTCTCCAAAT AACACGTCCT
   112321 GTGCATACTG AGTATTCTTA AAGAATCCTA ATCCTGCACC GGCAAGCATT CCTCCAATTG
   112381 GTCCTAATGG TGTTACAAGA CCAAGTACTG AACCGAGTAA AGCTCCGTTC TTCATGCTAG
   112441 GTAAAGATTT TGATATGTAT GGCTTAATAA GTCCATTTAC ATCTCGTTTA ATCGGATTAC
   112501 CATTTTCATC ATACTCAATT ACACTTCCGA AGAGAGCTTC ATTTATAGTC TGATTACTCT
   112561 TGATAATCTG AGTACTTATT GCTCCAAGAG CACCGAGTAA CGGATTACCC GATAAGAGTA
   112621 ATCCTGTTCC TGCACCTATT GCACCCTTAG CAAGCCCTTC AAATCCGATA TTGTCTTTGA
   112681 ATGCATCAGC TATTTTAGCC GGAGATAGCA TATTATTAGC TTTAGCATTG GTTGCAAGAG
   112741 ATTTCTTAAA CATTTTTTCT TGCTTATACT GTTTAGCTAT AGTCTTTTCA TCTGCCGGAT
   112801 TGATTACAGA GTCGCCTGGC ATAATTCTAT GGATAGATGG TCCAGATGTA ACCACGCTAG
   112861 CTGTACCGTT TTTATGATGA ATTATCTCTC CTGCAGACAT AATACTATCA ATAGGCTTAG
   112921 AGCTTCTATT CACGCCTCCT CTAGCCAAAG TAGGCATAAT TTCTACTCTT TTTAGTCTAG
   112981 CCTGTTCCAT AATCTGGTCA TATTCATCGA CATCGAAAGA GTCCTTATTA GCATATAATT
   113041 GTGTTAATTT TTCTCTTGTT GTATCATCCA TATTTGAATT ATCTGAATTA ATAAATTCAG
   113101 CGAGCTGATT ATCATTCTGG ATGAATGCTG TGAAAAATTC TTTTGCTTTA GGATTGAGCG
   113161 AATCAAGAAA TTCCTGACTT CTCATTCTAA GTTCGAATTT TCTTAAATTC TCTTTAAGCT
   113221 CCTCTATCTG TTCAGGTGTT CTGAGTTTGC CATCGTTAAG TTTCTCTCTT ATAGCATCAG
   113281 CCTTTTTACG ACGTTCTCTC ATAATATTCT TTGCTACAGT AGAATTAATC TTATAATTCT
   113341 TAAGAGCATC TTTAAACGCA CCAACCTGAG CGTCTGGCTG TGCGTCGAAT CCGGCTTGAG
   113401 CATCGTCTCT TCTCATTTTA GCTTCTTTTT CTTTGTCCCT CATATCGTTT GCACGTTTTA
   113461 TGAGTTCTTC CTGAATTGCT GTTTTAGAAG CTAATTCTTC TGGAGACATC ATGAGTGATT
   113521 CATTGTCGAG TTCGGCTTGA ATTTCTAAAG CTTCCTTGTT GATTTCAGTG TAGCGTTCTC
   113581 TAAAGAACTT CAAATCATTC TCAGCTTTTT CAAGTTCAGC TTTAAAAGCT TCACGCTGTT
   113641 TGTCTACAGC GTTAAACAAC TGTTCAAATG GATTTTCTGC CATTGATGCT ATGAGATTAG
   113701 CAACTGCTTC GTTGTCATTC ATTTCATCAA TTATGGCAGC CTGTCTTTCT TTAATACGCT
   113761 TAGCTTCAGA TTTATACGAT TCGATTGCCT TATTCTCGTC CTCGATAGCT TTCTTAAGTT
   113821 CCTGAGCTTT CTTTGCAGCA TCTATTGTAG CCTTCTGACG TTCTTCCTCG TTAGCATATT
   113881 CGATAACGTT ACCATTAGAG TTTAATCCTC TTTCGAGATT TTGCTGAATC TTGAGTTCAG
   113941 ACTCTTTAGT CTTTTTATTG ACAACGCTAT TTTTAATCTT ATCTTCCACA GATTTGCGAG
   114001 CAGAATCAAA ATCGTAACCA TCTACTTCCA TAAGTCTGGA TTCTATTGTC TTAACTTTTT
   114061 CTGCAGCAGC ATTTCGTGTT TCCTCATCAA ATGAATCGTC ATTAGCAATT CTCTTAAGGT
   114121 TTTCGTATTC TGATTTAGCA GTTTCAGACA TCTTAGCCTT TTTATATGCT TCATCAAATA
   114181 CTCTCTTATC AGCACCTCTA AGTCCTGTAG ATTTAACTTC ATGACCATAC TGTGTATCTG
   114241 ATATAAGTTT CTTAATGTTT TCCTCACCCT GAGCATTAGC AAACATGATT CCTTCTACGA
   114301 TAGACTCTAT AGAAATATTC TTCGCTTTAT CTTCATCAGA CTTCTGTTCT TGTTTAGCCT
   114361 TTAACTCAGC TCGTATTTCA GGAATTCCGA GAGCTTCTGA TGCTCTTTGG AAAGCTTCTT
   114421 TATAACTGTC TTTAATTCCT GAAAACTGGT CTTTCAAAGC AGATGTAAAC ATCTTGAACG
   114481 GAGAACCTTC ATCTCCTACA AGTTTCTGTT TAAAATCATC TAGCCATTTA CCAAGTGGAG
   114541 AGTCTTTAAA CTTATTCTTT AACTTATCCT TAGCATCTCC GAATATGTTT TGGAAGTTAT
   114601 CTTTAACATC GATAAACATC TTTGTTGTTT TATATTTAAG TAAGTCCATA AATCCGGCAA
   114661 TTGGCTTTCC GTCATCATCG ACCATCTCTG TACTTGTTCT ATAAAACAGG TCAAAGATAT
   114721 GCTTATCTGC AGTCATTATA GCTCTTTCCA TTATAGCTGA TGGAGTATCT ATCCAACTCT
   114781 TAAGCTGTTC CTTAACAAGA TAAGCCTTTT CTCCCATAGT TTCAGCCATA GCCCATTTGT
   114841 CTTTGAAATT GGTGAGTTCA CTAAAGCGGT CTCTGTACTC CTGGTCAGAT GGCTGATTAA
   114901 ATATGTCCTG GATTAGAGTC TTTTGTGATG CATCTCTTGT CGAGTTCATT CTACGTCTCT
   114961 GAGACTCCAT TTCAGAATCG TAAGTTCTTC TCATATTACG AGCTACATCA GCAAGTGAAT
   115021 CATCGTCCCA GAGTTCTACG AACACCTTAT TGTCAGGCCT ACGACGATAA CGTTCAACTC
   115081 TAGAATCATA ATATGATTCA TCTTCTTCTC TGATTCTAGC AAGCTTAGAT TCAGCAGTTT
   115141 CTTTCCGTTT AAACGTACCG TTAGAAGCAG AAGCTCTTTC TCTATATCCT TCAGGAACAT
   115201 TTGTACCTGA TGAAGAAGTA GTTTCAGTAG GAGCACCTCC TAATACTCCG CCTCCCTGAG
   115261 GATATGTGAT AAGACCTTCG TTCTTAATAA ATTCAATATT AGAATTGATT ATATTAAGAT
   115321 AATCATATAT AGTCTTATTA TACTTATCTG TAAGCTTAGT AATATTGAAG CCTTTGTAAT
   115381 TAGCCGTATC TGTATCATTG ATATGATTAT CAATCTTAAC CTTAGCTTCT TTTTCTTTAG
   115441 TTGGTTTTCG TTCAAGGTCT ATACCTTCTG ATGCGAGTTT ATATAGAACT GAACCACCCT
   115501 CTATATTTTT ATACATTCTA CTTACATAAG CTTTATTCTG CTGAATCTTA TTCACAAGAT
   115561 TCATTACAAC AGCAGGATTT ACTGTTTCTA TAGCTTTCCT AATAATATCC AGAGACATAT
   115621 CGTTCTTAAG ACCGATTTCT CGTCCACGTT TACCCTTAAG GTCTATGTCT CCGTTATCAT
   115681 ATATATATTT CATGAAACGC TTATAGTCGT CATCGAAAGC TACCTTATCA TCATAGCTGT
   115741 CAAAAACAAC ATTCTGCATA GCTTTCTTCA TCTCAGAAGT AAAGTCTGAG AAGGCTACTC
   115801 TTGGTCTCGA TGCTATATTA TCAGCAAATT CACCTCTGAT TGAAGACAAG CTTTTCCATT
   115861 TACCACTTTC GGTATCAAAT ACCATCTCTT TTTCACCAGT AAGAGCAGCA GTCATCTTTC
   115921 TTAAATAGTA CGGTATAACT TCTTCAAGGT ATTTTTTAGA TACTGAATCC CAAGATATCG
   115981 GACCCTTTTC TACTTTCAGA TTTACAGTTT TCTCTGGCTC TGTATCTAAT TTAAGAAGTT
   116041 TTCCGATAAA TCTTGTAAGT CCACTTCCGC CGGAGAAAGA ATCTTTTCTA GAAAGTGTAT
   116101 TCATTCTTCC GATAAATGCA GGAAATATAT TTCCAAGAGT TTCATCGAAG TTTTTCATAG
   116161 CCGTATTAAG AGTTTCTGGA ACTATCTTTT TGATAGCGTC CTCCATGACT AACTGCATTG
   116221 GATTAGCAAG CATCATTTTT ATAGCTGAAC TTCCTTCTCC CATCATTTTG TCCATTGACT
   116281 TGATGGTAGA TAAAGAAATA CCTACAGTAT CGCCGATAGC TGTATCAAGA TTCTTCTTTA
   116341 TCTGTTCGAC ATAGACCTTA ATATCCGGAA TTCCTCCAAA AGCTACATCG TTTATACGAT
   116401 TTGTAGACTT TCTTTTCTTT GTATATTCTT CCGGCTTAGG CTGTGTCATA GCAGCTATGA
   116461 GTTCAAGATT CTTATTCATT ACACCAAGAA TATTGGTTGT ATCGTTATAG AACTTAAGAG
   116521 AGTTATCCGC TATAGTATTC TGTATAGCAG CTACATCTTT AAATCCTTTA ACCATGTTTT
   116581 CGCCGACCGT ACTGATATTA GCGTTTGTCT GTTTAGCAAT CTCTATATTC TGCATATAAA
   116641 GCATTGAAGT AGATTCTTTG AGTACTTCTG CATTATTTGC ATTAGACTGA ACTACTGCTG
   116701 ATGCTATAGC ATTAGCTGAA ACTTTATTTG TCTTAGCAAT GGTTCTACTA ATAAGTACAT
   116761 CGCCATCAGT AAATTCTAAA GAATCTACAG TATCCGGGTC AAATCCGAGA CTAGATATTT
   116821 CGAAGTCGCC GATGTTTTTA AACATGTCTC CCCCGTACTG TTCATCGTAC GAATCCATTC
   116881 TAGCCTGGTT ATAAAAGTCA CCCGTTTTGA TGTCTGCTAA GGTATTCTTG ATTGCCATAG
   116941 AAGAAATCTC ATACACTGGT GATTCTTTAA ACTTAGTCGC TATTCTCTTA GCTGTACTCT
   117001 TATAATCTCT AAGGCTTCCA TAAACTTCTC GGAACAACTC GCTATTTGTT TCCTTAAAAT
   117061 TTCTTACATT AGAGTAATTA TCCGAGGTAG CATTGATAAA TGCATACTTT GTCGACTTAG
   117121 CTACGTTTTT AGCATATTGG GTTATCTTGA CCATACATAA TACCCCCTTT TGTAGTTATA
   117181 GTAATGTTTT GCTTAAGGAA ATTCATGGTT AGAACAAAAA AAAATAAAAG AGCGTCAGGG
   117241 AATTTACCCT GACGCAAATT TATTAACCTA AATACTTTAT CTGAACGTTA GCTCCGAAAG
   117301 CTATTATTTT ATACGTAGAG TCAGGAATCA ATCCTGTTAT ACCTTTTGAT TCTAAGTCAT
   117361 TAGTTGAAAA CTCTTCACTT TCATGATTAG CATTAAGATG AATGATTTCT CCTGTTCGTT
   117421 CACCATTTAT AACCAATTCA ATATCCGATG TATTTGTGTT TATACACGAC ACTACTTGGT
   117481 TATGTAATCC TAATGACCTA GACGGGATAT ATATTATTTC CCCGTCGTAA TACTTAGCTA
   117541 TTTCCGGGCA TTTAGATACA GCTTCTTTGT ATTTTTCTTC AAATGTCATA AACTTTCTCC
   117601 TTTATTATTG ACTGGTGGTA TATACACATC CGGCAGTGGT TTGAATGCAA TGACGTCTTC
   117661 TCTCTTACAA TAATAGTCAT CATGTAAGAG TTCATTCTTT AAATTATATA CTGAGTATGT
   117721 ATTGAACACA TCAATTCGAC GATTATCACG CCATTCATTT AGTTCATCGT CCCAAAACAA
   117781 ATCCATGACA TACGTCTGAT TCTGGTCTGT TCCATATCTG ATAGTGCATG AATACCATCC
   117841 TCTATAAGAA GGAATGTTTT CCGGAAATGG AATCCATGAT ATCTCATCCA CACACTTGTT
   117901 CAGTATTACT TTATGGTTGT TCAGTATTAG TTTGATTTCG TTTACTTCTC TTATAATTTG
   117961 TACCAAAGCG TATAATGATA CAAATACGAA AGCTACAAAT ATTATCATTA TAACGATTAC
   118021 TAAGTCCTTA TCTAGCATAT CATTATCCTC CAATTATCTA ATTGTGACGT CGAAAGAGCC
   118081 AATGGACAAT TTCGACTCTA TATTTTGTAG GGTATATCCG AAATCTTCAG ATACCAAACT
   118141 ATTAACTACG TCTTTTATGT CGTAGTTGAT ATTTTTGATT ATCTTCGAAA CGAAACAATA
   118201 TGAGCCTCTT GTATCATTGT ATTGAGACTC GTCGTACATA GCTTTAGTAG CTGAATCATA
   118261 ATTGTTTATA ATGTACTCGA GGGCTCGGTC GTCCTTAGCC TTTCTCGTAT CATTATATCG
   118321 GTTAGTGAGT CGTTTAATCC ACTCATCTTT AAGACTTATA TGAGGGAATA TGCTGTATAC
   118381 ACGCTCTACT TTGTTAGATA TAAAGTAATT TCTTACTTTA TCATGACTAG ATACGAATAC
   118441 TACATATCCC TGATTCGATA AATCGATAGC GGTCTTACAG TAATCTTTGT ACCATAATTT
   118501 GTTCGCATCT TTATCAAAAC ATGAACTTTC TAAGTCTATA TACTTATCAT TAGTCTTAGA
   118561 TACAGTAGAC TTTCCTATAC CTGGAAATCC TATTATTATC ATTTTTGTAC CTCCTATTTA
   118621 CAAAAAATTA GGGATAGCAT GAAGCTATCC CTACGCAGCG AATGTATTAC TTATTCTTAT
   118681 TCTTAATCCA GGATGGGCAA GTTGACTGTG CCTTAACCTT TGTAAACGCC GGGATTGTGA
   118741 TAGTTTCTCC TGTCTTAGGT GCCTTAGCAG ATACTTCAGG CTTTGCTTCC TGATACAGAG
   118801 TGCACTTGCT GTCTTCGCGG CTTGGGAGAT TTACTTTTCT TCCGGTGCTG ATAGCTGTGT
   118861 TGATGAAGTT CTTTGAGATG TCAATCATCT GTGAAGCTGT TGTATTTCCC ACATTGTAGT
   118921 TAGCAACGAG TCCTTCAGCT TCTGTCTTTG TCATACCTGT ACTTTCAGAT ACAACCGCTG
   118981 AGCATACGCC CTTCCAGGTT TCGCACGGAT TGAATACTAC TGGGTTACCC TTTGAATCGA
   119041 CGTTTGTACA TGCAAACGTT GGGTCGTTGA GCATAGCTCT CATGAGAGCT ACTTCATCTT
   119101 TCTGAGAAGC TTTGCTGCTT CCTGATGCTT TGATTTCATC GATAACTGTT TTAACATTCT
   119161 TTTCCATTGT TAATTACCTC CGTTTGATTT TATTTATTTT AGACGAGTTT CCAAATGGTC
   119221 TAACCAGTTT ACTCTTACCA TTCTTGGCTA TAATCTGGTT AAGTTCTTCT TTACTCATCT
   119281 TTATAAGCTC TTCGATAAAA GTTTCCTTAT TGTACTCCAT TTTAATCACC TCTTACAAAA
   119341 GAGTTATTTA TTAGATTAAA ATGTAAACTC CTACAGACTA AGTTTGCAGA GTTTGTCTTC
   119401 GTTGATTAAA AATAATCGGG AACCATTTAA GGTTCCCGAT AACGGACTTA TTTATACTGA
   119461 TACATATTGT TGCAGTCTAC CCAATATCTA TCAAGAGGAT TATCTAAGAG TATTGAAGTT
   119521 TCATTAACTG CATCTGTTTC AGTAAAATTA AGAGCTGTTA TTACATACGG TATATTACCC
   119581 ATATTCCAGT AAATGTCATA CATGGTAACA TCTGAACCAT TGTAACACTT GTCAGGCTCT
   119641 GCACCAGAGA ACATTGAGAA TCTTGTTCTA AGAGGATTTG TAACCTCTAT TCTATTGAAC
   119701 TTGTATCCAT ATTCTACTGG TTCGAAGAAT ACTTCGTATT TGAGTTTTGA AACAGCAGGA
   119761 TTAAATCCTG AGTTCTTAAG CTTGCTGAAT CCTGTGGATT CATTATAATC AACTTCGAAT
   119821 TCAAATGAGT ATAATCCATC ATTAAATCCG TTGTCAGTTA TAGTTAACTC ATCATTCATT
   119881 AAAGCACCCT TAAGCTGAGC AACCATCTGA GGAACTAAAA GTCCTTCCTG GACTGCCATT
   119941 GGTACTTCAT ACGCGTCAAC AATGGACATT TCTCCGAATG AGTTGTAATA TACCTTTTCC
   120001 AGTCGGCTAC CTCTATTATA GTTTAGATTG AACAGATATG TGCCTTTTAC CATATACGGA
   120061 TTATTCACAT ACTCCAGTAT CTGCTGACAC ATATTATAGT CCACGTCTAT TTCACTATTC
   120121 ACTTTCCAGT TGTCGTAGAA TAGAGCGTGG CTTATTTTAC CGCTGTTCCT GTCAACAGTA
   120181 TAGTCAGCAT GGTCAAATGA TGAATATACG TTGTTAAGAT ACTTTTCTCT GTACTGAGCG
   120241 GAGAACTCGA TTGAGTCCTT ATCGAAGCAG TCATTCATTG CTCCGAATTT GATTCTGAAT
   120301 AATGAGAATA CATCTTCAGA ACCGTTACTA GAAATCTGCT TAACAGATTT CAGTGAATAA
   120361 CGTGTAGACC AGAAATCGTC CTCATCAGGA TTTTCATTCG GGTCTACAAC TGTTGCATCT
   120421 TTAAGAGGCA CCATCATTAG ATATTCGGCA CCTTCTTTAC AGATATTATC TCGGAGATAC
   120481 TTTATAGCAT CATCTCCTTT GTAATCTGTA ACCTTATAGT CAGCAGCATA AGGTTTTTCA
   120541 GTAGTTGTTG TAACTTCTGT TGTAGTAGTT ACAGTTGTTG TCTCCGCTAC AGTCGTCGTG
   120601 GTTGCCTCTG TAGTGTTAAC CGTTGTAGTT GCTACTGTAG TAGGGACTGT TGTTACATGA
   120661 GCTGTTGTAA CAGGTGCAGA AGTTACTGAA GTTGTAGAAA CTGTTGTAAC CTCTGGAGCC
   120721 GGTGTTGTAG CTTCAGTGTA GTGTGGGTCG ATTGGACTAA GGTCCTTAAC GAATTCCTTA
   120781 GTCCAACTTA CAGGGCATGC TAGAGCGATA TTATAGTTTG AAAGAGTTCT ATCAAGAATA
   120841 GGTTTTATAT ATCTTGAATT GTAACTATTC ACGTTCATGT GCACTATATC ACGCTTCAGT
   120901 GTCATAAAAT CCATAACGTT TACTCTACCG TCAGAGTTAA CGTCGTAGCA GCCAAAGAGG
   120961 TCATAATAGT CTGATACTAT CATTTCTTTA GCTTTGACAA GATAGAGCTT AAGCTCTGAT
   121021 AGGTCTGTAA GGTCTACTTT TCCATCAGTG TTTATATCGG CTACACCGTA GGAATCTGAG
   121081 TAGTCGTATT TCCATTTGAT GATGTATTCC TTGTTATCTT CATAGAGCTT TTCCTCAATC
   121141 GGCATTTCGC TCTTGGTAAC AGGACTAAGT CCTGCTTCTG CTCTAAGAGT GTTGAAATAC
   121201 TCAAGAGCAC TTTCTTTTGT TGTAAGGTCT TCATTAAGTG TCCTTGTTGC AGACACTGTT
   121261 GTTGAAGAGG TTGCTGCGAT TATTAAAGCA GCCGCTACTG CTGTGAATAA TTTTTTCATA
   121321 ATTATTCTCC TTTCATAATT TAGGAGTTAT CTATTGATAC TCCTATGTAT TAATGGTATT
   121381 ATTCCAAACT AACAGAAATC TATAGCTTAA CTGATTTCTT CGCCATAATA ATATACAACT
   121441 CAAATCAAAT TTAAAAAAAA ATAATAATAT AAAAGAGGGC TTGTTTGAGC CCTCTTTTAT
   121501 ATCAAATTTC ATTCGATGAA TCATTATATA CCGAATTTGG TTTTGATTTC TATTTTTTGA
   121561 GTTCGGCGAT GACATCACCT AACAGCATTA AAATATCAGA ATCCGCTGGG TTTCTGTATC
   121621 TGCTACTATA ATAATTCGTG ACAAGGTCAA GCTCAAAATC CAGACGGTCA CGTACCTCTG
   121681 GGGTTGCTGT TTTGAACATT CTTACGATAG AACCGACCGC GGCTGCTCTA ACTCCCATAT
   121741 TTACTACTTC CTCTTCTTCT TTTGAAAGAG TTTCCTTTAT TCTTACAGAA GTTTCACCCA
   121801 GACATATGTC GAGTTCTGAT ATCTCGACAT TTATAAATCC TTTTGATGTG CAAGGGATAA
   121861 CTAAATTTGT AAATATAATC TTCATATTAA TACCTCCAAG TAATTAACCA CCGCATCTTA
   121921 GGCTTTCTTC TTATTTTATC GATAAGGGAT GCGATATTCT TGTCCTTACC ACATTGATAG
   121981 TATACAATTG AAACTTAAGT TAAAAAATAG TTACGGATAT ATTTGGTTCC CTCAATATCC
   122041 ACATTCACCG ATGATTAAGA TTAATCCCAA TCTTCTTCTT TTGGTTCGAT TTTCTCAAGA
   122101 ATCTGCTTGA GAAAAGCGGA CATTTCTTTG TTAGACTTAT AATAGTCCAT AACTATTTCA
   122161 AGCTCAACCT TCAGCCTTTC GGCTTCCGGT GCAGATGCTT CTTTTATAGC TTTAGTGATG
   122221 TTGCCTATTG CATTCGAAAT TGTCTCGTTG GCACTAACGC TGTTTGGTTC CGTCGAAACT
   122281 TTTATTGTGC AGATGTTTGA TTCTTCAAAC ATAAAGCTAC CAGGCTTTAC ATCGAAAAAT
   122341 CTTGTGTAAT TTGCTACTGC AAGGTTTGTA AAGATAACTT TCATTATTAG TTCCTCCTTA
   122401 GAACTCTGCC CTCGCATCTT AGGCTTTCTT CTTATTTATT GATAAGGGAT GCGATATTAT
   122461 TGTCCTTACC GTCATAATAG TATACAACTC AAATCAAGTT TAGAAAAAAA AATAAGGATG
   122521 ACCCTACGGT CATCCTCTTC TAATTACCTC ATTATGTATC TGTGGTTAAG CTCATACGTC
   122581 ATCATGTAGA AATCGTCTTT TATACCTTTA ACGGTTGCTG CCGTAGCTCT ATCGAAATCT
   122641 ACATAAATTG CAATGTATCC ATTCCCGAAA TTTGGAACTG TTCCTCTGTC TACTCCTCTA
   122701 ATAACATACG AAGCATTACG TACATAATAC TTATTAGCCT CATACATCCG GTATATCTGA
   122761 CCGTCAGACT TTAAGATGTT TATATTTCCC ATTTTGTTGA TTATGTCGAA TTCTTCATAT
   122821 TTATGATTGC TCATCAATGC GTAGGATTTA TCATCGATTT CGATTTCTTC GTCATCAACC
   122881 ATAAAACTGT TGATGTCTCC GTTATGACAG TGTTTAGATA TCCTTTCGAT GTCTTTTTCG
   122941 GTTACCCATT TTTCAGAGTA CATAGTTCTT CGGTTTAATC TGCTTCCTAG GCAGATTCCA
   123001 GAAGACACTG TGTCGATGTT ATTGTCGACG ATTGTAACCG ATGCACCGAT TACTTTTGAA
   123061 TATATGGTAT CATCATCACT ATTATAACGA GTGATAACAA TACCATCAGT CTTTATTTGA
   123121 TTATACGTAA TCGTATTAGG CTCGATGCCC TTTTTAGATT TTACATTCAC AATAATATCT
   123181 GCCGGTCCTT TTACCACTTT ATCGATTTTG TATTTCTTTA AAATATTTTC TTTCATAAGA
   123241 TTACCTCCTA GTATTATGCA ACTCAAATCG GTTATAGATT AAAGAGATGA GTAACTCATC
   123301 TCTTTAGCCA GCTTATTAAG CTCATGGAAC ATCATGTAGA AGTCGTCCAT GAGATTTTTC
   123361 GCTGTAGCAT TATCAGCTTT ATCGAAGTCA ATATACACAT TGATATGTCT CCGAGGGTCG
   123421 ATGCGTTCTA CATCGCAACC GAAAAATCGG ATGTCACCTG TGATGACATA TGAAGCATTA
   123481 CGGACATATA GTCCTCCCAT TTCATATATA TGACCATCAG TCTTAATCTT GTCATTACCA
   123541 CCGAATACAA GATTGTCAAT ATTTGAAACA GTTATAATGT AGCCAAAATT GTTTAATAAT
   123601 TTACTAGGCT CTTTTACATT CGGTAAAGGT TTGAATATAA CTGAATCAAT ATTTCCGAAC
   123661 CCACATCTTG AAGTTATCTT CTCGATATCG GATTCGGTTA TATGCTTATT AGCATAAACT
   123721 TTTCTTAACG TTACCTTGCC GTCATTGAAT TCTTCAACTA TCGTAACATT GGCACCGATA
   123781 ACTTTGCTGT CTACGTTTGA ATCCTTTACT CTATCTATAA GGATTCCATC AGTCTTTATA
   123841 CTGATACCGG GACCTCCAGT AATTGTGATG TTTGGGCTTC CCTTAATAAG AGTCATTGCA
   123901 TACTTCTTTA AAATATTTTC TTTCATTGTT TACCTCCTAG GTATTGTACG CCCTCGCATC
   123961 GTAGGCGTTT GTTTAGTTTA GATAAGGGAT GTGATGTTCT TATCCTTACC GCATTGATAA
   124021 TATATGATTG TAATTTGTAT TACAATCACA AAAAAAATAA TTACGGATAT ATTTGAGGGG
   124081 ACCGTACGGT CCCTCAATAT CCTTAGACGA TTGGGATTAA TCCCAATCGT CTACTTCTCC
   124141 GACTTTTATG AGAACCTTCT CAAGAAAGTC TGTAATGTCT TTGTTAGCCT CGAAATATTT
   124201 CATGACTATT TCAAGTTCTA ATAGAAGTCT ATGCCTTTCG GATGTCGGAG CTTCGTTGAT
   124261 AGCTCCGGCA ATTGTTCCTA TTGCATCTTC GATTGTGCCG TTTGATGCAT GGGAATTTGT
   124321 TCCCGGAGCT GATATCACCT TCATTGTACC AATTTCTTCT TCAAATATAA AGCCGCTAGG
   124381 CTTCACATTT GTAAATTTTG CTGTCTTTGA TGTTGAAAGT GATGTAAAAA TGATTTCCAT
   124441 AACAAGTTCC TCCTTTAAGA ACCTCTGCCC TCGTATCATA GGCTTTGTTT ATTCTTATTT
   124501 ATTTTGATAA GGGATGCGAT ATTTATTTTC CTTATCACTA TAATAATATG TAAGTAAAAA
   124561 GTGAGAGTTT GTCATTTTAT AACGTCAACA TTTAATGTAA TATATTGATG CAAAGGAGGT
   124621 TAATCTATGA AATCACATGT ATCGGGTTAT ATTATTACGG AGAACTCCAT AAAGTCCGAA
   124681 TCAAGTGTCA TAGGCGATAA GAATGATAGA CTTTTCGCCC GTGGTTATCT TCAGGACTTG
   124741 GATGTTGTGA ATCGTAATAC AAGAATATAT ACAAAAGAAG AAATGGACCC AGACCTCTAT
   124801 TCTGACCGTA TTCAGAAAGA GCTGATTCCT ACAGGAAATA TGAAAGGTGA GGCTAACCAT
   124861 CCTCTGGATA AGAGCCTTGC TAGACAGCAG GTTGTCGACA TTGACAGGTC TGCTGTTGTA
   124921 TACCATAAGA TATGGCGTGA AGGTAATCTC ATATTAGGAG AGTATTGTGG TACAAACAAC
   124981 AGTCTCGGAG ATTATTTCAA TAAAGACCTG GCAAGCGGCT ATAAGCCATC ATTCTCTCTC
   125041 AGAGCTTTAG GTTCTATCGA AACCGAAGGC GGAAAGAGTT ATGTAAGAAA TATCAGAATA
   125101 ATTACATACG ACTGGGTTAT TCTTCCGTCA CATAAGATTG CATATACTCA GAAGATTATC
   125161 GATAATCCGT CAGCTACAAC AGAGTCATCA ATGCCTGATG AACTTCGTAC AGAAAATGCC
   125221 TCTATTATTC AGGAAAATAC TATTCCGATT ATGGATGCGT CTGCTCTGTC GTTTATCAAA
   125281 GCTGAATCTG CTAATATCAA GTCTGTTCTT GAAAACTTCG ATGTAGCTTA TTCTACAGCT
   125341 CAGTTAATCA ATGAAGGCAG CTCTGTTGCT CTCACAGACC CTCTCGGCAC TACATTCGTA
   125401 GTAAACGTAG AAGAGTACAT AAAGAGACAG TATATGGACG ACTTACTCAG ATAAAAAAAA
   125461 TAAACGGGGA ACGTGGTATG CGTTCCCCAT TATTTTAGTA TCAGTATTTC TGAGCGAATG
   125521 GATATACCAA AACATATCCT AAAGCCATAC ATACATTGTT CCACTTGTAC TGGTCTCGGA
   125581 TATCAGTGAG CATATCGATA TCGATATATC CAAAATACTG TTCGAGTACG CTCTTGAATC
   125641 TCTTTATGAA TGCAAGAGTA TTCAACTTTA CTGCATTCTC GATTATCTCT TTATAGCCAT
   125701 TGTCAGTTGA GTATTTACTA GCATCGGTGT CTATAATGAG ATGAACCATT TCATGAACCA
   125761 CGTTATCAAT AATAAGGGTA TTAGTGACGA TGGACCCGTT ACCCATATTC ATATGATTCA
   125821 TTATTCGCTC AGCTACGGTT CCGAAGAACT CTATGCTGTA CGAACACACG TTATAGTATA
   125881 TATTCCTCGT TTCATATGAA ACGTAGGAAT AGTTTCGTTT TCTATCTTCT ATGTAGAAGA
   125941 TATTTCCATT TATGGTTCTA CCATAATACT TTTCAAGTAA TGGCTGAACC ACTCTTACTA
   126001 CAGATATATA CATATCTTTT AAGAACTGAG GAGAGTCTGG ATAGGTGAAT GTGCATCGGC
   126061 TAATATCCAT ATTCTCCGAC TTAAAATATT CATTGTACAA GTGTACCACT TCCTTTCGTG
   126121 TATATAATAT ACAAGTATAA TTCGACATTA ATTTTAGGAG GTAATTTATA TGAATAGAAT
   126181 GAGTGACCTG CTTAACAAGA TAGAGCGTAG ACTTGGTTTC TTGGTATGTA AGTTACCAGA
   126241 AAATATAGAT AAAACTCACT GGGCAGAAGA TGTGATAGCA ACAGATACGA TTCCTGCGTT
   126301 TTCAAGAAAC TTCCCTCATC AGATTACAGT GTATCTTAAT AGAGATACCC CAAGAGATAG
   126361 AGATGGGTAT TACCTCATAA GTGAAAAGAT GACTCAGGGT GCAAATATTA TAGGTCTTAA
   126421 AGACATCAGT TGGATAAAAA TGTCTCGGAA TTCAATATAT AATGCTTCTT ATGGATTTCC
   126481 AAGTGTGTTT AACGATGTAA CCGGTAATAC CGACTATACA TTTGATGATG TAGCTATGGC
   126541 TCAGTGTACT GCTGACCTGT ATTCTACATT CCAGACTGCT ATCATTCCTG ATTTCCAGTA
   126601 TCCTAACCGG ATTAAGTTCA CAATGACAGG ACGTAATGAT TATCAGATAC CTTACGATAA
   126661 TTGTCCTATA GACTTATTCG TAGAACACCC GCTCAATCTT ATGACTATCT CACCAACAAT
   126721 GATGAGATGG TTTGAGGACT TAGCTACCGC TGATGTAGCT TCGTATCTGT ATCAGAATCT
   126781 TAAGTACTAT GATGGACTTG AAACTATGTT CATAAACGTA GACTTGAAAC TCGATGAATT
   126841 AAGAGACTGG GCTAATAAGA GGGACGATAT AATCAATTAT CTTGAAGAAA ACAGAGTATC
   126901 TGCGGCTAAT AAAAATCAGC CTATGATTTG GACAATATAA AATGTCCCCA TACCCGTATT
   126961 GGGTATGGGG AATCTTTTTA TTAAAATGAC ACGATATTAG TGAAGTTAAC AGTATCACGT
   127021 TCCTGTCTTT TGAGACCTAT ATCATCTGAC GGGAATGCTT TCATGTTATC ATTGATAATC
   127081 TGAGTGTAGT CGATAAATGG AATACACCAT TCTGGAACAG AACTATCCAC AGGAATACCT
   127141 ATATAATTGA TTTCAGGCTT GAATGCAGAT TTAGGAATGT TTCCGTTAGC ATCAACCTTG
   127201 TTAGGGTGAG TCTTCTTGTA CGTTTCGGTT AGAGAATCGA AATATTTCAG AATATTCTCA
   127261 TATACTTCCG GGAAATCGTC TTTAATCTTA TCGACAGTAG ACTCATTGAT TACAGTATTA
   127321 ACAAGAATAA TAGTGTTACG CTCTGTTAAG TCTATAGCAG GGTCTGTTCT ACGTCTTACA
   127381 TTCTCGTATA CATACGCTGA GCGGAATGTG TAAGGAAGTT CTTTCTGATA TCCTCTCATA
   127441 GACTTAATAC GTGCCGGTTT ATAGTAATAC GTATCACCTG CACGGAGCGA GTTATATATC
   127501 TCCTTTTCAA CAATACTCAA TTTTTCTATA ATCCTGAACA TATTCAGCTT ATCGACATTG
   127561 AGTACATCAT TGTAGAGGAT TGCTTTTACT TTATTCTTTG TTCTTTCAGA TATGATTGAC
   127621 TTTGTAACAA TCATACCTTT AATATCAAGA CAAGCATCTT CAGGAACAAG ACATTCTTCC
   127681 TGTCTTTCCT GTATTGTAGC GTAAGTCTTA GAAGTTGTTT TAATAAGACT CTTCTTAAGA
   127741 GCAAACTCGT TCTTGAGAAT AATGATACAA TCTGAATCGA GTTTCTTGTT TGTCTTATTG
   127801 AAATCTCCAT CTACAGTATT GAATATATCG CAATACATTC TCATGTATTC TTTTTGTATT
   127861 CGGTATACAA TATTAGACAT AATATTTACA ATCGAAATCT TGACACCACG TTCAGGTCCA
   127921 ATCTTTTCCG GATTAACAAT GCATTCTCTT TCGATAATCT CATCAGCATC ATAGTCAAAT
   127981 CCAAGATTTT CGTTGAAGTA TTCGCCACAC TTAGTAGGGT CAAAATGTAC CTCTGGGAAT
   128041 GGGTCTTCTT CTTTTTCTTC GGTAACTTCA TCCGTAATTA TATGTCTTAA CGGAATATCC
   128101 ATACCCTTTA TTCTTGAATC CAGATATCTA TACCAACCCT CAAGTGATAC AAATGTAGAG
   128161 TCTGTATCTG TAAGAATGGA CACGTCTCTA ATCATTGTTC TTGAACGTAC TGTAGCGTCC
   128221 TGAATGATGT ATGGGTGATA TACATATTCA TGAAGCAAAT CGTACAGATA ATCCATCTGT
   128281 TCACGAACTT CATCAGGAAT CTCATTCGGG TCCATATATA CAGATGAGAA TCTGCTCATT
   128341 ATATCTTTGA GTACATTGAG CACATGCTCA TTATCGCAGA ATGAGTACAG ATTGTTTCTG
   128401 TAATATAACC TGTTGATATC TTGCTGAGAT AGCTGTCCGA GCATACGTCT TAACAGCTTA
   128461 ATATGACCGA ATGTAGGAAT ATAATTAAAT CCGCAAGTAC CTACTAATTT AACAAGACAA
   128521 TCGTCTATGT CTATATCTTC ATCAAGAACA ACACTATCAT CAAAGCATCT CTTTTCTGAG
   128581 CACACATCAT TGATGAATTT ATTTATCTCA TTGAAAGATT CAAACTTGAC ATTATTAGAC
   128641 AGGAATTCTT CAACCATCAT GATTGCTGAT GATATAAGAC TTCTACCCTG AGCTGTAATA
   128701 CCGTTAGCCA TATAATAGCT ATAGAATACA GAAGTTTCAA GACCTGATGC TCCATACATG
   128761 GCATTAGCAC AGACTTTCTC GATTAACTGG AAGAGGTTAT ATTTAGCAAA GTCTGATGAG
   128821 CCCTTAGGAT ATGACTTCAT CTTTTTCTTA TATCCGTCAC GGTTTACAAT AAACGAGTCT
   128881 ATAAGCTCAT AGAATGGGTT AGGTACTGCA CCGTGATGCT GATATAGTGT ACCCGATGCT
   128941 GTATATATCG GCTTTCTGTC AAGCACATAG TTAACTAACT TAAAGGCTGT TGTAGCCTGA
   129001 GTCTGATGAG TATATGAATT ATCTAACTCA GCTTTCTTAT CCTGAAATCT ATTGAGTATA
   129061 GAATAATCTA TAGCCTCAAG TAAATCATCC TTTGAAAGTC CCGGAAACAG TCTATGTAAT
   129121 CCAGGAAGCA TTTCTTGTTT ATATTTAATC ATAGCCGGTG AGTTGCATAT AGCTATATTA
   129181 CCTACCGTCT GTTCAACTAT TCTACTCATA AAATAAGCAC CCTTTCGAAA ATAATATTTA
   129241 CTTTTCAGTT CAGAAATTCA TAACTTTTAA CATATTACTA ATATGACCAT TAACTGGTAC
   129301 ATAGAATAAG TACTTATTGT ATATATCAAT AAAGGAGGAA TTTTATTATG GGTATTTATA
   129361 CAGAAGCTCA GTCATTATAT TCAAGAGGAT TTGATGATGA CGATATGAAT CTCGGAACAG
   129421 AACCGGAGCT TACTAATGAG GAATTCGAAG CTGTAAAGAA TAAGGTGTAC GAATGCATGA
   129481 TGTCGGAAGC CCTCAATAAG ATGTCTGACG AGGCACGTTC TGCAGTTCTC GAATCTGAAG
   129541 AATTTGAAAT CATCGCTGAA GCTAAGAAGT TCAAGAAGAA GACAATTGTA AAGCTCAATG
   129601 CTAAGGACGA CCTTGCAAGA CGTGAAGCAC AGGCTGCTAT TATCATTGCC GGCGAAAGAA
   129661 ACGACCCGCT CTATGATAAG CTCGCTCTCA ATCGTGTTCA GGAAAAGAAG CTTCTCAAGA
   129721 TGATTCATTC TAAGTACAAG AATCAGGCTA GAAAGGCTGC AAAGGAAGCT CAGAGAGACT
   129781 ATGTTAAGGA CGTAAACAGG TCAAAGGTTA TGTCCACTAA GGACCTCCAG GCTACAAGAA
   129841 GAGTTGCTGA ATAATCCGGT TGAATGGGTA CACTGTAATG GTGTACCCAT TCTCTATTTC
   129901 AATCTCAAAA AAAGTATTTT CCAACAATCA AACAAACATT GACGTAATTT TAAAGAAATT
   129961 ACGCACTACT ACAAGTAGTG TTTGAGTGAA ACCCAAGTGT AACTCAAACA CTACGTAGTG
   130021 GTAGTCAATG TCTACATTAT TCCACACCCT AATAATTTCA CTCAATCCAT AACTGGATTG
   130081 AGTGGTTTAT TTTCGTCGTG TGTTCTAGTT CTAAATGCAA ATAGCGTTTC GTTCGCTTCG
   130141 CTAAGGCTAC GCTTACTCTA CGCTATTTGC AATTGAATCT ATAATTGTAT ATTATATCAG
   130201 AGTAAGTAAC CTTTAAATAA TTTTTATATA TTTGAAAGGA GTTTATTATG AACACAGGAA
   130261 ACAAGAAAAT AATAGCTATT GAGGGTCTTG ACGGAGTAGG TAAAACTACA TACTTCAACG
   130321 AACTCAAAAA AGACCCACAG TATGAAAGGG CTCTCTTCAT TCATTTCCCA ACAGAAGATT
   130381 CTGAAGCTTA CCGGCTAAGA AAAATGCCTG ACTATGAAGT CTCAGAAGAA GAACTTCAGG
   130441 TTCTTATGCT CGAAAATATC ATCAAGAAAA CAATCGAGTT TCTTGAAGAT AATACTCACG
   130501 AAGTAATGAT TTGTGACAGA TTCCTGTTCA GCAACTTCGT ATATAGTATG AATAAATCTC
   130561 TTAGCGAGTT CAATACTATA GCGAAGAATA TGTGGGAATC CGAAACTCGG AGGTATGACT
   130621 ACCATTATCT CAATAAGATT GTAGAGTACC GAAGAATCCA TTGTCCGGAA TATATCAGAT
   130681 TGGCTCGAAT ATTTGATAGA ACGGACAGAG ATAACAATGA GAATGAGCAG TATCAGTCTA
   130741 AGTTAAAGCA GCGTTATGAT GAAGTAATGT CAGACCCAAA CACATACGGC TACTTCAATA
   130801 TGTCTAGAGA TGTTATAGTT GCTCTTGACA ACGTTTACAG TCTTGACAGC GTTTATACGA
   130861 TGAAAGAGTT AAATGATGAC GATGAGTGAA AACTCATCGT CATTTTTAAT AATCACCCAC
   130921 AAGTTTAATT TAATGGAGGA ATAATTATGA ACAAGGATTT CGAAATCGTA TTTGACAAGG
   130981 AAGCACAGCA GAAGAGAATG TTTCACTGTA CTAGAGGCGG AGTAATAAGG AATAAGACTA
   131041 TCGCAGAGAT AGCTCCTAAT AAGTTTATTC CTTGTATCGC TGACGATACA ATATTCGCAA
   131101 GAGTAGAATA CAAACTTAAC AAAATGGGAT TTAACTTAAC TAGCTACTCT ATCCCTAATT
   131161 TAGCAACAGA CTTACAGGTA CTCGAAGTAA CGGGCACAAA CAACCCGATG GCGGTTGTAA
   131221 AAGCTGTAGC TAAAGCAGGA ATGAAAGCCG ATAATATCAT ATCCATAATT ACGGAAAATG
   131281 AGCGTAATGT AGTTTACCCT GAAGGTAGAA CTATTGTTAT GCTTGATAAT AAACTCTCAA
   131341 ATGAGAACAT GTTCGGCATA ACATTCCAGT TAGACGAATA TATTGATAAA AAAACCGAGC
   131401 TGCTACTTTC TGATATATTA GAAAAAGCTC TTGATAATCT TTCAGGTGAC GAATGGAATA
   131461 CATTCATATT ACCGAACACA TTTGGAATAT CAAAGCCGTT CTATGCTAAT AAAGCATTAT
   131521 TCGAATCTGA AGATGAGTTT TATGACGCTA TCAACGATTC CGTCAAGAAC CTTGAAAATG
   131581 TGATTGACAA GATTTATGAA ATGCTTAAAG TTATTAGCAA TTCCGTCAAG AAGATTGACA
   131641 ATGTAATTGA TAAGCTTGAC GAAATGTTGG AAACGAGCGA GTCTAATAAC AGCTCTACAG
   131701 CTCTTACGGA TGTAAATATC GGATTCTGTT TTCATGATTT AGAAAACACT ATTGAGCAGG
   131761 ATATTCCACT TACACCATTT ACAGTCAGCG ATAAGTTTGC TATCGAAACC GAATGGGATG
   131821 GTACTGTTAA AGACATAATT CCAAAAACTA TATATCCTAT AATATGTGGA GAACCTGACA
   131881 ATGAGCATGT CACTGCTGAC ATTCTTAATT CAGCTATGCC GTTGAATAGA GATGCTAGCA
   131941 ACATTAGGAC TATCGATTCT AAAATTGCGG AAATAATTAA TAATATACGC AAAAGCGATA
   132001 GCGACGATAT TGATAGAAAG GTGGAGATTA TACTCGGAGG ACAAGACGGA ACAAAATATA
   132061 TGACAAATAG GGTTTTCGCG AATAACATGT ATAAGGCTAA GGTAACAATA ACTGCAGATA
   132121 TCAACACAAA CGACGGTGTT AAACCGACTC ATAATGCCGT TAAGATGTGT GCTAATCCTA
   132181 AGAGTAAAAA TCCTAAATTA AGAGCTTTTC GTGCTGTAAA TAGACTATAT ATAGACATCG
   132241 ATACTGATGA ATTCTTTCCG TGTGGGTTGA CTTACCTTTC ATTTATGCAT CTAGCATACG
   132301 ATATAAACAA GATTATATGG GACAATATAT GCAATCCAGA CCCGTCAAGC GTTGTTTACT
   132361 TATGCGACAG CAATGGTGGA GATGTAGAAA TAAACACAGA AATGTATAAT TACGTAATAA
   132421 CTCACTCATT ACTAGTACTC AACCACGATT TAACCAAGAG TAACCAGTTC GAAATAAATA
   132481 CTAAAATACA TGCTATAAAT AAACGACCTG ATAGTATGCA CGTACCAATA GTTATTCCGT
   132541 TCGAATTTAA AACTACGATA GTATTTGAGG ATTATATGCA CGATGATTTA GACGGCGATG
   132601 GATGTGAAAC TGTCTGATAA ATATCTATGA TGCAATGATA AACGCCCACT ATAGTGGGCG
   132661 TTTATTTTTT GTCTACGTGA ACTTTATATT AAACGAAAGG AGGAAACATC TATGACAGAT
   132721 AATATAATTA AGCTAAGAGA AAATAGCGTT CCAGATATCG AATCTATAAA CTATGGCGGA
   132781 AATCCGACCA TAGTCTCACC TAATGCGGAA CATTGGATAT CACTGCGACA GACTCGTGAA
   132841 ACTCTTGGTG ATATAGACAC TTACATTTCA TTCATTAAAT CAGCAGTATC ATTATTTAGG
   132901 TCATCTAAAG TGTATAAAGC ATATAAGGCT CATTTAATTG ATTTAGGTCT GGATAAGTGT
   132961 CAGTACTTAT CTAATCTTCC AACAGCATCT CCTGATGACA AAAAGTCTCC GGTTACCATT
   133021 GAGATGAATC ATTGTATATT AACAATATTC GATGTAGCTC TTATAATATG TGAACACACT
   133081 TTAAATACAT ACGGTTCTAT AGCTACACCT GAACTTGTTA TGTTATTGGA AGAAGAGCAT
   133141 CGTGACCATC GTGTACCTCT TGTTATGATG TGTAAAACTG TACATCAGGC ATACCATTCG
   133201 GACCCGATGT TTTATGTACA TCCAAATCTT GTATTTGGTA AATGGTGGGA GTTCCTCCAG
   133261 AAATATAACA CAGGAATTAC TCCAGATATA GCAGCCAAGA TACTGTTTTA TATAAATAAA
   133321 TCTGAAGAGG AGACTTCATC TACAGATAAC GGGTTACTAC AGATAGCAAA TCAGATACAA
   133381 GATTGGGGGT GTAAAAATGG TGGATATATT AATCTTGACT ATAGTTATAA TGCTGGCATC
   133441 GAGCAGTATA CTTAGTTGGT ATCTTGCTGT TAATCACGTA AGATTACAGC GTGATAGATA
   133501 CGAGCTTGAC AAGTACGACC TGAATATCAA TACTGATATT AAGCTTGGTC AGCTTGACGA
   133561 ATTCATCACA ACTACACTTG ATGAATACAT ATATCAAAAT ATACCGGCTA ATTCATATAT
   133621 AAACCAGATA GAATGTAAGA AGCTGATACG TGAATGCGTT GATATCATAT CGAGCCGAAT
   133681 GACTCAGCCT CTGAGAGACC AGCTCTCTAT ATTCTACAAT GAGGAAGCCT TAGATGCTAT
   133741 AATCGTTGAA AAGGTCTTGG TATACGTAAA GAACTTCGTT AACGTACAAA ATGCGTCTAC
   133801 GGTTAAAACT AAGTAGGTGA TATTATGTAT GAACCGAAGA TGATTTATTC CGACAACCCA
   133861 TACATAGATG CGGTTGTATA TTACACTAAG TATCTGATAG TACATTCTAT TATAAAAGAT
   133921 GAAGAAGAAG CCGATTCAAG AGAAACCATA GATTCCATCA GAGACGGTGG AATCTATATA
   133981 AATAATCTTA GGTTAGGTAG ACTAAGACCG GACCAAGATA TCGACATTAT CAATGAACCT
   134041 AAGTATTATT ATGCCAACTC CAATTGGAGT CATTATATCG AATTGAATTC GTATTACAGG
   134101 ACTTTAGCCG GATATCCTCC TATTCCTACA ATGGAGCAGA TTATCGATTA TAATGCTAAC
   134161 TATAAAGACC TAAAAGGTGG TCGTATATAT CATATAGATA TATCCGAGTA TAAAGAGCAG
   134221 GTTCAAAATA CCACAGGAAT ATACGATGAC GTCTATAAAT ATCCTACATA TCTTCACGAA
   134281 GTATCTAATG AAAAGATACT CAGAGAATTA GAAAATATGG GTGTCATCGA GAATGCTAAG
   134341 AATGAGCATT ATGGAGACCC TAACTACGAA TATCTCAATT ATATCGGTGT AGATAAATCC
   134401 ATACCGATAG AGATATCGAG ACAAGCTTCT AAGTTTCAAA TGATACATGT ACCACCGATA
   134461 CCAGAAGAAG ACTATAATGA TATACGGCAG AAGTTTGAGA TATTATATGA GAAAAACAGG
   134521 CTATATGTAA TGTCTGCTGT GTATAGTGAA GCTATGGCTT TCGGAAACAA GTACTATGAT
   134581 AAGTTCATAA TAATTCTTCT TAAAGTCATG ACTATGATGG ATATGATAAG CGATGTGTTT
   134641 GATTATCTTA TCCATAAAGA TATATTCGAT TCAAGAACGA TTCGATACTT ATTTGAATCT
   134701 TATGGTGTAG ATTACTATTC TGAGATTCCT ACAAAATATC AGATAGCTAT GCTCAAGAAT
   134761 ATGAATACAC TTCTCAAATA TAAATCGACT AATAAAAACA TCGTTGATAT ATGCAATTTG
   134821 TTCGGATTCG ACAATATAAC AGTATTCAAA TACTATCTTC TCAAGGAACG TAAGTCCGAA
   134881 GAGATTGTTA TAGAATCTGA TAAGGATGGA AATAAGTATA TAAACAACGA AAAGACTTAT
   134941 GACCTCAAGT TCCTTAAAGT ACCACTCAAC GACAATTACT TCAATTATCT CGACAGTGCG
   135001 TCATCCAGAT TGTCATATGA AACAATAACT GTTCCAGATA AGTTTTGGGT TGGTATTCAT
   135061 GACGACTTAG GTGTATCCGA TTCAGATGCC GTAAGACACC AGAGAAAACT TGACATTCTT
   135121 AATAAAGACT TCTCGTGTGA ATTAACTAAG TACCTGTCTA TAGACAGCAC TGAAGATGTG
   135181 GCTAAAATGT CGGCAGACAT ATGCTACTTC TATAATATGA TTTTTGACGA GAAGAGAGAG
   135241 TTGTTCACGG TATCAATACC TAAGCTCCAT CCAACTCCAA TACCTATTGG AGATGTGTTT
   135301 GCTTATATTA TATCATTAGG ATATACTTAC AACGATATAG TAGACGATAT TATTACGGTC
   135361 GACTTTGAAA AGAATATGTA TATACACGGA TTCAATTTCA ACTCGGACGT GGATATTCTG
   135421 TTAAAAGATT ATTACAAAAA CAATCCATCT GCTATTATGA ATGAAGACCT TTCTGGATTT
   135481 GAAGAGGAGA TTAAGTCGTT CGCTACCGTA GAAGGCGATA CTATAAATTC GTATGAAGAA
   135541 TTTGAACGGA TATTTGTAAA CAATCGAAAT CTTCATGACT TACTTAAAGA AAGAATGGAT
   135601 TCTACAGATG ACTATTCTAC TTACAAAGCA TATAAAAAGA TGTATGACTC TCTGATGACT
   135661 ACGAAGTTCT CTGCTGAATA TTTTGGAATA CACTACCAAT ATAATGCTGA GAAGAAAGAA
   135721 TATGAGAGAG TTTATTTGGA CGGCGAACCT ATAATCGAAA CATATTACGA CTATCTTGAA
   135781 AACAAAGGAT ATGCTAATAT GATTCGTTCA TTAAACAAGT ATATCGATAT GACTAACGCT
   135841 GAGAAGAAAC AACAGGCTAT TACTGCTGAG TTTGAGGAAA TAATTGACGC TCTTGAAGCT
   135901 GTGTTTAAGA ATGAGCACTT CGCTAATATC TATAATATAA TTCCAACACG GTCAGCTAAT
   135961 TTCCTTATAT CATGCTTAAC CAAAGTTATT TCATTCTTTA AGTCATATAA GACTCAAATT
   136021 GTAACTATGA GTACGATATA CACTATCGAC GATTCTGATA ACGGATACGG TATGCTAGAA
   136081 GACGTCGATG TTAAATTTAG TCTGAATCTT ATTCAGCAAA TGAATCCGGT AGAATACACT
   136141 TTTATAACGT TCAAAGAATC ATTTGATGAA TCTATGGAAC CATTTGAAAA AGTGTATATA
   136201 AAGAATCTAC CGAGCGAGGA GGTAAACTAT GGATAATATA ATTATAAAAG ATGAGTCCTC
   136261 ATTTGTTGAG AACACATCTA AATCAATTAA TCATACATAT AACGGTCCTA TCCAAAAGAC
   136321 TGTTGTAACA GTTCATGAAG TATTGCCTAA CGGTAAGAAG ATATTCAGAG AGCGGGGTTC
   136381 TAATAAAATA ATCCTTAGCG GTGCTGAATA TCATGCCCAC AAAGATTTCA ATTTCGGAAC
   136441 AGGTATATGC TTCGATGAGG GTCAGCTCAA TTCCGAAAAA CTATACCCTC ATCATGAAAA
   136501 ACTTCCATCA TACGATACAG TACTCAGCAA CCTCGACAGA ACCATGTGTA TACCTGCAGA
   136561 TGCTACCCCT ATACATCCGG AATATCCTGA ACTTGACAGA AAGATATATC TGTTTGCTAT
   136621 AGGTATAGAC GGTTGTGGTC TCGAGAACTC AAGAAAGATA GCTGTAAGAA AAGACCACTG
   136681 GATTTCGCCT ACTGGTCCTA TGCCTACAAT TGATACTCCT GAGGGTGACG ATACAATAGA
   136741 CTCTTGTCTT GTACCGTTCA GATTCATTCA GACAGCTTTT TCTGATGACG GAATGCCTAT
   136801 AGATGCTCTT GATGCAGACG AGGCTAATAT ATATTTCGGA TGTCATAAAG TAACAGTGGA
   136861 AAATACTGAT TATGCTGCAT ACTATTTCAA GACATTCGAT GCAGCTCCTC AGTTACATAT
   136921 GAGATATTCT GATGGGTTCT CTTTAAACGA CGTTGATGTA TCTGCTGCAA AATACGGCTC
   136981 TATTTATGCA CTTCCTGCAT TTAGAGGAAA TAATGTAGAG GCTGAATGTG TTGTAGAACT
   137041 ATCTCTTACA GTTTCATCTA ATGATGCTAA GGAATGGTTC AATGCCATAG GTAAGACATC
   137101 GGATACAAAG GTTAACACCA TATCACTCTG TTCGGCAGTT CCATATCAGA AAGATGGTAA
   137161 GATATATTTT AAGGACATAT GTCCTGTCAC AAAGTACAAT ATGTCCAATA AGAGCCTTTC
   137221 AGATGCAAAC TCAGGACTCC AGATTTCGTA TCTGTTGTAT TATTAATTTA TAAAAACTAA
   137281 AACTATTATA ACTATATAGT AATACACCAT GAAATTATCA AAATTCTTTG ACACATAGAT
   137341 GACACCTCCC AACCATTCAT ACCCAGTGTT CTAATACCAG AGTACTGGGT GTGAGAGGTT
   137401 ACGGATGTCC AATAATACTT GCCATTTTCA TTCTATATAT GTATAAATTA TTCCTTTCGA
   137461 CAATAACCCC AGGAGAAATC CTGGGGTTAT TGTTGTATTT TATAGGTGTA AATTTATAAA
   137521 AACTGAAATC CGATATAACT ATATAGTAAT CCCCGTTCTC CAAAACTTCT AATTTTATCT
   137581 AAAATTGTAT TCTTATTATT TAGCCCGTCC GGAATTCGGA TGGGCGTCTT TTTTGTTTAT
   137641 AACTTAATAA GTAATTGACG GTCAGGAGAC TGTAAACAGT CACCAGGCTG CTTCATACGC
   137701 TCAATTGATA AATAGATTCC CCATACCCTA ACTGGGTATG GGGAAATTTT ATTCGTCCGG
   137761 AAAAGCTTTA TCTAAATCGA TATCTGTATA TTTGAGAGTA CCGTCGTGGA AAGCTTTCAT
   137821 GGCGATATTC TTTATCTTAG ACTGTATCTG TGCTGAACCG ATTCCTACAG CACTCATTCC
   137881 AATCATATAG AAGTAGTCTC CTATGCACTT ATTACAAAAT GCTTTGTTAG GACCGACTCC
   137941 TTTACATAAT GAACAGAAAC GCATTCTTAC AGTCTTTCCT TCGTATTTAC TCTTTGTAGT
   138001 CGAATCAAGT CTGATTAGCT TATCTCCTTC TACAATATAC GAATACATCA TCTGTTCGAG
   138061 ATACTTACCT TTAAGTGTGA CCTCGATTGT ATCTTTTACA CCACAATCAG AATCTTTTGG
   138121 TCCTAACACA AGATTCTGGA ACGCTAATAC ATAACGTTTT TCATTATATC CACCAGTCAT
   138181 TGTCTTTCTC GCACGAGAAT ATGGACCTGC CGCAAGAGAG TTAGCCATCA TTGAATACTC
   138241 TTCTTTAGAA ACGCCATCCA TATAGTTAGA TGTAAGAATA TTATACTTAC CGCTGATAGG
   138301 GTCTTTAACA GCTCCCTTCA TGATATACAT GTTTTTGAAG TTGTTATCCC AAGAACCTAC
   138361 ACCGCAATCA TAATAATCCA TACCCGGGTC GTCTTTGAAG TATTCTTTAG CAAAAGCTAA
   138421 CAATTCCTTT TCGATAAGGT CAGCGACCTT AGCATCTCCG GCTTCGATTT CTTTCTTATA
   138481 CTTCTTAATC AGCTTTGCTT TCTCCTTGTT TATAGGTTCA GTAGCATTAA ACATTTCCGG
   138541 AGTAACAGAT ACCGCTATAA CTGAACAATA TGCCTGAAAC TTCTGCTCTT TTTGTAGAAA
   138601 TTCTATTTCC ACGTCGATAG GAATTTTGTC TTCGTTTACA GCATAAGCTA TCTGCTCCTG
   138661 TATCTTACCT ATACCCTTTT TAGTAAGGTC GAATTGCACG TATCCGCAGA CATCGATAAG
   138721 TTTCTCTTCT ATAAAGGCTC TATTAAATAT GAACCTTCCG ACTGTTGTAA TTACGTCATT
   138781 CTTATTCTTT TTTCCTTCTG GACCAAATCG TCCAGCAGGT ATAGTCATGA TGTCATAACA
   138841 GTTAAATCTT GGAGGTTCTC CATCAAAAGA TGCGAATAAA TTCATGAATA CAGACATCTT
   138901 GCAACACTCA TACGGTGTAA GATTAAGCAG CTCCTCCTGT TCTGCCGGTG TAATTACTCT
   138961 TGATTTGCGT TTAGCCATAG AATCAGCCTC CTTTGTATTA TTCTAAAGTT TCGATAACAC
   139021 CTTATATAAG TAAATTAATC AATACTCTTT TAAGTTATAT ATTATGTAAA CGAGGAGGGT
   139081 AAATCTATGA GTGGATATCT TATTAATAAA ATTAGAAAGG GGACCGAATC ATGCAACTCA
   139141 AGATTAATGG CGAACCTGTC CGAAACATTG AAACTGCATC GGACAAGAAC AACGAATCCA
   139201 GAACCACCAC TGGAGTACTT CATGAGAATA GAAATGTGGA GTGTGGCTCC AACAAGAAAC
   139261 CTAAGACAGC CAATCCGGTT TTACACCGAA AAGGCACAAT AATAGTTAAC GACTTAACAT
   139321 TAGTCGTTAC TAAAGAAAAC GACGAAGCAC CATTAATCAG GATAGAAGTC GAAATGGCTC
   139381 AACTTGATGA TGGTACCGTT CCTGTGATAG AGTTCGATGA ACCTATCGTT TTAACTAAGA
   139441 CCGACTTAAG AAAGTCAGTT TTAACCAGCG TAATACACAA AAAGATGATA GAAATGTATC
   139501 CGGAAAAGTT TTATCCTGAT GCAGAAGTTA TTATCAATAA CTATGCTACG GTAATAAGAA
   139561 AGGATGTCAG AACATTTGAA GAGTTTAAGG ATGATTCTCT GTACACTCTT CAGTACACAT
   139621 TCATGTTGGA TACCGGTATA GATGATTAAG GAGTGTAAAC CTATGAGTCA GAAAATTACA
   139681 GAACAGGATT TGATGGACTA CAGAACCAAC TTCAGGTTCG AGTATCCAAA TGACCCTAAT
   139741 TATGATACTC ATGTGTATCT TGAAAGAATA AATCTCGATG AGGAAAGAGT TCGAGATATG
   139801 AATTCTGGAA AGGGTATGAT AATTTCTCAT CGTCAAAAGC TTAAGGGTGA TGTTGAGAAG
   139861 AACCCGAATT CGATATTCTC TCCACAGTTC TTCGGAAAGA ACTTAGGTGA CATATCTAAT
   139921 CCGCTTGAAT CTGACTACAA ATGTCAGTGC GGATATGTAT CAGGGCATTT GTTCAATGGA
   139981 ACTATATGCC CTAAATGTAG AACTAAGGTA AGAAAGGTTG AAGCAGCTTT CGACAAATAT
   140041 GGTTGGATAG TGCTTCATAA CTATTACCTT ATACATCCGA ATTTATATAG AGCGTTAGAA
   140101 TCGTTCCTTG GTGCAAAAGT GCTGAACGAT ATATGCATGC CGACAATAGA CCTGGATAAG
   140161 AACGGTATGA CGCTCGTTAA AGAAAAGATG ATTAAAGCAG TCAAAAAATC TGGTAAGAAG
   140221 AAGCTGATAA AGGAAACGAA AGCTTCTCAG GAGAATCCGT TCTCCGGAAT AGGTATGATT
   140281 GAATTCTATA ATAGGTTTGA CGAGATTATG TCATACTATT ATGCAAAATC ATCCAAGCAG
   140341 AAAAAGGAGT TATATAACTC CATCATGGCT GACAGAGATA AAGTATTTAC TCATTCGGTT
   140401 CCAGTGTACT CACTACAGTT AAGACCGTAT GAGATATCTG ATAACAAGTT TGCACTCGAG
   140461 GGTGCAAACA AGTACTTTAA TATGATGGCT ACGCATGCTA TCTTCATTAA TAAGCAGGAC
   140521 ACCGCTTATC AGAACAACAA GAAACTCAAG TCTCATCTTC TGTATAAGAT GCAGAGTTGT
   140581 TGGAATGAGA TATATTGTCT TACCGAAAGA AGACTAAGCG GTAAGAAAGG TGACATTCGT
   140641 GAATGTATGT CATACCGTTC AAACTTCAGC GTAAGAAACA TCATGACTCC GGCGATTGAT
   140701 TTGGAGATGG ACGAGATTAG ACTGCCGTAC GCAGCCTGTG TCGAACTCCT CAGACTCCAG
   140761 ATTATAGCTA TACTTAAGAA GTCATACAAC TATTCATACT CTCAGGCATA TTACGAATGG
   140821 TATAAAGCAA AGCTTGTACC GAATGAGAGA ATGAAATCAT TAATGATGGA CATCATTAAA
   140881 GACAGCAAAT ATGGCGGACT TCCAATACTG TTCAATCGAA ATCCAACCAT AGCGTATGGT
   140941 TCGATTCTGT TTATGAAAGT CGTTGGAATC AATGACCATT TTGCGTGCTC AGTAAATAAT
   141001 CTCATACTTC CGCTGATAGC CGGCGATTAC GATGGCGATA CGATAAACAT ATATTATCTT
   141061 ATGAACCATG ATATAATCAT GCGTAGTATG ATAAATCTTG ACCCTATCAA TGCCATGGTT
   141121 CTCAGTAAGA ATGACGGTAT GTTTAACAAC GACGTTAACT TACCTACAGA AGCATTAATA
   141181 ACACTAAACT CGTTCAGAAG ACTTTCTCCA AGCTATACAA AAGAAGAGGA AGAGAATATC
   141241 AATTTCCTGA AGAGTTTAAG ACCGAAAGAA GAATACGCAT AATTTTAAGG TCCAAGAGTT
   141301 GTTATACTCT TGGACCTTTA TTTTTAATCA TCAATGTATG AACATAAAAA TATTTGTTCT
   141361 ATACTCGATA GAACAAAGTG CAGTATCAAA AACGGAGGTC AATGTATGAT AAATTTTTCA
   141421 AAGACTAGCA AAATACAGTT GGCTAAGAAT GCAGGAATTC TTAGTAAGAT AATTCCGATT
   141481 TCTAGACAAG TGCTTGAAGA GGACAACACT GCGGATGCTA TAAAAGAGCA GGTTGACAGT
   141541 GCTAAGAAGT TTCTCTCTAT GTTTATGAGC ATATGCGGAG ATAGCATCAA TCTCGAATCG
   141601 AAATATATTC GGAAAGCTAT TACAGATAGC GTCGTAATGA GAGTAGTATT TGTCAAGTCG
   141661 CTCAAAGCTA AAGACGGAAA AGTCGTATAC GAGAATCCAG ACACAAAAAT ATGTGTTGAT
   141721 GATGTGTATG ACCGAATACT GAAATGCTGT TAAGCTGAAG TAGTCCCACA CTCATAAAGG
   141781 GTGTGGGACT TCTTTAATCA ATACAGATTG GAGCTGTTAT TATGATGACT GTAAATTTTT
   141841 ATAGGTCATT CTTCAATAAT TCTAAAATTC TAGAACTAAT AGAAGAGAAT CGACAGACTG
   141901 TATGTGATAA ACCTGAAACC AATGCACAAG TTCTAACTCG ATTGAATATA TTGAGTACCT
   141961 ACTTCAAGTT TAACGATGCA TTGGAAGACA ACCCTATATC TATGATTAAA TCGCAGTTAC
   142021 AGATAGTTGG TAAATTCTTT GATGATTATG ATATTAAACC AAAGAATATG ATTTTAGATA
   142081 ACTCTTTAGT CGTAAAAGCT GTTATTTTGG CTCAGTATAC TGAGCCTATA AACTCGTCAC
   142141 TGATAAACTC TTCGAAAGGA GACCCATATA TGTACACAAT TATGTGTACA TTTGCGAGAC
   142201 TGTTTAACGA TAGGTTTGCT AGAGTTAATC ATCCATCTCT CAATATTGCG GAAGAGTACT
   142261 TTTAGTGGGA ATCTTGTTAA ATTCACTTGT ATACTATTAT AGTGAAATAA TAATAAATAG
   142321 GAGGATTTAA TCATGAAAAA ATCATTGATT AGAATTTTCA GACACTATAG AGCATTTTTA
   142381 AAGATACTCG TAAACAAAGC AACAGCAGGC CTTAGAAGGT CTACTGAAGA ATGCGAATAA
   142441 TAAATAGGCA GGGACTCATA TGAGTCCCTG CTTACATTAT TATGTATTTT TTTCTAAATA
   142501 CATTTTCACT TGTATATTAT TTAGATGGTA AGGTAATATA TATCGCATCC CTTATCAATA
   142561 TATAAGAAGA AAGCCTATGA TGCGGGCGTT AGTTCTAAAG GAGGACTTAA ATGATTACAG
   142621 AATTATTTTA CAACGACGAA ACTGAGGTAA CTATCAATCA TAACGGCGTC GTACTTAGAG
   142681 CGTACGATGA GGTTAGAAAC GGCTATAATT TTAAAATTAT AGCCGACATC GCTATAGTTA
   142741 ACGACAGTAA CGGGCTCCAT GTTTACGGAA GCTCCGATGG AGAGGAGGTG CTCTACACAA
   142801 ATATTAATGA GCTTGTCGGT TTTACTGACA AGGCTATCAA AATCCATATA ATAGATGAAG
   142861 AGGTAAATAC TTACCGTCTC CCAGAAGGAG AGACTGTTAT CTCTCCGCGT ATAACAGAAT
   142921 CCGGGGATTT CGTTTTCTGG GCATTGGTGC TCTACAAACC AAATCCCGTA TTATATGTAC
   142981 GATTAGATGC TTTCGATGAG ATTTCATATG ACAATATAAC TTCAGTATTA TCGAAGTTAC
   143041 ATTTTCTCTA ATTACGAATA TTGGGTGACC CATATGGGTC ACCCAATCTA TTCGTAAATT
   143101 ATTTTTTAAT TCGATTTGAG TTATATATAT ATATTATTTA GATGATAAGA AACTCATCTT
   143161 CTTATCTATC ATATGTACAA CTGTCTAAGA TGAGAAGGTA TTACTGGAGG TAATTATTAT
   143221 GGTAAAAGAA ATTTCAATTT CAACAGATGA TGTAATAATA TTAACAAATG GAATCGTACT
   143281 TAAGAGGTAC GACAAAATCA ACGACTGTTA TGATTTTAAA ATCATAGCAG ATGTAGCTAT
   143341 AATTCAGTAC AACAATGGAA TCATTAGAGC ATATGGTGAT TTCCACAATA TGGAAGGCGT
   143401 TGACTTAAAT TCAAACGTCA ATACGATTGA AAATCCTCAT AATCCTTTTA TGGACATACC
   143461 GATTTTGATA GTAGTTAAAA ACCCGATTAT AATGGACAAA AACGATAGCA AGTTCGATGC
   143521 TGACGTTGTC TATATATCGG ACGGATTAGA CGATAAAGGG AATCTTAAAG GTTCATATGC
   143581 ATTGAGTACC AAAACTAAGT CCGGATACCC TTACTCGTAT CTATATGTAG ATTGGGATTC
   143641 CTTTAACGAG GAATCGTATC GTGAAGTAAA GAATATTGTT TCACGTAATC CATCATAATT
   143701 AATACAGGTT AATGGTAAAT GGGAAACTTG TGATTTTCGT TTGTATATTA TTATAGTGAT
   143761 AAGGAAAATA ATTATCGCAT CCCTTATCAA TAAAATATGA CAACGCCTAT GATGCGAGGG
   143821 CATTAGTTCT GTAGGAGGGC TAGTTATGAT TACAAAAAAT GTAAAGAAGA ATATTTTCAG
   143881 AAAGCTTGCA GAAGCGGGCA AAGGAGTTCT GGCTAAATAT GTCAGACTCA CAGATGATGT
   143941 CATCGCTTAC GGTAACTTTA TAGTTATCGT GACAACCGAA GGTTACGAAG CCTTCGTAAA
   144001 GAAAGGAGAC CAGTATGTAC CGGTTTCATT TCATTGTGAG CATAGCTCCG GTTACGCTCA
   144061 CGAGATATGG GAGGGCGAAA CCTACCATAT CATAAAAAGA GAGGTGAACT ACGAGGACGC
   144121 AGACGAAATC GTTCTCTGGG AGAATCTCTG GAATATGCCT CATATAGGTC ACTATGCATT
   144181 CGACCCAGAA TGTATATGAC CTAACCGGGT AAGGGGAACT CATTATGAGT TCCCCCTTCT
   144241 ATACCCATAA ATTATTTTTT TTTCTAATTG AGTTTATACT TATATATTAT AAAGGCGTAA
   144301 GTATACAAAT CACATTAATC TCAAGGAGGA TTTAAAGATG ACAAACTCAT CAATAAGAAA
   144361 AATAGTAGAA AATACAAGAG CAAGAATGAC TGACAGAAGA CCAGGCAAAC TTTCAGACTA
   144421 TAATATAATG TGCACCCTTG GTCTGCTATC AGACAAATTC CCAGCCTATG ATACGTCATA
   144481 TATAGGCTTA ATAAAGAACC AGGTGAGAGC TTACAATCAT TGGTTCAGGA AAACTATTAG
   144541 ATTCGGAATT ATACCGTCAT GTATAAAAGA AGAATCAATG GTTGGAGAGG CAGTATATTC
   144601 CGCTTATCAG ATTATCAGAA ATGAAACTGG TAACGATGAA GCTTCACCAT CAGATGATTT
   144661 GGTAATGATG GAATATGCTA GAATTTATAA TAAGTTCAAG AGGATTCAGG AGGAGTTCTA
   144721 ATGTTAACTA ACGAGATAAT AAAATCTATG GAAGTATTTA AAGGCCTTTC TACAGAAGGT
   144781 ATAAAGGAAA AAATGCTTGA ATGTAGAGCA TTATCCAAAC GCTTTCCAAC AAAAGGTGTA
   144841 CTACCTATGG AGCTGATAGA GAATCAGCTC CATGATGTAT ATTTGTACAT CGAATTAACA
   144901 ATACTATCAG TCAAAGGAAT CCTCATAGAA GATGGTTGTG AAGACGATAA CAAAGCTTTG
   144961 ATGAGTGATA AAAACACTAT TATGCACGGT ATGAAAATCA TCATGTCTAA TAAATTCAAT
   145021 GAAAACTATT CTTTAACAAT ACACAGCGTT TGTGAAGCAT ACATTGAAGC AAACGAGTCA
   145081 GATAAATGCG ATTTAATCAT TCCGACATAT GAGGAATGCT TAAAAGTATA CGAATCAAAA
   145141 TTTATGAAAT TACAATGGAA GTAATTATTA TGGCACAGCC GAAATAAGTA AGACAATCCC
   145201 ACACTCTTTT GAGTGCGGGA AAGTTTTATA AATTATTTTT TTTGACAAAC TCTTACTTTT
   145261 CACTTACATA TTATTATAGT GATAAGGAAA ATAAATATCG CATCCCTTAT CAATAAATAA
   145321 TAACAAATAG CCTATGATGC GAGGGCGTTA AGATTCTAAG GAGGAATCAT TATTATGAAA
   145381 TACGAAGTAG TTGAAAGAAT CGAAGCTATT GCTAAGAATT CACCATCAGT GATAAACTCT
   145441 CTGATGGAAA AAGGTGTGTT CAGTAAAAAG CTGACTCGCC ACGAAAACTC TTTGGAATAT
   145501 TTCTATGGTG AAGATTGGTT CCACGCCATG ATTTTCCAGA TAGAAATAGC TAGGCAGTTT
   145561 GTAGAAACAT CTGTAAAGAT GGAGAAAGGT ATACCGGACA TAGGCGATGA CAGCTTAGTC
   145621 TGCTTAGCGG TATATAATGC TGCTAAAGCA GCTGAATCAG GAATACCGAC AAAGCACAAT
   145681 TGTATACAGG AGTTCTACAG ACTCATGATA GCAGATGTAG ACTAAAGCAA AACAATCCCC
   145741 GCACTCAATA AGAGTGCGGG GAAGTTTTTG TGAATAGTAT TTTTTTTGTT CTTTTGTTCT
   145801 TTCTTTATTT TTTTTCTATT TTAAAGCTAA GATAGCATCT CTATCTGAAA CAATGGTTGA
   145861 GGCATAACTG TTGTAATTTC CAGCAGTATG TCCGTATAAT CCTATATTAT AAGCGGCACA
   145921 TGCATCGTAC ATGTTTCCGA ATTTATTTAA ACACGCCTTC ATAGTATGTA CACCAACATG
   145981 CATATTAGCA TAAGGGTCAT AATATGAATC GTAGTATATT CCAGTATCCC AATTGAATTG
   146041 GGTTATAGTA ATTGGCATAA CTTGACAGTA TCCGATAGCT CCACAGCTAG ATTGAGCGTA
   146101 CTGCTGATAT CCTGATTCAT GAGCTATAAC TGCAAGCATC AATTCATAAT CGACTCCGTA
   146161 TGAGTCACAC AATCCTTTCA ATGTTTTCTG ATTATCATAA CTGAAGTAGT CTGCTAAGTT
   146221 GCCATACACA TATAACTGAG GATAGTACCA TTCTTCATCG GTTGACGATG AGTTATCTGG
   146281 TGGTACCGGT GTCGGCTCCT CTGACGGTGG CGGCTGTGGT GTAGGCTCTT CTTGAACTAC
   146341 ATTATTTACC GGTTCTTCAT ACACTTCCTG AGGCGGTTCT GGAGCGGATG GCTCTTCATT
   146401 CTGAACAGGA GCTGCAATTA CCGGGATTTC TTCTTCCTTA ACAATATCCG TAACCGGAGC
   146461 AACAGTGACC TCTTCTGTTG TTACCGGAAC TGTTGTAACA GATGTATTTG TCATAGTAGT
   146521 GGAAGTAGTA GTATCTACGA TTGTAGTTAC GGCTATACGT TTTTGTGTAG TTACTTTCCA
   146581 AGGATTTCTC ATTGCTTCCA TAGTAGATTC TGTTATATCC ATAACAGGCA TCTCGCTTGT
   146641 TGTCTCAGTG TGTCCCTTTG TCATCGCTAC TGTTGCTGCT ACGATTGGTA AACCGCACAT
   146701 AAATAACAGC ATTACAATAC TAATCACCTT TGCTAAAATT TTCGAACTTT TACTTTCCAT
   146761 ATTAACCTCC AATCTTCGCA TAATGCGATT ACAAATTAAG TTACAAAAAT ATTACAAATT
   146821 AACAAAATTC AAGATTACAG TATAACATTA GTATAAGTGT GGGCTGAAGC CTTGCTCGCA
   146881 CTTCATTGGT TGTTGATTTC GATTGCTGTC TTTTATTCCC CCTGCCTGTG TCCCGCACCG
   146941 ATATCGGTGC GGGAACATTT TGTCGTTTAT AAAATTTCCC CGTAGTGCTA ATATGCACTA
   147001 CGGGGAAGTT TTTGTCAACC TAATATATTT TCTTTATTAC GTCTGAAATC AAACACGGTT
   147061 GTTAGTGAGT CACATCTGTC TTTGACTCTA CATACGATTC CTTCAAGCTC TTCTTTAGTT
   147121 TTAGATTTTT TAAATTCCAC CATGACAAAT CCAAGAATAT CTCCGTCCAC ACTATATATG
   147181 GAAACGCCTA TAGCTGATTT TAACAGATTT CTTCCCATCT GACCGATGAC AAGAGGATAC
   147241 TTATCAGATT CTTTATCTGC ATCGCATATA ACAAACCAAC CTTCACGATT TAGCATTATA
   147301 GCGATATTGT CATCAATCAT TGTTAATGGT AAAGCTTTCT GTTCGTTTAT AACCTGAGTT
   147361 ATACCTTTAT CTCGCCTTAT GACTTCTGAT AAGCATGTGT ACTTATAGAA TGGAAGTCCA
   147421 TGAGATGAAT GCATCCCATT GTGGAATACA TATGCCGCAA CTCTGTCAGC ATTAAAGTCA
   147481 GTCTTAGCAC GCTCTAAGCA TGGTTTGATA TTAGAACTGA TTTTAATATG ATTATCCAAT
   147541 ACAGATACAC TCTTTTCCTC AGTAAGCATC TTTACCTCAT CCCTTACTAT TTCGATAACG
   147601 AATTCTTTAA GTTCTTCTTT AGAAAAAAGC TCTCTCTGAG GTTCAGGGAT TACAGGTACG
   147661 TTTTCCTTTA TCTCCTTCTT CAGCTCTGAT GTGAAAGTAT CAAGGAGTTT TTCATTGGAT
   147721 TTTACAAGGT ATTTGATGAT AAATATAAAC AGTACAGCCA ATACTGCAAT AGCGAGTACT
   147781 CCCGCTCCAT ACTTTTCGAT TATCTCAGCA AAAGAACCGA TATCATTTGC AGAGACTTCT
   147841 GTAGATAGTG TTTTCATAAT ATTTTCCTCC TTCTAATCTA AAACTCTGCT ATCCAAGCAT
   147901 CCTCGTCTCC TGTAATGAAG TCTTGTAGAA TACGATTTTT TACAGAATCT TTAGTAAATC
   147961 TATTTAAAAA TACTTCTGGC TCATTTCCAC ACGGCTCGGT ATAAGAATCA AATAAGTCAT
   148021 CCATCTTCGA CGGTTTATTA GGTATCAGCT CCTCAAGCTT AGATGGTGCA TATTGACTGA
   148081 GTGTGTAACT ATGAGCAGAG TATAAGTAAC GATAAACTTC AAGAGACAAG GTCATAGATT
   148141 TTTCAGAAGG GAACGGGTTA ATAACTTTAA CTATTCCTGA AGAAATATCC AGTACTTCAT
   148201 CATATCGAAT CTTTCGTCCA TTTACGAAAA CCATCGCACT GTTTCTAGAT ATACCAGTCA
   148261 TTGTGTTAAT CTTATTGATT TTGATATATC CAGAATTTGT AGTTTCCGTT CTTTTCATAA
   148321 CCTCTTCTTT AAAATCGTTC GTCATTTCAT CAGGTACATA GAATACCTCT ATTATGTCTC
   148381 CAGACCTAAG ATTAATATTT GGATAGAACG TTATCTTACC AACAGGGTTG TTTACTCTTG
   148441 GTACAACTAC TACATAGCTT CTAGGTAAGC ATCTATGATT TACAAATACC ATATACTTAC
   148501 TTGTATTTGT ACAGTATCTG AAAGTGTTGT TAAGAGTATA CGATGTATCA TATTCAGACG
   148561 TTACAGTAAT CTTCTGATAA CGGAACTGAC GTCTTGATGT AATCCATACA GTATCGTTTT
   148621 CGTAGAATAG TAAGTCTTCA GGAGTTACAT ACAGTTTGTA CATCTCTTTA TCAGGAACAA
   148681 GCCACCAATC GTACTCTTCT TCACTGCCAG ATTCTCCGCT GCCAGTACCT ATTCCGCCAC
   148741 CAGTACCAGG CTCTTCAATT GGCGGTTCAT CTGGGTCAGT TACTTCTCCA GAATCTGGTT
   148801 CATCGCTAGG TTCGAGTAAA GCGTACTGCT CAATCGAATC CATGAGTTTA CGAATTGGAC
   148861 TTACCGTGCT AGTAGGCGGA TTTGTTAATA CCCATGTTTT AACTCCGTTA ACAAGCTGTA
   148921 CTTCATAGTA GCTATTCTGT ACAAATGTAT CTACAGACTC TCCTGTAAAC TTAATAGAAT
   148981 CTCCTATTTC AAATCCACTA ACATTAGGCA TCGTTTCATA TGATGAATAT GTCTGAATAT
   149041 TGATAGTATC ATCAAGGTGA AGTCTTAAAG ATAATTCTCC GTATAAAAAA GAATTGTTCT
   149101 TAGCATTATC CGCTAAATCG AGTAACAGTC CATTTATATC GGGATACTTA GTAGCAGGAA
   149161 CAAATGTATT GATTCTTGAA ACAACAGCAT CGTATCCTTT ATCGTTAGTG ATATACACGA
   149221 ATGTATCATA TCCTATGTCT GAATCATCAA AATGATATAC CGGACCATTT CTCATATCAA
   149281 CACCGCCACC ACTAGGAGTT GGTACAGGTT CCGGAGCTTT ACCATGATGT CTGATTAAAG
   149341 GCGGCTGTAT AGCAAACGGC ACCCTATATA CCTGATTCTG ACCTGAAACC GAATATGCTC
   149401 CGTCTGGAGT TCTATCATCC CAAAGCTCTA CTTCAGATTT ATCAAACCAG AATTCTGACG
   149461 TGACTATAGA ATCATTACAT ACAACAGGCA TTACTCTGTT ATTGCACATA AGGAAGTATA
   149521 CTATTTCAAA CTTATCGTCA TCGTCGAATT CGTCTATCGG AACGATGAAA TCGAGCGGAG
   149581 TATATTCAAG CTCACTATAA GTAGGCAGTA ATTCTCCGTT CTTGAATAGC ATAACGAAGT
   149641 TTTCTCTTCT ACTCCAATTA TATCTTCCCA TTTTAAGAAC TCCGTCCTTT ACAAAGTATC
   149701 TGAGCCCTTT ACCATCTGTT ATTGCAGAGA CTTCGTATCT AGGAAGAACA GATTCAAGTT
   149761 TGTCTGAATC GTAATTTGCT ATGTATGCGA TAGCTTCGAG CATATTTGTG TGCATACTCT
   149821 TTCTATCATA GAAGAAGAAA TCGAAAGATT CATCCAAAGT TCTGAAGTCG TCATAGTATT
   149881 TCGGATTCTC GTTTTCTGAG TGGAGAAACA TTTCCGGAAG ATTCTTTCTT AATGTCCACT
   149941 CATCATAGTT CGAAGCTTTA TCTGGATTAT CACCGTAAGC ATCATCAACT ATTCCTGTGA
   150001 TAATATCCTT GATATTCTTA GCATCTTTTT CAAATATTTC TGATATGAGA TGATAGAGAA
   150061 CTTTCTTAGT CTCTTTATTA TCATACCAGA TTATTTCGTC TGCAGGGGTA CTTCCTTCTT
   150121 CAACGTTGTT GATTCGGATT GGAATGAAGT GTAATCCATA TTTTTCCGCA TCAAGCATGT
   150181 AGATTTCATC GATGAATCTC TGAACAGAGT TTTCAACGTC ATCTAAGAAG TCTTCGAATA
   150241 AAGGAGCAAT CTCTTTATGT ACTGCATGAT TTACTCTTAA TGCGTTATCT TCTGTATATA
   150301 AAACAGACTT CTTATATATA ACCACCGCTC TAGAATCCGG AGCAAACTCT GGATATCTTA
   150361 CATTAATGAT ATTGTAGTTA TGACACGTTA CTTCAGCATT CCTGATGAGA ACACCATTCT
   150421 GGAATACGAA TACGTTTTCT GGCTTAACCT TATTCATATA AGGTAAGTCT ATTCGTTCAT
   150481 TAAACATATG TCCGTATGTA CCCTTATTAG TTTTAGGGTC TACGAATAAT GATGAAACAA
   150541 AAGTTCCTGC ATCTTTACTA TAAAGAGAGT ACTTTATTTC TTCAGGACTG GAAGTAATGC
   150601 ATCCATTACA GTCAAATGAC ATCAGCAGTG TGGCACCATC AGAAGACTCT GTAGCATGAG
   150661 CGTATGTATA TACCCACACT CTATTTCTGT CAGTCACACA TGCTTTATTC TCGAAACAAT
   150721 TGTAGTCTAT AATCATATAA TCATTGTAGA TATCACTCTT AATGGATATA TGACTCATAG
   150781 GTACATAATG TCCGTCTATG AATACAATGA ATGCTTTAAT TAATCCAAGT CTAACCATAT
   150841 TGTTTAATGA CGTAGTCAAA CCAGTATCAA TAATAATTCC ATAGATATCT GTGTCGATAT
   150901 CTATGGAACT GTTTAGAGCA AGTAATTCAT CAATCTCGAC TCCTGTTTTG ACAGATATGT
   150961 CAGATATTGT TTCTCCTTTC TTACCAGTAA GAGTAATAGT TTCATCTATT ATACTCCTTA
   151021 CCCTATCTGT CATCCAGGTA ATCGTTTCTA CACGATAAGT ATTATTCTTA GATGCAGAAC
   151081 GCATATCATC TTCGAATGGA TATGCCTTTA CCAATCTTAT CACACCATCT TCGAAGTACG
   151141 GAATAAGAGC AGACTCAAGT TTGCGATTAG TTGTATCCGT TAAGCCTCTT AATTGAGAGA
   151201 CTCTTTCTTC ATAAGGTGTA ATTTCCATTA TACAAACGAA CCTCCCACAT CAATAATAGC
   151261 TTTGGCTAAT GTAACCATAT TAGAGCCGCA TACCTTTTCT ATCGTCTTCT GATTGTTTAT
   151321 AAAGCATCCG ACATATGCAT CGGTTATCAT TGTAACGAGT GCAGGCCAAT ATTCAAGAGC
   151381 GAATACAGTC TTAGTACCGT AAATGAACAG CCACTTTTCG ACAATTGCAT CTACAGTAAG
   151441 TGTCGGAATC TTGAGTACAT CAGCAACGAA GTCGACAAAT GTACGAATAT TCAGGAAAGG
   151501 ATTCACATCG TTTCTCTTAT CTACATACAT TTTTATGATG TCTTCTTCTC TTTCTGATAC
   151561 ACCGGTAAAT TTGCGAGCAT AAAACTTGAC TTTATCATAT TCAGAATCAA TCAAGTTTTC
   151621 GGCGAAGTAC ATGCAACACA TAAGCTTACA CCTTGCAACA GTATTTCTGT CGAGACTAAT
   151681 CTTATGGAGA TAGTCTACAA TATGCGTAAA CATATTTGCG AATACTTCCA TACTAGAATT
   151741 CTGAATATTA TATGTCAGAA TCTTATGTGG AACAAGAGTG AATGCCATGA ATTCGATTGC
   151801 AGAAATGAGC ATTGCTACCA GTTCATTAAT CTGCTTACAG ACATACTTAC CGGATTCGGG
   151861 ACTCTTGTAT ACGATTCTGG ACACATCGAT GAATGTCTTA ATCTTATTAT CAGTCTTGAT
   151921 GTCTTTAGCA GTGAATACGT TGAACTGCGT TGGAAGCAGG TTCAAAGATG TAATCAGAAC
   151981 CACATTTTTT GACTGAAGTA TCTTAATCAT ATACGGACTA AGCTGACTAT GCTTGAATTC
   152041 ATAAATGACG TCATCAAACT CATCTGAGTT AGCGTCTATT CTGTCTGATT TAAGGACAGC
   152101 TTCGAGTAAC TTCTTTTCAT AATCTCCATG TTTAGCATAG AGATATGAAG CAGAATACGA
   152161 CTTTCCCATA GATATTTACC TCCTTAATAT ATTTATGCAA ATTCCATTTT ATTAAGTTTA
   152221 TTATCCCACT CTTCATCTGG ACAATTTGTG AGAGAATACA AACAAATGAT ACCCTCTTTA
   152281 TTGAGCTTCT TAGCAGGAGC TCCATCAAGA GCATGATAGC ATCCCTTTGA ATGTAAGAAC
   152341 TGTTTGAGTT CGTTGTTGGC TTCGATACTA TATACTGGCT TACATGTAAC AGTATCTCCA
   152401 TCGAAGTCAC CTCCGGCTGT ACCGATAGTT GGGTTTGAAA TAGAGATTGT ATCAACGAAA
   152461 GTAGATGATG TATTCTTACC TATCATATCG TCAGTGATGA TTGGATACCA TCTGTAATAT
   152521 TTTCCATCAA CTACCATAGG ACGTGTCTTT GTTGTCGTAA TAACACGTAC CATCTGTGGG
   152581 AACTGGTTGA AGTATGAGTC CATAGGGAAT CGGGTAATAA CCACACACTT ATCTTCAGCC
   152641 ATTTCAACCG CTGCCATATA GAATAAGTCA GCCCATGTTA ATTTACGCTG AGTAATCTCC
   152701 ATCTGAATTC TTTCATCAGG TGACATATCG TTCCAGTCTT TTAACTTAAC TTCTGATGGT
   152761 ACTTTAGTAC CATGAAGCAT CATGTATATT GGTTTATTAG CAGCTTTAGA TGCACGTTCT
   152821 TTTCCGAATT TATCGACAAG TACTTTGTGC CATTCTGTAC GTTCTACCGG AATCTTGATT
   152881 GGAATAAGTC GATTGTATCG ACCCTTTACA AATCTGTCGA TTTGAGATTC AAGTTCAGCA
   152941 TCGCTAAACG CCATCTGATA ATCCTTGATA GGTACAGACA CATTTATTTT CTCACCAGTT
   153001 TCGGTATCAT TGATTACTAT GTCATAATTA TGACGTCCGG CAAATTCTTT TTCAAAGAAT
   153061 CGCCTAAGCC AGAATATGAT GAATGGTTTG AAGCAAGTTA TAGCTATAGC AAGAGGGATT
   153121 GTAGCGTGAT ACATATCACA CATCATATCA TCAAGGTCTT CCGCCTTATT ATTAGCTGCA
   153181 GTGATAACAG AACGACAACA AAAGTCTGTT GTCTTAGCAA GAATACCTCT ACGAATAAGA
   153241 CCAGTTTTAC CAGGAAGATT CTTTGATGTC TTTTCTCTTC CTATAGTAGT ACCATTACCG
   153301 AACCAATCAA ATATAGATAC GATTAAATCC TGAATTCTTC CGGCTGACAC ATCCATAAGG
   153361 GTAAGCCCGA AATCGGCTGC CTGCTTATAC TGATTGGTAG CCATAATAAG TGACTGATAT
   153421 AACTGATTAA GTTCTCCTAT ACCAACACCT TTAGATGTAG TAACTACATC TCTATATCCC
   153481 GGCGGAATAA CAGGCATCTT ACTCATCCAT AACAACTTCT GGTCGTTTAC GAGTTTAATG
   153541 AATGCCATAG ATTCTATAGC AATATCTGAA GTCGACCTAG ACCAAACTAT CTTATCGAAG
   153601 TTTTTCTTAA GCCACTTAAT TCCGGTACCA CCTGCCATAT CTTCAACAAG CTCACCAGAT
   153661 TCTGTAATAG AGTAGTTCTG GATACCATGG ATGATTCCTT TTATTTTACC ATTAAGACGC
   153721 ACGAGTCTCT TATAACAGAG AGGGTTTAGG AATTCGCCTC CTAAATCTAT ATAGCCGTAT
   153781 ATTCCGTATC GTTCTCCGTG TGTTATACCG AATATCTTAT CAGACAATAG TCCGTCCGGA
   153841 GTCGGTTTAC CTGCACTCTG AAATACTACC GGATTTGAAA TACACTGGCA ATCGTTTACT
   153901 TTAACAAATT TATCCACATC AAGTATTTGT CCACGAAATC TCTCCATTAA ACTCACCTCC
   153961 TTATTACAAT AAAGTTCCCG TGGGAATAAC CCACGGGAAC CTTTATATTA CACAAGGTCA
   154021 GCATTAACCA TATTAATTAC ATACACATCG TCGCTTTTAT TTATGCGAAC TAGTATGTTC
   154081 TTACCATACA CATTTACTAC TGGTACAGCT AACAGTAAAG CTACACGCTC TTCGATAGCA
   154141 GGAATAGATT CGAGAATAAT GTATTCAACA CCATTATCGA TAATATTTAC TCCTATATTC
   154201 GAAGGAGTTA AATCTCCGAG CAATTTATAT AGTACCAGTG TTTCAGCTAT ATACCTATGG
   154261 AGGTATTCAT GAAACTCGAT ATTACACAAA GAAAGCCGTC TACCGAATGT CATAAGATTC
   154321 ATTTGTTTCC CTCCTTTCAT ATACCCTCCA TAGTATCCTG AACCTCTGAG GCTGCAGCAG
   154381 CCTTTTTACC TTCTTCTGAT GTTGCTATTT TTATAAAGTC ATGATATAAT TGAGATAGAA
   154441 TACCAGCTGG CAGAGTCATG AGTTCTACAA AGCTCACACG AGCTTTGTAA AACTGACTTA
   154501 AGTTCTCGCA TAGAACTACG AGTTTACTAT ATCCACTAAC TGGTAGCGGG AAAAAAGGAT
   154561 AGATGCTGCC TCTGCTTCTA CAGCTGCAAT TTTCTTTTTA CACTTAGGAC ATTCTGATTC
   154621 CGGATAGATG TAATGCATTG CATCAGCAGG TCTATCGAGT TCATCAGTAG CCGATAACAG
   154681 TGTCTGAATC TGGTCGCTTG TAAGAGAACT TGTAATGATT TCCGAAAGAT TCTTCATCTT
   154741 AAGCTTTGTT GTTTTCTTAA GGTCTTCAGG GTATTCCTTA AACTTAACCG GAACAAGCTG
   154801 ATTGTTTGCT CTGTCGATAT AGAACACATT CTTCACGTAC TGGAATATCG AGATGAGGTC
   154861 GATGTATTTC ATAGCAAAAT CGATATCGAG CGAAGAAATC ATCATGAATG TTTCGATAGT
   154921 AGGGAGTTCA ATTTCGAATA TATAGTTCGA AGATACCTGA ATCATCTTGC TTTCATGCGG
   154981 AAGAGTTGCG TCTCCTGTAA GGCTCATAAT GTCCTTATAA CGCTGCTCCC ACTTTTCATC
   155041 TGTAGAATCG AAAGCAATCA TTGATTCAAC CGGCTTATCG TCAACCCATA CTTCGTTACA
   155101 TTTCTCGCCG TCACACTCAT ATGTGAGAAT ATTGCCTACC TTACCATAGG TAGCTTTATG
   155161 AGCTGCAAAA ATGAGGTCAT CAATATCCGC CCAATATATT GTCTTAGCCC ATTCCTTATA
   155221 AGTGGACGGT TTCGGACTCA CAATATGATT GTAGATTAAC TCCACAATGC CGATAAAATA
   155281 CGTAAACATA CTGATGCTGT ATGCAGCTTT GCGAGCTTTA GGATTTGTAT ATCCTTTACG
   155341 TGAGATTGCC TCAAGCTGTC TCAGCACTTC CGGATTAAAC TGAGCAATCT CTGTAGAATC
   155401 GAGAGAAGTC ATAGTAATCT TCTTACCTGT AGCAAGAAGA GCATGAGACT CTGTTGTCGA
   155461 TGGAATCATT GTATATGACG GTGCTTTACT TGCCGGCATG TGTTTTGATG ATATGCTCAT
   155521 CTTAGAAATA TCGATGATAT CGTCCTTAGG AATAACCGCA AGAGCTTTCT TACACTTATC
   155581 AACGAAATCT TTACGCCGCT TTTCAAAATC TTCCTCACTG TAATCTTCAT CAGGTTCATC
   155641 GTCTTCGCTG TTATCGTCAT CATCATCGTC ATCAATATCA GAGAAATCAT CTTTATCGAT
   155701 TGCGAGCTTT GGTACATCGC TAGCAGCGGC ACCAGGTCTC CATTCGTCTT CAGCTTCAGT
   155761 ATCTTCTTCA TCGTCATCAT CTTTTACATC ATGAAGAACC GGCTCCGGCT GTGAAGAAGT
   155821 TTCTGTTGTG ACAGTATTAG CTTCAGCTAC AGATTCATTA GCAGGAGTAT TATCATTAGA
   155881 CACTGCTCCA GGAACGAATT CCGATTTACG CTTAGCTCTT TCTGCTTCCG AATTAGGATT
   155941 GGTTTCAAGA ATTGCTGAAT TAATAGTGAT TTCTTCACCA TTTTCTCTTG CATTAGCTCC
   156001 GATTTCAGCA ATCTGAGCAC ATTCAACAGC AAGTCCTGTT AAGGCTACAT CCATTGTATC
   156061 CATAGCTTCT GCTACGAAAG GATTATCTGT AGGTAAAGCT TCTTTACCTG CATCTGTAGG
   156121 GAGAATTGTC TTCTGAGACA TTTCTGATTC AGAGTACACT CCTCCAAGTC CGCCATCAGG
   156181 CATTGCGTCG ACAAGGTCGC CTTCGCCTAA AGGAGTAGGT GTGTTTTCGT TCTTAAGGTC
   156241 TTCGAGTTTC ATAGTTATTA ACCTCCTAAA TTATAATGAT GCTAATGTAT GACGAGTCTC
   156301 CTCGTCTACT TTGAATGTGT ATGTGAGTTC ACCATTGACT CTCACACTTA TATTAATGAT
   156361 ATTTTTATTG TTATTATTAA CAATTGTAAC AGTAACCTGA GGGTCAATTA ACTGAGGCAT
   156421 AAAGTCCTTC AGCTGAGCTT CGATTGTAGA TGCTAGTGAT GATTTGATAG TATCCACGTC
   156481 TCTGAATCTC CATCTAGAAA CTAGTCCAAC ACCCAACGTT GGATGAGTAG GAAAAGTCCC
   156541 TGGTTCGAGC ATTATTAAGC GAAAAACGTT TATTCTATCG CCTTCATATT TTGTAAATAC
   156601 TTTCGGTTGC TGTCGTTTAT CGACATCCAA AAGGTATTCG TTCATGAAAT TATTCCTCCT
   156661 TTCCATATCA TATATTTGAT AATACGATTA CTAATGAGTT AAGGAAATAT ATATGTTAGT
   156721 AAGTTTTTAC ACAGCTTCAA AGTAAACATT TAGGTAATCT TATATATGAA AGGGTGGTGA
   156781 ATGAAGTGGG AAGAAAATAC AAATGCATAT ACTGTCAGAA AGGATATGAA AGACCTGACC
   156841 TAATATCGCA TATTGAAAGG AAACATTCCG ACATGGTACC TCAAAACTAT CCTGTGGAAC
   156901 GTCTTGTGTT CGATATATGT AATAATAAAG AGATAGGAAA TGGTCATGGC GTATGTAATA
   156961 TATGCAAAGG TCCTACCGAT TGGGACAATA AATCTGGACG TTATAAAGTA TACTGCTCAG
   157021 ACAAATGCCG TAAAGAAATG AGAGATAGAG CGGTTAAGAA TATGATTAAA GTGCATGGTA
   157081 AAGCTACCAT GCTGAATGAT ATCGAACACC AGGAAAAGAT GCTCGCTTCC AGAAAGATTT
   157141 CTGGTAAGTA TAAATTCACT GATGGTGGTG TTTGTGTATA CACTGGTTCA TATGAGAAGA
   157201 AACTTCTTGA GTTTATGGAT AAGGTCTTGA ATGTTTCTTC TGGAGACTTA ATAGCCCCAG
   157261 GACCTGTAAT CGAATACGAT TTTAACGGTG AGAAGAAACA GTACATTACC GACTTCTTCT
   157321 ACGTTCCGTA TAATCTTATT ATCGAAGTAA AAGATGGCGG TTCTAATCCA AACAAAGTAA
   157381 TCGACCAGTC AGTTGTACGG CAGAAGACTC ATGCTAAAGA AGAAGCTATT ATGAAGCTTG
   157441 GAAAATACAA TTATCTGAGG CTTACTAATA ATAACTTCGT ACAGCTTTTA GACATATTTA
   157501 TCGATTTAAA AGAACAGAGC TTCGAAGGAG ACTCAAATTC TCCTGTATAC CACATAAACG
   157561 AGTATTGTGC TAATACTCCT CCAATGGGAT TCGGTGGTAC ACCATATGAA GCGAGATGTA
   157621 CTACTCCGTT ATTCATCACC CATTATCGTG ATGAAAATAC ATTCACAGAC AGATATTATT
   157681 TATCTAACGA CATCATATCA GACAACGTTA TTCAGCATGA CCTAGATACC GAAACTCTTA
   157741 AGAAGACACC TATTTCGAAA TGTAAAGGTA AAGGTACAGT GTTTAAGTAC GTGGGAGACG
   157801 ATGCTGCGGA CATTCTTTCA GAAGTATATT CAGCAGTAAA GAATAAAACT ACTGTTAATA
   157861 GCACATATAT TCCATCGTTG CTTACAAAAT CAAAAATACT TACTCCAGAC CAGTTATACT
   157921 GCTCACCAGT ACTGGAAGAA GTTAAGTTTA TAAGTAATGC GGCTAGACGT AATATGGAGA
   157981 CATTCTTGTT CGAATGTAAC TACATTCGTT CAGGATATAA GACACCGGCA ATATTCTCGG
   158041 TACTATCACC GGAATTGTAT GATAAAAAGA ATTCTATTCT GGAATCTTAT GATAACATGA
   158101 GAATATTACA GGATATAAAC GGTTACTTTG CTATAAACGA TATAACCGGT AATAGGACTA
   158161 AGAGTGTTAA AAACTTTGAT GAACTTACAA AGGAAACACT CGATTCTATA TATGTATAAA
   158221 AAGGAGGACT CACTATGAAT TTATTCAGAT TCGATGTATC AGACATTTTA AGAAAGTCTT
   158281 GCGAAGCAGA CTGTGTTAGC AGTAGCGTAT GGTCAGGTGA CGTTACACAG GACTTTGTTG
   158341 ACACTATTTC CGGCTTCGAC ACAATTTCTG AAAAGTGTTG TAAGGAAAGC TTCAGATATG
   158401 AACCTGAAAT CGTTCCGATA TTCGCTCAGG ACATCAGCGG AATTGAAGAA GAGTATGAAT
   158461 ACTATGTTGA ACTTGACAAC GTTGCTAAGC TCGCTGAAAG TAAGGAATGC AAAATCCATG
   158521 AAGCATTCTT TATGATGCAG AACTATGTAG CTAGTCAATT AGGCGAATCT GCTGCGGAAA
   158581 AGACATATCT CGTTGTTTCA GGTATTGATG AAGCGAGAGA AATCGTTAAG GAAGCTGAAT
   158641 GTGCTAAGGG TTCATTACTC GAAGACTCAA AGCTCCAGTC AATCATGGAA ACTACAGAGA
   158701 TTCTTAAGGA CCTCTATAAC AGAGGAGTTC AGATTAAGAT AAGAGATTCT AAGTCAGAAG
   158761 ATTAATCGGC AATCAATTTC CCCGTATCCG ATTTAGGATA CGGGGATTTT ATTAATTTTG
   158821 AAAATTTTAA GATATTTGAT TGTATATTAT TAAATTGAAA TAATATATAT AAAGGAAATA
   158881 AGAAGGAGGT CATATTATGA TTAAGAATAA TATGAATAGT ACAGTAAGTC GAGAAATAAC
   158941 AACAACCCAC AACTATCGAT ATAGTTGTGG GTTTAGAACA ACTCGACTAT ATGTATGTGG
   159001 AGAACATGAA GAGTTCTCCA CCAGTGGGGT GTTTGATATA TAGCAAACAC CCATCCTCCA
   159061 AAATTATCCC CCATACCCTA TTAGGGTATG GGGAAATTTT TAGTGTTTAT TATTTTTTCT
   159121 TCTACGCTGT TTATTAGAGC TGTTCTGATG AGTCTGAGTG TCAGCACTTG GAGCGTCTTC
   159181 GGATTCTTCA ATTGAAGGAG TCTCTGATGC TTCGCTCGTA CCAACTTCTG TATTTTCAGA
   159241 AGCTTCAACA GTTACTGGCT CTTCTGCTAC TTCTTTAACT GTTTCCATTT CGGAAACAGA
   159301 TGGTTCTTCC TTTTCAGGAG CTGCAGTTTC AGCCTCAGGA ATAATCGCAT CTTCTTTCTT
   159361 ATCTTCTTTC TTATTTTCAG GTGCAGGTGT AACTGTTCCG GCAAATATCG AATTTGCTAT
   159421 ATCAATGTAT CCACGATTGA TGGACTTAAG AAGTCTCACA TGTTCCATTG AAACAACACG
   159481 ATTGAAGTTG TTTGTATTTA TTACCTGAAG TCCGTCGAGA TTATTCTTTT CATCTCTTTT
   159541 GGTGTATTCG CAAACTCTTA TTCCAGAAGC TAAGAGCTTT CTGATGTCTG ATATAGTGAG
   159601 TCTTGCAAGG ATATTCTTAT ATCCGCTCAC ATGAACCGTA GACAGTGGAA TATTGCAGCC
   159661 GCAAGGTCTT ATGTCGCAAA TCTTTATTAC ATTATCTCTT AAGAAAATAT TGTTTATGTT
[truncated: 111,096 more chars]
