# Supplementary material for: Clades of huge phages from across Earth’s ecosystems
Source: Nature. 2020 Feb 12;578(7795):425–31. doi: 10.1038/s41586-020-2007-4 (PMC7162821; doi:10.1038/s41586-020-2007-4)
Supplement: Supplementary file 6 — Genbank files for all genome. [file 41586_2020_2007_MOESM6_ESM.zip › genbank_genomes_SD-4/RIF_PHAGE_CIR_34_24.gbk]

LOCUS       rifoxya1_full_scaffold_4_prodigal-single     221305 bp    DNA     linear   BCT NOV-13-2019
DEFINITION  rifoxya1_full_scaffold_4_prodigal-single, contig.
ACCESSION   rifoxya1_full_scaffold_4_prodigal-single
VERSION     rifoxya1_full_scaffold_4_prodigal-single.1  GI:
KEYWORDS    .
SOURCE      RIF_PHAGE_CIR_34_24
  ORGANISM  RIF_PHAGE_CIR_34_24
            .
COMMENT     Data sourced from ggkbase. For additional details see
            http://ggkbase.berkeley.edu/organisms/405066
FEATURES             Location/Qualifiers
     source          1..221305
                     /organism="RIF_PHAGE_CIR_34_24"
                     /mol_type="genomic DNA"
     gene            14..340
                     /locus_tag="rifoxya1_full_scaffold_4_prodigal-single_1"
     CDS             14..340
                     /product="hypothetical protein"
                     /codon_start=1
                     /transl_table=11
                     /translation="MKKDQLPGDIQKLMNKVQKQTITVRLGNYDVQMTREKFTNLCKC
                     EVFNMDNRNQAEGDEVPSGFYLMDHKAKTGKLILEVPFEKSDVGISVQGRTFKVERPL
                     KGYTYA*"
     gene            333..482
                     /locus_tag="rifoxya1_full_scaffold_4_prodigal-single_2"
     CDS             333..482
                     /product="hypothetical protein"
                     /codon_start=1
                     /transl_table=11
                     /translation="MPKFKNFKRVAAYFLRKEKMCPICSKEKAVGEVICNNCKTKEET
                     THAGY*"
     gene            469..630
                     /locus_tag="rifoxya1_full_scaffold_4_prodigal-single_3"
     CDS             469..630
                     /product="hypothetical protein"
                     /codon_start=1
                     /transl_table=11
                     /translation="MQAIKTRTYLCQICDEPYGDCCHTDKYQTLPKDERGIVISNMQL
                     LVLVDVGDI*"
     gene            756..1778
                     /locus_tag="rifoxya1_full_scaffold_4_prodigal-single_4"
     CDS             756..1778
                     /product="hypothetical protein"
                     /codon_start=1
                     /transl_table=11
                     /translation="MELDVQDWKFANRHSLALINTCKFCLHCAKTSVLFDLVTIRDKK
                     RDIADTAELVVHARNLCPNFEDHTPVERDTTYPGATFAPHDKHDNLLDDSTDLYHNPH
                     EAKRCINQMQEDKTTIKHNNWDKCLSQLFDRKRTVVFPDNTKIMELLNTSFIPQYTFR
                     LGLPPQKGMGFSRGLWFYRSEKFNSDLDKNAGIKDEMKKLIMVYLYHEWFSRLDVPAI
                     PKESKEVHAIRVEHLKLGIFMALDSSDPYSLSKDLAWWLTKVFKDKIALEVYPIEDEI
                     QIEFVPMTLLQKAEEAAMIADAECEDMEELDIHVQEYEHLIAKYGYGSTWDGNVIDRV
                     TKEEIY*"
     gene            1861..2163
                     /locus_tag="rifoxya1_full_scaffold_4_prodigal-single_5"
     CDS             1861..2163
                     /product="hypothetical protein"
                     /codon_start=1
                     /transl_table=11
                     /translation="MDIIKEAVYPEVVKFAGKYQQQFLINSPYCAHRQTMNKETCCNT
                     CESSMMCTIFHYMVKQATIIEDLFVSLKEANAIMKTQDNLNQVLIDTLKSKQEVQK*"
     gene            2227..2457
                     /locus_tag="rifoxya1_full_scaffold_4_prodigal-single_6"
     CDS             2227..2457
                     /product="hypothetical protein"
                     /codon_start=1
                     /transl_table=11
                     /translation="MDLKNTLNSVKENSTFNLCKNFAKVLVLDGRAKAAEGLETLAEK
                     IDTTEEQKRYSYNFHKEMELRRAEKELAAVKT*"
     gene            2577..2891
                     /locus_tag="rifoxya1_full_scaffold_4_prodigal-single_7"
     CDS             2577..2891
                     /product="Tax=RIFOXYB2_FULL_RIF07_49_35_curated"
                     /codon_start=1
                     /transl_table=11
                     /translation="MFATVILFAITAILTGVFMILELNWSIHNLMRTWSQLWGPLKIM
                     IIPMIPVCFLPIILDVAITLGIVTFLGAEGMMGLLTSSIMCSAIAGYLFYMRRKHQWR
                     YI*"
                     /db_xref="89609957"
     gene            2978..3352
                     /locus_tag="rifoxya1_full_scaffold_4_prodigal-single_8"
     CDS             2978..3352
                     /product="hypothetical protein"
                     /codon_start=1
                     /transl_table=11
                     /translation="MSTQIKEPIEVKNVVLMKNKTQKADSNLLALCSVNLLDGAFRVN
                     GIRVIQGEKGTFVSMPGRKKFKAGAEVISEKTGKPEYDDIFHALTADARNVLNAAVMN
                     AYNAVQATANATATAAEAAHKA*"
     gene            4053..4295
                     /locus_tag="rifoxya1_full_scaffold_4_prodigal-single_9"
     CDS             4053..4295
                     /product="Marine sediment metagenome DNA, contig:
                     S01H4_S05720 {ECO:0000313|EMBL:GAG93052.1};  TaxID=412755
                     species="unclassified sequences; metagenomes; ecological
                     metagenomes.;" source="marine sediment metagenome.;""
                     /codon_start=1
                     /transl_table=11
                     /translation="MEPVYLGDGLYAVYDGFQFELRANDAHNPTDTVYLDPKVLQAFI
                     AFTKNIISCTEHGSIVVCKLDLVTKPESPDINILNL*"
                     /db_xref="X1CJ55_9ZZZZ"
     gene            4474..5070
                     /locus_tag="rifoxya1_full_scaffold_4_prodigal-single_10"
     CDS             4474..5070
                     /product="hypothetical protein"
                     /codon_start=1
                     /transl_table=11
                     /translation="MKFTSLILLVMVYNVFSIHDTLTFQHFIQMTGRCNNDGVSLDSN
                     QGSVGIADSNVLDITIKTYIYYNTLNTTIVERNSTLFVKDSINDSILQHNIMLIRKGF
                     TRYIKNQNNVVGKLFVLETINSDTSGIDFIRTTIIERWTNIDDTLNTTKEHSIPARHY
                     NTKTYSMLYYYDILGRKSTIKPNGLYFTKNKRVVIKTK*"
     gene            5079..5201
                     /locus_tag="rifoxya1_full_scaffold_4_prodigal-single_11"
     CDS             5079..5201
                     /product="hypothetical protein"
                     /codon_start=1
                     /transl_table=11
                     /translation="MIQLIWEDGSVDTINDEDLNVDMLVADERLLMEIKHVDDI*"
     gene            5185..5388
                     /locus_tag="rifoxya1_full_scaffold_4_prodigal-single_12"
     CDS             5185..5388
                     /product="hypothetical protein"
                     /codon_start=1
                     /transl_table=11
                     /translation="MLTIYKNKYGIPCSHGIINDGTIVIIGSWVCGDCRHCLSCSPDG
                     NSVNYNYPDILYQDFTLDISQCL*"
     gene            5597..5764
                     /locus_tag="rifoxya1_full_scaffold_4_prodigal-single_13"
     CDS             5597..5764
                     /product="hypothetical protein"
                     /codon_start=1
                     /transl_table=11
                     /translation="MNDPFTIIQILLICTPINAVCAAFHWFCGNKGLTWVGLAMTGLC
                     VGLTIAIKHYM*"
     gene            5774..6022
                     /locus_tag="rifoxya1_full_scaffold_4_prodigal-single_14"
     CDS             5774..6022
                     /product="Putative uncharacterized protein n=1 Tax
                     =sediment metagenome RepID=D9PH80_9ZZZZ"
                     /codon_start=1
                     /transl_table=11
                     /translation="MSSKYKTQIRHAKQRALERFDLQLNNDDYQKICKIIQTGKSKII
                     DKQSNRVSIHEVTWASKTMTVVYDKSRNTIVSFLPEVL*"
                     /db_xref="UniRef100_D9PH80"
                     /db_xref="D9PH80_9ZZZZ"
     gene            6125..6565
                     /locus_tag="rifoxya1_full_scaffold_4_prodigal-single_15"
     CDS             6125..6565
                     /product="Putative uncharacterized protein n=1 Tax
                     =sediment metagenome RepID=D9PH79_9ZZZZ"
                     /codon_start=1
                     /transl_table=11
                     /translation="MWKRTKIIFNAIKDFVLGILSHILHNITNAIDTLAWTVIPIVFI
                     AGYLLLMLPQLAVFAVIASFTNGINDPILKFGFGFIVFAAMEFILLSPYWIIVCILGM
                     PEMLRFANHVKSSYERRLVEEEIREAESKELLLSDIYERLKNHG*"
                     /db_xref="UniRef100_D9PH79"
                     /db_xref="D9PH79_9ZZZZ"
     gene            6558..6827
                     /locus_tag="rifoxya1_full_scaffold_4_prodigal-single_16"
     CDS             6558..6827
                     /product="hypothetical protein"
                     /codon_start=1
                     /transl_table=11
                     /translation="MVNIFPREILSSEATHDYTCGNCDKIVTKGSIYLSVTDKCYCVK
                     CAPNKIETNLAALQFMISELSKISAVFPKPMKKKQDTVINVLDIN*"
     gene            6848..7225
                     /locus_tag="rifoxya1_full_scaffold_4_prodigal-single_17"
     CDS             6848..7225
                     /product="Putative uncharacterized protein n=1 Tax
                     =sediment metagenome RepID=D9PH77_9ZZZZ"
                     /codon_start=1
                     /transl_table=11
                     /translation="MIRKIWNGIKSIPSMALNFFKRHFHKAVAVIGAGLVMCTFEIFG
                     LYAADVLLLPFAMTSLIGLIALCFSYFLIIFTAITIGMEVFNVLWNVCQLDTTDTDEI
                     ETTAAHPRAIELAAATAAVCSHG*"
                     /db_xref="UniRef100_D9PH77"
                     /db_xref="D9PH77_9ZZZZ"
     gene            7218..8819
                     /locus_tag="rifoxya1_full_scaffold_4_prodigal-single_18"
     CDS             7218..8819
                     /product="ATP-dependent DNA ligase n=1 Tax=sediment
                     metagenome RepID=D9PH76_9ZZZZ"
                     /codon_start=1
                     /transl_table=11
                     /translation="MGKKIAVVLTMVDIGAELFSTFVEPWLKSRTRRFIRDRYKPAIR
                     LNNFNKIPENKKSRVGKLYIQRHEALHLHHDISIVDADGIEIFRGAVSKGEIERLFPQ
                     GDVVRTSFARQPQHSKGKYGYNWSGIIQEGYGRGTQTVVFNEDIELLKTHSKGEILFN
                     IYKTDTNRSITGRFALIDPKDSKGNWICSRRKYDEPQIKGKNKFKLIAGTTGRDVPPK
                     AFDLEKKLKENNQAYIIEAKIDGAANLIRFDKSGNQIYSWREGKRESTIFLQDKFPDI
                     RDDIHSEFHGTIARGELIYVPGRRITRGQVFKDYGFEHPHLLAKFSLISNPLRSRSEQ
                     QIQKGQSAIVIYDLAKVNGRSAKSLTYREKHKIMAKIADNHTYVYVPEQFDSVRNGWK
                     AVVEKRRGEGLVIKLLDEVTPDPQFNPEAQAWWKIKKTDFYDCKIVGWEPLETKSSKI
                     DKTRIGALHCKIDGLGNTDVGSGFTDYERKWFAKNIDEVINNDSIIKIKGHHITDSGS
                     IHGPVFDSVHFEKSEGPILELLGEQ*"
                     /db_xref="UniRef100_D9PH76"
                     /db_xref="D9PH76_9ZZZZ"
     gene            8819..9115
                     /locus_tag="rifoxya1_full_scaffold_4_prodigal-single_19"
     CDS             8819..9115
                     /product="hypothetical protein"
                     /codon_start=1
                     /transl_table=11
                     /translation="MIRIILLLCILVCAADHELIKSYKLEEQVTNCDNTQNLWIFEIE
                     GCEYIGPASFSEIQFLVHKGNCKYCQIRLVHTLDSLLNSRTIPTQQPIYNRYGH*"
     gene            9125..9298
                     /locus_tag="rifoxya1_full_scaffold_4_prodigal-single_20"
     CDS             9125..9298
                     /product="hypothetical protein"
                     /codon_start=1
                     /transl_table=11
                     /translation="MLKQIEYIGKIDKTNIKGKFTADEKFCSDVNKTAFEFVEKNYGK
                     KPNEISSSIIAEK*"
     gene            9505..10791
                     /locus_tag="rifoxya1_full_scaffold_4_prodigal-single_21"
     CDS             9505..10791
                     /product="Uncharacterized protein n=1 Tax=Xanthobacter
                     autotrophicus (strain ATCC BAA-1158 / Py2)
                     RepID=A7ILM1_XANP2"
                     /codon_start=1
                     /transl_table=11
                     /translation="MKGYMITKLTPMQESKIPFYIDKWTKIGLEYNPIELDKAKEVLL
                     PYLKMYLNIEPKLFIILDSPFACNIGINIVKAVFKNLKIDSQLYSQLDSQLDSQLYSQ
                     LYSQLYSQLYSQLYSQLDSQLYSQLYSQLYSQLDSQLDSQLRSQLRSQLYSQLYSQLR
                     SQLYSQLYSQLDSQLDSQLYSQLDSQLRSLKLEYYLLGYFGTNGNIFSGYCSFYDYLI
                     SEVQKIDNMQGWEIFKKVHEYVHYMFIFKDIVFLSQKPKTLKFKGNVLHCENGPSVEY
                     SDGYSIYNLNGVSVPKDLVMTAWDKLDSNIILKETNVEIRREIVRKIGIEKVCKDLGA
                     TILDKIGNYELLNLNLGDRSRPYLKMLNPSIGIYHIEGVPPDCDTVEKALNSRKPQAM
                     KSIPVSKDGEDWYQQGDVCVWNKDAKSLKKYPKVLT*"
                     /db_xref="UniRef100_A7ILM1"
                     /db_xref="xau:Xaut_3687"
                     /db_xref="A7ILM1_XANP2"
     gene            10805..11044
                     /locus_tag="rifoxya1_full_scaffold_4_prodigal-single_22"
     CDS             10805..11044
                     /product="Uncharacterized protein {ECO:0000313|EMBL
                     :KKL25342.1};  TaxID=412755 species="unclassified
                     sequences; metagenomes; ecological metagenomes.;"
                     source="marine sediment metagenome.;""
                     /codon_start=1
                     /transl_table=11
                     /translation="VKKLDRPVLAEGEVTGHAHVIDAEVEVFEDKDQRFFNLKESATI
                     VHEEHKPITIPEGNYASGKVMEYDHFAEEAKQVTD*"
                     /db_xref="A0A0F9CFX3_9ZZZZ"
     gene            11273..11554
                     /locus_tag="rifoxya1_full_scaffold_4_prodigal-single_23"
     CDS             11273..11554
                     /product="hypothetical protein"
                     /codon_start=1
                     /transl_table=11
                     /translation="MKIKDKKLELTMQEFYTEMYNRLAKKEKEGKRGWAGKIPPLSDL
                     ITEMAVDVQKYRNGAHSHQKLSLDIANRAMMVWYRAKKLELRRKKAGVV*"
     gene            11758..11892
                     /locus_tag="rifoxya1_full_scaffold_4_prodigal-single_24"
     CDS             11758..11892
                     /product="hypothetical protein"
                     /codon_start=1
                     /transl_table=11
                     /translation="MLYKCIKTVDIGETAYIKGRFYSFEPCSEYCDFKGFDERKEMRY
                     *"
     gene            11997..12404
                     /locus_tag="rifoxya1_full_scaffold_4_prodigal-single_25"
     CDS             11997..12404
                     /product="hypothetical protein"
                     /codon_start=1
                     /transl_table=11
                     /translation="MSTATEKKFARNVLSLMNVAISKAMESIDAHEGRYMKRELNFHE
                     TLSGSKQKGIRKYVHTSEYWAKKHDFKAIKPIVNRCPECGTTKPFIHTRKVKTPEWHC
                     CKCQHEWDKKTAMITPLKNLKTWHSKKKQYKHA*"
     gene            12481..13158
                     /locus_tag="rifoxya1_full_scaffold_4_prodigal-single_26"
     CDS             12481..13158
                     /product="Putative uncharacterized protein n=1 Tax
                     =sediment metagenome RepID=D9PH72_9ZZZZ"
                     /codon_start=1
                     /transl_table=11
                     /translation="MKYLLLVVFLIITGCFDITDPSGMNVTFPVTYIEWEVLHPQDTT
                     WWTFRANGECYAAWKRKITEVSGAPPWVPHCMSHIDASCNCCVGDAWRTDGNGNVIGT
                     DGRTYEEYLDFWAAQIAGWLPIEYYAGTWDDNDGIRLTIAVNRVIPGSYGGIACDMQN
                     PTYITSQYEPQYIMYDFWRTDSLYGYQSDEDGNRIELQHSEPNVKFSQWHGKHLFNTS
                     NPIFDQL*"
                     /db_xref="UniRef100_D9PH72"
                     /db_xref="89609288"
                     /db_xref="D9PH72_9ZZZZ"
     gene            13155..13388
                     /locus_tag="rifoxya1_full_scaffold_4_prodigal-single_27"
     CDS             13155..13388
                     /product="hypothetical protein"
                     /codon_start=1
                     /transl_table=11
                     /translation="MNIRDKIRFKGCWAYPECSSCPKEECKRSGNYDLSGWRYDTIKG
                     ITQNQVTTTQVFLHPKQIDLYTYDPPHGIIPIL*"
     gene            13446..13700
                     /locus_tag="rifoxya1_full_scaffold_4_prodigal-single_28"
     CDS             13446..13700
                     /product="Putative uncharacterized protein n=1 Tax
                     =sediment metagenome RepID=D9PH65_9ZZZZ"
                     /codon_start=1
                     /transl_table=11
                     /translation="VKLQGIIPESGVVQSLVNKGHETGASFIVFVMTTPVLDSDDNFI
                     VIAIYDKDGNRDVRLSPYKINNGKIEFLNKSEKRFDVFLD*"
                     /db_xref="UniRef100_D9PH65"
                     /db_xref="D9PH65_9ZZZZ"
     gene            13948..14172
                     /locus_tag="rifoxya1_full_scaffold_4_prodigal-single_29"
     CDS             13948..14172
                     /product="hypothetical protein"
                     /codon_start=1
                     /transl_table=11
                     /translation="MSVYEIGESVKFASCTNYDNLCEECEECIADAYKLVDPLIRDGC
                     IIQKKQIIKIKRPSELWEHKNPEPLIPLDF*"
     gene            14228..14533
                     /locus_tag="rifoxya1_full_scaffold_4_prodigal-single_30"
     CDS             14228..14533
                     /product="hypothetical protein"
                     /codon_start=1
                     /transl_table=11
                     /translation="MNTNEFMEHLKRNSIVEIINGRDAHGQFIKHVYYKLANSETFPV
                     CISGTNIPYDDPFKINFTGKFYDMPAEDEIEGKVYHIHTKISHKHSVPKNINILDMI*"
     gene            14688..14772
                     /locus_tag="rifoxya1_full_scaffold_4_prodigal-single_trna_
                     1"
     tRNA            14688..14772
                     /product="Pro"
     gene            14795..14980
                     /locus_tag="rifoxya1_full_scaffold_4_prodigal-single_31"
     CDS             14795..14980
                     /product="hypothetical protein"
                     /codon_start=1
                     /transl_table=11
                     /translation="MTLRIHFARLCRKFLTPIRQIMILRRIKSRVKDISVIKDNTFSL
                     TFTHTKKRNKPESLALL*"
     gene            15321..15482
                     /locus_tag="rifoxya1_full_scaffold_4_prodigal-single_32"
     CDS             15321..15482
                     /product="hypothetical protein"
                     /codon_start=1
                     /transl_table=11
                     /translation="MDCIRVRISGNSPDRLLVTMNDYKEGYASKIIYKDEAIRIRDQF
                     TKIIEKIKD*"
     gene            15485..16366
                     /locus_tag="rifoxya1_full_scaffold_4_prodigal-single_33"
     CDS             15485..16366
                     /product="RNA ligase, family (EC:6.5.1.3)"
                     /codon_start=1
                     /transl_table=11
                     /translation="MTRQLASIQKISSLEVIPGADKIVLASMHGNGWKCITAIDNGIK
                     TGDLVIYFEIDSRLPIIPAFSFMEKRHYKVKTLKMRGVTSQGLIMPLKDFPAIVDPIE
                     GMDVTDIIGVTKIDTDEAGECSPTAKRQHPIDHFLCKFKLYRKIRPLIFRKKDKGWPS
                     CIPHTDETRVQAIFRDLEPHLNSDKKWYVTTKIDGCLDENTILHTDKGLKTIKEICDT
                     KYKGKVFGVNPTTNKIQLTRIKNTFINENKHEWYEITTKNGKIIKVTGNHKIYLPNSY
                     CYRKVEDLKEGDILLEN*"
                     /db_xref="taz:TREAZ_2612"
                     /db_xref="UniRef100_D9PH56"
                     /db_xref="D9PH56_9ZZZZ"
                     /db_xref="6.5.1.3"
     gene            16416..17414
                     /locus_tag="rifoxya1_full_scaffold_4_prodigal-single_34"
     CDS             16416..17414
                     /product="Putative VSR endonuclease n=1 Tax=Aeromonas
                     phage Aes123 RepID=I6ZRS3_9CAUD"
                     /codon_start=1
                     /transl_table=11
                     /translation="VILKCPFCSRELKPRGETSHLRRCKEKTSTNVTELKYLCIKHNY
                     PTLCNKEKLEDLYINNKKSLPDLKKEYDINYSFTLFLLKYFNIKKRTIKESTNLKETR
                     DKYKNTCIKKYGVKNTFQLPTTKNTLHKKYGNDIDNIFQVKEIIEKIKTSLDSNLLTK
                     YGVTRTEYFSKVMKDKWKNITDEEKNEWLNKSLLNDKCIEANCKSGGIYNSSLEYSIR
                     EILLKLNIPFSINFVIKISNKKRRIYDILIDNKIIIEVNGDYWHANPNIYKADDLIKF
                     NYGIESAREIWDYDKEKKKLAESKGFKVVYIWEDEIKNCFKDKKKLEQLILKKMEN*"
                     /db_xref="UniRef100_I6ZRS3"
                     /db_xref="A0A0F9MYG5_9ZZZZ"
                     /db_xref="I6ZRS3_9CAUD"
     gene            17416..18042
                     /locus_tag="rifoxya1_full_scaffold_4_prodigal-single_35"
     CDS             17416..18042
                     /product="RNA ligase n=1 Tax=sediment metagenome RepID
                     =D9PH56_9ZZZZ"
                     /codon_start=1
                     /transl_table=11
                     /translation="MKTDEIVFIKKIENNSKKYDIETSFHNYFANGILVHNCSATYYY
                     KKGIFRDFFGIYSRELKKKEDDNSNWSKIAIKYNLKKQLKSYGETLWIQGEIAGPGIQ
                     KNRCKLKELELFVFNVYNVKQHRYLDPVEMGLVCTFLGLKTVPVVNHVISLKDTTIDK
                     LVEMSKGSYESGPDDLREGIVIRELNDFSLNRISFKVISPDYLLKYNI*"
                     /db_xref="UniRef100_D9PH56"
                     /db_xref="D9PH56_9ZZZZ"
                     /db_xref="jeo:JMA_43730"
     gene            18055..18222
                     /locus_tag="rifoxya1_full_scaffold_4_prodigal-single_36"
     CDS             18055..18222
                     /product="hypothetical protein"
                     /codon_start=1
                     /transl_table=11
                     /translation="MKQVTVMIGVVILFAIAFMSFISITSNTPRRITSARTISQPIVL
                     AKTPETTTNMQ*"
     gene            18259..18447
                     /locus_tag="rifoxya1_full_scaffold_4_prodigal-single_37"
     CDS             18259..18447
                     /product="hypothetical protein"
                     /codon_start=1
                     /transl_table=11
                     /translation="MIAREDIDWFWGEWDKHQSGGRQTIYRFWDSMETRYPETIKGCW
                     TAMTENLYSPYLQEYECE*"
     gene            18692..18832
                     /locus_tag="rifoxya1_full_scaffold_4_prodigal-single_38"
     CDS             18692..18832
                     /product="hypothetical protein"
                     /codon_start=1
                     /transl_table=11
                     /translation="MSVFAIELGSKVKSSISGFEGTVTCRSEHLNGCNRYWITPHDRQ
                     GR*"
     gene            18813..18941
                     /locus_tag="rifoxya1_full_scaffold_4_prodigal-single_39"
     CDS             18813..18941
                     /product="hypothetical protein"
                     /codon_start=1
                     /transl_table=11
                     /translation="MIDKEGKLPEGYWLDENEIKVIGKPKTKRANQDRGGFPSRIK*"
     gene            19401..19475
                     /locus_tag="rifoxya1_full_scaffold_4_prodigal-single_trna_
                     2"
     tRNA            19401..19475
                     /product="Arg"
     gene            19484..19557
                     /locus_tag="rifoxya1_full_scaffold_4_prodigal-single_trna_
                     3"
     tRNA            19484..19557
                     /product="Arg"
     gene            19600..20352
                     /locus_tag="rifoxya1_full_scaffold_4_prodigal-single_40"
     CDS             19600..20352
                     /product="Uncharacterized protein n=1 Tax=Microscilla
                     marina ATCC 23134 RepID=A1ZWT4_9BACT"
                     /codon_start=1
                     /transl_table=11
                     /translation="MGQLHELIAVEGDAKNTAVKILAETQHTFATKKDHFVGSAKTYN
                     PFNDADRDRPEAEVKPIVTTVGAKLKYTMPYIVKHMDIILQKERTNAVAKANLLVDDG
                     SGKDVEIAKDLPVTALVQYEKILTSLRGVLENIPTLDPLHKWKKDEQEGIYKTEEFKR
                     VRTRKMQKPITLAEATDKHPAQAQLITTDEPVGEFKEVLTAGSLSPLEKSQMLARCDT
                     LIEGVKRARSRANKTETDTSKIGQTLINLIIN*"
                     /db_xref="UniRef100_A1ZWT4"
                     /db_xref="A0A0F9E3Z4_9ZZZZ"
                     /db_xref="fli:Fleli_1709"
                     /db_xref="A1ZWT4_9BACT"
     gene            20775..21044
                     /locus_tag="rifoxya1_full_scaffold_4_prodigal-single_41"
     CDS             20775..21044
                     /product="hypothetical protein"
                     /codon_start=1
                     /transl_table=11
                     /translation="MINFVVFCIFAIAILYEAKILAKPDRLAWIYRISKRKSSGEDVL
                     SSIQVGIFNLFYMFATLYGLYHYPFPIKNTNDYFINIFYISRNNS*"
     gene            21135..21209
                     /locus_tag="rifoxya1_full_scaffold_4_prodigal-single_trna_
                     4"
     tRNA            21135..21209
                     /product="Lys"
     gene            21227..21505
                     /locus_tag="rifoxya1_full_scaffold_4_prodigal-single_42"
     CDS             21227..21505
                     /product="hypothetical protein"
                     /codon_start=1
                     /transl_table=11
                     /translation="MPSIDSKRSINEYLQALTQSRKTWDLVRINKKSSHLGTIRTFCL
                     KDHPNKALVFFTVNDKFTSASIISEEEQIRFGLKKHLNQRGLSLMRYS*"
     gene            21615..21800
                     /locus_tag="rifoxya1_full_scaffold_4_prodigal-single_43"
     CDS             21615..21800
                     /product="hypothetical protein"
                     /codon_start=1
                     /transl_table=11
                     /translation="MGGGKDAKYSSFEEQEVAEEAAKTNDSTVVEPVANPTVTPEQTD
                     TCECKGCPDCESEKGKV*"
     gene            21802..22635
                     /locus_tag="rifoxya1_full_scaffold_4_prodigal-single_44"
     CDS             21802..22635
                     /product="Uncharacterized protein n=1 Tax=Flavobacterium
                     johnsoniae (strain ATCC 17061 / DSM 2064 / UW101)
                     RepID=A5FLY0_FLAJ1"
                     /codon_start=1
                     /transl_table=11
                     /translation="MGGGSYSSLSRTVRATSLGYDTKSAREIFTAATINSAMNPYGVQ
                     LREARDSIEHPESFAIILALDLTGSMGSVPHYLVREGLPKIMQTIIDGGILHPQLLFL
                     GVGDHECDRAPLQVGQFESSDALLDKWLTDVYLEGGGGGNAGESYHLAWYFASKHTAI
                     DCFEKRAKKGILFTIGDEPVLSNLSKDVIKKIMGDGQYEDYTAAQLLATAREKYNVYH
                     IHNEDSRSGRGVAESWRVLMGNDNVLIAPRHQNIVGLISRTTIAVAQESAMPINITAT
                     M*"
                     /db_xref="UniRef100_A5FLY0"
                     /db_xref="A0A0F9Q1V9_9ZZZZ"
                     /db_xref="fjo:Fjoh_0752"
                     /db_xref="A5FLY0_FLAJ1"
     gene            22791..23888
                     /locus_tag="rifoxya1_full_scaffold_4_prodigal-single_45"
     CDS             22791..23888
                     /product="hypothetical protein n=1 Tax=Dyadobacter
                     beijingensis RepID=UPI000376B9FE"
                     /codon_start=1
                     /transl_table=11
                     /translation="MKNLAVIGAGFGDCAKGVVTDYLCSQYPDAIVTRFSGGHQAGHT
                     VVHNGIRHVFSNFGSGSFRGNITYWSRLCTVDPVGITNELKVLRKKGIEPTLYLDPRC
                     PITTPYDKWTNTQNSWNRKNGTCGVGFGKTIEREEQHYSLLVGDLLYPKIFETKLELI
                     RKKYLQEFAEYDKDFLPTCYLLLEEKQIRIELMKWDRDINRVESVNIFEGSQGLMLDQ
                     DIGFFPHVTRGNCGMTNLKKLEVTDPEIYLVTRCYQTRHGNGPMTNEDLKEHIIHDPN
                     ETNVTHKYQGEFRVSMLDADLLRYAIQKDDIKDFTLVITCFEHVTSYVYTSAGNKYVY
                     PDAEIFAKCLSKELGAKNFLCFKNHKVIEFK*"
                     /db_xref="UniRef100_UPI000376B9FE"
                     /db_xref="A0A0F9MNN0_9ZZZZ"
                     /db_xref="dfe:Dfer_1263"
                     /db_xref="UPI000376B9FE"
     gene            23971..24162
                     /locus_tag="rifoxya1_full_scaffold_4_prodigal-single_46"
     CDS             23971..24162
                     /product="hypothetical protein"
                     /codon_start=1
                     /transl_table=11
                     /translation="MQWDTTSHLCVIIQTEMYKARFPIAFVRCLDDNGIYRIRSFLGQ
                     EDDTTYVSGNKLNKYNRQN*"
     gene            24262..24894
                     /locus_tag="rifoxya1_full_scaffold_4_prodigal-single_47"
     CDS             24262..24894
                     /product="hypothetical protein"
                     /codon_start=1
                     /transl_table=11
                     /translation="MKKEDKLCIDCGKKGVHERKRCLEHSRTYNTERARIRYQKVGRH
                     YFGISKCSICKKDMKIWRIGQVSHAKCRPSKIHKNDPIRQHGRYEARKIIDQLGITTP
                     KGFVTHHLDYNPTNNEPNNLSLMDRRSHGALHRHIEHHWSLWLKNHSSNSENCWNILR
                     DHLTTAWFEKTSAKVIKISDIGQSAAEPLSNEEGSETTPGKPNSKDTAKI*"
     gene            25004..25192
                     /locus_tag="rifoxya1_full_scaffold_4_prodigal-single_48"
     CDS             25004..25192
                     /product="hypothetical protein"
                     /codon_start=1
                     /transl_table=11
                     /translation="MKPHLKILKFLFPKAWKEATYKEIRDTKRFVLRLKELGAPSSFM
                     DRWEKHIKTLENEVKELR*"
     gene            25189..25470
                     /locus_tag="rifoxya1_full_scaffold_4_prodigal-single_49"
     CDS             25189..25470
                     /product="hypothetical protein"
                     /codon_start=1
                     /transl_table=11
                     /translation="MKTFCQIWDFLMGYTFAWLLLCTGVILTVFTSVSIAKVFFVIGT
                     AMLIANCIGTLQRLEMLIQVLKTYKIEVIDDKIQSEDKDKTSSSTGESA*"
     gene            25409..25621
                     /locus_tag="rifoxya1_full_scaffold_4_prodigal-single_50"
     CDS             25409..25621
                     /product="hypothetical protein"
                     /codon_start=1
                     /transl_table=11
                     /translation="MIKYKVRIKIRPAAVLENPRNAEVYVVTSLMFKRPLSEKQMKEW
                     KGKILGMNTNDYASVHMTRIRNKNEK*"
     gene            25611..26705
                     /locus_tag="rifoxya1_full_scaffold_4_prodigal-single_51"
     CDS             25611..26705
                     /product="ATP-dependent DNA ligase n=1 Tax=Salmonella
                     phage 7-11 RepID=G0X4X6_9CAUD"
                     /codon_start=1
                     /transl_table=11
                     /translation="MKSKIFPTLYGTGSTGRTKLINIRVDERAKDVLITMEHGLEGKK
                     QAVNHREITVGLNIGKKNETTPFDQAVSDAQSKWNKKKDEGYTETKKAQKTQKLLLPM
                     LALKYIERKHDIKFPCYVQPKFNGVRCIYTDHTFNSRGGKPFTTLDQFDEECSIFEAE
                     VQSPLDGEVYCHNEISFQDIVAAVKKTREPFRLKYYIYDLANEGLPFETRTRLIKEFF
                     DKMENPQYLVRVPTYEVKNEAEIIKYHEQFVQDGYEGIMIRNKEGEYEFKHRSKNLQK
                     WKNFDDDEFEIIGGKEATGNDKGTIVFQLITKEGKEFEARPKGSRQQRKEWFQNLQEL
                     VGKKAIIRFQQKTNEGIPRFPVLIEIRDYE*"
                     /db_xref="UniRef100_G0X4X6"
                     /db_xref="A0A0F9VPK3_9ZZZZ"
                     /db_xref="G0X4X6_9CAUD"
     gene            26783..26980
                     /locus_tag="rifoxya1_full_scaffold_4_prodigal-single_52"
     CDS             26783..26980
                     /product="Putative uncharacterized protein n=1 Tax
                     =Dysgonomonas mossii DSM 22836 RepID=F8X1D5_9PORP"
                     /codon_start=1
                     /transl_table=11
                     /translation="MIKLDLKGQKFGKLTVIRENGKISNKISWLCKCECGNSKTIIGA
                     YLQTGSCQNCGCEKKNIHILN*"
                     /db_xref="UniRef100_F8X1D5"
                     /db_xref="A0A061NIR9_9BACL"
                     /db_xref="clb:Clo1100_2169"
                     /db_xref="F8X1D5_9PORP"
     gene            26995..27450
                     /locus_tag="rifoxya1_full_scaffold_4_prodigal-single_53"
     CDS             26995..27450
                     /product="hypothetical protein"
                     /codon_start=1
                     /transl_table=11
                     /translation="MCGISFSHKRGPILKTCSDKCHRKYNRIYRQAHDKKSFEHVLKF
                     LARKIRSRSKYRRNEICDVKYEFLSKLFKEQKGKCIITKIPFQISPNAKEMSPWAISI
                     DRKDNSKGYQKDNIQLVCMMYNFCKHTWTHEDVIKFSKTILNNIRGDNQ*"
     gene            27683..27985
                     /locus_tag="rifoxya1_full_scaffold_4_prodigal-single_54"
     CDS             27683..27985
                     /product="hypothetical protein"
                     /codon_start=1
                     /transl_table=11
                     /translation="MSTITSKRQLIDLIEKNIIEYRSKGPWVSIKRNKHLIGYKDGED
                     AYTPITIVDMVLVDLVNYIATYQGLDEAFTRQNLIDGQITQRNIQTKPDNIIDLNL*"
     gene            27987..28073
                     /locus_tag="rifoxya1_full_scaffold_4_prodigal-single_trna_
                     5"
     tRNA            27987..28073
                     /product="Tyr"
     gene            28084..28398
                     /locus_tag="rifoxya1_full_scaffold_4_prodigal-single_55"
     CDS             28084..28398
                     /product="hypothetical protein"
                     /codon_start=1
                     /transl_table=11
                     /translation="MITDDNNMNANRQIGECLDKGYTLVKITVTKYYALTNEPDDPPW
                     SQGDIFAYLYRKYDEKRDLLYQHYNFNTAEIEESIEDPVKPFGDICPSPTNSKELPTQ
                     SI*"
     gene            28350..28799
                     /locus_tag="rifoxya1_full_scaffold_4_prodigal-single_56"
     CDS             28350..28799
                     /product="Hydrolase, NUDIX family protein id=1788298 bin
                     =GWD2_Bacteroidetes_33_33 species=Plesiocystis pacifica
                     genus=Plesiocystis taxon_order=Myxococcales
                     taxon_class=Deltaproteobacteria phylum=Proteobacteria
                     tax=GWD2_Bacteroidetes_33_33 organism_group=Bacteroidetes
                     organism_desc=a152"
                     /codon_start=1
                     /transl_table=11
                     /translation="MSFTYEFERASNSVDIIIINHKLEVLLIKRGHEPGKDLWALPGG
                     HINPREEPIEAARRELEEETDLIGVPLTLFDVRNGEDSRGWYVKTIYHSNLRPLRGLY
                     AGIKAGDDAVDFKWEDLKKCGYPQSRKFLYVDHQRILADFYMCKYIN*"
                     /db_xref="gwd2_scaffold_14_99"
                     /db_xref="shi:Shel_25540"
                     /db_xref="85662699"
     gene            28906..29112
                     /locus_tag="rifoxya1_full_scaffold_4_prodigal-single_57"
     CDS             28906..29112
                     /product="hypothetical protein"
                     /codon_start=1
                     /transl_table=11
                     /translation="MTKRQQEKQVLDRIKEYKGFTIFWATEYQQRAFAVQRLQDRGRI
                     IRHQKAKWDHYPWMVFTIRKSNEH*"
     gene            29102..29335
                     /locus_tag="rifoxya1_full_scaffold_4_prodigal-single_58"
     CDS             29102..29335
                     /product="Tax=RBG_16_Planctomycetes_43_13_curated"
                     /codon_start=1
                     /transl_table=11
                     /translation="MNTKKLNQGERHLFEYKYQMSGGFFTKLFDCIFHADVGNEAKLS
                     LAFPEEVEAVKRYQNESGYWDKLEKTYKESEDQ*"
                     /db_xref="87019091"
     gene            29326..29401
                     /locus_tag="rifoxya1_full_scaffold_4_prodigal-single_trna_
                     6"
     tRNA            29326..29401
                     /product="Ile"
     gene            29450..29665
                     /locus_tag="rifoxya1_full_scaffold_4_prodigal-single_59"
     CDS             29450..29665
                     /product="hypothetical protein"
                     /codon_start=1
                     /transl_table=11
                     /translation="MATETTENKNNDQGYTVNDRRGIEKPTEVCRVCGSGEVHTTEYN
                     NPTMKCVDFFRKTISDLTNRLHQLVDK*"
     gene            29844..30107
                     /locus_tag="rifoxya1_full_scaffold_4_prodigal-single_60"
     CDS             29844..30107
                     /product="hypothetical protein"
                     /codon_start=1
                     /transl_table=11
                     /translation="MPRSKTIFDYTVQYGTRRHTYTIKRFGTLKHYCERRAVESIVVH
                     DIVPVFTGETIEEVEAFLNTRSKKTRDKKPYKANPDSVVNVFI*"
     gene            30173..30640
                     /locus_tag="rifoxya1_full_scaffold_4_prodigal-single_61"
     CDS             30173..30640
                     /product="hypothetical protein"
                     /codon_start=1
                     /transl_table=11
                     /translation="MANHEMIQYFRGDGNHPIGAMVAIYDEIANTVRIGWSKCNKKDT
                     FVRDRALTVARKRTEAGSILNIPSSRQFIKHETRLIEDAENIGFFFDLPMEVVIPSLP
                     EQYEIFVKRVVTYFKSVPVENFYVCGPEDDMTAIVIKDAREADIERQSIKAGK*"
     gene            30648..30739
                     /locus_tag="rifoxya1_full_scaffold_4_prodigal-single_trna_
                     7"
     tRNA            30648..30739
                     /product="Ser"
     gene            30748..30838
                     /locus_tag="rifoxya1_full_scaffold_4_prodigal-single_trna_
                     8"
     tRNA            30748..30838
                     /product="Ser"
     gene            30845..31099
                     /locus_tag="rifoxya1_full_scaffold_4_prodigal-single_62"
     CDS             30845..31099
                     /product="hypothetical protein"
                     /codon_start=1
                     /transl_table=11
                     /translation="MQTGEIYNFALHHYEGGEDLLGKEARIKNVRTCTMICSHKENCD
                     NQRIVYSVGGLCYEYDECCVLFKRTTRPAMMNPDNLFEVF*"
     gene            31294..31503
                     /locus_tag="rifoxya1_full_scaffold_4_prodigal-single_63"
     CDS             31294..31503
                     /product="Uncharacterized protein (Fragment) n=1 Tax
                     =uncultured bacterium RepID=K1YFI8_9BACT"
                     /codon_start=1
                     /transl_table=11
                     /translation="MGRKEASRTLNLAEEIKILDDQGIIHGIRNVSDLDEAAGAYKNV
                     EEVMASQTDLVEIIEELIPLAVIKS*"
                     /db_xref="UniRef100_K1YFI8"
                     /db_xref="K1YFI8_9BACT"
                     /db_xref="dak:DaAHT2_1047"
     gene            31516..31848
                     /locus_tag="rifoxya1_full_scaffold_4_prodigal-single_64"
     CDS             31516..31848
                     /product="hypothetical protein id=719185 bin=RAAC39
                     species=RAAC39 genus=RAAC39 taxon_order=RAAC39
                     taxon_class=Ignavibacteria phylum=Ignavibacteriae
                     tax=RAAC39 organism_group=Ignavibacteria"
                     /codon_start=1
                     /transl_table=11
                     /translation="MWIKVENPSDELVEEIWKKENDDIGMCPDCGVAVDEQHLENCDV
                     ARCLKCGDQRLSCNCEEGEGDIWTGIWPGIEIAYKHKLVCQWKNSDRTLEKPSFDLNE
                     VARMRITI*"
                     /db_xref="RAAC39_16_23"
                     /db_xref="86601966"
     gene            31915..32229
                     /locus_tag="rifoxya1_full_scaffold_4_prodigal-single_65"
     CDS             31915..32229
                     /product="hypothetical protein"
                     /codon_start=1
                     /transl_table=11
                     /translation="MQAFQVEIQAKDEIAPIIERMVKNYKGLLPFQSDSGSGEKGEAW
                     IRCYTIDENEFQVFLHTEFLKLIPIVEVIKDGDVNLLVWPTKHTSTALKTIEAINAMP
                     AI*"
     gene            complement(32254..32571)
                     /locus_tag="rifoxya1_full_scaffold_4_prodigal-single_66"
     CDS             complement(32254..32571)
                     /product="hypothetical protein n=1 Tax=Oscillatoria sp.
                     PCC 10802 RepID=UPI0003452997"
                     /codon_start=1
                     /transl_table=11
                     /translation="MTERTKKMTLREAQVKGRKYGYSAYKSTYVNTYNRSWNKNLTKL
                     PCQKCNYDKHIDLCHIKPIRSFSLDTTLGEINSPENNLVLCLNHHWEFDHGILDIKDI
                     SKR*"
                     /db_xref="UniRef100_UPI0003452997"
                     /db_xref="A0A0F8ZIF2_9ZZZZ"
                     /db_xref="UPI0003452997"
     gene            32696..32959
                     /locus_tag="rifoxya1_full_scaffold_4_prodigal-single_67"
     CDS             32696..32959
                     /product="hypothetical protein"
                     /codon_start=1
                     /transl_table=11
                     /translation="MSYMNLKGVSMATKKKKKNGSFQLSADFQRLCEIANVPFKTTKE
                     AKDFFKGMVYTAIAEWMKSDEKRTTEDEIILIDTLAVLGYVIL*"
     gene            33134..33457
                     /locus_tag="rifoxya1_full_scaffold_4_prodigal-single_68"
     CDS             33134..33457
                     /product="Predicted protein id=3765181 bin
                     =GWB1_Spirochaetes_59_5 species=unknown genus=unknown
                     taxon_order=unknown taxon_class=unknown phylum=unknown
                     tax=GWB1_Spirochaetes_59_5 organism_group=Spirochaetes"
                     /codon_start=1
                     /transl_table=11
                     /translation="MEKKTIKRSKKTFLITKKPVILASNSTKVNAIQCLHCHDIIYSC
                     VDHDYHPCSCGAVAIDGGFDYIRVTGDPSKILSLIIHIPVSKEELYNDWNTLDKPRRY
                     GCIKV*"
                     /db_xref="GWB1_scaffold_4705_28"
                     /db_xref="bfi:CIY_13240"
                     /db_xref="86109145"
     gene            33442..34092
                     /locus_tag="rifoxya1_full_scaffold_4_prodigal-single_69"
     CDS             33442..34092
                     /product="Transglycosylase SLT domain-containing protein n
                     =1 Tax=Myxococcus fulvus (strain ATCC BAA-855 / HW-1)
                     RepID=F8CRR3_MYXFH"
                     /codon_start=1
                     /transl_table=11
                     /translation="MYKGLTLTILIILAIILCINFMTNLGLLQIRGQIIELQIPKYVV
                     SKEPERISTTLIKTYPYLKIWGPDVIFYWSGIIYDQCEKRRIDWRVVCAKIHCESGFN
                     PKAISEMEAKGIAQVLDSTASAICRRTAMTFIPDVTLMNDVAGMLIGINYLDQGIKKE
                     QSIEKGLKYYYAGPGWRKNIKQGPINDYAKTVLSEVNRIGKVYEELYPVEKSFFLR*"
                     /db_xref="UniRef100_F8CRR3"
                     /db_xref="mfu:LILAB_24580"
                     /db_xref="F8CRR3_MYXFH"
     gene            34049..34246
                     /locus_tag="rifoxya1_full_scaffold_4_prodigal-single_70"
     CDS             34049..34246
                     /product="hypothetical protein"
                     /codon_start=1
                     /transl_table=11
                     /translation="MKSCIPSKKVFFFDEETKTHYEIEDITWVDDKLYIIGGKNHNGL
                     ELPRNYPINHNESDKCTENVF*"
     gene            34212..34502
                     /locus_tag="rifoxya1_full_scaffold_4_prodigal-single_71"
     CDS             34212..34502
                     /product="hypothetical protein"
                     /codon_start=1
                     /transl_table=11
                     /translation="MNQTNVPKTCSKCGQTTLFNVECSACLAREAELVERNYLLKDIF
                     QKIKQLDYLEHTIGYQCSNEELKNLKYLLGKYIKPSKREIEAKEKLNQRSNK*"
     gene            34499..34798
                     /locus_tag="rifoxya1_full_scaffold_4_prodigal-single_72"
     CDS             34499..34798
                     /product="hypothetical protein"
                     /codon_start=1
                     /transl_table=11
                     /translation="MTDKKLTVNSLLCYQKALKMRKGELENVRSSTTQCTRRIDVANN
                     ETIEELLYDIKKVDKKIIQLNKALFKIDDEIKRSNTSTTVELQIDFDDLMSEISE*"
     gene            35038..35235
                     /locus_tag="rifoxya1_full_scaffold_4_prodigal-single_73"
     CDS             35038..35235
                     /product="hypothetical protein"
                     /codon_start=1
                     /transl_table=11
                     /translation="MPRYKVVEKKLGKITEVTAFSQKQALYKLALEKSKDKREAGKLY
                     AAMLKSHEAVIVNDPNQLEFF*"
     gene            35423..36430
                     /locus_tag="rifoxya1_full_scaffold_4_prodigal-single_74"
     CDS             35423..36430
                     /product="hypothetical protein"
                     /codon_start=1
                     /transl_table=11
                     /translation="MKLSGINYHRHVSTESNPENLQVIKTVIDDLNKTDVIALFPSLS
                     IGEDRIYFLRDKTPTLLNSRIVLKTGYQSLLGRLGIPFRVVDNTPSWIEIPLVNGKIT
                     WMAQCSAQQNVTIRMINNEIRAVLSNSYTAIDDKEIINLMERLFLPQIREIQFTCSSS
                     DSNTRILTREQFEAECNGYTTSMFLYISNSEIGDASVRCGIGMTIQNTDRTLSFQFVR
                     DTRTLGRVIHRGEAIKRLEKEVTNLFAKTSDNWNLIQNALRTMSNVTVDQIPTLEQKM
                     IKTLESMPEFKVWKTQYDEIRKTTVVHNMFDLIYVMSSIPYKDESFNNVVEEIVFGRF
                     F*"
     gene            36414..37115
                     /locus_tag="rifoxya1_full_scaffold_4_prodigal-single_75"
     CDS             36414..37115
                     /product="hypothetical protein"
                     /codon_start=1
                     /transl_table=11
                     /translation="LDAFSNLVLGKCIGTKSSIKPTAFVNLNDILEGGFPTGRLVEIY
                     GRSQIGKSSLAISLFPNDLIVYIDLARKLCADYITSNVMMSPTVNNQNVFELIHEIIK
                     ENIVIIIDDLTMLGNIRNDSERFKWLMRNFMILQRELVSTESLVIVLNQIRMSPTTGH
                     SYNPHEGCLDAAIKIKMHHAEYLRDKGDLVYLDIEKHFWGQEEARCTLLVSKNKVEVP
                     SFYRSVSLHEQGNIL*"
     gene            37112..37549
                     /locus_tag="rifoxya1_full_scaffold_4_prodigal-single_76"
     CDS             37112..37549
                     /product="hypothetical protein"
                     /codon_start=1
                     /transl_table=11
                     /translation="MMINWNEVKETIEKLHKQLKNKFDTDIPEDMLDKVSKSADEIFN
                     PVEALDAEQVKIFNEMKSLRNDLDEALKLKEQLEKKLSRYNTLNNFFTSSIELKHDLV
                     NKVWRVNEKTGIIEVFNTVKAKEQMKELGLDEMLPPNILGNDD*"
     gene            37552..37797
                     /locus_tag="rifoxya1_full_scaffold_4_prodigal-single_77"
     CDS             37552..37797
                     /product="hypothetical protein"
                     /codon_start=1
                     /transl_table=11
                     /translation="MQWKTKEGKIFEIDQMTNDHLKNARKNLKKRFPNAPPFPRQRLT
                     DCYDEMKRVLDIRKLQNRKIKKSLKVLDSNINLFEHI*"
     gene            37806..41378
                     /locus_tag="rifoxya1_full_scaffold_4_prodigal-single_78"
     CDS             37806..41378
                     /product="ATP-dependent Clp protease n=1 Tax
                     =Hydrogenobacter thermophilus (strain DSM 6534 / IAM 12695
                     / TK-6) RepID=D3DJL9_HYDTT"
                     /codon_start=1
                     /transl_table=11
                     /translation="LVRTARTRIIFETAQFISNEFDEVLNITHLIQAIIFDGSSTAYN
                     LLVECGDELEFTTHPSIIRLKDKRIIRPESFSKEMKIVEERVRLRTQSTLFTPMTILN
                     YCMSEQDGITYLQDLGIATDRLFITLSKPPDRKNNESVQTPTLDKYSTDLTQEAKQGG
                     LDPVIGREVELRSLINALCRRIKRNALLVGDPGVGKTAIVEGLAQSITNEQVPEMLRG
                     KRVVALDLASLVAGTKFRGDFEERMQFIIKEVLSAKNIILFIDEIHTMIGTGDSSHGN
                     DAANILKPYLSKGKIQVIGATTTKEEREVFEKDGALERRFQRIKVSEPTEEEAIKILN
                     GICKKYEEHHGIHVNKNLIHDIVVLAVRYIHGGALPDKAIDILDQACGDKKISSIANN
                     PEIKILEEKIKALEEDISIHMNEDHIIDAAGVMDDRKNLEHELEVKRARLVSEVRGLE
                     LSIHDITNTVSRITKIPIAELSADNITKLKKLEEFLRYHLISQTDAITSVVKAIRRSQ
                     VGLRKSGQPIGSFLFLGPTGVGKTHLAKQLALGLFGSEKHIRRFDMSEYSDQFTVSRL
                     LGCFVPKTKILMADGTMKSISEVRIGDKVFSHTGKIQNVTHTHKYKYTGLLDSYRIAN
                     SNLRLNCTSKHEIPCIKPEFYNKRVKKSSYSIKNIKFRNSQDIDENDIIVYPKILSLD
                     TNLPVIDLKDYIVDLPRYQYDNKNIWAYQNVKFNRFIKINNTFLRFIGYYLSEGGCSK
                     NRKNIKITFGKHEEKYVQETKLLIHKIFGKHIHINIRHTNRNSICLVFSSRIINIMLS
                     KLFGRTCYEKKIPSYILGCNPVKLYNLIETLIIGDGSKTIEQKITYTTVSSDLASQFN
                     TILRQLGFSTQFNYLQNEKVYKIIITGDNAELLNTKLPSLKLKTKVTKVFNIQRKQYK
                     DHLFYYYHINQKKKVKYDGYVYDLTIANESTYIANFVGVHNSPPGYIGYEEGGELINA
                     LKDNPYCVLLFDEVEKAHPSVYDIFLQMMDDGRITDKLNRSVSLENTIIIMTSNIGSQ
                     DITKNNFGFIHKNFEEKKTNIHTTIHAELKNFFRPEFLNRIGNTVIFDPLKREDLSLI
                     FNLQFFEISRNIEKNFNIKVTVDSSAKEKILDLVAEEKNSNARPMRRLIRDKIEDLLT
                     DEIIDNNGKLKSDAIVKYEDKFLISYVGKKNVKYKKLDCKNVSV*"
                     /db_xref="UniRef100_D3DJL9"
                     /db_xref="hth:HTH_1572"
                     /db_xref="D3DJL9_HYDTT"
     gene            41335..41490
                     /locus_tag="rifoxya1_full_scaffold_4_prodigal-single_79"
     CDS             41335..41490
                     /product="hypothetical protein"
                     /codon_start=1
                     /transl_table=11
                     /translation="MLNIKSWIVKTLVSDIKISDVILITASNAIKENDKQDNKITSKN
                     KQKEVSK*"
     gene            41487..41894
                     /locus_tag="rifoxya1_full_scaffold_4_prodigal-single_80"
     CDS             41487..41894
                     /product="hypothetical protein"
                     /codon_start=1
                     /transl_table=11
                     /translation="MSQAITHLTDVYVSKGFDGKPQASFKANDKGEYGQVNFKVSHKK
                     YTKTGEKAQYDNYSIQWRNVKGDSKVIELLNQPGTRVSLYGEQTQEVYMEKSFIRVTC
                     EGRNAVNIVFGDRQTNEAAPAAASQASISNDDL*"
     gene            42004..42435
                     /locus_tag="rifoxya1_full_scaffold_4_prodigal-single_81"
     CDS             42004..42435
                     /product="hypothetical protein"
                     /codon_start=1
                     /transl_table=11
                     /translation="MDLTNDDVVPDIGTRTMFQMRLKFEDNTILGPTDIFDQVQKLVK
                     DNLKEIRPKVGRLGDLFVGHGGNGSSLFFTFGWYFRKAVEKLEQQHGTCQVQFDSDTI
                     TKEQMQSYIVKYLKKQAEKIGEMAETVMREGLPEELLEDND*"
     gene            42557..43123
                     /locus_tag="rifoxya1_full_scaffold_4_prodigal-single_82"
     CDS             42557..43123
                     /product="hypothetical protein"
                     /codon_start=1
                     /transl_table=11
                     /translation="MTNLPSLTELLIDYNGNESPIFLEALLALTTVTKTITTNIEGLW
                     QLRRLSGVNFHLSLHTIRDVRKAKELKENFPFIKSFSVMADEIDDLALQDLGDVPFYI
                     IVNKFGYHWKNEPAAVNYMNIITKSRHLKNIHLDNCLLTRINGQECPGATQINIYRDG
                     SVRHCPYIPEETKKADYSKGCYLIGSKR*"
     gene            43120..43905
                     /locus_tag="rifoxya1_full_scaffold_4_prodigal-single_83"
     CDS             43120..43905
                     /product="Marine sediment metagenome DNA, contig:
                     S01H1_S06580 {ECO:0000313|EMBL:GAG02627.1}; Flags:
                     Fragment;;  TaxID=412755 species="unclassified sequences;
                     metagenomes; ecological metagenomes.;" source="marine
                     sediment metagenome.;""
                     /codon_start=1
                     /transl_table=11
                     /translation="MNEEQVSKLSLIRKNIQVNKDTFHMIIFGDLHIGHQSCDEREIG
                     KMVNWIAKEDPKEFGVILTGDLIENVIPSSKGLPFEMKYPSPTKQMEVATKMLLPISK
                     HIHMLCDGNHEDRSQKTAGISPSYIMAKDLNVPYVGYHGILELNLQNRGHKEQYTIYA
                     EHGCGSIPKTVAGRYSKMESIQKQVEADVYVKGHIHHKNVFVKDVWKKINGQMVKRKV
                     VFASNGSYLMDAEYAIRSGFEPTTPGIVTIELSTKDFNIHSRI*"
                     /db_xref="X0UTU4_9ZZZZ"
     gene            44020..45825
                     /locus_tag="rifoxya1_full_scaffold_4_prodigal-single_84"
     CDS             44020..45825
                     /product="ATPases of the AAA+ class n=1 Tax=Chthonomonas
                     calidirosea T49 RepID=S0EXT6_9BACT"
                     /codon_start=1
                     /transl_table=11
                     /translation="MPGIKEIEEIWNSRQPIIWVNTFEERRVIEEIVHSPIIGITKEE
                     GDEIGKINPRRKLFMWSCTQGLVEIKGDQFQNFDTLKTADMQTLQPVVAMEQVASDRL
                     NYETHDGSVLIMRDLHKLMNIPMPARKMRDIIKHLSITMKTIFLVGPSNEIPDELQKD
                     IYYVDFDYPDAALIQNILEVIVNGIKKKAKVDKKDERHHIARARGKDMRYRTTYSQEE
                     ISDIVKSAQGLTRSEITIAFSKSINNTPDGVIEYLRVAEEKKNIIKRSQVLEIWTRTE
                     PMTDVGGNGEIKEWLIQRGNAVTGKASDFGVRPPKGCLITGVQGGGKSMLAKAVAGTY
                     RLPLVRLDFGRIFAGLVGSSEKNTRNMISQVEAMSPCCLWIDEIEKGLSGTGSSNFSD
                     GGTSSRVFGTFISWMQDKTKPVFVIATANDISQLPAELLRKGRFDAIWFVDLPTEEER
                     KEIYRIHLQRIKPVPRDPKKFDLDKLAKIRYERNGEYFDYSGAEIEEAINDALFAKYS
                     DAINEKVDEDKIVAGGKYDITTADIEEALSTTIPISCTAQEKITKIRKWGQKHARFAS
                     TKAKEFIDGSVTKKTKKDDKKAKFSADDLGITGQL*"
                     /db_xref="UniRef100_S0EXT6"
                     /db_xref="ccz:CCALI_02520"
                     /db_xref="S0EXT6_CHTCT"
                     /db_xref="S0EXT6_9BACT"
     gene            45822..46103
                     /locus_tag="rifoxya1_full_scaffold_4_prodigal-single_85"
     CDS             45822..46103
                     /product="hypothetical protein"
                     /codon_start=1
                     /transl_table=11
                     /translation="MSLDEDVDKSFNLYLRATEKFKVVPMERKDYKELLLNALYALRD
                     CYSQRGADPYVIVKANDLYMKAKKLGDNLEISYMDKETFQLTTSFNPKD*"
     gene            46307..46558
                     /locus_tag="rifoxya1_full_scaffold_4_prodigal-single_86"
     CDS             46307..46558
                     /product="hypothetical protein"
                     /codon_start=1
                     /transl_table=11
                     /translation="MQAVGFRKNEDGTFEAVGDFYEISEAKSKDDERLDSNSFKDVIG
                     KRYTYYKAINQLTQLNFSISQDVANFKENELQFTMSSSY*"
     gene            46575..46778
                     /locus_tag="rifoxya1_full_scaffold_4_prodigal-single_87"
     CDS             46575..46778
                     /product="hypothetical protein"
                     /codon_start=1
                     /transl_table=11
                     /translation="MKSVKVSISKDRAGDYVAKYEVEGYSGLGCEEVAQVLSALGTQT
                     DRKTSDSAYQQEIPVPIPVRQQG*"
     gene            46880..47446
                     /locus_tag="rifoxya1_full_scaffold_4_prodigal-single_88"
     CDS             46880..47446
                     /product="hypothetical protein"
                     /codon_start=1
                     /transl_table=11
                     /translation="MKLPYSVTEDIISKVRAIPKDRIIDMKNELQVAEPVLFKWAKDS
                     VKEEIREIRYSGVTMPSEESVKYVGSIILQAKIEGFLIGLMSQDREWSNRFLLDDHSS
                     DCPYTNPVNALLEGQLDKKHYEKLEKTMTEEERHDITHWKNGALQAHKEFIQKQSSLK
                     KAASFFNKDDDTPVKPNVSPSPNVDITP*"
     gene            47454..47765
                     /locus_tag="rifoxya1_full_scaffold_4_prodigal-single_89"
     CDS             47454..47765
                     /product="hypothetical protein"
                     /codon_start=1
                     /transl_table=11
                     /translation="MHKLRFESDDGTITCILTVNNLIPKEKVESAFRSLMLHLETSIG
                     IYPNRLIFDSITKMRGEFYSNVLKFLVDENLSKGQKVPSHILKHLSSNRQSNWSFDED
                     D*"
     gene            47752..48180
                     /locus_tag="rifoxya1_full_scaffold_4_prodigal-single_90"
     CDS             47752..48180
                     /product="hypothetical protein"
                     /codon_start=1
                     /transl_table=11
                     /translation="MKMINVLEFVYGGELTPNPNRIHIFDLDRDMYEHASFYKDNGDF
                     YQIMKFSDELTYYHFQKMETEISAKRLEGEWWMKITNFKKVYEHRKDVIYEKITDRLV
                     HGYKIASLVIAKGMPISFPSNHPDYKELVEGLKGGIILFK*"
     gene            48177..48461
                     /locus_tag="rifoxya1_full_scaffold_4_prodigal-single_91"
     CDS             48177..48461
                     /product="hypothetical protein"
                     /codon_start=1
                     /transl_table=11
                     /translation="MNIGPDTFEKAIAVSCIQLARAYSVTDKIGIEDAKVKVGKYLNS
                     LKIYKGPEENEDHYDPTSHFRTIVSLAIQTADNNHEKAYLELLKIREILN*"
     gene            48461..48712
                     /locus_tag="rifoxya1_full_scaffold_4_prodigal-single_92"
     CDS             48461..48712
                     /product="hypothetical protein"
                     /codon_start=1
                     /transl_table=11
                     /translation="MPIIPVSLTIRLLGIAFTLIIPSNKVFIFFYGVLFWAIMGPAVK
                     WLCREIIRNIGAILGGHYVKKDEYAGHERSPAYSHKYSS*"
     gene            48672..49250
                     /locus_tag="rifoxya1_full_scaffold_4_prodigal-single_93"
     CDS             48672..49250
                     /product="hypothetical protein"
                     /codon_start=1
                     /transl_table=11
                     /translation="MKEVRRIVTNILADSIQNVPTIITSFYRQRVSFNSSVSYDCFKE
                     QAKKVVNESPIATEISQLQRQLAERRYEFLKSLININKSEMEEAREENDYDEDENDVK
                     ASDDFGVISDTISKVNSTLKARAEKQTKKVVEEYNDYLSKIESRTFDAYTKGMSADDF
                     LAIVREEVKVLQTKAKDLAEDLKKNGYNDKND*"
     gene            49225..49965
                     /locus_tag="rifoxya1_full_scaffold_4_prodigal-single_94"
     CDS             49225..49965
                     /product="hypothetical protein"
                     /codon_start=1
                     /transl_table=11
                     /translation="MDTTIKTIEATPTPLAIVVDKRNQISKIAVNKIVRDIVSKSEII
                     LQEVTVPGLVDSIFTKTRKNRRNPYVSANINPLVRSSFRSYYTKQIMDNDNTLKQLRE
                     NVVAIKTLFENYLASYSLSYAATIHIEDLMDMLSETYVGSAIANVRLDHLSDIVSSTR
                     ETLTILACNLEPDIRRESVRLNSIDAHLSKNSRKMLLAQFAEQKLQEIIIIRDDFKRS
                     IQDEYQTYAKERITTTTSYENHGPTPIL*"
     gene            49934..50377
                     /locus_tag="rifoxya1_full_scaffold_4_prodigal-single_95"
     CDS             49934..50377
                     /product="Uncharacterized protein n=1 Tax=Pseudomonas
                     phage tf RepID=I2FLR2_9CAUD"
                     /codon_start=1
                     /transl_table=11
                     /translation="MKTTDQHQSSKEKDPYKIDQHRPGAKLDHGKVKAGVLGDFGLAL
                     LAIAEIGTHGAIKYTRGGWQFVPEARERYTDAKWRHLLKSRYWENDKDSNLLHESHEA
                     WNTLAALEIKLRNKFNITEKQIKGEDNAIEKHKNTTRKKVRKGKK*"
                     /db_xref="UniRef100_I2FLR2"
                     /db_xref="A0A0A2HSF5_9DELT"
                     /db_xref="I2FLR2_9CAUD"
     gene            50319..50639
                     /locus_tag="rifoxya1_full_scaffold_4_prodigal-single_96"
     CDS             50319..50639
                     /product="hypothetical protein"
                     /codon_start=1
                     /transl_table=11
                     /translation="MLSKNTRTLLVKKFVRERSEKNRASFLASDTTLLCSGMIYTKQR
                     EPKIQLLGERIISSVLRSHEVGNIRTRNFIDRVKHTNFPDVKKFILRLQPYKEMKRWV
                     EKVN*"
     gene            50748..51878
                     /locus_tag="rifoxya1_full_scaffold_4_prodigal-single_97"
     CDS             50748..51878
                     /product="Protein RecA n=1 Tax=Vibrio sp. AND4 RepID
                     =A8T9B8_9VIBR"
                     /codon_start=1
                     /transl_table=11
                     /translation="MSKKVKEQEVEEPKPQTTAEKSRKLKAVLAQFAEKNKGATVSFG
                     DPNFGKIETVSSGIKALDRLTDNFPRGQYIQIVGGPGVGKTTMACRLIGKLQLEGLTC
                     AFANNERRFSMEWAVRNGVDAKKLIGGNFKDLEQCLDFCIKMATEKLCDCLVIDTITA
                     LASRSEMVSKKGDRSVDDNTMAQIPRKLSQFFRMATAAVADSGMMVIMINQVRLDLSN
                     TMYVRETNSGGNALEHMTSLKLLLHNAARKEWPGEDEKHPVGRLINVRLTKASHSIKS
                     RSGDNTVLHFFDGVGFDNDYDTVYHARKQGLITKEGTKWIYKTLVGETVGIVAGVRTV
                     DVKMKEELTSKGLINEVESRIKAKVEQLPEDEPEEENVEETT*"
                     /db_xref="UniRef100_A8T9B8"
                     /db_xref="A8T9B8_9VIBR"
                     /db_xref="sun:SUN_0082"
     gene            51859..52059
                     /locus_tag="rifoxya1_full_scaffold_4_prodigal-single_98"
     CDS             51859..52059
                     /product="hypothetical protein"
                     /codon_start=1
                     /transl_table=11
                     /translation="MLKKQPKIKPCPFCKERATLIKDGMWYKINCDNIRCYINPFTHW
                     GRIKASVIERWNIRGSKMRKHA*"
     gene            52052..52432
                     /locus_tag="rifoxya1_full_scaffold_4_prodigal-single_99"
     CDS             52052..52432
                     /product="hypothetical protein"
                     /codon_start=1
                     /transl_table=11
                     /translation="MPKLLDWELLQEDVRVVLEDVDGRAKISNGSGAVKGNGDITSIT
                     FMVECKYRSTTSFSINNATYHKIRREAELLGKIPLLATRIKTKETLVTMSLADFQQIM
                     RNSNSNGRDLSPTSDLLHQGVSSL*"
     gene            52374..52985
                     /locus_tag="rifoxya1_full_scaffold_4_prodigal-single_100"
     CDS             52374..52985
                     /product="Phage SPO1 DNA polymerase-related protein n=1
                     Tax=Rubrobacter xylanophilus (strain DSM 9941 / NBRC
                     16129) RepID=Q1AYQ1_RUBXD"
                     /codon_start=1
                     /transl_table=11
                     /translation="MGETYHRPVTCSTKECPHFKTCCQLPSSIYYNEARTVEIDFMAV
                     GQGAGWQEERDHKPWIGKAGQLLRNILRDIRQENKKEYSICLTNIIRCRPTELIDNRV
                     TDRPPTKEELTHCFKYLLSDIEELKPKIILLMGGSAASAFNFNSSISRIRGKLNIYTI
                     NKINYSIMATYHPAGVLRIPSLGMEMRKDILSAFAIVNKKVNI*"
                     /db_xref="UniRef100_Q1AYQ1"
                     /db_xref="rxy:Rxyl_0503"
                     /db_xref="88251054"
                     /db_xref="Q1AYQ1_RUBXD"
     gene            53152..53697
                     /locus_tag="rifoxya1_full_scaffold_4_prodigal-single_101"
     CDS             53152..53697
                     /product="hypothetical protein"
                     /codon_start=1
                     /transl_table=11
                     /translation="MINKGTSCCSCANTINQRTRTKPIINPKHGDIASYWQIGKKKTK
                     YEHTYTYIVCDKCGNSEWLTFTKWRVRTHLCTKCFKNLSKEKITKEKSKRWKGGRYKG
                     KDGYIYLSIYKDDPIYHLIPKTSIRNKTGVKNIAEHRYVMTKHLIGDCIVVYRDRKNK
                     RVQKYVGEWDVIHINKKSITL*"
     gene            53742..54002
                     /locus_tag="rifoxya1_full_scaffold_4_prodigal-single_102"
     CDS             53742..54002
                     /product="hypothetical protein"
                     /codon_start=1
                     /transl_table=11
                     /translation="MADKIYFWGYLHQNNTIQVKRWFGDHKDYTDDCKNNPFVIAVVP
                     PFESNDNEEALEIIREELRKQLNGTNTYSVKNDPDEIQIAFL*"
     gene            54017..54238
                     /locus_tag="rifoxya1_full_scaffold_4_prodigal-single_103"
     CDS             54017..54238
                     /product="Uncharacterized protein n=1 Tax=Escherichia coli
                     DEC10F RepID=H5FWQ3_ECOLX"
                     /codon_start=1
                     /transl_table=11
                     /translation="MTNEELTIIDFLADAYNKFVKLPIQHPMDQDEFCRGIHILQRHI
                     MARETRRNHPEFFINNTDERERRADGQLN*"
                     /db_xref="UniRef100_H5FWQ3"
                     /db_xref="A0A0A4GIX0_9PSED"
                     /db_xref="psem:TO66_18140"
                     /db_xref="H5FWQ3_ECOLX"
     gene            54222..54311
                     /locus_tag="rifoxya1_full_scaffold_4_prodigal-single_104"
     CDS             54222..54311
                     /product="hypothetical protein"
                     /codon_start=1
                     /transl_table=11
                     /translation="MASSTSGLTDDQLKAIKSKSKLLFVNAGP*"
     gene            54333..55916
                     /locus_tag="rifoxya1_full_scaffold_4_prodigal-single_105"
                     /gene="pcrA"
     CDS             54333..55916
                     /gene="pcrA"
                     /product="bbe:BBR47_06850 pcrA; ATP-dependent DNA helicase
                     (EC:3.6.1.-); K03657 DNA helicase II / ATP-dependent DNA
                     helicase PcrA [EC:3.6.1.-] id=18432 bin=ACD20
                     species=ACD20 genus=ACD20 taxon_order=ACD20
                     taxon_class=ACD20 phylum=Melainabacteria tax=ACD20
                     organism_group=Novel_Cyano/Firm
                     organism_desc=Novel_Cyano/Firm"
                     /codon_start=1
                     /transl_table=11
                     /translation="VIVERIKHLVDSGIDPSKILAITFTNKAAKVMQERLVTMNVKGI
                     TASTMHSLAVRLMMKAGEEFSIYDEDDCFSIIKRIAKHKKITDKNELYDISNEIALLK
                     DNQITLTSCASKYRDIFLEYEHELYQNNARDFADLINNLVTRSRNNLSWCHILVDEAQ
                     DLSFAQLQVVKNLYLKQNDKDTLCIVFDLDQSCYEWRHAKPTLLKEFIEKSSGDVIPL
                     AINFRSTRSVVHYSKKLITHNKNRIDKPLTAYTDEFGIIPRVQSFYDSVEEAEYVANL
                     CSKSTDVCVLYRSNWMSAQLELALKNVHVNYTVSDSIQFLDRKEIKDVLSYIRVAVNS
                     KDMVSLRRSISSPKRGIGKKALEGVEKFEDIIDNEKMQEYVSLIYNLREGKEDAGTAI
                     HRLLSKTRYFGIEEADRVRNLEQLTTMLKSRTLEEAMFDLTGGVPTEGDNSRINLMTL
                     HSCKGSEYKKVIIIGCEEGITPHINSENLEEERRLFYVGMTRTEKELIFTYTRKRLMF
                     GCFNYMQPSRFFQEIGLKI*"
                     /db_xref="ACD20_25_31"
                     /db_xref="str:Sterm_2355"
                     /db_xref="89368460"
                     /db_xref="K03657"
                     /db_xref="3.6.1.-"
     gene            55855..56184
                     /locus_tag="rifoxya1_full_scaffold_4_prodigal-single_106"
     CDS             55855..56184
                     /product="hypothetical protein"
                     /codon_start=1
                     /transl_table=11
                     /translation="LDVLTICNPVDSSKKLVSRSRDQLRKEFTELLIESIRTISDLDI
                     RDKHGHVIEFGYSIIETILMIERQRKNIDEQIQIIGMDKWLKLKKIWNRMRKIEEEDK
                     ILSSNIK*"
     gene            56248..56724
                     /locus_tag="rifoxya1_full_scaffold_4_prodigal-single_107"
     CDS             56248..56724
                     /product="hypothetical protein"
                     /codon_start=1
                     /transl_table=11
                     /translation="MEDINSKSFLDNIDKLLVSDTPPDISLDLIRSKQSEIISKGNNL
                     VKKIALRRRELSELETLKDLSERFYYAVLDESNKEKVGREKLSDKQLTRRVEYQVNLD
                     DGRKTKGIYDKIRDVTNKIDTLMLIWRRNDDTADRIENMLNATINIEKRLDKHKEN*"
     gene            56724..57020
                     /locus_tag="rifoxya1_full_scaffold_4_prodigal-single_108"
     CDS             56724..57020
                     /product="hypothetical protein"
                     /codon_start=1
                     /transl_table=11
                     /translation="MADGVIENLVNDLLSRVQKLEAKPEHDHKEIQDYLGTLDRVAFS
                     MTIAFDIISKVIVDKNLITKEELNKSLTDERDRVTKELQARMTGAPTPEEKPGT*"
     gene            57052..57192
                     /locus_tag="rifoxya1_full_scaffold_4_prodigal-single_109"
     CDS             57052..57192
                     /product="hypothetical protein"
                     /codon_start=1
                     /transl_table=11
                     /translation="MASKDDGWPFKTIHQNRTDESNNSKFACFMDGEDFTVETVTESV
                     YA*"
     gene            57622..57912
                     /locus_tag="rifoxya1_full_scaffold_4_prodigal-single_110"
     CDS             57622..57912
                     /product="hypothetical protein"
                     /codon_start=1
                     /transl_table=11
                     /translation="VPGWQHPNGGRFYSSSAHLCYDCVVECYKNLAKQMLEQIKLLKF
                     DQIKNVDEIKELAEIRHERKIYLAKVKVIKDKIKKVKTIEKNNGLDVAGYIL*"
     gene            57909..58166
                     /locus_tag="rifoxya1_full_scaffold_4_prodigal-single_111"
     CDS             57909..58166
                     /product="hypothetical protein"
                     /codon_start=1
                     /transl_table=11
                     /translation="MIGTLSRIMSANSNLRTNEVLGKFSEVPRVDARFEMIAESLTGV
                     GVRCVSTSPVVSVTPVLAKDIVIGYQFNTQNTIYYLELMAD*"
     gene            58157..58233
                     /locus_tag="rifoxya1_full_scaffold_4_prodigal-single_trna_
                     9"
     tRNA            58157..58233
                     /product="Val"
     gene            58239..58314
                     /locus_tag="rifoxya1_full_scaffold_4_prodigal-single_trna_
                     10"
     tRNA            58239..58314
                     /product="Asn"
     gene            58354..58548
                     /locus_tag="rifoxya1_full_scaffold_4_prodigal-single_112"
     CDS             58354..58548
                     /product="hypothetical protein"
                     /codon_start=1
                     /transl_table=11
                     /translation="MKPCSKCRSILLKIRESKLNEYYVVCCGCGKVGWMADTEEEAVE
                     RWNEQFKSQRKHGTDSSFQM*"
     gene            58520..58912
                     /locus_tag="rifoxya1_full_scaffold_4_prodigal-single_113"
     CDS             58520..58912
                     /product="hypothetical protein"
                     /codon_start=1
                     /transl_table=11
                     /translation="MGQIVAFKCDHCNKIFEEQDKFESHMVREVALANFYKKYPNEYH
                     KPGCSFTNGEYCMDRTSQYIKEYKKDMLKLVRKFHKIEYEPLTYGWFRTLNDGNSMFY
                     GIACKILDFCPTCHREWGSTILRQSLST*"
     gene            58927..59106
                     /locus_tag="rifoxya1_full_scaffold_4_prodigal-single_114"
     CDS             58927..59106
                     /product="hypothetical protein"
                     /codon_start=1
                     /transl_table=11
                     /translation="MSKTIKVFIEKEDEILELEGDEAEKWAQHCESVCFLAANHSMNP
                     FDSDPVKWKTTKKPV*"
     gene            59097..59172
                     /locus_tag="rifoxya1_full_scaffold_4_prodigal-single_trna_
                     11"
     tRNA            59097..59172
                     /product="Met"
     gene            59189..59265
                     /locus_tag="rifoxya1_full_scaffold_4_prodigal-single_trna_
                     12"
     tRNA            59189..59265
                     /product="Met"
     gene            59624..61156
                     /locus_tag="rifoxya1_full_scaffold_4_prodigal-single_115"
     CDS             59624..61156
                     /product="MCM family protein n=1 Tax=Methanohalobium
                     evestigatum (strain DSM 3721 / OCM 161 / Z-7303)
                     RepID=D7E8A3_METEZ"
                     /codon_start=1
                     /transl_table=11
                     /translation="MTKEKEDYLFTTFPNLFPNGKNVSNQVSLMCYGFPDDGWFALIK
                     KICERITATSTKVTVVQVKEKFGCYDKKTEILTNNGWKFFKDLKSTDMVASLSNQDEL
                     KFVIPSDMIQYKYKGLMYFLNTKQVNLCVTPNHNLYCAKGSYYNGKIKGNVIKRDYPF
                     ELCVPEKYFKKNKRFKKTSTWSGKSIECYRIEGHTRTDNYTDSINRKVKRTYEYNHQI
                     YNIIPFLQLLGWYIAEGHYHKNNISLCLNYKNTKEILRVESILDKLELKHKLCKGGII
                     RIYNTILGTWLKENCGHLAPNKKVPEFIKHLTSELINYFLTELYLGDGHKAKTANMLY
                     STSKTLINNVQELIIKCGNSSTIYKEIPPSTHKGKDIIINGKHTSYAINWMTKTNFHN
                     TMNKKKYQENSSQSYREEWIDYDDMVYCVSVPENILLVRREGKHYFCGNSLRYYVDFA
                     AGTSKEDIDIVYNIINEGEAKSEVTCEQCGKPGILRAGGWIRTLCDEHSEGRQVYKLL
                     DI*"
                     /db_xref="UniRef100_D7E8A3"
                     /db_xref="A0A0F9NEZ5_9ZZZZ"
                     /db_xref="mev:Metev_0533"
                     /db_xref="D7E8A3_METEZ"
     gene            61162..61234
                     /locus_tag="rifoxya1_full_scaffold_4_prodigal-single_trna_
                     13"
     tRNA            61162..61234
                     /product="Cys"
     gene            61268..61349
                     /locus_tag="rifoxya1_full_scaffold_4_prodigal-single_trna_
                     14"
     tRNA            61268..61349
                     /product="Thr"
     gene            61524..61760
                     /locus_tag="rifoxya1_full_scaffold_4_prodigal-single_116"
     CDS             61524..61760
                     /product="hypothetical protein"
                     /codon_start=1
                     /transl_table=11
                     /translation="MIYPNGSRFIRVNTNDKGEAIVLDQLLDGTDHTPIGINGAQVDP
                     TTLQITHITFTAGIAFVIVSPRGAIAAEIPTENN*"
     gene            61760..61918
                     /locus_tag="rifoxya1_full_scaffold_4_prodigal-single_117"
     CDS             61760..61918
                     /product="hypothetical protein"
                     /codon_start=1
                     /transl_table=11
                     /translation="MPLIDYICGKCGKQYDILIGITSEKESIKCPSCGAIDNQNYTPA
                     PTGKPIIH*"
     gene            62003..62371
                     /locus_tag="rifoxya1_full_scaffold_4_prodigal-single_118"
     CDS             62003..62371
                     /product="hypothetical protein"
                     /codon_start=1
                     /transl_table=11
                     /translation="MRKMPKNSKEKVPSPPKTKRRVNPRRRKNKRHDEKESKIELQDV
                     RPGKPSTKVLTTQVFNVHLLRDGDKFTFTSPGKGKRTYICTIKGNEVLFERSDKHSYT
                     RRLDELPSIVQSCRLDCTLI*"
     gene            62371..62760
                     /locus_tag="rifoxya1_full_scaffold_4_prodigal-single_119"
     CDS             62371..62760
                     /product="hypothetical protein"
                     /codon_start=1
                     /transl_table=11
                     /translation="MTKNDMYSLDRIPDKHGGYDLSDLDQTELDVLNSIEAEAAFYWY
                     GTGSYCGDGELIYLRKGRWHICGLGHCSCYGPDKRIELNEGFDSFTELESHCSAEYKE
                     FVHPLTELIKEKGYGPKVPFDPLLVIL*"
     gene            62757..66140
                     /locus_tag="rifoxya1_full_scaffold_4_prodigal-single_120"
     CDS             62757..66140
                     /product="MCM family protein n=1 Tax=Methanosphaerula
                     palustris (strain ATCC BAA-1556 / DSM 19958 / E1-9c)
                     RepID=B8GDQ1_METPE"
                     /codon_start=1
                     /transl_table=11
                     /translation="MRVPLLFNAYGENLIVTVNKEIIRRPLPFKPYLIAEKPNHHLKS
                     TDIKAIRLPDNVETTMFKMEAETVQINDEKAKQLQMEGKLFCKLPYTEQLFVDLPDYP
                     LQFPNTQPLDVLYLDIEVLTKGNGIFPRPQTSPVIAIGCKHNDNPVQIFDNYTRGNDS
                     QLLLDFLSYYGQINPDVIVTYNGHNFDLPYIVQRMLKYGIDLDQLGRYGKFRYKEGQD
                     SIEFNGRVHLDCIIPARKDQSMCYDDQTEILCETGWKLFKDINESEKVATLNEHTDTL
                     EYQLPIEHTSYNYDNKMYKINNKSVDLLVTKTHDLFIKFPKDKRYNNEEIWEFKKPDE
                     LINKKYKVKRSVGNWIGIDKKSFQLPEIHRKKMEFNFKKNNEFKLEIWLEFLGYYISE
                     GSCYINKEFGLYNINIAQSNKTPDNVKKIRACIHNLGFKSNYYFNKINKNGNINFKSK
                     QLVSYLIQFGKAHDKFIPRDLLNLNKNLLDILFKALMLGDGTKDKIKNNYPITTLYST
                     VSKQLANDVQEIIIKLGFASSIHLDSNTLNNKTFFIYRVMIIKKQTTPTINSRIPTDS
                     WIDYKGKVYCCTVPNQIILVRRNGYPVWCGNSGIKSKGLKSVSAWYGFQALSLGDDVE
                     NTQALIGTPQLREYLTSDVNATKVVSDVYLPNAIALAELMQVPLGSIVGCFPSFIPKI
                     ICARHCKRLNLIPLDSNKERYGNNREDEDGNSTGEIEPGRIYTLGSRFEGAIVEAHKF
                     GYIKNLYKVDFSSYYPSAIRTWNLGPDTTRITGLKELTGKYSFYRKSKFMILDIPDQN
                     FNKNIEITIDMSKIGFLKEEIEKLSNERTRLKQLLKEAKTKAETDAYDSRQIAIKVVM
                     NSIFGMLGSTFTSYGDMATAIAITGMCRWTTRFTLSLLGESVVGTDTDGMIVDKDVDI
                     DNINKQIAEHIKDNQGVTSYMALDKDEIIDGYFYRMKNYAIRKIKKGKTVIEKHGVAF
                     KSSKQAGVCDTILDTVCQMTLDQSVTDHLLTATKLKNLKQYPLSAFKFRVTFSKDLKG
                     YKNGMSLQRVVGLQVEERLKTKVEDGLQVDYFVTKKAPPCKALQEALKENKGKKDHYY
                     TISQYVDSADQLDERYYLEQIDKLFAIFDWKINPQLELF*"
                     /db_xref="UniRef100_B8GDQ1"
                     /db_xref="mpl:Mpal_2104"
                     /db_xref="A0A0G0WUR8_9BACT"
                     /db_xref="B8GDQ1_METPE"
     gene            66140..66568
                     /locus_tag="rifoxya1_full_scaffold_4_prodigal-single_121"
     CDS             66140..66568
                     /product="hypothetical protein"
                     /codon_start=1
                     /transl_table=11
                     /translation="MLEFNTIKNYLYCIKDNKIGFLCGYVFIPWYHQKYNINFQEESN
                     SLDVHGGITYENKDLERCTILLPEGKWIGFDCAHLGDLQDPEYFKLPGNRNINLSMGR
                     LDTFKDRNYVLNEIISMIEQLGLLDDISEHPKDFILELPL*"
     gene            66565..67278
                     /locus_tag="rifoxya1_full_scaffold_4_prodigal-single_122"
     CDS             66565..67278
                     /product="Metallophosphoesterase n=1 Tax=Clostridium
                     stercorarium subsp. stercorarium (strain ATCC 35414 / DSM
                     8532 / NCIMB 11754) RepID=L7VRD2_CLOSH"
                     /codon_start=1
                     /transl_table=11
                     /translation="MKLWGTSDLHLAIANPEKNMSKFGSVWENHIERIQDGWKNISSD
                     DIVIIAGDISWSSNIYKGKPDFDFIESLPGKKIITLGNHDFYYQTATKTNDFLFDNYK
                     TIVSLTSNDYFNLHDSIAIMSVKGYMNETHPEFKEEYRKGYNKECIKLENTLKIIPQI
                     FTTRILVSHYPPIHKSYTGGDNKILKIMKTYNVSKCIYGHLHGKENQEAYVGLHEGIE
                     FIFVASDSFNFKPLEIYTV*"
                     /db_xref="UniRef100_L7VRD2"
                     /db_xref="css:Cst_c23770"
                     /db_xref="L7VRD2_CLOSH"
     gene            67275..70121
                     /locus_tag="rifoxya1_full_scaffold_4_prodigal-single_123"
     CDS             67275..70121
                     /product="ribonucleoside-triphosphate reductase (EC:1.17.4
                     .2)"
                     /codon_start=1
                     /transl_table=11
                     /translation="MKIHYPNIASEFVALRSYCRWLPELNRRENWEEVTERVIRFLRE
                     EARHADRIPGKVWTSIQEGMLNFSVMPSMRLVATAGPAAKKDNIALYNCSYTPIDSIT
                     SFSELAYILMCGTGVGFSVEKENIHKLPIIKHPVLQRRDDYFVEDTREGWANAIKFAF
                     ETWFNGEDVHIDYSRLRPYGTPLKTMGGRSSGPQPLIDLMLFAKEMINKAGGRKLSSL
                     ECHDICCKIAEIVVVGGTRRSSCISFSDINDDEMRHSKDHPFPKHRSMANNSVAYLEK
                     PDTITFLREWSALAESGSGERGIFNLEAVKKQLEQTDRTYLKSMRCNPCQPGWSKVLT
                     PNGLITIDELKVGHKIWSSEGWTIVTNKQSSGIKKVLEYNTSAGIFNGTSEHRIISNG
                     EKIEVSKAKSIDTITGPYSKLEYNIQDVMDGLVIGDGSVHKASNNLVFLLIGKNDNDY
                     FKSEIKDLILKHRPGLKEEAYEILTTITASELPKTYDRYIPNRFLINPIRSVGFLRGL
                     YSANGSVCGNRITLKSSSINIIKDTQLLLNSLGLKSYYTINKPTKVKFDNGTYECKES
                     YDLNITTDRNKFVELIGFIQQYKIKKIKFNTKKTGRKTKSNFKINTITTISTEEVFNL
                     TVDNNSHTYWTEGCNVSNCGEVILKPYQTCNLSEAVIRSDDDISDLVEKVKTATWLGV
                     IQSSFTYFPYVRSIWKKTCDEERIIGVSLTGQLDNSEILSDQVLKQLKKVVIKTAKHA
                     SDILKITCPKAYTTSKPSGTVSQVVDASSGCHPRYSKFYIRRYRISKIDPLFKLMKEQ
                     GVSFKPEVEQDIETGTTMVLEFPIKAPDKAITIDKWDCMKQMEWYLKLQKNWSTHNVS
                     NTVYVKNNEWIKVGAWVYEHFDEIIGMSFLPYDDHKYELAPYEPITEEQYEKLLKTFP
                     KIDFTKLGNYEKETGDRTEVAKTLACSGDKCELK*"
                     /db_xref="nhl:Nhal_1612"
                     /db_xref="UniRef100_V7PX55"
                     /db_xref="88318075"
                     /db_xref="V7PX55_9BACT"
                     /db_xref="1.17.4.2"
     gene            70108..70602
                     /locus_tag="rifoxya1_full_scaffold_4_prodigal-single_124"
     CDS             70108..70602
                     /product="CMP/dCMP deaminase zinc-binding id=5013721 bin
                     =GWA2_Ignavibacteria_55_11 species=unknown
                     genus=Anaeromyxobacter taxon_order=Myxococcales
                     taxon_class=Deltaproteobacteria phylum=Proteobacteria
                     tax=GWA2_Ignavibacteria_55_11
                     organism_group=Ignavibacteria organism_desc=Closely
                     related to GWC2 genome"
                     /codon_start=1
                     /transl_table=11
                     /translation="VNSNKKKKSKRKDWDTYFLNLSEVVSSRSTCDRLHVGAVIVNDH
                     RILTTGYNGSLRGASHCDDVGHLMVKRNCKRTTHAEINAIAQAAAYGIPIKDCHIYIT
                     HAPCLECFRMIVASGITRIFFSNLYTLTEESLKTYREVVGYRDGLQCCNWELSINSKV
                     WYKT*"
                     /db_xref="gwa2_scaffold_9159_4"
                     /db_xref="cap:CLDAP_02830"
                     /db_xref="88631499"
     gene            70602..71159
                     /locus_tag="rifoxya1_full_scaffold_4_prodigal-single_125"
     CDS             70602..71159
                     /product="Metallophosphoesterase id=4177048 bin
                     =GWF2_Lentisphaerae_38_69 species=Bradyrhizobium sp. STM
                     3809 genus=Bradyrhizobium taxon_order=Rhizobiales
                     taxon_class=Alphaproteobacteria phylum=Proteobacteria
                     tax=GWF2_Lentisphaerae_38_69 organism_group=Lentisphaerae
                     organism_desc=a349"
                     /codon_start=1
                     /transl_table=11
                     /translation="MYFFTSDEHYSHSNIIKYCNRPFNSIDEMNRAMTARHNEVVTDD
                     DIVVHCGDFTMNREQHAKIIIRKLNGRHIFITGSHDKWIKNFNLDTAIGEKVLLVGSM
                     WERKFDNVYLVACHYAMRKWPRSHYESIQVYGHSHGNLPPEGRQLDVGVDVHNFYPIS
                     LDQVIQTINLNQGNTNGKASPSSRV*"
                     /db_xref="gwf2_scaffold_4245_6"
                     /db_xref="chz:CHSO_0938"
                     /db_xref="86597977"
     gene            71128..72114
                     /locus_tag="rifoxya1_full_scaffold_4_prodigal-single_126"
     CDS             71128..72114
                     /product="Putative radical SAM protein n=1 Tax=Cronobacter
                     phage vB_CsaM_GAP161 RepID=K4F9X4_9CAUD"
                     /codon_start=1
                     /transl_table=11
                     /translation="MVKRLRLPEYNYDFDTETGFFVRWGKTRQDDPQVSPIGLEIGDI
                     EITTICYSGCKHCYKSNNPNGKNMSFETFKIILDKLPKNLTQVAFGVDSQATANPDLF
                     KMMEYCRQNNVVPNITVADITEDTAEKLASLCGAVAVSHYDTDTCKRSIQLLHEAGLK
                     QINIHQMVSDETLSKCYDIMNEAKNIPGLNAIVMLSLKQKGRGVGFTPLPYYLFKDMI
                     DYAMSHKVSIGFDSCTAHKFLKYVDETGNEKLKKLSVFVEPCESSLFSIYIDVNAKAF
                     PCSFAPGTPGWETGLDMITCKAYMEDVWNNERMQVWREGLLKNNRKCPLYNI*"
                     /db_xref="UniRef100_K4F9X4"
                     /db_xref="A0A0F9RYU2_9ZZZZ"
                     /db_xref="mew:MSWAN_0137"
                     /db_xref="K4F9X4_9CAUD"
     gene            72114..72473
                     /locus_tag="rifoxya1_full_scaffold_4_prodigal-single_127"
     CDS             72114..72473
                     /product="Uncharacterized protein {ECO:0000313|EMBL
                     :KKL96844.1}; Flags: Fragment;;  TaxID=412755
                     species="unclassified sequences; metagenomes; ecological
                     metagenomes.;" source="marine sediment metagenome.;""
                     /codon_start=1
                     /transl_table=11
                     /translation="MSISREQINFRRTGTPLPLHDGDASREKSDLMTYVCTFGCGQKW
                     GNHYIVIQAYDQETARSMMQEKFGQEWSMMYQADAQHSAEEVAGVKKYNLKMLTSEMI
                     KEDAEKNHNFNPIEGVY*"
                     /db_xref="A0A0F9GDF1_9ZZZZ"
     gene            72473..72730
                     /locus_tag="rifoxya1_full_scaffold_4_prodigal-single_128"
     CDS             72473..72730
                     /product="Putative uncharacterized protein n=1 Tax
                     =Planctomyces brasiliensis (strain ATCC 49424 / DSM 5305 /
                     JCM 21570 / NBRC 103401 / IFAM 1448) RepID=F0ST79_PLABD"
                     /codon_start=1
                     /transl_table=11
                     /translation="MPYIEQRIKTTIDPKLKRIINSTLTEGELNYAITKLCISYIEHH
                     ALNYTSLNAIVGALECAKLEFYRRLVGPYEDEKIKFNGDVY*"
                     /db_xref="UniRef100_F0ST79"
                     /db_xref="A0A0F9LQK5_9ZZZZ"
                     /db_xref="pbs:Plabr_1679"
                     /db_xref="F0ST79_PLABD"
     gene            72730..72942
                     /locus_tag="rifoxya1_full_scaffold_4_prodigal-single_129"
     CDS             72730..72942
                     /product="hypothetical protein"
                     /codon_start=1
                     /transl_table=11
                     /translation="MKQVITKKKQEEFLPCPFCGVYPYIESVGQGYYELIVKHFRDCY
                     LHCMNYETLSMSKKSRLIEKWNTRTK*"
     gene            72939..73310
                     /locus_tag="rifoxya1_full_scaffold_4_prodigal-single_130"
     CDS             72939..73310
                     /product="Uncharacterized protein {ECO:0000313|EMBL
                     :KKN19137.1};  TaxID=412755 species="unclassified
                     sequences; metagenomes; ecological metagenomes.;"
                     source="marine sediment metagenome.;""
                     /codon_start=1
                     /transl_table=11
                     /translation="MKRKRVYIAGAINAPSAGKYLNNIRKGIQLSSKVFLLGYAPFSP
                     FVDFLFNLVMDDVDVTHIKTEDFYEYSIAWLEKADAVLVVPGWESSLGTRKELDRATK
                     LKIPIFFRTEDLILSMPSETI*"
                     /db_xref="A0A0F9P404_9ZZZZ"
                     /db_xref="GWB1_scaffold_13589_7"
     gene            73307..73552
                     /locus_tag="rifoxya1_full_scaffold_4_prodigal-single_131"
     CDS             73307..73552
                     /product="hypothetical protein"
                     /codon_start=1
                     /transl_table=11
                     /translation="MKDKLDRKYLKKYMRKLMRCMNYTAKKMDKKNANPIYYEIYQLL
                     SSHAWTDLAESCEHKFKVSKKHPMGRCTICGTIRSIK*"
     gene            73549..73800
                     /locus_tag="rifoxya1_full_scaffold_4_prodigal-single_132"
     CDS             73549..73800
                     /product="hypothetical protein"
                     /codon_start=1
                     /transl_table=11
                     /translation="MKIRNGFVSNSSSSSFVINKSELTREQIYLIHDACLEPGFDADP
                     WLITETETTVEGFTSLDNFSMADYFDKIGIPEDKIEWND*"
     gene            73800..74180
                     /locus_tag="rifoxya1_full_scaffold_4_prodigal-single_133"
     CDS             73800..74180
                     /product="hypothetical protein"
                     /codon_start=1
                     /transl_table=11
                     /translation="MKIRNGFVSNSSSSSFVVLLPKKIPEFTLETLPSKIKDCIEADE
                     ITEDIVTKINECIATIASQEHTYSEELGLSGEDFDISEALSQIMEQYALTSIDGGPDE
                     GGYINLNRKKLKSLWIKMNKELFE*"
     gene            74337..74834
                     /locus_tag="rifoxya1_full_scaffold_4_prodigal-single_134"
     CDS             74337..74834
                     /product="hypothetical protein"
                     /codon_start=1
                     /transl_table=11
                     /translation="MKIRQGFVSNSSSASYIVTLNKPFDSVDSLLLDIYDTCWVAVHE
                     NEDAYFARMEEFRRIEKIKTTIIKSVFDNIPERPPRVRMVMQDRSGFGGSLNENRRRL
                     EAMLYIMNHEGIAIATDNVGKYTLTYFTSMHNSFNDMSNLLQNIYFEYLTNQGGADFT
                     WESYN*"
     gene            74836..75561
                     /locus_tag="rifoxya1_full_scaffold_4_prodigal-single_135"
     CDS             74836..75561
                     /product="hypothetical protein"
                     /codon_start=1
                     /transl_table=11
                     /translation="MFTNDNPNLYVRLRRWWKGYKSEIRWKGPILPLLEDFMPGFQRL
                     KHIYWSIRHRTTDVYHKIDTGLPPEYYDIDTLMVHGMFSLLCRYVESEQGGEAKMLGF
                     IKELESNWGNNFEDVPEEHREDAKYINQRQANTMKDALRLWHWWKDVYPKYTDYDNNP
                     WHHYCDKKHPNISNIFDNLVPYTTDKDGDPTSFTSNNNNTPEERIESRVALDASLKYE
                     DECEEDITKAMIDLIKLRKSLWT*"
     gene            75571..75912
                     /locus_tag="rifoxya1_full_scaffold_4_prodigal-single_136"
     CDS             75571..75912
                     /product="hypothetical protein"
                     /codon_start=1
                     /transl_table=11
                     /translation="MYNLSNSTPVGPYVILIEKESDLQVLLEEIQHYMASDQKSLDIS
                     VNNIIPIPKTYNGILSGGVNIDYITTQETISNQTQNKTQGTMKTIDAIPLSLELSTIQ
                     YFVMYEVSAKE*"
     gene            75915..76214
                     /locus_tag="rifoxya1_full_scaffold_4_prodigal-single_137"
     CDS             75915..76214
                     /product="hypothetical protein"
                     /codon_start=1
                     /transl_table=11
                     /translation="MSVYVRSILDGNRIRLRAIEGQKYNSKKNVQGSRAIRYDNPVGT
                     IFECGGLSDEGTYYRAYGNLQKAYNIPVQYNPIISKTKNTKRKSEPINIVEFCLI*"
     gene            76211..76363
                     /locus_tag="rifoxya1_full_scaffold_4_prodigal-single_138"
     CDS             76211..76363
                     /product="hypothetical protein"
                     /codon_start=1
                     /transl_table=11
                     /translation="MIYECKCNGWMTEKECNNCFKNFKMNDYGHVKHCRRDNIVSTED
                     DTQEDE*"
     gene            76360..76944
                     /locus_tag="rifoxya1_full_scaffold_4_prodigal-single_139"
     CDS             76360..76944
                     /product="Uncharacterized protein n=1 Tax=Enterococcus
                     gallinarum EGD-AAK12 RepID=U1EU01_ENTGA"
                     /codon_start=1
                     /transl_table=11
                     /translation="MRFNIKYNLKENDNVIRSIDFKSAHKIDIKEFVVAAKKWGNEIT
                     EWKRDHPEDTLILDTFKDNERRENGLLGERAVEKFLQVQFVDLKISNSKNHAKPDLKP
                     LGIDCGVKSAQMHNCPLIQLLEKQPQIIVHIDKDTGTAYICGLASPNLFNKLYLKEAL
                     VKDADALRNGKRGFCGHSKLIQFQNINDLQLTIE*"
                     /db_xref="UniRef100_U1EU01"
                     /db_xref="U1EU01_ENTGA"
     gene            76937..77176
                     /locus_tag="rifoxya1_full_scaffold_4_prodigal-single_140"
     CDS             76937..77176
                     /product="hypothetical protein"
                     /codon_start=1
                     /transl_table=11
                     /translation="LNKLGFSICDPGGHPWICAVPKRFITSEIKHLQNKLKREGMKVR
                     RTTQKDIKEIVNWKFENYLKRIETAKNQKEIDALE*"
     gene            77222..77431
                     /locus_tag="rifoxya1_full_scaffold_4_prodigal-single_141"
     CDS             77222..77431
                     /product="hypothetical protein"
                     /codon_start=1
                     /transl_table=11
                     /translation="MFNEIELRERVQKHCGQRIARGELACESCQKKLSMAKNIDRQKD
                     IAWKQHDDWCRQQRERSRRDMERHA*"
     gene            77530..78099
                     /locus_tag="rifoxya1_full_scaffold_4_prodigal-single_142"
     CDS             77530..78099
                     /product="Uncharacterized protein n=1 Tax=Paenibacillus sp
                     . P22 RepID=T2LKM4_9BACL"
                     /codon_start=1
                     /transl_table=11
                     /translation="MIKYPRTYFGLGLPKENDVADGKLINKYNEAYIYKKCISCGTLV
                     WTSVKHQKKYCNECRINKMKELRGSSASNWKGGRFQGAGYTFLTIPETDPLYKYTDKL
                     HPGKILEHRYLMMQKLGRSLESNEHVHHINGNKSDNRIENLDVLNDRTHSSLTQLQKK
                     IQRYRKRLNELEEEYIQRSNNTKSTEQKN*"
                     /db_xref="UniRef100_T2LKM4"
                     /db_xref="A0A0F9CNN1_9ZZZZ"
                     /db_xref="sli:Slin_1577"
                     /db_xref="T2LKM4_9BACL"
     gene            78191..78661
                     /locus_tag="rifoxya1_full_scaffold_4_prodigal-single_143"
     CDS             78191..78661
                     /product="Putative uncharacterized protein n=1 Tax
                     =Pyrobaculum islandicum (strain DSM 4184 / JCM 9189)
                     RepID=A1RVF7_PYRIL"
                     /codon_start=1
                     /transl_table=11
                     /translation="MYPDVRPCRMRNYRASKTVTFVDDMLYLLKKSKYKITRIHESGD
                     YHSLEYFYKWYTIACSLSDHKFYSYSKRTDIITKDVLKEKPKNFTLIYSRDGILKDGD
                     VIPTENYGFDKIAIVTEHKTNCPSTSKNNWKVACVKQCQKCFDSKTKTILFARH*"
                     /db_xref="UniRef100_A1RVF7"
                     /db_xref="A0A0F9K6N7_9ZZZZ"
                     /db_xref="pis:Pisl_1790"
                     /db_xref="A1RVF7_PYRIL"
     gene            78664..79041
                     /locus_tag="rifoxya1_full_scaffold_4_prodigal-single_144"
     CDS             78664..79041
                     /product="hypothetical protein"
                     /codon_start=1
                     /transl_table=11
                     /translation="MKCKFCNRLLNGGYAGRPRVICSLKSCKLKLHQEACRQYRKVHK
                     DYIREYDKMYKKTEKAKRYLKKYNKEYKKTSKYKKYINNRYKNDLKFNIRRCIRNRFS
                     KMLKIQGIKRLNQQSYMVLEYKT*"
     gene            79077..79172
                     /locus_tag="rifoxya1_full_scaffold_4_prodigal-single_145"
     CDS             79077..79172
                     /product="hypothetical protein"
                     /codon_start=1
                     /transl_table=11
                     /translation="MYHIDHIIPVSSFDLSKEEEIRKCWAPENHQ*"
     gene            79211..79348
                     /locus_tag="rifoxya1_full_scaffold_4_prodigal-single_146"
     CDS             79211..79348
                     /product="hypothetical protein"
                     /codon_start=1
                     /transl_table=11
                     /translation="MTPEQAIELYACDNVCDHCSYDGYGCDTCDKKKHSKFKERITSE
                     N*"
     gene            79296..79727
                     /locus_tag="rifoxya1_full_scaffold_4_prodigal-single_147"
     CDS             79296..79727
                     /product="hypothetical protein"
                     /codon_start=1
                     /transl_table=11
                     /translation="VIRKNTLNLKKELLVKIRFGFVSNSSTTSFCIFGASFTPDDMKQ
                     ALKILYPRPINIPTIDSLDVDEEDEDFDHYEAMKKISNALGLIFSQLGYDCDEYVLGR
                     NYDSIKDDETGKQFKDSTKEKIEPIKPNVTVSWHEGAWRDG*"
     gene            79724..80266
                     /locus_tag="rifoxya1_full_scaffold_4_prodigal-single_148"
     CDS             79724..80266
                     /product="hypothetical protein"
                     /codon_start=1
                     /transl_table=11
                     /translation="MKIRNGFVSNSSSSSFVVVFPKHVGGVEEMGKLLFRGDWEEGAV
                     IDEYNGPVSLKAIAEKVYHDYCEEKKKPIDEINTAVLDQLAQAYHVYAFDEDSIIDLM
                     NQGASEKQLELIHEGFKIDKEQETLTKDKRTKEFKDFWSKRHANMCRHGNRGAKTGSG
                     RIHKAIENTQGLYYTYLGIW*"
     gene            80513..80659
                     /locus_tag="rifoxya1_full_scaffold_4_prodigal-single_149"
     CDS             80513..80659
                     /product="hypothetical protein"
                     /codon_start=1
                     /transl_table=11
                     /translation="MINIVDELGNPIIKLDEIDSKKDVIIQDGKEIPLSDAVKSVKKP
                     TDED*"
     gene            80733..81617
                     /locus_tag="rifoxya1_full_scaffold_4_prodigal-single_150"
     CDS             80733..81617
                     /product="Putative uncharacterized protein (Fragment) n=1
                     Tax=Aureococcus anophagefferens RepID=F0YFU2_AURAN"
                     /codon_start=1
                     /transl_table=11
                     /translation="LINQVPLLKQLADTRKKIHTLCAKSKCVKYPRCKKFCTVCTSDD
                     HSPFRKVIRNNGGDFNLYLRLRTLLMEQNYPLVISQANEMGGYSKDDLCQEGMLGLCE
                     AIDRFDQSYGNQFSTFAYFYIRKAILGFIRENQTVRLATRISYLSKITEQAFDRLVQK
                     RRSGSNSITEKELLREVKVIRKTRHMGKMTIRTTELTGHLSRLKLQLSSMEIEPLEST
                     RHHYQEHSDSFYNLLNRKLEEDLAGIEIWLSEAIKLRFGLGSYSTPTPTQEISTALGL
                     NRTTVEYHIHQFFQRKIL*"
                     /db_xref="UniRef100_F0YFU2"
                     /db_xref="F0YFU2_AURAN"
                     /db_xref="scs:Sta7437_2941"
     gene            81653..82903
                     /locus_tag="rifoxya1_full_scaffold_4_prodigal-single_151"
     CDS             81653..82903
                     /product="Thymidylate synthase, flavin-dependent id
                     =4035553 bin=GWB1_Spirochaetes_59_5 species=Ruminococcus
                     champanellensis genus=Ruminococcus
                     taxon_order=Clostridiales taxon_class=Clostridia
                     phylum=Firmicutes tax=GWB1_Spirochaetes_59_5
                     organism_group=Spirochaetes"
                     /codon_start=1
                     /transl_table=11
                     /translation="MKIRKSDWEILGLEEFNYQQIVKKIEAIGRVCYKSEANITPESG
                     EEFIRKIIKHRGVSHEMVKHRLASFSQESTRYVRSCEKKDIKIETEQDCINSYLDGLS
                     MRRISELSLNKYTEWEVYKILDSNNVERRKLGNTGLINSNYFNSINTWDKAYLIGFIL
                     GDGNIRKESNQISISQKDSEEWFLLNMIRNFIQPNAKSLSISDNNIKTNLINKGIIPN
                     KTYDMNKSHVELLWSSIPHDMIYDFLRGFLDSDGSIRWFYQKDTSQTHSCNICFNGNI
                     FILQKIQELLEKEFNYIVKIHDSDSAVMKRLFITDSKVGKEFCEKLYKNFVFPYGHSK
                     TANWYEPFNIDIPIETRDNDKFAVIKPFSLKGKNLWVWGNAMFNSELAYNKLVDLGES
                     PQIARSVLPNSLMIEIVVTANLRE*"
                     /db_xref="GWB1_scaffold_8634_1"
                     /db_xref="ccl:Clocl_3035"
                     /db_xref="86108931"
     gene            83038..83265
                     /locus_tag="rifoxya1_full_scaffold_4_prodigal-single_152"
     CDS             83038..83265
                     /product="hypothetical protein"
                     /codon_start=1
                     /transl_table=11
                     /translation="MIGKHKYVVIAQDNTQGIVWEKTQEAAGKVFEAKNSGKIVKEIL
                     PNKEYLLRVKQETKIQKKVALAPAVVPVETL*"
     gene            complement(83207..83536)
                     /locus_tag="rifoxya1_full_scaffold_4_prodigal-single_153"
     CDS             complement(83207..83536)
                     /product="hypothetical protein"
                     /codon_start=1
                     /transl_table=11
                     /translation="VSKPLNFWQRLKIAKKHRLQTESIMKSHGTTFLKELCGITSKQP
                     ELSKIDKLFGYLHYDAGLSLMQISNDMALEERNTRRYNEEILKKLGIKESQQVQQQVL
                     VQPSSEF*"
     gene            complement(83529..83717)
                     /locus_tag="rifoxya1_full_scaffold_4_prodigal-single_154"
     CDS             complement(83529..83717)
                     /product="hypothetical protein"
                     /codon_start=1
                     /transl_table=11
                     /translation="MKLILALVLLLFLSCGPTRSLYLPCKNNTDIEECIKAQLKKNQK
                     IVSFERVDIGLYEVIIRE*"
     gene            complement(83714..84055)
                     /locus_tag="rifoxya1_full_scaffold_4_prodigal-single_155"
     CDS             complement(83714..84055)
                     /product="hypothetical protein"
                     /codon_start=1
                     /transl_table=11
                     /translation="MIRTLTDDILDEFINFTGWHGGTIKEPTAIVEENKLLLSWDLPG
                     TTKEKLELSNEDNILIVKGVEGRYKGLQSRVRINRDYDMQSINASLSDGVLTAAISKG
                     KTITGNKIQIK*"
     gene            complement(84052..84531)
                     /locus_tag="rifoxya1_full_scaffold_4_prodigal-single_156"
     CDS             complement(84052..84531)
                     /product="hypothetical protein"
                     /codon_start=1
                     /transl_table=11
                     /translation="MAKQDLINGGNKNRSTWPPEARVCEKLWILTRKLRESNLMTDYL
                     DGKITDDEVDILLREHDNSNIIQDIIELKLDCSIMLPDVQTTGMIPIDSKYFKTLSKL
                     GTLLAKDCQWWERYQVITQTMGAECILSIRTAESLFKKDRLAPEIKSILTELIMEEI*"
     gene            complement(84509..84940)
                     /locus_tag="rifoxya1_full_scaffold_4_prodigal-single_157"
     CDS             complement(84509..84940)
                     /product="hypothetical protein"
                     /codon_start=1
                     /transl_table=11
                     /translation="MKHVTNIGNIPEILKSFLLNTLFGEGNSTDVFDCTYDEIINKAK
                     IEKLEPTVIIDKKNTGRGYLCAVGASIRTMIWPLQDTLKPVFYFAELDEPRKRQFQQE
                     LKKARTQVFESHKTQLDVDKRLKAAAREGSEKLKNGKTRSN*"
     gene            complement(84924..85061)
                     /locus_tag="rifoxya1_full_scaffold_4_prodigal-single_158"
     CDS             complement(84924..85061)
                     /product="hypothetical protein"
                     /codon_start=1
                     /transl_table=11
                     /translation="MRKKDDIFCGDGREDDLSDDYYNDQIVSLEEVDFDLEEDEDETC
                     D*"
     gene            complement(85058..85456)
                     /locus_tag="rifoxya1_full_scaffold_4_prodigal-single_159"
     CDS             complement(85058..85456)
                     /product="hypothetical protein"
                     /codon_start=1
                     /transl_table=11
                     /translation="MKIVQICKNSGLICENFGYFGKIKKLSDILKYSPQHLISNGEKV
                     RLLYYKPSYDNRYVELIREEINSIRIWNESIHKVLVFVFNYTLNKFIIFNMEEVNKKM
                     FVCKKESINKFLFDNTEFKWMNVNEKLELQ*"
     gene            complement(85453..85782)
                     /locus_tag="rifoxya1_full_scaffold_4_prodigal-single_160"
     CDS             complement(85453..85782)
                     /product="hypothetical protein"
                     /codon_start=1
                     /transl_table=11
                     /translation="MNTTAITVVIEIAIDSSNDTYKTKSFLEVGEEYAKKSEDIPRDV
                     LLSMLYELRLMASRVMKKAEISNDEMDEYLTQRKLVTQIDNDEPPSRGKGDIIDQSIN
                     NLFGDDE*"
     gene            complement(85782..86267)
                     /locus_tag="rifoxya1_full_scaffold_4_prodigal-single_161"
     CDS             complement(85782..86267)
                     /product="hypothetical protein"
                     /codon_start=1
                     /transl_table=11
                     /translation="MANNDKVKFSITSDGTSEGTKIVLNGENIVDSKKIVACQFSARA
                     AAMYPDYDGRMQQNPEDISFSYMSIDKNDKGEKVYVRYEFNLAKDKWEPTITPIGEPT
                     PQGDGGVVEDNLIGNDSTVVKAIINMASKVKRYIPERKDLINRTYTSLSDMLKDIQKE
                     M*"
     gene            complement(86301..87080)
                     /locus_tag="rifoxya1_full_scaffold_4_prodigal-single_162"
     CDS             complement(86301..87080)
                     /product="Membrane protein DUF81, putative id=4108710 bin
                     =GWF2_Bacteroidetes_33_38 species=Geobacter bemidjiensis
                     genus=Geobacter taxon_order=Desulfuromonadales
                     taxon_class=Deltaproteobacteria phylum=Proteobacteria
                     tax=GWF2_Bacteroidetes_33_38 organism_group=Bacteroidetes
                     organism_desc=a699"
                     /codon_start=1
                     /transl_table=11
                     /translation="MVIETMMLIVMLAVFCEWLDSAIGMGYGTILSPILILLGFPITL
                     LVPSILLTQAMGGLTASFFHHKYKNVDLGWNLQSNLKDVLFITLPGVLATILAVGLAV
                     TVSKVFLSTYIATLVFIMGIIMLSGIRFIYSIKKTAAVGVISAFNKGLSGGGFGPVVT
                     GGQLVLGQESRTAIGCTTAAEFPICMVGFAAYMITKGISDWILIGLLGIGSIIGAIIG
                     PLTTKHLDRRLIIKIVGVLLLILSTLTFLTTYNVIHLKIGM*"
                     /db_xref="gwf2_scaffold_364_34"
                     /db_xref="mpur:MARPU_07355"
                     /db_xref="87249392"
     gene            complement(87083..88837)
                     /locus_tag="rifoxya1_full_scaffold_4_prodigal-single_163"
     CDS             complement(87083..88837)
                     /product="sulfate adenylyltransferase large subunit (EC:2
                     .7.1.25 2.7.7.4)"
                     /codon_start=1
                     /transl_table=11
                     /translation="LKDLLRFSTAGSVDDGKSTLIGRLLLDSRNIFDDQITSVRKASK
                     IDDLDLFLFTDGLKAEREQKITIDVAYRYFSTPKRKFIIADSPGHEQYTRNMATGASH
                     VNLTIILIDARKGLLQQSKRHAFIVSLLRVPHVIVAINKMDLVNYDRIVFDKIKQEFT
                     EFASKLNMQNLQFIPMSALTGENVIECSDSMSWYQGGSLLDILENVHIASDQNLIDLR
                     FPVQYVNRPGMDFRGYSGTVAAGTIKKNDSILVLPSMKKSKVKSIITYDGELGRALAS
                     ESVTVVLEDEIDISRGDMIVHTHNIPAIKTEFEAMVVWMNEQALDLNKTYIIKHCSKL
                     TKVKIDKVYYKIDVNTLHRQEQNTLNMNEIGRLVLTPNQSLFLDTYQKNRTTGSFILI
                     DIITNNTIAAGMVIDSDTSTNKVNKYGSTLWFTGLSGSGKSTIVEALQTDLGCSCCIL
                     DGDILRKGLCSDLGYSIDDRKENIRRVAEVAALLNKMNITVLVSMISPFISDRENAKL
                     IIGKNRFIEIFVDTPIDVCEHRDPKGLYKKVRGGEIKNFTGIDSPYEVPLEPDIKLQT
                     VKYKVEDLINQVKNYLKE*"
                     /db_xref="psl:Psta_2029"
                     /db_xref="gwf2_scaffold_404_67"
                     /db_xref="86614689"
                     /db_xref="2.7.1.25"
                     /db_xref="2.7.7.4"
     gene            complement(88834..89712)
                     /locus_tag="rifoxya1_full_scaffold_4_prodigal-single_164"
     CDS             complement(88834..89712)
                     /product="sulfate adenylyltransferase subunit 2 (EC:2.7.7
                     .4)"
                     /codon_start=1
                     /transl_table=11
                     /translation="MLNHLKLLEAESIHIIREVVAECQRPVMLYSVGKDSSVMVRLAQ
                     KAFYPGKIPFPLMHVDTTFKFKEMYSFRDEFVKQIGVQLIVYKNNKAISDNVNPYTLS
                     TQKCCSFLKTQALVDAIREGGYDAAFGGARRDEEKSRAKERIFSFRDSKGQWDPKNQR
                     PELWNIYNTKVNKDESMRVFPLSNWTELDVWQYIYEENIPIVPMYFAKERNMIVKDKQ
                     LIPIEQPNKESQKIMCRFRTLGCYPCTGAIISTASTLPEIIKEINNIRISERSTRIID
                     HDEEGSMETKKREGYF*"
                     /db_xref="sus:Acid_6512"
                     /db_xref="gwf2_scaffold_404_68"
                     /db_xref="89638926"
                     /db_xref="2.7.7.4"
     gene            complement(89705..90340)
                     /locus_tag="rifoxya1_full_scaffold_4_prodigal-single_165"
     CDS             complement(89705..90340)
                     /product="hypothetical protein"
                     /codon_start=1
                     /transl_table=11
                     /translation="MSGVICGRVFDKLWEVPYWLRSVRYRFPNEEVLLFSNGDTSSFT
                     QLDCKVIEVIKQDKIENTHVPHNDRYRFQLGAMSLFATVAEYTEMKGYDYIVSMVADE
                     WFVTNTVFDRIKELEQYELIMNSWNGKPWGSYVQRGNVSHFKNKEYMYSRFGFNCEDA
                     VGSALHDKNIKFMQRKDKFGYDGCMGTVHFDTIEDPDAKDRYLSALGKTYA*"
     gene            complement(90342..91247)
                     /locus_tag="rifoxya1_full_scaffold_4_prodigal-single_166"
     CDS             complement(90342..91247)
                     /product="Uncharacterized protein n=1 Tax=Sulfurimonas
                     gotlandica GD1 RepID=B6BKG9_9HELI"
                     /codon_start=1
                     /transl_table=11
                     /translation="MMKHKIIHIGSPKSGSTTLQRELFMKHPKIHYFGEEGEGCYHNT
                     DRNLLWSLYHDDDIFYDRVRTKQLFTEHFTNESPTVIFSDVDIMSSRQPSIVAQRLYE
                     LEPEAKIFIIVRNQFDVIKSYYVNHGSYLKPSPEPHFRKHIPFRDWMDYCLRFKSQSP
                     LMFFKYKEIIDIYTKLFGSDKINVVAHETMIYNPEAFYRYMDKLLQIEDTHSYLRYAK
                     VHRPRQPKRNLFISKCISLLPLYSSSRDNICQMINNLTSILPNFSDDIEFSESDKRQL
                     RAFYRSGNSRLVTENKISITETYLE*"
                     /db_xref="UniRef100_B6BKG9"
                     /db_xref="B6BKG9_SULGG"
                     /db_xref="B6BKG9_9HELI"
     gene            complement(91234..91803)
                     /locus_tag="rifoxya1_full_scaffold_4_prodigal-single_167"
     CDS             complement(91234..91803)
                     /product="Methyltransferase domain family protein n=1 Tax
                     =Sulfurimonas gotlandica GD1 RepID=B6BKH6_9HELI"
                     /codon_start=1
                     /transl_table=11
                     /translation="MKLNVAAGPDILDGWINMDLYPQNSKVMKGDILSIPLPDRSCET
                     VMANYVFEHLNFVDEPKAFSEVTRVLKPRGELIVKVPDFEDTVKKWLAAEDSWKCFYK
                     LCKPSDPSYGFGHGFVMDQRWGVIMTHIFGSFAAPGLVHQNAYTYDKLLAIFSYLKLI
                     GTRIETVIESDRGYDIKALVARGFKNDET*"
                     /db_xref="UniRef100_B6BKH6"
                     /db_xref="107311099"
                     /db_xref="B6BKH6_9HELI"
     gene            complement(91803..92753)
                     /locus_tag="rifoxya1_full_scaffold_4_prodigal-single_168"
     CDS             complement(91803..92753)
                     /product="Tax
                     =RIFCSPLOWO2_01_FULL_OP11_Roizmanbacteria_37_12_curated"
                     /codon_start=1
                     /transl_table=11
                     /translation="MIKLFNIPTYILDTSSYNHVLNGSIVTEFEQAFCEYVGIKYGCA
                     FDSETSIIQAIFHNANSTIYLPSMLPPVVANAIVLGGNKLFFSNNINWIGRSYPLHVF
                     NDGRTLIDSAQEVFRHCCDYMNDTDVILFSFYPTKPLSGIDGGMMCSNNKDVIDCYRR
                     LSMNGMDNNVNSWDRRVIEPGWKTYMRSVQADVALRNLRNLDARNDQVNEIREKYNKA
                     FELNNRSLHLYRIRVECNEYLVKNAGIQCGIHYKPLHTMPVYGLHRADLDDIRMCKHN
                     PLFNVEWESRHTLSIPLHEALTDAEVDRVIEFFKPLIWRE*"
                     /db_xref="88387079"
     gene            complement(92746..93852)
                     /locus_tag="rifoxya1_full_scaffold_4_prodigal-single_169"
     CDS             complement(92746..93852)
                     /product="Predicted pyridoxal phosphate-dependent enzyme
                     apparently id=3290787 bin=GWF2_Planctomycete_41_51
                     species=Magnetospirillum magneticum genus=Magnetospirillum
                     taxon_order=Rhodospirillales
                     taxon_class=Alphaproteobacteria phylum=Proteobacteria
                     tax=GWF2_Planctomycete_41_51 organism_group=Planctomycetes
                     organism_desc=a211"
                     /codon_start=1
                     /transl_table=11
                     /translation="MNCMYREGPLVTKDDISAVSAAMKTCFYEDAYQFINRFEADFAR
                     YHGRKYAIMTPNCTSAIHLLLAGVGIGKGDEVIVPDLTWVATAAPVIQTGAKIIPCDV
                     DANWCLNPYDVKKRITKNTKAIIFVDLYSNMGQIKELQNIADEHHIPLIEDAAEALGS
                     IYENKKAGSFGLASVFSFHRTKTITCGEGGMLLLDDEKLYDKCIMLRNHGRNGKTYSF
                     FPEMVGYKYFPTDIQAVLAHSQFKKINKLLFIKHGHYEFYENELKDSKHILTFNQSPK
                     TSGCWVTSLILSEEFTADQVLKEMKKMGIPMRRFFYPLTAIPAFGFNTNKYSKMNSMS
                     YYLSEHGINLPGAYILKDKDLKLVVKNLKEVLHD*"
                     /db_xref="gwf2_scaffold_1508_10"
                     /db_xref="mag:amb0054"
                     /db_xref="86645362"
     gene            complement(93849..94481)
                     /locus_tag="rifoxya1_full_scaffold_4_prodigal-single_170"
     CDS             complement(93849..94481)
                     /product="Acetyltransferase n=1 Tax=Magnetospirillum
                     magneticum (strain AMB-1 / ATCC 700264)
                     RepID=Q2WBB8_MAGSA"
                     /codon_start=1
                     /transl_table=11
                     /translation="MNYIVWGGTGQCKIVHGILERQGMKLIAIVDDVIKTSPFSSIPL
                     YTGEELKSNISKLDAHFGIVAIGNPNGKRREQLSNTLSRYGFYPINVISDVAWLSASS
                     KYINGIQVSPRACIGEDVFIEEGCIINSMSNIEHDCILRKYSEVGPTATLCGHVEVGE
                     YSWIGGGAIIRQRIKIGKNSIVGAGAVVVKDVPDNSIYVGNPARFLKENT*"
                     /db_xref="UniRef100_Q2WBB8"
                     /db_xref="mag:amb0053"
                     /db_xref="Q2WBB8_MAGSA"
     gene            complement(94478..95377)
                     /locus_tag="rifoxya1_full_scaffold_4_prodigal-single_171"
     CDS             complement(94478..95377)
                     /product="Uncharacterized protein n=1 Tax=uncultured
                     bacterium RepID=K2DDE1_9BACT"
                     /codon_start=1
                     /transl_table=11
                     /translation="LETTKQKICIVGGLGHVGSSLIQKLQYFKNTEVTVVDNLSTQRY
                     CSLYHFPKDFIFIESDFIKVDPSPYDIIIHLAAKTDAAGSLNNKEAVYQTNVEDTIAF
                     LSKCLDKRIIFPSSTSVYGSKVDVVTEATPVNPQSPYAESKLEIEKYLYVLGNAKNCI
                     IPRFGTITGVSMGMRFHTAVNKFCYQARFNQPLTVWKENYEMVRPYLSIVDAVNFIIA
                     ACTMLRKETGIYNIVTVNSKLKDIVDYVNKMKPVQTNMIDTPLLNQFSYDVSNKKSKN
                     VGFKYVGNIFDDINKTLGLLGVE*"
                     /db_xref="UniRef100_K2DDE1"
                     /db_xref="K2DDE1_9BACT"
                     /db_xref="ant:Arnit_2552"
     gene            complement(95347..95769)
                     /locus_tag="rifoxya1_full_scaffold_4_prodigal-single_172"
     CDS             complement(95347..95769)
                     /product="WxcM domain protein n=1 Tax=Firmicutes bacterium
                     CAG:460 RepID=R7IAX0_9FIRM"
                     /codon_start=1
                     /transl_table=11
                     /translation="MKTIKDVNKIQFKQFMDNNGVLTPLEFKNLPFEPKRVFYIYGVF
                     DTKKRGEHSHYKTEQVLICLKGNCTVITHDGEHERVDLLSDPSQGLYIPNEIWDTQIF
                     HDINSIVLVLSNTEYDKSDYLTKWEEFLDWKRQNKKFA*"
                     /db_xref="UniRef100_R7IAX0"
                     /db_xref="R7IAX0_9FIRM"
                     /db_xref="bpb:bpr_I0361"
     gene            complement(95756..96406)
                     /locus_tag="rifoxya1_full_scaffold_4_prodigal-single_173"
     CDS             complement(95756..96406)
                     /product="GIY-YIG catalytic domain-containing endonuclease
                     n=1 Tax=Acanthocystis turfacea Chlorella virus NE-JV-2
                     RepID=M1I2J6_9PHYC"
                     /codon_start=1
                     /transl_table=11
                     /translation="MIIYKTTNLINNKIYVGKDSHSNPTYLGSGKILKEAIVKYGKEN
                     FKKETLELRDGDNWEEREIYWIKEMNSQNRDIGYNILDGGNGRTSEDMSGPKHFNFGK
                     QISDETKRKISIGNTGKIHSEEHKRKISEALKGFNNLNFGKHPSEETKKKLSDNHKGE
                     KSFAFGKPSKLRGVPRSQETKIKISNSHKGKKLTSEHRKRISEGKKQAKEIKNENN*"
                     /db_xref="UniRef100_M1I2J6"
                     /db_xref="M1I2J6_9PHYC"
     gene            complement(96415..96774)
                     /locus_tag="rifoxya1_full_scaffold_4_prodigal-single_174"
     CDS             complement(96415..96774)
                     /product="hypothetical protein"
                     /codon_start=1
                     /transl_table=11
                     /translation="VKENKRFFNLVPELDGQVNVYVYQNTEFKGWHLHQNQEDMIFCV
                     SGKLKIFLHAENDEYVCTRVLEKGESFVIETDVWHGIQAESIGTTVIYFYEKKFDVKD
                     TTELPKDHFKKYEHLEY*"
     gene            complement(96774..99041)
                     /locus_tag="rifoxya1_full_scaffold_4_prodigal-single_175"
     CDS             complement(96774..99041)
                     /product="hypothetical protein n=1 Tax=Nitrospina sp.
                     AB-629-B18 RepID=UPI00036CA851"
                     /codon_start=1
                     /transl_table=11
                     /translation="MKTKILDLGLQPLANGFKTKATDEEFKFNLGVTFDDETKLVSLE
                     SFVAPEMLFNDQYPYRSSQSTTMRHHFKKIATDIISETSYNPIKVLEIGCILPDHYVT
                     TNLGLVKTENIKVGDIVLTHKNKFENVTEIFSRNYKGKVYNIKLKSLNTSLEITNEHP
                     ILTENGWKKANDLKVNDKIATQSYFPFTDKKILDIYLEIGSEHNLNLKLDNDFITFTT
                     NGLKNKIPRYINLSSEFYSIAGYFIGEGSTSNKTTIEFSFSKKEENKVLEIQKYFHDI
                     FHLNGEIRKQINVISIRFNSKILYLLFGKLFGRGSHNKKIPLLFNNNKISYFLKSLWF
                     TDGHKSIINKKNKRNIYIYSSVSRLLILQLKDLLNTIGINCSIQLVRNDRGFSKKNGF
                     IYRLTIQKKTDVSLFESVIYDNNILDIKTCYDYKSINSISHRYYDGLVYNLHIKNDNS
                     YVVDGITTHNCNDGAFLKCFDKENCVGVEPCANFAKELQDEGYRIESVFWNKTTAQEI
                     VDKYGKFDVVYSANCFCHIQDIINALESVKMVLSNGNSICILEDPSLLSMIQLVSYDQ
                     IYDEHAHIFSVTALNNICKMIGLTITKVEKISVHGFSNRICISKDSFDSQTLKDALAE
                     ESLYGIDNLSTYHEFNDRVNQSKRRLVHLLDNESRIVVGYGATSKATVVLNFCDLNKY
                     ITTFTDTTPEKIGKYMPGTNIPIIDRDKYTFDSKKHLVFLGAWNYINEIRSKESAFVY
                     NGGEFITHIPYPRIV*"
                     /db_xref="UniRef100_UPI00036CA851"
                     /db_xref="kal:KALB_6588"
                     /db_xref="32770977"
                     /db_xref="UPI00036CA851"
     gene            complement(99038..99871)
                     /locus_tag="rifoxya1_full_scaffold_4_prodigal-single_176"
     CDS             complement(99038..99871)
                     /product="Glycosyl transferase family 2 n=1 Tax=Runella
                     slithyformis (strain ATCC 29530 / DSM 19594 / LMG 11500 /
                     NCIMB 11436 / LSU 4) RepID=F8EPR0_RUNSL"
                     /codon_start=1
                     /transl_table=11
                     /translation="LRKCVKLRTLENTKLAILIPSLQDYDFLKLTLKSIVENTKTNIE
                     IKIHLNAVTPEMEELAIQYDPEYTKSLSNLGISPAINICFDRSDADFIFIAESDLVFL
                     PDWDTYLIEAMNKFGENNIFPVTKIHPYDDAQTVSLVKDYGKSPDTLDYKRLLSEVDS
                     LRQPRYQIANCSPACFPRHLHVPFDEAYFPGWATDVEMHVNAWQLDKNVRYIKSEKSL
                     IYHFRSLASKKFYSDDERSMQCARSNDIFNKKWEAIHPGLNLNTYKDIIMKNYKGYIT
                     E*"
                     /db_xref="UniRef100_F8EPR0"
                     /db_xref="rsi:Runsl_3612"
                     /db_xref="F8EPR0_RUNSL"
     gene            complement(99936..100694)
                     /locus_tag="rifoxya1_full_scaffold_4_prodigal-single_177"
     CDS             complement(99936..100694)
                     /product="hypothetical protein"
                     /codon_start=1
                     /transl_table=11
                     /translation="MTHYVLITTKDRLNLLNNCVESIRRTTPESRIFIVSDGSRSDTI
                     DYITNSDYFEGYVINKTNIGIAPSIEIGINLINNYHRFRFNEGKEKDEDPFISYVQDD
                     VEFIVSDWPKVLNNARLGISLLSDMGQGEFKIGFTTGHVAPEHSNSIVGEYNLSNGYR
                     IQLRNHIRATHMEAPMSFWMQQFPVSEVDPEQRDGLRGHPGNSRGSNIDWWFLRDHPK
                     SVLQQGMTNLVVSGILKHVGFDHSTWQSRPLQEV*"
     gene            complement(100666..101604)
                     /locus_tag="rifoxya1_full_scaffold_4_prodigal-single_178"
     CDS             complement(100666..101604)
                     /product="hypothetical protein"
                     /codon_start=1
                     /transl_table=11
                     /translation="MLGKTMKIQVASICKQEEDLIRPWLEHLLVLDCIEGIYLHDTGS
                     TDATLDYIKSYKDPRIHLFESQDFKDFSSARNFILSKLDKPEWMIFLDIDELFNCNVN
                     EGLEVLNNKVLYWNDIQKIQLPHIQLYDFNKIWFHKPPTPPNWDGQVANYSWDKDTIT
                     LYRGDLVTSKFHNSLHERFTHSEVTSRCFNLLGVSPIYDLRDLEDDFYVIHYSKAKLH
                     AEARRTGKSFEYCVGKKRREYRLIKPALTNGKMYDREWALNATEADIEQLGRDQLIQF
                     IEIEGHVFPKTNFNVYDLNNEFIKRYFNDSLCVNYN*"
     gene            complement(101586..102209)
                     /locus_tag="rifoxya1_full_scaffold_4_prodigal-single_179"
     CDS             complement(101586..102209)
                     /product="hypothetical protein"
                     /codon_start=1
                     /transl_table=11
                     /translation="MAIQVMYDMHLNNLDFMSEVNFIISQYDIEDIVETGTNVGLGST
                     QVLARTGLDVATIECNPQNHAQAVENLKAFSNVSCHLGFSMHKQRMLDFIKNDKYTIP
                     KDIAIDSHDPLTFYSQELNFNVDEELLDKFSNNNKKQLLFLDSAGGVGYMEFLYVMNL
                     KPEYQKNKVILMDDCTHVKHFRSVIDLEKQSIKVTKILNDRVCWAKL*"
     gene            complement(102194..104173)
                     /locus_tag="rifoxya1_full_scaffold_4_prodigal-single_180"
     CDS             complement(102194..104173)
                     /product="Uncharacterized protein n=1 Tax=Leptospirillum
                     sp. Group IV 'UBA BS' RepID=T0XUL4_9BACT"
                     /codon_start=1
                     /transl_table=11
                     /translation="MSIGIREHFSKEGRKLCEDNLGWDTICAKWDKVIGEVNISKNNP
                     YPKLNIPKPTNLEDLLEKEKKDRFLYVMPGTYGDVFLSTAVIDGIKKKYPDKDIYFAT
                     GGQYIQILEGNPNIHKILPYDGVFNNIPLMNNLFDIVFTPAVATQASNNWTRNGHGEH
                     LARTYATHCGVELGNLYMRIIESQDALEGDYLVVHTKTGQEAKNYSEYQKIINQIDIP
                     VVQVGSKDDQLLKNVIDKRSKNIQETASIIKKAKLFLGGDSICAHIAGYVGIPSVLLY
                     GSTFSALTKPLYKDQSKLNVIEPANRYSCERPCHLAKCNRSPNPCINNIDAKMVVEHI
                     GTLGILTKAPVPPTLSGYTTTLNPEKYYPWRQSIKSLLGVCDEVVVVDGGSTDGTLEA
                     LQEWKKTEPKLKVFKRKWRMDEPAMDGMMKSYARALCTKEFCWQQDCDELIHESDYSK
                     LKDLLINFPSQAKVLTLPVIHLYGTTKTILTDKGLYKARLSKNLPEITHGIPKQLRQT
                     TPQGKLFCDKDRSDGCDYINSQTFDHADGQISFINAELMQAQQTNMPKFKSMMVSAFK
                     QFPSVWHFSWHDLVRRINVDLEFWDGQWNRLNTGQTIPPNRFFPNTKREDVTPELIKQ
                     RADFLKDKTLEEKPMDLIQLNWLDTPEVIKSWLSK*"
                     /db_xref="UniRef100_T0XUL4"
                     /db_xref="A0A0F9VBL0_9ZZZZ"
                     /db_xref="T0XUL4_9BACT"
     gene            complement(104189..106753)
                     /locus_tag="rifoxya1_full_scaffold_4_prodigal-single_181"
     CDS             complement(104189..106753)
                     /product="DNA polymerase n=1 Tax=Salinibacter ruber 
                     (strain M8) RepID=D5HAS8_SALRM"
                     /codon_start=1
                     /transl_table=11
                     /translation="MIKKKKLLIFTDSFCVYTGFSNVGRHVSTYLHNTGKYEIAYLCW
                     FHAPMNNIIPPFTIYTTMRDHSRCCGRGPVVMKMVPGQQPEYFRHQQGVLLPVGQGGQ
                     VCFNGPNMEHDKYAYESLHGVILDFKPDIVWGLGDTWMQFHTNMMDIRPCFSYYEYCF
                     SPDTDIMTKEGIKNISDIKEDDLVFSINPETKECSYKKVIRTTERNYIGDMISIQSMR
                     VDQLVTPEHRILLDSGDFITAIDVTKRSISKLPRPYKISNHIGDNESTINMLDYCDDD
                     AFILIPVKYKLQLCNSYLCNRCGYIGTTDQPTELKCSQCRSRNVQLHNGVFNKTFLES
                     HHYHHELVYKFRKHELSKEHLEFIISINEEYGDIRLRGADDEHDSLPILINKNDLLKL
                     GGWFISEGSVENKNCHVCSLSQYKYIKQLTEDIENIDIRFSKVPSGYKIYGKIMYNFF
                     TRNFGFNSYTKKIDESVFNICSVVELELLFDRMMLGDGSFNKASYYTVCKQLANDVVK
                     LCFIIGKQGIIHSNEIINRVGIWSVNNTISIKQEHTEIIQYNGIVKCLSVEDNGTVLA
                     GRNNKLNYIGQCPIDGEPMPHIIKMVNQEINWVDTLNKADRAYAFCNFGRDTMIKTGE
                     KYGVNLKKVGVIYHGVDINTYHKLDNKKGLRKKWFPEIKDDVFLVGFFSRNQPRKAVH
                     KWFEAIALGVRKGYWTKDTLQMYGHFPWNDVGWYIPDLIKTHGLEELFIKRDKLQVGM
                     GPSDSEMNELYNCCDLTTLPTRGEGWSLTISESMSAGTPTLISAYSAHHDWAEHAAAR
                     IKIAVLDAEPLTNINRAIVDVDDYTEKIKAFYDNISLEEFETKFGKVQSYKDETNK*"
                     /db_xref="UniRef100_D5HAS8"
                     /db_xref="srm:SRM_02212"
                     /db_xref="A0A0F9SS14_9ZZZZ"
                     /db_xref="D5HAS8_SALRM"
     gene            complement(106746..107255)
                     /locus_tag="rifoxya1_full_scaffold_4_prodigal-single_182"
     CDS             complement(106746..107255)
                     /product="Uncharacterized protein {ECO:0000313|EMBL
                     :KKN45279.1};  TaxID=412755 species="unclassified
                     sequences; metagenomes; ecological metagenomes.;"
                     source="marine sediment metagenome.;""
                     /codon_start=1
                     /transl_table=11
                     /translation="MPRRMTLLTDLDINKYKEGDLFYAPKLGYKRQGYIKFVSCPRCG
                     KLKFAYAHKNGTLENHETNPYCRSCIQIVNNEKLGFQNHARYKAAKMKDSHGYISITI
                     DKNDSYVSMCRHSKRGHIISEHRYVMAKSLGRCLKTHEVVHHLPFTILQNRIKYLENV
                     LKENNIQYD*"
                     /db_xref="A0A0F9QS68_9ZZZZ"
     gene            complement(107257..107496)
                     /locus_tag="rifoxya1_full_scaffold_4_prodigal-single_183"
     CDS             complement(107257..107496)
                     /product="hypothetical protein"
                     /codon_start=1
                     /transl_table=11
                     /translation="METKQKWELIINTAGDPLKNILTLDGNLIPCSEVNVISSGDGPA
                     YLVIKVPIIDGNLDIKTDTIKPVDREIIVASSKKE*"
     gene            complement(107496..107747)
                     /locus_tag="rifoxya1_full_scaffold_4_prodigal-single_184"
     CDS             complement(107496..107747)
                     /product="hypothetical protein"
                     /codon_start=1
                     /transl_table=11
                     /translation="MKKTINKRGNPGMLCVDGRPDRTKAPLIKQTQSVKTKIIPSPSK
                     ASITVQTTEPLKFVTVDEPGTMTINTKPDSSGYIKRRRN*"
     gene            complement(107792..108151)
                     /locus_tag="rifoxya1_full_scaffold_4_prodigal-single_185"
     CDS             complement(107792..108151)
                     /product="Endodeoxyribonuclease RusA n=1 Tax=Thermosinus
                     carboxydivorans Nor1 RepID=A1HR43_9FIRM"
                     /codon_start=1
                     /transl_table=11
                     /translation="MIQFTIPGTPISVNHMYHSRGKIRFLCKEGKEYKEKVAKIANNT
                     SKPTDFDSKSKKIVMKIDYYFGDLRRRDCSNYDKGILDSLSKILYDDDSQIKRLTLEK
                     FIDKVNPRVEVTLDILK*"
                     /db_xref="UniRef100_A1HR43"
                     /db_xref="A1HR43_9FIRM"
                     /db_xref="fne:FSDG_01574"
     gene            complement(108198..108455)
                     /locus_tag="rifoxya1_full_scaffold_4_prodigal-single_186"
     CDS             complement(108198..108455)
                     /product="hypothetical protein"
                     /codon_start=1
                     /transl_table=11
                     /translation="MKLSNLDELPENIKKAIYHVFTNISIRDKIIFLSRLEYGNDLTY
                     KDISEMTGITFQRTQQLYDGYMNAISNLVHSSGVILSGVII*"
     gene            complement(108501..108614)
                     /locus_tag="rifoxya1_full_scaffold_4_prodigal-single_187"
     CDS             complement(108501..108614)
                     /product="hypothetical protein"
                     /codon_start=1
                     /transl_table=11
                     /translation="MRIYKTLNLINGKIYVGKDASDRKGYLGSGCYTKTSN*"
     gene            complement(108616..109203)
                     /locus_tag="rifoxya1_full_scaffold_4_prodigal-single_188"
     CDS             complement(108616..109203)
                     /product="Gp4 n=1 Tax=Listeria phage B025 RepID
                     =A8AT97_9CAUD"
                     /codon_start=1
                     /transl_table=11
                     /translation="MTRRSDDGLAYHSWFDSGLSLVERVIVLKSDSPDDEIDTNMSLH
                     FIKCIATLENLNDKPICVILNSTGGDMYASLAIYDRIKDSHCAVCVRGYGAIMSGASI
                     IMQAAGLRQMSPNSHMMVHNGSVMLDADIDKAQNWFDLYKNMGDVMYDIYYNNIHKIN
                     KKITRQEVIEMCQKETILNAEQAKTIGLIDQIYRG*"
                     /db_xref="UniRef100_A8AT97"
                     /db_xref="A0A0F9QWG0_9ZZZZ"
                     /db_xref="sue:SAOV_1103"
                     /db_xref="A8AT97_9CAUD"
     gene            complement(109200..109439)
                     /locus_tag="rifoxya1_full_scaffold_4_prodigal-single_189"
     CDS             complement(109200..109439)
                     /product="hypothetical protein"
                     /codon_start=1
                     /transl_table=11
                     /translation="MNQTRQVVRLSAVQLNKSGKRYLSITTCSMKDLKVGDSFYMLES
                     DQELVVDKDGCFLFKAESIPKPHKDTYIVKVRELK*"
     gene            complement(109439..110197)
                     /locus_tag="rifoxya1_full_scaffold_4_prodigal-single_190"
     CDS             complement(109439..110197)
                     /product="hypothetical protein"
                     /codon_start=1
                     /transl_table=11
                     /translation="MNLKYNLKDFRPETLTTSRAVAKKGLITDGELYYHLSSCPFFHS
                     YNDGGVEECETILLPFFRRFMKNRILGSISYVTAIGEFNDYLTHCKHTILPKDIKKYL
                     RYFSNFYALLFPTKKFDILLPYFPYKYSYLEGCAELVIRSKAGVRIYVYDFSDEAIDA
                     EDLNYNGFRLQLSGCVFKKLTGIIPTSLACLYPGSKTVLYYTYTDAEKLDEMIVEKNQ
                     FVRRYGSHCAYCLQKNCSPLIDRSDRYGWRISEK*"
     gene            complement(110145..113771)
                     /locus_tag="rifoxya1_full_scaffold_4_prodigal-single_191"
     CDS             complement(110145..113771)
                     /product="Putative DNA primase n=1 Tax=Fusobacterium
                     periodonticum ATCC 33693 RepID=D4CXD9_9FUSO"
                     /codon_start=1
                     /transl_table=11
                     /translation="MAKQEQDIIQTLKDKLEIYLSQMGIERNRNFFTCINPDHEDSTP
                     SCSISGKHNKQIFHCFGCLAPSEEIRTQRGLIKIKDIKLSDVVLAVDGTWKNIVAITP
                     TKDNNKPMISFVLGNIYRDESIFTVNHRMLIVKEMYKKVPYINYSTYDKRFKFISKLK
                     NRKSCKKYKNKLNITECYANEVSVNDYFLFPVLQDYTKKDFIPFEIKEYSSGPNNTRI
                     NKLIINNDMMWVYGLYCAEGNSYRGGIVFNLCIDEMSYALKVKILIEKYYDKKCTITE
                     LKEKNSITVHCSSTDLQKGFESLFGVGCENKKCPVEFISLPRLQQSNFLKGVFDGDGS
                     KDYELTITSKELVLQLEHIAINLKKPFSYSTQPFYTGKDGIFRLPTYTLRLRKYESLD
                     CFYETINNKSYCFLHVVSIKRAKDESIVYDLTIDGNPSFTTKHYSVHNCGVAGNIFHA
                     AHYLEGLPIHGPEFFTTTLTSLAKRFGIEYKPTELSETAKEKITLMNAYNDASQVIVN
                     FAKKDWNTTPVPSHVNMIKVRNINENSIDDFGIGSIPSIEAYRDAMLKKGWSLDYLTS
                     HGLYHEREISESIFVPGKIIITISDYLGRPIAFVARKHEWSKDCGCPKYVNSGTSAIY
                     NKSATFFGMDLAKKYIKNQPLYIVEGYIDTITLHQTGFKNVVALGSAGFSKELLEFIA
                     ERNEWVSRKPDEKGKFIINHIVFCFDGDEAGTFCTRSAIDLIATTGSPLTVEVKQLPT
                     VVGYHDPDEIVRKSGLEAFKSIEVMMAFKWDLKYHRERECSEPEETFIKRITAQIMNF
                     DSPIDRRARARDLHDVLQAKGTIFSIEDIIKEVEVLRGEKNGKLQAELESVFDTMILK
                     RKTTRGSDLIEVLSKGYADIKKKQREYSRRYGNVDEIFRSQALQVRQSFTKCKQLNGF
                     KLHRFSKLQQLFDGFPDKECLFAVAGDANIGKSTWVREVSWDLAQSNPDAIVLYMSID
                     DSIKDVMMALVARESERSRACVYRYGKLASENGESDIVTQIDEAWEQVLSQKNYIVAD
                     ASQGSSIMHLEDHLDYIHRTYPNSRPIIFLDNFHKLRYGEESSIREKFIDMVQSLKEL
                     TQIEDIPIVMTVELRKTESGKRATLNDIAETKQIEYDAKVVLMAHQEMHNNPETIIKW
                     HRDNYDPAANLPYLEMQIAKNKQSDKKCWIGYRFEPDRSILTEVDYESEIQPKRFPAR
                     NTNN*"
                     /db_xref="UniRef100_D4CXD9"
                     /db_xref="D4CXD9_9FUSO"
                     /db_xref="aoe:Clos_1278"
     gene            complement(113782..114390)
                     /locus_tag="rifoxya1_full_scaffold_4_prodigal-single_192"
     CDS             complement(113782..114390)
                     /product="hypothetical protein"
                     /codon_start=1
                     /transl_table=11
                     /translation="MDKLEMQSKLAEKFPVAEVKQREGGFGKKLDYIPIDGVINRLNE
                     VLPMGYSWSVDSVSQIGDSIVVVGTLGIKLSETETIYRAGVGSDVIGKDMDKTVKTAY
                     AEALKKSCNTLGIGLYLWDAEERADIARERQNGGVETKRTFSSQQLEKMKFVRTKLKL
                     TNDEDLNKFLVETYKEPDIKTKADFTSANINKFLKFAEAKTK*"
     gene            114606..114872
                     /locus_tag="rifoxya1_full_scaffold_4_prodigal-single_193"
     CDS             114606..114872
                     /product="hypothetical protein n=1 Tax=Nanoarchaeota
                     archaeon SCGC AAA011-L22 RepID=UPI000376B9B1"
                     /codon_start=1
                     /transl_table=11
                     /translation="MKPNKKEYDRLRYLRNKEKSIILYGITIQSIIDHLGPCSGDRKL
                     YHIDHIKPLSSFELSQETEIQKTFAPENHQWLKIEENLSKDDKC*"
                     /db_xref="UniRef100_UPI000376B9B1"
                     /db_xref="A0A0F9T1S6_9ZZZZ"
                     /db_xref="UPI000376B9B1"
     gene            114866..115858
                     /locus_tag="rifoxya1_full_scaffold_4_prodigal-single_194"
     CDS             114866..115858
                     /product="hypothetical protein"
                     /codon_start=1
                     /transl_table=11
                     /translation="MLTRNELLDTVLDSFSDAIIQADTDKSAAHSGRVTTRFYPTEAS
                     ARTLNGIVGRCRRRTYYSQQGIVVPQEEDIRSLGRFKVGNILEEWIRELAISSGIRHD
                     HSVKIRYLIPGSTTVQISGEVDMIYKIDDEIVGGEIKTSYGYDFESTVFHKQTIPGMP
                     KIEHVIQVLSYLYYYKYIDTSLGITRFVITYLNRGSMDWIQHIIELSDDLYPIINGIL
                     CKGITNYTNSIFKVQGINIEKTRTKLMDYEFNMNSVFERFIEIYQHHESGLLIEPDYC
                     PLYSDQQITDHAITGKIGKTKFADYKAGKIDYLSDKECGWCPYRTNCLHDLGVI*"
     gene            115859..116359
                     /locus_tag="rifoxya1_full_scaffold_4_prodigal-single_195"
     CDS             115859..116359
                     /product="hypothetical protein"
                     /codon_start=1
                     /transl_table=11
                     /translation="MDIIQSSSLDVPYDNTIYRATIKIHGAPFNDETRIVCTKVMTKK
                     YEDRTYFKVDLPAEMNISSEQDIDLIIYRDDGYHATIKTKIRNNIVAVETNNLSWYKL
                     TSVTPTLKQDDVLEAFLRAQTAKPNLYERTTTTVNPIWIPNNTTSDSTRITYSTKTTG
                     TTYTNE*"
     gene            116399..116659
                     /locus_tag="rifoxya1_full_scaffold_4_prodigal-single_196"
     CDS             116399..116659
                     /product="hypothetical protein"
                     /codon_start=1
                     /transl_table=11
                     /translation="MAVEERRSCDICGTYSKTITVTMYDNEYHKVVNTTDLCEAHFNL
                     LRSYLRHGCPQVSRLPLPGEEPIYIPNRKDRNGLVDVQDCQR*"
     gene            116659..117000
                     /locus_tag="rifoxya1_full_scaffold_4_prodigal-single_197"
     CDS             116659..117000
                     /product="hypothetical protein"
                     /codon_start=1
                     /transl_table=11
                     /translation="MDLDIVPIIPDLPYKIREPYNTALTKILRNNDHKILGSSVRYHG
                     SSIRVEIDLKSDKEIVDKLHEIKDLEIPTESLYHIDYTSANELFRRLREITERRQRTQ
                     DEETKTRDNPF*"
     gene            complement(117112..117483)
                     /locus_tag="rifoxya1_full_scaffold_4_prodigal-single_198"
     CDS             complement(117112..117483)
                     /product="hypothetical protein"
                     /codon_start=1
                     /transl_table=11
                     /translation="MPITSESLYNSIEQLKRTINGLATRISDLETTTGIYVTQSTMQT
                     SLEDVNSSITDMNVIVNNLETKLQKISLPGNTRYYLDQSEITDFRNHFRQLRSMMSEL
                     EKSRQAFIRLSARYNLTNSSL*"
     gene            complement(117486..118646)
                     /locus_tag="rifoxya1_full_scaffold_4_prodigal-single_199"
     CDS             complement(117486..118646)
                     /product="hypothetical protein"
                     /codon_start=1
                     /transl_table=11
                     /translation="MINNRGHTLAFDDSPLTLNSPLDSVSYNKIIDSLKSSTLRCINR
                     TRDLNNRVVKFNKALTAENLYITSKLQEQAIFVDNPITTSGTALITGFDTLIASSLVT
                     QTTLTGQITIEPVVGRKWSKVVRYQDKNGRNRASKDIYISYGPVASPSIQPADSDIYS
                     ILDGYADTFWLADTVENTQYTLQIQFPTSLKPYVNYLSLIPFPAFSFNIDSVYITKAD
                     GSREQIADSVSQHMGILDVHFKPISWGGTITINFTSNGSVVGIADLDIGLVNYQDSQG
                     YMVFEVPSFFSHTFSTIESIDLFDYNLYGIANDPSYIKSDRIVATAYQFSDGTVWSDV
                     GGVDINRATLTGDGATVFSKTLTTNRFYLKITMDKYLGQSPIFRAIKITHGV*"
     gene            complement(118639..118905)
                     /locus_tag="rifoxya1_full_scaffold_4_prodigal-single_200"
     CDS             complement(118639..118905)
                     /product="hypothetical protein"
                     /codon_start=1
                     /transl_table=11
                     /translation="MRPKYPISSNEMLVELGDLQETLISLIGYDSNSFDDIIDISGQV
                     GILDESIDASGFAFINSRLFQEEQYSLFYKNSLIMYHSRRSLND*"
     gene            complement(118877..122383)
                     /locus_tag="rifoxya1_full_scaffold_4_prodigal-single_201"
     CDS             complement(118877..122383)
                     /product="hypothetical protein"
                     /codon_start=1
                     /transl_table=11
                     /translation="MELDRVRKFLFEKVKNNIIRGKITGLSELPSDEAIEKEINNILS
                     SSSNGIIGSISTFGRKTTSDPNVYGNNFLTIKDNIEYILGEVFDSLNNTIDIINNSVL
                     EKNQILRDLKMIDRDFSDIEAGTLHNDGMKYLISDSFTDTDKIDTVRTTTQLNLNAGT
                     ASLNTTRASYIGFPHYRNQTSINFTITEGISQIVKQQQSPETKFGNIFDGDDTDRWEL
                     IITTLRPTVLEGYFNLKLSEIGASVEINRIKMKFSGTKDVTSGTDNLTFFYMNQDAID
                     KTWKILPDGKLEIKNAEIDFQFPTIQTTHIRVMWTKYEPDDVQNLEYLFSITELNVQK
                     TSTAFESTLISNSMKLTPYQNEQPTIFTAELDVDKQVQPGTNIEFYIGIDNTIPGKVV
                     DANSNVVDIDAKDAVAFVPNGIDSYGNPENYYTFASLLRDHPYLSGTFPYQDWQPKWQ
                     QLSSIKDIGTALPNQLYFNVSDFDKPVHDLYYKSPVLWGDPAYTGPWPVTGADWADNW
                     DGTPGAFPKSGYIWGEDPLSSAGVWWGDSNEYPGWWRPMTPSSSGIHLSTPMISIPDF
                     IIPVYDVDGTPVLTYDPYYRRLVPLQKKFWKIFKWPSSSLPIPGTIKLSNKHLKSTGT
                     ANDNRNTWKWNYKSKKTISDYVINFTLPNNVNFYTIKLEEFLPGKSDIRILVDSIRDV
                     KFLNITPSEITDFQVEYGFEYDKDENGLYYKVKSPDFLDDAHVTIVFADSVIAQRRAL
                     GGDIKISLTISYEAKTDVTASWDGYLLVPDGVTTLPVCHLDTSIGSVNKITVQQINDN
                     GLVQQTKSIEQNQPDPFQNFSLYTGLNLVRIFVDVLSTQDESVGDELATWRPDQYLFD
                     IEETIKMQGKYSDPDSINFTTEFEPNIITNKNIDFLASGIVEGVTINVQPYTLQEGVK
                     VKQDREDMVIIAVTNNTITLLPSVLTSDFYVEEWSVKDFTKRTTFTYDENITTHQGTN
                     YLRQVDINVLLYETPFDDDTKYALLDDVDGSKYIVVKSPDPSQFPRTIRNIFHFTRTY
                     WDYLLGQYVTFTTGTSGNTGASPNLLATAYETATSLVNTPANTFVGVNYPNVSTYGQL
                     VNVTMPNSSGFLFWDTAENLEVIYDIKYSLAANNRPADRIFLMAKFISSDLNLSPVLN
                     SYSLIINNMIRSTNETKISYIQ*"
     gene            complement(122393..123925)
                     /locus_tag="rifoxya1_full_scaffold_4_prodigal-single_202"
     CDS             complement(122393..123925)
                     /product="hypothetical protein"
                     /codon_start=1
                     /transl_table=11
                     /translation="VNINQRGIVSGFLKATDISVSGLAPYFSIGKPLPVPAISIYVSG
                     TLTDIESQLGNYKDSEISLYACAVPSGTNGPVSAVDLLSGYVLGGYGQLPCRKIEGST
                     LFPSHSTCTITKVSISGVPPTFTTISGNTYYDIYATHVLTTITDSKRVVAGYGTLQVL
                     GGYLTQAPYPDLSELNSIIEDHGEVVTNNTLMTFVFRFPETLSLFANSGSFGAGYPDL
                     AASGMIQMSCSGNYSGVYFPATYDGTNDNINPIYQYLQPSGTITWKIPKKFTVNPDVY
                     GWYTFRLNYINSSGLLSPTVNIEFFSRQLRNFDQAIPALPDNYQIQDGDIAGPYVVTV
                     EGETARSRISLGVRDIDLAVVQYNENGTYISSPYTSEKPIYGLSMEVNESAPKITNFN
                     IWDMVKYYIQFDINDNGKWYQISPKPRINELDINGVNVPNIFLLDSNLFSNDKVLDIY
                     NMISFIDLNKEQYNFRVKIELNTNITGSHGQWTPQIYDYKISVIDREALLASNYERYL
                     FN*"
     gene            complement(123939..127238)
                     /locus_tag="rifoxya1_full_scaffold_4_prodigal-single_203"
     CDS             complement(123939..127238)
                     /product="hypothetical protein"
                     /codon_start=1
                     /transl_table=11
                     /translation="MSFYKNNLIDVGLNQVIYTVTEQPYSFNICSLNNVVTPSISGNL
                     NSTRIRVPFDMIVFGRVRLLTLSTNSLNWEYFWSNTTTYAQTNCMVGVNQNYFNKVGT
                     TNTATYGWPVPIYGGVSEPKFYYSINPTSRTSIPINTGGKPWAYLENFIAMPVANGTR
                     SYSTTIISITDSYQELQRELQYDSSNEIIHYITLAKYSFKYKGLIQTQLYQSPLEYMR
                     GPYNITLLLDFKYHISNPTKLVGLDILNKYILNIGESTGINPSVSLVPGGTWSIGVDF
                     GSFPTTSFGVRQPSVFKYTLTRTSDTFLWNDHKIYYPTTVDQSEINKFSSFQSTPTES
                     GVCVLYEQGRFRTSEYFHYDQNGVPELVDWRLSIIEKSHWVPEKRAPASRELSRYRTL
                     PYVWSLNPSGVINTTDGRAFPILSPVRQTYNSQYCSSAIFSLPDETSKYTIELLPLYG
                     FNVVASNFPGGIGSMVALNDKSIKAQERELQIAGVTYTTAGDDFYILYILTRENLYMH
                     VIYGNNNSAIYTYPGRNNIIGVYSNSPLSENLTCEYLTTVQKTLFFTLETKIYRINMS
                     SMIPTASLNTEITDTAVNYDILLTFSNKEQANEAKKRIDLNQWEVRTTTGQLITIDKK
                     ESRVGKRDGTDLEKVYIRINLIQYLRDSGALVVENLKLYVRAIDFHVPYIIVCTITVD
                     GRILQLGSLTFNYKGITCNVPLSASFANGVIHTTLNDLNTSTFTVSAPGDVANVLSTK
                     LTWAADNQNWMTVGECTSREGTGSSGFFNNAYPAKYLIWNKKNPTETQFLIHGNTSTP
                     VRSNTVSGNVGTNSGLKLVVTSKCYEKKEYMLPQITVYDDHKFIIGKIYNDNLVDIDR
                     VPNGFSTNYSVKNNNMFVPKLSDNNNYAYTFNFRCSPNYLDITGRYTIYYENDTSDPI
                     SGRISTPMIKRWWIIGIPVKQDNPYLPYVNYIRGITADGGAITLTSGTLNEVLTEGVY
                     PPTRITEYNFDYKHRPNYAYRSVSRAYLHNEYTDRLVLHVTNATGNTNCGTVWTSGTC
                     TVPSGYMDFKDVQFSDSNLGIASLTSGMIPNGLYGIFFIVEDTIGHRTGIDLLQLSTS
                     TQLPASGGFNY*"
     gene            complement(127247..128767)
                     /locus_tag="rifoxya1_full_scaffold_4_prodigal-single_204"
     CDS             complement(127247..128767)
                     /product="hypothetical protein"
                     /codon_start=1
                     /transl_table=11
                     /translation="MDTIRKQLVDDKRANDIFARVRLRLSNERIKTNEKYLEILIDEI
                     NKYFSDLSTSTINSNDLPDERTGPLVNNHNKLLVDIASDLDKVNKKRIEVQSVITKAV
                     NYLSAERVSVNNAVSKMHARIINQKLRTSANDRHITFFSEYFTNDKFVDKKLSKNVSV
                     DSALSALTLSSLVENKDNSNMIDTNEIFVEVKLKNNESVNRFAIYPASQPINQIHMAG
                     FGRTVTNNDVITPMKNLNSAGTNSEKYNNIQKQCVVTGEITDPFTFGEFELIFNDFKN
                     QNLRNTIIKSIKRSVPNAANLDVDPQHVVTNSTGPLGSSFNGAYYLPNKTIATDNVVL
                     KELIQSVGLKFKLKQGQLRGLLSYIRINFVPSETNLSIPQINYNESYIKDSNGIIYKP
                     FKEMKSVINGDVEDRLLMLDSVVVSPIEFYIAFQLPNLIAIPIKSYTGLCWKVRLHGS
                     DVTGYASDNQVFTSSSNKYIFVYHDVIRDASDTNFQDINKSRLKEIMSHYDITTLT*"
     gene            complement(128767..129567)
                     /locus_tag="rifoxya1_full_scaffold_4_prodigal-single_205"
     CDS             complement(128767..129567)
                     /product="hypothetical protein"
                     /codon_start=1
                     /transl_table=11
                     /translation="MATPNYAILAQGYLTRLESIKKDLQAGNYTDSSLDKTITTLSTI
                     QSTINYFGFLNIVTSPQTARIPILIRYIYNLIKVLRDLIKQNSEIMYPPEYVFPKNPN
                     LVQYLEPQKVINEIYKDDGSGLKFELGFTGTFNVIRTKYPPYLDRSFFDFKNQEWTEK
                     QITVNIADNPNVKDITPYFTSSVVNFSGTSSGIHDKIVYYFDGEKIVTNFDFSNVDDR
                     KTVKISYKKLLNSLRVKATLRTNTLGISYYTPVVDQYTLLVDKQRVLN*"
     gene            complement(129567..131864)
                     /locus_tag="rifoxya1_full_scaffold_4_prodigal-single_206"
     CDS             complement(129567..131864)
                     /product="hypothetical protein"
                     /codon_start=1
                     /transl_table=11
                     /translation="MFIFEDKNNDYLNQEVDLRLSELTSQGLIKSEEEYKRVIQNTLN
                     SIDADLQRITDVKKYAVKSDETISSKQLNELFTDLESDVRILHKEISDIHHVIDLTFD
                     RNRLFYRRIKNRIAAIWKEIQHFRENTFNIEASNYTFFESFSENSVMHLSGLTIDKKT
                     GTLVLAPGYINSFSDSSDIASIDMSLYPAANKDGGVIDTTNIKNTFDYNYSSGDHTLL
                     KDGLWKVQMLTADIPEIILDIFGRGMNRTYRGIVTNIEITFTSQKIINEINVDPYGDF
                     STKVIGVRYQVDETSTEWLDVVDENGVTVTSSDVDWIVLRNFAPISAKKLRIYFYQPN
                     YQIISRLLNSVDSMVDKMVKALIEQRFEKVNYKYKSKDQFPKWDTSEEADLYDEIMKI
                     IDEGGDISTLESQITNLLVPQPIDISADIRNWKLFNLGAWSIDPRNVAYSPQSTGVYI
                     SHDPRDHTSGFKVTNGVPSYVKLYTQQSEPSTTSIEWSLLVDTDNVNYKEIPIIPNND
                     IWRNETAKYNEHLNLKYYSRAARQVVNHKNMYNVFKLDFPIHPAYIASIVITENGLPL
                     AASNYRYFEFYNSTELYVPNADLTNNGIYTIKYIPAMLDTVKCWTIIPNTLPRAGQVD
                     IGTMCVFATKQAAINMVNLLKQSITIANKPKNVVVSKGYTIVSQLCTVKEYNFWFLNG
                     TVNTFIDSALDNDNDRNNQISWFATNDKNFKYNMSDTRVTWLFRTNVFITQKVTPYSE
                     NGYDEYTWKELPAAVPSVKIKEIQH*"
     gene            complement(131864..133750)
                     /locus_tag="rifoxya1_full_scaffold_4_prodigal-single_207"
     CDS             complement(131864..133750)
                     /product="hypothetical protein"
                     /codon_start=1
                     /transl_table=11
                     /translation="MDFKSISLLSGSLVVPTSGVPIIASEVRGYTPSNLLSFLDLTDS
                     ILENNPDYNIYEKISPISGVYPHEYILPEKFRGYSSGSLIVTDRSVESQFVDFNLPLF
                     YEYQLMYDSYLMDPSLPDGFLIIRKNFESLVNPDNYVLETRLFPTSSGRYSSDSTSGF
                     LWGTRPISGNVVTSRLLLPAREKDNFYTVEYNKYINDTIQEHYNEFINEQVLYNSNDY
                     TITPSSIVLVEGGDIVSGAILYVQRQPDSYIKIKSPFYSNDKSKVLPWQFQVSCGEFL
                     LSSGIFGGSRSYYVSNDYVSGYYASGHIVNSEIPQFINKNIIKVGVTPLYTSGSIYPT
                     YSVSNTILSGTINGRYIIDRISSIDYNNGYIYLKQDIKPTDSIQLTYIYDYTKTILAG
                     SIDLNPKNTINANVDIALDSVGLVVVPSGTTFYNSNSDPSGWSYLAYYPMSDNISGDF
                     SAGITKGYAVESATEAMMQGCVSGLIPSGSRLIGIFSLNSLSNDMVKVYDARKSGGYI
                     SSDIKAISGWRGFSDIGYWDGEPFPHAGTLVIQIPSGVYREIYELFDSNTEYTQQTSL
                     YTPDLTRIIERDVSSYDSREQHIHNDVKKYIRDTIERYLPAGFLYIIVDENFNPWSSI
                     RGES*"
     gene            complement(133800..135416)
                     /locus_tag="rifoxya1_full_scaffold_4_prodigal-single_208"
     CDS             complement(133800..135416)
                     /product="hypothetical protein"
                     /codon_start=1
                     /transl_table=11
                     /translation="MAIKPTKINIWNAFDEFGILAGLAHWSEDGKTLTNVRYPGETNK
                     LLKDRIITANKYRGNSTIQGLINNISRDLSISVSGTANYPIYNTETKRFFYLSEPPYP
                     SASGIRVFVSTSGSWSSSNEVGPQVRASGYDDAVSGWIVWNASDFNPDLIPSGLPGSS
                     GWYAQRNDLEHYPSGIQVGEYTQILEFISGSIPNTGERIRVDYQVQTGVNLYGEPTID
                     WRTDFSNIDDVNDLSFIGKKSEYPTNKTDYDTFKVNHISIFSLNELANPAISGIFFDA
                     SGRATDKYIQIASIVNNEYPLTWGKFKYDVGRWDQLEMASVGSIPSFHDGSVALLSGA
                     VIQGGSKYGIDLDCVELRPSASGTRSPWYPILVPGEFYINNESFYLFGSMQYQVLTLS
                     EAGGIYSGNLTGSSSGWPYRLGVISAYSSGRFFDEVSGQLPNNPYFKRLHDFINVVSG
                     VYYRTPYITYSSGFDPSGLMFNGNNFYYDYDSGAIYASGVDPTGFVVTWEDPGVYTSG
                     ILVIYSGGYQLTTFDFNPLTDPFDKLIYLE*"
     gene            complement(135426..137627)
                     /locus_tag="rifoxya1_full_scaffold_4_prodigal-single_209"
     CDS             complement(135426..137627)
                     /product="hypothetical protein"
                     /codon_start=1
                     /transl_table=11
                     /translation="MFQFQIYPSGTLDNYRLMVNSASGVSAIIDSRMGIIEESLSGVA
                     FYIKAISDYININNVGTSGYPITSGYFNHLGYTSYDYIDGSNYPYAPSVDGIISGVNV
                     IYTSGFYIQTSNPSIQSLDVGSGLFNKVFFDDGFVGYVTINNFIFTDVIKNLYSGYIP
                     TDQQLRFTDLNRLSSIQPTIKNEDDYPFLLGNTGVLNSIVTRPRLRLSLREFGLISGT
                     LINDKLQINNLNGLNVSGNLYIDGSLKLGLSAYTTTSPVISETLFQIRAHTHDGIGSS
                     GVCFSSFNSIQSIIDHFTLVQSSGSINIQGDYKGNSIGLNSNWEIKDIINADNIQKIL
                     TCKDKMYIVDNKKLFDINDSSNVIIATQTNLPRSQIIATPTGDSPALIELVKGYNRSL
                     SSDGSVRNVRITTLNNKKTNIISFSSRGVGYGFNTIMNRKEIPIDQGVRIGRHLYISF
                     LEVIDGTNSFSVYAIDTLRTPMNSKCVACFRISGTDWRYLKPVKYKNSIHYFILDDAG
                     NTYCLVYNVIYRPGIKSFIPIGTTSSITENTFEYASGDRVGFNVFVYDGTIPAINEST
                     GLEYVSLNIANLKRYPIDYTYFNGKPYVNGITETGAFAFQFTTLKRNRVAIFPKTGSG
                     TTCISYVGKIWRGNALHIGRDPTNRDITLDYLLTRLETLTGLASPWLMNPVIYRGWLY
                     AVAPTQSLSVWQSAGGFARYDVIDEYLPAGSVIVRRRASEIDLVEMQAYSL*"
     gene            complement(137627..141436)
                     /locus_tag="rifoxya1_full_scaffold_4_prodigal-single_210"
     CDS             complement(137627..141436)
                     /product="hypothetical protein"
                     /codon_start=1
                     /transl_table=11
                     /translation="MNIYPRFIPPGSGYVDYESIKDNKHIGLYYHMDWDTSKTGQPIS
                     YYHPYYLHHIYDNVLSLRDPVTAASIELGIGKHLLEVVRFANGNNLGYSNERVGVGYF
                     LQLGVSGNPSWWLGNSGLYSTTVNSGIACVSMSTDYLIVTSGYFNEMSRFAIDASNNV
                     LDISSAGSGYIDKIDDVFERWSFSYGNVYTIDSINLLSGVLTVDNLGSGSMTTSNDIT
                     FFNNLLMKDVNVGSGILSGFFDTYQLNGVDDESLVTYNVNGHSHNCSGWSSTSTDTII
                     VGNTIFDGRYFYSLNKTQLLRLDSRRTSINWTPIKSYTSARVTFNSSTRVYKDKTNLN
                     VVNSNWAPRIDNKVPIGIPNVKLGDKVATINELIVYGFVGDSQLRISDGRTFALSGPI
                     QSQDEFYFINNDLYFIHSVVGYVYIYQFNGLVWKNWSYSLGRNILYSSCVSNHEVFLI
                     LQVTRSGVQDVISIIRFNTLGIFRNSGNFKLFGVLKQVSILDHDIFCLVKDWNVNIFN
                     VYIYNFNRPIIYQKLFSNIPTGTLSIYYNSVYNIVQVGKYKKKIYKNKSTSLPLDAIG
                     GVYNLKNNIVVKGTLKSNSTIMALCADSLFREMNPIYKHVFLLEPGRNNETNYSYGGN
                     FTDTFINRYLIDNFIVRAHTYNDLTCSIVYKNSYYFGHRGDISTFLKTNNKFQIGVPA
                     PNMSKKIITKFLPTDQFLYALVQDFDISYKDFTTNKPEAPISNDPEDLDLDTNFIPYI
                     PGPWSIPVTRLYKKAIDKNTWIEDKNFSQLFGLRLIDAITYDNNLYVIAHNSAGSGIV
                     TSKFNITNNTITELSFSGVLKLNESLVGSSERNTTLYEFTPQVDGTFVRDLTTNEYPY
                     VTSANLNGHHEFYLYNHPFGPYVVHDQVEILYQDIQPSSIYGHRQATSSSVSSYDMKN
                     TSNKYLYRTIGITFLREEYPRQGGYPLSYSTTMQTPYMDLNNPNIKIPIQKDNPIIIT
                     TNLEDDKFLLKDKITQSSVRNNTHFVTSITHNKNIYIIVQVDQKLKIYSVKDFSNYFY
                     KTTQKTGPTYSYTVDGAETIYGDGVSYAGIIANENFIPSGQYGNTVFLDFVPCELSNT
                     LVTELDLSIIVGEESTPLYILGDGDDLFITKPKYENYKHNKRFCTHSTMVVGSNVYLP
                     LTCRIKYPTGKLLTFLLGFFSDGSVGLVDNNNIPTQIVSKPIGRSQFLYKDGKWIISA
                     MSIVDGQPEYISYEDMKKDPIYGPIILKNTPESFGNIFNPNTPKKWIIGEYDIQINDN
                     LNVRETF*"
     gene            complement(141445..144210)
                     /locus_tag="rifoxya1_full_scaffold_4_prodigal-single_211"
     CDS             complement(141445..144210)
                     /product="hypothetical protein"
                     /codon_start=1
                     /transl_table=11
                     /translation="MSYLYWPSGLAPYTAYTHITDRTTQLNHQSIMDGLARDIGWLQH
                     NINATNLFASGYVTPILSGFFRNIDTNYLYVDSVQVRTLYLYNIMNPNMPDIDILGTN
                     LNVVDAAFRNNNLTVLNSFRGLEEFSLNSSGFIYNPPSISGGIYDFYLARNGNSKLLG
                     GSVGNFILNSGNINVDSNHRIIIENLGSFSPSGSISESGIYWNSITGHDHRDNKIKAS
                     TIIATDLTYNTDVEIITDEGFIEVTSGVLDANKYFLEVYYDSIGFHEVDYSVSGVYIC
                     DIPALTGNVSELDIGTCPMISYNGKVYAASLATPTGSINLSDTYIYSSEDFYTWSGVL
                     VSGDYRPIVSGIATVDGFAINSNVLYFLWNLQVSSGNYCDARSIDNISSATPIKYHIS
                     GFAHGSSRYGLGISSVENAILLYGYEYPHIYESGIPKWDNHTILYNYDLDRYESYQTS
                     NEHQHISFSGVPYKYSFPFIQGFDMSSFDSSLFWLDGTYSGGIREPYYTDAQNDGVFK
                     NLVAPSNTFSGYFGAFFGNGFSEISSILLTELSYHNGQHGLNTVYINSASAKQMYGDI
                     IENFSESPLLIFGNSTIACNTTSSGTIFGGCIPLVMDIDKRLLYNIGISGILITSQNV
                     DYSPNILRGSKSLLDTSILFRINAYLYFPGVITGVGSLMVSNLFNYELGEARLWTDYR
                     WVSGQRTELINLCPWDPGLLTVPFGGASGLYYKHEHDVTTSKINYTSMLVESSGIIIP
                     SSTFVHPGNFPTFYDRPTKDGFWSTKTFDWYYIPQSDYFGPPNRAYTKTYHYMRPRCP
                     VQHNGVVYSILEFNTGFNYIGPDGSEYIDDDILYSDLIKYGNAVYGVGVKVILDDRGN
                     YNYSLVLSTIKRNVSTQVPLSQGISGDKQTPKFLIHKGLLYIGIGNGRFLVKKPSHID
                     LCITSNL*"
     gene            complement(144210..146234)
                     /locus_tag="rifoxya1_full_scaffold_4_prodigal-single_212"
     CDS             complement(144210..146234)
                     /product="hypothetical protein"
                     /codon_start=1
                     /transl_table=11
                     /translation="MANIYILNVPTDYDSISGAIGAIINSGLTDYDRGIINIETSGSY
                     IASGVGCYQIPSGTLEIGSTENNVHLDSMYFLNSGNIQVSNVRIDLLSISGYGQLQLF
                     DVSGSTISASGLSSVNITSGVIGTLLDVTDSDSLILNDVYSSGNCKYNITRVSSVNIS
                     SGDYSNYDDTGFKLTLDVCSGIYINKIKGANISGNLLLFSGCPDITMNHASLASNISG
                     YTMTAFVSGGGLACSGLIEYSIIVGNAGSGMGPFDIYDAQFITVSGCCIYNFIDDETY
                     TGLSGFYFNKDPLFVNASGGDLRPDINSPCVSNADSIEIVEALSGVTVETVQLNKEAI
                     KFYLRDQDIKAVIPSGIYVVGSGLAVFFKADPSLDNNMDILIHKQYKVLGSGITFQSF
                     QNTAGIIGFDSDYKLIPYIDYASNAVMYYVQPFTMLSFSDMVNSASATLQDIEVSGKF
                     KYNGFTRDRFQDSDGTPLYWVGEEYNNYLYGYSILSNEKVMTYPLFNSSGVSPSVTLS
                     DLNYLSRTSTQANIWSDKVYVDDHYESRNISIDNQDGIFKFKSFEKDTSLGLEAIGTL
                     GDWLVVSARQQYKDDSDVVSTKHNLYFYNKYEINPFEEPIKVFSGVIGLDDVTIGDLT
                     FNDVGNLLISVSGYINFYKLFYDYALLTRLPNGTIKSTLLFREDYTGVKL*"
     gene            complement(146227..147798)
                     /locus_tag="rifoxya1_full_scaffold_4_prodigal-single_213"
     CDS             complement(146227..147798)
                     /product="Marine sediment metagenome DNA, contig:
                     S01H1_S17391 {ECO:0000313|EMBL:GAG26202.1}; Flags:
                     Fragment;;  TaxID=412755 species="unclassified sequences;
                     metagenomes; ecological metagenomes.;" source="marine
                     sediment metagenome.;""
                     /codon_start=1
                     /transl_table=11
                     /translation="MLPSRRAFHPTMYAAGILSRFPAWMKLHNKDSVGYRFTDAILGN
                     ELELFANTLQIYKDYTSIVRSPIDTLEYLSQIELPYFLKESTIYTTEDIPIYVVQNEM
                     EFLNNIPTRIANTLSRISPSGLDGANIVGLEWLDGFPSGVLAIKRDVDDITPSSLLYY
                     DIISKTNSISLTPSSGIILGVGYVGLGQNASWDEAIPESTQSLRSKYPINSWITISGD
                     VSSTMPSGVTWDKQSFIYPETDIKTYFQRLLNNPYGSGVYDQADIELVFAPIPGTIKV
                     YDVFNTTVSGTATQERTPTLIPSSGWNVYQFTSGYYAENDYGELEFRQHPWTYKGYDN
                     PIPWEITPKDIQDEIIAREGSGVPIVPTLIGNVSWRLLPSGGYVDDEVFPHSGTFNWI
                     DGTSGSGNIIRFSGHFSKYEVHYQYRLYENITQISADPKESYKPATPSGGPLYFITNT
                     DFFQNIHIETSLSDANAIRIDPYSVRPGVTLYYTLRMNTKFEDIWDDARTTDKTVQFY
                     KHNIGYTDNLGLRNG*"
                     /db_xref="X0WSL6_9ZZZZ"
     gene            complement(147798..149075)
                     /locus_tag="rifoxya1_full_scaffold_4_prodigal-single_214"
     CDS             complement(147798..149075)
                     /product="Putative uncharacterized protein n=1 Tax
                     =Bacillus sp. 7_6_55CFAA_CT2 RepID=G9Q413_9BACI"
                     /codon_start=1
                     /transl_table=11
                     /translation="MSITQISRSQFDILRDARENLVQNVGVSADNETSTSLNLLKSMS
                     KEVASMWDRMNTLLRMGFITTAFGEGLDEIGVFLQEPRAGFKRSMDLSTTNLKFYLDE
                     SYARDITDLLNRYLTIRDRNELLEQGVIDSATNPSLINIPANLLVTNNDGTISYTVMN
                     SMTLSNTQTSDFSPLIATGTGSSFNAAPGTLVRHNLTSIYPILSKVKEAIKVKNLYGI
                     RNGGDIEGDENYRFRLSNKVVAAVSGNNASIRQAVLSVPGVVDMALIPRTHGNGTFTI
                     FPRTSDPILSDGVMTAVEASVQSVIAGGTIVYVDAPDYLAVAMRLELRFLPGADKNAL
                     FANARLAVMDYINNLDLGGEIVINEIIQIVMSLDDKIMDMSIPQFGFGFLDRVTGAIT
                     SYTPLRLMNQVADYNQKWYTNSSLCSICQAGTR*"
                     /db_xref="UniRef100_G9Q413"
                     /db_xref="X0WRD2_9ZZZZ"
                     /db_xref="cbv:U729_3136"
                     /db_xref="G9Q413_9BACI"
     gene            complement(149133..149606)
                     /locus_tag="rifoxya1_full_scaffold_4_prodigal-single_215"
     CDS             complement(149133..149606)
                     /product="hypothetical protein"
                     /codon_start=1
                     /transl_table=11
                     /translation="MSLFSGLSDIATSSDGDMLVEGSDLKKVNGIDWFIQEVNKILRS
                     ANDWFFAPNAGAALDRFYGSNNTREIATEIQDIIKSKIERQGISFPATLNVRVVPLSR
                     DEIKVYINLNFNNENINISKLIFDLQKGSIKETEEIEKQQSTKTPNKHPYAGKFL*"
     gene            complement(149617..150510)
                     /locus_tag="rifoxya1_full_scaffold_4_prodigal-single_216"
     CDS             complement(149617..150510)
                     /product="hypothetical protein"
                     /codon_start=1
                     /transl_table=11
                     /translation="METNIFRTTLFKDIIGVKVDSGYIRVSDKGVLYDLKCSNKMKLP
                     QVEKEPGKYFVLVGESISELSRARVRQDSNTKDFPPVGEQSVGEVYCEVMDTGISTPP
                     VTRSAGEIFSNPTAIDSVPIAYITASQISKNDPNYDSGNKEESMARAVQVPAITGGPS
                     TGIGMRVGTHSVGVSQKAGMVSNTDSMTHSTQETNHGAGMFTTSYNFLQHYFIHLAGA
                     VSLPMNHMVNLAKMLAIGKFVKGVVGSKGKRVDDGSGTTKWQNGTGIYGLADEIGETS
                     GIHSPGEGTIIGKIRRDLNNL*"
     gene            complement(150512..157807)
                     /locus_tag="rifoxya1_full_scaffold_4_prodigal-single_217"
     CDS             complement(150512..157807)
                     /product="Nuclease n=3 Tax=Bacillus thuringiensis RepID
                     =J3UPT6_BACTU"
                     /codon_start=1
                     /transl_table=11
                     /translation="MGKPTFENKSHDDEKSFAKMRKYEPLKDLVDVIDLLSKKYNIHI
                     TSLGRGFKPGFTTTTSVATALGLKDPLISIVNKFFNRTDVSENEFIYKKVIWESSDPI
                     NDHNFVKYSPHFWIPDQPFGCAVDIRSKNFTESQIQSIVNIIKAQNKELYVLVHSIKG
                     NYPHIHLQHDGVYKAGLNTMKDLVDEACGYTKIRKTYSALNPAKLVKRDPDYVDTFKK
                     LDNAICDGFTAADIAETLDIANQKPNLKDKKDTRTILPSDIDNNGLMEVLRIGDINFS
                     VCPVTQISYSQSMQYVRFSTLRTVGDPKIANDTVPNNVTLNIIFPNADAINNQMRSLI
                     AQFMVTPITIVQNRFITRTLKPLIINHKGETEANPLLSPEDESIWMIMTDLNVRSIPN
                     FPEAFEVYITLEMFEDRVFGNKLKFLVDYKDLQEKYRRKQEIFGHQYIIPSEKTMLKS
                     AADFKPGIINVTSDPNNSELYKNFYQSVANTFELYYPEQDTKTGGKLTVLYNSYNYSR
                     ENIRKVKKTMEEEYNQSLLETQDIIKELQPGEIKWFAGKGLNVIKPDVIQLINKTGRT
                     TIDLLELTISNFESVKSLHNFRYSVMDPIFRFRQLSKDASIYVNRIGDELGLTSWDKQ
                     QVLKIFNSALGRIGTLEKYSTGLASAFKTDANGNPLSNQLTNPTPAQDIGRTDGLIGG
                     LEALIGEMLFTVEGGKNEALSKRAAKINTALKKITELCLGDINEEKPGSNLDQDGLPT
                     FIARYSSVDLIDGKDSISTGVSFSISNKVIPQQVIGWKQPTFQHLGRSDWSINMNIIC
                     KNDEAIRNIMFILNKMGVLSKQIQFTSPAKFINLDTTLHIQEGDPIFGVLGINSFVLN
                     TVEVSSIPGQPGEYQINLGLEQADLSIHTAEKIEESSAKQKNKESSQLILKDILPVLK
                     AIVINKDRKDYGQILDFEKIKDAIDNPNLNEYWKAYGVDSYDYMDKYNFYKLMLGTKK
                     VTDPDKDWDLLVMDLFPTDTNFSSNKYFSSNKSGHAFITSIIKLNNLIITETAGNLIW
                     PKGSVKTSLGLVESLQFYFESIGHLANASKNHVATQTVDKNSALWRALGVSAGGTALV
                     GTVGTLIGIGPVGWGILMGVTAIALGGGAIGYVFSEDTLLAIKDKLPEILPAAFNITV
                     NNRIIELAKEFLLDDTSLDVFSSDFEIGNGVILQDRMRSIREDIATSLKGCYNDFESQ
                     IQLASKKTGISSSFLDPAFYLYSDDFITVDLIRELRIDIQNRLSMLATRANINALQLG
                     TVVADKYFPKTGSNKYNVELDKLLIPLPKDSLITQQDLQWVVDVRNKIVQINKNAFDD
                     ANKENIQKLMGLQNNTKEFEEVFLNDYWPERVKGERTSVVMEAAFARLQLINSALRFE
                     TIKSSLDKATEQVSRGRSSFRKDMASQIQLREYNKLFKDVEYPKVVARNPTMTWYEAI
                     IDAGGIGNPYIGATSVDKVFSEINGKSMYTYFTNDGMRELLYQIETIAKCKKAMNNNT
                     SAELMAAYNALEADPRMLQKRIDQIQSLQDILFKATLNDNTGNPIRIFPTFKIYFIEE
                     DAPEWGIFNDFYDYSAVQEITVVKDRKSASDTCVIKLSNVAGKLTDSFAENIPEIGTD
                     NLPLTSMMLKPGMSILVKMGYSNSQVELPVVFYGIIIEVAPGPIVEIICQGYGAELNE
                     IIAPGEGVHHGVFGDVKALGDVATWAIQQATGLNHFGKLGYTSFGIKDTLRLSGTATT
                     GLQGQMKIGSFITGLPGLNINDPRDDNIFLSYNIGNIKKEKQITGSLNLALEWLISKW
                     ELSGNLHFDWYIRDQSIWDVLSELVYFSPDFLKIVLPYNDNLFPFIPKIRNTLYVGPR
                     RGYYKYTDMFSMISVDNNIEFSNANKVADILFRMAEDITYNDEIPHTDIIDKLVADFK
                     SLTDNDTLFKTAIFYYFGIAETGSTTVQAFNAQEIGKRDQIIKLSKAFRKEFTNYETI
                     LTDYKTIQKGSKLEHINRNFEENLKKLVVNNIGFNGIYYNIYGNNHQYKKVQQHHIAT
                     AYTNILNNNIIASADGWANQIKLVCPVDPTNANDINDVPIEDKGELVTTIFNLDDNIL
                     DDQIRSKQMFINNIDPSMWDDSIWAKKILQGEGTWCNIDGEQYTGLEQNGEPKVKERQ
                     STKDEDVQYRLSRNAWELLPSRWRVGISILAEEARDMYNGELTIIGDSTIRPYDVIHL
                     IDYVNDMHGSFEVGRVIHSLSPQTGFITRIKPDLIVNQKNKFNTDELYVASNLMSQSY
                     SRSILIGVGTVAGMGLTSLSVFNLVNSAVKSSALLAGVSSTLGILGITAGVGLVAFAG
                     YKAIKYHHERIIMIMNNIIGRDSLEILPLTYRNIPYVAGIEGYKKDSYLRHMISSSLD
                     ETGKYSVFERMGYMNAPLEFEFYRNVVGDSPVWSWIQTNILSNKEGVSGLDSFVAAKR
                     AFFNLGETR*"
                     /db_xref="UniRef100_J3UPT6"
                     /db_xref="X1A3L0_9ZZZZ"
                     /db_xref="btn:BTF1_30702"
                     /db_xref="J3UPT6_BACTU"
     gene            complement(157807..158004)
                     /locus_tag="rifoxya1_full_scaffold_4_prodigal-single_218"
     CDS             complement(157807..158004)
                     /product="hypothetical protein"
                     /codon_start=1
                     /transl_table=11
                     /translation="MPQLNISITLDNIDSEIDANQLASTIENIIRQNSGIDNIQTSIY
                     DNDGSNSGNPIMAQNIMRKIK*"
     gene            complement(158004..165071)
                     /locus_tag="rifoxya1_full_scaffold_4_prodigal-single_219"
     CDS             complement(158004..165071)
                     /product="hypothetical protein"
                     /codon_start=1
                     /transl_table=11
                     /translation="MADNLSDDILGNDNDVSPLSRGVSVAGLVTAGLGFPSLWKTFKE
                     KYPKGIDIFANRFTKNQPTEIELQHAISKTIFEKSLDSSHLIKSIMDKPVLFDERYDK
                     TNTSTWAQMQRKRRRFELITSPEGNQIEQLENMIQKASKDLDIIANDEALQVYRKEAV
                     ALYIREIGEKEFLGKFPLMTGFVNGLKSGAMMNTADVNKIFTEVLSQGNSNLLNSLYR
                     DLLKYGRSDNATLLASRSKIVKLLDRPSKYQGRLNINQPTKIDKNFYEFHASKYKTGE
                     LFAEEVMGTVHQKIEWSAENRANKVDLKFKNVLKELYNEVHSERSSLKGPGSTFSVRL
                     TNSGGTSNALDRLEIYSIDPGGEKRTFFLDLPKKGYIRGGQRVPQTSIYSGKGFIPSN
                     IIESQVDGLASNVKTIAHALVTETDGKQEVARVQRWFDKQFKTSDLATGNTYLDTAKR
                     GIVSRNDMPWLNASTKALKNRASGLLEYNTLNYVKKTGQDILIYDTEFYTGRAGIQPL
                     VKTPQAARLYQISYRRVSSTGEALTHGNYYIKDASFERLYKAYKSGTTCLELENLKHV
                     LNQTGKGTPEHLDWLIETIQKEGVTPKQALSRVFNEAGKGAAILDFAGKGGSDRALID
                     YISPEFLKDRTMIDMLKLQKSASSLGSGFRLTHVFTRLVENADEIELNKIVKTLSSHS
                     STIAHNDLIHKLSKMTNISNRKQMIIQAVTADSHDSSVDVAVTHTALNHVLSDRSQMG
                     SILGFTNMLNKIMNTGFIDFKTRVNMLNYANLAVHYTGKDAAEDALFMSTIPNTVSAG
                     GMLKGKTQMFPYHRLDPLNVQDSSLRQIHQVMNGVRLGYLGEHGHFYDPYTTAFRKNL
                     ERQSSNIAENIAIHAEPVMIPTLVIAKGYGVAPDDSITIDSRVLNKTATTVRHREKIV
                     NFKGLKQEGSLFELIHRLTKDKGINIFNEKTTLDADELNHLFDQHFKKEQGELGEAYR
                     HSQANVNNLKGKFYQFEQDTLIAKDISGQEIRSKHTGNTRFSKIRFTRGRNGELQFVY
                     ELEELITAEKVRAGFGKGMVFGSGEQGIMGILGHHNDSPAVVSDRLTARSRIKPEMLL
                     SGNLFSRSDVGTTKKLALNRIYGTYMAAGDHTGAQRFLQDLFARSTTYQTGNQSRVLL
                     DYTTVAEALDIANGVKADTLYKHMEKVGLTWDTANIKALAQSHNVTYTADKIEMSKRF
                     DDLTVRMIEKDKLNILDGVKANSTKILDAAMDNEQIKFMRSVYNPYFNFVRNKIDFNH
                     ETNGRFIDFTKIKRDGKTVIAPVLLTFSDILSSMSYQMQQQQERQHTISVSSVIEKQM
                     EALQSNYNKSMEKTLIDRMIGQKKRGTRKTILSIFSMLQGADKLSGVSIGEVDINATK
                     QILSRTASYQQLHKYFRENGLGSELQTPAFKKWYHEAFLTTTISDLEIERRDLELKLD
                     NSTPTNRKEIINSIKEVDDRLKGMKTSFKISEESLAIKDIESMTDTLYNHAFRSNGQG
                     EFGDKNIGINGPKVAPPDLILFKSKNFRMDKDFFKMVREQLQVLDENLRTNDPKAFKR
                     REFIDKIINMTESQVKNKGVHDGIILPNAHILMDAMNLSARQLALGSEIPLTRGNLMN
                     SMQNVLSSIMLTTSNEFENSKSSDYFHKRTAKKYAEFLGDLAHRVVGKNGLFSRELEL
                     QGTYGLLNSPFAFKKQVGGMVRDHNKLKEIIREKYNKATKDNGFDVRKANTQKIINRH
                     VEREFNASLELNEKIQSGRYNFIARSEFMKHQVNVGNATMSVGKFFEKELKEGRLTKE
                     EIRLMKTGGKSVPVGISRYPLESNMWGLFSGETFVYDQNWAVFQDVRKGTVPSLDTML
                     MLRADSDGDNIVTRLLNVKNMEELNKVLTERRGRTKDVYEAMFQYQNNLFKFGNTTKA
                     KEITEKMYGKKFQPSEIRSIITLTTEMLEDYGHKVSKDPIIGHKLEELQQSEINKLGN
                     LKFIDASISDLKKFVGSESIQELIEEKTRRFRARVVGQASVGYLSSAASKFKARKDLI
                     MERISLIKDPKLQQDMIKLFPGMNQANENAVKIFGDTMSTMFQDLNNSYDDLIRSLTH
                     QGPEQKAISMKKLTENDAISHVLNVVSHVDDLDNASVQGSFKRLSIDISKDNLKKWRF
                     FQDIHKTLLKSDPNYERQYHDATVDLTHNGKNVMDLLNMSLSARFSQGFEQLTPKELQ
                     HAMSAYTESTTPSFGTKVSTAWRNSVKQVLEMKPAKSVLGLGIGLSILSLGSPDQLAG
                     GISSFGIDIGHRPGFKSDSDIGMESLSAEPGQDVFTQKWTYLLNNDPILKDNISALSD
                     RSYKDLTMNKKIYTQFNPSKKFKRNYIDYRKNYNSRYQTNDMRRTQIGM*"
     gene            complement(165071..172543)
                     /locus_tag="rifoxya1_full_scaffold_4_prodigal-single_220"
     CDS             complement(165071..172543)
                     /product="Virion structural protein n=1 Tax=Bacillus phage
                     0305phi8-36 RepID=A7KUR9_9CAUD"
                     /codon_start=1
                     /transl_table=11
                     /translation="MADQLDRNDIYSAEIEQPQSEGLSLKKIGMDLAKFTLGMAVLHK
                     ATGFAAKSIFNRVSGTTRLAPGISKALGKPIGELSQSITLGKLASGTLGAFAENPAMG
                     KSLSNASKILLAGQRTGINLGRQMMQSKNVGIKALGYVGKYYTKTLPVAAGFYAISKP
                     LGLDEGDRPSWYNVPGHVAAIGKLTAEFAAFDGALVGLKKGTSLAANKIISKLQYKDN
                     PGLYRVLDKTFGMRRTVNGAEPGSFMNKVMQTSAVLDGIRRAGAARSAHVSRAVGNLW
                     GNKLAKEAQYSPMYDMRRKEFYTDLKERVKLGFKSGYDSRVSKVKGFDSTYATAALDS
                     LTGIMAKHLNQDPKIFSKSVVDNANDVVMQLTNKPLPKGFAGQFKKVLDAKHKIAGRS
                     MGSSVGRGFATVEDVLANNATQRSFSNKLWNAIRAGADDLAKPEIDNLQKSFLGMYAG
                     KNVVKGSHGSIIDYSMYTPRNMLGAITNFITPGLNFTIPFTGGKTLPIGKFLGLERYL
                     TKEGLNIGSIGTHDQQYYKDTITGHMRRVGVQSGTTSGLGGVLIDGELFIHDQVEGLI
                     KANAPKMKLIESSPYASESVLYKLHADAATRGNKDSIKIIQELEEKSQSGGGIFQKFG
                     KFIQNRGLQTPDLLSSLSAKIQSSFGIGPKTMGVKHAAEYILGTKSASNISKADFNSL
                     LSTIPYLGEQSSKNLYGALSNPRMLRAMGKLASQNGYGKNHVGKFEELSTLMGRSDDD
                     MMAFIRKNRAFEDDSEMQYALKAFDKNRYGFDDPVGFKFGKMPLSNKTNLHRQLIEQA
                     MGKVYGLGAQGGSTFNFAADMLKNNDILGMFSKEEVRDLRMVATNIDLHTGGFLNKSG
                     TYFSKEGESQTKAVDIISKYLGNERAYLEKSLYDTPLIHGIGLFSGGRKAAGLDRIRL
                     SESLEAQQKRENPFNRDYAHGTDLLVEQSGGFLRTINYYIDKVMSMGTHFGLKYGMKE
                     RGDGYITLGKGLTSFLPKSAPVFTKNILEKVTNKKYYIGGPLKQLSRRVAQGVGVLAA
                     AQALDTFVDVNPLFDGTAFDNGIFVPVAETYAKASMAFHKVQDLTGITEAAKYLDGLM
                     PGSLSTIPGMIIGGMSRGPLGILGGAVINRAMDAVGLYPKFDKSYDEMAGMYSGRELV
                     PVRRNRFWLFGKSPYEGDGPSYFRPHWLPRLRSQYKYTDTLYGSKAEAFIFKPWVGLG
                     FNPLGHIIDKYHHEKTHYWDRPYPVTSAAFTDTIIGGPILSATIGRLPIIGKPIKYMH
                     EEEMSGYYSKQGNTTSVDGELATSHMANADATDQLLYMNKKANLAADQSLYGQRPKSL
                     NPYGVMNVLGEQMYNFTEFAGLPGYKLETLMGGHPGDFNPRFSTSNEMTSVRRAFWDL
                     NMGDYFASSEFFRRFVPKEKKVWEKVNPLRNKMSSWLPSQEGDYFVDFLTGDAFCVSK
                     NTFVNINHIYIKAEFVKVNDIIYTHKGNYLPVKNIVKRPILKNEKCYSLKVAGINNIS
                     LEFSQEHPLYIKKISYCSFGSSCICRPIRNINSFCDSINNNKWSGRGRPPNGCKNTWI
                     KEDIKFIPIKDVDVNSYLVYKIPQENKEVTLNYVYLQRDNTRSSEYKVNGSILLDEDL
                     SWVLGLYLSEGSTGKNKSKKPLQLIFSMNKNEVGVQEQINEIIYKKFEIKGTLKIKDE
                     SSELVFSSTKLAQIFANWIPGNLYEKNIPDFIFTTNNNNKLAFLFGCYLGDGYISNKR
                     LSYECANQNIVFGLRRLSFELGIPASYNDRIRFDKRTQKETKSFITEIHVFCIKDFNL
                     KYLNYKKDIIDLNFDRLPNIDNFSDSNYIYQKIIGKEEIQLDYVYGFEVDNDDSFCVM
                     DFATHNTKISEGEIRLPGSAYDKLYDVKRTFPGRASSLGKSVNDLVKGMVGFDPPDTE
                     DAEDIMATGTAMHRYIQDSMIRNNIGYKAEQLVYDAKEDISGHIDLLMYDPYRKGGKR
                     PLEIKTINAKGFGKLKGPHSNHISQLNFYLRQMQMEVGTILYINRDDPTQIRTFDVRY
                     NEERFRRDVQDLRKARTIAAQLMTSGKGFENGASYSWLDRYRILGDVAPYSNEYKQAG
                     EIVALQLRANRLPESAKDEVRKIKQHRKSVMRKFDLYPTRFRNRVFNPDVNYELQSEN
                     TNIKAAAEYSFGERVLGSIWERAIQMDTPLNTKLWSYRSPLQHYQRTKLYGTDSASWN
                     RPYQDLIKPMFTKALSADNPMDAAASFGWIGAIGLGGMGNMGIPGAVFGGLYGAARSL
                     VGNDAWIPDEVNKKREIERTFDQLKYVKNMELYNQTGDERYQTAASETLWNISHSGYQ
                     VGVRQAMRSISSFEKPYFLTWMKETNPIERENILEHVPEEVGNLLKAKWGMSYDLPKP
                     SKYEMMIPNSDWEGLLPNDNLDDIKYKTINQEGLRANDFGMGWYDQQRRTATSQFELN
                     PIENPNDILSSNNVASRIKSALMRTLGTYVRRPLISISITPGGSDSVKLNIRLMRDRF
                     NDIKEALRTR*"
                     /db_xref="UniRef100_A7KUR9"
                     /db_xref="cbv:U729_3131"
                     /db_xref="A0A0A7G0H7_9CLOT"
                     /db_xref="A7KUR9_9CAUD"
     gene            complement(172543..173217)
                     /locus_tag="rifoxya1_full_scaffold_4_prodigal-single_221"
     CDS             complement(172543..173217)
                     /product="hypothetical protein"
                     /codon_start=1
                     /transl_table=11
                     /translation="MKNIPLGEWKAKYGRIFKVRIEEKEIYFRLLNAGEIEICKKTPK
                     TISKLIDSVILNNESLSSTGSKYKLSDFIIRNSFPSTDDQLKEKILHHRYKVKDDFTL
                     NLIAKLCSVYVSYTPDDLKSKTIDQLLELVAIAEVMTGKQLLNDKKGKKPGVMNTRRD
                     TQERDESKFAKPPVNELMEETTNALQAAMTKFGKKVPILSEIKAKTSKPLTDLQRQMK
                     ELNKAI*"
     gene            complement(173217..173528)
                     /locus_tag="rifoxya1_full_scaffold_4_prodigal-single_222"
     CDS             complement(173217..173528)
                     /product="hypothetical protein"
                     /codon_start=1
                     /transl_table=11
                     /translation="MSEVTKEMIDGWKAKYGRVAKLSLGGIEWYYRPINLEEYYAVQE
                     LANTTEGKSEAVGQEQIIRVAVLSPVVTENIPAGVTLKMSDEILKLSGFVSEEIKPEE
                     L*"
     gene            complement(173542..175041)
                     /locus_tag="rifoxya1_full_scaffold_4_prodigal-single_223"
     CDS             complement(173542..175041)
                     /product="Uncharacterized protein n=1 Tax=Bacillus
                     weihenstephanensis (strain KBAB4) RepID=A9VUY1_BACWK"
                     /codon_start=1
                     /transl_table=11
                     /translation="MSKQRVNFSTYPQDYFCGAQVRIYFGSIYVDDIATIQYQTSHSK
                     TPLYGYGDHQFRTIAKGQLLVRGSFTIAFKETGYLYSIIQLMRADKAGLELISKSKDS
                     FETYMKYIGNGLTPEQALDYTANNKTTNQVFGTDFKDSADFEDISEVLEDAIWGKPGT
                     PAFLQSRIPRSDELDYLKYTQALKTSSDIDRDGFDILLTFGSYREGIDTPDHTIVSIN
                     DVHITGESMVVSPSAEPIGLTCEFFARGINERISNAFPVADVKVAEAAKEEAKAEPEK
                     AAEEIESKKDDTPQQTEEPNPNMQGPPNLPGSYTPSSTMDICPDPNDDNTQVVPTSTT
                     EMYGPSVPLPIQNTGILGPTNEQIKEYIKTKKRLEKDKQVQEILDKEETVVPVSPSLK
                     STPLPKLSGKDFMVGPLKGNKNAIFSKAKIASKDYKSTFLTAKLTLSGSPDRGNIHGK
                     ASPRGPWPWLDIEADYTLYNENTLVFTNVQTKIPISTLKSAMNDFFSKL*"
                     /db_xref="UniRef100_A9VUY1"
                     /db_xref="bwe:BcerKBAB4_5753"
                     /db_xref="A9VUY1_BACWK"
     gene            complement(175234..176628)
                     /locus_tag="rifoxya1_full_scaffold_4_prodigal-single_224"
     CDS             complement(175234..176628)
                     /product="Uncharacterized protein n=1 Tax=Bacillus
                     weihenstephanensis (strain KBAB4) RepID=A9VUY0_BACWK"
                     /codon_start=1
                     /transl_table=11
                     /translation="MASTIYKTNPTPEEIERITAEHEAAKAKQEKASYGDDGAGLFNL
                     ADEPTPFYGFTENEWLGFSETYRRGVRDWAHEQASVSITAHEAQAWTDYISGVDSPAV
                     LDAIFGRSYKYKAFFQNVRDAGNRDHFQVAENERNAITGAKGYINPGSIANLSDLQTK
                     LVRDSNSYSGCDITASLTIGGKTFVLGNLSTITYSIHRDKVPVRTLGRTYAKSYVSGA
                     ATIAGTLIFTVFDTHVLDAVRQEVVSEVQAARGQSSPLTQQLPPFDVTIFYRNEYGHA
                     SYMRIYGIEITDEAQGHSINDIYTENQMQYVARDIDLMCKVGSQFTPQALAAGNNTMF
                     TQRNLSTPAFKLQHLQYNENRIGELQIDLARMNNEINVLGSRLAELAKSTPSAEVTNL
                     TAAYTIQKANLTSEAAKKLSEITNLQKDNSKLTSSESDIDEAAVRYGSNFSSGRDDPY
                     ALSRGPLLQVKPGN*"
                     /db_xref="UniRef100_A9VUY0"
                     /db_xref="bwe:BcerKBAB4_5752"
                     /db_xref="A9VUY0_BACWK"
     gene            complement(176676..177356)
                     /locus_tag="rifoxya1_full_scaffold_4_prodigal-single_225"
     CDS             complement(176676..177356)
                     /product="Uncharacterized protein n=14 Tax=Bacillus cereus
                     group RepID=C3IUV1_BACTU"
                     /codon_start=1
                     /transl_table=11
                     /translation="MAILSEKVTQTYTSMSGCDIQAFIESALLGNIQGVSFSITREKA
                     PIYVMGHADPVSFSRGKRGIAGSLIFTNFDREALYDVKKSSTLDLMYYKKNFDIAAGG
                     RSYDLLNTSGIEASKSLEGARAVANYSDQLPPFSIVLTGANEYGSTMWMAILGCELLN
                     EGAGLSIDDIVNETQMTFVARGVIPWQPKTTNQDWNQLTESALNKFANTEASRSIDNF
                     ELVNAQNA*"
                     /db_xref="UniRef100_C3IUV1"
                     /db_xref="btn:BTF1_30737"
                     /db_xref="C3IUV1_BACTU"
     gene            complement(177368..180238)
                     /locus_tag="rifoxya1_full_scaffold_4_prodigal-single_226"
     CDS             complement(177368..180238)
                     /product="Tail sheath subunit n=1 Tax=Clostridium
                     saccharoperbutylacetonicum N1-4(HMT) RepID=M1MNZ2_9CLOT"
                     /codon_start=1
                     /transl_table=11
                     /translation="MALPGVTSDIRDYGLQVSPEPQVRNDSILIIGTAADGPMYEPIP
                     LSSKDVAQKVFGSFNAGTLVRGVFEAIDATLEGTPDVRGMRIGDGKKAKLEIAERLST
                     SAYWDAVTTGTTSLKLEAVYAGSKYNAVSVFIDEEKMINVYNPKTGLYSRFSYDDTNP
                     YNSLVDARNVRELAEVINSDPNISSVVVASTSGVQATFEVLVNSASNGVSNAGGTKAQ
                     FDLKKMLSGYAIATPGDVLPTGYIFEAEVSNTAGNLIDNLEEVFSISVSTPTLFEVKG
                     TTTAELLLTPFDGKGDSRFDTIQAMEDYDDDNFYFVTPSGSNVVSEYMNLLDREVLPD
                     VTTAVSITGWVGEFAAKGFQLPPDDSQETLVSGHANYSQTVTTAYGTGNTADVSGNHA
                     CMALAAARAVSGYYVPRGYVYTDVSGIPATIADYVRITASGIESYLDYPGKVIIAVSS
                     TGGTSDSEWTTLLYHTVSGIYCSGFVYDTVTGTGTLSLAIGNQALNYSGSNSLISAGL
                     ITASGMVVADKYLRISCNTIKGFLSEAETLPNLQAANSDWTTYFVRGQQLLFSDTVPF
                     DIIVNYGTKVNYEPNSDIVVTDPTLGILKIVSDTQPGPGGEVLDGTKKSVIGFKYKYL
                     PQFPAITTAAQSLEGGTDGTKLNNAKLYDEFATTYDALENYEARVVVPMGAFIDSEKD
                     SYNSITGLPERVNAQFQVQLKNYLKKVSVNTRETIGVMGSVPAPGTTLLEVKRFVDRL
                     SVQDLNDPNRGANIMPLLDAFHINVCTFEPVFDNLGGLPYTANGQASYAGMISSLDAH
                     QSPTNKSIPNALRMRYDLSNAQLEALQGMRMVAMRKKPGRNPVVCDAMTAAAAGSDFV
                     RLTTVRITFEAMDVVRKVCDPFIGQPNTAAKRNAMEAAITKGLSALVDLGALRKYAFT
                     VSSSVTQQVLGIVDIELVLVPVFEIRTIRTVVKLRTEIPSNG*"
                     /db_xref="UniRef100_M1MNZ2"
                     /db_xref="csr:Cspa_135p00240"
                     /db_xref="M1MNZ2_9CLOT"
     gene            complement(180256..181110)
                     /locus_tag="rifoxya1_full_scaffold_4_prodigal-single_227"
     CDS             complement(180256..181110)
                     /product="hypothetical protein"
                     /codon_start=1
                     /transl_table=11
                     /translation="MADQLIKQIVFDIENPIRRMWIKEQGSDRLISLGQIQTINELVR
                     VMWQALQIHRPTLVFEPAYPTYILDKADADIKLAGAPAPAIPDEIITWNVIRRAPGSI
                     DHTAFAKSREIRPRMREEMVYDIVKNIDNGEPEMQEGPGQVGPDKELSRVVGRQIEGQ
                     WFDNLIQFDIWSRDNHKAEMLCDYLENFMHDFHGMFIELGVNKMHFHSRLRDEFLLKW
                     RNGLCNRSIIFYVRTETVRSGAVREIRKIHVNAEIRTYLEDIGKTGLGAFIESGRNMI
                     IDKWVKPQ*"
                     /db_xref="cbv:U729_3076"
                     /db_xref="A0A0A7G081_9CLOT"
     gene            complement(181159..181572)
                     /locus_tag="rifoxya1_full_scaffold_4_prodigal-single_228"
     CDS             complement(181159..181572)
                     /product="hypothetical protein"
                     /codon_start=1
                     /transl_table=11
                     /translation="MPSLGEAVIEDNPLPLWKSILLNGIGITGLIMQITIQRDSDSYY
                     WQNTTWGVSDYIMPMTEVSPVNNPGLYTWDTDTSGFLGTWTRTGFNVKYYASGVINFT
                     QSYFSVASYDDESDAQDLRRLLKITRNTLKNVKNK*"
     gene            complement(181560..181751)
                     /locus_tag="rifoxya1_full_scaffold_4_prodigal-single_229"
     CDS             complement(181560..181751)
                     /product="hypothetical protein"
                     /codon_start=1
                     /transl_table=11
                     /translation="MTRGGYIKDKLCLSIKTTNLINNKIYIGKDSNDNPNYGKRYKHT
                     KETKLKISNSLKGRSKCLV*"
     gene            complement(181760..183481)
                     /locus_tag="rifoxya1_full_scaffold_4_prodigal-single_230"
     CDS             complement(181760..183481)
                     /product="Uncharacterized protein {ECO:0000313|EMBL
                     :KKL17480.1}; Flags: Fragment;;  TaxID=412755
                     species="unclassified sequences; metagenomes; ecological
                     metagenomes.;" source="marine sediment metagenome.;""
                     /codon_start=1
                     /transl_table=11
                     /translation="MNDNIINLYSPDGSGASTADLFALSGTLQTSIYNTSGTLVTLIA
                     NTSGTLDTAIYNASGLFLRQDGTTPLTGDWNAGGYNITNSGNLSVRDYIRVGNITDDV
                     AKECNVLGQNFDSGTETEGFSMIHGWNAASNANLLDIGGGSASYNAVSYVTFYTAANA
                     STRIGTARGRFDANGLLDVYYGLNVQGEVTASGLTCPQYNSDLNTFSGHVGVGSTALT
                     NASLLVKNISVVQGSENFYGIYNYHDRGSGTGTYANDILNHYNFLNLSQVNGEYGTVY
                     GIYNETQLAAGTVGRVGFNQNFYGQYTLMDMNGGTVCGVTMGTYINMDIEPAVFCSGQ
                     ILALQARVGPDGDVLGNVTGIRGTVDQAAGKTITGDAYAIHADMDIDGTVTGNTVMVY
                     IEEHSNVDYAIYHTGTAPSVLGGDISVSGSLQLGIYTIERTFSVALSDSVAATICTIT
                     TPDNPSYDGGGYSVFIDGQVFHGGNSSATNAAKWFQVKYSHINDTTGNTGDSTPEISY
                     SATSAADASATRDIGVISFAAGAAGGNYVRTMDITADFTGTTIMTGRVVAHVKVVYYG
                     YSTITVT*"
                     /db_xref="A0A0F9B760_9ZZZZ"
     gene            complement(183630..184976)
                     /locus_tag="rifoxya1_full_scaffold_4_prodigal-single_231"
     CDS             complement(183630..184976)
                     /product="Gp55 n=1 Tax=Synechococcus phage Syn5 RepID
                     =A4ZRD6_9CAUD"
                     /codon_start=1
                     /transl_table=11
                     /translation="MGYVFDGNTSIITLTPGTAVLDLRNLYTNWKEWIIASGSMYTQA
                     FSTIGGEPIDVVEGIYITSYFFLENGWKIRPQEASHKLKVTNGVLVVADGSDPFLQTL
                     GVFNVLVQYSQPIKSETIATGGGGGGIVTSIQEAALTQIVDAGNLAGWSGGASSIVTV
                     SGITPQALSQIVASGNAAGWASGGSTSGDFINTIDAISGIVQNILGTTSQFRFTDNDV
                     WCTLNGEKVVVFRNEDKTGYTILTSNLEALLTSGGSPTAEALAQNTGGSRMFNRRTGS
                     KLFSGRSSGSSGASQGEIDLRVEFAETMFGRNGKPQRGHWVVYRRFDLTTKSANFDEV
                     YNTGVNGPAYAFADELVITRQDPVFSPEMAESAMPAGLLKGGQSIFYFEYDFRPTQND
                     QIYELDWDNHMIKPPTSILNGVYTKRYNIKEVFPYRLDGGRVEYYMAFCNTDLINY*"
                     /db_xref="UniRef100_A4ZRD6"
                     /db_xref="A4ZRD6_9CAUD"
     gene            complement(184960..185580)
                     /locus_tag="rifoxya1_full_scaffold_4_prodigal-single_232"
     CDS             complement(184960..185580)
                     /product="hypothetical protein n=1 Tax=Nanoarchaeota
                     archaeon SCGC AAA011-L22 RepID=UPI000376B9B1"
                     /codon_start=1
                     /transl_table=11
                     /translation="MVCKYCNISFTPYHKMQITCGSKECLNKYHKEYRKTHTNQIREY
                     KNKNKCYLNEYNKKYYKKNRIHINESDKEYNIQHRQQIKERKKEYYIKYKDKINKYGK
                     EYQKNRKQTDPIFVMRLRIRDRFRKVIKKNKYTELYGIRIQDIINHIGPCPGNLSEYH
                     IDHIKPLSSFDLTKEIEIQKAFAPENHQWLTKEDNLRKGDRYGLRI*"
                     /db_xref="UniRef100_UPI000376B9B1"
                     /db_xref="A0A0F9QC21_9ZZZZ"
                     /db_xref="lso:CKC_05910"
                     /db_xref="UPI000376B9B1"
     gene            complement(185589..186914)
                     /locus_tag="rifoxya1_full_scaffold_4_prodigal-single_233"
     CDS             complement(185589..186914)
                     /product="Structural protein n=1 Tax=Synechococcus phage
                     Syn5 RepID=A4ZRD4_9CAUD"
                     /codon_start=1
                     /transl_table=11
                     /translation="MAILTDPDDLVDAASIIIDTAAKTVQLVVNGLLTTEGVTIKCVY
                     SKLKELWRTNNTYIKFLFPMGPITDEQFEMINGWNWLDATTRLLLRTGGWAVKDTLGV
                     SQEEWAGVITLGSLDAAEQVYYQQEDDGTTTNFNLLGTVNQAVQVYDAGVYDYRDHLN
                     LYCRTYARTYDMATLSDIGVTTLSYQAYRFPLTTSVDTKITHNDVTVSGTAPYSGMSI
                     WWGNHTVNIGGTLVSFSITIEGQGGTAEEIYEFSQYKLRWDSNIDASGGTHIGKITSP
                     FLRFTGDTLYTLAVDASGTCISGYLSADTNRLVFTDDSGVEWTFPYTAVLGVTFGENL
                     TNDISGTYWIYFTSVPSGQYGTSSGVIVNDASNLPMSGIVNGATSLSLSFAYDSNNQG
                     GRTPSGNAPITAVAIGLSGSQFVKASGVITRSTGNSISLIAPLERNYSN*"
                     /db_xref="UniRef100_A4ZRD4"
                     /db_xref="87067288"
                     /db_xref="A4ZRD4_9CAUD"
     gene            complement(186917..187096)
                     /locus_tag="rifoxya1_full_scaffold_4_prodigal-single_234"
     CDS             complement(186917..187096)
                     /product="hypothetical protein"
                     /codon_start=1
                     /transl_table=11
                     /translation="MYRIITTTDHKYIGMIIDDIVNDIVFPDGFIMEVKFTKTTKTSV
                     IISNYNYIITLRKEK*"
     gene            complement(187144..192348)
                     /locus_tag="rifoxya1_full_scaffold_4_prodigal-single_235"
     CDS             complement(187144..192348)
                     /product="Uncharacterized protein n=1 Tax=Leptospira
                     vanthielii serovar Holland str. Waz Holland = ATCC 700522
                     RepID=N1VVD9_9LEPT"
                     /codon_start=1
                     /transl_table=11
                     /translation="MAAVTINVDTNIDDIIAMQHVTVASGVATSQSSVDGITWVSRTM
                     PSSSTWQSVVFGSGMAVAVSSTNGTVAASSPDGITWTARTLPSTSVWYDIAYGSGLFV
                     AVSTNNSNKTAYSSDGITWTSGNISSTGNWRSVIYGSGQFIALSYNSNIFARSADGIT
                     WTSGSLPSTVNWNDVAYDWTLGRYVAVAYDSDITAYSDDGVNWTSGNIHSSSNWNWVT
                     SNNLGRFVAVSAVAGVVGGYSNDGITWSSGTMPVTTTWQAVTYAPLGPNGPLWTANGL
                     TTFAASSTNGINWVQRAQITMSCTASCYAPFSWRSNDTLTIDKRAIVTVNTDQKKFWS
                     GSLTVTNGRLKVINTSITDAIRFIMGRTTGILVHSIIPTNGQGIIDISGSMITIGQSS
                     GVANQVFTAPYTDYIPTVWVETGPASGVYEMWNNTRAEYGNTLPGFDNGLNATCSGRR
                     GMFFEQGVNTNYDESFVLLNSTTVVGLRIITVSSTTGIMTGASISGTNIQTGTVVEAI
                     LSATELEVNLAPTGSATTTTVTLFNPLKSQLTNQITFGDGTYGTIPPSGSYIKIPNIM
                     VTSETAANVGNAQYATTGLSINLSFGGSAYLQNCLFDESYNNFTQGQNLTIKNVGMVI
                     MPLLVEIYNLIIDGFAITQGGTYRRFYSTFWFTRDSRSNIGGLVLSYCNNAVMNDLYL
                     SSQSFHVASPAFPLKLDFCKDVTLTNYRAVNITPLYNAINSCALYLYSSNNCTITGIE
                     AYGIGAVFLSFSSNNTISNITWAEHVQFNSAGYTMTGDRLGYDPVTGSDLIEGQKYYI
                     KLRTYHDRKREIYWDSKTYSFTPFLGAQLFPDYFACNCTVSQTVVLGWTNRSPVYLYE
                     VFRSTALGFGTRDLTTLMYASTVAATVAFTNGPVTQAIPTAVTDTWTWNAAGKTLTRS
                     AGTGTSFLTLGFILGMVVDVTETASNNGTFILSACTATVMTFANVGPYTQTIVAEAAA
                     VIGKINGRTPANDTTYYYVLRKWDDAATSNESAETEVTPTANISSQNLIIQSDAFNTT
                     WVAARITVTANQTSPFTTPLEVLPNTAATQLADKLAATGASGHISQGFTSVSGTTYTF
                     SVFNRCDNIVGTPVVSGWVGLSGSATNYTVTHFVASGSWQRSSVTFTAVDTTTTAFIG
                     VDTNTQYIYTCSAMLNSGVVAEPPIKTTTVAVTNTNTISRDISALQSWCRSYGNETRF
                     SGLQYIVAPANNTGDLFTETYLGTSGTFVPSLLNRIRIIGDTTAWSFSLVISISYQSN
                     DNIISNFTQLGRGAPYAFLYFTLMSNNNIVRNITLDCGFRAQGSVIQFATGSSNNRCQ
                     NFEFRGIKNYTTFTPYLFTNLAFDSFLENIRCDVTDFSVPLLLPNNSVFKGVAGGNAT
                     PANGAITWVHGSTTDGMPIAPVAVYDTNFFEMYHTPTSGALYLLFNDSIKDTPPYTIL
                     SGVPVFGNNGKLYFQSPEDSIEWEWPHKIIGVSGFANREPKISTVDLGTSTDVFEGLY
                     GEYCVKAGTFGATYGSYKQMTAANLSSETISVSGFYIKIKLTAKQFMKYGAQTNPFVI
                     GEWIKGNVSQASGMVTNDFDLGSTGTVWVSGVVGTFNPTEAIVKHSTGTTRATNVATN
                     TLYALGPSYLSCINGLQIYTQIDQTVHYPLTTVNATLTITGLQADTEVRVYRTSDDVE
                     LAGSESVMTGTFTYDYEWNSTDGDTSVYIRIMSLTYKWMTYTDQLLGEDGLDILVQQV
                     YDRNFENP*"
                     /db_xref="UniRef100_N1VVD9"
                     /db_xref="N1VVD9_9LEPT"
                     /db_xref="mai:MICA_2365"
     gene            complement(192359..193396)
                     /locus_tag="rifoxya1_full_scaffold_4_prodigal-single_236"
     CDS             complement(192359..193396)
                     /product="hypothetical protein"
                     /codon_start=1
                     /transl_table=11
                     /translation="MAVTLTFTRPVNYNLSFYEVGQASSETTALTVVASGTDIGSFPS
                     WITQVSYSGANTFWYSVRFGTDDGSYTAWSSRMYGRYGAGGGYFLVQPSGSDWVYLVP
                     PQISGVVPTWLEYNSEYTVTIDCSGLYASGTNYMLSDYEFTFTSEYCPLWSTMESVRL
                     TVGPLIDNIPDDTINRMIHKASHQAITRFLIGTNDFGCSYTDVPEPLYRWVTCAAGTM
                     ALNAAISSSTGFGNTSKKLGQFAVTYDALAGTKPAEIRKNLSDCMEEASISIQALQGT
                     LSMYAVKSLENSYLRHPMRDPQWGRHPRKVDQSVQGPWRGATNDIQTYEATDVITSDE
                     VTVPSGAIILI*"
     gene            complement(193398..193994)
                     /locus_tag="rifoxya1_full_scaffold_4_prodigal-single_237"
     CDS             complement(193398..193994)
                     /product="hypothetical protein"
                     /codon_start=1
                     /transl_table=11
                     /translation="MAKLYIVDRYPAEYASGVYINDMVWAQFSVPISSGTATYYNFTV
                     NEKNTYDPVDGSVEVRGISGGLNNAVIVFMTTNGFKRNTEYAVLASTGLKAKDTNDYL
                     IDDSVWYFTTGTGVYSGLIGGVDAIVPSGITEDSTSGVIGADPSGAALEVIETIPEDF
                     ESNVSLSLPYIGIRFTGVIPSGVNLYDHISLTSKKVLG*"
     gene            complement(193998..194630)
                     /locus_tag="rifoxya1_full_scaffold_4_prodigal-single_238"
     CDS             complement(193998..194630)
                     /product="hypothetical protein"
                     /codon_start=1
                     /transl_table=11
                     /translation="MVEKIEKETASREKRLAKPGDVVELIVGEQWVDDLSGISLYRGF
                     YRLASNAELQKDKIAKEFGYIREDEIQPTCVIPEGRDLSRVEKGLRLGILKIYDPKHP
                     TEYKERIPPQHRRVNDATQDSGSRYSSPDDEKIATILKMKYGDFLIELKRYKSYPMLE
                     KIYEAECEGRNLTAGPRKMIVEAIRSRMKDSDVGGVSKITSKVSEIIKIE*"
     gene            complement(194705..195976)
                     /locus_tag="rifoxya1_full_scaffold_4_prodigal-single_239"
     CDS             complement(194705..195976)
                     /product="Uncharacterized protein n=3 Tax=Bacillus
                     thuringiensis RepID=C3IUV8_BACTU"
                     /codon_start=1
                     /transl_table=11
                     /translation="MRQFKDEKEKKAYARVYDAFTNNGEIQGEDSVVTVSDLVTSPDV
                     ARFIPQVVEQVVREALEPNLVIVPNLFQEVRLERGSRVQIGALGALTASEVAEGGEYK
                     ENDMQMDGGDMVAVTVSKHGLMIRVTDEMISDNQFDVIGLWLRAAGRALARHKEQYAM
                     RKINEFGIDIFNNTTPANAMYGSTSGRDITGAGNGSMTPENIWDMYAELLMRGFTPDT
                     VLMHPLAWRCFMSDPEMREQVLNGATVATRQMPAGSTTSGWGTSHNGYGLRTQATGAT
                     TVDPIAVGTSGKLGASAWVNTLNALGATMNIAPKFLPGPLQVLVTPYVVYTPPATAAA
                     TPYSGRTTITMVDSSRCGVLVTRDPVSTEEFDDPARDIRALKIKERYGFAALEQGKSV
                     VLARNVAIAKNYVFENANNVTLGNLNPATAY*"
                     /db_xref="UniRef100_C3IUV8"
                     /db_xref="btn:BTF1_30772"
                     /db_xref="32713140"
                     /db_xref="C3IUV8_BACTU"
     gene            complement(195991..197136)
                     /locus_tag="rifoxya1_full_scaffold_4_prodigal-single_240"
     CDS             complement(195991..197136)
                     /product="Tax=CG_Woesearch_02"
                     /codon_start=1
                     /transl_table=11
                     /translation="MADLTFTNQGLRAQSLRAAPSKYAKSKLRYNFEQSEGQRLAEVF
                     YPWKYLPVQFQDIATEDFVVIPKGKIVSAIGYGDYVGAMEATAAATSGILANPHASGS
                     IPVFSNRAGTVVTANMDSDFWGYNESVCSLLVPANGGQDRTTANLYEYTANDVTAGTY
                     RAGNVLAADGDDVAGPGCSGNIPIGVAMYDIYQDIRGKNLNYQQWDKWGTLSDFYVTV
                     PFIREGFGGTTFNKGLSAFDHADDVASISALRNMTFLTIPSGTYARTGCTIAPDIRGN
                     YVIEHTNAVLSDVAGVSGAANPTIQTVGRLITLDTRFPKDLLQYVDTYEGSQMAGTDT
                     GGLPYWLFIFAYNYLTAATGSAPAISSIVDYVKSGRFGMARIQLHIN*"
                     /db_xref="32713139"
     gene            complement(197151..198584)
                     /locus_tag="rifoxya1_full_scaffold_4_prodigal-single_241"
     CDS             complement(197151..198584)
                     /product="Protease/scaffold n=2 Tax=Bacillus phage
                     0305phi8-36 RepID=A7KUP6_9CAUD"
                     /codon_start=1
                     /transl_table=11
                     /translation="MTKKNIAIIRATDAGFVNCNNTWYLEEDMANAVSTWTDPFQKPV
                     LAHHEIKKDAIGRVLSAKYIQLKDSKGNKPRGYIQLEAEITDAEAVTKIRDKRYNTVS
                     ISTDARTAVCSICNHDIAKNGLCEHERGKKYDGKKCFWYLGGLKYKEVSYVNAPADEY
                     AETERFEEKEVTMAVQDSVQVPKFTFVDNTEECETWEDYTEDDLALAHWLMIEIDSEL
                     SEEDKVLSTKTRKTMKPSSFCGPNKSFPVSDCSHVTAARRLIGKYKGPGDKTKILNCV
                     NRKAKAMGCDSSKDTLITEGDSMAITLKDALETDAVKQHIDSEIQKATQPLKDQLVGM
                     SALSEKVATLETGVKSKDSELASNKETIKKLEDSVTAMKTEIHKGLVDRVFDLRKNLQ
                     KKDVMALKDDKEVEVFKAELAKRTDESLKDAVADLSKEVVVEVKATDTLVSTPDKIET
                     ATEDATKIAPIVGKSRKETVKDIIFKN*"
                     /db_xref="UniRef100_A7KUP6"
                     /db_xref="A7KUP6_9CAUD"
                     /db_xref="btn:BTF1_30782"
     gene            complement(198607..201600)
                     /locus_tag="rifoxya1_full_scaffold_4_prodigal-single_242"
     CDS             complement(198607..201600)
                     /product="Uncharacterized protein n=1 Tax=Bacillus cereus
                     BAG1X2-2 RepID=R8F8A3_BACCE"
                     /codon_start=1
                     /transl_table=11
                     /translation="MTNSILSRIKGFFSVPVQDIYEQDKATLSLVTNTKATGNPNPTP
                     VSTKAVHAGMVYNPSLSSKNGEEMYTPPEYNLSVIANCLDTDSYFRRAVEKYVELIWK
                     AGYSFYGKNPNAVAYVRKRFEQIGEVTANPTDQLFRDISYQLVEYSNVYVSKVRNMKA
                     SGGKERRTFTGQLLTPVAGYFIEDSVSMQLAVKENGDPIGYKQCIPGSREWKIWRPWN
                     MIHMVHSRKPGLRVGTPMVWPVLDDIRALRRIEQNVELLIFQHTIPLFQYIVGTENRP
                     AQPDEIVSVKQTVERMPPNGCVVTPERHEIKAIGLEGSAIDVSTYLDYYKNRVLSGLG
                     MSGVGMGEGCHDEKTETLTEHGWKKINEIGLTDRIATCNPISRKIEYHIPNERFVARY
                     TGEMVCMNTKHVNFKVTPNHEMWICNDPKINTWKKIKAEELIGHGPENFSFLEKTEGK
                     INSDINEFITINNIPYTCKNTKQLKFQPLIFNKKYFSEFLGYFVSEGSLETSNHKFRI
                     ILTQKKEDILQKMIECLEKLSINYSKSIDKGGCTNISIYHKSLYIYLLNECGKGCYNK
                     KAPKFLKNESDEIINMFLEAAIDGDGTRCKKKGSSHSTYYTTSEQLADDIQELSILVG
                     RTAKKKKYYHNEDKKGIGYIYRIFISNRNSIFRHVKRKDLYREYYHGYIYCFNVPNHL
                     FLTRREGKVTIQGNSTSNKGTAIVLDKHLVNSCGMFQQVFKMNVDEFMIKELLAEGGF
                     DTSYINEDNKVGILFPPIDTEEQRAKENHYAQMYTQHAVNEDEMRKEFGMEPMQDGER
                     DKDYFELILKPLEMIKAKLAQETAIIAGQAKPVVTKSLSGASKVHRPNKVGAAKERPT
                     NQHGQLGAKPRIPKNDEVEQLLDIFKDTKNDLIDSCIDAVKEDVPLLTKLTGIRKYNF
                     ENSKSIIEKKKAESTLEDKEALYGTAIRTLDELYDRFSKIQDMKHVDDLTVRISSLFS
                     TLSVRIEGYYVDDVEDTISDLNSDS*"
                     /db_xref="UniRef100_R8F8A3"
                     /db_xref="R8F8A3_BACCE"
                     /db_xref="dpd:Deipe_1541"
     gene            complement(201602..203353)
                     /locus_tag="rifoxya1_full_scaffold_4_prodigal-single_243"
     CDS             complement(201602..203353)
                     /product="hypothetical protein"
                     /codon_start=1
                     /transl_table=11
                     /translation="MADSFDESKRQESEDAIERKVDYLEALGRDQLGSYDRAQKRAYD
                     NALPDDQFALVPGVGVAGNALNIGKRSDYQWIQKVRNIAAIEFENQRKNELNELQAAY
                     NLKTAPTSPIGQFTDIPVRITDALGRDIGASFSRSRNDFASGVASVFGQSGSIAPVVD
                     TADRYVRAAIDDVTKIITESPWIEKRIKSLKDKANKPLNLPDVNSFLGGVNNVFATHF
                     RKVMGDLGDILNEWWHDPRTLCCLIKTLAALALATGKKIGNETGLYEPDAGSFGATYN
                     KIVKKYFTGNAKFSELTGTRDFFDKMIAILKIIRNFLNQDLNFNFALNLDLGLSMSKA
                     SIGALMALLTALQQMLEDKIYTKMMEITKKYVREEIRQCIPFEKLLRLLADWMTGPDG
                     LFKYIEQFVDAYMIGFAQNMQYGFDQSAKNKMMDLAALDKLIALLEKLRDSMLNLELC
                     IEADFSKTPELSDDGMNSEKTVGMGPTNYSGLVDQIQGKKPIGNNIVYPTDREIMAFI
                     TGPLGESQAFATQVLTSAKLVSDVNVGRAAGSPDNQGAGTAGTDGISMAIGDCARTVN
                     PTRLEEIARLVADWDII*"
     gene            complement(203355..203558)
                     /locus_tag="rifoxya1_full_scaffold_4_prodigal-single_244"
     CDS             complement(203355..203558)
                     /product="hypothetical protein"
                     /codon_start=1
                     /transl_table=11
                     /translation="MFNKQAIIIKQMVDNAREQQEAMKYAFYSIDNSEGAQLLMDNTR
                     SRGFFRARYLNPDALALRNSIFK*"
     gene            complement(203558..205009)
                     /locus_tag="rifoxya1_full_scaffold_4_prodigal-single_245"
     CDS             complement(203558..205009)
                     /product="hypothetical protein"
                     /codon_start=1
                     /transl_table=11
                     /translation="MAENVFSRYGGKVRYTPDRVQSDITTPYEYTDEDQVRNLGLQRD
                     LTAANLLENDILLDMLDAAIDEQMKDFALTVPELAEAASSLCGSITVTWECYKKAKEL
                     LRIAPWIAYGYDPVQLTFTDKFIKRKGNVVFDCKNFDPDRFQTIQNLDADIDATLGTD
                     SDVNTETPSEIEKKARENQKKWALLVLFWDLLWGKPEVKPGIPDDDARKQSIDAINED
                     IQKLRVQSFDISLVGKEPKYTTAQRKEFGLQADALARGLAKSESMPNTIMLDRPKIVS
                     QLQWQGRTGILPYNLKAINGIQSYEIKKDPAAIPTEPWNENACAVWVDFRSFFTATDN
                     YKDKSIPAIKSGFILSILVGFLGLVPKTVFYFIKARVEFLGLIKWMKVKKYPLVGRIF
                     KPIYTALKFIIDIITAIPVAISTIFLEICIWLAMLPKHHIPNMSDIEEIYISDTGLKQ
                     DMEVEPTPAGFISMDCFENAQAILNRVNQEAVN*"
     gene            complement(205024..208236)
                     /locus_tag="rifoxya1_full_scaffold_4_prodigal-single_246"
     CDS             complement(205024..208236)
                     /product="Replicative DNA helicase n=3 Tax=Bacillus
                     thuringiensis RepID=J3XKG5_BACTU"
                     /codon_start=1
                     /transl_table=11
                     /translation="MKAKEKKDLLIKGFTPDEIQQLEIQQSPSLWAETYLYDPEKPGK
                     SLQLRSYQKDILECKSKKKVLRLGRRSGKSICLCIESLYKAFITENTRVLICTPYKIQ
                     TRNLWKDGFQKLIKGNKLLESSIIRMGQNPYLIEFKNGARIMGLTAGSSTGNKGGSIR
                     GSSADHLIMDEIDYMGEEAIQSIMAITATNKNTTLTISSTPTGRREFFYNACTNKNLG
                     FQEFYFPSSSSPEWTSIEQAKKLGLPLHESQEYVFRNMYPEDVFIREYMAVFGEESQG
                     VFKHKYIDAALVKYDPDSEVADSMGFKWFCGAEQNEDNLYSMGVDWNGTKVGTQIVIT
                     EYCRVSTNVNYVIEDDNGKTIKQTSTVIKKYRVFYRESVSMEEMTQLESIHRIIELTK
                     KFKIDHIYVDNGFGTCVAPDTLIYTNRGVKPISNIIIGDLVMTKNGTFERVLDTITRK
                     DIKDSYKLIPSKCLATTASFCHPFLTYRSSNRFKDKNINEGNLVWRQCSEIDIKKDFI
                     AISKTKNLENKTSDIIDLYQLLKNVQGLKHDKMNIWLSSSYKIKDRNYLSAYELSKIC
                     STSKIMITRIRSKLRNKLKLTEHQMRIYKKNKNALNVLPEIIKLPRYIDILSEDFQRI
                     YGWFLSEGNCNTNSIEISQKVGNHTEEINSLKKSISNIFGYSFLSEYIKKEVRRIVIS
                     SKLISIIFETLGGKYCYNKFIHPEFMKHPKSLGVFFNSIILGDGSKVKNKIGYCISLT
                     SSSLIFQLRQILIDNGILPSINFLGKRSKEHNDQWLLQIFGTFEIMKKFNNFTKLPLK
                     NTERKTRNKYIEIDNYFLVPIRKLEKIESCSGLVDIKVDNEHSFCGNGVVLHNTNIEE
                     LKLYGKKFPESDMNRKLVAIDFASKISIFDPYSKEEVDKAMKPFTVNNAVTCLERGEL
                     ILPDIEDEKVKLIGQMREYRIEKISTLGIPRYSEDNDHILDAFMLSLLAFQMEYSTLI
                     RLAHTSQIAISNKPTLLMRGLSEVQDRTTSLKKDKLQEMGVPKRQPAFGTEKYHSDSR
                     GGHMDYEDLYKTSPTTSTPFTGQPLRSSWNKINAPTRTNF*"
                     /db_xref="UniRef100_J3XKG5"
                     /db_xref="A0A024QIP5_9BACI"
                     /db_xref="cbv:U729_3279"
                     /db_xref="J3XKG5_BACTU"
     gene            complement(208282..209187)
                     /locus_tag="rifoxya1_full_scaffold_4_prodigal-single_247"
     CDS             complement(208282..209187)
                     /product="hypothetical protein"
                     /codon_start=1
                     /transl_table=11
                     /translation="VANYYQSPEMERPSISQELFGSPLKAQWTLQKASMYATALTPGM
                     WNKVMTGHGIRWGGVVGFRGIALGEKGLGTGAVGMRTLSPAKLIQHAIGIFSPDKAQQ
                     FSKYGLFGRSEGSLGAIGRFLGGGVIESTKFIETNGPLHFRVTPNEELIRKRANKIWR
                     KGLGGTPQEHWFAAQEQINKETNIIIKKGMKNITKRNIVRKIARVGKFASWAGAASIA
                     FDIGTAVGGLAVNAMASTAERLEKTMSNIINRKMEFGGKVGVGFYSGRSGTERQRALS
                     AIGKGYNGSPGFGNEAGMQHVDSTW*"
     gene            complement(209180..209647)
                     /locus_tag="rifoxya1_full_scaffold_4_prodigal-single_248"
     CDS             complement(209180..209647)
                     /product="hypothetical protein"
                     /codon_start=1
                     /transl_table=11
                     /translation="MGNLFTSLLKSGVKKITPKVASIRSWANKTTESFSKITKTKVQS
                     GKLNFESNKFQGVFFATPTGKFLSGAGRLGRSLGKASIGVIKTGMKVSTFGLVPHALT
                     LGALGTGVAYGAGRAIINRSNERTMNMANKGMSPNNLGTDGLTLALSKRRHRG*"
     gene            complement(209647..210447)
                     /locus_tag="rifoxya1_full_scaffold_4_prodigal-single_249"
     CDS             complement(209647..210447)
                     /product="Uncharacterized protein n=3 Tax=Bacillus
                     thuringiensis RepID=C3IUW8_BACTU"
                     /codon_start=1
                     /transl_table=11
                     /translation="MAEDQRIIDQVKREKAEFEKTVETEAIQTQKELINQDELLPVTQ
                     IGQKNVLNLFKDYYPPEALEHMSIEPAKVEALAGALKTMVRNVIKTSNPIICLAQKCY
                     AAERCPIQKAGVAPTSHSCPIELMLIDQWEYDYIDDLGVDKQSKVEIDLVRDMVESDL
                     IDWRASHELARGGLFDWNAIGMTEDGKPIYRKEEAVAIGIKLKFKARKDRIREDLMAT
                     RKMRAKFGLAKTMDPSKFAAALQDRYNAIKKAEIIDEDPIEEMHEEHE*"
                     /db_xref="UniRef100_C3IUW8"
                     /db_xref="btn:BTF1_30822"
                     /db_xref="A0A0B5QX07_BACTU"
                     /db_xref="C3IUW8_BACTU"
     gene            complement(210456..210953)
                     /locus_tag="rifoxya1_full_scaffold_4_prodigal-single_250"
     CDS             complement(210456..210953)
                     /product="L-alanyl-D-glutamate peptidase (EC:3.4.-.-)"
                     /codon_start=1
                     /transl_table=11
                     /translation="MIKKYQLIEMHPQLKILYLKFEKKMGVVGIRFKVTNVARTYKEQ
                     IALYAQGRETLNRVNEYRKLALLGKISNEQNKFIVTYTLNSKHIINTDDSESNNDLSR
                     AFDIVLFDKNMKITYDLKANINLNEETDYLEAAKIGKSVGLNCGAFFKNVKGELRPDF
                     PHYEI*"
                     /db_xref="sat:SYN_02309"
                     /db_xref="UniRef100_V4FI43"
                     /db_xref="107328825"
                     /db_xref="V4FI43_9DELT"
                     /db_xref="3.4.-.-"
     gene            complement(210965..211603)
                     /locus_tag="rifoxya1_full_scaffold_4_prodigal-single_251"
     CDS             complement(210965..211603)
                     /product="GIY-YIG catalytic domain-containing endonuclease
                     n=1 Tax=Acanthocystis turfacea Chlorella virus NE-JV-3
                     RepID=M1I4G4_9PHYC"
                     /codon_start=1
                     /transl_table=11
                     /translation="VIIYCVENIISGKKYIGKSKNSLQERMKSHFFKIRNGVKTKFYD
                     AIRSYGIDNFKYYILDQAFTADELNEKEIKYIKLFDTINSGYNMVEGGTGGDTMCHHP
                     NKEEIYKKIGKKCSIALKGRIFTEEHRLNMSKSRVGHKWTLEQRQKLSNSIKGENHPL
                     FGKFHSEETKRKIGLSSKIKHKRICLTCNTEFYGGRSAKYCQCKCKPLALVI*"
                     /db_xref="UniRef100_M1I4G4"
                     /db_xref="M1I4G4_9PHYC"
                     /db_xref="bti:BTG_14400"
     gene            complement(211618..212007)
                     /locus_tag="rifoxya1_full_scaffold_4_prodigal-single_252"
     CDS             complement(211618..212007)
                     /product="hypothetical protein"
                     /codon_start=1
                     /transl_table=11
                     /translation="MQTLIATASGWTLVPPSGLSITVKNLQLSTLSTSGNIFISGSAS
                     SYINTLYSAGSINIPIELRFVQAENVTVIPSSGDLIVSYLYAGEPEAYLYARAVSEYS
                     ALSGVAPLWNSVVLSGSYNYGSGKFGG*"
     gene            complement(212018..212524)
                     /locus_tag="rifoxya1_full_scaffold_4_prodigal-single_253"
     CDS             complement(212018..212524)
                     /product="hypothetical protein"
                     /codon_start=1
                     /transl_table=11
                     /translation="MPEREDRILEGLGKLSGLVEASRDDIKTLVGKQDEHAKCLQTLN
                     TSIQVIQTGYENKTAMCGKEFKDINEKLGRDYEVLNILKTKQVVENGVEAYKGKKREW
                     WQYMLGVVGAVIGILIGINQLSGIYNTFTTNTITSSSSAYSTTLSPNRLHMDTTFTNS
                     YDTSKGNR*"
     gene            complement(212497..212991)
                     /locus_tag="rifoxya1_full_scaffold_4_prodigal-single_254"
     CDS             complement(212497..212991)
                     /product="Phage integrase family protein n=1 Tax
                     =Clostridium saccharobutylicum DSM 13864
                     RepID=U5MLJ8_CLOSA"
                     /codon_start=1
                     /transl_table=11
                     /translation="LICACPGRSLCARHEKVYVLDVENGWVRKKSGLKRGVRRYHKTE
                     TKLLEILKEIFGQENVISSVHPLWALSDKGVLLEYDVCVMSKHLLVEYDGLQHFEFSN
                     FFHKTRSEFESQKTRDRLKDRLAKQNGWKLLRIKYNEDVTYGNIFKKLSTMRLTCPKE
                     KTEY*"
                     /db_xref="UniRef100_U5MLJ8"
                     /db_xref="csb:CLSA_c04290"
                     /db_xref="U5MLJ8_CLOSA"
     gene            complement(212999..213523)
                     /locus_tag="rifoxya1_full_scaffold_4_prodigal-single_255"
     CDS             complement(212999..213523)
                     /product="hypothetical protein"
                     /codon_start=1
                     /transl_table=11
                     /translation="MVSGTMALTEATLKGGSAGIRAQRGDEIWGASWAFASGGAQGDI
                     LTLSDVLNNLSTSGAYATDAELLAVSGALRAVLDASGANLASASGAIVTNISGLIVNV
                     SGTIVASGQYFNQPTIASGVMYGRITLDPSGTVTIGTASAPLTSGFASVVSANGIVYQ
                     LRIGNDGLVSGFIV*"
     gene            complement(213562..213750)
                     /locus_tag="rifoxya1_full_scaffold_4_prodigal-single_256"
     CDS             complement(213562..213750)
                     /product="hypothetical protein"
                     /codon_start=1
                     /transl_table=11
                     /translation="MSKAPIITATPQKVTLPTGAKVIPVEGSKLGSGEGNNGRGGGYE
                     HMKSRWKELKIENPRQGE*"
     gene            complement(213743..214084)
                     /locus_tag="rifoxya1_full_scaffold_4_prodigal-single_257"
     CDS             complement(213743..214084)
                     /product="hypothetical protein"
                     /codon_start=1
                     /transl_table=11
                     /translation="MDIDLILESIFGEYKRQSIALGRDRAKVEERLENIRKEFEGNIR
                     SSLDDFVGMPNNETTIELIRRNLNDNINQFLDTNITLDDIQMDRDTITIQMGIAPKHP
                     AQVNLNKRIYE*"
     gene            complement(214084..214482)
                     /locus_tag="rifoxya1_full_scaffold_4_prodigal-single_258"
     CDS             complement(214084..214482)
                     /product="Uncharacterized protein id=3243796 bin
                     =GWB1_Spirochaetes_59_5 species=Desulfovibrio sp. U5L
                     genus=Desulfovibrio taxon_order=Desulfovibrionales
                     taxon_class=Deltaproteobacteria phylum=Proteobacteria
                     tax=GWB1_Spirochaetes_59_5 organism_group=Spirochaetes"
                     /codon_start=1
                     /transl_table=11
                     /translation="MSIFKTKDKIELYCEYNYETTASILREKETNGCGPGGWKFDLVP
                     DSIWGCPITDACNIHDWMYHFGKVLEDKDRADRIFRNNMIRLINARTTNWFAKKLLLG
                     RRLRMAEIYYEVVSHFGGPAFWNGKEGQPK*"
                     /db_xref="GWB1_scaffold_20036_4"
                     /db_xref="86112567"
     gene            complement(214484..214624)
                     /locus_tag="rifoxya1_full_scaffold_4_prodigal-single_259"
     CDS             complement(214484..214624)
                     /product="hypothetical protein"
                     /codon_start=1
                     /transl_table=11
                     /translation="MEDISKIINCTCLEKNPELEFEDLQDADLCDPECPIHGGNVKLI
                     RE*"
     gene            complement(214678..214836)
                     /locus_tag="rifoxya1_full_scaffold_4_prodigal-single_260"
     CDS             complement(214678..214836)
                     /product="hypothetical protein"
                     /codon_start=1
                     /transl_table=11
                     /translation="MTNIELTKITNTGYTNMIDNKLHLIKIRITEGYYNEVQVIDLVV
                     GSIIDIIA*"
     gene            complement(214814..215689)
                     /locus_tag="rifoxya1_full_scaffold_4_prodigal-single_261"
     CDS             complement(214814..215689)
                     /product="Uncharacterized protein n=1 Tax=Ktedonobacter
                     racemifer DSM 44963 RepID=D6TPI0_9CHLR"
                     /codon_start=1
                     /transl_table=11
                     /translation="MAKICVECGREFPWQITINGVRQDLSCRKYCLKCHPIGVRYGRE
                     KVTHICKKCGKKISIQYKYRKGDKSFICLDCIPRRTTIKKYCITCGRETSYGRKYCSK
                     KCIPSKLIITNKKLHLYKRRLLLKQKALELNGNLSCSCGENNIYLLEFHHEQEKEFQI
                     SDKIYNYSPNKEFPKDLVDEIKKCSVLCKKCHIKQHPELRSTREEKKLELYKYSGSKC
                     KDCNETDIIFMHWHHRDTSTKKFEIGRGIKDGRSLKSLKLEVDKCDMLCTNCHILRFK
                     QKYEKEIGYDKHRTN*"
                     /db_xref="UniRef100_D6TPI0"
                     /db_xref="hut:Huta_1043"
                     /db_xref="D6TPI0_9CHLR"
     gene            215882..216016
                     /locus_tag="rifoxya1_full_scaffold_4_prodigal-single_262"
     CDS             215882..216016
                     /product="hypothetical protein"
                     /codon_start=1
                     /transl_table=11
                     /translation="MKVYAYSLKQKKGKEMNKTTFNIIMLSTIALMIEIVVLCVTIGY
                     *"
     gene            216030..216371
                     /locus_tag="rifoxya1_full_scaffold_4_prodigal-single_263"
     CDS             216030..216371
                     /product="hypothetical protein"
                     /codon_start=1
                     /transl_table=11
                     /translation="MLSTLMFLGHLIILLTCYVLVCTIVEIVVWGKSYLTTLRITTTM
                     LPCGYRTQIIVDVATTRMNMAYMDNMSYKLTSMGIHSTRSSVWHTSTVITHDDNMKET
                     RHMVVTHKAHA*"
     gene            216458..216844
                     /locus_tag="rifoxya1_full_scaffold_4_prodigal-single_264"
     CDS             216458..216844
                     /product="hypothetical protein"
                     /codon_start=1
                     /transl_table=11
                     /translation="MIIACVNCYKHHTVHYGLNECPECGKELFLIDTREDDIENIASM
                     MNDARDNDTIRKEVNNFKQESNMTIEQEVEEEANRLFDLRQRKDHPEAAGSDYVSCME
                     DAELEIADKYLEAKAEKDEEDFWDSI*"
     gene            216918..217124
                     /locus_tag="rifoxya1_full_scaffold_4_prodigal-single_265"
     CDS             216918..217124
                     /product="hypothetical protein"
                     /codon_start=1
                     /transl_table=11
                     /translation="MTIYQVISCANIIQLRKLASTTDGMPNWEVITADEEEYTAFRRS
                     HTLTLLSKIPWNDEFESVTMLYVE*"
     gene            217401..217664
                     /locus_tag="rifoxya1_full_scaffold_4_prodigal-single_266"
     CDS             217401..217664
                     /product="hypothetical protein"
                     /codon_start=1
                     /transl_table=11
                     /translation="MSVSYLLLVVSCVVILCTILNLLSHVPLFQDKDTPQPNAPKVYP
                     TIEELDSIVYVRMQRMIKWVNQPTYCAHSTVDEILQTIREEGL*"
     gene            217735..218745
                     /locus_tag="rifoxya1_full_scaffold_4_prodigal-single_267"
     CDS             217735..218745
                     /product="hypothetical protein"
                     /codon_start=1
                     /transl_table=11
                     /translation="MKKFWDNVAKFFGIADFAQFLQDWRRNAFEVLTEGKDKKVRSSW
                     FYRGWWFTHKWKKDENGKWNEYYIKTEDNPTIPWEKHVSPCIGCEFYVGAKMKECQIN
                     QEKNLENMLTLKGWSEDEQDRIVSDYRTNWTPGTFCPYLKEEGQQEPKQKPTIISEKE
                     FDDDVAKQLAFFDYETTKPIIEKIVNAFDNRKEFDTVRLVDAIDKIKVDDFKRYLMDT
                     NKKILSGYDGNLHIVECKRPVKDKDCYESLLHIRDIIRLSERTLRNAEFGTVTGYIKY
                     LEKIDSPDFIPDGRNDYTTIKEWSYGSDNDDGVVTEDQISDLIEHFTGVGAERSAKQQ
                     TE*"
     gene            219031..219237
                     /locus_tag="rifoxya1_full_scaffold_4_prodigal-single_268"
     CDS             219031..219237
                     /product="hypothetical protein"
                     /codon_start=1
                     /transl_table=11
                     /translation="MIAFHSHTELRNFTGSVEEYQKLYNQKRKEWINENKIRALQLPA
                     WERKKVFGDLLKELDVHVTEKRYL*"
     gene            219315..219461
                     /locus_tag="rifoxya1_full_scaffold_4_prodigal-single_269"
     CDS             219315..219461
                     /product="hypothetical protein"
                     /codon_start=1
                     /transl_table=11
                     /translation="MFKTIVGTYEEWGQDEYRFVSLRGVLIIPKSHLREELDNLKSSL
                     RQNS*"
     gene            219808..220707
                     /locus_tag="rifoxya1_full_scaffold_4_prodigal-single_270"
     CDS             219808..220707
                     /product="hypothetical protein"
                     /codon_start=1
                     /transl_table=11
                     /translation="MKNLINIAADIKAKISDYKFDLCHMTIGELKARFNGKNIHQRSN
                     EGPATHEAQEDIENGSKAVRIIFAGEVKGGDDVIIDGNHFKDNLADDELFLVCIYYIN
                     TKEVRELMGIHNNFVNPTPSWKLYTNSRFSEALDTLKETLKFKLAEKSNKHGCVIDYR
                     DAVRIMVNAQTNEDGGKKEFLADKPSSTKIKATAAFVNKLHTILQKGIAPDLHRLFAR
                     GSCLAAWASYFNYSNYRIALPFLSRNQLVIKSYLKGKRLPGSLNYSFWKFIFANCFDN
                     TKDIGEFGKVLTKKGIFVADEVK*"
     gene            220707..220895
                     /locus_tag="rifoxya1_full_scaffold_4_prodigal-single_271"
     CDS             220707..220895
                     /product="hypothetical protein"
                     /codon_start=1
                     /transl_table=11
                     /translation="MKVIFSHYITRMRRKAGEFLGKVCVICGKPERMEHHPDYDRPHY
                     TIPVCCDKHHKRAQIRFE*"
     gene            220985..221191
                     /locus_tag="rifoxya1_full_scaffold_4_prodigal-single_272"
     CDS             220985..221191
                     /product="hypothetical protein"
                     /codon_start=1
                     /transl_table=11
                     /translation="MPNTCTFPPETDCTDGACPAWWRGHDHGANGVVGMLQEDIAHGP
                     NGGTVSDPELQKIREWIHVHRVHR*"
     gene            221220..>221303
                     /locus_tag="rifoxya1_full_scaffold_4_prodigal-single_273"
     CDS             221220..>221303
                     /product="hypothetical protein"
                     /codon_start=1
                     /transl_table=11
                     /translation="MKKDQLPGDIQKLMNKVQKQTITVRLGN"
ORIGIN      
        1 GAAAGGAATA CAAATGAAGA AGGATCAACT GCCTGGAGAC ATCCAGAAGC TCATGAACAA
       61 AGTCCAAAAA CAGACAATCA CTGTGCGTCT TGGTAATTAC GATGTGCAGA TGACTCGTGA
      121 GAAGTTCACA AACCTGTGCA AGTGCGAAGT CTTCAACATG GACAACAGGA ATCAAGCTGA
      181 AGGTGATGAA GTTCCTTCCG GCTTTTACTT AATGGATCAC AAAGCCAAGA CAGGCAAACT
      241 GATCCTGGAA GTACCATTCG AGAAGTCAGA TGTGGGCATA TCAGTACAGG GCAGGACATT
      301 CAAAGTGGAA CGGCCTTTGA AAGGTTACAC TTATGCCTAA ATTCAAGAAC TTCAAGCGTG
      361 TAGCCGCGTA CTTCCTACGC AAAGAGAAGA TGTGCCCCAT ATGCAGCAAA GAAAAGGCAG
      421 TTGGGGAAGT TATATGCAAC AATTGTAAAA CAAAGGAGGA GACAACACAT GCAGGCTATT
      481 AAAACCCGTA CATATCTGTG TCAGATTTGC GATGAACCCT ACGGTGATTG CTGTCACACA
      541 GATAAATACC AAACGTTACC CAAAGACGAA AGGGGGATTG TTATAAGCAA TATGCAGTTG
      601 CTCGTGCTCG TAGATGTGGG AGATATTTAA GAACAGATAC CCTCTATAGT TCAAGTCAAG
      661 AAGATCTCTA GAGGGATTTC TTCTAGTGTT TCTTGTGTCT AAACCGGCTA TATATATCAT
      721 AATCGATATT GATGCCACAA TGAAAGGATT CTGTTATGGA ACTCGACGTC CAGGATTGGA
      781 AATTCGCCAA CCGTCATTCG TTGGCTCTCA TCAACACCTG CAAGTTCTGC CTGCACTGTG
      841 CCAAAACCAG TGTCTTGTTT GATCTCGTTA CAATACGGGA TAAGAAACGT GACATTGCTG
      901 ACACTGCTGA ACTTGTAGTT CACGCACGTA ATCTCTGCCC CAACTTCGAA GATCACACCC
      961 CTGTTGAGCG TGACACCACT TATCCAGGTG CCACTTTTGC TCCTCACGAT AAACATGATA
     1021 ACCTGTTGGA TGATTCAACA GATCTCTATC ATAATCCTCA CGAAGCTAAA CGCTGCATTA
     1081 ACCAGATGCA GGAAGACAAG ACAACGATCA AACATAATAA TTGGGACAAA TGCCTCTCCC
     1141 AACTATTTGA CAGAAAGCGT ACTGTCGTAT TCCCTGACAA TACTAAGATT ATGGAACTGC
     1201 TTAATACCAG CTTCATACCT CAGTATACAT TCAGACTTGG CCTCCCTCCA CAAAAGGGAA
     1261 TGGGATTCTC CCGTGGTCTC TGGTTCTATC GCTCAGAGAA ATTCAACTCT GATCTTGATA
     1321 AGAACGCAGG TATCAAGGAT GAGATGAAGA AACTCATCAT GGTGTATCTG TACCATGAGT
     1381 GGTTCTCACG CCTAGATGTA CCAGCTATAC CAAAGGAATC CAAGGAGGTA CACGCAATAC
     1441 GTGTGGAACA CCTCAAACTT GGTATCTTCA TGGCTCTAGA CTCAAGTGAT CCCTATTCAC
     1501 TTAGTAAAGA TCTAGCGTGG TGGTTGACCA AAGTCTTCAA GGATAAGATT GCTCTTGAAG
     1561 TATATCCAAT TGAAGATGAG ATCCAGATCG AGTTCGTGCC CATGACACTC CTGCAAAAGG
     1621 CTGAAGAAGC AGCTATGATT GCAGATGCCG AGTGTGAAGA CATGGAAGAG CTTGACATTC
     1681 ACGTTCAGGA GTACGAGCAC TTGATAGCCA AGTATGGCTA TGGCTCAACG TGGGATGGCA
     1741 ACGTTATTGA CCGTGTTACC AAAGAAGAAA TTTACTAGCG TTCCTTTCCG CTAGTCTGGG
     1801 GATATGCCAA ACCATCGTGC CTCTGTCCCC AGTACCATTA CCTTAAACAA TGAGGATCCA
     1861 ATGGATATCA TAAAAGAAGC TGTGTATCCT GAAGTTGTTA AGTTCGCGGG AAAGTATCAA
     1921 CAACAGTTCC TGATTAATTC ACCATACTGT GCACACAGGC AGACTATGAA CAAAGAAACA
     1981 TGTTGCAATA CATGTGAATC AAGTATGATG TGCACAATCT TTCACTACAT GGTAAAACAA
     2041 GCAACCATTA TAGAGGATCT TTTTGTATCG TTGAAAGAGG CGAATGCCAT CATGAAAACA
     2101 CAGGATAATT TGAATCAGGT GTTGATTGAT ACACTCAAAT CAAAACAAGA AGTGCAGAAG
     2161 TAAAAGTTCA TTTTCGGGGT AGTTGGAAAT ACTAACTACT CAATACATTA AAACAAGGAG
     2221 TATCAGATGG ACCTCAAGAA CACGCTCAAC TCAGTGAAAG AAAACTCAAC GTTCAACCTG
     2281 TGCAAGAACT TCGCCAAAGT CCTGGTGTTG GATGGCCGTG CCAAAGCAGC TGAAGGTCTC
     2341 GAAACGTTGG CTGAGAAGAT CGACACGACC GAAGAGCAGA AACGCTACAG CTACAACTTC
     2401 CACAAGGAGA TGGAGTTACG GCGTGCAGAG AAAGAACTCG CGGCAGTAAA GACTTAATAC
     2461 ATCGTAGCGT ATCAAAGGCA AGTGTTGGTA GAAGTCCAAC CTTTGGCGGT AATCCGCAAT
     2521 GAAAGCAGGC GAAAAGGAAC TTCTTGTCTC CGCTACCTTT TAACCAGGAG GACAGTATGT
     2581 TTGCAACAGT AATCCTCTTT GCTATTACAG CAATACTTAC TGGTGTATTC ATGATACTTG
     2641 AACTCAATTG GAGTATCCAT AATCTGATGC GTACTTGGAG TCAGCTATGG GGTCCATTGA
     2701 AAATCATGAT AATCCCCATG ATTCCAGTAT GTTTCTTGCC AATAATACTG GATGTTGCAA
     2761 TAACTTTGGG CATAGTAACC TTTCTAGGTG CAGAAGGAAT GATGGGGTTA CTAACTTCAA
     2821 GTATCATGTG TTCGGCAATA GCGGGTTATC TCTTCTATAT GCGTAGGAAA CATCAGTGGA
     2881 GATACATCTA GTCTCGAAAG TTAGTTTCAG TCTCTATTGG TTCTGTGTCA GCCATAAAAC
     2941 ACTGAGTGTC CATAACTATC AACAAAAGGA AGTACCAATG AGTACTCAGA TCAAAGAGCC
     3001 CATCGAAGTG AAGAACGTCG TTCTCATGAA GAACAAAACG CAGAAGGCAG ACTCCAACCT
     3061 GCTCGCACTG TGCAGCGTCA ACCTGTTGGA TGGTGCATTT CGCGTCAATG GCATTCGCGT
     3121 AATCCAAGGC GAAAAGGGAA CATTCGTCTC CATGCCCGGA CGCAAGAAAT TCAAGGCAGG
     3181 TGCCGAAGTC ATCTCGGAAA AGACCGGAAA GCCGGAATAC GATGACATCT TCCACGCTTT
     3241 GACGGCAGAT GCACGCAACG TACTGAATGC TGCAGTCATG AATGCGTACA ACGCAGTTCA
     3301 GGCAACAGCA AATGCAACGG CAACTGCTGC TGAAGCTGCA CACAAAGCCT AAACGCTTAG
     3361 GAAGTCGATA AATAAGGGGA TAGAGACTGA AAACAGCATC TCACAGTAGC AACTGCTGAA
     3421 TAGGACTCGA TTCCCCTATA TTTATGCCTA TAAGTACCTA TCAACGCTGT ATCTACAACG
     3481 TTTTCGCGGG TAATAATGAC TTAAAAACAG GAACAACACA ATGTCAGTAT TCAAAGACGA
     3541 GCTAAATAAG AGACTAAACA GAGTCATCCC CGGAGGGGTG GGGCCCTTTA GGGAGGGGAC
     3601 AGCAACTATA TAGTTGCGAT ATAGCCCCTT GAGGGGCATA TGGGGTGAAA ATATACATAC
     3661 ATAGTTGAGA ACTAAGTATG TATATTTTGC AGCGTAGCTG CGAGATGTAC TCATATCATA
     3721 TTTTACGTAT TTAACAATAT ATACTATCAA TATATATTAA TATACATATA TTTGCTGGTG
     3781 ATAGATTGGC GAATGAGGGA AAATGAGAGA TTGGTGTAAA CTATATATAA TATTACGTAA
     3841 TATTCATACT TATTACTTCA ACTAATGAAT AACTTATGTT TGACATCTAT TCTAGTAAAA
     3901 CTTGGCTTCA TTATAATAAA GAAGTCATTC CATCTAAAAG CTACACCTTC CTATTACAGA
     3961 AGGTAATACG ACGATTTAGA GAACACAGTT CTTCAGACGT TATATTATTA GAAAACGAAC
     4021 TCAAAAGAGT CATTAACTAT AAGGAATAAC ATATGGAACC AGTATATCTA GGTGACGGTC
     4081 TTTATGCTGT CTACGATGGC TTCCAGTTCG AGTTAAGAGC TAATGACGCT CACAATCCCA
     4141 CTGATACTGT TTACCTTGAT CCTAAGGTCT TACAAGCGTT TATAGCCTTT ACTAAAAACA
     4201 TAATATCTTG TACTGAACAT GGTTCTATTG TTGTTTGTAA GTTAGATTTA GTTACTAAAC
     4261 CTGAATCTCC AGACATTAAC ATCTTAAACT TATGATAAGG TTACACCTAC CGCGACTTCA
     4321 TAAAGTAATT GGGGTAGTAA CATAACATAA GTTAGTTCAT TTCAATGAGT ATATTATAAT
     4381 ATTAACCTTT TAAATCTAAT TTAACGAACC ATGTCGTGTC AGTTCTATAG AGTCTTTAAC
     4441 TAAACCAACA GACTTAAACT TATTGGAGTA CTTATGAAAT TCACGTCTCT AATCCTGCTT
     4501 GTAATGGTCT ATAATGTATT TTCAATTCAC GACACACTAA CATTTCAGCA TTTTATACAA
     4561 ATGACTGGCA GATGTAACAA TGATGGTGTA TCTTTAGATA GTAATCAGGG AAGTGTTGGT
     4621 ATCGCCGATA GTAATGTATT AGACATTACT ATAAAAACTT ATATTTACTA CAACACTCTC
     4681 AATACCACAA TAGTCGAAAG AAATTCTACC TTATTCGTTA AAGATTCTAT AAACGATTCC
     4741 ATATTACAAC ATAATATTAT GCTTATACGT AAAGGATTTA CCCGTTATAT AAAAAACCAG
     4801 AATAACGTAG TTGGTAAATT ATTTGTTCTT GAAACAATAA ATTCTGATAC ATCGGGAATA
     4861 GATTTTATAC GCACCACAAT AATCGAAAGA TGGACAAATA TTGACGATAC ATTAAATACT
     4921 ACAAAAGAAC ATAGTATTCC AGCACGTCAT TATAACACTA AAACTTATAG TATGTTATAT
     4981 TATTATGACA TACTTGGACG AAAATCTACT ATTAAACCAA ATGGTTTATA TTTCACTAAG
     5041 AATAAACGTG TAGTAATTAA AACCAAATAA AGGATTATAT GATTCAACTA ATATGGGAAG
     5101 ACGGATCAGT TGATACTATC AACGATGAAG ATCTAAACGT TGATATGTTA GTCGCAGATG
     5161 AACGTCTATT GATGGAAATT AAACATGTTG ACGATATATA AAAATAAATA TGGCATACCA
     5221 TGTTCACATG GTATTATAAA TGACGGGACT ATAGTTATCA TTGGTTCCTG GGTTTGTGGA
     5281 GATTGCAGAC ACTGTTTATC ATGTTCACCT GATGGCAACA GTGTTAACTA TAACTATCCC
     5341 GATATCCTTT ATCAAGATTT TACATTGGAT ATATCACAAT GCCTATGACA TGTCAATTTA
     5401 AGACAGACAA TAATAACTAT ACATGTATAA TTGAATGATT TTTAATCAAA TTATTGTCTG
     5461 TACCTAAACA AGGAATTACA ATGCGTAATA TAATTATATT TATTGGTGGT ATTATCTGCA
     5521 TTTTTGCAGG TCATCCTATA ATTGGCGTTG TCTTAATTAT CTTTGCGTTT TGCTAGCCTT
     5581 AAAAGTGAGG TATCTTATGA ACGATCCATT TACAATCATT CAGATCCTTC TGATCTGTAC
     5641 ACCAATTAAT GCTGTCTGTG CTGCATTCCA TTGGTTCTGT GGAAACAAAG GTTTGACTTG
     5701 GGTTGGCTTA GCTATGACTG GTCTTTGTGT TGGTCTTACG ATCGCCATTA AACACTACAT
     5761 GTAGGAACAA ACCATGTCAT CAAAATACAA AACACAAATC AGACATGCAA AGCAGCGGGC
     5821 ACTTGAACGT TTTGATTTGC AGTTAAACAA CGATGATTAT CAAAAGATCT GTAAGATAAT
     5881 CCAAACAGGC AAATCAAAAA TCATTGATAA ACAAAGCAAT CGCGTGTCTA TTCACGAAGT
     5941 TACTTGGGCT AGTAAGACTA TGACAGTAGT CTATGACAAG TCAAGAAATA CGATTGTCTC
     6001 ATTCCTACCA GAAGTATTAT GAATAAACAT TCCATTGTTG ACTCGCAGTG CAGGTTATTC
     6061 AATAACCTAC CTATTGAAGA ACAATATAAG ATCGCAGAAG AATACTTTAA AAAACGAGAT
     6121 TCAAATGTGG AAACGAACCA AGATTATCTT CAACGCAATC AAGGATTTTG TTCTCGGAAT
     6181 ACTCAGTCAC ATCCTTCATA ACATTACCAA TGCTATTGAT ACACTAGCTT GGACTGTAAT
     6241 TCCTATTGTA TTTATCGCGG GATATCTCCT GCTAATGCTA CCACAACTCG CTGTGTTTGC
     6301 AGTGATTGCA AGCTTTACCA ATGGTATTAA CGATCCAATA CTTAAGTTTG GATTCGGGTT
     6361 TATAGTTTTC GCCGCAATGG AATTCATACT ATTATCTCCA TATTGGATTA TAGTATGTAT
     6421 TCTCGGTATG CCAGAAATGT TACGTTTCGC TAACCATGTC AAATCATCAT ATGAACGCAG
     6481 ACTAGTCGAA GAGGAAATCA GAGAGGCTGA GAGCAAGGAG TTATTACTTT CTGATATATA
     6541 TGAAAGGCTG AAGAACCATG GTTAACATAT TTCCAAGAGA AATACTTTCA TCAGAAGCAA
     6601 CCCACGATTA TACTTGCGGC AATTGCGATA AGATAGTAAC AAAAGGTTCA ATATATTTAT
     6661 CAGTTACTGA TAAATGTTAT TGTGTCAAAT GTGCTCCGAA TAAAATTGAA ACCAACTTAG
     6721 CAGCATTACA ATTTATGATA TCTGAACTTT CAAAAATATC AGCTGTATTC CCAAAGCCAA
     6781 TGAAGAAGAA ACAAGATACA GTTATTAATG TACTTGATAT CAATTAACCT TAACGTAGGA
     6841 GTATCTTATG ATTCGCAAAA TCTGGAACGG AATCAAGTCG ATTCCAAGCA TGGCTCTTAA
     6901 CTTTTTCAAA CGGCATTTTC ACAAGGCTGT CGCCGTAATC GGTGCTGGTC TTGTAATGTG
     6961 CACATTCGAG ATTTTCGGTC TTTATGCAGC AGATGTGCTC CTGCTTCCGT TCGCGATGAC
     7021 ATCTTTGATT GGTCTCATTG CTCTTTGCTT CTCGTACTTC TTAATCATCT TCACCGCGAT
     7081 CACAATCGGT ATGGAAGTCT TTAACGTTCT GTGGAACGTT TGCCAGTTGG ACACCACTGA
     7141 CACCGATGAG ATTGAAACAA CGGCTGCTCA TCCGCGTGCA ATTGAACTTG CCGCAGCAAC
     7201 AGCAGCTGTT TGTTCACATG GGTAAGAAGA TTGCGGTTGT TCTCACTATG GTAGACATTG
     7261 GTGCTGAGTT ATTCAGCACC TTTGTCGAAC CATGGTTAAA ATCTCGTACT CGTCGGTTCA
     7321 TACGAGATAG GTATAAACCA GCAATACGTC TTAATAATTT CAATAAAATA CCTGAGAACA
     7381 AAAAATCAAG AGTTGGTAAA TTATATATTC AACGACACGA AGCATTACAT CTTCATCATG
     7441 ACATATCTAT TGTAGATGCA GATGGCATAG AGATCTTTCG TGGAGCTGTA TCCAAAGGAG
     7501 AAATAGAAAG ACTATTCCCT CAGGGAGATG TAGTTCGCAC ATCATTCGCT CGTCAACCTC
     7561 AACATTCAAA AGGTAAATAT GGATACAACT GGTCAGGTAT TATCCAGGAA GGATACGGTA
     7621 GAGGTACTCA AACGGTTGTC TTCAATGAAG ATATTGAATT ACTCAAAACC CATTCGAAAG
     7681 GCGAAATTTT ATTCAATATC TATAAAACTG ACACAAACAG GAGTATCACT GGTCGTTTTG
     7741 CCCTTATAGA TCCAAAGGAT TCAAAAGGTA ATTGGATCTG TTCTCGAAGG AAATATGATG
     7801 AGCCGCAAAT CAAAGGTAAG AACAAGTTTA AACTCATTGC TGGTACCACG GGAAGAGATG
     7861 TCCCACCTAA AGCATTTGAT CTCGAAAAGA AACTTAAGGA AAATAACCAA GCCTATATTA
     7921 TCGAGGCAAA AATCGATGGT GCAGCCAATC TCATCAGATT CGACAAAAGT GGTAACCAAA
     7981 TCTACTCGTG GAGAGAAGGC AAACGTGAAA GTACAATATT TCTCCAAGAT AAGTTCCCAG
     8041 ACATTAGAGA TGATATCCAC TCAGAATTTC ACGGGACGAT TGCTCGGGGT GAACTCATCT
     8101 ATGTTCCTGG ACGCAGAATT ACGCGTGGGC AAGTATTTAA AGACTACGGA TTTGAGCATC
     8161 CACATCTATT GGCCAAATTC TCACTCATAT CAAATCCACT GCGTTCTCGT TCAGAACAAC
     8221 AAATTCAGAA AGGGCAATCA GCCATCGTTA TTTATGATCT TGCAAAGGTT AATGGCAGAT
     8281 CGGCCAAATC TCTTACCTAC CGTGAGAAGC ATAAAATCAT GGCAAAGATC GCTGACAACC
     8341 ATACTTACGT GTATGTTCCC GAGCAGTTTG ACTCGGTTAG AAATGGATGG AAGGCTGTGG
     8401 TCGAAAAACG TAGGGGTGAA GGTCTAGTAA TAAAACTTCT TGATGAAGTA ACTCCTGATC
     8461 CACAGTTTAA TCCTGAAGCA CAAGCATGGT GGAAAATCAA GAAGACTGAC TTCTATGATT
     8521 GTAAAATCGT GGGATGGGAA CCACTAGAAA CCAAGTCTAG TAAAATCGAT AAGACCAGGA
     8581 TTGGTGCATT ACACTGTAAG ATAGATGGTC TTGGTAACAC AGATGTTGGA TCTGGATTCA
     8641 CCGACTATGA GCGTAAGTGG TTTGCTAAAA ACATTGATGA AGTCATTAAT AATGATTCAA
     8701 TTATCAAGAT TAAAGGACAC CACATAACGG ATAGTGGTAG CATCCACGGA CCAGTGTTCG
     8761 ATTCAGTACA TTTTGAAAAA TCCGAAGGTC CAATACTTGA ACTATTAGGA GAACAATGAT
     8821 GATTAGAATC ATTCTGTTAC TATGCATCTT AGTCTGTGCA GCTGATCATG AGCTAATCAA
     8881 GTCTTACAAA CTTGAAGAAC AAGTGACAAA CTGCGATAAT ACCCAAAATC TTTGGATATT
     8941 TGAGATAGAA GGTTGTGAGT ACATTGGTCC AGCTAGTTTC TCAGAAATAC AATTCCTTGT
     9001 TCACAAGGGT AACTGCAAAT ACTGTCAAAT ACGACTAGTT CATACACTTG ATAGTCTTTT
     9061 AAATTCGCGA ACAATACCAA CTCAACAACC CATATATAAT AGGTATGGAC ATTAGGAGGA
     9121 CAATATGTTA AAGCAAATCG AGTACATTGG TAAGATCGAC AAGACTAACA TCAAAGGTAA
     9181 GTTCACTGCT GATGAGAAGT TCTGTTCTGA CGTGAACAAG ACAGCCTTTG AATTTGTCGA
     9241 GAAGAATTAT GGTAAGAAAC CAAATGAGAT ATCATCTTCT ATTATAGCCG AAAAATAAGT
     9301 TTTGGATTGA GTGGTTGGCT TAGAAGCAGC CATCCTTAAT GAGTGGGACG AAGCACCGAA
     9361 ATCCTTGTCG TAGTAAATTC TACGAACGTC TTATTGAGTT GGTCGATAGC TTTGAAAATA
     9421 AGCGTGATTA GGTTCGACTG CGGATAGTAG GTGAAGCTCC TTTCCCTTTA GCGTAACAGC
     9481 ACGCTCTATT TATGATTTTA ATTCATGAAA GGTTATATGA TTACAAAGCT AACGCCAATG
     9541 CAAGAATCCA AAATACCTTT TTATATAGAT AAGTGGACTA AAATAGGATT AGAATATAAT
     9601 CCTATTGAAT TAGATAAGGC TAAAGAAGTT TTACTTCCTT ATTTAAAAAT GTATTTAAAT
     9661 ATTGAACCAA AACTATTCAT AATTTTAGAT TCCCCTTTTG CCTGTAATAT AGGAATTAAT
     9721 ATAGTAAAAG CAGTCTTTAA GAATTTGAAA ATCGACAGTC AGCTTTACAG TCAGCTTGAC
     9781 AGTCAGCTTG ACAGTCAGCT TTACAGTCAG CTTTACAGTC AGCTTTACAG TCAGCTTTAC
     9841 AGTCAGCTTT ACAGTCAGCT TGACAGTCAG CTTTACAGTC AGCTTTACAG TCAGCTTTAC
     9901 AGTCAGCTTG ACAGTCAGCT TGACAGTCAG CTTCGCAGTC AGCTTCGCAG TCAGCTTTAC
     9961 AGTCAGCTTT ACAGTCAGCT TCGCAGTCAG CTTTACAGTC AGCTTTACAG TCAGCTTGAC
    10021 AGTCAGCTTG ACAGTCAGCT TTACAGTCAG CTTGACAGTC AGCTTCGCAG TCTTAAGTTA
    10081 GAATATTATT TATTAGGATA TTTTGGTACG AATGGTAATA TTTTTAGTGG ATATTGCTCT
    10141 TTTTATGACT ATTTGATAAG TGAAGTCCAG AAAATAGATA ATATGCAAGG ATGGGAAATA
    10201 TTCAAAAAGG TACATGAATA TGTTCATTAT ATGTTTATAT TTAAGGATAT TGTATTTCTT
    10261 TCCCAGAAGC CTAAGACTTT GAAGTTTAAA GGAAATGTTC TTCATTGTGA AAATGGTCCT
    10321 TCTGTAGAAT ACAGTGATGG GTATTCTATA TATAATCTTA ATGGAGTTAG TGTTCCTAAA
    10381 GACTTGGTTA TGACTGCTTG GGACAAATTA GACTCAAATA TTATCCTTAA GGAAACCAAT
    10441 GTAGAAATAA GAAGGGAAAT AGTAAGGAAA ATAGGTATAG AAAAAGTCTG TAAGGATTTA
    10501 GGAGCAACTA TTTTAGATAA AATTGGTAAT TATGAACTTT TGAATCTTAA TCTTGGTGAT
    10561 AGAAGCAGAC CTTATTTAAA AATGTTGAAT CCTAGCATTG GAATATATCA TATTGAAGGC
    10621 GTTCCACCAG ACTGCGATAC TGTGGAGAAG GCATTGAATA GCAGAAAACC CCAAGCTATG
    10681 AAAAGTATAC CGGTATCAAA AGATGGAGAA GACTGGTATC AACAAGGAGA CGTTTGTGTT
    10741 TGGAACAAAG ATGCAAAGTC TTTGAAAAAA TATCCAAAAG TATTAACTTA ATAAGGAGGT
    10801 TTTTGTGAAG AAGTTAGACA GACCAGTTCT TGCAGAAGGA GAAGTTACAG GTCATGCACA
    10861 CGTTATTGAT GCAGAGGTAG AAGTCTTTGA AGACAAAGAT CAAAGATTTT TCAATCTCAA
    10921 GGAATCTGCC ACAATTGTAC ACGAAGAACA TAAACCCATA ACCATCCCAG AAGGAAACTA
    10981 CGCTTCTGGT AAGGTCATGG AGTACGATCA TTTTGCGGAG GAAGCAAAAC AGGTTACAGA
    11041 TTAAATGTTG AGTCGTGAAT TCGTATAAAT GCTACGTCAA TAATGTTGTT CGGTATTACA
    11101 CATAATAACG ATGTAGTTGT TCTGTATGTG GTTCATTACG AATTCATTAA AACTACCACA
    11161 CGCCTTGTTC AGGGTCGTTC CTGATAGTAG CGTTGTGACG GTGGCACGTC ACGATTACGC
    11221 GACGTGCGTG CTTTGAGACG TTGTAAGAAG TTTAAACTCG CTGAAAGGGA AAATGAAAAT
    11281 AAAAGACAAA AAACTTGAAC TCACCATGCA AGAATTTTAT ACAGAAATGT ATAATCGTCT
    11341 TGCTAAAAAA GAAAAGGAAG GAAAAAGAGG ATGGGCCGGA AAAATACCCC CCCTATCCGA
    11401 CTTGATTACG GAAATGGCAG TGGATGTGCA AAAGTATAGG AATGGGGCAC ATTCACACCA
    11461 GAAATTGAGT TTAGATATAG CGAATCGTGC AATGATGGTC TGGTATCGTG CAAAAAAATT
    11521 GGAGTTAAGA CGAAAAAAGG CGGGCGTAGT TTAAACATTT TACAACAAGC CAAAGGGCGG
    11581 CTCACCTGTT CCCAGGTTCA TTCAAACTGT GGTGCATACA AATAGCAAAG GAGAAATCAT
    11641 GAGAAATGTT AAATGCAACA AATGCGATCA TATTGGCCCC GAAGATTCTT TAGATCGCTC
    11701 CAATGTTTAC TGCCGTCATA AATACTGTTA ACGTTCACCT TCCACAGGAT TTTATTGATG
    11761 TTATACAAAT GCATTAAGAC AGTTGATATT GGAGAAACGG CATATATAAA AGGAAGATTC
    11821 TATTCGTTTG AACCTTGTAG TGAGTATTGC GATTTTAAAG GATTCGATGA ACGAAAGGAA
    11881 ATGCGTTATT AGGGTAAAAA TACTTTTAAT ATATTCTTTT TGAAAGTATA CGATGAAAAT
    11941 ATTCCAAAGG GAATAAACTT TGGTGAGTTT TTATAATCTT TAACAAGTGA GAATCTATGT
    12001 CTACAGCAAC GGAAAAGAAA TTTGCAAGAA ACGTTCTCAG TCTTATGAAC GTAGCTATTT
    12061 CAAAAGCCAT GGAAAGCATT GATGCACATG AAGGACGCTA CATGAAACGA GAACTGAATT
    12121 TTCATGAAAC GTTATCTGGA TCCAAACAGA AAGGTATTCG TAAGTATGTA CATACATCTG
    12181 AATACTGGGC AAAGAAACAC GATTTCAAAG CTATAAAACC CATTGTAAAT CGTTGTCCTG
    12241 AATGTGGTAC TACAAAACCA TTCATTCATA CACGTAAGGT TAAAACACCT GAATGGCATT
    12301 GTTGCAAATG TCAGCATGAA TGGGATAAGA AAACGGCGAT GATTACACCT CTTAAAAACC
    12361 TCAAAACCTG GCATTCTAAA AAGAAACAGT ATAAACACGC ATAAACGTTA CTTCACTTTC
    12421 TTGTCCAGCC AAGGCTACCT ATATCTTTAT GATTAGCTTT TTTTATGTGA AGGAGGACAT
    12481 ATGAAATACT TACTCCTAGT AGTTTTCTTG ATCATAACTG GATGTTTCGA CATAACAGAT
    12541 CCTTCTGGCA TGAATGTAAC ATTTCCTGTA ACTTATATTG AGTGGGAAGT GTTACACCCA
    12601 CAAGATACGA CCTGGTGGAC TTTCAGGGCC AACGGTGAAT GTTATGCCGC GTGGAAACGC
    12661 AAGATCACAG AAGTCAGTGG TGCCCCGCCA TGGGTACCTC ATTGTATGTC TCATATCGAT
    12721 GCCAGCTGCA ACTGCTGTGT AGGCGATGCT TGGCGTACCG ATGGCAACGG AAATGTCATT
    12781 GGAACCGATG GTCGTACCTA TGAAGAGTAT TTAGATTTCT GGGCCGCACA AATCGCGGGA
    12841 TGGTTACCTA TTGAATATTA CGCAGGTACA TGGGATGATA ATGATGGTAT AAGACTGACT
    12901 ATTGCCGTTA ACCGTGTTAT TCCTGGTTCA TATGGCGGAA TAGCTTGTGA TATGCAGAAC
    12961 CCAACATATA TTACATCACA GTACGAGCCA CAATATATCA TGTATGATTT CTGGAGAACA
    13021 GACTCACTTT ATGGCTATCA GTCAGATGAA GACGGTAATC GCATAGAATT ACAGCACAGT
    13081 GAGCCAAACG TTAAGTTCTC TCAATGGCAT GGAAAACATC TATTTAATAC GTCCAATCCC
    13141 ATATTTGACC AATTATGAAT ATTAGAGATA AAATACGTTT CAAAGGTTGT TGGGCTTATC
    13201 CAGAATGTAG CTCTTGCCCA AAAGAAGAAT GTAAAAGATC AGGAAACTAT GATCTTTCCG
    13261 GCTGGAGATA CGACACAATA AAGGGTATAA CACAAAACCA AGTAACGACA ACACAAGTAT
    13321 TTCTTCACCC TAAACAAATT GACCTATATA CATATGATCC ACCACATGGA ATTATACCAA
    13381 TACTATGAGA GAAGGAGATT TTGTATCCAT TACTGGATGT GGAGATGTGA ATAGGTGCAT
    13441 AGTATGTGAA GCTACAAGGA ATTATACCAG AATCTGGAGT CGTACAATCT TTAGTTAACA
    13501 AAGGACACGA AACAGGTGCT TCATTTATAG TATTTGTTAT GACAACTCCT GTTCTAGATA
    13561 GCGACGATAA CTTTATTGTC ATAGCAATAT ATGATAAGGA TGGTAATCGA GACGTCAGAC
    13621 TGTCTCCTTA TAAAATTAAT AATGGAAAAA TAGAATTTCT CAACAAGTCC GAAAAGAGAT
    13681 TTGATGTTTT TCTAGACTAA TAATGAATGA ATTACTTTTC AAGGAGAATG AATCTCACAA
    13741 CAATCGTTTC TACAACTGTA CTAGTTCTAA TTGGACTAGT AATAGCAGCT ATTATTAGCT
    13801 GCCTAATTGC AGTTCTTGTC ATGTTATGTT GGAATTTTGT TATTCCAACT GTCTTTGGCT
    13861 TTCCAAAGAT AACATGGAGA ATGGCTTGGT GTTTAACATT TCTATGTCAG TTACTTTTAC
    13921 GAAGTCAGAT AAACGTTAAA TCGTAATATG AGTGTATATG AAATTGGTGA ATCAGTTAAA
    13981 TTTGCTTCAT GTACTAACTA TGATAACTTG TGTGAAGAAT GTGAGGAATG CATAGCTGAT
    14041 GCGTACAAGT TAGTGGATCC ACTTATAAGA GATGGTTGTA TTATCCAGAA AAAACAGATT
    14101 ATTAAGATCA AAAGACCGTC AGAATTGTGG GAACATAAGA ACCCAGAACC TCTAATTCCA
    14161 CTTGATTTCT AACATTCGTT TGGAGTACAA TATGCTTAAC GGTACAAACA ATGAGATCCA
    14221 TTGATCTATG AATACTAATG AATTCATGGA GCATCTTAAG CGTAATTCCA TTGTTGAAAT
    14281 AATTAATGGA CGTGACGCAC ACGGACAGTT TATAAAACAT GTCTACTATA AATTAGCAAA
    14341 TAGTGAGACT TTTCCAGTAT GTATATCTGG TACGAATATA CCCTATGATG ATCCATTTAA
    14401 GATCAATTTT ACTGGAAAAT TCTATGATAT GCCAGCTGAA GACGAGATTG AAGGAAAAGT
    14461 GTATCACATT CATACAAAGA TATCTCATAA ACATAGTGTT CCAAAAAACA TTAATATTTT
    14521 AGATATGATA TAATATGGTA TTGATAGTGT AGTTAGAAGC ATTCATCCCT TCTGTAGCAT
    14581 ATATAGTAAT GCATAGGTTT GTGGGACCTA ATAACAGGAT GCAAGTTCCT GCAGTCGGAT
    14641 TAAATTAGAG TTCTTTGACA TAATAGTTTG AATATAAACT ATAATATCTG AGCATCGGAT
    14701 AGTCTGGTTA AGGTCACCTG GTTTGGGACC AGGAGTCGAA AGACATCGCA AGTTCGAATC
    14761 TTGCCGCACA GAAATTTTTA TTGATAGGAG TCACATGACA TTACGTATTC ATTTTGCGAG
    14821 ATTATGTCGC AAATTTTTAA CTCCAATCCG ACAGATAATG ATTTTAAGAC GTATTAAGTC
    14881 TAGAGTTAAA GATATAAGTG TTATTAAAGA CAACACTTTC TCTCTTACAT TTACACATAC
    14941 AAAAAAGAGA AACAAACCGG AAAGTTTGGC ATTGTTGTAG CTCTTACACA AAGAGGATTT
    15001 CAAACAGGTT GTGTTTTACG TTGTGTATAT ACAGGTATAG GACGTAATCT AATATGTGAA
    15061 GCATATGATG AACATAAGAA TATTACAACA CACGGAGTTC TTATAGAACA ACAACGTCCA
    15121 TCTAATTTAA ACGGACAATA TACTCCACCA AATAAAAATC GAAATTCAGA CCCCACTGAT
    15181 ATACAAGACA TCTTAAACAA AATGAATAGT ATTACTGCAG ATATGTGTTC AGGTTATTAT
    15241 TCACCATCAA ATTATACATC AACGACAATA ACACAACCTC AAAGAGTTGT AAGAAAAAAG
    15301 AGAGTTACAA GGAGTAAATA ATGGACTGTA TAAGAGTTCG AATTTCTGGC AATTCTCCAG
    15361 ATAGGTTATT GGTAACTATG AACGACTATA AAGAAGGATA TGCTTCAAAA ATCATATATA
    15421 AGGATGAAGC CATCAGAATC CGAGACCAAT TCACTAAAAT AATTGAAAAA ATAAAGGATT
    15481 AATTATGACT CGTCAGCTAG CATCAATACA AAAAATCAGT TCACTTGAAG TTATTCCTGG
    15541 TGCAGATAAA ATAGTCTTAG CTAGTATGCA TGGTAATGGA TGGAAATGTA TAACAGCTAT
    15601 AGATAACGGT ATTAAAACCG GGGATCTTGT GATCTATTTT GAGATCGATT CAAGATTACC
    15661 TATAATTCCA GCCTTCTCCT TTATGGAAAA AAGGCATTAC AAGGTCAAAA CTTTGAAAAT
    15721 GCGTGGTGTG ACATCACAAG GTCTTATCAT GCCTTTAAAG GACTTTCCTG CAATCGTAGA
    15781 CCCTATTGAG GGAATGGATG TAACAGACAT CATAGGTGTA ACTAAGATCG ATACAGATGA
    15841 AGCTGGTGAA TGTTCACCTA CTGCTAAAAG ACAACATCCG ATTGATCATT TTCTTTGTAA
    15901 GTTCAAGTTA TATCGTAAGA TACGACCTCT TATCTTCAGA AAGAAGGATA AAGGTTGGCC
    15961 TTCTTGCATT CCTCATACAG ATGAAACAAG GGTACAAGCT ATCTTCCGTG ATCTTGAACC
    16021 TCATCTTAAC TCAGATAAAA AGTGGTATGT TACAACTAAA ATTGATGGTT GTCTTGATGA
    16081 AAATACAATA CTTCACACAG ATAAAGGACT AAAAACAATA AAAGAAATTT GCGACACTAA
    16141 ATATAAAGGT AAAGTATTTG GTGTAAATCC TACAACTAAT AAAATACAAT TAACTAGAAT
    16201 TAAAAATACT TTTATAAATG AAAATAAACA CGAATGGTAT GAAATCACCA CAAAAAATGG
    16261 TAAAATCATA AAAGTTACAG GTAATCATAA GATATATTTA CCAAATTCTT ACTGTTATCG
    16321 CAAAGTAGAA GATTTGAAAG AAGGAGATAT TTTACTAGAA AACTAGAATT CATTCAATCT
    16381 TTTTAGTATA ATATAGATAT ACTAAGGAGG TTGATGTGAT ACTTAAATGT CCGTTTTGTT
    16441 CTAGAGAACT AAAACCACGA GGAGAAACCT CTCATCTAAG AAGATGTAAA GAAAAAACAA
    16501 GTACAAATGT TACTGAACTA AAGTATTTAT GTATTAAACA TAATTATCCT ACTTTATGTA
    16561 ATAAAGAAAA ATTAGAAGAT TTATATATTA ATAATAAAAA ATCTTTACCA GACTTAAAAA
    16621 AAGAATACGA TATTAATTAT TCTTTTACAT TATTTTTGCT AAAATATTTT AATATTAAAA
    16681 AAAGAACTAT TAAAGAATCC ACAAATCTCA AAGAAACAAG AGACAAATAT AAAAATACAT
    16741 GTATAAAAAA ATATGGAGTT AAAAATACAT TTCAACTACC TACAACTAAA AATACATTAC
    16801 ATAAAAAGTA TGGTAATGAT ATAGATAATA TATTTCAAGT AAAAGAAATT ATTGAAAAAA
    16861 TAAAAACAAG TTTAGATAGT AACCTACTAA CAAAATATGG AGTGACACGA ACAGAATACT
    16921 TTTCAAAGGT AATGAAAGAT AAATGGAAGA ACATTACAGA CGAAGAAAAA AATGAATGGC
    16981 TAAATAAATC ATTACTAAAC GATAAATGTA TTGAAGCAAA TTGTAAAAGT GGAGGAATTT
    17041 ATAACTCTTC ATTAGAATAT TCTATTAGAG AGATTTTACT AAAACTTAAT ATTCCATTCA
    17101 GTATAAATTT TGTTATTAAA ATTTCAAATA AAAAACGAAG AATCTATGAT ATATTAATCG
    17161 ATAATAAAAT TATTATTGAA GTAAATGGAG ATTATTGGCA CGCTAATCCA AACATATATA
    17221 AGGCTGATGA TCTTATCAAA TTCAATTATG GAATTGAATC AGCAAGAGAA ATTTGGGACT
    17281 ACGACAAAGA AAAAAAGAAA TTAGCAGAAT CTAAAGGATT TAAAGTTGTG TATATTTGGG
    17341 AAGATGAAAT TAAAAATTGT TTTAAAGATA AAAAAAAATT AGAACAACTA ATCTTAAAAA
    17401 AAATGGAGAA CTAATATGAA AACGGATGAA ATTGTATTCA TCAAGAAAAT AGAAAACAAT
    17461 TCTAAAAAAT ATGATATAGA AACATCATTT CATAATTATT TTGCTAACGG TATTTTAGTT
    17521 CATAATTGTT CTGCGACTTA CTATTATAAG AAAGGTATCT TCCGCGATTT CTTTGGAATA
    17581 TACTCCCGCG AATTAAAAAA GAAAGAGGAT GATAACTCAA ACTGGAGTAA AATCGCGATA
    17641 AAATATAATC TCAAAAAACA ACTCAAAAGT TATGGTGAAA CACTTTGGAT CCAAGGTGAA
    17701 ATAGCAGGTC CAGGTATACA GAAGAACAGA TGCAAGCTCA AAGAACTTGA ACTGTTTGTT
    17761 TTTAACGTAT ATAACGTCAA ACAACACAGA TATTTAGATC CTGTTGAGAT GGGTCTTGTT
    17821 TGCACCTTCC TAGGACTGAA AACTGTTCCA GTTGTGAATC ATGTTATATC TTTAAAAGAC
    17881 ACCACGATTG ATAAACTCGT GGAGATGTCG AAAGGCTCCT ACGAATCAGG TCCTGATGAT
    17941 CTTAGAGAGG GTATAGTAAT CCGAGAGCTA AACGATTTTA GTTTAAACCG GATTAGTTTT
    18001 AAAGTAATAT CGCCTGATTA CTTATTAAAA TATAACATCT AATATAGGAT TTGTATGAAA
    18061 CAAGTAACGG TCATGATTGG AGTAGTCATT TTATTTGCTA TAGCGTTCAT GAGCTTTATA
    18121 AGTATTACAT CTAATACTCC AAGAAGAATA ACATCAGCTA GAACTATATC ACAACCTATA
    18181 GTTCTAGCAA AAACTCCTGA AACAACTACC AATATGCAAT AAACTGAACA AGTTACAAAA
    18241 CCACAAGTAA AACGAGTTAT GATCGCACGC GAAGACATAG ATTGGTTCTG GGGTGAGTGG
    18301 GATAAACATC AATCTGGTGG TCGTCAAACA ATCTACCGTT TTTGGGATTC TATGGAAACA
    18361 AGATACCCTG AAACAATTAA AGGATGTTGG ACTGCCATGA CAGAAAATCT TTATAGTCCA
    18421 TATCTACAGG AATATGAATG CGAATAAGAC CTGACTCGGC TGTCACCCCC TTCTGCACCC
    18481 TAAATGGCTG GGTGAGACAC AGAAGTCTAA CTTGGCTAAC CGAACAGGCA AAAAGGCGGA
    18541 GCACGAACGG ACATCCGACG GTATCCTTCC TCTCCGCTAG GACCGTCAAC GTCGCCCTGT
    18601 GTTATTGAGT TTTTGTCAAA CTCAGAGGTT TGGAGACTTA TACCGTAAAG TCTCCTCCGA
    18661 TTTAACGTTT ATATTTTTAT AAGGAGACAG TATGAGTGTT TTTGCAATTG AACTTGGTTC
    18721 TAAGGTAAAG AGCAGTATTT CTGGTTTCGA AGGAACTGTT ACCTGCCGTT CAGAACATCT
    18781 TAATGGTTGT AATCGTTATT GGATTACACC CCATGATAGA CAAGGAAGGT AAGCTTCCTG
    18841 AGGGTTATTG GCTAGACGAA AATGAAATTA AAGTTATTGG TAAACCAAAA ACCAAACGAG
    18901 CAAACCAAGA CAGAGGTGGA TTTCCATCAA GGATTAAATA ATTTAAATAA AATTTTAATT
    18961 AGTTGTTTAA TCTGATTCTA TGGCGTGAAT CTGCAGAGGT TCGTAAGCGG AATCATATAA
    19021 AGCTACCTGA TTAGATATTA ATATGCCCTT CGGGGTTAGT GTATTGTCCT ATCAGTGTCT
    19081 CATGGGAAAC CCAAAGTAAT AGGATATTAT GATTGAGTTC ATAATAACTG GGGACAGGCT
    19141 GTCACGGCCA CAATATTTTA AATTCGGCGG AAATAACCGC CAATAGAATC CGACTCTTAC
    19201 CTGGTATTGT GGAGGATTAG CTAGACATAG AGACCTAGGG AACGGTCTAG CATGGCAACG
    19261 CCAAAGAGAC AAATCCAGGA AGGTGTTTCG TGTATAATCT ACGTGACTTC AGCCAGTAGA
    19321 ACTCGTAGAA CGTCTTTAAA TTAAAACGGA AGTAACTGGC ACAATTTTGT GTCATTTTAA
    19381 AGTGTCTGAT GTTTAATTTT ATTCCCGTAG CTCAATTGGA TTAGAGCTTT TGCCTACGAA
    19441 GCAAAATGTT GGGAGTTCAA ATCTCTCCGG GAATGTAGAT TTTGTCCCCT TAGCTCAGCT
    19501 AGATAGAGCA AAACACTTCT AATGTTTAGG TCGGGAGTGC AAACCTCTCA GGGGATGTTG
    19561 AATTTTTAGT CTCATATTTA AACTTAAAAG GAGGACCTAA TGGGTCAGTT ACACGAACTT
    19621 ATCGCCGTTG AAGGCGATGC AAAGAACACA GCAGTGAAGA TTCTCGCCGA AACACAACAC
    19681 ACATTCGCAA CAAAGAAGGA TCACTTTGTT GGATCCGCCA AGACATACAA TCCTTTCAAT
    19741 GACGCTGACA GGGACAGACC TGAAGCAGAA GTAAAACCGA TTGTTACAAC TGTCGGTGCT
    19801 AAACTCAAGT ATACGATGCC ATACATTGTC AAACATATGG ACATCATTCT GCAAAAGGAA
    19861 CGGACCAATG CTGTTGCCAA GGCCAATCTT TTGGTAGATG ATGGCTCTGG TAAAGACGTT
    19921 GAAATTGCAA AGGATCTTCC TGTTACAGCT CTCGTCCAGT ATGAAAAGAT CCTCACGTCA
    19981 TTGCGTGGAG TCTTGGAAAA CATCCCTACA TTAGATCCTC TCCACAAGTG GAAGAAAGAC
    20041 GAACAGGAAG GCATCTACAA GACAGAAGAA TTCAAACGTG TCAGAACAAG GAAGATGCAG
    20101 AAACCGATTA CTCTTGCTGA AGCAACTGAC AAACATCCAG CCCAAGCCCA ACTCATCACT
    20161 ACCGATGAAC CTGTAGGTGA GTTCAAGGAG GTTCTTACAG CTGGTTCTCT TTCTCCTTTG
    20221 GAGAAGTCAC AGATGTTGGC TCGATGTGAT ACTCTTATTG AAGGTGTCAA ACGTGCTAGG
    20281 TCCAGAGCCA ATAAGACCGA AACGGATACT TCCAAGATCG GCCAAACTCT GATCAATTTG
    20341 ATAATCAACT AAATTTGGAC GTTATTTTAT TCAGACTTAG GCTTATAGTC AGATTTAAGC
    20401 TTAAACACTT GAACGTCCCA GACTCAATCT GAACCGTATA CTTCTGACTG GTTAGTAAGG
    20461 AAAACTATGC CGCACGTCGG TTCGAATCCG ACCTTCCCAT CAGTGATCAT CTATTGGTGG
    20521 TTATCGATGG GAAGTTGACT AGTGGCAAGT CAGGTATTTT AAACTTTTCC GAACTGAATT
    20581 GGTTAGATAT ATATATATGA ATTACCGTAA GGTAATAAAC ATGATTGCCG TTAGCTTATT
    20641 TTAGGATAAA GATTTGCTGA CAATCAGCAG GGGTTCCTCC ACCAACATGG GGGGGCCCTT
    20701 GCCTTTATTT CGAGTATTAT GGGGTGAAAG TGGTAAAACA TAAATAACTC CACCATTTAT
    20761 AAATAGGATA TATCATGATA AATTTCGTTG TCTTTTGTAT TTTTGCTATC GCGATATTGT
    20821 ACGAGGCAAA AATACTTGCA AAGCCAGACA GATTAGCATG GATATATAGA ATATCCAAAC
    20881 GAAAGAGTTC TGGGGAAGAT GTGTTATCAT CAATTCAAGT AGGTATATTC AATTTGTTTT
    20941 ATATGTTTGC AACTTTATAT GGATTATATC ATTACCCCTT TCCCATTAAA AATACCAATG
    21001 ATTATTTTAT TAACATTTTC TATATTAGCC GCAATAATTC ATAAAAAAGA AAGACTCACT
    21061 TATATTATGG TTGACGCTCT TTTTTCTTTC CTATCAAATA TAGCCATAGT TATTATGTTA
    21121 AGTTTAAAAA TAATGGGCTT GTAACTCAGT TGGATTAGAG TACATTCTTT TTAAGAATGG
    21181 AGTCGAAAGT TCGAATCTTT CCAGGCCCAT AAATTAAGGA GTTCTTATGC CAAGTATAGA
    21241 TTCCAAAAGA TCAATCAATG AGTATCTCCA AGCCTTAACT CAATCGAGAA AGACTTGGGA
    21301 TCTCGTACGA ATCAACAAAA AATCTTCTCA TCTTGGCACT ATCAGAACCT TTTGTTTAAA
    21361 AGATCATCCG AATAAAGCAC TTGTCTTTTT CACTGTGAAT GACAAATTCA CATCAGCTTC
    21421 AATTATATCA GAAGAAGAAC AAATTCGATT TGGCTTAAAA AAACATTTAA ACCAAAGAGG
    21481 ATTAAGTCTG ATGAGATACA GTTAACGGCG GGTCTATAAA ATATTCTTAC CTAAAGGTTG
    21541 GATACATAAA CCAAGTATCC TTCGGACCTT TAGTTCAGTC GATTAAAACA TTAATATTTA
    21601 ACATAGGAGA CAATATGGGC GGAGGAAAAG ACGCAAAGTA TTCAAGCTTC GAAGAACAAG
    21661 AAGTAGCGGA AGAAGCAGCA AAAACAAACG ACTCAACTGT AGTTGAACCA GTTGCAAATC
    21721 CAACTGTAAC ACCAGAACAA ACCGATACAT GTGAATGTAA AGGTTGTCCC GATTGTGAAT
    21781 CAGAGAAAGG TAAGGTATAA CATGGGTGGC GGAAGTTATT CAAGTCTTTC ACGTACAGTG
    21841 AGAGCAACAT CTCTCGGTTA TGATACAAAA TCAGCCAGAG AGATCTTCAC AGCGGCAACA
    21901 ATCAACAGTG CAATGAATCC CTATGGGGTC CAGCTTCGCG AAGCAAGAGA TTCTATAGAA
    21961 CATCCAGAAA GTTTCGCGAT TATTCTAGCT TTAGATCTTA CAGGATCGAT GGGATCAGTT
    22021 CCTCACTATT TAGTAAGAGA AGGTCTTCCC AAGATCATGC AGACCATCAT TGATGGTGGT
    22081 ATTCTACATC CACAGTTGCT GTTTCTCGGC GTCGGCGACC ACGAATGCGA TCGTGCACCC
    22141 TTACAGGTTG GACAGTTCGA GTCCAGTGAT GCTCTTTTGG ATAAGTGGCT CACTGATGTC
    22201 TACCTTGAAG GTGGTGGTGG TGGAAATGCT GGTGAAAGTT ACCACCTTGC GTGGTATTTC
    22261 GCGTCGAAAC ATACAGCCAT TGACTGTTTT GAGAAACGAG CCAAGAAGGG TATTCTCTTC
    22321 ACGATAGGTG ATGAACCTGT TCTTTCTAAC CTTTCAAAAG ATGTTATCAA GAAAATCATG
    22381 GGTGACGGCC AATATGAAGA TTATACGGCT GCACAACTTC TTGCAACTGC CCGTGAAAAG
    22441 TATAACGTCT ATCACATCCA TAACGAAGAT TCACGTAGTG GACGTGGTGT TGCTGAAAGT
    22501 TGGAGAGTTC TTATGGGTAA CGATAATGTT CTTATTGCTC CAAGACATCA GAATATTGTT
    22561 GGTCTCATTT CGAGAACGAC AATAGCTGTA GCACAGGAAT CGGCTATGCC TATTAACATC
    22621 ACAGCAACGA TGTAATTGGT CATGAATAAA AAGTTTCTCA AAAGAATAAA AGACTTAAAC
    22681 AAAGATCATT CACCTGAAGG ATGGCCTGCT ATCCAGATGA AAGATATAAA TAGATTAGTA
    22741 AGAATTATTG AAGAACAACA GATTAATATC AAATACTTAG AAAGCTTAAG ATGAAAAACC
    22801 TAGCCGTAAT TGGGGCTGGA TTTGGTGACT GTGCGAAAGG TGTCGTAACA GACTACCTTT
    22861 GCTCTCAGTA TCCTGATGCT ATCGTTACAC GATTTAGTGG TGGTCATCAA GCGGGACATA
    22921 CTGTTGTACA TAATGGCATT CGCCATGTTT TCTCCAATTT CGGCTCAGGT AGCTTTCGAG
    22981 GTAATATTAC CTATTGGTCT CGACTATGCA CGGTTGATCC AGTAGGTATT ACGAACGAAT
    23041 TAAAAGTTCT ACGTAAGAAA GGTATTGAAC CTACTCTATA TCTTGATCCA AGATGTCCTA
    23101 TTACTACTCC GTATGATAAA TGGACTAATA CTCAAAACTC CTGGAACAGA AAAAATGGTA
    23161 CGTGTGGTGT AGGTTTTGGT AAAACCATTG AACGCGAAGA ACAACATTAT TCACTTCTTG
    23221 TAGGTGATCT TCTTTACCCA AAGATCTTCG AAACTAAGTT AGAGTTGATA AGAAAAAAAT
    23281 ACTTACAAGA ATTCGCTGAA TACGACAAAG ATTTCCTACC AACTTGTTAT CTCTTACTTG
    23341 AAGAAAAACA GATTCGCATC GAATTAATGA AATGGGATAG AGATATCAAT CGAGTTGAAT
    23401 CAGTTAATAT CTTTGAAGGA TCTCAGGGTT TAATGCTCGA TCAAGACATA GGATTCTTTC
    23461 CACATGTTAC TCGTGGTAAC TGTGGTATGA CAAATTTAAA AAAGCTGGAA GTGACCGATC
    23521 CAGAAATATA TCTTGTAACC CGTTGTTACC AAACACGCCA TGGTAATGGT CCTATGACTA
    23581 ATGAAGATCT TAAAGAACAT ATCATACACG ACCCAAATGA AACCAATGTA ACTCACAAAT
    23641 ACCAAGGTGA ATTTCGCGTG TCGATGTTAG ATGCAGATCT TCTTAGATAC GCAATACAGA
    23701 AAGATGATAT TAAAGATTTT ACTTTAGTTA TAACCTGTTT CGAACATGTC ACGAGTTATG
    23761 TATATACTTC AGCCGGAAAT AAATATGTTT ACCCAGATGC AGAAATATTT GCTAAATGCT
    23821 TAAGTAAGGA ACTTGGAGCA AAAAACTTTT TATGTTTCAA AAACCATAAA GTTATAGAGT
    23881 TTAAATGAAA TACCTTTTAA TTCTTATTAT TCTTTTAATA GGTTGTGTAA AAAACCTACA
    23941 AGAGAACAGA AACATTATCA GGAACAAAGG ATGCAGTGGG ACACTACATC TCATTTATGT
    24001 GTTATTATAC AGACTGAGAT GTATAAAGCA AGATTTCCTA TAGCCTTTGT ACGATGTCTA
    24061 GATGATAATG GTATATATAG AATCAGAAGT TTTCTTGGAC AAGAAGATGA TACAACATAT
    24121 GTTTCTGGTA ACAAGTTAAA TAAATACAAT CGACAAAATT AACCTCCGGG TGGTGGAACT
    24181 GGCATACACA ACGGACTGAT TCTCCACAAT TATACTTGAA TTGTGTCTTC CAACAAAGTA
    24241 TAATATCTAT GGAGGTATTA TATGAAGAAG GAAGATAAAC TCTGTATTGA TTGTGGAAAA
    24301 AAAGGTGTTC ATGAAAGAAA AAGATGTCTA GAACACTCTA GAACCTACAA TACAGAAAGA
    24361 GCAAGAATCA GATACCAGAA AGTAGGAAGA CATTACTTTG GTATATCAAA ATGTTCTATC
    24421 TGTAAGAAAG ACATGAAGAT TTGGAGAATT GGCCAAGTAT CTCATGCAAA ATGCAGACCA
    24481 AGTAAGATTC ATAAAAATGA TCCTATTAGG CAGCATGGAA GATACGAAGC AAGAAAGATT
    24541 ATAGATCAAC TTGGTATTAC AACTCCAAAA GGATTTGTAA CACATCATCT AGACTATAAT
    24601 CCAACAAACA ATGAACCAAA TAATCTAAGT CTAATGGATC GTAGATCACA TGGAGCTCTA
    24661 CATAGACATA TCGAACATCA TTGGTCGCTA TGGTTGAAAA ATCATAGTAG TAATTCCGAA
    24721 AATTGCTGGA ATATCCTAAG AGATCACTTA ACTACAGCAT GGTTTGAAAA AACGAGTGCG
    24781 AAGGTTATAA AAATAAGTGA TATTGGACAA TCAGCAGCCG AGCCTCTTTC AAATGAGGAA
    24841 GGTTCAGAGA CTACGCCCGG AAAGCCTAAC TCGAAAGATA CGGCTAAGAT ATAGTCCAAA
    24901 CTCAAACTCG TAAGAGGCTT ACGAAAGTAA GATGAGTAAG TAAAATCCGT TGCCCTTAAG
    24961 GGCTTGTGAG TTCAAATCTC ACCCCGGAGA CTGTTTAAAT TATATGAAAC CACATCTAAA
    25021 AATATTAAAG TTTTTATTTC CTAAAGCTTG GAAAGAAGCC ACCTATAAAG AAATACGGGA
    25081 CACTAAACGT TTCGTACTTC GATTAAAAGA ATTAGGTGCT CCATCATCCT TCATGGATAG
    25141 ATGGGAAAAA CATATCAAAA CACTTGAGAA TGAAGTAAAG GAGTTACGAT GAAAACATTT
    25201 TGTCAAATCT GGGATTTTCT CATGGGTTAT ACTTTTGCGT GGTTACTATT ATGTACAGGT
    25261 GTTATACTTA CAGTATTTAC ATCTGTATCA ATCGCGAAAG TTTTTTTTGT CATTGGTACT
    25321 GCAATGTTAA TAGCAAACTG TATTGGTACT CTCCAAAGAT TGGAGATGCT TATACAAGTT
    25381 CTCAAAACAT ATAAAATAGA GGTAATTGAT GATAAAATAC AAAGTGAGGA TAAAGATAAG
    25441 ACCAGCAGCA GTACTGGAGA ATCCGCGTAA CGCTGAGGTT TACGTAGTAA CTAGCCTTAT
    25501 GTTCAAACGT CCACTCTCAG AGAAACAAAT GAAAGAGTGG AAAGGGAAAA TCTTGGGTAT
    25561 GAATACCAAT GATTACGCTA GTGTTCATAT GACTAGAATA AGGAATAAAA ATGAAAAGTA
    25621 AAATCTTTCC AACACTTTAT GGTACAGGTT CAACAGGTCG CACTAAACTT ATTAATATAC
    25681 GCGTAGATGA ACGTGCTAAA GATGTTCTTA TTACCATGGA ACACGGTCTT GAAGGTAAGA
    25741 AACAAGCAGT TAATCACAGA GAGATTACTG TTGGTTTGAA TATCGGCAAG AAAAATGAAA
    25801 CAACTCCATT TGATCAAGCC GTATCTGATG CTCAATCTAA GTGGAATAAG AAGAAGGATG
    25861 AAGGATATAC CGAGACTAAG AAGGCTCAGA AGACACAGAA GTTACTGCTT CCTATGCTTG
    25921 CTCTTAAGTA TATTGAACGT AAACATGATA TTAAGTTTCC TTGCTACGTG CAGCCAAAGT
    25981 TTAACGGAGT GCGTTGCATC TATACAGATC ACACCTTTAA TTCTCGTGGC GGTAAACCTT
    26041 TTACTACTCT TGATCAATTT GATGAAGAAT GTTCAATCTT TGAAGCTGAA GTACAATCAC
    26101 CTTTAGACGG CGAAGTATAT TGTCATAATG AAATATCTTT TCAGGATATA GTTGCAGCTG
    26161 TTAAGAAAAC AAGAGAACCT TTCAGACTTA AATATTATAT TTATGATTTG GCAAATGAAG
    26221 GTCTTCCTTT TGAAACTAGA ACAAGACTTA TAAAAGAATT TTTCGATAAA ATGGAAAATC
    26281 CTCAGTATTT AGTTCGTGTT CCAACATATG AAGTCAAGAA TGAAGCTGAG ATCATTAAGT
    26341 ATCATGAACA ATTTGTTCAA GATGGATACG AAGGAATAAT GATAAGAAAT AAAGAAGGTG
    26401 AATACGAATT CAAACACCGT TCAAAAAATC TCCAAAAGTG GAAGAATTTT GATGACGATG
    26461 AATTTGAAAT TATAGGTGGC AAAGAAGCAA CCGGAAATGA TAAAGGTACA ATCGTATTCC
    26521 AACTTATTAC CAAAGAAGGC AAAGAATTTG AAGCAAGGCC AAAAGGATCC CGTCAACAGC
    26581 GAAAAGAATG GTTTCAAAAT TTACAAGAAT TAGTGGGAAA AAAAGCCATA ATTAGATTTC
    26641 AACAAAAAAC TAATGAAGGT ATACCAAGAT TTCCAGTTTT AATAGAAATT AGAGATTACG
    26701 AATAAACTTC TCGTAGATTA TAAATCTACG AGAAGTTTTA TTTCAATAAT AGTATAATAT
    26761 AGGAGAAAGG AAATCCTATA TTATGATTAA ATTAGACCTA AAAGGACAAA AATTTGGTAA
    26821 ATTAACTGTT ATTCGAGAAA ACGGGAAAAT ATCAAATAAG ATATCGTGGC TATGCAAATG
    26881 CGAATGCGGT AATTCAAAAA CAATCATTGG AGCATATCTT CAAACAGGAA GCTGTCAAAA
    26941 TTGCGGGTGT GAGAAAAAAA ATATACATAT ACTGAATTAA CAACAACATG TAAAATGTGT
    27001 GGTATATCAT TTTCTCATAA AAGAGGTCCT ATTCTAAAAA CATGTAGTGA TAAATGTCAT
    27061 AGAAAATACA ATAGAATATA TAGACAAGCA CATGATAAAA AAAGTTTCGA ACACGTTCTA
    27121 AAATTTCTTG CAAGAAAAAT TAGATCAAGA TCTAAATATA GACGCAATGA AATATGTGAT
    27181 GTAAAATATG AATTTTTATC AAAATTATTT AAAGAACAAA AAGGAAAGTG TATAATTACA
    27241 AAAATTCCAT TTCAAATAAG TCCAAACGCA AAAGAAATGA GTCCGTGGGC TATATCTATT
    27301 GATCGAAAAG ATAATTCTAA AGGGTATCAG AAAGATAATA TACAACTTGT ATGCATGATG
    27361 TATAATTTTT GTAAACATAC ATGGACGCAT GAAGACGTAA TAAAATTTAG CAAAACTATC
    27421 TTAAATAATA TTCGTGGAGA TAATCAATAA TGGAAGTACT AATAACTAAA GGTACAAACG
    27481 TGTAGGTGAA ACTTATAGTG TCCATTATAT TAAGGAGATA GAAACAAAAT TACCTGTAAT
    27541 CTCATATGCT CCAACAACAC ATATTCATAT AGTTAAAAGT AAATTTTATA TAATTATGAT
    27601 TGATAATAAA GAAACTGCTT TAGACCTAGA TGATTGTGAG ATAGTTCAAC CTATAAATAT
    27661 TCTTAACTTA GTCTGAGGAT CTATGTCAAC AATAACATCT AAACGTCAAC TCATTGACCT
    27721 TATAGAGAAG AACATTATTG AATATAGATC TAAAGGTCCG TGGGTAAGTA TTAAACGTAA
    27781 TAAGCATCTT ATTGGTTATA AAGATGGAGA AGATGCCTAT ACACCTATCA CTATTGTAGA
    27841 TATGGTATTG GTCGATCTTG TTAACTATAT AGCCACTTAC CAAGGTCTTG ATGAAGCTTT
    27901 CACTCGTCAA AATTTAATTG ATGGTCAGAT AACACAACGT AATATACAAA CTAAACCAGA
    27961 TAATATAATA GATTTAAACT TATAACGGGC GGGTGGCTGA GTTGGTCGAA AGCAACGGAC
    28021 TGTAAATCCG TCGGCCCTTG TGGTCCTCGA AGGTTCGAGT CCTTCCCTGC CCAAAATTTT
    28081 ATTATGATTA CAGATGACAA TAACATGAAT GCCAACAGAC AGATTGGCGA ATGTTTGGAC
    28141 AAGGGATATA CTCTTGTTAA AATTACTGTA ACAAAATATT ACGCACTTAC AAATGAACCA
    28201 GATGATCCTC CTTGGTCACA GGGAGATATT TTCGCTTATT TATATAGAAA ATACGACGAA
    28261 AAACGAGACC TTCTATATCA ACATTATAAT TTTAACACGG CAGAAATAGA AGAAAGTATT
    28321 GAAGATCCAG TTAAACCATT TGGAGATATA TGTCCTTCAC CTACGAATTC GAAAGAGCTT
    28381 CCAACTCAGT CGATATAATT ATTATCAACC ACAAGTTGGA AGTTCTATTA ATAAAACGTG
    28441 GACATGAACC TGGTAAAGAT TTATGGGCTC TTCCAGGTGG GCATATAAAC CCTCGAGAAG
    28501 AACCAATTGA AGCTGCAAGA AGAGAACTTG AAGAGGAGAC TGATCTTATT GGAGTTCCAC
    28561 TTACATTATT CGATGTAAGA AATGGTGAGG ATTCAAGAGG TTGGTATGTT AAGACTATAT
    28621 ATCATAGTAA CTTACGTCCA CTTCGAGGTC TCTATGCAGG TATAAAAGCA GGAGATGATG
    28681 CTGTTGATTT TAAATGGGAA GATTTAAAAA AATGCGGATA CCCCCAATCA AGAAAGTTCT
    28741 TGTATGTTGA TCATCAGAGG ATATTAGCCG ATTTCTACAT GTGTAAATAT ATAAATTAGC
    28801 GGGTATGCTG GAATCGCAGA CAATCAAGCC TTAGAAGCTT GTGAGCGTAA GCTCGTACAG
    28861 GTTCAAGTCC TGTTACCCGC AAAATAAATT TAAAGAAATA CATAAATGAC AAAAAGACAA
    28921 CAAGAAAAAC AAGTCCTTGA TAGAATTAAA GAATACAAAG GATTCACTAT CTTCTGGGCT
    28981 ACAGAATATC AGCAACGAGC GTTTGCAGTA CAAAGACTAC AAGATAGAGG TAGGATAATA
    29041 AGACATCAGA AAGCTAAATG GGATCACTAT CCGTGGATGG TATTTACTAT AAGGAAATCA
    29101 AATGAACACT AAAAAACTAA ATCAAGGTGA ACGACATCTC TTTGAATATA AGTATCAAAT
    29161 GAGTGGCGGA TTCTTCACCA AGTTATTTGA TTGTATATTT CACGCTGATG TGGGAAATGA
    29221 AGCTAAGTTA TCTTTAGCTT TTCCAGAAGA AGTAGAAGCT GTAAAACGAT ATCAAAATGA
    29281 ATCTGGATAT TGGGACAAAT TAGAAAAAAC TTATAAAGAA AGCGAAGATC AGTAGTTCAG
    29341 TTGGTTTAGA GCAGTGTCCT GATAAGGTAA AGGTTCGGAA GTTCAAATTT TCCCCGATCT
    29401 ATTAAATTAT GTCAAACATA TCAAAAATAC TAAATGAGGA GTTTAGAACA TGGCTACTGA
    29461 AACAACCGAA AATAAAAACA ATGATCAAGG ATACACAGTC AACGATAGAC GAGGTATTGA
    29521 AAAACCAACA GAAGTCTGTC GAGTCTGTGG ATCAGGTGAG GTCCATACAA CAGAGTATAA
    29581 TAACCCCACT ATGAAGTGTG TGGACTTCTT TCGCAAAACC ATTTCTGACT TAACTAATCG
    29641 TCTTCATCAA TTGGTGGATA AATGATAGTT TTAATCTGTG ATGAATTTGA TATGATATCA
    29701 GACGATGAAG CACATGTAGG ATTAAGTATT TTTAGCCATT AATGGTTATA TTCGCAATAG
    29761 CTATGAGTGG TATATCTACT TAAAGGTATA TTATATATTT TCACAATATT AAATTAACAA
    29821 AATAAAGAGT CATATTATAA ATTATGCCAA GATCAAAAAC TATATTCGAT TATACCGTAC
    29881 AATACGGTAC TAGGCGTCAT ACTTATACCA TAAAACGATT TGGTACTTTG AAACACTATT
    29941 GTGAGCGAAG AGCTGTAGAA AGTATTGTAG TTCACGATAT AGTTCCTGTT TTTACTGGGG
    30001 AAACCATTGA AGAAGTAGAA GCATTTTTAA ATACTCGTAG TAAGAAAACA AGAGATAAGA
    30061 AACCATATAA AGCTAATCCA GACTCAGTAG TAAACGTATT TATATAAACA ATTTCTACAT
    30121 TCATGAAGTA TAATATCTAA AGAATGTAAG AAAACAAACC AAGGAGAAAA TAATGGCAAA
    30181 TCATGAGATG ATTCAGTATT TCCGAGGCGA CGGAAATCAC CCAATTGGAG CAATGGTTGC
    30241 TATCTATGAC GAAATAGCTA ATACAGTACG TATTGGTTGG AGCAAGTGTA ATAAGAAGGA
    30301 TACGTTCGTA AGAGATCGTG CTCTTACTGT AGCACGTAAA CGTACCGAAG CTGGATCCAT
    30361 CCTTAACATT CCATCTAGCC GTCAGTTCAT AAAACATGAG ACAAGACTGA TTGAAGATGC
    30421 AGAGAATATA GGTTTCTTCT TCGATCTTCC AATGGAAGTT GTCATACCTT CTTTACCTGA
    30481 ACAGTACGAA ATCTTTGTTA AAAGAGTAGT TACCTACTTC AAATCCGTAC CAGTAGAAAA
    30541 CTTCTACGTT TGCGGACCTG AAGATGATAT GACTGCTATT GTTATCAAAG ATGCTCGAGA
    30601 AGCTGACATT GAACGTCAGA GTATCAAAGC TGGAAAGTAA TCAGTTTGGA GGAATAGCCT
    30661 AATGGCAAGG CAGTAGATTA CTAATCTACC GACGAATTTA AAACTCGTCT TATCGGTTCG
    30721 AGTCCGGTTT CCTCCTCTAT ATCATACGGA AGGGTGGCAG AGTCTGATTT ATTGCACTAG
    30781 TCTTGAAAAC TAGTAGGGTT AACAGCCCTC GTAGGTTTAA ATCCTACTCC TTCCACCAAT
    30841 TTATATGCAA ACAGGTGAAA TTTATAATTT TGCCCTACAT CATTACGAAG GTGGAGAAGA
    30901 TCTTCTCGGA AAAGAAGCTC GCATAAAGAA TGTTAGAACC TGCACTATGA TTTGTTCGCA
    30961 TAAAGAAAAC TGTGATAATC AACGTATAGT TTATTCCGTA GGAGGCTTAT GTTATGAGTA
    31021 CGATGAGTGC TGCGTACTCT TTAAGAGAAC AACAAGACCT GCAATGATGA ATCCAGATAA
    31081 TCTTTTTGAG GTTTTTTAAT GTTAGTTCAT GACTATCACA TCTCTTGAGA ATCACTTTGG
    31141 TCAATACGTA TGGGTTCACC GTAAGGGTGC TACCTCGCTC GTAAAGATAC AGTTGGTATC
    31201 ATCCCTGGAA GTCAAGGGAC CAAATCATAT ATCGTTTGCG GGAAAGAGAA CCCAGACTCT
    31261 TTCAACTCTT GTTCACATGG AGCAGGAAGA AAAATGGGAA GAAAAGAAGC TTCACGAACC
    31321 TTGAATCTAG CTGAAGAAAT CAAGATACTA GATGATCAGG GTATCATTCA TGGGATTCGG
    31381 AATGTTTCAG ACCTTGATGA AGCAGCGGGA GCTTACAAAA ACGTGGAAGA AGTTATGGCA
    31441 TCCCAGACTG ATTTAGTTGA GATCATAGAA GAACTCATAC CCTTAGCCGT TATCAAATCA
    31501 TAATAAGGAT AATATATGTG GATTAAAGTA GAAAATCCAT CTGATGAATT AGTAGAAGAG
    31561 ATATGGAAGA AAGAGAATGA TGATATCGGC ATGTGTCCTG ATTGTGGTGT TGCAGTTGAT
    31621 GAACAGCACC TAGAAAACTG CGATGTTGCT AGATGTTTAA AATGTGGAGA CCAAAGACTT
    31681 AGTTGTAATT GTGAAGAAGG AGAAGGAGAT ATTTGGACTG GAATCTGGCC AGGAATCGAG
    31741 ATTGCGTATA AACATAAGTT AGTATGCCAA TGGAAAAATT CAGACAGAAC ACTTGAAAAA
    31801 CCATCTTTCG ATTTAAATGA AGTAGCAAGA ATGAGAATAA CTATATAATG ATATTATGTT
    31861 TGTAGATTCG GCTATATTCA CCGAACCGCG TTCAGAATCA GAAAGGAAAC CAGTATGCAA
    31921 GCTTTCCAAG TCGAAATCCA AGCGAAAGAT GAAATAGCTC CTATTATCGA GAGAATGGTT
    31981 AAAAACTATA AGGGTTTGTT ACCATTCCAA TCTGATTCAG GATCAGGTGA AAAAGGAGAG
    32041 GCTTGGATTC GTTGTTATAC CATTGACGAA AATGAGTTCC AGGTTTTTTT ACATACCGAA
    32101 TTCCTAAAAC TGATTCCAAT CGTAGAAGTC ATAAAAGATG GAGATGTAAA TCTTCTTGTT
    32161 TGGCCAACAA AACATACTTC TACTGCTCTT AAAACAATCG AAGCTATAAA CGCCATGCCA
    32221 GCCATATAGG GATGTAGTTC AGCTGGTAGA GCATCACCTT TTGGAAATAT CTTTTATATC
    32281 TAATATACCA TGATCAAATT CCCAGTGATG ATTTAGACAC AAAACAAGAT TATTTTCAGG
    32341 AGAATTAATT TCTCCAAGTG TTGTATCCAA TGAAAAACTA CGAATAGGTT TAATATGACA
    32401 AAGATCAATA TGTTTGTCAT AATTACATTT TTGACATGGT AATTTAGTTA GATTTTTATT
    32461 CCAACTACGA TTGTATGTAT TAACGTATGT ACTTTTATAA GCTGAATAAC CATACTTTCT
    32521 TCCTTTAACT TGAGCTTCTC TAAGAGTCAT CTTCTTTGTA CGTTCAGTCA TAGAAGACCA
    32581 AAATTTTCGA CATATTGGAC ATATTCTTGA TTTTTGATTG AGTTCATTAG AGTTAAGGAC
    32641 TATGACGTTC AGACTGTTGA CGGTTCAACA TTACAGCACG ACGAAGTAGG TCCTTATGTC
    32701 TTACATGAAT TTAAAAGGAG TATCAATGGC AACTAAGAAG AAAAAGAAGA ATGGAAGTTT
    32761 TCAACTCAGT GCTGACTTTC AACGTCTCTG TGAGATAGCA AACGTACCAT TCAAAACTAC
    32821 AAAAGAAGCT AAAGACTTCT TCAAAGGAAT GGTATATACT GCAATTGCAG AGTGGATGAA
    32881 ATCCGACGAA AAAAGAACTA CGGAAGACGA GATTATCTTA ATTGATACTC TTGCTGTTCT
    32941 TGGATATGTT ATTCTATGAC CAACATGATA GTTACATGTA AGTGTGGTCG TACTCTCAAG
    33001 TTACAATCAT CTTACAATTG GAAGATACGT TATATTTCAG TATCTTGTGA TTGTGGACTT
    33061 GGATTAGTCA TAAATACTGA AGGATCAATT GAGAAAATCT TCGACCTTTC TCCAACTATT
    33121 AGAAAGAGTA CCAATGGAAA AGAAAACAAT CAAGAGATCC AAAAAGACAT TTCTGATTAC
    33181 AAAAAAACCT GTAATTTTGG CGTCTAATTC AACTAAGGTC AATGCCATTC AATGTTTACA
    33241 TTGTCATGAT ATCATATATA GTTGTGTAGA TCACGATTAT CATCCCTGTT CTTGTGGTGC
    33301 CGTAGCTATA GACGGAGGTT TTGACTACAT CCGAGTTACA GGTGATCCGA GTAAGATTTT
    33361 GAGTCTTATC ATTCATATTC CTGTATCCAA AGAAGAATTG TATAACGATT GGAATACCTT
    33421 AGATAAACCA AGGAGATATG GATGTATAAA GGTTTAACAT TAACTATTCT TATAATATTG
    33481 GCTATAATTC TATGCATCAA TTTTATGACC AATTTAGGTT TACTCCAGAT AAGAGGTCAG
    33541 ATCATCGAAC TTCAAATTCC AAAATATGTA GTATCTAAAG AACCAGAAAG AATATCTACT
    33601 ACATTGATAA AAACATATCC ATATTTAAAA ATATGGGGTC CAGACGTTAT ATTCTATTGG
    33661 TCTGGTATTA TTTACGACCA ATGTGAGAAG AGACGAATAG ACTGGCGAGT CGTTTGTGCA
    33721 AAAATTCATT GTGAATCAGG ATTTAATCCT AAGGCTATAT CTGAGATGGA GGCTAAAGGT
    33781 ATTGCACAAG TCCTTGATTC TACAGCATCT GCTATATGTC GAAGAACAGC TATGACTTTT
    33841 ATTCCTGATG TGACATTGAT GAATGATGTA GCTGGTATGC TTATTGGCAT CAACTATTTA
    33901 GATCAAGGCA TTAAGAAAGA ACAGTCTATA GAAAAAGGTT TGAAGTATTA TTATGCAGGA
    33961 CCAGGTTGGA GAAAGAATAT AAAACAGGGG CCTATTAATG ACTACGCAAA AACAGTCCTC
    34021 AGCGAAGTTA ATCGAATTGG AAAAGTGTAT GAAGAGTTGT ATCCCGTCGA AAAAAGTTTT
    34081 TTTCTTCGAT GAGGAAACAA AAACTCATTA TGAGATCGAA GACATTACAT GGGTTGATGA
    34141 TAAACTCTAT ATTATAGGTG GAAAAAATCA CAATGGACTC GAACTTCCAA GGAATTATCC
    34201 CATCAATCAC AATGAATCAG ACAAATGTAC CGAAAACGTG TTCTAAATGT GGACAGACAA
    34261 CCTTATTTAA CGTTGAATGT TCCGCATGTC TAGCTCGCGA AGCTGAACTG GTAGAGAGAA
    34321 ACTATCTTTT AAAAGATATT TTCCAGAAAA TAAAACAGCT AGACTACTTA GAACATACCA
    34381 TTGGATATCA ATGTTCCAAT GAAGAACTAA AAAACCTGAA GTATCTTCTA GGAAAATACA
    34441 TCAAACCAAG TAAAAGAGAA ATTGAAGCAA AAGAAAAGTT AAATCAAAGG AGTAACAAAT
    34501 GACAGACAAG AAACTTACAG TAAATTCTCT TCTATGCTAT CAAAAGGCAT TGAAGATGAG
    34561 AAAAGGTGAA CTCGAGAACG TACGTTCGTC CACTACCCAG TGTACGAGAC GAATCGACGT
    34621 TGCTAATAAC GAGACCATAG AGGAACTACT CTATGATATC AAGAAAGTGG ACAAGAAGAT
    34681 CATTCAGCTC AATAAGGCTT TATTCAAGAT CGACGACGAA ATAAAGCGGT CAAACACTTC
    34741 AACAACAGTC GAACTCCAAA TAGATTTCGA CGACTTAATG TCTGAGATCA GCGAGTAAAG
    34801 CAATTAGTGT TGGAATAGAT AGATAGCCAG GTCTTCTCCT ATTGGTGAAG TTACTGGTTA
    34861 TTGACAAGTA AAATCCTTAT GATGTGCGAA AGCACAACTA TTATAAAACA ACTCTATCCT
    34921 GCGAAATAAT ACTTTGTTAA ACATAAAAGC AGGTGGTTCT TGTTGATTAT TAGTTATTAT
    34981 TCGTTATTAC TATACAAACT TTTTATTTCT ATTCCTTCGC TTTTTTAAGG AGTTGCGATG
    35041 CCACGTTACA AAGTAGTTGA GAAAAAGTTG GGTAAAATAA CTGAAGTTAC GGCTTTCAGT
    35101 CAGAAACAGG CTTTATACAA GCTAGCTCTT GAAAAGAGCA AAGACAAACG TGAAGCTGGA
    35161 AAGCTTTACG CTGCTATGCT TAAGTCACAT GAAGCTGTAA TTGTTAATGA TCCTAATCAA
    35221 TTGGAATTCT TTTGAAAAAG TTCTTTCGCA AACTCGTACT TAAGATTACT TTCAGACTCC
    35281 TTAAGAGCCG ATTTGGGGAT CGACTTACAA GTAAGTTAGA CCTCGAAGCT CAGATACTTT
    35341 CCAAAGGGAA CGTTGTCTTT AGTAAAAAAC TTGAGAAGGA CGATCTGATT AAGATCTTTG
    35401 AACACGAAAT TCTGGAGATC AAATGAAATT ATCAGGAATT AATTATCATC GCCATGTTTC
    35461 TACGGAAAGT AATCCTGAGA ATCTTCAGGT TATTAAAACC GTTATAGATG ATCTTAATAA
    35521 GACAGACGTT ATAGCTTTAT TTCCATCGTT ATCTATTGGA GAAGATAGAA TCTATTTTCT
    35581 TCGAGATAAA ACACCAACTT TGCTCAACTC ACGAATAGTT CTCAAAACAG GCTATCAAAG
    35641 CCTCCTGGGA AGGCTTGGGA TCCCATTTCG TGTTGTGGAT AATACTCCAT CATGGATAGA
    35701 AATTCCACTC GTTAACGGAA AAATAACATG GATGGCTCAA TGTTCAGCAC AACAGAACGT
    35761 TACTATCCGT ATGATTAATA ACGAGATACG TGCAGTTCTT TCAAATTCAT ATACAGCCAT
    35821 AGACGATAAA GAAATCATCA ATCTTATGGA AAGATTATTC CTTCCACAAA TAAGAGAAAT
    35881 ACAATTTACA TGTTCTAGTA GTGATTCTAA TACTAGAATT CTGACACGAG AACAGTTTGA
    35941 AGCAGAATGC AACGGATATA CTACTTCTAT GTTCTTGTAC ATAAGTAACA GTGAAATAGG
    36001 TGATGCTTCT GTAAGATGCG GCATTGGTAT GACAATCCAG AATACCGATC GCACACTTAG
    36061 TTTCCAATTC GTAAGAGATA CAAGAACATT GGGAAGAGTG ATTCATCGTG GTGAAGCTAT
    36121 TAAAAGACTT GAAAAAGAAG TAACTAACCT CTTTGCAAAA ACTTCTGACA ATTGGAATCT
    36181 AATCCAAAAT GCTTTAAGAA CAATGTCTAA TGTCACCGTT GATCAAATAC CAACTTTAGA
    36241 ACAGAAGATG ATCAAGACAT TAGAATCAAT GCCAGAATTT AAAGTTTGGA AAACACAATA
    36301 TGATGAGATA AGAAAAACAA CAGTAGTTCA CAACATGTTT GATCTTATCT ATGTTATGTC
    36361 TTCTATTCCA TATAAAGATG AGAGTTTCAA TAATGTAGTT GAGGAGATCG TATTTGGACG
    36421 CTTTTTCTAA TCTTGTTTTG GGTAAATGCA TAGGTACAAA ATCTTCAATT AAACCTACAG
    36481 CATTTGTAAA TCTAAACGAC ATTTTAGAAG GTGGTTTCCC CACTGGTAGA TTAGTAGAAA
    36541 TCTATGGTCG TAGTCAGATT GGAAAATCAT CTTTAGCCAT ATCTTTATTT CCAAACGATT
    36601 TAATCGTTTA TATAGATTTA GCTCGTAAAC TCTGTGCAGA TTATATTACT TCTAATGTTA
    36661 TGATGTCTCC AACAGTAAAC AATCAAAATG TATTTGAACT TATTCACGAG ATTATAAAAG
    36721 AAAATATTGT TATTATTATA GATGATTTAA CTATGTTAGG TAATATACGA AATGATAGTG
    36781 AACGTTTCAA ATGGCTAATG CGAAATTTTA TGATCTTACA GAGAGAACTG GTTTCTACAG
    36841 AAAGTTTGGT TATAGTTTTG AATCAAATTA GAATGTCTCC AACAACTGGT CATTCCTATA
    36901 ATCCACATGA AGGATGTTTG GACGCCGCGA TTAAGATTAA GATGCATCAT GCTGAATATT
    36961 TAAGGGACAA AGGAGATCTC GTTTATCTTG ATATAGAAAA ACATTTTTGG GGTCAGGAAG
    37021 AGGCCAGATG TACTTTATTA GTATCAAAGA ATAAAGTTGA AGTGCCTTCT TTCTATAGAT
    37081 CAGTCTCTTT ACATGAACAA GGTAATATAT TATGATGATC AATTGGAATG AGGTTAAAGA
    37141 AACAATCGAA AAACTTCATA AGCAATTAAA GAACAAATTT GACACTGATA TACCAGAAGA
    37201 TATGCTTGAT AAAGTATCTA AATCAGCAGA TGAAATCTTT AACCCTGTCG AAGCTCTTGA
    37261 TGCTGAACAA GTCAAAATCT TCAATGAGAT GAAGTCTTTA CGTAATGATC TGGATGAAGC
    37321 TTTAAAGTTA AAAGAACAAC TTGAAAAGAA ACTATCTCGT TATAACACTC TCAATAACTT
    37381 TTTTACTTCA TCCATAGAAT TAAAACACGA TCTTGTTAAC AAAGTATGGC GTGTAAATGA
    37441 AAAAACTGGT ATAATTGAAG TATTCAACAC TGTCAAAGCT AAAGAACAAA TGAAAGAATT
    37501 AGGTCTCGAT GAAATGCTTC CTCCTAATAT ACTTGGTAAT GATGATTAAC TATGCAATGG
    37561 AAAACCAAAG AAGGTAAGAT ATTTGAAATT GATCAGATGA CAAATGATCA TCTGAAAAAT
    37621 GCGAGAAAAA ACCTTAAAAA GCGTTTTCCT AATGCACCTC CCTTTCCACG TCAAAGACTT
    37681 ACTGATTGCT ATGACGAAAT GAAGAGAGTT CTTGATATCC GAAAGTTACA AAACCGAAAG
    37741 ATTAAAAAGT CTTTAAAGGT TCTAGACTCT AATATTAACT TATTCGAACA TATATAGGAG
    37801 CACCTTTGGT ACGTACAGCT AGAACCAGAA TAATATTTGA GACTGCTCAA TTCATTTCCA
    37861 ATGAATTTGA TGAAGTTCTT AATATTACAC ATCTAATTCA AGCTATTATC TTCGATGGAT
    37921 CATCGACAGC CTACAATCTT CTTGTAGAAT GCGGCGATGA ATTAGAATTC ACCACACATC
    37981 CTTCTATCAT AAGACTAAAA GATAAGCGAA TTATTCGTCC TGAGAGTTTC TCAAAAGAAA
    38041 TGAAAATAGT TGAAGAACGT GTACGTCTTC GAACGCAATC TACGTTATTT ACTCCAATGA
    38101 CGATTCTCAA CTATTGTATG TCAGAACAGG ATGGAATAAC ATATCTGCAA GATCTTGGGA
    38161 TTGCAACAGA TAGACTCTTT ATAACTCTAT CAAAACCACC AGATAGAAAG AATAATGAAT
    38221 CGGTTCAAAC ACCAACACTG GACAAATACA GTACTGATCT AACTCAGGAA GCTAAACAAG
    38281 GTGGTTTAGA TCCTGTGATT GGTAGAGAAG TAGAACTAAG ATCTCTGATC AACGCTCTTT
    38341 GTCGACGCAT CAAGAGAAAT GCTTTACTTG TTGGTGATCC TGGTGTTGGC AAAACGGCTA
    38401 TTGTCGAGGG TTTAGCTCAG TCTATTACCA ATGAACAAGT TCCAGAGATG TTAAGAGGTA
    38461 AAAGAGTAGT CGCTCTTGAT CTCGCTTCTC TTGTAGCTGG AACTAAGTTT CGTGGAGATT
    38521 TTGAAGAAAG AATGCAGTTT ATAATTAAAG AGGTTCTTTC CGCCAAAAAT ATTATCTTAT
    38581 TCATAGATGA AATTCATACT ATGATTGGTA CAGGTGATTC ATCTCATGGA AATGATGCAG
    38641 CTAACATCTT AAAACCTTAC CTATCAAAAG GTAAGATTCA GGTTATTGGT GCAACTACGA
    38701 CTAAAGAAGA ACGGGAGGTG TTTGAAAAAG ACGGTGCATT AGAACGTAGA TTTCAACGGA
    38761 TTAAAGTGTC TGAACCAACA GAAGAAGAAG CTATTAAAAT TCTTAATGGT ATTTGTAAAA
    38821 AATACGAGGA ACATCATGGC ATACATGTTA ACAAGAATCT TATCCACGAT ATTGTGGTCC
    38881 TTGCTGTACG CTACATCCAC GGTGGAGCAC TTCCTGATAA GGCAATTGAT ATACTTGACC
    38941 AAGCTTGCGG AGATAAGAAA ATCTCTTCTA TCGCCAACAA CCCAGAAATA AAAATTCTCG
    39001 AAGAAAAGAT TAAGGCTCTC GAAGAAGATA TTTCTATTCA TATGAATGAA GATCATATCA
    39061 TAGATGCTGC AGGAGTAATG GATGATAGAA AGAATCTCGA ACATGAACTT GAAGTAAAAA
    39121 GAGCTCGTCT AGTTTCTGAA GTGAGAGGAC TTGAACTTTC AATCCATGAT ATTACAAATA
    39181 CAGTTTCTCG CATAACTAAG ATTCCCATAG CTGAACTTTC AGCTGATAAC ATTACTAAAC
    39241 TAAAGAAACT AGAAGAGTTC TTAAGATATC ATCTAATATC ACAAACTGAC GCTATAACAT
    39301 CTGTTGTTAA AGCTATTAGA AGATCTCAAG TTGGCTTGCG AAAGTCAGGA CAACCTATTG
    39361 GTTCATTCCT ATTCTTAGGA CCTACAGGAG TAGGTAAAAC TCATCTTGCT AAACAATTAG
    39421 CTTTGGGTTT ATTCGGCAGT GAAAAACATA TTCGTCGATT TGATATGTCA GAGTATAGTG
    39481 ATCAGTTTAC AGTCTCGAGA CTTTTGGGAT GTTTTGTTCC TAAAACTAAA ATACTTATGG
    39541 CAGACGGAAC TATGAAATCG ATTTCAGAAG TTCGGATCGG AGATAAAGTA TTTTCACATA
    39601 CCGGAAAAAT TCAGAATGTA ACACACACCC ATAAGTATAA ATATACTGGA TTACTCGACT
    39661 CATATAGAAT AGCAAATAGC AATTTACGAT TAAATTGTAC GTCAAAACAT GAAATACCAT
    39721 GTATTAAACC TGAGTTTTAC AATAAAAGAG TTAAAAAATC TTCTTATTCT ATAAAAAACA
    39781 TTAAGTTTAG AAATAGTCAG GATATAGATG AAAATGATAT AATAGTATAT CCAAAAATAC
    39841 TAAGTCTTGA TACAAATTTA CCTGTAATCG ATTTGAAAGA TTATATAGTA GACTTACCTC
    39901 GATATCAATA TGATAATAAG AATATCTGGG CTTATCAAAA CGTAAAATTT AATAGATTTA
    39961 TTAAAATAAA TAATACATTC CTCCGATTTA TAGGTTATTA CTTAAGTGAA GGTGGATGTT
    40021 CTAAAAATCG GAAAAATATA AAAATAACAT TTGGCAAACA CGAAGAAAAA TACGTTCAAG
    40081 AAACAAAACT ACTTATACAC AAAATATTCG GAAAACATAT TCACATTAAT ATACGACATA
    40141 CAAATAGAAA TTCAATTTGT TTAGTATTTT CAAGTAGAAT TATAAATATT ATGCTTTCTA
    40201 AATTGTTTGG AAGAACATGT TATGAGAAAA AAATTCCAAG TTATATTCTT GGATGTAATC
    40261 CAGTCAAATT GTATAATCTA ATAGAAACAC TTATTATTGG AGATGGTTCC AAAACAATAG
    40321 AACAAAAGAT AACATATACA ACTGTTTCTT CAGATTTAGC ATCTCAATTT AATACTATCC
    40381 TTCGTCAACT TGGATTTTCT ACACAATTCA ATTATCTACA AAATGAAAAG GTATATAAAA
    40441 TAATTATTAC TGGTGATAAT GCTGAACTAC TAAATACTAA GCTTCCATCA TTAAAATTAA
    40501 AAACTAAAGT AACTAAAGTT TTCAATATTC AGAGAAAACA ATATAAAGAT CACCTGTTTT
    40561 ATTATTATCA CATCAATCAA AAAAAGAAAG TTAAATACGA CGGATACGTA TATGATTTAA
    40621 CAATTGCTAA TGAATCAACT TATATTGCGA ATTTTGTAGG TGTTCATAAT TCACCTCCTG
    40681 GCTATATTGG ATACGAGGAG GGCGGTGAAC TTATTAACGC ACTTAAAGAT AATCCTTATT
    40741 GCGTATTACT CTTCGACGAA GTTGAGAAAG CTCATCCTAG CGTTTACGAT ATTTTCCTTC
    40801 AGATGATGGA TGATGGAAGA ATTACAGATA AGCTAAATCG TTCAGTAAGT CTTGAAAACA
    40861 CCATCATTAT TATGACTTCA AACATAGGTT CTCAAGATAT TACGAAGAAT AACTTCGGTT
    40921 TCATTCATAA GAATTTTGAA GAAAAAAAGA CTAATATTCA TACAACTATT CATGCAGAAT
    40981 TAAAAAACTT CTTTCGACCT GAATTTCTTA ACCGTATTGG AAATACAGTT ATTTTTGATC
    41041 CGTTAAAACG AGAAGACCTA TCTTTAATAT TTAATCTTCA ATTTTTTGAG ATAAGTCGAA
    41101 ATATTGAAAA GAATTTTAAT ATTAAGGTCA CTGTAGACTC TTCGGCAAAG GAAAAGATAT
    41161 TGGATCTTGT AGCTGAAGAG AAAAACTCAA ACGCTAGACC GATGAGACGT CTCATTCGTG
    41221 ACAAAATTGA GGATCTACTT ACAGATGAGA TCATAGACAA CAACGGAAAG TTAAAGTCAG
    41281 ATGCAATAGT GAAATATGAG GATAAGTTCT TAATCTCTTA CGTAGGAAAG AAAAATGTTA
    41341 AATATAAAAA GTTGGATTGT AAAAACGTTA GTGTCTGATA TTAAAATAAG TGATGTAATA
    41401 CTTATTACTG CTAGTAATGC CATTAAAGAA AATGACAAAC AAGACAATAA GATTACATCA
    41461 AAAAACAAAC AAAAGGAGGT CTCGAAATGA GTCAAGCAAT TACACATCTC ACAGATGTAT
    41521 ATGTGAGTAA AGGTTTTGAT GGAAAACCAC AAGCTTCTTT CAAGGCAAAT GACAAAGGCG
    41581 AATATGGACA GGTAAATTTC AAAGTTTCAC ACAAAAAATA CACCAAAACA GGTGAAAAAG
    41641 CACAATACGA CAACTACAGT ATTCAGTGGC GTAATGTGAA AGGTGACTCT AAAGTTATTG
    41701 AGTTACTAAA TCAACCTGGA ACTCGTGTAT CTCTTTATGG TGAACAGACT CAAGAAGTAT
    41761 ACATGGAAAA ATCCTTTATC CGTGTTACTT GCGAAGGTCG CAATGCTGTC AATATCGTCT
    41821 TTGGAGATAG ACAAACCAAC GAAGCAGCAC CTGCGGCAGC ATCTCAAGCA TCTATTAGTA
    41881 ACGACGATCT ATAAACAAGA CCTGTACGAG TGCGGAGATG TTTGATTATA TACTGTAAAA
    41941 GTGGGCTCAA ATTTTGATAG AAGAGCCCTA CCTCCGCTTT TTCTTTAATA TAAAAGGTGA
    42001 TTCATGGATC TAACAAATGA TGACGTGGTT CCAGATATTG GCACCCGTAC AATGTTTCAA
    42061 ATGAGACTCA AGTTTGAGGA TAATACCATC CTTGGACCAA CTGATATCTT TGATCAAGTT
    42121 CAGAAACTTG TTAAGGATAA CCTTAAAGAA ATACGTCCTA AAGTTGGACG ACTGGGGGAT
    42181 CTATTTGTTG GACATGGTGG AAATGGATCT TCTCTCTTTT TCACCTTTGG CTGGTACTTC
    42241 AGAAAAGCTG TAGAAAAACT GGAACAACAA CACGGAACAT GTCAAGTACA GTTTGATAGC
    42301 GACACTATCA CCAAAGAACA GATGCAATCA TATATCGTCA AATATCTCAA GAAACAAGCT
    42361 GAGAAAATTG GCGAAATGGC TGAAACTGTT ATGCGAGAGG GACTTCCAGA AGAGTTACTT
    42421 GAAGACAATG ATTAATTCGC TATGTTTGAT ACCGGAGACA AAATGTGGCC GAAAATGTCC
    42481 GAACTGTTAC GAAGAGAAGA AGAAGTACAG ACCGTCACTA ACTCAACCGA TGTATATCAA
    42541 GTTAGTATCC CAACATATGA CGAACTTACC TTCTTTGACG GAACTGTTAA TCGACTACAA
    42601 TGGGAACGAA TCTCCTATTT TCCTCGAAGC TTTGCTTGCA CTTACAACTG TCACGAAAAC
    42661 TATAACTACT AATATAGAGG GTCTTTGGCA GTTACGGCGA CTGAGCGGTG TAAATTTTCA
    42721 CCTCAGTCTA CATACAATTA GGGATGTTCG CAAAGCAAAA GAACTTAAAG AAAACTTTCC
    42781 ATTTATCAAA AGTTTCTCAG TCATGGCTGA TGAAATTGAT GATCTAGCTC TTCAGGACTT
    42841 AGGAGATGTA CCATTCTATA TTATAGTTAA CAAATTTGGT TATCATTGGA AAAATGAACC
    42901 AGCCGCAGTA AACTACATGA ATATTATTAC TAAGTCGCGA CATCTTAAGA ATATCCATTT
    42961 AGATAATTGT TTATTAACTA GAATAAACGG ACAAGAATGT CCTGGTGCCA CACAAATTAA
    43021 TATATACCGA GATGGTTCTG TTAGACATTG TCCATATATA CCTGAAGAAA CAAAAAAAGC
    43081 AGACTATTCA AAAGGCTGTT ATTTAATAGG GAGTAAAAGA TGAATGAAGA GCAAGTTAGT
    43141 AAGTTATCAT TAATAAGAAA AAATATTCAG GTCAACAAAG ACACATTTCA TATGATCATA
    43201 TTTGGTGATC TACATATCGG ACATCAAAGT TGTGATGAAC GTGAAATCGG TAAGATGGTC
    43261 AATTGGATTG CAAAAGAAGA TCCGAAAGAA TTCGGTGTAA TATTAACTGG CGATTTAATA
    43321 GAAAATGTAA TACCTTCATC TAAAGGTCTT CCATTTGAGA TGAAATATCC AAGTCCAACA
    43381 AAACAGATGG AAGTAGCTAC TAAAATGTTA CTTCCCATAT CAAAACACAT ACATATGTTA
    43441 TGTGACGGAA ACCATGAAGA TAGAAGTCAG AAAACGGCAG GTATATCTCC TTCTTACATA
    43501 ATGGCTAAGG ATTTAAATGT ACCTTACGTT GGATATCACG GCATACTTGA ACTAAATTTA
    43561 CAGAATAGAG GACATAAAGA ACAATATACT ATCTATGCTG AACATGGGTG TGGATCCATC
    43621 CCAAAAACCG TAGCTGGTCG ATATAGCAAA ATGGAATCCA TTCAAAAACA AGTAGAAGCC
    43681 GACGTCTATG TAAAAGGTCA CATCCATCAT AAAAATGTAT TTGTTAAAGA TGTATGGAAA
    43741 AAGATCAACG GTCAGATGGT TAAAAGAAAA GTAGTATTTG CGTCCAATGG TAGTTATTTA
    43801 ATGGATGCTG AATACGCTAT AAGATCAGGA TTTGAGCCTA CAACACCGGG TATTGTTACA
    43861 ATTGAATTAT CCACCAAAGA CTTTAACATT CATAGTCGTA TTTAACGCTA AAATGCTATA
    43921 GAAATTCAAA AATTACCAAA ATTTTCGGAG GAGATTTCGA GAAAATAAAA AAGTTTAGAA
    43981 ATTAAGATTT TTAAATAAAA ATTCAAAAAG GAAAAACAAA TGCCTGGTAT AAAAGAAATT
    44041 GAAGAAATTT GGAATTCAAG ACAACCTATA ATCTGGGTAA ATACGTTCGA AGAACGGCGA
    44101 GTCATCGAAG AGATCGTACA TTCACCTATC ATTGGAATCA CAAAAGAAGA AGGTGACGAA
    44161 ATAGGTAAGA TCAATCCTCG TCGTAAGCTC TTCATGTGGT CGTGTACCCA AGGATTAGTC
    44221 GAAATCAAGG GAGACCAGTT TCAGAACTTC GACACTCTAA AGACTGCAGA TATGCAGACT
    44281 CTTCAACCTG TTGTAGCAAT GGAACAGGTA GCTTCTGATC GTCTCAACTA TGAGACACAT
    44341 GATGGTTCAG TCCTTATCAT GCGTGATCTA CACAAGTTGA TGAACATTCC CATGCCAGCA
    44401 CGTAAAATGA GGGATATCAT CAAACACTTA TCGATCACGA TGAAGACAAT CTTTCTAGTT
    44461 GGTCCCTCGA ATGAAATTCC TGATGAGTTA CAGAAGGATA TCTACTATGT TGACTTCGAT
    44521 TATCCTGATG CTGCTCTTAT CCAGAATATT CTGGAAGTTA TAGTCAATGG CATCAAGAAA
    44581 AAAGCGAAAG TAGATAAGAA AGACGAACGT CATCACATTG CCAGAGCTCG TGGTAAGGAT
    44641 ATGCGGTATC GTACAACTTA CTCTCAAGAA GAGATCAGTG ATATCGTTAA ATCGGCTCAA
    44701 GGTTTAACTC GTTCTGAGAT AACCATAGCT TTTTCTAAAT CAATTAACAA CACACCTGAT
    44761 GGTGTTATCG AGTATCTACG AGTTGCAGAA GAAAAGAAAA ATATTATCAA ACGGTCTCAG
    44821 GTATTGGAGA TCTGGACTCG AACAGAACCA ATGACTGATG TTGGTGGGAA TGGAGAGATA
    44881 AAAGAATGGT TAATTCAACG TGGTAATGCT GTAACAGGAA AAGCAAGTGA TTTTGGTGTT
    44941 CGTCCACCTA AAGGTTGTTT AATAACCGGA GTTCAAGGTG GTGGAAAATC AATGCTTGCC
    45001 AAAGCCGTTG CAGGAACTTA TCGTTTACCT CTGGTACGTC TTGATTTCGG TCGTATCTTC
    45061 GCTGGACTTG TTGGTTCATC TGAGAAAAAT ACGAGAAATA TGATTTCTCA AGTTGAAGCC
    45121 ATGTCCCCGT GTTGCCTTTG GATTGACGAA ATAGAAAAAG GTCTCTCAGG TACTGGAAGT
    45181 TCAAACTTCA GTGATGGTGG CACTTCATCC CGCGTCTTCG GTACATTCAT TTCATGGATG
    45241 CAGGACAAAA CAAAACCTGT TTTTGTAATC GCAACAGCTA ACGATATCAG CCAGCTTCCA
    45301 GCAGAGCTTC TTCGTAAGGG TCGTTTCGAT GCTATCTGGT TCGTGGATTT ACCAACGGAA
    45361 GAAGAGAGAA AAGAAATATA TCGCATCCAT CTACAGAGAA TCAAACCAGT GCCTCGCGAT
    45421 CCCAAAAAAT TCGACCTAGA CAAACTGGCC AAAATTCGTT ATGAACGTAA TGGAGAGTAC
    45481 TTCGATTATA GCGGTGCGGA GATAGAAGAA GCAATCAACG ACGCTCTCTT CGCAAAATAC
    45541 TCAGATGCCA TTAATGAAAA GGTTGATGAA GATAAGATCG TAGCTGGTGG TAAATATGAT
    45601 ATCACAACGG CCGATATAGA AGAAGCTTTA TCCACTACGA TACCTATATC TTGCACGGCA
    45661 CAGGAAAAGA TCACAAAAAT CCGTAAGTGG GGCCAGAAAC ACGCAAGATT TGCATCTACC
    45721 AAAGCTAAAG AATTCATTGA CGGTTCAGTA ACTAAGAAAA CTAAGAAAGA CGATAAGAAA
    45781 GCCAAGTTCT CAGCCGATGA TCTTGGTATT ACTGGACAAC TATGAGTCTT GACGAAGACG
    45841 TAGACAAATC CTTTAATCTT TATCTCAGAG CTACCGAGAA GTTCAAGGTA GTTCCTATGG
    45901 AAAGGAAAGA TTATAAAGAA TTGCTTCTTA ATGCTTTGTA TGCATTAAGA GACTGTTACT
    45961 CTCAAAGAGG AGCAGACCCA TACGTCATAG TAAAAGCAAA TGATTTGTAT ATGAAAGCTA
    46021 AGAAACTAGG TGATAACCTA GAAATTAGTT ACATGGATAA AGAAACATTT CAATTAACAA
    46081 CAAGTTTTAA TCCAAAAGAT TAAGACAAAC AAAGGAGGAC GTTATTTCTC ATAAGGCAAC
    46141 AATTAAAATA AAAATTAATG ACAAAGCGAC ACTTTGTCAG ACACTGGATG CATTAGGTAT
    46201 TCAGTATGAA AGTGCAGAAG CAACTAATGC TTTTAACATT ACATCCAGAT ATGGTGTTAA
    46261 AGCCGATGTT GATGTTCTTC TGAAACAGGA TTCACACGGT GCCAACATGC AGGCAGTTGG
    46321 ATTCCGAAAG AATGAAGACG GAACGTTTGA AGCAGTAGGT GACTTCTATG AGATCAGCGA
    46381 AGCCAAATCG AAAGATGATG AAAGACTGGA TTCCAATTCA TTTAAAGATG TAATTGGCAA
    46441 ACGGTATACG TACTACAAAG CCATTAATCA ACTGACTCAA TTGAACTTTT CAATATCACA
    46501 AGACGTTGCA AACTTCAAAG AAAACGAACT ACAATTTACA ATGTCTTCTT CGTACTAATA
    46561 AGGAGAAACT AATAATGAAA TCAGTAAAAG TATCAATCAG TAAAGATCGT GCTGGTGACT
    46621 ATGTCGCCAA GTACGAAGTC GAAGGTTACT CAGGTCTCGG TTGCGAAGAA GTAGCCCAGG
    46681 TTCTTTCAGC TTTAGGTACG CAAACAGATC GTAAAACATC TGATTCAGCG TATCAACAGG
    46741 AAATTCCTGT TCCTATCCCG GTACGTCAAC AGGGATAATT AAATCTGGAC CTTTGTACAT
    46801 CTTTTCTCGA TGACAATTAG AACAAAGAAT GATACATTTA TCTAATTCTG ATTTTAATTC
    46861 AAGAAAAAAG GAAGAAAATA TGAAACTTCC GTATTCAGTC ACGGAAGATA TCATATCTAA
    46921 GGTGCGAGCA ATACCCAAAG ACCGCATCAT AGATATGAAG AACGAACTCC AGGTTGCAGA
    46981 ACCCGTTCTG TTTAAGTGGG CCAAAGACTC AGTCAAGGAA GAGATACGCG AGATACGTTA
    47041 CTCTGGCGTC ACAATGCCAA GTGAAGAGTC GGTAAAGTAT GTTGGTAGTA TCATTCTTCA
    47101 AGCTAAGATT GAGGGTTTTC TCATTGGTCT CATGTCACAA GATCGTGAGT GGAGTAATCG
    47161 TTTTCTTCTT GATGATCATT CATCTGATTG TCCGTATACC AACCCGGTTA ATGCTCTTCT
    47221 TGAAGGTCAA TTAGATAAAA AACATTATGA AAAGCTCGAA AAGACTATGA CTGAAGAAGA
    47281 GCGTCATGAT ATAACACATT GGAAGAATGG AGCATTACAA GCTCATAAGG AATTCATTCA
    47341 AAAGCAATCT TCTTTAAAAA AGGCTGCTTC TTTCTTTAAT AAAGATGATG ATACTCCGGT
    47401 TAAGCCTAAT GTAAGTCCTT CTCCTAATGT GGATATAACA CCATAGGAGT TTAATGCACA
    47461 AACTACGATT TGAATCAGAT GATGGTACTA TTACATGTAT TCTTACAGTT AATAACTTAA
    47521 TACCAAAAGA GAAAGTTGAA TCCGCCTTTC GATCCTTGAT GTTGCATCTC GAAACAAGTA
    47581 TAGGCATTTA TCCTAACCGA CTTATTTTCG ATAGCATAAC CAAGATGAGG GGAGAATTCT
    47641 ACTCAAATGT ATTGAAATTT TTAGTTGACG AGAACCTAAG TAAAGGCCAA AAAGTACCAT
    47701 CTCACATTTT AAAACATCTA TCTAGCAATA GACAATCAAA CTGGAGCTTT GATGAAGATG
    47761 ATTAATGTTT TGGAGTTCGT TTATGGTGGT GAACTAACTC CAAACCCTAA TCGAATTCAT
    47821 ATCTTCGATC TAGATAGAGA CATGTATGAA CATGCTAGTT TCTACAAAGA TAACGGTGAT
    47881 TTCTATCAGA TCATGAAGTT CAGTGATGAA CTAACCTACT ATCACTTCCA AAAGATGGAA
    47941 ACTGAGATTT CAGCAAAAAG ATTAGAAGGT GAGTGGTGGA TGAAAATTAC TAACTTCAAG
    48001 AAGGTATATG AACATAGAAA AGATGTTATC TATGAAAAGA TAACTGATAG ATTAGTTCAT
    48061 GGATATAAAA TTGCAAGTCT TGTCATCGCC AAAGGTATGC CAATCAGTTT TCCAAGTAAT
    48121 CATCCAGACT ATAAAGAATT AGTAGAAGGA TTAAAAGGAG GAATTATATT ATTCAAATGA
    48181 ATATTGGACC AGATACATTT GAAAAAGCTA TAGCAGTGTC ATGCATACAA CTTGCACGGG
    48241 CATACAGTGT TACAGATAAG ATTGGAATTG AAGATGCGAA AGTCAAAGTC GGTAAGTATC
    48301 TTAACTCACT GAAGATATAT AAAGGACCAG AAGAGAACGA AGATCACTAC GATCCTACTT
    48361 CACACTTTCG TACAATCGTT TCACTTGCCA TTCAAACCGC AGATAACAAC CATGAGAAAG
    48421 CATATCTTGA ATTGTTAAAG ATAAGGGAGA TTCTTAATTA ATGCCTATCA TTCCAGTCTC
    48481 TCTTACAATT CGTTTACTAG GCATAGCCTT TACTTTAATT ATTCCCAGTA ACAAAGTCTT
    48541 TATATTCTTC TATGGTGTAT TATTTTGGGC TATCATGGGA CCTGCTGTTA AGTGGTTATG
    48601 TCGCGAAATT ATTAGAAATA TAGGTGCAAT ATTAGGAGGT CACTATGTCA AAAAAGATGA
    48661 GTATGCAGGA CATGAAAGAA GTCCGGCGTA TAGTCACAAA TATTCTAGCT GATAGTATTC
    48721 AAAACGTTCC AACTATCATC ACTAGTTTCT ATCGCCAACG AGTATCTTTT AATAGCTCTG
    48781 TTAGCTACGA TTGTTTCAAA GAACAAGCTA AGAAAGTAGT AAACGAATCA CCAATAGCAA
    48841 CAGAGATCTC ACAGTTACAA AGACAATTGG CTGAGAGACG ATATGAGTTT CTCAAGTCTT
    48901 TAATTAACAT TAATAAAAGT GAAATGGAAG AAGCTCGTGA AGAAAATGAC TATGACGAAG
    48961 ACGAGAATGA TGTGAAAGCG TCAGATGACT TTGGTGTCAT CTCCGATACG ATCAGTAAGG
    49021 TTAATTCAAC TTTAAAAGCC CGAGCCGAGA AACAAACAAA AAAGGTTGTT GAAGAATACA
    49081 ACGACTATCT AAGCAAAATA GAATCTCGTA CCTTTGATGC CTACACAAAG GGTATGTCTG
    49141 CTGATGACTT CCTTGCGATC GTCAGAGAAG AAGTCAAAGT ACTCCAAACA AAAGCCAAGG
    49201 ACCTAGCAGA GGATCTAAAG AAAAATGGAT ACAACGATAA AAACGATTGA AGCGACGCCA
    49261 ACTCCACTAG CGATAGTAGT TGACAAACGA AATCAGATTA GTAAGATTGC AGTTAATAAG
    49321 ATCGTTAGAG ACATAGTATC TAAAAGTGAA ATCATCCTAC AAGAGGTGAC TGTTCCCGGT
    49381 CTGGTAGACT CAATCTTTAC TAAGACACGT AAAAATCGTA GAAATCCCTA CGTTAGTGCT
    49441 AATATAAATC CGCTTGTTCG TTCTTCTTTT CGGTCTTATT ATACGAAACA AATTATGGAT
    49501 AATGACAATA CCTTAAAGCA ACTACGTGAA AATGTCGTTG CTATTAAAAC ATTATTTGAG
    49561 AATTATCTAG CAAGCTATAG TTTGAGTTAT GCAGCCACAA TACATATAGA AGACTTAATG
    49621 GATATGTTAT CAGAAACTTA TGTCGGTTCT GCTATAGCTA ACGTAAGATT AGACCATCTC
    49681 AGTGATATAG TTAGTTCAAC ACGAGAAACG CTTACGATAT TGGCTTGCAA TCTCGAGCCT
    49741 GATATCCGAA GAGAATCTGT AAGACTCAAT TCAATTGACG CACATTTAAG CAAGAATTCA
    49801 CGTAAGATGT TACTAGCCCA ATTTGCCGAG CAAAAATTAC AGGAAATAAT AATAATTAGA
    49861 GATGATTTTA AGAGGAGTAT TCAAGATGAG TATCAAACAT ATGCAAAAGA ACGAATCACA
    49921 ACAACCACAA GTTATGAAAA CCACGGACCA ACACCAATCC TCTAAAGAAA AAGATCCATA
    49981 TAAAATAGAT CAACATAGAC CAGGAGCTAA ACTAGATCAT GGTAAAGTTA AGGCTGGTGT
    50041 TTTGGGTGAT TTTGGACTAG CTTTATTGGC TATTGCTGAA ATTGGAACTC ATGGTGCTAT
    50101 CAAATATACA AGAGGTGGAT GGCAATTTGT ACCCGAGGCA AGAGAGAGAT ATACGGATGC
    50161 TAAATGGAGA CATCTATTAA AATCCAGATA CTGGGAAAAT GATAAGGATA GCAATTTGCT
    50221 TCACGAATCA CATGAAGCAT GGAACACTTT GGCTGCGTTA GAAATAAAAT TAAGAAACAA
    50281 ATTCAACATA ACAGAAAAAC AAATAAAAGG AGAAGACAAT GCTATCGAAA AACACAAGAA
    50341 CACTACTCGT AAAAAAGTTC GTAAGGGAAA GAAGTGAAAA GAACAGAGCT TCATTTCTGG
    50401 CATCTGACAC CACATTGCTT TGCAGTGGTA TGATCTATAC CAAGCAGAGA GAACCAAAGA
    50461 TCCAATTACT GGGAGAACGA ATCATCTCCT CTGTATTAAG ATCACATGAA GTTGGTAACA
    50521 TCCGCACACG TAATTTTATC GACCGTGTGA AACACACTAA CTTTCCAGAT GTTAAAAAGT
    50581 TCATCCTACG CCTGCAACCT TATAAAGAGA TGAAACGTTG GGTCGAAAAG GTCAATTAAC
    50641 GCTTGACTTT TGTTAGGTTT TATATTATAT TTAGAGTATT ACATTATCAC TTACTCTTAC
    50701 TCTAGCATAA ACCCTAACAC TTTTCTTCCT AAGGAGTTAC TTATTTTATG TCAAAAAAAG
    50761 TTAAAGAACA AGAAGTCGAA GAACCTAAAC CACAAACGAC AGCTGAGAAG TCTAGAAAAC
    50821 TCAAAGCAGT CCTCGCTCAG TTTGCCGAGA AGAATAAAGG GGCTACAGTC TCCTTCGGTG
    50881 ATCCTAACTT CGGCAAGATC GAAACAGTCT CATCAGGAAT CAAAGCTCTT GATAGACTCA
    50941 CAGATAACTT CCCACGCGGA CAATACATTC AAATCGTTGG CGGACCAGGT GTTGGCAAGA
    51001 CTACTATGGC TTGTCGACTC ATTGGTAAGC TACAATTAGA AGGACTTACA TGTGCCTTCG
    51061 CGAATAACGA ACGTAGATTC TCAATGGAAT GGGCAGTTAG AAACGGAGTC GACGCAAAGA
    51121 AACTCATCGG CGGTAACTTC AAAGACCTCG AACAGTGTCT CGACTTCTGT ATTAAGATGG
    51181 CTACTGAAAA GCTCTGTGAC TGTTTAGTCA TTGATACTAT TACTGCCTTA GCATCTCGTT
    51241 CAGAGATGGT CTCAAAGAAA GGTGATAGAT CAGTTGATGA CAATACAATG GCACAGATCC
    51301 CACGAAAACT ATCACAGTTC TTTCGTATGG CTACAGCCGC TGTGGCAGAT TCAGGTATGA
    51361 TGGTTATCAT GATTAATCAA GTAAGACTAG ATCTTAGCAA TACAATGTAT GTTAGAGAAA
    51421 CAAACTCAGG TGGTAATGCT CTTGAACACA TGACATCTCT TAAACTCTTA CTACACAACG
    51481 CAGCTCGTAA GGAATGGCCA GGTGAAGATG AGAAACATCC AGTTGGAAGA CTTATTAATG
    51541 TCAGACTAAC TAAAGCCTCT CACAGTATAA AATCACGTTC GGGTGATAAT ACAGTATTAC
    51601 ATTTCTTTGA TGGTGTAGGT TTTGATAATG ATTATGATAC GGTATATCAT GCCCGTAAAC
    51661 AAGGTCTCAT TACTAAGGAG GGTACTAAGT GGATCTACAA AACCTTAGTA GGAGAAACTG
    51721 TAGGTATAGT CGCTGGTGTT CGGACCGTTG ATGTTAAGAT GAAAGAAGAG CTGACATCAA
    51781 AAGGTCTCAT AAACGAAGTT GAATCAAGAA TCAAAGCTAA GGTAGAACAA TTACCTGAAG
    51841 ACGAACCGGA GGAAGAAAAT GTTGAAGAAA CAACCTAAGA TTAAACCTTG TCCATTCTGC
    51901 AAAGAACGAG CAACTCTTAT AAAAGATGGC ATGTGGTATA AAATTAACTG TGATAACATT
    51961 CGTTGCTATA TTAATCCCTT TACTCATTGG GGTAGGATTA AAGCTAGTGT TATTGAACGT
    52021 TGGAACATAA GAGGAAGTAA GATGAGGAAA CATGCCTAAG TTATTAGACT GGGAACTATT
    52081 ACAAGAAGAC GTTCGAGTAG TACTGGAGGA TGTCGATGGA CGAGCTAAGA TTTCTAATGG
    52141 CTCTGGAGCT GTCAAAGGTA ATGGTGACAT TACCAGTATT ACTTTTATGG TCGAGTGTAA
    52201 GTATCGTTCT ACTACTAGTT TTTCTATCAA TAATGCTACC TATCACAAGA TCCGACGAGA
    52261 AGCAGAGTTA CTTGGCAAAA TTCCTCTATT GGCTACGAGG ATCAAAACAA AAGAAACGTT
    52321 AGTTACTATG TCATTGGCCG ACTTCCAACA AATTATGAGG AACTCAAATT CAAATGGGCG
    52381 AGACTTATCA CCGACCAGTG ACTTGCTCCA CCAAGGAGTG TCCTCACTTT AAGACATGTT
    52441 GCCAGCTACC CTCCTCAATC TACTACAATG AGGCTAGAAC CGTCGAGATA GATTTTATGG
    52501 CAGTTGGCCA AGGTGCTGGG TGGCAGGAAG AACGAGATCA TAAACCTTGG ATAGGAAAAG
    52561 CAGGTCAACT ATTACGTAAT ATTCTTAGAG ATATTAGACA AGAAAACAAA AAAGAATATA
    52621 GTATCTGTTT AACTAATATT ATACGTTGTC GTCCTACTGA ATTAATAGAT AACAGAGTTA
    52681 CAGATAGACC TCCAACAAAA GAAGAGCTAA CACATTGTTT CAAATATCTT CTATCAGATA
    52741 TTGAAGAATT AAAACCAAAA ATAATACTAT TAATGGGTGG TTCTGCAGCC AGTGCTTTTA
    52801 ATTTTAATTC TAGTATATCT AGAATTCGTG GTAAATTAAA TATTTATACA ATTAATAAAA
    52861 TTAATTATTC GATTATGGCT ACATATCATC CAGCGGGTGT TTTACGTATT CCTTCATTAG
    52921 GAATGGAAAT GCGAAAAGAT ATTTTATCTG CTTTCGCAAT TGTAAATAAG AAAGTTAATA
    52981 TTTAATGGAT ATTATATTTC ACGATCACGT TATAAATATA AATTATGGGA TGGGAAAGAT
    53041 GAACCTAGAA TAGGTGATTT AACATCAAAT AAAATTTTAA ATTTTGCCTC AGATGCTATC
    53101 TATGAATATA TAGAATGTTC TATCTGTCAT AGATATAGAT GGCGAAAGAA AATGATTAAT
    53161 AAAGGAACCA GTTGTTGTTC TTGTGCAAAT ACAATAAATC AAAGAACAAG AACTAAACCT
    53221 ATTATAAATC CAAAACATGG CGATATTGCA TCTTATTGGC AGATAGGAAA AAAGAAGACT
    53281 AAATATGAAC ATACATATAC ATATATAGTA TGTGATAAAT GTGGAAACTC AGAATGGTTA
    53341 ACTTTTACTA AATGGAGAGT AAGAACTCAT TTATGTACTA AATGCTTTAA AAATTTAAGT
    53401 AAAGAAAAAA TCACTAAAGA AAAAAGTAAA AGATGGAAAG GTGGTAGATA TAAAGGAAAA
    53461 GACGGTTATA TTTATCTATC CATTTATAAG GATGATCCTA TCTATCATTT AATTCCTAAG
    53521 ACTAGTATAC GTAATAAAAC AGGTGTTAAA AATATAGCAG AACACAGATA TGTAATGACT
    53581 AAACATTTAA TTGGAGACTG TATTGTAGTC TATCGTGATA GAAAGAACAA ACGAGTTCAA
    53641 AAATATGTTG GTGAGTGGGA TGTCATTCAC ATAAACAAAA AGAGTATTAC TCTTTAATAC
    53701 TGGCCAACAT ACGAGCGTCA CGCTTTAACC TTGAGATCAT AATGGCTGAT AAGATATATT
    53761 TTTGGGGTTA TCTCCATCAA AATAATACAA TACAAGTTAA ACGGTGGTTC GGCGATCATA
    53821 AAGACTACAC AGATGATTGT AAAAATAATC CATTTGTTAT AGCAGTCGTT CCTCCATTTG
    53881 AATCAAATGA CAATGAAGAA GCACTTGAAA TCATACGAGA AGAACTAAGG AAACAACTTA
    53941 ATGGAACTAA CACATATTCA GTTAAGAACG ATCCAGACGA GATCCAGATT GCTTTTCTTT
    54001 AACGATGGTC TTTACCATGA CAAATGAAGA ACTAACTATT ATAGATTTTC TTGCTGATGC
    54061 GTATAATAAA TTTGTTAAAC TACCTATTCA ACATCCAATG GATCAAGATG AATTTTGTAG
    54121 AGGTATACAT ATACTACAAC GTCATATAAT GGCAAGAGAA ACAAGAAGAA ACCACCCAGA
    54181 ATTTTTTATT AATAATACAG ATGAACGAGA ACGGAGGGCA GATGGCCAGC TCAACTAGCG
    54241 GACTTACAGA TGATCAGCTT AAGGCTATCA AATCTAAAAG TAAGTTACTA TTTGTTAATG
    54301 CTGGCCCATA GTTAGGTTCT GGAAAAACTC GTGTGATTGT AGAAAGAATA AAACATCTAG
    54361 TTGATTCCGG TATAGATCCC AGCAAGATCT TAGCTATAAC CTTTACTAAC AAAGCAGCTA
    54421 AGGTAATGCA AGAACGCCTT GTTACTATGA ATGTTAAGGG TATTACGGCT AGCACCATGC
    54481 ATAGTCTTGC AGTTAGACTA ATGATGAAAG CTGGTGAAGA GTTCTCTATC TATGATGAAG
    54541 ATGATTGTTT TAGTATCATT AAAAGAATTG CGAAACACAA AAAGATCACA GATAAGAACG
    54601 AACTGTATGA TATCTCGAAT GAGATTGCAT TATTAAAAGA CAACCAGATA ACACTTACAT
    54661 CATGTGCATC TAAATACAGA GATATCTTTC TGGAGTATGA ACATGAACTT TATCAGAATA
    54721 ACGCTAGAGA CTTTGCCGAT CTTATTAATA ATCTGGTTAC TCGCAGTCGT AACAATCTTT
    54781 CATGGTGTCA TATTCTTGTG GATGAAGCTC AGGATTTATC TTTTGCACAA TTACAAGTAG
    54841 TAAAGAATTT ATATTTAAAA CAAAATGACA AAGATACATT ATGTATTGTC TTTGATTTAG
    54901 ATCAAAGCTG TTATGAATGG AGACATGCAA AACCTACGTT ATTAAAAGAA TTTATTGAAA
    54961 AGAGTAGTGG GGATGTTATA CCACTCGCGA TTAACTTCAG ATCAACTAGG TCTGTGGTTC
    55021 ACTACTCCAA AAAATTAATA ACTCATAACA AAAATCGAAT AGATAAACCT CTTACAGCAT
    55081 ATACAGATGA ATTTGGTATC ATACCTAGGG TTCAATCGTT CTACGACTCA GTAGAAGAAG
    55141 CTGAATATGT AGCAAACTTA TGTTCCAAAT CCACTGATGT GTGTGTTCTA TACAGATCCA
    55201 ACTGGATGTC AGCTCAGTTG GAGCTGGCAT TGAAAAACGT GCATGTTAAC TATACTGTTA
    55261 GTGATTCAAT TCAGTTCTTG GATCGTAAGG AGATCAAGGA CGTACTAAGT TATATCAGAG
    55321 TTGCTGTTAA CAGTAAGGAT ATGGTATCAC TCCGGCGATC TATTAGTTCT CCCAAGAGAG
    55381 GTATCGGTAA GAAAGCACTT GAAGGTGTAG AAAAATTCGA AGATATCATC GACAACGAAA
    55441 AGATGCAGGA GTATGTATCT CTTATATATA ACTTAAGAGA AGGAAAAGAA GATGCTGGAA
    55501 CAGCAATCCA TAGACTATTA TCTAAGACAC GTTATTTCGG AATCGAGGAA GCAGATAGAG
    55561 TTAGAAATCT CGAACAACTC ACAACTATGC TTAAAAGTAG AACTCTTGAA GAAGCAATGT
    55621 TCGACCTTAC AGGTGGAGTC CCTACCGAAG GAGATAATTC CCGCATTAAT CTAATGACGC
    55681 TACATAGTTG CAAGGGAAGT GAGTACAAGA AAGTCATTAT CATTGGATGT GAAGAAGGTA
    55741 TTACCCCGCA TATTAATTCA GAAAACCTTG AGGAAGAAAG ACGTTTGTTT TATGTCGGTA
    55801 TGACTAGAAC AGAGAAGGAA CTTATCTTCA CTTATACTAG GAAGAGGTTA ATGTTTGGAT
    55861 GTTTTAACTA TATGCAACCC AGTCGATTCT TCCAAGAAAT TGGTCTCAAG ATCTAGAGAT
    55921 CAATTAAGAA AAGAATTTAC TGAGTTATTA ATAGAATCTA TACGTACTAT ATCTGATCTA
    55981 GATATCCGTG ATAAACATGG ACATGTTATA GAATTCGGGT ATTCAATCAT TGAAACAATT
    56041 TTAATGATAG AGAGACAACG AAAGAACATT GATGAACAAA TCCAAATTAT CGGGATGGAT
    56101 AAGTGGTTGA AATTAAAGAA GATATGGAAT AGGATGCGAA AAATTGAAGA AGAAGATAAA
    56161 ATCTTGAGTT CTAATATCAA ATAAAAATAT AATAAGGATG GATGTATAAG TTAAAAGAAA
    56221 AAGAATACTT GAACGAAAGA ACATAATATG GAAGACATAA ATTCAAAAAG TTTCTTAGAT
    56281 AATATCGACA AATTATTGGT TTCAGATACA CCTCCAGATA TTTCATTAGA CTTAATAAGA
    56341 TCAAAACAAT CAGAGATTAT ATCCAAAGGT AATAATCTTG TTAAAAAAAT AGCCCTTAGA
    56401 AGAAGGGAAT TAAGTGAATT GGAAACGCTA AAAGATTTAT CTGAGAGATT TTATTACGCT
    56461 GTATTAGATG AATCTAACAA AGAAAAAGTC GGTCGTGAAA AATTAAGTGA TAAACAATTA
    56521 ACACGAAGAG TAGAGTACCA GGTAAATCTA GATGACGGTA GAAAGACCAA AGGTATCTAC
    56581 GATAAAATTC GAGATGTAAC TAATAAGATT GATACATTAA TGCTTATATG GCGTCGTAAC
    56641 GATGATACTG CTGATAGAAT TGAGAACATG CTCAATGCTA CTATAAACAT AGAAAAGAGA
    56701 TTAGATAAAC ACAAGGAGAA CTAATGGCTG ATGGAGTAAT AGAAAACCTG GTAAACGATC
    56761 TTTTATCCAG AGTTCAAAAA TTAGAAGCAA AACCTGAACA TGATCATAAA GAAATTCAAG
    56821 ACTATCTTGG TACCCTCGAC CGAGTAGCAT TTTCAATGAC TATTGCTTTT GATATAATAT
    56881 CAAAAGTTAT AGTCGATAAA AATCTCATAA CGAAGGAAGA ATTAAACAAG TCACTAACAG
    56941 ATGAGCGTGA CAGAGTCACT AAAGAACTTC AAGCTCGTAT GACTGGTGCT CCTACTCCAG
    57001 AAGAAAAACC GGGGACGTAA TTTAGTTTCG ACAAGTAACT GACGGATTTC AATGGCTTCA
    57061 AAGGATGATG GTTGGCCTTT TAAAACTATC CATCAAAACA GAACAGACGA ATCTAACAAT
    57121 TCTAAGTTCG CTTGTTTCAT GGACGGAGAA GACTTCACGG TCGAAACCGT CACTGAATCT
    57181 GTCTACGCTT AACAGCCGAG ACCAAGCGGG GTGGTTACAA CCTGGCAACA TAAAGTAACA
    57241 AAACGGAGTG TGATGCTACT CTTTAAAATA AGTGCAACGG GTTTCTAGTC CTTAAAAACT
    57301 AGTGGTGGAG GGCAGGCGGT AACTCGCTCG CCCCTAGTTT GTCAGAACTT AAAACTGAAT
    57361 ACGAAGTTAA TTCATTGAAT GACAGATGTA TCTTGGACGT GGGTGCAAGA CCCACCGTCT
    57421 CCATAATGTA AATGGTTCTT TCTAGTTTCT CCTATAAAAA AGAAACTAAC TTTTAATTCC
    57481 TATAGAAAGT CTAAAATTAC CAAAATTTTC GAGAGGAATT TCAATAGGTG GTTATCCTAA
    57541 CCTGGTAAGA TTTTTGATAA TCCAGTTGCA GAAGTATGGA CCTCAGCAGT AAATGATGGA
    57601 AGCGGACACT GGGTAAGACC GGTGCCAGGT TGGCAGCATC CTAACGGTGG AAGATTTTAT
    57661 AGCAGTTCAG CTCATCTCTG TTATGATTGT GTTGTAGAGT GTTACAAAAA CCTTGCCAAA
    57721 CAAATGCTCG AACAGATCAA GTTATTAAAG TTCGACCAAA TAAAAAACGT AGATGAGATA
    57781 AAAGAACTTG CGGAGATAAG ACACGAGAGA AAAATATATC TGGCAAAGGT TAAAGTAATT
    57841 AAGGACAAAA TTAAAAAAGT TAAGACTATA GAAAAGAACA ACGGTCTTGA CGTGGCAGGT
    57901 TATATACTAT GATTGGTACA CTTTCGCGGA TCATGTCCGC TAATAGCAAC CTAAGAACCA
    57961 ATGAAGTACT TGGAAAGTTC AGCGAGGTTC CAAGGGTTGA TGCCCGATTC GAAATGATAG
    58021 CTGAATCCTT AACTGGTGTT GGTGTTCGCT GTGTAAGTAC CAGTCCTGTA GTGTCTGTGA
    58081 CACCTGTACT TGCTAAAGAC ATAGTGATAG GTTATCAGTT TAACACACAG AATACAATTT
    58141 ATTATTTAGA ATTGATGGCC GATTAGCTTA GTTGGTTAAA GCAGAATCCC TACACGATTA
    58201 AGACCGGGAG TTCAACTCTC TCATCGGCTA CAAATTATTG GCGAGTAGTT CAGTTGGAAG
    58261 AACGCTTGAT TGTTAATCAA GAAGTCATAG GTTCAAGTCC TATCTTGCCA GCCAAAAGTT
    58321 TTACAGCTGG GATTTCTCAA AACTAGAGCC ATTATGAAAC CTTGCAGCAA GTGTAGATCT
    58381 ATCTTATTAA AGATTAGAGA ATCCAAACTA AACGAATACT ACGTAGTATG TTGTGGTTGT
    58441 GGCAAGGTAG GATGGATGGC AGACACAGAA GAAGAAGCTG TAGAACGTTG GAACGAACAA
    58501 TTTAAAAGTC AGAGGAAACA TGGGACAGAT AGTAGCTTTC AAATGTGACC ATTGTAATAA
    58561 GATATTTGAA GAACAAGACA AATTCGAAAG TCACATGGTG AGAGAAGTAG CCTTGGCTAA
    58621 CTTCTACAAA AAATATCCCA ATGAGTATCA CAAACCAGGA TGTAGTTTCA CCAACGGTGA
    58681 ATATTGTATG GATCGTACAA GTCAATACAT TAAAGAATAC AAGAAAGATA TGTTGAAACT
    58741 CGTTAGAAAG TTTCATAAAA TAGAATATGA ACCTCTTACA TATGGTTGGT TTCGTACACT
    58801 CAACGATGGT AATAGCATGT TCTATGGTAT TGCTTGTAAA ATTTTAGATT TTTGTCCTAC
    58861 TTGTCATCGA GAGTGGGGGT CAACAATACT TCGCCAATCA CTGTCAACAT GATGGAAAGA
    58921 AACCAAATGA GTAAAACAAT CAAAGTATTT ATAGAAAAAG AGGATGAGAT CCTGGAGCTT
    58981 GAGGGAGACG AAGCGGAGAA GTGGGCACAG CATTGTGAAT CTGTATGTTT CCTAGCTGCA
    59041 AACCACAGTA TGAATCCCTT CGATTCAGAT CCAGTTAAAT GGAAGACGAC AAAGAAGCCG
    59101 GTTTAGCTCA GTTGGTAGAG CAGCAGAATC ATATCCTGCG TGTCAGTTGT TCAAATCAAC
    59161 TAACCGGTAC TAAATAAATT TAAATTATAG CGGGGTAGAG CAGTCTGGTA GCTTGCGAGT
    59221 TTCATAAGCT CGAGGTCGGT GGTTCGAATC CACCCCCCGC TACCAAAATT GGAGAGACGT
    59281 GGGAGAGTTC CCCACTAGAC TAGTGAACAC CTACCATATG GGCATTCTGC AACTTTGTAA
    59341 TAAAGTCCCT ACTATGATGG TGATGTCTGT AGCTTACACT ACAAAGCACT CCATATCTTT
    59401 AAACTATGTG TTAACATGAA TTGTATACAT TTCCCACTAC TATTTAATTA TTACGTTGAG
    59461 TTATGTGGAC TATATCAAAT AAGATATATT CGCGATGGTT TTACCTTACT TGATATCAGA
    59521 TCGGGTATAG ATAGATTTAA GAGTCATCAT TGTCCCAAAT TTTACTTTTA ATTTATGTTT
    59581 TGTAACATAA ATTTAATCGA ATTAAATATT TATAAGGATT CAAATGACTA AAGAAAAAGA
    59641 AGATTATTTA TTCACAACTT TTCCTAATCT ATTTCCTAAT GGGAAGAATG TTAGTAACCA
    59701 AGTCAGTTTA ATGTGCTATG GCTTTCCAGA TGATGGATGG TTCGCTCTTA TTAAGAAGAT
    59761 ATGTGAACGC ATAACAGCCA CAAGTACTAA GGTTACTGTA GTCCAAGTGA AAGAAAAATT
    59821 TGGTTGTTAT GATAAGAAAA CGGAAATCTT AACTAACAAT GGATGGAAAT TTTTTAAAGA
    59881 TTTAAAATCA ACAGATATGG TTGCTTCATT ATCTAATCAA GATGAATTAA AATTTGTTAT
    59941 TCCGTCGGAT ATGATACAGT ATAAATACAA AGGATTAATG TATTTTTTAA ATACTAAACA
    60001 AGTTAACCTT TGTGTAACAC CTAATCATAA TCTATACTGT GCTAAAGGTA GTTATTATAA
    60061 TGGCAAAATT AAAGGAAATG TTATTAAAAG AGATTATCCT TTTGAGTTAT GCGTTCCAGA
    60121 AAAATATTTC AAGAAAAATA AAAGATTTAA GAAAACTAGT ACATGGTCTG GTAAATCTAT
    60181 TGAATGTTAT CGTATTGAAG GACACACAAG AACTGATAAC TATACCGATT CTATAAATAG
    60241 GAAGGTAAAA AGAACCTACG AATATAACCA TCAAATTTAT AATATCATTC CATTCTTACA
    60301 ATTACTAGGC TGGTACATAG CAGAAGGTCA CTATCATAAA AATAATATTA GTTTATGTTT
    60361 AAATTACAAA AATACAAAAG AAATTTTAAG AGTAGAATCA ATATTAGATA AGCTAGAATT
    60421 AAAACATAAG CTTTGTAAGG GTGGTATTAT ACGAATATAT AATACTATTT TAGGAACTTG
    60481 GCTTAAAGAA AATTGTGGTC ATTTAGCACC AAATAAAAAA GTTCCAGAAT TTATAAAACA
    60541 TTTAACATCT GAATTAATAA ATTATTTTTT AACTGAATTA TATTTAGGAG ATGGACATAA
    60601 AGCTAAAACA GCTAATATGC TATATTCAAC TAGTAAAACA TTAATTAATA ACGTTCAAGA
    60661 ACTAATTATT AAGTGTGGCA ATTCATCAAC TATATATAAA GAAATACCAC CTTCTACACA
    60721 TAAAGGAAAA GATATTATAA TTAATGGTAA ACATACATCG TATGCTATTA ATTGGATGAC
    60781 AAAAACTAAC TTTCATAATA CAATGAATAA GAAAAAATAT CAGGAAAACT CATCTCAATC
    60841 ATATAGAGAA GAATGGATTG ATTACGATGA TATGGTATAT TGCGTATCAG TGCCAGAAAA
    60901 TATTCTTTTA GTTAGAAGAG AAGGTAAACA TTACTTTTGT GGTAATTCTT TAAGATATTA
    60961 TGTTGATTTT GCTGCTGGTA CGAGCAAAGA AGACATAGAT ATAGTATATA ACATCATCAA
    61021 CGAAGGCGAA GCTAAGTCAG AAGTAACCTG CGAACAGTGT GGTAAACCTG GTATCCTTCG
    61081 AGCAGGTGGA TGGATAAGAA CATTATGTGA TGAACATAGT GAAGGTAGAC AAGTTTATAA
    61141 GTTATTAGAT ATTTAAATAA TGCGTCGTTC GCCAAGGTGG TAAGGCGGCA GTCTGCAAAA
    61201 CTGCAATGCG GTAGTTCAAT TCTACCACGA CGCTTAATAA ATAATAGTAA AACAGATAGA
    61261 AAACAACGCC GAAGTCGCAT AGTGGCTATT GCCCCGGTTT TGTAAACCGG TTCCGAAAGG
    61321 AGTCGTGGGT TCGAGTCCCA CCTTCGGCTT TAAATAACAT GAAAAAACTC TGTAAATATT
    61381 GTCAGAAAGA ACTAATAAAA CACAAAAGAA AATTTTGTTC TGAAATCTGT TTTAAAACTG
    61441 GGTGGTGATT TTCAGCCAAA AGAATAACAG CTGAACAACA CGTTCAATTA AGTAAAGAAT
    61501 ATTTAAATAA AAAAGGAGAC ATTATGATTT ATCCAAACGG TTCCAGATTT ATTCGTGTCA
    61561 ACACAAACGA CAAAGGTGAG GCAATAGTTC TAGATCAGCT TTTAGATGGT ACTGATCACA
    61621 CTCCAATAGG TATCAACGGA GCTCAAGTTG ATCCAACCAC ATTACAAATC ACACACATCA
    61681 CTTTCACAGC TGGCATTGCA TTTGTAATTG TATCACCTAG AGGTGCTATA GCCGCCGAGA
    61741 TTCCTACGGA GAACAACTAA TGCCTTTAAT AGATTACATT TGCGGTAAGT GCGGAAAACA
    61801 ATATGATATT CTAATAGGTA TAACATCTGA GAAGGAATCT ATTAAATGTC CAAGTTGTGG
    61861 AGCTATTGAT AATCAAAACT ATACACCAGC ACCTACGGGA AAACCTATTA TCCATTGAGG
    61921 CTAATATGCT TTACGATTTT GAATGTTCTG AATGTGGTCA TGTTTTTGAA GACATTCAGA
    61981 AGCCAGACAT TACGGAGATA CCATGCGAAA AATGCCAAAA AATAGCAAAG AGAAAGTTCC
    62041 CAGTCCCCCA AAAACAAAAA GAAGGGTTAA CCCTCGCAGA CGGAAGAATA AGAGACACGA
    62101 TGAAAAGGAA TCCAAGATCG AACTACAAGA TGTTCGACCG GGGAAACCCT CGACAAAAGT
    62161 TTTAACTACT CAAGTATTTA ATGTTCATCT ATTAAGAGAC GGAGATAAGT TTACATTCAC
    62221 ATCTCCTGGT AAAGGTAAAA GAACCTATAT ATGTACAATA AAAGGTAATG AAGTTTTATT
    62281 TGAGAGAAGC GATAAACATT CCTACACAAG ACGGTTGGAC GAACTACCTA GTATAGTACA
    62341 AAGTTGTCGT CTCGATTGCA CACTAATCTA ATGACAAAAA ATGATATGTA TTCTCTAGAT
    62401 CGTATTCCTG ACAAACATGG TGGATATGAT CTATCAGATC TAGATCAAAC AGAACTCGAC
    62461 GTACTAAATT CTATAGAAGC AGAAGCTGCG TTCTATTGGT ATGGTACAGG AAGCTACTGC
    62521 GGAGATGGAG AACTGATTTA TCTAAGGAAA GGTAGATGGC ATATTTGTGG TTTGGGTCAT
    62581 TGTTCCTGTT ATGGACCAGA TAAAAGAATT GAACTTAATG AAGGTTTTGA TTCCTTTACT
    62641 GAGTTAGAAT CACATTGCTC AGCAGAGTAC AAAGAATTTG TTCATCCTTT AACTGAACTC
    62701 ATAAAGGAAA AAGGATATGG ACCAAAAGTT CCATTTGATC CTTTATTGGT TATATTATGA
    62761 GAGTACCTCT TCTATTCAAT GCTTACGGTG AGAATCTTAT TGTTACTGTG AATAAAGAGA
    62821 TCATTAGGAG ACCTCTACCA TTCAAACCAT ATCTTATAGC TGAGAAGCCT AATCATCATC
    62881 TAAAATCCAC AGACATAAAA GCCATTCGTC TGCCAGATAA TGTCGAGACT ACCATGTTCA
    62941 AAATGGAAGC TGAGACAGTT CAGATCAACG ATGAGAAGGC TAAACAGTTA CAAATGGAAG
    63001 GTAAGTTGTT TTGTAAGTTA CCTTATACAG AACAACTCTT TGTAGACTTA CCAGACTACC
    63061 CACTTCAATT TCCTAATACA CAACCATTAG ATGTGTTGTA CCTCGATATA GAAGTACTAA
    63121 CTAAAGGGAA TGGTATCTTT CCGCGACCTC AAACATCGCC CGTCATAGCG ATAGGATGTA
    63181 AACACAATGA TAACCCTGTA CAGATTTTTG ACAACTACAC CAGAGGCAAT GATAGCCAAT
    63241 TACTTCTGGA CTTTCTTAGT TATTATGGAC AAATTAATCC TGATGTTATC GTAACTTATA
    63301 ATGGACATAA CTTTGACTTG CCTTATATAG TCCAGAGGAT GTTGAAGTAT GGAATAGACT
    63361 TAGATCAGTT AGGAAGATAT GGCAAATTTC GTTACAAAGA AGGTCAAGAC AGTATTGAGT
    63421 TTAATGGTCG AGTGCATCTG GACTGTATAA TACCTGCACG CAAAGACCAA TCTATGTGTT
    63481 ATGATGATCA GACGGAAATT TTATGTGAAA CTGGATGGAA ATTATTCAAA GATATTAATG
    63541 AAAGTGAAAA AGTAGCTACT TTAAATGAAC ATACTGATAC TTTAGAGTAT CAGTTACCTA
    63601 TAGAACATAC ATCTTATAAC TACGATAATA AAATGTATAA GATCAACAAT AAATCTGTAG
    63661 ATTTATTAGT AACCAAAACA CATGACCTCT TTATAAAATT TCCAAAAGAT AAAAGATATA
    63721 ATAACGAAGA AATATGGGAA TTTAAAAAAC CAGATGAATT AATCAATAAG AAATATAAAG
    63781 TCAAAAGATC TGTAGGTAAT TGGATTGGAA TAGATAAAAA GTCTTTTCAG CTTCCTGAAA
    63841 TACATAGAAA AAAAATGGAA TTTAATTTCA AGAAGAATAA CGAATTTAAG TTAGAAATAT
    63901 GGTTAGAGTT TTTAGGTTAT TATATCTCTG AGGGTTCTTG TTATATTAAT AAAGAATTTG
    63961 GACTATACAA TATAAATATA GCTCAAAGTA ATAAAACACC TGACAACGTC AAAAAAATCA
    64021 GAGCTTGTAT TCATAACCTT GGATTCAAAT CCAATTATTA TTTTAATAAA ATTAATAAAA
    64081 ACGGAAATAT TAACTTTAAA AGTAAACAAC TCGTATCATA CTTAATACAA TTTGGAAAAG
    64141 CACACGATAA ATTTATTCCA AGAGATCTAT TAAATTTAAA CAAGAACCTT TTAGATATAT
    64201 TGTTTAAAGC TTTAATGTTA GGTGATGGTA CAAAAGATAA AATAAAAAAT AATTATCCCA
    64261 TAACAACATT ATATTCTACA GTGTCAAAAC AACTTGCTAA TGATGTCCAG GAAATAATTA
    64321 TAAAATTAGG TTTTGCTTCA TCTATCCATT TAGATTCTAA CACCTTAAAT AATAAGACGT
    64381 TTTTTATCTA TAGAGTAATG ATAATAAAAA AACAAACAAC ACCAACTATC AACAGTAGAA
    64441 TTCCAACTGA TAGTTGGATA GATTATAAAG GTAAAGTCTA TTGTTGTACA GTTCCTAATC
    64501 AGATTATTCT AGTTAGACGT AATGGTTATC CTGTTTGGTG TGGAAACAGC GGAATAAAAA
    64561 GTAAAGGACT CAAATCAGTC TCAGCATGGT ATGGATTCCA AGCCTTATCT TTGGGAGACG
    64621 ATGTGGAAAA CACACAAGCA CTCATCGGAA CACCACAACT AAGGGAGTAC CTAACTTCAG
    64681 ATGTTAATGC TACTAAGGTG GTTTCTGATG TATACTTACC CAATGCTATA GCATTAGCTG
    64741 AATTAATGCA GGTTCCTCTT GGTTCTATCG TGGGTTGTTT TCCATCTTTC ATTCCAAAGA
    64801 TTATATGTGC TCGTCATTGT AAACGATTAA ATCTTATACC ATTAGATTCT AATAAAGAAA
    64861 GATATGGAAA CAATAGAGAA GATGAGGACG GAAATTCAAC AGGTGAAATA GAACCTGGAA
    64921 GAATATATAC ACTTGGTTCT AGATTTGAGG GTGCTATTGT CGAAGCACAT AAATTTGGAT
    64981 ATATAAAGAA TTTATATAAA GTGGATTTTA GTTCTTATTA TCCTTCCGCA ATCCGAACTT
    65041 GGAATCTCGG TCCAGACACA ACTAGAATTA CAGGTCTTAA AGAACTTACT GGGAAGTATA
    65101 GTTTCTACCG CAAGAGCAAG TTCATGATTT TAGATATACC GGATCAAAAT TTCAATAAAA
    65161 ATATAGAAAT AACAATTGAC ATGTCCAAAA TCGGTTTCTT AAAAGAAGAG ATAGAAAAAC
    65221 TATCAAACGA ACGAACAAGA TTAAAACAAC TTCTTAAGGA AGCTAAAACA AAAGCTGAAA
    65281 CAGATGCTTA CGATAGTCGG CAAATAGCTA TAAAAGTTGT TATGAACAGT ATTTTCGGAA
    65341 TGTTAGGTTC AACTTTTACT TCATACGGAG ACATGGCTAC TGCTATAGCT ATAACAGGAA
    65401 TGTGTAGATG GACCACTAGA TTTACTTTAA GTTTACTAGG AGAAAGTGTT GTAGGAACTG
    65461 ACACAGATGG TATGATAGTT GATAAAGATG TTGATATTGA TAATATCAAT AAACAGATAG
    65521 CTGAACACAT TAAGGATAAC CAAGGTGTTA CTTCTTATAT GGCTCTTGAT AAGGATGAGA
    65581 TCATTGATGG TTATTTTTAC CGTATGAAAA ACTATGCCAT CCGTAAGATC AAGAAGGGTA
    65641 AGACTGTTAT TGAGAAACAT GGAGTTGCTT TTAAATCTTC TAAACAAGCC GGAGTCTGTG
    65701 ACACTATACT TGATACTGTT TGTCAGATGA CTCTTGATCA GAGTGTCACT GATCATTTAT
    65761 TAACAGCAAC TAAACTAAAA AACCTCAAAC AATATCCTTT AAGTGCCTTT AAATTTAGAG
    65821 TGACCTTCAG CAAAGATCTT AAAGGTTACA AGAATGGTAT GTCCCTTCAA AGAGTAGTAG
    65881 GACTACAGGT TGAAGAAAGA TTGAAGACTA AAGTTGAAGA TGGTCTTCAA GTTGATTACT
    65941 TTGTTACTAA GAAAGCACCA CCATGTAAGG CATTACAGGA AGCTCTGAAA GAAAACAAAG
    66001 GCAAGAAGGA TCACTACTAT ACTATATCAC AATACGTAGA CTCAGCTGAT CAACTTGATG
    66061 AAAGATACTA TCTAGAACAG ATAGATAAGT TATTTGCTAT CTTCGATTGG AAAATAAATC
    66121 CCCAGTTGGA GTTGTTCTAA TGTTAGAATT TAATACTATA AAAAACTATC TCTACTGCAT
    66181 TAAAGATAAT AAAATAGGTT TTCTATGTGG TTATGTATTT ATACCATGGT ATCATCAAAA
    66241 ATACAATATT AATTTCCAAG AAGAAAGCAA TAGTCTCGAT GTTCATGGTG GAATTACATA
    66301 TGAAAATAAA GATCTAGAAA GATGCACTAT ACTTTTACCC GAAGGTAAAT GGATTGGTTT
    66361 TGATTGTGCA CATTTGGGAG ATTTACAAGA TCCAGAATAT TTCAAGTTAC CAGGAAATCG
    66421 AAATATTAAT TTGAGTATGG GTAGACTTGA TACATTCAAA GATAGAAATT ATGTTCTCAA
    66481 TGAAATTATA TCCATGATAG AACAATTAGG ATTATTAGAT GATATTTCTG AACATCCAAA
    66541 AGATTTCATA TTGGAGTTAC CATTATGAAG TTGTGGGGAA CAAGTGATTT ACATTTAGCT
    66601 ATAGCTAATC CAGAAAAAAA CATGTCTAAA TTTGGAAGTG TTTGGGAAAA TCATATAGAA
    66661 AGAATCCAGG ATGGTTGGAA AAATATATCT TCAGATGATA TAGTAATTAT TGCCGGTGAT
    66721 ATTTCTTGGT CGTCGAACAT ATATAAAGGA AAACCAGATT TCGATTTTAT TGAATCATTG
    66781 CCCGGTAAAA AGATTATTAC TCTAGGAAAC CATGACTTTT ATTACCAAAC AGCAACTAAA
    66841 ACTAATGATT TCCTATTCGA TAACTACAAA ACAATAGTAT CTCTCACATC AAATGATTAT
    66901 TTTAATCTTC ATGATTCCAT AGCTATTATG AGTGTCAAAG GCTATATGAA CGAAACTCAT
    66961 CCAGAATTTA AAGAAGAATA CAGAAAAGGA TATAATAAAG AATGTATCAA ACTAGAAAAT
    67021 ACATTAAAGA TAATACCACA AATATTCACC ACAAGAATAT TAGTATCACA CTATCCACCC
    67081 ATACATAAAT CTTACACTGG CGGAGATAAT AAAATTCTAA AAATCATGAA GACATATAAC
    67141 GTTTCAAAAT GTATATATGG ACATCTTCAT GGTAAAGAAA ATCAAGAAGC TTATGTTGGC
    67201 TTACATGAAG GAATAGAGTT TATCTTTGTA GCTAGTGATA GTTTTAATTT CAAACCATTG
    67261 GAGATATATA CAGTATGAAA ATTCATTATC CAAATATAGC ATCTGAATTT GTAGCTTTAA
    67321 GATCTTATTG TAGATGGTTA CCAGAACTCA ATAGAAGAGA AAATTGGGAA GAAGTAACAG
    67381 AAAGAGTAAT AAGATTCTTA AGAGAAGAAG CTCGACATGC CGATAGAATT CCTGGTAAGG
    67441 TATGGACATC TATACAAGAA GGTATGTTAA ATTTTAGTGT AATGCCTTCT ATGAGATTAG
    67501 TTGCTACAGC TGGACCAGCC GCAAAAAAAG ATAATATTGC TTTATACAAC TGTTCCTATA
    67561 CTCCAATAGA TTCTATCACG TCGTTTTCTG AATTAGCATA TATTCTTATG TGTGGAACTG
    67621 GTGTAGGTTT CAGTGTAGAA AAAGAAAATA TACATAAACT ACCTATAATT AAACATCCTG
    67681 TATTACAAAG AAGAGATGAT TATTTCGTAG AAGATACAAG AGAAGGTTGG GCAAATGCTA
    67741 TCAAATTTGC TTTTGAAACT TGGTTTAATG GAGAAGATGT CCATATTGAT TACTCTCGAC
    67801 TTAGACCATA TGGCACACCT CTTAAAACTA TGGGTGGAAG ATCTAGTGGA CCGCAACCTT
    67861 TAATTGATCT AATGTTATTT GCTAAAGAAA TGATAAATAA GGCAGGAGGT CGAAAATTAT
    67921 CATCGTTAGA ATGTCATGAT ATATGCTGCA AAATAGCAGA AATTGTTGTA GTTGGTGGGA
    67981 CTCGTCGTTC AAGTTGTATT AGTTTTAGTG ACATTAATGA CGACGAAATG CGTCATTCGA
    68041 AAGATCATCC ATTTCCAAAA CATCGTAGTA TGGCTAACAA TAGTGTCGCT TATTTAGAAA
    68101 AACCCGATAC AATAACATTC CTTCGTGAGT GGTCAGCTCT TGCTGAATCT GGTTCTGGTG
    68161 AAAGAGGCAT ATTTAATCTT GAAGCAGTTA AGAAACAACT TGAACAAACC GACAGAACTT
    68221 ATTTAAAATC AATGCGTTGT AATCCTTGTC AACCTGGATG GTCTAAAGTA TTAACTCCTA
    68281 ATGGATTAAT TACTATAGAT GAATTAAAAG TCGGGCACAA AATATGGTCA AGTGAAGGAT
    68341 GGACAATAGT TACTAATAAA CAAAGTAGTG GAATTAAAAA AGTACTTGAA TATAATACAT
    68401 CTGCTGGTAT ATTCAATGGA ACATCAGAAC ATAGAATTAT TTCAAACGGA GAAAAGATCG
    68461 AAGTATCAAA AGCCAAATCT ATAGATACAA TAACAGGTCC TTACTCCAAG TTAGAATATA
    68521 ATATACAAGA TGTTATGGAT GGTTTAGTCA TAGGAGATGG TTCAGTACAC AAGGCATCTA
    68581 ATAACCTTGT ATTTTTACTT ATTGGAAAAA ATGATAATGA TTATTTCAAA TCAGAAATCA
    68641 AAGATCTAAT ATTAAAACAT CGACCAGGTT TAAAAGAAGA AGCTTATGAA ATATTAACAA
    68701 CCATAACAGC TTCCGAATTA CCTAAAACAT ATGATAGATA TATACCTAAT AGATTTTTAA
    68761 TAAATCCTAT CAGGTCTGTA GGATTTTTAA GAGGTCTTTA TAGTGCTAAT GGTTCTGTGT
    68821 GTGGTAATAG AATAACTTTA AAATCATCTT CAATAAATAT CATTAAAGAT ACTCAATTAT
    68881 TATTAAATTC ACTTGGATTA AAATCATATT ATACTATCAA CAAACCAACT AAAGTAAAAT
    68941 TTGATAATGG TACATATGAG TGTAAAGAAT CATATGACTT AAATATCACA ACAGACAGAA
    69001 ATAAATTTGT AGAATTAATA GGGTTTATAC AACAATATAA AATAAAAAAG ATTAAATTTA
    69061 ATACTAAAAA AACAGGAAGA AAAACTAAAA GTAATTTTAA AATAAATACT ATAACAACTA
    69121 TATCAACTGA AGAAGTATTT AATTTAACTG TTGATAATAA TTCTCATACA TACTGGACAG
    69181 AGGGTTGTAA TGTTTCTAAT TGTGGAGAAG TAATATTAAA ACCTTACCAA ACGTGTAACT
    69241 TATCTGAAGC TGTAATAAGA AGCGATGATG ATATAAGTGA TCTTGTAGAA AAGGTAAAGA
    69301 CAGCAACATG GTTAGGTGTT ATCCAAAGTT CATTTACATA TTTTCCATAT GTTAGATCTA
    69361 TCTGGAAAAA GACATGCGAT GAAGAAAGAA TCATAGGCGT AAGTCTTACA GGTCAGCTAG
    69421 ATAATTCGGA AATACTTAGT GATCAAGTTC TTAAACAACT GAAAAAGGTT GTGATAAAAA
    69481 CAGCAAAACA CGCTTCCGAC ATACTTAAAA TAACGTGCCC TAAAGCCTAT ACGACTTCAA
    69541 AGCCAAGTGG CACTGTTAGT CAAGTAGTTG ATGCTTCATC TGGTTGTCAT CCTCGATATA
    69601 GTAAATTTTA TATTAGAAGA TATCGTATAT CAAAAATAGA TCCACTATTC AAATTAATGA
    69661 AAGAACAAGG AGTTTCATTT AAACCAGAAG TAGAACAAGA TATTGAAACA GGAACAACTA
    69721 TGGTTCTTGA GTTTCCAATT AAAGCACCTG ACAAAGCAAT CACTATAGAT AAATGGGATT
    69781 GCATGAAACA AATGGAATGG TATTTAAAGC TACAAAAAAA TTGGTCAACA CATAATGTAA
    69841 GTAATACAGT ATACGTTAAA AACAATGAAT GGATTAAAGT AGGTGCTTGG GTATACGAAC
    69901 ATTTTGATGA AATCATAGGC ATGTCGTTTT TACCTTATGA TGATCATAAA TATGAATTAG
    69961 CACCATACGA GCCAATTACA GAAGAACAAT ACGAAAAACT TTTAAAAACT TTTCCAAAAA
    70021 TAGATTTTAC TAAGTTAGGC AACTATGAAA AAGAAACAGG CGATAGAACT GAAGTAGCAA
    70081 AAACCTTAGC TTGCAGTGGA GATAAATGTG AACTCAAATA AGAAAAAGAA AAGTAAACGC
    70141 AAAGACTGGG ATACATACTT CCTAAATCTT AGTGAAGTAG TTTCAAGTAG AAGTACTTGT
    70201 GATAGACTTC ATGTAGGAGC TGTTATAGTA AATGACCATC GTATTCTTAC CACTGGTTAT
    70261 AATGGATCAC TCAGAGGTGC TTCGCATTGT GATGATGTTG GTCATCTTAT GGTTAAAAGA
    70321 AATTGTAAGA GAACAACACA CGCTGAGATA AATGCTATAG CACAGGCTGC AGCTTATGGA
    70381 ATACCTATAA AAGATTGTCA TATTTACATA ACTCATGCTC CCTGTTTAGA ATGCTTCAGA
    70441 ATGATTGTTG CTTCTGGTAT TACTAGAATC TTTTTCTCTA ATCTATATAC ACTTACCGAA
    70501 GAAAGTCTTA AGACATATAG AGAAGTTGTT GGTTATAGAG ACGGATTACA ATGTTGTAAC
    70561 TGGGAATTAA GTATCAACTC AAAGGTATGG TATAAAACAT AATGTATTTT TTTACATCAG
    70621 ACGAGCATTA TTCTCACTCC AACATCATTA AGTATTGTAA CAGACCGTTC AATTCTATTG
    70681 ATGAAATGAA TCGTGCGATG ACTGCAAGAC ACAATGAAGT TGTTACAGAT GATGACATTG
    70741 TAGTTCACTG CGGCGATTTT ACTATGAATA GAGAACAACA TGCAAAGATT ATCATTCGTA
    70801 AACTTAATGG AAGACATATC TTCATAACTG GTAGCCATGA TAAGTGGATA AAGAATTTCA
    70861 ACTTAGATAC AGCTATCGGA GAAAAGGTTT TACTAGTTGG TTCAATGTGG GAACGTAAGT
    70921 TTGATAACGT TTATCTTGTT GCATGTCACT ACGCTATGAG AAAATGGCCT CGCTCTCACT
    70981 ACGAAAGTAT TCAGGTGTAT GGTCATTCCC ATGGTAACCT ACCACCAGAA GGAAGACAAC
    71041 TGGACGTCGG CGTCGATGTA CATAACTTCT ATCCTATCAG TCTAGATCAA GTAATACAAA
    71101 CTATAAACCT TAACCAAGGT AATACCAATG GTAAAGCGTC TCCGTCTTCC AGAGTATAAC
    71161 TACGATTTTG ATACTGAAAC AGGTTTCTTT GTTCGCTGGG GTAAAACAAG ACAGGATGAT
    71221 CCTCAAGTAT CTCCAATAGG ACTTGAAATT GGGGATATTG AGATCACAAC TATCTGCTAT
    71281 AGTGGTTGTA AACATTGCTA TAAATCTAAC AACCCTAACG GCAAGAATAT GAGTTTTGAA
    71341 ACTTTCAAGA TAATACTTGA TAAGTTACCT AAAAATCTAA CACAAGTCGC ATTCGGAGTA
    71401 GATTCTCAAG CAACAGCTAA TCCAGATCTA TTTAAGATGA TGGAGTATTG CCGTCAAAAT
    71461 AATGTAGTTC CTAACATTAC AGTAGCTGAT ATTACAGAAG ATACAGCTGA AAAGCTTGCG
    71521 AGTTTATGTG GAGCCGTAGC TGTAAGTCAT TACGATACTG ATACTTGTAA GCGGTCTATT
    71581 CAACTATTAC ATGAGGCTGG TCTCAAGCAG ATAAATATAC ATCAAATGGT ATCAGACGAA
    71641 ACGTTAAGCA AGTGTTATGA TATCATGAAT GAAGCTAAAA ATATTCCAGG TCTTAATGCC
    71701 ATTGTAATGT TATCTTTGAA ACAGAAGGGT AGAGGTGTAG GATTTACTCC GCTTCCTTAT
    71761 TATTTATTCA AAGATATGAT TGACTATGCT ATGTCACATA AGGTTTCAAT AGGGTTTGAT
    71821 AGTTGTACTG CTCACAAATT TCTCAAATAT GTAGATGAAA CTGGGAATGA GAAGCTCAAG
    71881 AAATTATCTG TATTTGTTGA GCCTTGTGAG AGCTCATTAT TTTCTATTTA TATAGATGTA
    71941 AATGCGAAAG CTTTTCCGTG TAGTTTTGCT CCTGGAACTC CTGGATGGGA AACTGGATTA
    72001 GATATGATTA CATGCAAAGC CTACATGGAA GATGTTTGGA ACAATGAACG TATGCAAGTA
    72061 TGGAGAGAAG GACTACTTAA AAATAATCGC AAGTGTCCTT TATACAACAT CTAATGTCTA
    72121 TTTCAAGAGA ACAAATTAAT TTTAGAAGAA CAGGTACACC ATTACCGTTA CATGATGGAG
    72181 ATGCAAGTAG AGAGAAGAGT GACCTTATGA CATATGTATG TACTTTTGGA TGTGGTCAGA
    72241 AGTGGGGAAA CCATTACATT GTAATTCAGG CATATGATCA AGAGACTGCT CGTTCTATGA
    72301 TGCAAGAAAA GTTTGGTCAA GAATGGTCTA TGATGTATCA AGCAGATGCT CAACATAGTG
    72361 CTGAGGAAGT AGCTGGTGTA AAAAAATACA ATCTTAAAAT GCTGACGAGT GAAATGATTA
    72421 AAGAAGACGC TGAAAAGAAT CATAACTTTA ATCCAATAGA AGGAGTATAT TAATGCCATA
    72481 TATAGAACAA AGAATAAAAA CTACTATAGA TCCTAAACTT AAAAGGATTA TAAATTCAAC
    72541 ACTCACCGAA GGTGAACTTA ATTATGCGAT TACAAAACTA TGTATTAGTT ACATAGAACA
    72601 TCACGCATTA AACTATACTT CACTTAACGC CATAGTTGGA GCTCTTGAAT GTGCTAAGCT
    72661 TGAATTCTAC CGTAGACTAG TCGGTCCTTA TGAAGATGAA AAAATAAAAT TTAACGGAGA
    72721 TGTATACTAA TGAAACAAGT TATTACGAAA AAGAAACAAG AAGAGTTTTT ACCATGTCCT
    72781 TTCTGTGGTG TATATCCATA CATAGAAAGT GTAGGACAAG GATATTATGA ATTAATAGTT
    72841 AAACATTTTC GAGACTGTTA TTTACACTGT ATGAATTACG AAACCTTATC TATGTCCAAG
    72901 AAAAGCAGAC TCATTGAGAA GTGGAACACG AGGACTAAAT GAAAAGAAAA AGAGTTTATA
    72961 TAGCTGGAGC TATCAATGCT CCAAGTGCTG GTAAGTATCT CAATAACATT CGTAAAGGCA
    73021 TCCAGCTAAG TTCAAAAGTA TTTCTATTAG GTTATGCACC CTTTTCGCCT TTCGTGGATT
    73081 TTCTATTTAA TTTAGTAATG GATGATGTTG ATGTTACTCA TATAAAGACG GAAGACTTTT
    73141 ATGAGTATTC TATTGCTTGG CTTGAGAAGG CTGATGCTGT ACTTGTGGTT CCAGGATGGG
    73201 AATCTTCACT AGGTACGAGA AAAGAATTAG ACAGAGCGAC GAAGCTAAAG ATACCAATTT
    73261 TCTTTAGAAC AGAAGATCTT ATACTATCTA TGCCCTCGGA GACAATATGA AAGATAAATT
    73321 AGATAGAAAA TATCTCAAGA AGTACATGCG TAAGCTTATG AGATGTATGA ATTACACAGC
    73381 TAAGAAGATG GATAAGAAAA ACGCTAATCC TATCTATTAT GAGATATATC AATTACTTAG
    73441 TTCTCATGCA TGGACAGATC TAGCTGAAAG CTGTGAACAC AAATTCAAAG TTAGTAAGAA
    73501 ACATCCAATG GGTCGTTGTA CAATTTGTGG AACAATAAGG AGTATAAAAT GAAAATAAGA
    73561 AACGGATTCG TAAGTAATTC ATCTAGCAGT TCTTTCGTGA TTAATAAATC TGAATTAACA
    73621 CGAGAACAAA TATATCTTAT ACATGATGCA TGTCTAGAAC CAGGATTTGA TGCTGATCCT
    73681 TGGCTCATTA CAGAGACTGA AACTACAGTA GAAGGTTTTA CCTCTCTGGA TAACTTTAGT
    73741 ATGGCAGATT ACTTCGATAA GATTGGTATA CCAGAAGATA AAATAGAATG GAACGATTAA
    73801 TGAAAATTAG AAATGGATTC GTATCAAACT CGAGCAGTTC AAGCTTTGTA GTTCTACTAC
    73861 CAAAGAAAAT TCCAGAATTT ACATTGGAAA CTCTTCCAAG TAAAATCAAA GACTGTATTG
    73921 AAGCTGATGA GATTACTGAA GATATCGTGA CCAAGATCAA TGAATGTATC GCGACCATCG
    73981 CGTCACAGGA ACATACCTAT AGCGAAGAGC TTGGTCTATC AGGTGAGGAC TTCGACATCT
    74041 CAGAAGCTCT ATCTCAAATC ATGGAGCAAT ACGCACTTAC TTCTATTGAC GGTGGACCAG
    74101 ACGAGGGCGG GTACATCAAC CTAAATCGTA AAAAACTTAA AAGCTTATGG ATAAAGATGA
    74161 ATAAAGAACT CTTCGAATAG TTAGAGAAAG AGAACAGAAT TCTTCATGGT ACGTATCTCT
    74221 CAACTCTAGC TGAACCAAAC GAGCAGCAAA CTGAGAATCT TCTTATGAAT ATAATAGAAG
    74281 ATTCTTGGCA ACAAAGTATT GATTTTTAAT CAAAAATAAG GTATAATATA ACTGATATGA
    74341 AGATCCGCCA AGGGTTCGTC TCGAATAGTT CATCAGCCTC CTATATAGTA ACTCTCAATA
    74401 AACCATTTGA TAGTGTAGAT AGTTTATTGT TAGACATCTA TGATACTTGT TGGGTTGCTG
    74461 TACATGAAAA CGAGGATGCA TACTTCGCTC GTATGGAAGA GTTTCGTAGA ATCGAAAAGA
    74521 TTAAAACAAC TATAATAAAG TCAGTATTTG ACAACATTCC AGAAAGACCA CCTAGAGTAA
    74581 GAATGGTTAT GCAAGACAGG AGTGGATTTG GAGGATCATT AAATGAGAAT AGGCGTCGTT
    74641 TAGAAGCTAT GTTATATATA ATGAATCATG AGGGTATAGC TATAGCGACC GACAACGTTG
    74701 GAAAATATAC TTTAACTTAT TTTACTTCTA TGCATAATTC ATTTAACGAT ATGAGTAATC
    74761 TTCTTCAGAA TATTTACTTT GAATATTTAA CTAATCAAGG TGGAGCTGAC TTCACATGGG
    74821 AAAGTTATAA CTAATATGTT TACTAATGAC AATCCTAATC TCTATGTTCG TCTTCGTAGA
    74881 TGGTGGAAAG GATATAAATC AGAAATAAGA TGGAAGGGTC CTATACTTCC TCTTCTTGAA
    74941 GACTTTATGC CTGGTTTCCA GAGGCTTAAA CATATCTATT GGTCTATACG TCATAGAACC
    75001 ACTGACGTGT ATCATAAGAT AGACACAGGA TTACCACCAG AGTACTATGA CATAGATACT
    75061 CTTATGGTTC ACGGTATGTT TTCTCTTCTT TGTCGTTATG TTGAAAGCGA ACAAGGCGGA
    75121 GAAGCAAAGA TGTTGGGGTT CATAAAAGAA CTAGAATCTA ATTGGGGTAA TAACTTCGAA
    75181 GATGTACCAG AAGAACATAG AGAAGATGCT AAATATATAA ACCAACGTCA AGCAAATACC
    75241 ATGAAAGACG CGTTACGTCT TTGGCATTGG TGGAAGGATG TTTATCCTAA GTATACCGAC
    75301 TATGATAATA ATCCTTGGCA TCATTATTGT GACAAAAAAC ATCCTAATAT TAGTAATATA
    75361 TTCGATAATT TAGTACCTTA TACGACTGAC AAAGATGGCG ATCCAACTTC ATTTACTTCA
    75421 AATAATAACA ACACGCCAGA AGAACGAATA GAATCTAGAG TAGCTTTAGA TGCCAGTTTA
    75481 AAATACGAAG ATGAATGTGA AGAAGATATT ACTAAAGCCA TGATAGATCT AATCAAATTA
    75541 AGAAAATCAC TTTGGACATA AAGGAACAAC ATGTATAATT TAAGTAACAG TACACCAGTA
    75601 GGACCATATG TGATTCTAAT TGAAAAAGAA TCAGATCTAC AAGTATTATT AGAAGAGATA
    75661 CAGCATTACA TGGCTTCTGA TCAGAAATCA CTTGATATAA GTGTAAACAA CATAATTCCA
    75721 ATTCCAAAAA CTTATAATGG TATTCTATCG GGTGGAGTTA ATATTGATTA TATTACAACA
    75781 CAGGAAACTA TTTCTAACCA AACACAGAAT AAAACACAAG GAACAATGAA AACAATAGAT
    75841 GCTATCCCAT TAAGTTTAGA ATTATCTACA ATACAATACT TCGTAATGTA CGAAGTATCA
    75901 GCAAAGGAAT AACAATGTCA GTTTACGTTA GATCTATTCT CGATGGAAAC CGGATCCGTC
    75961 TAAGAGCTAT TGAAGGACAA AAATACAATT CTAAAAAGAA TGTACAGGGG TCGCGAGCTA
    76021 TTCGATATGA TAACCCAGTA GGAACTATAT TCGAATGTGG TGGATTATCA GATGAAGGAA
    76081 CGTATTATCG TGCATATGGA AACCTCCAGA AAGCATATAA CATTCCAGTA CAATATAACC
    76141 CCATTATTTC CAAAACTAAA AACACTAAGC GTAAGTCTGA ACCAATTAAC ATCGTGGAGT
    76201 TTTGTTTAAT ATGATATACG AATGTAAATG TAATGGTTGG ATGACAGAAA AAGAATGTAA
    76261 TAATTGTTTC AAAAATTTTA AGATGAATGA CTACGGACAC GTCAAACATT GTAGACGTGA
    76321 TAATATAGTA TCGACTGAAG ATGATACTCA GGAAGATGAA TGAGATTTAA TATCAAGTAC
    76381 AACTTAAAAG AAAATGACAA CGTGATACGT AGCATAGATT TTAAATCTGC TCACAAAATA
    76441 GATATAAAAG AATTTGTAGT AGCTGCTAAA AAATGGGGTA ACGAAATAAC AGAATGGAAA
    76501 AGAGATCATC CTGAAGATAC TCTTATTTTA GATACATTCA AAGATAACGA ACGAAGAGAA
    76561 AACGGACTAT TGGGAGAACG AGCTGTAGAA AAATTTCTAC AAGTTCAATT TGTTGATTTA
    76621 AAAATTAGCA ATAGTAAGAA TCACGCAAAG CCAGATCTTA AACCGTTAGG TATTGACTGT
    76681 GGTGTTAAAT CTGCACAAAT GCACAATTGT CCATTAATTC AATTATTAGA AAAACAACCT
    76741 CAGATTATAG TCCACATAGA TAAAGATACA GGTACTGCTT ATATATGCGG ACTAGCATCA
    76801 CCTAATCTCT TTAATAAATT GTATCTCAAA GAAGCACTTG TAAAAGATGC AGATGCATTA
    76861 AGAAATGGTA AGCGAGGTTT TTGTGGACAT AGTAAACTAA TTCAATTTCA AAATATTAAT
    76921 GATCTCCAAT TAACAATTGA ATAAACTAGG TTTTTCTATA TGTGATCCTG GTGGTCACCC
    76981 TTGGATATGT GCAGTACCAA AGAGATTTAT CACTTCCGAG ATTAAACACC TTCAGAACAA
    77041 ACTTAAACGT GAGGGAATGA AGGTGCGTAG AACCACACAG AAAGACATTA AAGAAATAGT
    77101 AAATTGGAAA TTTGAAAACT ATCTAAAAAG AATAGAGACT GCTAAGAATC AAAAAGAAAT
    77161 AGATGCCCTA GAGTGATCTA GGATAAACAC GATATATATC CAATAGAGGA GATCGACAAT
    77221 GATGTTCAAC GAAATAGAAC TCAGAGAAAG GGTTCAGAAA CACTGTGGTC AAAGGATAGC
    77281 TAGAGGTGAA CTAGCCTGTG AGAGCTGTCA GAAGAAATTA TCAATGGCCA AAAACATTGA
    77341 TAGACAGAAA GACATAGCTT GGAAGCAGCA CGATGATTGG TGCCGTCAAC AAAGAGAAAG
    77401 ATCACGGAGG GATATGGAAC GACATGCCTA AGTCTTCTAT TACTTTAAGT ACTAGTAATA
    77461 GAAAAATATA ATTATAATTA TATATTGAAT TTACCTGTTA AATAAACTAT AATAGGTACG
    77521 GAGGTTATTA TGATAAAATA TCCACGTACC TATTTTGGTT TAGGATTACC TAAAGAAAAC
    77581 GATGTTGCTG ATGGTAAATT AATAAATAAG TATAACGAAG CATACATCTA CAAGAAGTGT
    77641 ATTAGTTGTG GTACACTTGT TTGGACTTCA GTTAAACATC AAAAGAAATA CTGTAACGAG
    77701 TGTCGTATTA ATAAAATGAA GGAACTACGG GGATCTTCAG CTTCTAATTG GAAGGGAGGA
    77761 AGATTCCAAG GTGCTGGTTA CACATTTTTA ACTATACCTG AAACAGATCC TCTTTATAAG
    77821 TATACAGATA AATTACATCC AGGTAAAATT CTAGAACATC GTTATTTAAT GATGCAAAAG
    77881 CTTGGAAGAT CGTTAGAATC TAACGAACAT GTGCATCATA TTAATGGTAA TAAATCAGAT
    77941 AATAGAATAG AAAATCTTGA TGTATTAAAT GATCGAACTC ATAGTAGTTT AACTCAACTC
    78001 CAAAAGAAGA TACAACGATA TAGGAAAAGA TTAAATGAAC TCGAAGAAGA ATACATTCAA
    78061 AGATCAAATA ACACTAAGTC AACAGAACAG AAAAATTAAA AATTGCAACA TATTCAATCT
    78121 TCCAGTAGGC ATAACATGCA GACCGGGAGT TCTTTGTTCT AAATTCTGTT ACAGTAAAAA
    78181 AGCTGAAAAA ATGTATCCTG ACGTAAGACC TTGCAGGATG AGAAATTATA GAGCATCTAA
    78241 GACGGTTACT TTCGTTGATG ATATGTTATA TTTACTTAAG AAAAGTAAAT ATAAAATAAC
    78301 TAGAATTCAC GAATCCGGGG ATTATCATTC TTTAGAGTAT TTCTATAAAT GGTATACAAT
    78361 AGCTTGTAGT CTTTCAGATC ATAAATTCTA CTCTTATTCA AAACGAACAG ATATTATAAC
    78421 AAAGGATGTT TTGAAAGAAA AACCAAAAAA CTTTACTCTA ATTTATTCAC GAGATGGTAT
    78481 CTTAAAAGAT GGCGATGTGA TTCCAACAGA AAATTATGGA TTTGATAAAA TAGCCATCGT
    78541 AACAGAACAC AAAACTAACT GTCCAAGTAC GTCTAAAAAT AATTGGAAAG TAGCTTGTGT
    78601 TAAACAATGT CAAAAATGTT TTGATAGTAA AACAAAGACT ATATTATTTG CTCGACATTG
    78661 ATTATGAAAT GCAAATTCTG TAATAGATTA TTAAATGGAG GTTATGCAGG TAGACCAAGA
    78721 GTAATTTGTA GTTTAAAAAG TTGTAAATTA AAATTACACC AAGAAGCTTG TAGGCAGTAT
    78781 CGTAAAGTTC ATAAAGATTA TATTAGAGAA TACGATAAAA TGTATAAAAA GACAGAAAAA
    78841 GCTAAAAGAT ATCTCAAAAA ATATAATAAA GAATATAAAA AAACAAGTAA ATATAAAAAA
    78901 TATATTAACA ATAGATATAA AAATGATCTA AAATTTAATA TAAGAAGGTG TATAAGAAAT
    78961 AGATTTAGTA AAATGTTAAA AATACAAGGT ATTAAAAGAC TAAATCAACA AAGTTATATG
    79021 GTATTAGAAT ACAAGACATA ATAAACCATC TCGGACCTTG TCCAGGACCA CGACACATGT
    79081 ATCACATCGA TCATATAATA CCTGTATCTT CTTTTGATTT ATCTAAAGAA GAAGAAATAA
    79141 GAAAATGCTG GGCACCTGAA AATCATCAAT GATTATTAGC AGAAGATAAT ATAAGAAAGG
    79201 GAAATAAAAT ATGACACCTG AACAAGCTAT AGAATTATAT GCATGTGATA ATGTTTGTGA
    79261 TCATTGTAGT TACGATGGTT ACGGATGTGA TACATGTGAT AAGAAAAAAC ACTCTAAATT
    79321 TAAAGAAAGA ATTACTAGTG AAAATTAGAT TTGGATTCGT AAGTAATAGT AGTACTACAT
    79381 CATTCTGTAT TTTTGGTGCT AGTTTTACTC CTGATGATAT GAAACAAGCT CTTAAAATAC
    79441 TATATCCAAG ACCGATCAAT ATACCAACTA TCGATTCACT TGACGTGGAT GAAGAGGATG
    79501 AAGATTTCGA TCATTATGAA GCTATGAAAA AAATATCCAA TGCATTAGGA CTTATTTTCT
    79561 CTCAACTTGG TTATGATTGT GATGAATATG TTTTAGGAAG AAATTATGAT TCAATCAAAG
    79621 ACGACGAGAC AGGTAAACAA TTTAAAGACA GTACAAAGGA AAAGATTGAA CCTATCAAGC
    79681 CCAATGTAAC GGTATCGTGG CATGAGGGTG CATGGAGGGA TGGATGAAAA TTCGTAATGG
    79741 TTTTGTTAGT AATAGTTCAT CTAGTTCTTT TGTAGTTGTC TTTCCCAAGC ATGTAGGCGG
    79801 TGTAGAAGAG ATGGGCAAAC TATTATTTCG AGGAGACTGG GAAGAAGGTG CCGTTATAGA
    79861 TGAATATAAT GGACCAGTAT CCTTAAAAGC TATAGCTGAA AAGGTCTATC ACGACTACTG
    79921 TGAAGAGAAG AAGAAACCAA TCGATGAAAT AAACACCGCT GTCCTCGACC AGTTGGCTCA
    79981 AGCATACCAC GTATATGCCT TTGATGAAGA CAGTATAATA GATTTAATGA ATCAAGGAGC
    80041 TTCGGAGAAA CAACTTGAAC TTATCCATGA AGGATTTAAA ATCGATAAAG AACAGGAAAC
    80101 TCTAACGAAA GATAAAAGAA CTAAAGAATT TAAGGATTTC TGGAGTAAAA GACACGCAAA
    80161 CATGTGCCGC CATGGAAACA GAGGAGCAAA GACTGGGTCA GGAAGAATTC ACAAAGCTAT
    80221 TGAAAACACA CAAGGATTAT ATTATACTTA CCTTGGAATA TGGTGACGGG GATGGTTCGC
    80281 TTAATGCTAT AATAGAACAT GGTGACATCT TCAAAAACCT TGTAAGTCAA AGGATATCAC
    80341 ACCATTAGAC AGAGGAGGCC CTATGGAACC GTATGGAAAA CGAGCCAGAC TCAGACAGAA
    80401 TCTTGTTGAT TATCACCTGG TCGACCTGCG AAATTGGTAG GAAACCGAGT ACGATAGCGT
    80461 AAATAAAAAA CGTGCTAGAA GAGAAACACA AGACGAAATT AAAGGAGAAC AAATGATTAA
    80521 CATAGTAGAT GAACTTGGAA ATCCAATTAT CAAACTGGAT GAGATCGACA GTAAAAAGGA
    80581 TGTTATAATC CAGGATGGTA AGGAGATACC TCTCTCAGAT GCAGTTAAGA GCGTTAAGAA
    80641 ACCAACTGAC GAGGACTAAT GTCTCCTAAC TTGTATATTG ATGTGGATGG AACTCTCATA
    80701 GACAAAGAAC TTAAAGAAAT AGCGGAGAAA CTTTGATAAA TCAGGTTCCG TTACTAAAAC
    80761 AACTGGCTGA TACACGCAAA AAAATACATA CTCTCTGTGC AAAATCCAAG TGTGTAAAAT
    80821 ATCCACGCTG TAAGAAGTTC TGTACTGTAT GTACAAGTGA TGATCATTCA CCTTTTCGCA
    80881 AAGTAATTCG CAACAATGGT GGTGATTTCA ATCTATATCT TCGCTTACGT ACGCTGTTAA
    80941 TGGAACAAAA CTATCCACTA GTAATCAGCC AAGCTAATGA AATGGGTGGA TATAGCAAAG
    81001 ATGATTTGTG CCAAGAAGGT ATGTTAGGCT TATGTGAGGC TATAGATCGA TTCGATCAGT
    81061 CTTATGGTAA TCAATTTTCT ACCTTCGCGT ATTTCTATAT CCGTAAGGCT ATTTTAGGTT
    81121 TCATTCGCGA AAATCAAACA GTTAGACTAG CTACAAGAAT CTCATATCTA TCCAAGATAA
    81181 CTGAACAAGC CTTTGATAGG CTAGTACAGA AGAGACGGAG TGGTAGTAAC TCTATAACAG
    81241 AAAAAGAGTT ACTAAGAGAA GTTAAAGTAA TACGTAAGAC CAGACATATG GGAAAGATGA
    81301 CAATTAGAAC CACAGAATTA ACAGGTCATT TAAGCAGACT AAAGTTACAA CTAAGTTCTA
    81361 TGGAGATAGA GCCGCTTGAA TCTACCAGAC ACCATTACCA GGAACACTCT GACAGCTTCT
    81421 ACAATCTGTT AAATAGAAAA CTGGAAGAAG ACCTAGCTGG TATCGAGATC TGGCTCTCTG
    81481 AGGCCATTAA ACTGCGTTTT GGACTAGGTT CCTACTCAAC TCCAACCCCA ACACAGGAGA
    81541 TATCAACTGC TTTAGGACTA AATAGAACCA CAGTAGAGTA CCATATTCAC CAGTTCTTTC
    81601 AAAGAAAAAT ACTATAACTT AAATAATAAC AACATCTTAC AAGGAATCAT ACATGAAAAT
    81661 TAGAAAATCA GATTGGGAGA TACTAGGTCT TGAAGAGTTT AACTACCAAC AGATAGTTAA
    81721 AAAGATAGAG GCTATTGGCC GAGTCTGTTA CAAAAGCGAG GCCAATATAA CCCCTGAGTC
    81781 AGGAGAAGAG TTCATCCGCA AAATTATTAA ACATAGAGGT GTCTCACACG AAATGGTAAA
    81841 ACACAGACTA GCATCATTCT CACAGGAATC CACAAGGTAT GTTAGAAGTT GTGAAAAAAA
    81901 AGATATAAAA ATTGAAACGG AACAAGATTG TATAAATTCG TATTTAGATG GTTTATCTAT
    81961 GAGAAGAATT TCTGAGTTAT CACTTAATAA ATATACTGAA TGGGAAGTTT ATAAAATTCT
    82021 AGATAGTAAC AATGTTGAAA GAAGAAAATT AGGAAATACA GGATTAATTA ATTCTAATTA
    82081 TTTTAATTCA ATAAACACCT GGGATAAAGC TTATCTAATA GGTTTTATTT TAGGTGACGG
    82141 TAATATTAGA AAAGAATCGA ACCAGATTTC TATTTCACAA AAAGATTCAG AAGAGTGGTT
    82201 TCTTCTCAAT ATGATTAGAA ATTTTATACA ACCAAATGCA AAATCACTAT CGATAAGTGA
    82261 TAATAATATT AAAACCAATC TAATTAATAA AGGTATTATA CCTAATAAAA CTTATGATAT
    82321 GAACAAATCT CATGTGGAGT TATTATGGTC TTCCATTCCT CATGATATGA TCTATGATTT
    82381 CCTACGTGGT TTTTTAGATA GTGATGGATC CATAAGATGG TTCTATCAAA AAGATACCTC
    82441 TCAAACACAC TCATGTAATA TTTGTTTTAA TGGAAATATA TTTATATTGC AAAAGATACA
    82501 AGAGTTATTA GAAAAAGAAT TTAATTATAT CGTTAAAATA CATGATTCTG ATTCAGCTGT
    82561 TATGAAACGA TTATTTATAA CAGATTCTAA AGTCGGAAAA GAATTTTGTG AAAAATTATA
    82621 TAAAAACTTT GTATTTCCAT ATGGTCATTC TAAAACAGCT AATTGGTATG AACCATTTAA
    82681 TATCGATATA CCAATAGAAA CAAGAGATAA TGATAAGTTT GCAGTTATAA AACCTTTTTC
    82741 TTTAAAAGGA AAAAACTTAT GGGTTTGGGG TAATGCTATG TTTAATTCTG AATTAGCGTA
    82801 CAACAAACTA GTAGATTTGG GAGAAAGTCC TCAAATTGCT AGATCAGTTC TACCAAATTC
    82861 TCTCATGATT GAGATTGTCG TCACTGCGAA CCTCAGAGAG TAGAGAACCA TCTTCACACA
    82921 AAGGACTGCC TCCGCAGCCC ATCCTCAAAT GAGAGAGGTC ATGATACCAC TATTACAGGA
    82981 ATTCAAAGCT CTATTACCTG TATTTTTTGA AGATATTAAA TAAACAAAGG AGACAGTATG
    83041 ATTGGTAAAC ACAAGTATGT TGTTATCGCT CAAGATAATA CACAGGGTAT TGTATGGGAG
    83101 AAAACACAAG AAGCAGCAGG GAAAGTTTTT GAAGCTAAAA ATTCAGGTAA GATAGTTAAG
    83161 GAGATTCTAC CCAATAAAGA ATATCTTCTT CGAGTTAAAC AAGAGACTAA AATTCAGAAG
    83221 AAGGTTGCAC TAGCACCTGC TGTTGTACCT GTTGAGACTC TTTAATACCA AGTTTTTTTA
    83281 GAATCTCTTC GTTATACCTA CGAGTGTTTC TCTCTTCCAA TGCCATATCA TTTGATATCT
    83341 GCATAAGAGA TAATCCCGCG TCATAGTGTA GATATCCGAA GAGTTTATCT ATCTTCGATA
    83401 GTTCTGGTTG CTTAGAAGTA ATCCCACAGA GTTCCTTTAA AAAAGTAGTT CCGTGGGATT
    83461 TCATTATACT TTCAGTTTGA AGTCTGTGTT TCTTCGCGAT TTTTAATCTT TGCCAGAAGT
    83521 TTAAAGGTTT ACTCACGAAT TATAACCTCG TATAGACCTA TATCGACACG TTCAAACGAT
    83581 ACAATTTTTT GATTCTTCTT AAGCTGAGCC TTAATACACT CTTCTATATC AGTATTATTC
    83641 TTACACGGTA GATATAAACT ACGCGTAGGA CCACACGATA AGAAAAGTAA GAGTACTAAA
    83701 GCTAGTATTA ATTTCATTTG ATCTGTATTT TGTTTCCTGT TATTGTTTTC CCTTTAGATA
    83761 TGGCTGCTGT TAGCACTCCA TCTGATAGGG ATGCATTTAT TGATTGCATA TCGTAATCTC
    83821 GATTAATTCG AACTCTTGAT TGCAATCCCT TATACCTACC CTCCACGCCC TTTACTATTA
    83881 AAATGTTATC TTCATTACTT AATTCTAATT TCTCTTTGGT TGTACCTGGA AGGTCCCAGC
    83941 TAAGTAAGAG TTTATTCTCT TCTACGATAG CTGTGGGTTC TTTAATTGTT CCTCCATGCC
    84001 ATCCGGTAAA ATTAATAAAT TCATCTAGGA TATCATCTGT TAGTGTTCTA ATCATATTTC
    84061 CTCCATAATT AATTCTGTTA AAATACTTTT AATTTCTGGT GCTAAACGAT CTTTCTTAAA
    84121 TAAAGATTCA GCTGTTCTAA TAGAAAGTAT ACACTCAGCA CCCATAGTCT GAGTAATTAC
    84181 TTGGTATCTT TCCCACCACT GGCAATCTTT TGCAAGTAAT GTGCCTAGTT TTGAGAGTGT
    84241 CTTAAAGTAT TTAGAATCAA TAGGTATCAT ACCTGTTGTT TGTACATCAG GTAACATAAT
    84301 AGAACAGTCT AGTTTCAACT CTATGATATC TTGTATTATA TTAGAGTTAT CATGTTCCCG
    84361 CAAAAGTATA TCTACTTCAT CATCTGTAAT CTTACCGTCT AAATAGTCCG TCATTAGATT
    84421 AGATTCTCTT AGTTTTCTTG TAAGAATCCA AAGCTTTTCA CACACTCTAG CTTCAGGTGG
    84481 CCATGTACTG CGATTTTTAT TACCACCATT AATTAGATCT TGTTTTGCCA TTTTTTAATT
    84541 TCTCCGAACC TTCTCGGGCT GCTGCTTTCA ATCTCTTATC TACATCTAAT TGCGTTTTAT
    84601 GTGATTCAAA GACTTGAGTT CTTGCTTTTT TTAACTCCTG CTGAAACTGA CGTTTACGTG
    84661 GTTCATCCAG TTCAGCAAAG TAAAATACAG GTTTAAGTGT ATCTTGCAAT GGCCATATCA
    84721 TGGTGCGAAT TGATGCACCA ACAGCACACA AATATCCACG ACCAGTATTT TTTTTATCTA
    84781 TAATTACCGT AGGTTCTAAC TTTTCAATTT TTGCTTTATT TATAATCTCA TCGTATGTAC
    84841 AATCAAACAC ATCAGTTGAA TTACCTTCCC CAAATAGTGT ATTTAATAGA AATGACTTAA
    84901 GTATCTCTGG TATATTTCCT ATATTAGTCA CATGTTTCAT CTTCATCCTC CTCAAGATCA
    84961 AAATCTACCT CTTCTAAAGA TACAATTTGA TCATTATAAT AATCATCGCT TAGATCATCT
    85021 TCTCTTCCAT CTCCACAGAA GATATCATCT TTTTTCCTCA TTGTAACTCC AACTTTTCAT
    85081 TAACATTCAT CCACTTAAAT TCTGTGTTAT CAAAGAGGAA TTTGTTTATA GATTCTTTCT
    85141 TACAGACAAA CATTTTTTTA TTTACCTCTT CCATATTAAA AATAATAAAT TTATTTAACG
    85201 TATAATTAAA AACAAAGACA AGAACTTTGT GAATACTTTC ATTCCATATA CGAATAGAAT
    85261 TAATCTCCTC GCGTATTAGT TCAACATAAC GATTATCATA AGATGGTTTG TAATAAAGCA
    85321 GTCTTACTTT CTCACCATTA GAGATAAGAT GCTGAGGAGA GTACTTTAAA ATATCGGAAA
    85381 GTTTTTTAAT CTTTCCAAAG TATCCAAAGT TCTCGCAAAT TAACCCAGAA TTTTTGCAAA
    85441 TCTGAACAAT TTTCATTCAT CATCACCAAA AAGATTATTT ATAGACTGAT CAATAATATC
    85501 ACCTTTACCC CTGCTAGGTG GTTCATCATT ATCAATTTGA GTTACTAGTT TTCGTTGAGT
    85561 AAGGTATTCA TCCATTTCAT CATTGCTTAT TTCAGCTTTC TTCATAACCC TAGATGCCAT
    85621 TAACCGTAAT TCATATAACA TGCTAAGAAG GACATCTCTA GGAATATCTT CACTCTTTTT
    85681 AGCGTATTCT TCACCTACTT CAAGAAAACT TTTCGTTTTA TATGTATCAT TTGAAGAATC
    85741 AATAGCTATT TCTATAACTA CAGTGATGGC TGTCGTATTC ATTACATCTC TTTTTGAATA
    85801 TCTTTTAACA TATCACTAAG ACTTGTATAT GTTCTATTAA TAAGATCTTT TCTTTCGGGA
    85861 ATATATCTTT TAACTTTAGA AGCCATGTTT ATAATAGCTT TTACAACTGT AGAATCATTC
    85921 CCGATAAGAT TATCTTCAAC CACACCACCA TCACCCTGTG GTGTAGGTTC ACCTATTGGA
    85981 GTTATAGTAG GTTCCCACTT ATCTTTAGCA AGATTAAATT CATAACGAAC GTATACCTTC
    86041 TCACCTTTAT CATTTTTATC TATGGACATG TAACTAAAAC TAATATCTTC TGGATTCTGT
    86101 TGCATACGTC CATCATAATC TGGATACATA GCTGCTGCTC TAGCTGAAAA CTGGCATGCA
    86161 ACTATCTTTT TACTATCGAC TATATTCTCA CCATTAAGAA CGATTTTAGT TCCTTCAGAT
    86221 GTACCGTCTG ATGTAATACT AAATTTAACT TTATCATTAT TAGCCATACT AACTCCTTTG
    86281 TATATCTATA TTATAGTATA TCACATACCT ATCTTCAAAT GAATAACATT ATAGGTTGTA
    86341 AGAAATGTAA GAGTACTTAG TATAAGAAGT AATACACCTA CTATCTTAAT AATCAAACGA
    86401 CGATCCAGAT GTTTAGTAGT TAGTGGGCCT ATAATGGCAC CAATTATAGA TCCAATTCCA
    86461 AGTAATCCAA TCAGAATCCA ATCAGAAATT CCTTTAGTAA TCATATAAGC GGCAAAACCA
    86521 ACCATACAGA TAGGAAACTC AGCGGCCGTT GTACAACCAA TAGCGGTCCT AGATTCTTGT
    86581 CCAAGAACTA ACTGACCTCC AGTTACTACT GGACCAAAAC CACCACCAGA TAACCCTTTA
    86641 TTAAAAGCAG AAATAACACC CACGGCTGCT GTCTTTTTAA TACTGTAAAT AAAACGAATA
    86701 CCACTTAGCA TTATTATACC CATAATAAAT ACAAGTGTTG CTATATATGT ACTAAGAAAT
    86761 ACTTTAGAAA CAGTGACAGC TAGTCCAACA GCGAGAATAG TAGCTAATAC CCCTGGTAAT
    86821 GTAATAAATA GCACATCCTT TAAATTAGAT TGTAGATTCC ATCCTAAATC AACATTTTTA
    86881 TATTTATGAT GAAAAAATGA AGCAGTTAGT CCACCCATAG CTTGAGTGAG TAAAATAGAT
    86941 GGTACTAGTA AAGTAATTGG AAAACCTAGT AATATTAGAA TTGGAGATAA GATAGTACCA
    87001 TATCCCATCC CAATAGCAGA ATCTAACCAT TCACAAAAAA CAGCCAACAT TACAATTAAC
    87061 ATCATTGTTT CGATAACCAT CATCACTCCT TTAAGTAATT TTTTACTTGA TTAATAAGAT
    87121 CTTCTACTTT ATATTTAACA GTCTGTAATT TTATATCAGG TTCCAGTGGA ACTTCATATG
    87181 GAGAATCAAT TCCAGTAAAG TTCTTGATCT CGCCACCTCT TACTTTTTTA TATAATCCTT
    87241 TAGGATCTCT GTGTTCGCAT ACATCTATAG GTGTGTCAAC AAAAATTTCT ATAAATCTAT
    87301 TTTTACCAAT AATTAATTTA GCATTTTCTC TATCAGAAAT AAAAGGAGAT ATCATAGAAA
    87361 CTAAAACAGT TATATTCATT TTATTAAGTA AAGCGGCAAC TTCAGCAACT CTTCTGATAT
    87421 TTTCCTTACG ATCATCAATA GAATAACCAA GATCTGAACA TAATCCTTTT CTTAATATAT
    87481 CTCCATCTAA AATACAACAA GAACAACCCA AATCTGTTTG TAGTGCTTCA ACAATCGTTG
    87541 ATTTTCCAGA TCCAGACAGC CCGGTAAACC ACAAAGTACT ACCATACTTA TTTACCTTAT
    87601 TTGTTGAAGT ATCAGAATCA ATAACCATTC CAGCAGCTAT AGTATTATTA GTTATGATAT
    87661 CTATTAAAAT AAAACTTCCA GTTGTGCGAT TCTTCTGATA CGTGTCCAAG AATAAAGACT
    87721 GATTAGGTGT TAATACTAAC CGGCCAATTT CATTCATATT TAAAGTATTT TGTTCCTGAC
    87781 GATGTAATGT ATTTACATCA ATCTTATAAT AAACTTTATC AATTTTTACC TTAGTTAGTT
    87841 TAGAACAGTG TTTAATTATA TATGTTTTAT TTAAATCAAG AGCTTGTTCA TTCATCCACA
    87901 CCACCATAGC CTCAAACTCA GTTTTAATAG CAGGTATATT ATGTGTATGA ACTATCATAT
    87961 CTCCACGACT TATATCTATT TCATCTTCAA GTACAACCGT AACAGATTCT GAAGCAAGTG
    88021 CTCTTCCTAA TTCTCCATCA TAAGTTATTA TTGATTTAAC TTTTGATTTC TTCATAGATG
    88081 GAAGAACTAA TATACTATCA TTCTTCTTAA TAGTACCGGC TGCTACCGTA CCAGAATAAC
    88141 CTCTAAAATC CATTCCTGGT CTATTAACAT ACTGAACAGG AAAACGAAGA TCAATCAGAT
    88201 TTTGATCGCT AGCTATATGT ACATTCTCTA ATATATCTAA TAAGGATCCT CCTTGGTACC
    88261 ATGACATAGA ATCACTACAT TCAATAACGT TCTCTCCTGT TAGTGCACTC ATAGGTATAA
    88321 ACTGTAGATT TTGCATATTT AACTTGGAAG CAAATTCAGT AAACTCTTGT TTGATTTTAT
    88381 CGAAAACTAT TCTATCGTAG TTAACTAAAT CCATTTTATT TATAGCAACT ATAACATGAG
    88441 GAACTCTCAG TAGAGATACT ATAAAGGCGT GTCGTTTCGA TTGTTGCAAT AGACCTTTTC
    88501 TTGCGTCTAT TAGGATGATC GTTAGATTAA CATGTGATGC TCCTGTTGCC ATGTTTCTAG
    88561 TATACTGTTC ATGACCAGGA GAATCGGCTA TAATGAATTT ACGTTTGGGT GTAGAGAAGT
    88621 ATCTATATGC TACATCAATT GTTATCTTCT GTTCTCTCTC GGCTTTTAGA CCATCAGTAA
    88681 ATAGAAAGAG ATCTAAATCA TCTATCTTGG AAGCCTTACG TACGCTTGTG ATTTGATCAT
    88741 CAAAAATATT TCTAGAATCA AGTAATAGAC GGCCGATCAA AGTAGACTTG CCATCATCAA
    88801 CACTACCTGC TGTAGAGAAT CTAAGTAGAT CTTTCAAAAG TAACCTTCCC TTTTTTTAGT
    88861 TTCCATCGAA CCTTCTTCAT CATGATCTAT TATTCTAGTA GATCTTTCAG ATATACGAAT
    88921 ATTATTAATT TCTTTTATAA TTTCAGGTAA GGTAGAAGCT GTTGATATGA TTGCTCCTGT
    88981 GCAAGGATAA CAACCTAGAG TTCTAAACCG ACACATTATT TTTTGTGATT CTTTATTTGG
    89041 TTGTTCAATT GGAATCAGTT GTTTATCTTT GACAATCATA TTTCGTTCTT TAGCAAAATA
    89101 CATCGGAACA ATAGGAATAT TTTCTTCATA TATATATTGC CATACATCTA ATTCAGTCCA
    89161 ATTAGATAAA GGAAACACTC TCATTGATTC GTCTTTATTA ACCTTAGTAT TATATATATT
    89221 CCATAACTCA GGTCTTTGAT TCTTAGGATC CCACTGTCCT TTACTATCTC TAAATGAAAA
    89281 AATTCTTTCT TTAGCTCTAG ATTTTTCCTC ATCCCTTCGA GCTCCACCGA AAGCGGCATC
    89341 ATAACCACCT TCTCGAATAG CATCAACTAG TGCTTGCGTC TTAAGAAAAG AACAACATTT
    89401 TTGTGTACTT AATGTGTATG GATTAACATT ATCACTAATA GCTTTGTTAT TCTTATAAAC
    89461 AATAAGTTGT ACTCCAATCT GTTTCACAAA CTCATCTCTA AAAGAATACA TCTCCTTAAA
    89521 CTTGAATGTT GTATCTACAT GCATTAAAGG AAAAGGTATT TTACCAGGAT AGAAAGCCTT
    89581 TTGAGCTAAC CTAACCATTA CAGATGAGTC CTTACCAACA GAATAAAGCA TCACTGGTCG
    89641 CTGGCATTCA GCAACAACTT CTCTAATGAT ATGAATACTT TCAGCCTCTA ACAGCTTTAA
    89701 ATGATTAAGC ATATGTTTTA CCAAGAGCAG ACAGGTATCT ATCCTTTGCG TCAGGATCTT
    89761 CTATAGTATC GAAATGAACT GTTCCCATAC ATCCATCATA ACCAAACTTA TCTTTACGTT
    89821 GCATAAATTT AATATTCTTA TCGTGCAATG CACTACCTAC TGCGTCTTCA CAATTGAAAC
    89881 CAAATCTACT ATACATGTAC TCTTTATTTT TAAAGTGACT TACATTACCT CTTTGAACAT
    89941 AACTACCCCA TGGTTTTCCA TTCCAACTAT TCATTATGAG CTCGTATTGT TCAAGTTCTT
    90001 TAATACGATC AAAGACAGTA TTAGTTACAA ACCATTCATC AGCTACCATG GATACTATGT
    90061 AATCGTATCC TTTCATTTCA GTATACTCAG CTACTGTAGC GAACAAACTC ATGGCACCTA
    90121 GTTGAAATCT ATATCTATCG TTATGTGGTA CGTGTGTATT TTCTATTTTA TCCTGCTTAA
    90181 TTACTTCGAT GACCTTACAA TCTAACTGAG TAAAAGAACT AGTATCGCCA TTAGAAAATA
    90241 AAAGTACTTC TTCATTAGGA AATCTATATC TTACACTTCG AAGCCAATAA GGAACTTCCC
    90301 ATAACTTATC AAATACTCTA CCACAAATTA CACCACTCAT ATTACTCCAG GTAGGTTTCA
    90361 GTTATTGAAA TTTTATTTTC AGTTACTAGT CTGGAATTTC CAGACCTATA AAAAGCTCGT
    90421 AACTGTCGCT TATCAGATTC ACTAAATTCA ATATCGTCGC TAAAGTTAGG AAGGATTGAA
    90481 GTTAAGTTAT TAATCATTTG ACAAATATTA TCCCTTGAAG AGGAATACAA AGGAAGTAAA
    90541 CTAATACACT TACTTATAAA CAGATTACGT TTTGGTTGTC TTGGTCTATG TACCTTAGCA
    90601 TATCTAAGAT ATGAATGAGT ATCTTCTATC TGAAGTAGTT TATCCATATA TCTATAAAAC
    90661 GCTTCTGGAT TATAAATCAT TGTTTCATGT GCGACAACAT TAATTTTATC AGATCCAAAT
    90721 AATTTTGTAT AAATATCTAT AATCTCTTTA TACTTAAAGA ACATGAGAGG ACTCTGCGAC
    90781 TTAAATCTAA GACAGTAGTC CATCCAATCT CGAAATGGAA TGTGTTTTCT AAAATGTGGT
    90841 TCTGGTGATG GCTTTAAATA AGAACCATGA TTAACATAAT ATGATTTAAT AACATCAAAC
    90901 TGATTGCGAA CAATAATAAA TATCTTAGCT TCTGGTTCTA ATTCATATAG TCTTTGGGCT
    90961 ACTATACTGG GTTGTCTGCT GGACATGATA TCTACATCTG AAAATATTAC AGTCGGAGAC
    91021 TCATTAGTAA AGTGCTCAGT AAACAACTGT TTCGTACGTA CTCTATCATA AAAAATATCA
    91081 TCATCATGAT ATAAAGACCA TAAAAGATTC CGATCTGTAT TATGATAACA GCCTTCACCT
    91141 TCTTCTCCGA AGTAATGTAT CTTTGGATGT TTCATAAACA ATTCTCTTTG TAGAGTTGTT
    91201 GATCCTGATT TAGGAGAACC TATATGAATA ATCTTATGTT TCATCATTTT TAAAACCTCT
    91261 AGCTACAAGT GCTTTAATAT CATATCCGCG ATCTGATTCT ATAACTGTTT CTATTCTAGT
    91321 ACCAATTAAT TTCAAATAAC TAAAAATAGC TAACAGTTTA TCATAAGTAT ACGCATTTTG
    91381 ATGTACTAAT CCTGGTGCAG CAAAGCTACC AAAGATGTGC GTCATAATAA CTCCCCATCT
    91441 TTGGTCCATA ACAAACCCAT GTCCAAAGCC GTAAGATGGA TCTGATGGCT TGCAGAGCTT
    91501 GTAGAAGCAC TTCCAGCTAT CCTCCGCAGC TAACCACTTC TTAACGGTAT CTTCAAAGTC
    91561 GGGAACCTTA ACTATTAGTT CTCCTCTTGG TTTTAACACA CGAGTAACTT CAGAGAATGC
    91621 TTTCGGTTCA TCGACAAAGT TAAGATGTTC AAAGACATAG TTAGCCATTA CGGTCTCACA
    91681 AGATCTATCT GGTAATGGTA TACTAAGAAT ATCACCTTTC ATTACTTTAG AATTTTGGGG
    91741 ATATAGATCC ATATTAATCC AACCATCTAG TATATCGGGG CCTGCCGCCA CATTCAATTT
    91801 CATTACTCTC TCCAGATTAA AGGTTTAAAA AACTCAATAA CTCTATCTAC TTCAGCATCA
    91861 GTAAGTGCTT CGTGTAGTGG AATACTTAAA GTATGTCGGG ATTCCCACTC GACGTTAAAC
    91921 AACGGATTGT GTTTACACAT TCTAATATCA TCAAGATCAG CTCGATGTAA GCCATATACT
    91981 GGCATTGTGT GTAGTGGTTT ATAATGAATA CCACACTGTA TCCCAGCATT TTTAACTAGG
    92041 TATTCATTAC ATTCAACTCT AATACGATAT AGATGCAGGC TTCTATTATT TAATTCAAAA
    92101 GCCTTATTAT ACTTCTCCCT AATTTCGTTA ACCTGATCAT TACGAGCGTC TAGATTGCGA
    92161 AGATTTCTTA AAGCGACATC CGCTTGAACT GATCTCATAT ATGTTTTCCA CCCTGGTTCT
    92221 ATAACTCGAC GATCCCAACT ATTAACATTA TTATCCATAC CATTCATAGA TAGTCTACGG
    92281 TAACAATCTA TAACGTCTTT ATTATTCGAA CACATCATAC CACCATCTAT ACCAGATAAT
    92341 GGTTTAGTTG GATAAAAACT AAATAGAATA ACATCTGTAT CGTTCATATA ATCACAACAA
    92401 TGGCGAAATA CTTCCTGAGC TGAATCAATT AAAGTTCTTC CATCATTAAA AACATGAAGA
    92461 GGGTAACTTC TTCCTATCCA ATTTATGTTA TTAGAAAAAA ATAATTTGTT TCCACCTAAC
    92521 ACTATAGCAT TAGCTACAAC TGGAGGCAAC ATACTTGGAA GATATATAGT TGAATTAGCA
    92581 TTATGAAAGA TAGCTTGGAT GATACTAGTT TCACTATCAA AAGCACAACC GTACTTGATA
    92641 CCTACATATT CACAGAAAGC TTGTTCAAAC TCTGTTACTA TAGAACCATT AAGAACATGA
    92701 TTATAACTGG AGGTATCTAA GATATATGTT GGTATATTAA ATAGTTTAAT CATGTAATAC
    92761 TTCCTTTAGA TTCTTAACAA CTAGTTTTAA ATCTTTGTCT TTAAGTATAT AAGCACCCGG
    92821 AAGATTGATG CCATGTTCAG ATAAGTAATA AGACATTGAA TTCATCTTAC TATATTTATT
    92881 AGTATTAAAT CCAAAAGCAG GAATAGCAGT TAAGGGATAA AAGAATCTAC GCATAGGTAT
    92941 TCCCATCTTC TTCATTTCTT TCAGAACTTG ATCAGCTGTA AACTCTTCAC TGAGTATTAA
    93001 AGATGTTACC CAACAACCAC TAGTTTTTGG AGATTGATTA AAAGTAAGTA TGTGTTTACT
    93061 ATCTTTTAAT TCATTCTCAT AAAATTCATA ATGTCCATGT TTAATAAAAA GTAATTTATT
    93121 TATTTTTTTA AATTGAGAAT GAGCAAGTAC CGCTTGTATA TCTGTAGGAA AGTATTTGTA
    93181 ACCAACCATT TCAGGAAAGA AAGAATAAGT CTTTCCATTC CTACCATGAT TTCTAAGCAT
    93241 GATACATTTA TCATAAAGTT TTTCATCATC TAAAAGTAAC ATACCACCTT CACCACAAGT
    93301 AATAGTTTTG GTACGGTGAA AACTAAATAC TGATGCTAAT CCAAATGAAC CAGCTTTTTT
    93361 ATTTTCATAA ATAGAACCCA ATGCTTCGGC AGCATCTTCA ATTAATGGAA TATGATGTTC
    93421 ATCAGCTATA TTTTGAAGTT CTTTTATTTG ACCCATATTA CTATATAGAT CAACAAATAT
    93481 GATTGCCTTT GTATTTTTTG TTATTCTTTT TTTTACATCA TATGGATTTA AACACCAATT
    93541 AGCATCTACA TCGCAGGGAA TTATCTTCGC CCCAGTTTGA ATGACAGGTG CAGCTGTAGC
    93601 AACCCAAGTT AGATCAGGAA CTATAACCTC ATCACCTTTG CCAATTCCTA CTCCTGCTAA
    93661 CAAAAGATGT ATGGCGGATG TACAATTTGG TGTCATAATT GCATATTTAC GGCCGTGGTA
    93721 CCTTGCAAAA TCTGCTTCAA ATCGATTTAT GAATTGATAT GCATCTTCAT AAAAGCACGT
    93781 TTTCATCGCG GCCGAGACGG CAGAAATGTC ATCCTTTGTA ACTAAGGGTC CTTCCCTATA
    93841 CATACAATTC ATGTGTTCTC CTTTAAAAAC CTGGCTGGAT TTCCAACATA AATTGAATTA
    93901 TCTGGAACAT CTTTAACAAC TACCGCTCCA GCTCCTACAA TCGAATTCTT TCCGATCTTT
    93961 ATTCTTTGTC TAATAATGGC TCCTCCACCT ATCCAAGAGT ACTCTCCAAC TTCTACGTGT
    94021 CCACACAATG TAGCTGTAGG ACCAACTTCA GAGTACTTTC TAAGTATACA GTCGTGTTCT
    94081 ATATTAGACA TGGAATTGAT AATACAACCT TCTTCAATAA ATACATCTTC ACCTATACAG
    94141 GCTCTGGGGG ATACTTGGAT CCCATTAATA TATTTAGATG AAGCAGATAA CCAAGCGACA
    94201 TCTGAAATAA CATTAATAGG ATAGAATCCA TATCTACTTA ACGTATTCGA CAATTGTTCT
    94261 CTACGTTTTC CATTAGGATT ACCGATAGCA ACTATTCCAA AATGAGCATC TAACTTACTA
    94321 ATATTACTTT TAAGTTCTTC TCCGGTATAC AACGGAATAG AAGAAAAAGG AGACGTCTTT
    94381 ATAACATCAT CAACTATGGC AATTAATTTC ATTCCTTGTC GTTCAAGAAT ACCGTGAACA
    94441 ATTTTACATT GACCAGTACC ACCCCAAACT ATATAATTCA TTCTACTCCT AACAAACCAA
    94501 GTGTCTTATT TATATCGTCA AAGATATTAC CCACGTATTT GAATCCCACA TTTTTGGATT
    94561 TCTTATTACT AACATCATAA GAAAACTGAT TTAACAGTGG AGTGTCTATC ATGTTAGTCT
    94621 GCACTGGTTT CATTTTATTA ACATAATCAA CAATGTCTTT TAACTTACTA TTCACAGTAA
    94681 CTATATTATA TATTCCAGTC TCTTTACGAA GCATAGTGCA AGCTGCAATA ATAAAGTTAA
    94741 CAGCGTCAAC TATGGATAGA TATGGGCGAA CCATTTCATA GTTCTCTTTC CATACAGTTA
    94801 AAGGTTGATT AAAACGAGCC TGATAACAGA ACTTGTTAAC GGCGGTATGA AATCTCATGC
    94861 CCATTGATAC ACCTGTAATT GTTCCAAATC TAGGAATGAT ACAGTTCTTA GCATTGCCAA
    94921 GAACATAAAG ATATTTCTCA ATTTCTAGTT TGGATTCAGC ATATGGACTC TGTGGATTTA
    94981 CCGGAGTAGC TTCAGTTACT ACATCAACCT TCGAACCATA AACACTAGTA CTAGATGGAA
    95041 AGATGATTCT CTTATCTAAA CACTTAGATA AGAAAGCTAT AGTATCTTCG ACGTTAGTTT
    95101 GATATACAGC TTCTTTATTA TTCAAACTAC CAGCAGCGTC TGTCTTAGCG GCTAGGTGAA
    95161 TAATGATATC GTATGGAGAG GGATCTACTT TAATAAAATC ACTTTCAATA AAGATAAAAT
    95221 CTTTTGGAAA ATGATACAAG GAGCAATATC TTTGTGTAGA TAAATTATCT ACAACTGTAA
    95281 CTTCCGTATT TTTAAAATAT TGTAATTTTT GTATAAGACT CGAACCAACG TGACCAAGTC
    95341 CTCCCACTAT GCAAATTTTT TGTTTTGTCG TTTCCAATCT AAGAACTCCT CCCATTTAGT
    95401 AAGATAATCT GATTTATCAT ACTCCGTATT AGATAATACA AGTACAATCG AATTTATATC
    95461 ATGAAATATT TGAGTATCCC AAATTTCATT TGGAATATAT AAACCTTGAC TTGGATCACT
    95521 TAAAAGATCT ACCCTCTCAT GTTCTCCATC ATGAGTAATC ACAGTACAAT TACCCTTTAG
    95581 ACATATAAGT ACTTGTTCTG TTTTATAGTG AGAATGTTCT CCTCGTTTTT TTGTATCAAA
    95641 TACACCATAA ATATAGAAGA CTCGTTTTGG TTCAAAAGGT AAATTTTTAA ATTCCAAAGG
    95701 AGTTAAAACT CCATTATTAT CCATAAATTG TTTAAATTGT ATTTTATTAA CATCCTTAAT
    95761 TGTTTTCATT TTTAATCTCT TTCGCTTGTT TTTTACCTTC AGATATTCTT TTTCTATGTT
    95821 CACTTGTTAA TTTTTTACCT TTATGAGAGT TAGAAATTTT AATCTTTGTT TCTTGAGATC
    95881 TTGGAACACC TCTAAGTTTA CTTGGTTTTC CAAATGCAAA AGATTTTTCT CCTTTATGAT
    95941 TATCCGACAA TTTCTTTTTA GTTTCTTCAG ATGGATGTTT TCCAAAATTT AGGTTATTAA
    96001 AACCTTTAAG AGCTTCAGAA ATTTTTCTCT TATGTTCTTC TGAATGAATT TTACCTGTAT
    96061 TACCGATGGA TATTTTTCTT TTGGTTTCAT CTGAAATTTG TTTACCAAAA TTAAAATGTT
    96121 TAGGTCCACT CATATCTTCA GAAGTTCTAC CATTACCACC ATCTAATATA TTATAACCTA
    96181 TATCACGATT TTGGCTATTC ATTTCTTTAA TCCAATATAT TTCTCTTTCT TCCCAATTAT
    96241 CACCATCACG TAATTCAAGA GTCTCTTTCT TAAAATTCTC TTTACCATAC TTTACAATAG
    96301 CCTCTTTTAA TATTTTACCA GAACCTAAAT AAGTTGGATT ACTATGAGAG TCTTTACCAA
    96361 CGTAAATCTT GTTATTAATT AAGTTAGTTG TTTTATATAT AATCATATTT ATTATCAGTA
    96421 TTCAAGATGT TCATATTTTT TAAAATGATC CTTAGGTAAT TCTGTTGTAT CCTTAACATC
    96481 AAATTTCTTT TCATAGAAAT ATATAACTGT TGTTCCAATA CTTTCAGCTT GAATACCATG
    96541 CCATACATCT GTTTCAATTA CAAATGACTC ACCTTTTTCT AATACGCGAG TACAAACATA
    96601 CTCATCGTTT TCAGCGTGTA AAAAGATTTT AAGTTTGCCA CTGACACAGA AGATCATATC
    96661 TTCTTGATTC TGATGCAGAT GCCATCCTTT AAATTCAGTA TTCTGATAGA CATAAACATT
    96721 AACTTGTCCA TCTAATTCTG GAACAAGATT AAAAAATCTT TTATTTTCTT TCACTATACT
    96781 ATCCTAGGAT ATGGAATATG GGTTATAAAT TCTCCACCAT TATAAACAAA GGCACTTTCT
    96841 TTACTTCGTA TTTCATTAAT ATAGTTCCAT GCACCGAGAA ATACTAAATG TTTTTTGGAA
    96901 TCAAAAGTAT ATTTATCTCG ATCTATAATC GGTATATTAG TACCTGGCAT ATACTTACCA
    96961 ATTTTTTCTG GTGTAGTATC TGTAAAAGTA GTTATATATT TATTAAGATC ACAGAAGTTT
    97021 AAAACAACTG TTGCTTTAGA TGTAGCTCCA TAACCAACTA CTATTCTACT TTCGTTATCT
    97081 AATAAATGTA CTAATCTTCT TTTTGATTGA TTAACTCTAT CATTAAATTC ATGGTAAGTA
    97141 CTTAAATTAT CTATACCATA CAATGATTCT TCTGCTAAAG CGTCTTTCAA AGTCTGTGAA
    97201 TCAAAACTAT CTTTAGAGAT ACAAATACGA TTAGAAAAAC CATGAACTGA AATTTTTTCC
    97261 ACTTTAGTTA TAGTGAGCCC TATCATTTTA CATATATTAT TTAAAGCTGT AACTGAGAAA
    97321 ATATGAGCAT GTTCATCATA GATTTGATCA TAACTAACTA ATTGAATCAT ACTTAATAAT
    97381 GAAGGATCTT CTAATATACA AATAGAATTG CCATTTGATA GCACCATTTT TACAGATTCT
    97441 AATGCATTAA TAATATCTTG GATATGACAA AAACAATTAG CAGAATATAC TACGTCAAAC
    97501 TTTCCATATT TATCTACGAT TTCCTGTGCT GTTGTCTTAT TCCAGAATAC AGATTCAATC
    97561 CTATAACCTT CGTCCTGTAA CTCTTTGGCA AAATTAGCAC ATGGTTCTAC ACCAACACAA
    97621 TTTTCTTTAT CAAAACATTT TAAAAAAGCT CCATCATTAC AATTATGTGT AGTGATTCCA
    97681 TCTACAACAT ACGAATTATC GTTTTTAATA TGTAAGTTAT ATACCAATCC ATCATAATAT
    97741 CTATGTGATA TGGAATTAAT AGATTTATAA TCATAACATG TTTTAATATC TAATATATTA
    97801 TTATCATAAA TAACACTCTC AAATAAACTA ACATCAGTTT TTTTCTGTAT TGTTAGTCTA
    97861 TAAATAAAAC CATTCTTTTT ACTAAAACCT CTATCGTTAC GAACTAATTG AATAGAACAA
    97921 TTAATTCCTA TAGTATTTAA TAAGTCTTTT AATTGTAGTA TTAATAAACG AGAAACTGAA
    97981 CTATATATAT AAATATTTCT TTTATTTTTT TTATTTATTA TTGATTTATG ACCATCTGTG
    98041 AACCATAAAG ATTTTAAAAA ATACGATATT TTATTATTAT TAAATAATAA AGGAATCTTT
    98101 TTATTATGAG AACCTCTACC AAATAATTTA CCAAATAACA AATATAAAAT TTTAGAATTA
    98161 AATCTTATTG ATATAACATT TATTTGCTTT CTAATTTCAC CATTTAAATG AAAGATATCA
    98221 TGAAAATATT TTTGTATTTC TAAAACTTTA TTTTCTTCTT TTTTTGAAAA TGAAAATTCA
    98281 ATCGTTGTTT TATTAGAAGT AGAACCCTCA CCAATAAAAT AACCGGCAAT AGAATAAAAC
    98341 TCAGAAGATA AATTAATATA TCTTGGTATT TTATTTTTTA ATCCGTTAGT AGTAAATGTA
    98401 ATAAAATCAT TATCTAATTT TAGATTTAAA TTATGTTCAC TACCAATTTC TAAATAAATA
    98461 TCTAATATTT TTTTATCCGT GAATGGAAAA TAGGATTGCG TTGCGATTTT ATCATTAACT
    98521 TTTAAATCAT TTGCTTTTTT CCAACCATTT TCAGTTAAAA TAGGATGTTC GTTAGTAATT
    98581 TCTAAAGAAG TATTTAAAGA TTTTAATTTA ATATTATAAA CTTTACCTTT ATAATTTCTC
    98641 GAAAATATTT CTGTGACGTT TTCAAACTTA TTTTTATGTG TTAAAACAAT ATCACCAACT
    98701 TTAATATTTT CTGTTTTAAC TAAACCTAGA TTTGTTGTTA CATAATGATC AGGTAAAATG
    98761 CATCCAATTT CTAACACCTT AATTGGGTTA TAACTGGTTT CTGATATTAT ATCAGTGGCG
    98821 ATCTTCTTAA AGTGATGTCG CATAGTGGTA GACTGTGAGC TACGATAAGG ATACTGATCA
    98881 TTAAAAAGCA TCTCAGGAGC TACAAATGAT TCAAGACTAA CTAATTTAGT TTCATCATCA
    98941 AAAGTTACTC CGAGATTGAA TTTAAATTCC TCATCTGTAG CTTTTGTCTT AAATCCATTA
    99001 GCTAATGGTT GCAGTCCTAG ATCAAGAATC TTTGTTTTCA TTCGGTAATA TATCCTTTAT
    99061 AATTTTTCAT TATAATATCT TTATATGTAT TTAGATTTAA ACCAGGATGA ATAGCTTCCC
    99121 ATTTTTTATT AAAGATGTCG TTTGAGCGAG CACATTGCAT TGAGCGTTCA TCGTCTGAGT
    99181 AAAACTTCTT AGATGCAAGA GATCTGAAAT GATAGATTAA ACTTTTTTCT GATTTAATAT
    99241 AGCGTACATT CTTATCAAGC TGCCATGCAT TAACATGCAT CTCAACATCA GTAGCCCAGC
    99301 CAGGAAAGTA GGCTTCATCA AATGGAACAT GTAAGTGTCT TGGAAAACAA GCAGGAGAAC
    99361 AGTTAGCAAT CTGATATCTT GGTTGTCTAA GAGAATCTAC TTCAGATAGA AGTCTTTTAT
    99421 AATCTAATGT ATCTGGAGAT TTTCCATAAT CTTTAACTAA AGATACAGTC TGTGCGTCAT
    99481 CGTATGGATG TATCTTAGTA ACTGGAAAGA TATTATTTTC GCCAAACTTA TTCATAGCTT
    99541 CGATTAAATA AGTATCCCAA TCAGGTAGAA AAACTAAATC ACTTTCTGCT ATAAATATGA
    99601 AATCAGCGTC TGATCTGTCA AAACATATAT TTATAGCTGG AGATATTCCA AGATTACTTA
    99661 ATGATTTAGT ATACTCTGGA TCATATTGAA TAGCTAATTC TTCCATTTCA GGAGTAACAG
    99721 CGTTCAAATG AATCTTAATT TCGATGTTAG TTTTGGTATT TTCGACTATG CTCTTTAACG
    99781 TAAGTTTAAG AAAATCATAG TCTTGTAGCG AGGGAATTAG TATGGCTAAC TTTGTATTTT
    99841 CTAGTGTACG CAATTTAACA CACTTTCTCA AGTTTTCTTC TTGCGGTCCT ACACCTATAT
    99901 TATAATTATT ATTAATCTAT AATACCAATT TTATTTTAGA CTTCTTGAAG TGGTCTAGAT
    99961 TGCCAAGTGC TATGGTCAAA CCCAACATGT TTTAGAATTC CTGACACTAC TAGATTTGTC
   100021 ATACCTTGTT GTAATACACT TTTAGGATGA TCACGTAAGA ACCACCAATC AATATTACTC
   100081 CCGCGTGAGT TACCAGGGTG TCCTCTTAAA CCATCTCTTT GTTCAGGGTC TACTTCAGAT
   100141 ACAGGAAACT GTTGCATCCA GAACGACATA GGAGCTTCCA TATGAGTTGC TCTAATATGG
   100201 TTTCTTAATT GTATTCTATA ACCATTTGAT AAATTATATT CACCAACAAT AGAATTTGAA
   100261 TGTTCCGGTG CTACATGACC AGTTGTAAAA CCTATTTTAA ACTCACCCTG TCCCATATCA
   100321 GATAACAACG ATATTCCTAA TCGAGCATTA TTAAGAACTT TTGGCCAATC ACTAACTATA
   100381 AACTCAACAT CGTCCTGCAC ATAAGATATA AAAGGATCTT CATCCTTCTC CTTACCTTCA
   100441 TTAAATCTAA AACGATGATA GTTATTAATT AGATTAATAC CAATTTCAAT AGATGGAGCA
   100501 ATACCTATAT TAGTTTTATT AATAACATAC CCTTCAAAGT AGTCAGAGTT AGTTATATAG
   100561 TCAATAGTAT CACTACGAGA ACCATCACTA ACTATGAAGA TTCTAGATTC AGGTGTCGTT
   100621 CTTCTAATGG ATTCGACACA ATTATTTAAT AGATTCAGTC TATCTTTAGT TGTAATTAAC
   100681 ACATAATGAG TCATTAAAAT ACCTCTTAAT AAATTCATTG TTTAAATCAT ATACATTAAA
   100741 ATTGGTTTTA GGGAATACAT GTCCTTCTAT CTCTATAAAC TGAATCAATT GATCTCTTCC
   100801 AAGTTGTTCT ATATCGGCTT CTGTAGCATT AAGAGCCCAT TCTCTATCGT ACATTTTTCC
   100861 ATTAGTAAGA GCAGGTTTAA TTAATCTATA TTCTCTGCGT TTCTTTCCAA CACAATATTC
   100921 AAAAGACTTA CCAGTCCTTC TAGCTTCAGC GTGTAACTTA GCTTTACTAT AATGAATCAC
   100981 ATAGAAGTCA TCTTCCAAAT CTCTTAGATC ATAGATAGGA GAAACCCCAA GTAAGTTAAA
   101041 ACATCTTGAT GTTACTTCAG AATGAGTAAA TCTTTCATGA AGAGAATTAT GAAATTTTGA
   101101 AGTAACTAAA TCTCCACGAT ACAATGTTAT AGTGTCTTTA TCCCAAGAAT AATTTGCTAC
   101161 CTGACCATCC CAATTTGGTG GGGTTGGAGG TTTATGGAAC CAAATCTTAT TAAAATCATA
   101221 TAATTGAATA TGAGGAAGTT GTATCTTTTG GATATCATTC CAATAAAGAA CTTTATTATT
   101281 TAGTACTTCC AATCCTTCAT TAACATTACA ATTAAATAAT TCGTCTATAT CTAAAAAAAT
   101341 CATCCATTCA GGTTTATCTA GTTTAGATAA GATGAAATTA CGAGCCGATG AGAAGTCTTT
   101401 AAAGTCTTGT GATTCAAATA AATGAATTCG TGGATCTTTA TATGATTTGA TATAATCGAG
   101461 AGTTGCATCA GTCGAACCAG TATCATGAAG ATAGATACCT TCAATACAAT CAAGAACTAG
   101521 TAAATGCTCA AGCCACGGCC TGATTAAATC TTCTTCCTGT TTACATATTG AAGCAACCTG
   101581 TATCTTCATA GTTTTGCCCA ACATACTCTA TCGTTAAGAA TTTTAGTAAC TTTGATACTT
   101641 TGTTTTTCCA GATCTATAAC AGATCTAAAA TGTTTAACAT GAGTACAGTC ATCCATTAGT
   101701 ATTACTTTAT TCTTCTGATA TTCTGGTTTA AGATTCATTA CATATAGAAA TTCCATATAA
   101761 CCAACACCAC CGGCAGAGTC AAGAAAGAGT AACTGTTTTT TATTGTTATT AGAAAACTTA
   101821 TCCAATAACT CTTCATCAAC ATTAAAGTTT AGTTCTTGTG AATAAAAAGT TAGTGGATCG
   101881 TGAGAATCAA TAGCTATATC CTTCGGTATA GTATATTTGT CGTTCTTTAT GAAATCTAGC
   101941 ATTCTTTGCT TATGCATAGA AAAACCCAGA TGACAGGAGA CGTTTGAGAA GGCTTTAAGA
   102001 TTCTCTACTG CCTGAGCATG GTTCTGAGGA TTACACTCGA TTGTAGCCAC GTCTAAACCC
   102061 GTTCTAGCTA GTACCTGAGT GGAACCCAGA CCTACATTAG TACCAGTCTC AACTATATCT
   102121 TCAATATCAT ATTGTGAGAT AATGAAGTTA ACCTCAGACA TAAAGTCTAA GTTATTCAAA
   102181 TGCATGTCAT ACATTACTTG GATAGCCATG ACTTAATCAC CTCCGGTGTA TCTAACCAAT
   102241 TTAACTGTAT TAGATCCATT GGTTTTTCTT CTAATGTTTT ATCCTTAAGG AAATCTGCAC
   102301 GTTGTTTAAT TAGTTCTGGA GTTACATCTT CACGTTTTGT ATTTGGAAAA AAACGATTTG
   102361 GAGGTATAGT CTGTCCAGTA TTTAATCTAT TCCACTGACC ATCCCAAAAT TCAAGATCAA
   102421 CATTAATACG ACGAACTAAA TCATGCCAAG AAAAATGCCA TACACTTGGA AACTGTTTAA
   102481 AAGCAGATAC CATCATAGAT TTAAACTTAG GCATATTAGT CTGTTGTGCT TGCATAAGTT
   102541 CAGCATTTAT AAAACTTATC TGTCCATCTG CATGATCAAA AGTCTGTGAA TTAATATAAT
   102601 CACAGCCATC TGAACGATCT TTATCACAAA ACAATTTGCC TTGAGGTGTA GTTTGTCTAA
   102661 GTTGTTTAGG AATACCATGG GTTATCTCTG GTAGATTCTT ACTTAAACGA GCCTTATATA
   102721 ATCCTTTATC TGTAAGAATT GTTTTCGTTG TACCATATAA ATGAATAACA GGTAGTGTTA
   102781 GCACTTTAGC CTGACTTGGA AAATTAATTA ATAAATCCTT AAGTTTTGAA TAATCTGATT
   102841 CATGTATTAG TTCATCGCAA TCCTGCTGCC AACAGAATTC TTTAGTACAT AGAGCTCTGG
   102901 CATAACTTTT CATCATACCA TCCATAGCTG GCTCGTCCAT TCTCCACTTA CGTTTAAAGA
   102961 CCTTCAGTTT AGGTTCTGTT TTCTTCCACT CTTGTAAGGC TTCTAATGTA CCATCAGTAG
   103021 AACCACCATC AACTACAACA ACTTCATCAC ACACCCCTAG TAATGATTTA ATAGACTGAC
   103081 GCCAAGGATA ATATTTCTCT GGATTCAATG TTGTAGTATA GCCGGATAAA GTGGGAGGTA
   103141 CTGGAGCCTT AGTAAGTATT CCTAATGTAC CTATGTGTTC AACCACCATC TTTGCGTCAA
   103201 TATTATTAAT ACAAGGATTA GGAGATCTAT TACATTTTGC TAAATGACAT GGTCTCTCAC
   103261 AACTATATCT ATTAGCTGGT TCTATAACAT TAAGTTTACT CTGATCTTTA TAAAGTGGTT
   103321 TTGTGAGTGC CGAAAATGTA GAACCATATA ACAACACAGA TGGAATTCCA ACATATCCAG
   103381 CTATATGTGC ACATATACTA TCACCACCGA GAAAGAGCTT TGCTTTCTTG ATTATACTGG
   103441 CTGTTTCTTG TATGTTCTTA CTTCTCTTAT CAATTACATT TTTAAGAAGT TGATCGTCTT
   103501 TGGATCCGAC TTGAACCACT GGGATATCAA TTTGATTAAT AATCTTTTGG TATTCACTAT
   103561 AGTTCTTGGC TTCTTGACCT GTCTTTGTAT GAACAACAAG ATAATCACCT TCCAGTGCAT
   103621 CCTGTGATTC AATGATCCTC ATATATAAAT TACCGAGTTC TACACCACAA TGAGTGGCAT
   103681 ATGTTCGGGC TAAATGTTCA CCATGTCCAT TTCTCGTCCA ATTATTTGAA GCTTGAGTTG
   103741 CCACGGCTGG AGTGAAGACA ATATCAAATA AGTTATTCAT CAACGGTATA TTATTGAAGA
   103801 CTCCATCATA AGGTAAAATT TTATGAATAT TAGGATTACC TTCTAAGATC TGAATATACT
   103861 GTCCACCGGT AGCAAAATAG ATATCCTTAT CAGGATATTT TTTCTTAATG CCATCTATAA
   103921 CAGCTGTTGA TAGAAATACA TCTCCATATG TTCCAGGCAT AACATATAAA AATCTATCCT
   103981 TCTTCTCTTT CTCAAGAAGA TCTTCTAGAT TAGTTGGTTT AGGAATATTC AGTTTAGGAT
   104041 AAGGATTATT CTTTGATATA TTAACTTCAC CAATAACTTT ATCCCACTTA GCACAGATCG
   104101 TATCCCAACC TAAATTATCT TCACAAAGCT TACGGCCTTC TTTGCTAAAA TGCTCTCTAA
   104161 TTCCTATCGA CATTTGCACC CCTTATCATT ATTTATTTGT TTCATCTTTA TAACTTTGAA
   104221 CTTTTCCAAA CTTAGTTTCA AATTCTTCTA AACTAATATT ATCATAGAAG GCTTTTATTT
   104281 TTTCTGTGTA ATCATCAACA TCTACTATAG CCCTATTTAT ATTAGTTAAA GGTTCAGCAT
   104341 CTAATACAGC TATTTTAATT CTAGCTGCAG CATGTTCAGC CCAATCATGA TGTGCACTAT
   104401 AAGCTGATAT TAAGGTTGGT GTGCCAGCTG ACATAGATTC GCTGATTGTC AAAGACCAAC
   104461 CTTCCCCCCT AGTTGGGAGC GTCGTTAAAT CACAACAATT ATATAACTCA TTCATTTCTG
   104521 AATCAGAAGG ACCCATACCC ACTTGTAATT TATCTCGTTT AATAAATAAT TCTTCTAATC
   104581 CGTGAGTTTT AATTAAATCG GGTATGTACC ACCCAACATC ATTCCATGGA AAGTGACCAT
   104641 ACATTTGTAA AGTATCTTTC GTCCAATAAC CCTTCCTAAC GCCAAGAGCG ATAGCTTCAA
   104701 ACCATTTATG AACAGCTTTT CGTGGTTGAT TACGACTAAA GAAACCAACT AGGAACACAT
   104761 CATCTTTAAT TTCTGGAAAC CATTTTTTTC TTAAACCTTT TTTATTATCA AGTTTGTGAT
   104821 AAGTATTAAT ATCTACGCCG TGATATATAA CACCAACTTT TTTAAGATTA ACGCCATATT
   104881 TCTCTCCTGT TTTAATCATT GTATCACGAC CAAAATTACA AAAGGCATAA GCTCTATCGG
   104941 CTTTATTAAG TGTATCAACC CAATTGATTT CTTGATTAAC CATTTTAATA ATATGGGGCA
   105001 TAGGTTCCCC GTCTATTGGA CACTGACCTA TATAGTTTAG TTTATTATTT CTACCGGCTA
   105061 AAACTGTACC ATTATCTTCA ACTGATAAAC ATTTCACTAT TCCATTATAT TGTATTATTT
   105121 CAGTGTGTTC TTGTTTAATA GATATAGTGT TATTTACAGA CCATATACCA ACTCTATTAA
   105181 TAATTTCATT AGAATGAATA ATACCTTGTT TACCTATAAT AAAACAAAGT TTTACCACAT
   105241 CGTTTGCTAA TTGTTTACAT ACAGTATAAT AAGAAGCCTT ATTAAAAGAT CCATCACCTA
   105301 ACATCATTCT ATCAAATAAT AATTCTAATT CAACAACAGA ACAAATATTA AATACACTCT
   105361 CATCTATTTT TTTAGTATAA CTATTAAAAC CAAAATTTCT GGTAAAAAAG TTATACATTA
   105421 TTTTACCATA TATTTTATAA CCACTAGGAA CTTTACTAAA ACGAATATCA ATATTTTCAA
   105481 TATCTTCAGT TAATTGTTTT ATATATTTGT ATTGAGATAA AGAACACACA TGACAATTTT
   105541 TATTTTCCAC TGAACCTTCA CTAATAAACC AACCCCCTAA TTTTAATAAA TCATTTTTAT
   105601 TAATTAGAAT AGGTAATGAA TCATGTTCAT CATCGGCACC TCGCAGTCGA ATATCACCAT
   105661 ATTCTTCATT AATAGAAATT ATAAATTCTA AGTGTTCTTT AGAAAGTTCA TGTTTTCTAA
   105721 ATTTATAAAC AAGTTCATGA TGATAATGAT GAGATTCTAA AAAAGTTTTA TTAAAAACAC
   105781 CGTTATGTAA CTGTACATTT CTTGATCTAC ATTGTGAACA TTTTAATTCT GTTGGTTGAT
   105841 CTGTTGTTCC AATATAACCA CATCTATTAC ATAAATAAGA ATTACATAAT TGTAATTTAT
   105901 ATTTTACAGG TATTAATATA AAAGCATCAT CATCACAATA ATCTAACATA TTAATCGTAC
   105961 TTTCATTATC ACCAATATGA TTTGATATTT TATAAGGTCT TGGTAATTTT GAAATAGATC
   106021 TTTTAGTAAC ATCAATAGCA GTTATAAAAT CACCGGAGTC TAATAAAATT CTATGTTCAG
   106081 GTGTGACTAA TTGGTCAACT CGCATAGATT GTATACTAAT CATATCACCA ATATAATTCC
   106141 TTTCGGTAGT TCGTATAACT TTTTTATATG AACATTCTTT AGTTTCTGGA TTTATACTAA
   106201 AAACTAAATC ATCTTCTTTA ATATCTGATA TATTTTTAAT ACCTTCTTTA GTCATTATAT
   106261 CAGTATCAGG AGAAAAACAA TATTCATAAT AGGAAAAACA CGGTCTAATA TCCATCATAT
   106321 TGGTATGAAA TTGCATCCAA GTGTCCCCCA AACCCCATAC TATATCTGGT TTAAAATCAA
   106381 GAATAACACC ATGAAGACTT TCATAAGCAT ATTTATCATG TTCCATATTC GGCCCATTAA
   106441 AACAAACCTG TCCACCCTGA CCCACTGGAA GTAATACACC TTGCTGATGT CTAAAATATT
   106501 CTGGTTGCTG ACCAGGAACC ATTTTCATTA CAACAGGACC TCTGCCACAA CATCTACTAT
   106561 GATCACGCAT AGTCGTGTAA ATTGTAAAAG GAGGAATTAT ATTATTCATA GGTGCATGAA
   106621 ACCAACACAG ATAGGCTATC TCGTATTTAC CGGTGTTGTG AAGATATGTT GACACATGGC
   106681 GACCCACGTT GGAAAAACCA GTGTAAACAC AAAAAGAATC CGTGAAAATT AGCAACTTTT
   106741 TTTTCTTAAT CATATTGTAT ATTATTCTCC TTAAGAACAT TTTCTAAATA TTTAATTCTA
   106801 TTTTGTAAAA TCGTAAACGG TAAATGATGT ACCACTTCAT GTGTTTTTAA ACATCGTCCC
   106861 AATGATTTAG CCATAACATA TCTATGTTCA GAAATAATAT GTCCACGTTT ACTATGTCTA
   106921 CACATTGAAA CATAAGAATC ATTTTTATCT ATGGTTATAG AAATATAACC GTGACTATCT
   106981 TTCATTTTAG CTGCTTTATA ACGTGCATGG TTTTGAAATC CTAATTTTTC ATTGTTAACA
   107041 ATTTGAATAC ATGAACGACA ATAAGGATTA GTTTCGTGAT TCTCTAAAGT TCCATTCTTA
   107101 TGAGCGTAAG CAAACTTTAA CTTTCCACAT CTTGGACAAG AAACAAATTT AATATAACCT
   107161 TGTCTTTTAT ATCCAAGTTT AGGTGCATAG AATAAGTCAC CTTCTTTATA TTTGTTAATA
   107221 TCTAAATCTG TTAATAAAGT CATTCTCCGA GGCATGTTAT TCCTTCTTTG AACTTGCTAC
   107281 AATTATTTCA CGATCTACTG GTTTAATTGT GTCAGTTTTA ATATCAAGAT TACCATCTAT
   107341 GATGGGCACT TTAATTACTA GATAAGCCGG ACCATCTCCC GAACTAATAA CATTCACTTC
   107401 TGAACATGGA ATTAGATTTC CATCTAGTGT TAGAATATTC TTTAGAGGAT CTCCCGCCGT
   107461 ATTAATAATC AATTCCCATT TCTGTTTAGT TTCCATTAGT TCCTCCGTCT CTTTATATAA
   107521 CCAGATGAAT CTGGTTTTGT ATTAATAGTC ATTGTCCCAG GTTCATCGAC TGTGACAAAC
   107581 TTTAAGGGTT CAGTTGTTTG AACTGTGATG GATGCTTTAG ATGGACTGGG AATGATTTTT
   107641 GTTTTAACAG ACTGAGTCTG TTTGATTAGA GGGGCTTTGG TTCTATCGGG TCTTCCATCG
   107701 ACACATAACA TGCCTGGATT TCCACGTTTG TTTATGGTCT TTTTCATGTC TTCTCCTTTA
   107761 TTATAATATT ATTTAGGTTA AAATGCCAAC TTTATTTTAA TATATCTAGA GTTACTTCTA
   107821 CTCTTGGATT AACTTTATCT ATAAATTTTT CAAGTGTTAA TCGTTTAATT TGGGAATCGT
   107881 CATCATAAAG TATCTTAGAT AATGAATCTA AAATTCCTTT ATCATAATTG GAACAGTCAC
   107941 GTCTTCTTAA ATCACCAAAA TAATAGTCGA TTTTCATTAC TATTTTTTTA GATTTACTAT
   108001 CAAAATCAGT AGGTTTTGAT GTGTTATTAG CTATTTTTGC AACTTTTTCT TTATACTCTT
   108061 TACCTTCTTT ACATAGAAAT CTTATTTTAC CTCTAGAATG ATACATATGA TTAACAGAAA
   108121 TAGGAGTGCC CGGTATAGTA AATTGTATCA TGATATCTTA TTTCCTTTTC TAATAAATTT
   108181 TAATACTTCG TCAGTCATTA GATAATTACT CCTGATAATA TAACTCCGCT AGAATGTACC
   108241 AGATTAGATA TGGCGTTCAT ATAACCATCA TATAACTGTT GCGTTCTCTG AAATGTAATA
   108301 CCTGTCATCT CCGAGATATC TTTATAGGTT AAGTCATTAC CATACTCGAG TCTAGATAGA
   108361 AAGATAATCT TGTCCCGAAT ACTTATGTTA GTAAATACAT GATAGATAGC TTTCTTTATA
   108421 TTCTCGGGGA GCTCGTCTAA GTTAGAAAGT TTCATTACCA TGTCTCTTTC TCTGTGCTAA
   108481 AGTTTTCTTT GCCATATTTT TTAATTGCTT GTTTTAGTAT AACACCCCGA ACCAAGATAA
   108541 CCTTTTCTAT CAGATGCATC TTTACCAACA TAAATTTTTC CATTTATTAA GTTAAGAGTT
   108601 TTATATATTC TCATACTAAC CTCGATAAAT TTGATCAATT AATCCTATAG TTTTTGCTTG
   108661 TTCAGCATTT AAAATTGTTT CTTTTTGACA CATTTCAATT ACTTCTTGTC TTGTTATTTT
   108721 TTTATTTATT TTATGTATAT TATTATAATA AATATCATAC ATAACATCAC CCATATTTTT
   108781 ATATAAATCA AACCAATTTT GTGCTTTGTC TATATCTGCG TCCAACATTA CACTTCCGTT
   108841 ATGCACCATC ATATGAGAGT TAGGACTCAT TTGTCTTAAG CCTGCAGCCT GCATTATAAT
   108901 AGACGCACCA GACATAATAG CACCATAACC TCGAACACAA ACAGCACAAT GAGAATCCTT
   108961 AATCCGATCA TAGATAGCAA GACTGGCATA CATATCACCA CCAGTAGAAT TAAGAATGAC
   109021 ACAAATTGGT TTATCATTAA GATTTTCCAA AGTAGCTATA CACTTAATAA AATGCAAGGA
   109081 CATATTAGTA TCTATCTCAT CGTCGGGTGA ATCTGATTTT AAAACAATAA CTCTTTCAAC
   109141 TAATGATAAA CCAGAATCAA ACCACGAGTG ATATGCTAAT CCATCATCAC TTCTTCTTGT
   109201 CATTTAAGCT CCCTTACTTT AACTATATAT GTATCTTTAT GTGGTTTAGG AATGGACTCA
   109261 GCTTTAAATA GAAAACATCC ATCTTTATCT ACAACTAGTT CTTGATCTGA TTCTAGCATA
   109321 TAAAAAGAAT CTCCAACTTT AAGATCCTTC ATACTACATG TTGTTATAGA TAGATATCTC
   109381 TTCCCACTTT TATTAAGCTG GACAGCAGAT AACCTAACGA CCTGTCTTGT TTGATTCATT
   109441 ATTTCTCCGA TATTCGCCAC CCATAGCGGT CGCTACGGTC AATTAAAGGA CTACAATTTT
   109501 TCTGTAAACA GTAAGCACAA TGAGATCCAT ATCTTCTTAC GAATTGATTC TTTTCAACTA
   109561 TCATCTCATC TAACTTTTCA GCATCGGTAT AAGTATAATA GAGAACCGTT TTAGATCCTG
   109621 GGTATAAACA AGCCAACGAA GTAGGAATGA TCCCAGTAAG CTTCTTGAAT ACACAGCCAG
   109681 ATAATTGTAA TCTAAATCCA TTATAGTTAA GATCTTCAGC ATCTATAGCC TCATCTGAGA
   109741 AGTCGTAAAC GTAGATACGA ACACCGGCTT TGGACCTAAT AACCAACTCA GCACACCCCT
   109801 CGAGATAAGA ATACTTATAA GGAAAGTAGG GAAGAAGTAT ATCAAACTTC TTAGTGGGAA
   109861 AAAGAAGAGC GTAGAAGTTG CTAAAATATC TAAGATATTT TTTAATATCT TTCGGTAGAA
   109921 TGGTATGCTT GCAATGCGTA AGATAATCAT TAAATTCTCC TATTGCTGTT ACATATGATA
   109981 TAGATCCCAA TATCCTATTT TTCATAAACC GACGGAAGAA TGGAAGCAGG ATTGTTTCAC
   110041 ACTCTTCCAC TCCTCCATCG TTATATGAAT GGAAAAAGGG ACAGGAACTC AAGTGATAAT
   110101 ATAATTCTCC ATCAGTAATT AAACCTTTCT TTGCTACAGC CCTACTAGTT GTTAGTGTTT
   110161 CGGGCCGGAA ATCTTTTAGG TTGTATTTCA GATTCATAAT CTACTTCAGT CAGGATACTA
   110221 CGATCTGGTT CGAAACGGTA TCCAATCCAA CATTTTTTAT CTGATTGTTT ATTTTTAGCA
   110281 ATCTGCATTT CAAGATAAGG AAGATTTGCA GCCGGGTCAT AGTTATCTCG ATGCCACTTA
   110341 ATAATCGTCT CTGGATTATT GTGCATCTCT TGATGAGCCA TAAGAACTAC TTTAGCATCA
   110401 TATTCAATTT GTTTTGTTTC AGCTATGTCA TTAAGAGTTG CTCTCTTCCC TGATTCTGTC
   110461 TTCCGTAATT CAACTGTCAT TACAATAGGA ATGTCTTCGA TCTGAGTTAA CTCTTTAAGA
   110521 CTCTGAACCA TGTCAATAAA CTTTTCACGA ATACTACTTT CTTCACCATA ACGTAATTTA
   110581 TGAAAGTTAT CCAAGAAGAT AATAGGTCGG CTATTAGGAT ATGTTCTGTG GATATAATCA
   110641 AGATGATCTT CAAGATGCAT TATCGAACTA CCTTGGGATG CGTCAGCAAC GATATAATTC
   110701 TTCTGACTAA GTACTTGTTC CCAGGCTTCA TCAATTTGTG TAACGATATC TGATTCACCA
   110761 TTCTCTGATG CCAGTTTACC ATATCTATAC ACGCAAGCTC TTGAACGTTC AGATTCTCTA
   110821 GCTACCAAAG CCATCATAAC GTCTTTAATA GAATCGTCAA TAGACATATA AAGAACGATA
   110881 GCATCTGGAT TTGACTGAGC TAGATCCCAA GATACTTCTC TTACCCAAGT AGACTTTCCT
   110941 ATATTAGCAT CACCTGCTAC TGCAAAAAGA CATTCCTTAT CTGGAAAACC ATCAAACAAT
   111001 TGTTGTAGTT TACTAAATCT ATGAAGCTTA AACCCATTCA ATTGTTTACA TTTTGTAAAA
   111061 GACTGACGAA CTTGGAGGGC TTGGGAACGA AAGATTTCAT CAACATTACC ATAACGTCGA
   111121 CTATACTCTC TCTGTTTCTT CTTAATATCG GCATACCCTT TTGAAAGAAC TTCTATTAGA
   111181 TCTGAACCTC TAGTTGTCTT TCTCTTCAAA ATCATAGTAT CAAAAACAGA TTCAAGTTCA
   111241 GCTTGTAGCT TGCCGTTCTT TTCTCCACGT AAAACTTCTA CTTCTTTAAT AATATCTTCA
   111301 ATAGAAAAGA TAGTACCTTT AGCCTGAAGC ACATCATGCA GATCTCTAGC ACGAGCTCTA
   111361 CGATCTATCG GACTATCAAA GTTCATAATC TGAGCAGTAA TACGTTTTAT AAATGTTTCT
   111421 TCCGGCTCAG AACATTCACG CTCTCTATGA TACTTTAGAT CCCATTTAAA GGCCATCATT
   111481 ACTTCAATAG ATTTAAACGC TTCCAAACCA CTCTTACGAA CTATCTCGTC AGGATCATGA
   111541 TAACCAACAA CCGTTGGAAG TTGTTTTACT TCGACTGTGA GTGGACTTCC TGTTGTTGCA
   111601 ATAAGGTCGA TAGCTGATCG AGTGCAGAAC GTACCTGCTT CATCTCCGTC GAAACAGAAG
   111661 ACGATATGGT TGATAATGAA CTTTCCTTTT TCGTCTGGTT TCCGGCTAAC CCATTCGTTC
   111721 CTTTCAGCAA TGAACTCAAG TAATTCTTTG CTGAAACCTG CTGATCCGAG AGCAACGACG
   111781 TTTTTAAATC CTGTTTGGTG GAGGGTAATT GTATCGATGT AACCCTCGAC AATATAAAGA
   111841 GGTTGGTTTT TAATATATTT TTTGGCAAGA TCCATCCCAA AAAACGTAGC AGATTTATTA
   111901 TAAATCGCAG AAGTACCGGA ATTAACATAT TTTGGACAAC CACAGTCTTT ACTCCATTCG
   111961 TGTTTACGAG CAACAAAAGC AATTGGTCTA CCCAGATAAT CAGAGATAGT AATAATTATC
   112021 TTTCCAGGTA CAAAAATACT TTCACTGATT TCTCTTTCAT GATAAAGACC ATGTGATGTA
   112081 AGATAGTCAA GACTCCACCC CTTCTTTAAC ATAGCATCAC GATACGCTTC AATAGAAGGG
   112141 ATGGAACCTA TTCCAAAATC ATCAATTGAG TTTTCATTAA TATTTCTAAC TTTAATCATA
   112201 TTAACATGAG AAGGAACTGG TGTCGTATTC CAATCTTTCT TTGCAAAATT AACAATCACT
   112261 TGTGATGCAT CGTTATATGC ATTCATAAGT GTTATTTTTT CTTTTGCTGT TTCACTAAGC
   112321 TCTGTTGGTT TATACTCTAT CCCAAATCGT TTGGCCAAGG ACGTTAACGT CGTGGTAAAA
   112381 AATTCGGGTC CGTGTATTGG TAACCCTTCG AGATAGTGAG CTGCGTGAAA AATATTTCCG
   112441 GCCACTCCAC AATTATGAAC TGAATAATGT TTAGTAGTAA ATGATGGATT TCCATCTATA
   112501 GTCAGATCAT AAACAATTGA TTCATCTTTT GCTCTTTTAA TACTAACTAC ATGAAGAAAA
   112561 CAATAAGATT TATTATTTAT GGTTTCATAA AAACAATCCA GTGATTCATA TTTTCTAAGT
   112621 CTAAGCGTGT ATGTTGGTAG TCTAAAAATA CCATCTTTTC CAGTATAGAA AGGTTGAGTA
   112681 GAATATGAAA AAGGTTTTTT AAGATTAATA GCAATATGTT CAAGTTGTAA AACTAGTTCC
   112741 TTACTAGTAA TAGTTAATTC ATAATCTTTA CTACCATCGC CATCAAATAC ACCTTTTAAG
   112801 AAATTAGATT GTTGTAATCG TGGAAGAGAA ATAAATTCTA CTGGACATTT TTTATTTTCA
   112861 CAACCAACTC CAAATAATGA CTCGAATCCT TTTTGTAAAT CTGTAGAGGA ACAATGAACT
   112921 GTAATAGAAT TTTTTTCTTT TAACTCTGTT ATAGTGCATT TTTTATCATA GTACTTTTCT
   112981 ATTAAAATTT TAACTTTCAA AGCGTATGAC ATTTCATCTA TACACAGATT AAAAACAATT
   113041 CCACCTCTAT AAGAATTACC TTCAGCACAA TATAAACCAT ATACCCACAT CATATCATTA
   113101 TTGATTATAA GTTTATTAAT TCGTGTATTA TTAGGACCCG ACGAATATTC TTTTATTTCA
   113161 AAAGGAATAA AATCCTTTTT AGTATAATCT TGTAATACAG GGAATAAAAA ATAATCATTA
   113221 ACACTAACTT CATTAGCATA ACATTCAGTA ATATTTAATT TATTTTTATA TTTTTTACAA
   113281 GATTTACGAT TTTTTAATTT AGATATAAAC TTAAATCGTT TATCATAAGT TGAATAGTTA
   113341 ATATAAGGAA CTTTTTTATA CATTTCTTTT ACAATTAACA TCCTATGATT TACAGTAAAA
   113401 ATAGATTCAT CTCTATAAAT ATTACCTAAC ACAAATGAAA TCATCGGTTT ATTATTATCT
   113461 TTAGTTGGTG TTATAGCGAC TATATTTTTC CATGTTCCAT CTACTGCTAA TACAACATCA
   113521 CTTAATTTAA TATCTTTTAT TTTAATTAAA CCTCTTTGTG TTCTAATTTC TTCAGAAGGT
   113581 GCAAGACAAC CAAAACAATG AAATATTTGT TTATTATGTT TCCCACTAAT CGAACATGAC
   113641 GGGGTTGAAT CCTCATGGTC GGGATTGATG CAAGTGAAAA AGTTTCTATT TCTTTCAATA
   113701 CCCATTTGAC TAAGATAAAT TTCCAGTTTA TCTTTTAGAG TTTGAATAAT ATCCTGTTCC
   113761 TGTTTAGCCA TTTCAATTTC CTTATTTAGT TTTTGCTTCT GCGAACTTTA AGAACTTGTT
   113821 GATGTTAGCG GATGTAAAAT CAGCCTTAGT TTTAATATCT GGTTCCTTAT AAGTCTCGAC
   113881 TAGGAACTTA TTTAGATCTT CGTCATTAGT TAGTTTTAAC TTAGTTCTAA CAAACTTCAT
   113941 CTTCTCTAGT TGTTGAGAAG AGAAAGTACG CTTGGTTTCT ACACCGCCGT TCTGACGCTC
   114001 TCTAGCGATG TCTGCACGCT CTTCTGCGTC CCAGAGATAC AGACCAATGC CTAATGTATT
   114061 ACAAGACTTT TTAAGGGCCT CAGCGTAGGC CGTTTTAACT GTCTTATCCA TGTCTTTACC
   114121 AATAACATCA GAACCAACAC CTGCACGATA AATAGTTTCT GTTTCAGAAA GTTTAATTCC
   114181 TAAAGTTCCT ACAACTACAA TGGAATCACC TATTTGAGAA ACTGAATCTA CTGACCAACT
   114241 ATAACCCATT GGTAGTACTT CGTTTAGACG ATTGATTACT CCATCGATAG GAATGTAATC
   114301 GAGCTTCTTA CCAAATCCAC CTTCACGTTG TTTGACTTCT GCGACCGGAA ACTTCTCAGC
   114361 TAACTTACTC TGCATTTCTA ATTTGTCCAT TTGAATCTCC TTTTGATTTC AAACATAGTA
   114421 TAGCTACAAT CGGTCAATAA TGCCAAAAGT ATTTTAATTA TTTTACTCGT GTATATATTA
   114481 TGGTTAAGGT ACTAGTATTA AAGATTGCAG TCATTAACCG TAAGGTTTAA TAAGTAACCA
   114541 CAAGTATCTT AGTTAATGCA AAATAATTTT GGCATTATAA ACAAAAGATT AGTATACTAA
   114601 GGGTAATGAA ACCCAATAAA AAAGAGTATG ATAGACTAAG ATATCTTAGA AATAAAGAAA
   114661 AATCTATTAT ACTTTATGGA ATTACTATCC AATCTATTAT AGATCATTTA GGTCCATGTT
   114721 CAGGAGATAG GAAACTATAT CACATAGACC ATATTAAACC ATTGAGTTCA TTTGAATTAA
   114781 GTCAGGAAAC TGAAATACAG AAAACCTTCG CACCAGAAAA TCACCAATGG TTAAAAATAG
   114841 AAGAAAATCT AAGTAAAGAC GATAAATGCT AACACGTAAT GAATTACTCG ATACAGTTCT
   114901 AGATAGCTTC AGCGATGCAA TCATTCAAGC TGATACAGAT AAATCTGCAG CTCACTCAGG
   114961 TAGGGTTACT ACTAGATTTT ATCCAACTGA AGCTAGTGCT AGGACTCTTA ATGGTATAGT
   115021 TGGAAGATGT AGACGTAGAA CTTACTACAG TCAGCAAGGT ATTGTGGTTC CTCAAGAAGA
   115081 GGATATCCGC TCATTGGGAA GATTTAAAGT TGGTAATATT CTGGAAGAAT GGATTCGAGA
   115141 ACTCGCTATC TCCTCGGGCA TCCGACATGA CCATAGCGTG AAGATTCGTT ATCTCATTCC
   115201 TGGAAGTACT ACCGTACAAA TCTCTGGTGA AGTAGATATG ATCTACAAGA TTGATGACGA
   115261 GATAGTTGGA GGAGAAATCA AAACCTCCTA TGGTTATGAT TTTGAAAGTA CTGTCTTTCA
   115321 TAAACAAACC ATTCCTGGAA TGCCAAAGAT AGAACACGTA ATACAGGTTT TATCGTATCT
   115381 TTATTATTAT AAATATATAG ATACTTCTTT AGGTATTACC AGATTTGTTA TTACTTATTT
   115441 GAATCGTGGA AGTATGGACT GGATCCAACA CATCATTGAG TTATCTGATG ATTTATATCC
   115501 TATCATTAAT GGAATTTTGT GTAAGGGTAT AACTAATTAT ACTAACTCAA TATTTAAAGT
   115561 CCAAGGTATT AACATCGAAA AAACTAGAAC GAAGTTAATG GATTACGAAT TCAATATGAA
   115621 TTCAGTGTTC GAAAGATTTA TCGAAATCTA TCAACACCAT GAGAGTGGTC TATTAATAGA
   115681 ACCAGATTAC TGTCCCCTCT ACTCTGATCA ACAAATTACT GACCATGCTA TAACCGGTAA
   115741 GATTGGTAAG ACTAAATTTG CAGATTATAA AGCTGGTAAG ATTGACTACC TATCTGATAA
   115801 AGAATGTGGA TGGTGTCCCT ACAGAACAAA TTGTTTACAC GATTTAGGAG TAATTTAAAT
   115861 GGATATTATT CAAAGTTCTT CGCTTGATGT TCCGTATGAT AATACGATTT ATAGGGCAAC
   115921 TATTAAAATA CACGGAGCTC CATTTAATGA TGAAACACGT ATAGTTTGTA CTAAGGTAAT
   115981 GACAAAAAAA TACGAGGATC GAACATACTT TAAAGTTGAT CTACCGGCAG AAATGAATAT
   116041 TAGTAGCGAA CAAGATATAG ACTTAATAAT TTATAGAGAT GATGGTTATC ACGCTACTAT
   116101 TAAAACAAAG ATTCGAAACA ACATAGTCGC AGTAGAAACA AATAATTTGT CGTGGTATAA
   116161 ACTAACATCA GTAACACCAA CGTTAAAACA AGATGACGTT CTTGAAGCTT TTCTTCGAGC
   116221 ACAAACAGCT AAGCCAAATC TATATGAAAG AACTACAACT ACAGTGAATC CAATATGGAT
   116281 ACCAAATAAT ACAACAAGCG ATTCTACACG CATCACCTAC AGTACTAAGA CAACAGGTAC
   116341 TACATATACT AACGAGTAGA TTTAGCACAT TTAGAATAGA CATAACATAG GAGTTAATAT
   116401 GGCTGTAGAG GAACGCAGAT CATGTGATAT ATGTGGAACT TATAGTAAAA CTATTACTGT
   116461 AACGATGTAC GATAACGAGT ACCACAAAGT GGTTAATACA ACCGATCTAT GTGAAGCTCA
   116521 TTTTAATCTT CTTAGATCAT ATTTGCGTCA TGGTTGTCCG CAAGTAAGTA GACTTCCTCT
   116581 TCCTGGTGAA GAACCAATTT ATATACCAAA TAGAAAAGAT AGGAATGGAC TAGTCGACGT
   116641 TCAAGACTGT CAACGCTAAT GGATTTAGAT ATAGTTCCAA TCATACCTGA TCTTCCATAT
   116701 AAGATTCGGG AACCATACAA CACTGCATTA ACGAAGATAC TAAGAAACAA TGATCATAAG
   116761 ATTCTTGGTT CATCTGTTAG ATATCATGGT AGTTCAATTA GAGTTGAAAT AGATCTTAAG
   116821 AGCGATAAAG AGATAGTAGA TAAGTTACAT GAGATCAAAG ACTTAGAAAT TCCAACTGAA
   116881 TCTTTGTATC ATATAGATTA TACATCAGCA AACGAATTAT TTAGAAGACT TCGCGAAATT
   116941 ACAGAACGAA GACAACGAAC ACAAGATGAA GAGACCAAAA CCCGCGACAA TCCATTTTAA
   117001 AGAATTGAAT TAGTTGTTTG ATACTAGCTG CTAATCTAAT ATATTTAGAA AACAAATTAA
   117061 GAAAACTCGA ACAAGAAAAC AAACTCTTAA GAGAAGAAAT TTTAAAATTA ACTAAAGAGA
   117121 CGAATTTGTT AGATTGTAAC GGGCACTTAA TCTGATAAAA GCTTGTCTAG ACTTTTCTAA
   117181 CTCAGACATC ATACTTCTTA ACTGTCTAAA GTGATTTCTA AAATCAGTAA TCTCAGATTG
   117241 ATCTAAGTAG TATCTAGTAT TACCCGGCAG TGATATCTTT TGTAATTTTG TCTCCAAATT
   117301 ATTCACTATA ACATTCATAT CAGTAATGGA AGAATTCACA TCTTCTAAAG AAGTTTGCAT
   117361 AGTAGATTGC GTAACATATA TACCTGTAGT TGTTTCAAGA TCAGATATTC TCGTAGCAAG
   117421 TCCATTGATA GTTCTCTTTA ATTGTTCTAT TGAATTATAT AATGATTCAG ATGTAATAGG
   117481 CATAATTATA CTCCATGTGT AATTTTAATA GCTCGAAAGA TTGGCGACTG ACCTAAGTAT
   117541 TTATCCATAG TAATCTTTAA ATAGAATCTA TTCGTAGTCA ATGTCTTACT GAAAACCGTA
   117601 GCACCATCAC CTGTTAACGT CGCTCGATTA ATATCAACTC CACCAACATC AGACCAAACA
   117661 GTACCGTCTG AAAATTGATA AGCTGTCGCA ACAATTCTAT CCGATTTAAT ATAACTAGGG
   117721 TCGTTTGCAA TACCATATAG ATTATAGTCA AACAAATCAA TCGATTCAAT AGTAGAAAAA
   117781 GTATGAGAAA AAAACGAAGG AACTTCGAAG ACCATATATC CTTGTGAATC TTGATAGTTA
   117841 ACTAAACCAA TATCTAGATC AGCTATACCA ACGACAGAAC CATTAGAAGT GAAATTAATA
   117901 GTAATTGTTC CACCCCAGGA TATTGGTTTA AAATGCACGT CCAGAATCCC CATATGTTGA
   117961 GATACACTAT CGGCTATTTG TTCTCGAGAA CCATCAGCTT TAGTAATATA TACGCTATCA
   118021 ATATTAAAAC TAAATGCTGG AAAAGGAATC AAAGAAAGAT AATTAACATA TGGTTTTAAT
   118081 GATGTAGGAA ATTGAATTTG TAAAGTATAT TGTGTATTCT CTACCGTATC TGCTAACCAA
   118141 AATGTATCTG CGTATCCATC TAAGATCGAA TATATATCGG AATCAGCCGG TTGAATTGAA
   118201 GGCGAAGCAA CAGGACCATA AGAAATATAA ATATCTTTTG ATGCTCTATT TCTACCATTT
   118261 TTATCCTGAT AACGAACAAC TTTACTCCAT TTTCTTCCTA CCACTGGTTC TATTGTTATT
   118321 TGACCTGTGA GTGTTGTTTG AGTTACTAAA CTGGATGCTA TTAAAGTATC AAATCCAGTT
   118381 ATAAGAGCTG TACCACTAGT GGTAATTGGA TTATCAACAA ATATAGCTTG TTCCTGTAGT
   118441 TTAGATGTTA TGTATAAATT CTCAGCCGTT AAAGCTTTAT TAAACTTAAC TACTCTATTA
   118501 TTCAGATCTC TTGTTCTATT AATACATCGA AGTGTACTAG ATTTTAGACT ATCAATTATC
   118561 TTATTATATG ATACTGAATC CAAAGGAGAG TTCAGAGTTA GTGGCGAATC ATCGAACGCC
   118621 AACGTATGTC CTCTATTATT AATCATTTAA AGACCTCCGA GAATGATACA TAATTAAACT
   118681 ATTTTTATAA AATAAACTAT ATTGTTCTTC TTGAAAGAGT CTAGAATTTA TAAAGGCGAA
   118741 TCCAGACGCA TCTATACTCT CATCCAAGAT ACCTACTTGA CCAGATATAT CGATAATATC
   118801 ATCAAACGAA TTAGAATCAT AGCCAATAAG ACTAATTAGA GTTTCTTGTA AGTCTCCTAA
   118861 CTCGACTAAC ATTTCATTAC TGGATATAGG ATATTTTGGT CTCATTAGTA CTCCGTATCA
   118921 TATTATTGAT TATTAAGCTG TATGAATTCA ATACCGGACT TAAATTTAAA TCACTTGATA
   118981 TGAATTTAGC CATTAAAAAT ATCCTATCCG CTGGTCTGTT ATTAGCGGCT AAAGAGTATT
   119041 TAATATCATA AATAACCTCT AGATTTTCAG CTGTATCCCA AAAAAGGAAT CCAGACGAAT
   119101 TAGGCATAGT AACATTTACT AACTGTCCGT ATGTAGATAC ATTTGGATAA TTAACTCCAA
   119161 CAAAGGTATT AGCAGGTGTA TTAACTAGAG ATGTCGCCGT TTCATATGCA GTGGCTAAAA
   119221 GATTAGGTGA TGCACCCGTA TTTCCACTAG TACCTGTTGT AAAAGTAACA TATTGACCAA
   119281 GTAAATAATC CCAGTACGTG CGAGTGAAAT GAAATATGTT TCTTATTGTT CTAGGAAACT
   119341 GACTTGGATC TGGAGATTTT ACAACAATAT ATTTACTACC ATCCACATCA TCCAATAAAG
   119401 CATATTTTGT ATCGTCGTCA AATGGAGTTT CGTATAATAG AACATTAATA TCCACCTGTC
   119461 GTAGATAATT AGTTCCTTGA TGTGTTGTTA TATTTTCATC ATATGTAAAA GTTGTCCGTT
   119521 TAGTGAAATC TTTAACAGAC CACTCTTCTA CGTAAAAATC AGATGTTAGT ACAGAAGGAA
   119581 GTAATGTAAT AGTGTTATTA GTAACAGCTA TAATAACCAT ATCTTCTCTA TCTTGTTTAA
   119641 CTTTAACACC TTCCTGTAAC GTATAAGGTT GAACATTAAT AGTCACACCT TCTACGATAC
   119701 CTGAAGCTAA GAAGTCAATA TTTTTATTAG TAATAATGTT GGGTTCAAAC TCAGTTGTAA
   119761 AATTAATAGA ATCAGGATCA GAATACTTAC CCTGCATTTT AATAGTCTCT TCGATATCAA
   119821 ATAAATATTG ATCTGGTCTC CAAGTAGCGA GTTCATCACC AACACTCTCA TCTTGTGTTG
   119881 AAAGAACATC TACAAAAATA CGTACAAGAT TTAAACCAGT ATATAAACTA AAATTCTGAA
   119941 ATGGATCTGG TTGATTTTGT TCTATGGATT TAGTTTGTTG AACTAAACCA TTATCATTAA
   120001 TCTGCTGCAC AGTAATTTTA TTAACTGAAC CAATACTTGT ATCTAAGTGG CAAACTGGCA
   120061 ATGTAGTAAC TCCGTCAGGA ACAAGAAGAT ATCCATCCCA TGATGCTGTT ACATCAGTTT
   120121 TAGCCTCATA ACTTATAGTT AGAGATATTT TTATATCGCC ACCTAATGCA CGCCTCTGTG
   120181 CAATTACACT ATCTGCAAAT ACAATAGTTA CATGTGCGTC ATCTAGAAAA TCAGGTGATT
   120241 TTACTTTATA ATATAATCCA TTCTCATCCT TATCATATTC AAAACCATAT TCTACTTGAA
   120301 AGTCCGTAAT TTCAGAAGGT GTTATATTTA AAAATTTAAC ATCACGAATA GAATCAACTA
   120361 AAATTCTAAT ATCTGATTTT CCAGGTAAAA ATTCTTCTAG TTTAATAGTA TAGAAATTAA
   120421 CATTATTAGG TAGAGTAAAA TTAATAACAT AATCACTTAT AGTTTTCTTA CTCTTGTAAT
   120481 TCCATTTCCA TGTATTTCTA TTATCATTAG CAGTACCAGT AGATTTTAAA TGTTTGTTAC
   120541 TGAGTTTAAT CGTTCCTGGT ATAGGTAAAG AAGATGACGG CCATTTGAAT ATCTTCCAAA
   120601 ATTTCTTTTG TAATGGAACA AGACGTCTAT AATATGGATC ATACGTTAAA ACAGGAGTGC
   120661 CGTCGACATC ATATACAGGA ATAATAAAAT CAGGAATAGA TATCATGGGC GTAGATAAAT
   120721 GAATTCCTGA ACTAGAAGGT GTCATCGGTC TCCACCAACC AGGATACTCA TTAGAATCAC
   120781 CCCACCAAAC ACCAGCACTA CTTAAAGGAT CTTCACCCCA AATATAACCA GACTTAGGAA
   120841 AAGCTCCTGG TGTGCCGTCC CAATTATCAG CCCAGTCAGC ACCTGTAACA GGCCATGGGC
   120901 CTGTATAAGC AGGATCACCC CATAATACAG GACTCTTATA ATATAAATCA TGTACTGGTT
   120961 TATCAAAATC GGAAACATTA AAATATAACT GATTAGGTAA TGCTGTTCCA ATATCTTTAA
   121021 TGGATGATAA TTGTTGCCAC TTAGGTTGCC AATCTTGATA TGGAAAAGTA CCAGATAAAT
   121081 AAGGATGATC TCTTAATAGC GATGCAAATG TATAGTAGTT TTCAGGATTG CCATATGAAT
   121141 CTATTCCATT AGGAACAAAA GCCACGGCAT CTTTAGCATC AATATCAACT ACATTCGAAT
   121201 TAGCATCCAC TACTTTACCA GGTATCGTAT TATCGATACC AATATAAAAT TCTATATTAG
   121261 TTCCAGGTTG AACTTGTTTA TCAACATCTA GTTCAGCTGT AAATATAGTA GGTTGTTCAT
   121321 TCTGATAAGG AGTTAACTTC ATTGAATTGG ATATTAGTGT TGATTCGAAT GCTGTGCTAG
   121381 TTTTCTGAAC ATTAAGTTCT GTAATACTAA ATAAGTATTC AAGATTCTGA ACATCATCTG
   121441 GTTCATATTT AGTCCACATA ACTCTTATAT GAGTAGTCTG AATAGTAGGA AACTGAAAAT
   121501 CTATTTCGGC ATTTTTAATT TCTAATTTTC CATCAGGTAA TATTTTCCAA GTTTTATCAA
   121561 TAGCATCTTG ATTCATATAA AAAAAGGTCA GATTATCTGT TCCAGATGTC ACGTCTTTAG
   121621 TACCTGAAAA CTTCATTTTA ATTCTATTAA TTTCTACACT AGCACCTATC TCTGATAATT
   121681 TAAGATTAAA ATAACCTTCC AATACAGTAG GTCTAAGCGT GGTTATAATT AATTCCCATC
   121741 TATCTGTATC ATCACCATCA AAGATATTCC CAAATTTTGT TTCTGGAGAT TGTTGTTGTT
   121801 TAACAATTTG TGATATCCCC TCCGTTATAG TAAAATTAAT ACTTGTTTGA TTTCGATAAT
   121861 GAGGAAATCC TATATATGAA GCCCTTGTGG TATTAAGAGA AGCTGTACCG GCATTTAAAT
   121921 TTAATTGTGT TGTCGTTCTA ACAGTATCAA TTTTATCTGT ATCGGTAAAA GAATCTGATA
   121981 TTAAGTATTT CATTCCATCA TTGTGTAACG TTCCAGCTTC AATATCAGAA AAATCTCTGT
   122041 CTATCATTTT CAAATCACGG AGAATTTGAT TCTTTTCTAA CACTGAATTA TTAATAATAT
   122101 CAATAGTATT ATTCAAACTA TCAAATACTT CACCCAAAAT ATACTCGATA TTATCTTTAA
   122161 TAGTTAAAAA ATTATTTCCA TAAACATTCG GATCAGATGT AGTCTTTCTA CCAAAAGTAG
   122221 AAATAGAACC AATAATCCCA TTAGATGAAG AACTTAGAAT ATTATTTATT TCTTTTTCTA
   122281 TTGCTTCATC GCTAGGTAAT TCGGATAAAC CAGTTATTTT ACCGCGAATA ATATTATTTT
   122341 TAACTTTCTC AAAAAGAAAT TTTCGAACTC TATCTAACTC CATAATAATC CTTTAATTAA
   122401 AAAGATATCT TTCATAATTA GAAGCAAGTA ATGCTTCTCT ATCTATAACT GATATTTTAT
   122461 AATCATATAT TTGGGGAGTC CATTGTCCAT GCGAACCAGT TATATTAGTA TTAAGTTCTA
   122521 TTTTTACGCG AAAATTATAT TGTTCTTTAT TTAGATCAAT AAACGATATC ATATTATATA
   122581 TATCTAGAAC TTTATCATTA GAGAATAAAT TACTATCTAA TAAGAATATA TTTGGAACGT
   122641 TAACTCCGTT GATATCCAAT TCATTTATTC TTGGTTTAGG TGAGATTTGA TACCATTTAC
   122701 CATTATCATT AATATCAAAC TGTATATAAT ATTTGACCAT ATCCCATATA TTAAAGTTTG
   122761 TTATTTTAGG TGCACTCTCA TTAACTTCCA TACTAAGACC ATAGATCGGT TTTTCGCTAG
   122821 TGTATGGAGA TGATATATAA GTACCATTCT CATTGTATTG CACTACAGCC AAATCTATAT
   122881 CTCGGACACC CAAAGATATT CTTGAGCGAG CCGTTTCACC TTCTACAGTC ACTACATAAG
   122941 GTCCTGCTAT ATCTCCATCT TGAATCTGAT AGTTATCAGG TAACGCTGGA ATAGCTTGAT
   123001 CAAAATTCCT TAATTGACGA CTAAAAAATT CAATATTAAC AGTAGGTGAT AACAAACCAG
   123061 AGGAATTAAT ATAATTAAGT CGAAACGTAT ACCATCCATA AACATCCGGA TTAACAGTAA
   123121 ATTTTTTTGG AATCTTCCAT GTTATAGTAC CACTTGGCTG TAGATACTGA TAAATTGGAT
   123181 TGATGTTATC ATTAGTTCCA TCATAAGTAG CTGGAAAATA CACACCACTA TAATTACCAG
   123241 AACAACTCAT TTGTATCATA CCTGATGCAG CCAAATCAGG ATAACCAGCT CCAAAAGAAC
   123301 CACTATTCGC AAACAAACTC AATGTTTCTG GAAACCGAAA TACAAATGTC ATAAGTGTAT
   123361 TATTCGTTAC AACTTCACCA TGATCTTCTA TAATAGAATT AAGTTCACTA AGATCTGGAT
   123421 AAGGAGCTTG TGTTAAATAC CCACCTAATA CCTGAAGAGT GCCATATCCA GCCACGACTC
   123481 TTTTAGAATC AGTAATAGTT GTAAGAACAT GAGTAGCATA TATATCATAA TATGTATTTC
   123541 CACTTATAGT AGTAAACGTA GGAGGGACTC CACTAATAGA AACTTTCGTA ATTGTACATG
   123601 TGCTATGAGA AGGGAATAAA GTAGAACCTT CAATCTTTCT ACATGGAAGT TGACCATAAC
   123661 CACCCAATAC ATATCCTGAT AATAAATCAA CTGCACTAAC AGGTCCATTG GTTCCAGATG
   123721 GAACGGCACA AGCATATAAA CTAATTTCAC TATCTTTATA ATTACCTAAT TGACTCTCTA
   123781 TATCAGTTAA AGTGCCGCTA ACATATATAC TAATGGCTGG TACTGGTAAT GGTTTACCGA
   123841 TAGAAAAATA AGGAGCTAAA CCACTTACAG ATATATCCGT GGCTTTTAAA AAACCCGAAA
   123901 CTATACCTCT TTGATTAATA TTCACTGTTC ATTACCTCTT AATAATTAAA TCCACCAGAT
   123961 GCTGGTAGTT GAGTAGAAGT CGATAACTGA AGTAAATCAA TACCAGTTCT ATGGCCTATT
   124021 GTATCTTCAA CTATAAAAAA TATGCCATAT AAACCATTAG GAATCATACC ACTTGTTAAT
   124081 GATGCAATAC CTAAATTAGA ATCAGAAAAC TGAACATCTT TAAAATCCAT ATAACCAGAA
   124141 GGAACAGTAC AAGTTCCACT AGTCCAAACC GTTCCACAAT TGGTATTTCC TGTCGCGTTA
   124201 GTAACATGTA GAACAAGTCT ATCTGTATAT TCATTATGAA GATAAGCTCT AGAAACAGAT
   124261 CTATAAGCAT AATTCGGACG ATGTTTGTAG TCAAAATTAT ATTCTGTTAT TCTAGTTGGA
   124321 GGATAAACAC CCTCAGTTAA TACCTCATTA AGCGTGCCAC TAGTTAAAGT AATTGCACCT
   124381 CCATCAGCAG TAATACCACG AATATAATTA ACATATGGTA AATAAGGATT ATCTTGTTTA
   124441 ACTGGTATAC CTATAATCCA CCAGCGTTTA ATCATTGGTG TACTAATACG GCCAGATATA
   124501 GGATCGCTTG TATCATTCTC GTAATAAATA GTATATCTTC CAGTTATATC TAAATAATTA
   124561 GGACTGCATC TAAAGTTAAA TGTATAGGCA TAATTATTAT TATCACTTAA TTTTGGAACA
   124621 AACATATTAT TATTTTTAAC AGAATAATTT GTCGAAAATC CATTTGGAAC TCTATCTATA
   124681 TCTACTAAAT TGTCATTGTA TATCTTTCCA ATTATAAATT TATGATCATC ATACACTGTT
   124741 ATTTGAGGCA ACATGTATTC TTTTTTTTCG TAACACTTAC TGGTTACAAC GAGTTTTAAT
   124801 CCGCTATTAG TTCCAACATT ACCGGAAACT GTATTTGATC TTACTGGCGT CGAAGTATTA
   124861 CCATGAATCA GAAATTGAGT TTCTGTGGGG TTCTTTTTAT TCCATATTAG ATATTTAGCA
   124921 GGATATGCAT TATTAAAAAA CCCTGAGGAA CCAGTCCCTT CTCTTGATGT ACATTCACCA
   124981 ACAGTCATCC AATTTTGATT ATCCGCAGCC CATGTTAATT TAGTGGAGAG CACATTAGCT
   125041 ACATCACCAG GTGCACTAAC AGTAAAAGTA CTAGTGTTTA AATCATTTAA TGTCGTATGT
   125101 ATAACACCAT TAGCAAAGGA AGCACTTAAT GGAACATTAC AAGTTATTCC TTTATAATTA
   125161 AATGTCAAAC TTCCTAGTTG TAATATTCTA CCATCAACGG TAATAGTGCA TACTATAATG
   125221 TAAGGTACAT GAAAATCAAT AGCCCTAACA TATAGTTTTA GATTTTCTAC CACTAAAGCA
   125281 CCACTATCGC GAAGATATTG TATAAGATTT ATTCTTATAT ATACTTTCTC TAAGTCAGTG
   125341 CCGTCTCTCT TTCCGACACG AGATTCTTTT TTATCAATAG TAATAAGTTG ACCTGTTGTA
   125401 GTTCTAACTT CCCATTGATT TAAATCAATA CGTTTCTTAG CTTCGTTTGC CTGTTCTTTA
   125461 TTTGAAAAAG TTAAAAGTAT ATCATAGTTA ACAGCTGTAT CAGTTATTTC AGTATTTAGA
   125521 GAAGCCGTAG GAATCATAGA AGACATATTT ATTCTATAAA TCTTAGTCTC CAGTGTAAAG
   125581 AATAAAGTCT TTTGCACCGT AGTAAGATAC TCGCATGTTA GATTTTCAGA TAATGGAGAG
   125641 TTACTATATA CACCAATGAT ATTATTTCTA CCAGGATAAG TATATATTGC CGAGTTATTA
   125701 TTTCCATATA TTACATGCAT GTATAGATTT TCTCTAGTTA GAATATAAAG AATATAGAAA
   125761 TCATCTCCAG CGGTTGTATA AGTCACTCCA GCTATCTGTA ATTCTCTTTC TTGTGCTTTA
   125821 ATACTTTTAT CATTCAATGC TACCATTGAA CCAATACCGC CAGGAAAGTT ACTAGCCACT
   125881 ACATTGAATC CATAAAGTGG AAGCAATTCA ATAGTATATT TAGATGTTTC ATCGGGAAGA
   125941 GAAAAAATAG CTGACGAACA GTACTGGCTA TTATATGTCT GACGAACTGG AGAAAGAATG
   126001 GGAAAGGCTC TTCCATCAGT GGTATTAATA ACACCACTAG GATTAAGAGA CCATACATAA
   126061 GGAAGCGTCC TATATCTACT TAATTCTCTT GATGCTGGAG CACGTTTCTC AGGTACCCAA
   126121 TGGCTTTTTT CTATTATCGA TAATCTCCAA TCAACTAATT CCGGAACTCC ATTTTGATCA
   126181 TAATGAAAAT ATTCACTTGT ACGAAATCTT CCTTGTTCAT ATAAAACACA AACACCGGAT
   126241 TCCGTTGGTG TGCTTTGAAA AGAACTAAAT TTATTTATTT CAGATTGATC AACTGTTGTA
   126301 GGATAATATA TCTTATGGTC GTTCCATAAA AACGTGTCAC TTGTTCGAGT TAAAGTATAT
   126361 TTGAATACGC TTGGTTGTCT AACACCAAAA CTAGTCGTTG GAAAAGAACC AAAATCAACA
   126421 CCAATACTCC AAGTTCCACC GGGAACTAAA CTTACAGACG GATTAATACC AGTAGATTCA
   126481 CCAATATTAA GAATATATTT ATTTAGAATA TCGAGACCAA CTAATTTGGT AGGATTAGAA
   126541 ATATGATATT TAAAATCCAA TAATAAAGTA ATATTATAAG GACCTCGCAT ATATTCTAAT
   126601 GGTGATTGAT ATAATTGTGT TTGTATTAAA CCTTTATATT TAAAACTATA CTTAGCTAGA
   126661 GTGATGTAAT GTATAATCTC ATTTGAGCTA TCATACTGTA GTTCACGTTG AAGTTCTTGA
   126721 TAACTATCGG TGATACTGAT TATAGTTGTT GAATAACTTC TAGTTCCATT AGCCACAGGC
   126781 ATGGCAATAA AATTTTCCAA ATAAGCCCAT GGTTTACCAC CTGTATTGAT TGGAATAGAT
   126841 GTTCTACTTG TTGGATTAAT AGAATAATAA AATTTTGGTT CGCTGACTCC ACCATATATC
   126901 GGAACAGGCC ATCCATAAGT AGCTGTATTC GTAGTTCCTA CTTTATTAAA ATAATTTTGA
   126961 TTAACACCAA CCATACAGTT AGTTTGAGCA TATGTAGTAG TATTACTCCA AAAATATTCC
   127021 CAATTAAGTG AATTAGTGGA TAGTGTTAAT AAACGAACCC TACCAAATAC AATCATATCA
   127081 AAAGGAACTC TAATTCTTGT TGAATTTAAA TTTCCAGATA TACTTGGAGT AACAACATTA
   127141 TTTAATGAAC AAATATTAAA AGAATATGGT TGTTCAGTAA CAGTATATAT TACTTGATTT
   127201 AAACCAACAT CAATTAAATT ATTTTTATAA AAACTCATGT ATTATCCTAA GTTAAAGTGG
   127261 TAATATCATA ATGTGACATT ATTTCTTTTA ATCGAGATTT ATTAATATCT TGAAAATTTG
   127321 TATCTGATGC ATCTCTAATA ACATCATGAT ATACAAAGAT ATACTTATTA GATGAAGAAG
   127381 TAAACACTTG ATTATCACTA GCATATCCAG TCACATCAGA ACCATGTAAT CTTACTTTCC
   127441 AACAAAGACC AGTATAGCTT TTAATAGGTA TAGCTATTAG GTTAGGTAAT TGAAAAGCAA
   127501 TATAAAATTC TATAGGTGAC ACAACAACTG AATCTAACAT AAGCAATCTA TCTTCGACGT
   127561 CGCCATTTAT AACAGATTTC ATTTCTTTAA ATGGTTTATA AATAATACCA TTAGAATCTT
   127621 TAATATAAGA TTCGTTATAA TTTATCTGAG GTATAGATAA ATTAGTTTCA GATGGAACAA
   127681 AGTTAATCCG TATATAAGAT AGTAATCCAC GTAATTGACC TTGTTTTAAT TTAAACTTTA
   127741 ATCCAACAGA TTGAATTAAC TCTTTTAAAA CAACATTATC CGTGGCTATA GTTTTATTAG
   127801 GAAGATAATA TGCACCATTA AAAGACGAAC CTAAAGGTCC TGTGCTATTA GTAACAACAT
   127861 GTTGGGGATC TACATCTAAG TTAGCGGCAT TTGGAACTGA TCTTTTAATA GACTTAATTA
   127921 TGGTGTTACG AAGATTTTGA TTTTTAAAAT CATTAAATAT TAATTCAAAT TCACCAAATG
   127981 TAAAAGGATC TGTAATCTCA CCCGTAACTA CACATTGTTT CTGAATATTA TTATATTTTT
   128041 CAGAATTTGT ACCAGCACTA TTTAAGTTTT TCATTGGTGT TATTACATCA TTGTTAGTAA
   128101 CGGTGCGTCC AAACCCAGCC ATATGTATTT GATTAATAGG TTGACTCGCT GGATAAATAG
   128161 CAAATCTATT TACTGATTCA TTATTTTTAA GTTTAACTTC CACAAATATT TCATTGGTAT
   128221 CTATCATATT AGAATTATCT TTATTCTCAA CTAGAGATGA AAGAGTCAAG GCACTTAAAG
   128281 CGGAATCAAC ACTGACATTT TTACTTAACT TTTTATCAAC GAATTTATCA TTAGTAAAGT
   128341 ACTCTGAAAA AAATGTTATA TGTCTATCAT TAGCTGATGT TCTTAATTTT TGATTAATAA
   128401 TTCTAGCATG CATTTTACTA ACGGCGTTAT TAACACTAAC TCTCTCAGCT GATAAATAAT
   128461 TAACGGCTTT GGTAATTACT GATTGTACCT CTATTCTTTT TTTATTTACT TTATCTAAAT
   128521 CAGAAGCAAT ATCTACTAAT AATTTATTAT GGTTATTAAC TAACGGTCCG GTTCTCTCGT
   128581 CTGGAAGATC ATTCGAATTG ATAGTGCTAG TAGATAAATC AGAAAAATAT TTATTTATTT
   128641 CATCAATCAA TATTTCAAGG TATTTCTCAT TTGTTTTAAT TCTTTCATTT GATAAACGAA
   128701 GTCTTACACG AGCAAATATA TCATTAGCTC GTTTATCATC AACTAGTTGT TTACGAATGG
   128761 TATCCATTAG TTTAGAACCC TTTGTTTATC TACTAATAAA GTATACTGAT CTACAACTGG
   128821 GGTATAATAA GAAATTCCAA GTGTATTAGT TCTTAAAGTA GCTTTGACTC GCAGTGAATT
   128881 TAAAAGCTTC TTATATGAAA TTTTTACTGT TTTTCTATCA TCAACATTAC TAAAATCAAA
   128941 GTTAGTTACA ATCTTTTCTC CATCAAAGTA ATATACTATC TTATCATGTA TTCCAGAAGA
   129001 TGTACCAGAA AAGTTAACAA CTGAACTTGT GAAGTATGGT GTTATATCTT TTACATTCGG
   129061 ATTATCTGCT ATATTAACTG TTATTTGTTT TTCTGTCCAT TCTTGATTTT TAAAATCAAA
   129121 AAAAGATCTA TCAAGATATG GAGGATATTT AGTTCTAATA ACATTAAACG TCCCAGTAAA
   129181 TCCCAATTCA AATTTTAATC CAGATCCATC ATCTTTATAT ATTTCGTTTA TTACTTTTTG
   129241 TGGTTCAAGA TACTGGACTA GATTTGGATT CTTAGGAAAC ACATATTCTG GTGGATACAT
   129301 TATCTCAGAA TTTTGTTTAA TTAAATCTCT CAAAACCTTA ATTAAGTTAT AAATATATCT
   129361 AATCAAAATT GGTATTCTAG CAGTCTGCGG ACTAGTAACA ATATTTAAAA AACCAAAGTA
   129421 ATTAATAGTA GATTGTATAG TACTAAGAGT TGTAATAGTT TTATCTAAAC TGGAATCAGT
   129481 ATAATTTCCA GCCTGCAAAT CTTTTTTAAT ACTCTCTAAA CGAGTTAAAT ATCCTTGAGC
   129541 TAAAATAGCA TAATTAGGAG TTGCCATTAG TGTTGGATCT CCTTTATTTT AACAGATGGA
   129601 ACAGCAGCCG GTAATTCTTT CCATGTATAT TCATCATATC CATTTTCACT ATAAGGCGTT
   129661 ACTTTCTGTG TAATAAAAAC ATTGGTTCTA AATAACCATG TTACTCGAGT ATCACTCATA
   129721 TTATATTTAA AATTCTTATC ATTAGTGGCA AACCAACTTA TTTGATTATT TCTGTCATTG
   129781 TCATTATCCA GTGCACTATC AATAAATGTA TTAACTGTTC CATTTAAAAA CCAAAAGTTA
   129841 TATTCTTTGA CAGTGCATAA TTGAGACACT ATAGTATATC CTTTTGATAC AACTACATTT
   129901 TTTGGTTTAT TAGCTATTGT AATAGATTGT TTTAAAAGAT TAACCATATT GATAGCCGCT
   129961 TGTTTAGTAG CAAAAACACA CATTGTTCCG ATATCAACTT GTCCTGCTCT TGGTAAGGTA
   130021 TTTGGAATAA TTGTCCAACA CTTAACCGTA TCCAACATAG CTGGTATATA CTTGATAGTA
   130081 TATATCCCAT TATTAGTTAA ATCCGCATTC GGAACATAAA GTTCAGTACT ATTATAAAAT
   130141 TCAAAATAAC GATAGTTACT AGCGGCTAAA GGTAAACCAT TCTCTGTAAT TACGATAGAT
   130201 GCAATATATG CTGGGTGAAT AGGGAAATCC AATTTAAAAA CATTATACAT ATTTTTATGA
   130261 TTTACCACTT GTCTGGCCGC ACGAGAATAA TATTTAAGAT TCAAATGTTC GTTATATTTG
   130321 GCAGTTTCAT TTCTCCATAT ATCATTATTA GGAATAATCG GAATCTCTTT ATAGTTAACA
   130381 TTATCTGTAT CTACAAGAAG AGACCATTCA ATAGATGTAG TGGAAGGTTC CGATTGCTGT
   130441 GTATATAATT TTACATAACT TGGAACTCCA TTAGTTACTT TAAATCCAGA TGTATGATCT
   130501 CTAGGGTCGT GAGAAATATA TACTCCAGTA GATTGAGGAG AATAGGCGAC ATTTCTTGGA
   130561 TCAATAGACC AAGCACCGAG ATTAAATAAT TTCCAATTTC TAATATCAGC AGAGATATCT
   130621 ATTGGTTGTG GTACTAATAA GTTTGTAATT TGAGATTCAA GTGTACTAAT ATCACCACCC
   130681 TCATCGATAA TTTTCATAAT TTCATCGTAG AGATCTGCTT CCTCGGATGT ATCCCATTTT
   130741 GGAAATTGAT CTTTAGATTT ATATTTATAA TTAACTTTCT CAAAACGCTG TTCAATAAGA
   130801 GCTTTAACCA TCTTATCTAC CATGCTATCC ACGCTATTTA GAAGCCGACT AATGATCTGA
   130861 TAATTAGGTT GATAAAAATA TATACGTAAC TTCTTAGCTG ATATAGGTGC GAAATTTCTT
   130921 AGTACTATCC AATCAACATC TGAACTAGTA ACTGTTACTC CATTCTCATC CACTACATCA
   130981 AGCCATTCAG TTGATGTTTC ATCAACCTGA TATCGTACAC CAATAACCTT AGTTGAAAAA
   131041 TCACCATAAG GATCTACATT GATTTCGTTA ATAATTTTTT GGCTAGTGAA TGTTATTTCA
   131101 ATATTAGTCA CAATACCCCG ATATGTACGA TTCATTCCTC TACCAAATAT ATCTAATATG
   131161 ATCTCTGGTA TATCAGCAGT TAACATTTGA ACTTTCCAAA GACCATCTTT AAGAAGTGTG
   131221 TGATCTCCAG AACTATAGTT ATAGTCAAAT GTGTTTTTAA TATTTGTGGT ATCAATAACT
   131281 CCACCATCTT TATTCGCTGC TGGATATAGA CTCATATCAA TAGATGCAAT ATCAGATGAA
   131341 TCACTAAACG AATTAATATA ACCGGGAGCT AAAACTAGAG TCCCTGTTTT CTTATCTATG
   131401 GTTAGTCCAC TTAAATGCAT GACAGAATTT TCACTGAATG ATTCAAAAAA CGTATAATTA
   131461 CTCGCTTCAA TATTAAATGT ATTCTCTCTA AAATGTTGAA TTTCTTTCCA AATAGCGGCT
   131521 ATTCTATTTT TAATTCGTCT ATAAAATAAT CTATTTCGAT CAAAAGTAAG ATCAATAACA
   131581 TGATGAATAT CAGAGATCTC TTTATGTAAA ATTCTAACAT CTGATTCTAA ATCAGTGAAA
   131641 AGTTCATTTA ATTGTTTAGA TGAAATAGTC TCATCGCTTT TAACTGCATA TTTTTTAACA
   131701 TCTGTAATAC GCTGAAGATC GGCATCAATA CTATTAAGTG TATTTTGAAT GACGCGTTTA
   131761 TATTCTTCTT CAGATTTAAT TAAACCTTGC GATGTTAGTT CACTTAATCT TAAATCAACT
   131821 TCTTGATTTA AATAATCGTT ATTTTTATCT TCAAATATAA ACATTAGGAT TCACCCCGTA
   131881 TAGAAGACCA CGGATTAAAG TTCTCATCAA CTATAATATA TAAAAATCCA GCTGGCAAAT
   131941 ATCTTTCTAT TGTGTCTCTT ATATATTTTT TAACATCATT ATGAATATGT TGTTCTCTGC
   132001 TATCATAAGA TGAAACATCC CGTTCAATAA TCCTGGTAAG ATCAGGTGTG TATAATGATG
   132061 TTTGTTGTGT ATATTCTGTA TTTGAATCAA AAAGCTCATA TATTTCACGG TATACTCCAG
   132121 AAGGTATCTG TATTACCAAT GTTCCAGCAT GTGGAAAAGG CTCACCATCC CAATATCCAA
   132181 TATCACTAAA TCCCCTCCAT CCACTTATAG CCTTAATATC ACTAGAAATA TATCCTCCAG
   132241 ATTTACGAGC ATCATAAACC TTCACCATGT CATTAGACAA TGAATTTAAT GAAAAAATTC
   132301 CAATCAGCCT AGATCCAGAA GGTATTAATC CAGAAACACA ACCTTGCATC ATTGCTTCAG
   132361 TAGCACTTTC AACAGCGTAC CCCTTAGTAA TACCAGCTGA GAAATCACCA CTAATATTAT
   132421 CACTCATGGG ATAATAAGCT AAATAACTCC ATCCACTTGG ATCGGAATTA GAGTTATAAA
   132481 ATGTAGTTCC AGACGGAACA ACGACAAGTC CAACAGAATC TAACGCAATA TCGACATTCG
   132541 CATTAATTGT ATTCTTTGGA TTAAGATCAA TACTACCAGC GAGAATAGTC TTCGTATAAT
   132601 CATAAATATA AGTTAATTGA ATACTATCTG TTGGTTTGAT ATCTTGTTTA AGATAAATAT
   132661 AACCATTATT ATAATCAATA GAAGAAATTC TATCTATGAT ATACCTGCCA TTAATTGTGC
   132721 CTGATAATAT AGTATTAGAC ACTGAATAAG TAGGATATAT AGAACCAGAC GTATATAAAG
   132781 GAGTGACACC GACCTTAATT ATATTCTTGT TAATAAACTG TGGAATCTCA GAATTAACTA
   132841 TATGACCACT CGCGTAGTAC CCACTCACGT AGTCATTAGA TACATAGTAA GACCTACTTC
   132901 CACCAAAAAT ACCAGACGAT AATAAAAACT CACCACATGA TACTTGAAAT TGCCATGGTA
   132961 AAACCTTAGA CTTATCATTA GAGTAAAAAG GACTTTTAAT CTTTATATAT GAATCTGGTT
   133021 GTCTTTGAAC ATATAAAATA GCACCAGAAA CAATATCTCC TCCCTCCACT AAAACAATAG
   133081 AACTAGGAGT TATAGTATAA TCATTAGAAT TATATAAAAC TTGTTCATTA ATAAATTCAT
   133141 TGTAATGTTC TTGAATTGTG TCGTTAATAT ACTTATTATA TTCGACGGTA TAAAAATTAT
   133201 CCTTCTCTCT TGCAGGTAAA AGAAGTCGTG ATGTAACAAC ATTACCTGAG ATAGGTCTAG
   133261 TACCCCATAG AAAACCAGAA GTAGAATCAC TACTATATCT GCCACTACTG GTTGGGAATA
   133321 GTCTAGTTTC AAGAACATAA TTATCTGGAT TAACTAGAGA TTCGAAATTT TTTCTGATAA
   133381 TTAAAAATCC ATCAGGTAAT GAAGGATCCA TCAAATAAGA ATCATACATC AACTGGTATT
   133441 CATAAAACAA AGGTAAATTA AAATCTACAA ATTGTGATTC GACTGACCTA TCAGTAACGA
   133501 TTAATGAACC TGAACTATAA CCGCGAAATT TTTCGGGTAA TATATACTCA TGAGGATACA
   133561 CACCAGAAAT AGGTGAAATC TTCTCATATA TATTATAATC GGGATTATTT TCTAAAATGC
   133621 TATCTGTAAG ATCTAAGAAG GATAATAAAT TCGATGGTGT ATACCCACGA ACTTCAGAAG
   133681 CAATAATAGG TACCCCAGAA GTTGGAACTA CAAGAGATCC ACTAAGTAAT GATATTGATT
   133741 TAAAATCCAT CAAAGTCCTC GTATATATTT ATACTAATTT TCTAGTATAA AATTCCATCT
   133801 TATTCCAAAT ATATTAACTT ATCAAAAGGA TCAGTTAATG GATTGAAATC GAATGTTGTT
   133861 AGCTGATACC CACCAGAGTA TATAACTAAA ATACCAGACG TATATACACC AGGATCTTCC
   133921 CAAGTTACAA CGAATCCCGT TGGGTCAACA CCCGAAGCAT ATATAGCACC AGAATCATAG
   133981 TCATAGTAAA AGTTATTACC ATTAAACATA AGTCCACTAG GATCGAACCC AGAACTATAT
   134041 GTAATATAAG GAGTTCTATA ATATACACCA GAAACAACAT TAATAAAGTC ATGTAACCTC
   134101 TTGAAATAAG GATTGTTAGG TAATTGACCT GAAACTTCAT CAAAGAATCT TCCAGATGAA
   134161 TAGGCAGAAA TTACACCAAG TCTATATGGC CAACCAGAAG AAGACCCAGT TAAATTACCA
   134221 GAATAAATAC CACCCGCTTC ACTAAGAGTT AGTACTTGGT ACTGCATAGA ACCAAAAAGA
   134281 TAGAAGCTTT CATTATTAAT ATAAAATTCT CCTGGAACTA GAATAGGATA CCAAGGAGAA
   134341 CGTGTCCCAG ACGCACTAGG ACGCAGTTCT ACGCAGTCTA AATCGATTCC ATACTTGGAT
   134401 CCACCTTGAA TGACAGCACC TGATAGAAGG GCTACAGACC CGTCGTGGAA GGAAGGAATT
   134461 GAACCAACTG ATGCCATCTC TAGCTGGTCC CATCTACCAA CGTCATATTT AAACTTACCC
   134521 CAAGTTAAAG GATATTCATT ATTTACGATA CTGGCGATTT GAATATACTT ATCAGTAGCA
   134581 CGTCCACTAG CGTCAAAAAA GATGCCAGAT ATTGCAGGAT TTGCTAATTC ATTCAGGCTA
   134641 AATATACTTA TATGATTAAC TTTAAAGGTG TCATAATCTG TTTTATTAGT TGGATACTCA
   134701 GACTTCTTTC CAATAAAAGA CAGATCATTA ACATCATCTA TATTACTAAA GTCTGTTCTC
   134761 CAATCTATTG TGGGTTCCCC ATAAAGATTA ACTCCGGTTT GAACCTGATA ATCTACTCTA
   134821 ATTCTTTCTC CTGTATTTGG AATACTCCCG CTAATAAATT CGAGTATCTG AGTGTATTCT
   134881 CCCACCTGAA TACCAGAAGG ATAGTGTTCT AAATCATTTC GTTGAGCATA CCAACCAGAA
   134941 GAACCTGGTA ATCCAGACGG AATGAGATCG GGATTGAAAT CACTTGCGTT CCACACTATC
   135001 CAACCAGATA CGGCATCATC ATAACCAGAT GCTCTTACTT GAGGTCCAAC TTCATTAGAT
   135061 GAAGACCAAC TACCAGAAGT AGACACAAAT ACTCGAATAC CAGAAGCACT GGGATAAGGT
   135121 GGTTCCGACA GATAAAAGAA TCGTTTAGTT TCAGTATTAT AAATTGGATA GTTGGCTGTA
   135181 CCAGAAACAG AAATGCTTAG ATCTCGAGAT ATGTTATTAA TTAAACCTTG AATGGTAGAG
   135241 TTGCCGCGAT ATTTATTTGC AGTAATGATT CTATCTTTTA AAAGTTTGTT AGTTTCGCCA
   135301 GGATATCTAA CATTAGTTAA TGTCTTTCCA TCTTCAGACC AATGAGCTAA TCCAGCTAGA
   135361 ATTCCAAACT CATCAAAAGC ATTCCATATA TTTATCTTCG TTGGTTTAAT TGCCATGTTA
   135421 TCCTCTTATA AACTGTAAGC TTGCATTTCA ACAAGATCTA TTTCAGATGC TCTTCTGCGT
   135481 ACGATCACAG AACCAGCTGG AAGATATTCA TCAATAACAT CATATCTTGC GAATCCACCA
   135541 GCGGATTGCC ATACAGAAAG ACTTTGTGTT GGTGCTACAG CATATAACCA ACCTCGATAA
   135601 ATTACAGGAT TCATCAACCA AGGACTGGCT AATCCCGTTA AAGTCTCTAA TCTAGTTAAT
   135661 AGATAATCTA ATGTTATATC TCTATTCGTA GGGTCTCTAC CTATATGTAA TGCGTTTCCT
   135721 CTCCAGATTT TACCCACATA TGAAATACAA GTGGTTCCAC TTCCAGTTTT TGGAAAGATT
   135781 GCAACTCTAT TTCTTTTAAG AGTTGTAAAT TGAAACGCGA AAGCACCTGT TTCAGTAATA
   135841 CCATTTACAT ATGGTTTGCC GTTAAAATAG GTATAATCTA TTGGATATCT TTTAAGATTA
   135901 GCTATATTAA GTGAAACATA TTCAAGTCCG GTGGATTCAT TAATCGCTGG AATAGTACCA
   135961 TCATATACGA AGACATTGAA TCCAACTCTA TCGCCACTAG CATACTCGAA TGTATTTTCA
   136021 GTTATACTAG ATGTAGTCCC AATAGGAATA AATGATTTAA TACCAGGTCT ATAAATTACA
   136081 TTATATACTA AACAGTAAGT ATTTCCAGCA TCATCTAGTA TAAAATAATG TATAGAATTT
   136141 TTATATTTAA CAGGTTTTAA ATATCTCCAA TCAGTTCCAC TAATTCTAAA ACATGCGACA
   136201 CATTTAGAAT TCATTGGAGT CCGTAAAGTA TCTATAGCAT AAACACTAAA AGAATTAGTA
   136261 CCATCTATCA CTTCTAGAAA AGATATATAT AAATGTCTGC CAATCCTAAC ACCCTGATCG
   136321 ATTGGTATCT CTTTTCTATT CATTATAGTA TTAAATCCAT ATCCAACTCC ACGAGAACTA
   136381 AAAGATATGA TATTTGTTTT TTTATTATTT AATGTAGTGA TTCTAACATT TCTTACACTT
   136441 CCATCAGAAC TTAATGAACG ATTATATCCT TTTACTAACT CTATTAATGC AGGTGAATCG
   136501 CCAGTAGGTG TCGCAATTAT TTGGGATCTT GGCAAATTTG TCTGAGTCGC GATAATTACA
   136561 TTAGATGAAT CATTGATATC AAAGAGTTTT TTATTATCAA CTATATACAT TTTATCTTTA
   136621 CATGTAAGAA TTTTCTGAAT ATTATCCGCA TTTATAATAT CTTTTATTTC CCAATTACTA
   136681 TTTAGCCCAA TGCTATTTCC TTTATAATCG CCTTGAATAT TAATAGAACC ACTAGATTGA
   136741 ACTAAAGTAA AATGATCAAT AATGGATTGT ATCGAGTTAA AACTTGAAAA ACAAACACCA
   136801 GAAGAACCAA TACCATCATG TGTATGAGCC CGTATCTGAA ATAAAGTTTC AGATATTACA
   136861 GGTGATGTAG TAGTATAAGC AGATAAACCT AATTTTAACG AACCATCTAT ATATAGATTA
   136921 CCTGATACAT TTAATCCATT AAGATTATTA ATTTGAAGTT TATCGTTAAT TAAAGTTCCG
   136981 CTTATTAATC CAAATTCACG TAAAGATAAT CTTAATCTTG GACGAGTAAC AATAGAATTA
   137041 AGAACGCCAG TGTTACCCAA TAAGAAAGGA TAATCATCCT CGTTTTTAAT AGTTGGTTGG
   137101 ATAGATGATA ATCTATTAAG ATCAGTAAAT CTTAATTGCT GATCAGTAGG AATATAACCA
   137161 GAATATAAAT TTTTAATAAC ATCAGTAAAA ATAAAATTAT TTATTGTTAC ATAACCAACA
   137221 AATCCATCAT CGAAGAACAC TTTATTAAAT AAACCAGATC CAACATCCAA ACTTTGTATA
   137281 GATGGATTAG AAGTTTGAAT ATAAAACCCA GAAGTATAAA TAACATTAAC ACCAGAAATA
   137341 ATACCATCTA CTGATGGAGC GTAAGGGTAA TTACTACCAT CTATATAATC ATATGATGTA
   137401 TAACCAAGAT GATTAAAATA GCCAGAAGTA ATCGGATAGC CAGACGTCCC AACGTTATTT
   137461 ATATTTATAT AATCGCTGAT AGCCTTAATA TAGAAAGCGA CCCCTGATAA CGATTCTTCA
   137521 ATAATACCCA TTCTACTATC TATTATTGCA GATACTCCAG ACGCACTATT AACCATTAAT
   137581 CTATAATTAT CCAGAGTACC ACTAGGATAT ATTTGAAATT GGAACATTAG AATGTCTCCC
   137641 TGACATTTAG GTTATCATTT ATTTGAATAT CATATTCTCC TATAATCCAT TTCTTTGGTG
   137701 TGTTTGGATT AAAGATATTT CCAAATGATT CTGGTGTATT TTTAAGAATA ATAGGACCGT
   137761 AGATAGGGTC TTTTTTCATG TCTTCGTACG ATATATATTC TGGTTGACCA TCGACAATAG
   137821 ACATAGCACT TATTATCCAC TTACCATCCT TATATAAGAA TTGTGACCTA CCTATTGGTT
   137881 TACTTACTAT TTGAGTAGGG ATATTATTGT TGTCAACTAA TCCAACAGAA CCATCACTAA
   137941 AAAAACCTAA AAGAAATGTT AGTAATTTAC CTGTTGGATA TTTTATACGA CATGTCAATG
   138001 GTAAGTAAAC ATTGGAACCT ACAACCATAG TAGAATGAGT ACAAAATCTT TTGTTATGTT
   138061 TATAGTTTTC ATATTTTGGT TTTGTTATAA ATAAATCATC ACCATCACCT AAAATATACA
   138121 ATGGAGTTGA TTCTTCACCT ACTATAATAC TCAAATCTAA TTCGGTTACT AAAGTGTTGC
   138181 TTAATTCACA AGGAACAAAA TCTAAGAAAA CAGTATTACC ATATTGACCA GAAGGTATAA
   138241 AATTTTCGTT AGCTATGATT CCGGCATAAC TTACACCATC TCCATATATT GTTTCAGCTC
   138301 CATCTACTGT ATAAGAATAA GTAGGCCCTG TTTTCTGTGT TGTTTTATAA AAATAATTAC
   138361 TAAAATCTTT CACTGAATAA ATTTTAAGTT TTTGATCTAC TTGTACTATT ATATATATAT
   138421 TTTTATTGTG TGTTATAGAA GTAACGAAAT GAGTATTATT TCTAACTGAT GATTGCGTTA
   138481 TCTTATCTTT TAATAGAAAT TTATCATCTT CTAGATTAGT TGTAATTATG ATTGGATTAT
   138541 CTTTTTGGAT AGGAATTTTA ATATTTGGAT TATTCAGATC CATATAAGGA GTTTGCATGG
   138601 TTGTAGAATA AGAAAGTGGA TATCCTCCTT GTCTTGGATA TTCTTCTCTT AAGAAAGTAA
   138661 TACCTATAGT TCTATAAAGG TATTTATTAG ATGTGTTTTT CATGTCATAA CTGCTAACAG
   138721 AAGAAGATGT CGCCTGTCTA TGACCATAGA TACTGCTTGG TTGTATATCT TGATAAAGAA
   138781 TTTCTACTTG ATCATGAACT ACATAAGGAC CAAACGGATG ATTATATAAA TAAAACTCAT
   138841 GATGACCATT TAAGTTGGCA GACGTCACAT AAGGATACTC ATTTGTAGTT AGATCTCTAA
   138901 CGAATGTTCC ATCTACCTGT GGTGTGAATT CATATAAAGT AGTATTACGT TCACTTGATC
   138961 CAACTAAACT CTCATTTAAC TTTAATACAC CACTAAAACT TAATTCGGTT ATTGTGTTAT
   139021 TTGTTATATT AAATTTCGAT GTTACAATTC CACTACCTGC AGAATTATGA GCTATAACAT
   139081 ATAAATTATT ATCATAAGTT ATCGCATCTA TTAAACGTAA TCCAAATAAT TGGGAAAAAT
   139141 TCTTATCTTC AATCCATGTA TTTTTATCAA TTGCCTTTTT ATACAATCTA GTTACAGGTA
   139201 TAGACCATGG ACCAGGAATA TATGGTATAA AGTTAGTATC TAAATCCAAA TCCTCTGGAT
   139261 CATTAGATAT AGGAGCCTCT GGTTTATTAG TGGTAAAATC TTTATAAGAA ATATCAAAGT
   139321 CTTGAACAAG AGCATATAAA AACTGATCAG TTGGTAAAAA TTTAGTAATA ATCTTTTTAC
   139381 TCATATTAGG TGCAGGAACA CCTATTTGAA ATTTATTATT TGTTTTAAGA AATGTGGATA
   139441 TATCACCTCT ATGTCCAAAA TAATAACTAT TCTTATATAC TATCGAACAA GTTAAATCAT
   139501 TATAAGTATG TGCTCTAACT ATAAAGTTAT CTATTAGATA TCTATTTATA AATGTATCGG
   139561 TGAAGTTACC GCCATATGAA TAGTTAGTTT CGTTATTTCT GCCAGGTTCT AGTAAAAAAA
   139621 CATGTTTATA AATAGGATTC ATTTCTCGAA ATAAGGAATC TGCACACAAA GCCATTATCG
   139681 TAGAATTAGA TTTCAATGTT CCTTTAACTA CAATATTGTT TTTTAAGTTA TAAACACCAC
   139741 CAATCGCATC TAATGGAAGT GAAGTTGATT TATTTTTATA TATTTTTTTC TTATATTTGC
   139801 CAACTTGAAC TATATTATAA ACTGAATTAT AATATATTGA TAAAGTTCCT GTTGGTATAT
   139861 TTGAGAATAA CTTCTGATAT ATTATAGGTC TATTAAAATT ATAGATATAT ACATTAAAAA
   139921 TATTAACGTT CCAATCTTTC ACCAAACAAA AAATATCGTG ATCAAGAATA CTTACTTGTT
   139981 TTAAAACTCC AAATAATTTA AAATTTCCAG AATTACGAAA GATACCAAGT GTATTAAAAC
   140041 GAATAATAGA TATAACATCC TGCACTCCAG ACCTGGTAAC TTGAAGTATT AAAAAAACTT
   140101 CATGATTTGA AACACATGAA CTGTATAGGA TGTTTCTACC TAACGAGTAA CTCCAGTTTT
   140161 TCCAAACTAG ACCATTGAAC TGATATATAT AAACATAACC AACAACACTA TGAATAAAAT
   140221 ATAAATCATT ATTAATAAAG TAAAATTCAT CTTGTGATTG TATAGGACCT GATAATGCAA
   140281 AGGTTCTACC ATCACTGATT CGTAATTGCG AATCTCCAAC AAAACCATAT ACTATAAGTT
   140341 CGTTTATAGT TGCAACTTTA TCACCGAGTT TAACATTTGG AATTCCAATA GGAACTTTAT
   140401 TATCTATTCG CGGAGCCCAA TTACTATTGA CTACATTTAA ATTAGTTTTA TCTTTATAAA
   140461 CTCTAGTAGA ACTATTAAAA GTAACTCTGG CAGAAGTATA TGATTTTATA GGAGTCCAAT
   140521 TAATACTAGT ACGTCTAGAA TCTAATCTTA ATAATTGAGT TTTATTTAAA CTATAAAAAT
   140581 ATCTTCCATC AAATATTGTG TTACCAACTA TGATTGTATC AGTTGATGTA GACGACCAAC
   140641 CTGAACAATT ATGTGAGTGA CCATTAACAT TATAAGTAAC TAAACTCTCA TCATCGACAC
   140701 CATTTAGCTG ATATGTATCG AAAAACCCAG AAAGTATACC AGAACCAACA TTCACATCTT
   140761 TCATTAATAG GTTATTAAAG AAAGTTATAT CGTTACTAGT TGTCATGCTT CCACTGCCCA
   140821 AATTATCTAC AGTTAGTACA CCACTAAGAA GATTAATACT ATCTATAGTA TAAACATTAC
   140881 CGTAACTAAA TGACCAGCGT TCAAATACAT CATCGATCTT ATCAATATAA CCGGAACCAG
   140941 CAGAACTAAT ATCTAACACG TTATTAGATG CATCAATAGC GAATCTAGAC ATTTCATTAA
   141001 AATAACCACT AGTTACAATC AAATAATCGG TACTCATGCT AACACAAGCT ATACCGGAAT
   141061 TTACAGTAGT TGAATATAAC CCACTATTGC CAAGCCACCA AGAAGGATTA CCAGAAACAC
   141121 CCAACTGTAG AAAATATCCA ACACCAACGC GTTCATTACT ATATCCTAGA TTATTACCAT
   141181 TGGCAAATCT AACAACTTCT AAAAGATGTT TACCAATACC GAGTTCTATA CTGGCAGCGG
   141241 TAACAGGATC TCTTAACGAT AATACATTAT CGTATATATG ATGCAGGTAA TAAGGATGGT
   141301 AATAACTTAT AGGTTGACCT GTTTTCGACG TATCCCAATC CATGTGGTAG TATAATCCAA
   141361 TATGTTTATT ATCCTTTATG GATTCATAAT CAACATAACC AGAACCAGGT GGAATAAATC
   141421 TTGGATATAT ATTCATAATT TACCTTATAA ATTAGAAGTT ATACATAAAT CAATATGTGA
   141481 TGGTTTCTTC ACCAAGAATC TACCATTGCC TATACCTATA TATAATAGAC CTTTATGGAT
   141541 TAAAAACTTA GGTGTTTGTT TATCTCCGCT AATTCCCTGC GACAATGGAA CTTGAGTTGA
   141601 AACATTTCTT TTTATTGTAC TAAGAACTAA ACTATAATTA TAATTACCTC TATCATCCAA
   141661 TATAACTTTT ACTCCAACTC CATATACAGC ATTACCATAT TTAATAAGAT CACTATAAAG
   141721 TATATCATCA TCAATATATT CTGAACCATC AGGACCAATA TAGTTAAATC CTGTATTAAA
   141781 TTCAAGAATA GAATATACTA CTCCATTATG TTGAACAGGA CAACGAGGCC GCATATAATG
   141841 ATAAGTCTTT GTGTATGCTC TATTAGGAGG ACCAAAATAA TCAGATTGAG GAATGTAATA
   141901 CCAATCAAAC GTTTTTGTAC TCCAGAAACC ATCTTTAGTT GGTCTATCAT AAAACGTTGG
   141961 AAAATTACCA GGATGAACAA ATGTAGATGA GGGTATTATA ATTCCACTAG ATTCGACCAA
   142021 CATAGATGTA TAATTAATTT TTGATGTTGT TACATCGTGC TCGTGTTTAT AGTATAAACC
   142081 ACTAGCACCT CCAAAAGGTA CAGTTAACAA ACCTGGGTCC CATGGACACA AATTAATTAA
   142141 TTCTGTTCTT TGCCCAGAAA CCCAACGATA ATCAGTCCAA AGTCTAGCCT CACCTAACTC
   142201 ATAATTAAAA AGATTACTAA CCATAAGACT GCCAACACCT GTAATAACAC CAGGAAAATA
   142261 CAGATAAGCA TTAATTCTAA ACAATATAGA CGTATCAAGT AGACTCTTCG AACCACGTAA
   142321 AATATTAGGA CTATAATCTA CATTTTGAGA AGTTATTAGA ATACCAGAAA TACCAATATT
   142381 ATATAATAAC CTTTTATCTA TATCCATAAC TAGTGGGATA CAACCTCCAA ATATAGTTCC
   142441 ACTAGAAGTT GTGTTACACG CAATGGTCGA ATTACCAAAA ATAAGTAAAG GAGACTCACT
   142501 AAAATTTTCT ATAATATCAC CATACATCTG TTTCGCTGAT GCACTGTTAA TATACACTGT
   142561 ATTTAATCCA TGTTGTCCAT TATGATATGA CAGTTCTGTT AATAAAATAG AACTAATTTC
   142621 ACTAAATCCA TTACCAAAAA AAGCACCGAA GTACCCACTA AATGTATTGC TAGGGGCGAC
   142681 CAAATTTTTA AAAACACCAT CATTCTGTGC ATCAGTATAG TATGGTTCTC TTATACCACC
   142741 AGAATATGTT CCATCTAACC AGAATAGAGA TGAATCAAAA GAAGACATAT CAAAACCTTG
   142801 AATAAAAGGA AACGAATATT TATATGGAAC TCCACTAAAT GATATATGTT GATGTTCGTT
   142861 AGATGTTTGA TAAGATTCGT ATCTATCCAA ATCGTAATTA TACAATATAG TATGGTTATC
   142921 CCATTTTGGA ATACCTGATT CGTATATATG AGGATACTCG TATCCGTATA ATAATATAGC
   142981 ATTTTCTACA GATGAAATAC CAAGTCCGTA TCGGGAAGAA CCATGAGCGA ACCCGCTAAT
   143041 ATGATACTTT ATAGGCGTAG CAGAACTTAT ATTATCAATA GAACGAGCGT CGCAATAGTT
   143101 ACCACTAGAT ACTTGTAAAT TCCATAAGAA ATACAAGACA TTAGAATTTA TAGCAAATCC
   143161 ATCAACCGTG GCAATTCCCG ATACTATCGG TCTATAATCA CCAGAGACTA ATACTCCGCT
   143221 CCATGTATAA AAATCTTCCG ATGAGTAAAT GTATGTATCA GATAAGTTTA TACTACCAGT
   143281 TGGAGTGGCT AAACTTGCAG CATATACTTT ACCATTATAA GATATCATGG GACACGTACC
   143341 AATATCCAAT TCAGATACAT TGCCAGTTAA AGCAGGTATA TCGCATATAT AAACACCACT
   143401 AACGGAATAA TCAACTTCAT GGAATCCTAT ACTATCATAG TAAACTTCTA GAAAATACTT
   143461 ATTAGCATCT AATACACCAC TAGTAACTTC TATGAATCCT TCATCTGTTA TAATTTCAAC
   143521 ATCAGTATTA TAAGTTAGAT CAGTTGCTAT TATCGTACTC GCTTTAATTT TATTATCTCT
   143581 ATGGTCGTGA CCTGTAATTG AATTCCAGTA TATACCAGAT TCACTAATAC TACCAGAAGG
   143641 AGAAAAAGAA CCTAGGTTTT CTATGATTAT TCTATGGTTA GAATCAACAT TGATATTGCC
   143701 ACTATTAAGA ATAAAATTAC CAACGCTACC TCCCAGTAAT TTAGAATTCC CATTTCTCGC
   143761 GAGATAGAAA TCATATATAC CTCCAGATAT AGAAGGAGGA TTATATATAA ATCCGCTAGA
   143821 ATTTAAACTA AATTCTTCCA AACCCCTAAA CGAATTCAAT ACAGTTAAAT TATTATTTCT
   143881 AAATGCAGCA TCTACGACAT TTAAATTAGT TCCTAGTATA TCAATATCCG GCATATTGGG
   143941 ATTCATAATA TTATATAGAT ATAGAGTACG AACCTGTACA CTATCCACAT ATAGGTAGTT
   144001 AGTATCAATA TTTCTAAAGA AGCCAGATAG GATCGGTGTA ACATAACCAG ACGCAAACAG
   144061 ATTAGTTGCG TTAATATTAT GTTGGAGCCA TCCTATATCT CTAGCTAAAC CATCCATAAT
   144121 AGACTGATGA TTTAACTGAG TAGTTCTATC AGTAATATGT GTATAAGCTG TATAAGGTGC
   144181 TAAGCCAGAC GGCCAATAAA GATAACTCAT TATAACTTCA CTCCGGTATA GTCCTCTCTA
   144241 AAGAGAAGAG TGCTTTTAAT AGTTCCATTC GGTAATCTGG TTAGTAAGGC ATAATCATAG
   144301 AACAATTTAT AAAAATTTAT ATAACCAGAA ACTGAGATTA ATAAATTACC AACATCATTA
   144361 AAAGTCAAAT CACCAATAGT TACATCGTCT AATCCTATCA CTCCACTAAA TACTTTAATT
   144421 GGTTCTTCGA AAGGATTTAT CTCATATTTA TTATAAAAAT AAAGATTATG TTTAGTAGAA
   144481 ACTACATCTG AATCATCTTT ATATTGTTGA CGGGCCGATA CTACTAACCA ATCACCCAAT
   144541 GTACCGATAG CTTCTAATCC TAAACTGGTG TCTTTTTCAA ATGATTTAAA CTTAAATATT
   144601 CCATCCTGAT TATCAATCGA TATATTTCTT GATTCATAAT GATCATCAAC ATATACCTTA
   144661 TCAGACCATA TATTAGCTTG CGTAGAAGTT CTACTAAGAT AATTCAAATC AGATAAAGTA
   144721 ACTGAAGGTG ACACACCAGA ACTATTAAAT AAAGGATAAG TCATAACCTT CTCGTTTGAA
   144781 AGAATAGAAT ATCCATATAA ATAGTTATTA TATTCCTCAC CAACCCAATA CAACGGAGTT
   144841 CCATCGCTAT CTTGAAATCT ATCCCTAGTA AACCCATTGT ATTTAAATTT TCCAGATACC
   144901 TCTATATCTT GTAATGTGGC ACTAGCACTA TTAACCATAT CACTAAACGA TAACATAGTA
   144961 AACGGTTGAA CATAATACAT AACCGCATTT GATGCGTAGT CTATATATGG TATTAATTTG
   145021 TAGTCTGAAT CAAATCCAAT TATTCCGGCG GTATTTTGAA AACTCTGAAA TGTTATTCCG
   145081 CTACCAAGAA CCTTATATTG TTTATGAATT AAGATATCCA TATTATTATC AAGACTCGGG
   145141 TCAGCTTTAA AAAAGACGGC TAGACCACTA CCAACAACAT AGATACCAGA AGGAATAACG
   145201 GCTTTAATAT CCTGATCACG AAGATAAAAT TTAATAGCTT CTTTATTAAG TTGAACAGTC
   145261 TCAACAGTAA CGCCACTTAA AGCTTCTACG ATTTCAATAG AATCCGCATT ACTAACACAA
   145321 GGTGAGTTAA TATCTGGCCT TAAATCTCCG CCAGATGCAT TTACAAATAA TGGATCTTTA
   145381 TTAAAATAAA ATCCAGATAA TCCAGTATAA GTTTCATCAT CTATAAAATT ATATATGCAA
   145441 CATCCACTAA CCGTGATAAA TTGTGCATCG TAGATATCGA ATGGACCCAT ACCAGATCCA
   145501 GCATTACCAA CAATAATAGA ATACTCAATT AATCCAGAAC AAGCCAAACC ACCACCAGAC
   145561 ACAAAAGCAG TCATTGTATA ACCAGAAATA TTACTGGCCA AAGACGCATG GTTCATAGTT
   145621 ATATCAGGAC AACCAGAAAA TAATAGTAAA TTTCCAGAAA TATTCGCACC TTTTATTTTG
   145681 TTAATATATA TTCCACTACA AACATCCAAG GTTAATTTGA AACCAGTATC ATCGTAGTTT
   145741 GAATAATCAC CAGAAGAAAT ATTTACTGAA CTTACTCGCG TTATATTATA TTTACAATTA
   145801 CCAGAAGAAT AAACATCATT GAGAATTAGA CTATCAGAAT CGGTAACATC GAGTAACGTT
   145861 CCGATAACCC CGCTAGTAAT ATTAACTGAA CTTAATCCAC TAGCAGATAT AGTAGAACCA
   145921 GACACATCAA ATAGTTGAAG CTGTCCATAA CCACTAATAC TAAGAAGATC TATACGAACA
   145981 TTAGATACTT GAATATTACC TGAATTTAAG AAATACATAC TATCGAGATG CACATTATTT
   146041 TCGGTGCTTC CAATTTCTAA TGTACCGGAT GGTATTTGAT AACATCCTAC ACCTGATGCT
   146101 ATATAAGACC CACTGGTCTC AATATTAATT ATACCTCTAT CATAATCCGT TAATCCGCTA
   146161 TTGATGATTG CTCCAATAGC ACCAGAAATG CTATCATAAT CTGTAGGTAC ATTAAGAATA
   146221 TATATGTTAG CCATTACGTA ATCCTAGATT ATCTGTATAA CCTATATTAT GTTTATAGAA
   146281 TTGCACAGTC TTATCTGTTG TTCTTGCGTC GTCCCATATA TCTTCAAATT TAGTATTCAT
   146341 TCTTAGAGTA TAATATAATG TAACTCCTGG TCTAACTGAG TATGGATCAA TGCGAATTGC
   146401 ATTAGCATCA GATAAACTGG TCTCAATATG AATATTTTGA AAGAAATCTG TATTAGTTAT
   146461 AAAGTATAAA GGTCCTCCGC TTGGAGTGGC TGGTTTATAT GATTCTTTTG GATCAGCTGA
   146521 TATTTGAGTT ATATTTTCAT ATAATCGATA TTGATAATGA ACTTCATATT TGGAGAAATG
   146581 ACCACTAAAA CGAATTATAT TACCACTACC ACTAGTACCA TCAATCCAAT TAAAAGTACC
   146641 ACTATGTGGA AAAACTTCAT CATCAACATA TCCACCAGAC GGTAGTAATC TCCAAGAGAC
   146701 ATTACCGATT AGAGTTGGTA CAATTGGGAC TCCAGAACCT TCCCTTGCAA TTATTTCATC
   146761 TTGTATATCT TTTGGTGTTA TTTCCCATGG AATGGGATTA TCGTATCCTT TATAAGTCCA
   146821 CGGATGCTGT CTGAACTCTA ATTCACCATA GTCATTTTCA GCATAATAAC CAGATGTGAA
   146881 TTGATATACA TTCCATCCAG AAGAAGGTAT AAGAGTTGGC GTACGTTCTT GAGTTGCTGT
   146941 TCCCGAGACA GTAGTGTTAA AGACATCATA TACTTTAATC GTTCCAGGTA TAGGAGCAAA
   147001 TACTAGTTCG ATATCAGCCT GATCGTATAC TCCTGACCCA TATGGGTTAT TTAATAACCT
   147061 CTGAAAATAT GTTTTGATGT CAGTTTCTGG ATATATAAAA CTTTGTTTAT CCCAAGTAAC
   147121 TCCAGATGGC ATAGTACTAC TAACATCACC ACTAATAGTA ATCCATGAAT TAATTGGATA
   147181 TTTACTTCTC AATGATTGTG TTGATTCTGG TATCGCTTCA TCCCATGAAG CATTTTGACC
   147241 AAGTCCAACA TAACCTACAC CCAATATAAT ACCAGACGAC GGTGTTAGAG AAATACTATT
   147301 TGTTTTACTA ATGATATCAT AATATAAAAG AGAACTAGGT GTAATATCAT CCACATCTCT
   147361 TTTGATCGCA AGAACACCAC TTGGAAATCC ATCAAGCCAC TCTAATCCAA CTATATTAGC
   147421 TCCATCTAAA CCAGATGGAG AAATTCTACT TAAAGTGTTC GCAATTCTGG TAGGTATATT
   147481 ATTAAGAAAC TCCATTTCGT TTTGAACTAC GTAAATAGGA ATATCTTCTG TTGTATAAAT
   147541 AGTACTCTCT TTAAGAAAGT AAGGTAACTC TATCTGGGAT AGATATTCTA ATGTATCTAT
   147601 GGGTGATCTA ACTATTGAAG TATAGTCTTT ATATATCTGT AGTGTATTGG CGAATAACTC
   147661 TAGTTCATTA CCAAGAATAG CATCAGTGAA TCTATATCCT ACTGAGTCTT TATTATGTAG
   147721 TTTCATCCAC GCTGGAAATC TAGATAGGAT TCCAGCTGCA TACATCGTAG GATGGAAGGC
   147781 TCTTCTTGAT GGAAGCATTA TCTAGTTCCT GCTTGACAAA TGGAACAGAG GCTACTATTA
   147841 GTGTACCATT TTTGATTGTA GTCGGCCACC TGATTCATTA ATCTAAGTGG AGTATACGAA
   147901 GTAATAGCAC CTGTTACTCT ATCGAGAAAA CCAAATCCAA ATTGAGGAAT ACTCATATCC
   147961 ATAATCTTAT CATCTAAAGA CATAACAATC TGGATGATTT CATTAATAAC TATCTCTCCG
   148021 CCCAAATCTA GATTGTTAAT ATAATCCATA ACCGCAAGTC TAGCATTAGC AAAAAGAGCA
   148081 TTCTTATCGG CCCCAGGTAA GAATCGAAGT TCTAGTCTCA TTGCTACAGC AAGATAATCT
   148141 GGTGCATCTA CATATACAAT AGTTCCACCA GCTATAACAC TCTGCACACT TGCTTCAACC
   148201 GCAGTCATGA CGCCATCTGA CAGAATAGGA TCGGAGGTCC TAGGAAAGAT GGTAAATGTT
   148261 CCATTACCAT GAGTACGAGG GATGAGAGCC ATATCGACTA CACCAGGAAC CGATAAAACA
   148321 GCTTGGCGAA TGGATGCGTT ATTACCAGAT ACAGCGGCTA CTACTTTATT CGAAAGTCTA
   148381 AATCTATAGT TTTCATCGCC CTCTATATCA CCACCATTTC GAATACCATA AAGATTTTTT
   148441 ACTTTAATAG CTTCTTTTAC CTTCGATAAG ATAGGATAGA TAGAAGTTAG ATTATGTCTA
   148501 ACTAATGTTC CAGGAGCTGC ATTAAAACTA GAACCAGTGC CTGTAGCTAT AAGAGGACTA
   148561 AAATCAGATG TTTGTGTATT AGATAAAGTC ATAGAATTCA TGACAGTATA TGAAATAGTA
   148621 CCATCATTAT TAGTTACCAG TAAGTTCGCG GGAATATTAA TCAATGATGG ATTAGTTGCA
   148681 CTATCTATTA CACCCTGTTC AAGTAACTCA TTACGATCCC TGATAGTTAA ATACCTATTA
   148741 AGTAAGTCAG TTATGTCTCT AGCATATGAT TCATCAAGAT AAAATTTAAG GTTAGTTGTA
   148801 CTAAGATCCA TTGATCTTTT AAAACCAGCT CTTGGTTCTT GTAAAAATAC ACCTATCTCG
   148861 TCTAGACCTT CACCGAAAGC TGTCGTAATG AAACCCATAC GTAATAGTGT ATTCATACGA
   148921 TCCCACATCG AAGCCACTTC TTTTGACATA GATTTAAGCA AATTCAACGA TGTAGATGTT
   148981 TCATTATCAG CACTGACGCC TACATTTTGT ACTAAGTTTT CCCTAGCGTC ACGTAGTATA
   149041 TCAAACTGAG AGCGAGAAAT TTGGGTTATA GACATTTTAA ATCCTTACTT TCACTATATA
   149101 TTATATTGTA TTTTCTAGTA TAATTCAATG ATTTAGAGAA ACTTACCAGC ATATGGATGT
   149161 TTATTAGGAG TCTTTGTAGA CTGTTGTTTT TCAATCTCTT CTGTCTCTTT TATAGAACCT
   149221 TTCTGCAAAT CAAAGATTAA TTTCGATATG TTAATATTTT CGTTATTAAA ATTTAAGTTA
   149281 ATATAAACCT TTATCTCATC TCGAGATAGA GGGACTACTC TCACATTAAG AGTAGCCGGA
   149341 AAACTAATAC CTTGTCTTTC AATCTTACTT TTAATGATAT CTTGTATTTC AGTTGCTATC
   149401 TCTCTAGTAT TATTTGAACC ATAGAATCTA TCTAACGCTG CACCCGCATT AGGAGCAAAG
   149461 AACCAGTCAT TCGCAGATCT AAGAATCTTA TTTACCTCTT GAATGAACCA ATCAATACCA
   149521 TTAACTTTTT TTAAATCCGA ACCCTCAACA AGCATATCTC CATCCGAGGA CGTAGCTATA
   149581 TCTGAAAGAC CACTAAATAA AGACATATAA AACCTCCTAG AGATTATTAA GATCTCTCCT
   149641 AATTTTTCCA ATAATAGTAC CTTCACCTGG AGAATGAATA CCGCTAGTTT CTCCAATCTC
   149701 ATCTGCAAGA CCATAGATAC CAGTACCATT CTGCCATTTA GTTGTGCCAC TCCCGTCATC
   149761 CACTCTCTTA CCTTTACTAC CAACGACACC TTTAACAAAT TTGCCAATAG CCAACATTTT
[truncated: 90,558 more chars]
