# Supplementary material for: Clades of huge phages from across Earth’s ecosystems
Source: Nature. 2020 Feb 12;578(7795):425–31. doi: 10.1038/s41586-020-2007-4 (PMC7162821; doi:10.1038/s41586-020-2007-4)
Supplement: Supplementary file 6 — Genbank files for all genome. [file 41586_2020_2007_MOESM6_ESM.zip › genbank_genomes_SD-4/CG_PHAGE_32_16.gbk]

LOCUS       CG_2015-01t_scaffold_23_prodigal-single     272967 bp    DNA     linear   BCT NOV-13-2019
DEFINITION  CG_2015-01t_scaffold_23_prodigal-single, contig.
ACCESSION   CG_2015-01t_scaffold_23_prodigal-single
VERSION     CG_2015-01t_scaffold_23_prodigal-single.1  GI:
KEYWORDS    .
SOURCE      CG_PHAGE_32_16
  ORGANISM  CG_PHAGE_32_16
            .
COMMENT     Data sourced from ggkbase. For additional details see
            http://ggkbase.berkeley.edu/organisms/404895
FEATURES             Location/Qualifiers
     source          1..272967
                     /organism="CG_PHAGE_32_16"
                     /mol_type="genomic DNA"
     gene            <3..92
                     /locus_tag="CG_2015-01t_scaffold_23_prodigal-single_1"
     CDS             <3..92
                     /product="hypothetical protein"
                     /codon_start=2
                     /transl_table=11
                     /translation="KKSVIDHFSSIIGKSFEEIEKNEFDNIEI*"
     gene            104..1090
                     /locus_tag="CG_2015-01t_scaffold_23_prodigal-single_2"
     CDS             104..1090
                     /product="hypothetical protein"
                     /codon_start=1
                     /transl_table=11
                     /translation="MSDKKFIKTSSAEESVVCYQNSRKRNDDIESEAFYEEIIFHYDP
                     LDYYNVWWKKYAWLYNFDQDVFKSDYLFCFIKSINCFKTKENLKSGGVEIKGQGTLNN
                     YFYKTLQQHYSNEIKHQNAAKRNPTQICPICSKKTSPLSSHILLDHVEQLTDKKLYEL
                     GITTSSFDEGCPLCPKHLPRKRCKINGLDEQKKKNKIYEHIANFHSSLVLEQFKEDYP
                     NYFISNDHTKCVSEYQKDQSEEYINLTEDYTQNDGEISAINFHNSEAFNYFIDIEMSE
                     DERQIVEYILSSDVKTVANGKLTNTKVGLPKKRFIAAMKNIKDRMSCVGLDD*"
     gene            complement(1359..1715)
                     /locus_tag="CG_2015-01t_scaffold_23_prodigal-single_3"
     CDS             complement(1359..1715)
                     /product="hypothetical protein"
                     /codon_start=1
                     /transl_table=11
                     /translation="MNKENKIVDNEDIDYVEDDDVKVLLVKGANASKDSVVRLARAIM
                     VSLQQHSYADLQAIAPPAINRLMKAYIKSKSMFQDYANGYGLVMQASYTKTEINGNLT
                     TAIRARIFAVPNAYIR*"
     gene            complement(1729..4542)
                     /locus_tag="CG_2015-01t_scaffold_23_prodigal-single_4"
     CDS             complement(1729..4542)
                     /product="SpoVR family protein n=1 Tax=Ktedonobacter
                     racemifer DSM 44963 RepID=D6TM57_9CHLR"
                     /codon_start=1
                     /transl_table=11
                     /translation="MSFNIISISEQDKKLNKVIEVIDKKAKELGLEHNDTIFEIVSQD
                     RMRELSSYVLPIRYHHWTFGRDYYKHRTMDKYGRGGRLYEMVINSQPAYAWLLDSNSL
                     MENKLVVAHVFGHVDFSENNMLFNTTDRRIVSSAAKNAEIVSGYAFKYGEEEVERWID
                     ACLSLSWNIELNTTKVESRKWITKKDSLNVNDINSDLNKMFENFDELDPVFLAEKLKE
                     LLVYKQKLEEPEPMMEKDLLLYFIYNAKNLSKWQKDVMSIIREEQRYFRPNIQTKNIN
                     EGWSCITKDSLISTNKGFIPIKELFEIKNDILIRNLNKLTSISDFYTSNQGKIIKLTL
                     RNGLIIRGLEDHKVQIWNGVNQETKLLKDITTDHKVITGLNQNIWSNKDSNVDFNIKF
                     DKNVGESKLMHLNMPDRINKDISRLLGYIVAEGCFAKREIRIVNKDINLLIDGYNICK
                     INFNYEPVLKARKAFNEIGEYDLKIYSSYVRRFFELCGLKNVKSIDKEIPSLILQSTK
                     ETICSFLSGLFEGDGCISVKSRQLIFISKSQKLVFQVAMLMNNLGINTSYGKNKKKGH
                     KDCHRLTISTKKNLEKFRDEIGFISDNKIGKLNNAISSYMWSKSRNEQIELDGNDEWQ
                     ATDVFSIEEDGFEECYDITIPEGHVYVANGILNHNSWWHRKILMDLDVECDFLREDDE
                     DMHLKFAAMHSNVVSPTSLGSFHPYFVGFKMWDHIFQKLQNPDENFKKNHGIEKPLTE
                     KEAIEQMKIYREFNSDISFFRNFLDDELVEELDLFNFRLIHDEWLVTSNKPKDVIENL
                     CHIKSNAEIPQIFIVNDNHNDDGELYLIQDYDGRLIEEETIKKVMEYIGKIWIKPIHL
                     ECVQRYNDELVIDLKTNKKSLIEGDEYIKVYTYTGKDKLDTKTIPFFPRSISERAKLE
                     ATSTLRKIKENRKRMENQINSIN*"
                     /db_xref="UniRef100_D6TM57"
                     /db_xref="D6TM57_9CHLR"
                     /db_xref="dae:Dtox_1158"
     gene            complement(4559..7219)
                     /locus_tag="CG_2015-01t_scaffold_23_prodigal-single_5"
     CDS             complement(4559..7219)
                     /product="Sporulation protein YhbH n=1 Tax
                     =Chloracidobacterium thermophilum (strain B)
                     RepID=G2LIB8_CHLTF"
                     /codon_start=1
                     /transl_table=11
                     /translation="MPTHKVVRDFELFRRIKKDVKRHNERLRDAIKKNLHDIIANENI
                     ITSDKNKTLKVPIRQLKTWQFNYDFKRMQRTGHGDGRGTLIKKGKRAKTQCPTCGDIF
                     EVNRDNVFYLFGPTRNNLMNFDNQNDPDASMQASDDKYAEGKGGKRRTIPGHLMGREQ
                     QGGEGGDGVQGGELAGEEYYETDVPLSEIEKILFEELGLPYLEDKGQKKVKAQNYKFE
                     EIVKSGPVSHLAKRQSIKRNIKRRTILKQKGIGRFWNEDLRYRSWEVDEEEESCAVVI
                     AMIDSSGCLTEGHMIEMANGSYKDISEIKINDKVACIDLNTHKKTTSSVSNKFEYIVD
                     KTIKIKTEDTELRSTGNHKFFIIDSKNGIIEKRADEIQEGDELILVNSWGDTAISHSS
                     VLTENKAYLLGAILGDGILYIPKKKGQYETCIRIFDKDISNLNRYKKLFKEEFNTIGI
                     IKIDRNENCHKNSLHLNNSKLTRELSNEYPMLIKKSRETYVDNIIFTEEPKIRASFIS
                     GLFDAEGSVSEHTVNMSSSSHMLVKQIKLLLSYWGIRARIIEEYQKDRSINGHVLPNN
                     KYYLLSINSKDCILFQKYINFRSISKINKLNKLIRRQESGINAMTSKYIPNFRWREEL
                     SNIPKTSRVYSYYNNDNYGISKSALMTILSDNKITNIDRIKIEKTLSNKLIISKVKNV
                     NIIDSTTNVYDFEVENYHNYIVDGILSHNSMDENKKFLARSFYLWMVRFLQSEYDNVD
                     IVFINHHTEAKECTEEEFFKRGESGGTKFSSAYKLALDILRERYSPTDWNSYLFHFSD
                     GENWYGDNEILFPIMKEILNYPCNLLGYGEISEDQVENHPNWWHPSTNFADMQKNFKE
                     HERFIATKIHSVKDIKDALTIFFDKTKQAN*"
                     /db_xref="UniRef100_G2LIB8"
                     /db_xref="A0A0B6X227_9BACT"
                     /db_xref="ctm:Cabther_A0819"
                     /db_xref="G2LIB8_CHLTF"
     gene            complement(7357..7446)
                     /locus_tag="CG_2015-01t_scaffold_23_prodigal-single_6"
     CDS             complement(7357..7446)
                     /product="hypothetical protein"
                     /codon_start=1
                     /transl_table=11
                     /translation="MSLIERNKFEEKEKTISGHNPLEGRAILK*"
     gene            complement(7451..7864)
                     /locus_tag="CG_2015-01t_scaffold_23_prodigal-single_7"
     CDS             complement(7451..7864)
                     /product="hypothetical protein"
                     /codon_start=1
                     /transl_table=11
                     /translation="MSYLILKCEHFKKDLNAIPIIYDEENSFKEANKKFASLKELENL
                     QSFYIEVDDAKKFKWDEDLLMLSISTDDFLFFNSILDQLRTFRRLFLPCLTLEPIFGE
                     MQKIEFLNNFSIDFSLEEVLNTPLITVVMVDLLEE*"
     gene            complement(7873..8142)
                     /locus_tag="CG_2015-01t_scaffold_23_prodigal-single_8"
     CDS             complement(7873..8142)
                     /product="hypothetical protein"
                     /codon_start=1
                     /transl_table=11
                     /translation="MLVELIQEDKNMTYDIIIPIQGMCSESKTDLAKRIKSILKEEYK
                     RVDVLCEDDDGFHDGLSENETILIRTVPTPDDYYNNIPKVIYGEV*"
     gene            complement(8114..10117)
                     /locus_tag="CG_2015-01t_scaffold_23_prodigal-single_9"
     CDS             complement(8114..10117)
                     /product="Putative serine protein kinase, PrkA n=1 Tax
                     =Thermaerobacter marianensis (strain ATCC 700841 / DSM
                     12885 / JCM 10246 / 7p75a) RepID=E6SG83_THEM7"
                     /codon_start=1
                     /transl_table=11
                     /translation="MNIFDVIKQEKGKINEESNKLKWSGTMEEYVQLVLDNPNVAALS
                     HKRMENMVINNGTEWVDKEDGRGKRIKYKFFEDKLFGVEDTIEKIVDYFKSGGQRLPT
                     RKRILLLMGPPGGGKSTIVISLKEGLEEYTKTDEGAIYKIKGCPMNEEPLHALPKSVH
                     DILLEEHKIFTEGTLCPVCKWRLDNEFDGDWTKFEVERFIFDEQTRNGIGTFAPSDRK
                     VQDIAELVGSINLAKIGDFGDESDPRTYDFNGELNISNRGMVEFIEMLKAGDEFLYAL
                     LTLSQENNIKTPRFSLIYADEVIIAHTNETEWQKFISKPENEALRDRVITIISPYNLK
                     LRDEVKINEKLLNESGQKDIHIAPHTLEVASMVAIMSRLDLPKDTSIDLIKKMKAYND
                     EEVEGLRRQEVDEMKSSSEREGMDGLGPRYISNCLSKAITKSREELRKRISEQDTSDL
                     YAVKTEELEKMKIPFDPIMIMHSILSEIREDPKMPHDQKQKLENIVQMAKEEFDRLVT
                     IDVHKAFVYGFEDEAKDMFKSYIDHAISYCQDDKVVNPITGEKENPNEEFMRSIEMHA
                     NVKEAAKDEFRTEILRRMAAYGHQNKEFNYNTHKALKEAIQKEIFDRRKDAIHMTTNS
                     INPDPEQLEELNRVIKRMCTEMKYDPISANRALRYVSRINSRG*"
                     /db_xref="UniRef100_E6SG83"
                     /db_xref="tmr:Tmar_0377"
                     /db_xref="E6SG83_THEM7"
     gene            10334..10570
                     /locus_tag="CG_2015-01t_scaffold_23_prodigal-single_10"
     CDS             10334..10570
                     /product="hypothetical protein"
                     /codon_start=1
                     /transl_table=11
                     /translation="MRISKPWIEFENAMKTAPKDIKEEILYSAALKKQTEIELEEDVE
                     LESDFPKQLVMMAMRKSSPIDQIKYIKRFSYELA*"
     gene            10583..11011
                     /locus_tag="CG_2015-01t_scaffold_23_prodigal-single_11"
     CDS             10583..11011
                     /product="hypothetical protein"
                     /codon_start=1
                     /transl_table=11
                     /translation="MNSYISIIVDSFLRPQFFTIFVIAIISLIAALDNIAFSSEVDDF
                     DLVIFSKRFLGSIISYIFMLLLSCIPSISPVINIGLTITGLFLIREFSVAFKWRGVDL
                     TGLTIFINIAIEYLKLKSKKAVQAFCFKIRDMSEEKPSGL*"
     gene            11130..16664
                     /locus_tag="CG_2015-01t_scaffold_23_prodigal-single_12"
     CDS             11130..16664
                     /product="ribonucleotide-diphosphate reductase subunit
                     alpha (EC:1.17.4.1)"
                     /codon_start=1
                     /transl_table=11
                     /translation="MEFKRVFTKGDGSVYDEVVWKSCVAEVLDESGLIIFKQDNVEVP
                     DFWEQNAINILASKYFRRKQVPNSTIKVVEKELEGFEKYYRSVPAEGAEFSGENSLKQ
                     CIDRMVGTWTYWLIKSKLVKTIEEADCFFDELAYGLIHQMWAPNSPQWFNTGLGWAYG
                     IENKDPGYFYFDPKTGTIKEASLNPEESIVRQQSQACFILPIEDSMFGENSIYEQLST
                     EAKVFKRGSGVGSNFSKLRGANEGLSGGGQSSGLMSFLKIFDRSADSVKSGGVSRRAA
                     KIVVLNVDHPEIEEFIDWKSKEEQKVASLITGSKINNRILNKIIKEWNDLGEEASEEH
                     PNILNLIQEAKENEVELNYVFRAISLAKQGVKSFDFCELNNSFNGDAYRTVSGQNSNN
                     SVSLTDEFLKAVEQDVDWNLVNRIDKKVFKTMKARSLWDKINQSSWSCADPGVFFDTT
                     INSWNTCSNDGRIVSSNPCVSGETFVATENGLQKIKDIIGKEIDIIGSDGELHRATNI
                     VLTGNKRTYKLTTSCGYEIDLTEDHKLGVIGKGKVKASEIVLGEDKINLIGSPFGEKE
                     IDNRKEYIILNSEINQESFIDEVFSLNKESVASIISDLFISDGIVAFNLSSGVIDVSL
                     NLKSLNLLKQVQLLLLSFGIKSKILKTEEYSLRIYKENIIKFYNEISLHKSSDKQNKL
                     EEILKYEFYSDDLTDVIVSFEDNNINEDVYDLTENYTHYFVANGIVVSNCGEYHFLDD
                     TACNLCSIRLTKFFDEEFDIEKFLHLCNLVTIALEMSVEGAILSTPGIAQGTYNYRTI
                     GVGYTDLGALLMRQGIPYDSEEALAWMGVVTSLMTSQAYKTSAMLSKEIGPFPRYEDN
                     QDCMLKVIRNHRRASYNSLSEEYEDLNVAPRGIDIDYCPEYLLVKARQIWDQVLELGE
                     EFGFRNSFVSVIAPVGTIGLVMNCDTLGIEPDFALIKYKKLSGGGYMKIANNSVPIAL
                     KNLGYTENQIIEIIDYIIGKKIIDDKCPNINIETLIRKKFSIEQIESLNKSLDGAYHI
                     SNSFNKFVLGESFCKDVLKIPEEMLADDYFSIINYLGFSEEEIREANDYICGRGTVEG
                     APYLNEDHYVIFDCASKCGDYGTRYIPYLAHIRAVSAVQPFLSGSISKCITGESLLFT
                     DRGLLRIGSLRSNELPNTFSNCNIKIDSIDSRENTDSFYYGGFKPVKKIILKDGSEIT
                     GTFNHPLYCMNDDGNLEWKQLYNIQNKDYVATKIGSDLWSSNEFNFKLSNEFNFKLSK
                     KWGAQKEINIPDKMSDDLSWLIGFYMAEGNISKSNYTIQITNSCIDLLDKANNMFKSI
                     FNIDGKIIETENKCPCLRISSKYLCEFFNNINIGNISYEKTIPDCILQSTKNNIIYFI
                     NGLMSDGYVVYEKYNSKIGICLNSKSIILDLKNILSNLGVLSNIIAKYNKKYKRNYYE
                     LYCSGYYAQLLSNIMMFNEEYRNKKLIKIKESNYFPSTSDIIPNQNLKYLYSLVPKEL
                     RIKYNYLSDKRTSNVSFNTIKNMINDKIDIPKNLIDIVENNIHFSKVIYSEQDGIKEV
                     FDISVPNSHAFISNGIINHNTINAPNEITIKEVENCHFEAHKSGLKCISLYRDGSKLS
                     QPLNSVSGIDYEKLLLNADLTDQQVDAEFSVEAFQEAIRHRLPRKRIGYTHEFEIGGY
                     NGPRHKMFLRTGEYPDGRLGEIFIDYAEEDAFARTTLGLLARCVSISLQYNVPLEEFT
                     DAMRTITQDPRGQVLHDNIKWAKSMYDVIGRVLAYEYLGDKDAVEVPDEDDDDRDPQE
                     AKVVHAIKTKNKTQNGVSKREKPAGKSCPQCGSRDTVKLPGSCAIRCRQCKFEDYETC
                     GG*"
                     /db_xref="cch:Cag_0703"
                     /db_xref="Q3ASQ1_CHLCH"
                     /db_xref="UniRef100_Q3ASQ1"
                     /db_xref="1.17.4.1"
     gene            16682..17041
                     /locus_tag="CG_2015-01t_scaffold_23_prodigal-single_13"
     CDS             16682..17041
                     /product="Uncharacterized protein n=1 Tax=Ignavibacterium
                     album (strain DSM 19864 / JCM 16511 / NBRC 101810 /
                     Mat9-16) RepID=I0AFM8_IGNAJ"
                     /codon_start=1
                     /transl_table=11
                     /translation="MKLKLVEIFNMSEALTKLIRQDLPIKTAWKLKKLVSKLNEEYAQ
                     IESVRIDLVNKYGEKTEDGKTSVKKEEIKKFTEELNELLQEEVEMEFTPINISELGDN
                     CVLSAADISSLEKVIID*"
                     /db_xref="UniRef100_I0AFM8"
                     /db_xref="A0A0G0M9V3_9BACT"
                     /db_xref="ial:IALB_0071"
                     /db_xref="I0AFM8_IGNAJ"
     gene            17056..17940
                     /locus_tag="CG_2015-01t_scaffold_23_prodigal-single_14"
     CDS             17056..17940
                     /product="deoxyuridine 5'-triphosphate nucleotidohydrolase
                     Dut (EC:3.6.1.23)"
                     /codon_start=1
                     /transl_table=11
                     /translation="MATVVNSDLALLYYGKEAKIKEIAERFECTEENIRYHLFKKEPI
                     FKKRDREIEQSDLLDLAQSFIDLSVGEDFERDLEKLAIVCQIKKSRIRDLVKGMWKEE
                     YEKDIPKTEIPETEDLDDLDDLDDLDDLDEEVVEEKKQASTPTINLQIYRIDKSLPLP
                     VYNSNGAVAVDLYARTMSTIRPGQYEAVPCNIIIKVPDGYGAFIIPRSGLAVKNGISV
                     LNTPGTIDRDYCGPSDEIKVIVVNHSFGGSKIPFTIEKGDRIAQMIILPTPDIVWEEL
                     LEPPQNENRGGFGTTGLK*"
                     /db_xref="hor:Hore_07970"
                     /db_xref="UniRef100_B8CW85"
                     /db_xref="87726030"
                     /db_xref="B8CW85_HALOH"
                     /db_xref="3.6.1.23"
     gene            17955..18371
                     /locus_tag="CG_2015-01t_scaffold_23_prodigal-single_15"
     CDS             17955..18371
                     /product="hypothetical protein"
                     /codon_start=1
                     /transl_table=11
                     /translation="MKKYIFVYAFDGCMEFGITSFDCVCFDENSQEFKEFVENFYLKI
                     KDVKSFSIKGEMKKIFLKQNKEDIYSINDLKIVIIDDDKSKVLNFEESIELVKLNAKD
                     LIKKINDSEIEYKKYLKDSEKEKRKKQFEELKKEFE*"
     gene            18386..18919
                     /locus_tag="CG_2015-01t_scaffold_23_prodigal-single_16"
     CDS             18386..18919
                     /product="hypothetical protein"
                     /codon_start=1
                     /transl_table=11
                     /translation="MGRTRREFQDSPEMRELAEEVLQFVTPWIPELEPDLIRFSLITS
                     EKAKNAIPVISDSITKDWVKETAKQIWLVAIYQDDWYDWDRDRKEWELFTAMLKIKKV
                     KQDILDYSFIIDAIGYGANWREANEKGTVLPRLTDDDTIAKMPVPMEDDEDSSFDPNE
                     EADPLDELVEKPIPIKI*"
     gene            18974..19150
                     /locus_tag="CG_2015-01t_scaffold_23_prodigal-single_17"
     CDS             18974..19150
                     /product="hypothetical protein"
                     /codon_start=1
                     /transl_table=11
                     /translation="MAWKMAKVDKTAIKGPEEVNSTEKGFLSQLEKRLPLLSENAWKK
                     FKEIANKEKIKRDS*"
     gene            19171..20250
                     /locus_tag="CG_2015-01t_scaffold_23_prodigal-single_18"
     CDS             19171..20250
                     /product="aar:Acear_0030 DNA polymerase III, subunits
                     gamma and tau (EC:2.7.7.7); K02343 DNA polymerase III
                     subunit gamma/tau [EC:2.7.7.7] id=2757 bin=ACD11
                     species=ACD11 genus=ACD11 taxon_order=ACD11
                     taxon_class=ACD11 phylum=OD1-i tax=ACD11
                     organism_group=OD1-i organism_desc=OD1-i"
                     /codon_start=1
                     /transl_table=11
                     /translation="VSLQPLHQKYRPLRFKDTFQPHIVKALSNAIEFKRVPPLTIFEG
                     GSGGGKTSMARIYSMAMNCLKKDGIEPCLSCPSCKKILNRTPDSDVIEINSSEKTGKQ
                     DVETEIKDIINLFPMFGEYRVFILDESHKLSSSAQNSLLKVLEEPPEHVRFIMCTTEV
                     DSLIGTILNRAHKFKFKKCELGLLISNLEEICVNEGWEYEPEALEMIAISADGSPRDS
                     VTKLDQICADKITAKDVEEIIGITNRGLSLDILENVVNSKLKDIMQIIDAVNSEGKDI
                     QIILKYMSNNFRDIQKIKCGVEVDVSPETFNRLKEIEEKLSKGQIYRGSKVILELFNT
                     INYRNVSQDLVLSTGLIELNSIINS*"
                     /db_xref="ACD11_6_260"
                     /db_xref="aar:Acear_0030"
                     /db_xref="5963350"
                     /db_xref="K02343"
                     /db_xref="2.7.7.7"
     gene            20391..21062
                     /locus_tag="CG_2015-01t_scaffold_23_prodigal-single_19"
     CDS             20391..21062
                     /product="RNA polymerase factor sigma-70 n=2 Tax
                     =Clostridium acetobutylicum RepID=F0K7J3_CLOAE"
                     /codon_start=1
                     /transl_table=11
                     /translation="VTINEISSDDIEQNNLYILKLVRKAKNGDQESFDKLLNHLDPHI
                     KNMCHKYYLPGFDKEDILQIARITLYRAVQDFSDDKNTTFEHFALKICIRKRLITEIY
                     RTQRQKHLPLNTAKSLDTPLGGDYENDNSSTMCDYIVDEEGDPLNKLLHEEEIDELRL
                     ALYGKLTDLEASVLEAREEEKTYKGIARKLDISTKCVDNSLGRVRKKLKSVCGGLYDF
                     NFEDD*"
                     /db_xref="UniRef100_F0K7J3"
                     /db_xref="cay:CEA_G3156"
                     /db_xref="Q97EG1_CLOAB"
                     /db_xref="F0K7J3_CLOAE"
     gene            21180..22403
                     /locus_tag="CG_2015-01t_scaffold_23_prodigal-single_20"
     CDS             21180..22403
                     /product="hypothetical protein"
                     /codon_start=1
                     /transl_table=11
                     /translation="MKFIYNRTAIKMALDAISKVADGSTGYLPQKTFWMVLCVDQRIK
                     FITQDTQQCYAEVCPIDKVKMVEENDEELDPLCLPFTQFYTLINTISSDEIGFVLEGS
                     KLVIGVKGRRGKYTFNLSNIDVPETPDFNSYDDLSDIQMKSDIFRECLNQTIFSVHPI
                     SVRVPLTSVSVYIDKEKLVASSTDVKRVTQTIYRTEDLVETPLSFRISKPIFEKTRLL
                     PYGEGVSIKFSDRMFYMMSGDNFFFYSPQEVGARDFPSLSKFWSGDLQIGGVVDVEDL
                     SEVLSLAQTFTKNINAKLKFSDGYITISTNQDLGDTVETIVMSDCIKEVIEDIEITIP
                     IKEFMDTLKVIDTDYLEIALISTNIESAKSFLSIKPRKDINGFDWKHLILPIVEKVEE
                     ESQPEETEEIEENYE*"
     gene            22396..23403
                     /locus_tag="CG_2015-01t_scaffold_23_prodigal-single_21"
     CDS             22396..23403
                     /product="hypothetical protein"
                     /codon_start=1
                     /transl_table=11
                     /translation="MSDLKIYVGDKFLSESRIKNFSKENEIQNTFNIYENFEEIGALL
                     DGSIFDERSMYIIHDPKKEVLDFIEKNIKSFSSLKFISILLDSSAPDGRMSFYKKNNT
                     KIINSGYLEYADKNSLFNFINQIVDIEKAALNEFVSRMCPIEKKIDKKNVLVWNLQKI
                     YSELEKLEISSNGEIKKEEVQELVEREYLSSYWKIIDGIFSKNYLIAVKNYFLCSSSL
                     DDAMKIVGLIISEIRLLLVVSNLVELYDLDTERDVIKILSKNVWKDKYLMNVTADEST
                     PRIQYHPYRIKKMFFISKNYNKDTIKNMLNYSLGCLIELRQSKPYENLLTNLLYELCE
                     S*"
     gene            23415..25442
                     /locus_tag="CG_2015-01t_scaffold_23_prodigal-single_22"
                     /gene="ligA"
     CDS             23415..25442
                     /gene="ligA"
                     /product="ligA; NAD-dependent DNA ligase (EC:6.5.1.2)"
                     /codon_start=1
                     /transl_table=11
                     /translation="MTEDNAKLIILSLTDKINRANYDYYVKSSPTISDAKYDASFREL
                     QELESNFPHLIQDDSPTRRVGIEPSDEFEKYEHKSPMLSLSNAMNDDEITEFYNRVKK
                     SIPSCEFFGEPKIDGLGLSLIYKDGYLVKAVTRGDGTVGEDVTKNALTIKSVPLKISA
                     INIPEVEIRGEVFMTREELDRINSIREENGEDLYSNPRNAASGALRQLDPSVTALRRL
                     DFIAYSLGFHSDDLEIKSQSDFMNWLDWCGFKTSNFNQILCDLDEIVSYHNQISQMRN
                     KISYDIDGVVIKVNNFKEQEVLGFRSRSPRWAIAFKFQAEEAETILKDIELGIGRMGS
                     VTPVAVFDSVTLSGSVVSRATLHNEGEINRLGVLIGDTIIIKKSGEIIPKVVSVVEEK
                     RNSSCYPWFFPEICPSCGEKLVKHETSTGKEGSVWTCPNSEGCQEQIIGRISHFISRN
                     AMNIDGVGQKLIRELVVSGKIKEFSDLFKLTKEEIASLPRQGEKSAINALSSIESSKT
                     PDLNKFIYSLGIELVGKTVSKLISEEVKKIEKFIEFNDFDKISEIDGIGPEIIESFKK
                     YMLSDYGKSIIKNLIEVGVAPQRVEDTIEGLSERPLEGLTFVVTGTLEEFDRKGAEAT
                     IEAAGGRTSSSVSAKTDYVLAGEKAGSKLSKAQKLGVKIITEKEFIGMLNN*"
                     /db_xref="chy:CHY_1100"
                     /db_xref="UniRef100_Q3AD38"
                     /db_xref="5976944"
                     /db_xref="DNLJ_CARHZ"
                     /db_xref="6.5.1.2"
     gene            25571..26245
                     /locus_tag="CG_2015-01t_scaffold_23_prodigal-single_23"
     CDS             25571..26245
                     /product="hypothetical protein"
                     /codon_start=1
                     /transl_table=11
                     /translation="MAYKKKKRPAKKTVPYDEKIKNAKKQFLIDRSEISDGDYIIGLD
                     PPTTTNLGWCIFQYKDKKAFYIESLTEKLKSGSNEKERLKELEKFLKDLCEKYSPLKI
                     FSFERALGRGNIFVRETLGENQCVIKQVAFNNNAIAKPVMTTSMSLLFSDSGSKRRSV
                     KKTETCEMAKYLFGKKLEDRRVSKTGKFTHEADAIGFCVAFCYANDIEIEFEILEIEE
                     KKIQDE*"
     gene            26238..26534
                     /locus_tag="CG_2015-01t_scaffold_23_prodigal-single_24"
     CDS             26238..26534
                     /product="hypothetical protein"
                     /codon_start=1
                     /transl_table=11
                     /translation="MNKPTKNNYSEVEYDFIFLDGNKRIRQPVVKECINPKCTNRHSK
                     FFDIVDFKKRGKDQKIRVMFWQIGCPICGAVWYIDVIKQRNYPIKYRNNTQEED*"
     gene            26566..27372
                     /locus_tag="CG_2015-01t_scaffold_23_prodigal-single_25"
     CDS             26566..27372
                     /product="hypothetical protein"
                     /codon_start=1
                     /transl_table=11
                     /translation="MREIQTDNAILDFIQKSGIDSNREREANLPSVSTNLIALNWAQP
                     KKDSRQEELSKIASIIVENKALGLNEEEIEEVLLSDGFSKENISLIFSANSNKKNIIA
                     NSYNDLKENIEDLIKSELPKDSIKFITSNDNAKNGIVKLATKESYTNLVKLASIAKND
                     NHPAAWTQIHEKIRPFVEEELLRSSLNAKIKKDKVKISRLSTDLSVNSYNILDDEKVV
                     TVDPNIKTCNCDRFVKGNFEKIGLPCEHMIIVNEVFYDQNIDEMIGYKQE*"
     gene            27369..27578
                     /locus_tag="CG_2015-01t_scaffold_23_prodigal-single_26"
     CDS             27369..27578
                     /product="hypothetical protein"
                     /codon_start=1
                     /transl_table=11
                     /translation="MKKKFEKIKISAVFEEGFLTYKPTDMMSKKRSPLALDDANRDLH
                     QPPIRELFEWFGLADELDQILEEQN*"
     gene            complement(27580..27957)
                     /locus_tag="CG_2015-01t_scaffold_23_prodigal-single_27"
     CDS             complement(27580..27957)
                     /product="hypothetical protein"
                     /codon_start=1
                     /transl_table=11
                     /translation="MSSEPEEAQGGNTSKDEATDKFLADITKSLNALKEKEKSITKIL
                     IIEKVLRRISYIVMGGVVGYAVSKLANLGTIFKIICTLCGSQISEDLLIRIEKEERRA
                     YQSDQKNEEIMDFMIGKTQERLN*"
     gene            complement(28038..28787)
                     /locus_tag="CG_2015-01t_scaffold_23_prodigal-single_28"
     CDS             complement(28038..28787)
                     /product="hypothetical protein"
                     /codon_start=1
                     /transl_table=11
                     /translation="MELERDDIIGTNLESLIAKVRKMKVLSQAFEYETDSPGAVDEIS
                     QNIGESNPSGVQTQGLFVKLNEIPQFQSTVENLNQQLNVDEILQKVMAGQDVNSVLQQ
                     SWVDLGVIINWAKWLRDNFGMKDYKKFMQVVQNPVSEFVIYPQGREDIKQHELSEQRG
                     DKVNSGFVSNLAKQYLSPDIPDEWKQYYSDYFHKLQQQRLYDMGYSDNLDQEFAARYN
                     QGGDEGLDAAAKEYSDIVNSEYKKFMEQKDK*"
     gene            28909..29634
                     /locus_tag="CG_2015-01t_scaffold_23_prodigal-single_29"
     CDS             28909..29634
                     /product="hypothetical protein"
                     /codon_start=1
                     /transl_table=11
                     /translation="MREQEDDVKDLLSNLKETSSMMSDIEKFERDVEALTPDSETILL
                     DNFEKVPYDVKKVGQCRICNCPHARQIEEMYIRGWNVNKIKEYFNEKGLTYTYPSLSN
                     HLRKHCDWSPIKIDWLEKVKNAKNDMREFQKESIDYGMAALWELVGEVKGFDTSDDLG
                     TTEKVANTVNGILKTIVSFVKIKYEISGLQDETEQAISEVTQMFLGKMLELKQEIKDE
                     DTRDLIDRKVLELKDVFDQKRNV*"
     gene            29651..31672
                     /locus_tag="CG_2015-01t_scaffold_23_prodigal-single_30"
     CDS             29651..31672
                     /product="Phage terminase-like protein, large subunit 
                     (Fragment) n=1 Tax=Thiovulum sp. ES RepID=J0L2L0_9HELI"
                     /codon_start=1
                     /transl_table=11
                     /translation="MRKNIDKGSIANTAGDVFDSFFEEEIVKDQQKRNVGDVSDDNPF
                     RYVDIETFCESSYFLGLTLRPWQKLILKIFYMGASGNRHVKLNDSQEHKCINCVWNNI
                     ELPKFESPCLSCINFNEKMREDFFINQISDGELTKEEISDWLDIIEFNDNFINEVDLI
                     ERDLADKPDVKKQILDKVGKSFKELVLVLGRRSGKSLLTATIALYEAYRLIEMGDPHA
                     KKKLLSGEPITILNVAVAEDQAKESVFEKIKTLALDSAYFKTKINPKKMGVQSMRLFT
                     EKDIERNKELIATGLPTTDGSIQILSGTSNSASQVGKTVAVVIMDEVAEMITKEDSKS
                     SDFELYNKLKPSISTFGNDGRVIAISNPLAQEGLLWKLYNDSFTMKNPLMFQLPTKIC
                     NPAISSEFLEEEKEKDSDVWAMQYGAEFNDGAKEPLIPSVLIDMAFKNYSRKEYGIPD
                     EIYFAHADPAHTSDNYAFVVLHVENSDIRHPKFGWKKKIIVDHIKLWEPKKTGQVIIN
                     DVDQYIIDACVNKFNIISLTYDQWGSTTSLQKMKSLGLPCRETKFTSNYIQEIYTTLL
                     NLFQDGLIDIYEFGDNAKHAKQQFKYLQKKYSRNGFRIEAASGQFDDIPDCIASAAYQ
                     ALKGGSGSIRLPKTVTARLYADPAERMLASSMTQGNGQRIYGTRKSKNG*"
                     /db_xref="UniRef100_J0L2L0"
                     /db_xref="A0A0F9M260_9ZZZZ"
                     /db_xref="J0L2L0_9HELI"
     gene            complement(31685..32515)
                     /locus_tag="CG_2015-01t_scaffold_23_prodigal-single_31"
     CDS             complement(31685..32515)
                     /product="hypothetical protein"
                     /codon_start=1
                     /transl_table=11
                     /translation="MISLKFSEKLDQFGMNKESDFFMKIAMSDRISRLADKDSTQIIK
                     KIKEHILKRNEAQPYFSENSFSLKYISETIGKIGIYVDTVFQSVKKFDDIAVVDGRSS
                     GKRDEDEENIIELKIETHRNNFLKSEVLIKKLMFRISFTVRHEVEHLYQVYFGIIDKD
                     YEPEHSATEKYYLDSIEIKANAAALAFVSGLIKSEDIISYEEFYTIMKKEYMNLYNEL
                     PDLEYVRGKYKEFIFEKTPEIVELIQKFVIHFSDQFLRIAVYNEILDELKNRFPELFE
                     *"
     gene            32696..34255
                     /locus_tag="CG_2015-01t_scaffold_23_prodigal-single_32"
     CDS             32696..34255
                     /product="Marine sediment metagenome DNA, contig:
                     S01H1_S12533 {ECO:0000313|EMBL:GAG10475.1}; Flags:
                     Fragment;;  TaxID=412755 species="unclassified sequences;
                     metagenomes; ecological metagenomes.;" source="marine
                     sediment metagenome.;""
                     /codon_start=1
                     /transl_table=11
                     /translation="MSTNIHKFECVFRGPGNTNVGGKLLSYGDVFYLPADQLQRVKVN
                     DIVTRKIAYRGEVDDNDSVVSTAMLNYIRGKGDAVKRNFWPMVTLDIDLDDTAFDTPA
                     TVALAYLRPRRSMALHKVSLKAAVLPSDGNGSGTLNIDNQVSMLLTKGDPGATPTQIT
                     TYGYLDDAGVMTSLGLPDTGTVIDAMVAATDKIYLGNSEKFSGVYVDMTATPNSNASV
                     ISTIKYYNGSTWVEFDNVNDLTQKAGATLAQSGWIAWYEFPSNWEKSTVSGSVSGTTE
                     EAYWVQIVVSGNLDADTEIERIVIPDDQPVVGMDVVLNGGDFDAIVLEDDTTLSDVTS
                     DLATGGSGLQNMLGTQWAAADDAMYFGSAAAHGGLTIDVGTTVNDAVSTMTVSYWNGF
                     EWVDTSATDGTNSVADTMKVDGTVTFAIPADWRKAAASSTVLGATPPTTISTDELYWL
                     KLVVDGNLTPSFDLDLIRIARSAQMPIEFEAPVNTYIAASDYLNLYVGEVEAETDALS
                     GVELQLIGIDV*"
                     /db_xref="X0UXK9_9ZZZZ"
     gene            34268..35815
                     /locus_tag="CG_2015-01t_scaffold_23_prodigal-single_33"
     CDS             34268..35815
                     /product="Marine sediment metagenome DNA, contig:
                     S01H1_S12533 {ECO:0000313|EMBL:GAG10475.1}; Flags:
                     Fragment;;  TaxID=412755 species="unclassified sequences;
                     metagenomes; ecological metagenomes.;" source="marine
                     sediment metagenome.;""
                     /codon_start=1
                     /transl_table=11
                     /translation="MSVNLHKFQVTHRGPGKVGVKGNNFGYGETFVLPADQVELVIPH
                     IRAGKLQHIGEIDDSETGGFSSNAASYRLGKSDAVKRNYLPLVTLDIQLADTAFDTAS
                     RMPLAYLRPRRSLALTKVVLKATTLPAVDDGSGVLNLDNKVHMLLTKGNPGEYLEQIT
                     TFGYIDEYDVVTSIGLPDTTTTLDLFVGNADEDNALYLGSPTRKFAGVYVDMTASVNS
                     TTSSLTIRYWNGSAWTDFDNVDDLTTAGGITLAQSGWIAWYEKPGDWELTKLSGTAEA
                     YWIQIVSSANFDADVEIERIVIPDEEPLVGIEAIGYGGDFDAVVSSDNATLADITSAL
                     ADGGAGVSNIVTQWTTSDYVYIGHSSIYGGIVVDVGTTPNAAAETITLSYWNGFEWVD
                     ASATDGTASGGAMLAIDGAITFAIPADWRRVAASSTLLGATPPTTISTEDLYWTRVEV
                     SGTLTAGVDLDQLGVVYSATIPREYFVPINQTIEASDYLNLHVGETEAETDALATVEL
                     QLIGLDI*"
                     /db_xref="X0UXK9_9ZZZZ"
     gene            35921..37381
                     /locus_tag="CG_2015-01t_scaffold_23_prodigal-single_34"
     CDS             35921..37381
                     /product="hypothetical protein"
                     /codon_start=1
                     /transl_table=11
                     /translation="MRLEDLMKLSDGFHNKENKIILKQGNIIKILDEDNHSLFAKIMN
                     PKIKTANKEENLDLVLVSDNSCLYSDDSLKKLALNEKEGDLQQRVQSILLKLSEEKKP
                     NLDTSSILKLSQMIKNDFDDNGLLTLRFAQWGGMGNMPDSAKGRGETVFGLEKGDINQ
                     WGRYPANVTFDTMLDTVRGPKDSWFKSTEESLHERPEERLGHKDKERSEDNYNLTWSE
                     RIKKKNLHRLQRLLESQANERKKEKENSPEFIRMNEEKSAIHYDNLENRMQSKRQTDP
                     SEFAMNYTRQHERLPDWYANLSTLRQHSKKDELNSKLRKIARHSPMIDTEAPSRRNLS
                     PSDPDLSPYSRFDENEWRRPPTPGEAASASLPKGWFDHLFDSESKGNETGASHEELSY
                     KTEDSPSVNVFDGPHSLRMNQEDPDNENNQSGIGSKYVPEMLEGVSLKDIPLGKAMEM
                     LHSFDDDKRKIRDETIDINDEESEIPGFAEHSHSRF*"
     gene            37457..38476
                     /locus_tag="CG_2015-01t_scaffold_23_prodigal-single_35"
     CDS             37457..38476
                     /product="hypothetical protein"
                     /codon_start=1
                     /transl_table=11
                     /translation="MEVTDIIIPIKSANSMFRFYWSFSSDYLEETYSVWRDYYYDTDT
                     FKIIDKPIHRDAIAWIKIKLNYTFKIIEVEFLCGPEIKTATESPKELTNSIKKEFINE
                     LKQHKIYLYSKDVLETNITLYPKAKEYLERVLVEKYGETSGVDENLSVLSIPEPLWAT
                     YGLVNAYAYYSPSKLHMVFPARENYETPWSNCIAVHEYFHHFQHQKKILLTPDETGMT
                     KEDFSELAAIIEGYEKYDGLDGIAKALGLPTSLLKRIQIVTNKLDEYSKEYYNILTER
                     HSHAEQFNFLKSQGIATENIIKTMGKKSKGNPNWPKVKELIEKSEEISVDSYEKMLKM
                     VEEDS*"
     gene            38510..38953
                     /locus_tag="CG_2015-01t_scaffold_23_prodigal-single_36"
     CDS             38510..38953
                     /product="hypothetical protein"
                     /codon_start=1
                     /transl_table=11
                     /translation="MWLKLAFVKLSQYESANEIKKRAIRISNWWSLYKSKIEEKMERT
                     PLKEWCYTEEDLEWLINRLITHGYDNNISFNNDFFSDYSKFKTIFNNYIDELLDEPLE
                     LIDSDISENDIFLTEAEMYKDHLSDWLMKDIDLSAPPFGFPTIEE*"
     gene            38956..39627
                     /locus_tag="CG_2015-01t_scaffold_23_prodigal-single_37"
     CDS             38956..39627
                     /product="hypothetical protein"
                     /codon_start=1
                     /transl_table=11
                     /translation="MWLKLAINEIRIKEAQSLGGLGPSGGGQFYGFSLSAKYGGPRWY
                     PYSEDDNMGEFIRDQFRYHPEYVPIGEAAEISDDGEWQTVKEVKDLFYGKNPNEIKII
                     TVPERKEKACLLLFDENSNEIRAEELPSEFDDVVKEIRNWQFVIVQNGENGYKIMGRI
                     KDTAGDQKGIFEVNGNPSTPGFGYIWRDGPSATPSNNKHGDLTENLWNNWRSVDSPGG
                     VVGFR*"
     gene            39653..40105
                     /locus_tag="CG_2015-01t_scaffold_23_prodigal-single_38"
     CDS             39653..40105
                     /product="hypothetical protein"
                     /codon_start=1
                     /transl_table=11
                     /translation="MKNLFIILLILGLICGSKAQEVGAPTISAKRYETIKLNYAYAPG
                     LATLFGGYSLRERDISRMNRGRRNGFGWNRGNGNNFSQTREIDDNSFLKNGYERFCQI
                     PRPFVASFRSEKEYTSSFSLFGSDRLKIEMLNYKRNSEIFLMCDIVKF*"
     gene            40124..40912
                     /locus_tag="CG_2015-01t_scaffold_23_prodigal-single_39"
     CDS             40124..40912
                     /product="hypothetical protein"
                     /codon_start=1
                     /transl_table=11
                     /translation="MPKLIFPIGPSGVGKSTYLDSEFPTAKTVSPDILRAKLVPQYQN
                     SSEADFSYDSFFRRPVCSIKDEVVLQNIRDAFDIEPIETVSQLDTLIFNFSDKLNPLR
                     NDMINHWGNYQDVIFDATNLGRKSRENVRKITRYSKTPVESIAILFTKPEGSPMRDYI
                     NEVLWRNYRRRWGSDDSIDLGRSTPKFIVLSMCKSALGIDEFKLIEEKYKDVVVVEIE
                     RTSDKERDKIFPNKFLKLVKEEEDRIHDPSYEGLIEKKRIILGL*"
     gene            complement(40909..41913)
                     /locus_tag="CG_2015-01t_scaffold_23_prodigal-single_40"
     CDS             complement(40909..41913)
                     /product="hypothetical protein"
                     /codon_start=1
                     /transl_table=11
                     /translation="MWLKLAIFEKEQEEGEKIKQEAIEIRRWWDENESKVIRKMVRTN
                     PKDWCYNPDFYNGSGVYTEIDGEENNMLGALYISGLLGFPDQFSRYFNLTNLIENNSS
                     FISIDSIVLSSSLKCHQNKYKYLVVIDTAKQYIKELKEWLVKPPVYTLDVQDENFKQI
                     TLKATQKIIELIDSIEKDHPELKQKLQYFKFRLEFFYDFGLKDKWIDLLLKYIHLIYE
                     LSKIDILLDIPDVFDALQIINKEKRDGFSEKYLEQFENSIRQIERVKNVIGNHDESYF
                     NNKFRELIGISSLLRKSFKEFNEIKFNNVLEKLNKLIKEIMFIPSLSDEERMYLDIGV
                     *"
     gene            42017..42856
                     /locus_tag="CG_2015-01t_scaffold_23_prodigal-single_41"
     CDS             42017..42856
                     /product="hypothetical protein"
                     /codon_start=1
                     /transl_table=11
                     /translation="MPIPIRPTRDSQEGSLGSVFSDPISLTPMSDAQRIILEQSNHLT
                     TTSAKKEVCSKTKDFLFTMWRDRDENIILAQKTLNGEPTFKIPSEATSYDIYQMVQDG
                     VLVHKGEHLANLTDYGKKVLGKIIMDQENEFSKNRKKEKFVFSQTMAIDQIDSEGIKQ
                     DQESMEEQQQELGPEIQKFYDLYEKGLGRKEELEQRQEDLGTVEDIIGKFNNVFTPEE
                     PPEDPNLINEFNQTMSGEKISSKKKFTKIYSKIDELIEFDALKDGGKIEKFSVEFKKI
                     LDD*"
     gene            42875..45415
                     /locus_tag="CG_2015-01t_scaffold_23_prodigal-single_42"
     CDS             42875..45415
                     /product="hypothetical protein"
                     /codon_start=1
                     /transl_table=11
                     /translation="MERFSDIFVKSINNQNNQNKKPIRVFSQYDDVEDEDEGEEEIEP
                     QKPMGYIDHGLSLSTARPSTKNQLIEIGNRIIENNDFDKYGEICTNAFISKNINKIIN
                     AANIMYQNENMRNRISEMINEMIRYRDSTGNHGENLFTVFPQYLSFLIPAVEVFLAGS
                     IFVNLLKRRIPFQGNQTIMDEIFDRVGDASVKFISRIEGARYEDGTKLKATSRTFNLL
                     FSFIKTILNGERRSSGPDDKKGLIRWLEERGNDTITAPVDEDEQSREDVQDALSLQME
                     PERFEEPGTHPETSAFASESMLEQMMTRMPADDLSVLEQELTAESHLNGTEASIQDIL
                     IDYIYSVPNTERNPITIAEQTDGLLSKTPMYIELTNEINELRKKLYTTQSGRSQRRHL
                     ESVIIDRLRARNVLKRGLLKDIIFASPNKIHERFIPIFRYKTFSLNSKEIPIVDERGV
                     INPILTNTPKENIEEQVFIKDSLLNSLRASMIVPSFIEWLSSEDLPPAVRKRLSEAKG
                     VQYLTEMLNALFKGDVNSITDISSIIGGGTANRKKILAIIQAVQLAYVNKQIEILMAA
                     TKSGLQQQGDDRPANKKVVMDMLQDAMMDKLGRVPMTSLIISRSDSIQKDQISDMTIV
                     EFKRIYEDQLNNHHRIIQDLQSKSESSDEDLNLVEHFGAKVERISRMLQNAENYPDDA
                     GVFVNFINSKRESFLVENNGGYYDLYSGEIIGSSDDDLIKRYRYMPRGGMTNDRQNWV
                     KVSLTPRDAFTALMFASTHGEPRLLSMADLSLLQSRGVITSFTPVFTGYSGVGRKGRY
                     LFHHPMPLDPDYSTIRRTRAPEDNPYELVPISDYGGLQQDGELEENDE*"
     gene            45408..45794
                     /locus_tag="CG_2015-01t_scaffold_23_prodigal-single_43"
     CDS             45408..45794
                     /product="Uncharacterized protein n=1 Tax=Zobellia
                     galactanivorans (strain DSM 12802 / CIP 106680 / NCIMB
                     13871 / Dsij) RepID=G0L6F9_ZOBGA"
                     /codon_start=1
                     /transl_table=11
                     /translation="MSKIKLKIKYLCDSDEKRKKGLMKKKISDSECAFFIFPNRGCHG
                     FWNKDVDYPIDVCFINDKFIIVDIFDLEATSENVKYPGNREVKYVIETNKGILESNGV
                     EVDDQVDFDPDNFLIIIKKGLSDHNE*"
                     /db_xref="UniRef100_G0L6F9"
                     /db_xref="zga:zobellia_2753"
                     /db_xref="87335213"
                     /db_xref="G0L6F9_ZOBGA"
     gene            45849..46736
                     /locus_tag="CG_2015-01t_scaffold_23_prodigal-single_44"
     CDS             45849..46736
                     /product="hypothetical protein"
                     /codon_start=1
                     /transl_table=11
                     /translation="MSGRIYPTGKSDELEDTRGMSFVDMGEIIKTMVPELTKQASKSE
                     ESTEDKEACVDSMDKKTVRTSKEKKSDTSPELSVIDGKVRVPSAKFLEAALDRGDEES
                     YLKALEARSQFRQMLLKQAETLEKNLEKKEVLAKRSSQRKEVLASVEEAENKKEIEAR
                     RNWRKKVLAELEKKEEKVASKEGFKKASELDDNERQAIQERLSSLGFDGKVAEYYTES
                     VLKAKSASGIPGLVVKLAKNDKLERSAKEDLLREFIKEAELTPGDKNRILDYWKNELG
                     YVADWSDDLVADVDPVKGG*"
     gene            46740..47216
                     /locus_tag="CG_2015-01t_scaffold_23_prodigal-single_45"
     CDS             46740..47216
                     /product="hypothetical protein"
                     /codon_start=1
                     /transl_table=11
                     /translation="MKEETKVVRSDNRTASLERYAEILEEKHGPTVESGRLKKQAKNI
                     AALNESDRENHPMVYSYMNAINLRDLDESQNKIVEAQTNLSKEDDDFSLSDIGSVINE
                     LIETEGPLGLADRYREKESLASKKDSLKKTASKKETKADLKARLLKEAERRGIFKL*"
     gene            47246..48124
                     /locus_tag="CG_2015-01t_scaffold_23_prodigal-single_46"
     CDS             47246..48124
                     /product="hypothetical protein"
                     /codon_start=1
                     /transl_table=11
                     /translation="MAKFKKISNEDLEIMDASTRYFASNRLSESEVAEMQLRELDERR
                     NQILREKEAYNKKQIRTANKEYDYSSSMKSNVAEGYGGFSRITSEDDYRELNPRLASS
                     MGISRTSSAEDHDSEVRDLRYAGDYPEYHPGIFGPGEEELKNIMVESALKEKEAWIAN
                     EARKLGASNQEFKKEREQRQSTEMDETFSGSLSGMTSSDLRSNKLRTIAHETPAASDF
                     GLVDEEQAKRRDERKAKVLADKKIEKEIISRIEKKDDVYLREMNNLETSRAKTIQDSL
                     SESNMITNLGSLLRGG*"
     gene            48140..49504
                     /locus_tag="CG_2015-01t_scaffold_23_prodigal-single_47"
     CDS             48140..49504
                     /product="hypothetical protein"
                     /codon_start=1
                     /transl_table=11
                     /translation="MNKKFNLEKISASITAPGVATQELGETQGRVSAHPASTGGPGNI
                     PLQDAVNLSEGNQAVQPQRSGQSDIQLLESVKKVLSEMLRSINGSVTKLSQTINSYQF
                     ENNQVQNPSQNPSTQNQEVKEAEPIKDIVESSLQKFKSQLTQLATQLSNNPNFKVIGD
                     RLLGFANSTIQNINTARLKDLDREYTKQEKDSKGYISNIINSFINELDELIKIEKTNN
                     NAGGNVMAKNKFNLKKMSASPASVDEPVEEEKEEKTNKPTTSYEKKDKEESKKDKGKK
                     GNPFKVLMGIIQKLLDKNWDGQDITRHVTHATKFDSKTVRDCIKIVKEYNRKNKRKGS
                     KKETEKTSSKFNLKTVLSSTAFENAEKDWEKMGVYAVDENYNKKSTRDLMMRLIYLDG
                     CQKFDPFKSENGPKGSLSSVSNELGKIKTALKNRGWDDEKLKHATEGIKEDRYFLDNT
                     LHEK*"
     gene            49518..51347
                     /locus_tag="CG_2015-01t_scaffold_23_prodigal-single_48"
     CDS             49518..51347
                     /product="hypothetical protein"
                     /codon_start=1
                     /transl_table=11
                     /translation="MFNYNNLVKKNKLYSSKSDLVKSLNEVKGLIKNSSSNLLENISG
                     QLSRDHLSDSCGAKINDETDAKLQPLRDGVDAIITITKRTTDPIIEIGDCDEECEDLI
                     PNFGGQNPYHNNNQILTHMTDIINSFIGSSPFDLFEHEKYFSDTPCESEEPMPLEDIN
                     EGDCCLDCEIDDNSLLPDKVVKNQTTIKGGEMWHEAKKDQIIKLAADLVVADKILNSS
                     EKVDQTQILLLLDPSKYSELPEKMNNLVVEAFVDISDSGLSKASGHLDKMKKEAYYMI
                     GDMDKLNTDDKRRVAGPIPTNYEKWLKNVGESHHKAMSRLEEQRNPLNEERAYRIPDD
                     KRYNELSPECVGLEGRMKQANVNDTKYDPKRSIETLLGELAEGKTARREVDEKSNIEK
                     LLKNDSPEDLWTQNYESRAAKHKHSDQKDLKTTERTMEDDLDRNPDKTEVYDSMLEKW
                     RDKSNLSKTSSFGGGILKDPFTSSSDEDVDEDDLERENDDRFDEITRQIDRIVDQLGL
                     NSERPQLLGTEASLTALDKERAKNLFAQDFDPMGGDLLSREEEQLPMAQVDEAPIIKM
                     GPGVRGPAPGINSQLDMNAPNANDKVLEKIRNIINDDKNAWAF*"
     gene            51412..54885
                     /locus_tag="CG_2015-01t_scaffold_23_prodigal-single_49"
     CDS             51412..54885
                     /product="Gp14 n=1 Tax=Bacillus phage G RepID=G3MB84_9CAUD"
                     /codon_start=1
                     /transl_table=11
                     /translation="MAKFKRKGYKQFDQNLRNYPDTATFPVNPPSFSMDGVTRYVKSN
                     GLVSTAQATGNSVITTAPSFYSPYHTPSAWQIPTNRKEVYAWCLHPDTLITMFDFTQK
                     PISEIKQGDKVLTGSGTEGTVKYVNKKQFSGYLKKIQTIGSVDYIKATPEHKFYYAPE
                     DEFSCKYFKSTFRFCREKYACSSKKCDDHTTLEDRIEIKDCHAGELEEGDFLYSPTNV
                     LKGTREDFSPEFMRFLGYYLAEGSVIFRNNQPSYLTFSFGESEKETLVKDCCEIIKKE
                     FNYDAKVINKPSVLCVEIYSKELASKILDLCGRYSYEKVLSEIILNQNKELLKQLIIG
                     YYLGDGHSVNKEFRGKGEIKLTSINYNLLSQIRFILFGLGIPSRQGNDTKDQKEEGKY
                     YSLWVDKLNSNLIKEWSPIENYKTEQIEILKFNTQFFQTENKVFSRIKDISEEWYEGL
                     VYDFHVDDETNCHQYLANFSTVSNSSYWFENEPIVATGIDFYAYFSMNGFDLECSDGE
                     IKEVFEKECSKLELNKWLTKIAHEYFLFGDVFIFLELQCEQCSGTGIDKKTGAACNHY
                     GATWGGLNILDPNTVEVSPSFLGGDPEIQWVPPDQLIEVCIKGKPESIYQNIPPLVRE
                     MIKSKQPIKLSNLSTHHLKFGASAYRTYGISLVRRLFPTLAYRDKLRQAQWLTAERHI
                     LPVKVVKIGSDNRPANDEDIQNVLEQLSSVQNDPLQTIVTHHSFDYEWIGAAGKVLQL
                     TNEYELINEDLQTGLQLNKSLLHGEGPNYASAQVGLDALAAKLNTFRNEIAEFIEQKI
                     FKPIAEFNNLTTTDPRGATTLIYPKVKFHDLALKDDNARISNMMVCRARGEISLRTLL
                     TELGLDYDVEVEQIRQEEATSMMLSPDLGLGVSEGEDLGGGGAGGMSQMGIPPEEGAD
                     LGGGLGGGQASGVPMPPTGGPGGGEMGMGTPLAASFMKQNYKYAVNKLNEKLAEYNKN
                     NHENEIFGNSFRGKMPEESNLNYFDLDQEDLPLSNGLSMNRFLTTASQECLEYLDDEF
                     KERLLLFKQSAKKQDNTKKTFFTRIEEQLYKGIAELQLEVPFFAQYLVGGNPKYRVDG
                     SFPTIKVAVEADGETWHSDPEKIAKDKERDSVLSELGWIVLRFTEKEVEQKLDKVIEV
                     IKEVVNSRYNS*"
                     /db_xref="UniRef100_G3MB84"
                     /db_xref="A0A0F9NH25_9ZZZZ"
                     /db_xref="ggh:GHH_c09490"
                     /db_xref="G3MB84_9CAUD"
     gene            54899..55513
                     /locus_tag="CG_2015-01t_scaffold_23_prodigal-single_50"
     CDS             54899..55513
                     /product="hypothetical protein"
                     /codon_start=1
                     /transl_table=11
                     /translation="LEKTSGWIVKTPPSTMSNLMWYDDENLSLFVVFIREDVAYVYFH
                     VDPIWTQLFQNPPGFLGTFFNTVFKKNHKGGYSRLSPYGVGPGGGGGFQTVINYRKSG
                     IERRKRQMQKIYQDGIVETIRKRDGFVPEGILQNLDYNDQLNKMWEDVSERSDEEFDQ
                     ITTDLDEQFPEKYREIQQPIEMPEDQANVPLPNEGLELEEESLI*"
     gene            complement(55490..55810)
                     /locus_tag="CG_2015-01t_scaffold_23_prodigal-single_51"
     CDS             complement(55490..55810)
                     /product="hypothetical protein"
                     /codon_start=1
                     /transl_table=11
                     /translation="MNERWPYFFAKHFPILKNYLSEKDLNEILDEIFERFIKKDKVWQ
                     HPSFEKIPKEIWAERWMRYLTKNIKKFPRHDRYIRGVLTEEQYNYLRKLFLERHESNK
                     TFFF*"
     gene            56125..61641
                     /locus_tag="CG_2015-01t_scaffold_23_prodigal-single_52"
     CDS             56125..61641
                     /product="Hedgehog/intein hint domain protein id=3256189
                     bin=GWB1_Spirochaetes_59_5 species=unknown genus=unknown
                     taxon_order=unknown taxon_class=unknown phylum=unknown
                     tax=GWB1_Spirochaetes_59_5 organism_group=Spirochaetes"
                     /codon_start=1
                     /transl_table=11
                     /translation="VLVKRGPNIPLQVVCVIEEDSSKNKMIKISKSTSTSNNVEVDVE
                     ELIKRYEGTPVIDEMQKRPNSFLWVRARSIDANVPNENGDMFKEEQLLEEVDAGPKKG
                     KIPAFKTFEGVPIYTNHKNDNIEEAKGKVVFAEWDDKDKCVYCTFYIDSEAYPSLARG
                     VKEGYIHDVSMGCFLPGTRILTSNGYKNVEDIEIEDILVDGDGKFSKITNRQRRYYIG
                     DTLKIELEGGETIKCTPNHKFPTLKVQEYCLCGCGEELDQNVSNQPSTKYEKRFKVGH
                     HQNVYNSISEYSDEEILKTKLIRNLKGKIEIDEKESRLLKPGDFLLFPKEIEQVESDI
                     NNDLARLIGYFLAEGSYTKYKDKLSQAVFTFALDEKNTLAQEVIDIIKNQFNVDCSTR
                     EKLDKNTFDVYTSSKEVIEFLYVNCGGYSCDKKLKNELLFANSEIKKHIIGAWLNGDG
                     CIRILVNRKDPDTLQGVTVSRELAEQLHFMLNSCGIYHTISSGIEGKFVRYSDSKEYP
                     NSFRGENRKRIFYTISIPSTYCSLISEYTGFVGNFSNKKYFRDIENYLLRKISNIELD
                     DYEGIVYNFETENDSHSYIVENCATKNCSVDFSKCSICGHQAKSEDQYCTHVKEHKGR
                     KFSGVVNGKKFQDAPVYEINYGVKFIELSAVSDGAFEACEVEEILPTEEILQKIGVIS
                     KTSEKINNLAREALYDPEINDVDEIRNVIIDVININDDIKKIANSKSKMLKSSQEPIP
                     DFNNQALSTNDLESPADQFMNIEPVSSRADGSTAPGVEGMAPDVPVPSAGDEQAQTKQ
                     SVFELMQRLDELNKMDLAQKILEATVVDLIGKRRNVNMEHVSDLTKHLAGVQEVVSNL
                     IDDGFKPEAFGTNIPIGLTQSPDQAGMTNGQQPPPQPQIQEYAPAGDVGLQMSASKNM
                     DKTKIGGFEIFKKMKNKYSDKEKKDMDNFVKLSQIIKDQYTDQIVDKYEKEQGSFKVA
                     ISSRGEIKGYFKGSEIEWTPSISDEQLERLAEGEISSVTGELLGQLKMAEKEGTIKTA
                     KREAEVPKRQTEVRFQDETEEYPTGRLGNPVYPEENYVGEARKEVDNTVHEQRLEDSR
                     TGVDNTVHEQRLEKYNPKGELGRQGFEVDVQEHKLEDSRRGTDNTVHEQRLEAKRSGS
                     STAKEVVASLNNAIAKAIVDAAVSPMEIIESAIKLSSTEDLNEKISENTTPNLKKARR
                     DWRERQSFNRSIGQKIASVSDKALEDYIVGSLADVASEEVMPIDLSEGIKLIASIDKD
                     KYVKTIEKLAKELIVDNNISKDTILQRGNRTDDIKKAFVGSLDPGKEEKLSSEHLKHS
                     VVALADTVFDTESTAQDILEVVASLKTEDLSREIESARTEDATNKRVAIKERASFWNI
                     KLAEITDKQSVIENLVGNIADVANQNDISSPTIAKAVECLSAYPATSKKLISDATKAK
                     INFIKNAATITDRSDREFRVSFNLNECGCRKDDSELESKVKPYVIQLFANRGYELSDP
                     DSLTFTELNISENGDVCGVIKSSITRTLQSDPAPEEGVALGVVADNKIDIFSDGMLKK
                     RSSSRRDLLKAAQAMPGAMQGAAPMGGDPMAAGPGADPAAGALGGDGLSAITGGGGGE
                     PVGEEGQVSPEESLPTPGEIAPPGSICPACGSTDVDLAEGHGQCNSCSTEFEYTFDIK
                     IINPENFESGGNSMSEEEVPEEGLGLGEELNPGAEPGGAEMGAQAPGAAAGGMGGGLP
                     GAGGPGGAPLPGLAKSERRTVLAGENPLAVKISWVTNPDDFIKTAMNYGEKTQPGKPM
                     SVGHVCPYCGERHKLRRVAGKDKTKIYCNSCFNVAVAKTKAEDGKVISEIIALY*"
                     /db_xref="GWB1_scaffold_2035_7"
                     /db_xref="86110470"
     gene            61695..62792
                     /locus_tag="CG_2015-01t_scaffold_23_prodigal-single_53"
     CDS             61695..62792
                     /product="hypothetical protein"
                     /codon_start=1
                     /transl_table=11
                     /translation="MSDIQHLIMGLSSKEPKTKQDILEEMEDIENLKWKIKTPYVLAN
                     LDKRKKKLQAILEIKEKEIEKNAEKIIKSYSKTKFTKISQFGNDGLPEDYLDEGRLEY
                     ADDPEIPDRPKDIDDLGDLGASEDYLDEGGLEYADDPEISEDLEDSGDLGDLFSPMDQ
                     NKEFFDILREELAAEGLGDGLEGDLESDANLGPDLESDANLGPDLEADANLGPDLEAD
                     ANLGPDLEDDANLGPDLEADYFNNDSPILEPKFNNDLPIKNHKDRFNNNKDMLGGNKL
                     SSNKLSKFKTIKLSQIFSDDEDDESSDLEGLLKHLLDKDDQEDEFEEDLKQCHECGGE
                     LQELGKLGSKQWFRCRNCGSEQAEDIEDNIF*"
     gene            62889..64979
                     /locus_tag="CG_2015-01t_scaffold_23_prodigal-single_54"
     CDS             62889..64979
                     /product="Zinc finger protein Xfin n=4 Tax=Bilateria RepID
                     =E2BN38_HARSA"
                     /codon_start=1
                     /transl_table=11
                     /translation="MADSRKNSIKDKRVAAKLDLAEATRDESRKQAEELLEAMDYDDN
                     TKKLVASALESKWQKELRKKILAGEDAEYEEDANEVDHEPDDDGDDSEESEGKEKGRF
                     SDTVEEWTEDVEDDAEGDFEIEPESNEFADEFENETPGEKSIDLREGEELQISIKEDS
                     GEEEILRLILEGPSDSSFDEKFGEEMGDEDLGPVAPGSELDDLSLEEDEPLGELNGGL
                     DDELLGGGKKDMPEDMDVEKERFLARRKAKRREILQKLANNNNEDPVSRGFGEDTAHS
                     GDGRGTASTKPFTMEDGLMVAGPGEDGKTVNLQNDGGNSLKSDPEFDFFDVPTENEEF
                     LLNRNARGTMGFEGQYGDLLKQDIESADQRIPTEGGEDFLEFDVPTQLDKITKQRKGI
                     VAKNQGTKKTLTAEKLNIFLEQKREDLIKKEYGKKVFAENYKKENILKKIALNECDAI
                     EGNNDPVQAVQCDECNTLVVLSTKAQDEGYCPACAAIDEEAKRIAREALAKNKPAKEA
                     SMADYGNELCKDERGEDPNGDGGFRTQGKVGKAPKKQNARDMELDKGQFENKEAAIEK
                     LSNALREEKTKMARVAAAYDAASSMADAGLIKAAEIKDQVAKFMQGDMTVHAIKNFEE
                     TAVLFANDQQKKRIAEASVSRSMQKTSGSEGLTQMYDIKTDPKPVNTTEMLKNVFSVL
                     KEDDFDEYGRKKIR*"
                     /db_xref="UniRef100_E2BN38"
                     /db_xref="csq:CSCA_2515"
                     /db_xref="E2BN38_HARSA"
     gene            65006..65668
                     /locus_tag="CG_2015-01t_scaffold_23_prodigal-single_55"
     CDS             65006..65668
                     /product="hypothetical protein"
                     /codon_start=1
                     /transl_table=11
                     /translation="MAIHVKQHVLFDNFDADNSILAGMAVALIQTSGKAQAVAADRSD
                     SSHEFWGMAGDDTSTSGNTMAIIDPVSPGNYSHSSGDGDDPTLYTGPTPEARPARRLN
                     DYIDERITNTTNWTDVDSNNRSTARRGIAVYRHGGRFLTDQYVSDASVDAATTDGGAA
                     PTFAVNDSLAFGITANVGQFIKIAKANTVQYAGGAAGYGYEVAKIIGPSVTNGLLEVT
                     LL*"
     gene            65712..66566
                     /locus_tag="CG_2015-01t_scaffold_23_prodigal-single_56"
     CDS             65712..66566
                     /product="Gp27 n=1 Tax=Bacillus phage G RepID=G3MB97_9CAUD"
                     /codon_start=1
                     /transl_table=11
                     /translation="MSLVKRNINEQKEEIIAQALETGEGRVALAQAMVEPIKISLEYQ
                     AIGRKLLMVDELPQGALPRYERDIAVTSYVIPKRGSVPDMMVEAEELLVPTFEIACNP
                     TIKLNEIRARRYYIVDRAQVRAKDSIQRQEDLEVFKAISVAVSTDHTVTVSGNLSPDN
                     INLALALIEEHELVGAKIVCHPFRYKDVRAWGKDFFDEATQRDVLMSGLYGHLWTADI
                     HVSTMVPKNSIYVLAPGEFVGAMPVRQDITVLPADDPKALRLGWVIYEELGIAVINDY
                     ATAKIVIG*"
                     /db_xref="UniRef100_G3MB97"
                     /db_xref="A0A0F9B715_9ZZZZ"
                     /db_xref="sfu:Sfum_3808"
                     /db_xref="G3MB97_9CAUD"
     gene            66794..67714
                     /locus_tag="CG_2015-01t_scaffold_23_prodigal-single_57"
     CDS             66794..67714
                     /product="hypothetical protein"
                     /codon_start=1
                     /transl_table=11
                     /translation="MAEWTKEELKKFREMWDDCMPLEDIATELGRSKISLKSKLQTLD
                     FPSRDRKSVYRFNLPTELNYEEEQVVYGSLLGDGTINLQKGTEYNYRECHTRVQRPLL
                     EFKANLLKRWNPKLYDTQSGDSLRTELYTPYHKIWKNIYDEIYESSTKKVVTEYWLNK
                     IDYLGLSMAISDDGGRHGQGCRISTYCFTEEEHTLMCEFFSDKFGVTFEKKYRQSLDH
                     WFLFIPSEDYKILSPNLIAPEGMEYKFDIKENKHVKTKNKINKKTFLLLSQIKDLAKN
                     IENNNSANEIIDNIQQFIDDGTENKELDKE*"
     gene            67911..68864
                     /locus_tag="CG_2015-01t_scaffold_23_prodigal-single_58"
     CDS             67911..68864
                     /product="hypothetical protein"
                     /codon_start=1
                     /transl_table=11
                     /translation="MSEAENVEGFEAIEDDELVQYNFRIEQNYLNDLKKSSEKFDVPV
                     SQLIRNSIRCFLLTDKEAKKVQDQTPNLARKIFDVYEDGLLLNQTERIQFKSPTKTDL
                     KSLIEEDFISSYQYCSSSNVPKFWPTSDKSFEPVYFHLATNPRWKKDYGFCYSQLARF
                     RANNRLNEQEDLKVIVLLYSSVLTDLAAKNGKKPEYHRWEDACEKDLDMIIKTISETI
                     EGYGGNVDKFLINTEFKFSERLKDFGDVVESTLMPKRKILVLPKSSQLGFIDIKIDRN
                     ELWTCNTSLTNEVEEYAMVVCEEICMVLRDSRKIGLISMAD*"
     gene            complement(68915..69511)
                     /locus_tag="CG_2015-01t_scaffold_23_prodigal-single_59"
     CDS             complement(68915..69511)
                     /product="hypothetical protein n=1 Tax=Zymophilus
                     raffinosivorans RepID=UPI00037D5485"
                     /codon_start=1
                     /transl_table=11
                     /translation="MIQKCKRYNLMLDEEDQNLLADECSKMQTSVSCMIRNLIKDFLN
                     DFKKEEKMANFNIVRKDFDSLFDRIFDNRMFSLIGDDALSSFNSFPVEVKDCGEFFEV
                     LAEVPGAKKEEIDLSVDKNNLSIIVNKSSVETKENERILFSELRTNSRISRTLHLPQP
                     IDENKIQASLISGFLKIVLPKLEEIHLKRIEINEVETE*"
                     /db_xref="UniRef100_UPI00037D5485"
                     /db_xref="F5STB1_9GAMM"
                     /db_xref="rse:F504_215"
                     /db_xref="UPI00037D5485"
     gene            70323..70763
                     /locus_tag="CG_2015-01t_scaffold_23_prodigal-single_60"
     CDS             70323..70763
                     /product="hypothetical protein"
                     /codon_start=1
                     /transl_table=11
                     /translation="MHNQEKILTEKAIKLVDDAINIIETIKELSLKVVNSLNSNDNQQ
                     TKILLKEIEDIFNFKLFKNEVISNASEIFINKLVEIFDLFYDIRTKLEIGQIPDPNVI
                     LEKIQILDKLIHLLIRFKSTDFILDQIEALLDLGIRYKNRKNVV*"
     gene            70753..71169
                     /locus_tag="CG_2015-01t_scaffold_23_prodigal-single_61"
     CDS             70753..71169
                     /product="hypothetical protein"
                     /codon_start=1
                     /transl_table=11
                     /translation="MWFKLAIDENFNNKHEKMTLLEIRNEVFKVFFEPLIEKGFFSSG
                     VAYDRANHLVEMANHSSFEEILNQLIQANDSEPIRQQAIERRIDVLERDEHIFPDRVM
                     AELDKATERTLGIVSAKRKASEFLLDLHRRGLWPEI*"
     gene            complement(71180..71584)
                     /locus_tag="CG_2015-01t_scaffold_23_prodigal-single_62"
     CDS             complement(71180..71584)
                     /product="hypothetical protein"
                     /codon_start=1
                     /transl_table=11
                     /translation="MNKLIRDSRMSLNKHEAEFIIIRGKEVIVDLNIIPLIKYLNKDM
                     NIETIYSCEGDDEYKDGQIATPYVLLKCLTLTSFKNLLKIFRDAKKIETLEDLEDLSN
                     RCHVRLDDDDNLIVNVNFDSKKDLLELINTLK*"
     gene            complement(71585..72049)
                     /locus_tag="CG_2015-01t_scaffold_23_prodigal-single_63"
     CDS             complement(71585..72049)
                     /product="hypothetical protein"
                     /codon_start=1
                     /transl_table=11
                     /translation="MVFLSKKQNLRTLARMFYDLGLNPRTNSQESVENVLKILDNYNQ
                     SKYIITNPSVFENSILFRRSIIYLQPFQEFKITFLYFLDREFIHYLAWANEKYYKYLD
                     VIDFYHKNLKKFDRETSGKRLKTNRQISLARVPEEQPNERSCSFAKEKAKGD*"
     gene            complement(72100..72450)
                     /locus_tag="CG_2015-01t_scaffold_23_prodigal-single_64"
     CDS             complement(72100..72450)
                     /product="hypothetical protein"
                     /codon_start=1
                     /transl_table=11
                     /translation="MLTPSQVEQKYHEVKRKLVEKVNLPGKFQESLDQQLINNFKDRR
                     IFSFTWLYFIPVYFPSLNLSELQEEISFDEIIKILQLSDYANYWKISTRYFNDTNGAS
                     KKVIGFEPIFAPKG*"
     gene            complement(72642..73166)
                     /locus_tag="CG_2015-01t_scaffold_23_prodigal-single_65"
     CDS             complement(72642..73166)
                     /product="hypothetical protein"
                     /codon_start=1
                     /transl_table=11
                     /translation="MKRKDLFCSKIFKTKTKMGKEILEEFKELLDPVIESLMQVTPDD
                     QIAANLIEILEEITLKDQSLTILKIVKKYMAKHADNLKEGDLFCNTKDPDDISNTYLY
                     NTSYRLLHALEEQGIIVLLNDNFQTEEEFNAIPVTKLSSRDARNGIRINKQYRRPFLK
                     NNLANEDLINNFYK*"
     gene            73353..75926
                     /locus_tag="CG_2015-01t_scaffold_23_prodigal-single_66"
     CDS             73353..75926
                     /product="Uncharacterized protein n=1 Tax=Acetobacter sp.
                     CAG:977 RepID=R5QGG9_9PROT"
                     /codon_start=1
                     /transl_table=11
                     /translation="MHKFKLNNENFRRIILAGRLEALLHRGVSDEVAHFIMSIEEDEE
                     QKFLANAAFRNPQISINEISDIYDELASRQKIFPGQKQLFRTRYGDDFKKWIISRTKQ
                     FFKNGIPENLFELSEELNNIFDWMFYKKQENPRFNIASYSWESAVESQQKWHDSFEIN
                     DGSDYQMRDPSPILYAPEEWDGWSIRLVKEQNDFDCEGNKMGHCVGRGRYFKEYENKK
                     IIIVSLRDENNNPHATIELEFPRKRDNPIDFKKEKEKAESITNNGAELINSFFKEIKR
                     KPEGDSHYQTTKDIFGDYNSINLTPENIHTLFPLYKIFISNQKQRTGDDDFDVATESS
                     VHENDERMAEEYDEDDYDEEGFYKVKQIQGKQNSYPIPAYRNKINDFLYDREAYDKLI
                     EILDIEERNISSEHSLYISMLDSETEATVENLQKLPLELVLDIFIAQYWSFPDNKREE
                     IYLYVRSLCLEDPIAAFVLSRFRRPYDNLDLEQVIAQDEDLLIPYLIEVEKSDFIKNK
                     ILESGNLDLIFPYILFIEGIRWGGYQEKLEEGEVKDEKSNLVQMPLDRFQPFVLSDPT
                     LSVEFAFFNGENEIIKQAALTDPMRAVEWADMIDEGPSDETRFAASKNVNAAIKYAIE
                     VDEGPHPVTMQAIIDNPEENKDKYAEIAGIYLWKVPNAENIPLLKKIAFSSGSVIEAL
                     FFQAPKIFNEDDFEIVRQQSEKSPRLSLAIAQIEGPSDDTRYIASLHSLYALIYAKEI
                     DKGPHPVTRWGVSLSPYYAHKYALEIDKFWHPLLLKAVEGSVWRNREDVEPIEVPEEE
                     MVEPEYYSKHPYEEDAKFETRNLIDKAKLLVKFEKEGEHKKADKILQKLIKITKTSNK
                     F*"
                     /db_xref="UniRef100_R5QGG9"
                     /db_xref="R5QGG9_9PROT"
     gene            complement(76183..76755)
                     /locus_tag="CG_2015-01t_scaffold_23_prodigal-single_67"
     CDS             complement(76183..76755)
                     /product="hypothetical protein"
                     /codon_start=1
                     /transl_table=11
                     /translation="MNNQIEEIYDEIVGWQIENVGNCEQGFFLNISNGIDKKRVNFFA
                     SDLGVAINTVMDLKTNKIIFKHFSDLYFRFLDEIDNEISFLKNNQFVGIEVNNINYLF
                     PLKDININKKFILGDLQRHEIFFKYCDENLFQELVSLIRSNFEIKLDLRQFMQSYMSI
                     EDQIKFIKEKFGEEALAELDTTLLKEFKED*"
     gene            complement(76748..76972)
                     /locus_tag="CG_2015-01t_scaffold_23_prodigal-single_68"
     CDS             complement(76748..76972)
                     /product="hypothetical protein"
                     /codon_start=1
                     /transl_table=11
                     /translation="MEEKDLFRSYEHFLQEMLGEIVKHLDYDLYKEMFIYDHQLNMPE
                     IQFLSEIIHMYLDTDEFKLHFQIREREKNE*"
     gene            77091..77885
                     /locus_tag="CG_2015-01t_scaffold_23_prodigal-single_69"
     CDS             77091..77885
                     /product="hypothetical protein"
                     /codon_start=1
                     /transl_table=11
                     /translation="MWFKLAIKELKEALNLKFNPYFEQSPTWGSNPREDVIGTSVSGH
                     LFVDDYEPIEIKTDTLSGFYPDSDDFGMIGYNQKLDRIQSPYPNTTTGLSDEDYEKYL
                     LALMHEFFHSIEQKELRLDVYNNFRFAFLVKDFDKIKEIVSEFGVSNFANLFLEVLED
                     ELKSWEMVSESIPGIFSKHQRFVREVFQSHLKSTIEIGKLLRERGARKIGERMVEQAE
                     EIGQRFFKIRIKKQENISEEHRAVIDMIDDFNYQNSLIRKKFFPRN*"
     gene            77889..78293
                     /locus_tag="CG_2015-01t_scaffold_23_prodigal-single_70"
     CDS             77889..78293
                     /product="hypothetical protein"
                     /codon_start=1
                     /transl_table=11
                     /translation="MWFKLATISLNKFDHPTLEEMVQEVKSLLLRGYGEDHEQEADDL
                     AKELVLEAPLQLIKDWASLEWVNEVAQLINMIDRLYLMGENDRAFELIQEEGYLSFDE
                     LKEVFRMRKIGAKAGKLVLDLIDRGYLLKIDD*"
     gene            complement(78295..78486)
                     /locus_tag="CG_2015-01t_scaffold_23_prodigal-single_71"
     CDS             complement(78295..78486)
                     /product="hypothetical protein"
                     /codon_start=1
                     /transl_table=11
                     /translation="MAIREPYPRQNYFYDQFVPLLKFNEQSFQTQPAMGKTILSNNSP
                     IDNKKLEVFIFKKILESLD*"
     gene            complement(78489..79001)
                     /locus_tag="CG_2015-01t_scaffold_23_prodigal-single_72"
     CDS             complement(78489..79001)
                     /product="hypothetical protein"
                     /codon_start=1
                     /transl_table=11
                     /translation="MKEEMEKFNQKIKDLNFYYQNYLIATKAWDSVRKRTENYIWDKI
                     KELWLERFPGTRLVSIGGYHDRDENISFRVGSLDGGCHTDNWEPSLISMFEGVEKDGI
                     SFFPSVEGEWISDYTETEIKKIPGTEITALDFINFLKEIKENLFVYFDFEESFLNYRK
                     INSIYEDEEK*"
     gene            complement(79004..79705)
                     /locus_tag="CG_2015-01t_scaffold_23_prodigal-single_73"
     CDS             complement(79004..79705)
                     /product="hypothetical protein"
                     /codon_start=1
                     /transl_table=11
                     /translation="MLDYDLTPCSKWFGENLEFSNLGGTKSDFCGADISIKSEIGEWK
                     IQDKWRASGNDLGIEIVRMYWYEQEAEDLVIVDGGRDIFQIPPTPIVYSGNLLAERDW
                     IKTRTKSDYYLFHSKKENSPRVFIQTKAVKKISENLFKSWVKNFEKIEPSLMLNIFVN
                     NNSFRSTDYTIEVEAKEGIEVKCLREPVRAYGSKKKVIIDSNEPKLCWIAKSIAYIPL
                     TCFLEDEIAFCPKRN*"
     gene            complement(79872..80306)
                     /locus_tag="CG_2015-01t_scaffold_23_prodigal-single_74"
     CDS             complement(79872..80306)
                     /product="hypothetical protein"
                     /codon_start=1
                     /transl_table=11
                     /translation="MWFNFAQKDISSNEIFDEVMSILRNRLVETGFISLKEAEIWSYS
                     YLKKSNAMLRRIIEKETKRMQYFKSHYEDLEINKLMGKEEENLDRILEELIKSFNICK
                     TRKVISELIINSRERYDIPDEPTPASKPDISYEDLDDSLNLF*"
     gene            80431..80676
                     /locus_tag="CG_2015-01t_scaffold_23_prodigal-single_75"
     CDS             80431..80676
                     /product="hypothetical protein"
                     /codon_start=1
                     /transl_table=11
                     /translation="MICKTTKNHILQYSLRVVNTAFYNNCLNKSGFQTSSSDDFFGKS
                     IYFYIDGTPFTIISFEGEPSTPKEFSMDEINRLSRET*"
     gene            80677..81039
                     /locus_tag="CG_2015-01t_scaffold_23_prodigal-single_76"
     CDS             80677..81039
                     /product="hypothetical protein"
                     /codon_start=1
                     /transl_table=11
                     /translation="MKDDEIKELIENSTYLSDILDIYEEDIYEKDNGVYYKNNYKMRK
                     YKKMEELKKNNFFGYLSEKINEPEKEMPDYYQYIPDIFSKLYTVDRQQISPKEKDLFK
                     KQSPLEVFKLVINFLEKE*"
     gene            81047..81289
                     /locus_tag="CG_2015-01t_scaffold_23_prodigal-single_77"
     CDS             81047..81289
                     /product="hypothetical protein"
                     /codon_start=1
                     /transl_table=11
                     /translation="MGPLQPLQPLQPLQPLQISDDEIIKRSSSNFYIYSNKPESSSKI
                     IVDLFGYNTSIKPIKKSEFEVFKIIINFFSGGSMSE*"
     gene            81550..82233
                     /locus_tag="CG_2015-01t_scaffold_23_prodigal-single_78"
     CDS             81550..82233
                     /product="hypothetical protein"
                     /codon_start=1
                     /transl_table=11
                     /translation="MGQKSKTLISQCLNNEEIQTLNNNEYLILDYLLTKDSLFINNLK
                     EPKKDGNNSRVVPIVRLSFESIFSMSKDGLIDKELQDLNFSYVNNAIDRNLDQDVDNC
                     FISLLKLSKEISVFNFDDLKNELKYSSIILINPKITREFDPSVFNVFTNRLIDEDEII
                     IFPKSENFGAYFFGKDIEEINKKDKNLFNIKKYRFFSMVIYDVNLIKRFIKSKNIEFD
                     LFLKIMSSC*"
     gene            82293..83564
                     /locus_tag="CG_2015-01t_scaffold_23_prodigal-single_79"
     CDS             82293..83564
                     /product="tRNA(Ile)-lysidine synthase {ECO:0000256
                     |HAMAP-Rule:MF_01161}; EC=6.3.4.19
                     {ECO:0000256|HAMAP-Rule:MF_01161};;
                     tRNA(Ile)-2-lysyl-cytidine synthase
                     {ECO:0000256|HAMAP-Rule:MF_01161}; tRNA(Ile)-lysidine
                     synthetase {ECO:0000256|HAMAP-Rule:MF_01161}; 
                     TaxID=1263021 species="Bacteria; Firmicutes; environmental
                     samples.;" source="Firmicutes bacterium CAG:41.;""
                     /codon_start=1
                     /transl_table=11
                     /translation="MSISIKDVESLCLSKCSVNPNDKILIACSGGADSMILLHCLSSF
                     FPVNKLHVATFNHNTREESKEEVNFVQKLVIEMGIGCSVGEGVNCSTEASAREERFDF
                     LNKVVQKHNCTLIATGHNSNDRIETSMMNLMRGCGLSGFCSMSYRDGNIIRPILDFSR
                     AEIRRFARNENIPFFVDPTNETDQFKRSRIRPIVDELFRSDQQQVLRSLNLIKSSSDA
                     HQEMIQRLVKKNCHFIFDDFSTCNFFTFNLDILNFKDFVIIDRDDLGENILKELIFYS
                     IKMLKGNSTDITSNDIEKILYLFLNGGDTLKTHGIMCSLSPKNRTQNGRLCIWNGAFD
                     IPKWQVNLKIGNNFIPEAKLLIRSSVECIARSWQPGDKVVQWDKDIKAKELFKILNIP
                     QPVRNRIPLIEVDGLLKFFPLLQGLNFKFIQ*"
                     /db_xref="R6N1F9_9FIRM"
                     /db_xref="UniRef100_R6N1F9"
                     /db_xref="taf:THA_441"
                     /db_xref="6.3.4.19"
     gene            complement(83558..84043)
                     /locus_tag="CG_2015-01t_scaffold_23_prodigal-single_80"
     CDS             complement(83558..84043)
                     /product="hypothetical protein"
                     /codon_start=1
                     /transl_table=11
                     /translation="VDKNEILLLKARETASEKSPFEYKMGAIIVMGSQILSTGANRTS
                     GNIPPLLFSSHRRSSKFGALHAEMDALINLFGRIWDLSPKADSRTKIYVSGLTKGGNI
                     ANSKPCKNCMKILWSFNIHRIYFSTYNGYKFLKLNKNNIHYLTNNKRCTSCDQSLENI
                     Y*"
     gene            84153..84425
                     /locus_tag="CG_2015-01t_scaffold_23_prodigal-single_81"
     CDS             84153..84425
                     /product="hypothetical protein"
                     /codon_start=1
                     /transl_table=11
                     /translation="MKFGYLIEHFDIGWESHFVFFDVDKATEFLEDLIFDNEFSPTQL
                     GIQKAYPDWRVVQVQVEPKKTDIQLQVPVCVYYFNHGTRRYERTQK*"
     gene            complement(84677..85135)
                     /locus_tag="CG_2015-01t_scaffold_23_prodigal-single_82"
     CDS             complement(84677..85135)
                     /product="Ser/Thr phosphatase family protein n=1 Tax
                     =Chryseobacterium gleum ATCC 35910 RepID=D7VWE4_9FLAO"
                     /codon_start=1
                     /transl_table=11
                     /translation="MNQTMIDNINQIVGQNDVLWHLGDFLFKGQDTVKHFRDQINCRN
                     INLIFGNHDNKNKIIQSRCFSSLHELHEIKISGKIIVLCHYAMKTWNHSHHGSWHFFG
                     HSHGTLPDDPTSLSIDVGVDCHNFFPLSFDQIVEIMAKKEWKPIDHHGKD*"
                     /db_xref="UniRef100_D7VWE4"
                     /db_xref="A0A086BEJ8_9FLAO"
                     /db_xref="chz:CHSO_0938"
                     /db_xref="D7VWE4_9FLAO"
     gene            complement(85360..85518)
                     /locus_tag="CG_2015-01t_scaffold_23_prodigal-single_83"
     CDS             complement(85360..85518)
                     /product="hypothetical protein"
                     /codon_start=1
                     /transl_table=11
                     /translation="MKLPKSVHLIFDEDEVILFYLFFDVCEEELQYSLKENQDLYLTT
                     EEFKKELK*"
     gene            complement(85520..85756)
                     /locus_tag="CG_2015-01t_scaffold_23_prodigal-single_84"
     CDS             complement(85520..85756)
                     /product="Uncharacterized protein {ECO:0000313|EMBL
                     :KJJ40562.1};  TaxID=1423 species="Bacteria; Firmicutes;
                     Bacilli; Bacillales; Bacillaceae; Bacillus.;"
                     source="Bacillus subtilis.;""
                     /codon_start=1
                     /transl_table=11
                     /translation="MIKKDTKLIPSGYYCYEILSIKDGRIKTKICPYWSKDPNREEQM
                     NGYCSFLEKGDWDEDSFGLFWDQVKECGVNKREE*"
                     /db_xref="A0A0F0A613_BACIU"
     gene            complement(85846..88152)
                     /locus_tag="CG_2015-01t_scaffold_23_prodigal-single_85"
     CDS             complement(85846..88152)
                     /product="hypothetical protein id=8267030 bin=CD_OP8_4m
                     species=unknown genus=unknown taxon_order=unknown
                     taxon_class=unknown phylum=Latescibacteria tax=CD_OP8_4m
                     organism_group=OP8 (Aminicenantes)"
                     /codon_start=1
                     /transl_table=11
                     /translation="MEQNTIVNISKDGLELPFVNVVADTLPEAWENAVLATWENGAEI
                     KTQYDKEGDSPSRDVSLNMIIRNPFAEPRIHLAFPGGIDDLEVYRQEVVDGIHDHWVD
                     PANGKWEYCVGPETMILMKDYSEKPIIEITNGEDILCYSFEHKRLVPATIKAVVQTNA
                     KPYAITLSNGDSIRVSSVHPLYVDRKGWVKAQDLQLGDNIALHHSNTSAHMRSNICDD
                     NTILVTEDDIRNIPYPINHKRCISVLKAKGLLPFSLNLDVADVVILLAGYLFGDGWLG
                     TPCSKSTSCYHSGRIGFAGEYEALRAIRSIINLIGFSTGNIRPLYQNTKIKDRVITGT
                     SLSCGCSHTPLWALFYALKIPVGNKTNQHYTLPEWVMQTDNLNIKKLFLDGFLDAEAS
                     APYKPKNDSGIGASIYFRQNKDESLSESLFGLIDQFKELLLTVGVDSTLIPDYAQEES
                     VSLGLRIGDRDNIAKYLDLFKYPLSKTKQFRANLYLEYLNMCMDTMDSYDCKNLSQLK
                     LPKYKDWLLGRDISKLVFSSISSIQISNIIEPLYDIAVEHPDHNFIANGILSHNTYHE
                     RLFGYSIPINTDECLALNSNINLLPCNYPLSDNNFGYSVNQIQYIIDTLSEVPHSRRA
                     QAITWKPWEDCGIYDPACLQSLFCRIFNDKLVMNVRMRSNDAFKAAFMNIFAFTDLQR
                     LIAEKISEKIGRKIEVGQYQHQVDSFHIYGSYFSEFEGFLNRTETEPFKSRIWDSSSE
                     FVQDLFAEAKEKVKKSIEEEKKSGRKGL*"
                     /db_xref="CD_OP8_4m_54_30"
                     /db_xref="iag:Igag_1611"
                     /db_xref="33248752"
     gene            complement(88130..88258)
                     /locus_tag="CG_2015-01t_scaffold_23_prodigal-single_86"
     CDS             complement(88130..88258)
                     /product="hypothetical protein"
                     /codon_start=1
                     /transl_table=11
                     /translation="MKNDETDEGELFKEANVRAYFSQYLECIDKEMEKLNGTKHDC*"
     gene            complement(88255..88809)
                     /locus_tag="CG_2015-01t_scaffold_23_prodigal-single_87"
     CDS             complement(88255..88809)
                     /product="Deoxycytidylate deaminase (EC:3.5.4.12)"
                     /codon_start=1
                     /transl_table=11
                     /translation="MSKQFVKPDWDSYFMAMAFVVCQRSIDPDTKHGCVVVDKDHSIL
                     SIGYNSPPRGCVDEEIPLTRPEKYSFFEHAESNAIINAARVGIPLIGSTFYVTGHPCT
                     KCFSQILNVGAKRIIYGPVKSPSVNEQRFKEIEILMKNQDLILEEYDQSNLNIKFLLI
                     DSFLYFCDREGREETKISNVEIEE*"
                     /db_xref="rim:ROI_34070"
                     /db_xref="UniRef100_C0G009"
                     /db_xref="A0A0F9LCG5_9ZZZZ"
                     /db_xref="C0G009_9FIRM"
                     /db_xref="3.5.4.12"
     gene            complement(88806..89120)
                     /locus_tag="CG_2015-01t_scaffold_23_prodigal-single_88"
     CDS             complement(88806..89120)
                     /product="hypothetical protein"
                     /codon_start=1
                     /transl_table=11
                     /translation="MNYWNFRRMRIGDKIALVEVYYNDLDEIEGWTEPVIQSGENDQE
                     LLNELNHMIKAFEKPLLIESEIEVAPDERNSLVLKKEDIKNLVPLNLLMNFNKEVESK
                     DL*"
     gene            complement(89120..89776)
                     /locus_tag="CG_2015-01t_scaffold_23_prodigal-single_89"
     CDS             complement(89120..89776)
                     /product="Putative uncharacterized protein n=1 Tax
                     =Candidatus Micrarchaeum acidiphilum ARMAN-2
                     RepID=C7DGD6_9EURY"
                     /codon_start=1
                     /transl_table=11
                     /translation="MSYDPKFYELYGDYLKENSVRDAHDFVLKISRKNKNLDSVIDIG
                     CGAWNEYLERDTGKKRYGYYSGVDLNWNSFNKIKSFLLKELTFDCDTRRFKGKELDYR
                     NLDLLIQYIKERNFFTGFVSLFSTEITAPYLENYEFYKAIFERTQLKSGLVSGFYYSN
                     RKEQEKVYETGGIISFQTIESLEDVKNDVFSEIRIVLPVPSKMFGDDVIEVWKFFERI
                     *"
                     /db_xref="UniRef100_C7DGD6"
                     /db_xref="87771533"
                     /db_xref="C7DGD6_9EURY"
     gene            complement(89847..90164)
                     /locus_tag="CG_2015-01t_scaffold_23_prodigal-single_90"
     CDS             complement(89847..90164)
                     /product="hypothetical protein"
                     /codon_start=1
                     /transl_table=11
                     /translation="MTKYNRIDTLIQLANCFDQIDDFQNSDRLSKFASDSIEKNKKKP
                     FLIKTPNGDKFISTELISGFEDEMEHIQTVDQNVLKVLQIAMDHLREDPHYYSKMSKA
                     NIR*"
     gene            90874..91791
                     /locus_tag="CG_2015-01t_scaffold_23_prodigal-single_91"
     CDS             90874..91791
                     /product="Tax
                     =RIFCSPHIGHO2_02_FULL_OD1_Yanofskybacteria_41_11_curated"
                     /codon_start=1
                     /transl_table=11
                     /translation="MKDMSMSLQEAVDYATIKSLKDSKGKLSDFSMVIATEKIDGAQS
                     KFGLVNNEFFVATHNCLIGPNERIKDSYGLYSFAKDQEEVIRRVYPGISEIIIVGEWY
                     GPGICGKIKYSDEKRFIVFDVCIYGFWLAWDGIEDVSKNLGYDVVPLLYEGPFDEEIL
                     RPMTICESTLAKSNGFDGQMTEGIVLRTRKTFFDNQMDRILIKFKNPAFEELKSAREQ
                     KEVVEIIGLDGFVDEWVTDERLTHVLTHLGDNPGVGDIIKEINLDIQKECNDSWKEIS
                     DDWKPVSKGITYKTKALLTERGIIGKKNV*"
                     /db_xref="87744829"
     gene            91784..92245
                     /locus_tag="CG_2015-01t_scaffold_23_prodigal-single_92"
     CDS             91784..92245
                     /product="hypothetical protein"
                     /codon_start=1
                     /transl_table=11
                     /translation="MFNYLKKLLKTSRPEPEIYRGNIYKFIEKDLEKIKDKNLNIIEI
                     SSLTSVRYILEYDLFPYYDFLYIILNINEIKIKIIFFPDDYGLIKIDNNYFNRGCDDW
                     TEEMEYCYEYSLKIMEIIKIFFEKIKKENKTSEEKLRMGIQTKLKEAFRMD*"
     gene            92454..93425
                     /locus_tag="CG_2015-01t_scaffold_23_prodigal-single_93"
     CDS             92454..93425
                     /product="hypothetical protein"
                     /codon_start=1
                     /transl_table=11
                     /translation="MPSYPIIKRSNIHETSEGVIIKGSLFVDNDVLTVDSVNNRVGVL
                     TSSPEYVLDVNGDIRIRAGGSLYFSDGSSINTAGGGSAESLSSNSDIEVTSDADANAS
                     GDINLNIASRTIFKITNSEEVRIDDPTTGLGANSPVFSISGNYFTGAVDNEIRATFEV
                     ISNSNPYLRITISDDGATPIDVGILDLYDTVIQPVTNNSVDLGSLSKKFKDLYLSGDI
                     SSQSLILSGGLSLSYVEKTSDYTLTSTDCICIVDASSGDVEITLPTAALIGGKNYIIK
                     KIDSSANQLIITPDGVETIDYYQQVFITNQWVSISLISNNVDAWYII*"
                     /db_xref="vpe:Varpa_2028"
                     /db_xref="87756513"
     gene            93461..93700
                     /locus_tag="CG_2015-01t_scaffold_23_prodigal-single_94"
     CDS             93461..93700
                     /product="Uncharacterized protein (Fragment) n=1 Tax
                     =uncultured bacterium RepID=K2AM90_9BACT"
                     /codon_start=1
                     /transl_table=11
                     /translation="MSYFPTTKIEYSDSPSIDAFARLRVSNTQSLFDSKQIGMDNGLI
                     WSIKTNGAGASTTYNINESSTTLQVGTVSGEYVIR*"
                     /db_xref="UniRef100_K2AM90"
                     /db_xref="A0A0F9I1J3_9ZZZZ"
                     /db_xref="K2AM90_9BACT"
     gene            93848..94675
                     /locus_tag="CG_2015-01t_scaffold_23_prodigal-single_95"
     CDS             93848..94675
                     /product="Putative phage structural protein n=1 Tax
                     =Puniceispirillum phage HMO-2011 RepID=S4S2S9_9CAUD"
                     /codon_start=1
                     /transl_table=11
                     /translation="MGVVQRSYTSGSAVDTRVVQSSWNLDIMDGTGPSGINLDFTKCQ
                     IFFIDLEWLGVGRVRLGFVIDGIPAYCHEFNNANNKAEVYMTTPNLPVRYEIINTNTT
                     ASLTTMDAICCSVMSEGGHNPREIIRSVDNGITSKSMSTTLIPVIQIRLNSSYIREKI
                     EIIGLNFLSVSGNDDYRWAVIFNPTVTGGTAASWVTLDNSVAQYDITATGTVTNGTQI
                     SSGYISKSSDVLSNINVNNLLSIAADIDGVSDVVALCCQTTTSTGTILASLSFKESA*"
                     /db_xref="UniRef100_S4S2S9"
                     /db_xref="A0A0F9SX24_9ZZZZ"
                     /db_xref="drm:Dred_1404"
                     /db_xref="S4S2S9_9CAUD"
     gene            complement(94726..95067)
                     /locus_tag="CG_2015-01t_scaffold_23_prodigal-single_96"
     CDS             complement(94726..95067)
                     /product="hypothetical protein"
                     /codon_start=1
                     /transl_table=11
                     /translation="MKKTIFALKEEIKKMSEIQKKLKILRKTVYRHPKHDEYFAELGV
                     QGNGAATQCVYNSYYISILISLMNELKGNPIRHYRDWVDGKSPSCTWVKRINEKLGIE
                     IERQQAILQIA*"
     gene            complement(95189..95602)
                     /locus_tag="CG_2015-01t_scaffold_23_prodigal-single_97"
     CDS             complement(95189..95602)
                     /product="hypothetical protein"
                     /codon_start=1
                     /transl_table=11
                     /translation="MLEKIQKLEAENHKLISTNIGLRKMLARHEWDAGTGSWYRYCCY
                     CHGNKDSGHEEDCEWNLFFYNKEDPSFRIFESLVRTQKYTDSLILLLWRIDEELDELV
                     TQTNNEKFKDMRKRIKKRLDIIFSYLGDKDNYEME*"
     gene            complement(96024..96512)
                     /locus_tag="CG_2015-01t_scaffold_23_prodigal-single_98"
     CDS             complement(96024..96512)
                     /product="hypothetical protein"
                     /codon_start=1
                     /transl_table=11
                     /translation="MKKQDLDKLIETLDKLKTSQDLNEIQDLEDMVLLFFDHHSLIDV
                     FEFVPYEYIYDIFYHIKIGDCEVFDCFYLFLRSDKELAFKTLFFSGYFPSEVIEDILY
                     NFGVKEIEFLIKKYLMTMDEIMDAFKNSNLEIETNTEVYEWVCEKIRKEQLLSWAHNI
                     LF*"
     gene            complement(96525..96650)
                     /locus_tag="CG_2015-01t_scaffold_23_prodigal-single_99"
     CDS             complement(96525..96650)
                     /product="hypothetical protein"
                     /codon_start=1
                     /transl_table=11
                     /translation="MKDGKLEIREEWKNNDPEVFEALFIELNPRKTIEWADQIVL*"
     gene            complement(96670..96741)
                     /locus_tag="CG_2015-01t_scaffold_23_prodigal-single_trna_1"
     tRNA            complement(96670..96741)
                     /product="Pseudo"
     gene            complement(96749..97429)
                     /locus_tag="CG_2015-01t_scaffold_23_prodigal-single_100"
     CDS             complement(96749..97429)
                     /product="hypothetical protein"
                     /codon_start=1
                     /transl_table=11
                     /translation="MLNRNDLENFERPKEIQKFLDEYSEWEAKFKKEAPSTSYNPLWF
                     KNNPKPNMPRILLIDLDTNYLNLTRKIINKSWFLPKIFIFSEGNCDWNFWLIPTFEDR
                     EKVFIEIVEFLVKTNNIFITNEQPSEEELKKEIEERFPYKDIQESDVNELPENISKEL
                     LSKASTQKADFSSFLMSNKKNIDFNNHLKKALEGDGVYAARVLSYLSTDFHSEYNYSL
                     EDFKNYSI*"
     gene            97554..97850
                     /locus_tag="CG_2015-01t_scaffold_23_prodigal-single_101"
     CDS             97554..97850
                     /product="hypothetical protein"
                     /codon_start=1
                     /transl_table=11
                     /translation="MSNFDIAKPEIIANIAASAKSLREDFWNNFDEIEILRIQDDMMK
                     ESKKISKMIKEEEGNSIIFSEMIYNSDILKNNWCEKLDQAQKEMRRFFEEVDLK*"
     gene            98211..98549
                     /locus_tag="CG_2015-01t_scaffold_23_prodigal-single_102"
     CDS             98211..98549
                     /product="hypothetical protein"
                     /codon_start=1
                     /transl_table=11
                     /translation="MPTYDYKCEKCDFYFERNVPLAKRQEEQGCPECDAKCHRVFISA
                     PACVVLTDAENKAKQAGLDVDKKKYVHDMREKRKKSSGSSEYNQQSNELWTSDVQGEN
                     RLNLPQIKRK*"
     gene            98651..99412
                     /locus_tag="CG_2015-01t_scaffold_23_prodigal-single_103"
     CDS             98651..99412
                     /product="hypothetical protein"
                     /codon_start=1
                     /transl_table=11
                     /translation="MSNQDFQQIHDDLKSEYLIVQNVLDGPLHITDLNLQLNPRECWE
                     IDMRVNGDIVRSSRNLKNSLYKGFLVMLSEEQYAAQMEKQYTEEMKSMYSQDDSTPRG
                     RNIDIDLDDPNAGQSRGRKQVTEQDAANIIEQLDQINNPIVYARKYKELADQENVDPY
                     EFSQMVKEGAFIGGRRGRKMKVNMAQVYDPLRDTATNATYLDAGRDQSDIGATKTKMY
                     NLNRDLAPEFEDNGPVENIDLADDFKATPGGFKRF*"
     gene            99442..99753
                     /locus_tag="CG_2015-01t_scaffold_23_prodigal-single_104"
     CDS             99442..99753
                     /product="hypothetical protein"
                     /codon_start=1
                     /transl_table=11
                     /translation="MNIKNIAEEIHLNYWKKLKECLDDLEEIYGDRENERYQYLRKKI
                     MGLIFSHARYEFYLMEEAGLVERCSCGSDVKHGYRSECDICHGAGWTHTRDFDDFLEG
                     K*"
     gene            99886..100197
                     /locus_tag="CG_2015-01t_scaffold_23_prodigal-single_105"
     CDS             99886..100197
                     /product="hypothetical protein"
                     /codon_start=1
                     /transl_table=11
                     /translation="MDKFSEGVNDLLDLIDEFEKKSMTETSQRIFKNLIKICAINGDV
                     LKDNEIELLLNRVSDGDPTEEIPKVKHPIENEPPTDLKDILKLLHQESVKFNPGDYVE
                     E*"
     gene            100206..101249
                     /locus_tag="CG_2015-01t_scaffold_23_prodigal-single_106"
     CDS             100206..101249
                     /product="Marine sediment metagenome DNA, contig:
                     S01H1_S27478 {ECO:0000313|EMBL:GAG40638.1}; Flags:
                     Fragment;;  TaxID=412755 species="unclassified sequences;
                     metagenomes; ecological metagenomes.;" source="marine
                     sediment metagenome.;""
                     /codon_start=1
                     /transl_table=11
                     /translation="MPVASIEDYYGNGIFIAWDWVGNESTVATAKIYRSDYGRMNGPW
                     EEVDEIDFPENSYIDEDGTVDSYYYIEELDSLGAVVTTQTVFYGEESLLLADVYYEIL
                     PFLHLRAKESRLRFNRTRTVGFSAMGNWNYEPPPIVEINAPNAYETGGLQQLDKVELI
                     YSTTDTGNDYPTGLKYNVDFNGKVFFYDGPGNTVAIQPYDDVFVTYQFKLITTRDINR
                     AARQSLHEIVAQPGANKITEIYQAPIHWDAAIVYGAAGRLLKQIALYLTVPEPSVFFS
                     FGQRDPDEIRQDAKSAFDNINKKSQEYLERFDKMKEKLAIERYPMTGVIVTPEFQLPG
                     GRSRFFRSLWKSS*"
                     /db_xref="X0XVP3_9ZZZZ"
     gene            101539..102243
                     /locus_tag="CG_2015-01t_scaffold_23_prodigal-single_107"
     CDS             101539..102243
                     /product="Uncharacterized protein n=1 Tax
                     =Propionimicrobium lymphophilum ACS-093-V-SCH5
                     RepID=S2W2J2_9ACTO"
                     /codon_start=1
                     /transl_table=11
                     /translation="MNEPEMTVLENGNKEWRVDGKYHRLDGPAIEIADGTKFWYQNGV
                     RHRIDGPAIEFENGHKEWFLNGSLHRENGPAIEYANGSKEWFQNGRWHRLDGPAIEIQ
                     DGRKEWWVNGIAHREDGPAFEYPNGRKEWYQNGRWHRLDGPAIEMADGTKEWWQNGQR
                     HREDGPAVEWPDGSKEWWQNNQLHRLDGPAYEDMNGKKEWWIDGEELIKKQFEKLTKK
                     KTETVPKRDFFDDLIL*"
                     /db_xref="UniRef100_S2W2J2"
                     /db_xref="S2W2J2_9ACTN"
                     /db_xref="magq:MGMAQ_3498"
                     /db_xref="S2W2J2_9ACTO"
     gene            102253..102504
                     /locus_tag="CG_2015-01t_scaffold_23_prodigal-single_108"
     CDS             102253..102504
                     /product="hypothetical protein"
                     /codon_start=1
                     /transl_table=11
                     /translation="MKIFRDSVVIDLCVLANDEKEAAEIMADSIGDEFSACYFGKNHF
                     SPREVTEPAQLSNEWQNSVPYSQENSYQKTIKDFFENQN*"
     gene            102747..102872
                     /locus_tag="CG_2015-01t_scaffold_23_prodigal-single_109"
     CDS             102747..102872
                     /product="hypothetical protein"
                     /codon_start=1
                     /transl_table=11
                     /translation="MSNQFVQIDPDLIQQAINQMEELVGASGIEIKTFIVAYFDV*"
     gene            103229..103819
                     /locus_tag="CG_2015-01t_scaffold_23_prodigal-single_110"
     CDS             103229..103819
                     /product="Uncharacterized protein {ECO:0000313|EMBL
                     :KKQ99975.1};  TaxID=1618574 species="Bacteria;
                     Microgenomates.;" source="Microgenomates (Woesebacteria)
                     bacterium GW2011_GWB1_39_12.;""
                     /codon_start=1
                     /transl_table=11
                     /translation="MGTISVIPIHSIIDLTTNSSSELFICNTQKTKQEIDDFFENLSE
                     LLEKRIGIREIEVHHGPDALLKILQTISICYLEEGSLATIIFRFIPFSKDFSDKIPRW
                     CYKDLDVDYPRSFYSKETPEQERRAISQKVWDEKENKENQMWEKIENFFRENDEVLRK
                     SIKDFVVIRSSSDNSIPYEVFEIIDSKYNSYRIHLG*"
                     /db_xref="A0A0G0MHW7_9BACT"
     gene            103837..104694
                     /locus_tag="CG_2015-01t_scaffold_23_prodigal-single_111"
     CDS             103837..104694
                     /product="Radical SAM additional 4Fe4S-binding
                     domain-containing protein n=1 Tax=Klebsiella oxytoca
                     10-5245 RepID=H3M0H5_KLEOX"
                     /codon_start=1
                     /transl_table=11
                     /translation="MRTRKTADSNYFAMFKDGKTLRFAIDPSKPITSLANPEIEDVSL
                     GTKCWAGCPYCYTSATSSGEIYPNVVEKIKKVYGDLTEDQRPFQIAIGGGGEPTLHPE
                     FVDVLKTVAGLRVLPNFTTNGMHLTEELLEATKEFCGGVAVSCHPHIEKIWRKALIQF
                     VEKEIKTCLHIIVGEPKSADKFWEIYDSTEGVYCYVCLPYQAVGRAKEIETEKEWDAF
                     FAEAIERKVEDIAVGAPFFGYLNKHPEIVDGLGIGVYEPEMFSGYRKLDENFETVLIS
                     SYNPTPKGD*"
                     /db_xref="UniRef100_H3M0H5"
                     /db_xref="A0A0G0PP81_9BACT"
                     /db_xref="atf:Ach5_46060"
                     /db_xref="H3M0H5_KLEOX"
     gene            104695..105171
                     /locus_tag="CG_2015-01t_scaffold_23_prodigal-single_112"
     CDS             104695..105171
                     /product="hypothetical protein"
                     /codon_start=1
                     /transl_table=11
                     /translation="MATMFISSKIHKLEEISAAFEALDFRKKRNGCVLYLKEFNGYYD
                     LYEILINLVYPDDDRYTYFFEDFFRIFVPEEIEIFEKFGIDKNSKEFLSITEFLDKNK
                     EFLDQYIKEFCVFVIKMNNPWSKEVCKEFMEKFNSFPFFMGNYESDEQRLMEKLNG*"
     gene            105164..105637
                     /locus_tag="CG_2015-01t_scaffold_23_prodigal-single_113"
     CDS             105164..105637
                     /product="hypothetical protein"
                     /codon_start=1
                     /transl_table=11
                     /translation="MGNKLVVVKLHSFVDLTTNSSSELFVCNNQKTQKKIEDILRMFK
                     PFSFDVYSGVEGLKQLIIDQELGYQGIPKLINSILPENIEVYGLPVYKNYQEYYEAGG
                     CNAYYVELDKFLIKRKEIIEQFVKNLICFKIYNPTEDDKDSIEGLVDACFHCYFG*"
     gene            105738..105902
                     /locus_tag="CG_2015-01t_scaffold_23_prodigal-single_114"
     CDS             105738..105902
                     /product="hypothetical protein"
                     /codon_start=1
                     /transl_table=11
                     /translation="MIKVRIQEQAILYLLSTPYGCYRLAKWMVGPVLPGWESNYIPNI
                     YDKHDFSDAD*"
     gene            105892..106311
                     /locus_tag="CG_2015-01t_scaffold_23_prodigal-single_115"
     CDS             105892..106311
                     /product="hypothetical protein"
                     /codon_start=1
                     /transl_table=11
                     /translation="MLIEEKEQRAILSLRQENMENISDIIFGKGQRACEKCGWIYNPC
                     VYIGCPKCNKWIFDFSKLGKQIGKDNEMDYVLDDVTTNEDFQNIPHEEVSISSLQNEP
                     IAAFDKIDKLLKPFGLEIELTENSNEEVFYIRVKPRQ*"
     gene            106552..107271
                     /locus_tag="CG_2015-01t_scaffold_23_prodigal-single_116"
     CDS             106552..107271
                     /product="DNA modification methylase (EC:2.1.1.72)"
                     /codon_start=1
                     /transl_table=11
                     /translation="MLKIELIQGDCLEKMKDIPNESVDLIFCDLPYGMIAPKWDERID
                     IKELWKSYNRIIKKNGTIALFASQPFTTKIISSNEKDFRYCWYWLKNQGTNFFHAKRM
                     PIRKVEEICIFKKGKYYPQITEGHIPTNSAKGCSNGKTYDGTNTRDSEGGKTTRFPTN
                     ILEFKCVDNYSRFHSSEKPVALAEYLIKTYTDEWDTVLDNCMGSGTTGVACRNLSRNF
                     IGIELDLEYFKIAEKRINENI*"
                     /db_xref="rum:CK1_14140"
                     /db_xref="D4LI84_9FIRM"
                     /db_xref="UniRef100_D4LI84"
                     /db_xref="2.1.1.72"
                     /db_xref="2.1.1.-"
     gene            107429..108043
                     /locus_tag="CG_2015-01t_scaffold_23_prodigal-single_117"
     CDS             107429..108043
                     /product="Putative nucleotidyltransferase n=1 Tax
                     =Singulisphaera acidiphila (strain ATCC BAA-1392 / DSM
                     18658 / VKM B-2454 / MOB10) RepID=L0DQV8_SINAD"
                     /codon_start=1
                     /transl_table=11
                     /translation="MNKLQQLSKKNLIRPPKWVPDNTVYLVYTGSMAYGVSSDTSDMD
                     CYGIVVPPKEMCFPHLTGEILGFGRQIQRFETWQEHHIEVPEEMNNNGRTYDFQIYSI
                     IKFFQLAMDNNPNIVDCLFVPHTCVLHTTAVGNLIRENRKIFLHKGCWHKFKGYAFSS
                     LHKAKFKEHKGIKKVEEFEDKHNILRSITLEQVENEMLKRKLLK*"
                     /db_xref="UniRef100_L0DQV8"
                     /db_xref="saci:Sinac_7344"
                     /db_xref="L0DQV8_SINAD"
     gene            108165..108623
                     /locus_tag="CG_2015-01t_scaffold_23_prodigal-single_118"
     CDS             108165..108623
                     /product="Uncharacterized protein n=1 Tax=planctomycete
                     KSU-1 RepID=I3IM24_9PLAN"
                     /codon_start=1
                     /transl_table=11
                     /translation="MSECLKNLSDEELVEYHNLMLECSSRGLKAKAEGEDWKFLYHVV
                     RLLLECEQILIEGDLDLQRHNEQLKAIRRGEWTLQKIEEFFESKEKQLEEVYNKSEAI
                     PYSPDEKKIKALLIKCLEHHYGSLEGVYHNPDEAETALRQIKEIIEKLKI*"
                     /db_xref="UniRef100_I3IM24"
                     /db_xref="I3IM24_9PLAN"
                     /db_xref="saci:Sinac_7344"
     gene            108636..108794
                     /locus_tag="CG_2015-01t_scaffold_23_prodigal-single_119"
     CDS             108636..108794
                     /product="hypothetical protein"
                     /codon_start=1
                     /transl_table=11
                     /translation="MGELKKIVGYGILMLLCFVGIVWGFAIPSIPVGAGFGLLFGCFL
                     GLFWKAIF*"
     gene            108814..109308
                     /locus_tag="CG_2015-01t_scaffold_23_prodigal-single_120"
     CDS             108814..109308
                     /product="hypothetical protein"
                     /codon_start=1
                     /transl_table=11
                     /translation="MFEKDIESLNLEELKNLKKEVNEYLKSVKNQIKLKSDTFKEELY
                     SLKDKEEFLKYLKEHLLYIERTYGTFDYRKNMMDYSGIKLAWKNGGFDEIRNGSNWCS
                     GHTELDQGKEPGFNDEYNIRDEIYNMFQSFEKATFEDLVEIEKDVGKLDLIVYILAYG
                     MDWV*"
     gene            109319..109612
                     /locus_tag="CG_2015-01t_scaffold_23_prodigal-single_121"
     CDS             109319..109612
                     /product="hypothetical protein"
                     /codon_start=1
                     /transl_table=11
                     /translation="MPILKRAQKLVGKRIVYNEMDPIFTADFFEVLAVEFISQEDYFL
                     NKFLFKEFNKKSGKIMVFRVVAYTEGEEPFFQMHDGKPVYIKVTNRCRYKVVE*"
     gene            109803..110306
                     /locus_tag="CG_2015-01t_scaffold_23_prodigal-single_122"
     CDS             109803..110306
                     /product="hypothetical protein"
                     /codon_start=1
                     /transl_table=11
                     /translation="MASKISGIFRLIESLEKRGKFYEVDRQIRHNIKCMRKKSQMQDD
                     PFENLLNRFHGDVSEKFPDWDLDNPLHGPDEISGTYELDSEKLRSELSHLLEDSEDLW
                     DHEEGSLRPDVDSRYDEILSKLIEKIDPHAISDFREMSPRHMREEFGPEVDRDIDESM
                     IRRHLEE*"
     gene            complement(110291..111562)
                     /locus_tag="CG_2015-01t_scaffold_23_prodigal-single_123"
     CDS             complement(110291..111562)
                     /product="hypothetical protein"
                     /codon_start=1
                     /transl_table=11
                     /translation="MKDHSQNQDYNNLVKSFSWIHSLDQSIQEKLYQLEIKSKEVFEN
                     APENIKEIVGDVSFEFFVPRIILINLKKLNELENFNELEKHYDVNKLMFEAFEQLYFI
                     LLKSPVLEPEQKPIEEEEIEDDEDDEDDEDDEDYDLDQNGEYWIADGSLMYADGDIGD
                     KNHEAHVIETLLSQIGINDEDPNSGEDEIYRMALGENFPIFFEYKRLKEKISQLPFSI
                     SYYQRKNQDGMNNEKIIELEQELKNAELQLNELEESYYRVLEEKENQITEFMEILERI
                     NYNNATKEDYLKLGLDEMEASVLAGEIDAREFAIKEWGWKRVVGNYVQTQTMTRNDLD
                     EIASGLAEAFSPRDDSTFNIEVIGGNRAYYTDIPFWIISEASPSKIRKFQGYSGSIGL
                     MAKKIIKFEKQGNHQKADVLLKKLSLIYSSK*"
     gene            complement(111575..112345)
                     /locus_tag="CG_2015-01t_scaffold_23_prodigal-single_124"
     CDS             complement(111575..112345)
                     /product="Uncharacterized protein n=2 Tax=Atopobium RepID
                     =N2BKH9_9ACTN"
                     /codon_start=1
                     /transl_table=11
                     /translation="MKEFKQKLNKISRLEANGEHADADRLLKECALKDFWDRFKNLFN
                     KKNRSNPKNAPQPSVTPPSWENDPNYIPGIAKPSETPSTMPQAVVGPRQNMPPAPPAP
                     APKAPLATPTQKPKESTIPSNAIELAGDYYVDGPWKNGVASFYDPTGNGTAWWNSQPG
                     KNRGKQDQVNWKGITNWYEYGDYANSIPTAAHKTLRFGTFVKIRWGGKEVIVLITDRG
                     PFVKERDFDLSPFAHQQLGFDGIGKIQYSVLQKVENVE*"
                     /db_xref="UniRef100_N2BKH9"
                     /db_xref="nwi:Nwi_0428"
                     /db_xref="107304808"
                     /db_xref="N2BKH9_9ACTN"
     gene            complement(112348..112734)
                     /locus_tag="CG_2015-01t_scaffold_23_prodigal-single_125"
     CDS             complement(112348..112734)
                     /product="hypothetical protein"
                     /codon_start=1
                     /transl_table=11
                     /translation="MASRAETAISNEYENLNNNWRIPTSEADSYAGSIIDNYGVAIIM
                     LQIESKSKTITSMYWVMPKGNKYGAAFCSWLSKLVIGKTLEEARQLRRSDVETFAGIR
                     WPKKKRIFTLPPLDALSRAIHSYGHI*"
     gene            complement(112742..113098)
                     /locus_tag="CG_2015-01t_scaffold_23_prodigal-single_126"
     CDS             complement(112742..113098)
                     /product="hypothetical protein"
                     /codon_start=1
                     /transl_table=11
                     /translation="MKVRSVIKLAKISNDLKANGYDEESKSLDELILRSIASTKPTTK
                     QAMKKEAMWSIQQVINWIKGLFSPQQRTQISQGIMDNSQQFGQEPQVQPQTTMQTLNN
                     PNAPTAKNLMSDLMAE*"
     gene            113204..115072
                     /locus_tag="CG_2015-01t_scaffold_23_prodigal-single_127"
     CDS             113204..115072
                     /product="hypothetical protein"
                     /codon_start=1
                     /transl_table=11
                     /translation="MKKFCLKLSNKFDDKGFHTFCDSFTKISAIDFIDVGALHINWTD
                     LFQKEKTALRQIKLDPEHMAIEKERKKFFKYLIADIHEQIYKYVLKLLSYSYFVPSDF
                     LKNKNDLSIFRDAIWEYLSQRNEAGLPPINKDVIEIILKEILEERLLGFKGPFGRYSG
                     LMGHLYDAISEKIGDDMELEGQGDIPEEKKEDNFLTKIVDFIYNGIGNLFKKKQEEPE
                     KEPEREFISVPPINTSNYEEWYEAAEELWPDEIQDPIYSNYFHGNDERFKNEELRKIS
                     EDAFEISQNSFDIIVYREIRREIQQIYDIFLEDHEIERMISNANYYGISFIEIERDWG
                     EPQEIELNIDEILSEARSNVYLSFDAFRQWQDECILAPFQEIFLMELFENKKILPIDI
                     VKNGVEVFGDATEYFLVNNPVLSYLMNDESYISLINESYEGDMFANLFSSILSYLKQI
                     TLNVKEIYEEAKPELGLNIKYRILEAIKINPDLIKLIKNYYFLPFTEIITEELSKEYQ
                     FPVFLKTKFKFSEIIPPDGNLILEVFNEVFNELGLEVNENPIQATTERAKSDQLSEPE
                     IRDLYNMGHNSLPQEWQNEAVSPDDYYALWESVAGNLGDDEELAKRREQLIRNKNV*"
     gene            115065..115532
                     /locus_tag="CG_2015-01t_scaffold_23_prodigal-single_128"
     CDS             115065..115532
                     /product="hypothetical protein"
                     /codon_start=1
                     /transl_table=11
                     /translation="MSRESSKAELIQKQIDFKSSLIDDKRKAGQARADSLKEQLKMKK
                     ERARTLRRRVALKPGGVEIRKDQREEFRLYNKLVRDVEREIRALEKETNLAKKDTDLE
                     INILRQEINQLKAEKRLYANVERIIKTSNYLDQAEMHMESDVLMGKVFNLLSE*"
     gene            115570..115881
                     /locus_tag="CG_2015-01t_scaffold_23_prodigal-single_129"
     CDS             115570..115881
                     /product="hypothetical protein"
                     /codon_start=1
                     /transl_table=11
                     /translation="MSSLNHTKPISPEDVKPNQKDLDEKLLEKIIVKINEKLLDHNNY
                     IDFCLLLNEIQISFENGDVYDYLYEIRNRYVSTGWNIKFEFSKYGVEVLRIYFSNRKD
                     K*"
     gene            115882..116817
                     /locus_tag="CG_2015-01t_scaffold_23_prodigal-single_130"
     CDS             115882..116817
                     /product="hypothetical protein"
                     /codon_start=1
                     /transl_table=11
                     /translation="VNLSNDDFIGIMPGVFSKVYRDNMNPLDFLSKERNLWLGAWLYS
                     YYPDTCSADVLTILPSGQLGYSSHPFLMSAIYGDKFSIVDSVNGIMEDCEIEKFEIIL
                     SEDFYLSCKSSIKIGNVIPYDYFDEFKSKVPGEILSEKINLNQKSDEIKKRLIPMSTC
                     ELSGVSMYGIGDILSNTKRISIVPYGSNSFDKKAIINIYFKISTWGRWSSNIDGNISM
                     FRKNTEISPVKQWDIPSVGLVFGSTYKFVLKNPEIKDISYVIIKNKKEKDKTQVDQQD
                     EDETQVYCLKLIGDIDYFLNQQQDLSTSLKKAINI*"
     gene            116827..117597
                     /locus_tag="CG_2015-01t_scaffold_23_prodigal-single_131"
     CDS             116827..117597
                     /product="hypothetical protein"
                     /codon_start=1
                     /transl_table=11
                     /translation="MDTSLSDAQFLLAKKKCDLIVNDYFEKNFDEIHRYIAMNIDNPQ
                     RLEKFEYLLIKRFSKALEEMPYKRNNSIFIDIISKIVGDNIKEIIKKFSFLKGEDEMA
                     SDKLAATNKEIITEIIKMAITCRDEGSFDSAEDLTKVAQNLSNMQEYAPANVEQMDPT
                     GAPGGMPEDFSPNDLEVSLAADVNSDKDEELGKFDPDRRAKPSLYNVELLRVEAYSSE
                     EAQKIVEEFVTWARDNGQPRISVGVIKGSKDDDDIKQK*"
     gene            117613..117960
                     /locus_tag="CG_2015-01t_scaffold_23_prodigal-single_132"
     CDS             117613..117960
                     /product="hypothetical protein"
                     /codon_start=1
                     /transl_table=11
                     /translation="MLIDTLLICLTMIICCLIFSKSLSKIVFNISVNNQIPNTPNTQN
                     FSFKQEEDEKKTGMDLGDAIADLHLRRIDSDQIKETPLNFSEKSSKIKSDNTIDRLKE
                     LKELKELKRTDND*"
     gene            117953..118561
                     /locus_tag="CG_2015-01t_scaffold_23_prodigal-single_133"
     CDS             117953..118561
                     /product="hypothetical protein"
                     /codon_start=1
                     /transl_table=11
                     /translation="MINNDLIISLNGYYYNDDLDDFNLNSLKSQSSKDFSILFIDPWK
                     SDLRKDKIKNFEEETGIQSFYLPYERDFRARRYDWAIRNVAAMITPDHCRFFNYWQNR
                     VINKNIVSFIKDFKDSNIGFARIWLNGIDCEYPFVSNKTISVLEKDIVLNPLTSCFET
                     DSKIINIQTKYINYAFYDVCLFVEDFLKINGTDEALTSWLYE*"
     gene            118601..119089
                     /locus_tag="CG_2015-01t_scaffold_23_prodigal-single_134"
     CDS             118601..119089
                     /product="hypothetical protein"
                     /codon_start=1
                     /transl_table=11
                     /translation="LNLTKEVIISSPQMIYFSRESRKYAKILPVSSYDDNYENINHYR
                     FCKNCSDNFCYLHECVNKKQEKEVENLEYLGILNNYLEWFKCKICGQLWPVVGFNGFD
                     NVYNSAINNNIYKSSIGIGDGYGRNLQKIRNDLKLLNKWEEKIELINNSWKNKEYFNE
                     NV*"
     gene            119076..119786
                     /locus_tag="CG_2015-01t_scaffold_23_prodigal-single_135"
     CDS             119076..119786
                     /product="Uncharacterized protein n=1 Tax=Krokinobacter sp
                     . (strain 4H-3-7-5) RepID=F4AZE2_KROS4"
                     /codon_start=1
                     /transl_table=11
                     /translation="MKMYNDAETLKEYIIKDSDIHELDELSLKYGTDKSPSGHWYTRH
                     YHKYLNDIKNNKMNILEIGVHNGCSLRTWKNYFINSEIYGLDILEKCKQHEEERIHIK
                     IGDCTEESCAENLFNDCDSFDVIIDDGSHHPEQIIKSFDIYFDKLKPGGLYFIEDLFY
                     SSKKQIWKDFFIKLHDSVCLPNFNTLKQGQWLVGNRERAMNYINEFKEAYGFENLYKD
                     IDSFELYMNFCTIRKASY*"
                     /db_xref="UniRef100_F4AZE2"
                     /db_xref="kdi:Krodi_2062"
                     /db_xref="F4AZE2_DOKS4"
                     /db_xref="F4AZE2_KROS4"
     gene            119798..120295
                     /locus_tag="CG_2015-01t_scaffold_23_prodigal-single_136"
     CDS             119798..120295
                     /product="hypothetical protein"
                     /codon_start=1
                     /transl_table=11
                     /translation="MKKIKNISKTNVFINDINLLMKPDQIIDLDLVLEIKKLGGSLDL
                     SRMLSAGKLQEMEEEQEDCAQIQSFEEKNNSIRQLIKQSIREIIQEELYNISNDSNKL
                     NESNKLSGNLDFDEIAATIHLNREDEIDCATIKSEEKIIKSSKTDNLSDLLKEQPGRD
                     KNAKE*"
     gene            120282..120986
                     /locus_tag="CG_2015-01t_scaffold_23_prodigal-single_137"
     CDS             120282..120986
                     /product="hypothetical protein"
                     /codon_start=1
                     /transl_table=11
                     /translation="MPKNEKDIDSIDSIESIKKFRSASKEDDFRPRRTFRKGEINEIN
                     LEIDDEGKIVAKTEDAYGNKSFQDKFGNKRNFAKEDEEVGLSPNINYQDEYEMTRRID
                     KHGDMKGYIDIGQEKVLENIAKNSVAITSGDNIGGYLPKTASRKDEILVELEELTELT
                     ELTELEEIDELEELEEKIPFKQIKQIKQIKQTEEKNKTINSSLKEGMGLFCKNCKCTE
                     ITINSNFCPNCGQKFI*"
     gene            121000..121167
                     /locus_tag="CG_2015-01t_scaffold_23_prodigal-single_138"
     CDS             121000..121167
                     /product="hypothetical protein"
                     /codon_start=1
                     /transl_table=11
                     /translation="MKYSEIEFIVKIADILDESGDIESVKLLERTAKREIFKLKKDSV
                     KIDEQIEKNTV*"
     gene            121210..121581
                     /locus_tag="CG_2015-01t_scaffold_23_prodigal-single_139"
     CDS             121210..121581
                     /product="Response regulators consisting of a CheY-like
                     receiver domain and a winged-helix DNA-binding domain n=1
                     Tax=Chthonomonas calidirosea T49 RepID=S0EV85_9BACT"
                     /codon_start=1
                     /transl_table=11
                     /translation="MTNKKNILVIDDEKTIRTLLKINLERAGYNVLTSSNGLDALSLL
                     EDPPNLIIIDWMLPLLNGIDFTKKIKNDLSTKDIPIIMLTAKSLDNDVLKAWENGIDC
                     YISKPFNPMELLYFVKKLLET*"
                     /db_xref="UniRef100_S0EV85"
                     /db_xref="ccz:CCALI_00427"
                     /db_xref="33319757"
                     /db_xref="S0EV85_9BACT"
     gene            121649..122797
                     /locus_tag="CG_2015-01t_scaffold_23_prodigal-single_140"
     CDS             121649..122797
                     /product="Uncharacterized protein {ECO:0000313|EMBL
                     :KKM19047.1};  TaxID=412755 species="unclassified
                     sequences; metagenomes; ecological metagenomes.;"
                     source="marine sediment metagenome.;""
                     /codon_start=1
                     /transl_table=11
                     /translation="MSEKSERQSGIGLDVGTAFCACCSKDIDGQEIYQILRDCFLKIE
                     ASEEAKVMLEQSKANFIESSDGTSIYVIGGDALKFANIMEGVRRSSRNEKALLRRPMA
                     GGVLNPDEPDLAFSIMRQILKNLLGTPKEKGEVVCFSVPGNPVDANFNTMYHEKMIEG
                     IIQKLGFSPKSINEGLAVIYSTNPTIETEDGEEVPFSGVGISMGGGMINVCFAYRSYP
                     LVEFSIANAYGMNEGSGGDWIDLQVSKTRADLSISKVTALKEKYADFTIDPFELSTRK
                     EVSGGKKAVERRNYEILMALDMFYRRLISYALKTLGSEFAKQGESVEEAVEIVIAGGT
                     SSPNGMEELVMQEIEKLDLPFEVKGVRKAEDPLYTVSNGCLVSALTQR*"
                     /db_xref="A0A0F9HV95_9ZZZZ"
                     /db_xref="hbo:Hbor_31760"
                     /db_xref="halophilic_archaeon_J07HX64_1_387"
     gene            122882..123340
                     /locus_tag="CG_2015-01t_scaffold_23_prodigal-single_141"
     CDS             122882..123340
                     /product="hypothetical protein"
                     /codon_start=1
                     /transl_table=11
                     /translation="MFLKICRTLSVVDELDREGFHRDSNSIFKELYKFCQENPRTLNR
                     EGLSNIADELILKLKRHLGSSETLDYERTHPDFDLRHLMHDIREMAGRGRLDDLIDLG
                     VKANQFLDEVGLGSEVSEEDESDDFDPQELFSDDLGGRDEHGLEGLEAGF*"
     gene            123356..124057
                     /locus_tag="CG_2015-01t_scaffold_23_prodigal-single_142"
     CDS             123356..124057
                     /product="hypothetical protein"
                     /codon_start=1
                     /transl_table=11
                     /translation="MWLKFAKNMIKKSLRKNELRSDIHIAVPGRNEVFDDFQLYPLMN
                     SFLQAATVRSLDIIGIVSDWLHPGQLARQIAEKKGIDIYVIPGQEIVSQDGLGVIALN
                     ISNEIPQRIEWQSIFKEIHNQGGFAVIMQPSARWVQRLNKIVDEEWAPEGIEVYSKRI
                     NTEYVDIDADFKYEFFMTSGSKTPSDLLESAINTKTPRSWWEKNGGLPKDYGKDFVPG
                     YLNEFNENQTNQMIY*"
     gene            124066..124551
                     /locus_tag="CG_2015-01t_scaffold_23_prodigal-single_143"
     CDS             124066..124551
                     /product="hypothetical protein"
                     /codon_start=1
                     /transl_table=11
                     /translation="MAYCTTSDVRLYLPRAVVIEGENPNPHVLDPRPESLTTVDLQSY
                     IASADDQINALIGGIYNVPLKQTNIDGTVKYPDPIPFISSVMSAWMVFQQRLSGSEKA
                     SGEFTERMYKVAMSRLEYIVNGYNWLRGQDSYRSHRTINSDLFAAPPRTSKDPADFTK
                     I*"
     gene            124553..124768
                     /locus_tag="CG_2015-01t_scaffold_23_prodigal-single_144"
     CDS             124553..124768
                     /product="hypothetical protein"
                     /codon_start=1
                     /transl_table=11
                     /translation="MIKNKLQKKETISNKLTKNKDFLFRTKVHKTPEQAVYYDKISKY
                     DPTLPKSFDDASSDHKEFVKKWLIENT*"
     gene            124797..125612
                     /locus_tag="CG_2015-01t_scaffold_23_prodigal-single_145"
     CDS             124797..125612
                     /product="hypothetical protein"
                     /codon_start=1
                     /transl_table=11
                     /translation="MEALTKTFRELIRSGWPNQIAVGTATVPCVFDRPIAGWWHGDRE
                     VISMNDLPALAIDAEALNISWSAFRTQEKEYKFDILIYVRRDNQDDSTTELYEIARLA
                     ERTIRKLSRWWIFDLCFFDLNPFIDPQYLVDNYSASQLTPYITTIESEFETDWDDTHT
                     GYDGGSGPVAPDLREKDLAVAAYLKLYDEDSLTDPWATTTFAHPVTGADVTPKEIIEQ
                     YREDERVPARFVGDCRIESISYGYVNKGASLLRACQISVYAKEMDPVNAFGPL*"
     gene            125630..130747
                     /locus_tag="CG_2015-01t_scaffold_23_prodigal-single_146"
     CDS             125630..130747
                     /product="hypothetical protein"
                     /codon_start=1
                     /transl_table=11
                     /translation="MSQYSRNDIQKLENYSSDLFSLLKKYADGNIYDVNNLGVEYDIN
                     NLLLFFTGSIDYYNKILIQETSGTSDSLSKFRHPLSLRYLDDKNISYGFINNDIISVE
                     IPDPISSVFSGDFFAGSSLHLHSAPYVAYYWETFTDETTFPRGVYPSWDGYPSLNDAL
                     LDYPTGADETTRIPVFTCGEWIVIRNDSSTSVVYDDTFSIDISEQIKNSFDKLSGDFN
                     DIRIFRLKNFSQSASPDMNGFVGSVTSLSADLFVELPRTIDGTDLIFQVGDSTETGLS
                     FAQNELIVFALYWSSPDIPNQMTEYPLVTPAPSDPYNQFAFDYTIATGKHYNWFFKNR
                     TDYLKYENQNPTLKAKNFTNFSANEDDMFLYEPFDPKFYNLLEFFYNFDQTSWTEYGE
                     FSEEMISTYLLFNGGAGIFNGQTQSGIGLRYDQALSINHRDENGNYPDVETICGIIIG
                     VKTEVDMSMVSKNTQLQIDKSTLTYNYSGVSIKYKTKKGPDVFPDKYPKTLDEFNYYP
                     ELDDGYLPFIKIIVGQKTSVNRSGESPRAFPLYIEFTDSYSSRGIDNVEFSGVLSKNI
                     VDLWINYYSNLPKYIASNLIFSSYMAFIASQTGVINSNSGIVDILDSHSKYSTGGQMG
                     IVDEIRKILDSNDAVASFDSNLTVEVLSEMYSLEPWYINLVYWKSPQNHNLKHFDFSD
                     ETNWATAYSRGIDTSRSFVSYYPGDGSYDDSITSFDRSNWLTTKQDRDDATKTGLILK
                     DREMINQSQLEIYFPPADAATLASDNNSNVLNQDYSLKLFLVDKNHNTVDKEIFLTNA
                     NYFISDVDLNTKIDNNEIVEQYITPTTINSIEEYKNFGDASIIPDARNGGSYKIYMKV
                     FSPSDENRYTKEEYFNLLYEEYSSDIEEGGKVAYDAWQEIRTQMSDYADTIGWNDTDL
                     RTLTNKYKKISKTWLGVTKYNFDKQTGIFNTIPWEIKYTYLFGYSDETVRWGYKVNNQ
                     WFYQNFNQDLVVTNRQDYINSHIPEDALVKRQDRHEIFNDIDFALNGNVSFLAQTFTP
                     DFLNVARRVDKISLYLYRVGEISSTNLVLTICELASNRPDKIISVSDFVNSNDVELDD
                     SQNGNWVDFNFSKEIYFQEGLRYAMVLTTLEKNNNLNSESKIVWRFAEDNTYSYGVTN
                     TFTFLTQDVSSGDTVVYVEDLTSFPDTPFFISINNDLYYITNVSYDSTMSAWALSFSD
                     YEYPEYDNTGLEYPEYTWYINILTESYSSGTIVYLVNFYPYDPENRFYSSFEDEYKII
                     MSDWELPEYSNHDASYRIYMLADTISDIYTVGYSDWFGDDLELNNNAYADSFYITGAS
                     GEYDPYPNDSSEYFKKLWLKENFGWYVNPSNTVIYSWAPGMRGIPINNSKVLGGFNVA
                     GVGDFPKSNNFRAGTINKVDSFWAWSTDKLEVPDQIVILPQANISTSSISYLPIVTNT
                     FLTIGLVRSDGTRKVINKIIYGKNHDFGTIVDYSGGVLTLSSDVLNSSDPDYLGQWTT
                     VSTDQFVRKELWIMDGQAATLQGSSVYITSTSDSSPGDNQYEVELLTAFNVEPQAGDH
                     YAILLSTVEAVETGTITNNPIPDTVSGTTTIQDTSKTWDPVGNTDEDFTGLDLWLIDG
                     DASNTIISIESNTSNTITYTTTTRTASSGSKYAILKTNEDAIGFYGTKGPIVIDSEKF
                     IGVDHMSISSEKFPSDYWDGMSYTDAFIIRGSIDVSG*"
     gene            130734..131834
                     /locus_tag="CG_2015-01t_scaffold_23_prodigal-single_147"
     CDS             130734..131834
                     /product="hypothetical protein"
                     /codon_start=1
                     /transl_table=11
                     /translation="MSQDRNDYWWLFIKEAESLFNLASSTSDQTDDSYFYNQLRRLMD
                     YVYGYDTDAYTNGVVFGHKVAPMSQSPYGQISWFPFVFSRTDEFLLITGFVNYNAVCI
                     NQEYKSLPNGPPIATDGSMFFGNKIYGTNFSGLSLNFWEIDNSESNLVHETVIQQRFI
                     DILAIESIFAEERIFQQSVSTQILPPDNETDCVINSSLFFDIESKKFLHKILKGSTGE
                     FIRQHQTKEMTTDNFDDKIYLRNALNSDFFPQPASSQIDVARIIWRIRQTTESNRLDH
                     VYEYFIIDMREIYGYYGWKQLEVLSFIKTIFDGILFSKYNIELNMVELTKEIFSIIFN
                     NMNWSPDFITYWENQGETISSTLQDLFDELAE*"
     gene            131854..133866
                     /locus_tag="CG_2015-01t_scaffold_23_prodigal-single_148"
     CDS             131854..133866
                     /product="hypothetical protein"
                     /codon_start=1
                     /transl_table=11
                     /translation="MFITNENMQTLTDILGNIYLSWESTFDSDISLGGYELKLQRIAS
                     FLNNDYIPYTVKQSTDLIVSKKSGSDNILTIGEGYLINSASEYVRVSEHDVYVDTLFT
                     YNYDSDGHYGVLLGFYFDDIEASSEIVVTEIDADIGPGSAQQTLDKTRIPIKDTFAIS
                     SIDTPAYAHVDSEKILISSIDTVNKELIIDSNYNDNDQSPISSHSSGAGVFFYKSLFA
                     TPIYGPPVTSEHQSGGFASSFKYYPVIPDNYVLVAKVLVEKPLTPEKVSASTNDTNIL
                     DIYDARTIGDKSSSIPFTDDEKLMIFDFIGKMEQTKNIISFNQTLVDIINNLSQITFE
                     DSTNQTSGSFSSYWNDRPVQRSVNYQYGPVFNDFERIEFSDGFKKLWYYAKEEQLLTT
                     MGIFSGGLMDNAYGSFETVPEITSISSTQKSNSSDGGISPGVWSYAVTAISSNGESSL
                     STFESISIPTSKPYNTVTLRWENISGIEYYHVYRKNSNFSTLIDLRLTEESSVTFATH
                     GVSVDGTDYIDFTDDGSYSGLSTKRGVILTEKTILDTSGTSLYVKVPVLDASGSLYGD
                     DLYRLSEELTDPALVNPDPTSNTTQNGFILIMTLKKPDDTTEIIEQTIPKGTVAGTSF
                     LINSGQDYVELIDMSVKLISNASQYTKIGSRINWSAQDTAFVQNIS*"
     gene            133952..136072
                     /locus_tag="CG_2015-01t_scaffold_23_prodigal-single_149"
     CDS             133952..136072
                     /product="hypothetical protein"
                     /codon_start=1
                     /transl_table=11
                     /translation="MAIISDTNLEILLNHLNDSYAALSTGFGAIDQSDSGLSEINKAK
                     VFVRGGADVEDGVKATSISSTGTVYDLYPFSHDTDNLTIQSGSFYLEGVEHSIDRNTV
                     YDFGTILNAIWWYGAGIDSGSITTIAGATGWANIDSADQRAKALVYISNEPVDTSFNP
                     GSEDMASGEVYDTTHADFALDGTTDYIAAPFLAPTANTYLDKVQLYVSVTGSPNTGLY
                     AYVVDDAVTLPDMTAIIATSFKVSSSDIPSGGGWIDFIFNNPTVLTGGANYWLVLGIG
                     TPEGGAASVIDGTNLYSWHYDDGTVCNDAGDDALAFSDNAGVAWTKTINAVDSDYLAA
                     CRFISLLKVRYSGVMSMWQSGKASSLVGTGNAPALAANKNYLAVEAPSSPYVKICECD
                     LFSAYNADSTAVAVAAWGTAATNSILTDVREIVGYVGLEDDDQVEDLFGGVNTTEDSL
                     LVASADATTSAVAGYFSATSNALSTHVTSLASGYTFKTYLASIDLYPGRDFRRFWKVN
                     KSEELKAAFGTFTNDATPAAFPDATYVSADTWCADLSTGVDLELYLPVDEGACTGDID
                     INVMAIRNLYTTLDNHVDAGVDRITIASHASFTGTIYIFIVRSLSDFTSSELLKGTVS
                     GNRIVLAAETAVCGATVNYEHQAGERVYIVEKIAQAVPSGAAEGTTYNLTQTGKKYIG
                     TAFVQGESGGDAGTNGDVFVVRNR*"
     gene            136163..136753
                     /locus_tag="CG_2015-01t_scaffold_23_prodigal-single_150"
     CDS             136163..136753
                     /product="hypothetical protein"
                     /codon_start=1
                     /transl_table=11
                     /translation="MSYITPEQFVAELGYSEILIYSDEFSDSPDFSSSTAKHIIRAKE
                     YDLMPKQEANVDLDVIAGIPDRNVFFADKVGIEGTIKMDLAGNIYGGLEYPTARMFDH
                     MRQAYAGIKDDGDLISPREDLLAEHPWFSLGSAYHGTFIRCLVNNFNLNINEGDQPVE
                     LEFGVVGTSFDPTSAFTYQGMQSLLWQRLFNCIIYR*"
     gene            136794..137234
                     /locus_tag="CG_2015-01t_scaffold_23_prodigal-single_151"
     CDS             136794..137234
                     /product="hypothetical protein"
                     /codon_start=1
                     /transl_table=11
                     /translation="VFASGPNKPKGDITYITSFSLSIENNLEAQYTLKSHEYDDHRAR
                     FAENVFPHSYGQTAPRKINGTLEWFGNINPKTFLERIMGPSSIQNRNDLIINTEIFRI
                     ELKQPIWHLSEKQVGLDLVKRMARFSVASDGLLIVPYYETNFSS*"
     gene            137250..137702
                     /locus_tag="CG_2015-01t_scaffold_23_prodigal-single_152"
     CDS             137250..137702
                     /product="hypothetical protein"
                     /codon_start=1
                     /transl_table=11
                     /translation="MSVLVNNQATFKISFYFREIKNKENETIGIGFPRVEYRDDDFNI
                     TDFEVHEGEDKEDYKNFTGIFIPGNFEQMSLIREEASVINHINEKSVLLLRIFCPKII
                     HHLCKEWNLVNDNGEPLRIHEECAKQMHEHFLSRIIEEWRTRVGDGDY*"
     gene            137703..138911
                     /locus_tag="CG_2015-01t_scaffold_23_prodigal-single_153"
     CDS             137703..138911
                     /product="hypothetical protein"
                     /codon_start=1
                     /transl_table=11
                     /translation="MSLLKSTNGIVIMDLYGPLPEGYKLFNDPFGSVEEGGELGKRSN
                     SSLKCFSKQDLITTPTRKSRIALPCDDISYSVNNSWEFFETYRQNDFISKRFLFNKPT
                     DREISISGSYLMPSTVSTQESTTQYMFKPFFDLFKNFCNNAYAFGFFIQDESDSSGND
                     YINLGKGYLPSSFSISIIGGSFQDASWSASFNGPFHEEKKEQDPPTSDLGKSSIAELP
                     SLEASNLTNPIFEQKGLRTMNTRDFKLSGEWAPDDKLHPSDSETPPEDLSLPGNLVEA
                     RIDLNIDWKKTNTFGSFYPGGFATYTPSPQFWSMENISGNISAKFIITKNSGAEFNNV
                     QNHLRLIQGQSRFSNVIKDIGFTCIPSDDEISFDFAYLKFPSIDFVVDEAIVYSFEGV
                     LYDGTTDQFI*"
     gene            138886..139596
                     /locus_tag="CG_2015-01t_scaffold_23_prodigal-single_154"
     CDS             138886..139596
                     /product="hypothetical protein"
                     /codon_start=1
                     /transl_table=11
                     /translation="MEQQINSSKKIIDDLYIKEFYMKDNELIFEEPDKPWIKIKTRDL
                     PWWKHDNLFRECFQKVEVTGKWTINRIKELRLILKEFVISVKDHEDNNYYDLLTLKEA
                     EKIMEFYDFNAFLTEKEMISLDKELTAFLDPKEIIKLRPPYDRMIIELDLMRKMGGYT
                     REDLLSMSKKDIDKIFYLSRNGLSIPFSAEEERIKMNPKPKQSKNKEDELSKYMDMFN
                     KKQKAINSNKEVKLKKGD*"
     gene            139597..141288
                     /locus_tag="CG_2015-01t_scaffold_23_prodigal-single_155"
     CDS             139597..141288
                     /product="Uncharacterized protein n=1 Tax=Plasmodium
                     falciparum (isolate 3D7) RepID=Q8IDZ7_PLAF7"
                     /codon_start=1
                     /transl_table=11
                     /translation="MKNNFWTRPSMERNKAISTDKKGPNKVGFSEGGTKELFGPGSIG
                     TILSTYGTASFPYAVPLGGLSEDMGIDDAKKEIFMNFISQEMFPQNQNENLDFVGGLT
                     NSYSGLGDNNEETFEQQNVSPKTDSPKAIRESKEAQKFDRKEKIKELEKIKNETNQIN
                     ETNRINQTNETNRTNETNQTNQTNETNEIFERYPILNSILQSTSENDDINFIDQVGAT
                     PTLPSIERSPDQTIENQTTTNTIPPQSNKIFEKIIENSFKNENSNLINNITNKLFNIS
                     NTSNTSNNTNFLSQIKRIKQGDEIRNIFKNLDITNISGDEIQNNLAGGFSTFIAETGQ
                     EQSQEVLQRERKSNLNENNDTISPNGIHLESNIKVKDQKNDFVKSALTSGNLDRIKEA
                     FKISEDQSDLSQNSFAGSLAGSLTNNSNDRIKFDDEKELGEAQDLKIEYEVENLTEKN
                     INENKTENLTENNITVSEGEKRIEEAVKSGVPRQIAEIIEEENKKKITSKSMMKVKEN
                     NDYLDIYNSVLDSHPELESANISNVSNDKILEIMRDEMSQGFNDFERFFDNVLGE*"
                     /db_xref="UniRef100_Q8IDZ7"
                     /db_xref="A0A060RYR5_PLARE"
                     /db_xref="Q8IDZ7_PLAF7"
     gene            141289..145173
                     /locus_tag="CG_2015-01t_scaffold_23_prodigal-single_156"
     CDS             141289..145173
                     /product="hypothetical protein"
                     /codon_start=1
                     /transl_table=11
                     /translation="MSYNFWPPEVPYGIITRQNYLDAAGLMKTGGPVYVFKTPDGWPF
                     NGSSDEEAPVIQINNLDWTGHSDGSSFEDLELSKKNYKDSDIGVLNKFSIWNSILQSI
                     DDISIYGESYSEMASNATKILGRGTILGQNQGFVISLEDNPFDYEWFLPGVMTDYLIT
                     KTYSRNSLGGNLVSSDDILAAYQDAWEDAVSYLMSESPGTWLEGYQFPLAFQYWQIIA
                     NPSDVKYLEKIRELPVKSDILSDYCGLSNKNGSISWNENKASSATASNFINPNLSSDL
                     DSLWYRLAISEGDNFATEEEISTRGWHPSTRVWGLESTEGRHENGYAGTLSNGNIFAS
                     EVPSIKSIAIVPTFVAFPEVYQCLIQQGPAWEYAKSKLRADKARRVDIRKYVFDISCV
                     NLQINKLFLQKLSIASSDTYMSQAIPAEVFPSSGLQYGLINQGTISSGSFSTGGGVAL
                     YPINNLTESTTPTVHVKCYNPMDPGIGFAHSFATNAMWVGQDWGLMMSMMVGATMGLG
                     GFAAGTSGGLGPTLFQITFVGLTPSWKTVNSRLVWNPHQPPGGYSTLINITNDGDIKG
                     KVSTIPDNGQQLEPNEEVVITELTSSAGRWGETTTDDSIGTWCLWPGSFTNASGTDNL
                     KVISIGQIDINVKAKTDVSTDDAMCFLEFRFYALDMIRYGQEQTSDILDKISSLNNNR
                     NSSETIDEELGQYEFLTRVYATNSSDGISNLDGPGREFIWKQNETDEDFEDIRSKSNS
                     ILTTPLNQNMQNYRILAYIDGFSGDVTTILDKDSTRIFDDDPGIGDKYFSAEQVMLFV
                     NIRAKFTPKSQDFFAGQRPSVTVDIDDTSIKLPAKVYDSSFIGLEQRFYNTFKPPVGG
                     EEILNDLNLFVPPLLADEINNSEFKNYDFGWHGEPDFTKMMQLSPYGDNSGVDYFHVR
                     GVLKTDLSTFSEAKIKEAMALEQFTPFITSQSVIDYSFLSGDPNFYWNLEFTVEKIIF
                     PDFQEDTQIKSGALIAEAFIITSTGEVINIFVDSVSKFEIASDEIDFKLKLGPIISDI
                     TFLNSGNIVFRFKFVVDSTGSTDGPCRIRIKKDSFKLIHNGTIGKIKMTGPGGYVKGG
                     KHIAWFRGLNDSPPSYVGTHGMQNYIMDFNSMFGWVGSNTRHIYNALVTSPIFEFPME
                     RKYGWVLEFEGLSPQTIAVALLAGGSKLASEKKNISSTATMNLSTRLLVIDDLLSNIY
                     LVTIPSSDFRAAENLNLALNGDILTADDGALADSSTLSSEGSSKANDAGGTLIALIDK
                     QTEEGHPIVRLLKTDNNQDAYVPWVEINRESS*"
     gene            145174..146667
                     /locus_tag="CG_2015-01t_scaffold_23_prodigal-single_157"
     CDS             145174..146667
                     /product="hypothetical protein"
                     /codon_start=1
                     /transl_table=11
                     /translation="MTNDGIFLRDIDNIVLKWLQTSNCYYLVGRHISGCLVGMVISRY
                     GIPQRPLKFIEGRLPVLSEQSQDTREEGGLQNDFLIDFYPFNPMAKGYFDAREGGTTN
                     SVTDDDLLIEEIPPILKNQIDKTMIFADFETIDPTTQRQGVEVSDGKPSLVEDDQGGL
                     FLFFSYNKNFRGRGKTSDCSPFIGRVYCMYSADLGSNWTPPICVFNLSPFNPSVECLS
                     KNFPDMISYFDAGFNQGTDSKPDFSAETKGLKNINYLSDFLTNEIVLEDFDIFWYPKT
                     SDFILSFWFGGFICYSKIGHNVELLKTIWNHPGTKSRQDDFGRRRYAYEHEIWSSFYN
                     QKIPNTRFYYYTRFFWEPLEISEIFIVAGPVERILEFNKTNAPTPKPGDESPAATLLK
                     AYSGKKAREDSVKVKYPDPQKSKLETYNRFYNPDWEAVEPPFVHVKFGNREYAIDQNK
                     QKPTLNIHRDGNLITCFYSSQNSISFCPINLENVGVEENFPNTLILL*"
     gene            146682..150185
                     /locus_tag="CG_2015-01t_scaffold_23_prodigal-single_158"
     CDS             146682..150185
                     /product="hypothetical protein"
                     /codon_start=1
                     /transl_table=11
                     /translation="VPSPYIYENEIASLNLNLRLVDLKSRQDLSHCPTDVGSDDDPQY
                     SASSVGYTGPSADEVEPGDFSIGENRMRTGKRLPINLIPGAPQHTFVYGASPNGYFYS
                     EADLIKCPTDIQNPTLYGPDISFYQDLGDFFSNALKDPGGGFNVALGSFVPGIESGAG
                     TNNVYIPHHHMSLPPNVVGKDNSTDGQKEIFRQHIYETNNIWDFNTKSGIRGSASSRY
                     IFNQGPITPSSLFSDGYIKQQNNPEGNRITWFARGTFLKIYKVDNDYFKIDPNSMWIF
                     MGSYRDSEFFEKITGIDPQKSGFDKAYMSAAQKLEGVALFRTKTGKEYSSGINAPFRL
                     KIDITGINSVSAFRSGFPTVMIILGNGLLIDGDAVKGAQIILSPSKPPQITFPVRATN
                     ANRYLAMNAKVLGSSEIGSKTIFDAIRDANRAFLGILDLNVSNISNYYINTVTGKNPL
                     KATDVNGVALSFQALGDVGEIRTDVSGETINAIIAPQMGVSRNNEGLNSVPQLGTSSY
                     CAMKGSFKILATNCNGIFDAGPICYQSWNSRMIMFRHHYTHLFSGSVLKNFIMSGNDP
                     IEKTTPYAKGEIGYSFNTLINNSTDELFTKDTSVTRYPDAISDPRGGMIISLHTATLN
                     EKLTASNLPVNGGAVWETSAEIEGSFLQGPIGDGFETSDLGGSSLSETFGIQQIQNRG
                     LYDSPSFGNTLPVYNRLQVPTVAVWAHAYQNSQLLTIWPEMSYTAWVSKIKGKLSGGA
                     SLPSALSSGDYSNYYGSESRFNQSDRTSSVEVDSDSVSSFNITSSLSCPVITRTATIK
                     IVNPSSKVIDFIRQQGFTIGSQGWVDFSVKSLAGKSVNFSGFVTSSDYQITGHGAVMT
                     LKIQDPVSYLLSKLKYPADHPVDGWLVHLAVPYILGRLGLPMNYSVFNVQGNIQSVPR
                     IGRWIATDTKTKEISFNEDLNNNLQRALGVLFAYQYPVFYWSGGIKNPEISYRNAYDL
                     KHVLPALTGGYRNAFEASSMFTFNYFDAHNKNKPLQRDSFRVSFDNTDMNYQNYIISE
                     DRWRQIPIWVPMGMLSTPAITGFRSEKDINVKGVLTERGEINVLKALMERQNQFLNSM
                     TVSYTEYGLPASYVSEGGGAGFTYRAINIPFTNMQSNAIILRQTDISWDAESGNNLTT
                     NYEYELLKPSISEASSNMITG*"
     gene            150191..150502
                     /locus_tag="CG_2015-01t_scaffold_23_prodigal-single_159"
     CDS             150191..150502
                     /product="hypothetical protein"
                     /codon_start=1
                     /transl_table=11
                     /translation="MDQKTKEAKRKLIKTITKESETIASNVAQSEIARSESINRLMIK
                     TNRPLRLYPNGTALSEGFSRFDYDQHFVWGVSTWGVHKITGDKTGTSDRDQIIKRFGD
                     N*"
     gene            150505..154515
                     /locus_tag="CG_2015-01t_scaffold_23_prodigal-single_160"
     CDS             150505..154515
                     /product="Uncharacterized protein {ECO:0000313|EMBL
                     :KKN34093.1};  TaxID=412755 species="unclassified
                     sequences; metagenomes; ecological metagenomes.;"
                     source="marine sediment metagenome.;""
                     /codon_start=1
                     /transl_table=11
                     /translation="MAFTDIYRLFYLEAGQDTSACVNEEFKRWAALETQLFELYSLFG
                     NGVLTGWEIRKSSNTTIYITPGTGHIGFKSAVTINNTAIVVETPPDITFPDNGLTFYV
                     YAKETINTHIDRSVDFFVSPNKLSYSDYNFQYTSQGESELSPGGLIIIGEILVKQVED
                     DLGNIYTTIDDDPTYEFRDEITLFDNLSYFIKNHIHVGGANNPSKINLYRHVTGKLSG
                     DYIDWIDASLIKKGKINQDRLPTFDHNDLEGIGILSHSDIDTLLLAINLNQDNYLGDV
                     SIANQIQLVLMLKHIYSTIDNTLLNLIVFVPGLPPNTDEYNSDWIDLDATTATIDYDN
                     NRILGYLASSAASDFVKWDTKTEFQTAIDEYNVSLSDYKDSDLNPNDLITRSENISLD
                     DDGVISIEKTIDFSSVFSKTDSADWFSSVQIISNNSSRSDGNFTVNYDIGYFTFRFFY
                     LPGTTTIDSQDWRISSKLEFSFELSEESQSDHGDIYMFLIGSVPSDFDSTNSNLVAFE
                     TSGGTDKIVVQDGVKILDQGSVTDEPRFTSVDLQQFSDLSSISGIGFYTRTSSGWDPE
                     VPFQFVVTRPDAGDMSTSIYDYISSADPTENILIYRYNDSLFQESGYLKLRFTTNQLT
                     NWTRIIYDSLIPAYSGYGVDPNITIFTRTADTEDGLSSARAIYIEPHETDPGTYVLNQ
                     SNSYWIEVQINLIASGNRLVTPTFSSLTLHYTLASGSNLKAWNTYSTWQNYDEILNIN
                     LIDGTSDYIELEKYSNVNSRHFIEGNVVKTIDKNDEKIVDYTFDGFDFPISPIQAFFK
                     LGSGLIHPTQVEKLDNGNYLISDTGNDRVIEMTSAGQIYKIFQGNSYLPLKLRDLVVL
                     TASYNSRLGQVAITFSQMVELAKFDFDKVKLMTENGTNQILLNETNSEISIIGSALHN
                     NLVDLDDDEFTDPSNSSQIEAGTQKQKNRATIIPGIGKSGSNSSLQTIIGSIVLFDLT
                     SESKARVEAWGSGDLIIQLDNGAYVPTGGEVKSLSSASAQSIESAPSAQWFEEETDTS
                     SSNFGSTSGEHGATEFVNNYNPFIFSTETDSLIEAYPNGSYSSTQLISSSTVNFYGLL
                     PYLSYASGTSTVYLTEPRYNVPWILMRMSGLYTPTQIDDFNQLYSDLELSDDEWVRLG
                     DFDDDGNADSTVLIDTQSNDFNLEVSVQRADIIYWDILHPVSVIKESESRYVIAQANK
                     HSIVSLTTDGIKAWSVLDTSTTFSIGEFGSARLLSDGNLIASLPSLNLIVEIDPEQEQ
                     IIKSISTKYSPIDAYKLSNGNILVLISQKTPEGLNSRAYIFDSTTNVVWDYGLGRLKL
                     PTGVSILSNDHVLISC*"
                     /db_xref="A0A0F9SXX0_9ZZZZ"
     gene            154540..155553
                     /locus_tag="CG_2015-01t_scaffold_23_prodigal-single_161"
     CDS             154540..155553
                     /product="hypothetical protein"
                     /codon_start=1
                     /transl_table=11
                     /translation="MYLFESKINKPEYTIKIGSETINFQIQSNNSIQFENQNDVYSYG
                     NVLNGIDLDVFVGYSSVTNVFHVKTNESNKIEINYDNLVSWNISEIIFKDNENNVLKK
                     EPANVKDGKIEILLEDSFGVPFTISFVLTFYKIVEPNFGASALSISVTSEDRSIYNQA
                     PGSLKFSIYFFHGLITNDQDEQVIDYPFNIWQNMPITGTVPISSALIGNDETKLESYT
                     LGKSLDSSTIYIEFVANRMMADDDYAPTLLYDVIPPSQTALYATDQIAEFVGNINNVS
                     VYRGTYTIHKQSEPLFVDGIHKIQLKLIQKYSQDLIMKIDVDGVVYAKVNSSSIGDSD
                     III*"
     gene            155572..159357
                     /locus_tag="CG_2015-01t_scaffold_23_prodigal-single_162"
     CDS             155572..159357
                     /product="Regulator of chromosome condensation-like
                     protein id=3675452 bin=GWC2_Nitrospirae_57_13
                     species=Stigmatella aurantiaca genus=Stigmatella
                     taxon_order=Myxococcales taxon_class=Deltaproteobacteria
                     phylum=Proteobacteria tax=GWC2_Nitrospirae_57_13
                     organism_group=Nitrospirae organism_desc=Same as C1_57_7
                     and D2_57_8"
                     /codon_start=1
                     /transl_table=11
                     /translation="MATSAWSDRLGLNILPESNGSNTVANEEDFEQNIRARIAWSYFD
                     ASVLDAPGVFAGGAVDLTDFNSSANKYPPITMAILDSSNNPWWFDCDVFKQIYFSSAS
                     IAAATLYAVVLTENGLVPAAAIGGRNDFYLIAQATADAAPSNSLKLGTGVVASSAFTS
                     FSYFSTNFKTVFSKYFTLSADSGADQEISNGETVSFSSGDGVKLTTGPSTSLNLAIDL
                     ANNSGLEFFDNQLQIKTKSGGSVRANLDGIFLSSPSSFILEDSYGNNSNISLGLNISI
                     GGIAPFSTAIEDTDVISIYLNLDADGGLIQGEDWIRIKIVDDGYLILKDDGLARDEVN
                     LTLSGNSGTSQSMEEDDEITLIYNSGAPSILTRTKTGEEIEFYLKYNPEHFEEVSDEF
                     QVNIKENGGILCSTDGLYLDVTQDLTLQSYYGAPTTGTFQEKHLIRDALGSLFKCVVG
                     GTPGEWMQVEVASSETIPYLYQVNDDYRIKYLASSIFSNSSSHPTIDFMIWFKDDAKN
                     RWVSEHQFHFHEYIFSTNEYGIVVDDFLFYGPDKFIDFSEVKIKQISSHQAATSIGLD
                     RYGRLFSWGSASNGGLADQTITNKSLPVLAVGSHSFVQVVRYEGLKLDGTAWTWGGNS
                     SGELGDGTTTNKSSPVSVIGNHSFIAIHTSDGRGGRKEDGSVWLWGVNTYGELGDQTT
                     TSKSSPVSVVGGHSFIQSEGGTRFNLGLKSDGTVWAWGRNQLGQLGDQTAASKSSPIS
                     VVGGHSFTSIACGSIRILALKADGTAWAWGDNSSGGIGDQTTAAKSSPVSVVGGHSFT
                     HLSVGDDFSLGLKSDGSVWSWGENGSGQLGDETTADKSSPVSVVGDHSFLSVSAGSSH
                     VEALKEDGTVWAWGENGSGQLGDETTVDKSSPIQVVLKSDLVDEIHVHIGRWILPMKF
                     RTITGTEESTYSLDENFKIWAWGDNSFGQLGIQQKSGKSSPVSIVGNVSYSQVSSFGD
                     FAVALDTDGIIWSWGRNANGQFGNNTKDDSSSPVSVVGGHSFTSISAGDLRAYGLKAD
                     GTTWAWGSNANGALGDQTTVSRSSPVSVVGSHSFSSISAGFGTILTLKSDGTAWGWGD
                     NSTGELGDQTTAAKSSPVSVVGDHSFVEISMGYSHILARKNDGTAWGWGSNSSGGLGD
                     QTTAAKSSPISIVGDHSFISLISGQVFSLGLKENGTAWAWGENGSGQLGDETTADKSS
                     PISVVGDHSFISIGVGYDTSFGVKTDGTVWAWGNNASGQIGDGTKVSKSSPVQVIKV*"
                     /db_xref="gwc2_scaffold_17989_9"
                     /db_xref="L7U7G8_MYXSD"
                     /db_xref="msd:MYSTI_02180"
     gene            159388..165150
                     /locus_tag="CG_2015-01t_scaffold_23_prodigal-single_163"
     CDS             159388..165150
                     /product="RCC1 repeat-containing protein n=1 Tax
                     =Myxococcus fulvus (strain ATCC BAA-855 / HW-1)
                     RepID=F8C6N0_MYXFH"
                     /codon_start=1
                     /transl_table=11
                     /translation="MSWTNRDGLNIIPSANEIGYIDINQNIEARMALSRSKATIIGGQ
                     GIYSGGARQFSDLKNGATEYPSCIICLFDDQREAFWFSTTQKDIDYQISSGVGYLYAV
                     INLEDFVLPDSADPSEDAVSFVVLSEDDTAPLYSLKIGKGNVSSSVFSNFSGESSIFK
                     GSGYNLWSWEFNVNSLNSTLKAIEDGSVFLFDGSSGIKTNATTLDTIEINANLKSDGG
                     IYSVSDQLAIKLKSGGGLAVDADGIYVDSLPLNAFFLVADSGVSQELAIGDKLILRGN
                     GAVKTSISDSNEATISLELGSGFENTSGSDEDFDAAIMSNDGVLTDELDQISSGGDGL
                     TGTELMGGFWISSEDAFYFGSTDPFGKINFSMGTVKNSNETTISVYYWNGSAWSSLTV
                     DDQTSEASVSLSRSEIVSWSPQTDWQTAVKSSTLFGVDAPGTVVSTALYWVKITFSND
                     LSGQVGVLLTSRVLDGLSLKLSADNQLEKNAYGLALIPAEFSIVADSGDNKTLTQDEE
                     FTFSGYQALNTTVSSNTVTLAVDLASDGGLEELVNQLVVKRKSGGQMGSGTDSLRAEP
                     YIIDGYVSPIPYPGYYGYPSSGMTTGEIFRDKSGASFVATSASTATQLSIGECTELPD
                     KTEFYGGTILAGYSIRVFDDNDFIWTWAVRQNMTFVGFWVSDYVMPITLEPAIEFSDD
                     RVFYGQPGVGGEAFVTSTIDPVSFYEILNSYDGIYISDISTKLELELYSDPLGQITLD
                     STVATLSYQFDDIEEKQWVLSDGIASESSMIIGSYKDSPFISSRLILKFSINGTATGA
                     NPSEIVAGYANGKVLATLNIRYIKDPDGVLGYGEDDFHIYPVPDLILFENVQLFGIGG
                     NLFNAVIDENGWVFTSGDNTYGELGNQTTTDTNSYVLVVGGHSFTQLSVGATFAAGLK
                     SNGTVWAWGNNASGQLGDETTDSKSSPISVVGAHSFVSLAAGTTHIIGLKEDGSVWGW
                     GDNASGELGDETINAQSSPISVVGEHSFISISAGGSYNLASKEDGTVWAWGLNSSGQL
                     GDETTASKSSPISIAYAPPNTSWVEMNVSQNVISLLDSDGYVWNWGYNYAGHLMLEST
                     YSFVSIPAVRSYFHSITQSFQTIVPRDYATAALDTNGKIWGWGVGNYIGAGEGLPTAV
                     SSPTIAIGQTNKTFTKLGQKCLVGCSLRDNGKVYLWSTFSSSGYQTGYSYIDARYNSV
                     QEFESFETGYYRIYSLDSDGICWYYGTRTADGGSDLTSPIALYPNLFSFIQVSGISTH
                     GVGLKANGTAWSWGLTSSTPSLEGNYYGQMGDGTTTVKSSPVSVVGNHSFISVSTGNT
                     HTLALKADGSVWAWGQTPLGDNTMISRSSPVSVVGNHSFIKIIASYLDSYAIKADGTV
                     WAWGSNNYGQLGDGTTSYKLSPVAVLGGAHSFIDLVFCQATDAYQTVAALKENGEIWV
                     WGSNAHYQCAPSGFSTNTSPIQVIGGHSFIEIGSNRRSGTFYGLKEDGMVWAWGQTNN
                     NAIRGKNYADIPDVSSPVQVVTYQDYDQISGCAGRKREDSTIVIFGGLGYCEYTATSD
                     SYFPSMFDYDYSFVDIVGFSYGGFCALSGDGTLWQWGYNQYGEIANPSVAVGSGTSSP
                     VSVVGAHSFIKITSNNQWGFAALKENGTVWCWGLNGGSVGDGTNITRSSPVSVIGAHS
                     FVDIFSGDICTFGLKDDGTLWGWGFNDIGQLADGTNINRSSPVSVIGDHSFIDVNIRF
                     YSTYARKEDGTVWAWGSNTYGFLADGTTVLKSSPVLVNIALNQNTPEQLVASDTHSIL
                     LTAEGEIWSWGDNTNGQLGNETVDAKSSPISVVGDHAFSSISSGSNFSAGLKSDGSIW
                     AWGDNTSGQLGNNSFTSESSPISVIGNHSFSQFYCASAFCSGLKVDKSLWVWGDNASG
                     QLGDGSTSDKVSPIKIIGYS*"
                     /db_xref="UniRef100_F8C6N0"
                     /db_xref="mfu:LILAB_18585"
                     /db_xref="F8C6N0_MYXFH"
     gene            165198..165809
                     /locus_tag="CG_2015-01t_scaffold_23_prodigal-single_164"
     CDS             165198..165809
                     /product="hypothetical protein"
                     /codon_start=1
                     /transl_table=11
                     /translation="MDKEQAKRFSDHSSDMDFLFEKTLEFAKKIPAGIPFVEVGTRAG
                     GSALLFAVAIQESKIQRPLFTIDPYGNKPYLRGKEVLNMNYNDGYYLTAMKELANFCQ
                     ETKQFHYHWRMRSLDFIKIYDSIPMWFEGKEIPKEIGFAYLDGDHEENTIQEEITWFS
                     SKMKYNGLVVIDDSEYVIESEKPIIKQFIENGYQHSNRLYFEI*"
     gene            165824..167449
                     /locus_tag="CG_2015-01t_scaffold_23_prodigal-single_165"
     CDS             165824..167449
                     /product="LPS:glycosyltransferase n=1 Tax=Nostoc sp. 
                     (strain ATCC 29411 / PCC 7524) RepID=K9QSE1_NOSS7"
                     /codon_start=1
                     /transl_table=11
                     /translation="MNKNAIVTICMGEKYQKIGELTHPTIQSYAEKIGADFIVLSEKN
                     IAQTTPHWEKFAIKNFLNKYHRIIYFDTDIIIREDCPDLFGIVPEDSLGVFNEAPFTD
                     GRVTTIYQACKEYETTLPNWDGQYFNSGVMVVSRYHKDLFKKPEKEIFNFYEQSYLNI
                     MIAKMKIKTFEITHKFNRMCCMDGKTGEERFDSYAIHYAGVPDVSILPGLIAKDLEKW
                     KNDAPEFKYQRHILIDVQGGLGDQIDAGPTIRYLLKYIYPNDDVRIVTHFPRVFQHIN
                     APVYLHGELKKDFDGEFYHVVTLPGPETPMWTYVSNLLCHTVDFVSIAVLRRTLPDKD
                     KEIQLDLKVDDIDSVNEIVNFDSLEDVVLVHAGRHWESKTFPVEWWQKIIDGLHEKGL
                     KVCLIGKEEETRGTLNVEVRDGMIDLRNLLSLGELFAVISQAKVLVSNDSSPIHIAGA
                     FDNQILLIPSCKNPDHILPWRNGDKNYKSKALFKELSLDDIPSAPTEIYGQTAEFLVR
                     DWYEYLPNPEEVVDCAEKMFIEESQCRGLDEKD*"
                     /db_xref="UniRef100_K9QSE1"
                     /db_xref="nop:Nos7524_2231"
                     /db_xref="88276281"
                     /db_xref="K9QSE1_NOSS7"
     gene            167422..169308
                     /locus_tag="CG_2015-01t_scaffold_23_prodigal-single_166"
     CDS             167422..169308
                     /product="hypothetical protein"
                     /codon_start=1
                     /transl_table=11
                     /translation="MPWIRRKGLNLLTSQKIEYISSTDLSQNILARTSYAKAQLTVFG
                     GEGIYSGGAVDETDLTDGGQSYPAVSMLIVDDDDEVFAFSTTLTTGITFNTTGGATSG
                     DLYAVISLLSGLATDAAIAGPTDVEFIAVDEDATAPDNSFKLGTGDLDITPSFSSFTS
                     ISTTFKNWPDDLTWTLSGDVDSQTIGIGDVLYVLGGEGVTTENLGSNELEIALDLKSN
                     DGLQISGGKLLLKLKSGGGLAIDSDGLYATGILEVDFNFDVDADEGETENISNDETFE
                     ILSDSPMRTYLNSNDEIEVSVLISDESGLQLVADQLGIKLHSTNHGLFLTTDGIGRTL
                     AEFLLVGDTGTGTATENSSLRIIGSGSVVSEASATNTLKFKVDASSPIVYSGDGLTLT
                     LYGDSFQTIISDEEGLFVNEKEWGDKYGHNDDSSRLVNGTTLRDRSGALWLYYYDNGI
                     GDYAWIQKEVGSIRSGYLPVDDEFYGNSRLDGYRIRDLSFTDLVWRWEESTTYGGVEG
                     YWISEEVITQVFKAGVSVSEANIDQDFAQDFYLHFPKIDWIDGFLISKIYGCTSNSTV
                     VSISTSSGSIISAGTQTDNFELIDKLFLETTDYLICETSTSPSSFMIVAEFSYLRDPD
                     YLLR*"
     gene            169318..170874
                     /locus_tag="CG_2015-01t_scaffold_23_prodigal-single_167"
     CDS             169318..170874
                     /product="hypothetical protein"
                     /codon_start=1
                     /transl_table=11
                     /translation="MIREINLIELIELIEENKIESFKILKDSIEIKSDELLVIKNNLD
                     IAEKYLKEININYDRESKILSIYDKFVFENGNTIAVTLTCHEAYSDWLEETILSIDKN
                     NPDQKIVCLDDINIPDWLKEKKDWEIITGKWGTPIPARNLALNKCKTSWQVGWDTDNY
                     MPEGFIDSYRRDIKNSNSKVAFIYSDIQYTDSNLNPTKLRIVPEWNYDLLRENNFLDT
                     SACWRIDALRSIGGYLLIENCDDWIVSLKLSSKGWCGKHSSAPSVLMREHERGRRSII
                     SKKEIFDVFFKCRSFGIVTCLAPNRKNVQKLWVEWINNAILPNFCSLYIVDNTNDKNT
                     HKWLLENIDLSRFESFSYSKVSDICQPGWYGIHRLVSKLYLEVIPRVVEDFIFTLEDD
                     VLPPLTAIYDLHKSIADLTDIGAVGGLYETPEIRGKACAARALDAWQDIPNMDELYGV
                     IEVGFVGGGCTLYPRYAINKIGGFNLLDRSVEPLGWDANVCRMLREIGYKILLDANVL
                     CKHNTHGQIL*"
     gene            170858..172492
                     /locus_tag="CG_2015-01t_scaffold_23_prodigal-single_168"
     CDS             170858..172492
                     /product="hypothetical protein n=1 Tax=Segetibacter
                     koreensis RepID=UPI000362D99C"
                     /codon_start=1
                     /transl_table=11
                     /translation="MDKFYKKDKKMIKEINLIKFIELIEENKIISYKMDGDFVLIKSK
                     DNNFIIKDDIEIVKKYLKKFDYILDNNKSNTTAIITNHNYDNYLDKCLYSVVNQTKKF
                     DRIIVIDDASDNDNAKDICEKYNVEYYKVNFASVGRSRQYATNMVETKFIVNIDADNF
                     LENHFLENHLKYISGNIAIVYSTPNTIDNNDNIIGQYDYVKKEPEEGYIRKQNYIDTC
                     CLIRKMAIDCVNGWDSDIPALQDWSLFLKIYNFGWEFKYIDGNFWNYRQHKDSMINIH
                     NRNNNYLIFNNSHIAVVMLFSGREWCLENVISNLYKLGWNKNKLHGIFINNSCNLEFT
                     QKLNEYLNKLDWNSVNIINCNKKVSNDMSNSDFANNSKHRSILKHKFGEHIVYLYNLA
                     KQHIPKNCDFVLTIEDDQECTSTDIIPKFIKSMSYSIGVVTATIISRYNNDILLSYDL
                     DEEIILKDIKYEKNKKGLSKIGCCGFGLALWRSICWSKYFPLYCNVLDDINKYPYPDI
                     EFGRILNKNNLILLNDWDIKTRHWDIKNGNILYYGD*"
                     /db_xref="UniRef100_UPI000362D99C"
                     /db_xref="A0A074KYG3_9BACT"
                     /db_xref="met:M446_3307"
                     /db_xref="UPI000362D99C"
     gene            172496..173608
                     /locus_tag="CG_2015-01t_scaffold_23_prodigal-single_169"
     CDS             172496..173608
                     /product="hypothetical protein"
                     /codon_start=1
                     /transl_table=11
                     /translation="METYNKFDFSIKYYRDDAEYRASLIDISDAKTLLDIGCADGWFP
                     IHFSKLGLEVSAIDYSEKSIELTKQCINRCIPDSNIDLYYLGILDFSINKKFDITLLF
                     SVLNWNKNIEEIINKVCSLTKKRIYIECNFNFVPEYFDNKDSNYYIYSFDIIRELLWK
                     NGFGNVKIIANTVNGRNIISASRYLKDLYFLPWDKLDEQALSNGIGRATACGATWKAI
                     DKDNNFYHIKLQNKKKNELLWLKEQNNENFLCGDEIFETNGLLSGEFYIISKWLNLEK
                     FKKTDKNIKIITKALNWLHEKGYAHCDLGSYHTPMVNGIPKIIDFGHLTKIGTSYNNV
                     FSSNFNGLSINYPKTYLIEENIDFEKFNLSLNKNGD*"
     gene            173612..174484
                     /locus_tag="CG_2015-01t_scaffold_23_prodigal-single_170"
     CDS             173612..174484
                     /product="hypothetical protein"
                     /codon_start=1
                     /transl_table=11
                     /translation="MSDNLKNEQNNFKDKMESNSFYSTMEFGSLPLNDSLEIDTSKYF
                     FGLMPYPRVGSTIFSNILNNHPYIYCDKEGQIPIAFYKILSQRRFFNKQFTYANYKNK
                     QFKTSDIVKIFDILVKHKYAARFAGDKGISYYHELDLLKNIFPNSKLFLFIRNPLDAM
                     SSLINQPWFFWGGDSEEELFKILRNYIINDWFNKKDIFDNNVFGIISEKIIDKENFIK
                     IYTKIINIIGADIDRIDLNSLYPYCKYKESIDRYKKDDKILNFLDWIKINYYDEFNLI
                     IEKNSYLPKNCIIL*"
     gene            174503..175228
                     /locus_tag="CG_2015-01t_scaffold_23_prodigal-single_171"
     CDS             174503..175228
                     /product="methyltransferase n=1 Tax=Pelagibacter ubique
                     RepID=UPI00037BDC72"
                     /codon_start=1
                     /transl_table=11
                     /translation="MFQRSLEEKLRLAVTPERKSNILNNIKKWEKYNIEKNDEFEKLW
                     DKWEYITHLSSKEENQCLFELSRNLNDNDNVIEVGRFVGFSTIFLSGKHNIYSIDTCV
                     KKENLMPYDFNNKFIGIEDIFPGWKDLDECSDLLYSLVGIKVNKLNGDSRDINIYNQC
                     PIAKLIFVDGGHSYETCFNDLHNYWEKLENNGYIAIHDYNLSLAKFYRNSGVDIAVDE
                     FIINKKISTEQIKICNSMVIINK*"
                     /db_xref="UniRef100_UPI00037BDC72"
                     /db_xref="pub:SAR11_1157"
                     /db_xref="UPI00037BDC72"
     gene            175248..176183
                     /locus_tag="CG_2015-01t_scaffold_23_prodigal-single_172"
     CDS             175248..176183
                     /product="Sulfate adenylyltransferase subunit 1
                     /adenylylsulfate kinase n=1 Tax=Halococcus hamelinensis
                     100A6 RepID=M0M5Y3_9EURY"
                     /codon_start=1
                     /transl_table=11
                     /translation="MHTIWMTGMCQSGKSTLAAAVEKEILKSNEKVEVLDGDAIRKWA
                     PTGFDSKSVNDHLRRVALICHYLNKHGIFAIVPVISPLEEVRAACREIVSKERFSLVF
                     VDTPAKTCAKLDQKGIWKDAELFAKTGNRGVANLAGYDAPFDKPDTALDYVIYSPWPR
                     NVDEEAERIWDQIQQIRNRPSALYVGRWQPFHNGHASIIEKAIETGERVVVGVRKTPR
                     DKSNPFPFYVVQQLVHAKFRNDVEVVEIPDISSINIGRNVGYSINEVEVPNEIKGISA
                     TEIRNSIINGDDEWKTNVPTEVIPVIEKFSFYLDD*"
                     /db_xref="UniRef100_M0M5Y3"
                     /db_xref="hlr:HALLA_00275"
                     /db_xref="89059644"
                     /db_xref="M0M5Y3_9EURY"
     gene            176268..186047
                     /locus_tag="CG_2015-01t_scaffold_23_prodigal-single_173"
     CDS             176268..186047
                     /product="hypothetical protein"
                     /codon_start=1
                     /transl_table=11
                     /translation="MATAVRLTYPSQTSTTNFSSNFINYGNRYVYNRTLRSSGLVNLT
                     FKAEVFDSVTGLAIVSPTIYAVRVSNDSSFSSYIDFGYSVNRWYELDQQSDGTIFILG
                     YGAPGVQPTNEDLDLTSDEIALNASSQLMFIRGWPLSLSDGTKTVYLRFILDDSTVYP
                     TADSSAKGISDTIILSKSPPSTPGKPTPLNSTPDDFVGQKIFWTYQKSQGLIANVESY
                     SVDLVKIGDNEIEEEFDDGSSLEETLWPDADEKVSLDEPVFSIKTNASTATNSLQTTP
                     SRLRLSTSDPSTTLFKGAELSIYNNIENQNAYLSTKFDFSFVDTEDWETITLLEFDDQ
                     WPSAEDRWLDVGGTEYSASFQSSFDYANSSVQMRYKKNPLTSKFEAELNATGLKPNFC
                     YQLKLMGKPGQAASGLWDSAGDKTQNEWIGTRGRWWDYQNEQVVDNATDDTEYGALPA
                     GDKDWVAGYFYYNYFVTDEDGSTNGWIDASCEKSYHVTWKETQTSGGTDDAPRLKTIT
                     RTTDSYDSAGSETVRLWFEKETDDAIDVELADGVYDVVFMITEESFHAQTAGGIADEN
                     IPEGGFWKTVFVSNWPTTNSPVSGSPWVASSGTDVEFTIGNEREIFFVVKNFQDCYSA
                     MGSSGEISFELPVNGSNTSGQLDFEIAVDSSYSSSFLSFQMSVAGAGALTDYIFATDI
                     DSVPARIDSILGSTTNKDFVSVGISNSNFLTIAKPDFVSSDCYKSLFELSEFPDSGII
                     ELFYEERNNPNVFFEDYFFLTDADDSEQQIIAQTFSPTQGLMWDATPANSTGAYKIRL
                     YLKNIRTGNGVDALIISAFLAKCDSSGQPINLDFSRSDEWNNVDTIETIFSGTKIAVR
                     GSETTVDLTTTTGVGVSLNPGENYILVIALQNESSSSDKIAIATSDKINPMLGFRQLL
                     IASSKDGGFTNTYWSQNGLRINEVKSIFVADEDKPIKFEILNNDSDEIVFSSFNNKKN
                     AQVSVYWHDDQDSRNIRLASLEVPAMPGINRTATVGLRHRNAYNVTGTTDDESLNQLD
                     LDEIIFGDRSLLSDISTIPPADIASSDLVADSWIFSSVPNLINKKSKWKTILNNRYTD
                     SLLSPYHVLAAEYSTDAVEFLTGEDSTQSHVLIQSSIFSSTPVFNNGGGQPDFVSDGI
                     EGWVGQDIVYETPTNDQSVIVETEFDLSQIKDFDESEFYVFISSQQIVSSMVDISRNY
                     YTGIRNPSDFIRISISTTDDIIIYKNRDDDESNEEAYRIIYDIRKTIKETLGDDIDWW
                     EDEIGNLKGKIKIILDNEKNDGESHLKIVITCDPGNSHGVVEAIVINDFLEKQILPTT
                     NRGFYICVGSRVKNIDRNHSTFSLSNLKLEPVIGDIVTTVGETLELYDELNGVDETTR
                     LVDYPDLSDTSVHASDTDYYAQDEFSYVIATDGSNCKKFVLAAQGSYSLGRSEINYCD
                     QVVEDTENVKCFGVVVCNAADVLRSAGQPQRLTEITSSSGLVGNDKAPPYGDRRSYSG
                     SNPLSTAGIGDNQEINLLVNARAFSQSHWICSEWQFYEGLTPWSANKNWITNSSSSEP
                     SGLRESDPLNVDSIQSADQTFSFDYALNDQAIAGNLQVYIGLSNFKPTYRCYNSGEQE
                     EIIYNPLEESDVYEPTENYWKLSRHDAKGNVSGNKFAGYYDQKLVSTAFCFGGFENTG
                     NKYFVDGYVGNKGQKIAQDTTAETYNIMLPFASLSGNFSRTTASPITATNRKFMQVFI
                     SNEGKIFVAYNSGWDGVSAHDWEENDTGLMVDLLSSGKITVETSRVSSSTVSNAFNAA
                     DGTFSAITSSGNFDVMVVYQGVGTAKREIIKVYCETMNVDDIFEYLYPHVGVREKYDT
                     GIFKTKIGTVKISSADTSNLVPLRPETVSYFIKQDGALQDDDLIYGNQFVCGQYENYS
                     NLIQLTGEYPHLAQSFVVPSDDALPFESDDLESSSTVDIKLIDLKKVINSNFSKWRLI
                     IVEDSSDEPDVGTGKNIPINSTSQETGDRPNTDIRIFDTDSNGYEILGIAYSDEVNDS
                     EYLHFVFENYVTLSKDTKYWLVLSHPEISNAYTSSIYDDYVDTYSYSTDKASLSTAQV
                     YASSSSVYSTLRHLSDDTSLLWSVAGSEWVDQGSNIWFKIFKNCYYNIRNEVHSEIYA
                     LQSSTYDNQRLQSEISDLSDLYEVDVVAPFELSSSSPPEIEVDETSVGISRKKILIIK
                     AQDSISGTTGSGIRRFRVGYEDDFGLQKFSKWNKWVDNDADGEISFVWNYTGNFLGSK
                     EIFVQIEDFTGNISQSEKILVDLDYGFLLDTEPPSTTRVRIEGDATLETDPNESEITS
                     ERNADVSIYAYDEVSDIKDFRYNLDFESDGAGQLVWSSWMPYTPNFVQDLGLDDGLKT
                     IVVQFRDFADNADQSIIVHALRDQTTEISTALDKFKIFGKESLYFATTAIKTRTGLTG
                     ETLDFGSYAALSAFRFKNSSSVNQTINSNEELTVKVNSIAQTEDVDYTRNENNNLIIF
                     VTPLVSTDVVTMDTREEVCRLYRFNGSVTSMIYEFSSEGERLCTSMKNYGENLYIGFE
                     SGNIYVYNGIKMRLSFTLTTTDGGSTTLPVGAMNTYQFAHETRPFLYVGSWKQARVWR
                     YGGNNAIDDYSWKSISEINTFSETVGSFTTNFSDQTNVLSIEGYNESLFIGTGENSII
                     FSYQRELDESDLSITETVEMFKLSEISSALSGTRVYSLKSFGNRLFAGTDAATVFVYE
                     ATTVDQPTESEWEHITEISEDFLKEVYPWEYYESPGRTNPGLSAFVSTSLENSNYLLN
                     ILGDRGKYIQFTQNSINNSDLMNNLNNSTGWSFEFVSRWNSGNGTQGVRVFDGDYQLE
                     LSIGDDELVLKNGNKSFTATSGSVETGVKVDNDAFTGIFSGGTANVDFYNLLTDTSET
                     DGIKLKVDTLDDGQYPYFEMTSLGITADEDTRVLMKIRASNFSLDSAKFYLQWKKVST
                     NALIKEKTYMFSVPNNNIWKTFDISPGWIGSLDTLRILVEPTIDSEFEIEYIIIREKT
                     QTVFSTSDLNTYRISVVDDDVDVYLNGNNTPIIHKNAWLENTTNDKQITFGKIYQEQD
                     DSDFDWQSFKVYTGGALTPKEEQIINWNLMNVFAGGKEVKSLKILRDSLIAIVNPLSV
                     EKTTDSVLDLNPKSYILSSEDAVEWGSSDSSIDGIYEEEVVQVFSTVVWDNILYSGTE
                     ISSDVINHTKLDLIAEASSTTKSELSSSGNIYNRRITHAFDEIIKDTKSPETEIVIKP
                     NENAGGIKILSFEAYVERTEDSVES*"
     gene            186060..189125
                     /locus_tag="CG_2015-01t_scaffold_23_prodigal-single_174"
     CDS             186060..189125
                     /product="hypothetical protein"
                     /codon_start=1
                     /transl_table=11
                     /translation="MAKEDFLGVEILFGHKYTSTSTWDAVRVVLTQDILNIYDSIYLT
                     SGSSTTEPNVGDQFSIEYYLNYQSSKLSASFTYLNLNESTDTTLDDFVWALNNSATGS
                     QDGNFDTLMSPFIAADNYTGGLIVKCSPINEVIGEATEVMDGDLTTYTTIGKDGVRFI
                     LHDFGGNFDQALYLKKIKWVTESDVRKSYTVEAWDGGKWQILKSDTSIPGERKEYSFE
                     WDTAQPTYAIRIYHRGDYETNSPSVELALSNVDQGAGTEAYKISGYSDFRDAATRTDA
                     DANGWITTTDGVVYIDWELIEETLNWELLWDSGKIITAQVKIDTAILFATDEGEIYYL
                     SLASNEDSTSFNLVADLGEKINTLFFDGDYIYAGSNSGNIYRSSNGLSWSTTPLLTLT
                     FSGDETLYEGVLSIASFDDKIYFGTDYFRLYIYDPTTNEIESIKIFSDQSIETLSVDG
                     IYLYIGTGPSGRIFKHDGTTYSSQINTKLTTWKGSIVYTADGDPYFYGDRGTVYKLQD
                     SSWDIFQNVSADNITSSLDFVKIGPPIADIYEDVNASGSLYGGNYLYAISYINYDDVE
                     SLIGPVADVDIFSDGNGSVKLSWSRVVDAKSFNIYRTIRNDQSELFLRRLKSGITEDS
                     YLNSDTNLLDFTDIGTNTGGVRAPSTSDSQLWFGTDNGRIYVYNQSAMITMSGPSQMN
                     LIDQINEYNATVLISSRADLTGTSKVYKFIGSVITSGTKRIYLKSKDTLGNESDTKYD
                     DIYLNLLYEKSLLEIDEEGELLDVYESELASPLKIVSPEKNLYESGTYVSEPFYAETL
                     SKWDKIQYLCWLNNGNTFDLYVRTADTLSDLELTDWILFATEENASGDEYYDQYDYSY
                     EYEYNSSGYVSDFVDISTLKGKWIQFRIILKTSVENTTPQVYSIILRYITTNASYFYS
                     NIFDLSALADSQGIEDYSNVKIRRGLLTYNGSIPNGGKIEFGITTETDSTSWQDYQII
                     EPNKRFEMNNQDTEFRVGIMLVSTPDEVAIVHEWGLTFDSGTNSVNMIE*"
     gene            189139..198306
                     /locus_tag="CG_2015-01t_scaffold_23_prodigal-single_175"
     CDS             189139..198306
                     /product="hypothetical protein"
                     /codon_start=1
                     /transl_table=11
                     /translation="MGETLVYKFHWLKNSEVWNSYIDQLNMEIVDNELLGIYQYIGQG
                     IVDGWDVVSWIDGEYSETNEDLIISKGLSPITQSEIDNLSNTTKNSLNNLNYKMIIKT
                     TEGDGIVGVWAGFTTSDCYYAFPQDASNHTYYVWSVPTDALPEPLKHKAQILINEDSS
                     YDEDNIAVYLATVTVIYNSTTKQQYISAISVEEDRRIELYQLKGLAVQEIKDLFLKHV
                     HDGVSSPKIVLSTKGFEEIIERESTIKSPIYIFDPIELKQSLDYGPEILSIETISTGG
                     SLTTGRWYYAISFVIFENGEEKESLIGDKSFIDIGTEEQAVIKWEKVSGATSYNIYRS
                     EESDSDGSALYQLANRLTLTKFEDDGQDLITPLIQPQNSFEQEIQTNDFSFDKTITYY
                     TGDETFTVNEDGSVESLSYQIPGIFESNQALGANRDIKDILAQQDYYKAEVLLNGETL
                     NPNDYKLSLRINSYGYIELKNNIKSDDKLEIVLHINPTQTQVSGSLSKNRISFLNAES
                     IRYGTIPKRFIKAPNHYGNQRIKEIASLEPYSNMRTQDYLKYTIQDPNAQIQYDDEII
                     FVGRVINADSSLGVPVGDSNSTDVTDSEYYSFVSSTNTLKESIGGNDKYLVGARNGNY
                     LTENFQFFEKIENLSEDEGIVVAAIDNLVLGSSGGFNRYFETYVLLNTGKVLYSNDNL
                     ITWNELRLPYTNFIATAFSVRTGKFYYETPESTIDSYWRQFYVAGYSTGENSVRGLWS
                     GKLDEPLPLTSIPWSKNSVYDEKIVYDIKQLATESFSETSSTYKLAYPETVFIATNSG
                     LYVSHVLKSPYESGSPVAISPKKIYLINQEHVHEDDKSNLPFDEQFGMLNNVIFLTDD
                     AIYTTHSAEYYETTQEGSNGRGWNHPLTKTISRPYKIADIDDFDGDFFTAIGESYRFL
                     MTGTDENIWYGLERLKGAGEENEDLSFLINVSGYNSTSLISFHVEVESGVSYSDLSFQ
                     IYVDSAVGAQAILEKSDEDYSKYFGWELTSWNKTKFGEFANNPYSFSIVSGIDQYGYG
                     PPQKEAGIGRTGPLSGKSYEEEQSDKYIDFDWQTSSTNVIFQFANGVSLTATNTTAKT
                     GSGTGSFEIETKIFWIDTLSYRILITKTNDSIVSTEFERYLSQNNSFPSNQNPASATA
                     LSIDSFGDSTDNEKSIITPNVVISPNLIIGSKHGIWYSKGTDGSSIQRTYDFWNKAVE
                     PNVYLNDEIVDDSLYTINQVDQSVTFLASQNIYNKIMIEKDFREYFLVNGTWEQTDAD
                     ILVYVNNKPTSVQWTAFPDNGMIRFDQRLTRDDFVNLSLISKGAYLTNVGTTPHEEIG
                     QGYVENDDYTSRLSQALNATSNIIQINAATFPTTTRFISISGEIISVEIRDISPTTRT
                     VTSFRILQPRSSSVEYAIGTVVKLVEIKSILGIQDYLSMDTSFGIPYNFHSLITSNHM
                     RLTGTLREIYPEITGDETLIAQGLNSDTTIVEGHINSYYHDFDLDNLDDLNTFDTLFD
                     GIETSENDNPVESIHVYCSYRGRLIGEIGEFNQTNSIVGTNKGIWKKRSGGYWDRVSS
                     CDDCTRVYFIKPLRGNVWAGTDNGIWISEDEGETWSQSSTFYQNVFQAETGQINWQPF
                     KTNSNSSGIELTRDIKTISYSDGGWTTSESTESIGNDSSQPTSKYFEAFLKSDGLSFV
                     LYLENVDGTGDFNSDHLANSDGYDLRFLANYEQISDGLRYQSQILTGGENGLYSLENL
                     EGIETTDDFISDLRIDSVGEDRPYFYGPRVKINSSGSEENILEQLIFYDFFLNPRLPH
                     FDLDENSVHDRFGNIDMLILTNDGIKISRDWMFAGNAGASEAGISWYKEPLKGEGYTC
                     FSHICISDPDTSNDYDSWKHFRIFVGTNKGIVWSLNGYEWMPLNKFPDGTAAVYNFEY
                     TDEILYAFTSKGVYFSDDLGESWQVSSEFNFSNYYYLANDLKLSQTFKPISEDITKIS
                     VFLNRRKDLNLFNETEEYTYEYQTTVTLSLFATDVNGAPTGSALQVSTTELTADLVNE
                     GRWYTFELERTLNTNNYYAIVLEEENNSFDTRGFVSWGISSTYEQGKSFEYSDEWSEL
                     FNEDHNFFFIIHYDAETNYKISEYSVDYDKTKANNIAVTTLNNLVLDLRFVFSFVVDA
                     TGSMVWQDSLAPLNDIYGSYDDDLRIEKLLDLMEKLLARSRWSYVDLWHFDTRLRHTL
                     TDGLTRDISTIEAAIRQIISSGTDSEVWSGSSLAAGNAFYEGVKDALIRDDDYDFAIY
                     YMDAMKRLNTAELQAIDSRYDGNASTLLLDEFVNLRDYVINDFIYSYAKSIFVATDGF
                     DSVDDGSSWRDLALTVSGFQETGNSPLFMFGLGDCNNQTEMIAACEETSGSYFNILNN
                     LDKWDDAFDEILNGEFYIWNGLYEDEIDFDGEINFVQWIKCPAIVPSTSSVKFEIRTT
                     KDFNIWSDWLEIPVNQEYLLKRFVTMIEYRITLTQGDTVSGDPEYFSDYYYDNYSYEG
                     IEDTNYPSPIIGAISYGIVSPSRQYYFTETLDSNGKILEYLLTHNFSFSELSVVNFYV
                     ARGDTLDRNLYNKTIVNKKDVFNIRESSIYFVPESSMTYEMTDIGNAFLFAAFPEGGG
                     ADERITWSNTDDDVSVFVDNQLINIETTPYRTDGTAGIVEFLSAVSDGSVVSLQISTA
                     AASSTKKGEITIKLNNTTFQAINGAWPHDATTIVYRNSIPIFSGFILIPEDGLIIFDD
                     YILDTEDIKIAIFSSDNYRIMLEIVNYSDVLVVLNNFSFMYSTTSIENSDLDILTNST
                     PPVVSDDVELVTSDYYGIETEYFNNSTINNQKIMTRHGIPYVKYSFSHEEDLEESDSE
                     IRWYRKRKNESVFSEVESYRDFVVKKISDEIEDYSPSASGVWTDGDTWKVSVKPKTQN
                     ADGLVYTSNEIVVGKVYNKQIVKFVNTPPVIYGLEIVTEDTSSLNTFYPTDPTNFSAV
                     KRLDLRYSTELYTYYSIPATSTDVLFIKFNIYDPEEDDEIILNNSIVTWYLNGNSTPS
                     YDSSKSLLPTNGKWSMPKLESNAGNVTWYCEIIPFDGINYGMPIKSYSIFAQE*"
     gene            198325..199350
                     /locus_tag="CG_2015-01t_scaffold_23_prodigal-single_176"
     CDS             198325..199350
                     /product="hypothetical protein"
                     /codon_start=1
                     /transl_table=11
                     /translation="MANRRFEKGPSNVEAFGKIIVEGTGSSDHFEVNLGFKPQYGNVS
                     FCKSYTRNPFWFNDFDLNIFRLVQKSDNESFMIFGLDKFYSSPISAFSDAILFADRRV
                     TTESENNKFDVSYSDSFCRVINKNSWSFINSCGYGFNTFDSVKLNFNLSIDKNFQFNE
                     GYDLYLLVSPNESIFGDIFALIRGNGEESIGKMPFGGEDRFNHPLDFGVFYSDISEEF
                     GVDERSMFSVGNLNRTTGDWANVIGTPQCSLVSIVEPIIFLGEEQKFKSPKEYDFWIE
                     EDGKMFISFASSLSQEEVGQMTIVLVRADLPEIKMKIPGTFTENGFQVEHKNFSYQRM
                     ELNYKVF*"
     gene            199358..200266
                     /locus_tag="CG_2015-01t_scaffold_23_prodigal-single_177"
     CDS             199358..200266
                     /product="hypothetical protein"
                     /codon_start=1
                     /transl_table=11
                     /translation="MKIAHIPSFQMMFSSFDLHMKNMINLENFMGIKSLLCPPVHYYL
                     DEKIPDFDIIHIHGVPPLDACEPFLVLIKRSLLTNKKVIISNYNYSAFSSSPTNRNQS
                     NEENIFQKVFSFLKDIDIFVYSNEAEKIFKSKNFKKVHKIPICYFGEREKFEAPKYDS
                     SVTNRIGYFNYVDDIEFFEEKRVVEQIKNLNSEFKFYSLDYSSLNFEVDLGLCPFNWS
                     NSFPIEVGLFLASGCPVVLNKDFKFDDFDILQNAVRFVDFDEKLISTPQTFESRRDLA
                     YLFWNSFGTDTCLAWYDSIYQLILKH*"
     gene            200583..201524
                     /locus_tag="CG_2015-01t_scaffold_23_prodigal-single_178"
     CDS             200583..201524
                     /product="Lipopolysaccharide heptosyltransferase II-LPS
                     biosynthesis, waaF n=3 Tax=Azotobacter vinelandii
                     RepID=C1DGV7_AZOVD"
                     /codon_start=1
                     /transl_table=11
                     /translation="MMRIRISGKNPNHKSDQKKERVISIKNDEKILLQRHYRLGDLIM
                     LEPVARYFFEQGFKPVVATLPEYKPVLDCAIPPIGFEEHDNFPVHDFSKIFLLNKIHN
                     NGRQGIVTKIDSFFAMCDIDPTCLTLEQKRPKLECLPQIRDLALEDLKLSGRTVLVST
                     ESFKSTSPRSIPTNLFSCVFEKFQDINFIIVGRHPVEIEEAPNVSNWSGNTPALEQLI
                     SLVFHSDAVLTVDTGLMHLAGALGKPILAVFGPTRPENLAMFYEKIIVLFANKPCCPC
                     FERGCEDLCVLKVPMALVEKYLQEILDGFDSTKVIDF*"
                     /db_xref="UniRef100_C1DGV7"
                     /db_xref="avd:AvCA6_44860"
                     /db_xref="M9YUG6_AZOVI"
                     /db_xref="C1DGV7_AZOVD"
     gene            201537..202658
                     /locus_tag="CG_2015-01t_scaffold_23_prodigal-single_179"
     CDS             201537..202658
                     /product="Tax=RIFOXYB2_FULL_Elusimicrobia_62_6_curated"
                     /codon_start=1
                     /transl_table=11
                     /translation="MRMTISNAGLNPLDQTKQIKEVKKSRHTRLNIGAWRDGGFGDAF
                     FSYAVLKAIKRKFPESTIEFLTPQGTFSEVFKHQDFCIHRQSTYREIYQIQRSCLNVF
                     DIFYCLRPSTFSVINWKKIKHTDYFNQLKNSATNQKNFFGDYWEVNPEKAAGGKVWGN
                     GAIQAIDGFNHIHCLDSNFDDAKESIENSRAFKEFENSKVFQELKNQKFVTFHQWGFV
                     GHGTWTTKFWPYEKWQELAKKIKKELGIRIIQIGGKNEIAMNGEIENFLDKNNFLESC
                     RLIQEAQIHVDVEGSLIHAAALLNEPAIALTGPTGKYWRHEEKECVDYIFSKPRCEIQ
                     PCEFSHGGSWNWGCPLSNHICMNEISVEQVFEKILERLK*"
                     /db_xref="89630562"
     gene            202655..203620
                     /locus_tag="CG_2015-01t_scaffold_23_prodigal-single_180"
     CDS             202655..203620
                     /product="hypothetical protein"
                     /codon_start=1
                     /transl_table=11
                     /translation="MRIRIKGKTPIAITGEIKEIKPSHLEKKNEIDLFYLNGLGDIIY
                     THFKTIHLINQGFEINIKTTDSWPQRSHQILGALEGIKSFEYLPGFNHKKYILKNIDD
                     IFNPPKNVLFNGIPVLHINSFLENNKHIEEFMPKFPCCYDIKLKTNDQSKEWAKRKIS
                     ENKQNLLLYCSSYRNNLNCNVHPDPNFWLDLTLLIQNWKEFEDLKIFVVGASYDNDLT
                     SDVFNSMKAKGIKCELLIDHNFLDLIELIRSIDFVITYESGFGMISDVLKTPCLEIFR
                     CQGGTRSDKLFPYLGPINPENIEKTFFPIFYDDDLNAVKKKLDSF*"
     gene            203635..204024
                     /locus_tag="CG_2015-01t_scaffold_23_prodigal-single_181"
     CDS             203635..204024
                     /product="hypothetical protein"
                     /codon_start=1
                     /transl_table=11
                     /translation="LAENLEKLRKTYSNKGSIFYLKNSLTMRTTIPAIAWFDQISKDK
                     LFNLMTIQSSATRSAYQAIQKGLTGNDIKIYVKKNFMSDLNQRFVSDACSLASQIKKP
                     KVIFGGKFLWPEFNLMKPALKHHEREK*"
     gene            204021..204626
                     /locus_tag="CG_2015-01t_scaffold_23_prodigal-single_182"
     CDS             204021..204626
                     /product="hypothetical protein"
                     /codon_start=1
                     /transl_table=11
                     /translation="MIIFPDPKIAFLHIKKTGGTSTKYFLKDLFPNFVYYNNKTEHES
                     LQEPIEYINKLGICLDNYDIISNIRNPYSHIVSLYFFYNQASNVSPNRLSMSFAREHT
                     FEEFVEYWCKSKDIHDRSFGELLTIDGQTPKNLTILKLESINDDLSSFLSSKGLNIDV
                     KLKSVNTSIHDAPENYFSKNLFHLVEEKYKWCFENRFYAYA*"
     gene            204650..206278
                     /locus_tag="CG_2015-01t_scaffold_23_prodigal-single_183"
     CDS             204650..206278
                     /product="hypothetical protein"
                     /codon_start=1
                     /transl_table=11
                     /translation="MKIVLAKPKIHNYLDKKRDIKDLDYRWDNADGIACTGFYRLFKD
                     LDIDFKWVKCKNDNLSDDEINEFSKNTSEALENSDLLIRVGSPAWFNKTDIVIYESCI
                     QQNIPFSLFSIGTGCKWDKYEWHIFKAKSEQLQQIIESDQLKLIICRDPNCYSLISRF
                     VPQRVIMNQCLGFHCLDQDLRKNKNKILIEILDVFTLRNNGLFSEEEIHFYFSEMKKI
                     INFFEQEGCKVDLMFQRNVFDDLELKEDMPLIEIDNLNKDNKFFWLKYFPGKTANFAP
                     CYQKFFQLFGDHDVLISGRVHGILPAAGNGMACFGLGIDQRQFTCSLIPTIKRKDIRR
                     MTSFFKDVVDWWKKLKIEDLSLFQSEIRSNSAYVYLEEFDKLFEQKIRNKKIKLHPKY
                     FYEKYKLEERNEKINVDKYNAINKILKRKEKMSSNKFELINALEKIEEKFDASIEEDK
                     KSTGGVFVVFSIDEFEEEMVSFYLKEVLQKYKFAFLIISPASSKPLSWWDEFFSKSKQ
                     FLTNAEMSSELREAMGDEFENSLSRCFHVRRAEK*"
     gene            206275..207807
                     /locus_tag="CG_2015-01t_scaffold_23_prodigal-single_184"
     CDS             206275..207807
                     /product="hypothetical protein"
                     /codon_start=1
                     /transl_table=11
                     /translation="MISVLTTNVFPGTKQLELMIKCLAQQTVQDFEWILLDGHCQRNQ
                     EVVKNLCEKFDLKDVKHLPLCKAIHIGRRFHWEVYNNALMLAKNNLFLRMGVYRWFHK
                     KTLEWVIQNYQKGIFTDFSHVTKPIEEFEDQHPDKIYEMFKPRFNNLRQIMCCSSGMF
                     SFTRENMLKINGNDEAATTMIHHEDADMNSRWIHLPGIQSQTISHAMFRIEHDKSPNS
                     IIPELEEPNSYCCEKEFCLVNYPNTFDLEFNPPTNDYRFSYRNFDWKFCPHCNAVAPI
                     NSDEYLIYLRNNPETMIAPIGVNGIVGRDIRILFDDIQKLNSDQEKLELLKSSHQNQR
                     YLFDTQSKKKFEVKSNRYEFIREIKDVCEKEKILIITRPQLYAFWVKNKEIRNKYILP
                     KKDFNSYIFDILESLIQNLDKKDFDSVFIFELLQFIENDDQVLEILNSLKEFKKVFIS
                     MIHPGYHDLDGDRYRKVNEWDQFVSDRDSFYSDAEESNAFRDKIKNKEFLSCFFCLKR
                     KS*"
     gene            207807..208475
                     /locus_tag="CG_2015-01t_scaffold_23_prodigal-single_185"
     CDS             207807..208475
                     /product="hypothetical protein"
                     /codon_start=1
                     /transl_table=11
                     /translation="MPILLSENNSIIPKTGGTWVWRIFLELSIPIESFGLKHGFLALS
                     PKYFERYIHQDLFLFTFVRNPLEWYRSYWAFKSKSSQRLFEDKAQWHPTWDLDTLCFE
                     ENNAREDFNGFIKNVIKFTPGYLTRIYDLYTRAEGFKKINFIGKTENLKEDLIEILKI
                     LEVDFEEELVLNRKFENISSIGIKEKALFSAKNLEKIIELEYRSFIENDYSLEINDYS
                     SILI*"
     gene            complement(208467..209069)
                     /locus_tag="CG_2015-01t_scaffold_23_prodigal-single_186"
     CDS             complement(208467..209069)
                     /product="Uncharacterized protein n=1 Tax=Serratia sp.
                     ATCC 39006 RepID=V3V2R6_9ENTR"
                     /codon_start=1
                     /transl_table=11
                     /translation="MKTFLRIIEEFSEHGSLVRNEYLLSAGKFVKDEILIQGSIVELG
                     SYRGGLTIKLAKIANELGIEPIFAVDLWKETETAQSKLERISEEIYQSFLDKLESFNV
                     SDDVFVIRQDTAETGENWDEGPISFLVIDANHRYEAVVQDIISWKDHVIEGGYIFVDD
                     FGPWDGTNGPQGAVEDKLLKTQEAELIDQIGCYALLKKLN*"
                     /db_xref="UniRef100_V3V2R6"
                     /db_xref="serr:Ser39006_3154"
                     /db_xref="V3V2R6_9ENTR"
     gene            209099..209857
                     /locus_tag="CG_2015-01t_scaffold_23_prodigal-single_187"
     CDS             209099..209857
                     /product="DNA modification methylase n=1 Tax
                     =Janthinobacterium sp. (strain Marseille)
                     RepID=A6T380_JANMA"
                     /codon_start=1
                     /transl_table=11
                     /translation="MNSIILGDCLENFSEIPSNSIDLIFTDPPYGVLNTKHVEWEGKI
                     DLKNIENEFVRVLKKDGSIFLFSSWQLWFQLLQEWKTLEFYYEVIIKHSNYFAASYKK
                     RPVNCHEYGLVFRKKNSDVFFNERPLGYFKEPYSRKRKKHVSASHEQMLRTKDEYSFE
                     NKDGFRKPISVMEMKSKNHLPKKERTKHPTQKDLDFCSKWIQALSPPKSVILDPFAGS
                     GTTGEAVIKAGEQREFILIEKNEEYFEMIKKRLD*"
                     /db_xref="UniRef100_A6T380"
                     /db_xref="A0A0F9N6C6_9ZZZZ"
                     /db_xref="mms:mma_3287"
                     /db_xref="A6T380_JANMA"
     gene            complement(209849..211441)
                     /locus_tag="CG_2015-01t_scaffold_23_prodigal-single_188"
     CDS             complement(209849..211441)
                     /product="hypothetical protein"
                     /codon_start=1
                     /transl_table=11
                     /translation="MKKIILKLAKIFENKGNHDKFDYLIKLAEEGNLDDFDKFQRAFG
                     NWKTHQQMNDAAGQELPEDLTGDINQENPLDLLGAIKLFKATNQWRIPFKLFRIDPSG
                     FWYLPVSSTALSEVMEPGQEISDRSMHGDNAPVYWIVEKIEDDKVYVKPVGSNPFAKT
                     GDDGEIVGAGGKRIDEHDIDVLSGDYERNRLNQIKQKVLEGNPTIDDISYALMGTCPL
                     HFGPNGAQGGWYSAKDTRNNRGGRRGMSPEEVMRKDVEIISNLGIRLPKKALSGEMGV
                     SDWEEYVKGYHYYSGYTSASGDRRPIIETEFDVEGEDSMNSDSIIKNSKDPDERIALR
                     NLINLRNLSSHYFTEFFPHILEAIESETLSDHAKLLAGEYAFDAIHWTGRWEMMIPLI
                     DFSAKQHGTFASSSWLELIERVLHQFNLYNPQNNSEKDKQKERKLISILTEIREIINN
                     DLLKSFEQTKSYFEIGEMLKSLKTIINLSSQLKKYNYIFYDLIDQSFIDMTKEIILEK
                     LDEINEEKDWYYKEIIKNLELI*"
     gene            complement(211438..214068)
                     /locus_tag="CG_2015-01t_scaffold_23_prodigal-single_189"
     CDS             complement(211438..214068)
                     /product="hypothetical protein"
                     /codon_start=1
                     /transl_table=11
                     /translation="MKKSTFTKISFYETQRIDFNFNEIFNLEERYLEEILDVGIDSLT
                     SEHQDIFDELIKSASDGFLRFMLFVIQRGYFDYSEFLDSGTDVFREAVETYILQRSLT
                     KLPPLSNQVIRYLLVSAINAMESGQSYDFLNGSSGRWGASYETAEDVFFGPTVDELKK
                     LIKIRSLRDAFDLGMMSDEEIGLAVEDLENQIANFVNNNRNLPLEQIINSLKQITEQH
                     ILNNPPEIPEPTEEQEQQFYLDQMTGKTNYEGIDEYLKNLPRFEEEPQEEQPQGADSL
                     IEIIKKYFSNFIKSIYSKFRKQVQKEQQVSEQIQEESEPEEVFQSLKYYHLYGSPIKG
                     RSDEKAISERVNKIIGIKKERDLLSTEDIQKVRDEIMSVPYDELIMINPEEYLTSIDD
                     IDDFAEYNWRGTYNTFSNVEDYYTSAVNEILDENVPEGITEYYQSLYRNPNYDPDSLD
                     DDAEGEFREFDDLNQEEKDSIEKDMETYNKSIIESALAEDYQSYVTEVTEIRNNELEI
                     LEQEYGFRHQLFLNFGRDRDELVVLFTEHLEESIIKLIENGTLSIKDIYLGNTEKFYN
                     IAKQLIQENPYYNEFYIYEPGEEDHGEDFDQINRDINFSIENIISRIKIKVQNAIVPQ
                     RAEVSKRIGNFIEQNQITIEKFEKYGIILFLPLIDGLFKENPKIQFEIPYGDLIEIRD
                     QNDKFVERTRDKLNQELNLFDFFTTDDLIILIAENLQNLNKNELGYVKHESKLLDTLT
                     VLHPEKYVDIRRFQLKKQFQEFLLRAGSGDPEAYQVWMQLAPYLINAPKQVQEYLLPR
                     HLLDQYMTWVPEIFEDKEEALKSRERINKRNREEAGIEEFDKQKNEDAELNEDKRIAE
                     SNKYPNVKMMITSINVRNFK*"
     gene            214189..215235
                     /locus_tag="CG_2015-01t_scaffold_23_prodigal-single_190"
     CDS             214189..215235
                     /product="Subtilase family protein n=1 Tax=Lyngbya
                     aestuarii BL J RepID=U7QKM0_9CYAN"
                     /codon_start=1
                     /transl_table=11
                     /translation="MDKIKMLFPYKEKEFISSFSRGQRRDWSNTIIKSDTFFTKTKGA
                     GIKVAIIDTGCAKTHPDLEGAIFDIFNPYSRSWPEDRVGHGTHVAGIIGARDNDIGVV
                     GIAPECQLLIAKGLDDDGFGDWNKIVACIQWSVHQCADVINLSLGDMREPPQLVHETI
                     KWAVGKGVIIIAAAGNDPNSTPSRPTKLDVAYPARYDEVISVAAIDKNGNLAYFSNRG
                     KILNFLAPGVDIFSTYPLDKYAILTGSSQASPMISGICALLKAADKEKMKNYKDAIFS
                     LNEISTKNDAIAKITKNYNIGIPSFSNISIQSIGEYVDEKFDEEIAKKLDTFDWKWTG
                     NKMKSKSMDIMWIV*"
                     /db_xref="UniRef100_U7QKM0"
                     /db_xref="U7QKM0_9CYAN"
                     /db_xref="btn:BTF1_31657"
     gene            215250..216941
                     /locus_tag="CG_2015-01t_scaffold_23_prodigal-single_191"
     CDS             215250..216941
                     /product="hypothetical protein"
                     /codon_start=1
                     /transl_table=11
                     /translation="MWLKLAIYEMERNQNLQQVIENLTLRVLGTKRLFPNSQRILKTF
                     VQFILNSNLPEIDIESLRSAERLTFQMQNQSQFFSMGLVQIPFQMFKQNDDGRFYINW
                     DDAWSASALKPGDQIADDQLNLSPYWEVEDNIEPAPEGLGDLVEEGMEQEGRVYVKPI
                     GTNPYLTGRGADDRQLYQDDFDVAQGKVEEKALLSKIEYIFESFENEIPISLDSVAYL
                     LLGTVPLHFGPAGAQGGWYRPYEKDHTIGGILDLPQREVIKRDIETIAGLGIQLPQIF
                     LENKDNFDEKLTELFCNYMANKFNYFDYITENLSMTPEEIEERYPEESLLYPSSVQQK
                     RKLLDFALNKDKWIRIFDLEGEDSTDPISVAKFVFSDELRVATRNLKNLVRMAKANPD
                     KFKNLLLKVATHDFSKPGQTISQNSEWNWLNERAIEGLFKIGHPDEAAIAVTQSTPDV
                     NDWVGTDFIRRFNEYSDETKQKVIEFLINGCVDANTFRSVVYHFSRESSDSEIGLLDK
                     AVKQEILDSIISKIKNHQLYQQRDDVKHTLEGNPAKVRGLISDLQQMGIDLSEEI*"
     gene            216944..217654
                     /locus_tag="CG_2015-01t_scaffold_23_prodigal-single_192"
     CDS             216944..217654
                     /product="hypothetical protein"
                     /codon_start=1
                     /transl_table=11
                     /translation="MWLKLAIRKIFAQGLPWDEDAFRDFLKDDSSKRPSESSGDRSRS
                     FEDPKTGEIYKPTAYSLDEYPDYIPQFGEEEIDKFINEKILQGRGIDPQNIDLKLLYE
                     LREETKSLLNISKEDLVIKIIENYDNLKLNWNSYLVFKNVFDSYPTEVYKYINGFEDI
                     RIPKDLINQLDLHQLQMTTFEYSLYFFNIYINIYSIKYGLSNIIQDLRDIFNYSNESI
                     NEFFEKYLKIKDIDILGI*"
     gene            217675..218016
                     /locus_tag="CG_2015-01t_scaffold_23_prodigal-single_193"
     CDS             217675..218016
                     /product="hypothetical protein"
                     /codon_start=1
                     /transl_table=11
                     /translation="MIIKINELEELTTTKVFDEVLKYYWAFIDKKVGIDEIVKNINDY
                     LELDEKDFKKEVKKYEKQDSEKSELFLFILKIIEKNKVFPEVEEPAEEPIEEEKPKLK
                     RRTTKKEEKEK*"
     gene            218074..218847
                     /locus_tag="CG_2015-01t_scaffold_23_prodigal-single_194"
     CDS             218074..218847
                     /product="putative trypsin-like serine protease (EC:3.4.21
                     .108)"
                     /codon_start=1
                     /transl_table=11
                     /translation="MKNDKWVPQWVVDAFQQEKFDLMTDHQLKKSQSVDWNKFAQEFE
                     RVKKNLDPLGMAIQKTMPSVGTIWVNSEEETWNGSGFLIANKRFITARHVVVDIPENG
                     EIVVSFDEKNMFSAKVASADVAIDAAVLILDEVPEGIQPLKFANPNDISVGENIAVIG
                     SPSGWHNVVTTGIISAVNKSLNNIEEPSLQNMILIDADIESGSSGSPVIDVDGNVIGI
                     VMALIGENAESGIGQRAVSPVSKIIQIIEQTHKSTSQLV*"
                     /db_xref="bast:BAST_0098"
                     /db_xref="UniRef100_K4ILM5"
                     /db_xref="A0A0F4L2P7_9BIFI"
                     /db_xref="K4ILM5_BIFAP"
                     /db_xref="3.4.21.108"
                     /db_xref="3.4.21.10"
     gene            219029..219784
                     /locus_tag="CG_2015-01t_scaffold_23_prodigal-single_195"
     CDS             219029..219784
                     /product="Putative Thg1 n=1 Tax=Paenibacillus polymyxa 
                     (strain E681) RepID=E0RIA9_PAEP6"
                     /codon_start=1
                     /transl_table=11
                     /translation="MKIPLKERMKNYEFEFSDQLPSRLPVVIRIDGKKFSTFTRNLKK
                     PWDERFYFAMRDTAIALAEEISGAVFVYHHSDEISIILLNDKEYRTEPWFGNKINKIV
                     SLSSSIASVHMLKAIQEYEIIELNGGNGPFFDARAFTLPDFIEVCNYVVYRQQDCERN
                     AISSWCRKIWSTDNHYSFKSLEKKYGSKQIELIRKKFDLDFEVEVPKTPHVWGEFIIK
                     EKFDGPNDSVRKNGLLVKIHRILEKQKKSFLIF*"
                     /db_xref="UniRef100_E0RIA9"
                     /db_xref="ppy:PPE_03273"
                     /db_xref="E0RIA9_PAEP6"
     gene            219834..220490
                     /locus_tag="CG_2015-01t_scaffold_23_prodigal-single_196"
     CDS             219834..220490
                     /product="Peptide deformylase n=1 Tax=Peptoniphilus harei
                     ACS-146-V-Sch2b RepID=E4KYZ5_9FIRM"
                     /codon_start=1
                     /transl_table=11
                     /translation="MPYRSFVSTDSKIMKNKTKDISEKQFRGKFLLGKVRDVGDTLMA
                     CPTGVALAANQIGINLNFFLAVRNMKTEKIDEENLMLMAYFNPEIIEASEEKEVDWEG
                     CLSYPDKSFKIERSKKIKLKYLTFEKTEVIEEFEGLNSIITQHEIDHLNGVRPEDVAI
                     EISDSLEVLEQIKKANLDAFSEKHADECGREKCGDHVFSLVEQEELETGSGLLKVEAE
                     *"
                     /db_xref="UniRef100_E4KYZ5"
                     /db_xref="tna:CTN_0726"
                     /db_xref="86870645"
                     /db_xref="E4KYZ5_9FIRM"
     gene            220487..221530
                     /locus_tag="CG_2015-01t_scaffold_23_prodigal-single_197"
     CDS             220487..221530
                     /product="Chaperone protein DnaJ n=1 Tax=Fusobacterium
                     nucleatum CTI-6 RepID=U7TTS8_FUSNU"
                     /codon_start=1
                     /transl_table=11
                     /translation="MKDYYEILGVEKDASEEDIKKSYRNLAKKWHPDTKPEDEKVEAS
                     EKFKEISEAYYVLSDENRRSQYDSPASQFSDGFPDSMRAAFEQFFSGRNSPFSQWGES
                     VESNDDVVYELILTPEEMINKIDKEIKFQIKTFCEKCNGEGGFDFKTCQSCNGDGFKT
                     NQITQGPYMMSQRVTCKECAGAGKTPGDTCQECRGRGFKQEKKTKKIEFPQAVLGGVL
                     KFSEEGHFANKKVSQGDLLVRFISSESSNFKVIDIDGTTATTIFVNPIEALLKDNLEI
                     SVKTLEGVEKKVKLDKKVEEGMILSFKNQGVFNRMGLRGNLVAEIKFKIPDPNDKQRK
                     ILQKYLDAMEKLK*"
                     /db_xref="UniRef100_U7TTS8"
                     /db_xref="U7TTS8_FUSNU"
                     /db_xref="msi:Msm_1110"
     gene            221527..221892
                     /locus_tag="CG_2015-01t_scaffold_23_prodigal-single_198"
     CDS             221527..221892
                     /product="hypothetical protein"
                     /codon_start=1
                     /transl_table=11
                     /translation="MTENSVGKENFENLSESDQQRIFRLIVVRKYNFSNYEKIIEEVM
                     LDVYLYLTNKNFEIPKRFQSPWSDLCGLGFETMEEVKEKVRTITTHDIIYFLENLYDL
                     DSDDWFIPIKINFEIVIKD*"
     gene            complement(221949..222980)
                     /locus_tag="CG_2015-01t_scaffold_23_prodigal-single_199"
     CDS             complement(221949..222980)
                     /product="ADP-L-glycero-D-manno-heptose-6-epimerase n=1
                     Tax=Thermodesulfobacterium geofontis (strain OPB45)
                     RepID=F8C347_THEGP"
                     /codon_start=1
                     /transl_table=11
                     /translation="MKQDQPIVVITGAAGFIGSNLIKALDQSFNVIAVDFFENCNWEN
                     LKNSCIYDFLQPHELLKIRPTVADKQIKAIFHMGAISSTTSTDFKELIEKNTKYSIDL
                     IRKFGGGEIKVVYASSAAVYGKESWNQNEAEIFSPTNAYGASKLWVDRIARGIPNVYG
                     LRYFNVYGPGEDHKIGQSSPVLKFFHEFKENGKIKLFKSYDKAIADGEQKRDFIFIDD
                     VVEATTWIAGMGSLKSNESVFELQHKNRNIFNIGTGKAETFLTIGLECLKNLTGNSGK
                     VDELLEWVETPENIQKHYQSATQANMTNFLDCGGKSWWRPHTTQEGVEKYINFLNSNL
                     RGTFHGTEG*"
                     /db_xref="UniRef100_F8C347"
                     /db_xref="dsu:Dsui_1953"
                     /db_xref="82426838"
                     /db_xref="F8C347_THEGP"
     gene            223051..223218
                     /locus_tag="CG_2015-01t_scaffold_23_prodigal-single_200"
     CDS             223051..223218
                     /product="hypothetical protein"
                     /codon_start=1
                     /transl_table=11
                     /translation="MMIKKGVSSKVSGGLSYAEKAEIKTCPHCGKVISIKTIEKNDGK
                     CNYCKKGISES*"
     gene            223237..223677
                     /locus_tag="CG_2015-01t_scaffold_23_prodigal-single_201"
     CDS             223237..223677
                     /product="hypothetical protein"
                     /codon_start=1
                     /transl_table=11
                     /translation="MATWIIVGCFALLSLLFVFFMKKYSNKAKEAKDKLEEKTGFNIE
                     LITNILKTQEVVLKKYLGDRYQKVYDAVLLSLTSIWDGQVTEEEAQKVASEVLEASLK
                     AGNIELGEEEHEIVFSLLKMLVGIFIRDDKATKNAVQSFSYEQL*"
     gene            223770..224312
                     /locus_tag="CG_2015-01t_scaffold_23_prodigal-single_202"
     CDS             223770..224312
                     /product="Translation initiation factor IF-3 n=1 Tax
                     =Roseiflexus sp. (strain RS-1) RepID=A5US38_ROSS1"
                     /codon_start=1
                     /transl_table=11
                     /translation="VEKHTQPRINNQIRSKVVRLIDEDGEQLGIVDVSKALNEAQKLS
                     LDLVEISPVANPPVCKIMNWEKFYFDQKKKSKEINKIAKTTKVKTIWLSPVIEKHDLD
                     VKINQAKRFLNKGNKVKFEMFFSDREYSHKEIGLEIFSKITLSLTDQCNIDQAPSEGG
                     RVKKKIKISMLVSPKSSVSV*"
                     /db_xref="UniRef100_A5US38"
                     /db_xref="rrs:RoseRS_1032"
                     /db_xref="A5US38_ROSS1"
     gene            224441..226207
                     /locus_tag="CG_2015-01t_scaffold_23_prodigal-single_203"
     CDS             224441..226207
                     /product="hypothetical protein n=1 Tax=BRC1 bacterium SCGC
                     AAA252-M09 RepID=UPI00036F1579"
                     /codon_start=1
                     /transl_table=11
                     /translation="MDKKKIVFIEINNDFSKIKGFKEEVEGQGFSNKKIPYTLSKQIF
                     EELSYPVPEARWSAKFRSNKWSGKFYLFDYKNQVFPTGCFTRVGRLLNSKGWFISISD
                     NRSKPEKNKFWELSKTIDNEKGEQVPFSLRDYQEAVLDICLRVGRGCCSCATGSGKTT
                     IFSALIQKLNCAPAIVFVPTIDLLYQTKGAIEERIKENGENIEVGVIGDGVVKIKDVT
                     VVIIDSALSAYGLRFDESKKKIIKKTKKTKKETEVSKFSNQIQKLIETATIIIADESH
                     LSASAKWQTILQKCSNAYHRYAFSATNYRSDGRDLEIEASFGKLLSDITLKQLIDANY
                     LLNPEIYMVRIYDDPEGAELVKTIETKDEATGEVKKEEKTIYIPADEWSYQDAYKTIV
                     VNGKEWNTKLALFAERFNKRGLSCLILVNEYAQGEYLESLIPESLFLSGKDTTKKRIQ
                     AVSDLREKKLLSLIATSIADQGLDIKTLDVLILAGAGGSDPTKHSGFKPKQIVRAKDC
                     VTWEKDKELFKEVVVDWEDFSEEDIKFGGRLEQKAGRLVRKGSEYAIIIDTWPTNKYL
                     RPQATARRKIYKRLELNSKIID*"
                     /db_xref="UniRef100_UPI00036F1579"
                     /db_xref="A0A0F9JW80_9ZZZZ"
                     /db_xref="UPI00036F1579"
     gene            226215..226457
                     /locus_tag="CG_2015-01t_scaffold_23_prodigal-single_204"
     CDS             226215..226457
                     /product="hypothetical protein"
                     /codon_start=1
                     /transl_table=11
                     /translation="MRWIKFNKTNGEILEIISGEKPKIVEKNLACLLIPKDIKINNSM
                     SIDQVKKEIKEMKLRPSNVKKTNSNLVLDPILWEEF*"
     gene            226458..227351
                     /locus_tag="CG_2015-01t_scaffold_23_prodigal-single_205"
     CDS             226458..227351
                     /product="hypothetical protein"
                     /codon_start=1
                     /transl_table=11
                     /translation="MFIIRAFPNLTDDFLIAYRYAEAISKFFNVGIKFTNSDFPFPAI
                     PTNYLDVFSSSVPHNSINLWFGPARNFNLSNYKNYAFLTTDHHLKPSCLFQMNKYFYL
                     ENMIFPIFEENQQEKSGILSYFWPNDESMLRETIEAWLYSKSSEPLKILAPYFSKKVI
                     VDLIKYYRKQISKEEKIFVSTPQNASYEMIKNEIKKSKIILDLKKHKSISFSSVIALS
                     IGIPCLTTSDVFPSGGYVINSKGYYINDKPGKLFNEKMSKYDISEIIQGINMLEHNSI
                     IKKEDNLKSIFNLCSEMIKGD*"
     gene            227354..227773
                     /locus_tag="CG_2015-01t_scaffold_23_prodigal-single_206"
     CDS             227354..227773
                     /product="hypothetical protein"
                     /codon_start=1
                     /transl_table=11
                     /translation="MSSSDFVRIHGELPSKCENRKCREPFFKEDVKGRHPIFGNIVNV
                     ICECHKCRKITTFPLPSFLIHVWMDVLPSAPPIDFEDIVELEKKMENTSEFLKEIKSN
                     LDIYSEIYKKLVIENDQILEDYEEFDIDEEDENEDIL*"
     gene            227791..229587
                     /locus_tag="CG_2015-01t_scaffold_23_prodigal-single_207"
     CDS             227791..229587
                     /product="Chaperone protein DnaK n=1 Tax
                     =Caldalkalibacillus thermarum TA2.A1 RepID=F5L8S2_9BACI"
                     /codon_start=1
                     /transl_table=11
                     /translation="MISIKAIGIDLGTSNSVVSIMEDNQPVVIANDIGSRTTPSIVNC
                     DKSDGSFIIGEKAKRKRIIDIDNTISSIKRSMGQRTKIKIGEFDLSPEEISSKILQKL
                     KEDAETYLGEEVTKAVITVPAYFDNDQREATKTAGEIAGLEVLRIINEPTAASLAYGL
                     GKKDGETILVYDLGGGTFDVTILEFGDGLFEVKSTSGDTKLGGDDFDQIVFEYLFDLL
                     PDDVQEYSKKDPAIIARISIAAEKAKIDLSSSKVAEIIEPYLAPGDNGPFSFQHSITR
                     AKFESLIEKTIDKTKVSVDNALKDAGLKPKDIDEVIFVGGSTRIPMVYDKVKSWLGKE
                     PKKGVNPDEVVSMGAAIMGSVLTGDVKDIVLLDVTPLSLCIETKGGVSTRMIERNTTI
                     PVSRSEVFSTAEDGQTMVDIHVVQGERSFVVDNKSLGRFKLTDIPPAPRGIPQIEVTF
                     DIDADGILSVQAKDKATNKEQKIRIEGGSNLSSEEISKILESAEKEKEKDAKKKARIE
                     LNNLAEQEIYSAESMLKNNKEQLENLFDEEEPFNKKIEDAIQTVKQNLDSENTDILNQ
                     SIEYLRKTMMQAGQKIYENCDDKNNETNEKDF*"
                     /db_xref="UniRef100_F5L8S2"
                     /db_xref="A0A0G0MCL8_9BACT"
                     /db_xref="tep:TepRe1_1097"
                     /db_xref="F5L8S2_9BACI"
     gene            229623..229979
                     /locus_tag="CG_2015-01t_scaffold_23_prodigal-single_208"
     CDS             229623..229979
                     /product="hypothetical protein"
                     /codon_start=1
                     /transl_table=11
                     /translation="MSEYFDLFGLNNIRLSSDDSSENINLCDKIKNTFSFISTLLFQF
                     GQCENFHIKLENDHFSWMVILKLSDGIRASDFKDYFKSQLYNSTNGIEFESYKIIKPF
                     SKSRKLKISGSLLEKK*"
     gene            229976..230449
                     /locus_tag="CG_2015-01t_scaffold_23_prodigal-single_209"
     CDS             229976..230449
                     /product="Uncharacterized protein {ECO:0000313|EMBL
                     :KKQ98076.1};  TaxID=1618574 species="Bacteria;
                     Microgenomates.;" source="Microgenomates (Woesebacteria)
                     bacterium GW2011_GWB1_39_12.;""
                     /codon_start=1
                     /transl_table=11
                     /translation="MKSSKSTQSVAPEKTKKSLIKPINGLLASQFFVKEIQVDKDQMF
                     HVFLTDTKSRIISLPLTPSQITHFFYFNDVLSDEDNFYSTPYEQVLSMICNYGGDVID
                     ITVMGEKYGCPIAALTYQIDNHIDSMTIPASDALIYSIITEMPLNFMDEYINGGD*"
                     /db_xref="A0A0G0Q8Q0_9BACT"
     gene            complement(230446..231612)
                     /locus_tag="CG_2015-01t_scaffold_23_prodigal-single_210"
     CDS             complement(230446..231612)
                     /product="hypothetical protein"
                     /codon_start=1
                     /transl_table=11
                     /translation="MDPKVINANSKLVKDTISGVMLLCDSFDFSTKMSHSSKDLLVTG
                     LGDWVEDIDDLNKSITMSGPILIGSSEDQIGYRKTLPTKDHTGLLSSKIFNDLYTWVS
                     DSRIPIFSIENISIDISNNATINISLAPHSPYVVQESGALVNLFSIPSFTVYSTNEIF
                     RDLQTAENFIAARTLKYYDLNLDNGQEVPIEIRNVYVSNLKIDFSMDWNPIKTIPTAT
                     TITDHNTLEQVNYSTVASSDIYNYVIRQEPTNESETTTSASSGYTPYYGPIIPMNVLQ
                     NVHSSCTIEMYNFGYLPGNSLEKWIAGYWNDGPPLHVKLRDNNLIKLTRFLDPAQNSD
                     VLGISDVVSSNCYWRVEDIDVKASGGELVKYTITLKGIYKSVPNILRNVPVALA*"
     gene            complement(231622..232887)
                     /locus_tag="CG_2015-01t_scaffold_23_prodigal-single_211"
     CDS             complement(231622..232887)
                     /product="hypothetical protein"
                     /codon_start=1
                     /transl_table=11
                     /translation="MAIIPSSFGTAFKIIQWGKSDYINPNFAIICQSSTEKESMDLSH
                     VRLTSGSAMPFLKEIDSREMSYSLSGPCLVNGTTRGEFPNEETSQFLNDIEYGDPNGE
                     LDPILLSPYSNSSGYITKDQVKMLDVPGLSIILLLENLSNSLDTSKNPDLTNGKSVLY
                     WLSDSDETPVLDSINLNLSTDGLSSTINFKGGIYDIPHQTQIFDFAHPMRESNWYDFA
                     SGISIDEIIIGNDSVYDIPAFITDASISVNYEYLDIDYIGKTQSKSYIPNGGVFNFEI
                     TILFDFDKLHTYVDRQDGFDAVNSVLYSEEAIKTFPYRSSKPKFSLSNFKFIVGSIED
                     HISSLSSALIDQVSNAESSNNFGAKLARVFNTFLSDNISNDFVINNFGQPTLNNDLNN
                     QSSRIITDVSIDRKMTFSTITISGQKLFN*"
     gene            complement(232900..234033)
                     /locus_tag="CG_2015-01t_scaffold_23_prodigal-single_212"
     CDS             complement(232900..234033)
                     /product="hypothetical protein"
                     /codon_start=1
                     /transl_table=11
                     /translation="MATFLEYNKLIKNIFYKWKNFTFDGAIDNQVISSFANTGVMHQQ
                     IGKYFTMSYGEETLFAENISVYNSNESQTKAMFTGRAQLRTDNSTDADIDYDVFNKQF
                     PSREIKLSGIATYNNDAWITLLKDSIDYTLGKNIDFDNESLIPVVSNISLDISPQQAT
                     WSITWKAFGEDYDNLFSSGSDELDVILTSEENVETRIVKWYDVLIVFDTSIFPNFPIP
                     NSSDEIECYVNSINISWDIENKIYFTIEKNGTIKDLPYYLPTRLKTGLNFSGYSPLVT
                     DKNSESYYKVFKDNKLNPIEDVVSEKFFMTDRQKNDDAIKIYIANQGGVINDNRRIDK
                     RIGEVSIDGASTENAFWLIHNSSFSLSPGDPMEVTIDATKIFS*"
     gene            complement(234034..235155)
                     /locus_tag="CG_2015-01t_scaffold_23_prodigal-single_213"
     CDS             complement(234034..235155)
                     /product="hypothetical protein"
                     /codon_start=1
                     /transl_table=11
                     /translation="MPIFNNATGIYKIGYDTGLGTGVICQDFTHDYDLSISNIQELMC
                     GGGGSIVKKIDNVISSTVVTGPMLFAESSYLGERLAAFVDYLGLNSLDDIGFYDTYWY
                     AVRLMGKHWLNIGGSSLLSGIMVESVNISIDDNGLTTKIQYFTDPVDAGDTSIGRIIK
                     ATTPDPGITALRESRWYDFYAKMSYSPTPSVTDVISFPIKNCVIDIGFEYETVNPIGG
                     LAKFLSKDTSSLTNQYWMHTPFRTLKNVMINCTITGLMRNDITNDWGKSKILGITSSD
                     LRKDYFHVSTQKEDVGYFEPYDFDIFTINGSSIYPLIKTILFGSTSVNSILYPYYSGS
                     KVFVENVAWYIMEVIENNTAGFLDVDIKLEGIAPIRMVQ*"
     gene            complement(235170..236363)
                     /locus_tag="CG_2015-01t_scaffold_23_prodigal-single_214"
     CDS             complement(235170..236363)
                     /product="hypothetical protein"
                     /codon_start=1
                     /transl_table=11
                     /translation="MPIRNNITGIWRHLYLRNLSNSYQTSVSSAGGYDGSGGSSVSNL
                     NTVVLIVESANFRTEQDVSTSSLLQGTVKTKVLQIGAATDSLEVSGPTLFAESSTTSD
                     TTPKLLYAASTGTKYGDAGNVAVSFLEGALDITSSSAQNSFVEKIGLSIDESGVKWDV
                     SLKGDPTSLYPEFGSSGTTLPYGESTNSPAGPDTSDGLPTALREGRWFDFYVPTTVTF
                     WDGATGTPGAVDISATIKSYSANIDIGYDQINLVGTGQAPWFAINKIAMNGTISLVFP
                     LLEILYGQEYAPVPTWQAVPNAWTAGSSVYTSYGSRLPSSTGVDPATTGTFPDRPDIC
                     TVDSMAVIPKFVSNGGDVFPSTLFGFPSGNSTTAIVMKSSSINVGTGILTADMDYEVI
                     FTPVL*"
     gene            complement(236393..237331)
                     /locus_tag="CG_2015-01t_scaffold_23_prodigal-single_215"
     CDS             complement(236393..237331)
                     /product="hypothetical protein"
                     /codon_start=1
                     /transl_table=11
                     /translation="MFGNPDLGNLRVVLINGSPLFCSNVDFYPKQEMDPVELLQGGPR
                     TLIYSIGKKTFEGTLSIPLYVDTDGNIAEPCKEVIRCADNPLRSLSLTMNYGIMGEPL
                     TADLYQSPLSTDSHKRLTLGCCYIQKLTITVENAGPITMEVSIIGLPDDENEDDYDVD
                     VPTEGLMARQCSFADCIIRSGADGSYVYWENIQEFNLSFENKVEPLYLVTQSKRDYAD
                     YLLAGETHIFGEWTEIKKAEEWDDEKGQWKHGGYFDDFYLKIKIADIVADIRDIVMKP
                     QSQPLGVGILKRKTEFIVTFRHGWVSETRNLVFSDL*"
     gene            237437..239023
                     /locus_tag="CG_2015-01t_scaffold_23_prodigal-single_216"
     CDS             237437..239023
                     /product="CCA-adding tRNA nucleotidyltransferase n=1 Tax
                     =Uncultured termite group 1 bacterium phylotype Rs-D17
                     RepID=B1GZF8_UNCTG"
                     /codon_start=1
                     /transl_table=11
                     /translation="MVISGSKVEFDQDDEIRIIAEKAKQNGFKAYIVGGFVRDLFLGR
                     TSKDIDIVISTIPDISQINQKVLDVVKDKYCDDVDFDEFMSTCGGGIIFAIILALEFN
                     LNLPAVFFRTKTAKINFKGIEIEFAHARSESYQIKRIGEQQTKVRQPETKMSDIFEDV
                     IRRDFTINTLMIDLETFKILDLTGRGIDDLTKGILHVANSEDPIKVFSDDPLRIWRAV
                     RFVSQLGFYISGETCRAIDRAMAIDEVFHGFKLAPDDPMNMPETFKGKGKTSNVKRNL
                     DIVEPMAYSEEFFKLITGKYAYKAMNYLFSFCMIPYISRHLLFNLNKFDIAIRFLDEI
                     LPPDFNDVEQVFMIRIAYLFRSCLGTGYGLETDGLVPSLCLSQLGFGNSLISKIVDDI
                     ECPMFPQDPRENSVFKWARDITKFDRGVCESEKEAQRIASQDFLRRKCLLSYFCDPKD
                     IDDVLVSGFAKGRSLFREIIPMDVVMKELGINSGPIVGKIKQHLEDSLVDMNFEQQLE
                     SAISFLEKINGNSENQRDAN*"
                     /db_xref="UniRef100_B1GZF8"
                     /db_xref="rsd:TGRD_157"
                     /db_xref="87028438"
                     /db_xref="B1GZF8_UNCTG"
     gene            238989..239552
                     /locus_tag="CG_2015-01t_scaffold_23_prodigal-single_217"
     CDS             238989..239552
                     /product="hypothetical protein"
                     /codon_start=1
                     /transl_table=11
                     /translation="MEIQKIKEMLIEAQRLDDLGLSKEAKAIDRKVIKIAQNIDYRTD
                     SENEDFEQQSAKERQQLADEISTMRADPKYKNVDWDSVYSRIGLDQSGQTNQPIQQQQ
                     VEGQVAGNVEATFSGLVQSGNQFLQQINQIQDVNFLKRYVDSWVAQANEILPLASPEQ
                     KEQINTIKNTMIYFVKQKEQQPGTVIA*"
     gene            239581..240288
                     /locus_tag="CG_2015-01t_scaffold_23_prodigal-single_218"
     CDS             239581..240288
                     /product="hypothetical protein"
                     /codon_start=1
                     /transl_table=11
                     /translation="MLVKNLEKIRKMLSEAQKLDDLGFQKEAKLIDEKIIKIAQTDKD
                     IKKRMREWFSEHPRPINFTDYDKWKLELEEQKKFLQNYKEEPPNYAKNTYYDYLGYKN
                     NPDDPYYDYNKMNPQIVENPQNYVSILIIYANNTINFINRNNNIEQIKNFVNEWVKQA
                     DPILISLRGGSLAEVDENHFNKSNGFDESNKEPYFKLNKAKDNLIEIATNKINKINKI
                     NKIKEKAATTGQNVGPQ*"
     gene            240306..240575
                     /locus_tag="CG_2015-01t_scaffold_23_prodigal-single_219"
     CDS             240306..240575
                     /product="hypothetical protein"
                     /codon_start=1
                     /transl_table=11
                     /translation="MTENERRPNHKFLGNWKFYLRDEEKSLDLPPIAGEIQVDNLKYV
                     VTDTSDGSIILCVPAPNVKIVINLDKIDQFKVERYEKGNLKIAGI*"
     gene            240593..241612
                     /locus_tag="CG_2015-01t_scaffold_23_prodigal-single_220"
     CDS             240593..241612
                     /product="hypothetical protein"
                     /codon_start=1
                     /transl_table=11
                     /translation="MKIEITKGNLDQVFSNLFNQKAPPSYMIGLRGCLTTKNSVVETN
                     DNKPYYNNDTVGLVFENSVKLFKGTIEPGYEWTQRSARSGYPGGGCFHLGDGLHDAHK
                     GMHQGKYEAFRVDNAKGWRDRNQNGAFDSKDIYVSITEGINVHRGASGDWIGLNSAGC
                     TNILASYWPQFKNLGYQKLNQQFKYWTIHSRTLNDAIQDLRKRPVKIQINGKELEPDV
                     EAWLENGSTVVGIRSFLTQVFLNSKPIEWIYQPKPDRVIIKKDGKDIEIKINIVNSSG
                     VALLRDILPVLDKDVEIGWDASRIALIESKILSVQKRQDKMMTMNFIENEGEFVPNFE
                     EVKEN*"
     gene            241632..243425
                     /locus_tag="CG_2015-01t_scaffold_23_prodigal-single_221"
     CDS             241632..243425
                     /product="Uncharacterized protein (Fragment) n=1 Tax
                     =Myotis lucifugus RepID=G1Q687_MYOLU"
                     /codon_start=1
                     /transl_table=11
                     /translation="MKQKEKIIIQDLKSAIKEAGVREAFGQHKLASIFDKAASNSISF
                     QKTAKRVTVEPYKSIFSGMRGGIDNIFNQLTNWLSTNPEKFISKVNGYTTKLIIKGDQ
                     IMGRGQGGFNNFRTWVAGRGIIFDTINEAASDGIIQRDIEQALFLIIQYIIYPYAEDI
                     KIVEEIAKKVIDNPTVKGNLDTLHLKLEQIKNFTDITVKNSSRNQLSYESSLNQFNEF
                     KDDPLMKIDSFKTTGQSEYQDDFDNSITNYNQKYIPYVKLNIQTETKESSELIKNFNK
                     YLDRESEYCWSLINLGFYGMYKDLEKNNLPFQENIKTLFSYVIIPLQNDIKIILDNMD
                     SVLEKTKTNYQKIKIKNKFIKLGNLNNQLKEYLDHFILDLSNNKMEYKDFKESASSAE
                     SPATSPAASPAASPAASPAASPAASPAASPAASPAENWQPYTTVAGAHFYYSDPETKK
                     LDLRESNLDLLPANSQIFINPTISIPGYTQWEFAQYLSLQGIQYGWVHNSAIKPANFE
                     GMYLSNPTFERPSRHRQVPREYADISQYRGSISPDSNNQNNPNTMNVAPTPQKLTAQP
                     KQQANGINTKDEFLYDSNGRPYKNRHYIGTA*"
                     /db_xref="UniRef100_G1Q687"
                     /db_xref="G1Q687_MYOLU"
                     /db_xref="bbat:Bdt_2399"
     gene            243543..244457
                     /locus_tag="CG_2015-01t_scaffold_23_prodigal-single_222"
     CDS             243543..244457
                     /product="hypothetical protein"
                     /codon_start=1
                     /transl_table=11
                     /translation="MTNTLSNLINQIDFSKDYFEVLGISKNDLLEGKTTAEKISNKKV
                     LESAYRKRIFDVHPDKFSGEEKEQKQSEFKEIVFAHTILSTDVLKKIYLKGELPEAGQ
                     RVIVNWENIGIFQKESLENEVGTNLFLKMMSEIKQNHTVSFFPNDEASHNYIWEIEIE
                     GAEKLLALTIVKDSEEVLRLTSGEKLKQSLPFKIYIFFPSAAIVYERDPHQGFFDKEG
                     NLIYILKGKMQNAKTVDIELFEGTSLQDAIDFIESDIFQSQIQEYIDGTLRPFKEEKE
                     EEKKQTVSIKKPEDNEKIKKLKEFLGKS*"
     gene            244505..246190
                     /locus_tag="CG_2015-01t_scaffold_23_prodigal-single_223"
     CDS             244505..246190
                     /product="hypothetical protein"
                     /codon_start=1
                     /transl_table=11
                     /translation="MLSDDVLNRNPFKRKEKSLDVGKIYSQEKPNEFSDFSDFSDFSD
                     FSELNEKGEFSQSKYYYEPRIQSFIRLNDKLCSNEGYKYQLIDTIDIPEQAKKEILDL
                     KTEINEFFSEHNSFAMKIFPMSLKWAIENKIKSMSLVNLLDKLETFYVLHKNKHAEEF
                     KNKIIEIDNNYDILTIERVLNPSCAFVNFDFEKNETIPAYKILEQFFSNKRIVGKIDY
                     KKSNEIRKMMLIRSLKERSKLTHFNEFRSSKEPRKYEEQVEINFKCLLYEYDLLDFYL
                     ENYSEKEIEPEGHIDKIKRLIPNEQTELPFGEDEFQIEAEMIDLSVDKNKFEETNNEL
                     KTLKISRLFNVFNYLDLNKFEKEAEKLENAFDDKIKANKYLKPRDLFINQEFETYKQE
                     KQEELSWGKESKNSFLLLNKLERIFNRLNKRVIEIEEYLIEIEKNLRTDHIDPYKNKE
                     WIEESKDCNDLKDKLDSLLEMKKNIIKSDKRIKRKEITPTNDVADAIRYSAKSARDAG
                     DAISELNKEILILKPEIIFSKINDLLNKVDISQDVLEKIKELVLNDLNKSNKK*"
     gene            246361..248796
                     /locus_tag="CG_2015-01t_scaffold_23_prodigal-single_224"
     CDS             246361..248796
                     /product="hypothetical protein n=1 Tax=Zavarzinella
                     formosa RepID=UPI0002DAE800"
                     /codon_start=1
                     /transl_table=11
                     /translation="MQQEQLLYPDNLSVDSITANNKKAFILDSSVIIHDPNCLFNFDN
                     NDVLIPFVVIHEVDGLRKAPNGRGRSAREAIRLIDALREKYKKFNGLDLGNGGKLFII
                     GSTDKIFKEINDGKILADNIIINIAKDFISKNKNKYSSIALVSKDIGMRIKSDALGVN
                     AENYESDRIKDLEEDSFYLGKVKDYYQDPGTLISDLYSEKNIDIPEDLNYMFQNQFVI
                     IKGGESSSAIARRVGDKLKLVRNPEQTYGIKAKNACQQMALDLLLDEKIQLVALTGNA
                     GTGKAQPLNANILTPDGWVKMGDIKIDDYVIGSDGKSKKVLNIFPQGMKDIYKVKFSD
                     GSETECCKEHLWYTETYNDRSKHQNGTVKNLEEIMNSLYVRGGSHKNHSIPTVDPIEF
                     NKKDVPVDPYLLGLLLGNGNLTTHTVYMSSSDQEIIDYINNNLEDSMKIVKCKEDNYD
                     YRLVKNSPRNPNIINPLINALKDLLMNKYSNEKFIPEIYKYNSIDIRLNILRGLMDTD
                     GYCSKNGKDVVFYTISKQLAEDVSFLVKSFGGKTTITIKHPKYTYNGEYRISQDCYVV
                     LISMDPNINPFLLSRKAERYTPRTKYTPKKYIIEVEYIGKKEAKCILIDSEDHLYVTD
                     DFILTHNTLLSLAAGLEQILKDSLYEKMVCLKPIIPVGGKDIGFLPGDKTEKLSPWLA
                     PYFDNIAYLAKKSGKKGVDYVNDLMDQRVLELEAMTYIRGRSIPNTWIIVDELQNITK
                     NDVKTILTRAGEGSKIIALADPSQIDTPYIDKESCGIVHLINSFKNTSIFGCVELEKS
                     ERSKLAGMAANLL*"
                     /db_xref="UniRef100_UPI0002DAE800"
                     /db_xref="A0A0F9SZX9_9ZZZZ"
                     /db_xref="glp:Glo7428_5139"
                     /db_xref="UPI0002DAE800"
     gene            248807..249814
                     /locus_tag="CG_2015-01t_scaffold_23_prodigal-single_225"
     CDS             248807..249814
                     /product="hypothetical protein"
                     /codon_start=1
                     /transl_table=11
                     /translation="MKELIIKSEKLDSSGDHKKSDLLMFKLSQEEDNGEDYLDKMMVY
                     PNLPIEHSNYEIDLNEIITQDQPDNFSSDLFLINLFLKSIAKYLDVSIIELENVLKTL
                     TKKHNIIDLIPHKLLYEFMVEIADETVKRIEQKFPGWSPILSGITTKEVTLPNERLQY
                     YLDSILQYNFISDHFKLFINFIKIKRTENEFLNLKNKFRNSIFEKISPKRNSSFLANK
                     NSKAFMVIKAPDEYLSLNSLSFIFDFEMVFIKNKSNKLNPLKRKEYLDNFNDLSMRAI
                     KVHQLEDESSSLIIPTSIFLTFEIRWIPTLNSSSISLSELQEPGFKKGISLSEPENLE
                     E*"
     gene            249840..250811
                     /locus_tag="CG_2015-01t_scaffold_23_prodigal-single_226"
     CDS             249840..250811
                     /product="hypothetical protein n=1 Tax=Nitrospina sp. SCGC
                     AAA288-L16 RepID=UPI00035E2A53"
                     /codon_start=1
                     /transl_table=11
                     /translation="MQNLDLEELRLDYKQKANKLNDIYLENFGHLWKYPLSQPGIMVF
                     NDVLKDFRDVSAVVVGAGPSLTNHLEILKKNEKNLFIISVDAALPVLKKNGIEPNLIV
                     CCDPGQNQSKNFEGLDVSSSFVFMASIVHPLTFDEARRAKARILWYNLADVESHACRC
                     IARIVGKKGALIPGVLTSAIGLQAAIWMGLRRIAFLGHDLSYPGNKGYVEGISEEKKQ
                     RQEKLKFDDLIEFKDLKGETVLTHQTFIIFKEWINEMITTQWSGVNFHNCSEQGIFFG
                     DLIEQNQFKDFINNYSEKGKGIEVEKVLELTWVRYRESMDYVISPVN*"
                     /db_xref="UniRef100_UPI00035E2A53"
                     /db_xref="trm:JO41_07220"
                     /db_xref="88202235"
                     /db_xref="UPI00035E2A53"
     gene            250832..251365
                     /locus_tag="CG_2015-01t_scaffold_23_prodigal-single_227"
     CDS             250832..251365
                     /product="hypothetical protein"
                     /codon_start=1
                     /transl_table=11
                     /translation="MAAPTVKYYKYIAETASFATLGSGSVCTLNSVTVNNWSNGVALR
                     IGFERATSFDLDNVKVWWNDYNATVNDANEALDNWTATYVYTATAGLSSVQSAGVTCP
                     AIALTTGDQVGFAKIAASKDADALADGFDLGLSAGLLSGETSYWSKFIGVSFKPNTSA
                     QDGTYTNFSVQVGFEFS*"
     gene            251423..251968
                     /locus_tag="CG_2015-01t_scaffold_23_prodigal-single_228"
     CDS             251423..251968
                     /product="hypothetical protein"
                     /codon_start=1
                     /transl_table=11
                     /translation="MWFSFAMKKISSKPGPAGETAFIAFHLPENVYKRMKHIEDLDDF
                     LHMTLVFVPNGVKEQKDRDSILKAVEEVASKFSPLKCKFTEIGLMDNGENTLVANVNV
                     ENGAEIYSSLIESINNHWHEFERRYNFLPHVTLRYINQEDEAKIDELRRYSWTADEII
                     VQFKTGGKKHKFKLKGKKSRS*"
     gene            251970..252677
                     /locus_tag="CG_2015-01t_scaffold_23_prodigal-single_229"
     CDS             251970..252677
                     /product="hypothetical protein"
                     /codon_start=1
                     /transl_table=11
                     /translation="MWLKLCLKTIDGMETLHFPDTGHTLISIPRFETEDTKADILNPE
                     KVIRFENTFNPEEGTKFFPPESWSGLLGRININKDNHGQDYGVWLHELGHILQGEREV
                     FNTETELKKMDEIFGRIGNTEEKIKITISYFKKTLLHEFNAWQFVFNTSPITFAKNAL
                     FYQQYFETYLDLIDKKSIRFFGYVEEIDQMIKKFRKDFSKLMKKSETWMQKKNLSFTG
                     TTDPNEEKFMELFYERN*"
     gene            252680..253381
                     /locus_tag="CG_2015-01t_scaffold_23_prodigal-single_230"
     CDS             252680..253381
                     /product="hypothetical protein"
                     /codon_start=1
                     /transl_table=11
                     /translation="MSLDIKDLRNELTKHKTKKYSKRKLTVLYLVVHHSATPTFPGTK
                     DFIAYSNYHVNDLNWPGIAYHYGVNDDDGVAYLLNEEELCTYHIGTTTRNWKKEWPNH
                     PLNKQGFKRPINDNAIGVVLPGNFDVNEVPKVQWDGAVKLFRYLLGEYPNALIIGHRE
                     VPGAFKTCPGEKFDLTKFISEVRKNPNVVDIAESEQISLYRTLYSKWAPLIPQEKRSE
                     FVSTLNKIRPYLKEE*"
     gene            253395..254105
                     /locus_tag="CG_2015-01t_scaffold_23_prodigal-single_231"
     CDS             253395..254105
                     /product="hypothetical protein"
                     /codon_start=1
                     /transl_table=11
                     /translation="MQNDGDLEDKEIWETEYHCIWFAKYYEINQLIIPKCKKCGSYMK
                     LLENDNIPICRNNIIKKDDDGIERVFTCNTAHYCYEELKENIKNEAIFYNLDNKNQIF
                     EFEKNGSETVPFNLLPSRNMRYFGLYNIPRDENYAIDLFTGEIIINGTRVSLAIPESV
                     NQEDSHMPISFSLKKYGDGGDLIHFKRAVSDSSTGITKIKSFNIGYKCKVNNFNFKFI
                     LTIDTKDFKPHISTKYSK*"
     gene            254115..254429
                     /locus_tag="CG_2015-01t_scaffold_23_prodigal-single_232"
     CDS             254115..254429
                     /product="hypothetical protein"
                     /codon_start=1
                     /transl_table=11
                     /translation="MKKKCSQSFCSNKIEEDEIDDVCFICGYVFCSDHLEYSNLLTIN
                     EAKKRLDQIILMDLGKDYNSRLIKELNQHINFSHSYQYFKSISAPFCESCYNERYQDE
                     EE*"
     gene            254401..254850
                     /locus_tag="CG_2015-01t_scaffold_23_prodigal-single_233"
     CDS             254401..254850
                     /product="hypothetical protein"
                     /codon_start=1
                     /transl_table=11
                     /translation="MNDIKTKKNEESQLEHWILENPENFESGIKWIGNQKISYWHSEK
                     IGIIDLKGVDENDKILIVELKAKELNHKDISQALCYYISCSTHEGAEVRLCLVGPGIS
                     TRFRIVFEWINKFSEFQIECKIYEKTINGYSFIDYNPDTYGRLSMLK*"
     gene            254915..255649
                     /locus_tag="CG_2015-01t_scaffold_23_prodigal-single_234"
     CDS             254915..255649
                     /product="hypothetical protein"
                     /codon_start=1
                     /transl_table=11
                     /translation="MGSKKTFTKLSQLPPLGGMLPPMPPAVPQQGNVQPKDDEDINQP
                     RIVLGPLDTPEKILVDAGIKKLLISPRKIDEIISKIWEDYGGLPNGKAKSFAIGERVP
                     QDAKRKILDVKKERELNEERKWERLPKGKTITEITSKEEIGEFLKQMSLSVVKEIGSG
                     GAQGGAPGGAPGGGMGGLFGGLGDGGGAPPMPPPDMGGVGGIGEMASSKIDMIKKAEK
                     IREIFLSEDEIDFAEDLSIIINDLKS*"
     gene            255757..257727
                     /locus_tag="CG_2015-01t_scaffold_23_prodigal-single_235"
     CDS             255757..257727
                     /product="DNA gyrase subunit beta (EC:5.99.1.3)"
                     /codon_start=1
                     /transl_table=11
                     /translation="MANTKNDIMSSSYDEGSIEALEGLEAVRQRPSMFIGGIDRHGIH
                     HCLIEAIDNSIDEAISGFGDEIRVIVERENDIDVITVSDLGRGIPCGIHPILNISTLD
                     VVMTKLHAGGKFKKSGSAYKTSGGLHGVGISCVNAVSEKMEVWVRREGVGYHRVYSKG
                     KPVGEISTKQLKKDEPSGTTVRFSLDSEIFTQKIRFDFDEIADRLRELSFLCPNVKMV
                     FIDKRKKEDKQVEFLNSNGLSDYIIYLNDDMSNSFPANPIQISGESNGVLVDIVFQYS
                     EEDTETSISFCNNIRTSSGGVHVTGFRNGFHKTLNNFAKDNNIQDGGIDGSDLRNGLT
                     SIVSIKIAEPQFDSQTKGKLTNSEVVSSVSDVVLKQLPDILKSNSIFAKRVIENAIIA
                     KKSREAAKKQAELFRKKRGINRTTLPGKLVDCDKNTVASKREIFIVEGDSAAGPAKQG
                     RDSSFQAVFPLKGKSLNTERHSITKILGNEELSGIISALGCGIIDFNTEEDENFNLGK
                     LRYGKVIIATDGDIDGFHIRCLLANFFFRWMRPLIENGNIYIAQPPLFMVVGPRSKKY
                     CYSNDELTEAIKQYGSRAKVTRFKGLGEMNVPELKETVISPLTRRIVKIETEHIAAAD
                     KLMRTLMGSNVESRKNYIIEHSDIGTLDNLIL*"
                     /db_xref="apo:Arcpr_0091"
                     /db_xref="D2RFU2_ARCPA"
                     /db_xref="UniRef100_D2RFU2"
                     /db_xref="5.99.1.3"
     gene            257724..258413
                     /locus_tag="CG_2015-01t_scaffold_23_prodigal-single_236"
     CDS             257724..258413
                     /product="Uncharacterized protein n=1 Tax
                     =Propionimicrobium lymphophilum ACS-093-V-SCH5
                     RepID=S2W2J2_9ACTO"
                     /codon_start=1
                     /transl_table=11
                     /translation="MSAEAFTNKKGDKIWIRLLSLHREDGPAVERANGSKEWFINGKL
                     HRTDGPAKEFANGSKEWWINGKLHRLDGPAREWADGSKFWWQNGQRHRIDGPAIENAD
                     GSKQWFQNGQPHRLDGPAIERSDGAKEWFQNGQLHRLDGPAIERADGSKEWRINGQLH
                     RLDGPAIELVNRSKHWFINGKLHRLDGPAREWPNGSKEWWINGNELSEEEFFLKTSKK
                     PIFDFADDLIF*"
                     /db_xref="UniRef100_S2W2J2"
                     /db_xref="S2W2J2_9ACTN"
                     /db_xref="bid:Bind_0669"
                     /db_xref="S2W2J2_9ACTO"
     gene            258426..260879
                     /locus_tag="CG_2015-01t_scaffold_23_prodigal-single_237"
     CDS             258426..260879
                     /product="DNA gyrase subunit A (EC:5.99.1.3)"
                     /codon_start=1
                     /transl_table=11
                     /translation="MSEKQNATIETIDLVEMLRDSYVPYALEVIQDRALVSSRDGLKP
                     VQRRILWSMNVERIFSNGPFRKVASISGSVLGDFHPHGQKAVEDALVRLGQDFTMRVP
                     LMIAQGNWGSRDKDPAAAARYIEGKLSVAAELMLEDTIEQIVLFEPNYDQRLIEPKFL
                     ASKFPHILINGDSGIAVGMASCSPCHNPTEVCNAIKLFIKNPKATVDDLINIMPGPDW
                     PSGGICFSGDGVKEYYTTGRGKVVIQGKATIDNSGNNPTIIITELPYQVGASDGSSGS
                     KKISGLISEIVDLIKDEKSDLFEKEIVDIHDYSDNEKGIQIVIDLKSTSNPNLVLEEL
                     YKKTKLRINFNVNQTVLFDSKPQQASIFDIIFAYISHRREVVFKRCEFELKKAKEVCE
                     TLEAYLAALINIDEVIKIIRNKKFDVQTVKTKLCDLLKISQKQAEDILEIKLRRLSSM
                     EESKIKEDYKNILKNIKDLESILSNPSKINDIINLELDEIIEKCGDDRKTVIINGGPK
                     EIQVEDLIKETKICILINNDMTGKIVPRFSGGLSDKEKQSVVKMIDCKNTDYLMAITE
                     QGKYVSAKLHSFELLTRRSYGEKLFSLDKDDKILDYFIVSEKDKRFLTLLTKSGKLKK
                     TNISNYDLITRKPNPAIKLGANDIVLFALFEEEDKNDYLIISNNGYASRFSSDCISDT
                     GRMTQGVNAFSAKAGSPVSFEKVSSGNQDQVLIFSEDTISKRKHGLATFGKRIKSEDI
                     STAANKGGKGTPIIKKGHKVVATSVTTNEKDKLVITLKDNSIVNILAENVLLRGKLHE
                     GDIIFDGEMSNGVKNVRRI*"
                     /db_xref="mas:Mahau_0007"
                     /db_xref="UniRef100_F4A316"
                     /db_xref="87158343"
                     /db_xref="F4A316_MAHA5"
                     /db_xref="5.99.1.3"
     gene            260879..263092
                     /locus_tag="CG_2015-01t_scaffold_23_prodigal-single_238"
     CDS             260879..263092
                     /product="Helicase RecD/TraA family n=1 Tax=Prevotella sp.
                     CAG:732 RepID=R6XVP5_9BACT"
                     /codon_start=1
                     /transl_table=11
                     /translation="MSVSDSFDSIDKTNLETTVTVEYIKYRNNSNGYSVFSAIDGKNK
                     RFNVVGSFTFMAVGLIIKISGKFEKNEKYGWQFTVKFYEEVGFQNVQAIEEYMRRCLG
                     GIGKKFANDIVKKFGNETLRILDEEPQRLLEIPRIGQTTLDKIISSWEETRYVSKIVI
                     ALQQYGINISQAFRIFNKFGKLAIDKINKDPYSLCLIRGISFQIADIIALNMGIETND
                     LRRKNALVYYTLNEFLREGHCFTPLKSVLPYATEIISKTTEPIFLTDEDINKSLEDLI
                     ISGLVIKEDEKIYISYVFNAENYVADNIVERVNIKRELPIYDLKQLDFNIDYSDEQIE
                     AIRLILSNSVSILTGGPGVGKSSLVRALVGIFDAAGMTYTLCSPTGRAAKRLSELTGK
                     LARTIHRTINLKPTDDDNFVRAQNYISTDVLIVDEVSMVDLLLMYNLLLSTGLGTRII
                     FVGDADQLPSVGPGQVLRDFIKSQKIPTFRLTQIFRQSQDSLIIKNAYQINSGQEMTI
                     PRPKMYSDQDMLFIGKNEKEDLRKTVEYLISDFLPSRGYSKDDIQILSPMRRWDLGCN
                     SLNNIFQDFMNPIKSNSPKIVCQTYYGPIEFRMGDKVIQTVNNYNKNVFNGDIGQVVD
                     VYEDDEVIEVYFPDNDENKEEETVLYKKTDLDELELAYVMTIHKAQGGECPVIILLAH
                     NSFGRMLRRKVYYTGLTRAQEMCVIVGQMGALNQAIVNDQDELRYTFLTDRLKRI*"
                     /db_xref="UniRef100_R6XVP5"
                     /db_xref="A0A0F5IIV9_9PORP"
                     /db_xref="cbn:CbC4_2252"
                     /db_xref="R6XVP5_9BACT"
     gene            263124..263633
                     /locus_tag="CG_2015-01t_scaffold_23_prodigal-single_239"
     CDS             263124..263633
                     /product="hypothetical protein"
                     /codon_start=1
                     /transl_table=11
                     /translation="MNKNKKISNRPNNLIWPCSSCDKWKESEYKVDEEKAKLFWDSSE
                     FYINACEYDPRYANPFKDKNCPYKPLFLQSVPVLEVCCDFCGKKIGMYLANAEIMGMN
                     FEKMKQIPQLPPPDLEDGEGLYICDKCLVMPSSDAIREKVLKNNPKRTDRINWLLSER
                     KKFEAGDVI*"
     gene            263653..264939
                     /locus_tag="CG_2015-01t_scaffold_23_prodigal-single_240"
     CDS             263653..264939
                     /product="ATP-dependent Clp protease ATP-binding subunit
                     ClpX n=1 Tax=Sulfurovum sp. (strain NBC37-1)
                     RepID=A6Q9A6_SULNB"
                     /codon_start=1
                     /transl_table=11
                     /translation="MDKNMDFVCELTGEKIKASQAQAVKVYDKIVVVNKDFAELFQKS
                     ASIVEDAIRQVYYKKLEDVDKNEKSNLNKNKFSDISIIKPKDLFIKLSDYIIGQEMAK
                     KVISVALHKHYSYIAKKQKDSSYQKSNIIFVGDSGVGKSYIASTISKIIQVPFAIGDC
                     TSITEAGYVGDDVDTIISYLLAEAKNDAPLAESGICFLDEFDKITKKTGDNPSITRDV
                     SGEGVQQALLKIVEGSDVYVQPIQSGKRKHPMIDTIKINTSNVLFIAAGVFPKIENII
                     SKRINLQPSIGFRNQSNYNEKTIKQERDELLNSISSDDLISYGFIPEIIGRFSIIVPF
                     RSLTKDDMINILMNTKNSLYKQYQKMFELAEINISIDERAIDLICDKAITSSTGARSL
                     KNILDNFLMELYYDNVGDYKGDLAIPCEYIEERLGK*"
                     /db_xref="UniRef100_A6Q9A6"
                     /db_xref="A0A0F6Z1V9_9PROT"
                     /db_xref="sun:SUN_1110"
                     /db_xref="A6Q9A6_SULNB"
     gene            264978..265469
                     /locus_tag="CG_2015-01t_scaffold_23_prodigal-single_241"
     CDS             264978..265469
                     /product="hypothetical protein"
                     /codon_start=1
                     /transl_table=11
                     /translation="MSDELELKEENNTQNLDQKINVLLKTYDQVQKLIISFNDKINEM
                     KSDIIKEEKDKINEIIIKIELLKQELDGVDDKLVELCEIESIPDDIRNLYKKVDSLET
                     STSEMKKDINWIKDFIKKSVASVYTVIGFLTLISLFISLGVLPVPTVIPESIIKAIEA
                     IGR*"
     gene            265470..265886
                     /locus_tag="CG_2015-01t_scaffold_23_prodigal-single_242"
     CDS             265470..265886
                     /product="hypothetical protein"
                     /codon_start=1
                     /transl_table=11
                     /translation="MNRFNNLIKKDQKYIEKDKVVKKIAMSNYDAFTVINSFKMFDNF
                     NPSIIFEEIKEFRPNCIISDKRIFKVLSSLEDFKISKDIDSLRMGHWGIFNNIPFYFY
                     NASLEINKIKILMIKSPINKSGCINIYLPEKKTNVI*"
     gene            266290..266565
                     /locus_tag="CG_2015-01t_scaffold_23_prodigal-single_243"
     CDS             266290..266565
                     /product="hypothetical protein"
                     /codon_start=1
                     /transl_table=11
                     /translation="MKILINSTFEKGLKPLLELSESNDVNCCEFEFFVDIKSGREQID
                     KNFDFIKKECEKEGWKLVKISWNSLNSSSKVSLVKNNLDVDLTKVYF*"
     gene            266584..267135
                     /locus_tag="CG_2015-01t_scaffold_23_prodigal-single_244"
     CDS             266584..267135
                     /product="hypothetical protein"
                     /codon_start=1
                     /transl_table=11
                     /translation="MNKYLEIGINDIKDCVFIVKDGVLVDDSLEFVEKIKDIIIYGFS
                     KPCIASLSENFQVIIINRSERYHEREENLEKEFQRKLGIYAPTFYCSTKKTYSNLFQE
                     IKESISIDFERSFLIGSCYDDAVIARKMGFNEIFITKTSVKSLDINERNRLLSLDPMP
                     IFVDSLWDATKCINLAIGYKHNA*"
     gene            267132..267572
                     /locus_tag="CG_2015-01t_scaffold_23_prodigal-single_245"
     CDS             267132..267572
                     /product="hypothetical protein"
                     /codon_start=1
                     /transl_table=11
                     /translation="MIYLIHSKDTEFGNYNKKLNDSLSMAFKKLEFEVEFLEILKNGN
                     IFPKIDKKPDFVVYININEKHIQKWGKTTFSISPGLKSLNDNLNYRFIKINQKEIGLD
                     VFELEVVNELPINSKIIISDVKSLVNLIKSLIYDKLEFYYGKSS*"
     gene            267556..268059
                     /locus_tag="CG_2015-01t_scaffold_23_prodigal-single_246"
     CDS             267556..268059
                     /product="hypothetical protein"
                     /codon_start=1
                     /transl_table=11
                     /translation="MGKVHNFGNPYLESARKEEEYFGDNPEHSGHYEKTSPFSKSSKK
                     YTVAKVRVRCLCRNCGDTYYLGAEHLTAPTGQHCYLNKNKIDKACDEGTISKLKPKNA
                     AEWAVLKMYLCINCYTKNMPKFIQKELSERAKEKIEDPQEKTTKENKPYEGYGNYLKN
                     KYKNLFN*"
     gene            268206..269066
                     /locus_tag="CG_2015-01t_scaffold_23_prodigal-single_247"
     CDS             268206..269066
                     /product="Uncharacterized protein n=2 Tax=Plasmodium
                     yoelii 17X RepID=V7PHK7_9APIC"
                     /codon_start=1
                     /transl_table=11
                     /translation="MKLAELLSEKKNTKDRIRSIQSELSSIVVSSSVLDSRRKSELLV
                     DEYNSLANKLVVLTRAICQTNSLTKVKGTNYTMSEAVALRDILIGTSKMYDEMLTKAL
                     NSKNDSIAISVDVLTKFRDGNAKDARELNSKIQTTNWQVEVVLEEEFGEELVEEVEEV
                     EEVEEDPYEKEFRDIVKKQKAIEKERLDLERQREIRNAEKRDKTEKRKEIFEEEFGLN
                     QFETDPNCPIENSPWASAVNEIYSRRGNMQSVLEFLDSVGLNLQSNVVRSYLDRKFHT
                     KATNHHPIRM*"
                     /db_xref="UniRef100_V7PHK7"
                     /db_xref="Q7RC59_PLAYO"
                     /db_xref="V7PHK7_9APIC"
     gene            269188..269775
                     /locus_tag="CG_2015-01t_scaffold_23_prodigal-single_248"
     CDS             269188..269775
                     /product="hypothetical protein"
                     /codon_start=1
                     /transl_table=11
                     /translation="MSVKILTSRIKKEIKSRDIPIGIKIMWFFEYFWKKMFKREKSFL
                     IHRLLEFYCADNNFEITNPEWIYKKASLEFNELKTDSFDFCLQIKNLNVRLKGGVGKF
                     SNGDFYFDNYYYTSPSISILDMDGNITEYVDLRLSFKYLNYLRYIKYNNLNTNIDKLI
                     GFITEDLESSIDRGISLCERRMESSEDFDENLVDA*"
     gene            269980..272151
                     /locus_tag="CG_2015-01t_scaffold_23_prodigal-single_249"
     CDS             269980..272151
                     /product="FIG006126: DNA helicase, restriction
                     /modification system component YeeB n=1 Tax=Lactobacillus
                     salivarius cp400 RepID=V6DPK6_9LACO"
                     /codon_start=1
                     /transl_table=11
                     /translation="MDVRKPAFSFGWNPVETSSTITKDNYLRLREWQEECFNELKSAS
                     HWLQNCPMGSGKSFEIQCLIAYELKKNKDFTAIIAVPQTIIASAFQKLVNIEFPNGRR
                     FDWFSNHDLCCESSESSIQHLCGFLENPKSKTFWQDRVAICSHATLVRAFKQSPELFQ
                     NVRIVIDEAHHIKHGEIIGLDVEMSNGIGSVAAHALVNPDLNIKIGLATATFFRGDMN
                     SIVPLKYLPEFKKFLLPYDKYLATCKYIKGFKFDFLLYQENYEETIRELFSEDIGKTI
                     VYIPYVNSRYSLGSKNYDVEAIFRAISGEENCLIKDFDQPVMRVKRGDGWVRVVNLVD
                     EKLRDEKKIVIEQDHESDQSQIDVIITLGMFKEGANWRWADREIIIGQRNSLTEIIQI
                     VGRLLRDAPQKEYVRTFQLLKFSFDQLNRVALREDLNDFLKAIIASMALEQIMNPVPI
                     NLRNGENNGEERQNRINYLLEETSDETEATRIQQEIYNRAIFFMGENQEFIEPGGIAG
                     FREEFNQIVSSVLTENKIEEFHEEIARQIWMAWQRRTLQLKGIDVSQIDLDLVEENPL
                     GFLLGYTSQLCGIQTFNQLRRLIYGNDFLSFKEARKLVRSYNLNSRTKYLEFIRNKGK
                     DLGLPINPQSTYKDSGWIDWYDYLGKDKTEFLSFKEARKLVRSYIEYKKFARHDGKEL
                     GLPINPHIVYKDSGWIDWYDYLGKDKTEFLSFKEARKLVRS*"
                     /db_xref="UniRef100_V6DPK6"
                     /db_xref="V6DPK6_9LACO"
                     /db_xref="sli:Slin_1963"
     gene            272138..>272965
                     /locus_tag="CG_2015-01t_scaffold_23_prodigal-single_250"
     CDS             272138..>272965
                     /product="Uncharacterized protein n=3 Tax=Pseudomonas
                     aeruginosa RepID=U1E534_PSEAI"
                     /codon_start=1
                     /transl_table=11
                     /translation="LLDLKYKKFAIYDGKELGLPLNPQSTYKYCGWNGWLDFLGKTGF
                     LSFKEARKLVRSYNFNLVKEYLEFIRNKGKDLGLPMCPHITYKDKGWNGWNDYLGRGE
                     SRFLSFKEARKLVRSYNFNSIIEYKKFVRNDGKKLGLPYTPDVVYKDKGWIDWYDYFG
                     KIGFLSFKEARKLVRSYNFNSVTKYQEFVRNEGKELRLPVNPHAAYKNKGWINWLDYF
                     GKIGFLSFKEARQLVRSYNFKSSAEYQEFARNEGKELRLSVNPNLAYKNKGWIDWYDY"
                     /db_xref="UniRef100_U1E534"
                     /db_xref="A0A075HRY4_9ARCH"
                     /db_xref="ppb:PPUBIRD1_2126"
                     /db_xref="U1E534_PSEAI"
ORIGIN      
        1 TAAAAAAGTC TGTAATTGAT CATTTTTCGA GTATAATAGG GAAAAGTTTT GAAGAAATAG
       61 AAAAGAATGA ATTTGATAAT ATCGAAATTT GATTAGGAGA CTTATGAGTG ATAAGAAATT
      121 TATAAAAACC TCTTCGGCTG AAGAATCTGT TGTTTGTTAC CAAAATTCTA GAAAAAGAAA
      181 TGATGATATA GAATCTGAAG CTTTTTATGA AGAAATTATA TTTCATTACG ACCCATTAGA
      241 TTATTATAAT GTTTGGTGGA AGAAATATGC TTGGTTGTAT AATTTTGATC AAGATGTTTT
      301 TAAATCAGAT TATTTATTTT GTTTTATTAA ATCAATCAAT TGTTTTAAAA CAAAAGAAAA
      361 TTTAAAAAGT GGTGGAGTTG AAATAAAAGG TCAAGGGACT CTAAATAACT ATTTTTATAA
      421 GACTTTGCAG CAGCATTATT CAAATGAAAT AAAACACCAA AATGCAGCAA AAAGAAATCC
      481 CACACAAATT TGTCCTATTT GCAGTAAAAA GACGTCACCA CTATCTTCAC ATATTTTATT
      541 AGATCATGTT GAGCAGTTAA CAGACAAAAA ACTTTATGAA TTAGGGATTA CAACAAGTTC
      601 ATTTGATGAA GGGTGCCCAC TATGTCCAAA GCATCTCCCA AGAAAAAGAT GTAAAATTAA
      661 TGGATTGGAT GAACAAAAAA AGAAGAATAA GATTTATGAG CATATTGCTA ATTTTCATAG
      721 CTCTCTTGTT CTAGAGCAAT TTAAAGAAGA TTATCCTAAT TATTTTATTT CTAACGATCA
      781 TACAAAATGT GTTTCTGAAT ATCAAAAAGA TCAATCAGAA GAATATATAA ATTTAACTGA
      841 AGATTACACT CAAAATGACG GTGAAATTTC AGCAATTAAT TTTCATAATT CAGAAGCATT
      901 TAATTATTTT ATTGATATAG AAATGTCAGA AGATGAAAGA CAAATAGTTG AATATATTCT
      961 TTCTTCTGAT GTTAAGACTG TTGCTAATGG GAAATTAACA AACACAAAAG TAGGATTGCC
     1021 TAAAAAAAGA TTTATAGCAG CGATGAAAAA TATAAAAGAT CGAATGTCGT GCGTAGGATT
     1081 GGATGATTAA ATGCAAAACT TTTCAAATAC CGTCACTGAT TTTTTGGATC CACAAAGGCT
     1141 TGGTCAACTT TTTTTAGATA ATTAATTATA ATATAAGTTG CAACATAACA GTTGACGCTT
     1201 ATTCAATGAT TAATTCTTAT GTACCAGAAA ATATTATTAC AAAGACCATA TCTTTTTATG
     1261 AAAAATCTTT TTCTGAAAAC TTAATTAAAG AACCAAAAAA TCAGAGATAC CAAATTCTGG
     1321 TATCTCTGAT CTTTTTTATG ATATTTTAAT TTAACTTTTT ATCTAATATA AGCATTAGGG
     1381 ACTGCAAAAA TCCTTGCTCT AATTGCTGTC GTTAAATTCC CATTTATTTC TGTTTTTGTA
     1441 TAACTCGCCT GCATCACTAA CCCGTATCCA TTAGCATAGT CTTGAAACAT GCTCTTTGAT
     1501 TTTATATATG CTTTCATAAG CCTGTTGATT GCAGGTGGTG CTATTGCTTG AAGATCGGCA
     1561 TAACTATGTT GTTGAAGACT TACCATTATT GCTCTTGCAA GCCTAACCAC AGAATCTTTT
     1621 GATGCATTTG CCCCCTTAAC TAAAAGAACT TTTACATCAT CATCTTCTAC ATAATCAATA
     1681 TCTTCGTTAT CAACTATTTT ATTTTCTTTG TTCATTTTTT CTCCATTCTT AATTGATGCT
     1741 ATTTATCTGA TTTTCCATTC TTTTTCGATT CTCTTTAATT TTTCGAAGAG TTGAGGTCGC
     1801 TTCAAGTTTA GCTCTCTCTG AAATGCTCCT CGGGAAAAAA GGAATGGTTT TAGTATCTAA
     1861 CTTGTCTTTT CCAGTATATG TGTATACTTT GATATATTCG TCTCCTTCTA TTAAGCTTTT
     1921 TTTATTTGTT TTTAGATCTA TAACCAATTC ATCATTATAT CTTTGGACAC ACTCTAAATG
     1981 AATTGGTTTA ATCCAAATTT TTCCTATATA TTCCATAACT TTTTTAATTG TTTCTTCCTC
     2041 TATCAATCTG CCGTCATAAT CTTGGATTAA ATAAAGTTCA CCATCATCAT TATGATTGTC
     2101 ATTAACAATA AAAATTTGTG GAATTTCAGC ATTTGATTTG ATATGACATA AATTCTCTAT
     2161 AACATCTTTA GGTTTGTTTG AGGTAACCAA CCATTCATCA TGAATTAATC TGAAGTTAAA
     2221 TAAGTCTAAT TCTTCGACTA ATTCATCATC AAGAAAATTC CTAAAAAATG AAATGTCACT
     2281 ATTAAACTCT CTATAAATTT TCATTTGTTC AATAGCTTCT TTTTCTGTTA GTGGTTTTTC
     2341 AATTCCATGG TTTTTCTTAA AATTCTCATC TGGATTTTGA AGTTTTTGAA AGATATGATC
     2401 CCACATCTTA AAACCAACAA AATATGGATG AAAAGATCCA AGAGATGTTG GGCTTACAAC
     2461 ATTACTATGC ATAGCTGCAA ATTTTAAATG CATGTCTTCG TCGTCTTCTC TTAAAAAATC
     2521 ACACTCAACA TCTAAATCCA TTAATATTTT TCTGTGCCAC CACGAATTAT GATTAAGAAT
     2581 CCCATTAGCA ACATAAACAT GCCCTTCTGG AATAGTTATA TCATAGCATT CTTCAAATCC
     2641 ATCTTCTTCA ATTGAAAAAA CATCAGTAGC TTGCCATTCG TCGTTCCCGT CTAATTCTAT
     2701 CTGCTCATTC CTAGACTTTG ACCACATATA ACTACTAATA GCATTATTAA GCTTCCCTAT
     2761 TTTATTGTCT GAAATAAATC CAATTTCATC TCTGAATTTT TCAAGATTTT TCTTGGTGCT
     2821 TATTGTTAAT CTATGGCAAT CTTTATGTCC TTTCTTTTTA TTTTTACCAT AAGATGTGTT
     2881 AATTCCAAGG TTGTTCATCA ACATGGCAAC TTGAAAAACT AACTTTTGAG ACTTACTAAT
     2941 AAAAATTAAT TGTCTTGACT TAACTGAGAT GCATCCATCC CCTTCAAACA ATCCTGAAAG
     3001 AAAAGAACAA ATAGTTTCTT TCGTTGATTG AAGAATTAAG GAAGGAATCT CTTTGTCAAT
     3061 AGATTTGACA TTTTTTAATC CACATAACTC AAAAAATCTT CTAACATAAG AAGAATATAT
     3121 TTTTAAATCA TATTCACCAA TTTCATTAAA AGCTTTTCTA GCTTTTAATA CTGGTTCATA
     3181 ATTAAAGTTA ATTTTACATA TATTGTATCC ATCAATAAGT AGATTTATAT CTTTATTAAC
     3241 AATTCTTATT TCTCTTTTAG CAAAACATCC TTCTGCAACT ATATATCCTA ATAATCTTGA
     3301 AATGTCTTTA TTAATTCTAT CAGGCATATT CAAATGCATT AATTTAGATT CCCCAACATT
     3361 TTTATCAAAT TTTATATTAA AATCTACATT AGAATCTTTA TTAGACCAAA TATTTTGGTT
     3421 TAGACCAGTT ATAACTTTGT GATCTGTTGT TATGTCTTTT AGTAATTTGG TTTCTTGATT
     3481 AACCCCATTC CAGATTTGTA CTTTATGATC TTCTAGCCCC CTGATGATCA ACCCGTTCCT
     3541 AAGTGTTAAT TTAATTATTT TTCCTTGATT AGAAGTATAA AAATCACTAA TTGATGTTAA
     3601 TTTATTTAAA TTTCTAATTA AAATATCATT TTTTATTTCA AATAATTCTT TAATAGGAAT
     3661 AAATCCTTTA TTGGTAGAGA TTAGAGAATC TTTTGTAATG CAACTCCATC CCTCGTTAAT
     3721 ATTTTTTGTT TGAATATTTG GCCTAAAATA TCTTTGTTCT TCACGGATGA TTGACATTAC
     3781 ATCTTTTTGC CATTTTGAAA GATTTTTTGC ATTATAAATA AAATAAAGAA GAAGATCTTT
     3841 TTCCATCATT GGTTCTGGTT CTTCTAACTT TTGTTTATAA ACCAACAATT CTTTTAGCTT
     3901 TTCAGCAAGA AAAACAGGAT CTAACTCATC AAAATTTTCG AACATTTTAT TTAAATCTGA
     3961 ATTTATATCA TTGACATTCA ATGAATCTTT TTTTGTAATC CATTTTCTAC TTTCTACTTT
     4021 TGTTGTGTTT AGTTCTATGT TCCAAGAAAG TGACAAACAA GCATCTATCC ATCGTTCAAC
     4081 TTCTTCTTCC CCATATTTAA AGGCATAACC AGATACAATT TCAGCATTTT TTGCTGCTGA
     4141 TGAAACAATC CTTCTATCTG TTGTGTTAAA CAGCATATTG TTTTCGCTAA AATCAACATG
     4201 CCCGAAAACA TGTGCTACAA CAAGTTTGTT TTCCATTAAA CTATTTGAAT CAAGTAACCA
     4261 AGCATAAGCT GGTTGGCTAT TTATAACCAT TTCATAAAGC CTACCACCTC GACCATATTT
     4321 ATCCATTGTT CTATGTTTGT AGTAATCACG ACCGAATGTC CAGTGATGAT ATCTTATTGG
     4381 TAAAACATAA CTTGAAAGTT CCCTCATTCT ATCTTGTGAT ACAATCTCAA AAATTGTATC
     4441 ATTATGTTCT AGTCCGAGTT CTTTTGCTTT TTTGTCAATT ACTTCTATTA CTTTATTTAA
     4501 TTTCTTATCT TGTTCAGAAA TAGATATTAT ATTGAAGCTC ATTAATATTT CCTTTCAGTT
     4561 AATTTGCTTG TTTCGTTTTA TCAAAGAATA TTGTTAAAGC ATCTTTAATA TCTTTAACAC
     4621 TATGGATTTT TGTTGCAATA AATCTTTCAT GTTCTTTGAA ATTCTTTTGC ATATCAGCAA
     4681 AGTTTGTTGA TGGATGCCAC CAATTTGGAT GGTTTTCAAC TTGATCTTCT GAAATTTCCC
     4741 CATATCCCAA TAGATTGCAC GGATAATTCA ATATCTCTTT CATAATTGGG AATAAAATTT
     4801 CATTATCTCC ATACCAGTTC TCACCGTCGC TAAAATGGAA CAAATATGAG TTCCAATCTG
     4861 TCGGCGAATA TCTTTCTCGC AGGATATCTA AAGCAAGTTT ATAAGCGCTA GAGAATTTTG
     4921 TCCCACCGCT TTCACCCCTC TTGAAAAACT CTTCTTCTGT ACATTCTTTT GCTTCTGTGT
     4981 GGTGATTGAT GAACACAATA TCAACGTTAT CATATTCACT TTGAAGAAAT CTAACCATCC
     5041 AAAGATAAAA AGATCGAGCC AAGAATTTTT TGTTTTCGTC CATTGAGTTA TGACTTAATA
     5101 TCCCATCAAC TATATAATTA TGATAATTTT CAACCTCAAA ATCATATACA TTAGTAGTAC
     5161 TATCAATTAT ATTAACATTT TTAACTTTAG ATATTATAAG TTTATTAGAT AGTGTTTTTT
     5221 CTATTTTTAT CCTATCTATG TTTGTTATTT TATTATCTGA TAATATTGTC ATTAATGCTG
     5281 ATTTAGATAT ACCATAATTA TCATTGTTAT AATAAGAATA TACCCTTGAT GTTTTTGGAA
     5341 TATTAGACAA TTCTTCTCTC CATCTAAAAT TAGGTATATA TTTACTCGTC ATAGCATTAA
     5401 TACCGGATTC TTGCCTACGG ATTAATTTGT TTAATTTATT TATCTTTGAT ATAGATCTAA
     5461 AATTAATATA TTTTTGAAAT AAAATACAAT CTTTAGAATT AATTGATAAT AAATAATATT
     5521 TATTATTTGG TAATACATGC CCATTAATAC TTCTGTCTTT TTGATATTCT TCTATTATTC
     5581 TTGCTCTTAT TCCCCAATAG GATAATAATA ACTTTATTTG TTTAACAAGC ATATGGCTTG
     5641 ATGACGACAT ATTAACCGTA TGCTCAGATA CGGACCCTTC TGCATCAAAC AACCCAGAGA
     5701 TAAAAGAAGC TCTTATTTTT GGTTCTTCTG TAAAAATAAT ATTATCTACA TATGTCTCTC
     5761 TGGATTTTTT TATTAACATA GGATATTCAT TAGATAATTC TCTTGTTAGT TTTGAATTAT
     5821 TTAAATGTAA ACTATTTTTA TGACAATTTT CATTTCTATC TATTTTAATA ATTCCAATTG
     5881 TATTAAATTC TTCTTTAAAT AATTTTTTAT ATCTATTAAG ATTAGAAATA TCTTTATCAA
     5941 ATATTCTTAT ACAAGTTTCA TATTGTCCTT TCTTTTTAGG AATATATAAT ATTCCATCTC
     6001 CTAATATGGC CCCCAATAAA TATGCTTTAT TTTCTGTTAA AACAGACGAA TGAGATATAG
     6061 CCGTATCTCC CCATGAATTA ACTAATATTA ATTCATCCCC TTCTTGTATT TCATCTGCTC
     6121 TTTTTTCAAT AATCCCATTT TTAGAATCAA TTATAAAAAA TTTATGATTA CCAGTAGATC
     6181 TAAGCTCTGT ATCTTCTGTT TTTATTTTTA TTGTTTTATC AACAATATAT TCAAATTTAT
     6241 TTGAAACAGA AGATGTTGTT TTTTTATGTG TATTTAAATC GATACATGCT ACTTTATCAT
     6301 TTATTTTTAT TTCTGAGATA TCTTTATATG AACCATTTGC CATTTCTATC ATATGCCCTT
     6361 CGGTAAGACA ACCCGAGCTA TCAATCATTG CTATAACAAC TGCACAACTC TCTTCTTCTT
     6421 CGTCTACTTC CCAAGATCTA TATCTAAGAT CCTCATTCCA AAAACGACCT ATTCCCTTTT
     6481 GTTTGAGAAT AGTTCTTCTT TTTATATTTC TTTTAATAGA TTGTCTTTTT GCAAGATGTG
     6541 ATACAGGTCC AGATTTTACT ATTTCCTCAA ATTTATAATT TTGAGCTTTA ACTTTCTTTT
     6601 GACCTTTGTC TTCTAAATAT GGCAAGCCCA ATTCTTCAAA TAGTATTTTC TCTATTTCTG
     6661 ACAACGGGAC ATCAGTCTCA TAGTATTCTT CACCAGCTAA TTCACCGCCC TGTACCCCAT
     6721 CTCCACCTTC ACCACCTTGT TGCTCACGCC CCATTAGATG CCCTGGGATC GTTCTTCTTT
     6781 TTCCGCCCTT GCCTTCGGCG TATTTATCAT CGGAAGCTTG CATTGAAGCG TCTGGGTCGT
     6841 TTTGATTGTC GAAATTCATA AGATTGTTCC TTGTGGGGCC GAAAAGATAA AACACGTTAT
     6901 CTCTATTTAC CTCAAAGATA TCTCCACAAG TTGGGCATTG TGTTTTAGCT CTTTTGCCCT
     6961 TTTTGATTAA TGTCCCACGG CCATCTCCAT GCCCTGTCCT CTGCATTCTC TTAAAATCAT
     7021 AGTTGAATTG CCATGTTTTT AATTGTCGAA TGGGAACTTT TAATGTTTTA TTTTTATCAC
     7081 TAGTGATAAT GTTTTCATTA GCGATAATAT CATGTAGATT TTTCTTGATA GCATCTCTCA
     7141 ATCTTTCATT GTGCCGTTTA ACATCTTTTT TAATTCTTCG AAATAATTCG AAGTCTCTAA
     7201 CTACTTTGTG TGTTGGCATT CTTTTACCTT TCTTTTCTTA ATTATAAAAA CTATTTAAAG
     7261 ATTTATCTAT ATCTATTTTT TCAGATGGAT TCATTTCTAT GTGACTCCAT GTCCTTTCTT
     7321 CCCAATTATA ATCACAACCA TCATCTGCTA AAACAATTAT TTTAAAATAG CTCGTCCTTC
     7381 TAATGGATTA TGCCCAGATA TTGTCTTCTC TTTTTCTTCA AATTTATTCC TTTCAATTAA
     7441 TGACATTTTT CTACTCCTCA AGCAAATCAA CCATAACAAC TGTAATTAAT GGTGTGTTTA
     7501 AAACTTCTTC TAATGAAAAA TCAATTGAAA AATTGTTTAA AAATTCTATT TTCTGCATTT
     7561 CACCAAAAAT TGGTTCAAGA GTTAAACAAG GAAGGAAAAG CCTTCTAAAA GTTCTTAATT
     7621 GATCAAGTAT TGAATTAAAA AATAAAAAAT CATCTGTTGA GATGCTTAAC ATCAACAAAT
     7681 CTTCGTCCCA TTTAAACTTT TTAGCATCAT CAACTTCGAT ATAAAAACTT TGAAGATTTT
     7741 CTAATTCTTT TAAAGAAGCA AATTTTTTAT TTGCTTCTTT AAAAGAATTC TCTTCATCAT
     7801 AAATAATTGG TATTGCATTT AAATCTTTTT TGAAATGTTC ACATTTTAAA ATTAAATAAC
     7861 TCATTTAAAC CTCTAAACCT CTCCATAAAT TACTTTAGGT ATGTTATTAT AATAATCATC
     7921 AGGGGTTGGA ACTGTCCTGA TTAAAATTGT TTCATTTTCA GAAAGACCAT CATGGAATCC
     7981 ATCGTCATCT TCACATAAAA CATCGACCCG TTTGTATTCT TCTTTCAAAA TAGATTTAAT
     8041 CCTTTTGGCT AAATCTGTTT TTGATTCTGA ACACATTCCT TGAATTGGAA TAATTATATC
     8101 ATAAGTCATG TTTTTATCCT CTTGAATTAA TTCTACTAAC ATATCTCAAT GCTCTGTTTG
     8161 CAGAGATTGG ATCATATTTC ATTTCTGTAC ACATGCGCTT GATGACCCGA TTTAATTCTT
     8221 CTAATTGTTC TGGATCAGGA TTGATTGAAT TTGTTGTCAT ATGAATAGCA TCTTTTCTTC
     8281 GATCAAAAAT CTCTTTTTGA ATTGCTTCTT TTAATGCTTT ATGAGTGTTA TAATTAAATT
     8341 CTTTATTCTG ATGTCCATAT GCGGCCATTC TGCGAAGAAT TTCTGTTCTG AACTCATCTT
     8401 TTGCTGCTTC TTTAACATTT GCGTGCATTT CGATTGAGCG CATAAATTCT TCATTCGGAT
     8461 TTTCTTTTTC TCCAGTTATC GGATTAACAA CTTTGTCATC TTGACAATAT GATATTGCAT
     8521 GATCAATATA ACTTTTGAAC ATATCTTTAG CTTCATCTTC GAAACCATAG ACAAAAGCCT
     8581 TGTGGACATC AATTGTTACC AATCTGTCGA ACTCTTCTTT TGCCATTTGA ACAATGTTCT
     8641 CAAGTTTTTG TTTTTGGTCG TGTGGCATTT TAGGATCTTC ACGGATTTCA CTTAAAATGC
     8701 TATGCATAAT CATAATTGGA TCAAATGGAA TCTTCATTTT CTCAAGCTCT TCTGTCTTAA
     8761 CAGCGTAAAG ATCACTTGTG TCTTGTTCAG ATATTCTTTT TCTGAGTTCT TCTCTTGATT
     8821 TTGTAATAGC TTTTGAGAGG CAGTTAGAAA TATATCTTGG TCCAAGACCA TCCATCCCTT
     8881 CTCTTTCAGA AGAGCTTTTC ATTTCATCTA CTTCTTGTCT TCTTAAACCT TCAACTTCCT
     8941 CATCATTGTA TGCTTTCATC TTTTTAATTA AATCAATTGA AGTATCTTTC GGAAGATCGA
     9001 GTCTGGACAT AATTGCAACC ATAGAAGCTA CTTCTAATGT ATGTGGTGCG ATATGAATAT
     9061 CTTTTTGCCC AGATTCATTA AGAAGTTTTT CATTAATTTT AACTTCATCT CTTAATTTTA
     9121 AGTTATAAGG AGAAATTATT GTAATAACCC TATCTCTTAA TGCTTCATTT TCTGGTTTTG
     9181 AAATGAATTT CTGCCATTCT GTCTCGTTGG TATGTGCAAT GATTACTTCG TCTGCATAGA
     9241 TCAAAGAGAA CCTTGGTGTT TTTATGTTGT TTTCTTGTGA AAGAGTTAAC AAAGCATAAA
     9301 GGAATTCATC ACCAGCTTTT AACATCTCAA TAAATTCAAC CATACCTCTG TTGGAAATGT
     9361 TTAATTCACC GTTGAAATCA TAAGTTCTTG GATCTGATTC ATCTCCGAAA TCACCTATTT
     9421 TTGCAAGGTT GATTGAACCC ACCAATTCGG CAATGTCTTG AACTTTTCTG TCAGATGGGG
     9481 CAAAGGTTCC AATCCCGTTT CTGGTTTGTT CGTCAAAAAT AAATCTTTCG ACTTCGAATT
     9541 TTGTCCAATC ACCATCAAAC TCATTGTCCA ATCGCCATTT ACAGACAGGG CACAAAGTTC
     9601 CCTCTGTGAA AATTTTATGC TCTTCAAGCA AAATATCATG AACTGATTTT GGAAGAGCAT
     9661 GAAGAGGCTC TTCGTTCATT GGGCATCCTT TGATTTTATA GATAGCTCCT TCATCTGTTT
     9721 TAGTGTATTC TTCTAATCCT TCTTTTAAGG AAATTACAAT TGTTGATTTC CCGCCACCAG
     9781 GAGGACCCAT CAAAAGAAGT ATTCTTTTTC TAGTCGGAAG TCTTTGACCA CCAGACTTGA
     9841 AATAATCAAC TATTTTTTCA ATAGTATCTT CGACACCAAA CAATTTATCT TCAAAGAATT
     9901 TATATTTTAT TCTTTTCCCT CTCCCGTCTT CTTTATCAAC CCATTCCGTA CCATTATTAA
     9961 TGACCATATT CTCCATTCTT TTATGTGATA GGGCTGCTAC GTTAGGGTTG TCTAAAACTA
    10021 ATTGTACATA TTCTTCCATA GTTCCAGACC ATTTTAGTTT GTTGCTTTCT TCATTTATCT
    10081 TACCTTTTTC TTGTTTGATA ACATCAAAAA TGTTCATTCA TATGCTCCTT TCAAGAATCA
    10141 TTAACGCCGA TCTGTTTTTC CACAATTTAA ATGATATTCG GTGTCGTTTG ATGTATTATA
    10201 CACTAAACCA AAAAAAGTAT AAAAAAATTC CAAAAATTAA TTAAACCAAA GAGGTATAAA
    10261 TTTTTTGATT GTAGCAATAA TAAGATACAA AAAGAATGAT ATGAGTTAGA ATTATGATTC
    10321 GAAGGAGAGA CTGATGAGGA TTTCAAAACC CTGGATAGAA TTTGAGAATG CTATGAAAAC
    10381 TGCCCCCAAA GATATAAAAG AAGAAATACT TTATTCTGCT GCACTAAAGA AACAAACAGA
    10441 AATTGAACTT GAAGAAGATG TTGAACTTGA AAGTGATTTT CCAAAGCAAT TAGTTATGAT
    10501 GGCTATGAGA AAATCTTCCC CAATAGATCA AATAAAATAT ATTAAAAGAT TTAGCTACGA
    10561 ATTAGCATAG GGAGTCTATT AAATGAATAG TTATATTAGC ATAATTGTCG ATAGTTTTTT
    10621 AAGACCACAA TTTTTTACAA TATTTGTAAT TGCAATTATT AGTTTAATCG CAGCATTAGA
    10681 TAACATTGCA TTTTCATCAG AAGTTGATGA TTTTGATTTA GTTATTTTTT CTAAAAGATT
    10741 TTTAGGTAGT ATTATTTCAT ATATTTTTAT GTTGTTGCTG TCTTGCATCC CTTCCATCTC
    10801 TCCTGTTATT AACATAGGTT TAACTATTAC TGGACTATTT TTAATTAGAG AGTTTAGTGT
    10861 TGCTTTTAAA TGGCGAGGTG TGGATCTGAC GGGTTTGACA ATTTTTATCA ACATAGCAAT
    10921 TGAATATTTA AAGCTAAAAT CCAAAAAAGC TGTTCAAGCA TTTTGCTTTA AAATTAGAGA
    10981 TATGAGCGAA GAAAAACCAA GTGGATTATA AATTTTCTTG GTGTATAATG AGCGTGCCTC
    11041 TCGTAGTGTG ACGTTGGTTC GAGGTGTTGC AATTTTTAAG TTTATTTTTT TGACGTGATA
    11101 ATTGTCGATA AATAAAAATA GGAGAAAAAA TGGAGTTTAA GAGAGTTTTT ACAAAAGGTG
    11161 ATGGAAGTGT TTATGATGAA GTCGTATGGA AGTCCTGTGT TGCAGAGGTG TTGGATGAAT
    11221 CTGGTCTTAT TATTTTTAAA CAAGACAATG TTGAAGTCCC AGATTTTTGG GAACAAAATG
    11281 CAATCAATAT TTTAGCTTCT AAATATTTCA GAAGAAAACA AGTTCCGAAT TCAACAATTA
    11341 AAGTCGTAGA AAAAGAGCTT GAAGGATTTG AAAAATATTA TCGTTCTGTC CCAGCAGAAG
    11401 GAGCAGAATT TTCAGGAGAG AATTCTTTAA AACAATGCAT TGACAGGATG GTTGGGACTT
    11461 GGACATATTG GTTAATTAAA AGCAAGTTAG TGAAAACAAT TGAAGAGGCA GATTGTTTTT
    11521 TTGATGAATT GGCTTATGGT TTAATTCATC AGATGTGGGC TCCGAATTCT CCTCAATGGT
    11581 TTAACACTGG ATTGGGTTGG GCTTACGGAA TTGAAAATAA AGATCCTGGT TATTTTTATT
    11641 TTGATCCAAA AACAGGAACA ATCAAAGAGG CTTCTTTAAA TCCAGAAGAA TCCATTGTTA
    11701 GACAGCAAAG CCAAGCGTGC TTCATCCTTC CAATAGAAGA TTCTATGTTC GGAGAAAATA
    11761 GCATTTATGA GCAATTATCA ACAGAAGCAA AAGTTTTCAA AAGAGGTTCT GGGGTGGGCT
    11821 CAAATTTCTC GAAGTTGAGA GGTGCTAATG AAGGTTTGAG TGGTGGAGGA CAATCAAGTG
    11881 GATTAATGAG CTTCTTGAAG ATTTTTGATC GTTCTGCTGA TTCTGTAAAA TCAGGTGGAG
    11941 TAAGCCGCAG GGCGGCAAAA ATTGTTGTTC TGAATGTAGA TCACCCAGAG ATTGAGGAAT
    12001 TTATTGATTG GAAATCAAAG GAAGAGCAGA AAGTTGCTAG TTTGATCACA GGATCTAAAA
    12061 TTAACAACAG AATTTTGAAC AAAATAATTA AAGAATGGAA TGATCTTGGT GAAGAGGCTT
    12121 CAGAAGAACA TCCTAACATT CTTAACTTAA TTCAAGAAGC AAAAGAAAAT GAAGTTGAAC
    12181 TTAATTATGT ATTTAGAGCG ATATCTCTTG CAAAACAAGG AGTTAAATCT TTTGATTTTT
    12241 GTGAATTAAA CAATTCTTTT AACGGCGATG CATATCGAAC TGTTTCTGGA CAAAATTCTA
    12301 ACAATTCTGT TAGTTTAACA GATGAGTTTT TAAAGGCAGT TGAACAAGAT GTTGATTGGA
    12361 ATTTAGTTAA CAGGATTGAT AAAAAAGTTT TCAAGACAAT GAAGGCTAGA AGTCTTTGGG
    12421 ATAAGATAAA TCAATCCTCA TGGTCTTGTG CAGATCCTGG TGTTTTCTTT GACACAACAA
    12481 TTAATTCTTG GAACACTTGT TCAAACGACG GAAGAATTGT GTCAAGTAAC CCTTGTGTTA
    12541 GTGGGGAGAC ATTTGTAGCG ACAGAAAATG GGCTACAAAA AATTAAAGAT ATAATTGGGA
    12601 AAGAGATTGA TATCATAGGT TCTGATGGAG AACTTCATCG TGCTACGAAT ATTGTTTTAA
    12661 CAGGTAATAA GAGAACATAT AAATTAACGA CAAGTTGTGG CTATGAAATT GATTTAACAG
    12721 AAGATCATAA ATTAGGAGTT ATAGGCAAAG GAAAAGTTAA AGCTAGTGAA ATAGTTTTAG
    12781 GAGAAGACAA AATAAATCTA ATAGGATCCC CATTCGGGGA AAAAGAAATT GACAATCGAA
    12841 AAGAATACAT AATTTTAAAT TCTGAGATTA ATCAAGAATC TTTTATAGAT GAGGTTTTTT
    12901 CATTAAATAA AGAATCTGTT GCGTCTATTA TCTCAGATTT ATTTATCTCC GATGGAATAG
    12961 TTGCGTTCAA TTTGTCAAGT GGGGTAATAG ATGTTTCATT AAATCTAAAA TCTCTTAATT
    13021 TATTAAAACA AGTTCAACTA CTTCTTCTTT CTTTTGGAAT AAAATCAAAA ATTTTAAAAA
    13081 CAGAAGAATA CTCTTTAAGA ATTTATAAAG AAAATATTAT AAAGTTTTAT AATGAGATAA
    13141 GTTTACATAA GTCTAGTGAT AAACAAAACA AACTTGAAGA AATATTGAAA TATGAATTTT
    13201 ATTCAGACGA TTTAACTGAT GTTATTGTCT CTTTCGAAGA TAATAATATC AATGAAGATG
    13261 TGTATGATCT AACTGAAAAT TATACACATT ATTTTGTTGC TAATGGGATT GTTGTTTCTA
    13321 ACTGTGGAGA ATATCATTTT TTGGATGATA CTGCCTGTAA CCTTTGTTCA ATCAGATTGA
    13381 CCAAGTTTTT TGATGAAGAA TTTGATATTG AAAAATTTCT TCATCTATGC AACTTAGTAA
    13441 CAATTGCACT GGAAATGTCT GTCGAAGGTG CTATTCTTTC AACACCTGGG ATTGCACAGG
    13501 GGACATATAA TTATAGAACA ATCGGAGTTG GCTACACTGA TCTAGGTGCT TTGCTAATGA
    13561 GACAAGGGAT ACCTTATGAT AGTGAAGAGG CTTTAGCTTG GATGGGTGTT GTTACATCAT
    13621 TGATGACAAG TCAAGCATAC AAAACAAGTG CAATGCTTTC AAAGGAAATT GGTCCCTTCC
    13681 CAAGATATGA AGACAACCAA GATTGTATGT TGAAGGTTAT TAGAAACCAC CGGAGGGCTT
    13741 CTTACAATTC TTTGTCAGAA GAATATGAAG ATTTAAATGT TGCTCCACGA GGAATAGATA
    13801 TAGATTATTG CCCAGAATAC CTTTTGGTTA AAGCAAGGCA AATTTGGGAT CAGGTTTTAG
    13861 AACTTGGCGA AGAATTCGGA TTTAGGAACT CTTTTGTTTC TGTGATTGCA CCAGTCGGAA
    13921 CAATTGGGCT TGTTATGAAT TGTGACACAT TGGGAATTGA ACCAGATTTT GCTTTAATTA
    13981 AATACAAAAA GCTTTCTGGT GGTGGATATA TGAAAATAGC TAACAACAGT GTCCCAATTG
    14041 CTCTGAAAAA TCTTGGTTAT ACAGAAAATC AGATAATAGA AATTATAGAT TATATCATTG
    14101 GTAAAAAGAT TATAGATGAT AAATGTCCGA ATATCAATAT CGAAACATTA ATTAGAAAAA
    14161 AATTCTCAAT AGAACAAATT GAATCATTAA ATAAATCATT AGATGGAGCT TATCACATCT
    14221 CTAATTCATT TAACAAGTTT GTCCTTGGAG AAAGTTTTTG TAAGGATGTT TTAAAAATAC
    14281 CAGAAGAAAT GTTAGCAGAT GATTATTTTT CAATTATAAA TTATCTAGGA TTTTCAGAAG
    14341 AAGAAATAAG AGAGGCTAAC GATTACATTT GTGGTAGAGG TACAGTAGAA GGGGCACCAT
    14401 ACTTAAATGA AGATCATTAT GTCATTTTTG ATTGTGCTAG TAAGTGTGGG GATTATGGCA
    14461 CTAGATATAT CCCTTATCTA GCCCATATCC GTGCTGTTAG TGCTGTCCAA CCATTCCTAA
    14521 GTGGATCTAT TTCAAAATGT ATAACTGGTG AAAGTCTCTT ATTTACGGAT AGAGGATTAT
    14581 TAAGAATAGG TTCTCTGCGG AGCAATGAAT TACCCAATAC CTTTTCTAAT TGTAATATTA
    14641 AAATTGATTC AATTGATTCT CGTGAAAATA CAGATTCTTT TTATTATGGT GGATTTAAAC
    14701 CAGTTAAGAA AATAATTTTA AAAGACGGCA GTGAAATTAC TGGAACATTT AATCACCCCT
    14761 TGTATTGTAT GAATGATGAT GGAAATTTAG AATGGAAACA ACTATATAAT ATTCAAAACA
    14821 AAGATTATGT TGCGACTAAA ATAGGATCTG ATTTATGGTC TTCAAATGAA TTTAATTTTA
    14881 AATTATCAAA TGAATTTAAT TTTAAATTAT CAAAAAAATG GGGGGCTCAA AAAGAAATAA
    14941 ATATTCCAGA TAAAATGAGT GATGATTTGT CGTGGTTAAT TGGATTCTAT ATGGCAGAAG
    15001 GCAATATCTC AAAATCTAAC TATACAATAC AAATTACTAA TAGTTGTATT GATCTTTTAG
    15061 ATAAAGCAAA CAATATGTTT AAAAGCATAT TTAATATAGA TGGTAAAATA ATTGAGACAG
    15121 AAAACAAATG CCCTTGTCTT AGGATTTCGT CTAAATATCT TTGTGAATTT TTTAATAATA
    15181 TAAATATTGG CAATATATCA TATGAAAAAA CAATTCCAGA TTGTATATTA CAATCAACAA
    15241 AAAATAATAT AATTTATTTT ATAAATGGAT TGATGTCAGA TGGTTATGTG GTTTATGAAA
    15301 AATATAATTC AAAGATTGGA ATTTGCTTAA ACTCAAAATC TATAATATTA GATTTAAAAA
    15361 ATATATTATC AAACCTTGGG GTGTTATCAA ATATAATTGC AAAATATAAT AAAAAATATA
    15421 AAAGAAATTA TTATGAATTA TATTGCTCTG GGTATTATGC ACAATTATTA TCTAACATAA
    15481 TGATGTTTAA TGAAGAGTAT AGAAATAAAA AATTAATAAA AATTAAAGAG TCTAATTATT
    15541 TTCCATCAAC GTCTGATATA ATTCCTAATC AAAACTTGAA ATATTTATAT AGTTTGGTTC
    15601 CAAAAGAATT AAGAATAAAG TATAATTATT TATCGGATAA AAGAACGTCT AATGTATCAT
    15661 TTAATACTAT AAAAAATATG ATTAATGATA AAATAGATAT TCCAAAAAAC CTAATAGATA
    15721 TAGTCGAAAA CAATATACAT TTCTCTAAGG TTATATATTC TGAGCAAGAT GGGATAAAAG
    15781 AAGTCTTCGA TATTTCTGTC CCAAATAGTC ATGCTTTTAT ATCAAACGGA ATAATAAACC
    15841 ACAATACAAT TAATGCACCG AATGAAATAA CGATTAAAGA AGTAGAAAAT TGTCATTTTG
    15901 AAGCTCACAA GTCTGGATTA AAATGCATCT CATTATATCG TGATGGTTCA AAACTTTCAC
    15961 AACCTTTGAA TTCTGTCTCT GGAATTGATT ATGAAAAATT GTTGTTAAAT GCAGATTTAA
    16021 CAGATCAACA GGTAGATGCA GAGTTTTCTG TTGAAGCTTT CCAAGAAGCG ATTCGGCACA
    16081 GATTACCAAG AAAAAGGATT GGTTATACTC ACGAATTTGA AATTGGTGGG TATAATGGAC
    16141 CAAGACATAA AATGTTTTTG AGGACAGGTG AGTATCCAGA TGGAAGACTT GGTGAAATAT
    16201 TTATTGATTA TGCAGAGGAA GATGCTTTTG CTAGAACCAC ATTAGGGTTG CTTGCAAGGT
    16261 GTGTCTCCAT CTCATTGCAG TACAATGTCC CATTGGAAGA ATTTACTGAT GCAATGAGGA
    16321 CGATCACACA AGATCCGAGG GGGCAAGTTC TTCACGATAA TATAAAATGG GCAAAATCTA
    16381 TGTATGATGT AATTGGAAGG GTTTTAGCTT ATGAATATCT TGGGGATAAA GATGCGGTTG
    16441 AAGTCCCAGA TGAAGATGAT GACGATAGAG ACCCACAAGA GGCAAAAGTT GTTCATGCAA
    16501 TAAAAACTAA AAACAAGACA CAAAATGGTG TTTCAAAAAG AGAAAAGCCA GCAGGGAAAT
    16561 CATGCCCTCA ATGTGGGAGC CGTGATACTG TCAAACTGCC AGGATCTTGT GCAATTAGAT
    16621 GTAGACAATG CAAGTTTGAA GATTATGAAA CTTGTGGCGG ATAAAAAGGA AGGATAAAAA
    16681 CATGAAATTA AAATTAGTTG AAATTTTTAA TATGAGTGAA GCGTTAACCA AACTTATTAG
    16741 GCAAGATTTG CCAATTAAAA CAGCTTGGAA GTTAAAAAAA CTTGTGAGTA AACTTAATGA
    16801 AGAATATGCA CAAATTGAAT CTGTAAGAAT TGATTTGGTT AATAAATATG GTGAAAAGAC
    16861 AGAAGATGGG AAAACCTCTG TCAAAAAAGA AGAGATAAAG AAATTTACAG AAGAATTGAA
    16921 TGAATTACTT CAAGAAGAAG TTGAAATGGA ATTTACACCA ATTAATATTT CAGAATTAGG
    16981 AGATAATTGT GTTCTATCAG CAGCAGATAT TTCCTCTCTA GAAAAAGTAA TTATTGATTA
    17041 AAAAGGATGA AAAATATGGC AACAGTTGTA AATAGTGATC TGGCGCTTCT TTATTATGGT
    17101 AAAGAAGCCA AAATAAAAGA AATAGCCGAG CGTTTTGAAT GTACAGAAGA AAACATTAGA
    17161 TATCATCTTT TTAAAAAAGA ACCAATCTTT AAGAAAAGAG ATAGAGAGAT AGAACAATCG
    17221 GATCTTCTTG ATTTAGCACA AAGTTTTATT GATCTTTCAG TAGGTGAAGA TTTTGAAAGA
    17281 GATTTGGAAA AGCTTGCTAT TGTTTGTCAA ATCAAAAAGT CAAGGATTAG GGATTTAGTC
    17341 AAGGGTATGT GGAAAGAAGA ATATGAAAAA GATATACCTA AAACTGAAAT CCCAGAAACT
    17401 GAAGATTTAG ATGATTTAGA CGATTTAGAT GATTTAGACG ATTTAGATGA GGAGGTAGTT
    17461 GAAGAGAAGA AACAGGCATC AACTCCAACT ATTAATTTGC AAATTTATAG AATTGACAAA
    17521 TCTCTTCCGT TGCCTGTTTA CAACTCAAAT GGAGCAGTTG CAGTTGATCT TTATGCAAGA
    17581 ACAATGTCAA CCATTAGACC TGGACAATAT GAGGCTGTTC CTTGCAACAT AATCATTAAA
    17641 GTCCCTGATG GATATGGAGC TTTTATTATT CCAAGATCTG GATTAGCAGT TAAAAATGGA
    17701 ATTAGTGTTT TAAATACCCC AGGAACAATT GATCGTGATT ACTGCGGTCC ATCTGATGAA
    17761 ATAAAAGTGA TAGTTGTAAA TCACAGCTTC GGTGGGAGCA AGATCCCATT TACTATTGAA
    17821 AAAGGGGATA GAATAGCCCA AATGATTATT TTGCCAACCC CAGACATAGT TTGGGAAGAA
    17881 TTATTAGAAC CACCGCAAAA TGAAAACAGA GGCGGGTTTG GGACAACTGG ATTAAAATGA
    17941 TTTAGGTGAC TAAAATGAAA AAATATATTT TTGTTTATGC ATTTGATGGA TGTATGGAGT
    18001 TTGGAATCAC TTCTTTTGAT TGTGTCTGCT TTGACGAAAA TTCACAAGAA TTTAAAGAAT
    18061 TTGTTGAAAA TTTTTATTTA AAAATTAAAG ATGTTAAATC ATTTTCAATA AAAGGTGAAA
    18121 TGAAAAAAAT ATTTTTAAAA CAGAATAAAG AAGATATTTA TTCTATCAAT GATTTAAAAA
    18181 TTGTTATTAT AGATGATGAT AAATCAAAAG TTTTAAATTT TGAAGAGTCA ATTGAATTAG
    18241 TAAAACTAAA CGCAAAAGAT CTTATCAAGA AAATTAATGA TTCGGAAATA GAATATAAAA
    18301 AATATCTTAA AGATTCAGAA AAAGAAAAAA GAAAAAAACA ATTCGAAGAA CTCAAAAAAG
    18361 AATTTGAGTA GAATGGAAGA TAAAAATGGG AAGAACAAGA CGAGAATTTC AAGATTCTCC
    18421 TGAAATGAGA GAGTTAGCAG AAGAGGTGTT GCAATTTGTT ACACCTTGGA TTCCAGAATT
    18481 GGAACCAGAT TTAATTAGAT TCTCATTGAT AACAAGTGAA AAAGCGAAAA ATGCTATCCC
    18541 TGTTATTTCA GATTCAATCA CAAAAGATTG GGTCAAAGAA ACAGCAAAAC AGATTTGGCT
    18601 GGTTGCAATT TATCAAGACG ATTGGTATGA TTGGGATCGG GATAGAAAAG AATGGGAATT
    18661 ATTTACGGCA ATGCTTAAAA TTAAAAAAGT TAAGCAAGAC ATCCTCGATT ATAGTTTTAT
    18721 CATTGATGCC ATAGGGTATG GCGCAAATTG GAGAGAAGCA AATGAAAAAG GAACAGTTCT
    18781 TCCAAGGTTG ACAGATGATG ACACTATAGC TAAAATGCCA GTACCGATGG AAGACGACGA
    18841 AGATTCTTCG TTTGACCCGA ACGAAGAGGC AGACCCATTG GATGAATTGG TTGAAAAACC
    18901 AATCCCGATA AAAATATAAT TAAAGGCGTG TTGTCCTTCT TTGTATAATT AACTTTTAGC
    18961 AAAGGGGGAC AACATGGCTT GGAAAATGGC AAAAGTAGAT AAAACAGCTA TCAAAGGACC
    19021 AGAAGAAGTT AATAGTACAG AAAAAGGTTT CCTTTCCCAA TTAGAAAAAA GACTTCCACT
    19081 TTTAAGTGAA AATGCATGGA AGAAATTTAA AGAAATTGCC AACAAAGAAA AAATCAAACG
    19141 AGATAGTTGA TAAAAAGAAA GAGGCAAGAC GTGAGTTTGC AACCGCTACA CCAAAAATAT
    19201 AGGCCATTAA GATTCAAAGA CACTTTTCAA CCACATATAG TTAAAGCATT ATCAAATGCG
    19261 ATAGAATTTA AAAGAGTCCC CCCGTTAACA ATTTTCGAGG GTGGCTCTGG TGGTGGGAAA
    19321 ACAAGTATGG CTAGAATTTA TTCAATGGCT ATGAATTGTT TAAAGAAAGA TGGCATTGAG
    19381 CCATGCTTAT CATGTCCTAG TTGCAAAAAA ATCCTCAACA GGACTCCAGA TAGTGATGTG
    19441 ATTGAAATAA ATTCATCTGA AAAAACTGGC AAACAAGATG TTGAGACTGA AATAAAAGAT
    19501 ATTATCAATC TATTCCCAAT GTTTGGAGAA TATCGGGTCT TCATTCTTGA TGAGTCTCAC
    19561 AAATTAAGTT CAAGTGCTCA AAATTCTTTA CTTAAAGTGC TAGAAGAGCC GCCAGAGCAT
    19621 GTCAGATTTA TAATGTGTAC GACAGAGGTA GATAGTTTGA TAGGAACCAT TTTAAATAGA
    19681 GCACACAAAT TCAAATTTAA AAAATGTGAA TTGGGATTAT TAATCTCAAA TCTTGAAGAA
    19741 ATTTGTGTCA ATGAAGGATG GGAATATGAA CCAGAAGCAT TAGAAATGAT AGCTATTTCA
    19801 GCAGATGGAT CCCCAAGAGA CTCTGTAACA AAATTAGATC AAATTTGTGC GGATAAAATC
    19861 ACAGCTAAAG ATGTTGAAGA AATCATTGGA ATAACAAATC GTGGATTAAG TTTAGATATT
    19921 TTGGAAAATG TTGTAAATTC TAAATTAAAA GATATAATGC AGATAATAGA TGCTGTTAAT
    19981 TCAGAAGGGA AAGATATTCA GATAATTCTT AAATATATGT CAAATAATTT TAGGGATATT
    20041 CAAAAAATTA AATGTGGGGT TGAAGTAGAT GTCTCGCCAG AAACTTTTAA TAGACTCAAG
    20101 GAAATTGAAG AAAAATTATC AAAAGGACAA ATTTATAGAG GATCGAAGGT TATTCTAGAA
    20161 CTTTTTAATA CAATTAATTA TAGAAATGTC TCTCAAGATT TAGTCTTATC GACCGGATTA
    20221 ATAGAATTGA ATTCAATTAT AAATTCATAG AAATTTTAAA AGGAACTTAT GATTAATTAT
    20281 TAGAATTTAA AAAGTTTGTT GTGGAAATAT TTTTAAGAAG GTTATATTGT ATCTGTAGTT
    20341 ATTTGTCATT AAATGTTCTC GACCTTCTGT TTTTTAACAA GGAGGGATTA GTGACAATTA
    20401 ATGAAATATC TAGTGATGAC ATTGAACAAA ACAACCTATA TATTTTAAAA TTAGTTCGAA
    20461 AAGCAAAAAA TGGGGACCAA GAATCGTTTG ATAAATTATT AAATCATTTA GACCCACATA
    20521 TTAAAAACAT GTGTCACAAA TATTATTTAC CTGGATTTGA CAAAGAAGAT ATTTTACAGA
    20581 TTGCTAGAAT AACTTTGTAT AGAGCAGTTC AAGATTTTTC AGATGATAAA AATACAACAT
    20641 TTGAGCATTT TGCATTAAAA ATATGTATTA GAAAAAGATT AATAACAGAA ATATATAGGA
    20701 CTCAAAGACA AAAGCATCTC CCTTTAAATA CAGCAAAATC TTTAGATACT CCATTAGGGG
    20761 GGGATTATGA AAACGATAAT TCATCAACCA TGTGTGATTA TATTGTTGAT GAAGAGGGGG
    20821 ATCCTTTAAA CAAGCTTCTT CACGAAGAAG AGATAGATGA ATTAAGATTA GCTTTATATG
    20881 GTAAGTTAAC AGATTTAGAG GCTTCTGTGT TAGAGGCTAG AGAAGAAGAA AAAACATATA
    20941 AAGGAATTGC AAGAAAGCTT GACATATCGA CAAAATGTGT TGATAATTCG TTAGGTAGGG
    21001 TTAGGAAAAA GTTAAAATCA GTTTGTGGTG GTTTATATGA TTTTAATTTC GAAGATGATT
    21061 AGAATTTTGA AAAACGCAAA TGCTCCCGTG TTTAATTCCA CACGGGAGCA TTTGCGTTTC
    21121 TGGGGTATAA TCATGGTGCA GGAATCTATG ATGGTTATCT GTAGTAAGGA ATTATTGAAA
    21181 TGAAGTTCAT ATACAATAGG ACTGCCATCA AAATGGCGTT AGATGCGATT AGTAAAGTAG
    21241 CAGATGGGTC AACTGGATAT TTACCACAAA AGACTTTTTG GATGGTTTTA TGTGTAGATC
    21301 AAAGAATTAA ATTCATCACA CAAGACACAC AACAATGCTA TGCTGAGGTT TGTCCAATAG
    21361 ATAAAGTTAA AATGGTAGAG GAGAACGATG AAGAGTTAGA TCCGTTGTGC CTTCCGTTCA
    21421 CTCAATTTTA CACTTTGATA AATACTATCT CTTCAGATGA AATAGGGTTT GTTTTAGAAG
    21481 GTTCCAAATT GGTCATTGGG GTTAAGGGAA GACGTGGGAA ATATACATTT AATCTATCAA
    21541 ACATAGATGT CCCTGAAACA CCTGATTTTA ATTCATATGA TGATTTATCT GACATCCAAA
    21601 TGAAATCAGA TATTTTTAGA GAATGCTTAA ATCAAACAAT TTTTTCTGTA CATCCTATTA
    21661 GTGTTAGAGT TCCTTTAACA AGTGTTTCTG TTTATATTGA TAAGGAAAAA CTAGTTGCTT
    21721 CTTCAACTGA TGTTAAGAGA GTAACTCAAA CAATATATCG GACAGAGGAT TTGGTTGAAA
    21781 CCCCATTATC TTTTAGAATT TCTAAACCAA TTTTTGAAAA GACAAGATTA CTTCCTTATG
    21841 GGGAAGGTGT TTCTATTAAA TTTTCTGATA GAATGTTTTA TATGATGAGT GGTGATAATT
    21901 TCTTTTTTTA CAGTCCACAA GAAGTTGGGG CAAGAGATTT CCCATCGCTT TCAAAGTTCT
    21961 GGTCCGGCGA TCTTCAAATC GGTGGAGTTG TTGATGTGGA AGATTTGTCA GAAGTATTAT
    22021 CTTTAGCCCA AACATTTACA AAAAACATAA ATGCAAAATT AAAATTCAGT GATGGTTATA
    22081 TTACAATCTC AACTAATCAA GATCTTGGTG ATACAGTTGA GACAATAGTA ATGAGTGATT
    22141 GCATTAAAGA AGTTATAGAA GATATCGAAA TTACAATACC AATCAAAGAA TTTATGGATA
    22201 CTTTAAAAGT CATAGACACA GATTATCTTG AAATTGCATT AATCTCTACA AATATAGAAT
    22261 CAGCAAAAAG TTTTCTTTCA ATTAAACCAC GGAAAGATAT CAATGGTTTT GATTGGAAGC
    22321 ATTTGATTTT ACCGATTGTT GAAAAAGTAG AGGAAGAATC ACAACCAGAA GAGACAGAAG
    22381 AAATAGAAGA AAATTATGAG TGATCTAAAA ATTTATGTTG GAGATAAATT TTTATCAGAA
    22441 TCAAGAATTA AAAACTTCTC GAAAGAGAAC GAAATTCAAA ACACGTTTAA CATATATGAA
    22501 AATTTTGAAG AAATTGGGGC TTTGCTTGAT GGATCAATTT TTGATGAAAG ATCAATGTAC
    22561 ATCATCCATG ACCCAAAAAA AGAAGTCCTT GATTTTATTG AAAAAAATAT AAAATCTTTT
    22621 TCTAGTTTAA AATTTATATC TATTTTATTA GATAGTTCAG CACCAGATGG CAGAATGTCT
    22681 TTTTACAAAA AGAACAACAC AAAAATAATT AACTCTGGTT ATTTGGAGTA TGCAGATAAA
    22741 AATTCATTGT TTAATTTCAT AAACCAAATT GTGGACATAG AAAAAGCTGC ATTGAATGAA
    22801 TTTGTAAGTA GAATGTGTCC AATAGAAAAA AAGATAGATA AAAAGAATGT ATTAGTTTGG
    22861 AATCTTCAAA AAATATACTC AGAATTAGAG AAATTAGAGA TATCATCAAA TGGTGAAATA
    22921 AAAAAAGAAG AAGTTCAGGA ACTTGTTGAG AGAGAGTATT TATCATCTTA TTGGAAAATA
    22981 ATAGATGGGA TATTTTCAAA AAACTATTTG ATTGCTGTTA AAAACTATTT TCTATGCTCT
    23041 TCGTCATTAG ATGATGCTAT GAAAATTGTC GGATTGATAA TTTCTGAAAT AAGGCTATTG
    23101 CTTGTTGTTT CGAATCTTGT TGAATTATAT GATTTAGATA CTGAAAGAGA TGTTATAAAA
    23161 ATATTGTCAA AAAATGTGTG GAAAGATAAG TATTTAATGA ATGTCACAGC AGATGAATCT
    23221 ACACCAAGAA TACAATACCA CCCTTATAGA ATTAAAAAGA TGTTTTTTAT AAGCAAAAAT
    23281 TATAACAAAG ATACAATTAA GAACATGCTA AATTATTCCT TGGGATGTTT AATAGAATTA
    23341 AGACAAAGCA AACCATACGA AAATCTTTTA ACCAACCTGT TGTATGAGTT GTGTGAATCG
    23401 TGAGGAGACA AACCATGACA GAAGACAATG CTAAACTCAT TATTTTATCT TTAACAGATA
    23461 AAATAAATAG GGCTAATTAT GATTATTATG TTAAATCAAG CCCTACAATT TCGGACGCAA
    23521 AGTATGATGC TTCTTTTCGT GAGCTTCAAG AACTTGAAAG TAATTTCCCC CATTTGATTC
    23581 AAGATGATAG CCCAACCAGA AGAGTTGGTA TTGAGCCATC TGATGAATTT GAAAAATATG
    23641 AACATAAATC ACCAATGCTT TCATTGTCAA ATGCCATGAA TGATGATGAA ATAACAGAAT
    23701 TTTACAATAG AGTTAAAAAG TCAATTCCTT CTTGTGAATT TTTTGGTGAA CCAAAAATTG
    23761 ATGGTCTTGG TTTATCTTTG ATTTACAAAG ATGGTTATTT GGTTAAAGCG GTTACTCGTG
    23821 GTGACGGCAC AGTTGGAGAA GATGTAACAA AAAATGCTTT AACAATTAAA TCAGTTCCGC
    23881 TCAAAATATC AGCAATAAAT ATTCCAGAAG TGGAAATCCG TGGTGAAGTA TTTATGACTC
    23941 GGGAAGAATT AGATAGAATT AATTCAATTA GAGAAGAGAA CGGAGAAGAT CTTTATTCGA
    24001 ATCCAAGGAA TGCAGCCTCT GGCGCATTGA GACAATTGGA TCCAAGTGTA ACAGCATTGA
    24061 GAAGGCTTGA TTTTATAGCA TATTCTCTTG GTTTTCATAG TGATGATTTA GAAATAAAAT
    24121 CACAATCTGA TTTTATGAAT TGGCTTGATT GGTGTGGATT TAAAACAAGT AATTTTAATC
    24181 AGATTTTATG TGATTTAGAT GAAATTGTTA GTTATCATAA TCAAATTTCA CAAATGAGAA
    24241 ATAAAATTTC ATACGATATA GATGGTGTAG TTATAAAAGT AAATAATTTT AAAGAGCAAG
    24301 AAGTTTTAGG ATTTAGATCA AGATCCCCAA GATGGGCAAT TGCATTTAAA TTCCAAGCAG
    24361 AAGAAGCTGA AACAATTTTA AAAGACATAG AGCTTGGAAT CGGTAGAATG GGGAGTGTAA
    24421 CACCAGTCGC TGTTTTTGAT TCGGTTACTT TATCAGGATC TGTGGTTTCT AGAGCAACTT
    24481 TACATAATGA AGGTGAAATT AATAGACTTG GTGTTTTGAT TGGTGACACA ATTATTATTA
    24541 AAAAATCAGG AGAGATTATT CCAAAAGTTG TTAGTGTTGT CGAAGAAAAA AGAAATAGTT
    24601 CTTGTTATCC ATGGTTTTTC CCAGAAATAT GTCCTTCTTG TGGAGAAAAA TTAGTCAAAC
    24661 ATGAAACAAG CACTGGAAAA GAAGGATCAG TTTGGACCTG TCCTAATTCA GAAGGTTGTC
    24721 AAGAACAGAT AATTGGAAGA ATAAGTCATT TTATTTCAAG AAATGCAATG AATATTGATG
    24781 GTGTCGGTCA AAAATTAATT AGAGAATTAG TTGTTTCTGG AAAGATTAAA GAATTTTCAG
    24841 ATTTATTTAA ACTAACGAAA GAAGAAATTG CATCATTACC AAGACAAGGG GAGAAGTCGG
    24901 CAATCAACGC CCTCTCTTCT ATTGAAAGCT CTAAAACACC AGATTTGAAC AAATTCATAT
    24961 ATTCATTAGG AATAGAGCTA GTTGGAAAAA CAGTCTCAAA ATTAATTTCA GAAGAAGTCA
    25021 AAAAAATTGA AAAATTTATT GAATTTAACG ATTTTGACAA AATATCTGAA ATAGATGGGA
    25081 TAGGTCCAGA AATTATAGAA TCATTTAAAA AATATATGTT GAGTGATTAT GGAAAATCAA
    25141 TTATTAAGAA CCTAATAGAA GTTGGGGTTG CCCCACAGAG AGTTGAAGAC ACTATTGAAG
    25201 GGCTGTCAGA ACGTCCACTA GAAGGTCTCA CGTTCGTTGT AACAGGCACC CTAGAAGAGT
    25261 TTGATAGGAA GGGTGCGGAA GCCACCATCG AGGCAGCAGG GGGGCGCACA TCCTCTTCTG
    25321 TCAGTGCTAA AACGGACTAT GTTTTAGCTG GTGAAAAAGC CGGCTCAAAA TTATCAAAAG
    25381 CACAGAAATT AGGGGTTAAA ATAATTACAG AGAAAGAATT TATTGGAATG TTAAACAACT
    25441 AAAACAACTA AAACAACTAA AACATATATT TCAAAAAACA AGGCGTGGAC GAATTCGTCC
    25501 ACGCCTTGTT TTTTTGGTTT TCTTCTTTTA CTAACTTTTT TATATAATTG TTTCCAAAGG
    25561 TAAATAAATT ATGGCTTACA AAAAAAAGAA GAGACCTGCT AAAAAGACAG TCCCTTATGA
    25621 CGAAAAAATA AAAAATGCTA AAAAACAATT TTTAATTGAT AGATCTGAGA TTTCAGATGG
    25681 TGATTACATC ATCGGACTTG ATCCGCCAAC AACAACAAAT CTTGGTTGGT GCATTTTTCA
    25741 ATACAAAGAT AAAAAGGCTT TTTATATTGA ATCTTTAACA GAAAAATTAA AATCAGGAAG
    25801 CAATGAAAAA GAAAGATTAA AAGAATTAGA AAAATTTTTA AAAGATTTAT GTGAAAAATA
    25861 TTCACCTTTA AAAATATTTT CTTTTGAAAG GGCGTTGGGG AGAGGTAATA TTTTTGTAAG
    25921 AGAGACATTA GGTGAAAATC AATGTGTAAT TAAACAGGTA GCTTTTAATA ACAATGCAAT
    25981 TGCTAAACCA GTTATGACTA CTTCTATGAG TTTACTTTTT AGTGACAGTG GAAGCAAACG
    26041 CAGAAGTGTT AAAAAAACAG AAACATGTGA AATGGCTAAA TATCTTTTTG GTAAAAAACT
    26101 AGAAGATAGA AGAGTTAGTA AAACAGGAAA GTTCACACAT GAAGCCGACG CAATAGGTTT
    26161 TTGTGTGGCT TTTTGTTATG CTAATGATAT AGAAATAGAA TTTGAAATAT TAGAAATTGA
    26221 GGAGAAAAAA ATTCAAGATG AATAAACCAA CAAAAAATAA TTATTCAGAA GTAGAATATG
    26281 ATTTTATTTT TTTAGATGGC AATAAAAGAA TAAGACAACC AGTGGTTAAA GAATGCATAA
    26341 ATCCCAAGTG TACAAATAGG CATAGTAAAT TTTTTGATAT TGTAGATTTT AAAAAAAGAG
    26401 GTAAAGATCA AAAGATTAGA GTAATGTTTT GGCAGATTGG ATGTCCGATA TGTGGAGCCG
    26461 TTTGGTATAT TGATGTTATT AAACAAAGGA ATTATCCAAT TAAGTATAGA AATAATACAC
    26521 AAGAAGAAGA TTAATTAGAT TTAATCAATA ATTCGGAGGT TCTAAATGAG AGAAATACAA
    26581 ACAGATAATG CTATATTGGA TTTTATACAA AAATCAGGAA TTGATTCCAA CAGGGAAAGA
    26641 GAGGCAAATT TACCATCTGT TTCTACCAAT TTAATTGCTC TTAATTGGGC TCAACCAAAA
    26701 AAAGATTCTA GGCAAGAAGA ATTATCAAAA ATTGCCTCGA TTATAGTTGA GAATAAAGCA
    26761 CTAGGTCTTA ATGAAGAAGA AATAGAAGAA GTCCTCTTGT CTGATGGATT TTCAAAAGAA
    26821 AACATTTCAT TAATTTTTTC TGCTAATTCA AATAAAAAGA ATATAATTGC TAATAGCTAT
    26881 AATGACTTAA AAGAGAATAT AGAAGATTTA ATTAAAAGCG AATTGCCTAA AGATTCTATT
    26941 AAATTTATAA CATCTAATGA TAATGCAAAA AATGGGATAG TTAAATTAGC GACAAAAGAA
    27001 TCTTATACTA ATTTGGTAAA ACTTGCAAGT ATCGCAAAGA ACGACAATCA TCCTGCGGCA
    27061 TGGACTCAAA TTCATGAAAA AATAAGACCT TTCGTTGAAG AAGAACTTTT GAGATCTTCT
    27121 CTTAACGCTA AAATTAAAAA AGACAAGGTA AAAATCTCAC GCCTCAGCAC AGATTTATCA
    27181 GTTAATTCTT ATAATATTTT AGATGATGAG AAGGTAGTAA CAGTTGATCC TAATATAAAA
    27241 ACATGTAATT GTGATAGATT TGTTAAAGGT AACTTTGAAA AGATAGGGTT GCCATGCGAA
    27301 CATATGATTA TTGTGAACGA AGTATTTTAT GATCAAAATA TTGACGAAAT GATAGGATAT
    27361 AAACAGGAAT GAAGAAAAAG TTTGAAAAAA TAAAGATATC TGCTGTTTTT GAAGAAGGTT
    27421 TTTTAACCTA TAAACCAACA GACATGATGT CAAAAAAAAG GTCCCCGTTG GCGCTCGACG
    27481 ACGCCAACAG GGATCTTCAT CAACCCCCCA TAAGGGAACT TTTTGAATGG TTCGGTTTAG
    27541 CAGATGAATT AGATCAAATA CTTGAAGAAC AAAATTAGAT TAATTGAGTC TTTCTTGTGT
    27601 TTTACCTATC ATAAAATCCA TTATTTCTTC ATTTTTTTGA TCTGATTGAT AAGCTCTTCT
    27661 CTCTTCCTTT TCAATTCTAA TTAAAAGATC TTCAGAAATT TGCGAACCGC ATAAGGTGCA
    27721 GATAATTTTA AAGATCGTCC CAAGATTAGC CAATTTAGAA ACGGCATAAC CGACTACCCC
    27781 GCCCATCACA ATATAACTAA TTCTTCGAAG AACCTTTTCA ATAATAAGAA TCTTTGTGAT
    27841 AGATTTTTCT TTTTCTTTTA ATGCATTCAA AGATTTCGTA ATATCGGCGA GAAATTTATC
    27901 TGTGGCTTCA TCTTTGCTCG TGTTTCCGCC TTGTGCTTCT TCCGGTTCAC TGGACATGAT
    27961 TAGGACTCCC TCGGCCGTGG CCATCCGACC AAAAGGCTAA CACAGAATCG AGAGAGGCAT
    28021 CAACTGGAAT ATTTTATTTA TTTGTCTTTT TGTTCCATAA ATTTTTTATA TTCAGAATTA
    28081 ACAATATCAG AATATTCTTT TGCTGCTGCA TCTAATCCCT CGTCCCCGCC TTGATTATAT
    28141 CTTGCTGCAA ATTCTTGATC TAAATTATCT GAATATCCCA TATCATAAAG TCTTTGTTGT
    28201 TGCAATTTAT GGAAATAATC AGAATAATAT TGCTTCCATT CATCAGGAAT ATCAGGAGAT
    28261 AAATATTGTT TTGCTAAATT GCTGACAAAG CCACTATTTA CTTTATCGCC TCTTTGCTCT
    28321 GAAAGTTCAT GTTGTTTAAT ATCTTCTCTC CCTTGTGGAT AAATAACAAA TTCAGATACA
    28381 GGATTTTGAA CAACTTGCAT AAATTTCTTA TAATCTTTCA TCCCAAAATT ATCTCTTAAC
    28441 CATTTTGCCC AATTTATAAT CACACCAAGA TCCACCCATG ATTGTTGAAG AACGCTATTA
    28501 ACATCCTGAC CAGCCATAAC TTTTTGAAGA ATCTCATCAA CATTTAATTG TTGATTTAAA
    28561 TTCTCAACTG TTGATTGGAA TTGAGGGATT TCATTAAGTT TAACAAAAAG GCCCTGTGTT
    28621 TGAACACCAG AGGGATTTGA TTCACCAATG TTTTGTGAAA TTTCATCAAC AGCCCCTGGG
    28681 GAATCTGTCT CATATTCAAA AGCCTGAGAT AAAACCTTCA TTTTTCTAAC TTTTGCGATT
    28741 AATGATTCTA AATTAGTTCC AATTATATCA TCTCTTTCTA ATTCCATGAA TTTAACTCCA
    28801 ATTTTTTCTA TTTTTATTCT ATAAAGTTTT GCTTTTTCCT TCAAAAAAGG AATATTAAGA
    28861 AAAAGTTTGA ATTGTAACCT ATAAACCTTT AAAGATTGGA GACCTAAAAT GAGAGAACAA
    28921 GAAGATGATG TAAAAGATTT ACTTTCAAAT TTGAAAGAAA CATCTAGCAT GATGTCAGAC
    28981 ATAGAAAAGT TTGAAAGAGA TGTTGAAGCA CTGACTCCTG ATTCTGAAAC TATTTTGTTG
    29041 GATAATTTTG AAAAAGTTCC TTATGATGTA AAGAAAGTTG GTCAATGCAG GATTTGCAAT
    29101 TGCCCTCACG CAAGACAAAT AGAAGAGATG TATATACGTG GATGGAATGT TAATAAAATT
    29161 AAAGAATATT TTAATGAAAA AGGATTGACT TATACTTATC CTTCTCTTTC AAATCATTTA
    29221 AGGAAACATT GTGATTGGTC TCCGATTAAG ATAGATTGGT TAGAAAAAGT AAAAAACGCA
    29281 AAAAATGATA TGCGAGAATT TCAAAAAGAA TCAATTGATT ATGGTATGGC GGCACTTTGG
    29341 GAATTGGTTG GTGAGGTTAA AGGGTTTGAC ACATCTGATG ATCTTGGGAC AACAGAAAAA
    29401 GTAGCAAACA CGGTCAATGG AATTTTAAAA ACAATTGTTT CTTTTGTTAA AATAAAATAT
    29461 GAAATTTCTG GATTACAAGA TGAAACAGAA CAAGCAATTT CAGAAGTGAC ACAAATGTTT
    29521 CTTGGGAAAA TGTTAGAATT AAAACAGGAA ATTAAAGACG AAGACACAAG AGATTTAATT
    29581 GATCGAAAAG TCCTTGAATT GAAGGACGTT TTTGATCAAA AACGGAATGT GTAGCTTTCA
    29641 GGAAAATAAA ATGAGAAAAA ATATAGATAA AGGATCAATA GCAAATACAG CAGGTGATGT
    29701 TTTTGATTCG TTTTTTGAAG AAGAGATTGT AAAAGATCAA CAAAAAAGAA ATGTCGGTGA
    29761 TGTTTCTGAT GATAACCCTT TTAGATATGT AGATATTGAG ACATTCTGTG AAAGCTCATA
    29821 TTTTCTTGGA TTAACTCTTA GACCATGGCA AAAATTAATT CTTAAAATTT TTTATATGGG
    29881 GGCATCTGGG AATAGACATG TAAAACTCAA CGACTCACAA GAACATAAAT GTATTAATTG
    29941 TGTCTGGAAT AATATAGAAC TTCCAAAATT TGAATCACCA TGCTTAAGTT GTATTAATTT
    30001 TAATGAAAAA ATGAGAGAGG ACTTTTTCAT CAATCAGATT TCTGATGGAG AATTAACAAA
    30061 AGAAGAGATT TCGGATTGGC TTGATATAAT TGAGTTTAAT GATAATTTTA TTAATGAGGT
    30121 TGATTTAATT GAAAGAGATT TAGCAGATAA ACCAGATGTT AAAAAACAGA TTCTTGATAA
    30181 AGTCGGGAAA TCATTCAAAG AACTGGTTTT AGTCCTGGGA CGACGCTCGG GGAAATCGTT
    30241 ACTAACTGCA ACAATAGCTC TTTATGAAGC ATATCGCTTG ATAGAAATGG GCGATCCCCA
    30301 TGCAAAGAAA AAGTTGCTTT CTGGTGAACC CATCACCATC CTAAATGTTG CTGTGGCTGA
    30361 AGATCAGGCA AAAGAATCTG TGTTTGAAAA GATAAAAACA CTTGCCTTGG ATTCTGCTTA
    30421 TTTTAAAACA AAAATAAATC CCAAAAAAAT GGGTGTTCAA TCAATGAGGC TTTTTACAGA
    30481 AAAAGATATT GAAAGGAATA AAGAATTAAT AGCAACTGGA CTTCCTACAA CTGATGGTTC
    30541 AATTCAAATT CTTTCAGGAA CATCCAACTC AGCATCTCAG GTAGGTAAAA CTGTAGCTGT
    30601 TGTGATTATG GACGAAGTTG CAGAAATGAT TACTAAAGAA GATTCAAAAA GTAGTGATTT
    30661 TGAACTTTAT AATAAACTAA AGCCATCAAT TTCAACATTC GGCAATGATG GACGTGTTAT
    30721 TGCAATCTCT AACCCGCTCG CTCAAGAGGG CCTTTTGTGG AAACTTTATA ATGATAGTTT
    30781 TACCATGAAA AACCCGTTAA TGTTTCAGTT GCCAACAAAA ATTTGCAACC CAGCAATTTC
    30841 CAGTGAATTC CTAGAAGAAG AAAAAGAAAA AGATTCAGAC GTTTGGGCGA TGCAGTATGG
    30901 TGCGGAATTC AACGATGGTG CAAAAGAACC GTTAATTCCT TCTGTTCTCA TAGATATGGC
    30961 ATTTAAAAAT TATTCAAGAA AAGAGTATGG AATTCCTGAT GAGATTTATT TTGCACATGC
    31021 TGACCCAGCA CACACCTCAG ATAATTATGC TTTTGTTGTT CTCCATGTCG AAAACTCTGA
    31081 TATTAGACAT CCAAAATTCG GATGGAAGAA AAAAATAATT GTAGATCATA TAAAACTATG
    31141 GGAACCTAAA AAAACAGGAC AAGTTATTAT CAACGATGTG GATCAATATA TAATAGATGC
    31201 TTGTGTCAAT AAATTTAACA TCATAAGTTT GACATATGAT CAATGGGGCT CCACCACATC
    31261 ATTACAAAAA ATGAAATCAC TAGGTCTCCC TTGTCGTGAA ACAAAATTTA CAAGTAATTA
    31321 TATCCAAGAA ATTTACACAA CTCTTCTCAA TCTTTTTCAA GATGGATTAA TTGATATCTA
    31381 TGAATTCGGC GATAACGCAA AACATGCAAA ACAACAATTT AAATATCTTC AAAAGAAATA
    31441 TTCTAGAAAT GGATTTAGAA TTGAAGCAGC ATCTGGGCAA TTCGATGATA TCCCAGATTG
    31501 TATTGCTTCT GCTGCATATC AAGCATTAAA AGGTGGCTCT GGGAGTATTA GATTACCTAA
    31561 AACAGTTACC GCTAGACTTT ATGCAGATCC AGCAGAAAGA ATGCTCGCTT CAAGTATGAC
    31621 ACAAGGGAAT GGTCAAAGAA TTTACGGAAC CAGAAAAAGT AAAAATGGTT AAATTTTAAT
    31681 TGATCTATTC AAATAATTCT GGGAATCTGT TTTTTAATTC ATCTAATATT TCATTGTAGA
    31741 CAGCTATTCT TAAAAATTGA TCTGAAAAAT GAATTACAAA TTTTTGAATT AACTCTACTA
    31801 TTTCTGGGGT TTTTTCAAAA ATAAATTCTT TATATTTCCC CCTAACATAT TCAAGATCTG
    31861 GAAGCTCATT ATATAAATTC ATATATTCTT TTTTCATTAT TGTATAAAAC TCTTCATATG
    31921 AAATAATATC TTCTGATTTA ATCAGGCCAG AAACAAAGGC TAATGCTGCG GCGTTAGCTT
    31981 TTATTTCTAT TGAATCTAAA TAATATTTTT CGGTGGCTGA ATGTTCTGGC TCATAATCTT
    32041 TATCAATTAT ACCAAAATAA ACTTGATATA AATGTTCAAC CTCATGCCTT ACCGTGAAAG
    32101 AAATCCTAAA CATTAATTTT TTAATTAAAA CTTCACTTTT TAAAAAATTA TTTCTATGTG
    32161 TTTCTATTTT TAGTTCTATA ATATTTTCCT CGTCCTCATC TCTTTTTCCA CTAGATCTGC
    32221 CATCAACAAC GGCAATATCA TCAAATTTTT TAACACTTTG AAAAACTGTA TCTACATAAA
    32281 TTCCGATTTT TCCAATTGTT TCCGAGATGT ATTTTAGCGA AAATGAATTT TCAGAAAAAT
    32341 ATGGTTGAGC TTCATTGCGT TTTAGAATGT GTTCTTTAAT TTTTTTAATA ATTTGAGTTG
    32401 AATCTTTATC AGCAAGCCTT GAAATTCTGT CTGACATAGC GATTTTCATA AAGAAATCAC
    32461 TTTCTTTGTT CATCCCAAAT TGATCTAGTT TCTCTGAAAA TTTTAATGAA ATCATAATTC
    32521 TTAATTTATT AAATCTATAG ATTTTCACCT TTTTTGAAAA ATTGGAATAT TTTACCGTAG
    32581 CCAAACCCAA AAAACCAAAA TTTTTTTGAA AAAAAGAAGG AGTTTTTGAA ATCCATATAT
    32641 AATTGACTGG ATAGTGAGCA ATATTGTTCG TTAGAAAGAA AATAGGAGGC AAAGTATGTC
    32701 CACAAATATT CATAAATTTG AATGTGTATT TAGAGGCCCA GGCAACACTA ATGTTGGTGG
    32761 TAAGCTTCTA TCTTATGGAG ATGTTTTTTA CTTGCCAGCA GATCAACTCC AACGAGTTAA
    32821 AGTCAATGAT ATAGTTACAA GAAAAATCGC CTATCGTGGT GAAGTTGATG ATAATGATTC
    32881 AGTTGTTTCA ACTGCAATGT TAAACTATAT TAGAGGCAAG GGTGATGCTG TTAAAAGAAA
    32941 CTTCTGGCCG ATGGTCACTT TAGATATTGA CCTAGATGAT ACAGCTTTTG ACACACCTGC
    33001 AACTGTTGCA TTGGCTTATT TAAGGCCAAG ACGATCAATG GCTTTACATA AAGTTTCGTT
    33061 AAAAGCAGCA GTTCTTCCAT CTGATGGAAA CGGCTCTGGA ACACTCAACA TTGACAACCA
    33121 AGTTTCAATG TTGTTAACAA AAGGCGACCC AGGAGCAACA CCAACTCAGA TTACAACTTA
    33181 TGGTTATCTT GATGATGCTG GTGTTATGAC AAGTTTGGGT CTTCCAGACA CAGGTACTGT
    33241 TATCGACGCA ATGGTTGCAG CAACAGACAA GATTTATCTT GGAAACTCTG AAAAATTCTC
    33301 AGGTGTTTAT GTTGATATGA CAGCAACTCC AAACTCAAAT GCATCAGTTA TCTCAACAAT
    33361 TAAGTATTAC AATGGTTCTA CTTGGGTTGA GTTTGATAAT GTCAATGACC TGACACAAAA
    33421 AGCAGGAGCC ACTTTGGCAC AAAGCGGTTG GATTGCTTGG TATGAATTCC CTTCCAACTG
    33481 GGAAAAATCA ACTGTTAGTG GTTCAGTATC TGGAACGACA GAAGAAGCTT ATTGGGTTCA
    33541 AATTGTTGTT TCCGGCAACC TTGACGCTGA CACTGAAATC GAAAGAATTG TTATCCCAGA
    33601 CGATCAACCA GTCGTAGGTA TGGATGTTGT TTTGAATGGT GGCGATTTTG ATGCTATCGT
    33661 TCTTGAAGAT GATACAACCC TTTCTGATGT CACTTCAGAT TTAGCGACTG GTGGCTCTGG
    33721 TTTGCAAAAT ATGCTTGGCA CCCAATGGGC AGCGGCAGAC GATGCAATGT ATTTTGGTTC
    33781 AGCAGCAGCT CATGGTGGAC TAACAATTGA TGTGGGGACA ACCGTTAACG ACGCTGTTTC
    33841 AACAATGACA GTTAGTTATT GGAATGGTTT CGAATGGGTT GATACTAGTG CAACTGACGG
    33901 AACAAATTCT GTTGCAGATA CAATGAAAGT TGACGGAACT GTAACGTTTG CAATTCCAGC
    33961 AGACTGGAGA AAAGCAGCAG CAAGTTCAAC TGTTTTAGGT GCAACACCCC CAACTACAAT
    34021 TTCAACTGAT GAACTTTATT GGTTAAAATT AGTGGTTGAC GGGAACCTAA CCCCAAGCTT
    34081 TGATTTGGAT CTAATAAGAA TTGCTAGAAG CGCACAGATG CCAATCGAAT TTGAGGCACC
    34141 AGTTAATACT TACATCGCAG CAAGTGATTA TCTTAATCTC TATGTCGGAG AAGTAGAAGC
    34201 TGAAACCGAT GCACTTTCAG GAGTCGAATT GCAATTAATT GGAATTGATG TATAAAGGAG
    34261 GTCAATTATG TCAGTGAACC TACATAAATT TCAAGTAACA CATAGAGGAC CAGGGAAAGT
    34321 TGGAGTTAAA GGCAACAACT TCGGTTATGG TGAAACATTT GTTTTACCAG CCGATCAGGT
    34381 GGAATTAGTT ATCCCACACA TTAGAGCCGG TAAACTTCAG CATATTGGCG AAATTGATGA
    34441 TTCAGAAACT GGTGGTTTCT CATCAAATGC AGCCAGTTAT CGCCTTGGGA AATCTGATGC
    34501 TGTTAAAAGA AATTATTTAC CTTTAGTCAC ATTAGATATC CAATTAGCTG ATACCGCTTT
    34561 TGATACAGCT TCAAGAATGC CATTAGCTTA TTTAAGACCA AGACGATCTT TAGCTTTGAC
    34621 AAAAGTTGTT TTGAAAGCCA CAACATTGCC AGCAGTTGAC GATGGTTCTG GTGTTTTAAA
    34681 CCTTGACAAC AAAGTTCATA TGTTATTAAC AAAGGGAAAC CCAGGAGAAT ATCTTGAACA
    34741 GATCACAACA TTTGGTTATA TTGATGAATA TGATGTTGTC ACAAGTATCG GTCTCCCAGA
    34801 CACAACAACA ACATTAGACC TTTTTGTGGG GAACGCAGAT GAAGATAATG CTCTTTATCT
    34861 TGGATCTCCA ACAAGAAAAT TTGCTGGTGT TTATGTTGAT ATGACAGCAA GTGTTAACAG
    34921 CACAACAAGC TCATTAACAA TTAGATATTG GAATGGTTCA GCTTGGACCG ATTTCGATAA
    34981 TGTTGATGAT TTAACAACTG CTGGAGGAAT TACATTAGCT CAAAGCGGTT GGATTGCTTG
    35041 GTACGAAAAA CCAGGCGATT GGGAATTAAC TAAACTCTCG GGGACTGCTG AAGCTTATTG
    35101 GATTCAAATT GTGTCATCTG CAAACTTTGA CGCCGATGTT GAAATAGAAA GAATTGTTAT
    35161 TCCAGATGAA GAGCCATTAG TGGGGATTGA AGCAATTGGT TATGGTGGAG ATTTTGATGC
    35221 TGTTGTTAGC AGCGATAATG CCACTTTAGC TGATATTACT TCTGCTCTTG CTGATGGTGG
    35281 TGCCGGTGTT TCTAACATTG TCACTCAATG GACAACATCT GACTATGTTT ACATAGGTCA
    35341 TTCAAGCATT TATGGTGGAA TTGTAGTTGA TGTCGGGACA ACTCCAAACG CAGCCGCAGA
    35401 AACAATAACT TTAAGTTATT GGAATGGTTT TGAATGGGTT GATGCAAGCG CAACTGATGG
    35461 AACAGCTAGT GGTGGAGCAA TGCTCGCTAT TGATGGTGCC ATAACATTTG CAATTCCCGC
    35521 AGATTGGAGA AGAGTAGCAG CAAGTTCAAC CTTGCTTGGT GCAACACCCC CAACCACAAT
    35581 TTCAACCGAA GACCTTTATT GGACAAGGGT TGAAGTTAGT GGTACTCTAA CCGCTGGTGT
    35641 TGATTTAGAT CAACTTGGTG TTGTTTATAG CGCAACTATT CCTAGAGAAT ATTTTGTTCC
    35701 TATAAATCAA ACAATCGAAG CAAGTGATTA TCTCAATCTC CATGTTGGAG AAACAGAAGC
    35761 CGAAACAGAC GCTCTTGCAA CTGTTGAACT TCAACTAATT GGGTTAGATA TCTAATTAAG
    35821 ACATCTCAAA AAAACAAAAA AGCTGTGGCA ATTGCCACAG CTTTTTTGTT TTGCAGGAAA
    35881 ATATAAAAAT CATAAGAAAT AACATTTACT GGAGAAAACT ATGAGACTTG AAGATTTAAT
    35941 GAAACTTTCA GATGGTTTCC ATAATAAAGA AAATAAAATA ATTCTAAAAC AAGGTAATAT
    36001 TATTAAAATT CTTGATGAAG ATAATCATTC TTTGTTCGCA AAAATTATGA ATCCAAAAAT
    36061 AAAAACAGCA AATAAAGAAG AAAATTTAGA TCTTGTTTTA GTTAGTGATA ATTCTTGTCT
    36121 TTATAGTGAT GATTCTCTTA AAAAATTAGC CTTAAATGAA AAAGAGGGAG ATCTTCAACA
    36181 AAGAGTTCAA TCTATTCTTT TGAAGCTTTC GGAAGAAAAG AAACCAAATT TAGATACTTC
    36241 TTCTATCCTT AAACTTTCTC AAATGATTAA AAATGATTTC GATGATAATG GCCTTTTAAC
    36301 TTTAAGATTT GCTCAATGGG GAGGCATGGG GAACATGCCG GATTCTGCAA AAGGCCGTGG
    36361 TGAAACAGTT TTTGGATTAG AAAAAGGGGA TATTAACCAA TGGGGTCGTT ATCCAGCAAA
    36421 TGTAACTTTT GATACGATGT TGGATACTGT TAGAGGGCCA AAAGATTCTT GGTTTAAATC
    36481 AACAGAAGAA TCTCTACATG AAAGACCAGA AGAAAGATTA GGACATAAAG ACAAAGAGCG
    36541 TTCTGAAGAT AATTATAATT TAACTTGGTC TGAAAGAATA AAAAAGAAAA ATTTACATAG
    36601 ACTTCAAAGA TTATTAGAAA GTCAAGCTAA TGAAAGAAAA AAAGAAAAGG AAAATTCACC
    36661 TGAATTTATT CGAATGAATG AAGAAAAAAG TGCTATTCAT TATGACAATC TTGAGAATAG
    36721 GATGCAAAGC AAACGGCAAA CAGATCCTTC TGAATTTGCA ATGAATTATA CACGACAACA
    36781 TGAAAGACTT CCAGATTGGT ATGCTAATCT TTCAACATTA AGACAACATT CTAAAAAAGA
    36841 TGAATTAAAT TCAAAATTAA GAAAAATTGC ACGTCATTCA CCAATGATTG ACACAGAAGC
    36901 ACCATCCAGA AGAAATCTTT CTCCTAGCGA TCCTGATTTA AGCCCTTATT CAAGATTTGA
    36961 TGAAAACGAA TGGAGAAGGC CACCAACACC AGGGGAAGCA GCCTCGGCCT CTCTTCCAAA
    37021 AGGATGGTTT GATCACCTCT TTGATTCCGA ATCAAAGGGG AATGAAACTG GTGCCTCACA
    37081 TGAGGAATTG TCTTATAAGA CAGAAGATTC ACCATCTGTA AATGTTTTTG ACGGCCCACA
    37141 TAGCTTGAGG ATGAATCAAG AAGATCCAGA TAATGAGAAT AATCAATCGG GTATTGGAAG
    37201 TAAATATGTC CCTGAAATGT TGGAAGGAGT TTCTCTTAAA GATATTCCAT TAGGGAAGGC
    37261 TATGGAGATG TTGCATTCTT TTGACGATGA TAAAAGAAAA ATAAGGGATG AAACAATTGA
    37321 CATAAATGAC GAAGAATCAG AAATCCCTGG TTTTGCAGAG CATTCTCACT CAAGATTTTA
    37381 ATTCCACCAG TTCTAGGGGC ACGATCCCCA CGATTCTATG GTAGAATCCC CTCGGGAGTC
    37441 GAGGTTTAGA GCCACCATGG AAGTCACTGA CATCATCATC CCAATCAAAA GCGCAAACTC
    37501 AATGTTTCGT TTCTATTGGA GTTTTTCAAG CGATTATTTG GAGGAGACCT ATAGCGTTTG
    37561 GCGAGATTAT TACTATGATA CAGATACTTT TAAAATCATA GATAAACCAA TTCATAGGGA
    37621 TGCTATTGCT TGGATAAAGA TTAAATTAAA TTATACATTT AAAATTATAG AAGTAGAATT
    37681 TTTATGTGGG CCAGAAATAA AGACAGCCAC AGAATCCCCT AAAGAATTAA CGAATTCAAT
    37741 CAAAAAAGAA TTTATCAATG AGTTAAAACA ACATAAAATA TATCTTTACT CAAAAGATGT
    37801 CTTAGAGACA AATATAACTT TGTACCCCAA AGCAAAAGAA TATCTTGAGA GAGTTTTAGT
    37861 TGAAAAATAT GGTGAGACTT CTGGCGTTGA TGAGAATCTT TCCGTTTTAT CAATTCCAGA
    37921 ACCTTTGTGG GCTACATATG GACTAGTAAA TGCTTATGCC TATTATAGCC CAAGCAAATT
    37981 ACATATGGTT TTCCCTGCAA GAGAGAACTA TGAGACTCCT TGGTCCAATT GTATTGCCGT
    38041 CCACGAATAT TTCCACCATT TCCAACATCA GAAAAAAATT CTTTTAACAC CTGATGAAAC
    38101 CGGAATGACA AAAGAAGACT TTTCAGAATT AGCTGCAATT ATTGAAGGGT ATGAAAAATA
    38161 TGATGGTTTG GATGGAATAG CAAAAGCTCT TGGGTTACCA ACCTCTTTGT TGAAAAGAAT
    38221 CCAAATTGTG ACAAATAAAC TTGATGAATA TTCTAAAGAA TATTATAACA TCTTAACAGA
    38281 AAGACATTCC CATGCAGAAC AATTTAATTT TTTAAAATCT CAAGGTATTG CAACGGAGAA
    38341 CATAATTAAA ACCATGGGTA AAAAATCAAA AGGAAATCCT AACTGGCCTA AAGTAAAAGA
    38401 GTTAATTGAA AAGTCAGAAG AAATTTCAGT TGATTCATAT GAAAAAATGT TAAAGATGGT
    38461 TGAGGAGGAT TCTTGAAAAA AAATAAGAAG TATCTTTTAT GGTGGAAATA TGTGGTTAAA
    38521 ATTAGCATTC GTAAAATTAA GTCAATATGA AAGTGCGAAT GAAATAAAGA AAAGAGCAAT
    38581 TAGAATTTCT AACTGGTGGA GTTTGTATAA ATCTAAAATA GAAGAAAAAA TGGAAAGAAC
    38641 ACCATTGAAA GAATGGTGTT ACACAGAAGA AGATTTGGAG TGGTTAATCA ATCGGTTAAT
    38701 TACTCATGGA TATGATAATA ATATTTCTTT TAATAATGAT TTTTTTAGTG ATTATTCTAA
    38761 ATTTAAAACA ATTTTTAACA ATTATATTGA TGAGTTATTG GATGAGCCAT TAGAATTAAT
    38821 AGATTCTGAT ATATCTGAAA ATGATATATT TTTAACAGAG GCTGAAATGT ATAAAGATCA
    38881 TTTAAGCGAT TGGTTAATGA AAGATATTGA TTTATCAGCC CCACCATTCG GTTTCCCAAC
    38941 GATTGAGGAA TAAATATGTG GTTAAAATTA GCAATAAATG AAATTAGAAT AAAAGAAGCA
    39001 CAGAGTCTTG GCGGATTGGG TCCGTCTGGT GGTGGTCAAT TCTATGGATT TAGTTTAAGC
    39061 GCAAAATACG GCGGTCCAAG ATGGTATCCT TACAGCGAAG ATGATAACAT GGGGGAGTTT
    39121 ATTAGGGACC AATTTAGGTA TCATCCAGAA TATGTTCCAA TCGGAGAAGC AGCAGAGATT
    39181 TCAGATGATG GGGAATGGCA AACAGTTAAA GAAGTTAAGG ATTTATTTTA TGGGAAAAAC
    39241 CCCAATGAAA TAAAGATAAT AACTGTTCCA GAAAGAAAAG AAAAAGCTTG TTTGTTGCTT
    39301 TTTGATGAAA ATTCAAACGA AATAAGAGCA GAAGAATTGC CATCTGAATT CGATGATGTT
    39361 GTCAAAGAAA TAAGAAATTG GCAATTTGTA ATTGTTCAGA ATGGAGAAAA TGGGTATAAG
    39421 ATAATGGGAA GGATTAAAGA TACCGCTGGT GATCAGAAAG GTATTTTTGA GGTTAATGGA
    39481 AATCCTTCGA CACCTGGATT TGGTTATATT TGGAGAGATG GACCTTCTGC TACACCTTCT
    39541 AATAATAAAC ACGGTGATTT AACAGAAAAT CTTTGGAATA ACTGGAGAAG TGTTGATAGC
    39601 CCTGGTGGTG TTGTTGGGTT TAGATAAACG GTTTAGATAA AAGGATTTCA AAATGAAAAA
    39661 TTTATTTATT ATTTTATTGA TTTTGGGTTT AATTTGTGGT TCAAAAGCAC AAGAAGTTGG
    39721 TGCCCCAACA ATTTCTGCAA AAAGATATGA AACAATTAAA CTTAATTATG CTTATGCCCC
    39781 AGGTCTAGCC ACTTTGTTCG GTGGTTATTC TCTTCGTGAA AGAGATATAA GCCGAATGAA
    39841 CAGGGGCCGT AGGAATGGTT TTGGTTGGAA TCGTGGGAAC GGCAACAATT TCTCTCAAAC
    39901 AAGAGAAATA GATGACAATA GTTTTTTAAA AAATGGATAT GAAAGATTTT GTCAAATTCC
    39961 TCGGCCATTT GTGGCATCAT TTAGAAGTGA AAAAGAATAT ACTTCTAGCT TTTCATTGTT
    40021 CGGATCTGAT AGATTAAAAA TAGAAATGCT TAATTATAAA AGAAATTCAG AAATTTTTTT
    40081 AATGTGTGAT ATCGTAAAAT TTTGACAGAG AGAGGAACAT ATGATGCCAA AACTCATTTT
    40141 TCCCATCGGA CCTTCAGGGG TTGGGAAAAG TACCTATTTG GATAGCGAAT TCCCGACCGC
    40201 TAAAACAGTA AGTCCCGACA TTCTTAGAGC TAAACTTGTC CCACAATACC AAAACTCAAG
    40261 CGAAGCTGAT TTTAGTTATG ATTCATTTTT TAGGAGACCT GTTTGCTCAA TCAAAGACGA
    40321 GGTTGTTTTA CAAAACATCA GAGACGCATT TGATATTGAG CCAATAGAAA CCGTGTCTCA
    40381 ATTAGATACT TTAATCTTTA ATTTTTCTGA TAAATTAAAT CCATTAAGAA ATGATATGAT
    40441 TAATCATTGG GGTAATTATC AAGATGTGAT TTTTGATGCA ACTAATCTTG GAAGAAAAAG
    40501 TAGAGAGAAT GTTCGAAAGA TAACTAGATA TTCAAAAACA CCAGTTGAAT CAATTGCTAT
    40561 TTTATTTACA AAACCTGAAG GATCCCCAAT GAGGGATTAT ATTAATGAAG TCCTTTGGAG
    40621 AAATTATCGA AGAAGATGGG GATCTGACGA TTCTATAGAT CTAGGAAGAT CAACACCTAA
    40681 ATTTATTGTT TTAAGTATGT GTAAATCAGC ACTTGGAATT GATGAGTTTA AATTAATTGA
    40741 AGAAAAATAT AAAGATGTCG TTGTGGTTGA AATTGAAAGA ACTTCAGATA AAGAAAGAGA
    40801 TAAAATTTTT CCTAATAAAT TCTTAAAACT TGTCAAAGAA GAAGAGGATA GAATTCATGA
    40861 TCCTAGTTAT GAAGGATTGA TAGAAAAGAA AAGAATTATT CTTGGCCTTT AAACTCCAAT
    40921 ATCTAAATAC ATTCTCTCTT CATCAGATAA TGATGGAATA AACATAATTT CTTTTATTAA
    40981 TTTATTCAAT TTTTCTAATA CATTATTAAA TTTTATTTCG TTAAATTCTT TAAAAGATTT
    41041 TCTTAAAAGA GATGAGATCC CAATTAGTTC TCTGAATTTA TTATTAAAAT AAGATTCATC
    41101 ATGATTCCCA ATGACATTCT TAACTCTTTC TATTTGTCTA ATTGAATTTT CAAATTGTTC
    41161 TAGATATTTT TCTGAAAAAC CATCTCTTTT TTCTTTGTTT ATTATTTGTA GGGCATCAAA
    41221 AACATCTGGG ATATCAAGTA AAATATCTAT TTTTGAAAGT TCATAAATTA AATGAATATA
    41281 TTTTAATAAA AGATCTATCC ATTTGTCTTT TAAACCGAAA TCATAGAAAA ACTCTAACCT
    41341 AAATTTAAAA TATTGAAGTT TTTGTTTTAA TTCTGGATGG TCTTTTTCAA TAGAATCTAT
    41401 TAATTCAATA ATTTTTTGTG TTGCCTTTAA TGTTATTTGT TTAAAATTTT CATCTTGGAC
    41461 ATCTAATGTA TAAACTGGAG GTTTTACTAA CCATTCTTTT AATTCTTTGA TATATTGCTT
    41521 TGCTGTATCA ATTACAACAA GATATTTATA TTTATTTTGA TGGCATTTTA GACTTGATGA
    41581 TAAAACTATA GAATCAATTG AAATAAAGGA AGAATTATTT TCTATTAAAT TTGTCAAATT
    41641 AAAATATCTG CTAAATTGAT CGGGGAAACC TAGTAAACCA GATATGTATA ATGCCCCCAA
    41701 CATATTATTT TCTTCGCCAT CAATTTCAGT ATAAACTCCA CTCCCATTAT AAAAATCTGG
    41761 GTTATAGCAC CAATCTTTTG GATTTGTCCT AACCATTTTT CTTATAACTT TTGATTCGTT
    41821 CTCATCCCAC CAACGCCTAA TTTCAATGGC TTCTTGTTTG ATTTTTTCGC CTTCTTCTTG
    41881 TTCCTTTTCG AAAATAGCAA GTTTTAACCA CATAGTTTGG CTATGTTCTT AACTAAAAAC
    41941 AAAAACCCTT GATTTGGAAC AAGGGTTTTT GTTTTTGGTG TGAGAAGAAG ATAAAATAAT
    42001 TTAAAAGGAG ATTAAAATGC CAATTCCAAT ACGACCAACT AGAGATTCGC AAGAAGGGAG
    42061 CTTAGGCTCT GTTTTTTCAG ATCCGATCTC TTTAACACCA ATGAGCGATG CTCAAAGAAT
    42121 TATTTTGGAG CAGTCAAATC ATCTGACAAC AACATCAGCT AAAAAAGAAG TCTGTTCAAA
    42181 AACAAAAGAT TTTCTTTTTA CTATGTGGAG AGACAGAGAT GAAAATATAA TTTTAGCACA
    42241 AAAAACTTTA AATGGTGAAC CAACATTCAA AATCCCAAGT GAGGCAACAA GCTATGATAT
    42301 TTATCAAATG GTTCAAGATG GTGTTTTAGT TCACAAAGGA GAACATTTAG CCAATTTAAC
    42361 AGATTATGGT AAAAAAGTTC TTGGGAAAAT TATTATGGAT CAAGAAAATG AATTTTCGAA
    42421 GAATAGAAAA AAAGAAAAAT TTGTTTTTTC ACAAACAATG GCTATAGATC AAATTGATAG
    42481 TGAGGGAATA AAACAAGATC AAGAATCTAT GGAAGAACAA CAACAAGAAC TAGGTCCTGA
    42541 AATACAAAAA TTTTACGATT TATATGAAAA AGGATTAGGT CGAAAAGAAG AACTTGAACA
    42601 AAGACAAGAA GATTTAGGAA CAGTTGAAGA TATAATCGGT AAATTTAATA ATGTTTTTAC
    42661 CCCGGAAGAG CCACCGGAAG ATCCTAATTT AATCAATGAG TTTAATCAAA CAATGAGTGG
    42721 TGAAAAAATT TCTTCAAAAA AGAAATTCAC AAAAATTTAT AGTAAAATTG ATGAATTAAT
    42781 TGAATTTGAT GCTTTAAAAG ATGGAGGTAA AATTGAAAAG TTTAGTGTTG AATTTAAAAA
    42841 GATTTTAGAT GATTAGTTAG ACGGGAGAAA ATTAATGGAA AGATTTTCAG ATATTTTTGT
    42901 AAAAAGCATA AATAATCAAA ACAATCAAAA CAAAAAACCG ATTCGAGTTT TTTCACAATA
    42961 TGATGATGTT GAAGACGAGG ATGAGGGTGA AGAAGAAATT GAACCTCAAA AACCAATGGG
    43021 TTATATTGAT CATGGGTTGT CACTATCGAC AGCAAGACCA TCAACTAAAA ATCAATTAAT
    43081 AGAAATTGGG AATCGTATTA TTGAGAATAA TGATTTTGAT AAATATGGAG AGATTTGTAC
    43141 AAATGCATTT ATATCAAAAA ATATAAATAA AATAATTAAT GCTGCTAATA TTATGTATCA
    43201 GAATGAAAAT ATGAGAAATA GAATTTCAGA AATGATTAAT GAAATGATTA GGTATAGAGA
    43261 TTCAACAGGT AATCATGGGG AAAATTTATT TACAGTTTTT CCACAATATC TAAGCTTTTT
    43321 AATTCCTGCT GTAGAAGTTT TTTTAGCAGG TTCTATTTTT GTTAATCTTT TAAAGCGTCG
    43381 CATCCCATTC CAAGGCAATC AAACAATAAT GGATGAAATT TTCGATAGGG TTGGTGACGC
    43441 TTCTGTTAAA TTTATAAGTA GAATTGAAGG GGCTAGATAT GAAGATGGAA CAAAACTTAA
    43501 AGCTACTTCA AGAACATTCA ATTTGCTATT TTCTTTTATA AAAACCATAT TGAACGGTGA
    43561 AAGAAGGTCA AGTGGGCCTG ATGATAAAAA GGGATTGATT AGATGGTTAG AAGAACGTGG
    43621 AAATGATACA ATAACTGCGC CTGTAGATGA AGACGAACAA TCACGAGAAG ATGTCCAAGA
    43681 CGCTCTTTCT TTACAGATGG AGCCAGAAAG ATTCGAAGAG CCAGGAACTC ATCCTGAAAC
    43741 ATCTGCTTTT GCATCCGAAT CAATGTTAGA ACAAATGATG ACACGAATGC CAGCAGATGA
    43801 TTTATCTGTT TTGGAACAAG AATTAACAGC AGAATCTCAT CTTAATGGGA CAGAAGCTTC
    43861 AATTCAAGAT ATTTTGATTG ATTATATTTA CTCTGTTCCA AATACAGAAA GAAACCCCAT
    43921 TACAATTGCA GAACAAACTG ATGGGCTTCT TTCAAAAACG CCTATGTATA TAGAATTAAC
    43981 AAATGAAATA AATGAGTTAA GAAAAAAACT ATATACAACT CAATCTGGAA GATCACAAAG
    44041 AAGACATCTT GAATCTGTTA TAATTGATAG ACTAAGAGCA AGGAATGTTC TTAAAAGAGG
    44101 ATTGCTCAAA GATATAATTT TTGCATCTCC AAATAAAATA CATGAAAGAT TTATTCCTAT
    44161 TTTTAGATAT AAGACTTTTT CATTGAATAG TAAAGAAATT CCAATAGTTG ATGAGAGAGG
    44221 AGTTATAAAT CCAATTTTGA CAAATACTCC AAAAGAAAAT ATTGAAGAAC AAGTATTTAT
    44281 AAAAGATTCT CTATTGAATT CTTTAAGAGC AAGTATGATT GTTCCTAGTT TTATAGAATG
    44341 GTTATCATCA GAAGATCTTC CACCAGCAGT CCGAAAGAGA CTATCAGAAG CGAAAGGAGT
    44401 TCAATATCTA ACAGAAATGT TAAATGCTCT TTTTAAAGGA GATGTAAATT CAATCACTGA
    44461 TATCTCATCA ATTATAGGCG GTGGGACAGC TAATCGTAAA AAAATATTAG CTATAATTCA
    44521 AGCAGTTCAA CTTGCTTATG TTAATAAACA AATTGAAATA TTAATGGCTG CAACAAAATC
    44581 TGGATTACAA CAACAGGGTG ATGATAGACC AGCTAATAAA AAGGTTGTAA TGGATATGTT
    44641 GCAAGATGCA ATGATGGATA AACTCGGAAG AGTCCCAATG ACATCCTTGA TTATTTCTAG
    44701 ATCAGATTCT ATACAAAAAG ATCAAATTTC AGATATGACA ATTGTAGAAT TTAAGAGAAT
    44761 TTATGAAGAT CAATTAAATA ACCATCATAG AATAATCCAA GATTTACAAT CAAAATCAGA
    44821 AAGTTCAGAT GAAGATCTTA ATTTAGTTGA GCATTTCGGT GCTAAAGTTG AAAGAATTTC
    44881 TAGGATGCTT CAAAATGCGG AAAACTATCC AGATGACGCT GGTGTTTTTG TTAATTTTAT
    44941 TAATTCAAAA AGAGAGAGTT TCTTGGTGGA AAATAATGGC GGGTATTATG ATTTGTATTC
    45001 TGGTGAAATT ATAGGATCGT CTGATGATGA TCTAATTAAA AGATATAGAT ATATGCCAAG
    45061 AGGTGGGATG ACAAATGATC GACAGAATTG GGTCAAAGTT TCGTTGACTC CAAGAGATGC
    45121 ATTTACAGCA TTAATGTTTG CCTCAACCCA CGGAGAACCA AGACTTCTTA GTATGGCTGA
    45181 TTTATCATTG CTTCAATCTA GAGGAGTTAT TACTTCGTTT ACTCCTGTCT TCACTGGTTA
    45241 TTCTGGAGTG GGTAGAAAAG GTAGATATCT TTTCCATCAC CCAATGCCAT TAGATCCAGA
    45301 TTATTCAACT ATCAGAAGAA CAAGAGCACC AGAGGATAAT CCCTATGAGC TTGTCCCGAT
    45361 TAGTGATTAC GGTGGATTAC AACAAGACGG AGAACTAGAA GAAAACGATG AGTAAAATTA
    45421 AATTAAAAAT TAAATATCTA TGTGACTCTG ATGAAAAAAG AAAAAAAGGA TTAATGAAAA
    45481 AAAAGATTTC AGATTCTGAA TGTGCTTTTT TTATTTTCCC GAACAGAGGA TGTCACGGAT
    45541 TTTGGAATAA AGATGTTGAC TATCCAATAG ATGTTTGTTT TATTAATGAT AAATTTATAA
    45601 TTGTTGATAT TTTTGATCTA GAAGCCACAT CTGAAAACGT TAAATACCCA GGAAATCGTG
    45661 AGGTTAAGTA TGTAATAGAA ACAAATAAAG GAATTTTAGA ATCAAATGGA GTAGAAGTAG
    45721 ATGATCAAGT AGATTTTGAT CCAGATAATT TTTTAATTAT TATAAAGAAA GGATTATCTG
    45781 ATCATAACGA ATAATTTAAT AACTAAAGTT TGTTATAAAT GATCATTCGA ACTTTAAGGA
    45841 GGAATTAAAT GAGTGGAAGA ATTTATCCTA CTGGAAAAAG CGATGAGCTT GAAGATACAA
    45901 GAGGAATGTC TTTTGTTGAC ATGGGTGAAA TAATTAAAAC TATGGTCCCA GAACTCACAA
    45961 AGCAAGCCAG TAAATCAGAG GAATCAACAG AAGATAAAGA AGCTTGTGTC GATTCTATGG
    46021 ACAAAAAAAC AGTTAGAACA AGCAAGGAAA AGAAATCGGA TACTTCACCA GAATTATCAG
    46081 TGATTGACGG CAAGGTCCGT GTGCCTTCTG CTAAATTCCT AGAAGCTGCT TTAGACAGAG
    46141 GAGATGAAGA ATCTTATCTT AAAGCTCTTG AAGCTCGTTC TCAATTTAGA CAAATGTTGT
    46201 TAAAACAAGC AGAAACTCTT GAAAAGAATT TAGAGAAAAA GGAAGTTTTA GCAAAAAGAT
    46261 CTTCACAGAG AAAAGAAGTT TTAGCCTCTG TTGAAGAAGC AGAAAATAAA AAGGAAATTG
    46321 AAGCACGAAG AAATTGGAGA AAGAAAGTTC TTGCTGAATT AGAAAAGAAA GAAGAAAAAG
    46381 TCGCTTCAAA AGAAGGATTT AAAAAAGCAT CAGAACTTGA TGACAATGAA AGACAAGCAA
    46441 TTCAAGAAAG ATTGTCTTCA TTAGGGTTTG ATGGGAAAGT AGCTGAATAT TACACCGAAT
    46501 CTGTTTTAAA AGCAAAATCA GCATCTGGAA TCCCAGGTTT AGTAGTTAAA TTAGCTAAAA
    46561 ATGATAAACT TGAAAGATCT GCAAAAGAAG ATCTTTTGCG TGAATTTATT AAAGAAGCAG
    46621 AATTAACCCC TGGAGATAAG AATAGAATCC TAGATTATTG GAAAAATGAG TTAGGTTATG
    46681 TTGCAGATTG GTCTGATGAT CTTGTTGCAG ATGTCGATCC TGTAAAGGGA GGATAAGCAA
    46741 TGAAAGAGGA AACAAAAGTT GTAAGGTCAG ATAATAGAAC TGCTTCTTTA GAAAGATATG
    46801 CTGAAATTTT AGAAGAAAAA CATGGACCTA CAGTTGAATC TGGAAGATTA AAAAAACAAG
    46861 CAAAGAATAT TGCTGCGCTC AACGAATCTG ATAGAGAAAA CCATCCAATG GTTTATAGCT
    46921 ATATGAATGC TATCAATTTA AGAGATTTAG ATGAGAGTCA AAACAAAATA GTTGAAGCTC
    46981 AAACTAATCT TTCAAAAGAA GATGACGATT TTTCATTAAG CGACATTGGA AGCGTAATTA
    47041 ATGAATTAAT TGAAACAGAA GGCCCTCTTG GATTAGCTGA TAGATACAGA GAAAAAGAGA
    47101 GTCTGGCTTC TAAAAAAGAT TCTTTGAAGA AAACTGCGTC TAAAAAAGAG ACAAAAGCAG
    47161 ATCTTAAAGC AAGGTTACTA AAGGAAGCAG AGAGAAGAGG AATTTTTAAA TTATAATTTA
    47221 AAAATTTTTA GATAGGAGTT AAGCTATGGC TAAATTTAAG AAAATATCCA ATGAAGATTT
    47281 GGAAATAATG GATGCTTCCA CGAGATATTT TGCTTCTAAT AGATTGTCAG AATCTGAAGT
    47341 TGCAGAAATG CAATTAAGAG AATTGGATGA AAGAAGAAAT CAAATTCTAA GAGAAAAAGA
    47401 GGCTTATAAT AAAAAACAAA TTAGGACAGC TAATAAAGAA TATGATTATT CATCCAGTAT
    47461 GAAATCTAAT GTTGCAGAGG GATATGGTGG TTTTAGTAGA ATTACTTCTG AGGATGATTA
    47521 TCGTGAATTA AATCCAAGAT TAGCATCTTC CATGGGAATC TCTAGAACAT CCTCTGCTGA
    47581 AGATCATGAT TCGGAAGTAA GAGATCTAAG ATATGCTGGT GATTATCCAG AATATCATCC
    47641 AGGGATTTTT GGCCCTGGTG AAGAGGAATT GAAAAATATA ATGGTAGAAT CCGCACTCAA
    47701 AGAAAAAGAA GCGTGGATTG CTAATGAAGC AAGAAAACTT GGAGCATCTA ATCAAGAATT
    47761 CAAAAAAGAA AGAGAACAGA GACAAAGTAC GGAAATGGAT GAAACATTTT CTGGTTCTTT
    47821 ATCTGGAATG ACTTCTTCCG ATTTAAGATC TAATAAATTA AGAACAATTG CTCACGAAAC
    47881 CCCAGCAGCA AGCGATTTCG GTCTTGTTGA TGAGGAACAA GCAAAAAGAA GAGATGAAAG
    47941 AAAAGCTAAA GTTCTTGCAG ATAAAAAAAT AGAAAAAGAA ATAATTTCTA GAATAGAAAA
    48001 GAAAGACGAT GTTTATTTGA GAGAGATGAA TAATCTTGAA ACAAGTAGAG CTAAAACTAT
    48061 ACAAGATTCT TTATCTGAAT CTAATATGAT TACAAATCTT GGAAGTCTTT TAAGAGGCGG
    48121 ATAATTAAAA GAAATAAAAA TGAATAAAAA ATTCAATTTA GAGAAAATTA GCGCTTCAAT
    48181 AACCGCCCCT GGGGTTGCCA CACAAGAATT AGGCGAAACT CAGGGGCGTG TTTCGGCACA
    48241 CCCTGCTTCT ACGGGTGGGC CAGGAAATAT CCCTTTGCAA GATGCTGTAA ATCTTTCAGA
    48301 GGGCAACCAA GCTGTTCAAC CACAACGAAG TGGGCAATCT GATATCCAAT TGCTTGAAAG
    48361 TGTTAAAAAA GTATTGTCTG AAATGTTAAG ATCTATTAAT GGTTCTGTAA CAAAATTATC
    48421 TCAAACTATT AATTCATATC AGTTTGAGAA TAATCAAGTT CAAAATCCTT CACAAAATCC
    48481 TTCCACTCAA AACCAAGAAG TAAAGGAAGC AGAACCAATC AAAGATATTG TAGAATCATC
    48541 TCTACAAAAA TTTAAATCAC AATTAACACA ACTTGCCACA CAACTATCTA ATAACCCAAA
    48601 TTTTAAAGTT ATAGGAGATA GATTATTAGG ATTCGCTAAT AGCACTATTC AAAATATAAA
    48661 TACAGCAAGA CTTAAAGATT TAGATAGAGA ATATACAAAA CAAGAAAAGG ATTCGAAAGG
    48721 ATATATTTCA AATATAATTA ATTCATTTAT AAATGAATTA GACGAATTAA TTAAAATTGA
    48781 AAAAACAAAT AATAATGCGG GAGGTAATGT TATGGCAAAA AATAAATTTA ATCTTAAAAA
    48841 GATGTCCGCT AGTCCTGCTA GTGTTGACGA GCCAGTTGAA GAAGAGAAAG AAGAGAAGAC
    48901 TAATAAGCCA ACTACCTCAT ATGAAAAAAA GGATAAAGAA GAATCTAAAA AAGATAAGGG
    48961 TAAAAAAGGA AATCCTTTTA AAGTTTTAAT GGGTATTATT CAAAAATTAT TGGATAAGAA
    49021 TTGGGACGGT CAAGATATCA CAAGACATGT GACTCATGCT ACAAAATTTG ACTCTAAAAC
    49081 TGTCAGAGAC TGTATTAAAA TAGTTAAAGA ATATAATAGG AAAAATAAAA GAAAAGGATC
    49141 TAAAAAAGAA ACAGAAAAAA CATCTTCTAA ATTTAATTTA AAAACTGTTT TATCAAGCAC
    49201 TGCTTTTGAA AATGCTGAAA AAGATTGGGA AAAGATGGGT GTTTATGCTG TTGATGAAAA
    49261 TTATAACAAA AAATCAACGA GAGATTTAAT GATGAGATTA ATTTATCTTG ATGGATGCCA
    49321 GAAATTTGAC CCATTTAAAT CCGAGAATGG ACCAAAAGGT TCACTTAGCT CAGTCTCAAA
    49381 TGAACTTGGT AAAATAAAAA CAGCACTAAA AAATAGAGGT TGGGATGATG AAAAATTAAA
    49441 ACACGCAACA GAAGGAATTA AAGAGGATAG ATATTTTTTA GATAATACCT TACATGAAAA
    49501 ATAGTTGGGG AAATAAAATG TTTAATTATA ATAATTTAGT TAAAAAAAAT AAGCTCTATT
    49561 CATCAAAAAG TGATTTAGTT AAATCATTAA ATGAAGTTAA GGGATTGATT AAAAATAGTT
    49621 CTAGTAATTT GCTTGAGAAT ATTTCTGGTC AATTATCTAG GGATCATTTA AGTGATTCTT
    49681 GCGGTGCTAA AATTAATGAT GAAACAGATG CTAAACTCCA ACCATTAAGA GATGGTGTCG
    49741 ATGCTATTAT AACAATTACT AAAAGAACAA CGGATCCAAT TATTGAGATT GGAGATTGTG
    49801 ATGAAGAATG TGAAGATTTA ATACCAAATT TTGGTGGACA AAATCCATAT CATAATAATA
    49861 ATCAGATATT AACTCATATG ACTGATATTA TAAATAGTTT TATTGGAAGT TCTCCATTCG
    49921 ATTTGTTTGA ACATGAAAAA TATTTTAGTG ATACCCCATG TGAATCAGAA GAACCAATGC
    49981 CGCTTGAAGA TATAAATGAA GGAGACTGTT GTCTTGATTG CGAAATTGAT GATAATTCTT
    50041 TATTACCAGA TAAAGTAGTT AAAAATCAAA CAACAATAAA AGGTGGAGAA ATGTGGCACG
    50101 AAGCTAAAAA AGATCAAATA ATAAAATTAG CAGCAGATTT AGTTGTTGCT GATAAAATTC
    50161 TGAATTCTTC TGAAAAAGTA GATCAAACAC AGATCTTGCT TCTTTTAGAT CCAAGTAAAT
    50221 ATTCTGAACT TCCAGAAAAA ATGAATAATT TAGTTGTTGA GGCTTTTGTT GATATATCTG
    50281 ATTCTGGATT ATCAAAAGCT TCTGGGCATT TAGATAAAAT GAAAAAAGAA GCCTATTATA
    50341 TGATTGGTGA TATGGATAAA TTAAACACAG ATGATAAAAG ACGTGTTGCC GGACCAATCC
    50401 CAACTAATTA TGAAAAATGG TTAAAAAATG TTGGCGAAAG CCATCATAAA GCTATGTCAA
    50461 GACTTGAAGA ACAAAGAAAT CCATTAAATG AAGAAAGAGC TTATAGAATT CCCGATGATA
    50521 AGAGATATAA TGAACTTAGT CCAGAATGTG TAGGTTTGGA AGGAAGAATG AAACAAGCTA
    50581 ATGTTAATGA CACAAAATAT GATCCAAAGA GAAGCATAGA GACTCTCCTT GGTGAGCTTG
    50641 CAGAAGGAAA AACAGCAAGA CGTGAAGTTG ATGAAAAAAG TAATATAGAA AAATTATTAA
    50701 AGAACGATTC ACCGGAGGAT CTATGGACTC AAAACTATGA ATCAAGAGCA GCTAAACATA
    50761 AGCACTCTGA TCAAAAAGAT TTAAAAACAA CAGAAAGAAC AATGGAAGAT GATTTAGATC
    50821 GGAATCCTGA TAAAACAGAA GTCTATGACT CTATGTTGGA AAAATGGAGA GATAAATCTA
    50881 ATCTTTCTAA AACATCATCT TTTGGTGGTG GCATCCTTAA AGATCCTTTC ACATCATCTT
    50941 CTGATGAAGA TGTGGACGAA GATGATCTTG AAAGAGAAAA TGATGATAGA TTTGATGAAA
    51001 TAACTAGACA AATTGATAGA ATTGTAGATC AATTAGGATT AAATTCTGAA AGGCCACAAC
    51061 TTTTAGGGAC TGAAGCATCT TTAACGGCAT TAGATAAAGA ACGAGCAAAA AATCTTTTTG
    51121 CTCAAGATTT TGATCCAATG GGAGGGGACC TTTTGTCAAG AGAGGAAGAA CAATTACCAA
    51181 TGGCACAAGT TGATGAAGCG CCAATTATAA AAATGGGTCC AGGAGTTAGA GGGCCAGCAC
    51241 CAGGGATTAA TAGCCAATTA GACATGAATG CCCCTAATGC TAATGACAAA GTTTTAGAAA
    51301 AAATAAGAAA TATTATAAAT GATGATAAAA ACGCATGGGC CTTTTAATTA AAAATGTTTT
    51361 TAAAACATTT TAAAAAATAA GTTTGTATAA TATTAGATAG GCGGTGTTTT TATGGCGAAG
    51421 TTTAAGAGAA AAGGTTACAA ACAGTTTGAT CAAAATTTAA GGAATTATCC AGATACAGCT
    51481 ACGTTCCCTG TTAATCCTCC AAGTTTTAGT ATGGATGGAG TTACCAGATA TGTAAAAAGC
    51541 AATGGTCTTG TTTCTACAGC ACAAGCTACT GGAAATAGTG TTATTACAAC TGCCCCAAGC
    51601 TTTTATTCTC CCTATCACAC ACCGTCCGCT TGGCAAATCC CAACCAACCG AAAAGAAGTT
    51661 TATGCATGGT GCTTACATCC TGATACATTA ATCACAATGT TTGATTTTAC ACAAAAACCA
    51721 ATCTCCGAAA TTAAACAAGG AGATAAAGTT TTAACAGGTT CTGGAACAGA AGGAACAGTT
    51781 AAATATGTTA ATAAAAAACA ATTCTCTGGT TATCTTAAAA AAATTCAAAC AATTGGCTCC
    51841 GTGGACTACA TCAAAGCTAC CCCAGAACAT AAATTTTATT ACGCCCCAGA AGATGAATTC
    51901 TCTTGCAAAT ATTTTAAATC TACATTTAGA TTCTGCCGTG AAAAATATGC CTGCTCATCA
    51961 AAAAAATGCG ACGATCATAC GACATTAGAA GATAGAATAG AAATAAAAGA CTGCCACGCA
    52021 GGAGAACTAG AAGAAGGTGA TTTTTTGTAT TCACCAACAA ATGTCCTAAA AGGGACACGA
    52081 GAAGATTTCT CACCTGAATT TATGAGATTT TTAGGATATT ATCTTGCAGA AGGTTCAGTT
    52141 ATTTTTAGAA ATAACCAACC AAGTTATCTA ACATTTTCTT TTGGAGAAAG TGAAAAAGAA
    52201 ACACTTGTCA AAGATTGTTG TGAAATAATT AAAAAAGAAT TTAACTATGA TGCAAAAGTT
    52261 ATAAATAAGC CATCAGTTCT TTGTGTTGAA ATTTATTCTA AAGAACTAGC ATCAAAAATT
    52321 TTAGATCTGT GTGGTAGATA TTCATACGAG AAGGTCCTTT CAGAAATTAT TCTAAACCAA
    52381 AACAAAGAAT TGCTGAAACA ATTAATTATA GGATATTACC TCGGTGATGG ACATAGTGTT
    52441 AATAAAGAAT TTCGTGGAAA AGGAGAAATA AAATTAACCA GTATCAACTA TAATCTACTA
    52501 TCACAAATTA GATTTATCCT TTTCGGTTTG GGAATCCCAT CAAGGCAAGG GAATGACACA
    52561 AAAGATCAAA AAGAAGAAGG AAAATATTAC TCACTGTGGG TGGATAAATT AAATTCTAAC
    52621 TTAATAAAAG AATGGTCTCC GATTGAAAAC TACAAAACAG AACAAATAGA GATTCTTAAG
    52681 TTCAACACAC AATTCTTTCA AACTGAAAAT AAAGTTTTTT CACGAATTAA AGATATTTCA
    52741 GAGGAATGGT ATGAAGGGTT GGTTTATGAT TTTCATGTCG ATGATGAAAC AAATTGTCAT
    52801 CAATATTTAG CTAATTTTTC AACAGTTTCC AATAGCTCGT ATTGGTTTGA GAATGAGCCG
    52861 ATAGTTGCTA CAGGTATTGA CTTTTATGCT TATTTTTCAA TGAATGGTTT TGATTTAGAG
    52921 TGCTCAGATG GTGAAATAAA AGAAGTATTT GAAAAAGAAT GTTCAAAACT TGAGTTAAAT
    52981 AAATGGCTAA CAAAAATAGC ACATGAATAT TTTCTTTTTG GTGATGTTTT TATTTTTCTT
    53041 GAACTTCAAT GTGAACAATG TTCCGGCACG GGAATAGATA AAAAGACAGG TGCAGCTTGC
    53101 AATCATTATG GAGCTACTTG GGGTGGATTA AATATTTTAG ATCCTAACAC AGTGGAAGTA
    53161 TCTCCTTCTT TTCTTGGGGG AGACCCAGAG ATTCAATGGG TTCCACCAGA TCAATTAATT
    53221 GAAGTTTGCA TCAAAGGAAA ACCAGAATCA ATCTATCAAA ATATTCCGCC ATTAGTTAGA
    53281 GAGATGATAA AATCTAAACA GCCTATTAAA TTAAGTAATC TTTCAACACA TCATCTAAAG
    53341 TTCGGGGCTT CTGCTTATAG AACATATGGA ATTTCTCTGG TTAGAAGACT TTTCCCAACT
    53401 TTGGCTTATC GTGATAAATT AAGACAAGCG CAATGGTTAA CAGCAGAAAG ACATATCCTT
    53461 CCTGTTAAAG TGGTAAAAAT AGGTTCTGAT AACCGACCCG CAAATGACGA GGACATCCAG
    53521 AATGTTCTAG AACAATTAAG TTCTGTCCAA AATGACCCTC TACAAACAAT TGTAACTCAC
    53581 CATAGTTTTG ATTACGAATG GATTGGTGCA GCCGGAAAAG TTCTTCAGTT GACCAATGAA
    53641 TATGAATTAA TTAATGAAGA TCTTCAAACT GGTCTTCAAT TAAACAAATC TCTACTTCAC
    53701 GGTGAAGGAC CTAATTACGC ATCTGCTCAA GTTGGCCTTG ATGCTCTTGC TGCAAAACTG
    53761 AACACTTTCA GAAATGAAAT AGCAGAATTT ATTGAACAAA AAATATTTAA ACCAATAGCT
    53821 GAATTTAACA ACTTAACAAC AACAGATCCT CGTGGAGCAA CAACTTTGAT TTATCCTAAA
    53881 GTAAAATTCC ATGATTTAGC ATTGAAAGAT GATAATGCAA GAATTTCTAA TATGATGGTG
    53941 TGCCGTGCTC GTGGCGAAAT TTCCCTTCGG ACATTGTTAA CAGAACTAGG ATTAGATTAT
    54001 GACGTGGAAG TAGAACAAAT AAGACAGGAA GAAGCTACTT CAATGATGTT AAGCCCCGAT
    54061 CTTGGGTTGG GTGTTTCAGA AGGAGAAGAT TTAGGTGGCG GTGGTGCAGG CGGAATGTCA
    54121 CAAATGGGAA TTCCACCAGA AGAAGGAGCC GATCTTGGTG GCGGTTTAGG TGGTGGTCAA
    54181 GCTTCTGGTG TTCCAATGCC TCCGACTGGT GGTCCAGGTG GAGGAGAAAT GGGTATGGGG
    54241 ACTCCTTTAG CAGCATCCTT TATGAAACAA AATTACAAAT ATGCTGTTAA TAAATTAAAT
    54301 GAAAAATTAG CTGAATATAA TAAAAATAAT CATGAGAATG AAATTTTTGG CAACTCTTTT
    54361 AGAGGAAAGA TGCCAGAAGA ATCTAATCTT AATTATTTTG ATTTAGATCA AGAAGATCTT
    54421 CCTTTGTCGA ATGGTTTATC AATGAATAGA TTCTTGACAA CTGCCTCACA AGAGTGTTTA
    54481 GAATATTTAG ACGATGAATT TAAAGAAAGA TTATTACTTT TCAAACAATC TGCTAAAAAA
    54541 CAAGATAATA CTAAAAAAAC ATTCTTTACA AGAATTGAAG AACAACTTTA TAAAGGGATA
    54601 GCCGAGCTAC AACTTGAAGT CCCCTTCTTT GCACAATATT TAGTTGGTGG CAATCCGAAA
    54661 TATCGTGTTG ATGGTTCTTT CCCGACAATT AAAGTAGCAG TTGAAGCAGA TGGTGAAACT
    54721 TGGCATAGCG ATCCAGAAAA AATAGCTAAA GATAAAGAAC GAGATTCTGT GTTGTCAGAG
    54781 TTAGGATGGA TTGTTTTAAG ATTTACAGAA AAAGAAGTTG AACAAAAACT TGATAAAGTT
    54841 ATTGAGGTTA TAAAAGAAGT TGTAAATTCA AGATATAATT CATAAATGGA GATTTAAATT
    54901 GGAAAAAACA TCAGGATGGA TAGTTAAAAC ACCACCAAGT ACAATGTCTA ATTTGATGTG
    54961 GTATGATGAT GAAAATTTAT CTCTTTTTGT GGTATTTATT CGAGAAGATG TGGCATATGT
    55021 CTATTTTCAT GTTGATCCTA TTTGGACACA ACTTTTTCAA AATCCACCTG GATTTCTTGG
    55081 GACCTTCTTT AACACAGTCT TCAAAAAAAA TCATAAAGGT GGATATTCAA GACTTTCACC
    55141 ATATGGTGTT GGCCCCGGTG GGGGAGGCGG ATTTCAAACC GTAATTAACT ACAGAAAATC
    55201 TGGGATAGAG AGAAGAAAAA GACAAATGCA GAAGATCTAT CAAGATGGAA TTGTAGAAAC
    55261 AATTAGAAAA AGAGATGGTT TTGTCCCAGA AGGAATTTTG CAAAATCTTG ATTACAACGA
    55321 TCAATTAAAC AAAATGTGGG AAGATGTTTC AGAAAGATCC GATGAAGAAT TTGATCAGAT
    55381 AACTACAGAT CTTGATGAAC AATTTCCAGA AAAATATAGA GAAATTCAAC AACCGATTGA
    55441 AATGCCAGAA GATCAAGCAA ATGTCCCACT CCCCAATGAA GGTTTGGAAT TAGAAGAAGA
    55501 AAGTCTTATT TGATTCGTGT CTTTCTAGGA AAAGTTTTCT TAAATAATTA TATTGTTCCT
    55561 CTGTTAAAAC ACCTCTAATA TAACGATCAT GTCTTGGGAA TTTTTTGATG TTTTTTGTAA
    55621 GATATCTCAT CCATCTTTCT GCCCAAATTT CTTTAGGAAT TTTTTCAAAA CTAGGATGTT
    55681 GCCAAACTTT ATCTTTTTTG ATAAATCTTT CAAAAATTTC ATCTAAAATT TCATTTAAAT
    55741 CTTTTTCTGA TAAATAGTTT TTCAAAATTG GGAAATGTTT AGCAAAGAAA TATGGCCATC
    55801 TTTCATTCAT TCCAAATAGT GTGTTACGAT TATCTTTTCT GGGCAACACA AATCAAAAAA
    55861 GAGGATTCTA CAAGAATTTT TTCTGCTTGT TTGTGGAATC CTCTCTTTTC AAAGATGTCA
    55921 AAATATTCTA GTTGTTGTAA TTCTTTATTT TTCATTAAAC ATCCAAATTA ATTATTCAAT
    55981 TCGTATTCTC TCATAGAAAT CCTGTTCTGA TATAATTAAT TTAGACAATT TGCAGGATTT
    56041 TTAATTTTTA CTTGTGAATA TCTAAAACCA AAGAACTTTA ATAACCCATG CATGGTTAGT
    56101 TTTTTAAAAA TCAAGGAGGC TCCTGTGTTA GTTAAGCGTG GACCTAATAT TCCATTGCAG
    56161 GTGGTATGTG TCATTGAAGA AGATTCTTCA AAGAATAAAA TGATTAAAAT ATCAAAATCA
    56221 ACATCTACAT CTAACAATGT GGAAGTTGAT GTTGAAGAAT TAATCAAAAG ATATGAAGGC
    56281 ACCCCTGTAA TAGACGAAAT GCAAAAAAGA CCTAATTCAT TTTTATGGGT TAGGGCAAGA
    56341 TCTATTGATG CAAACGTTCC AAATGAAAAC GGAGATATGT TCAAAGAAGA ACAATTACTT
    56401 GAAGAAGTAG ATGCTGGACC AAAAAAGGGG AAAATTCCTG CCTTCAAAAC CTTTGAAGGC
    56461 GTTCCAATTT ATACAAATCA TAAGAATGAT AATATTGAGG AAGCTAAAGG AAAAGTTGTT
    56521 TTTGCAGAAT GGGACGATAA AGATAAGTGT GTTTACTGCA CTTTCTATAT TGACTCAGAA
    56581 GCTTATCCTT CTTTAGCAAG AGGAGTTAAA GAAGGATATA TTCATGATGT TTCAATGGGA
    56641 TGTTTTTTAC CCGGAACAAG AATTTTAACA TCTAATGGAT ATAAAAATGT TGAAGACATA
    56701 GAAATAGAAG ATATCCTTGT CGATGGTGAT GGAAAATTTT CAAAAATTAC TAATAGACAA
    56761 AGAAGATATT ATATTGGTGA TACTTTAAAA ATAGAACTTG AAGGTGGTGA AACAATTAAA
    56821 TGTACACCAA ATCATAAGTT CCCAACTTTA AAAGTTCAAG AATATTGTTT ATGTGGATGT
    56881 GGCGAAGAGT TAGACCAAAA TGTTTCTAAT CAACCATCAA CGAAATATGA AAAAAGATTT
    56941 AAAGTCGGAC ATCATCAAAA TGTTTATAAT TCTATATCAG AATATTCTGA TGAAGAAATT
    57001 TTAAAAACAA AATTAATACG AAATTTAAAA GGTAAAATAG AAATAGATGA AAAAGAATCT
    57061 AGATTATTGA AACCAGGAGA TTTCCTATTA TTTCCAAAAG AGATAGAACA AGTAGAATCT
    57121 GACATAAATA ATGATCTTGC AAGATTAATA GGATATTTTC TAGCTGAAGG TTCTTACACA
    57181 AAGTATAAAG ATAAACTTTC ACAAGCAGTA TTCACATTTG CACTAGATGA AAAAAACACA
    57241 TTAGCACAAG AAGTTATTGA TATTATAAAA AATCAATTTA ATGTTGATTG TAGTACCAGA
    57301 GAAAAATTAG ATAAAAATAC TTTCGATGTT TATACCTCAT CGAAAGAAGT AATAGAATTT
    57361 TTATATGTAA ATTGTGGTGG ATATTCCTGT GATAAAAAAC TTAAAAATGA ATTATTATTT
    57421 GCAAATTCTG AAATTAAAAA ACATATTATA GGTGCTTGGC TAAATGGAGA TGGTTGTATA
    57481 AGAATTCTTG TTAACAGAAA AGATCCTGAT ACACTTCAAG GAGTAACAGT TTCAAGAGAA
    57541 TTAGCAGAAC AATTACATTT TATGCTAAAC TCTTGTGGTA TTTATCACAC TATCTCAAGC
    57601 GGAATAGAAG GAAAATTTGT AAGATATTCA GATAGTAAAG AATATCCAAA TAGTTTTCGT
    57661 GGTGAAAATC GTAAAAGGAT TTTTTATACA ATATCTATTC CCTCAACTTA TTGTTCTTTA
    57721 ATATCAGAAT ATACAGGATT TGTTGGTAAT TTTTCTAACA AAAAATATTT CAGAGATATA
    57781 GAGAACTATT TATTAAGAAA AATTTCTAAC ATAGAATTAG ATGACTATGA GGGAATAGTT
    57841 TATAACTTTG AAACAGAAAA TGATAGCCAT AGTTATATAG TTGAAAATTG TGCTACAAAA
    57901 AATTGCTCGG TAGACTTCTC AAAATGCTCA ATTTGTGGTC ATCAAGCAAA AAGTGAAGAT
    57961 CAGTATTGTA CCCATGTTAA AGAGCACAAG GGCAGAAAAT TTTCAGGGGT TGTCAATGGC
    58021 AAAAAATTTC AAGACGCACC AGTTTATGAG ATTAACTATG GAGTTAAATT CATAGAGCTT
    58081 TCAGCAGTTT CAGATGGAGC TTTTGAAGCT TGTGAGGTTG AGGAGATTCT TCCCACAGAA
    58141 GAAATTCTTC AAAAAATTGG TGTAATATCT AAAACTTCTG AAAAAATTAA TAATTTAGCG
    58201 AGAGAAGCTT TATATGATCC TGAAATAAAT GATGTTGATG AAATTAGGAA TGTAATTATT
    58261 GATGTAATAA ATATTAATGA TGACATTAAA AAAATAGCTA ACTCAAAATC TAAAATGCTC
    58321 AAATCGTCTC AGGAACCAAT CCCCGATTTT AATAATCAGG CATTATCAAC AAACGATTTG
    58381 GAAAGTCCAG CAGATCAATT TATGAATATT GAGCCTGTTA GTTCAAGAGC AGATGGTAGC
    58441 ACAGCACCGG GAGTTGAAGG AATGGCCCCC GATGTTCCAG TTCCATCTGC TGGAGATGAA
    58501 CAAGCACAAA CCAAACAATC TGTATTTGAA TTAATGCAAA GATTGGATGA ACTAAATAAG
    58561 ATGGATTTAG CTCAAAAAAT TCTTGAAGCA ACTGTTGTGG ATCTTATAGG TAAGAGAAGA
    58621 AATGTTAATA TGGAGCATGT TAGCGATTTA ACAAAACATC TTGCTGGTGT TCAAGAGGTT
    58681 GTTAGCAATC TAATTGATGA TGGATTTAAA CCAGAAGCAT TTGGAACTAA TATTCCAATC
    58741 GGGTTAACAC AAAGTCCTGA TCAAGCAGGA ATGACAAATG GTCAACAACC ACCACCACAA
    58801 CCACAAATAC AAGAATATGC TCCTGCTGGT GATGTTGGAT TACAAATGTC AGCATCTAAA
    58861 AATATGGATA AAACTAAAAT AGGTGGTTTT GAAATATTTA AGAAAATGAA AAATAAATAT
    58921 TCAGACAAGG AGAAGAAAGA TATGGATAAT TTCGTAAAAC TATCTCAGAT CATTAAAGAT
    58981 CAGTACACTG ATCAGATCGT AGATAAGTAT GAGAAAGAGC AAGGCTCTTT CAAAGTTGCT
    59041 ATCTCTTCTC GTGGAGAAAT AAAAGGGTAT TTCAAGGGTT CAGAAATTGA ATGGACTCCA
    59101 TCCATTAGCG ACGAACAACT CGAAAGACTT GCTGAGGGTG AAATATCTTC TGTTACTGGC
    59161 GAATTACTAG GTCAATTAAA AATGGCTGAA AAAGAAGGAA CAATAAAAAC TGCTAAAAGA
    59221 GAAGCAGAAG TCCCTAAAAG ACAAACAGAA GTTAGATTTC AAGATGAAAC CGAAGAATAT
    59281 CCCACTGGTA GATTAGGTAA TCCAGTATAT CCAGAAGAGA ATTATGTCGG AGAAGCTAGA
    59341 AAAGAAGTCG ATAATACAGT CCACGAACAA AGACTTGAAG ATTCTAGAAC GGGTGTGGAC
    59401 AATACAGTTC ACGAACAAAG ACTTGAAAAA TATAACCCAA AAGGTGAATT GGGTAGACAA
    59461 GGATTTGAAG TTGATGTCCA AGAGCATAAA CTCGAAGATT CAAGGAGAGG CACAGACAAC
    59521 ACTGTTCACG AGCAAAGACT TGAAGCAAAA AGATCAGGTT CATCAACCGC AAAAGAAGTT
    59581 GTAGCATCAT TAAATAATGC AATTGCGAAA GCTATTGTGG ATGCTGCTGT AAGCCCAATG
    59641 GAAATAATAG AATCTGCAAT TAAATTATCT TCAACTGAAG ATTTAAATGA AAAGATTTCA
    59701 GAGAATACAA CTCCAAATCT CAAAAAAGCA AGACGAGATT GGAGAGAAAG ACAATCATTT
    59761 AACCGATCCA TCGGCCAAAA GATTGCCTCT GTTTCAGATA AAGCTTTAGA AGATTATATT
    59821 GTTGGATCTT TAGCTGATGT AGCTTCAGAA GAAGTTATGC CAATAGATCT TTCAGAAGGT
    59881 ATAAAGTTAA TTGCATCAAT TGATAAAGAT AAATATGTAA AAACTATTGA AAAATTAGCA
    59941 AAAGAATTAA TAGTTGATAA CAATATCTCA AAAGATACTA TTCTTCAAAG GGGTAATAGA
    60001 ACAGATGATA TTAAAAAAGC ATTTGTTGGC TCTCTTGATC CTGGTAAAGA AGAAAAACTT
    60061 AGTAGTGAGC ACTTAAAGCA TAGTGTTGTT GCTCTTGCTG ATACTGTTTT TGATACCGAA
    60121 AGCACAGCCC AAGACATTCT TGAAGTTGTT GCTTCTTTGA AAACAGAAGA CCTCTCAAGA
    60181 GAAATTGAAT CTGCAAGGAC AGAAGATGCG ACAAATAAGC GTGTTGCAAT AAAAGAAAGA
    60241 GCTTCTTTCT GGAATATAAA ACTCGCTGAA ATAACAGATA AACAATCTGT CATAGAGAAT
    60301 CTTGTGGGAA ATATCGCTGA TGTTGCTAAT CAAAATGATA TTTCAAGTCC AACAATCGCA
    60361 AAGGCTGTTG AATGCTTATC AGCGTATCCA GCGACATCAA AGAAATTAAT TTCTGATGCT
    60421 ACAAAAGCAA AAATTAATTT TATTAAAAAC GCAGCCACAA TCACAGATAG ATCAGATAGA
    60481 GAATTTAGAG TTTCTTTTAA TCTAAATGAA TGTGGTTGTA GAAAAGATGA TTCTGAATTA
    60541 GAAAGTAAAG TTAAACCATA CGTTATTCAA CTTTTTGCCA ATAGAGGCTA TGAACTTTCA
    60601 GATCCAGATA GCCTGACATT TACAGAATTA AACATCTCAG AAAATGGTGA TGTTTGTGGA
    60661 GTTATAAAAA GTAGCATAAC AAGAACTTTA CAAAGTGATC CAGCACCAGA AGAAGGCGTT
    60721 GCGCTTGGTG TAGTTGCAGA TAATAAAATT GATATCTTTT CTGACGGAAT GTTAAAAAAG
    60781 AGAAGCTCTT CTAGAAGAGA TTTATTAAAA GCAGCACAAG CAATGCCAGG AGCAATGCAA
    60841 GGTGCCGCAC CAATGGGAGG AGATCCGATG GCGGCTGGTC CGGGCGCAGA TCCGGCAGCA
    60901 GGCGCATTAG GTGGAGATGG CTTATCAGCA ATAACAGGTG GTGGCGGCGG TGAACCAGTG
    60961 GGAGAAGAAG GTCAAGTTTC CCCAGAGGAA TCTTTGCCCA CACCAGGAGA AATTGCTCCA
    61021 CCCGGCTCTA TTTGTCCTGC TTGTGGATCA ACAGATGTTG ATTTAGCAGA AGGTCATGGA
    61081 CAATGTAATT CATGTTCAAC AGAATTTGAA TATACATTCG ATATTAAAAT CATAAATCCA
    61141 GAGAACTTCG AATCTGGCGG AAATTCAATG TCAGAAGAGG AAGTCCCAGA AGAGGGCCTT
    61201 GGGCTAGGAG AAGAACTTAA CCCAGGAGCC GAGCCGGGAG GCGCAGAGAT GGGCGCACAA
    61261 GCCCCAGGAG CAGCAGCCGG TGGCATGGGC GGTGGTTTAC CAGGGGCCGG AGGCCCAGGC
    61321 GGGGCACCAT TACCAGGATT AGCTAAGAGT GAAAGACGAA CTGTTTTAGC TGGTGAGAAT
    61381 CCACTTGCTG TTAAAATCTC ATGGGTCACA AACCCTGACG ATTTTATCAA GACAGCAATG
    61441 AATTATGGTG AAAAAACCCA ACCAGGGAAA CCAATGAGTG TTGGTCATGT TTGCCCATAT
    61501 TGTGGAGAAA GACATAAATT AAGAAGAGTT GCAGGAAAAG ATAAAACTAA AATCTATTGC
    61561 AATTCTTGCT TTAATGTTGC AGTAGCTAAA ACTAAGGCTG AAGACGGTAA GGTAATCAGT
    61621 GAAATTATAG CTCTATATTA AATTATTTAT GGCTGGGTGA ATATTCACCC AGCCATAAAT
    61681 ATTAGGAGAA AATTATGTCA GATATACAAC ATTTAATTAT GGGATTATCT TCAAAAGAAC
    61741 CAAAAACAAA ACAAGATATT CTTGAAGAAA TGGAAGATAT AGAAAATCTA AAATGGAAAA
    61801 TTAAAACTCC ATATGTTTTA GCTAATCTTG ACAAAAGAAA GAAAAAACTT CAAGCTATTC
    61861 TTGAAATTAA AGAAAAAGAA ATAGAAAAAA ATGCAGAAAA AATAATTAAA AGTTATTCTA
    61921 AAACAAAATT TACAAAAATT TCTCAATTTG GGAATGATGG GCTTCCAGAA GATTATTTAG
    61981 ATGAAGGGAG ATTAGAATAC GCCGACGACC CAGAAATCCC TGATAGACCA AAAGATATTG
    62041 ATGATCTAGG TGATCTTGGT GCTTCAGAAG ATTATTTAGA TGAGGGGGGA TTAGAATATG
    62101 CTGATGATCC AGAGATTTCA GAAGATTTAG AAGATTCGGG TGATCTGGGT GATTTGTTTT
    62161 CACCAATGGA TCAAAATAAA GAATTTTTTG ATATTTTAAG AGAAGAATTA GCAGCAGAGG
    62221 GTTTGGGCGA TGGTTTAGAA GGTGATTTAG AATCTGATGC AAATCTTGGC CCTGATTTAG
    62281 AATCTGATGC AAATCTTGGC CCTGATTTAG AAGCTGATGC AAATCTTGGC CCTGATTTAG
    62341 AAGCTGATGC AAATCTTGGC CCTGATTTAG AAGATGATGC AAACCTTGGC CCTGATTTAG
    62401 AAGCTGATTA TTTTAATAAT GATTCACCAA TTCTAGAACC TAAATTTAAT AATGATTTGC
    62461 CAATTAAAAA CCACAAAGAT AGATTTAATA ATAACAAAGA TATGTTGGGT GGCAACAAAT
    62521 TATCTTCAAA TAAATTAAGC AAATTTAAAA CAATTAAATT ATCTCAAATT TTTTCTGATG
    62581 ATGAAGATGA TGAATCTTCA GATCTTGAAG GTTTATTAAA ACATCTTTTA GATAAAGATG
    62641 ATCAAGAAGA TGAATTTGAA GAAGATCTAA AACAATGTCA TGAATGTGGT GGAGAATTAC
    62701 AAGAACTTGG AAAATTAGGC TCAAAACAAT GGTTTAGATG TAGAAATTGT GGTTCAGAAC
    62761 AAGCTGAAGA CATAGAAGAT AATATTTTTT AATCGTAAAA AAGGAATTTT GGATTCTTAT
    62821 CAATAATGAG AATTACAAAT TAATAACTCG AAGGTATTAG AATATCTTCG GAATTAAGGA
    62881 GGAATAAAAT GGCTGATTCT AGGAAGAACA GCATCAAGGA TAAAAGAGTT GCAGCAAAAC
    62941 TCGACCTTGC AGAAGCTACA AGAGATGAAA GCAGAAAGCA AGCAGAGGAA CTTTTGGAAG
    63001 CTATGGATTA TGATGATAAT ACCAAAAAGT TAGTTGCAAG CGCTCTTGAA TCAAAATGGC
    63061 AAAAAGAATT AAGAAAAAAA ATTCTTGCCG GTGAAGATGC TGAATATGAA GAGGACGCTA
    63121 ATGAAGTCGA TCATGAACCA GATGATGATG GTGACGACTC AGAAGAATCA GAAGGCAAAG
    63181 AAAAAGGCAG ATTCAGTGAT ACCGTTGAGG AATGGACTGA GGATGTTGAA GACGATGCTG
    63241 AAGGTGATTT TGAGATAGAG CCAGAATCCA ACGAATTTGC TGACGAGTTC GAAAACGAAA
    63301 CGCCTGGAGA GAAGTCAATC GATCTTAGAG AAGGCGAAGA ATTGCAAATC TCAATCAAAG
    63361 AAGACTCGGG CGAAGAAGAA ATACTCCGAT TAATCCTTGA AGGACCATCT GATTCATCAT
    63421 TCGATGAAAA ATTCGGTGAA GAAATGGGTG ATGAAGATTT AGGCCCTGTT GCACCAGGAT
    63481 CTGAACTTGA TGACCTTTCA CTTGAAGAAG ATGAACCATT AGGGGAATTA AACGGAGGTT
    63541 TAGATGATGA ATTATTAGGA GGAGGTAAAA AAGACATGCC AGAAGATATG GATGTTGAAA
    63601 AAGAGAGATT TTTAGCTCGA AGAAAAGCTA AAAGAAGAGA AATCCTTCAA AAACTCGCAA
    63661 ATAATAATAA TGAAGATCCT GTTAGTCGTG GTTTCGGTGA GGATACTGCC CATTCTGGAG
    63721 ATGGACGAGG AACCGCTTCA ACAAAACCGT TTACAATGGA AGATGGACTT ATGGTCGCTG
    63781 GACCTGGAGA AGATGGTAAA ACTGTAAATC TTCAAAATGA CGGTGGAAAT TCATTAAAGT
    63841 CAGACCCAGA GTTTGATTTC TTTGATGTTC CAACAGAAAA TGAAGAATTT CTATTAAATA
    63901 GAAATGCTCG TGGGACAATG GGGTTTGAAG GTCAATATGG AGATCTATTA AAACAAGATA
    63961 TTGAAAGTGC TGATCAAAGA ATTCCAACTG AAGGTGGAGA AGATTTTCTA GAGTTTGATG
    64021 TACCAACTCA GCTTGATAAA ATAACCAAGC AAAGAAAAGG TATCGTTGCA AAAAACCAAG
    64081 GTACAAAGAA AACCCTAACA GCAGAAAAAT TAAATATTTT CCTTGAACAA AAGAGAGAGG
    64141 ATTTAATTAA GAAAGAATAT GGTAAAAAAG TTTTTGCTGA AAACTATAAA AAAGAGAATA
    64201 TACTTAAAAA GATTGCACTC AATGAGTGTG ATGCAATTGA AGGAAATAAC GATCCTGTTC
    64261 AAGCAGTTCA ATGCGACGAA TGTAATACTC TTGTAGTTTT AAGCACAAAA GCTCAGGATG
    64321 AAGGCTATTG TCCAGCCTGT GCAGCAATTG ACGAAGAAGC CAAGCGAATC GCAAGAGAAG
    64381 CATTAGCCAA AAATAAACCA GCAAAAGAAG CATCAATGGC CGATTACGGC AACGAACTTT
    64441 GCAAAGATGA ACGTGGAGAA GATCCAAATG GCGACGGTGG TTTCAGGACA CAAGGTAAAG
    64501 TAGGGAAGGC ACCTAAAAAA CAAAATGCCC GTGATATGGA ACTCGACAAA GGACAATTCG
    64561 AAAATAAAGA AGCCGCTATC GAAAAACTAT CAAACGCACT GCGAGAAGAA AAAACAAAAA
    64621 TGGCAAGGGT TGCAGCAGCT TATGACGCAG CAAGCTCTAT GGCTGACGCT GGTTTAATTA
    64681 AAGCCGCTGA AATTAAAGAC CAAGTTGCCA AATTTATGCA AGGTGATATG ACAGTTCACG
    64741 CAATAAAGAA CTTTGAGGAA ACAGCAGTCT TGTTCGCAAA CGATCAACAA AAGAAAAGGA
    64801 TTGCGGAAGC ATCCGTTTCA AGATCTATGC AAAAGACCTC TGGAAGCGAA GGCTTAACTC
    64861 AAATGTATGA TATTAAAACA GACCCAAAAC CTGTTAACAC AACAGAAATG TTAAAGAACG
    64921 TATTCAGCGT CTTAAAAGAA GACGACTTTG ATGAATACGG AAGGAAAAAA ATTCGCTAAA
    64981 AGCGAAAAAT TAAGGAGGAA TTACAATGGC TATCCATGTT AAACAACATG TTTTATTCGA
    65041 TAACTTCGAT GCTGATAACA GCATCCTAGC CGGAATGGCT GTTGCTCTAA TCCAGACAAG
    65101 CGGCAAAGCG CAAGCAGTTG CAGCAGATCG CTCAGATTCA AGTCACGAAT TCTGGGGGAT
    65161 GGCAGGCGAC GACACCTCAA CATCTGGAAA TACTATGGCT ATAATCGATC CAGTTTCACC
    65221 AGGAAACTAT TCACATAGTT CTGGCGACGG TGACGATCCA ACCCTTTATA CTGGCCCAAC
    65281 CCCAGAGGCT CGACCAGCAA GAAGACTTAA TGATTACATC GACGAGAGAA TTACTAACAC
    65341 AACCAACTGG ACCGACGTTG ATAGCAATAA TAGATCAACA GCACGAAGAG GAATCGCAGT
    65401 TTACAGACAC GGTGGACGCT TCTTAACTGA TCAATATGTA TCAGATGCAA GCGTTGACGC
    65461 AGCCACAACT GACGGTGGCG CTGCACCAAC TTTCGCAGTT AATGATAGTT TGGCATTCGG
    65521 TATTACCGCT AATGTTGGAC AATTTATCAA AATTGCAAAA GCTAATACAG TCCAATACGC
    65581 CGGTGGTGCT GCTGGTTATG GCTACGAAGT AGCAAAAATA ATCGGACCAA GTGTCACAAA
    65641 CGGACTTCTG GAAGTTACAT TACTTTAAAA ATAAGGCTTA AAAAGAATTA AAGAATTAGG
    65701 AGGAAAATAA AATGAGTCTT GTCAAGAGAA ATATCAATGA GCAAAAGGAA GAGATCATTG
    65761 CACAAGCTTT GGAAACCGGC GAAGGCCGTG TTGCCCTGGC GCAAGCAATG GTTGAACCAA
    65821 TCAAGATTTC TCTTGAGTAT CAGGCCATCG GGCGCAAGCT TTTGATGGTT GACGAACTGC
    65881 CGCAAGGCGC TTTGCCAAGA TATGAAAGAG ATATCGCAGT CACTTCTTAC GTTATTCCAA
    65941 AACGTGGTTC TGTGCCTGAT ATGATGGTAG AAGCAGAGGA ACTGTTAGTT CCCACTTTTG
    66001 AAATTGCCTG CAATCCAACT ATCAAGTTGA ATGAAATCAG AGCAAGACGA TACTACATCG
    66061 TAGATCGTGC CCAAGTGAGA GCAAAAGACA GCATCCAACG CCAAGAAGAC CTCGAAGTTT
    66121 TCAAAGCAAT CTCTGTCGCT GTATCAACAG ATCATACAGT AACCGTTTCG GGGAACCTTT
    66181 CACCCGACAA CATAAATCTC GCATTAGCTC TTATCGAAGA GCACGAGCTT GTCGGTGCAA
    66241 AAATTGTTTG CCATCCATTT AGATATAAGG ACGTGAGAGC ATGGGGGAAA GACTTTTTCG
    66301 ATGAGGCAAC TCAGAGAGAT GTTTTAATGT CAGGTCTTTA CGGACACTTA TGGACCGCAG
    66361 ACATTCACGT TTCAACAATG GTTCCAAAAA ACTCAATCTA TGTTTTAGCC CCAGGTGAAT
    66421 TCGTTGGAGC AATGCCGGTA AGACAGGACA TTACCGTTCT TCCAGCAGAT GATCCAAAAG
    66481 CATTAAGACT AGGATGGGTA ATTTACGAGG AGCTTGGAAT TGCCGTGATA AATGATTATG
    66541 CAACAGCTAA AATAGTAATT GGATAGAAGA TGTTATCATT TATAACAAGC AATGACTGAA
    66601 AAGAATAAGA AATCCCCCGG AAGCTTCCGG GGGATTTCTT TGTTACCACG AACTACCTTT
    66661 TGGGTAATCA TTAATAACAG CCATACCAAT CCCCTCATAG AACAAAAAAA ATATAATTAT
    66721 GACTACGGTG TTTTCCGAGG ATTGAGGTAT AATCCAAATA GGACACGACA GTGGTCCTTG
    66781 AAAGTGAATT ATTATGGCTG AATGGACAAA GGAAGAATTG AAAAAATTTA GAGAAATGTG
    66841 GGATGATTGT ATGCCATTAG AAGATATAGC TACCGAACTT GGTAGAAGTA AGATATCTCT
    66901 TAAAAGTAAA TTACAAACTT TAGATTTTCC ATCAAGAGAT AGGAAGAGTG TTTATAGATT
    66961 TAATTTACCA ACCGAATTAA ATTATGAAGA AGAACAAGTT GTTTATGGTT CTTTATTAGG
    67021 TGATGGAACT ATAAATCTTC AAAAGGGGAC TGAATATAAT TATAGAGAAT GTCACACAAG
    67081 AGTTCAGAGA CCATTATTAG AATTTAAAGC AAATTTATTA AAAAGATGGA ATCCCAAACT
    67141 ATATGACACG CAATCTGGCG ATAGTTTACG AACGGAATTA TATACTCCAT ATCATAAAAT
    67201 TTGGAAAAAT ATTTATGATG AAATATATGA ATCTTCTACT AAAAAAGTTG TTACTGAATA
    67261 TTGGTTAAAT AAGATTGATT ATTTAGGTCT TTCTATGGCA ATATCAGATG ATGGTGGTAG
    67321 GCATGGGCAA GGATGTAGAA TATCTACTTA TTGCTTTACA GAAGAAGAAC ATACATTAAT
    67381 GTGTGAATTT TTTTCTGATA AATTTGGTGT TACATTTGAA AAAAAATATA GACAATCATT
    67441 AGATCATTGG TTTTTGTTTA TACCATCAGA AGATTATAAA ATTTTATCAC CTAATTTAAT
    67501 TGCACCAGAG GGTATGGAAT ATAAATTTGA TATAAAAGAA AATAAACATG TTAAAACTAA
    67561 AAATAAGATT AATAAAAAAA CATTTTTACT ATTATCACAA ATAAAAGATT TAGCAAAAAA
    67621 TATTGAGAAT AATAATTCGG CAAATGAAAT TATTGATAAC ATTCAACAGT TTATAGATGA
    67681 TGGCACAGAA AATAAAGAAT TAGATAAAGA ATAATTGAAA AACAAAACCC ACAAGGAATT
    67741 TCCTTGTGGG TTTTGTTTGT TTTTTGCAAT TGGTGTATAA TTCACTTGTA TAGATTTAGT
    67801 TATAGCTTTG GTTATAGCTC TGGTTATAGT TTTAGTTATA GCTTTGGTTA TAGCTCTGGT
    67861 TATATCTTTG TGTTCATCTA TGTTTGGATT TAAGAAAGAG GTGATTAATC ATGTCGGAAG
    67921 CTGAAAATGT TGAAGGTTTT GAGGCGATTG AGGATGATGA GCTTGTTCAA TATAATTTTA
    67981 GAATTGAGCA AAATTATCTT AATGATTTAA AAAAGTCTTC TGAAAAATTT GATGTGCCAG
    68041 TTAGCCAATT GATTCGCAAT TCAATTAGAT GTTTTTTATT AACTGATAAA GAAGCAAAGA
    68101 AAGTTCAAGA TCAAACACCA AATTTAGCAA GAAAGATTTT TGATGTTTAT GAGGATGGGC
    68161 TTCTTTTAAA TCAAACTGAA AGAATTCAAT TTAAATCTCC AACAAAAACA GATCTTAAGA
    68221 GTTTAATTGA GGAAGATTTT ATTTCAAGTT ATCAATATTG TTCTTCATCT AACGTGCCAA
    68281 AATTTTGGCC AACTTCGGAC AAATCTTTTG AACCTGTTTA TTTTCATTTA GCCACGAATC
    68341 CTCGTTGGAA GAAAGATTAT GGTTTTTGTT ATTCACAGTT AGCAAGGTTT AGGGCTAACA
    68401 ATCGCTTGAA TGAGCAAGAA GATTTGAAAG TGATTGTGTT GCTTTATTCT TCTGTTCTTA
    68461 CAGATTTAGC TGCAAAAAAC GGTAAAAAAC CTGAGTATCA TCGTTGGGAG GATGCGTGTG
    68521 AAAAAGATCT TGATATGATT ATCAAAACAA TTTCTGAAAC TATTGAGGGT TATGGTGGAA
    68581 ATGTTGACAA GTTTTTAATT AATACTGAAT TTAAATTTAG TGAGAGGCTC AAAGATTTTG
    68641 GCGATGTTGT TGAGAGCACA TTGATGCCAA AGCGTAAGAT TTTGGTTTTG CCGAAATCTT
    68701 CTCAATTAGG TTTTATTGAT ATCAAAATTG ACAGAAATGA ATTATGGACA TGCAATACTT
    68761 CTTTAACGAA TGAGGTTGAA GAATATGCTA TGGTTGTTTG TGAGGAAATT TGTATGGTTT
    68821 TGCGTGATTC TAGAAAAATT GGTCTTATTT CAATGGCAGA TTGAGGGAAT TTAATTAAAA
    68881 ACTCCCCGGA GAAATCTCCG GGGAGTTTTC GAAGTCACTC TGTCTCAACC TCATTGATTT
    68941 CTATTCTTTT CAGATGGATT TCTTCAAGTT TTGGCAAAAC AATTTTTAAA AACCCAGAAA
    69001 TCAACGATGC TTGGATTTTG TTTTCGTCGA TGGGTTGGGG GAGGTGCAAT GTTCTGCTGA
    69061 TTCTTGAATT TGTTCTAAGT TCAGAGAAAA GGATTCTTTC ATTTTCTTTT GTTTCAACAG
    69121 ATGATTTATT GACAATTATT GACAAATTAT TTTTATCAAC TGAAAGATCA ATCTCTTCTT
    69181 TCTTTGCCCC TGGAACCTCA GCTAAAACTT CAAAAAATTC CCCACAGTCT TTCACCTCGA
    69241 CAGGGAATGA ATTAAAAGAA CTCAAGGCAT CGTCCCCTAT CAAAGAAAAC ATTCTATTAT
    69301 CAAATATTCT GTCGAATAAT GAATCAAAGT CTTTTCTAAC AATATTAAAA TTAGCCATTT
    69361 TTTCCTCCTT TTTAAAATCA TTCAAAAAAT CTTTAATCAA ATTCCTAATC ATACATGAAA
    69421 CTGATGTTTG CATTTTTGAG CATTCATCAG CTAGAAGATT TTGATCTTCT TCATCAAGCA
    69481 TCAAATTATA TCTCTTACAT TTTTGAATCA TAATTCATCA CCTCATAAAC CAATTATATA
    69541 ACAAATTTTC ACAAATTGTG GGGGAATTAC ACATTTTTTG TGTATATTTC TAAAAAATTA
    69601 AATTTAATTA ATAAACACAC CTAATTCTTC GTCGAATTGG ATTAATTTAT TTTCTATTAT
    69661 TAATTCTCCG TTTGGGGCAA GTAGCCAACC TCGACATCGA CGAATTGCTG CGAGACCACG
    69721 GTGATCTAGC CCTGCGGGGG CAGGGAGCCA ACTGCTCGCA GATGTTGCCG AACCTCGTGT
    69781 CGAACGATCT AGCTCTGCGG GCAGAGAGCC AACCTTTTGC CTGTGGCCTT GCTGGCCTCT
    69841 AGGCGGGATC TAGCTCTGCG GGCAGAGAGC CAACGCCTCC TGATAAGACA TCCTGTCCGT
    69901 CAAACACGAT CTAGATCTGC GGGCAGAGAG CCAACCCCAA CATCTAGAGC GTCTTCCCAC
    69961 TCAAACCACA ACCTGTTGTG GTCGTTTGGT CCAACACTAG ATATAGTGGT TTTGGCCCCG
    70021 AGGGCCAGTT GCCCTCGGGG CAACAGCATT AGGCTACCAC CCCAAGGCGT CTTTGTCAAG
    70081 TGGTTGATTA GCTGCCCCGG CACACCGCCA GACCTATATT ATTGAACAAA TTATATATCT
    70141 TTCCCTTATC ATTGGTGTTT TTTCTTCCTT CTTAGCTGGT TGTGGCTTGC TCTTGTGACT
    70201 ATACCTCTCT GTGGTGATGT TAGTCATATG ATTTTAAAAA TTTTAAAGAT TTTTTGTTGA
    70261 TCAGAAGGTT TTTTATTAAT CAAAAGAGAA ATGAAACAGA GAAATGAAAC TTGGAGGGAG
    70321 ATATGCATAA TCAAGAAAAA ATTTTAACAG AAAAAGCTAT TAAATTAGTG GATGATGCGA
    70381 TTAATATTAT TGAAACAATA AAAGAGTTAT CATTAAAAGT TGTAAACTCT TTAAATTCTA
    70441 ATGATAACCA GCAAACAAAA ATTTTATTAA AAGAAATAGA AGATATTTTT AATTTTAAGT
    70501 TGTTTAAAAA CGAAGTTATA TCTAATGCAT CAGAGATATT TATCAATAAA TTAGTTGAAA
    70561 TATTTGATTT ATTTTATGAT ATTAGGACAA AACTTGAGAT TGGTCAAATC CCAGATCCTA
    70621 ATGTTATATT AGAAAAAATA CAGATTTTAG ATAAATTAAT ACATTTATTG ATCCGATTTA
    70681 AATCCACAGA TTTTATTTTA GATCAAATAG AAGCCTTATT AGATCTAGGA ATTAGATATA
    70741 AAAATAGAAA AAATGTGGTT TAAACTTGCA ATTGATGAAA ATTTTAATAA CAAACACGAA
    70801 AAAATGACAT TACTTGAAAT TCGTAATGAA GTTTTCAAGG TTTTTTTTGA GCCATTGATT
    70861 GAGAAGGGAT TCTTTTCAAG CGGTGTAGCT TATGATAGAG CAAATCATTT AGTCGAAATG
    70921 GCAAATCATT CTTCTTTTGA AGAAATTTTA AATCAGTTGA TTCAAGCAAA CGATTCTGAA
    70981 CCAATTAGGC AACAGGCAAT TGAGCGTAGA ATTGATGTTT TAGAAAGGGA TGAACATATT
    71041 TTCCCAGATC GTGTTATGGC CGAATTAGAT AAAGCCACAG AAAGAACTTT GGGCATTGTC
    71101 TCGGCAAAAC GAAAAGCATC AGAATTTCTT CTTGATTTAC ATCGTCGTGG GTTGTGGCCG
    71161 GAAATTTAGA TTTGTTTATT TATTTAAGAG TGTTTATTAA TTCTAATAGA TCTTTTTTAG
    71221 AATCAAAATT AACATTAACT ATCAAATTAT CATCGTCGTC TAATCTAACA TGACAACGAT
    71281 TTGATAAGTC TTCTAAATCT TCTAAAGTTT CTATTTTTTT TGCATCTCTA AATATTTTTA
    71341 GAAGATTTTT AAAAGAAGTT AAAGTTAAGC ATTTTAAAAG GACATATGGT GTAGCAATTT
    71401 GTCCATCCTT ATACTCATCG TCACCTTCAC ATGAGTATAT AGTTTCTATA TTCATGTCTT
    71461 TATTTAGATA TTTAATTAGA GGTATTATAT TTAAATCTAC TATAACTTCT TTGCCTCTAA
    71521 TAATTATAAA TTCAGCTTCA TGTTTATTTA GACTCATTCT TGAATCTCTT ATTAGTTTAT
    71581 TCATTTAATC TCCTTTTGCT TTTTCTTTAG CAAACGAACA ACTTCTTTCA TTTGGTTGTT
    71641 CTTCTGGAAC TCTTGCGAGG CTTATTTGCC GGTTTGTTTT GAGTCTTTTT CCGCTTGTTT
    71701 CTCTGTCAAA TTTTTTTAGA TTTTTGTGAT AAAAATCGAT TACATCAAGA TATTTATAGT
    71761 ATTTTTCATT AGCCCACGCT AAATAATGAA TAAATTCTCT ATCTAAAAAA TATAGAAAAG
    71821 TAATTTTAAA CTCTTGAAAA GGTTGAAGAT AAATAATAGA TCTACGAAAT AGGATTGAAT
    71881 TTTCAAAAAC AGACGGATTT GTTATTATAT ATTTTGATTG ATTGTAATTA TCTAAAATTT
    71941 TTAAGACATT TTCAACCGAT TCTTGCGAAT TTGTTCTTGG GTTCAACCCA AGATCATAAA
    72001 ACATTCTCGC AAGTGTTCGT AAATTTTGTT TTTTACTTAA AAAAACCATA CAATACCATT
    72061 CCAAGAGGAT TCTTCACAGT TTCTAGCTTT TGTTGATTTC TAACCTTTTG GCGCAAAAAT
    72121 TGGTTCAAAC CCAATCACTT TTTTTGAAGC ACCATTCGTG TCATTGAAAT ATCTTGTCGA
    72181 AATTTTCCAA TAATTTGCAT AATCGCTCAA TTGTAAAATT TTGATGATTT CATCAAAACT
    72241 AATTTCTTCT TGAAGTTCTG AAAGGTTGAG ACTTGGGAAA TAGACAGGAA TGAAGTAAAG
    72301 CCAAGTAAAC GAAAATATGC GTCTATCTTT AAAATTGTTG ATTAATTGTT GATCAAGGCT
    72361 TTCTTGAAAT TTACCTGGCA AATTTACTTT TTCGACAAGT TTTCTTTTTA CTTCATGGTA
    72421 TTTTTGTTCG ACTTGACTTG GTGTTAACAT GATTTTTTTC TTTCGAAGAA TTCCACTATC
    72481 TAGATTCTGT CACCGAGAGA ATAATTAATA CTTGCTCTTG GTAGCTATTA TACCATAGAT
    72541 AGCTCTGTCC TTTGGCTGGA ATTTTGGTAG AATTAAATTA TGCAAAGCAA AAATAACCCA
    72601 GAGAAAATTT TCTCTGGGTT ATTTTTCTAA TTATTTTCAA ATCATTTATA AAAATTGTTT
    72661 ATAAGATCTT CATTTGCTAA ATTATTTTTT AGAAATGGTC TTCGATATTG TTTGTTAATT
    72721 CTAATACCAT TCCTGGCGTC TCGGCTTGAC AATTTTGTGA CAGGGATTGC ATTAAATTCT
    72781 TCTTCTGTTT GAAAATTATC ATTCAAAAGA ACAATAATTC CCTGTTCTTC AAGTGCATGA
    72841 AGAAGTCTAT AGGAAGTGTT ATATAAATAT GTATTAGATA TATCATCTGG ATCTTTTGTA
    72901 TTACAAAAAA GATCGCCTTC TTTCAAATTA TCTGCGTGTT TAGCCATATA TTTCTTTACA
    72961 ATTTTTAATA TTGTTAAAGA TTGATCCTTT AATGTTATTT CTTCTAAAAT TTCTATTAAA
    73021 TTAGCTGCTA TTTGATCGTC TGGTGTTACC TGCATCAAAC TTTCAATAAC TGGGTCTAAT
    73081 AATTCTTTGA ATTCTTCTAA AATTTCTTTG CCCATTTTTG TTTTAGTTTT AAAAATTTTG
    73141 CTACAAAATA AATCTTTTCT CTTCATTTGG AGTCCCTCTC TTTTGTCCCC CTTGCCTGGG
    73201 GTGCTTAACT GTTAGTCGCA TTATACTTCT GCGACGGCAC CTCCATAAAG AGAAAGATGG
    73261 AAAATTTATG ATTTGAGTTA GTTAATAATT TTTATTTCAT AAAGAAGATA ATTGGATTTT
    73321 TTACGAGAAT TTAGGATGCA AGGAGCTATT TTATGCATAA ATTCAAATTA AATAATGAAA
    73381 ATTTTAGAAG AATAATCCTA GCTGGAAGAC TTGAGGCTTT GCTTCACAGG GGTGTTTCAG
    73441 ATGAAGTTGC CCATTTCATA ATGTCTATCG AAGAAGATGA GGAACAAAAA TTTCTTGCAA
    73501 ATGCAGCCTT TAGAAATCCC CAAATTTCAA TAAATGAAAT TTCAGATATT TATGACGAGT
    73561 TAGCCAGTCG CCAAAAAATA TTTCCTGGGC AAAAACAACT ATTTCGAACA AGATATGGTG
    73621 ATGATTTTAA AAAATGGATT ATATCAAGAA CAAAGCAATT TTTTAAGAAT GGAATTCCAG
    73681 AAAATCTTTT TGAACTTTCA GAAGAGTTAA ATAATATTTT TGATTGGATG TTTTACAAAA
    73741 AGCAAGAGAA TCCAAGATTT AACATTGCAA GTTATTCCTG GGAATCTGCT GTTGAATCAC
    73801 AGCAAAAATG GCATGATTCT TTTGAGATAA ATGACGGCTC CGATTATCAA ATGAGGGATC
    73861 CTTCTCCTAT TCTTTATGCT CCAGAAGAAT GGGATGGATG GAGTATTCGT TTAGTTAAAG
    73921 AACAAAATGA TTTTGATTGT GAAGGCAACA AAATGGGGCA TTGTGTTGGT CGTGGCAGGT
    73981 ATTTTAAAGA ATATGAAAAC AAAAAAATTA TAATTGTTTC TTTAAGAGAT GAAAATAACA
    74041 ACCCTCATGC AACAATAGAA CTTGAATTCC CAAGGAAAAG AGATAATCCA ATTGATTTTA
    74101 AAAAAGAAAA AGAAAAAGCG GAATCAATTA CAAACAATGG GGCTGAACTT ATTAATTCTT
    74161 TTTTTAAAGA AATTAAAAGA AAGCCCGAAG GTGATAGTCA TTATCAAACA ACAAAAGATA
    74221 TTTTTGGAGA CTATAACTCT ATTAATTTAA CTCCAGAAAA TATCCATACT TTGTTCCCAC
    74281 TTTATAAAAT TTTTATATCA AATCAAAAAC AAAGAACTGG TGATGATGAT TTTGATGTCG
    74341 CAACGGAATC GAGTGTGCAT GAGAACGATG AAAGAATGGC AGAAGAATAT GATGAAGATG
    74401 ATTATGATGA AGAAGGATTT TATAAAGTAA AACAGATTCA AGGTAAACAA AATTCATATC
    74461 CAATTCCAGC TTATAGAAAT AAAATAAATG ATTTTTTATA TGACAGAGAA GCTTATGATA
    74521 AATTAATAGA GATTTTAGAT ATAGAAGAAA GAAATATTTC AAGTGAACAT TCATTGTATA
    74581 TATCAATGTT AGATTCGGAG ACAGAAGCAA CAGTTGAAAA TTTACAAAAA CTTCCATTGG
    74641 AATTAGTTTT AGATATTTTT ATTGCTCAAT ATTGGTCTTT CCCAGACAAT AAAAGAGAAG
    74701 AGATATATTT ATATGTTAGA TCTTTATGTC TAGAAGATCC TATTGCTGCT TTTGTTCTTT
    74761 CAAGATTTAG AAGACCATAC GATAACCTTG ATTTAGAACA AGTTATTGCA CAAGATGAGG
    74821 ATCTTTTAAT TCCTTATCTA ATAGAAGTTG AAAAAAGTGA CTTTATTAAA AATAAAATTC
    74881 TAGAATCTGG AAATCTAGAT TTAATCTTTC CTTATATTTT ATTTATTGAA GGGATTCGCT
    74941 GGGGTGGTTA CCAAGAGAAA CTTGAAGAGG GAGAAGTGAA AGATGAAAAA AGCAATCTAG
    75001 TCCAGATGCC ATTAGATCGA TTCCAACCAT TTGTTCTTTC AGATCCAACT TTGTCTGTTG
    75061 AATTCGCTTT TTTTAATGGT GAAAATGAAA TAATTAAGCA AGCCGCATTG ACTGATCCAA
    75121 TGAGGGCGGT TGAGTGGGCA GATATGATTG ATGAGGGACC AAGTGACGAG ACAAGATTTG
    75181 CTGCATCAAA AAATGTCAAC GCAGCAATTA AATATGCAAT TGAAGTCGAT GAGGGTCCAC
    75241 ATCCTGTAAC AATGCAAGCG ATTATTGATA ATCCAGAAGA AAATAAAGAT AAATATGCAG
    75301 AAATAGCAGG GATCTATCTT TGGAAAGTAC CTAATGCTGA AAATATTCCC CTTCTTAAAA
    75361 AAATTGCATT TTCAAGTGGT TCTGTCATAG AGGCTTTATT TTTTCAAGCC CCAAAGATTT
    75421 TTAATGAAGA CGATTTCGAG ATAGTAAGAC AACAATCAGA AAAATCACCT CGATTAAGTC
    75481 TTGCAATTGC ACAGATAGAA GGTCCAAGTG ATGATACTAG ATATATTGCT TCGCTTCATT
    75541 CACTTTATGC TTTGATATAT GCAAAAGAAA TAGATAAAGG CCCCCACCCT GTGACAAGAT
    75601 GGGGAGTTTC TCTTTCTCCT TACTATGCTC ATAAGTATGC ACTTGAGATA GATAAGTTTT
    75661 GGCATCCACT TCTTCTTAAA GCTGTTGAAG GAAGTGTTTG GAGAAATAGA GAGGACGTTG
    75721 AACCAATAGA AGTTCCAGAA GAAGAAATGG TTGAACCAGA ATATTATTCA AAACATCCTT
    75781 ATGAAGAAGA TGCCAAATTT GAGACAAGAA ACCTTATAGA TAAAGCAAAA CTCCTTGTCA
    75841 AATTTGAAAA AGAAGGCGAA CATAAAAAAG CTGATAAAAT TTTGCAAAAA TTAATAAAAA
    75901 TCACTAAAAC TTCTAATAAA TTTTGAAACT TTATTTACTA AGAACACGGC TAGAAAGCCC
    75961 TCCTGCTTTA GCAGAGGGAT GAATAGCCGT TCAGTTATTT CGTTAACATA AAATTAATAG
    76021 AGATTTATTG TAGATATTCT TCATCTTCTT ATATAATAGT ATCAGTAAAT AGAGAAAGAT
    76081 AGTTAATTTA GCAAAAGAGA ACAGATGTGG AATCAAACTA GAAGATTTAA CAGGAATAAG
    76141 AAAAGCTAAA AACAGGTCCA AAGATTTCCG ATAAAAACTA GATTAATCTT CTTTAAATTC
    76201 TTTTAAAAGA GTTGTGTCAA GTTCGGCGAG GGCTTCTTCG CCGAACTTTT CCTTTATGAA
    76261 CTTAATTTGA TCTTCTATTG ACATATAGGA TTGCATAAAT TGTCGAAGAT CTAATTTTAT
    76321 TTCAAAATTA GATCTTATAA GACTAACAAG TTCTTGGAAA AGATTTTCAT CACAATATTT
    76381 AAAAAATATT TCATGTCTCT GTAAATCACC TAAAATAAAC TTTTTATTTA TATTTATATC
    76441 TTTTAATGGG AATAAATAGT TTATGTTGTT CACTTCGATT CCAACAAATT GATTGTTTTT
    76501 TAAAAAAGAT ATTTCATTAT CTATTTCGTC TAAAAATCTA AAATAAAGAT CACTAAAATG
    76561 TTTAAAAATT ATTTTATTTG TTTTTAGATC CATAACTGTG TTGATTGCCA CACCGAGGTC
    76621 TGATGCAAAA AAATTAACTC TTTTTTTATC AATTCCATTA GAGATATTAA GAAAAAATCC
    76681 TTGTTCACAG TTTCCTACAT TTTCTATTTG CCAACCAACT ATTTCATCAT ATATTTCTTC
    76741 TATTTGATTA TTCATTTTTT TCTCTTTCTC TAATTTGAAA ATGAAGTTTA AACTCATCTG
    76801 TATCTAGATA CATATGAATT ATTTCGCTAA GAAATTGAAT TTCAGGCATG TTTAGTTGAT
    76861 GATCATAGAT AAACATTTCT TTATAAAGAT CATAATCAAG ATGTTTAACT ATTTCTCCAA
    76921 GCATTTCTTG TAAAAAATGT TCATAGCTTC TAAATAAATC TTTTTCTTCC ATTGTGCCTA
    76981 ACCTCTTTGT TGAAGAGATT ATACTCCCAT CCGAGAAAAG ACTAGGAGGG AAAGTTAGAA
    77041 GAATTAGAAG AGTTATAGGA TTTTGTTAAT TAAAAATAGA AAAAAATATC ATGTGGTTTA
    77101 AACTTGCAAT AAAAGAATTA AAAGAAGCTT TGAATTTAAA ATTCAATCCA TATTTTGAGC
    77161 AATCACCGAC CTGGGGATCT AACCCCAGAG AAGATGTGAT TGGCACTTCT GTTAGTGGGC
    77221 ATCTTTTTGT CGATGATTAT GAGCCGATTG AAATAAAAAC AGATACACTT TCTGGTTTTT
    77281 ATCCAGATTC TGATGATTTT GGGATGATTG GTTACAATCA AAAATTAGAT AGAATTCAAT
    77341 CCCCATATCC GAACACAACA ACCGGCCTTT CTGATGAAGA TTATGAAAAA TATTTATTAG
    77401 CATTAATGCA TGAATTTTTT CATAGTATCG AACAAAAAGA ATTAAGGCTT GATGTTTATA
    77461 ATAATTTTAG ATTTGCGTTT TTAGTAAAAG ATTTTGATAA AATAAAAGAA ATAGTTTCAG
    77521 AGTTTGGAGT TTCTAATTTT GCAAATCTTT TTTTAGAAGT TTTAGAAGAT GAATTAAAAT
    77581 CATGGGAAAT GGTTTCAGAA TCAATCCCTG GAATTTTTTC TAAACATCAA AGATTTGTTA
    77641 GAGAAGTTTT TCAAAGTCAT TTGAAATCAA CAATAGAAAT AGGAAAACTA CTTCGAGAAA
    77701 GAGGGGCAAG AAAAATAGGT GAAAGAATGG TTGAACAAGC TGAAGAAATT GGTCAAAGAT
    77761 TTTTTAAAAT AAGAATAAAA AAACAAGAAA ATATTTCAGA AGAGCATAGG GCTGTGATTG
    77821 ATATGATTGA TGATTTTAAT TATCAAAATT CATTAATTCG TAAAAAATTC TTTCCAAGGA
    77881 ATTAAAAAAT GTGGTTTAAA CTTGCAACAA TTTCATTAAA TAAATTTGAT CATCCCACTC
    77941 TTGAGGAAAT GGTTCAAGAA GTAAAATCCC TGCTTTTGCG AGGATATGGA GAGGATCACG
    78001 AGCAAGAGGC AGACGATCTT GCTAAAGAAC TTGTTTTAGA AGCACCACTC CAATTAATAA
    78061 AAGATTGGGC ATCATTAGAG TGGGTAAACG AAGTTGCACA ATTGATTAAC ATGATTGATA
    78121 GATTATACCT AATGGGAGAA AACGATAGAG CTTTTGAGTT GATTCAAGAA GAAGGATATT
    78181 TATCTTTTGA TGAATTAAAA GAAGTTTTTA GAATGAGAAA AATCGGTGCA AAAGCAGGGA
    78241 AACTGGTTCT TGATTTAATA GATCGTGGAT ATCTTTTAAA AATAGACGAT TGAATCAATC
    78301 TAAACTTTCT AAAATCTTCT TAAAAATAAA AACTTCTAAT TTTTTATTAT CAATAGGTGA
    78361 GTTATTTGAC AAAATAGTTT TCCCCATTGC TGGCTGTGTT TGAAAACTTT GCTCATTAAA
    78421 TTTAAGTAAT GGAACAAATT GATCATAAAA ATAGTTTTGT CTAGGATAAG GTTCTCTGAT
    78481 TGCCATTTTT ATTTCTCTTC GTCTTCATAA ATTGAATTGA TTTTTCTATA GTTAAGAAAA
    78541 GATTCTTCAA AATCAAAGTA TACAAAAAGA TTTTCTTTGA TTTCTTTTAG GAAGTTTATG
    78601 AAATCCAATG CGGTTATTTC TGTCCCTGGT ATTTTTTTAA TTTCAGTTTC TGTATAATCA
    78661 GAAATCCATT CCCCTTCAAC AGAAGGGAAA AAACTAATTC CATCTTTTTC AACACCTTCG
    78721 AACATAGAAA TTAAAGATGG TTCCCAATTA TCAGTGTGAC ACCCACCGTC TAAAGAACCG
    78781 ACTCTAAAAG AGATGTTCTC ATCCCTGTCG TGATACCCAC CTATGCTAAC CAGTCTTGTT
    78841 CCGGGGAATC TTTCTAACCA TAATTCTTTT ATTTTATCCC AAATATAATT TTCTGTTCTT
    78901 TTTCTAACAG AATCCCAAGC TTTTGTCGCA ATTAAATAAT TCTGATAATA AAAATTAAGA
    78961 TCTTTAATCT TTTGATTAAA TTTTTCCATC TCTTCTTTCA TGTTTAATTC CTTTTTGGGC
    79021 AAAATGCTAT TTCGTCTTCT AAAAAACAAG TCAGGGGGAT ATAAGCAATT GATTTAGCAA
    79081 TCCAACAAAG TTTTGGTTCA TTTGAATCAA TAATAACTTT TTTCTTTGAT CCATATGCTC
    79141 TAACTGGCTC TCTTAAACAT TTAACTTCAA TTCCTTCTTT TGCCTCAACT TCGATGGTAT
    79201 AATCAGTTGA TCTAAAAGAG TTATTATTTA CAAAAATATT TAACATCAAG CTTGGTTCTA
    79261 TTTTTTCAAA ATTCTTAACC CATGATTTAA AAAGATTTTC AGATATTTTT TTAACAGCTT
    79321 TTGTTTGGAT AAAAACTCTT GGTGAATTTT CTTTTTTGCT ATGAAAAAGA TAATAATCTG
    79381 ATTTTGTTCT GGTTTTTATC CAATCTCTTT CTGCTAAAAG ATTACCGGAG TAAACTATTG
    79441 GAGTTGGTGG AATTTGGAAG ATATCTCTAC CGCCATCAAC TATCACCAAA TCCTCTGCTT
    79501 CTTGTTCATA CCAATACATT CTAACAATTT CAATTCCCAA ATCATTTCCA GAAGCTCTCC
    79561 ATTTGTCTTG GATTTTCCAT TCTCCAATTT CACTTTTGAT TGAAATGTCA GCCCCGCAAA
    79621 AATCTGATTT TGTTCCACCT AAATTTGAAA ATTCTAAATT TTCACCGAAC CATTTTGAAC
    79681 AAGGGGTTAA ATCATAATCG AGCATCGTTT CTATCACTCT TTGAACTTTT TCATCGGTTT
    79741 TAGAAATCCG ACTCGCCACA TTCATTTCTC TGAATTCTTT ATCTCTTGTC ATAGGCAAAT
    79801 ATTCCAATCT GGCACTAGTG TGCCTAGTCA ATTATACACC ACATATCAAT CACAAGGGGA
    79861 TTGGTTTTAA TTTAAAACAG ATTTAAACTA TCATCTAAAT CTTCATAAGA AATATCTGGT
    79921 TTACTTGCTG GAGTTGGTTC ATCTGGGATA TCATATCTTT CTCTTGAATT TATAATTAAT
    79981 TCAGAAATAA CTTTTCTGGT TTTACAAATA TTAAAACTTT TAATCAATTC TTCTAAAATT
    80041 CTATCAAGAT TTTCTTCTTC TTTCCCCATT AGTTTATTTA TCTCAAGATC TTCATAATGT
    80101 GATTTGAAAT ATTGCATTCT TTTTGTTTCT TTTTCTATGA TTCTGCGAAG CATAGCGTTT
    80161 GATTTTTTTA AATAGCTATA AGACCAAATT TCAGCTTCTT TTAATGAAAT AAATCCTGTT
    80221 TCAACTAAAC GGTTTCTTAA GATTGACATA ACTTCATCAA ATATTTCATT TGATGAAATA
    80281 TCTTTTTGTG CAAAATTGAA CCACATTTTG TTTCACCTCA ATTTAATTAA TTCTACTTTA
    80341 AACCCAGTTT TCCTGCAAGC TGGCAAGCTG AATCAGAAGT ATAATGGTGC CGGGTGTAAA
    80401 CGCCCAAATT ATATATTTAA GGTGAATTTT ATGATTTGTA AAACAACAAA AAATCATATT
    80461 TTACAATATT CTCTTCGAGT GGTAAACACA GCATTTTATA ATAATTGCTT AAACAAATCT
    80521 GGTTTCCAAA CTTCTAGCTC TGATGATTTT TTTGGGAAAA GTATTTATTT TTATATTGAT
    80581 GGGACTCCGT TTACTATAAT CTCTTTTGAA GGTGAACCAT CGACACCAAA AGAATTCTCG
    80641 ATGGATGAAA TCAACCGTTT GTCAAGGGAA ACATAAATGA AAGACGACGA GATAAAAGAG
    80701 TTAATAGAAA ACTCAACCTA TCTTTCAGAT ATTTTAGATA TTTATGAAGA AGATATTTAT
    80761 GAAAAAGATA ATGGGGTTTA TTATAAAAAT AATTATAAAA TGAGAAAATA TAAAAAAATG
    80821 GAGGAACTAA AAAAGAATAA TTTTTTTGGT TATTTATCAG AAAAGATTAA CGAACCAGAA
    80881 AAAGAAATGC CTGATTATTA TCAGTACATT CCAGATATTT TCTCAAAATT ATACACAGTA
    80941 GATCGTCAAC AGATAAGTCC AAAAGAAAAA GATCTATTTA AAAAACAATC TCCTCTTGAA
    81001 GTTTTTAAAC TTGTCATAAA TTTCCTTGAA AAAGAGTGAA GAAGAGATGG GGCCTTTACA
    81061 ACCTTTACAA CCTTTACAAC CTTTACAACC TTTACAAATA AGCGATGATG AGATCATAAA
    81121 AAGATCATCA TCAAATTTTT ACATATATTC TAATAAGCCA GAAAGTTCAT CAAAAATTAT
    81181 TGTGGATTTA TTTGGTTATA ACACATCAAT CAAACCAATA AAGAAATCTG AATTTGAAGT
    81241 TTTTAAGATT ATCATTAATT TCTTTAGCGG AGGGAGTATG TCAGAATAGT TAATTATCGT
    81301 GATCCAAGAA TGAGAGATGC AATTAATACA ACCTCAAGAT CAAAAACGTG GAACCGTGGA
    81361 TTAAGCCCGT TTTTTTGTGG CCCTGTTGAT CTTTATAGTG GTTTTGTTGA ACAAGTGGTT
    81421 GAATTAGAAA CGGTATGATC ATAAATCAAT GGGGATGAGA TACAAAGATG TTATTAACAA
    81481 TCCTGAAAAA ACCATGGGAC ATGCTTTTGT CCTCGCTATA ATTTTGGAAG ATGAAAGGGC
    81541 TTGGTAAGAA TGGGACAAAA ATCTAAAACA TTGATTTCAC AATGTTTAAA TAATGAAGAA
    81601 ATTCAAACCT TAAACAATAA CGAATATTTA ATATTAGATT ATTTATTAAC AAAAGATTCT
    81661 TTATTTATAA ATAACTTAAA AGAGCCGAAA AAAGATGGTA ATAATTCACG GGTTGTCCCA
    81721 ATAGTTAGAT TATCCTTTGA ATCTATTTTT TCAATGTCAA AAGATGGGTT AATAGATAAA
    81781 GAATTACAAG ATTTAAATTT TTCTTATGTT AATAATGCAA TTGATAGAAA TTTAGACCAA
    81841 GATGTAGATA ATTGTTTTAT TTCTTTATTA AAACTATCAA AAGAGATATC TGTTTTCAAT
    81901 TTTGATGATT TGAAAAATGA ATTAAAATAT TCTTCTATTA TTTTAATTAA CCCAAAAATA
    81961 ACTAGAGAAT TTGATCCAAG TGTATTTAAT GTTTTTACAA ATAGACTTAT TGATGAGGAT
    82021 GAAATAATAA TCTTCCCAAA ATCAGAAAAC TTCGGAGCCT ATTTTTTTGG CAAAGATATA
    82081 GAAGAAATAA ATAAAAAAGA TAAGAATTTG TTCAATATTA AAAAATATAG ATTTTTTTCA
    82141 ATGGTTATTT ATGATGTTAA TTTAATTAAA AGATTTATAA AATCTAAAAA CATAGAGTTT
    82201 GACTTGTTTT TGAAAATAAT GTCTAGCTGT TGACTCCCTG GCTGACTTGC GTTACAATGC
    82261 CTGTGCGGGC CGGGGCAAGG AGGACGATTC TAATGAGTAT CTCTATCAAG GATGTTGAGA
    82321 GCCTCTGTTT AAGCAAATGT TCTGTTAACC CAAACGATAA AATCTTAATT GCTTGTTCTG
    82381 GAGGGGCCGA TAGTATGATC CTCCTTCACT GTTTGTCTTC CTTTTTTCCG GTTAATAAGC
    82441 TCCACGTTGC AACTTTTAAC CATAACACCA GAGAAGAGTC CAAAGAAGAA GTCAACTTTG
    82501 TTCAAAAATT AGTTATTGAA ATGGGTATCG GATGTTCTGT CGGAGAAGGT GTAAACTGTT
    82561 CAACAGAGGC ATCAGCCAGA GAAGAAAGAT TTGATTTTTT GAACAAAGTT GTTCAAAAAC
    82621 ATAACTGTAC TTTGATTGCC ACGGGCCACA ACTCAAACGA CCGCATCGAA ACATCAATGA
    82681 TGAATTTAAT GCGTGGATGC GGGCTAAGTG GATTTTGTTC AATGTCATAT AGAGACGGGA
    82741 ATATCATCAG ACCAATCCTA GATTTTTCTA GAGCAGAAAT TAGAAGGTTT GCAAGGAATG
    82801 AAAACATTCC ATTCTTTGTC GATCCAACAA ATGAAACAGA TCAATTCAAA AGAAGCAGAA
    82861 TTAGACCAAT TGTTGATGAA TTGTTCCGAA GTGATCAACA ACAAGTTTTA AGATCTTTGA
    82921 ATCTAATTAA AAGTTCATCC GATGCTCATC AGGAAATGAT TCAAAGATTA GTTAAGAAAA
    82981 ATTGTCATTT TATTTTTGAT GATTTTTCTA CTTGCAATTT TTTTACTTTC AATCTCGATA
    83041 TTTTGAATTT CAAGGATTTT GTGATTATTG ATAGAGATGA CCTTGGTGAA AACATTCTCA
    83101 AAGAATTAAT TTTCTATTCG ATTAAAATGC TAAAAGGAAA CTCAACAGAT ATTACATCTA
    83161 ATGACATCGA AAAAATCTTA TACCTTTTCT TGAACGGTGG AGATACTCTA AAAACCCATG
    83221 GAATTATGTG CTCGTTGTCC CCTAAAAATC GAACTCAAAA CGGCAGACTG TGCATTTGGA
    83281 ATGGGGCTTT TGACATCCCC AAATGGCAAG TCAATTTGAA GATAGGGAAC AATTTTATTC
    83341 CAGAGGCAAA ACTTTTAATT AGATCTTCTG TTGAATGTAT TGCTCGAAGT TGGCAACCAG
    83401 GGGATAAAGT TGTTCAATGG GATAAAGATA TCAAAGCTAA AGAATTATTT AAAATTCTAA
    83461 ATATTCCACA ACCAGTTAGA AATAGAATCC CTTTGATTGA GGTTGATGGA CTCCTAAAAT
    83521 TCTTCCCGCT TTTGCAAGGA CTTAATTTCA AATTTATTCA ATAAATATTT TCAAGGCTTT
    83581 GATCGCAAGA AGTACATCTC TTATTGTTAG TTAAATAATG AATGTTGTTT TTATTTAATT
    83641 TTAAGAATTT ATATCCATTG TATGTGCTAA AATAAATCCT ATGAATGTTA AAAGACCATA
    83701 AAATCTTCAT GCAATTTTTG CACGGTTTTG AATTAGCTAT GTTCCCACCT TTCGTTAATC
    83761 CAGAAACATA GATTTTGGTT CTAGAATCTG CCTTCGGCGA AAGATCCCAA ATTCTACCAA
    83821 ACAAATTTAT CAAAGCATCC ATTTCTGCGT GCAAAGCTCC AAATTTAGAA GACCTTCTAT
    83881 GTGACGAAAA TAAAAGAGGG GGGATGTTCC CACTCGTTCT ATTTGCTCCT GTTGACAAAA
    83941 TTTGACTACC CATCACAATG ATAGCCCCCA TTTTATATTC AAAAGGGCTT TTTTCTGAGG
    84001 CTGTTTCTCT TGCTTTTAAC AACAAAATCT CATTCTTGTC CACTTACTCA CCATCCTGAC
    84061 AGATTCATTA TATCACACCA TGACCAAAAA CAGAGACCTG GAAGATAGGA TGATTTAAAT
    84121 TAAAGATGAA TTGGACAACA AGAGGTGAAG ATATGAAATT CGGTTATTTA ATTGAACATT
    84181 TTGATATCGG ATGGGAATCT CATTTTGTTT TTTTTGATGT TGATAAAGCA ACAGAATTTT
    84241 TAGAAGATTT AATTTTTGAT AATGAGTTTA GCCCAACTCA ACTTGGAATT CAAAAAGCAT
    84301 ATCCAGATTG GAGAGTTGTT CAAGTCCAAG TTGAACCCAA AAAAACAGAC ATTCAATTGC
    84361 AAGTTCCAGT CTGTGTTTAC TACTTTAACC ACGGCACAAG AAGATATGAA AGGACCCAGA
    84421 AATAAAGCCC TCTCCTGCGG GCTTGTTTCC CCTGGGCCTC ACATCACATA TCTAACTCTC
    84481 AAACGCCTCT CGGAGCATCC TGTGGCCCTG TAGGGCCATT TAATTTGTTC TTTACCCACT
    84541 TCACGGCATC TTTCACAAAT TCATCACTTG GTTTTGGGTA TTTCCATTTT TTATCAGGAG
    84601 ACATTAAATC CATAGAACCT AAACAATCTC CTGCAAAGTG ATGGATTTTT TCTTCAACGG
    84661 GATTATCTTT TCATTTTTAA TCTTTCCCAT GATGATCTAT TGGTTTCCAT TCTTTTTTAG
    84721 CCATAATTTC AACAATTTGA TCAAAACTCA ACGGGAAGAA ATTATGACAA TCAACTCCAA
    84781 CATCAATTGA AAGAGAAGTT GGATCATCTG GAAGTGTTCC ATGACTATGA CCAAAAAAAT
    84841 GCCAAGAACC ATGATGAGAA TGGTTCCAAG TTTTCATTGC ATAATGACAA AGAACAATTA
    84901 TTTTCCCAGA AATTTTTATT TCATGCAACT CGTGAAGAGA ACTAAAACAT CTGGATTGAA
    84961 TTATTTTATT TTTATTATCA TGATTCCCAA AAATAAGATT TATATTTCGG CAATTGATTT
    85021 GATCCCTAAA ATGTTTAACT GTGTCCTGTC CCTTAAATAA AAAATCACCA AGATGCCAGA
    85081 GAACATCATT TTGACCAACA ATTTGATTGA TGTTGTCAAT CATTGTTTGA TTCATAAAAT
    85141 CAATTGACTC TTGGCTCACC CAAAATTTTT CATTGTTGTC CAGCATGATT TGTTCTGCCG
    85201 GACTCAGGAA AGGTCTGTTG CAATACTTAA TAATATTTCC ATGATTCCAG TGACTGTCAG
    85261 ATGTGAAGAA AATCTCATGC ATAACTCATC TCGCTTTCTA CGGATTATCC CTCATCACAC
    85321 GTTGGGATTT GATCCCATTT TCTCTATAAT ATAAATATGT TATTTTAATT CTTTCTTAAA
    85381 TTCTTCTGTT GTTAAATATA AATCTTGATT TTCTTTTAAA GAATATTGCA ATTCTTCTTC
    85441 ACAGACATCA AAAAATAGAT AGAACAAAAT AACTTCATCT TCATCAAAAA TTAGGTGAAC
    85501 ACTTTTCGGT AGTTTCATTT TACTCTTCTC TTTTGTTGAC ACCGCACTCT TTTACTTGAT
    85561 CCCAAAACAA ACCAAAAGAA TCTTCGTCCC AATCCCCTTT TTCAAGGAAA CTGCAATATC
    85621 CATTCATTTG CTCCTCACGA TTAGGATCTT TACTCCAATA AGGACAAATT TTTGTTTTTA
    85681 TTCTTCCATC TTTGATGCTC AAAATTTCAT AACAATAATA ACCAGAAGGA ATTAATTTTG
    85741 TATCTTTTTT TATCATTTTT TATATCGTGA AATGAAGATA TACTTCAAGA CACCTTATTA
    85801 GCACCTAAAT TTAGGGCCTC ATTTAAGATG TTAATTTTTA TCATTTTAAA GCCCTTTTCT
    85861 TCCAGATTTT TTCTCTTCTT CAATTGATTT TTTTACTTTT TCTTTTGCTT CTGCAAAAAG
    85921 ATCTTGAACA AATTCTGAAG AGCTATCCCA AATTCTAGAT TTAAAAGGTT CCGTTTCTGT
    85981 TCTATTTAAA AATCCTTCGA ATTCAGAAAA ATAACTCCCA TAAATGTGAA ATGAGTCAAC
    86041 CTGATGTTGA TATTGACCTA CTTCAATTTT TCTTCCAATT TTCTCTGAAA TCTTTTCAGC
    86101 GATCAGCCTC TGTAAATCGG TGAAAGCGAA GATGTTCATA AATGCAGCTT TGAAAGCATC
    86161 GTTGCTTCTC ATGCGAACAT TCATGACCAA CTTGTCATTA AAAATTCGAC AAAACAAAGA
    86221 TTGAAGGCAA GCTGGGTCAT AAATTCCACA GTCCTCCCAG GGTTTCCAAG TTATTGCTTG
    86281 TGCCCTTCGA CTGTGTGGCA CTTCTGAAAG TGTGTCTATG ATATATTGAA TTTGGTTAAC
    86341 AGAATATCCA AAATTATTAT CACTTAAAGG ATAATTACAT GGTAAAAGAT TAATATTCGA
    86401 ATTCAATGCT AAACACTCAT CAGTATTTAT TGGTATAGAA TACCCAAAAA GTCTTTCATG
    86461 ATAAGTATTA TGAGATAATA TACCATTGGC TATAAAATTA TGGTCAGGAT GTTCTACAGC
    86521 TATATCATAT AGTGGCTCAA TAATATTAGA AATTTGTATT GATGAAATAG ATGAAAATAC
    86581 TAATTTGCTA ATATCTCTAC CTAATAACCA ATCTTTGTAT TTAGGTAATT TTAGTTGTGA
    86641 AAGATTTTTA CAATCATAAC TATCCATTGT GTCCATACAC ATATTTAAAT ATTCAAGATA
    86701 TAAATTAGCT CTAAATTGTT TAGTTTTACT TAATGGGTAT TTAAATAAGT CAAGATATTT
    86761 TGCAATATTA TCTCTGTCAC CAATTCTAAG CCCCAACGAA ACCGATTCTT CTTGGGCGTA
    86821 ATCTGGAATT AGGGTGGAAT CAACACCAAC TGTTAAAAGT AATTCTTTAA ATTGATCAAT
    86881 AAGACCAAAT AATGATTCAC TAAGACTTTC ATCTTTATTT TGTCTAAAAT ATATAGATGC
    86941 ACCGATACCA GAATCATTTT TAGGTTTATA TGGAGCAGAT GCCTCAGCAT CCAAAAAACC
    87001 ATCTAAAAAG AGCTTCTTTA TATTCAAGTT ATCAGTTTGC ATTACCCATT CCGGTAATGT
    87061 ATAATGTTGA TTAGTCTTAT TGCCAACAGG TATTTTCAGT GCATAAAACA ACGCCCATAA
    87121 TGGAGTATGA CTACACCCAC ATGATAAGGA AGTTCCAGTA ATAACACGAT CTTTAATTTT
    87181 TGTATTCTGA TAAAGAGGAC GAATATTCCC TGTTGAAAAT CCAATTAAAT TGATAATAGA
    87241 GCGGATTGCT CTTAATGCTT CATATTCACC TGCAAATCCA ATCCTTCCAG AATGATAACA
    87301 CGATGTAGAT TTACTACAGG GTGTGCCTAA CCATCCATCA CCAAAAAGAT ATCCTGCAAG
    87361 AAGTATAACA ACATCAGCCA CATCTAAATT TAAGCTAAAG GGAAGAAGTC CCTTTGCCTT
    87421 AAGGACAGAT ATACATCGTT TATGGTTAAT TGGGTATGGA ATATTTCGTA TATCATCTTC
    87481 AGTTACTAAT ATGGTGTTAT CATCACATAT ATTAGAACGC ATATGGGCAC TTGTGTTACT
    87541 ATGATGTAAT GCAATATTAT CTCCAAGTTG AAGATCTTGT GCTTTAACCC ATCCTTTCCT
    87601 ATCAACATAA AGGGGATGAA CTGATGAAAC CCGTATGCTG TCACCATTCG ATAAAGTAAT
    87661 AGCGTATGGT TTAGCATTTG TTTGAACAAC TGCTTTAATA GTAGCTGGTA CTAATCTTTT
    87721 ATGCTCAAAC GAATAACATA ATATATCTTC TCCATTAGTA ATTTCTATAA TAGGCTTTTC
    87781 TGAATAATCT TTCATTAGAA TCATAGTTTC AGGGCCTACA CAATATTCCC ATTTACCATT
    87841 TGCTGGATCA ACCCAATGAT CGTGAATCCC ATCAACAACT TCTTGTCGAT AAACTTCAAG
    87901 GTCATCAATT CCACCAGGGA AAGCTAAATG AATTCTTGGT TCAGCAAAAG GATTCCGAAT
    87961 GATCATGTTT AAAGACACAT CTCTTGATGG AGAATCCCCT TCTTTGTCAT ATTGTGTTTT
    88021 TATTTCAGCC CCATTTTCCC ATGTCGCTAA AACAGCATTT TCCCATGCTT CAGGGAGTGT
    88081 ATCTGCAACA ACATTGACAA AGGGCAATTC AAGTCCATCT TTGCTGATAT TAACAATCGT
    88141 GTTTTGTTCC ATTTAATTTC TCCATCTCTT TATCTATGCA TTCTAAATAT TGTGAAAAAT
    88201 ATGCTCTTAC ATTTGCTTCT TTAAAAAGTT CACCTTCATC GGTTTCATCA TTTTTCATTC
    88261 CTCTATTTCA ACATTTGAAA TTTTAGTTTC TTCACGACCT TCTCTGTCAC AGAAATAAAG
    88321 AAAAGAATCT ATTAAAAGGA ATTTAATATT GAGATTGCTT TGATCATATT CTTCAAGAAT
    88381 CAAATCTTGA TTTTTCATAA GTATTTCTAT TTCTTTAAAT CTTTGTTCAT TAACAGAAGG
    88441 TGATTTAACA GGTCCATAAA TAATTCTTTT TGCTCCCACA TTCAAAATTT GAGAAAAACA
    88501 TTTTGTGCAT GGGTGCCCTG TAACATAAAA TGTTGAACCA ATGAGTGGGA TGCCTACTCT
    88561 TGCAGCGTTA ATAATCGCAT TTGATTCGGC GTGCTCAAAA AATGAATATT TTTCTGGTCT
    88621 TGTTAGTGGA ATTTCTTCAT CCACACAGCC CCTTGGAGGG GAATTATAAC CAATTGACAA
    88681 AATTGAATGA TCTTTATCAA CAACAACACA ACCATGTTTT GTGTCTGGAT CTATTGATCT
    88741 TTGACAAACA ACAAAGGCCA TTGCCATAAA ATAACTATCC CAATCTGGTT TTACAAATTG
    88801 CTTACTCATA AGTCTTTAGA CTCAACTTCC TTGTTAAAAT TCATGAGAAG ATTTAATGGA
    88861 ACTAAATTTT TTATATCTTC TTTTTTTAAG ACTAAACTAT TTCTTTCATC CGGTGCTACT
    88921 TCAATTTCAG ATTCAATCAA CAGTGGTTTT TCAAATGCTT TTATCATGTG GTTTAGTTCA
    88981 TTTAACAATT CTTGATCATT TTCCCCAGAT TGGATGACAG GTTCTGTCCA TCCTTCTATT
    89041 TCATCAAGAT CGTTGTAATA AACTTCGACA AGAGCTATCT TATCTCCGAT TCGCATTCTT
    89101 CTAAAATTCC AATAATTCAT TAGATTCTCT CAAAAAACTT CCAGACTTCA ATAACATCAT
    89161 CACCAAACAT TTTAGAGGGT ACAGGAAGAA CAATTCTTAT CTCTGAAAAA ACATCATTTT
    89221 TCACATCTTC AAGACTTTCA ATAGTTTGAA AACTAATTAT ACCTCCTGTT TCATAAACTT
    89281 TTTCTTGTTC TTTTCTGTTA GAATAATAAA ACCCACTAAC TAACCCAGAT TTTAACTGTG
    89341 TCCTTTCGAA AATAGCTTTG TAAAACTCAT AGTTCTCAAG GTATGGTGCA GTTATTTCAG
    89401 TTGAAAACAA ACTAACAAAA CCAGTGAAAA AATTTCTTTC TTTTATGTAT TGAATTAAAA
    89461 GATCTAAATT TCTATAATCT AGTTCTTTTC CCTTAAATCT TCTTGTGTCG CAGTCGAACG
    89521 TTAATTCTTT AAGCAAAAAA GATTTAATTT TATTAAAAGA ATTCCAATTT AGATCTACTC
    89581 CAGAGTAGTA ACCATATCGT TTTTTACCAG TATCTCTTTC TAGATATTCA TTCCAAGCAC
    89641 CACATCCAAT ATCTATAACA GAATCTAAAT TCTTATTTTT TCTTGAGATC TTTAAAACAA
    89701 AATCATGTGC GTCTCTGACG CTGTTCTCTT TTAGGTAATC ACCATACAAT TCATAAAATT
    89761 TTGGGTCATA TGACATCCTA CTGCCTCCAT TTCTATGATT ATACACCAGG GGGATTTTTT
    89821 AAGGAACGGA AGAATTAAGA ATTAAATTAT CTTATGTTTG CTTTCGACAT TTTTGAATAA
    89881 TAATGAGGAT CTTCTCTAAG ATGATCCATA GCAATTTGCA AAACTTTTAA AACATTCTGA
    89941 TCAACAGTTT GGATATGCTC CATTTCATCT TCAAAACCAG AAATTAATTC AGTTGATATA
    90001 AATTTATCTC CATTTGGTGT TTTAATAAGA AATGGTTTTT TCTTATTTTT TTCAATTGAA
    90061 TCAGATGCAA ATTTTGAGAG TCTGTCAGAA TTTTGGAAAT CATCTATTTG ATCAAAGCAG
    90121 TTTGCTAACT GAATCAAAGT ATCAATTCGA TTATATTTTG TCATCTAAAT TTCCCCTAAT
    90181 AAAAAAAGTT ATTCAGAATT TAATTCTGAA ATTTTTTATA TAATACCTTT ATCGAATAAA
    90241 TAGTCATTGA AAATTTAGCC AAGGAGTTTT TAATCATATC CCTTGGCTAA ATTTATTTTC
    90301 AGACCTCAAA GTTATTCCAA GCCAACTAAC CAACACCATC TATTAGGGTC CAAATTTTAG
    90361 GACTCGCTAG AAAATAATAT TTCCTCTTTT GCTGTGATTC GGTGCCGGTA GTATAATGTC
    90421 TATGCTTGAC CTGTGCGTTG GTTGACCTGT GCGTTGGTTG ACCTGTGCGT TGGAAGGAAA
    90481 GAAATGGGTA GATCATTTGC AACTAGGTTT GTTAATGCTT ATTTTAAAAA AAGTTAGAAA
    90541 AATGAAAAGA TATATTCTTT TTGCTTGTGA TGCTTATTAC AAAGAACACG GCTAGAAAGC
    90601 CCTCCTGCTT TAGCAGAGGG AGTATGTCAG CCTAATAGTG GATTTGGAGA TTTTATTGAT
    90661 TCTTCTGATG ATTTAGATTC TCTTGTTAAA ATGATAACTT TTGATGATTG TGTCGAAATG
    90721 GCTGGTGAAA AGAAATGCGA AAATGGTTGG TTTCACATCT TAGATTCAGA TTCAATGGGA
    90781 ATTGTTAGAA AAGGCGGGCA TCTTCCAGAA AATAATTTTC ATTGTGAGTG GACGGATAGA
    90841 TAACACCTTT CGAACAGAAT AGGAGCGCAA CGAATGAAAG ACATGTCGAT GTCGCTGCAA
    90901 GAGGCGGTTG ATTATGCGAC AATTAAATCC TTAAAAGATT CAAAGGGAAA ACTTTCTGAT
    90961 TTTTCGATGG TTATCGCAAC CGAGAAAATA GATGGAGCAC AATCCAAATT TGGTTTGGTT
    91021 AACAATGAAT TTTTTGTGGC AACACACAAT TGTTTGATTG GTCCGAACGA AAGAATCAAA
    91081 GACAGTTATG GCCTTTATTC CTTCGCAAAA GATCAAGAAG AAGTTATTCG CAGAGTTTAT
    91141 CCAGGAATTT CAGAAATTAT AATTGTCGGC GAATGGTATG GACCTGGAAT TTGTGGAAAA
    91201 ATTAAATATT CAGATGAAAA AAGATTTATT GTTTTTGATG TTTGTATTTA TGGTTTTTGG
    91261 TTAGCTTGGG ATGGAATTGA AGATGTTTCG AAAAATCTTG GGTATGATGT TGTCCCATTG
    91321 CTTTACGAAG GACCATTTGA TGAGGAAATC CTTCGACCAA TGACAATTTG TGAATCAACA
    91381 TTGGCAAAAA GTAATGGGTT TGACGGGCAA ATGACAGAAG GTATTGTTTT AAGAACAAGA
    91441 AAAACTTTTT TTGACAATCA AATGGATAGA ATTTTAATTA AATTCAAAAA CCCAGCCTTC
    91501 GAAGAATTAA AATCAGCAAG AGAACAAAAA GAAGTTGTTG AGATTATTGG CCTTGATGGG
    91561 TTTGTTGATG AATGGGTCAC AGACGAAAGA CTAACCCATG TTTTGACCCA CCTCGGTGAT
    91621 AATCCTGGGG TTGGAGATAT AATTAAAGAA ATAAATCTTG ATATTCAAAA AGAATGCAAT
    91681 GATTCTTGGA AAGAAATTTC AGATGATTGG AAACCAGTTT CAAAAGGAAT CACATATAAA
    91741 ACAAAAGCAC TTTTGACTGA AAGAGGAATT ATAGGAAAGA AAAATGTTTA ATTATCTAAA
    91801 AAAACTATTA AAAACATCAA GACCAGAACC AGAAATTTAT CGTGGAAATA TTTATAAATT
    91861 TATAGAAAAA GATCTTGAAA AAATAAAAGA TAAAAATTTA AATATTATAG AAATTTCGTC
    91921 GTTAACATCT GTCAGATATA TATTAGAATA TGATTTATTT CCATATTATG ATTTTCTTTA
    91981 TATTATTTTA AACATCAATG AAATAAAAAT AAAGATTATT TTTTTCCCAG ATGACTATGG
    92041 TCTAATAAAA ATAGATAATA ATTATTTCAA TCGTGGCTGT GATGATTGGA CGGAAGAAAT
    92101 GGAATATTGT TATGAATATT CACTTAAAAT AATGGAAATT ATTAAAATAT TTTTTGAAAA
    92161 AATAAAAAAA GAAAATAAAA CATCAGAAGA AAAATTAAGG ATGGGGATAC AAACAAAATT
    92221 AAAAGAAGCA TTTAGAATGG ATTAAAATAT CAGAAAAGTT TTTATTCAGA AAAGCTGGCC
    92281 GAAGGTGTTT TTTGGCTAGT TTTTCTTTTT TTGGGATATT CTAATTTGAT TGTTACAAAT
    92341 AATTACAGAA AATCACCAGA ACTCATTTTG AGAGAATTTT GAATAAAAAT TCTCTCAAAA
    92401 TAGGATAATT TTGAATTTAT TTGAATTAGA TAGTATATTT TAGGGAATTT TTAATGCCAA
    92461 GTTATCCAAT AATTAAAAGA TCAAATATAC ATGAGACATC AGAAGGTGTT ATAATCAAAG
    92521 GATCATTATT TGTTGATAAT GATGTTTTGA CAGTAGATTC TGTAAATAAT AGAGTCGGTG
    92581 TTTTAACTTC ATCCCCAGAA TATGTATTAG ATGTTAATGG GGATATTAGA ATTAGGGCTG
    92641 GTGGTTCTCT TTATTTTTCT GATGGGTCGA GTATAAACAC CGCAGGCGGT GGCTCCGCAG
    92701 AATCGCTTTC GTCAAATTCT GATATAGAAG TAACATCAGA TGCTGATGCT AATGCTTCGG
    92761 GGGATATTAA TTTAAATATT GCATCTAGAA CAATTTTTAA AATAACAAAT AGCGAAGAAG
    92821 TAAGAATTGA TGATCCGACA ACAGGACTAG GTGCTAATTC TCCTGTTTTT TCTATTTCTG
    92881 GAAATTATTT TACTGGAGCC GTAGACAATG AGATAAGAGC AACATTTGAG GTTATTTCAA
    92941 ATTCTAACCC CTATTTAAGA ATTACAATTT CAGATGATGG GGCTACACCA ATAGATGTTG
    93001 GTATTTTAGA TCTTTATGAT ACGGTTATCC AACCAGTAAC AAACAACTCC GTTGATTTAG
    93061 GATCCTTATC GAAAAAATTT AAAGATTTAT ATTTATCAGG AGATATCTCT TCTCAAAGTT
    93121 TAATTTTATC TGGTGGATTG TCATTGTCAT ATGTAGAAAA GACATCTGAT TATACTTTAA
    93181 CATCAACAGA TTGTATTTGT ATTGTGGATG CTAGTTCGGG GGACGTAGAA ATAACATTAC
    93241 CGACGGCAGC ATTAATAGGT GGTAAAAATT ATATTATTAA AAAGATTGAT AGTTCAGCCA
    93301 ATCAATTAAT AATAACACCA GATGGGGTTG AAACAATAGA TTATTATCAA CAAGTATTTA
    93361 TAACAAATCA ATGGGTTTCA ATTAGTTTAA TAAGCAATAA TGTGGATGCT TGGTATATTA
    93421 TCTAATTTAG ACAGGATAAT ATAATTAAAT AGGATAAAAA ATGAGTTATT TTCCAACAAC
    93481 AAAAATTGAA TATAGTGATA GTCCTTCGAT AGATGCTTTT GCCAGACTTA GAGTTTCAAA
    93541 TACCCAAAGT TTATTTGATA GTAAACAGAT TGGTATGGAT AATGGACTTA TTTGGTCAAT
    93601 AAAAACAAAT GGGGCAGGTG CTTCAACTAC ATATAATATC AATGAAAGCT CAACAACACT
    93661 TCAGGTTGGG ACTGTATCTG GTGAATATGT TATAAGATAA ACGAAAGAAT ATTTTCAGTA
    93721 TCAACCCGGA AAATCTCATC TTATAATAAT AACAGGCAAT TTAAATGACG GGAAAGAAAA
    93781 TGTCACAAAG AGAATAGGTT ATTTTGATGC ATCTAACGGT ATTTTCTTTG AAATGGCAGG
    93841 AACAGTTATG GGAGTGGTAC AAAGAAGTTA CACTTCTGGA TCCGCTGTTG ATACTCGTGT
    93901 CGTTCAATCA AGCTGGAATT TAGATATAAT GGATGGCACA GGTCCAAGTG GAATAAATTT
    93961 AGATTTTACT AAATGTCAAA TTTTCTTTAT TGATTTAGAA TGGCTTGGTG TTGGTCGTGT
    94021 TAGGTTAGGA TTTGTTATAG ATGGGATTCC AGCATATTGT CATGAATTTA ATAATGCGAA
    94081 CAATAAAGCG GAAGTTTATA TGACGACACC GAATTTGCCA GTTAGATATG AAATTATAAA
    94141 CACAAATACA ACCGCTAGTC TTACAACAAT GGATGCAATT TGTTGTTCTG TTATGTCAGA
    94201 GGGCGGTCAT AATCCAAGAG AAATAATTAG ATCTGTTGAT AATGGTATAA CATCGAAATC
    94261 AATGTCAACA ACATTAATAC CAGTTATTCA AATTAGACTT AACTCTTCTT ATATACGTGA
    94321 GAAAATAGAA ATTATTGGTT TAAATTTTCT ATCGGTTTCT GGTAATGATG ATTATAGATG
    94381 GGCTGTTATT TTTAACCCTA CTGTAACGGG TGGAACAGCA GCCTCATGGG TAACATTGGA
    94441 TAATAGCGTA GCACAATATG ATATCACTGC AACAGGAACA GTTACTAATG GGACGCAAAT
    94501 TAGTTCTGGA TATATTTCTA AATCTTCTGA TGTGCTATCA AATATTAATG TAAATAATCT
    94561 ATTATCTATA GCTGCGGATA TTGATGGGGT TTCAGATGTT GTAGCACTTT GTTGCCAAAC
    94621 AACAACGTCT ACTGGAACAA TTCTTGCATC ATTGTCATTT AAAGAATCAG CTTAATTTTA
    94681 AAACAAATTT GGCCGAAGGA ACACCTTCGG CCAAATTTGT TTTGTTTAAG CTATTTGTAA
    94741 AATAGCTTGT TGTCTTTCTA TCTCAATCCC AAGTTTTTCA TTTATTCTTT TGACCCAAGT
    94801 GCAACTTGGG GATTTCCCAT CGACCCAATC CCGATAATGT CTTATTGGAT TCCCTTTTAA
    94861 TTCATTCATT AGTGAAATTA AAATAGAAAT GTAATAGGAA TTGTAGACGC ACTGTGTCGC
    94921 AGCGCCATTC CCCTGAACTC CTAATTCTGC AAAATATTCA TCGTGTTTTG GGTGACGATA
    94981 TACAGTTTTT CTCAAAATTT TCAGTTTTTT CTGAATTTCA GACATTTTTT TAATTTCTTC
    95041 TTTTAAAGCG AAGATTGTTT TTTTCATTTC CATTCTCCTT GTCGCATTCA GTTTCGTTCA
    95101 GATGTGTTGC TTATTAGCCT CCGAAAAAAA TAGACAAGGA GGTGACCTTC CCTACCTAAA
    95161 CTCATTTTCA AACATTTACT TCTCCTTTTT ATTCCATCTC ATAGTTATCT TTATCTCCAA
    95221 GATAACTAAA AATTATATCT AATCGCTTTT TTATTCTTTT TCGCATATCT TTGAATTTTT
    95281 CATTATTTGT TTGTGTCACA AGCTCGTCAA GCTCTTCGTC GATTCTCCAT AATAAAAGAA
    95341 TTAATGAATC TGTATATTTT TGTGTTCTAA CTAAAGATTC AAAAATTCTA AAAGAAGGAT
    95401 CTTCTTTGTT GTAAAAAAAT AGATTCCATT CACAATCTTC TTCGTGTCCA GAATCCTTAT
    95461 TTCCATGACA ATAGCAACAA TATCTATACC AACTTCCTGT TCCTGCGTCC CATTCATGTC
    95521 TAGCTAACAT TTTTCTAAGA CCAATATTTG TTGAAATTAG TTTATGGTTT TCAGCTTCAA
    95581 GTTTTTGTAT TTTTTCAAGC ATTTGTTCCT CCTTTTCCCC AAAGTTTGAA CTTTCGAAAG
    95641 ATGTGACGAT GTTTCCCGAA AATTGGTTCA GAAGCCAAAG CGGTAGCTTC ATTACCAATG
    95701 TCTGGTTCAC GGAATAAGAC GCAACGAATA CCTTTTTGCG TTAAGGAATC TAACGCAAAC
    95761 AACAGGTCTT GTTCAGAGGG GACTTCACAA ACAACGACAG AGGATGTGTT GTTTGATTGG
    95821 TGTGCGAAGT GAATTCCTGC CTCATGTGCT GCATGGACTG CTTGCACGAT TTGTTGAGGC
    95881 AAGGATAGAT CGGTTCTTAC TAAAACATAA AAATGTTTTC TGACAGCTTC TTCTAATTCC
    95941 TACAATTTGT CTAATGTTTT CATTTCTCTC GTCTCCTTTC CCTACATTAT ACAGCAAGCG
    96001 GACGCCAAAA CCCAATGTAG AAGTTAAAAA AGTATATTAT GTGCCCATGA TAAAAGTTGT
    96061 TCTTTTCTAA TTTTCTCACA AACCCATTCA TAAACCTCTG TGTTTGTTTC AATTTCAAGA
    96121 TTAGAATTTT TAAAAGCATC CATTATTTCA TCCATAGTCA TAAGATATTT TTTTATTAAA
    96181 AATTCTATTT CTTTTACTCC AAAATTATAA AGTATATCTT CTATTACTTC AGATGGAAAA
    96241 TATCCAGAAA AAAACAATGT CTTAAATGCA AGCTCTTTAT CACTTCTTAA AAATAAATAA
    96301 AAACAATCAA AAACTTCACA ATCGCCAATT TTAATATGAT AAAAAATATC ATAAATATAT
    96361 TCATATGGCA CAAACTCAAA AACATCAATT AATGAATGAT GGTCAAAAAA TAACAATACC
    96421 ATATCTTCAA GATCTTGAAT CTCATTTAAA TCTTGAGATG TTTTTAATTT ATCTAAAGTT
    96481 TCTATCAACT TGTCAAGATC TTGTTTCTTC ATTTTTTGAA GACCTCACAA CACAATCTGA
    96541 TCGGCCCACT CGATTGTTTT TCTAGGATTT AATTCGATGA AAAGCGCTTC AAAAACTTCG
    96601 GGGTCATTGT TTTTCCACTC TTCTCGGATT TCCAACTTTC CGTCTTTCAT CTTTTTTCTC
    96661 CTCTGTTAAT GGCAACGGAG AGAATCGAAC TCTCTACGGG GCATTTAGAG TGCCATGGCT
    96721 CGACCAATCG CCCTCGTTGC CACATCGTTC AAATAGAATA ATTCTTAAAA TCTTCTAATG
    96781 AATAATTATA TTCAGAATGA AAATCAGTTG ATAAATAAGA CAAAACTCTT GCAGCATAAA
    96841 CACCATCCCC TTCTAATGCT TTTTTAAGAT GGTTGTTAAA ATCAATATTC TTTTTATTAG
    96901 ACATCAAGAA AGAAGAAAAG TCTGCTTTTT GCGTAGAAGC TTTTGATAGC AACTCTTTTG
    96961 AAATATTTTC TGGCAATTCA TTAACATCAG ATTCCTGGAT GTCCTTGTAC GGGAACCTTT
    97021 CCTCAATTTC TTTTTTTAAT TCTTCTTCAG ATGGTTGTTC GTTTGTGATA AAAATGTTAT
    97081 TAGTTTTAAC TAGAAATTCA ACAATTTCTA TGAATACTTT TTCACGATCT TCAAATGTTG
    97141 GAATTAACCA AAAATTCCAA TCACAATTAC CTTCTGAAAA AATAAAAATT TTTGGTAAAA
    97201 ACCAACTTTT ATTTATTATC TTTCTTGTTA GATTTAAATA GTTGGTATCT AAATCAATAA
    97261 GTAAAATCCT TGGCATGTTC GGCTTTGGGT TATTTTTAAA CCACAATGGG TTGTAAGATG
    97321 TTGATGGGGC TTCTTTCTTA AACTTTGCCT CCCATTCAGA ATATTCATCA AGAAATTTCT
    97381 GAATTTCTTT TGGTCTCTCA AAGTTCTCCA AGTCGTTTCT GTTTAGCATT TAAATCCTCC
    97441 AGTCTCTGCT ATTGTATCAC AGGGGGCCGC CTTTCGGCAC CCTGGAAGTT TTCAAAAAGT
    97501 CAACAGAAGA ATTTTAACAA TTTTATGTAT AATCAAAAAA GAAGAGGTGA TTCATGAGTA
    97561 ATTTTGATAT AGCAAAACCA GAAATAATTG CTAACATTGC AGCTTCGGCT AAATCTTTAA
    97621 GGGAAGATTT TTGGAATAAT TTTGATGAAA TAGAAATTTT AAGAATTCAA GACGATATGA
    97681 TGAAGGAATC TAAAAAAATT TCCAAAATGA TTAAAGAAGA GGAAGGGAAT TCAATTATTT
    97741 TTTCTGAAAT GATATATAAT TCAGATATTC TAAAAAACAA TTGGTGTGAA AAATTAGACC
    97801 AAGCTCAAAA AGAAATGCGA AGATTTTTCG AAGAAGTTGA TTTGAAATGA TATTGGAATG
    97861 AGGTTAAAAT GCAAAGTTTA ATTGGATACG GATTCGGATT CCCATACACA GAGGAAAGAG
    97921 CAGAAAAAAA TTAGATATGA ATTAAAACAA TTTGTTTGGC GTAGTTATTT TTGTTTAATG
    97981 GGATGGAATG AAAATTATTG TGTCTTTATT CCAATTGATG CAAAAGAATT TCCATTTCAA
    98041 AAGGTTCTTG AAAAATATGA TACTGGAATT GTTAAGATGG GAATTACAAA GAACACGGCT
    98101 AGAAAGCCCT CCTGCTTTAG CGGAGGGAGT ATGTCAGTTA TCTAACAAAA GAAAATGTTG
    98161 AAAAACTTAA TTGGGTTGGA AACACAGAGT TTTTAAAGGA AATAATTTAA ATGCCGACTT
    98221 ATGATTATAA GTGTGAAAAA TGCGATTTTT ATTTTGAGAG AAATGTCCCA TTAGCAAAAA
    98281 GACAAGAAGA ACAAGGATGC CCAGAATGTG ACGCTAAATG CCACCGTGTT TTTATCTCTG
    98341 CCCCCGCCTG CGTTGTCTTA ACAGATGCTG AAAATAAAGC GAAACAGGCG GGCCTTGATG
    98401 TCGATAAAAA GAAATATGTC CACGACATGA GAGAAAAAAG AAAGAAATCT TCCGGGTCTT
    98461 CTGAATATAA CCAACAAAGC AATGAACTGT GGACATCGGA TGTTCAAGGT GAAAATAGAT
    98521 TAAATCTGCC ACAAATTAAA AGAAAATAAA GGAATTCTTA ATTCCCTCTT TGAATTACAT
    98581 ATAATGACAT TGAACTGTTA TGAACTTTTT TTGTGAAATG GTTAAAAAAT AAAAATCAGG
    98641 AGGAATAAAA ATGTCAAATC AAGATTTTCA ACAAATTCAT GATGATCTTA AATCGGAATA
    98701 CTTAATTGTT CAAAATGTTT TGGATGGGCC ACTGCACATC ACGGACCTTA ATCTTCAGCT
    98761 TAACCCAAGG GAATGTTGGG AAATAGACAT GCGTGTCAAC GGAGATATTG TTAGGTCTTC
    98821 TCGAAACTTG AAGAATTCTC TTTACAAAGG TTTTCTTGTT ATGCTTTCTG AAGAGCAATA
    98881 TGCTGCCCAG ATGGAAAAAC AATACACCGA AGAGATGAAG TCAATGTATT CACAAGACGA
    98941 TAGCACCCCG AGGGGGAGAA ATATAGATAT CGATCTTGAT GATCCCAACG CAGGTCAAAG
    99001 CCGTGGTAGA AAACAGGTAA CAGAACAAGA TGCTGCAAAT ATTATTGAAC AACTAGATCA
    99061 AATTAATAAT CCAATTGTTT ATGCTAGAAA GTATAAAGAA TTAGCAGATC AAGAGAATGT
    99121 AGATCCTTAT GAATTTAGTC AAATGGTTAA AGAAGGTGCA TTTATTGGTG GTCGAAGAGG
    99181 GAGAAAGATG AAAGTCAACA TGGCACAAGT TTATGATCCA CTTCGTGACA CAGCAACAAA
    99241 CGCAACATAT CTCGACGCAG GAAGAGACCA AAGCGATATT GGAGCTACAA AGACCAAAAT
    99301 GTATAACTTA AATAGGGATT TAGCACCAGA ATTTGAAGAC AACGGCCCCG TCGAAAATAT
    99361 CGATTTAGCA GACGATTTTA AAGCAACACC AGGGGGTTTT AAAAGATTCT AGAACTAACT
    99421 AATTAGTAGG AATTAAAAAT TATGAACATA AAAAATATCG CCGAGGAAAT TCATTTAAAT
    99481 TATTGGAAAA AATTAAAAGA ATGTTTAGAT GATTTAGAAG AAATTTATGG CGATAGAGAA
    99541 AATGAAAGAT ATCAATATCT AAGAAAAAAA ATTATGGGAT TAATTTTTTC ACATGCAAGA
    99601 TACGAATTTT ATTTAATGGA AGAAGCTGGC CTTGTTGAGA GATGCTCTTG TGGCTCTGAT
    99661 GTTAAACATG GGTATCGATC AGAATGTGAT ATTTGTCACG GTGCTGGCTG GACCCACACA
    99721 AGAGATTTTG ATGATTTTTT AGAAGGAAAA TAAAAAAGGG AAAAACAAAA CGTCATCCAT
    99781 AGTATCTCAA AATAGTCCTA GTTGAAATTT CAACTAGGAC TATTTTTTGT CTTCAACAGG
    99841 AAAAAGAAGA AAGTTTAAGA ATAAATAACT CAACAGGAGA GCGTTATGGA TAAATTTTCA
    99901 GAAGGTGTTA ATGATTTATT AGATTTGATT GATGAATTTG AAAAAAAATC AATGACTGAA
    99961 ACTAGTCAAA GAATTTTTAA AAATCTTATT AAAATATGTG CAATCAATGG TGATGTTTTA
   100021 AAAGATAATG AAATTGAACT TTTATTAAAT CGTGTTTCTG ATGGAGACCC AACAGAAGAA
   100081 ATTCCAAAAG TTAAACATCC AATTGAAAAC GAACCACCAA CTGATTTGAA AGATATCCTT
   100141 AAACTTCTTC ATCAAGAATC AGTTAAATTT AATCCTGGGG ATTATGTCGA AGAATAGGAG
   100201 TCAAAATGCC AGTTGCGTCA ATTGAAGATT ATTATGGTAA CGGAATCTTT ATAGCTTGGG
   100261 ATTGGGTTGG CAACGAATCT ACTGTTGCAA CAGCCAAAAT ATATAGATCT GATTATGGTC
   100321 GCATGAATGG ACCCTGGGAA GAAGTTGATG AAATTGATTT CCCTGAAAAC TCATATATTG
   100381 ACGAAGATGG GACGGTAGAT AGCTATTATT ACATCGAAGA ATTAGATTCT CTTGGTGCTG
   100441 TTGTAACAAC ACAAACTGTC TTTTATGGGG AAGAATCCCT ACTCCTTGCA GATGTCTATT
   100501 ATGAAATCCT TCCCTTCCTT CATTTGCGTG CAAAAGAATC TAGACTCAGA TTTAATCGCA
   100561 CAAGAACAGT AGGGTTTTCA GCAATGGGCA ACTGGAATTA TGAACCGCCA CCAATTGTTG
   100621 AAATAAATGC TCCAAATGCC TATGAAACAG GCGGTCTTCA ACAATTAGAT AAAGTAGAAC
   100681 TTATTTATTC AACCACAGAT ACAGGAAATG ATTATCCAAC CGGATTAAAA TACAATGTGG
   100741 ACTTCAATGG AAAGGTTTTC TTTTATGATG GTCCAGGGAA CACCGTCGCA ATCCAACCAT
   100801 ATGATGATGT CTTTGTTACC TATCAATTCA AATTGATAAC TACCAGAGAT ATTAATCGTG
   100861 CTGCAAGACA ATCCCTACAT GAAATTGTAG CTCAACCAGG TGCAAATAAA ATCACAGAAA
   100921 TCTATCAAGC CCCTATCCAT TGGGATGCTG CAATCGTTTA TGGAGCCGCA GGAAGACTTT
   100981 TGAAACAAAT TGCTCTTTAT CTAACAGTCC CAGAACCTTC TGTCTTCTTC TCCTTCGGTC
   101041 AAAGAGACCC AGATGAAATT AGACAAGATG CAAAATCAGC ATTCGACAAT ATTAATAAAA
   101101 AATCACAAGA ATACCTTGAA AGATTTGATA AAATGAAAGA AAAACTAGCA ATCGAAAGAT
   101161 ACCCAATGAC TGGAGTTATT GTTACACCAG AATTCCAACT TCCTGGTGGA AGATCTAGAT
   101221 TTTTCCGTAG CCTTTGGAAA TCCTCTTAAT GATTTCTTTA TTCCATTCTT CCACTTTCCC
   101281 GCCAAACAAA CCCGCTCTGT GAGCGGGTTT GTTGAGTCGT GGCATTTAAT TTTTCTTATG
   101341 TTCTTTTTAT CTTTAAAAAA TAAATTATTA TATCCAAAAA ACTGGTGTGC AAGAGGGCCG
   101401 GCTTGACGTA TAATAGAGCA CAGGAGGTTT GGAGTATGGA AAATTTTATT AGCGAAGATT
   101461 TGATTTCTCG TGCTGAATTT CTTGAAGTTG TTTTTGCTAA GAAATGCCCC AAAGGTATTT
   101521 GCCGAACGGT TTGATGCTAT GAATGAACCA GAAATGACTG TTCTTGAAAA TGGGAATAAA
   101581 GAATGGCGAG TTGATGGCAA GTATCATCGC CTTGACGGGC CAGCAATTGA AATTGCTGAT
   101641 GGCACAAAAT TTTGGTATCA AAATGGAGTA AGGCATCGAA TTGATGGCCC GGCAATTGAA
   101701 TTTGAAAATG GACATAAAGA ATGGTTTCTC AATGGTTCTC TTCATCGAGA GAATGGCCCC
   101761 GCAATTGAAT ATGCCAACGG ATCAAAAGAA TGGTTTCAAA ATGGAAGGTG GCATCGCCTT
   101821 GATGGCCCAG CAATTGAAAT CCAGGATGGT AGAAAAGAGT GGTGGGTTAA TGGTATAGCA
   101881 CATCGTGAAG ATGGGCCAGC GTTTGAATAT CCCAATGGGA GAAAAGAATG GTATCAAAAT
   101941 GGAAGGTGGC ATCGCCTTGA TGGCCCAGCA ATTGAAATGG CCGACGGCAC AAAAGAATGG
   102001 TGGCAAAACG GTCAACGCCA TCGAGAAGAT GGCCCAGCCG TTGAATGGCC TGATGGTTCA
   102061 AAAGAATGGT GGCAAAACAA CCAATTGCAT CGGCTTGATG GGCCAGCTTA CGAAGATATG
   102121 AATGGGAAAA AAGAATGGTG GATTGATGGA GAAGAATTAA TAAAAAAACA ATTCGAAAAA
   102181 CTAACTAAAA AGAAAACAGA AACAGTTCCA AAAAGAGATT TTTTTGATGA TTTGATTCTT
   102241 TAGGAGAAGA GAATGAAGAT ATTCAGAGAT AGTGTTGTGA TTGATTTATG TGTTCTTGCG
   102301 AATGATGAAA AGGAAGCTGC TGAAATAATG GCAGATTCTA TTGGGGATGA ATTTTCAGCA
   102361 TGTTATTTTG GGAAAAATCA TTTTTCCCCG AGAGAGGTGA CAGAGCCGGC ACAACTTTCT
   102421 AATGAGTGGC AGAATTCTGT TCCGTATAGT CAAGAAAATT CTTATCAAAA AACAATTAAA
   102481 GATTTTTTTG AGAATCAAAA TTGAGAGAGT TAAATGAAAA AAGAATAGAG TGTTAAGTTC
   102541 GTTTGTGATG ATGGAATCGA GTTTGAAATG GAGATAGAAG CAAAGGGGAC AAACTCGAAA
   102601 GTAATGAATG TGCTCAACTT CACAATGAAA CACTTTTTTA TGAAGAAGAT GAAAGTGGTG
   102661 AAGAAAAACA ATTATTTCTT CAAGAAGTTT ATGATGTCAA TGGTGATATC AATGCTATTG
   102721 GGATTATGAT TGGATCCCTT GATCCTATGT CCAATCAATT TGTTCAAATT GATCCAGATT
   102781 TAATTCAACA AGCGATCAAT CAGATGGAAG AGTTGGTTGG AGCAAGTGGG ATTGAAATCA
   102841 AGACTTTCAT TGTTGCATAT TTTGATGTTT GATCTTTTTT TATTCCTTTC AGCCGAGGTG
   102901 GCCTGTTGGT GATACACTAT CGAGTGTCAA AACACTAGCG CACTTGCCCT GGACAAACCA
   102961 GAAAGGTTGT TTGATGAAAC AGCAGAGAAG TCCGCCGGTT GAAAAACTTT TGAACGCTAC
   103021 ACCCGTGGAA TAGGTTGGTT TCCTAGAGCC GAAACCGGGT TATTTGGTTT TTTTAAAAGA
   103081 ATCGCTCCAA AAAAAAGAAC ATGGGTTCCA AGCGCTTGGA ACCCATGTTC TTTTTTTTAT
   103141 TATCCTACAA GCCTAGCTTC GTGCGGTGTT GTATAATAGA GGCGTTAGCT CAGACCCTGT
   103201 GTTGGAAGAA AAAGAGAAGG AGAGAGCGAT GGGAACGATA TCGGTTATCC CGATCCATAG
   103261 CATAATTGAT TTGACAACCA ATAGTTCGTC AGAATTGTTT ATTTGTAATA CACAAAAAAC
   103321 AAAACAAGAA ATTGATGATT TTTTCGAAAA TCTTTCTGAA CTTCTTGAAA AGAGGATTGG
   103381 GATTCGGGAG ATAGAAGTCC ATCATGGTCC AGATGCTCTT TTAAAAATAT TACAAACAAT
   103441 TTCTATCTGT TATTTAGAGG AGGGTTCTTT AGCAACAATT ATTTTTAGAT TTATCCCATT
   103501 CTCAAAAGAT TTTTCTGATA AAATCCCTCG ATGGTGTTAT AAAGATTTGG ATGTTGATTA
   103561 TCCAAGATCT TTTTATTCCA AAGAGACACC AGAACAAGAA AGAAGAGCAA TTTCACAAAA
   103621 AGTTTGGGAC GAAAAAGAAA ATAAAGAAAA TCAAATGTGG GAAAAAATAG AAAACTTTTT
   103681 CAGAGAAAAT GATGAAGTTT TAAGAAAGTC AATTAAAGAT TTTGTTGTTA TTAGAAGCTC
   103741 TTCAGATAAC TCTATCCCAT ATGAAGTATT TGAAATTATT GATAGCAAAT ACAATTCTTA
   103801 TAGAATTCAT TTGGGTTGAT TTAGCAGAGA GTCCAAATGA GAACAAGAAA AACGGCAGAC
   103861 AGTAATTATT TTGCCATGTT CAAAGATGGA AAGACTCTTC GATTTGCTAT TGATCCATCA
   103921 AAACCAATAA CATCTTTGGC TAACCCTGAA ATTGAAGATG TCTCATTGGG GACAAAATGT
   103981 TGGGCTGGTT GCCCCTATTG TTATACTTCT GCAACTTCAA GTGGCGAGAT TTATCCAAAT
   104041 GTTGTTGAAA AAATCAAAAA GGTTTATGGG GATCTTACAG AAGATCAAAG ACCATTCCAA
   104101 ATTGCTATTG GTGGAGGAGG AGAACCAACT CTTCACCCTG AATTTGTTGA TGTTTTGAAA
   104161 ACTGTTGCAG GACTTCGTGT GTTGCCGAAT TTCACCACAA ACGGGATGCA TTTAACAGAA
   104221 GAACTTCTTG AAGCAACAAA AGAATTTTGT GGAGGAGTGG CAGTTTCTTG TCATCCACAC
   104281 ATTGAAAAAA TTTGGCGTAA AGCATTGATT CAATTTGTTG AAAAAGAAAT CAAAACATGT
   104341 CTTCATATTA TTGTTGGGGA ACCAAAATCA GCAGATAAAT TTTGGGAAAT TTATGATTCA
   104401 ACAGAAGGCG TTTATTGTTA TGTTTGTTTG CCTTATCAAG CAGTTGGAAG AGCAAAGGAG
   104461 ATTGAGACAG AGAAAGAATG GGATGCTTTT TTTGCAGAAG CAATTGAACG AAAAGTTGAG
   104521 GACATCGCAG TTGGTGCTCC TTTCTTTGGA TATCTAAATA AACACCCAGA AATAGTTGAT
   104581 GGGTTGGGGA TTGGGGTTTA TGAACCAGAA ATGTTTTCTG GCTATAGAAA ATTAGATGAA
   104641 AATTTTGAAA CAGTTTTGAT TTCAAGTTAT AACCCAACGC CAAAAGGTGA TTAAATGGCA
   104701 ACAATGTTTA TTTCATCGAA AATTCATAAA CTTGAAGAAA TTTCTGCGGC TTTTGAAGCT
   104761 CTTGATTTTC GAAAAAAAAG AAATGGATGT GTTCTTTATT TAAAAGAATT TAATGGATAT
   104821 TACGATCTGT ATGAAATTTT AATTAATCTT GTTTACCCAG ATGATGATCG TTACACATAT
   104881 TTTTTTGAAG ATTTTTTTAG AATTTTTGTC CCAGAAGAAA TTGAAATTTT TGAAAAATTT
   104941 GGAATTGACA AAAATTCTAA AGAATTTTTG TCAATAACTG AATTCCTAGA TAAAAATAAA
   105001 GAATTTTTAG ATCAATATAT TAAAGAGTTT TGCGTGTTTG TGATCAAAAT GAATAACCCC
   105061 TGGTCAAAAG AAGTTTGTAA AGAATTTATG GAAAAATTTA ATTCTTTCCC ATTTTTTATG
   105121 GGTAATTACG AGTCGGACGA GCAGAGGTTG ATGGAGAAAC TGAATGGGTA ACAAACTGGT
   105181 TGTCGTAAAG CTTCATAGCT TTGTTGATTT AACCACCAAT AGCTCGTCAG AGCTTTTTGT
   105241 GTGCAATAAT CAAAAAACAC AGAAAAAAAT TGAAGACATT TTAAGAATGT TTAAGCCATT
   105301 CAGTTTTGAT GTTTATTCTG GAGTCGAAGG ATTAAAACAA TTGATAATAG ATCAAGAATT
   105361 GGGTTATCAG GGAATCCCGA AGTTAATTAA TTCAATTCTT CCTGAAAACA TCGAAGTTTA
   105421 TGGATTGCCA GTTTATAAAA ATTACCAAGA ATATTATGAG GCCGGTGGAT GCAATGCTTA
   105481 TTATGTAGAA CTTGATAAAT TTTTAATTAA AAGAAAAGAA ATCATAGAAC AATTTGTAAA
   105541 GAATCTTATT TGTTTTAAAA TTTATAATCC AACTGAAGAT GACAAAGATT CCATCGAGGG
   105601 ACTTGTTGAC GCTTGTTTCC ATTGTTATTT CGGGTGAAAG GGTTTGAGCC CGGCAAAGAT
   105661 GGAGCAAGCC TCTGGTCATT TAAAAAGTTG GATTGATAGC TCAGGATGGT CTGATCAGTG
   105721 ATGGGATGAC GATAACTATG ATTAAAGTTA GAATACAAGA ACAAGCTATT CTTTATTTGT
   105781 TGAGCACACC TTATGGTTGC TATAGATTAG CAAAATGGAT GGTTGGGCCA GTTTTACCGG
   105841 GTTGGGAATC AAACTATATC CCAAACATCT ATGATAAGCA TGATTTTTCA GATGCTGATT
   105901 GAAGAAAAAG AACAAAGAGC AATTTTATCT TTAAGACAGG AAAACATGGA AAACATCAGT
   105961 GATATAATCT TTGGAAAAGG TCAAAGGGCT TGTGAAAAAT GTGGATGGAT TTATAATCCT
   106021 TGTGTTTATA TCGGATGTCC GAAATGTAAT AAATGGATCT TTGACTTCTC AAAATTAGGA
   106081 AAACAAATTG GGAAGGATAA TGAAATGGAC TATGTACTTG ATGATGTGAC AACCAATGAA
   106141 GATTTTCAAA ATATTCCTCA CGAAGAAGTT TCAATATCTT CACTACAGAA TGAACCTATT
   106201 GCAGCTTTTG ATAAAATAGA TAAATTATTA AAACCATTCG GGCTGGAAAT AGAATTAACC
   106261 GAAAATTCAA ATGAAGAAGT ATTTTATATT AGAGTTAAGC CAAGGCAATA AATAATGGAT
   106321 ACAATTTTCA TGGCGAATGA ACAGATTAAT TTCAAGGATT TACAGAATTC GGCTAGAAAG
   106381 CCCTCACTCT TTAGAGGAGG GATGAATAGC TGTTCAGTTA TTTCATTAAC ATATTGCAGG
   106441 CATTTTCATG ATTCCATATA TGATAGTATC ATATGATGAA GAATCTAATA GAGGAACAGA
   106501 AGAATAAATG ATTCAGATTT TAACATTCAA AATTAGCTAA GGAGTTGAAA GATGCTAAAA
   106561 ATTGAATTGA TACAAGGCGA CTGTTTAGAG AAGATGAAAG ATATTCCTAA TGAAAGTGTC
   106621 GATTTAATTT TCTGTGACTT GCCTTATGGA ATGATTGCAC CAAAATGGGA TGAGCGTATT
   106681 GATATAAAAG AACTTTGGAA GTCATATAAC CGCATAATTA AGAAAAATGG AACGATTGCT
   106741 TTGTTTGCTT CTCAACCATT TACAACAAAG ATAATTTCAA GTAACGAAAA AGATTTTAGA
   106801 TATTGTTGGT ATTGGTTGAA AAATCAAGGG ACTAATTTCT TTCATGCTAA ACGGATGCCT
   106861 ATTAGAAAGG TTGAAGAAAT ATGTATATTC AAAAAAGGTA AATATTACCC ACAAATTACC
   106921 GAAGGGCATA TACCAACCAA TAGCGCAAAG GGATGTAGTA ATGGCAAAAC ATATGATGGA
   106981 ACAAATACGA GGGATTCTGA AGGTGGTAAA ACCACAAGAT TTCCAACGAA TATTTTAGAG
   107041 TTTAAGTGTG TTGATAATTA CAGCAGATTT CATAGTTCTG AAAAACCTGT AGCCCTTGCT
   107101 GAGTATTTAA TCAAAACATA CACCGACGAA TGGGATACGG TTCTTGATAA TTGCATGGGG
   107161 TCAGGAACTA CGGGAGTTGC CTGTAGAAAT CTAAGCCGTA ATTTTATCGG GATAGAGTTA
   107221 GACCTTGAGT ATTTCAAGAT TGCAGAGAAG CGGATAAATG AAAATATATA AAATAACAGA
   107281 AGCAAGCGAG TATTCAGGCG TTTCAATAAC TTCTCGCTAA AAATGAAGCT TGTTCTAATG
   107341 TATTGGCTGA ATTCCATAAA GGGACTTGAC AAAATGACCG CTAATAGATA TAATTGGAAA
   107401 TGCGTCCATA GTTAAACAGA GGTGAGAGAT GAACAAGCTC CAACAGTTGA GTAAAAAAAA
   107461 TCTGATTAGA CCTCCGAAAT GGGTTCCAGA TAACACTGTG TATCTTGTTT ACACTGGCTC
   107521 AATGGCTTAT GGTGTTTCAA GTGACACAAG TGATATGGAT TGTTATGGCA TCGTCGTCCC
   107581 ACCAAAAGAA ATGTGTTTCC CACATTTAAC TGGTGAAATC CTTGGTTTTG GGCGGCAAAT
   107641 CCAAAGATTC GAAACTTGGC AGGAGCACCA CATCGAAGTT CCAGAAGAAA TGAATAATAA
   107701 CGGAAGAACA TATGATTTCC AGATTTATTC AATCATCAAA TTCTTTCAAT TAGCAATGGA
   107761 CAACAATCCA AACATTGTTG ATTGTTTGTT CGTACCTCAC ACTTGTGTTT TGCACACGAC
   107821 TGCTGTTGGG AATTTAATTC GAGAAAATAG AAAGATTTTT CTTCACAAAG GTTGTTGGCA
   107881 TAAATTTAAA GGTTATGCAT TTTCATCTCT GCATAAAGCT AAATTTAAAG AGCATAAAGG
   107941 AATAAAAAAA GTAGAAGAAT TTGAGGATAA ACACAATATT TTAAGATCTA TAACATTAGA
   108001 ACAAGTAGAA AATGAAATGT TAAAAAGAAA ATTATTAAAA TAATGAAAAG GATACACCTT
   108061 ACTACTGATT AATTAGTTTT ATTATGATAG AAGAAAAAAA TTAAATAAAT ATACAATATG
   108121 GAAAATTTTT CAAAATATAT TGATGAACAC AGAAAGGATT CTCAATGTCC GAGTGTCTAA
   108181 AAAACTTGTC TGATGAAGAA CTCGTAGAAT ATCACAATCT TATGCTTGAG TGTAGTTCAA
   108241 GGGGATTAAA AGCAAAAGCC GAAGGAGAAG ATTGGAAATT TTTATATCAT GTTGTCAGAT
   108301 TGTTGCTTGA ATGTGAACAA ATTTTAATTG AAGGTGATCT TGATCTTCAA CGGCACAACG
   108361 AACAACTGAA AGCAATTCGC CGTGGAGAAT GGACGCTTCA AAAAATTGAA GAATTTTTTG
   108421 AATCAAAAGA GAAACAGCTT GAAGAAGTTT ATAACAAATC AGAGGCGATT CCTTATTCTC
   108481 CAGATGAAAA AAAGATTAAA GCATTGTTAA TTAAATGCCT TGAACATCAT TATGGATCAC
   108541 TTGAAGGTGT TTATCATAAC CCAGATGAAG CAGAAACAGC TTTGAGACAA ATTAAAGAAA
   108601 TAATTGAAAA ACTCAAAATA TAAAAGGAGA GGAAAATGGG AGAACTAAAA AAGATTGTTG
   108661 GATATGGGAT TTTGATGTTG CTTTGTTTTG TTGGGATTGT TTGGGGATTC GCTATTCCTT
   108721 CAATCCCTGT TGGCGCTGGC TTTGGCCTTT TGTTTGGTTG CTTTTTAGGA CTCTTTTGGA
   108781 AGGCTATATT TTGATTTTTG AAAGGAATGC AAAATGTTCG AAAAAGACAT AGAGAGTTTG
   108841 AATCTGGAAG AACTAAAAAA TTTAAAAAAA GAAGTAAATG AATATTTAAA ATCTGTTAAA
   108901 AATCAAATTA AATTAAAATC AGATACATTT AAAGAAGAAC TTTATTCCTT GAAAGATAAA
   108961 GAAGAATTTT TGAAATATCT TAAAGAACAT CTTCTTTACA TCGAAAGAAC ATATGGGACT
   109021 TTTGATTATA GAAAAAATAT GATGGATTAT AGTGGAATTA AACTCGCTTG GAAAAATGGT
   109081 GGGTTTGATG AAATAAGGAA TGGAAGCAAT TGGTGTTCAG GACACACGGA ACTTGACCAG
   109141 GGCAAAGAGC CTGGGTTCAA TGACGAATAC AATATTCGTG ATGAAATTTA TAATATGTTT
   109201 CAAAGTTTTG AAAAAGCCAC TTTTGAAGAT TTGGTTGAAA TTGAAAAAGA TGTTGGGAAA
   109261 TTAGATTTAA TTGTTTACAT TTTAGCCTAT GGAATGGATT GGGTCTAGGA TCAAAAACAT
   109321 GCCTATCCTA AAAAGAGCAC AAAAACTAGT TGGTAAAAGA ATTGTTTATA ATGAAATGGA
   109381 TCCAATTTTT ACAGCAGATT TTTTTGAAGT TTTAGCAGTT GAATTTATTT CACAAGAAGA
   109441 TTATTTTTTG AACAAATTTT TATTCAAAGA ATTTAATAAG AAAAGCGGTA AAATAATGGT
   109501 GTTTAGGGTT GTTGCTTACA CCGAAGGCGA AGAACCATTT TTTCAAATGC ATGATGGAAA
   109561 ACCTGTTTAC ATAAAAGTAA CAAATAGGTG CAGGTACAAG GTTGTTGAAT GAAATAGTAT
   109621 TTGGCCGTGC AGACCTGTTG CCGTGGTAAG GATAAGTAGT TGTAGCTATG GCCTTTGTGC
   109681 AAGCTAGAGG AGCAGAATGA GACTACATAT CGCCAAATAG AAAAGATAAA AAATCAAGTA
   109741 TTATTTCATT TCAATGAAGG TTCTTTCTCC AAAAGACAGA AAAGTTCTTT TGGAGAAAGA
   109801 ATATGGCAAG TAAAATAAGT GGAATTTTTA GATTAATAGA ATCTCTTGAA AAAAGAGGGA
   109861 AATTTTATGA GGTTGATAGA CAAATCCGTC ACAACATCAA ATGTATGAGG AAGAAAAGCC
   109921 AAATGCAAGA TGATCCGTTT GAGAATTTGT TAAATCGATT TCACGGGGAT GTTTCAGAAA
   109981 AATTCCCTGA TTGGGATCTT GACAATCCTT TGCATGGCCC AGATGAAATA TCTGGCACAT
   110041 ATGAATTAGA TTCTGAAAAA TTAAGATCGG AATTGAGCCA TCTTTTAGAA GATTCTGAAG
   110101 ATCTATGGGA TCACGAAGAA GGGTCGTTAA GACCAGACGT TGATTCTAGA TATGATGAAA
   110161 TCCTTTCAAA ACTTATTGAA AAAATTGATC CTCATGCAAT CTCTGATTTT AGAGAAATGT
   110221 CTCCACGACA TATGAGAGAA GAATTTGGGC CAGAAGTAGA TAGAGATATC GATGAATCAA
   110281 TGATTCGTCG TCATTTAGAA GAATAAATCA GTGAAAGTTT TTTCAACAAA ACATCAGCTT
   110341 TTTGATGATT CCCTTGTTTC TCAAATTTAA TTATTTTCTT TGCCATCAGC CCAATAGATC
   110401 CACTATATCC TTGAAACTTT CTTATTTTGG ATGGGCTCGC TTCTGAAATA ATCCAAAACG
   110461 GAATATCTGT ATAATAAGCT CTGTTCCCAC CTATTACTTC GATGTTAAAT GTTGAGTCGT
   110521 CTCTTGGACT GAAAGCTTCG GCAAGCCCAG AAGCTATTTC ATCCAAATCA TTCCTAGTCA
   110581 TTGTTTGTGT TTGGACATAG TTCCCAACGA CTCTTTTCCA TCCCCACTCT TTTATTGCAA
   110641 ATTCCCTTGC ATCTATCTCA CCTGCTAAAA CGCTCGCTTC CATTTCATCA AGTCCTAGCT
   110701 TTAAGTAATC TTCTTTTGTT GCATTATTAT AATTAATTCT TTCAAGTATT TCCATAAACT
   110761 CTGTAATTTG ATTCTCTTTT TCTTCTAAAA CTCTATAATA AGATTCTTCT AATTCATTTA
   110821 GTTGCAATTC AGCATTTTTT AATTCTTGTT CTAATTCAAT AATTTTTTCG TTGTTCATAC
   110881 CATCTTGGTT TTTTCTTTGA TAATAACTAA TTGAAAATGG AAGTTGGCTA ATTTTTTCTT
   110941 TTAATCTTTT ATATTCAAAA AAGATAGGAA AATTCTCGCC AAGTGCCATT CGGTAAATTT
   111001 CATCTTCTCC TGAATTTGGA TCTTCATCGT TTATCCCAAT TTGTGAAAGC AGAGTTTCTA
   111061 TGACATGTGC TTCATGATTC TTGTCTCCGA TGTCACCATC GGCATACATT AAACTTCCAT
   111121 CTGCAATCCA ATATTCCCCA TTTTGATCTA AATCGTAATC CTCATCATCC TCATCATCCT
   111181 CATCATCCTC ATCGTCTTCA ATTTCTTCTT CTTCGATTGG TTTTTGTTCT GGTTCTAAAA
   111241 CAGGTGATTT TAATAAAATA AAATATAGTT GCTCAAAAGC CTCAAACATT AGTTTATTAA
   111301 CATCATAATG TTTTTCTAAT TCATTAAAAT TTTCTAATTC ATTTAATTTT TTTAGATTAA
   111361 TTAATATTAT TCTTGGAACA AAGAATTCAA AAGACACATC ACCGACAATT TCTTTTATAT
   111421 TCTCTGGAGC ATTTTCGAAA ACTTCTTTAG ATTTTATTTC TAACTGATAT AATTTTTCTT
   111481 GAATTGATTG ATCAAGGCTA TGAATCCATG AAAAAGATTT TACTAAATTA TTATAATCTT
   111541 GGTTTTGTGA ATGATCTTTC ATTTTTTATT TTTCTTATTC GACATTCTCA ACTTTTTGAA
   111601 GAACTGAATA TTGGATTTTC CCAATTCCAT CAAAGCCAAG TTGTTGGTGG GCAAATGGGC
   111661 TGAGGTCAAA ATCTCTTTCT TTAACAAACG GCCCACGATC TGTAATCAAA ACAATTACTT
   111721 CTTTTCCGCC CCATCTGATT TTTACAAAAG TTCCAAATCG AAGCGTTTTA TGTGCTGCTG
   111781 TTGGAATTGA ATTAGCATAG TCTCCATATT CATACCAATT GGTTATACCT TTCCAATTTA
   111841 CCTGATCTTG TTTCCCTCTA TTTTTTCCTG GTTGAGAATT CCACCAAGCT GTCCCATTCC
   111901 CTGTCGGGTC ATAGAATGAT GCAACCCCGT TTTTCCAAGG GCCATCAACA TAATAATCCC
   111961 CAGCTAATTC AATCGCATTA CTTGGAATTG TTGATTCTTT AGGTTTTTGA GTTGGTGTTG
   112021 CCAGTGGTGC TTTTGGCGCT GGTGCCGGTG GGGCAGGCGG CATGTTTTGG CGTGGCCCCA
   112081 CAACGGCCTG TGGCATCGTT GAGGGCGTCT CTGATGGCTT TGCTATCCCT GGGATGTAGT
   112141 TCGGGTCATT CTCCCAAGAA GGAGGGGTTA CAGAGGGCTG TGGCGCATTT TTCGGATTGC
   112201 TTCGATTTTT CTTATTAAAC AGATTTTTAA ATCTATCCCA AAAATCTTTC AAAGCACATT
   112261 CTTTCAACAA GCGATCAGCA TCGGCGTGTT CTCCATTAGC TTCAAGTCGG GATATTTTAT
   112321 TTAATTTTTG TTTAAATTCT TTCATTTTTA AATATGTCCA TATGAATGAA TTGCTCTCGA
   112381 CAAAGCATCA AGCGGTGGTA ATGTAAATAT CCTTTTCTTT TTAGGCCAAC GAATTCCCGC
   112441 AAAAGTTTCC ACATCAGATC TTCTTAACTG TCTTGCTTCT TCTAATGTTT TTCCAATAAC
   112501 TAATTTTGAG AGCCAACTGC AAAAAGCCGC ACCATATTTA TTCCCTTTTG GCATAACCCA
   112561 ATACATTGAT GTTATTGTTT TAGATTTTGA TTCTATTTGC AACATAATGA TGGCAACACC
   112621 ATAGTTGTCA ATAATGCTTC CAGCATAAGA ATCTGCTTCT GATGTGGGAA TTCTCCAATT
   112681 ATTGTTTAAA TTTTCATATT CATTGCTAAT TGCAGTTTCT GCTCTACTTG CCATTTTTTA
   112741 ATTATTCTGC CATTAGATCA CTCATTAAAT TCTTTGCGGT TGGTGCATTT GGATTATTTA
   112801 AAGTTTGCAT TGTAGTCTGC GGTTGAACTT GTGGCTCTTG ACCAAATTGC TGTGAATTGT
   112861 CCATAATTCC CTGTGAAATC TGTGTTCTTT GTTGTGGTGA GAACAATCCT TTAATCCAAT
   112921 TAATAACCTG CTGAATACTC CACATAGCTT CTTTTTTCAT AGCCTGTTTG GTAGTAGGTT
   112981 TGGTTGAAGC AATTGATCGA AGAATTAATT CATCAAGTGA TTTTGATTCT TCATCATAAC
   113041 CATTTGCTTT CAAATCATTT GAAATTTTTG CTAATTTTAT AACTGAACGA ACTTTCATAA
   113101 TCTTTCCTCC ATTTTAAATA AGTTCTTTCA ATATATCTTG ATAACCTTTT ATAATTTGTA
   113161 GGATAATTTC GTTTTTTATT GAAATAAACA TTTCGAGGGG AACATGAAAA AATTCTGTTT
   113221 AAAATTATCT AATAAATTCG ACGATAAAGG ATTCCATACC TTTTGTGACA GTTTTACAAA
   113281 AATTTCTGCT ATCGATTTTA TTGATGTGGG GGCGCTACAC ATTAATTGGA CTGATTTATT
   113341 TCAAAAAGAA AAAACCGCAT TAAGACAAAT TAAATTAGAT CCAGAACATA TGGCAATAGA
   113401 AAAAGAAAGA AAAAAATTCT TTAAATATTT GATTGCAGAC ATTCACGAAC AAATTTATAA
   113461 ATATGTTTTA AAACTTCTTT CATATTCATA TTTTGTTCCT TCTGATTTTT TAAAAAATAA
   113521 AAACGATTTA TCAATTTTTA GAGATGCAAT TTGGGAATAT CTTTCGCAGA GAAATGAGGC
   113581 TGGACTTCCT CCAATAAATA AGGATGTTAT TGAAATAATT TTAAAAGAGA TATTAGAAGA
   113641 AAGATTATTA GGGTTTAAAG GACCATTTGG AAGATACTCT GGATTAATGG GCCATTTGTA
   113701 TGACGCTATC TCTGAAAAAA TTGGCGACGA CATGGAATTA GAAGGACAAG GAGATATCCC
   113761 AGAAGAGAAA AAAGAAGATA ATTTTTTAAC TAAAATTGTT GATTTTATTT ATAATGGAAT
   113821 CGGAAATCTT TTCAAGAAAA AACAAGAAGA GCCAGAAAAA GAACCAGAGA GAGAGTTCAT
   113881 ATCTGTTCCC CCAATAAATA CTTCTAACTA TGAAGAATGG TATGAAGCGG CAGAAGAACT
   113941 TTGGCCTGAT GAAATTCAAG ATCCAATTTA TAGTAATTAT TTTCATGGAA ATGATGAAAG
   114001 ATTTAAAAAT GAAGAATTAA GAAAAATTTC AGAAGATGCT TTTGAAATTT CACAGAATAG
   114061 TTTTGATATA ATTGTCTATA GAGAAATTAG AAGAGAAATT CAACAAATTT ATGATATTTT
   114121 TCTTGAAGAT CATGAAATAG AGAGAATGAT TTCTAATGCT AATTACTATG GTATTTCATT
   114181 TATTGAGATT GAAAGAGATT GGGGTGAACC TCAAGAGATT GAATTAAACA TAGATGAAAT
   114241 ATTAAGTGAA GCAAGATCAA ATGTTTATTT AAGTTTTGAT GCATTTAGAC AATGGCAAGA
   114301 CGAATGCATT CTCGCTCCAT TCCAAGAAAT ATTTTTAATG GAATTATTTG AAAATAAAAA
   114361 AATATTACCA ATAGATATTG TAAAAAATGG AGTTGAAGTT TTTGGCGATG CAACAGAATA
   114421 TTTTCTGGTT AACAATCCAG TGCTTTCATA TCTTATGAAT GATGAAAGTT ATATTTCTCT
   114481 TATCAATGAG AGCTATGAAG GAGATATGTT CGCAAACTTG TTTAGTTCTA TCTTGTCTTA
   114541 TTTAAAACAA ATAACTTTAA ATGTTAAAGA AATCTATGAA GAAGCGAAAC CAGAATTAGG
   114601 GTTGAACATT AAATATAGAA TTTTAGAAGC TATAAAAATT AATCCAGATT TAATTAAATT
   114661 AATCAAAAAT TATTATTTTT TACCATTCAC AGAGATTATC ACAGAAGAGC TTTCAAAAGA
   114721 ATATCAATTT CCTGTCTTTC TTAAAACCAA GTTCAAATTT AGTGAAATAA TTCCACCTGA
   114781 TGGCAATTTA ATTCTTGAGG TTTTTAATGA GGTTTTTAAT GAATTAGGAT TAGAAGTAAA
   114841 TGAAAATCCG ATTCAAGCAA CAACAGAGAG AGCAAAATCC GATCAACTCT CCGAACCGGA
   114901 AATTAGGGAT TTGTATAACA TGGGACATAA CTCGCTCCCT CAAGAATGGC AAAATGAAGC
   114961 TGTTTCTCCA GATGATTATT ATGCATTATG GGAGTCAGTT GCAGGGAATC TTGGAGATGA
   115021 TGAAGAATTG GCTAAAAGAA GAGAGCAATT GATAAGGAAT AAAAATGTCT AGAGAAAGCA
   115081 GCAAAGCAGA ATTAATTCAA AAACAAATTG ATTTTAAATC TTCGTTAATC GACGATAAAC
   115141 GAAAAGCTGG TCAAGCTAGA GCCGATTCTC TTAAAGAACA ACTTAAAATG AAAAAAGAAA
   115201 GGGCCAGAAC TTTAAGAAGA AGAGTTGCTT TGAAGCCAGG GGGCGTAGAG ATAAGAAAAG
   115261 ATCAAAGAGA AGAATTTAGA CTGTACAACA AACTTGTTAG AGATGTTGAA AGAGAAATAA
   115321 GAGCGCTTGA AAAAGAAACA AATCTTGCAA AAAAAGATAC TGATTTAGAA ATAAATATTC
   115381 TTCGCCAGGA AATAAATCAA TTAAAAGCAG AAAAAAGACT TTATGCGAAT GTTGAAAGAA
   115441 TTATTAAAAC ATCAAATTAT TTAGATCAAG CAGAAATGCA TATGGAATCT GATGTTCTAA
   115501 TGGGAAAAGT GTTTAATCTT CTCTCGGAAT AGTTCAATTT GATGTATAAT CTCCGACAGG
   115561 AGATGAATTA TGTCAAGCTT GAATCACACC AAACCAATTT CACCCGAGGA TGTAAAACCG
   115621 AATCAAAAAG ATTTAGATGA AAAACTTTTA GAAAAAATTA TTGTAAAAAT TAATGAAAAG
   115681 CTTTTAGATC ATAATAATTA TATAGATTTT TGCCTATTGT TAAATGAGAT TCAGATTTCA
   115741 TTTGAAAATG GAGATGTCTA TGACTATTTA TATGAGATTA GGAATAGATA TGTTTCTACT
   115801 GGATGGAATA TCAAATTTGA ATTTAGTAAA TATGGTGTTG AAGTTTTAAG AATATATTTT
   115861 TCGAATAGAA AGGATAAATA AGTGAATTTA TCAAATGACG ATTTTATAGG AATAATGCCT
   115921 GGTGTTTTTT CTAAAGTTTA TCGAGACAAT ATGAACCCAT TAGATTTTCT TTCAAAAGAA
   115981 AGGAATCTTT GGTTGGGGGC TTGGTTATAC AGTTATTATC CAGACACATG TTCTGCTGAT
   116041 GTTTTAACTA TTTTACCATC TGGGCAATTA GGTTATTCTT CTCATCCATT TTTGATGTCT
   116101 GCTATTTACG GTGATAAATT TTCTATAGTT GATAGTGTCA ATGGAATTAT GGAAGATTGT
   116161 GAAATAGAGA AATTCGAAAT AATTCTTTCC GAAGATTTTT ATTTGTCTTG TAAATCATCT
   116221 ATAAAAATAG GGAATGTGAT TCCATACGAT TATTTTGATG AATTTAAATC AAAAGTTCCA
   116281 GGTGAAATAT TATCGGAAAA AATTAATTTA AATCAAAAAT CTGATGAAAT AAAAAAGCGT
   116341 CTTATTCCAA TGAGCACTTG TGAGCTTTCT GGTGTTTCCA TGTATGGCAT CGGAGATATT
   116401 CTTTCAAATA CTAAAAGAAT ATCAATTGTT CCATACGGAT CTAATTCTTT CGATAAAAAA
   116461 GCAATTATAA ATATTTATTT TAAAATTTCT ACATGGGGAA GATGGTCATC AAATATTGAT
   116521 GGAAATATTT CAATGTTTAG AAAGAACACT GAAATATCCC CTGTTAAACA ATGGGATATC
   116581 CCATCAGTTG GACTTGTTTT TGGTTCAACT TATAAATTTG TTTTAAAAAA TCCAGAAATT
   116641 AAAGATATTT CATATGTTAT TATTAAAAAT AAAAAAGAAA AAGATAAGAC ACAAGTTGAC
   116701 CAACAAGATG AAGATGAGAC ACAAGTTTAT TGCTTAAAAC TTATTGGAGA TATTGATTAT
   116761 TTCCTTAATC AGCAACAGGA TTTATCTACT AGTCTGAAGA AAGCTATCAA TATATAGGTC
   116821 TAAATTATGG ATACTTCTTT AAGTGACGCT CAATTTTTAT TAGCTAAAAA GAAATGTGAT
   116881 TTAATCGTAA ATGATTATTT TGAAAAGAAC TTTGATGAAA TTCATAGATA TATTGCTATG
   116941 AATATTGATA ACCCCCAGAG GCTTGAAAAA TTTGAATATC TTTTGATTAA GCGTTTTTCA
   117001 AAAGCGTTAG AGGAAATGCC ATATAAAAGG AATAATTCTA TCTTTATAGA TATCATCTCA
   117061 AAGATTGTTG GTGATAATAT AAAAGAAATA ATTAAAAAAT TTAGTTTTTT AAAAGGAGAA
   117121 GATGAAATGG CTTCTGATAA ATTAGCAGCA ACTAATAAAG AAATAATTAC AGAAATTATT
   117181 AAAATGGCAA TAACCTGTAG AGATGAAGGA AGTTTTGATT CAGCGGAAGA CTTAACAAAA
   117241 GTTGCTCAAA ATTTAAGCAA TATGCAAGAG TATGCCCCAG CAAATGTTGA GCAAATGGAT
   117301 CCGACTGGTG CCCCAGGTGG TATGCCAGAA GATTTTTCTC CAAATGATTT AGAAGTGTCG
   117361 TTAGCAGCGG ATGTTAATAG TGATAAAGAT GAAGAGTTGG GGAAATTTGA TCCAGATAGA
   117421 AGAGCTAAAC CGAGTTTATA TAACGTCGAG CTTTTAAGAG TGGAAGCTTA TTCTAGTGAA
   117481 GAAGCACAAA AAATCGTTGA AGAATTTGTA ACTTGGGCCA GGGATAATGG TCAACCAAGA
   117541 ATTAGCGTTG GTGTTATAAA AGGTTCAAAA GACGATGATG ATATAAAACA AAAATAGAAG
   117601 GGCAAATAAG ATATGCTTAT AGACACTTTG TTAATATGTT TAACAATGAT TATTTGTTGT
   117661 CTAATTTTTT CAAAATCGTT GTCAAAAATT GTATTCAATA TTTCTGTAAA TAATCAAATT
   117721 CCAAACACCC CAAACACCCA AAATTTCTCA TTTAAACAAG AAGAGGATGA GAAAAAAACA
   117781 GGGATGGATT TGGGTGATGC TATCGCAGAT CTTCATTTGA GAAGAATCGA TTCAGATCAA
   117841 ATTAAAGAAA CTCCACTTAA TTTTTCTGAA AAAAGCTCCA AGATCAAAAG TGATAACACA
   117901 ATAGATAGAT TAAAAGAATT AAAAGAATTA AAAGAATTAA AAAGGACAGA TAATGATTAA
   117961 TAATGATTTG ATAATTTCAT TGAATGGTTA TTATTATAAT GATGATCTTG ATGATTTTAA
   118021 TCTAAATTCT TTAAAATCAC AATCCTCAAA AGATTTCTCA ATTTTATTCA TAGATCCTTG
   118081 GAAATCAGAT TTAAGAAAAG ATAAAATTAA AAACTTCGAA GAAGAGACTG GAATTCAATC
   118141 TTTTTATCTT CCCTATGAAA GAGATTTTAG AGCAAGAAGA TATGATTGGG CTATTAGGAA
   118201 TGTAGCTGCT ATGATCACTC CAGATCATTG CCGATTCTTT AATTATTGGC AAAACAGAGT
   118261 TATTAATAAA AATATTGTTA GTTTTATAAA AGATTTTAAA GACAGCAACA TCGGATTTGC
   118321 TAGAATTTGG TTAAATGGAA TAGATTGTGA ATATCCTTTT GTTTCGAACA AAACAATATC
   118381 TGTTTTAGAA AAGGATATTG TTTTAAATCC TTTAACCTCT TGTTTTGAAA CAGATTCAAA
   118441 AATAATCAAT ATCCAAACAA AATATATAAA CTATGCATTT TATGACGTTT GTCTTTTTGT
   118501 AGAAGATTTT TTGAAAATAA ATGGGACAGA TGAAGCTTTA ACTAGTTGGT TGTACGAATA
   118561 AGATTGGGAC ATCGAAACAA GATGGAAAGT AGCAGCAGAT TTGAATTTAA CAAAAGAAGT
   118621 TATTATTTCT TCTCCACAGA TGATTTATTT TTCAAGAGAA AGCAGAAAAT ATGCCAAAAT
   118681 TTTACCAGTA AGTAGCTATG ACGATAATTA TGAAAATATT AATCATTATA GATTTTGTAA
   118741 AAATTGTTCT GATAATTTTT GCTATTTACA TGAATGTGTA AATAAAAAAC AAGAAAAAGA
   118801 AGTTGAGAAT CTTGAATATC TTGGAATCTT AAATAATTAT TTAGAATGGT TTAAATGTAA
   118861 AATTTGTGGG CAATTATGGC CCGTGGTTGG CTTTAATGGC TTTGATAATG TTTATAATTC
   118921 TGCTATCAAC AACAATATTT ATAAATCTTC CATAGGGATA GGTGATGGAT ATGGGAGAAA
   118981 TTTACAAAAA ATAAGGAATG ACTTAAAACT TCTCAATAAA TGGGAGGAAA AAATTGAACT
   119041 TATAAACAAT TCTTGGAAAA ATAAGGAGTA TTTTAATGAA AATGTATAAT GACGCTGAAA
   119101 CATTAAAAGA ATATATTATT AAAGATTCTG ATATTCATGA ATTAGACGAA TTGTCTTTGA
   119161 AATATGGTAC TGATAAAAGC CCATCTGGAC ATTGGTATAC AAGACATTAT CATAAATATT
   119221 TAAATGACAT TAAAAATAAT AAAATGAATA TTTTAGAAAT TGGTGTTCAT AATGGGTGTT
   119281 CATTAAGAAC ATGGAAAAAT TATTTTATAA ATTCAGAGAT ATATGGCTTA GATATTTTAG
   119341 AAAAATGTAA ACAGCATGAG GAAGAAAGAA TTCATATAAA AATAGGAGAT TGCACTGAAG
   119401 AATCCTGTGC TGAAAATTTA TTTAATGATT GTGATTCTTT TGACGTGATC ATAGATGATG
   119461 GAAGCCATCA CCCAGAACAA ATTATAAAAA GTTTTGATAT TTATTTTGAT AAATTAAAAC
   119521 CAGGTGGACT TTATTTTATA GAAGATTTAT TCTATTCTTC AAAAAAACAA ATTTGGAAGG
   119581 ATTTTTTTAT AAAACTTCAT GATTCTGTTT GTTTGCCTAA TTTTAATACA TTAAAACAAG
   119641 GTCAATGGTT AGTTGGGAAT AGAGAAAGAG CTATGAATTA TATAAATGAA TTCAAAGAAG
   119701 CATATGGTTT TGAAAATTTA TATAAAGATA TAGATAGTTT TGAATTATAT ATGAATTTTT
   119761 GTACTATAAG AAAAGCTTCC TATTAAGAAA TTTAAAAATG AAAAAAATAA AGAATATTAG
   119821 TAAAACAAAT GTTTTTATTA ATGACATTAA TTTATTAATG AAACCAGATC AGATTATAGA
   119881 TCTTGATCTG GTTTTAGAAA TTAAAAAACT TGGAGGATCT TTAGACCTTT CTAGAATGTT
   119941 GAGTGCTGGA AAACTTCAAG AGATGGAGGA AGAGCAAGAA GATTGTGCCC AGATTCAATC
   120001 ATTTGAAGAA AAAAATAATT CAATTCGTCA ATTAATTAAA CAGTCTATTA GAGAAATAAT
   120061 CCAAGAAGAG TTGTATAATA TCTCAAATGA TTCAAACAAA TTAAATGAAT CTAATAAATT
   120121 GTCTGGTAAT TTAGATTTTG ATGAGATAGC AGCTACAATT CATTTAAATA GAGAAGATGA
   120181 AATTGATTGC GCCACTATAA AATCTGAAGA GAAGATTATA AAATCATCTA AAACAGATAA
   120241 TTTATCTGAT TTGTTAAAAG AACAACCTGG GAGAGATAAA AATGCCAAAG AATGAAAAAG
   120301 ATATAGATTC AATAGATTCA ATTGAATCTA TTAAAAAATT TAGAAGTGCT TCAAAAGAAG
   120361 ATGATTTTAG GCCAAGAAGG ACATTTAGAA AAGGTGAAAT TAATGAAATC AATCTTGAAA
   120421 TAGATGACGA GGGTAAAATA GTTGCTAAAA CAGAGGACGC TTATGGTAAC AAATCTTTTC
   120481 AAGATAAATT CGGAAATAAA AGAAATTTTG CCAAGGAAGA TGAAGAAGTA GGATTATCTC
   120541 CAAATATTAA TTATCAAGAT GAATATGAAA TGACAAGACG GATTGATAAA CATGGTGATA
   120601 TGAAGGGATA TATAGATATT GGACAAGAAA AAGTTTTAGA AAATATAGCC AAAAATTCAG
   120661 TTGCAATAAC AAGCGGAGAT AATATAGGTG GGTATCTTCC AAAAACAGCC TCTAGAAAAG
   120721 ATGAAATTTT GGTAGAATTA GAAGAATTAA CAGAATTAAC AGAATTAACA GAATTAGAAG
   120781 AGATAGATGA ATTAGAAGAA TTAGAAGAAA AAATACCATT TAAACAAATT AAACAAATTA
   120841 AACAAATCAA ACAAACTGAA GAGAAAAATA AGACTATTAA TTCTTCACTA AAAGAGGGAA
   120901 TGGGTCTATT TTGTAAGAAT TGTAAATGCA CAGAGATTAC GATTAATAGT AATTTTTGTC
   120961 CAAATTGTGG ACAAAAATTT ATTTAATTTG GAGAAAAAAA TGAAGTATTC AGAAATAGAA
   121021 TTTATAGTAA AAATCGCTGA TATTTTAGAT GAATCTGGTG ATATCGAAAG TGTTAAACTT
   121081 CTTGAAAGAA CTGCTAAAAG AGAGATCTTT AAGCTGAAAA AAGATTCTGT AAAAATAGAT
   121141 GAGCAAATAG AAAAAAATAC AGTCTAAATT TAGATTGTCT GTATAATATA ACCAAAGGCT
   121201 TACTAATTTA TGACAAATAA AAAAAATATT TTGGTTATAG ACGATGAAAA AACGATTAGA
   121261 ACTTTATTAA AAATAAACCT TGAAAGGGCT GGATATAACG TTTTGACATC AAGCAATGGT
   121321 CTGGATGCTT TATCTTTGTT AGAAGATCCT CCAAATTTAA TTATTATTGA TTGGATGTTG
   121381 CCACTTTTAA ATGGTATAGA TTTTACTAAA AAAATTAAAA ACGATTTATC GACAAAAGAT
   121441 ATTCCCATAA TTATGCTAAC AGCAAAATCA TTAGACAACG ATGTTCTAAA AGCATGGGAA
   121501 AATGGGATAG ATTGTTATAT CTCAAAACCA TTTAATCCAA TGGAATTATT ATATTTCGTT
   121561 AAAAAATTGC TAGAAACATA AAATTAGACA AAATAATTTA AAAATCGTCT ATAAATTAAA
   121621 AATAGCTAAA ATAACAAAGG AGTTTAAAAT GTCAGAAAAA AGTGAAAGAC AATCTGGGAT
   121681 TGGATTGGAT GTTGGGACCG CTTTTTGCGC TTGTTGTTCA AAAGACATTG ATGGCCAAGA
   121741 GATTTATCAA ATTTTAAGAG ATTGTTTTTT AAAAATAGAA GCCTCTGAAG AAGCAAAGGT
   121801 AATGCTAGAA CAATCCAAAG CTAATTTTAT AGAGTCATCA GATGGGACAT CAATTTATGT
   121861 AATCGGTGGT GATGCTCTTA AATTTGCAAA TATCATGGAA GGTGTTAGAA GAAGTTCTAG
   121921 AAATGAAAAG GCATTGCTTC GAAGGCCAAT GGCAGGAGGG GTCTTAAATC CAGATGAACC
   121981 TGACTTGGCA TTTTCAATAA TGAGACAGAT TCTGAAAAAT TTACTTGGGA CACCAAAAGA
   122041 AAAAGGTGAA GTCGTTTGTT TCTCTGTCCC TGGAAATCCT GTTGATGCAA ATTTTAACAC
   122101 CATGTATCAC GAAAAAATGA TTGAAGGTAT CATCCAAAAA TTAGGTTTTT CTCCTAAAAG
   122161 TATCAATGAA GGTCTCGCTG TTATTTATTC AACTAACCCA ACAATAGAGA CAGAAGATGG
   122221 GGAAGAAGTC CCATTTTCAG GTGTCGGGAT ATCCATGGGC GGGGGAATGA TAAACGTTTG
   122281 TTTTGCTTAT CGTAGTTATC CACTAGTCGA ATTCTCAATC GCTAATGCAT ATGGAATGAA
   122341 TGAAGGATCA GGTGGGGACT GGATTGATCT TCAAGTCTCA AAGACAAGAG CAGATTTAAG
   122401 TATTTCAAAA GTTACAGCAC TAAAAGAAAA ATATGCTGAT TTTACAATAG ATCCATTTGA
   122461 ATTATCAACA AGAAAAGAAG TAAGTGGTGG GAAAAAAGCT GTAGAAAGAA GAAATTACGA
   122521 AATTCTTATG GCATTAGATA TGTTCTATCG AAGATTAATT TCTTATGCAC TTAAAACACT
   122581 TGGGAGTGAA TTTGCAAAAC AAGGTGAAAG TGTTGAAGAG GCTGTCGAAA TTGTAATCGC
   122641 AGGTGGAACA AGTTCCCCGA ATGGAATGGA AGAACTTGTT ATGCAAGAAA TAGAAAAATT
   122701 AGATCTTCCA TTTGAGGTCA AAGGAGTTAG AAAAGCAGAA GATCCTTTGT ACACTGTTTC
   122761 TAATGGTTGT TTGGTGTCTG CTTTAACACA AAGATAAAAT AACAAAAAGG TTTTTAAAAA
   122821 GATTCAAAGA AATATCACCT TGGAGAATTC TCCAAGGTGA TATTTTTTAG GAGTAAACAA
   122881 AATGTTTTTA AAGATTTGTA GAACACTATC TGTTGTTGAC GAATTGGATC GTGAAGGTTT
   122941 TCATAGAGAT TCAAATTCTA TTTTTAAAGA ACTATATAAA TTCTGTCAAG AAAATCCCAG
   123001 AACTTTAAAC AGAGAAGGTT TAAGCAACAT CGCTGATGAA TTAATATTAA AGTTAAAAAG
   123061 GCATTTGGGT TCGTCAGAAA CACTTGACTA TGAAAGAACA CACCCAGATT TTGATCTGCG
   123121 TCATCTGATG CATGATATTA GAGAAATGGC TGGCCGTGGC CGACTTGATG ATTTAATAGA
   123181 TTTGGGAGTT AAAGCAAATC AGTTTCTAGA TGAAGTCGGA TTGGGATCTG AAGTCTCAGA
   123241 AGAAGATGAG TCCGATGATT TTGACCCTCA AGAATTATTT AGTGATGATT TAGGCGGTCG
   123301 TGATGAGCAT GGATTAGAAG GATTAGAAGC TGGTTTTTAA ACCATAGGTA AAAACATGTG
   123361 GCTAAAATTT GCTAAAAATA TGATTAAAAA ATCATTAAGA AAAAATGAAT TAAGATCAGA
   123421 TATTCATATC GCTGTCCCTG GTCGTAATGA GGTTTTTGAT GATTTCCAAT TATATCCATT
   123481 AATGAATAGT TTTTTGCAAG CAGCTACAGT TAGAAGTCTT GATATCATTG GAATTGTTTC
   123541 AGATTGGCTT CATCCAGGGC AATTAGCTAG ACAAATAGCA GAAAAAAAAG GGATTGATAT
   123601 CTATGTTATT CCTGGTCAGG AAATTGTTTC TCAAGATGGG CTCGGAGTTA TTGCTCTTAA
   123661 TATCTCAAAT GAAATACCAC AAAGAATTGA ATGGCAAAGC ATTTTTAAAG AAATCCATAA
   123721 TCAAGGTGGA TTTGCTGTTA TAATGCAACC ATCAGCAAGA TGGGTCCAGA GATTAAATAA
   123781 AATAGTTGAT GAAGAATGGG CACCAGAAGG GATAGAGGTT TACTCTAAAA GAATTAACAC
   123841 AGAATATGTT GATATTGATG CTGATTTTAA ATATGAATTT TTTATGACAT CAGGATCGAA
   123901 AACACCCTCT GATTTGCTTG AAAGTGCCAT TAACACAAAG ACACCGAGAT CTTGGTGGGA
   123961 AAAAAATGGT GGATTACCAA AAGATTATGG AAAAGATTTT GTTCCAGGTT ATTTGAATGA
   124021 ATTCAATGAA AATCAAACAA ATCAAATGAT ATATTAGGAG ATAAAATGGC TTATTGTACA
   124081 ACATCAGATG TTAGATTATA TCTTCCAAGA GCAGTTGTTA TTGAAGGAGA AAATCCAAAT
   124141 CCACACGTTC TTGACCCAAG ACCAGAAAGT TTAACAACAG TGGATCTACA ATCTTATATC
   124201 GCATCCGCAG ATGATCAAAT TAACGCTTTG ATAGGAGGAA TTTATAATGT CCCATTAAAA
   124261 CAAACAAATA TTGATGGCAC TGTTAAATAT CCAGATCCTA TACCATTTAT CTCCTCCGTG
   124321 ATGTCTGCAT GGATGGTTTT TCAACAAAGA TTATCAGGAT CTGAAAAAGC CTCTGGAGAA
   124381 TTCACAGAAA GAATGTATAA AGTAGCTATG AGTAGACTTG AATATATTGT CAATGGATAC
   124441 AATTGGCTTC GAGGACAAGA TAGCTACAGG TCTCATAGAA CAATAAATTC AGACTTGTTC
   124501 GCAGCACCAC CTAGAACAAG CAAAGATCCA GCAGATTTTA CCAAGATTTA AAATGATAAA
   124561 AAATAAGTTA CAAAAAAAAG AAACTATTTC AAATAAATTG ACAAAAAATA AAGATTTTTT
   124621 ATTTAGAACA AAAGTACATA AAACACCTGA ACAGGCTGTT TATTATGATA AGATATCTAA
   124681 ATATGATCCT ACTCTACCAA AATCTTTTGA TGATGCTAGT TCAGATCATA AAGAGTTTGT
   124741 CAAAAAGTGG CTTATTGAAA ATACTTAATT GAGAAAATTG AGAAAATTGA GGAAAAATGG
   124801 AAGCATTAAC AAAAACATTT AGAGAATTAA TTAGAAGTGG TTGGCCGAAC CAAATTGCTG
   124861 TCGGTACGGC GACAGTCCCT TGTGTTTTTG ATAGACCGAT TGCTGGATGG TGGCATGGTG
   124921 ATCGTGAAGT TATTTCAATG AACGATTTAC CAGCATTAGC AATAGATGCA GAGGCGTTAA
   124981 ATATTTCTTG GAGCGCTTTT AGAACGCAAG AAAAAGAATA TAAATTTGAT ATTCTTATTT
   125041 ATGTTAGAAG AGATAATCAA GATGATAGCA CTACAGAACT TTATGAAATT GCAAGATTAG
   125101 CAGAAAGGAC TATTAGAAAG TTATCAAGAT GGTGGATTTT TGATTTATGT TTTTTTGATC
   125161 TTAATCCTTT TATTGATCCT CAATACCTTG TAGATAATTA TAGTGCTTCA CAATTAACGC
   125221 CATATATTAC TACAATTGAA AGTGAGTTTG AAACAGATTG GGATGATACA CATACTGGAT
   125281 ATGATGGTGG ATCTGGCCCC GTCGCACCCG ATTTGAGAGA AAAAGATTTG GCTGTTGCAG
   125341 CATACCTAAA ACTTTATGAC GAAGATAGTT TAACAGACCC ATGGGCAACA ACAACATTTG
   125401 CACATCCAGT AACAGGGGCC GATGTCACAC CAAAAGAAAT AATTGAACAA TACCGAGAAG
   125461 ATGAGAGAGT CCCAGCAAGA TTTGTTGGAG ATTGTCGAAT CGAATCAATT TCTTATGGAT
   125521 ATGTTAACAA AGGAGCAAGC TTGTTAAGAG CTTGCCAAAT ATCTGTTTAT GCTAAAGAAA
   125581 TGGATCCTGT TAATGCCTTT GGTCCATTAT AAAAATTGTT AGGAAAAACA TGTCTCAATA
   125641 TTCAAGAAAT GATATTCAAA AACTAGAAAA TTATTCTAGT GATTTATTTA GTTTGCTTAA
   125701 AAAATATGCA GATGGAAATA TCTATGATGT CAATAATCTT GGAGTTGAAT ATGATATTAA
   125761 TAATCTTCTT CTTTTTTTTA CTGGATCAAT AGATTACTAT AATAAAATTT TAATTCAAGA
   125821 AACATCTGGA ACTTCGGATT CTCTTTCTAA ATTTAGGCAT CCATTATCTT TAAGATATCT
   125881 TGATGATAAG AACATCTCAT ATGGATTCAT AAACAATGAT ATTATTTCTG TTGAAATTCC
   125941 AGACCCAATA TCTTCTGTTT TTTCTGGTGA TTTTTTTGCT GGATCTAGTT TGCATCTTCA
   126001 TTCCGCACCT TATGTTGCAT ACTATTGGGA AACTTTTACT GACGAAACGA CGTTCCCAAG
   126061 AGGTGTTTAT CCAAGTTGGG ATGGTTATCC ATCTTTGAAT GATGCCTTGC TTGATTATCC
   126121 CACAGGGGCT GATGAAACTA CCAGAATTCC TGTTTTTACA TGTGGGGAAT GGATTGTTAT
   126181 CAGAAATGAT TCTTCTACAA GTGTTGTTTA CGACGATACT TTTAGTATAG ATATTTCTGA
   126241 ACAAATTAAA AATTCTTTTG ATAAATTAAG TGGAGATTTT AATGACATAA GAATTTTTAG
   126301 ATTGAAAAAT TTTTCACAAA GCGCTAGTCC TGATATGAAT GGTTTTGTCG GGAGTGTTAC
   126361 TTCTTTGTCT GCTGATTTGT TTGTTGAACT ACCAAGAACA ATTGATGGTA CTGATTTAAT
   126421 TTTTCAAGTT GGGGATTCAA CAGAGACGGG ATTATCTTTT GCCCAAAATG AATTAATCGT
   126481 TTTCGCTTTA TATTGGAGTA GTCCAGACAT CCCCAATCAG ATGACAGAAT ATCCTCTGGT
   126541 CACTCCTGCT CCCTCTGATC CTTATAATCA ATTCGCTTTT GATTATACAA TTGCAACAGG
   126601 TAAACATTAT AATTGGTTCT TTAAAAATAG AACAGATTAT CTTAAATATG AAAATCAAAA
   126661 TCCGACTTTA AAAGCAAAAA ATTTCACTAA TTTTTCAGCT AATGAAGATG ACATGTTTTT
   126721 GTATGAACCC TTTGATCCTA AATTTTATAA TCTTTTGGAA TTCTTTTACA ACTTTGATCA
   126781 AACCTCATGG ACTGAATATG GCGAATTCTC AGAAGAAATG ATTTCAACTT ATTTGTTATT
   126841 CAATGGTGGT GCAGGTATTT TTAATGGACA AACGCAATCT GGAATTGGTC TTAGATATGA
   126901 TCAGGCTTTA AGCATCAACC ACAGAGATGA AAATGGGAAT TATCCTGATG TTGAAACAAT
   126961 TTGTGGAATT ATTATAGGTG TTAAAACAGA AGTCGATATG TCTATGGTAT CTAAAAATAC
   127021 ACAATTGCAA ATAGACAAAT CAACCTTAAC ATATAACTAT TCTGGTGTCT CAATTAAATA
   127081 TAAAACTAAA AAAGGCCCAG ATGTCTTTCC TGATAAATAT CCTAAAACAT TAGACGAATT
   127141 CAATTATTAT CCAGAACTTG ATGATGGATA TTTGCCATTT ATTAAAATAA TTGTTGGGCA
   127201 AAAAACTTCT GTCAACAGAT CAGGCGAATC ACCAAGAGCT TTCCCACTTT ACATAGAATT
   127261 TACAGATAGC TATTCTTCAA GGGGAATAGA TAATGTTGAA TTTTCTGGTG TTCTTTCAAA
   127321 AAACATCGTC GATTTATGGA TAAATTATTA TAGCAATCTA CCGAAGTATA TTGCCTCAAA
   127381 TCTAATTTTT TCAAGTTATA TGGCATTCAT TGCTTCTCAA ACAGGAGTTA TAAATTCTAA
   127441 TAGTGGGATT GTTGACATTT TAGATTCTCA TTCGAAATAT TCAACAGGCG GACAAATGGG
   127501 TATTGTCGAT GAAATAAGAA AAATTTTAGA TTCAAATGAT GCTGTTGCTT CTTTCGATAG
   127561 CAACTTGACT GTTGAAGTCC TATCGGAAAT GTATAGTCTT GAACCATGGT ACATAAATCT
   127621 AGTTTATTGG AAATCACCTC AAAATCACAA CTTGAAACAT TTTGATTTTT CAGATGAAAC
   127681 AAATTGGGCA ACAGCATATT CAAGAGGTAT TGATACTTCA AGATCGTTTG TTAGTTATTA
   127741 TCCTGGCGAT GGGAGTTATG ATGATTCAAT AACTTCTTTT GATAGATCTA ATTGGCTAAC
   127801 AACAAAACAA GATAGAGACG ATGCAACTAA AACAGGTTTA ATCCTAAAAG ATCGAGAGAT
   127861 GATTAACCAA TCTCAATTAG AAATATATTT CCCACCAGCA GATGCCGCAA CACTAGCCAG
   127921 CGACAACAAT TCCAATGTCT TGAACCAGGA CTATAGCTTA AAATTGTTTT TAGTTGATAA
   127981 AAATCATAAT ACTGTTGATA AAGAAATATT TTTAACAAAT GCTAATTATT TTATTTCAGA
   128041 TGTTGATCTA AATACAAAGA TAGATAATAA TGAAATTGTT GAACAATATA TAACTCCAAC
   128101 TACAATTAAT TCAATTGAAG AATATAAGAA TTTTGGTGAT GCTTCTATTA TCCCAGATGC
   128161 TAGAAATGGT GGATCTTATA AAATCTATAT GAAAGTTTTT TCTCCAAGTG ATGAGAATAG
   128221 ATATACAAAA GAAGAATATT TTAATTTGTT ATACGAAGAA TATTCAAGCG ATATTGAAGA
   128281 GGGTGGAAAA GTAGCTTATG ATGCTTGGCA AGAAATTAGA ACACAAATGT CGGATTATGC
   128341 TGATACAATC GGTTGGAATG ATACTGATTT AAGAACTTTA ACAAATAAAT ATAAAAAAAT
   128401 CAGTAAAACA TGGCTTGGAG TAACAAAATA TAATTTCGAC AAACAAACTG GTATTTTTAA
   128461 TACTATCCCA TGGGAAATAA AATATACATA TCTGTTCGGC TATTCAGATG AAACTGTAAG
   128521 ATGGGGTTAT AAAGTAAACA ATCAATGGTT TTATCAAAAT TTTAATCAAG ATTTAGTTGT
   128581 AACTAATCGA CAAGATTATA TTAATTCTCA TATCCCAGAA GATGCATTAG TTAAAAGACA
   128641 GGATAGGCAT GAAATTTTTA ATGATATAGA TTTTGCTTTA AATGGAAATG TTTCATTTTT
   128701 AGCACAAACA TTTACTCCAG ACTTTTTGAA TGTTGCTAGA AGAGTAGATA AAATATCTCT
   128761 TTACCTTTAT CGTGTTGGAG AAATATCTTC TACAAATTTG GTTTTAACAA TTTGTGAACT
   128821 AGCTTCAAAC AGACCAGATA AGATCATCTC TGTTAGTGAT TTTGTTAATT CAAATGATGT
   128881 CGAATTAGAC GATTCACAAA ATGGTAACTG GGTTGATTTT AATTTTAGCA AAGAGATTTA
   128941 TTTTCAAGAA GGGTTAAGAT ATGCAATGGT TTTGACAACA TTAGAAAAAA ATAATAATCT
   129001 TAATTCAGAA TCTAAAATTG TTTGGAGGTT TGCAGAAGAT AATACATATT CATATGGGGT
   129061 CACAAATACC TTCACCTTTT TGACACAAGA TGTTTCTTCG GGGGACACTG TGGTCTATGT
   129121 GGAAGATTTA ACATCTTTCC CAGATACACC ATTCTTTATA TCTATAAACA ATGATCTTTA
   129181 TTACATCACA AATGTTTCTT ATGATTCAAC TATGTCTGCA TGGGCTTTAT CTTTTTCTGA
   129241 TTATGAATAT CCAGAATATG ATAACACAGG ATTAGAGTAC CCAGAGTACA CTTGGTACAT
   129301 CAACATTTTA ACAGAATCTT ATTCTTCTGG AACAATTGTT TATTTAGTTA ATTTTTATCC
   129361 ATATGATCCT GAAAATAGAT TTTATTCATC ATTTGAAGAT GAATATAAAA TTATTATGAG
   129421 TGATTGGGAG TTACCAGAAT ATTCTAACCA TGATGCTTCT TATAGAATTT ATATGTTAGC
   129481 TGATACAATT AGCGATATTT ACACTGTTGG TTATTCAGAT TGGTTTGGTG ATGATTTAGA
   129541 ATTGAACAAT AATGCTTATG CTGATTCTTT TTATATCACA GGAGCTTCTG GTGAATATGA
   129601 TCCTTATCCA AATGATTCTT CTGAATATTT TAAAAAACTT TGGTTAAAAG AAAATTTCGG
   129661 TTGGTATGTT AACCCAAGCA ATACGGTTAT TTATAGCTGG GCTCCTGGGA TGAGAGGTAT
   129721 CCCGATCAAT AACAGTAAAG TGCTTGGAGG GTTCAATGTT GCTGGGGTTG GTGATTTCCC
   129781 AAAATCAAAC AATTTTAGGG CTGGGACAAT TAACAAAGTA GATAGTTTTT GGGCATGGTC
   129841 AACAGATAAG TTAGAGGTCC CAGATCAAAT AGTTATTCTG CCACAAGCAA ACATAAGTAC
   129901 AAGTTCTATT AGTTATTTGC CAATTGTTAC AAATACATTC TTAACAATTG GTTTAGTTAG
   129961 ATCAGATGGG ACAAGAAAAG TTATTAATAA AATAATTTAT GGAAAGAATC ATGATTTTGG
   130021 GACAATTGTT GATTACTCTG GTGGAGTTTT AACTTTGTCG TCAGATGTTT TGAATTCATC
   130081 CGATCCTGAT TATCTGGGCC AATGGACAAC TGTTTCCACT GATCAATTTG TTAGAAAAGA
   130141 ACTTTGGATT ATGGATGGTC AAGCAGCAAC ACTTCAAGGT TCTTCTGTTT ATATCACTTC
   130201 TACTTCTGAT TCTTCCCCAG GTGACAATCA ATATGAAGTC GAGTTGTTGA CAGCATTTAA
   130261 TGTTGAGCCA CAAGCTGGTG ACCATTATGC AATTTTGCTT TCGACGGTCG AAGCTGTTGA
   130321 GACAGGGACA ATCACAAACA ATCCGATCCC AGATACTGTT TCGGGGACAA CAACAATCCA
   130381 AGACACATCA AAAACATGGG ATCCGGTTGG AAACACAGAT GAGGATTTTA CAGGATTAGA
   130441 TCTTTGGTTA ATTGATGGAG ATGCTTCAAA CACAATTATT TCAATTGAAT CAAATACATC
   130501 AAATACGATC ACATATACAA CAACTACAAG AACTGCTAGT TCTGGATCTA AATATGCTAT
   130561 TTTAAAGACA AACGAAGATG CTATTGGTTT TTATGGGACA AAAGGGCCTA TCGTGATTGA
   130621 TTCTGAAAAA TTCATAGGTG TAGATCATAT GTCAATTAGT TCAGAAAAAT TCCCAAGTGA
   130681 TTATTGGGAT GGTATGTCAT ACACAGATGC GTTTATTATA AGGGGGTCAA TAGATGTCTC
   130741 AGGATAGAAA TGATTATTGG TGGTTGTTCA TCAAAGAGGC AGAATCTCTT TTTAATCTTG
   130801 CTTCATCAAC ATCAGATCAA ACAGATGACA GCTATTTTTA CAACCAACTT CGAAGATTGA
   130861 TGGATTATGT CTATGGTTAT GACACTGATG CTTACACAAA CGGGGTTGTT TTTGGTCACA
   130921 AAGTCGCCCC GATGTCTCAA TCACCTTATG GCCAAATTTC TTGGTTCCCA TTTGTCTTCT
   130981 CTCGTACTGA TGAGTTTTTA TTGATAACTG GTTTTGTGAA TTATAACGCA GTTTGTATTA
   131041 ATCAAGAATA TAAATCTTTG CCAAATGGTC CTCCAATTGC GACAGATGGA TCTATGTTTT
   131101 TTGGAAATAA AATTTATGGA ACAAATTTTT CTGGTCTTTC ATTAAACTTT TGGGAAATTG
   131161 ATAACTCCGA ATCAAACTTG GTCCATGAAA CTGTTATTCA ACAAAGATTT ATTGATATTC
   131221 TTGCTATAGA GAGTATCTTT GCTGAAGAAA GAATTTTTCA GCAATCAGTT TCAACCCAAA
   131281 TTCTTCCACC AGATAACGAA ACAGATTGTG TTATCAACTC TTCTCTTTTC TTTGACATAG
   131341 AAAGCAAGAA ATTCTTGCAT AAAATCCTGA AAGGTTCAAC AGGAGAATTT ATCCGTCAAC
   131401 ATCAAACGAA AGAAATGACA ACAGATAATT TCGACGACAA AATTTATTTA AGAAATGCCC
   131461 TAAATTCTGA TTTCTTCCCA CAGCCAGCTT CAAGTCAGAT TGATGTTGCA AGAATTATTT
   131521 GGAGGATTAG ACAAACAACA GAATCAAATA GACTTGATCA TGTTTATGAA TATTTTATTA
   131581 TAGATATGAG AGAGATTTAT GGTTATTACG GATGGAAACA ATTAGAAGTT TTATCTTTTA
   131641 TAAAAACTAT TTTTGATGGA ATTCTTTTTA GTAAATATAA TATAGAATTA AATATGGTTG
   131701 AGTTGACAAA GGAAATTTTT AGTATAATTT TCAATAATAT GAATTGGTCT CCAGATTTTA
   131761 TAACTTATTG GGAGAATCAA GGAGAAACAA TTTCATCAAC ATTGCAAGAT TTGTTTGATG
   131821 AATTAGCAGA ATAGAGAAAT TAGCGAGGTT CTAATGTTTA TAACAAACGA AAATATGCAA
   131881 ACTTTAACAG ATATTCTTGG GAATATTTAT CTTTCTTGGG AAAGTACTTT TGATAGTGAT
   131941 ATTTCACTTG GAGGATATGA ATTAAAACTT CAAAGAATTG CAAGTTTTTT AAATAATGAT
   132001 TATATTCCAT ACACTGTAAA ACAATCAACT GATTTAATTG TTTCTAAAAA ATCTGGGTCA
   132061 GACAACATTC TAACAATAGG TGAGGGATAT TTAATAAATT CAGCTAGTGA ATATGTTAGA
   132121 GTCTCTGAAC ATGATGTTTA TGTTGATACT TTGTTTACAT ATAATTATGA TTCTGATGGA
   132181 CACTATGGTG TTTTACTTGG TTTTTATTTT GATGATATAG AGGCATCATC TGAAATAGTA
   132241 GTTACGGAAA TTGATGCAGA CATTGGGCCT GGATCTGCAC AACAAACATT AGATAAAACA
   132301 AGAATTCCAA TCAAGGACAC ATTCGCAATC TCATCAATTG ACACACCCGC TTATGCCCAT
   132361 GTCGATTCTG AAAAAATTCT TATTTCTAGC ATTGACACGG TGAATAAAGA GTTGATAATA
   132421 GATTCTAATT ATAATGATAA TGATCAATCA CCAATTTCTT CTCACTCTTC TGGGGCTGGT
   132481 GTTTTCTTTT ATAAATCTTT GTTTGCTACA CCAATTTATG GTCCCCCTGT TACATCAGAA
   132541 CATCAAAGCG GTGGTTTTGC TTCAAGTTTT AAATACTATC CTGTAATTCC AGATAATTAT
   132601 GTTTTGGTAG CCAAAGTTTT AGTCGAAAAA CCATTAACAC CAGAAAAAGT TTCTGCTTCA
   132661 ACCAATGATA CAAATATCTT AGATATTTAT GATGCTAGGA CTATTGGTGA TAAATCTTCT
   132721 AGTATTCCAT TTACAGATGA TGAGAAATTA ATGATTTTTG ATTTTATAGG TAAAATGGAA
   132781 CAAACTAAAA ATATTATTTC ATTTAATCAA ACATTAGTAG ATATAATTAA CAATTTATCT
   132841 CAAATAACAT TTGAAGATTC TACAAATCAA ACTTCTGGAT CGTTTTCTTC ATATTGGAAT
   132901 GATAGACCAG TTCAAAGATC TGTTAATTAT CAATATGGAC CTGTTTTTAA TGATTTTGAG
   132961 AGAATTGAAT TTTCAGATGG ATTTAAAAAA CTTTGGTACT ATGCAAAAGA AGAACAATTA
   133021 TTAACAACAA TGGGTATTTT TTCGGGGGGA TTAATGGATA ATGCTTATGG ATCTTTTGAA
   133081 ACAGTCCCTG AAATAACTTC AATTTCATCT ACTCAAAAAA GCAATTCAAG CGATGGTGGA
   133141 ATATCTCCTG GTGTTTGGAG TTATGCTGTA ACTGCAATTT CATCGAATGG TGAAAGCTCA
   133201 TTGTCAACTT TTGAAAGTAT TTCAATCCCA ACCAGCAAAC CATATAACAC AGTCACTTTG
   133261 AGATGGGAAA ATATTTCTGG AATTGAATAT TATCATGTTT ATAGAAAAAA TTCTAACTTT
   133321 TCGACACTAA TTGATTTGAG ATTAACAGAA GAATCTTCAG TCACTTTTGC AACCCATGGA
   133381 GTTTCAGTTG ATGGAACTGA TTATATAGAT TTCACAGATG ATGGATCTTA TTCTGGCCTT
   133441 TCAACAAAAC GTGGAGTTAT TTTAACAGAA AAAACAATTT TAGATACAAG TGGGACTTCT
   133501 CTTTATGTTA AAGTCCCCGT TTTAGATGCA TCAGGAAGTT TATATGGTGA TGATTTATAT
   133561 CGATTGTCAG AAGAATTGAC AGATCCTGCT CTTGTTAATC CAGATCCAAC TTCTAATACA
   133621 ACACAAAACG GATTCATTTT AATTATGACA TTAAAAAAAC CAGATGATAC AACAGAGATA
   133681 ATTGAACAAA CAATTCCAAA GGGGACAGTT GCAGGAACAT CATTTTTAAT CAATAGTGGT
   133741 CAAGATTATG TAGAATTAAT TGATATGTCA GTTAAATTGA TTTCTAATGC ATCCCAATAT
   133801 ACTAAAATAG GATCAAGAAT TAATTGGAGT GCTCAAGATA CAGCATTTGT CCAAAATATT
   133861 TCTTAACAAA GAAGGAAGTT TGTTGCAATT CCGATAATTC TTTAAAAGAT ACATTAGATT
   133921 TTTAAAAACA ATTCTAATTA CGGAGGAAAA AATGGCTATT ATATCAGATA CTAATTTAGA
   133981 AATATTGTTG AACCATTTAA ATGATTCCTA TGCTGCTTTA AGCACGGGTT TTGGTGCAAT
   134041 AGATCAATCA GACAGTGGTT TGTCAGAAAT AAATAAAGCC AAGGTTTTTG TTAGGGGCGG
   134101 CGCAGATGTC GAGGATGGTG TAAAAGCTAC AAGTATTAGT TCAACTGGAA CAGTTTATGA
   134161 TTTATACCCA TTTTCCCATG ACACCGATAA TTTAACTATC CAATCTGGAT CTTTCTATTT
   134221 AGAAGGTGTT GAGCACTCAA TTGATAGAAA TACAGTCTAT GATTTTGGGA CTATTTTAAA
   134281 TGCAATTTGG TGGTATGGCG CAGGCATAGA CAGCGGTTCG ATCACAACAA TAGCTGGTGC
   134341 GACAGGATGG GCGAACATTG ATAGTGCAGA CCAAAGAGCA AAAGCATTGG TTTACATCTC
   134401 AAATGAGCCT GTTGATACCT CTTTTAATCC TGGTTCAGAA GATATGGCTT CTGGTGAGGT
   134461 TTATGATACA ACACATGCTG ATTTTGCTTT AGATGGAACA ACAGACTATA TTGCAGCACC
   134521 ATTTTTAGCG CCAACTGCTA ACACTTATCT TGATAAAGTC CAACTTTATG TTTCTGTCAC
   134581 TGGTTCGCCC AACACTGGAC TTTATGCTTA TGTTGTTGAT GATGCTGTTA CTCTCCCAGA
   134641 TATGACAGCA ATTATTGCCA CAAGTTTTAA AGTTAGTTCG AGTGACATAC CGTCTGGCGG
   134701 TGGATGGATT GATTTTATTT TTAACAACCC AACTGTTTTA ACTGGTGGAG CAAATTATTG
   134761 GTTGGTTCTT GGAATCGGGA CACCAGAAGG CGGTGCAGCT TCTGTTATAG ATGGAACCAA
   134821 TCTTTATTCA TGGCATTATG ACGATGGAAC TGTTTGTAAC GATGCTGGTG ATGATGCTTT
   134881 GGCTTTTTCA GATAATGCTG GTGTTGCTTG GACAAAAACA ATCAACGCTG TTGACTCAGA
   134941 TTATCTTGCA GCTTGTAGAT TTATTAGCCT TTTGAAAGTA AGATATTCTG GTGTTATGTC
   135001 AATGTGGCAA TCAGGGAAAG CAAGCTCTCT CGTCGGGACA GGAAACGCTC CTGCTTTGGC
   135061 AGCAAATAAA AACTATCTAG CTGTTGAAGC ACCTAGTTCT CCTTATGTTA AAATTTGTGA
   135121 ATGCGATCTT TTTTCAGCAT ATAATGCAGA TTCAACAGCG GTCGCTGTTG CAGCTTGGGG
   135181 AACAGCAGCA ACAAATTCTA TTTTGACAGA CGTTAGAGAA ATTGTTGGAT ATGTAGGATT
   135241 AGAAGATGAC GATCAGGTAG AAGATTTGTT CGGTGGTGTT AACACCACAG AAGACAGTTT
   135301 GTTAGTTGCC TCCGCTGATG CAACAACTTC TGCTGTAGCT GGATATTTCT CTGCTACATC
   135361 TAATGCTTTA TCAACTCATG TAACTTCATT GGCTTCTGGA TATACATTTA AGACATATCT
   135421 CGCTAGTATA GATCTTTATC CAGGTCGTGA TTTTAGAAGG TTCTGGAAAG TTAATAAGAG
   135481 TGAAGAACTC AAAGCTGCTT TCGGCACGTT CACAAACGAT GCAACACCAG CAGCCTTCCC
   135541 AGATGCAACC TATGTTTCTG CTGATACATG GTGTGCTGAT TTAAGTACTG GTGTTGATTT
   135601 AGAACTTTAT CTTCCTGTTG ATGAAGGTGC TTGTACTGGT GATATTGATA TAAATGTGAT
   135661 GGCTATTAGA AATTTGTATA CAACATTAGA CAATCATGTC GATGCTGGTG TTGATAGAAT
   135721 AACAATAGCA TCTCACGCTA GTTTTACTGG TACAATTTAT ATCTTTATTG TTAGATCATT
   135781 AAGTGATTTC ACCTCATCCG AGTTGCTGAA AGGTACTGTT TCTGGAAACA GAATTGTTTT
   135841 AGCAGCAGAG ACTGCTGTTT GTGGTGCAAC AGTTAATTAT GAGCACCAAG CCGGTGAGAG
   135901 AGTTTACATT GTTGAAAAGA TTGCTCAAGC TGTGCCATCA GGGGCAGCAG AGGGGACAAC
   135961 CTACAATTTG ACTCAAACTG GCAAGAAATA CATTGGTACA GCATTTGTCC AAGGCGAATC
   136021 AGGTGGAGAC GCAGGAACAA ATGGAGATGT GTTTGTAGTT AGAAATAGAT AAATTGTTCA
   136081 AATTAGAGTA ATTTTGATTT AAAAAAAGAA AAAGTCTATG GATAGTTAGA TTATCCATAG
   136141 ACTTTTTCTT TTTGGAGTTT TTATGTCATA TATTACCCCT GAACAATTTG TAGCAGAATT
   136201 AGGTTATTCT GAAATATTAA TCTATTCAGA TGAGTTTAGT GATTCACCAG ATTTCTCAAG
   136261 TTCTACAGCA AAACATATTA TTAGAGCAAA AGAATATGAT TTAATGCCAA AGCAAGAAGC
   136321 AAATGTTGAT CTTGATGTGA TTGCTGGAAT CCCAGATAGA AATGTTTTCT TTGCAGATAA
   136381 AGTTGGGATA GAGGGAACGA TAAAAATGGA TTTAGCTGGG AATATTTATG GTGGATTAGA
   136441 ATATCCAACT GCTAGAATGT TTGATCATAT GAGACAAGCA TATGCAGGAA TTAAAGATGA
   136501 TGGAGATTTA ATTTCACCAA GAGAAGATTT ATTAGCAGAA CATCCTTGGT TTTCTTTGGG
   136561 GTCTGCTTAT CATGGAACTT TTATTAGATG CTTAGTAAAT AATTTTAATC TTAATATCAA
   136621 CGAAGGTGAT CAACCAGTCG AACTAGAATT TGGTGTTGTA GGAACAAGTT TTGATCCCAC
   136681 AAGTGCATTT ACTTATCAAG GGATGCAAAG TTTATTATGG CAGAGATTGT TCAATTGTAT
   136741 CATCTACAGA TGATGTAATA GGTCATTTCG GGATTCCAGA TGCAAAAAAT AGTGTGTTCG
   136801 CATCTGGTCC AAATAAACCA AAAGGTGATA TAACATATAT AACATCATTT AGTTTATCAA
   136861 TAGAGAATAA TTTAGAAGCA CAATATACTC TTAAAAGCCA TGAATATGAT GATCATAGGG
   136921 CAAGATTTGC TGAAAATGTT TTTCCACATA GCTATGGTCA AACAGCCCCG AGAAAAATAA
   136981 ATGGCACATT GGAATGGTTT GGAAATATAA ATCCAAAAAC ATTTTTAGAA AGAATTATGG
   137041 GACCTTCAAG TATCCAAAAT AGAAATGATT TAATTATAAA CACAGAAATA TTTAGGATAG
   137101 AATTAAAACA ACCAATTTGG CATTTATCTG AAAAACAAGT AGGATTAGAT TTAGTTAAAA
   137161 GAATGGCAAG ATTTAGCGTT GCTTCAGATG GATTACTAAT TGTTCCATAT TATGAAACAA
   137221 ATTTTAGTAG CTAATTTGAA AGGAGAAATA TGTCAGTTTT AGTTAATAAT CAAGCAACAT
   137281 TTAAAATTTC TTTTTATTTC AGAGAAATAA AAAATAAAGA AAATGAAACA ATTGGGATCG
   137341 GATTTCCAAG GGTTGAATAT CGTGATGACG ATTTTAATAT CACTGATTTT GAAGTTCACG
   137401 AGGGGGAGGA CAAAGAAGAT TACAAAAATT TTACAGGTAT ATTTATTCCT GGCAACTTTG
   137461 AACAAATGAG TTTAATTAGA GAAGAAGCCT CTGTTATAAA TCACATTAAT GAAAAATCTG
   137521 TTCTTCTTCT TCGAATTTTT TGCCCTAAAA TAATTCATCA TCTTTGTAAA GAATGGAATC
   137581 TAGTTAATGA TAATGGTGAA CCATTAAGAA TTCACGAAGA GTGTGCTAAA CAAATGCATG
   137641 AACATTTTCT ATCAAGAATT ATTGAGGAAT GGAGAACAAG AGTTGGTGAT GGAGATTATT
   137701 AAATGAGTCT TTTAAAATCA ACTAATGGGA TTGTAATTAT GGATCTTTAT GGGCCTTTAC
   137761 CCGAAGGATA TAAATTGTTT AATGATCCAT TCGGTAGCGT TGAAGAAGGT GGTGAGCTTG
   137821 GAAAAAGATC TAATAGTTCC TTAAAATGTT TTAGTAAACA GGATTTGATT ACCACTCCAA
   137881 CAAGAAAATC AAGAATTGCT TTACCATGTG ATGATATAAG CTATTCTGTT AATAATTCTT
   137941 GGGAGTTTTT TGAAACATAT AGACAAAATG ATTTTATTTC AAAAAGATTT TTGTTTAACA
   138001 AACCGACTGA TAGGGAAATC AGTATTTCAG GATCTTATTT GATGCCATCT ACAGTTAGCA
   138061 CTCAAGAATC AACTACCCAA TATATGTTTA AACCATTTTT TGATTTATTT AAAAATTTTT
   138121 GTAACAATGC CTATGCTTTT GGATTTTTTA TTCAAGATGA GTCTGATTCA TCGGGAAATG
   138181 ATTACATAAA TCTGGGGAAA GGTTATCTCC CATCATCGTT CTCCATCTCA ATAATTGGTG
   138241 GATCATTCCA AGACGCTTCA TGGTCAGCAA GTTTTAATGG TCCATTCCAT GAAGAAAAGA
   138301 AAGAACAAGA TCCTCCGACA AGTGACCTTG GTAAATCCTC AATAGCAGAA TTACCATCAT
   138361 TAGAAGCAAG TAATTTAACA AATCCAATTT TTGAACAAAA AGGTCTTAGG ACAATGAACA
   138421 CAAGAGATTT TAAATTATCT GGTGAATGGG CTCCTGATGA TAAACTCCAC CCATCTGATT
   138481 CTGAAACACC GCCAGAAGAT TTATCATTGC CTGGGAATTT AGTCGAAGCT AGAATCGATT
   138541 TAAATATTGA TTGGAAAAAA ACAAATACAT TTGGTTCATT TTATCCTGGC GGTTTTGCTA
   138601 CGTATACTCC ATCACCACAA TTTTGGTCTA TGGAAAATAT TTCTGGAAAT ATAAGTGCAA
   138661 AATTTATAAT TACAAAAAAT TCTGGTGCTG AATTTAATAA TGTCCAAAAT CATTTAAGAT
   138721 TAATTCAAGG ACAATCAAGA TTTTCGAATG TCATTAAAGA TATAGGGTTC ACTTGTATCC
   138781 CATCTGATGA TGAGATTTCT TTTGATTTTG CTTATTTAAA ATTTCCAAGT ATAGATTTTG
   138841 TTGTTGATGA AGCAATAGTT TATTCATTTG AAGGAGTTTT GTATGATGGA ACAACAGATC
   138901 AATTCATCTA AAAAAATAAT TGATGATTTA TATATTAAAG AATTTTATAT GAAAGATAAT
   138961 GAATTAATAT TTGAAGAACC AGATAAACCT TGGATTAAAA TAAAAACAAG AGATTTACCT
   139021 TGGTGGAAAC ATGATAATTT ATTTAGAGAA TGTTTTCAAA AAGTAGAGGT CACAGGAAAA
   139081 TGGACAATAA ATAGAATTAA AGAATTAAGA TTAATTTTAA AAGAATTTGT TATTTCAGTA
   139141 AAAGATCACG AAGATAATAA TTATTATGAT CTTTTAACTT TAAAAGAAGC TGAAAAAATA
   139201 ATGGAATTTT ATGATTTTAA TGCATTTCTA ACTGAAAAAG AAATGATTAG TTTAGATAAA
   139261 GAACTAACTG CTTTTCTTGA TCCAAAAGAA ATAATAAAAT TAAGACCACC TTATGACAGA
   139321 ATGATTATAG AACTTGATTT AATGAGAAAG ATGGGTGGAT ATACTAGAGA GGATTTATTA
   139381 TCAATGTCTA AAAAAGACAT TGATAAGATT TTCTATTTGT CAAGAAATGG ATTAAGTATT
   139441 CCTTTCAGCG CAGAAGAAGA AAGAATAAAA ATGAATCCTA AACCTAAACA ATCAAAAAAT
   139501 AAAGAAGATG AACTATCTAA ATATATGGAT ATGTTCAATA AAAAACAAAA AGCAATAAAC
   139561 TCCAACAAGG AAGTTAAATT AAAAAAAGGT GATTAAATGA AAAATAATTT TTGGACAAGG
   139621 CCATCTATGG AAAGGAACAA AGCTATTTCT ACAGATAAAA AAGGACCAAA TAAAGTTGGA
   139681 TTTTCTGAAG GTGGGACAAA AGAATTGTTT GGTCCAGGTT CAATAGGTAC TATTTTAAGC
   139741 ACTTATGGGA CAGCTTCATT CCCGTATGCT GTCCCGCTCG GCGGTTTGTC AGAAGATATG
   139801 GGGATAGATG ATGCTAAAAA AGAAATTTTT ATGAATTTTA TTTCACAAGA AATGTTCCCA
   139861 CAAAACCAAA ATGAAAATCT GGATTTTGTT GGGGGATTAA CAAATAGCTA TTCTGGATTA
   139921 GGAGATAACA ATGAAGAGAC ATTTGAACAA CAGAATGTTT CTCCTAAAAC TGATAGCCCT
   139981 AAAGCAATAA GAGAGAGTAA AGAAGCTCAA AAATTTGATA GAAAAGAAAA AATAAAAGAA
   140041 TTAGAAAAAA TAAAAAATGA AACAAATCAA ATAAATGAAA CCAATCGAAT CAATCAAACA
   140101 AATGAAACAA ATCGAACAAA TGAAACAAAT CAAACCAATC AAACAAATGA AACAAATGAA
   140161 ATTTTTGAGA GATATCCTAT CCTTAATTCT ATCTTACAAT CTACTTCTGA AAATGATGAT
   140221 ATAAATTTTA TAGATCAAGT TGGTGCTACA CCAACCTTGC CTTCAATTGA AAGATCTCCT
   140281 GATCAGACAA TTGAAAATCA AACAACAACA AATACAATCC CACCTCAATC AAATAAAATT
   140341 TTTGAAAAAA TCATAGAGAA TTCTTTTAAA AATGAAAATT CTAATTTAAT TAACAACATA
   140401 ACAAATAAAT TATTTAATAT TTCTAATACT TCAAACACCT CAAATAACAC AAATTTTCTA
   140461 TCACAAATTA AACGAATAAA ACAAGGTGAT GAGATAAGAA ATATATTTAA AAATTTAGAT
   140521 ATTACAAATA TTTCTGGTGA TGAAATTCAA AATAATTTAG CGGGTGGATT TTCAACATTT
   140581 ATTGCAGAGA CAGGACAGGA ACAATCTCAG GAGGTTCTTC AAAGAGAAAG AAAATCTAAT
   140641 TTAAATGAAA ATAATGACAC TATCTCTCCT AATGGAATAC ATTTAGAATC AAATATAAAA
   140701 GTTAAAGATC AAAAAAATGA TTTTGTTAAA TCTGCACTAA CATCTGGGAA TTTAGATAGA
   140761 ATAAAAGAAG CCTTTAAAAT TTCAGAGGAT CAGTCTGATT TGTCACAAAA TTCATTTGCT
   140821 GGTTCACTTG CTGGATCGTT AACTAATAAT TCTAATGATC GAATAAAATT TGATGATGAG
   140881 AAAGAATTAG GAGAAGCACA GGATTTAAAG ATAGAATATG AAGTTGAAAA CTTAACTGAA
   140941 AAAAATATAA ATGAGAATAA AACTGAAAAC TTGACTGAAA ATAATATAAC AGTATCAGAA
   141001 GGCGAAAAAA GGATAGAGGA AGCTGTTAAA AGTGGTGTCC CACGCCAAAT AGCAGAAATA
   141061 ATAGAAGAAG AAAATAAAAA GAAAATAACC AGTAAAAGTA TGATGAAAGT TAAAGAAAAT
   141121 AATGATTATC TTGATATTTA TAATTCAGTT TTAGATTCCC ACCCAGAATT AGAATCTGCT
   141181 AATATTTCAA ATGTTTCAAA TGATAAAATA TTAGAAATCA TGAGAGATGA AATGTCACAA
   141241 GGTTTTAATG ATTTCGAGAG ATTTTTCGAT AATGTTTTAG GGGAATAAAT GAGTTATAAT
   141301 TTTTGGCCAC CAGAAGTCCC ATATGGGATC ATAACACGTC AGAATTATTT AGATGCGGCA
   141361 GGTCTAATGA AAACTGGTGG TCCTGTCTAT GTCTTTAAAA CTCCTGATGG TTGGCCTTTT
   141421 AATGGATCTT CTGATGAAGA AGCTCCTGTT ATTCAAATCA ATAATTTAGA TTGGACTGGA
   141481 CATAGTGATG GATCTTCTTT TGAAGATCTA GAATTATCAA AAAAGAACTA TAAAGATTCT
   141541 GATATTGGTG TTTTAAACAA GTTTAGCATT TGGAATTCTA TCCTTCAATC AATTGATGAT
   141601 ATCTCTATCT ATGGTGAAAG TTATTCAGAA ATGGCATCTA ATGCCACAAA AATATTGGGG
   141661 AGAGGAACAA TCCTTGGGCA GAATCAAGGA TTTGTTATTT CACTAGAGGA TAATCCTTTT
   141721 GATTATGAAT GGTTTTTACC AGGAGTAATG ACAGATTATT TAATCACAAA AACTTATTCA
   141781 AGAAATTCTC TTGGTGGGAA TCTTGTGTCT TCCGATGATA TCCTTGCTGC CTATCAAGAT
   141841 GCTTGGGAAG ATGCCGTCTC ATACCTGATG TCAGAAAGCC CTGGGACTTG GTTAGAGGGC
   141901 TATCAATTCC CTTTGGCCTT TCAGTATTGG CAAATAATTG CTAACCCCTC TGACGTTAAA
   141961 TATCTAGAGA AAATTAGAGA GCTTCCTGTT AAATCTGATA TCCTTTCAGA TTATTGTGGT
   142021 TTATCAAATA AAAATGGTTC AATATCTTGG AACGAAAATA AAGCTTCTTC TGCAACAGCT
   142081 TCTAATTTTA TAAATCCAAA TCTTTCATCA GATTTAGATT CTCTTTGGTA TCGGCTCGCA
   142141 ATTTCAGAAG GAGATAATTT CGCAACTGAA GAGGAAATCT CAACAAGAGG ATGGCACCCA
   142201 TCAACTCGTG TTTGGGGATT AGAATCAACA GAAGGAAGAC ATGAAAATGG TTATGCTGGG
   142261 ACACTTTCAA ATGGGAATAT CTTTGCTTCA GAAGTCCCAT CAATAAAATC TATTGCAATT
   142321 GTCCCAACAT TTGTTGCTTT CCCAGAAGTT TATCAATGTT TAATTCAACA AGGTCCAGCA
   142381 TGGGAATACG CAAAATCTAA ATTGAGAGCC GACAAAGCAA GGCGTGTGGA TATTAGAAAG
   142441 TATGTTTTTG ATATTTCATG TGTTAATCTT CAAATAAATA AATTGTTTTT ACAAAAATTA
   142501 TCTATTGCTT CATCTGATAC ATATATGTCT CAAGCCATCC CAGCAGAAGT ATTTCCGTCT
   142561 TCTGGCCTTC AATATGGTTT AATTAATCAA GGGACAATTT CAAGTGGCTC TTTTTCAACA
   142621 GGAGGCGGTG TAGCTCTTTA TCCAATAAAT AATTTGACAG AATCAACAAC ACCAACTGTC
   142681 CATGTTAAAT GCTACAACCC AATGGATCCT GGGATTGGAT TCGCACATTC TTTTGCAACG
   142741 AATGCAATGT GGGTCGGCCA AGATTGGGGA TTAATGATGA GCATGATGGT TGGTGCTACC
   142801 ATGGGACTTG GTGGATTTGC AGCAGGAACC TCTGGGGGGT TAGGGCCAAC CCTTTTCCAA
   142861 ATTACATTTG TTGGTTTAAC ACCAAGTTGG AAAACTGTTA ACTCAAGACT CGTTTGGAAT
   142921 CCACATCAAC CTCCTGGTGG ATATTCAACA TTAATCAATA TCACAAATGA TGGTGATATC
   142981 AAAGGGAAAG TTTCAACAAT TCCAGACAAC GGTCAACAAT TAGAGCCAAA CGAGGAAGTT
   143041 GTAATAACAG AATTAACATC TTCTGCTGGC AGATGGGGAG AAACAACCAC AGATGATAGC
   143101 ATAGGGACAT GGTGTTTATG GCCTGGATCT TTTACAAATG CAAGCGGCAC AGATAATCTC
   143161 AAGGTTATAA GCATTGGACA AATTGATATC AATGTTAAAG CAAAAACAGA CGTTTCAACA
   143221 GATGATGCTA TGTGTTTTCT AGAATTTAGA TTTTATGCTT TAGATATGAT TAGATATGGA
   143281 CAAGAACAAA CATCTGACAT TCTAGATAAA ATTTCAAGTT TGAATAATAA TAGGAATTCT
   143341 TCAGAAACAA TTGATGAAGA ATTAGGACAA TATGAATTTT TAACAAGAGT TTATGCTACA
   143401 AATAGTTCCG ATGGGATTTC TAATCTAGAT GGCCCAGGAA GAGAGTTTAT TTGGAAGCAA
[truncated: 164,052 more chars]
